# Supplementary material for: Modeling of the Electrostatic Interaction and Catalytic Activity of [NiFe] Hydrogenases on a Planar Electrode
Source: J Phys Chem B. 2022 Oct 21;126(43):8777–90. doi: 10.1021/acs.jpcb.2c05371 (PMC9639099; doi:10.1021/acs.jpcb.2c05371)
Supplement: Supplementary file 1 — jp2c05371_si_001.zip [file jp2c05371_si_001.zip]

Archive with 190 entries (146 files):
- Supplementary data/
- Supplementary data/1e3d_5_theta_120_phi_248/
- Supplementary data/1e3d_5_theta_120_phi_248/1e3d_5_theta_120_phi_248.config
- Supplementary data/1e3d_5_theta_120_phi_248/1e3d_5_theta_120_phi_248.param
- Supplementary data/1e3d_5_theta_120_phi_248/1e3d_5_theta_120_phi_248.pqr
- Supplementary data/1e3d_5_theta_120_phi_248/extra information/
- Supplementary data/1e3d_5_theta_120_phi_248/extra information/1e3d_5_theta_120_phi_248-5.tiff
- Supplementary data/1e3d_5_theta_120_phi_248/extra information/1e3d_5_theta_120_phi_248.prm
- Supplementary data/1e3d_5_theta_120_phi_248/extra information/1e3d_5_theta_120_phi_248.vtk
- Supplementary data/1e3d_5_theta_120_phi_248/extra information/1e3d_5_theta_120_phi_248.xyzr
- Supplementary data/1e3d_5_theta_120_phi_248/extra information/1e3d_5_theta_120_phi_248_aminoacid_distance.csv
- Supplementary data/1e3d_5_theta_120_phi_248/extra information/1e3d_5_theta_120_phi_248_nude.vtk
- Supplementary data/1e3d_5_theta_120_phi_248/extra information/1e3d_5_theta_120_phi_248_sorted_union.csv
- Supplementary data/1e3d_5_theta_120_phi_248/extra information/1e3d_5_theta_120_phi_248_stern.prm
- Supplementary data/1e3d_5_theta_120_phi_248/extra information/1e3d_5_theta_120_phi_248_stern.vtk
- Supplementary data/1e3d_5_theta_120_phi_248/extra information/1e3d_5_theta_120_phi_248_stern.xyzr
- Supplementary data/1e3d_5_theta_120_phi_248/extra information/1e3d_5_theta_120_phi_248_stern_nude.vtk
- Supplementary data/1e3d_5_theta_120_phi_248/extra information/electrode_250x250x10_d02.vtk
- Supplementary data/1e3d_5_theta_120_phi_248/extra information/electrode_250x250x10_d02_0.00.00.00.00.00.0.phi0
- Supplementary data/1e3d_5_theta_120_phi_248/extra information/electrode_250x250x10_d02_nude.vtk
- Supplementary data/1e3d_5_theta_120_phi_248/extra information/electrode_252x252x12_d02_stern.vtk
- Supplementary data/1e3d_5_theta_120_phi_248/extra information/electrode_252x252x12_d02_stern_nude.vtk
- Supplementary data/1e3d_5_theta_120_phi_248/extra information/heteroatoms_1e3d_5_theta_120_phi_248.pdb
- Supplementary data/1e3d_5_theta_120_phi_248/extra information/summary_vtks.txt
- Supplementary data/1e3d_5_theta_120_phi_248/geometry/
- Supplementary data/1e3d_5_theta_120_phi_248/geometry/1e3d_5_theta_120_phi_248.face
- Supplementary data/1e3d_5_theta_120_phi_248/geometry/1e3d_5_theta_120_phi_248.vert
- Supplementary data/1e3d_5_theta_120_phi_248/geometry/1e3d_5_theta_120_phi_248_stern.face
- Supplementary data/1e3d_5_theta_120_phi_248/geometry/1e3d_5_theta_120_phi_248_stern.vert
- Supplementary data/1e3d_5_theta_120_phi_248/geometry/electrode_250x250x10_d02.face
- Supplementary data/1e3d_5_theta_120_phi_248/geometry/electrode_250x250x10_d02.vert
- Supplementary data/1e3d_5_theta_120_phi_248/geometry/electrode_252x252x12_d02_stern.face
- Supplementary data/1e3d_5_theta_120_phi_248/geometry/electrode_252x252x12_d02_stern.vert
- Supplementary data/1e3d_5_theta_120_phi_248/geometry/total_face.face
- Supplementary data/1e3d_5_theta_120_phi_248/geometry/total_vert.vert
- Supplementary data/1e3d_5_theta_120_phi_248/output/
- Supplementary data/1e3d_5_theta_120_phi_248/output/2021-07-04-204109-output.log
- Supplementary data/1e3d_5_theta_120_phi_248/output/2021-07-04-204109-resultspickle
- Supplementary data/1e3d_5_theta_120_phi_248/output/2021-07-04-210122-phi.txt
- Supplementary data/1e3d_5_theta_120_phi_248/output/2021-07-04-210130-phi_reac.txt
- Supplementary data/1e3d_5_theta_120_phi_248/phi_files/
- Supplementary data/1e3d_5_theta_120_phi_248/phi_files/1e3d_5_theta_120_phi_248_phi.txt
- Supplementary data/1e3d_5_theta_120_phi_248/phi_files/1e3d_5_theta_120_phi_248_stern_phi.txt
- Supplementary data/1e3d_5_theta_120_phi_248/phi_files/electrode_250x250x10_d02_phi.txt
- Supplementary data/1e3d_5_theta_120_phi_248/phi_files/electrode_252x252x12_d02_stern_phi.txt
- Supplementary data/1e3d_5_theta_120_phi_248/triangulatedSurf_protein/
- Supplementary data/1e3d_5_theta_120_phi_248/triangulatedSurf_protein/exposed.xyz
- Supplementary data/1e3d_5_theta_120_phi_248/triangulatedSurf_protein/exposedIndices.txt
- Supplementary data/1e3d_5_theta_120_phi_248/triangulatedSurf_protein/stderror.txt
- Supplementary data/1e3d_5_theta_120_phi_248/triangulatedSurf_protein/triangleAreas.txt
- Supplementary data/1e3d_5_theta_120_phi_248/triangulatedSurf_protein_stern/
- Supplementary data/1e3d_5_theta_120_phi_248/triangulatedSurf_protein_stern/exposed.xyz
- Supplementary data/1e3d_5_theta_120_phi_248/triangulatedSurf_protein_stern/exposedIndices.txt
- Supplementary data/1e3d_5_theta_120_phi_248/triangulatedSurf_protein_stern/stderror.txt
- Supplementary data/1e3d_5_theta_120_phi_248/triangulatedSurf_protein_stern/triangleAreas.txt
- Supplementary data/1e3d_5_theta_40_phi_98/
- Supplementary data/1e3d_5_theta_40_phi_98/1e3d_5_theta_40_phi_98.config
- Supplementary data/1e3d_5_theta_40_phi_98/1e3d_5_theta_40_phi_98.param
- Supplementary data/1e3d_5_theta_40_phi_98/1e3d_5_theta_40_phi_98.pqr
- Supplementary data/1e3d_5_theta_40_phi_98/extra information/
- Supplementary data/1e3d_5_theta_40_phi_98/extra information/1e3d_5_theta_40_phi_98-5.tiff
- Supplementary data/1e3d_5_theta_40_phi_98/extra information/1e3d_5_theta_40_phi_98.prm
- Supplementary data/1e3d_5_theta_40_phi_98/extra information/1e3d_5_theta_40_phi_98.vtk
- Supplementary data/1e3d_5_theta_40_phi_98/extra information/1e3d_5_theta_40_phi_98.xyzr
- Supplementary data/1e3d_5_theta_40_phi_98/extra information/1e3d_5_theta_40_phi_98_aminoacid_distance.csv
- Supplementary data/1e3d_5_theta_40_phi_98/extra information/1e3d_5_theta_40_phi_98_nude.vtk
- Supplementary data/1e3d_5_theta_40_phi_98/extra information/1e3d_5_theta_40_phi_98_sorted_union.csv
- Supplementary data/1e3d_5_theta_40_phi_98/extra information/1e3d_5_theta_40_phi_98_stern.prm
- Supplementary data/1e3d_5_theta_40_phi_98/extra information/1e3d_5_theta_40_phi_98_stern.vtk
- Supplementary data/1e3d_5_theta_40_phi_98/extra information/1e3d_5_theta_40_phi_98_stern.xyzr
- Supplementary data/1e3d_5_theta_40_phi_98/extra information/1e3d_5_theta_40_phi_98_stern_nude.vtk
- Supplementary data/1e3d_5_theta_40_phi_98/extra information/electrode_250x250x10_d02.vtk
- Supplementary data/1e3d_5_theta_40_phi_98/extra information/electrode_250x250x10_d02_nude.vtk
- Supplementary data/1e3d_5_theta_40_phi_98/extra information/electrode_252x252x12_d02_stern.vtk
- Supplementary data/1e3d_5_theta_40_phi_98/extra information/electrode_252x252x12_d02_stern_nude.vtk
- Supplementary data/1e3d_5_theta_40_phi_98/extra information/heteroatoms_1e3d_5_theta_40_phi_98.pdb
- Supplementary data/1e3d_5_theta_40_phi_98/extra information/summary_vtks.txt
- Supplementary data/1e3d_5_theta_40_phi_98/geometry/
- Supplementary data/1e3d_5_theta_40_phi_98/geometry/1e3d_5_theta_40_phi_98.face
- Supplementary data/1e3d_5_theta_40_phi_98/geometry/1e3d_5_theta_40_phi_98.vert
- Supplementary data/1e3d_5_theta_40_phi_98/geometry/1e3d_5_theta_40_phi_98_stern.face
- Supplementary data/1e3d_5_theta_40_phi_98/geometry/1e3d_5_theta_40_phi_98_stern.vert
- Supplementary data/1e3d_5_theta_40_phi_98/geometry/electrode_250x250x10_d02.face
- Supplementary data/1e3d_5_theta_40_phi_98/geometry/electrode_250x250x10_d02.vert
- Supplementary data/1e3d_5_theta_40_phi_98/geometry/electrode_252x252x12_d02_stern.face
- Supplementary data/1e3d_5_theta_40_phi_98/geometry/electrode_252x252x12_d02_stern.vert
- Supplementary data/1e3d_5_theta_40_phi_98/geometry/total_face.face
- Supplementary data/1e3d_5_theta_40_phi_98/geometry/total_vert.vert
- Supplementary data/1e3d_5_theta_40_phi_98/output/
- Supplementary data/1e3d_5_theta_40_phi_98/output/2021-05-19-032754-output.log
- Supplementary data/1e3d_5_theta_40_phi_98/output/2021-05-19-032754-resultspickle
- Supplementary data/1e3d_5_theta_40_phi_98/output/2021-05-19-034913-phi.txt
- Supplementary data/1e3d_5_theta_40_phi_98/output/2021-05-19-034921-phi_reac.txt
- Supplementary data/1e3d_5_theta_40_phi_98/phi_files/
- Supplementary data/1e3d_5_theta_40_phi_98/phi_files/1e3d_5_theta_40_phi_98_phi.txt
- Supplementary data/1e3d_5_theta_40_phi_98/phi_files/1e3d_5_theta_40_phi_98_stern_phi.txt
- Supplementary data/1e3d_5_theta_40_phi_98/phi_files/electrode_250x250x10_d02_phi.txt
- Supplementary data/1e3d_5_theta_40_phi_98/phi_files/electrode_252x252x12_d02_stern_phi.txt
- Supplementary data/1e3d_5_theta_40_phi_98/triangulatedSurf_protein/
- Supplementary data/1e3d_5_theta_40_phi_98/triangulatedSurf_protein/exposed.xyz
- Supplementary data/1e3d_5_theta_40_phi_98/triangulatedSurf_protein/exposedIndices.txt
- Supplementary data/1e3d_5_theta_40_phi_98/triangulatedSurf_protein/stderror.txt
- Supplementary data/1e3d_5_theta_40_phi_98/triangulatedSurf_protein/triangleAreas.txt
- Supplementary data/1e3d_5_theta_40_phi_98/triangulatedSurf_protein_stern/
- Supplementary data/1e3d_5_theta_40_phi_98/triangulatedSurf_protein_stern/exposed.xyz
- Supplementary data/1e3d_5_theta_40_phi_98/triangulatedSurf_protein_stern/exposedIndices.txt
- Supplementary data/1e3d_5_theta_40_phi_98/triangulatedSurf_protein_stern/stderror.txt
- Supplementary data/1e3d_5_theta_40_phi_98/triangulatedSurf_protein_stern/triangleAreas.txt
- Supplementary data/AMBER_modified.DAT
- Supplementary data/Hydrogenase Adsorption - Support Information.pdf
- Supplementary data/Metallic clusters orca/
- Supplementary data/Metallic clusters orca/Catalytic center/
- Supplementary data/Metallic clusters orca/Catalytic center/Catalitic center _c0_m1/
- Supplementary data/Metallic clusters orca/Catalytic center/Catalitic center _c0_m1/1e3d_chainsAB_catalytic_center.inp
- Supplementary data/Metallic clusters orca/Catalytic center/Catalitic center _c0_m1/1e3d_chainsAB_catalytic_center.out
- Supplementary data/Metallic clusters orca/Catalytic center/Catalitic center _c1_m2/
- Supplementary data/Metallic clusters orca/Catalytic center/Catalitic center _c1_m2/1e3d_chainsAB_catalytic_center.inp
- Supplementary data/Metallic clusters orca/Catalytic center/Catalitic center _c1_m2/1e3d_chainsAB_catalytic_center.out
- Supplementary data/Metallic clusters orca/Catalytic center/Catalitic center _c1_m4/
- Supplementary data/Metallic clusters orca/Catalytic center/Catalitic center _c1_m4/1e3d_chainsAB_catalytic_center.inp
- Supplementary data/Metallic clusters orca/Catalytic center/Catalitic center _c1_m4/1e3d_chainsAB_catalytic_center.out
- Supplementary data/Metallic clusters orca/Catalytic center/catalytic center_c0_m3/
- Supplementary data/Metallic clusters orca/Catalytic center/catalytic center_c0_m3/1e3d_chainsAB_catalytic_center.inp
- Supplementary data/Metallic clusters orca/Catalytic center/catalytic center_c0_m3/1e3d_chainsAB_catalytic_center.out
- Supplementary data/Metallic clusters orca/Catalytic center/catalytic center_c0_m5/
- Supplementary data/Metallic clusters orca/Catalytic center/catalytic center_c0_m5/1e3d_chainsAB_catalytic_center.inp
- Supplementary data/Metallic clusters orca/Catalytic center/catalytic center_c0_m5/1e3d_chainsAB_catalytic_center.out
- Supplementary data/Metallic clusters orca/Catalytic center/catalytic center_c0_m7/
- Supplementary data/Metallic clusters orca/Catalytic center/catalytic center_c0_m7/1e3d_chainsAB_catalytic_center.inp
- Supplementary data/Metallic clusters orca/Catalytic center/catalytic center_c0_m7/1e3d_chainsAB_catalytic_center.out
- Supplementary data/Metallic clusters orca/Catalytic center/catalytic center_c0_m9/
- Supplementary data/Metallic clusters orca/Catalytic center/catalytic center_c0_m9/1e3d_chainsAB_catalytic_center.inp
- Supplementary data/Metallic clusters orca/Catalytic center/catalytic center_c0_m9/1e3d_chainsAB_catalytic_center.out
- Supplementary data/Metallic clusters orca/Catalytic center/catalytic center_c1_m6/
- Supplementary data/Metallic clusters orca/Catalytic center/catalytic center_c1_m6/1e3d_chainsAB_catalytic_center.inp
- Supplementary data/Metallic clusters orca/Catalytic center/catalytic center_c1_m6/1e3d_chainsAB_catalytic_center.out
- Supplementary data/Metallic clusters orca/Catalytic center/catalytic center_c1_m8/
- Supplementary data/Metallic clusters orca/Catalytic center/catalytic center_c1_m8/1e3d_chainsAB_catalytic_center.inp
- Supplementary data/Metallic clusters orca/Catalytic center/catalytic center_c1_m8/1e3d_chainsAB_catalytic_center.out
- Supplementary data/Metallic clusters orca/Distal cluster/
- Supplementary data/Metallic clusters orca/Distal cluster/Distal cluster_c0_m1/
- Supplementary data/Metallic clusters orca/Distal cluster/Distal cluster_c0_m1/1e3d_chainsAB_distal_cluster.inp
- Supplementary data/Metallic clusters orca/Distal cluster/Distal cluster_c0_m1/1e3d_chainsAB_distal_cluster.out
- Supplementary data/Metallic clusters orca/Distal cluster/Distal cluster_c0_m3/
- Supplementary data/Metallic clusters orca/Distal cluster/Distal cluster_c0_m3/1e3d_chainsAB_distal_cluster.inp
- Supplementary data/Metallic clusters orca/Distal cluster/Distal cluster_c0_m5/
- Supplementary data/Metallic clusters orca/Distal cluster/Distal cluster_c0_m5/1e3d_chainsAB_distal_cluster.inp
- Supplementary data/Metallic clusters orca/Distal cluster/Distal cluster_c0_m5/1e3d_chainsAB_distal_cluster.out
- Supplementary data/Metallic clusters orca/Distal cluster/Distal cluster_c0_m7/
- Supplementary data/Metallic clusters orca/Distal cluster/Distal cluster_c0_m7/1e3d_chainsAB_distal_cluster.inp
- Supplementary data/Metallic clusters orca/Distal cluster/Distal cluster_c0_m7/1e3d_chainsAB_distal_cluster.out
- Supplementary data/Metallic clusters orca/Distal cluster/Distal cluster_c0_m9/
- Supplementary data/Metallic clusters orca/Distal cluster/Distal cluster_c0_m9/1e3d_chainsAB_distal_cluster.inp
- Supplementary data/Metallic clusters orca/Distal cluster/Distal cluster_c0_m9/1e3d_chainsAB_distal_cluster.out
- Supplementary data/Metallic clusters orca/Medial cluster/
- Supplementary data/Metallic clusters orca/Medial cluster/Medial cluster c2_m10/
- Supplementary data/Metallic clusters orca/Medial cluster/Medial cluster c2_m10/1e3d_chainsAB_medial_cluster.inp
- Supplementary data/Metallic clusters orca/Medial cluster/Medial cluster c2_m10/1e3d_chainsAB_medial_cluster.out
- Supplementary data/Metallic clusters orca/Medial cluster/Medial cluster c2_m2/
- Supplementary data/Metallic clusters orca/Medial cluster/Medial cluster c2_m2/1e3d_chainsAB_medial_cluster.inp
- Supplementary data/Metallic clusters orca/Medial cluster/Medial cluster c2_m2/1e3d_chainsAB_medial_cluster.out
- Supplementary data/Metallic clusters orca/Medial cluster/Medial cluster c2_m4/
- Supplementary data/Metallic clusters orca/Medial cluster/Medial cluster c2_m4/1e3d_chainsAB_medial_cluster.inp
- Supplementary data/Metallic clusters orca/Medial cluster/Medial cluster c2_m4/1e3d_chainsAB_medial_cluster.out
- Supplementary data/Metallic clusters orca/Medial cluster/Medial cluster c2_m6/
- Supplementary data/Metallic clusters orca/Medial cluster/Medial cluster c2_m6/1e3d_chainsAB_medial_cluster.inp
- Supplementary data/Metallic clusters orca/Medial cluster/Medial cluster c2_m6/1e3d_chainsAB_medial_cluster.out
- Supplementary data/Metallic clusters orca/Medial cluster/Medial cluster c2_m8/
- Supplementary data/Metallic clusters orca/Medial cluster/Medial cluster c2_m8/1e3d_chainsAB_medial_cluster.inp
- Supplementary data/Metallic clusters orca/Medial cluster/Medial cluster c2_m8/1e3d_chainsAB_medial_cluster.out
- Supplementary data/Metallic clusters orca/Proximal cluster/
- Supplementary data/Metallic clusters orca/Proximal cluster/Proximal cluster_c3_m1/
- Supplementary data/Metallic clusters orca/Proximal cluster/Proximal cluster_c3_m1/1e3d_chainsAB_proximal_cluster.inp
- Supplementary data/Metallic clusters orca/Proximal cluster/Proximal cluster_c3_m1/1e3d_chainsAB_proximal_cluster.out
- Supplementary data/Metallic clusters orca/Proximal cluster/Proximal cluster_c3_m3/
- Supplementary data/Metallic clusters orca/Proximal cluster/Proximal cluster_c3_m3/1e3d_chainsAB_proximal_cluster.inp
- Supplementary data/Metallic clusters orca/Proximal cluster/Proximal cluster_c3_m3/1e3d_chainsAB_proximal_cluster.out
- Supplementary data/Metallic clusters orca/Proximal cluster/Proximal cluster_c3_m5/
- Supplementary data/Metallic clusters orca/Proximal cluster/Proximal cluster_c3_m5/1e3d_chainsAB_proximal_cluster.inp
- Supplementary data/Metallic clusters orca/Proximal cluster/Proximal cluster_c3_m5/1e3d_chainsAB_proximal_cluster.out
- Supplementary data/Metallic clusters orca/Proximal cluster/Proximal cluster_c3_m7/
- Supplementary data/Metallic clusters orca/Proximal cluster/Proximal cluster_c3_m7/1e3d_chainsAB_proximal_cluster.inp
- Supplementary data/Metallic clusters orca/Proximal cluster/Proximal cluster_c3_m7/1e3d_chainsAB_proximal_cluster.out
- Supplementary data/Metallic clusters orca/Proximal cluster/Proximal cluster_c3_m9/
- Supplementary data/Metallic clusters orca/Proximal cluster/Proximal cluster_c3_m9/1e3d_chainsAB_proximal_cluster.inp
- Supplementary data/Metallic clusters orca/Proximal cluster/Proximal cluster_c3_m9/1e3d_chainsAB_proximal_cluster.out
- Supplementary data/README.docx
- Supplementary data/vtk_generator_stern_gr.py
- Supplementary data/~$README.docx
- Supplementary data/~WRL1100.tmp
