# Supplementary material for: Modeling of the Electrostatic Interaction and Catalytic Activity of [NiFe] Hydrogenases on a Planar Electrode
Source: J Phys Chem B. 2022 Oct 21;126(43):8777–90. doi: 10.1021/acs.jpcb.2c05371 (PMC9639099; doi:10.1021/acs.jpcb.2c05371)
Supplement: Supplementary file 1 — jp2c05371_si_001.zip [file jp2c05371_si_001.zip › Supplementary data/1e3d_5_theta_120_phi_248/1e3d_5_theta_120_phi_248.config]

FILE    geometry/1e3d_5_theta_120_phi_248_stern                 stern_layer 
FILE    geometry/1e3d_5_theta_120_phi_248                       dielectric_interface
FILE    geometry/electrode_252x252x12_d02_stern             stern_layer 
FILE    geometry/electrode_250x250x10_d02                   dirichlet_surface       electrode_250x250x10_d02_0.00.00.00.00.00.0.phi0
-------------------------------- 
PARAM   LorY pot?   Dielec  kappa   charges?    coulomb?    charge_file                         Nparent     parent      Nchild      children 
FIELD   1    0      80      1e-12    0           0           NA                                     0           NA          2           0 2 
FIELD   1    0      80      0.0      0           0           NA                                     1           0           1           1 
FIELD   1    1      4       0.0      1           1           1e3d_5_theta_120_phi_248.pqr               1           1           0           NA 
FIELD   1    0      80      0.0      0           0           NA                                     1           2           1           3 
FIELD   NA   1      NA      NA       0           0           NA                                     1           3           0           NA 
