# Supplementary material for: Modeling of the Electrostatic Interaction and Catalytic Activity of [NiFe] Hydrogenases on a Planar Electrode
Source: J Phys Chem B. 2022 Oct 21;126(43):8777–90. doi: 10.1021/acs.jpcb.2c05371 (PMC9639099; doi:10.1021/acs.jpcb.2c05371)
Supplement: Supplementary file 1 — jp2c05371_si_001.zip [file jp2c05371_si_001.zip › Supplementary data/1e3d_5_theta_120_phi_248/1e3d_5_theta_120_phi_248.param]

Precision   double  
K           1 
Nk          9 
K_fine      19 
threshold   0.5 
BSZ         128 
restart     200 
tolerance   1e-5 
max_iter    1000 
P           4 
eps         1e-12 
NCRIT       500 
theta       0.5 
GPU         1 
