# Supplementary material for: Modeling of the Electrostatic Interaction and Catalytic Activity of [NiFe] Hydrogenases on a Planar Electrode
Source: J Phys Chem B. 2022 Oct 21;126(43):8777–90. doi: 10.1021/acs.jpcb.2c05371 (PMC9639099; doi:10.1021/acs.jpcb.2c05371)
Supplement: Supplementary file 1 — jp2c05371_si_001.zip [file jp2c05371_si_001.zip › Supplementary data/1e3d_5_theta_120_phi_248/1e3d_5_theta_120_phi_248.pqr]

REMARK   PQR file written by MDAnalysis 1
REMARK   Input: frame 0 of /home/mruizrodriguez/hydrogenase/input/proteins_PHS/1e3d_5_m.pqr 5
REMARK   total charge: +15.5904 e 6
ATOM      1  N    SER      5     15.815   29.792   21.021  0.1849 1.8240
ATOM      2  CA   SER      5     15.487   29.440   19.646  0.0567 1.9080
ATOM      3  C    SER      5     14.448   28.325   19.577  0.6163 1.9080
ATOM      4  O    SER      5     13.440   28.449   18.873 -0.5722 1.6612
ATOM      5  CB   SER      5     16.740   29.040   18.866  0.2596 1.9080
ATOM      6  OG   SER      5     16.520   29.224   17.475 -0.6714 1.7210
ATOM      7  H    SER      5     15.433   29.381   21.673  0.1898 0.6000
ATOM      8  HA   SER      5     15.105   30.234   19.215  0.0782 1.1000
ATOM      9  HB2  SER      5     17.491   29.582   19.152  0.0273 1.3870
ATOM     10  HB3  SER      5     16.953   28.110   19.043  0.0273 1.3870
ATOM     11  H3   SER      5     16.624   29.714   21.303  0.1898 0.6000
ATOM     12  H2   SER      5     15.679   30.592   21.304  0.1898 0.6000
ATOM     13  HG   SER      5     16.287   28.348   17.057  0.4239 0.0000
ATOM     14  N    ARG      6     14.652   27.225   20.304 -0.3479 1.8240
ATOM     15  CA   ARG      6     13.593   26.209   20.334 -0.2637 1.9080
ATOM     16  C    ARG      6     12.450   26.719   21.198  0.7341 1.9080
ATOM     17  O    ARG      6     12.670   27.374   22.222 -0.5894 1.6612
ATOM     18  CB   ARG      6     14.152   24.872   20.826 -0.0007 1.9080
ATOM     19  CG   ARG      6     14.873   24.094   19.730  0.0390 1.9080
ATOM     20  CD   ARG      6     15.657   22.924   20.300  0.0486 1.9080
ATOM     21  NE   ARG      6     16.732   23.344   21.193 -0.5295 1.8240
ATOM     22  CZ   ARG      6     16.820   23.223   22.505  0.8076 1.9080
ATOM     23  NH1  ARG      6     15.869   22.656   23.243 -0.8627 1.8240
ATOM     24  NH2  ARG      6     17.917   23.691   23.097 -0.8627 1.8240
ATOM     25  H    ARG      6     15.383   27.115   20.743  0.2747 0.6000
ATOM     26  HA   ARG      6     13.259   26.086   19.422  0.1560 1.3870
ATOM     27  HB2  ARG      6     14.769   25.036   21.557  0.0327 1.4870
ATOM     28  HB3  ARG      6     13.422   24.332   21.170  0.0327 1.4870
ATOM     29  HG2  ARG      6     14.223   23.763   19.090  0.0285 1.4870
ATOM     30  HG3  ARG      6     15.479   24.688   19.261  0.0285 1.4870
ATOM     31  HD2  ARG      6     15.051   22.343   20.787  0.0687 1.3870
ATOM     32  HD3  ARG      6     16.035   22.410   19.569  0.0687 1.3870
ATOM     33  HE   ARG      6     17.403   23.725   20.811  0.3456 0.6000
ATOM     34 HH11  ARG      6     15.159   22.349   22.868  0.4478 0.6000
ATOM     35 HH12  ARG      6     15.966   22.597   24.096  0.4478 0.6000
ATOM     36 HH21  ARG      6     18.538   24.057   22.628  0.4478 0.6000
ATOM     37 HH22  ARG      6     18.005   23.628   23.951  0.4478 0.6000
ATOM     38  N    PRO      7     11.212   26.443   20.808 -0.2548 1.8240
ATOM     39  CA   PRO      7     10.053   26.917   21.569 -0.0266 1.9080
ATOM     40  C    PRO      7      9.998   26.328   22.986  0.5896 1.9080
ATOM     41  O    PRO      7     10.209   25.126   23.139 -0.5748 1.6612
ATOM     42  CB   PRO      7      8.852   26.431   20.777 -0.0070 1.9080
ATOM     43  CG   PRO      7      9.353   25.554   19.699  0.0189 1.9080
ATOM     44  CD   PRO      7     10.842   25.666   19.621  0.0192 1.9080
ATOM     45  HA   PRO      7     10.056   27.896   21.611  0.0641 1.3870
ATOM     46  HB2  PRO      7      8.246   25.940   21.354  0.0253 1.4870
ATOM     47  HB3  PRO      7      8.373   27.186   20.399  0.0253 1.4870
ATOM     48  HG2  PRO      7      9.101   24.636   19.881  0.0213 1.4870
ATOM     49  HG3  PRO      7      8.959   25.816   18.853  0.0213 1.4870
ATOM     50  HD2  PRO      7     11.255   24.788   19.640  0.0391 1.3870
ATOM     51  HD3  PRO      7     11.112   26.123   18.810  0.0391 1.3870
ATOM     52  N    SER      8      9.720   27.187   23.951 -0.4157 1.8240
ATOM     53  CA   SER      8      9.684   26.882   25.373 -0.0249 1.9080
ATOM     54  C    SER      8      8.361   26.208   25.746  0.5973 1.9080
ATOM     55  O    SER      8      7.270   26.652   25.396 -0.5679 1.6612
ATOM     56  CB   SER      8      9.909   28.149   26.197  0.2117 1.9080
ATOM     57  OG   SER      8      9.648   27.956   27.575 -0.6546 1.7210
ATOM     58  H    SER      8      9.544   27.996   23.718  0.2719 0.6000
ATOM     59  HA   SER      8     10.412   26.256   25.570  0.0843 1.3870
ATOM     60  HB2  SER      8     10.827   28.441   26.085  0.0352 1.3870
ATOM     61  HB3  SER      8      9.331   28.852   25.860  0.0352 1.3870
ATOM     62  HG   SER      8     10.419   27.481   27.997  0.4275 0.0000
ATOM     63  N    VAL      9      8.477   25.093   26.453 -0.4157 1.8240
ATOM     64  CA   VAL      9      7.368   24.311   26.966 -0.0875 1.9080
ATOM     65  C    VAL      9      7.557   24.134   28.476  0.5973 1.9080
ATOM     66  O    VAL      9      8.608   23.710   28.954 -0.5679 1.6612
ATOM     67  CB   VAL      9      7.241   22.922   26.318  0.2985 1.9080
ATOM     68  CG1  VAL      9      6.124   22.118   26.971 -0.3192 1.9080
ATOM     69  CG2  VAL      9      6.986   23.051   24.829 -0.3192 1.9080
ATOM     70  H    VAL      9      9.272   24.811   26.622  0.2719 0.6000
ATOM     71  HA   VAL      9      6.538   24.807   26.810  0.0969 1.3870
ATOM     72  HB   VAL      9      8.084   22.441   26.447 -0.0297 1.4870
ATOM     73 HG11  VAL      9      5.293   22.590   26.876  0.0791 1.4870
ATOM     74 HG12  VAL      9      6.056   21.262   26.545  0.0791 1.4870
ATOM     75 HG13  VAL      9      6.319   21.999   27.903  0.0791 1.4870
ATOM     76 HG21  VAL      9      7.680   23.582   24.430  0.0791 1.4870
ATOM     77 HG22  VAL      9      6.982   22.179   24.429  0.0791 1.4870
ATOM     78 HG23  VAL      9      6.136   23.474   24.685  0.0791 1.4870
ATOM     79  N    VAL     10      6.530   24.500   29.217 -0.4157 1.8240
ATOM     80  CA   VAL     10      6.499   24.297   30.657 -0.0875 1.9080
ATOM     81  C    VAL     10      5.464   23.217   30.928  0.5973 1.9080
ATOM     82  O    VAL     10      4.340   23.322   30.441 -0.5679 1.6612
ATOM     83  CB   VAL     10      6.190   25.599   31.412  0.2985 1.9080
ATOM     84  CG1  VAL     10      5.814   25.339   32.864 -0.3192 1.9080
ATOM     85  CG2  VAL     10      7.407   26.516   31.322 -0.3192 1.9080
ATOM     86  H    VAL     10      5.854   24.871   28.836  0.2719 0.6000
ATOM     87  HA   VAL     10      7.377   23.970   30.946  0.0969 1.3870
ATOM     88  HB   VAL     10      5.435   26.041   30.970 -0.0297 1.4870
ATOM     89 HG11  VAL     10      5.043   24.768   32.897  0.0791 1.4870
ATOM     90 HG12  VAL     10      6.548   24.914   33.314  0.0791 1.4870
ATOM     91 HG13  VAL     10      5.614   26.173   33.297  0.0791 1.4870
ATOM     92 HG21  VAL     10      7.642   26.648   30.401  0.0791 1.4870
ATOM     93 HG22  VAL     10      7.199   27.364   31.722  0.0791 1.4870
ATOM     94 HG23  VAL     10      8.145   26.116   31.788  0.0791 1.4870
ATOM     95  N    TYR     11      5.864   22.180   31.660 -0.4157 1.8240
ATOM     96  CA   TYR     11      4.950   21.086   31.994 -0.0014 1.9080
ATOM     97  C    TYR     11      4.718   21.082   33.502  0.5973 1.9080
ATOM     98  O    TYR     11      5.632   20.920   34.305 -0.5679 1.6612
ATOM     99  CB   TYR     11      5.510   19.752   31.520 -0.0152 1.9080
ATOM    100  CG   TYR     11      4.646   18.518   31.587 -0.0011 1.9080
ATOM    101  CD1  TYR     11      4.060   18.032   32.750 -0.1906 1.9080
ATOM    102  CD2  TYR     11      4.399   17.798   30.430 -0.1906 1.9080
ATOM    103  CE1  TYR     11      3.271   16.895   32.766 -0.2341 1.9080
ATOM    104  CE2  TYR     11      3.619   16.658   30.424 -0.2341 1.9080
ATOM    105  CZ   TYR     11      3.058   16.209   31.589  0.3226 1.9080
ATOM    106  OH   TYR     11      2.275   15.083   31.604 -0.5579 1.7210
ATOM    107  H    TYR     11      6.675   22.153   31.942  0.2719 0.6000
ATOM    108  HA   TYR     11      4.093   21.245   31.545  0.0876 1.3870
ATOM    109  HB2  TYR     11      5.786   19.864   30.596  0.0295 1.4870
ATOM    110  HB3  TYR     11      6.312   19.573   32.035  0.0295 1.4870
ATOM    111  HD1  TYR     11      4.201   18.489   33.547  0.1699 1.4590
ATOM    112  HD2  TYR     11      4.771   18.092   29.630  0.1699 1.4590
ATOM    113  HE1  TYR     11      2.891   16.598   33.561  0.1656 1.4590
ATOM    114  HE2  TYR     11      3.475   16.196   29.629  0.1656 1.4590
ATOM    115  HH   TYR     11      2.011   14.878   32.545  0.3992 0.0000
ATOM    116  N    LEU     12      3.464   21.250   33.888 -0.4157 1.8240
ATOM    117  CA   LEU     12      3.066   21.287   35.279 -0.0518 1.9080
ATOM    118  C    LEU     12      2.280   20.057   35.693  0.5973 1.9080
ATOM    119  O    LEU     12      1.488   19.538   34.918 -0.5679 1.6612
ATOM    120  CB   LEU     12      2.190   22.523   35.558 -0.1102 1.9080
ATOM    121  CG   LEU     12      2.905   23.871   35.418  0.3531 1.9080
ATOM    122  CD1  LEU     12      1.958   25.015   35.735 -0.4121 1.9080
ATOM    123  CD2  LEU     12      4.123   23.933   36.326 -0.4121 1.9080
ATOM    124  H    LEU     12      2.857   21.342   33.285  0.2719 0.6000
ATOM    125  HA   LEU     12      3.873   21.344   35.834  0.0922 1.3870
ATOM    126  HB2  LEU     12      1.437   22.509   34.946  0.0457 1.4870
ATOM    127  HB3  LEU     12      1.837   22.454   36.457  0.0457 1.4870
ATOM    128  HG   LEU     12      3.207   23.966   34.490 -0.0361 1.4870
ATOM    129 HD11  LEU     12      1.184   24.955   35.170  0.1000 1.4870
ATOM    130 HD12  LEU     12      1.687   24.961   36.654  0.1000 1.4870
ATOM    131 HD13  LEU     12      2.403   25.852   35.580  0.1000 1.4870
ATOM    132 HD21  LEU     12      4.727   23.222   36.100  0.1000 1.4870
ATOM    133 HD22  LEU     12      4.566   24.778   36.210  0.1000 1.4870
ATOM    134 HD23  LEU     12      3.846   23.840   37.240  0.1000 1.4870
ATOM    135  N    HIS     13      2.516   19.632   36.930 -0.4157 1.8240
ATOM    136  CA   HIS     13      1.794   18.558   37.555  0.0188 1.9080
ATOM    137  C    HIS     13      0.995   19.065   38.759  0.5973 1.9080
ATOM    138  O    HIS     13      1.572   19.640   39.695 -0.5679 1.6612
ATOM    139  CB   HIS     13      2.745   17.488   38.077 -0.0462 1.9080
ATOM    140  CG   HIS     13      3.517   16.736   37.052 -0.0266 1.9080
ATOM    141  H    HIS     13      3.136   20.021   37.380  0.2719 0.6000
ATOM    142  HA   HIS     13      1.180   18.158   36.905  0.0881 1.3870
ATOM    143  HB2  HIS     13      3.375   17.912   38.680  0.0402 1.4870
ATOM    144  HB3  HIS     13      2.230   16.851   38.596  0.0402 1.4870
ATOM    145  CD2  HIS     13      3.251   15.550   36.460  0.1292 1.9080
ATOM    146  HD1  HIS     13      5.143   17.860   36.774  0.3649 0.6000
ATOM    147  HE1  HIS     13      5.976   16.302   35.205  0.1392 1.3590
ATOM    148  CE1  HIS     13      5.179   16.250   35.680  0.2057 1.9080
ATOM    149  ND1  HIS     13      4.733   17.137   36.552 -0.3811 1.8240
ATOM    150  NE2  HIS     13      4.292   15.275   35.605 -0.5727 1.8240
ATOM    151  HD2  HIS     13      2.502   15.018   36.605  0.1147 1.4090
ATOM    152  N    ALA     14     -0.291   18.834   38.736 -0.4157 1.8240
ATOM    153  CA   ALA     14     -1.194   19.158   39.835  0.0337 1.9080
ATOM    154  C    ALA     14     -1.629   17.873   40.536  0.5973 1.9080
ATOM    155  O    ALA     14     -0.763   17.143   41.026 -0.5679 1.6612
ATOM    156  CB   ALA     14     -2.387   19.951   39.335 -0.1825 1.9080
ATOM    157  H    ALA     14     -0.625   18.471   38.031  0.2719 0.6000
ATOM    158  HA   ALA     14     -0.706   19.710   40.480  0.0823 1.3870
ATOM    159  HB1  ALA     14     -2.941   20.201   40.079  0.0603 1.4870
ATOM    160  HB2  ALA     14     -2.080   20.742   38.885  0.0603 1.4870
ATOM    161  HB3  ALA     14     -2.897   19.413   38.725  0.0603 1.4870
ATOM    162  N    ALA     15     -2.922   17.577   40.582 -0.4157 1.8240
ATOM    163  CA   ALA     15     -3.375   16.307   41.169  0.0337 1.9080
ATOM    164  C    ALA     15     -3.513   15.249   40.071  0.5973 1.9080
ATOM    165  O    ALA     15     -4.477   15.200   39.313 -0.5679 1.6612
ATOM    166  CB   ALA     15     -4.670   16.471   41.932 -0.1825 1.9080
ATOM    167  H    ALA     15     -3.499   18.131   40.265  0.2719 0.6000
ATOM    168  HA   ALA     15     -2.688   16.003   41.799  0.0823 1.3870
ATOM    169  HB1  ALA     15     -4.559   17.141   42.610  0.0603 1.4870
ATOM    170  HB2  ALA     15     -4.907   15.636   42.343  0.0603 1.4870
ATOM    171  HB3  ALA     15     -5.366   16.738   41.328  0.0603 1.4870
ATOM    172  N    GLU     16     -2.495   14.391   39.993 -0.4157 1.8240
ATOM    173  CA   GLU     16     -2.335   13.411   38.939  0.0145 1.9080
ATOM    174  C    GLU     16     -1.577   12.175   39.412  0.5973 1.9080
ATOM    175  O    GLU     16     -1.029   12.179   40.524 -0.5679 1.6612
ATOM    176  CB   GLU     16     -1.583   14.050   37.758 -0.0071 1.9080
ATOM    177  CG   GLU     16     -0.445   14.964   38.178 -0.0174 1.9080
ATOM    178  CD   GLU     16      0.821   14.256   38.594  0.6801 1.9080
ATOM    179  OE1  GLU     16      1.236   13.325   37.870 -0.5838 1.6612
ATOM    180  OE2  GLU     16      1.421   14.612   39.645 -0.6511 1.7210
ATOM    181  H    GLU     16     -1.894   14.422   40.607  0.2719 0.6000
ATOM    182  HA   GLU     16     -3.224   13.136   38.632  0.0779 1.3870
ATOM    183  HB2  GLU     16     -1.227   13.344   37.197  0.0256 1.4870
ATOM    184  HB3  GLU     16     -2.213   14.560   37.226  0.0256 1.4870
ATOM    185  HG2  GLU     16     -0.237   15.557   37.440  0.0430 1.4870
ATOM    186  HG3  GLU     16     -0.747   15.514   38.918  0.0430 1.4870
ATOM    187  HE2  GLU     16      1.091   15.314   40.168  0.4641 0.0000
ATOM    188  N    CYS     17     -1.567   11.155   38.555 -0.4157 1.8240
ATOM    189  CA   CYS     17     -0.920    9.888   38.855  0.0213 1.9080
ATOM    190  C    CYS     17      0.345    9.696   38.032  0.5973 1.9080
ATOM    191  O    CYS     17      1.040    8.693   38.162 -0.5679 1.6612
ATOM    192  CB   CYS     17     -1.888    8.699   38.717 -0.1231 1.9080
ATOM    193  SG   CYS     17     -1.933    7.874   37.103 -0.3119 2.0000
ATOM    194  H    CYS     17     -1.959   11.250   37.796  0.2719 0.6000
ATOM    195  HA   CYS     17     -0.645    9.924   39.795  0.1124 1.3870
ATOM    196  HB2  CYS     17     -1.654    8.039   39.388  0.1112 1.3870
ATOM    197  HB3  CYS     17     -2.784    9.013   38.921  0.1112 1.3870
ATOM    198  HG   CYS     17     -1.062    7.409   36.945  0.1933 0.6000
ATOM    199  N    THR     18      0.666   10.677   37.212 -0.4157 1.8240
ATOM    200  CA   THR     18      1.862   10.740   36.386 -0.0389 1.9080
ATOM    201  C    THR     18      1.734    9.802   35.192  0.5973 1.9080
ATOM    202  O    THR     18      2.715    9.597   34.478 -0.5679 1.6612
ATOM    203  CB   THR     18      3.118   10.487   37.237  0.3654 1.9080
ATOM    204  OG1  THR     18      3.075   11.395   38.355 -0.6761 1.7210
ATOM    205  CG2  THR     18      4.404   10.840   36.504 -0.2438 1.9080
ATOM    206  H    THR     18      0.119   11.339   37.159  0.2719 0.6000
ATOM    207  HA   THR     18      1.926   11.653   36.035  0.1007 1.3870
ATOM    208  HB   THR     18      3.143    9.557   37.548  0.0043 1.3870
ATOM    209 HG21  THR     18      4.468   10.318   35.701  0.0642 1.4870
ATOM    210 HG22  THR     18      4.398   11.773   36.279  0.0642 1.4870
ATOM    211 HG23  THR     18      5.156   10.652   37.069  0.0642 1.4870
ATOM    212  HG1  THR     18      2.449   12.154   38.160  0.4102 0.0000
ATOM    213  N    GLY     19      0.537    9.264   34.971 -0.4157 1.8240
ATOM    214  CA   GLY     19      0.241    8.458   33.795 -0.0252 1.9080
ATOM    215  C    GLY     19      0.476    9.193   32.491  0.5973 1.9080
ATOM    216  O    GLY     19      0.899    8.619   31.478 -0.5679 1.6612
ATOM    217  H    GLY     19     -0.087    9.400   35.547  0.2719 0.6000
ATOM    218  HA2  GLY     19      0.795    7.662   33.812  0.0698 1.3870
ATOM    219  HA3  GLY     19     -0.686    8.174   33.834  0.0698 1.3870
ATOM    220  N    CYS     20      0.197   10.502   32.479 -0.4157 1.8240
ATOM    221  CA   CYS     20      0.309   11.277   31.249  0.0213 1.9080
ATOM    222  C    CYS     20      1.777   11.522   30.927  0.5973 1.9080
ATOM    223  O    CYS     20      2.198   11.477   29.769 -0.5679 1.6612
ATOM    224  CB   CYS     20     -0.462   12.604   31.328 -0.1231 1.9080
ATOM    225  SG   CYS     20     -2.243   12.390   31.629 -0.3119 2.0000
ATOM    226  H    CYS     20     -0.052   10.892   33.205  0.2719 0.6000
ATOM    227  HA   CYS     20     -0.077   10.746   30.521  0.1124 1.3870
ATOM    228  HB2  CYS     20     -0.086   13.144   32.042  0.1112 1.3870
ATOM    229  HB3  CYS     20     -0.340   13.088   30.497  0.1112 1.3870
ATOM    230  HG   CYS     20     -2.694   13.277   31.567  0.1933 0.6000
ATOM    231  N    SER     21      2.575   11.747   31.972 -0.4157 1.8240
ATOM    232  CA   SER     21      4.004   11.957   31.706 -0.0249 1.9080
ATOM    233  C    SER     21      4.619   10.691   31.151  0.5973 1.9080
ATOM    234  O    SER     21      5.464   10.669   30.261 -0.5679 1.6612
ATOM    235  CB   SER     21      4.703   12.382   32.994  0.2117 1.9080
ATOM    236  OG   SER     21      4.391   13.737   33.281 -0.6546 1.7210
ATOM    237  H    SER     21      2.264   11.769   32.773  0.2719 0.6000
ATOM    238  HA   SER     21      4.101   12.672   31.042  0.0843 1.3870
ATOM    239  HB2  SER     21      4.412   11.815   33.726  0.0352 1.3870
ATOM    240  HB3  SER     21      5.662   12.279   32.895  0.0352 1.3870
ATOM    241  HG   SER     21      3.424   13.812   33.518  0.4275 0.0000
ATOM    242  N    GLU     22      4.153    9.571   31.719 -0.4157 1.8240
ATOM    243  CA   GLU     22      4.672    8.286   31.226  0.0145 1.9080
ATOM    244  C    GLU     22      4.231    8.090   29.776  0.5973 1.9080
ATOM    245  O    GLU     22      5.046    7.713   28.921 -0.5679 1.6612
ATOM    246  CB   GLU     22      4.239    7.133   32.130 -0.0071 1.9080
ATOM    247  CG   GLU     22      5.027    7.037   33.425 -0.0174 1.9080
ATOM    248  CD   GLU     22      6.442    6.543   33.336  0.6801 1.9080
ATOM    249  OE2  GLU     22      6.876    5.994   32.298 -0.6511 1.7210
ATOM    250  OE1  GLU     22      7.176    6.675   34.356 -0.5838 1.6612
ATOM    251  H    GLU     22      3.569    9.601   32.350  0.2719 0.6000
ATOM    252  HA   GLU     22      5.651    8.330   31.240  0.0779 1.3870
ATOM    253  HB2  GLU     22      3.299    7.241   32.345  0.0256 1.4870
ATOM    254  HB3  GLU     22      4.336    6.300   31.643  0.0256 1.4870
ATOM    255  HG2  GLU     22      5.042    7.918   33.832  0.0430 1.4870
ATOM    256  HG3  GLU     22      4.542    6.451   34.028  0.0430 1.4870
ATOM    257  HE2  GLU     22      7.826    5.667   32.264  0.4641 0.0000
ATOM    258  N    ALA     23      2.963    8.356   29.459 -0.4157 1.8240
ATOM    259  CA   ALA     23      2.515    8.288   28.065  0.0337 1.9080
ATOM    260  C    ALA     23      3.396    9.125   27.142  0.5973 1.9080
ATOM    261  O    ALA     23      3.820    8.700   26.072 -0.5679 1.6612
ATOM    262  CB   ALA     23      1.061    8.736   27.970 -0.1825 1.9080
ATOM    263  H    ALA     23      2.404    8.568   30.077  0.2719 0.6000
ATOM    264  HA   ALA     23      2.567    7.354   27.772  0.0823 1.3870
ATOM    265  HB1  ALA     23      0.992    9.657   28.232  0.0603 1.4870
ATOM    266  HB2  ALA     23      0.754    8.638   27.064  0.0603 1.4870
ATOM    267  HB3  ALA     23      0.520    8.196   28.551  0.0603 1.4870
ATOM    268  N    LEU     24      3.680   10.366   27.544 -0.4157 1.8240
ATOM    269  CA   LEU     24      4.528   11.245   26.737 -0.0518 1.9080
ATOM    270  C    LEU     24      5.852   10.562   26.427  0.5973 1.9080
ATOM    271  O    LEU     24      6.385   10.673   25.316 -0.5679 1.6612
ATOM    272  CB   LEU     24      4.799   12.576   27.424 -0.1102 1.9080
ATOM    273  CG   LEU     24      5.714   13.604   26.773  0.3531 1.9080
ATOM    274  CD1  LEU     24      5.035   14.207   25.541 -0.4121 1.9080
ATOM    275  CD2  LEU     24      6.086   14.687   27.772 -0.4121 1.9080
ATOM    276  H    LEU     24      3.359   10.654   28.288  0.2719 0.6000
ATOM    277  HA   LEU     24      4.069   11.424   25.889  0.0922 1.3870
ATOM    278  HB2  LEU     24      3.942   13.005   27.569  0.0457 1.4870
ATOM    279  HB3  LEU     24      5.166   12.379   28.300  0.0457 1.4870
ATOM    280  HG   LEU     24      6.534   13.151   26.485 -0.0361 1.4870
ATOM    281 HD11  LEU     24      4.839   13.511   24.910  0.1000 1.4870
ATOM    282 HD12  LEU     24      4.219   14.639   25.804  0.1000 1.4870
ATOM    283 HD13  LEU     24      5.621   14.850   25.136  0.1000 1.4870
ATOM    284 HD21  LEU     24      6.527   14.288   28.527  0.1000 1.4870
ATOM    285 HD22  LEU     24      6.676   15.319   27.355  0.1000 1.4870
ATOM    286 HD23  LEU     24      5.292   15.137   28.067  0.1000 1.4870
ATOM    287  N    LEU     25      6.362    9.869   27.449 -0.4157 1.8240
ATOM    288  CA   LEU     25      7.641    9.195   27.269 -0.0518 1.9080
ATOM    289  C    LEU     25      7.556    8.070   26.248  0.5973 1.9080
ATOM    290  O    LEU     25      8.603    7.617   25.776 -0.5679 1.6612
ATOM    291  CB   LEU     25      8.169    8.673   28.621 -0.1102 1.9080
ATOM    292  CG   LEU     25      8.610    9.757   29.604  0.3531 1.9080
ATOM    293  CD1  LEU     25      8.974    9.160   30.953 -0.4121 1.9080
ATOM    294  CD2  LEU     25      9.772   10.566   29.031 -0.4121 1.9080
ATOM    295  H    LEU     25      5.942    9.821   28.198  0.2719 0.6000
ATOM    296  HA   LEU     25      8.284    9.857   26.934  0.0922 1.3870
ATOM    297  HB2  LEU     25      7.472    8.144   29.039  0.0457 1.4870
ATOM    298  HB3  LEU     25      8.921    8.084   28.452  0.0457 1.4870
ATOM    299  HG   LEU     25      7.857   10.368   29.738 -0.0361 1.4870
ATOM    300 HD11  LEU     25      8.221    8.677   31.302  0.1000 1.4870
ATOM    301 HD12  LEU     25      9.717    8.563   30.849  0.1000 1.4870
ATOM    302 HD13  LEU     25      9.212    9.865   31.561  0.1000 1.4870
ATOM    303 HD21  LEU     25      9.510   10.948   28.190  0.1000 1.4870
ATOM    304 HD22  LEU     25     10.005   11.268   29.642  0.1000 1.4870
ATOM    305 HD23  LEU     25     10.528    9.991   28.900  0.1000 1.4870
ATOM    306  N    ARG     26      6.349    7.636   25.895 -0.3479 1.8240
ATOM    307  CA   ARG     26      6.200    6.577   24.901 -0.2637 1.9080
ATOM    308  C    ARG     26      6.087    7.145   23.488  0.7341 1.9080
ATOM    309  O    ARG     26      5.849    6.395   22.551 -0.5894 1.6612
ATOM    310  CB   ARG     26      4.994    5.700   25.182 -0.0007 1.9080
ATOM    311  CG   ARG     26      4.917    5.199   26.597  0.0390 1.9080
ATOM    312  CD   ARG     26      6.013    4.223   27.034  0.0486 1.9080
ATOM    313  NE   ARG     26      5.662    3.859   28.409 -0.5295 1.8240
ATOM    314  CZ   ARG     26      6.129    4.324   29.541  0.8076 1.9080
ATOM    315  NH1  ARG     26      7.091    5.234   29.611 -0.8627 1.8240
ATOM    316  NH2  ARG     26      5.606    3.827   30.657 -0.8627 1.8240
ATOM    317  H    ARG     26      5.651    7.982   26.257  0.2747 0.6000
ATOM    318  HA   ARG     26      6.999    6.013   24.937  0.1560 1.3870
ATOM    319  HB2  ARG     26      4.189    6.204   24.985  0.0327 1.4870
ATOM    320  HB3  ARG     26      5.016    4.937   24.583  0.0327 1.4870
ATOM    321  HG2  ARG     26      4.939    5.966   27.191  0.0285 1.4870
ATOM    322  HG3  ARG     26      4.059    4.764   26.719  0.0285 1.4870
ATOM    323  HD2  ARG     26      6.026    3.441   26.462  0.0687 1.3870
ATOM    324  HD3  ARG     26      6.885    4.649   27.002  0.0687 1.3870
ATOM    325  HE   ARG     26      5.058    3.250   28.483  0.3456 0.6000
ATOM    326 HH11  ARG     26      7.439    5.547   28.889  0.4478 0.6000
ATOM    327 HH12  ARG     26      7.368    5.510   30.377  0.4478 0.6000
ATOM    328 HH21  ARG     26      4.990    3.229   30.614  0.4478 0.6000
ATOM    329 HH22  ARG     26      5.884    4.104   31.422  0.4478 0.6000
ATOM    330  N    THR     27      6.277    8.450   23.331 -0.4157 1.8240
ATOM    331  CA   THR     27      6.131    9.068   22.013 -0.0389 1.9080
ATOM    332  C    THR     27      7.110    8.473   21.009  0.5973 1.9080
ATOM    333  O    THR     27      8.268    8.171   21.279 -0.5679 1.6612
ATOM    334  CB   THR     27      6.280   10.596   22.102  0.3654 1.9080
ATOM    335  OG1  THR     27      6.071   11.165   20.803 -0.6761 1.7210
ATOM    336  CG2  THR     27      7.671   11.011   22.557 -0.2438 1.9080
ATOM    337  H    THR     27      6.488    8.936   24.008  0.2719 0.6000
ATOM    338  HA   THR     27      5.224    8.876   21.693  0.1007 1.3870
ATOM    339  HB   THR     27      5.612   10.953   22.725  0.0043 1.3870
ATOM    340 HG21  THR     27      8.324   10.667   21.943  0.0642 1.4870
ATOM    341 HG22  THR     27      7.728   11.969   22.581  0.0642 1.4870
ATOM    342 HG23  THR     27      7.838   10.659   23.434  0.0642 1.4870
ATOM    343  HG1  THR     27      6.939   11.213   20.298  0.4102 0.0000
ATOM    344  N    TYR     28      6.615    8.265   19.787 -0.4157 1.8240
ATOM    345  CA   TYR     28      7.501    7.720   18.759 -0.0014 1.9080
ATOM    346  C    TYR     28      7.399    8.504   17.444  0.5973 1.9080
ATOM    347  O    TYR     28      8.058    8.088   16.493 -0.5679 1.6612
ATOM    348  CB   TYR     28      7.279    6.244   18.452 -0.0152 1.9080
ATOM    349  CG   TYR     28      5.917    5.819   17.965 -0.0011 1.9080
ATOM    350  CD1  TYR     28      4.865    5.649   18.856 -0.1906 1.9080
ATOM    351  CD2  TYR     28      5.671    5.578   16.617 -0.1906 1.9080
ATOM    352  CE1  TYR     28      3.611    5.259   18.433 -0.2341 1.9080
ATOM    353  CE2  TYR     28      4.426    5.188   16.167 -0.2341 1.9080
ATOM    354  CZ   TYR     28      3.407    5.038   17.086  0.3226 1.9080
ATOM    355  OH   TYR     28      2.170    4.641   16.642 -0.5579 1.7210
ATOM    356  H    TYR     28      5.794    8.447   19.608  0.2719 0.6000
ATOM    357  HA   TYR     28      8.420    7.815   19.084  0.0876 1.3870
ATOM    358  HB2  TYR     28      7.930    5.978   17.783  0.0295 1.4870
ATOM    359  HB3  TYR     28      7.476    5.740   19.258  0.0295 1.4870
ATOM    360  HD1  TYR     28      5.009    5.803   19.762  0.1699 1.4590
ATOM    361  HD2  TYR     28      6.363    5.683   16.004  0.1699 1.4590
ATOM    362  HE1  TYR     28      2.918    5.147   19.043  0.1656 1.4590
ATOM    363  HE2  TYR     28      4.277    5.029   15.263  0.1656 1.4590
ATOM    364  HH   TYR     28      1.482    4.887   17.323  0.3992 0.0000
ATOM    365  N    GLN     29      6.648    9.586   17.395 -0.4157 1.8240
ATOM    366  CA   GLN     29      6.592   10.461   16.233 -0.0031 1.9080
ATOM    367  C    GLN     29      6.699   11.926   16.614  0.5973 1.9080
ATOM    368  O    GLN     29      5.690   12.641   16.548 -0.5679 1.6612
ATOM    369  CB   GLN     29      5.280   10.248   15.464 -0.0036 1.9080
ATOM    370  CG   GLN     29      4.927    8.783   15.279 -0.0645 1.9080
ATOM    371  CD   GLN     29      5.345    8.251   13.921  0.6951 1.9080
ATOM    372  H    GLN     29      6.170    9.783   18.081  0.2719 0.6000
ATOM    373  HA   GLN     29      7.339   10.239   15.640  0.0850 1.3870
ATOM    374  HB2  GLN     29      4.559   10.688   15.941  0.0171 1.4870
ATOM    375  HB3  GLN     29      5.355   10.667   14.591  0.0171 1.4870
ATOM    376  HG2  GLN     29      5.363    8.262   15.970  0.0352 1.4870
ATOM    377  HG3  GLN     29      3.969    8.673   15.381  0.0352 1.4870
ATOM    378 HE22  GLN     29      4.534    7.564   12.333  0.4251 0.6000
ATOM    379  OE1  GLN     29      6.537    8.179   13.616 -0.6086 1.6612
ATOM    380  NE2  GLN     29      4.355    7.876   13.114 -0.9407 1.8240
ATOM    381 HE21  GLN     29      3.539    7.945   13.374  0.4251 0.6000
ATOM    382  N    PRO     30      7.872   12.414   16.995 -0.2548 1.8240
ATOM    383  CA   PRO     30      9.101   11.642   17.118 -0.0266 1.9080
ATOM    384  C    PRO     30      9.334   11.110   18.530  0.5896 1.9080
ATOM    385  O    PRO     30      8.477   11.254   19.400 -0.5748 1.6612
ATOM    386  CB   PRO     30     10.154   12.723   16.841 -0.0070 1.9080
ATOM    387  CG   PRO     30      9.584   13.873   17.619  0.0189 1.9080
ATOM    388  CD   PRO     30      8.104   13.834   17.319  0.0192 1.9080
ATOM    389  HA   PRO     30      9.141   10.923   16.453  0.0641 1.3870
ATOM    390  HB2  PRO     30     11.028   12.465   17.173  0.0253 1.4870
ATOM    391  HB3  PRO     30     10.216   12.928   15.895  0.0253 1.4870
ATOM    392  HG2  PRO     30      9.748   13.761   18.569  0.0213 1.4870
ATOM    393  HG3  PRO     30      9.975   14.712   17.331  0.0213 1.4870
ATOM    394  HD2  PRO     30      7.583   14.109   18.089  0.0391 1.3870
ATOM    395  HD3  PRO     30      7.885   14.406   16.567  0.0391 1.3870
ATOM    396  N    PHE     31     10.499   10.502   18.708 -0.4157 1.8240
ATOM    397  CA   PHE     31     10.915   10.003   20.013 -0.0024 1.9080
ATOM    398  C    PHE     31     11.149   11.191   20.939  0.5973 1.9080
ATOM    399  O    PHE     31     11.356   12.312   20.457 -0.5679 1.6612
ATOM    400  CB   PHE     31     12.139    9.113   19.847 -0.0343 1.9080
ATOM    401  CG   PHE     31     11.849    7.722   19.304  0.0118 1.9080
ATOM    402  CD1  PHE     31     11.166    6.803   20.086 -0.1256 1.9080
ATOM    403  CD2  PHE     31     12.237    7.330   18.037 -0.1256 1.9080
ATOM    404  CE1  PHE     31     10.876    5.534   19.624 -0.1704 1.9080
ATOM    405  CE2  PHE     31     11.960    6.063   17.558 -0.1704 1.9080
ATOM    406  CZ   PHE     31     11.273    5.164   18.350 -0.1072 1.9080
ATOM    407  H    PHE     31     11.024   10.398   18.035  0.2719 0.6000
ATOM    408  HA   PHE     31     10.188    9.460   20.384  0.0978 1.3870
ATOM    409  HB2  PHE     31     12.762    9.555   19.248  0.0295 1.4870
ATOM    410  HB3  PHE     31     12.575    9.024   20.709  0.0295 1.4870
ATOM    411  HD1  PHE     31     10.896    7.046   20.942  0.1330 1.4590
ATOM    412  HD2  PHE     31     12.693    7.932   17.496  0.1330 1.4590
ATOM    413  HE1  PHE     31     10.418    4.932   20.165  0.1430 1.4590
ATOM    414  HE2  PHE     31     12.237    5.817   16.706  0.1430 1.4590
ATOM    415  HZ   PHE     31     11.077    4.313   18.029  0.1297 1.4590
ATOM    416  N    ILE     32     11.117   10.948   22.249 -0.4157 1.8240
ATOM    417  CA   ILE     32     11.256   12.002   23.258 -0.0597 1.9080
ATOM    418  C    ILE     32     12.621   12.658   23.203  0.5973 1.9080
ATOM    419  O    ILE     32     12.751   13.869   23.435 -0.5679 1.6612
ATOM    420  CB   ILE     32     10.938   11.481   24.683  0.1303 1.9080
ATOM    421  CG1  ILE     32     10.692   12.592   25.710 -0.0430 1.9080
ATOM    422  CG2  ILE     32     11.987   10.514   25.232 -0.3204 1.9080
ATOM    423  CD1  ILE     32      9.366   13.304   25.541 -0.0660 1.9080
ATOM    424  H    ILE     32     11.010   10.136   22.514  0.2719 0.6000
ATOM    425  HA   ILE     32     10.593   12.693   23.048  0.0869 1.3870
ATOM    426  HB   ILE     32     10.101   10.974   24.614  0.0187 1.4870
ATOM    427 HG12  ILE     32     10.729   12.208   26.599  0.0236 1.4870
ATOM    428 HG13  ILE     32     11.408   13.243   25.641  0.0236 1.4870
ATOM    429 HG21  ILE     32     12.125    9.802   24.604  0.0882 1.4870
ATOM    430 HG22  ILE     32     12.812   10.984   25.371  0.0882 1.4870
ATOM    431 HG23  ILE     32     11.681   10.150   26.065  0.0882 1.4870
ATOM    432 HD11  ILE     32      9.320   13.690   24.662  0.0186 1.4870
ATOM    433 HD12  ILE     32      8.649   12.677   25.653  0.0186 1.4870
ATOM    434 HD13  ILE     32      9.290   13.999   26.199  0.0186 1.4870
ATOM    435  N    ASP     33     13.695   11.933   22.891 -0.5163 1.8240
ATOM    436  CA   ASP     33     14.990   12.613   22.846  0.0381 1.9080
ATOM    437  C    ASP     33     15.013   13.610   21.692  0.5366 1.9080
ATOM    438  O    ASP     33     15.507   14.730   21.824 -0.5819 1.6612
ATOM    439  CB   ASP     33     16.132   11.622   22.736 -0.0303 1.9080
ATOM    440  CG   ASP     33     16.065   10.653   21.579  0.7994 1.9080
ATOM    441  OD1  ASP     33     14.976   10.292   21.092 -0.8014 1.6612
ATOM    442  OD2  ASP     33     17.146   10.210   21.133 -0.8014 1.6612
ATOM    443  H    ASP     33     13.630   11.093   22.722  0.2936 0.6000
ATOM    444  HA   ASP     33     15.100   13.113   23.682  0.0880 1.3870
ATOM    445  HB2  ASP     33     16.962   12.120   22.667 -0.0122 1.4870
ATOM    446  HB3  ASP     33     16.171   11.109   23.559 -0.0122 1.4870
ATOM    447  N    THR     34     14.468   13.208   20.546 -0.4157 1.8240
ATOM    448  CA   THR     34     14.333   14.159   19.443 -0.0389 1.9080
ATOM    449  C    THR     34     13.515   15.361   19.863  0.5973 1.9080
ATOM    450  O    THR     34     13.924   16.497   19.607 -0.5679 1.6612
ATOM    451  CB   THR     34     13.690   13.448   18.242  0.3654 1.9080
ATOM    452  OG1  THR     34     14.703   12.545   17.756 -0.6761 1.7210
ATOM    453  CG2  THR     34     13.328   14.363   17.094 -0.2438 1.9080
ATOM    454  H    THR     34     14.197   12.397   20.455  0.2719 0.6000
ATOM    455  HA   THR     34     15.226   14.465   19.183  0.1007 1.3870
ATOM    456  HB   THR     34     12.901   12.944   18.532  0.0043 1.3870
ATOM    457 HG21  THR     34     14.118   14.810   16.780  0.0642 1.4870
ATOM    458 HG22  THR     34     12.950   13.846   16.379  0.0642 1.4870
ATOM    459 HG23  THR     34     12.688   15.013   17.392  0.0642 1.4870
ATOM    460  HG1  THR     34     14.905   11.848   18.449  0.4102 0.0000
ATOM    461  N    LEU     35     12.377   15.124   20.515 -0.4157 1.8240
ATOM    462  CA   LEU     35     11.510   16.233   20.910 -0.0518 1.9080
ATOM    463  C    LEU     35     12.231   17.251   21.779  0.5973 1.9080
ATOM    464  O    LEU     35     12.123   18.462   21.544 -0.5679 1.6612
ATOM    465  CB   LEU     35     10.278   15.702   21.640 -0.1102 1.9080
ATOM    466  CG   LEU     35      9.016   16.562   21.646  0.3531 1.9080
ATOM    467  CD1  LEU     35      8.416   16.669   20.257 -0.4121 1.9080
ATOM    468  CD2  LEU     35      8.001   15.988   22.629 -0.4121 1.9080
ATOM    469  H    LEU     35     12.151   14.315   20.704  0.2719 0.6000
ATOM    470  HA   LEU     35     11.210   16.688   20.096  0.0922 1.3870
ATOM    471  HB2  LEU     35     10.049   14.845   21.250  0.0457 1.4870
ATOM    472  HB3  LEU     35     10.528   15.538   22.563  0.0457 1.4870
ATOM    473  HG   LEU     35      9.259   17.463   21.947 -0.0361 1.4870
ATOM    474 HD11  LEU     35      9.074   17.017   19.651  0.1000 1.4870
ATOM    475 HD12  LEU     35      8.137   15.799   19.961  0.1000 1.4870
ATOM    476 HD13  LEU     35      7.659   17.259   20.279  0.1000 1.4870
ATOM    477 HD21  LEU     35      8.414   15.880   23.489  0.1000 1.4870
ATOM    478 HD22  LEU     35      7.255   16.587   22.705  0.1000 1.4870
ATOM    479 HD23  LEU     35      7.696   15.135   22.311  0.1000 1.4870
ATOM    480  N    ILE     36     12.973   16.819   22.808 -0.4157 1.8240
ATOM    481  CA   ILE     36     13.482   17.849   23.717 -0.0597 1.9080
ATOM    482  C    ILE     36     14.858   18.381   23.344  0.5973 1.9080
ATOM    483  O    ILE     36     15.265   19.435   23.853 -0.5679 1.6612
ATOM    484  CB   ILE     36     13.461   17.337   25.171  0.1303 1.9080
ATOM    485  CG1  ILE     36     14.455   16.230   25.491 -0.0430 1.9080
ATOM    486  CG2  ILE     36     12.034   16.920   25.520 -0.3204 1.9080
ATOM    487  CD1  ILE     36     14.058   15.398   26.695 -0.0660 1.9080
ATOM    488  H    ILE     36     13.140   15.984   22.928  0.2719 0.6000
ATOM    489  HA   ILE     36     12.861   18.605   23.670  0.0869 1.3870
ATOM    490  HB   ILE     36     13.685   18.098   25.746  0.0187 1.4870
ATOM    491 HG12  ILE     36     14.537   15.647   24.720  0.0236 1.4870
ATOM    492 HG13  ILE     36     15.325   16.626   25.656  0.0236 1.4870
ATOM    493 HG21  ILE     36     11.434   17.647   25.333  0.0882 1.4870
ATOM    494 HG22  ILE     36     11.785   16.157   24.993  0.0882 1.4870
ATOM    495 HG23  ILE     36     11.984   16.695   26.451  0.0882 1.4870
ATOM    496 HD11  ILE     36     13.190   15.016   26.546  0.0186 1.4870
ATOM    497 HD12  ILE     36     14.700   14.697   26.825  0.0186 1.4870
ATOM    498 HD13  ILE     36     14.032   15.957   27.475  0.0186 1.4870
ATOM    499  N    LEU     37     15.587   17.716   22.453 -0.4157 1.8240
ATOM    500  CA   LEU     37     16.832   18.303   21.969 -0.0518 1.9080
ATOM    501  C    LEU     37     16.639   19.173   20.732  0.5973 1.9080
ATOM    502  O    LEU     37     17.356   20.155   20.509 -0.5679 1.6612
ATOM    503  CB   LEU     37     17.836   17.201   21.634 -0.1102 1.9080
ATOM    504  CG   LEU     37     18.211   16.232   22.754  0.3531 1.9080
ATOM    505  CD1  LEU     37     19.149   15.186   22.175 -0.4121 1.9080
ATOM    506  CD2  LEU     37     18.834   16.946   23.935 -0.4121 1.9080
ATOM    507  H    LEU     37     15.327   16.948   22.166  0.2719 0.6000
ATOM    508  HA   LEU     37     17.211   18.859   22.682  0.0922 1.3870
ATOM    509  HB2  LEU     37     17.476   16.684   20.898  0.0457 1.4870
ATOM    510  HB3  LEU     37     18.650   17.624   21.319  0.0457 1.4870
ATOM    511  HG   LEU     37     17.395   15.782   23.059 -0.0361 1.4870
ATOM    512 HD11  LEU     37     18.716   14.736   21.446  0.1000 1.4870
ATOM    513 HD12  LEU     37     19.949   15.613   21.860  0.1000 1.4870
ATOM    514 HD13  LEU     37     19.375   14.547   22.857  0.1000 1.4870
ATOM    515 HD21  LEU     37     18.226   17.615   24.261  0.1000 1.4870
ATOM    516 HD22  LEU     37     19.016   16.313   24.633  0.1000 1.4870
ATOM    517 HD23  LEU     37     19.653   17.364   23.660  0.1000 1.4870
ATOM    518  N    ASP     38     15.664   18.820   19.899 -0.5163 1.8240
ATOM    519  CA   ASP     38     15.512   19.485   18.622  0.0381 1.9080
ATOM    520  C    ASP     38     14.241   20.294   18.458  0.5366 1.9080
ATOM    521  O    ASP     38     14.242   21.408   17.927 -0.5819 1.6612
ATOM    522  CB   ASP     38     15.489   18.450   17.486 -0.0303 1.9080
ATOM    523  CG   ASP     38     16.813   17.743   17.285  0.7994 1.9080
ATOM    524  OD1  ASP     38     17.858   18.268   17.719 -0.8014 1.6612
ATOM    525  OD2  ASP     38     16.775   16.652   16.677 -0.8014 1.6612
ATOM    526  H    ASP     38     15.120   18.193   20.122  0.2936 0.6000
ATOM    527  HA   ASP     38     16.279   20.079   18.486  0.0880 1.3870
ATOM    528  HB2  ASP     38     14.806   17.787   17.679 -0.0122 1.4870
ATOM    529  HB3  ASP     38     15.242   18.895   16.661 -0.0122 1.4870
ATOM    530  N    THR     39     13.124   19.699   18.868 -0.4157 1.8240
ATOM    531  CA   THR     39     11.851   20.322   18.515 -0.0389 1.9080
ATOM    532  C    THR     39     11.426   21.353   19.544  0.5973 1.9080
ATOM    533  O    THR     39     10.936   22.433   19.218 -0.5679 1.6612
ATOM    534  CB   THR     39     10.743   19.259   18.349  0.3654 1.9080
ATOM    535  OG1  THR     39     11.166   18.270   17.415 -0.6761 1.7210
ATOM    536  CG2  THR     39      9.486   19.915   17.799 -0.2438 1.9080
ATOM    537  H    THR     39     13.151   18.971   19.325  0.2719 0.6000
ATOM    538  HA   THR     39     11.965   20.780   17.656  0.1007 1.3870
ATOM    539  HB   THR     39     10.550   18.840   19.213  0.0043 1.3870
ATOM    540 HG21  THR     39      9.189   20.596   18.406  0.0642 1.4870
ATOM    541 HG22  THR     39      9.679   20.309   16.945  0.0642 1.4870
ATOM    542 HG23  THR     39      8.799   19.254   17.698  0.0642 1.4870
ATOM    543  HG1  THR     39     11.877   17.684   17.818  0.4102 0.0000
ATOM    544  N    ILE     40     11.595   21.050   20.830 -0.4157 1.8240
ATOM    545  CA   ILE     40     11.173   22.015   21.837 -0.0597 1.9080
ATOM    546  C    ILE     40     12.293   22.233   22.835  0.5973 1.9080
ATOM    547  O    ILE     40     13.336   21.589   22.762 -0.5679 1.6612
ATOM    548  CB   ILE     40      9.914   21.546   22.593  0.1303 1.9080
ATOM    549  CG1  ILE     40     10.101   20.216   23.327 -0.0430 1.9080
ATOM    550  CG2  ILE     40      8.718   21.467   21.674 -0.3204 1.9080
ATOM    551  CD1  ILE     40      9.062   19.978   24.402 -0.0660 1.9080
ATOM    552  H    ILE     40     11.947   20.300   21.061  0.2719 0.6000
ATOM    553  HA   ILE     40     10.976   22.867   21.393  0.0869 1.3870
ATOM    554  HB   ILE     40      9.713   22.225   23.270  0.0187 1.4870
ATOM    555 HG12  ILE     40     10.059   19.492   22.683  0.0236 1.4870
ATOM    556 HG13  ILE     40     10.983   20.201   23.733  0.0236 1.4870
ATOM    557 HG21  ILE     40      8.619   22.298   21.205  0.0882 1.4870
ATOM    558 HG22  ILE     40      8.847   20.755   21.042  0.0882 1.4870
ATOM    559 HG23  ILE     40      7.928   21.295   22.192  0.0882 1.4870
ATOM    560 HD11  ILE     40      9.082   20.701   25.033  0.0186 1.4870
ATOM    561 HD12  ILE     40      8.191   19.928   24.000  0.0186 1.4870
ATOM    562 HD13  ILE     40      9.252   19.154   24.855  0.0186 1.4870
ATOM    563  N    SER     41     12.072   23.140   23.763 -0.4157 1.8240
ATOM    564  CA   SER     41     12.932   23.275   24.935 -0.0249 1.9080
ATOM    565  C    SER     41     12.015   22.974   26.124  0.5973 1.9080
ATOM    566  O    SER     41     11.138   23.766   26.439 -0.5679 1.6612
ATOM    567  CB   SER     41     13.603   24.628   25.060  0.2117 1.9080
ATOM    568  OG   SER     41     14.478   24.708   26.169 -0.6546 1.7210
ATOM    569  H    SER     41     11.399   23.669   23.675  0.2719 0.6000
ATOM    570  HA   SER     41     13.626   22.586   24.895  0.0843 1.3870
ATOM    571  HB2  SER     41     14.104   24.808   24.249  0.0352 1.3870
ATOM    572  HB3  SER     41     12.922   25.313   25.146  0.0352 1.3870
ATOM    573  HG   SER     41     13.950   24.877   27.000  0.4275 0.0000
ATOM    574  N    LEU     42     12.222   21.820   26.747 -0.4157 1.8240
ATOM    575  CA   LEU     42     11.412   21.463   27.923 -0.0518 1.9080
ATOM    576  C    LEU     42     12.021   22.051   29.178  0.5973 1.9080
ATOM    577  O    LEU     42     12.942   21.514   29.788 -0.5679 1.6612
ATOM    578  CB   LEU     42     11.316   19.943   27.982 -0.1102 1.9080
ATOM    579  CG   LEU     42     10.465   19.381   29.117  0.3531 1.9080
ATOM    580  CD1  LEU     42      9.044   19.915   29.064 -0.4121 1.9080
ATOM    581  CD2  LEU     42     10.479   17.864   29.054 -0.4121 1.9080
ATOM    582  H    LEU     42     12.828   21.281   26.462  0.2719 0.6000
ATOM    583  HA   LEU     42     10.512   21.831   27.809  0.0922 1.3870
ATOM    584  HB2  LEU     42     10.953   19.626   27.141  0.0457 1.4870
ATOM    585  HB3  LEU     42     12.213   19.582   28.066  0.0457 1.4870
ATOM    586  HG   LEU     42     10.866   19.657   29.968 -0.0361 1.4870
ATOM    587 HD11  LEU     42      9.062   20.874   29.103  0.1000 1.4870
ATOM    588 HD12  LEU     42      8.628   19.636   28.245  0.1000 1.4870
ATOM    589 HD13  LEU     42      8.545   19.574   29.809  0.1000 1.4870
ATOM    590 HD21  LEU     42     11.385   17.551   29.101  0.1000 1.4870
ATOM    591 HD22  LEU     42      9.979   17.509   29.792  0.1000 1.4870
ATOM    592 HD23  LEU     42     10.082   17.574   28.230  0.1000 1.4870
ATOM    593  N    ASP     43     11.526   23.214   29.578 -0.5163 1.8240
ATOM    594  CA   ASP     43     12.212   24.035   30.565  0.0381 1.9080
ATOM    595  C    ASP     43     11.795   23.758   31.996  0.5366 1.9080
ATOM    596  O    ASP     43     12.407   24.320   32.908 -0.5819 1.6612
ATOM    597  CB   ASP     43     11.964   25.512   30.222 -0.0303 1.9080
ATOM    598  CG   ASP     43     12.521   25.840   28.843  0.7994 1.9080
ATOM    599  OD1  ASP     43     13.479   25.156   28.422 -0.8014 1.6612
ATOM    600  OD2  ASP     43     11.989   26.774   28.213 -0.8014 1.6612
ATOM    601  H    ASP     43     10.781   23.489   29.248  0.2936 0.6000
ATOM    602  HA   ASP     43     13.174   23.862   30.489  0.0880 1.3870
ATOM    603  HB2  ASP     43     11.012   25.694   30.241 -0.0122 1.4870
ATOM    604  HB3  ASP     43     12.392   26.076   30.887 -0.0122 1.4870
ATOM    605  N    TYR     44     10.798   22.922   32.210 -0.4157 1.8240
ATOM    606  CA   TYR     44     10.323   22.520   33.521 -0.0014 1.9080
ATOM    607  C    TYR     44      9.473   21.248   33.380  0.5973 1.9080
ATOM    608  O    TYR     44      8.553   21.192   32.572 -0.5679 1.6612
ATOM    609  CB   TYR     44      9.531   23.618   34.230 -0.0152 1.9080
ATOM    610  CG   TYR     44      9.229   23.302   35.676 -0.0011 1.9080
ATOM    611  CD1  TYR     44     10.156   23.543   36.681 -0.1906 1.9080
ATOM    612  CD2  TYR     44      8.014   22.766   36.059 -0.1906 1.9080
ATOM    613  CE1  TYR     44      9.862   23.251   38.001 -0.2341 1.9080
ATOM    614  CE2  TYR     44      7.709   22.464   37.375 -0.2341 1.9080
ATOM    615  CZ   TYR     44      8.651   22.709   38.357  0.3226 1.9080
ATOM    616  OH   TYR     44      8.358   22.414   39.671 -0.5579 1.7210
ATOM    617  H    TYR     44     10.400   22.591   31.523  0.2719 0.6000
ATOM    618  HA   TYR     44     11.104   22.304   34.073  0.0876 1.3870
ATOM    619  HB2  TYR     44     10.034   24.446   34.187  0.0295 1.4870
ATOM    620  HB3  TYR     44      8.695   23.756   33.758  0.0295 1.4870
ATOM    621  HD1  TYR     44     10.985   23.904   36.464  0.1699 1.4590
ATOM    622  HD2  TYR     44      7.374   22.601   35.405  0.1699 1.4590
ATOM    623  HE1  TYR     44     10.495   23.426   38.660  0.1656 1.4590
ATOM    624  HE2  TYR     44      6.883   22.101   37.595  0.1656 1.4590
ATOM    625  HH   TYR     44      9.104   21.876   40.058  0.3992 0.0000
ATOM    626  N    HIS     45      9.850   20.247   34.163 -0.4157 1.8240
ATOM    627  CA   HIS     45      9.176   18.958   34.228  0.0188 1.9080
ATOM    628  C    HIS     45      9.650   18.243   35.493  0.5973 1.9080
ATOM    629  O    HIS     45     10.790   17.772   35.539 -0.5679 1.6612
ATOM    630  CB   HIS     45      9.429   18.138   32.967 -0.0462 1.9080
ATOM    631  CG   HIS     45      8.506   16.963   32.881 -0.0266 1.9080
ATOM    632  H    HIS     45     10.537   20.368   34.666  0.2719 0.6000
ATOM    633  HA   HIS     45      8.213   19.117   34.306  0.0881 1.3870
ATOM    634  HB2  HIS     45      9.304   18.700   32.187  0.0402 1.4870
ATOM    635  HB3  HIS     45     10.347   17.825   32.965  0.0402 1.4870
ATOM    636  CD2  HIS     45      8.428   15.859   33.637  0.1292 1.9080
ATOM    637  HD1  HIS     45      7.308   17.396   31.336  0.3649 0.6000
ATOM    638  HE1  HIS     45      6.138   15.371   31.654  0.1392 1.3590
ATOM    639  CE1  HIS     45      6.854   15.686   32.156  0.2057 1.9080
ATOM    640  ND1  HIS     45      7.494   16.826   31.953 -0.3811 1.8240
ATOM    641  NE2  HIS     45      7.400   15.067   33.191 -0.5727 1.8240
ATOM    642  HD2  HIS     45      8.985   15.661   34.355  0.1147 1.4090
ATOM    643  N    GLU     46      8.800   18.199   36.518 -0.4157 1.8240
ATOM    644  CA   GLU     46      9.299   17.684   37.798  0.0145 1.9080
ATOM    645  C    GLU     46      9.743   16.232   37.754  0.5973 1.9080
ATOM    646  O    GLU     46     10.529   15.798   38.595 -0.5679 1.6612
ATOM    647  CB   GLU     46      8.207   17.884   38.862 -0.0071 1.9080
ATOM    648  CG   GLU     46      8.068   19.333   39.326 -0.0174 1.9080
ATOM    649  CD   GLU     46      6.660   19.605   39.829  0.6801 1.9080
ATOM    650  OE1  GLU     46      5.905   18.624   40.020 -0.5838 1.6612
ATOM    651  OE2  GLU     46      6.321   20.795   40.014 -0.6511 1.7210
ATOM    652  H    GLU     46      7.987   18.464   36.431  0.2719 0.6000
ATOM    653  HA   GLU     46     10.072   18.227   38.057  0.0779 1.3870
ATOM    654  HB2  GLU     46      7.357   17.588   38.499  0.0256 1.4870
ATOM    655  HB3  GLU     46      8.411   17.327   39.629  0.0256 1.4870
ATOM    656  HG2  GLU     46      8.704   19.508   40.036  0.0430 1.4870
ATOM    657  HG3  GLU     46      8.267   19.930   38.588  0.0430 1.4870
ATOM    658  HE2  GLU     46      6.941   21.494   39.844  0.4641 0.0000
ATOM    659  N    THR     47      9.281   15.393   36.843 -0.4157 1.8240
ATOM    660  CA   THR     47      9.648   13.983   36.784 -0.0389 1.9080
ATOM    661  C    THR     47     11.080   13.725   36.332  0.5973 1.9080
ATOM    662  O    THR     47     11.710   12.757   36.786 -0.5679 1.6612
ATOM    663  CB   THR     47      8.730   13.201   35.808  0.3654 1.9080
ATOM    664  OG1  THR     47      7.368   13.564   36.051 -0.6761 1.7210
ATOM    665  CG2  THR     47      8.903   11.706   36.020 -0.2438 1.9080
ATOM    666  H    THR     47      8.735   15.695   36.253  0.2719 0.6000
ATOM    667  HA   THR     47      9.536   13.600   37.680  0.1007 1.3870
ATOM    668  HB   THR     47      8.968   13.430   34.885  0.0043 1.3870
ATOM    669 HG21  THR     47      8.686   11.485   36.929  0.0642 1.4870
ATOM    670 HG22  THR     47      8.318   11.229   35.427  0.0642 1.4870
ATOM    671 HG23  THR     47      9.812   11.460   35.839  0.0642 1.4870
ATOM    672  HG1  THR     47      6.838   13.533   35.196  0.4102 0.0000
ATOM    673  N    ILE     48     11.627   14.541   35.429 -0.4157 1.8240
ATOM    674  CA   ILE     48     12.956   14.286   34.878 -0.0597 1.9080
ATOM    675  C    ILE     48     13.946   15.415   35.068  0.5973 1.9080
ATOM    676  O    ILE     48     15.157   15.225   34.853 -0.5679 1.6612
ATOM    677  CB   ILE     48     12.892   13.947   33.368  0.1303 1.9080
ATOM    678  CG1  ILE     48     12.342   15.089   32.501 -0.0430 1.9080
ATOM    679  CG2  ILE     48     12.130   12.651   33.154 -0.3204 1.9080
ATOM    680  CD1  ILE     48     12.518   14.891   31.012 -0.0660 1.9080
ATOM    681  H    ILE     48     11.188   15.233   35.166  0.2719 0.6000
ATOM    682  HA   ILE     48     13.318   13.500   35.339  0.0869 1.3870
ATOM    683  HB   ILE     48     13.813   13.787   33.073  0.0187 1.4870
ATOM    684 HG12  ILE     48     11.397   15.193   32.690  0.0236 1.4870
ATOM    685 HG13  ILE     48     12.785   15.913   32.758  0.0236 1.4870
ATOM    686 HG21  ILE     48     12.503   11.965   33.711  0.0882 1.4870
ATOM    687 HG22  ILE     48     11.206   12.781   33.381  0.0882 1.4870
ATOM    688 HG23  ILE     48     12.199   12.387   32.233  0.0882 1.4870
ATOM    689 HD11  ILE     48     13.449   14.770   30.813  0.0186 1.4870
ATOM    690 HD12  ILE     48     12.027   14.114   30.732  0.0186 1.4870
ATOM    691 HD13  ILE     48     12.188   15.662   30.545  0.0186 1.4870
ATOM    692  N    MET     49     13.516   16.607   35.475 -0.4157 1.8240
ATOM    693  CA   MET     49     14.480   17.698   35.583 -0.0237 1.9080
ATOM    694  C    MET     49     15.554   17.540   36.645  0.5973 1.9080
ATOM    695  O    MET     49     15.346   16.974   37.722 -0.5679 1.6612
ATOM    696  CB   MET     49     13.753   19.021   35.857  0.0342 1.9080
ATOM    697  CG   MET     49     13.023   19.130   37.166  0.0018 1.9080
ATOM    698  SD   MET     49     11.961   20.597   37.197 -0.2737 2.0000
ATOM    699  CE   MET     49     13.203   21.893   37.261 -0.0536 1.9080
ATOM    700  H    MET     49     12.688   16.733   35.671  0.2719 0.6000
ATOM    701  HA   MET     49     14.930   17.781   34.716  0.0880 1.3870
ATOM    702  HB2  MET     49     14.405   19.739   35.814  0.0241 1.4870
ATOM    703  HB3  MET     49     13.114   19.168   35.142  0.0241 1.4870
ATOM    704  HG2  MET     49     12.482   18.337   37.301  0.0440 1.3870
ATOM    705  HG3  MET     49     13.666   19.182   37.891  0.0440 1.3870
ATOM    706  HE1  MET     49     13.770   21.832   36.488  0.0684 1.3870
ATOM    707  HE2  MET     49     12.771   22.750   37.274  0.0684 1.3870
ATOM    708  HE3  MET     49     13.734   21.790   38.055  0.0684 1.3870
ATOM    709  N    ALA     50     16.734   18.097   36.310 -0.4157 1.8240
ATOM    710  CA   ALA     50     17.901   18.035   37.174  0.0337 1.9080
ATOM    711  C    ALA     50     17.741   18.806   38.479  0.5973 1.9080
ATOM    712  O    ALA     50     18.121   18.359   39.565 -0.5679 1.6612
ATOM    713  CB   ALA     50     19.167   18.554   36.487 -0.1825 1.9080
ATOM    714  H    ALA     50     16.799   18.506   35.557  0.2719 0.6000
ATOM    715  HA   ALA     50     18.051   17.094   37.402  0.0823 1.3870
ATOM    716  HB1  ALA     50     19.306   18.074   35.668  0.0603 1.4870
ATOM    717  HB2  ALA     50     19.922   18.423   37.066  0.0603 1.4870
ATOM    718  HB3  ALA     50     19.068   19.489   36.297  0.0603 1.4870
ATOM    719  N    ALA     51     17.183   20.003   38.359 -0.4157 1.8240
ATOM    720  CA   ALA     51     17.104   20.863   39.529  0.0337 1.9080
ATOM    721  C    ALA     51     15.951   20.468   40.440  0.5973 1.9080
ATOM    722  O    ALA     51     14.932   19.948   39.992 -0.5679 1.6612
ATOM    723  CB   ALA     51     16.958   22.332   39.143 -0.1825 1.9080
ATOM    724  H    ALA     51     16.873   20.266   37.600  0.2719 0.6000
ATOM    725  HA   ALA     51     17.938   20.765   40.035  0.0823 1.3870
ATOM    726  HB1  ALA     51     16.115   22.464   38.703  0.0603 1.4870
ATOM    727  HB2  ALA     51     16.996   22.876   39.933  0.0603 1.4870
ATOM    728  HB3  ALA     51     17.671   22.579   38.550  0.0603 1.4870
ATOM    729  N    ALA     52     16.183   20.763   41.712 -0.4157 1.8240
ATOM    730  CA   ALA     52     15.202   20.590   42.769  0.0337 1.9080
ATOM    731  C    ALA     52     15.035   21.862   43.594  0.5973 1.9080
ATOM    732  O    ALA     52     15.827   22.795   43.468 -0.5679 1.6612
ATOM    733  CB   ALA     52     15.637   19.451   43.675 -0.1825 1.9080
ATOM    734  H    ALA     52     16.956   21.074   41.923  0.2719 0.6000
ATOM    735  HA   ALA     52     14.340   20.361   42.364  0.0823 1.3870
ATOM    736  HB1  ALA     52     16.461   19.685   44.109  0.0603 1.4870
ATOM    737  HB2  ALA     52     15.765   18.657   43.152  0.0603 1.4870
ATOM    738  HB3  ALA     52     14.960   19.293   44.338  0.0603 1.4870
ATOM    739  N    GLY     53     14.004   21.885   44.428 -0.4157 1.8240
ATOM    740  CA   GLY     53     13.824   22.944   45.398 -0.0252 1.9080
ATOM    741  C    GLY     53     13.920   24.326   44.773  0.5973 1.9080
ATOM    742  O    GLY     53     13.375   24.569   43.694 -0.5679 1.6612
ATOM    743  H    GLY     53     13.424   21.252   44.391  0.2719 0.6000
ATOM    744  HA2  GLY     53     12.956   22.846   45.820  0.0698 1.3870
ATOM    745  HA3  GLY     53     14.500   22.861   46.089  0.0698 1.3870
ATOM    746  N    GLU     54     14.650   25.204   45.463 -0.5163 1.8240
ATOM    747  CA   GLU     54     14.760   26.584   44.978  0.0397 1.9080
ATOM    748  C    GLU     54     15.320   26.666   43.567  0.5366 1.9080
ATOM    749  O    GLU     54     14.835   27.502   42.803 -0.5819 1.6612
ATOM    750  CB   GLU     54     15.619   27.427   45.924  0.0560 1.9080
ATOM    751  CG   GLU     54     14.783   28.043   47.045  0.0136 1.9080
ATOM    752  CD   GLU     54     15.683   28.497   48.188  0.8054 1.9080
ATOM    753  OE1  GLU     54     16.662   29.213   47.880 -0.8188 1.6612
ATOM    754  OE2  GLU     54     15.413   28.139   49.351 -0.8188 1.6612
ATOM    755  H    GLU     54     15.053   24.964   46.184  0.2936 0.6000
ATOM    756  HA   GLU     54     13.859   26.970   44.967  0.1105 1.3870
ATOM    757  HB2  GLU     54     16.312   26.869   46.310 -0.0173 1.4870
ATOM    758  HB3  GLU     54     16.051   28.134   45.419 -0.0173 1.4870
ATOM    759  HG2  GLU     54     14.287   28.802   46.700 -0.0425 1.4870
ATOM    760  HG3  GLU     54     14.146   27.389   47.371 -0.0425 1.4870
ATOM    761  N    ALA     55     16.307   25.848   43.206 -0.4157 1.8240
ATOM    762  CA   ALA     55     16.824   25.854   41.844  0.0337 1.9080
ATOM    763  C    ALA     55     15.752   25.467   40.837  0.5973 1.9080
ATOM    764  O    ALA     55     15.770   25.900   39.681 -0.5679 1.6612
ATOM    765  CB   ALA     55     18.025   24.928   41.752 -0.1825 1.9080
ATOM    766  H    ALA     55     16.643   25.309   43.785  0.2719 0.6000
ATOM    767  HA   ALA     55     17.123   26.764   41.636  0.0823 1.3870
ATOM    768  HB1  ALA     55     17.748   24.026   41.929  0.0603 1.4870
ATOM    769  HB2  ALA     55     18.403   24.980   40.871  0.0603 1.4870
ATOM    770  HB3  ALA     55     18.684   25.194   42.398  0.0603 1.4870
ATOM    771  N    ALA     56     14.799   24.631   41.267 -0.4157 1.8240
ATOM    772  CA   ALA     56     13.762   24.232   40.300  0.0337 1.9080
ATOM    773  C    ALA     56     12.790   25.386   40.107  0.5973 1.9080
ATOM    774  O    ALA     56     12.362   25.730   39.007 -0.5679 1.6612
ATOM    775  CB   ALA     56     13.078   22.956   40.777 -0.1825 1.9080
ATOM    776  H    ALA     56     14.793   24.339   42.076  0.2719 0.6000
ATOM    777  HA   ALA     56     14.196   24.047   39.441  0.0823 1.3870
ATOM    778  HB1  ALA     56     12.427   22.679   40.127  0.0603 1.4870
ATOM    779  HB2  ALA     56     13.733   22.263   40.888  0.0603 1.4870
ATOM    780  HB3  ALA     56     12.641   23.121   41.616  0.0603 1.4870
ATOM    781  N    GLU     57     12.441   26.007   41.233 -0.4157 1.8240
ATOM    782  CA   GLU     57     11.539   27.155   41.233  0.0145 1.9080
ATOM    783  C    GLU     57     12.119   28.273   40.380  0.5973 1.9080
ATOM    784  O    GLU     57     11.426   28.915   39.597 -0.5679 1.6612
ATOM    785  CB   GLU     57     11.286   27.622   42.673 -0.0071 1.9080
ATOM    786  CG   GLU     57     10.186   28.664   42.763 -0.0174 1.9080
ATOM    787  CD   GLU     57      9.761   28.952   44.188  0.6801 1.9080
ATOM    788  OE1  GLU     57     10.082   28.150   45.084 -0.5838 1.6612
ATOM    789  OE2  GLU     57      9.115   30.000   44.388 -0.6511 1.7210
ATOM    790  H    GLU     57     12.756   25.723   41.981  0.2719 0.6000
ATOM    791  HA   GLU     57     10.685   26.878   40.843  0.0779 1.3870
ATOM    792  HB2  GLU     57     11.044   26.856   43.216  0.0256 1.4870
ATOM    793  HB3  GLU     57     12.107   27.994   43.034  0.0256 1.4870
ATOM    794  HG2  GLU     57     10.496   29.487   42.354  0.0430 1.4870
ATOM    795  HG3  GLU     57      9.416   28.355   42.261  0.0430 1.4870
ATOM    796  HE2  GLU     57      8.827   30.212   45.278  0.4641 0.0000
ATOM    797  N    GLU     58     13.416   28.520   40.511 -0.5163 1.8240
ATOM    798  CA   GLU     58     14.057   29.548   39.699  0.0397 1.9080
ATOM    799  C    GLU     58     14.000   29.162   38.226  0.5366 1.9080
ATOM    800  O    GLU     58     13.698   30.004   37.374 -0.5819 1.6612
ATOM    801  CB   GLU     58     15.494   29.809   40.152  0.0560 1.9080
ATOM    802  CG   GLU     58     15.567   30.813   41.299  0.0136 1.9080
ATOM    803  CD   GLU     58     16.840   30.730   42.110  0.8054 1.9080
ATOM    804  OE1  GLU     58     17.867   30.256   41.572 -0.8188 1.6612
ATOM    805  OE2  GLU     58     16.822   31.147   43.292 -0.8188 1.6612
ATOM    806  H    GLU     58     13.881   28.071   41.077  0.2936 0.6000
ATOM    807  HA   GLU     58     13.551   30.379   39.813  0.1105 1.3870
ATOM    808  HB2  GLU     58     15.895   28.973   40.436 -0.0173 1.4870
ATOM    809  HB3  GLU     58     16.007   30.146   39.402 -0.0173 1.4870
ATOM    810  HG2  GLU     58     15.487   31.708   40.935 -0.0425 1.4870
ATOM    811  HG3  GLU     58     14.812   30.667   41.889 -0.0425 1.4870
ATOM    812  N    ALA     59     14.267   27.897   37.897 -0.4157 1.8240
ATOM    813  CA   ALA     59     14.143   27.495   36.493  0.0337 1.9080
ATOM    814  C    ALA     59     12.732   27.763   35.986  0.5973 1.9080
ATOM    815  O    ALA     59     12.548   28.243   34.860 -0.5679 1.6612
ATOM    816  CB   ALA     59     14.519   26.036   36.310 -0.1825 1.9080
ATOM    817  H    ALA     59     14.507   27.329   38.497  0.2719 0.6000
ATOM    818  HA   ALA     59     14.765   28.038   35.965  0.0823 1.3870
ATOM    819  HB1  ALA     59     14.493   25.815   35.375  0.0603 1.4870
ATOM    820  HB2  ALA     59     15.405   25.889   36.649  0.0603 1.4870
ATOM    821  HB3  ALA     59     13.897   25.483   36.786  0.0603 1.4870
ATOM    822  N    LEU     60     11.725   27.448   36.799 -0.4157 1.8240
ATOM    823  CA   LEU     60     10.345   27.658   36.377 -0.0518 1.9080
ATOM    824  C    LEU     60     10.062   29.144   36.143  0.5973 1.9080
ATOM    825  O    LEU     60      9.370   29.477   35.176 -0.5679 1.6612
ATOM    826  CB   LEU     60      9.355   27.121   37.394 -0.1102 1.9080
ATOM    827  CG   LEU     60      7.864   27.312   37.139  0.3531 1.9080
ATOM    828  CD1  LEU     60      7.412   26.679   35.832 -0.4121 1.9080
ATOM    829  CD2  LEU     60      7.087   26.730   38.316 -0.4121 1.9080
ATOM    830  H    LEU     60     11.890   27.120   37.576  0.2719 0.6000
ATOM    831  HA   LEU     60     10.207   27.182   35.532  0.0922 1.3870
ATOM    832  HB2  LEU     60      9.517   26.170   37.489  0.0457 1.4870
ATOM    833  HB3  LEU     60      9.562   27.530   38.249  0.0457 1.4870
ATOM    834  HG   LEU     60      7.680   28.274   37.094 -0.0361 1.4870
ATOM    835 HD11  LEU     60      7.915   27.052   35.105  0.1000 1.4870
ATOM    836 HD12  LEU     60      7.558   25.731   35.869  0.1000 1.4870
ATOM    837 HD13  LEU     60      6.478   26.855   35.698  0.1000 1.4870
ATOM    838 HD21  LEU     60      7.397   27.130   39.131  0.1000 1.4870
ATOM    839 HD22  LEU     60      6.152   26.914   38.203  0.1000 1.4870
ATOM    840 HD23  LEU     60      7.226   25.781   38.352  0.1000 1.4870
ATOM    841  N    GLN     61     10.571   30.010   37.008 -0.4157 1.8240
ATOM    842  CA   GLN     61     10.264   31.440   36.850 -0.0031 1.9080
ATOM    843  C    GLN     61     10.989   32.027   35.648  0.5973 1.9080
ATOM    844  O    GLN     61     10.467   32.893   34.948 -0.5679 1.6612
ATOM    845  CB   GLN     61     10.635   32.201   38.122 -0.0036 1.9080
ATOM    846  CG   GLN     61      9.786   31.832   39.325 -0.0645 1.9080
ATOM    847  CD   GLN     61      8.362   32.346   39.259  0.6951 1.9080
ATOM    848  H    GLN     61     11.073   29.741   37.651  0.2719 0.6000
ATOM    849  HA   GLN     61      9.299   31.534   36.704  0.0850 1.3870
ATOM    850  HB2  GLN     61     11.566   32.026   38.331  0.0171 1.4870
ATOM    851  HB3  GLN     61     10.543   33.152   37.955  0.0171 1.4870
ATOM    852  HG2  GLN     61      9.765   30.866   39.406  0.0352 1.4870
ATOM    853  HG3  GLN     61     10.209   32.185   40.123  0.0352 1.4870
ATOM    854 HE22  GLN     61      7.188   33.504   40.222  0.4251 0.6000
ATOM    855  OE1  GLN     61      7.561   32.018   38.388 -0.6086 1.6612
ATOM    856  NE2  GLN     61      7.989   33.190   40.215 -0.9407 1.8240
ATOM    857 HE21  GLN     61      8.547   33.421   40.827  0.4251 0.6000
ATOM    858  N    ALA     62     12.197   31.540   35.382 -0.4157 1.8240
ATOM    859  CA   ALA     62     12.944   32.009   34.220  0.0337 1.9080
ATOM    860  C    ALA     62     12.178   31.702   32.941  0.5973 1.9080
ATOM    861  O    ALA     62     12.092   32.487   31.996 -0.5679 1.6612
ATOM    862  CB   ALA     62     14.331   31.382   34.207 -0.1825 1.9080
ATOM    863  H    ALA     62     12.540   30.944   35.899  0.2719 0.6000
ATOM    864  HA   ALA     62     13.046   32.980   34.291  0.0823 1.3870
ATOM    865  HB1  ALA     62     14.251   30.428   34.138  0.0603 1.4870
ATOM    866  HB2  ALA     62     14.827   31.717   33.457  0.0603 1.4870
ATOM    867  HB3  ALA     62     14.790   31.606   35.020  0.0603 1.4870
ATOM    868  N    ALA     63     11.596   30.498   32.931 -0.4157 1.8240
ATOM    869  CA   ALA     63     10.883   30.005   31.770  0.0337 1.9080
ATOM    870  C    ALA     63      9.609   30.804   31.565  0.5973 1.9080
ATOM    871  O    ALA     63      9.225   31.195   30.466 -0.5679 1.6612
ATOM    872  CB   ALA     63     10.569   28.522   31.958 -0.1825 1.9080
ATOM    873  H    ALA     63     11.646   30.003   33.633  0.2719 0.6000
ATOM    874  HA   ALA     63     11.453   30.110   30.980  0.0823 1.3870
ATOM    875  HB1  ALA     63     11.388   28.032   32.064  0.0603 1.4870
ATOM    876  HB2  ALA     63     10.098   28.194   31.187  0.0603 1.4870
ATOM    877  HB3  ALA     63     10.023   28.406   32.739  0.0603 1.4870
ATOM    878  N    VAL     64      8.913   31.036   32.682 -0.4157 1.8240
ATOM    879  CA   VAL     64      7.621   31.695   32.601 -0.0875 1.9080
ATOM    880  C    VAL     64      7.780   33.187   32.331  0.5973 1.9080
ATOM    881  O    VAL     64      6.940   33.778   31.657 -0.5679 1.6612
ATOM    882  CB   VAL     64      6.808   31.470   33.888  0.2985 1.9080
ATOM    883  CG1  VAL     64      5.627   32.428   33.956 -0.3192 1.9080
ATOM    884  CG2  VAL     64      6.347   30.014   33.953 -0.3192 1.9080
ATOM    885  H    VAL     64      9.229   30.797   33.445  0.2719 0.6000
ATOM    886  HA   VAL     64      7.124   31.300   31.854  0.0969 1.3870
ATOM    887  HB   VAL     64      7.391   31.643   34.656 -0.0297 1.4870
ATOM    888 HG11  VAL     64      5.055   32.285   33.198  0.0791 1.4870
ATOM    889 HG12  VAL     64      5.132   32.270   34.764  0.0791 1.4870
ATOM    890 HG13  VAL     64      5.948   33.332   33.948  0.0791 1.4870
ATOM    891 HG21  VAL     64      7.109   29.434   33.891  0.0791 1.4870
ATOM    892 HG22  VAL     64      5.893   29.860   34.785  0.0791 1.4870
ATOM    893 HG23  VAL     64      5.748   29.835   33.224  0.0791 1.4870
ATOM    894  N    ASN     65      8.846   33.804   32.829 -0.4157 1.8240
ATOM    895  CA   ASN     65      9.061   35.217   32.502  0.0143 1.9080
ATOM    896  C    ASN     65     10.051   35.362   31.357  0.5973 1.9080
ATOM    897  O    ASN     65     10.709   36.384   31.177 -0.5679 1.6612
ATOM    898  CB   ASN     65      9.526   35.951   33.762 -0.2041 1.9080
ATOM    899  CG   ASN     65      8.471   35.829   34.849  0.7130 1.9080
ATOM    900  H    ASN     65      9.399   33.381   33.334  0.2719 0.6000
ATOM    901  HA   ASN     65      8.205   35.601   32.220  0.1048 1.3870
ATOM    902  HB2  ASN     65     10.362   35.569   34.072  0.0797 1.4870
ATOM    903  HB3  ASN     65      9.679   36.887   33.557  0.0797 1.4870
ATOM    904  OD1  ASN     65      7.297   36.122   34.625 -0.5931 1.6612
ATOM    905  ND2  ASN     65      8.893   35.375   36.017 -0.9191 1.8240
ATOM    906 HD22  ASN     65      8.336   35.273   36.665  0.4196 0.6000
ATOM    907 HD21  ASN     65      9.723   35.182   36.129  0.4196 0.6000
ATOM    908  N    GLY     66     10.157   34.307   30.549 -0.4157 1.8240
ATOM    909  CA   GLY     66     11.051   34.281   29.417 -0.0252 1.9080
ATOM    910  C    GLY     66     10.622   35.169   28.264  0.5973 1.9080
ATOM    911  O    GLY     66      9.487   35.620   28.143 -0.5679 1.6612
ATOM    912  H    GLY     66      9.673   33.614   30.710  0.2719 0.6000
ATOM    913  HA2  GLY     66     11.933   34.558   29.711  0.0698 1.3870
ATOM    914  HA3  GLY     66     11.122   33.368   29.098  0.0698 1.3870
ATOM    915  N    PRO     67     11.590   35.404   27.380 -0.2548 1.8240
ATOM    916  CA   PRO     67     11.398   36.264   26.214 -0.0266 1.9080
ATOM    917  C    PRO     67     10.389   35.716   25.206  0.5896 1.9080
ATOM    918  O    PRO     67      9.350   36.328   24.934 -0.5748 1.6612
ATOM    919  CB   PRO     67     12.795   36.294   25.579 -0.0070 1.9080
ATOM    920  CG   PRO     67     13.487   35.070   26.087  0.0189 1.9080
ATOM    921  CD   PRO     67     12.946   34.826   27.468  0.0192 1.9080
ATOM    922  HA   PRO     67     11.136   37.164   26.498  0.0641 1.3870
ATOM    923  HB2  PRO     67     12.731   36.275   24.611  0.0253 1.4870
ATOM    924  HB3  PRO     67     13.274   37.094   25.845  0.0253 1.4870
ATOM    925  HG2  PRO     67     13.303   34.311   25.511  0.0213 1.4870
ATOM    926  HG3  PRO     67     14.447   35.211   26.117  0.0213 1.4870
ATOM    927  HD2  PRO     67     12.914   33.878   27.672  0.0391 1.3870
ATOM    928  HD3  PRO     67     13.480   35.279   28.140  0.0391 1.3870
ATOM    929  N    ASP     68     10.646   34.551   24.614 -0.5163 1.8240
ATOM    930  CA   ASP     68      9.763   34.064   23.561  0.0381 1.9080
ATOM    931  C    ASP     68      8.393   33.630   24.045  0.5366 1.9080
ATOM    932  O    ASP     68      7.598   33.142   23.236 -0.5819 1.6612
ATOM    933  CB   ASP     68     10.439   32.887   22.836 -0.0303 1.9080
ATOM    934  CG   ASP     68     11.157   33.328   21.576  0.7994 1.9080
ATOM    935  OD1  ASP     68     10.812   34.402   21.040 -0.8014 1.6612
ATOM    936  OD2  ASP     68     12.064   32.600   21.121 -0.8014 1.6612
ATOM    937  H    ASP     68     11.331   34.090   24.853  0.2936 0.6000
ATOM    938  HA   ASP     68      9.640   34.787   22.912  0.0880 1.3870
ATOM    939  HB2  ASP     68     11.076   32.466   23.435 -0.0122 1.4870
ATOM    940  HB3  ASP     68      9.766   32.226   22.606 -0.0122 1.4870
ATOM    941  N    GLY     69      8.056   33.770   25.321 -0.4157 1.8240
ATOM    942  CA   GLY     69      6.766   33.227   25.782 -0.0252 1.9080
ATOM    943  C    GLY     69      6.912   31.734   26.022  0.5973 1.9080
ATOM    944  O    GLY     69      8.014   31.196   25.895 -0.5679 1.6612
ATOM    945  H    GLY     69      8.583   34.170   25.870  0.2719 0.6000
ATOM    946  HA2  GLY     69      6.498   33.669   26.604  0.0698 1.3870
ATOM    947  HA3  GLY     69      6.082   33.389   25.113  0.0698 1.3870
ATOM    948  N    PHE     70      5.837   31.033   26.352 -0.4157 1.8240
ATOM    949  CA   PHE     70      5.938   29.583   26.535 -0.0024 1.9080
ATOM    950  C    PHE     70      4.552   28.957   26.367  0.5973 1.9080
ATOM    951  O    PHE     70      3.547   29.636   26.554 -0.5679 1.6612
ATOM    952  CB   PHE     70      6.536   29.259   27.903 -0.0343 1.9080
ATOM    953  CG   PHE     70      5.598   29.614   29.057  0.0118 1.9080
ATOM    954  CD1  PHE     70      5.510   30.901   29.545 -0.1256 1.9080
ATOM    955  CD2  PHE     70      4.802   28.658   29.651 -0.1256 1.9080
ATOM    956  CE1  PHE     70      4.640   31.258   30.565 -0.1704 1.9080
ATOM    957  CE2  PHE     70      3.936   28.989   30.675 -0.1704 1.9080
ATOM    958  CZ   PHE     70      3.837   30.284   31.139 -0.1072 1.9080
ATOM    959  H    PHE     70      5.081   31.429   26.460  0.2719 0.6000
ATOM    960  HA   PHE     70      6.529   29.222   25.841  0.0978 1.3870
ATOM    961  HB2  PHE     70      6.742   28.312   27.943  0.0295 1.4870
ATOM    962  HB3  PHE     70      7.367   29.747   28.009  0.0295 1.4870
ATOM    963  HD1  PHE     70      6.056   31.556   29.175  0.1330 1.4590
ATOM    964  HD2  PHE     70      4.849   27.776   29.357  0.1330 1.4590
ATOM    965  HE1  PHE     70      4.597   32.139   30.860  0.1430 1.4590
ATOM    966  HE2  PHE     70      3.408   28.326   31.058  0.1430 1.4590
ATOM    967  HZ   PHE     70      3.245   30.500   31.823  0.1297 1.4590
ATOM    968  N    ILE     71      4.553   27.692   26.022 -0.4157 1.8240
ATOM    969  CA   ILE     71      3.375   26.831   25.946 -0.0597 1.9080
ATOM    970  C    ILE     71      3.303   26.008   27.228  0.5973 1.9080
ATOM    971  O    ILE     71      4.355   25.503   27.650 -0.5679 1.6612
ATOM    972  CB   ILE     71      3.435   25.922   24.713  0.1303 1.9080
ATOM    973  CG1  ILE     71      3.579   26.711   23.397 -0.0430 1.9080
ATOM    974  CG2  ILE     71      2.249   24.969   24.634 -0.3204 1.9080
ATOM    975  CD1  ILE     71      4.090   25.863   22.248 -0.0660 1.9080
ATOM    976  H    ILE     71      5.311   27.340   25.822  0.2719 0.6000
ATOM    977  HA   ILE     71      2.575   27.394   25.886  0.0869 1.3870
ATOM    978  HB   ILE     71      4.239   25.370   24.805  0.0187 1.4870
ATOM    979 HG12  ILE     71      2.715   27.082   23.155  0.0236 1.4870
ATOM    980 HG13  ILE     71      4.189   27.452   23.538  0.0236 1.4870
ATOM    981 HG21  ILE     71      2.233   24.413   25.416  0.0882 1.4870
ATOM    982 HG22  ILE     71      1.434   25.475   24.585  0.0882 1.4870
ATOM    983 HG23  ILE     71      2.332   24.420   23.852  0.0882 1.4870
ATOM    984 HD11  ILE     71      3.484   25.133   22.095  0.0186 1.4870
ATOM    985 HD12  ILE     71      4.149   26.401   21.454  0.0186 1.4870
ATOM    986 HD13  ILE     71      4.958   25.517   22.466  0.0186 1.4870
ATOM    987  N    CYS     72      2.129   25.902   27.831 -0.4157 1.8240
ATOM    988  CA   CYS     72      1.980   25.181   29.089  0.0213 1.9080
ATOM    989  C    CYS     72      1.133   23.928   28.844  0.5973 1.9080
ATOM    990  O    CYS     72      0.035   23.987   28.297 -0.5679 1.6612
ATOM    991  CB   CYS     72      1.343   25.990   30.215 -0.1231 1.9080
ATOM    992  SG   CYS     72      1.528   25.229   31.861 -0.3119 2.0000
ATOM    993  H    CYS     72      1.439   26.266   27.470  0.2719 0.6000
ATOM    994  HA   CYS     72      2.869   24.895   29.385  0.1124 1.3870
ATOM    995  HB2  CYS     72      1.744   26.873   30.231  0.1112 1.3870
ATOM    996  HB3  CYS     72      0.398   26.099   30.026  0.1112 1.3870
ATOM    997  HG   CYS     72      1.565   24.238   31.760  0.1933 0.6000
ATOM    998  N    LEU     73      1.724   22.808   29.253 -0.4157 1.8240
ATOM    999  CA   LEU     73      1.041   21.522   29.278 -0.0518 1.9080
ATOM   1000  C    LEU     73      0.745   21.265   30.758  0.5973 1.9080
ATOM   1001  O    LEU     73      1.677   21.331   31.568 -0.5679 1.6612
ATOM   1002  CB   LEU     73      1.866   20.404   28.671 -0.1102 1.9080
ATOM   1003  CG   LEU     73      1.838   20.124   27.173  0.3531 1.9080
ATOM   1004  CD1  LEU     73      1.681   21.384   26.343 -0.4121 1.9080
ATOM   1005  CD2  LEU     73      3.113   19.394   26.762 -0.4121 1.9080
ATOM   1006  H    LEU     73      2.543   22.846   29.513  0.2719 0.6000
ATOM   1007  HA   LEU     73      0.195   21.597   28.790  0.0922 1.3870
ATOM   1008  HB2  LEU     73      2.791   20.571   28.912  0.0457 1.4870
ATOM   1009  HB3  LEU     73      1.604   19.584   29.119  0.0457 1.4870
ATOM   1010  HG   LEU     73      1.075   19.538   26.986 -0.0361 1.4870
ATOM   1011 HD11  LEU     73      2.416   21.976   26.519  0.1000 1.4870
ATOM   1012 HD12  LEU     73      1.670   21.154   25.411  0.1000 1.4870
ATOM   1013 HD13  LEU     73      0.857   21.819   26.575  0.1000 1.4870
ATOM   1014 HD21  LEU     73      3.224   18.612   27.307  0.1000 1.4870
ATOM   1015 HD22  LEU     73      3.050   19.135   25.839  0.1000 1.4870
ATOM   1016 HD23  LEU     73      3.867   19.976   26.880  0.1000 1.4870
ATOM   1017  N    VAL     74     -0.509   21.025   31.106 -0.4157 1.8240
ATOM   1018  CA   VAL     74     -0.787   20.817   32.530 -0.0875 1.9080
ATOM   1019  C    VAL     74     -1.459   19.461   32.691  0.5973 1.9080
ATOM   1020  O    VAL     74     -2.425   19.116   32.001 -0.5679 1.6612
ATOM   1021  CB   VAL     74     -1.591   21.981   33.132  0.2985 1.9080
ATOM   1022  CG1  VAL     74     -2.673   22.470   32.182 -0.3192 1.9080
ATOM   1023  CG2  VAL     74     -2.214   21.587   34.464 -0.3192 1.9080
ATOM   1024  H    VAL     74     -1.137   20.993   30.518  0.2719 0.6000
ATOM   1025  HA   VAL     74      0.074   20.778   32.996  0.0969 1.3870
ATOM   1026  HB   VAL     74     -0.973   22.724   33.295 -0.0297 1.4870
ATOM   1027 HG11  VAL     74     -2.287   22.646   31.320  0.0791 1.4870
ATOM   1028 HG12  VAL     74     -3.352   21.796   32.096  0.0791 1.4870
ATOM   1029 HG13  VAL     74     -3.064   23.276   32.528  0.0791 1.4870
ATOM   1030 HG21  VAL     74     -1.522   21.335   35.079  0.0791 1.4870
ATOM   1031 HG22  VAL     74     -2.704   22.331   34.820  0.0791 1.4870
ATOM   1032 HG23  VAL     74     -2.809   20.845   34.331  0.0791 1.4870
ATOM   1033  N    GLU     75     -0.894   18.686   33.622 -0.4157 1.8240
ATOM   1034  CA   GLU     75     -1.405   17.382   33.968  0.0145 1.9080
ATOM   1035  C    GLU     75     -2.004   17.403   35.380  0.5973 1.9080
ATOM   1036  O    GLU     75     -1.352   17.910   36.295 -0.5679 1.6612
ATOM   1037  CB   GLU     75     -0.319   16.306   33.962 -0.0071 1.9080
ATOM   1038  CG   GLU     75     -0.888   14.941   34.307 -0.0174 1.9080
ATOM   1039  CD   GLU     75      0.146   13.830   34.295  0.6801 1.9080
ATOM   1040  OE1  GLU     75      1.326   14.125   34.015 -0.5838 1.6612
ATOM   1041  OE2  GLU     75     -0.204   12.650   34.551 -0.6511 1.7210
ATOM   1042  H    GLU     75     -0.196   18.977   34.032  0.2719 0.6000
ATOM   1043  HA   GLU     75     -2.104   17.133   33.328  0.0779 1.3870
ATOM   1044  HB2  GLU     75      0.094   16.270   33.085  0.0256 1.4870
ATOM   1045  HB3  GLU     75      0.369   16.539   34.607  0.0256 1.4870
ATOM   1046  HG2  GLU     75     -1.292   14.983   35.188  0.0430 1.4870
ATOM   1047  HG3  GLU     75     -1.587   14.724   33.671  0.0430 1.4870
ATOM   1048  HE2  GLU     75      0.421   11.955   34.544  0.4641 0.0000
ATOM   1049  N    GLY     76     -3.192   16.841   35.509 -0.4157 1.8240
ATOM   1050  CA   GLY     76     -3.842   16.727   36.798 -0.0252 1.9080
ATOM   1051  C    GLY     76     -4.890   17.799   37.037  0.5973 1.9080
ATOM   1052  O    GLY     76     -4.948   18.824   36.357 -0.5679 1.6612
ATOM   1053  H    GLY     76     -3.590   16.535   34.810  0.2719 0.6000
ATOM   1054  HA2  GLY     76     -4.263   15.856   36.862  0.0698 1.3870
ATOM   1055  HA3  GLY     76     -3.169   16.784   37.495  0.0698 1.3870
ATOM   1056  N    ALA     77     -5.709   17.536   38.038 -0.4157 1.8240
ATOM   1057  CA   ALA     77     -6.773   18.439   38.451  0.0337 1.9080
ATOM   1058  C    ALA     77     -6.295   19.390   39.537  0.5973 1.9080
ATOM   1059  O    ALA     77     -5.257   19.147   40.140 -0.5679 1.6612
ATOM   1060  CB   ALA     77     -7.963   17.632   38.949 -0.1825 1.9080
ATOM   1061  H    ALA     77     -5.609   16.797   38.467  0.2719 0.6000
ATOM   1062  HA   ALA     77     -7.055   18.967   37.675  0.0823 1.3870
ATOM   1063  HB1  ALA     77     -8.679   18.227   39.180  0.0603 1.4870
ATOM   1064  HB2  ALA     77     -7.705   17.127   39.723  0.0603 1.4870
ATOM   1065  HB3  ALA     77     -8.254   17.033   38.258  0.0603 1.4870
ATOM   1066  N    ILE     78     -7.064   20.457   39.776 -0.4157 1.8240
ATOM   1067  CA   ILE     78     -6.769   21.380   40.864 -0.0597 1.9080
ATOM   1068  C    ILE     78     -7.658   21.077   42.066  0.5973 1.9080
ATOM   1069  O    ILE     78     -8.883   21.076   41.967 -0.5679 1.6612
ATOM   1070  CB   ILE     78     -6.951   22.852   40.436  0.1303 1.9080
ATOM   1071  CG1  ILE     78     -6.142   23.236   39.205 -0.0430 1.9080
ATOM   1072  CG2  ILE     78     -6.634   23.773   41.608 -0.3204 1.9080
ATOM   1073  CD1  ILE     78     -4.646   23.186   39.461 -0.0660 1.9080
ATOM   1074  H    ILE     78     -7.749   20.602   39.276  0.2719 0.6000
ATOM   1075  HA   ILE     78     -5.835   21.251   41.132  0.0869 1.3870
ATOM   1076  HB   ILE     78     -7.898   22.977   40.215  0.0187 1.4870
ATOM   1077 HG12  ILE     78     -6.360   22.631   38.479  0.0236 1.4870
ATOM   1078 HG13  ILE     78     -6.388   24.132   38.929  0.0236 1.4870
ATOM   1079 HG21  ILE     78     -7.151   23.508   42.373  0.0882 1.4870
ATOM   1080 HG22  ILE     78     -5.699   23.714   41.818  0.0882 1.4870
ATOM   1081 HG23  ILE     78     -6.853   24.677   41.373  0.0882 1.4870
ATOM   1082 HD11  ILE     78     -4.424   23.790   40.174  0.0186 1.4870
ATOM   1083 HD12  ILE     78     -4.393   22.293   39.707  0.0186 1.4870
ATOM   1084 HD13  ILE     78     -4.177   23.444   38.664  0.0186 1.4870
ATOM   1085  N    PRO     79     -7.066   20.778   43.218 -0.2548 1.8240
ATOM   1086  CA   PRO     79     -7.876   20.535   44.424 -0.0266 1.9080
ATOM   1087  C    PRO     79     -8.185   21.894   45.059  0.5896 1.9080
ATOM   1088  O    PRO     79     -7.277   22.655   45.395 -0.5748 1.6612
ATOM   1089  CB   PRO     79     -6.968   19.670   45.283 -0.0070 1.9080
ATOM   1090  CG   PRO     79     -5.580   19.994   44.847  0.0189 1.9080
ATOM   1091  CD   PRO     79     -5.628   20.638   43.494  0.0192 1.9080
ATOM   1092  HA   PRO     79     -8.703   20.058   44.200  0.0641 1.3870
ATOM   1093  HB2  PRO     79     -7.087   19.877   46.224  0.0253 1.4870
ATOM   1094  HB3  PRO     79     -7.159   18.730   45.145  0.0253 1.4870
ATOM   1095  HG2  PRO     79     -5.167   20.597   45.485  0.0213 1.4870
ATOM   1096  HG3  PRO     79     -5.050   19.183   44.808  0.0213 1.4870
ATOM   1097  HD2  PRO     79     -5.190   21.504   43.507  0.0391 1.3870
ATOM   1098  HD3  PRO     79     -5.200   20.078   42.828  0.0391 1.3870
ATOM   1099  N    THR     80     -9.472   22.210   45.177 -0.4157 1.8240
ATOM   1100  CA   THR     80     -9.888   23.528   45.647 -0.0389 1.9080
ATOM   1101  C    THR     80    -10.549   23.478   47.020  0.5973 1.9080
ATOM   1102  O    THR     80    -10.861   24.533   47.588 -0.5679 1.6612
ATOM   1103  CB   THR     80    -10.884   24.210   44.683  0.3654 1.9080
ATOM   1104  OG1  THR     80    -12.125   23.496   44.685 -0.6761 1.7210
ATOM   1105  CG2  THR     80    -10.376   24.199   43.253 -0.2438 1.9080
ATOM   1106  H    THR     80    -10.069   21.626   44.972  0.2719 0.6000
ATOM   1107  HA   THR     80     -9.091   24.094   45.713  0.1007 1.3870
ATOM   1108  HB   THR     80    -11.037   25.135   44.969  0.0043 1.3870
ATOM   1109 HG21  THR     80    -10.248   23.292   42.966  0.0642 1.4870
ATOM   1110 HG22  THR     80    -11.016   24.629   42.682  0.0642 1.4870
ATOM   1111 HG23  THR     80     -9.539   24.671   43.207  0.0642 1.4870
ATOM   1112  HG1  THR     80    -11.988   22.555   44.360  0.4102 0.0000
ATOM   1113  N    GLY     81    -10.777   22.284   47.553 -0.4157 1.8240
ATOM   1114  CA   GLY     81    -11.364   22.100   48.868 -0.0252 1.9080
ATOM   1115  C    GLY     81    -10.462   22.613   49.981  0.5973 1.9080
ATOM   1116  O    GLY     81     -9.259   22.715   49.772 -0.5679 1.6612
ATOM   1117  H    GLY     81    -10.567   21.586   47.097  0.2719 0.6000
ATOM   1118  HA2  GLY     81    -12.213   22.567   48.906  0.0698 1.3870
ATOM   1119  HA3  GLY     81    -11.537   21.156   49.009  0.0698 1.3870
ATOM   1120  N    MET     82    -10.985   22.955   51.148 -0.4157 1.8240
ATOM   1121  CA   MET     82    -10.146   23.402   52.270 -0.0237 1.9080
ATOM   1122  C    MET     82     -9.205   24.528   51.863  0.5973 1.9080
ATOM   1123  O    MET     82     -7.994   24.450   52.112 -0.5679 1.6612
ATOM   1124  CB   MET     82     -9.362   22.198   52.805  0.0342 1.9080
ATOM   1125  CG   MET     82     -8.982   22.209   54.271  0.0018 1.9080
ATOM   1126  SD   MET     82     -8.082   20.741   54.826 -0.2737 2.0000
ATOM   1127  CE   MET     82     -6.754   20.674   53.625 -0.0536 1.9080
ATOM   1128  H    MET     82    -11.837   22.913   51.253  0.2719 0.6000
ATOM   1129  HA   MET     82    -10.733   23.732   52.984  0.0880 1.3870
ATOM   1130  HB2  MET     82     -9.888   21.401   52.638  0.0241 1.4870
ATOM   1131  HB3  MET     82     -8.546   22.118   52.286  0.0241 1.4870
ATOM   1132  HG2  MET     82     -8.436   22.991   54.444  0.0440 1.3870
ATOM   1133  HG3  MET     82     -9.791   22.294   54.800  0.0440 1.3870
ATOM   1134  HE1  MET     82     -7.124   20.603   52.743  0.0684 1.3870
ATOM   1135  HE2  MET     82     -6.225   21.472   53.688  0.0684 1.3870
ATOM   1136  HE3  MET     82     -6.201   19.909   53.802  0.0684 1.3870
ATOM   1137  N    ASP     83     -9.701   25.574   51.218 -0.5163 1.8240
ATOM   1138  CA   ASP     83     -8.883   26.701   50.768  0.0381 1.9080
ATOM   1139  C    ASP     83     -7.641   26.313   49.971  0.5366 1.9080
ATOM   1140  O    ASP     83     -6.582   26.940   50.104 -0.5819 1.6612
ATOM   1141  CB   ASP     83     -8.445   27.540   51.979 -0.0303 1.9080
ATOM   1142  CG   ASP     83     -9.659   28.146   52.672  0.7994 1.9080
ATOM   1143  OD1  ASP     83    -10.564   28.621   51.947 -0.8014 1.6612
ATOM   1144  OD2  ASP     83     -9.676   28.132   53.919 -0.8014 1.6612
ATOM   1145  H    ASP     83    -10.545   25.590   51.055  0.2936 0.6000
ATOM   1146  HA   ASP     83     -9.442   27.268   50.196  0.0880 1.3870
ATOM   1147  HB2  ASP     83     -7.961   26.978   52.605 -0.0122 1.4870
ATOM   1148  HB3  ASP     83     -7.850   28.248   51.687 -0.0122 1.4870
ATOM   1149  N    ASN     84     -7.792   25.299   49.137 -0.4157 1.8240
ATOM   1150  CA   ASN     84     -6.882   24.788   48.138  0.0143 1.9080
ATOM   1151  C    ASN     84     -5.686   24.054   48.754  0.5973 1.9080
ATOM   1152  O    ASN     84     -4.715   23.807   48.026 -0.5679 1.6612
ATOM   1153  CB   ASN     84     -6.350   25.911   47.237 -0.2041 1.9080
ATOM   1154  CG   ASN     84     -7.458   26.762   46.639  0.7130 1.9080
ATOM   1155  OD1  ASN     84     -7.446   27.991   46.748 -0.5931 1.6612
ATOM   1156  ND2  ASN     84     -8.399   26.075   45.994 -0.9191 1.8240
ATOM   1157  H    ASN     84     -8.542   24.882   49.198  0.2719 0.6000
ATOM   1158  HA   ASN     84     -7.373   24.153   47.576  0.1048 1.3870
ATOM   1159  HB2  ASN     84     -5.759   26.478   47.755  0.0797 1.4870
ATOM   1160  HB3  ASN     84     -5.830   25.519   46.518  0.0797 1.4870
ATOM   1161 HD21  ASN     84     -8.353   25.217   45.952  0.4196 0.6000
ATOM   1162 HD22  ASN     84     -9.054   26.489   45.620  0.4196 0.6000
ATOM   1163  N    LYS     85     -5.781   23.737   50.045 -0.3479 1.8240
ATOM   1164  CA   LYS     85     -4.678   23.203   50.819 -0.2400 1.9080
ATOM   1165  C    LYS     85     -4.453   21.700   50.719  0.7341 1.9080
ATOM   1166  O    LYS     85     -3.530   21.189   51.369 -0.5894 1.6612
ATOM   1167  CB   LYS     85     -4.868   23.583   52.312 -0.0094 1.9080
ATOM   1168  CG   LYS     85     -4.701   25.085   52.538  0.0187 1.9080
ATOM   1169  CD   LYS     85     -5.109   25.416   53.959 -0.0479 1.9080
ATOM   1170  CE   LYS     85     -5.210   26.922   54.137 -0.0143 1.9080
ATOM   1171  NZ   LYS     85     -5.114   27.296   55.580 -0.3854 1.8240
ATOM   1172  H    LYS     85     -6.536   23.856   50.439  0.2747 0.6000
ATOM   1173  HA   LYS     85     -3.860   23.643   50.508  0.1426 1.3870
ATOM   1174  HB2  LYS     85     -5.755   23.314   52.601  0.0362 1.4870
ATOM   1175  HB3  LYS     85     -4.220   23.104   52.850  0.0362 1.4870
ATOM   1176  HG2  LYS     85     -3.776   25.338   52.392  0.0103 1.4870
ATOM   1177  HG3  LYS     85     -5.254   25.576   51.912  0.0103 1.4870
ATOM   1178  HD2  LYS     85     -5.966   25.006   54.155  0.0621 1.4870
ATOM   1179  HD3  LYS     85     -4.454   25.058   54.578  0.0621 1.4870
ATOM   1180  HE2  LYS     85     -4.495   27.354   53.644  0.1135 1.1000
ATOM   1181  HE3  LYS     85     -6.055   27.234   53.778  0.1135 1.1000
ATOM   1182  HZ1  LYS     85     -4.344   27.000   55.912  0.3400 0.6000
ATOM   1183  HZ2  LYS     85     -5.151   28.182   55.660  0.3400 0.6000
ATOM   1184  HZ3  LYS     85     -5.790   26.929   56.027  0.3400 0.6000
ATOM   1185  N    TYR     86     -5.209   20.948   49.930 -0.4157 1.8240
ATOM   1186  CA   TYR     86     -4.980   19.508   49.786 -0.0014 1.9080
ATOM   1187  C    TYR     86     -3.802   19.284   48.840  0.5973 1.9080
ATOM   1188  O    TYR     86     -3.297   18.176   48.696 -0.5679 1.6612
ATOM   1189  CB   TYR     86     -6.193   18.769   49.229 -0.0152 1.9080
ATOM   1190  CG   TYR     86     -7.312   18.517   50.214 -0.0011 1.9080
ATOM   1191  CD1  TYR     86     -7.159   17.580   51.222 -0.1906 1.9080
ATOM   1192  CD2  TYR     86     -8.512   19.224   50.124 -0.1906 1.9080
ATOM   1193  CE1  TYR     86     -8.173   17.339   52.127 -0.2341 1.9080
ATOM   1194  CE2  TYR     86     -9.531   18.989   51.036 -0.2341 1.9080
ATOM   1195  CZ   TYR     86     -9.358   18.048   52.025  0.3226 1.9080
ATOM   1196  OH   TYR     86    -10.362   17.797   52.938 -0.5579 1.7210
ATOM   1197  H    TYR     86     -5.850   21.315   49.491  0.2719 0.6000
ATOM   1198  HA   TYR     86     -4.757   19.134   50.664  0.0876 1.3870
ATOM   1199  HB2  TYR     86     -6.548   19.282   48.486  0.0295 1.4870
ATOM   1200  HB3  TYR     86     -5.896   17.915   48.878  0.0295 1.4870
ATOM   1201  HD1  TYR     86     -6.361   17.106   51.290  0.1699 1.4590
ATOM   1202  HD2  TYR     86     -8.629   19.856   49.451  0.1699 1.4590
ATOM   1203  HE1  TYR     86     -8.060   16.706   52.799  0.1656 1.4590
ATOM   1204  HE2  TYR     86    -10.327   19.467   50.979  0.1656 1.4590
ATOM   1205  HH   TYR     86     -9.953   17.540   53.810  0.3992 0.0000
ATOM   1206  N    GLY     87     -3.380   20.365   48.192 -0.4157 1.8240
ATOM   1207  CA   GLY     87     -2.254   20.275   47.274 -0.0252 1.9080
ATOM   1208  C    GLY     87     -1.334   21.484   47.306  0.5973 1.9080
ATOM   1209  O    GLY     87     -1.749   22.595   46.970 -0.5679 1.6612
ATOM   1210  H    GLY     87     -3.773   21.120   48.315  0.2719 0.6000
ATOM   1211  HA2  GLY     87     -1.737   19.484   47.491  0.0698 1.3870
ATOM   1212  HA3  GLY     87     -2.594   20.167   46.373  0.0698 1.3870
ATOM   1213  N    TYR     88     -0.085   21.270   47.688 -0.4157 1.8240
ATOM   1214  CA   TYR     88      0.978   22.238   47.749 -0.0014 1.9080
ATOM   1215  C    TYR     88      2.217   21.798   46.962  0.5973 1.9080
ATOM   1216  O    TYR     88      2.534   20.620   46.838 -0.5679 1.6612
ATOM   1217  CB   TYR     88      1.442   22.482   49.179 -0.0152 1.9080
ATOM   1218  CG   TYR     88      0.715   23.473   50.028 -0.0011 1.9080
ATOM   1219  CD1  TYR     88      1.078   24.813   50.055 -0.1906 1.9080
ATOM   1220  CD2  TYR     88     -0.352   23.077   50.819 -0.1906 1.9080
ATOM   1221  CE1  TYR     88      0.392   25.714   50.846 -0.2341 1.9080
ATOM   1222  CE2  TYR     88     -1.047   23.968   51.610 -0.2341 1.9080
ATOM   1223  CZ   TYR     88     -0.668   25.288   51.618  0.3226 1.9080
ATOM   1224  OH   TYR     88     -1.358   26.166   52.418 -0.5579 1.7210
ATOM   1225  H    TYR     88      0.111   20.467   47.926  0.2719 0.6000
ATOM   1226  HA   TYR     88      0.653   23.084   47.376  0.0876 1.3870
ATOM   1227  HB2  TYR     88      1.420   21.630   49.642  0.0295 1.4870
ATOM   1228  HB3  TYR     88      2.372   22.758   49.140  0.0295 1.4870
ATOM   1229  HD1  TYR     88      1.791   25.107   49.536  0.1699 1.4590
ATOM   1230  HD2  TYR     88     -0.608   22.182   50.815  0.1699 1.4590
ATOM   1231  HE1  TYR     88      0.644   26.609   50.858  0.1656 1.4590
ATOM   1232  HE2  TYR     88     -1.761   23.678   52.131  0.1656 1.4590
ATOM   1233  HH   TYR     88     -2.339   26.017   52.301  0.3992 0.0000
ATOM   1234  N    ILE     89      2.921   22.810   46.474 -0.4157 1.8240
ATOM   1235  CA   ILE     89      4.270   22.702   45.958 -0.0597 1.9080
ATOM   1236  C    ILE     89      5.100   23.901   46.398  0.5973 1.9080
ATOM   1237  O    ILE     89      4.717   25.049   46.182 -0.5679 1.6612
ATOM   1238  CB   ILE     89      4.300   22.614   44.419  0.1303 1.9080
ATOM   1239  CG1  ILE     89      3.389   21.523   43.882 -0.0430 1.9080
ATOM   1240  CG2  ILE     89      5.726   22.478   43.904 -0.3204 1.9080
ATOM   1241  CD1  ILE     89      3.506   21.311   42.385 -0.0660 1.9080
ATOM   1242  H    ILE     89      2.550   23.586   46.463  0.2719 0.6000
ATOM   1243  HA   ILE     89      4.679   21.890   46.323  0.0869 1.3870
ATOM   1244  HB   ILE     89      3.954   23.467   44.079  0.0187 1.4870
ATOM   1245 HG12  ILE     89      3.599   20.690   44.333  0.0236 1.4870
ATOM   1246 HG13  ILE     89      2.470   21.750   44.094  0.0236 1.4870
ATOM   1247 HG21  ILE     89      6.273   23.167   44.287  0.0882 1.4870
ATOM   1248 HG22  ILE     89      6.075   21.618   44.152  0.0882 1.4870
ATOM   1249 HG23  ILE     89      5.731   22.561   42.948  0.0882 1.4870
ATOM   1250 HD11  ILE     89      3.315   22.134   41.928  0.0186 1.4870
ATOM   1251 HD12  ILE     89      4.398   21.026   42.171  0.0186 1.4870
ATOM   1252 HD13  ILE     89      2.880   20.638   42.107  0.0186 1.4870
ATOM   1253  N    ALA     90      6.248   23.677   47.021 -0.4157 1.8240
ATOM   1254  CA   ALA     90      7.145   24.775   47.382  0.0337 1.9080
ATOM   1255  C    ALA     90      6.449   25.834   48.230  0.5973 1.9080
ATOM   1256  O    ALA     90      6.754   27.022   48.143 -0.5679 1.6612
ATOM   1257  CB   ALA     90      7.748   25.414   46.140 -0.1825 1.9080
ATOM   1258  H    ALA     90      6.469   22.870   47.218  0.2719 0.6000
ATOM   1259  HA   ALA     90      7.879   24.400   47.912  0.0823 1.3870
ATOM   1260  HB1  ALA     90      8.186   24.739   45.614  0.0603 1.4870
ATOM   1261  HB2  ALA     90      7.051   25.822   45.621  0.0603 1.4870
ATOM   1262  HB3  ALA     90      8.386   26.081   46.401  0.0603 1.4870
ATOM   1263  N    GLY     91      5.528   25.388   49.069 -0.4157 1.8240
ATOM   1264  CA   GLY     91      4.798   26.211   50.000 -0.0252 1.9080
ATOM   1265  C    GLY     91      3.663   27.007   49.398  0.5973 1.9080
ATOM   1266  O    GLY     91      3.045   27.824   50.100 -0.5679 1.6612
ATOM   1267  H    GLY     91      5.352   24.547   49.056  0.2719 0.6000
ATOM   1268  HA2  GLY     91      4.438   25.641   50.699  0.0698 1.3870
ATOM   1269  HA3  GLY     91      5.420   26.828   50.419  0.0698 1.3870
ATOM   1270  N    HIS     92      3.351   26.826   48.132 -0.3479 1.8240
ATOM   1271  CA   HIS     92      2.233   27.442   47.444 -0.1354 1.9080
ATOM   1272  C    HIS     92      1.130   26.435   47.131  0.7341 1.9080
ATOM   1273  O    HIS     92      1.394   25.301   46.716 -0.5894 1.6612
ATOM   1274  CB   HIS     92      2.675   28.076   46.117 -0.0414 1.9080
ATOM   1275  CG   HIS     92      3.745   29.118   46.218 -0.0012 1.9080
ATOM   1276  H    HIS     92      3.852   26.297   47.676  0.2747 0.6000
ATOM   1277  HA   HIS     92      1.861   28.144   48.018  0.1212 1.3870
ATOM   1278  HB2  HIS     92      2.991   27.370   45.532  0.0810 1.4870
ATOM   1279  HB3  HIS     92      1.898   28.476   45.697  0.0810 1.4870
ATOM   1280  HE2  HIS     92      6.513   30.629   45.948  0.3911 0.6000
ATOM   1281  CD2  HIS     92      5.026   29.128   45.785 -0.1141 1.9080
ATOM   1282  HD1  HIS     92      2.808   30.593   47.186  0.3866 0.6000
ATOM   1283  HE1  HIS     92      4.783   31.897   47.121  0.2681 1.3590
ATOM   1284  CE1  HIS     92      4.663   31.044   46.771 -0.0170 1.9080
ATOM   1285  ND1  HIS     92      3.545   30.332   46.826 -0.1513 1.8240
ATOM   1286  NE2  HIS     92      5.574   30.339   46.140 -0.1718 1.8240
ATOM   1287  HD2  HIS     92      5.458   28.441   45.329  0.2317 1.4090
ATOM   1288  N    THR     93     -0.145   26.798   47.275 -0.4157 1.8240
ATOM   1289  CA   THR     93     -1.170   25.850   46.822 -0.0389 1.9080
ATOM   1290  C    THR     93     -1.121   25.690   45.306  0.5973 1.9080
ATOM   1291  O    THR     93     -0.740   26.576   44.526 -0.5679 1.6612
ATOM   1292  CB   THR     93     -2.585   26.256   47.267  0.3654 1.9080
ATOM   1293  OG1  THR     93     -2.929   27.524   46.698 -0.6761 1.7210
ATOM   1294  CG2  THR     93     -2.709   26.495   48.763 -0.2438 1.9080
ATOM   1295  H    THR     93     -0.358   27.557   47.620  0.2719 0.6000
ATOM   1296  HA   THR     93     -0.968   24.979   47.221  0.1007 1.3870
ATOM   1297  HB   THR     93     -3.232   25.575   46.982  0.0043 1.3870
ATOM   1298 HG21  THR     93     -2.091   27.179   49.031  0.0642 1.4870
ATOM   1299 HG22  THR     93     -3.604   26.776   48.969  0.0642 1.4870
ATOM   1300 HG23  THR     93     -2.513   25.684   49.236  0.0642 1.4870
ATOM   1301  HG1  THR     93     -3.704   27.424   46.065  0.4102 0.0000
ATOM   1302  N    MET     94     -1.537   24.520   44.821 -0.4157 1.8240
ATOM   1303  CA   MET     94     -1.603   24.292   43.382 -0.0237 1.9080
ATOM   1304  C    MET     94     -2.516   25.291   42.674  0.5973 1.9080
ATOM   1305  O    MET     94     -2.203   25.788   41.588 -0.5679 1.6612
ATOM   1306  CB   MET     94     -2.090   22.859   43.083  0.0342 1.9080
ATOM   1307  CG   MET     94     -1.050   21.829   43.479  0.0018 1.9080
ATOM   1308  SD   MET     94     -1.537   20.121   43.350 -0.2737 2.0000
ATOM   1309  CE   MET     94     -0.025   19.327   43.920 -0.0536 1.9080
ATOM   1310  H    MET     94     -1.770   23.894   45.362  0.2719 0.6000
ATOM   1311  HA   MET     94     -0.699   24.389   43.015  0.0880 1.3870
ATOM   1312  HB2  MET     94     -2.911   22.691   43.572  0.0241 1.4870
ATOM   1313  HB3  MET     94     -2.282   22.775   42.136  0.0241 1.4870
ATOM   1314  HG2  MET     94     -0.265   21.963   42.924  0.0440 1.3870
ATOM   1315  HG3  MET     94     -0.788   22.001   44.397  0.0440 1.3870
ATOM   1316  HE1  MET     94      0.170   19.617   44.814  0.0684 1.3870
ATOM   1317  HE2  MET     94     -0.141   18.375   43.909  0.0684 1.3870
ATOM   1318  HE3  MET     94      0.701   19.569   43.340  0.0684 1.3870
ATOM   1319  N    TYR     95     -3.652   25.607   43.282 -0.4157 1.8240
ATOM   1320  CA   TYR     95     -4.525   26.641   42.727 -0.0014 1.9080
ATOM   1321  C    TYR     95     -3.795   27.940   42.420  0.5973 1.9080
ATOM   1322  O    TYR     95     -3.943   28.567   41.363 -0.5679 1.6612
ATOM   1323  CB   TYR     95     -5.685   26.920   43.712 -0.0152 1.9080
ATOM   1324  CG   TYR     95     -6.546   28.055   43.177 -0.0011 1.9080
ATOM   1325  CD1  TYR     95     -7.504   27.790   42.201 -0.1906 1.9080
ATOM   1326  CD2  TYR     95     -6.414   29.363   43.631 -0.1906 1.9080
ATOM   1327  CE1  TYR     95     -8.306   28.793   41.690 -0.2341 1.9080
ATOM   1328  CE2  TYR     95     -7.205   30.367   43.121 -0.2341 1.9080
ATOM   1329  CZ   TYR     95     -8.145   30.087   42.158  0.3226 1.9080
ATOM   1330  OH   TYR     95     -8.940   31.097   41.653 -0.5579 1.7210
ATOM   1331  H    TYR     95     -3.877   25.200   44.006  0.2719 0.6000
ATOM   1332  HA   TYR     95     -4.908   26.301   41.891  0.0876 1.3870
ATOM   1333  HB2  TYR     95     -6.226   26.121   43.817  0.0295 1.4870
ATOM   1334  HB3  TYR     95     -5.327   27.161   44.580  0.0295 1.4870
ATOM   1335  HD1  TYR     95     -7.605   26.921   41.888  0.1699 1.4590
ATOM   1336  HD2  TYR     95     -5.785   29.561   44.287  0.1699 1.4590
ATOM   1337  HE1  TYR     95     -8.944   28.603   41.041  0.1656 1.4590
ATOM   1338  HE2  TYR     95     -7.104   31.238   43.430  0.1656 1.4590
ATOM   1339  HH   TYR     95     -9.416   30.762   40.843  0.3992 0.0000
ATOM   1340  N    ASP     96     -2.996   28.390   43.377 -0.5163 1.8240
ATOM   1341  CA   ASP     96     -2.307   29.672   43.354  0.0381 1.9080
ATOM   1342  C    ASP     96     -1.213   29.644   42.304  0.5366 1.9080
ATOM   1343  O    ASP     96     -0.929   30.637   41.639 -0.5819 1.6612
ATOM   1344  CB   ASP     96     -1.704   30.036   44.712 -0.0303 1.9080
ATOM   1345  CG   ASP     96     -2.756   30.589   45.656  0.7994 1.9080
ATOM   1346  OD1  ASP     96     -3.896   30.794   45.215 -0.8014 1.6612
ATOM   1347  OD2  ASP     96     -2.441   30.810   46.840 -0.8014 1.6612
ATOM   1348  H    ASP     96     -2.874   27.886   44.064  0.2936 0.6000
ATOM   1349  HA   ASP     96     -2.954   30.365   43.108  0.0880 1.3870
ATOM   1350  HB2  ASP     96     -1.300   29.247   45.106 -0.0122 1.4870
ATOM   1351  HB3  ASP     96     -1.005   30.698   44.585 -0.0122 1.4870
ATOM   1352  N    ILE     97     -0.614   28.454   42.161 -0.4157 1.8240
ATOM   1353  CA   ILE     97      0.466   28.349   41.193 -0.0597 1.9080
ATOM   1354  C    ILE     97     -0.032   28.424   39.760  0.5973 1.9080
ATOM   1355  O    ILE     97      0.557   29.068   38.903 -0.5679 1.6612
ATOM   1356  CB   ILE     97      1.231   27.017   41.357  0.1303 1.9080
ATOM   1357  CG1  ILE     97      2.056   27.003   42.644 -0.0430 1.9080
ATOM   1358  CG2  ILE     97      2.044   26.771   40.108 -0.3204 1.9080
ATOM   1359  CD1  ILE     97      2.373   25.606   43.112 -0.0660 1.9080
ATOM   1360  H    ILE     97     -0.860   27.775   42.627  0.2719 0.6000
ATOM   1361  HA   ILE     97      1.092   29.088   41.344  0.0869 1.3870
ATOM   1362  HB   ILE     97      0.567   26.300   41.424  0.0187 1.4870
ATOM   1363 HG12  ILE     97      2.885   27.482   42.494  0.0236 1.4870
ATOM   1364 HG13  ILE     97      1.566   27.467   43.340  0.0236 1.4870
ATOM   1365 HG21  ILE     97      1.469   26.809   39.340  0.0882 1.4870
ATOM   1366 HG22  ILE     97      2.725   27.443   40.031  0.0882 1.4870
ATOM   1367 HG23  ILE     97      2.454   25.904   40.158  0.0882 1.4870
ATOM   1368 HD11  ILE     97      1.555   25.122   43.250  0.0186 1.4870
ATOM   1369 HD12  ILE     97      2.902   25.157   42.448  0.0186 1.4870
ATOM   1370 HD13  ILE     97      2.863   25.648   43.936  0.0186 1.4870
ATOM   1371  N    CYS     98     -1.141   27.743   39.512 -0.4157 1.8240
ATOM   1372  CA   CYS     98     -1.676   27.741   38.152  0.0213 1.9080
ATOM   1373  C    CYS     98     -2.402   29.053   37.870  0.5973 1.9080
ATOM   1374  O    CYS     98     -2.423   29.522   36.733 -0.5679 1.6612
ATOM   1375  CB   CYS     98     -2.570   26.518   37.959 -0.1231 1.9080
ATOM   1376  SG   CYS     98     -1.593   24.978   37.884 -0.3119 2.0000
ATOM   1377  H    CYS     98     -1.539   27.309   40.139  0.2719 0.6000
ATOM   1378  HA   CYS     98     -0.922   27.669   37.529  0.1124 1.3870
ATOM   1379  HB2  CYS     98     -3.201   26.462   38.694  0.1112 1.3870
ATOM   1380  HB3  CYS     98     -3.075   26.618   37.137  0.1112 1.3870
ATOM   1381  HG   CYS     98     -2.214   24.205   37.778  0.1933 0.6000
ATOM   1382  N    LYS     99     -2.972   29.658   38.903 -0.3479 1.8240
ATOM   1383  CA   LYS     99     -3.595   30.969   38.690 -0.2400 1.9080
ATOM   1384  C    LYS     99     -2.551   31.993   38.258  0.7341 1.9080
ATOM   1385  O    LYS     99     -2.791   32.906   37.470 -0.5894 1.6612
ATOM   1386  CB   LYS     99     -4.297   31.421   39.967 -0.0094 1.9080
ATOM   1387  CG   LYS     99     -4.675   32.898   39.957  0.0187 1.9080
ATOM   1388  CD   LYS     99     -5.762   33.192   40.978 -0.0479 1.9080
ATOM   1389  CE   LYS     99     -5.375   34.357   41.871 -0.0143 1.9080
ATOM   1390  NZ   LYS     99     -4.776   33.901   43.161 -0.3854 1.8240
ATOM   1391  H    LYS     99     -2.975   29.290   39.681  0.2747 0.6000
ATOM   1392  HA   LYS     99     -4.263   30.885   37.978  0.1426 1.3870
ATOM   1393  HB2  LYS     99     -5.102   30.892   40.087  0.0362 1.4870
ATOM   1394  HB3  LYS     99     -3.715   31.250   40.724  0.0362 1.4870
ATOM   1395  HG2  LYS     99     -3.891   33.433   40.158  0.0103 1.4870
ATOM   1396  HG3  LYS     99     -4.988   33.146   39.073  0.0103 1.4870
ATOM   1397  HD2  LYS     99     -6.590   33.402   40.516  0.0621 1.4870
ATOM   1398  HD3  LYS     99     -5.915   32.405   41.524  0.0621 1.4870
ATOM   1399  HE2  LYS     99     -4.735   34.917   41.403  0.1135 1.1000
ATOM   1400  HE3  LYS     99     -6.162   34.893   42.056  0.1135 1.1000
ATOM   1401  HZ1  LYS     99     -4.067   33.390   42.996  0.3400 0.6000
ATOM   1402  HZ2  LYS     99     -4.527   34.609   43.639  0.3400 0.6000
ATOM   1403  HZ3  LYS     99     -5.379   33.432   43.618  0.3400 0.6000
ATOM   1404  N    ASN    100     -1.342   31.825   38.801 -0.4157 1.8240
ATOM   1405  CA   ASN    100     -0.256   32.724   38.475  0.0143 1.9080
ATOM   1406  C    ASN    100      0.291   32.462   37.079  0.5973 1.9080
ATOM   1407  O    ASN    100      0.499   33.399   36.316 -0.5679 1.6612
ATOM   1408  CB   ASN    100      0.866   32.605   39.513 -0.2041 1.9080
ATOM   1409  CG   ASN    100      1.917   33.684   39.310  0.7130 1.9080
ATOM   1410  H    ASN    100     -1.209   31.179   39.351  0.2719 0.6000
ATOM   1411  HA   ASN    100     -0.600   33.641   38.502  0.1048 1.3870
ATOM   1412  HB2  ASN    100      0.491   32.685   40.404  0.0797 1.4870
ATOM   1413  HB3  ASN    100      1.282   31.732   39.439  0.0797 1.4870
ATOM   1414  OD1  ASN    100      2.957   33.468   38.693 -0.5931 1.6612
ATOM   1415  ND2  ASN    100      1.622   34.872   39.830 -0.9191 1.8240
ATOM   1416 HD22  ASN    100      2.171   35.529   39.738  0.4196 0.6000
ATOM   1417 HD21  ASN    100      0.884   34.985   40.255  0.4196 0.6000
ATOM   1418  N    ILE    101      0.526   31.205   36.747 -0.4157 1.8240
ATOM   1419  CA   ILE    101      1.264   30.855   35.533 -0.0597 1.9080
ATOM   1420  C    ILE    101      0.392   30.711   34.303  0.5973 1.9080
ATOM   1421  O    ILE    101      0.811   31.215   33.255 -0.5679 1.6612
ATOM   1422  CB   ILE    101      2.062   29.557   35.817  0.1303 1.9080
ATOM   1423  CG1  ILE    101      3.176   29.834   36.836 -0.0430 1.9080
ATOM   1424  CG2  ILE    101      2.600   28.911   34.566 -0.3204 1.9080
ATOM   1425  CD1  ILE    101      3.860   28.610   37.400 -0.0660 1.9080
ATOM   1426  H    ILE    101      0.238   30.576   37.258  0.2719 0.6000
ATOM   1427  HA   ILE    101      1.910   31.571   35.360  0.0869 1.3870
ATOM   1428  HB   ILE    101      1.443   28.920   36.230  0.0187 1.4870
ATOM   1429 HG12  ILE    101      3.847   30.393   36.413  0.0236 1.4870
ATOM   1430 HG13  ILE    101      2.798   30.340   37.572  0.0236 1.4870
ATOM   1431 HG21  ILE    101      1.876   28.734   33.961  0.0882 1.4870
ATOM   1432 HG22  ILE    101      3.230   29.503   34.146  0.0882 1.4870
ATOM   1433 HG23  ILE    101      3.037   28.088   34.793  0.0882 1.4870
ATOM   1434 HD11  ILE    101      4.213   28.081   36.681  0.0186 1.4870
ATOM   1435 HD12  ILE    101      4.576   28.881   37.979  0.0186 1.4870
ATOM   1436 HD13  ILE    101      3.225   28.090   37.898  0.0186 1.4870
ATOM   1437  N    LEU    102     -0.758   30.069   34.359 -0.4157 1.8240
ATOM   1438  CA   LEU    102     -1.563   29.733   33.184 -0.0518 1.9080
ATOM   1439  C    LEU    102     -1.949   30.948   32.347  0.5973 1.9080
ATOM   1440  O    LEU    102     -1.778   30.892   31.115 -0.5679 1.6612
ATOM   1441  CB   LEU    102     -2.783   28.912   33.604 -0.1102 1.9080
ATOM   1442  CG   LEU    102     -2.517   27.527   34.207  0.3531 1.9080
ATOM   1443  CD1  LEU    102     -3.801   26.705   34.231 -0.4121 1.9080
ATOM   1444  CD2  LEU    102     -1.412   26.787   33.465 -0.4121 1.9080
ATOM   1445  H    LEU    102     -1.053   29.834   35.132  0.2719 0.6000
ATOM   1446  HA   LEU    102     -1.012   29.156   32.615  0.0922 1.3870
ATOM   1447  HB2  LEU    102     -3.285   29.430   34.252  0.0457 1.4870
ATOM   1448  HB3  LEU    102     -3.351   28.796   32.826  0.0457 1.4870
ATOM   1449  HG   LEU    102     -2.223   27.655   35.134 -0.0361 1.4870
ATOM   1450 HD11  LEU    102     -4.132   26.601   33.336  0.1000 1.4870
ATOM   1451 HD12  LEU    102     -3.619   25.841   34.607  0.1000 1.4870
ATOM   1452 HD13  LEU    102     -4.460   27.155   34.766  0.1000 1.4870
ATOM   1453 HD21  LEU    102     -0.612   27.318   33.468  0.1000 1.4870
ATOM   1454 HD22  LEU    102     -1.241   25.948   33.899  0.1000 1.4870
ATOM   1455 HD23  LEU    102     -1.686   26.628   32.558  0.1000 1.4870
ATOM   1456  N    PRO    103     -2.424   32.041   32.922 -0.2548 1.8240
ATOM   1457  CA   PRO    103     -2.590   33.284   32.156 -0.0266 1.9080
ATOM   1458  C    PRO    103     -1.332   33.801   31.473  0.5896 1.9080
ATOM   1459  O    PRO    103     -1.464   34.591   30.526 -0.5748 1.6612
ATOM   1460  CB   PRO    103     -2.985   34.315   33.221 -0.0070 1.9080
ATOM   1461  CG   PRO    103     -3.638   33.489   34.279  0.0189 1.9080
ATOM   1462  CD   PRO    103     -2.856   32.199   34.319  0.0192 1.9080
ATOM   1463  HA   PRO    103     -3.312   33.182   31.501  0.0641 1.3870
ATOM   1464  HB2  PRO    103     -2.204   34.773   33.568  0.0253 1.4870
ATOM   1465  HB3  PRO    103     -3.602   34.970   32.861  0.0253 1.4870
ATOM   1466  HG2  PRO    103     -3.598   33.940   35.138  0.0213 1.4870
ATOM   1467  HG3  PRO    103     -4.567   33.321   34.058  0.0213 1.4870
ATOM   1468  HD2  PRO    103     -2.095   32.267   34.917  0.0391 1.3870
ATOM   1469  HD3  PRO    103     -3.416   31.458   34.599  0.0391 1.3870
ATOM   1470  N    LYS    104     -0.122   33.417   31.881 -0.3479 1.8240
ATOM   1471  CA   LYS    104      1.066   33.955   31.204 -0.2400 1.9080
ATOM   1472  C    LYS    104      1.448   33.200   29.941  0.7341 1.9080
ATOM   1473  O    LYS    104      2.287   33.646   29.146 -0.5894 1.6612
ATOM   1474  CB   LYS    104      2.262   33.977   32.169 -0.0094 1.9080
ATOM   1475  CG   LYS    104      1.977   34.762   33.455  0.0187 1.9080
ATOM   1476  CD   LYS    104      3.230   34.995   34.274 -0.0479 1.9080
ATOM   1477  CE   LYS    104      2.916   35.664   35.605 -0.0143 1.9080
ATOM   1478  NZ   LYS    104      4.005   35.398   36.590 -0.3854 1.8240
ATOM   1479  H    LYS    104     -0.036   32.864   32.533  0.2747 0.6000
ATOM   1480  HA   LYS    104      0.871   34.882   30.950  0.1426 1.3870
ATOM   1481  HB2  LYS    104      2.497   33.064   32.401  0.0362 1.4870
ATOM   1482  HB3  LYS    104      3.023   34.374   31.718  0.0362 1.4870
ATOM   1483  HG2  LYS    104      1.584   35.618   33.225  0.0103 1.4870
ATOM   1484  HG3  LYS    104      1.334   34.272   33.990  0.0103 1.4870
ATOM   1485  HD2  LYS    104      3.668   34.145   34.439  0.0621 1.4870
ATOM   1486  HD3  LYS    104      3.842   35.555   33.771  0.0621 1.4870
ATOM   1487  HE2  LYS    104      2.823   36.620   35.473  0.1135 1.1000
ATOM   1488  HE3  LYS    104      2.075   35.323   35.948  0.1135 1.1000
ATOM   1489  HZ1  LYS    104      4.783   35.665   36.251  0.3400 0.6000
ATOM   1490  HZ2  LYS    104      3.840   35.844   37.341  0.3400 0.6000
ATOM   1491  HZ3  LYS    104      4.041   34.526   36.763  0.3400 0.6000
ATOM   1492  N    ALA    105      0.853   32.037   29.710 -0.4157 1.8240
ATOM   1493  CA   ALA    105      1.217   31.160   28.610  0.0337 1.9080
ATOM   1494  C    ALA    105      0.659   31.607   27.267  0.5973 1.9080
ATOM   1495  O    ALA    105     -0.463   32.104   27.220 -0.5679 1.6612
ATOM   1496  CB   ALA    105      0.701   29.754   28.876 -0.1825 1.9080
ATOM   1497  H    ALA    105      0.222   31.789   30.238  0.2719 0.6000
ATOM   1498  HA   ALA    105      2.194   31.128   28.547  0.0823 1.3870
ATOM   1499  HB1  ALA    105      1.006   29.165   28.183  0.0603 1.4870
ATOM   1500  HB2  ALA    105     -0.259   29.762   28.890  0.0603 1.4870
ATOM   1501  HB3  ALA    105      1.029   29.448   29.725  0.0603 1.4870
ATOM   1502  N    LYS    106      1.418   31.414   26.189 -0.3479 1.8240
ATOM   1503  CA   LYS    106      0.815   31.767   24.892 -0.2400 1.9080
ATOM   1504  C    LYS    106     -0.281   30.767   24.556  0.7341 1.9080
ATOM   1505  O    LYS    106     -1.176   30.998   23.739 -0.5894 1.6612
ATOM   1506  CB   LYS    106      1.880   31.879   23.818 -0.0094 1.9080
ATOM   1507  CG   LYS    106      2.419   30.624   23.179  0.0187 1.9080
ATOM   1508  CD   LYS    106      3.446   30.954   22.096 -0.0479 1.9080
ATOM   1509  CE   LYS    106      4.803   31.269   22.707 -0.0143 1.9080
ATOM   1510  NZ   LYS    106      5.592   32.209   21.860 -0.3854 1.8240
ATOM   1511  H    LYS    106      2.217   31.101   26.246  0.2747 0.6000
ATOM   1512  HA   LYS    106      0.395   32.647   24.988  0.1426 1.3870
ATOM   1513  HB2  LYS    106      1.522   32.436   23.108  0.0362 1.4870
ATOM   1514  HB3  LYS    106      2.632   32.356   24.200  0.0362 1.4870
ATOM   1515  HG2  LYS    106      2.834   30.069   23.859  0.0103 1.4870
ATOM   1516  HG3  LYS    106      1.688   30.121   22.787  0.0103 1.4870
ATOM   1517  HD2  LYS    106      3.532   30.199   21.493  0.0621 1.4870
ATOM   1518  HD3  LYS    106      3.138   31.716   21.582  0.0621 1.4870
ATOM   1519  HE2  LYS    106      4.674   31.663   23.585  0.1135 1.1000
ATOM   1520  HE3  LYS    106      5.302   30.446   22.821  0.1135 1.1000
ATOM   1521  HZ1  LYS    106      5.139   32.968   21.758  0.3400 0.6000
ATOM   1522  HZ2  LYS    106      6.372   32.378   22.253  0.3400 0.6000
ATOM   1523  HZ3  LYS    106      5.736   31.838   21.063  0.3400 0.6000
ATOM   1524  N    ALA    107     -0.246   29.616   25.217 -0.4157 1.8240
ATOM   1525  CA   ALA    107     -1.257   28.587   25.037  0.0337 1.9080
ATOM   1526  C    ALA    107     -1.156   27.555   26.165  0.5973 1.9080
ATOM   1527  O    ALA    107     -0.052   27.349   26.673 -0.5679 1.6612
ATOM   1528  CB   ALA    107     -1.139   27.877   23.698 -0.1825 1.9080
ATOM   1529  H    ALA    107      0.398   29.475   25.771  0.2719 0.6000
ATOM   1530  HA   ALA    107     -2.140   29.011   25.084  0.0823 1.3870
ATOM   1531  HB1  ALA    107     -1.182   28.523   22.988  0.0603 1.4870
ATOM   1532  HB2  ALA    107     -0.301   27.410   23.656  0.0603 1.4870
ATOM   1533  HB3  ALA    107     -1.860   27.250   23.603  0.0603 1.4870
ATOM   1534  N    VAL    108     -2.294   26.964   26.490 -0.4157 1.8240
ATOM   1535  CA   VAL    108     -2.386   25.902   27.491 -0.0875 1.9080
ATOM   1536  C    VAL    108     -3.008   24.644   26.898  0.5973 1.9080
ATOM   1537  O    VAL    108     -4.037   24.709   26.224 -0.5679 1.6612
ATOM   1538  CB   VAL    108     -3.234   26.350   28.701  0.2985 1.9080
ATOM   1539  CG1  VAL    108     -3.214   25.272   29.771 -0.3192 1.9080
ATOM   1540  CG2  VAL    108     -2.724   27.685   29.216 -0.3192 1.9080
ATOM   1541  H    VAL    108     -3.014   27.215   26.093  0.2719 0.6000
ATOM   1542  HA   VAL    108     -1.483   25.689   27.804  0.0969 1.3870
ATOM   1543  HB   VAL    108     -4.159   26.469   28.401 -0.0297 1.4870
ATOM   1544 HG11  VAL    108     -2.310   25.117   30.052  0.0791 1.4870
ATOM   1545 HG12  VAL    108     -3.739   25.558   30.522  0.0791 1.4870
ATOM   1546 HG13  VAL    108     -3.581   24.461   29.413  0.0791 1.4870
ATOM   1547 HG21  VAL    108     -2.706   28.320   28.497  0.0791 1.4870
ATOM   1548 HG22  VAL    108     -3.306   28.004   29.911  0.0791 1.4870
ATOM   1549 HG23  VAL    108     -1.837   27.575   29.567  0.0791 1.4870
ATOM   1550  N    VAL    109     -2.392   23.498   27.106 -0.4157 1.8240
ATOM   1551  CA   VAL    109     -2.913   22.188   26.754 -0.0875 1.9080
ATOM   1552  C    VAL    109     -3.165   21.360   28.022  0.5973 1.9080
ATOM   1553  O    VAL    109     -2.240   21.138   28.808 -0.5679 1.6612
ATOM   1554  CB   VAL    109     -1.970   21.411   25.818  0.2985 1.9080
ATOM   1555  CG1  VAL    109     -2.566   20.065   25.444 -0.3192 1.9080
ATOM   1556  CG2  VAL    109     -1.658   22.228   24.571 -0.3192 1.9080
ATOM   1557  H    VAL    109     -1.618   23.527   27.480  0.2719 0.6000
ATOM   1558  HA   VAL    109     -3.769   22.312   26.294  0.0969 1.3870
ATOM   1559  HB   VAL    109     -1.130   21.252   26.297 -0.0297 1.4870
ATOM   1560 HG11  VAL    109     -2.739   19.560   26.242  0.0791 1.4870
ATOM   1561 HG12  VAL    109     -3.387   20.201   24.966  0.0791 1.4870
ATOM   1562 HG13  VAL    109     -1.947   19.585   24.889  0.0791 1.4870
ATOM   1563 HG21  VAL    109     -1.312   23.086   24.830  0.0791 1.4870
ATOM   1564 HG22  VAL    109     -1.004   21.766   24.042  0.0791 1.4870
ATOM   1565 HG23  VAL    109     -2.460   22.348   24.058  0.0791 1.4870
ATOM   1566  N    SER    110     -4.409   20.941   28.206 -0.4157 1.8240
ATOM   1567  CA   SER    110     -4.821   20.106   29.326 -0.0249 1.9080
ATOM   1568  C    SER    110     -4.585   18.657   28.930  0.5973 1.9080
ATOM   1569  O    SER    110     -5.260   18.160   28.024 -0.5679 1.6612
ATOM   1570  CB   SER    110     -6.275   20.338   29.724  0.2117 1.9080
ATOM   1571  OG   SER    110     -6.375   21.520   30.506 -0.6546 1.7210
ATOM   1572  H    SER    110     -5.005   21.174   27.633  0.2719 0.6000
ATOM   1573  HA   SER    110     -4.251   20.315   30.096  0.0843 1.3870
ATOM   1574  HB2  SER    110     -6.822   20.425   28.926  0.0352 1.3870
ATOM   1575  HB3  SER    110     -6.601   19.580   30.233  0.0352 1.3870
ATOM   1576  HG   SER    110     -6.946   21.341   31.305  0.4275 0.0000
ATOM   1577  N    ILE    111     -3.615   18.015   29.603 -0.4157 1.8240
ATOM   1578  CA   ILE    111     -3.386   16.623   29.168 -0.0597 1.9080
ATOM   1579  C    ILE    111     -3.866   15.658   30.251  0.5973 1.9080
ATOM   1580  O    ILE    111     -3.545   15.781   31.438 -0.5679 1.6612
ATOM   1581  CB   ILE    111     -1.928   16.360   28.785  0.1303 1.9080
ATOM   1582  CG1  ILE    111     -0.918   16.754   29.853 -0.0430 1.9080
ATOM   1583  CG2  ILE    111     -1.607   17.036   27.445 -0.3204 1.9080
ATOM   1584  CD1  ILE    111      0.521   16.605   29.417 -0.0660 1.9080
ATOM   1585  H    ILE    111     -3.165   18.384   30.237  0.2719 0.6000
ATOM   1586  HA   ILE    111     -3.934   16.469   28.371  0.0869 1.3870
ATOM   1587  HB   ILE    111     -1.838   15.394   28.647  0.0187 1.4870
ATOM   1588 HG12  ILE    111     -1.073   17.678   30.105  0.0236 1.4870
ATOM   1589 HG13  ILE    111     -1.064   16.206   30.640  0.0236 1.4870
ATOM   1590 HG21  ILE    111     -1.759   17.980   27.519  0.0882 1.4870
ATOM   1591 HG22  ILE    111     -0.688   16.876   27.218  0.0882 1.4870
ATOM   1592 HG23  ILE    111     -2.173   16.673   26.760  0.0882 1.4870
ATOM   1593 HD11  ILE    111      0.678   15.700   29.134  0.0186 1.4870
ATOM   1594 HD12  ILE    111      0.698   17.203   28.687  0.0186 1.4870
ATOM   1595 HD13  ILE    111      1.102   16.816   30.151  0.0186 1.4870
ATOM   1596  N    GLY    112     -4.665   14.699   29.806 -0.4157 1.8240
ATOM   1597  CA   GLY    112     -5.285   13.681   30.612 -0.0252 1.9080
ATOM   1598  C    GLY    112     -6.660   14.111   31.080  0.5973 1.9080
ATOM   1599  O    GLY    112     -6.941   15.295   31.200 -0.5679 1.6612
ATOM   1600  H    GLY    112     -4.828   14.683   28.962  0.2719 0.6000
ATOM   1601  HA2  GLY    112     -5.362   12.864   30.097  0.0698 1.3870
ATOM   1602  HA3  GLY    112     -4.726   13.498   31.384  0.0698 1.3870
ATOM   1603  N    THR    113     -7.505   13.138   31.335 -0.4157 1.8240
ATOM   1604  CA   THR    113     -8.872   13.386   31.757 -0.0389 1.9080
ATOM   1605  C    THR    113     -8.950   14.206   33.035  0.5973 1.9080
ATOM   1606  O    THR    113     -9.945   14.899   33.237 -0.5679 1.6612
ATOM   1607  CB   THR    113     -9.596   12.048   31.966  0.3654 1.9080
ATOM   1608  OG1  THR    113     -9.631   11.391   30.693 -0.6761 1.7210
ATOM   1609  CG2  THR    113    -11.038   12.240   32.396 -0.2438 1.9080
ATOM   1610  H    THR    113     -7.239   12.325   31.250  0.2719 0.6000
ATOM   1611  HA   THR    113     -9.331   13.878   31.045  0.1007 1.3870
ATOM   1612  HB   THR    113     -9.114   11.500   32.620  0.0043 1.3870
ATOM   1613 HG21  THR    113    -11.500   12.767   31.741  0.0642 1.4870
ATOM   1614 HG22  THR    113    -11.464   11.383   32.476  0.0642 1.4870
ATOM   1615 HG23  THR    113    -11.062   12.690   33.243  0.0642 1.4870
ATOM   1616  HG1  THR    113    -10.084   10.498   30.774  0.4102 0.0000
ATOM   1617  N    CYS    114     -7.916   14.130   33.881 -0.4157 1.8240
ATOM   1618  CA   CYS    114     -7.985   14.924   35.114  0.0213 1.9080
ATOM   1619  C    CYS    114     -7.852   16.413   34.828  0.5973 1.9080
ATOM   1620  O    CYS    114     -8.638   17.251   35.299 -0.5679 1.6612
ATOM   1621  CB   CYS    114     -6.909   14.487   36.100 -0.1231 1.9080
ATOM   1622  SG   CYS    114     -6.876   12.767   36.604 -0.3119 2.0000
ATOM   1623  H    CYS    114     -7.236   13.632   33.708  0.2719 0.6000
ATOM   1624  HA   CYS    114     -8.859   14.769   35.528  0.1124 1.3870
ATOM   1625  HB2  CYS    114     -6.046   14.699   35.711  0.1112 1.3870
ATOM   1626  HB3  CYS    114     -7.001   15.030   36.900  0.1112 1.3870
ATOM   1627  HG   CYS    114     -7.604   12.261   36.136  0.1933 0.6000
ATOM   1628  N    ALA    115     -6.847   16.820   34.068 -0.4157 1.8240
ATOM   1629  CA   ALA    115     -6.730   18.265   33.806  0.0337 1.9080
ATOM   1630  C    ALA    115     -7.894   18.736   32.953  0.5973 1.9080
ATOM   1631  O    ALA    115     -8.345   19.875   33.010 -0.5679 1.6612
ATOM   1632  CB   ALA    115     -5.405   18.568   33.156 -0.1825 1.9080
ATOM   1633  H    ALA    115     -6.283   16.260   33.740  0.2719 0.6000
ATOM   1634  HA   ALA    115     -6.766   18.737   34.664  0.0823 1.3870
ATOM   1635  HB1  ALA    115     -5.364   18.140   32.298  0.0603 1.4870
ATOM   1636  HB2  ALA    115     -4.693   18.243   33.712  0.0603 1.4870
ATOM   1637  HB3  ALA    115     -5.314   19.518   33.043  0.0603 1.4870
ATOM   1638  N    CYS    116     -8.419   17.827   32.120 -0.4157 1.8240
ATOM   1639  CA   CYS    116     -9.526   18.241   31.274  0.0213 1.9080
ATOM   1640  C    CYS    116    -10.809   18.403   32.087  0.5973 1.9080
ATOM   1641  O    CYS    116    -11.432   19.464   31.968 -0.5679 1.6612
ATOM   1642  CB   CYS    116     -9.763   17.250   30.139 -0.1231 1.9080
ATOM   1643  SG   CYS    116     -8.429   17.154   28.948 -0.3119 2.0000
ATOM   1644  H    CYS    116     -8.111   17.026   32.088  0.2719 0.6000
ATOM   1645  HA   CYS    116     -9.302   19.110   30.880  0.1124 1.3870
ATOM   1646  HB2  CYS    116     -9.902   16.369   30.520  0.1112 1.3870
ATOM   1647  HB3  CYS    116    -10.576   17.499   29.674  0.1112 1.3870
ATOM   1648  HG   CYS    116     -8.689   17.628   28.103  0.1933 0.6000
ATOM   1649  N    TYR    117    -11.205   17.437   32.887 -0.4157 1.8240
ATOM   1650  CA   TYR    117    -12.559   17.414   33.429 -0.0014 1.9080
ATOM   1651  C    TYR    117    -12.607   17.112   34.915  0.5973 1.9080
ATOM   1652  O    TYR    117    -13.691   17.114   35.518 -0.5679 1.6612
ATOM   1653  CB   TYR    117    -13.418   16.394   32.656 -0.0152 1.9080
ATOM   1654  CG   TYR    117    -13.327   16.497   31.146 -0.0011 1.9080
ATOM   1655  CD1  TYR    117    -13.658   17.676   30.490 -0.1906 1.9080
ATOM   1656  CD2  TYR    117    -12.915   15.438   30.347 -0.1906 1.9080
ATOM   1657  CE1  TYR    117    -13.580   17.785   29.111 -0.2341 1.9080
ATOM   1658  CE2  TYR    117    -12.830   15.544   28.973 -0.2341 1.9080
ATOM   1659  CZ   TYR    117    -13.164   16.724   28.342  0.3226 1.9080
ATOM   1660  OH   TYR    117    -13.080   16.842   26.973 -0.5579 1.7210
ATOM   1661  H    TYR    117    -10.656   16.808   33.093  0.2719 0.6000
ATOM   1662  HA   TYR    117    -12.952   18.301   33.292  0.0876 1.3870
ATOM   1663  HB2  TYR    117    -13.149   15.500   32.920  0.0295 1.4870
ATOM   1664  HB3  TYR    117    -14.345   16.508   32.918  0.0295 1.4870
ATOM   1665  HD1  TYR    117    -13.937   18.410   30.988  0.1699 1.4590
ATOM   1666  HD2  TYR    117    -12.689   14.631   30.751  0.1699 1.4590
ATOM   1667  HE1  TYR    117    -13.812   18.586   28.700  0.1656 1.4590
ATOM   1668  HE2  TYR    117    -12.545   14.815   28.471  0.1656 1.4590
ATOM   1669  HH   TYR    117    -13.298   17.781   26.711  0.3992 0.0000
ATOM   1670  N    GLY    118    -11.466   16.846   35.559 -0.4157 1.8240
ATOM   1671  CA   GLY    118    -11.500   16.552   36.973 -0.0252 1.9080
ATOM   1672  C    GLY    118    -10.909   15.195   37.296  0.5973 1.9080
ATOM   1673  O    GLY    118    -10.141   15.050   38.242 -0.5679 1.6612
ATOM   1674  H    GLY    118    -10.717   16.850   35.135  0.2719 0.6000
ATOM   1675  HA2  GLY    118    -11.006   17.235   37.453  0.0698 1.3870
ATOM   1676  HA3  GLY    118    -12.420   16.578   37.281  0.0698 1.3870
ATOM   1677  N    GLY    119    -11.244   14.194   36.491 -0.4157 1.8240
ATOM   1678  CA   GLY    119    -10.647   12.890   36.641 -0.0252 1.9080
ATOM   1679  C    GLY    119    -10.938   12.187   37.948  0.5973 1.9080
ATOM   1680  O    GLY    119    -11.935   12.396   38.636 -0.5679 1.6612
ATOM   1681  H    GLY    119    -11.826   14.325   35.870  0.2719 0.6000
ATOM   1682  HA2  GLY    119    -10.955   12.327   35.915  0.0698 1.3870
ATOM   1683  HA3  GLY    119     -9.686   12.982   36.552  0.0698 1.3870
ATOM   1684  N    ILE    120    -10.021   11.299   38.313 -0.4157 1.8240
ATOM   1685  CA   ILE    120    -10.213   10.295   39.345 -0.0597 1.9080
ATOM   1686  C    ILE    120    -10.490   10.940   40.700  0.5973 1.9080
ATOM   1687  O    ILE    120    -11.332   10.434   41.439 -0.5679 1.6612
ATOM   1688  CB   ILE    120     -9.021    9.328   39.481  0.1303 1.9080
ATOM   1689  CG1  ILE    120     -9.184    8.259   40.559 -0.0430 1.9080
ATOM   1690  CG2  ILE    120     -7.714   10.071   39.713 -0.3204 1.9080
ATOM   1691  CD1  ILE    120    -10.377    7.361   40.373 -0.0660 1.9080
ATOM   1692  H    ILE    120     -9.263   11.319   37.909  0.2719 0.6000
ATOM   1693  HA   ILE    120    -10.999    9.764   39.102  0.0869 1.3870
ATOM   1694  HB   ILE    120     -8.935    8.859   38.624  0.0187 1.4870
ATOM   1695 HG12  ILE    120     -8.384    7.711   40.575  0.0236 1.4870
ATOM   1696 HG13  ILE    120     -9.257    8.698   41.420  0.0236 1.4870
ATOM   1697 HG21  ILE    120     -7.606   10.746   39.041  0.0882 1.4870
ATOM   1698 HG22  ILE    120     -7.729   10.482   40.581  0.0882 1.4870
ATOM   1699 HG23  ILE    120     -6.982    9.451   39.665  0.0882 1.4870
ATOM   1700 HD11  ILE    120    -10.308    6.908   39.530  0.0186 1.4870
ATOM   1701 HD12  ILE    120    -10.403    6.713   41.082  0.0186 1.4870
ATOM   1702 HD13  ILE    120    -11.179    7.886   40.391  0.0186 1.4870
ATOM   1703  N    GLN    121     -9.785   12.036   40.986 -0.4157 1.8240
ATOM   1704  CA   GLN    121     -9.984   12.602   42.314 -0.0031 1.9080
ATOM   1705  C    GLN    121    -11.318   13.353   42.398  0.5973 1.9080
ATOM   1706  O    GLN    121    -11.720   13.671   43.520 -0.5679 1.6612
ATOM   1707  CB   GLN    121     -8.826   13.507   42.721 -0.0036 1.9080
ATOM   1708  CG   GLN    121     -8.341   14.505   41.695 -0.0645 1.9080
ATOM   1709  CD   GLN    121     -7.395   13.900   40.678  0.6951 1.9080
ATOM   1710  H    GLN    121     -9.243   12.389   40.419  0.2719 0.6000
ATOM   1711  HA   GLN    121    -10.020   11.859   42.953  0.0850 1.3870
ATOM   1712  HB2  GLN    121     -9.092   13.998   43.514  0.0171 1.4870
ATOM   1713  HB3  GLN    121     -8.077   12.943   42.969  0.0171 1.4870
ATOM   1714  HG2  GLN    121     -9.108   14.876   41.229  0.0352 1.4870
ATOM   1715  HG3  GLN    121     -7.891   15.233   42.151  0.0352 1.4870
ATOM   1716 HE22  GLN    121     -7.244   13.688   38.792  0.4251 0.6000
ATOM   1717  OE1  GLN    121     -6.375   13.306   41.041 -0.6086 1.6612
ATOM   1718  NE2  GLN    121     -7.739   14.027   39.408 -0.9407 1.8240
ATOM   1719 HE21  GLN    121     -8.458   14.449   39.196  0.4251 0.6000
ATOM   1720  N    ALA    122    -11.950   13.620   41.267 -0.4157 1.8240
ATOM   1721  CA   ALA    122    -13.224   14.345   41.209  0.0337 1.9080
ATOM   1722  C    ALA    122    -14.411   13.396   41.298  0.5973 1.9080
ATOM   1723  O    ALA    122    -15.549   13.827   41.524 -0.5679 1.6612
ATOM   1724  CB   ALA    122    -13.271   15.201   39.937 -0.1825 1.9080
ATOM   1725  H    ALA    122    -11.595   13.355   40.529  0.2719 0.6000
ATOM   1726  HA   ALA    122    -13.263   14.948   41.980  0.0823 1.3870
ATOM   1727  HB1  ALA    122    -13.257   14.630   39.166  0.0603 1.4870
ATOM   1728  HB2  ALA    122    -14.076   15.724   39.934  0.0603 1.4870
ATOM   1729  HB3  ALA    122    -12.510   15.786   39.917  0.0603 1.4870
ATOM   1730  N    ALA    123    -14.150   12.097   41.126 -0.4157 1.8240
ATOM   1731  CA   ALA    123    -15.165   11.071   41.279  0.0337 1.9080
ATOM   1732  C    ALA    123    -15.847   11.171   42.644  0.5973 1.9080
ATOM   1733  O    ALA    123    -15.253   11.616   43.627 -0.5679 1.6612
ATOM   1734  CB   ALA    123    -14.619    9.656   41.098 -0.1825 1.9080
ATOM   1735  H    ALA    123    -13.350   11.860   40.915  0.2719 0.6000
ATOM   1736  HA   ALA    123    -15.848   11.219   40.592  0.0823 1.3870
ATOM   1737  HB1  ALA    123    -13.990    9.464   41.796  0.0603 1.4870
ATOM   1738  HB2  ALA    123    -14.181    9.590   40.245  0.0603 1.4870
ATOM   1739  HB3  ALA    123    -15.343    9.026   41.135  0.0603 1.4870
ATOM   1740  N    LYS    124    -17.121   10.750   42.680 -0.3479 1.8240
ATOM   1741  CA   LYS    124    -17.857   10.816   43.943 -0.2400 1.9080
ATOM   1742  C    LYS    124    -17.106   10.152   45.086  0.7341 1.9080
ATOM   1743  O    LYS    124    -16.596    9.034   44.927 -0.5894 1.6612
ATOM   1744  CB   LYS    124    -19.221   10.148   43.783 -0.0094 1.9080
ATOM   1745  CG   LYS    124    -20.188   10.902   42.880  0.0187 1.9080
ATOM   1746  CD   LYS    124    -21.616   10.449   43.200 -0.0479 1.9080
ATOM   1747  CE   LYS    124    -22.623   11.472   42.692 -0.0143 1.9080
ATOM   1748  NZ   LYS    124    -23.094   11.145   41.316 -0.3854 1.8240
ATOM   1749  H    LYS    124    -17.499   10.446   41.971  0.2747 0.6000
ATOM   1750  HA   LYS    124    -17.998   11.758   44.172  0.1426 1.3870
ATOM   1751  HB2  LYS    124    -19.090    9.257   43.423  0.0362 1.4870
ATOM   1752  HB3  LYS    124    -19.625   10.053   44.660  0.0362 1.4870
ATOM   1753  HG2  LYS    124    -20.103   11.858   43.029  0.0103 1.4870
ATOM   1754  HG3  LYS    124    -19.983   10.720   41.951  0.0103 1.4870
ATOM   1755  HD2  LYS    124    -21.785    9.591   42.781  0.0621 1.4870
ATOM   1756  HD3  LYS    124    -21.716   10.343   44.158  0.0621 1.4870
ATOM   1757  HE2  LYS    124    -23.383   11.498   43.293  0.1135 1.1000
ATOM   1758  HE3  LYS    124    -22.213   12.350   42.690  0.1135 1.1000
ATOM   1759  HZ1  LYS    124    -22.397   11.104   40.765  0.3400 0.6000
ATOM   1760  HZ2  LYS    124    -23.513   10.361   41.324  0.3400 0.6000
ATOM   1761  HZ3  LYS    124    -23.655   11.778   41.038  0.3400 0.6000
ATOM   1762  N    PRO    125    -17.046   10.730   46.284 -0.2548 1.8240
ATOM   1763  CA   PRO    125    -17.599   12.023   46.649 -0.0266 1.9080
ATOM   1764  C    PRO    125    -16.687   13.233   46.498  0.5896 1.9080
ATOM   1765  O    PRO    125    -16.930   14.272   47.134 -0.5748 1.6612
ATOM   1766  CB   PRO    125    -17.857   11.804   48.163 -0.0070 1.9080
ATOM   1767  CG   PRO    125    -16.690   10.986   48.594  0.0189 1.9080
ATOM   1768  CD   PRO    125    -16.433   10.038   47.450  0.0192 1.9080
ATOM   1769  HA   PRO    125    -18.446   12.175   46.180  0.0641 1.3870
ATOM   1770  HB2  PRO    125    -17.886   12.649   48.638  0.0253 1.4870
ATOM   1771  HB3  PRO    125    -18.689   11.328   48.310  0.0253 1.4870
ATOM   1772  HG2  PRO    125    -15.917   11.549   48.753  0.0213 1.4870
ATOM   1773  HG3  PRO    125    -16.894   10.497   49.406  0.0213 1.4870
ATOM   1774  HD2  PRO    125    -15.483    9.902   47.315  0.0391 1.3870
ATOM   1775  HD3  PRO    125    -16.856    9.179   47.607  0.0391 1.3870
ATOM   1776  N    ASN    126    -15.657   13.188   45.671 -0.4157 1.8240
ATOM   1777  CA   ASN    126    -14.744   14.296   45.417  0.0143 1.9080
ATOM   1778  C    ASN    126    -14.262   14.957   46.709  0.5973 1.9080
ATOM   1779  O    ASN    126    -14.508   16.135   46.962 -0.5679 1.6612
ATOM   1780  CB   ASN    126    -15.364   15.355   44.501 -0.2041 1.9080
ATOM   1781  CG   ASN    126    -14.341   16.319   43.946  0.7130 1.9080
ATOM   1782  H    ASN    126    -15.515   12.450   45.252  0.2719 0.6000
ATOM   1783  HA   ASN    126    -13.957   13.933   44.959  0.1048 1.3870
ATOM   1784  HB2  ASN    126    -15.815   14.912   43.766  0.0797 1.4870
ATOM   1785  HB3  ASN    126    -16.030   15.853   45.001  0.0797 1.4870
ATOM   1786  OD1  ASN    126    -13.178   16.362   44.339 -0.5931 1.6612
ATOM   1787  ND2  ASN    126    -14.792   17.126   42.994 -0.9191 1.8240
ATOM   1788 HD22  ASN    126    -14.264   17.701   42.632  0.4196 0.6000
ATOM   1789 HD21  ASN    126    -15.611   17.075   42.737  0.4196 0.6000
ATOM   1790  N    PRO    127    -13.538   14.192   47.522 -0.2548 1.8240
ATOM   1791  CA   PRO    127    -13.045   14.657   48.806 -0.0266 1.9080
ATOM   1792  C    PRO    127    -12.285   15.974   48.761  0.5896 1.9080
ATOM   1793  O    PRO    127    -12.294   16.706   49.751 -0.5748 1.6612
ATOM   1794  CB   PRO    127    -12.027   13.569   49.193 -0.0070 1.9080
ATOM   1795  CG   PRO    127    -12.534   12.331   48.545  0.0189 1.9080
ATOM   1796  CD   PRO    127    -13.135   12.796   47.245  0.0192 1.9080
ATOM   1797  HA   PRO    127    -13.772   14.700   49.461  0.0641 1.3870
ATOM   1798  HB2  PRO    127    -11.142   13.791   48.866  0.0253 1.4870
ATOM   1799  HB3  PRO    127    -11.987   13.461   50.156  0.0253 1.4870
ATOM   1800  HG2  PRO    127    -11.810   11.705   48.384  0.0213 1.4870
ATOM   1801  HG3  PRO    127    -13.203   11.901   49.099  0.0213 1.4870
ATOM   1802  HD2  PRO    127    -12.484   12.759   46.527  0.0391 1.3870
ATOM   1803  HD3  PRO    127    -13.903   12.255   47.003  0.0391 1.3870
ATOM   1804  N    THR    128    -11.601   16.285   47.659 -0.4157 1.8240
ATOM   1805  CA   THR    128    -10.751   17.476   47.683 -0.0389 1.9080
ATOM   1806  C    THR    128    -11.320   18.603   46.834  0.5973 1.9080
ATOM   1807  O    THR    128    -10.656   19.624   46.627 -0.5679 1.6612
ATOM   1808  CB   THR    128     -9.315   17.178   47.210  0.3654 1.9080
ATOM   1809  OG1  THR    128     -9.356   16.638   45.875 -0.6761 1.7210
ATOM   1810  CG2  THR    128     -8.641   16.151   48.108 -0.2438 1.9080
ATOM   1811  H    THR    128    -11.658   15.797   46.953  0.2719 0.6000
ATOM   1812  HA   THR    128    -10.703   17.792   48.610  0.1007 1.3870
ATOM   1813  HB   THR    128     -8.792   18.007   47.212  0.0043 1.3870
ATOM   1814 HG21  THR    128     -8.627   16.475   49.012  0.0642 1.4870
ATOM   1815 HG22  THR    128     -9.130   15.325   48.072  0.0642 1.4870
ATOM   1816 HG23  THR    128     -7.742   16.003   47.807  0.0642 1.4870
ATOM   1817  HG1  THR    128    -10.306   16.573   45.558  0.4102 0.0000
ATOM   1818  N    ALA    129    -12.541   18.419   46.341 -0.4157 1.8240
ATOM   1819  CA   ALA    129    -13.191   19.412   45.490  0.0337 1.9080
ATOM   1820  C    ALA    129    -12.305   19.727   44.295  0.5973 1.9080
ATOM   1821  O    ALA    129    -12.047   20.870   43.925 -0.5679 1.6612
ATOM   1822  CB   ALA    129    -13.514   20.686   46.255 -0.1825 1.9080
ATOM   1823  H    ALA    129    -12.961   17.692   46.529  0.2719 0.6000
ATOM   1824  HA   ALA    129    -14.030   19.032   45.159  0.0823 1.3870
ATOM   1825  HB1  ALA    129    -14.071   20.475   47.008  0.0603 1.4870
ATOM   1826  HB2  ALA    129    -13.976   21.299   45.677  0.0603 1.4870
ATOM   1827  HB3  ALA    129    -12.700   21.090   46.563  0.0603 1.4870
ATOM   1828  N    ALA    130    -11.817   18.649   43.683 -0.4157 1.8240
ATOM   1829  CA   ALA    130    -10.982   18.783   42.499  0.0337 1.9080
ATOM   1830  C    ALA    130    -11.785   19.221   41.274  0.5973 1.9080
ATOM   1831  O    ALA    130    -12.923   18.777   41.106 -0.5679 1.6612
ATOM   1832  CB   ALA    130    -10.249   17.469   42.224 -0.1825 1.9080
ATOM   1833  H    ALA    130    -11.996   17.866   43.991  0.2719 0.6000
ATOM   1834  HA   ALA    130    -10.309   19.472   42.681  0.0823 1.3870
ATOM   1835  HB1  ALA    130     -9.637   17.590   41.494  0.0603 1.4870
ATOM   1836  HB2  ALA    130     -9.763   17.203   43.009  0.0603 1.4870
ATOM   1837  HB3  ALA    130    -10.886   16.788   41.998  0.0603 1.4870
ATOM   1838  N    LYS    131    -11.158   20.063   40.477 -0.3479 1.8240
ATOM   1839  CA   LYS    131    -11.671   20.676   39.269 -0.2400 1.9080
ATOM   1840  C    LYS    131    -10.710   20.593   38.089  0.7341 1.9080
ATOM   1841  O    LYS    131     -9.498   20.752   38.252 -0.5894 1.6612
ATOM   1842  CB   LYS    131    -11.942   22.163   39.517 -0.0094 1.9080
ATOM   1843  CG   LYS    131    -13.096   22.441   40.467  0.0187 1.9080
ATOM   1844  CD   LYS    131    -13.458   23.923   40.419 -0.0479 1.9080
ATOM   1845  CE   LYS    131    -14.342   24.330   41.581 -0.0143 1.9080
ATOM   1846  NZ   LYS    131    -15.335   23.279   41.953 -0.3854 1.8240
ATOM   1847  H    LYS    131    -10.355   20.271   40.699  0.2747 0.6000
ATOM   1848  HA   LYS    131    -12.512   20.239   39.024  0.1426 1.3870
ATOM   1849  HB2  LYS    131    -11.138   22.569   39.878  0.0362 1.4870
ATOM   1850  HB3  LYS    131    -12.130   22.590   38.667  0.0362 1.4870
ATOM   1851  HG2  LYS    131    -13.865   21.907   40.213  0.0103 1.4870
ATOM   1852  HG3  LYS    131    -12.842   22.195   41.371  0.0103 1.4870
ATOM   1853  HD2  LYS    131    -12.645   24.451   40.437  0.0621 1.4870
ATOM   1854  HD3  LYS    131    -13.919   24.112   39.586  0.0621 1.4870
ATOM   1855  HE2  LYS    131    -13.783   24.523   42.350  0.1135 1.1000
ATOM   1856  HE3  LYS    131    -14.815   25.144   41.347  0.1135 1.1000
ATOM   1857  HZ1  LYS    131    -15.839   23.084   41.246  0.3400 0.6000
ATOM   1858  HZ2  LYS    131    -14.906   22.548   42.223  0.3400 0.6000
ATOM   1859  HZ3  LYS    131    -15.853   23.580   42.612  0.3400 0.6000
ATOM   1860  N    GLY    132    -11.247   20.364   36.888 -0.4157 1.8240
ATOM   1861  CA   GLY    132    -10.396   20.456   35.708 -0.0252 1.9080
ATOM   1862  C    GLY    132     -9.948   21.885   35.476  0.5973 1.9080
ATOM   1863  O    GLY    132    -10.502   22.808   36.083 -0.5679 1.6612
ATOM   1864  H    GLY    132    -12.081   20.166   36.812  0.2719 0.6000
ATOM   1865  HA2  GLY    132     -9.618   19.888   35.825  0.0698 1.3870
ATOM   1866  HA3  GLY    132    -10.883   20.140   34.931  0.0698 1.3870
ATOM   1867  N    ILE    133     -8.950   22.060   34.628 -0.4157 1.8240
ATOM   1868  CA   ILE    133     -8.346   23.372   34.433 -0.0597 1.9080
ATOM   1869  C    ILE    133     -9.340   24.380   33.876  0.5973 1.9080
ATOM   1870  O    ILE    133     -9.482   25.469   34.447 -0.5679 1.6612
ATOM   1871  CB   ILE    133     -7.127   23.202   33.514  0.1303 1.9080
ATOM   1872  CG1  ILE    133     -6.060   22.302   34.145 -0.0430 1.9080
ATOM   1873  CG2  ILE    133     -6.581   24.539   33.095 -0.3204 1.9080
ATOM   1874  CD1  ILE    133     -5.399   22.860   35.374 -0.0660 1.9080
ATOM   1875  H    ILE    133     -8.652   21.388   34.182  0.2719 0.6000
ATOM   1876  HA   ILE    133     -8.032   23.698   35.303  0.0869 1.3870
ATOM   1877  HB   ILE    133     -7.440   22.750   32.702  0.0187 1.4870
ATOM   1878 HG12  ILE    133     -6.469   21.453   34.373  0.0236 1.4870
ATOM   1879 HG13  ILE    133     -5.375   22.127   33.481  0.0236 1.4870
ATOM   1880 HG21  ILE    133     -7.286   25.066   32.710  0.0882 1.4870
ATOM   1881 HG22  ILE    133     -6.225   24.994   33.862  0.0882 1.4870
ATOM   1882 HG23  ILE    133     -5.886   24.413   32.446  0.0882 1.4870
ATOM   1883 HD11  ILE    133     -4.979   23.697   35.160  0.0186 1.4870
ATOM   1884 HD12  ILE    133     -6.061   23.001   36.057  0.0186 1.4870
ATOM   1885 HD13  ILE    133     -4.738   22.242   35.692  0.0186 1.4870
ATOM   1886  N    ASN    134    -10.036   24.035   32.799 -0.4157 1.8240
ATOM   1887  CA   ASN    134    -10.974   25.018   32.232  0.0143 1.9080
ATOM   1888  C    ASN    134    -12.103   25.326   33.207  0.5973 1.9080
ATOM   1889  O    ASN    134    -12.593   26.456   33.290 -0.5679 1.6612
ATOM   1890  CB   ASN    134    -11.538   24.533   30.898 -0.2041 1.9080
ATOM   1891  CG   ASN    134    -10.600   24.755   29.727  0.7130 1.9080
ATOM   1892  H    ASN    134     -9.940   23.259   32.441  0.2719 0.6000
ATOM   1893  HA   ASN    134    -10.481   25.848   32.068  0.1048 1.3870
ATOM   1894  HB2  ASN    134    -11.734   23.586   30.966  0.0797 1.4870
ATOM   1895  HB3  ASN    134    -12.372   24.995   30.722  0.0797 1.4870
ATOM   1896  OD1  ASN    134     -9.771   25.660   29.750 -0.5931 1.6612
ATOM   1897  ND2  ASN    134    -10.690   23.912   28.703 -0.9191 1.8240
ATOM   1898 HD22  ASN    134    -10.158   23.993   28.032  0.4196 0.6000
ATOM   1899 HD21  ASN    134    -11.279   23.286   28.712  0.4196 0.6000
ATOM   1900  N    ASP    135    -12.588   24.361   33.984 -0.5163 1.8240
ATOM   1901  CA   ASP    135    -13.580   24.716   35.009  0.0381 1.9080
ATOM   1902  C    ASP    135    -13.037   25.732   36.001  0.5366 1.9080
ATOM   1903  O    ASP    135    -13.606   26.750   36.383 -0.5819 1.6612
ATOM   1904  CB   ASP    135    -13.963   23.454   35.767 -0.0303 1.9080
ATOM   1905  CG   ASP    135    -15.038   23.559   36.816  0.7994 1.9080
ATOM   1906  OD1  ASP    135    -15.616   24.651   36.986 -0.8014 1.6612
ATOM   1907  OD2  ASP    135    -15.300   22.519   37.474 -0.8014 1.6612
ATOM   1908  H    ASP    135    -12.327   23.547   33.887  0.2936 0.6000
ATOM   1909  HA   ASP    135    -14.376   25.085   34.574  0.0880 1.3870
ATOM   1910  HB2  ASP    135    -14.247   22.792   35.118 -0.0122 1.4870
ATOM   1911  HB3  ASP    135    -13.163   23.110   36.195 -0.0122 1.4870
ATOM   1912  N    CYS    136    -11.835   25.405   36.472 -0.4157 1.8240
ATOM   1913  CA   CYS    136    -11.238   26.161   37.569  0.0213 1.9080
ATOM   1914  C    CYS    136    -10.820   27.557   37.148  0.5973 1.9080
ATOM   1915  O    CYS    136    -10.981   28.506   37.922 -0.5679 1.6612
ATOM   1916  CB   CYS    136    -10.091   25.318   38.138 -0.1231 1.9080
ATOM   1917  SG   CYS    136     -9.247   25.999   39.574 -0.3119 2.0000
ATOM   1918  H    CYS    136    -11.407   24.743   36.126  0.2719 0.6000
ATOM   1919  HA   CYS    136    -11.916   26.253   38.271  0.1124 1.3870
ATOM   1920  HB2  CYS    136    -10.444   24.447   38.377  0.1112 1.3870
ATOM   1921  HB3  CYS    136     -9.437   25.184   37.435  0.1112 1.3870
ATOM   1922  HG   CYS    136     -8.548   26.652   39.277  0.1933 0.6000
ATOM   1923  N    TYR    137    -10.303   27.771   35.946 -0.4157 1.8240
ATOM   1924  CA   TYR    137     -9.735   29.059   35.571 -0.0014 1.9080
ATOM   1925  C    TYR    137    -10.486   29.789   34.460  0.5973 1.9080
ATOM   1926  O    TYR    137     -9.959   30.722   33.840 -0.5679 1.6612
ATOM   1927  CB   TYR    137     -8.266   28.836   35.159 -0.0152 1.9080
ATOM   1928  CG   TYR    137     -7.461   28.319   36.341 -0.0011 1.9080
ATOM   1929  CD1  TYR    137     -7.200   29.134   37.431 -0.1906 1.9080
ATOM   1930  CD2  TYR    137     -6.972   27.019   36.376 -0.1906 1.9080
ATOM   1931  CE1  TYR    137     -6.475   28.669   38.512 -0.2341 1.9080
ATOM   1932  CE2  TYR    137     -6.242   26.556   37.463 -0.2341 1.9080
ATOM   1933  CZ   TYR    137     -5.992   27.379   38.531  0.3226 1.9080
ATOM   1934  OH   TYR    137     -5.269   26.935   39.616 -0.5579 1.7210
ATOM   1935  H    TYR    137    -10.304   27.131   35.372  0.2719 0.6000
ATOM   1936  HA   TYR    137     -9.741   29.634   36.365  0.0876 1.3870
ATOM   1937  HB2  TYR    137     -8.225   28.195   34.432  0.0295 1.4870
ATOM   1938  HB3  TYR    137     -7.885   29.672   34.846  0.0295 1.4870
ATOM   1939  HD1  TYR    137     -7.517   30.009   37.436  0.1699 1.4590
ATOM   1940  HD2  TYR    137     -7.136   26.448   35.660  0.1699 1.4590
ATOM   1941  HE1  TYR    137     -6.313   29.232   39.234  0.1656 1.4590
ATOM   1942  HE2  TYR    137     -5.920   25.684   37.465  0.1656 1.4590
ATOM   1943  HH   TYR    137     -4.878   27.720   40.092  0.3992 0.0000
ATOM   1944  N    ALA    138    -11.718   29.380   34.226 -0.4157 1.8240
ATOM   1945  CA   ALA    138    -12.633   30.014   33.291  0.0337 1.9080
ATOM   1946  C    ALA    138    -12.608   31.536   33.442  0.5973 1.9080
ATOM   1947  O    ALA    138    -12.355   32.256   32.477 -0.5679 1.6612
ATOM   1948  CB   ALA    138    -14.044   29.505   33.545 -0.1825 1.9080
ATOM   1949  H    ALA    138    -11.999   28.691   34.657  0.2719 0.6000
ATOM   1950  HA   ALA    138    -12.369   29.779   32.378  0.0823 1.3870
ATOM   1951  HB1  ALA    138    -14.642   29.881   32.896  0.0603 1.4870
ATOM   1952  HB2  ALA    138    -14.324   29.764   34.427  0.0603 1.4870
ATOM   1953  HB3  ALA    138    -14.056   28.547   33.475  0.0603 1.4870
ATOM   1954  N    ASP    139    -12.881   31.939   34.668 -0.5163 1.8240
ATOM   1955  CA   ASP    139    -12.925   33.284   35.200  0.0381 1.9080
ATOM   1956  C    ASP    139    -11.619   34.046   35.005  0.5366 1.9080
ATOM   1957  O    ASP    139    -11.567   35.268   35.206 -0.5819 1.6612
ATOM   1958  CB   ASP    139    -13.259   33.233   36.699 -0.0303 1.9080
ATOM   1959  CG   ASP    139    -12.160   32.591   37.529  0.7994 1.9080
ATOM   1960  OD1  ASP    139    -11.607   31.552   37.102 -0.8014 1.6612
ATOM   1961  OD2  ASP    139    -11.840   33.109   38.620 -0.8014 1.6612
ATOM   1962  H    ASP    139    -13.059   31.313   35.231  0.2936 0.6000
ATOM   1963  HA   ASP    139    -13.639   33.774   34.742  0.0880 1.3870
ATOM   1964  HB2  ASP    139    -13.410   34.136   37.020 -0.0122 1.4870
ATOM   1965  HB3  ASP    139    -14.081   32.733   36.822 -0.0122 1.4870
ATOM   1966  N    LEU    140    -10.547   33.356   34.621 -0.4157 1.8240
ATOM   1967  CA   LEU    140     -9.279   34.033   34.378 -0.0518 1.9080
ATOM   1968  C    LEU    140     -9.060   34.156   32.872  0.5973 1.9080
ATOM   1969  O    LEU    140     -8.047   34.682   32.421 -0.5679 1.6612
ATOM   1970  CB   LEU    140     -8.086   33.302   34.956 -0.1102 1.9080
ATOM   1971  CG   LEU    140     -7.774   33.254   36.438  0.3531 1.9080
ATOM   1972  CD1  LEU    140     -6.488   32.454   36.627 -0.4121 1.9080
ATOM   1973  CD2  LEU    140     -7.629   34.630   37.063 -0.4121 1.9080
ATOM   1974  H    LEU    140    -10.603   32.504   34.516  0.2719 0.6000
ATOM   1975  HA   LEU    140     -9.321   34.932   34.766  0.0922 1.3870
ATOM   1976  HB2  LEU    140     -8.158   32.381   34.661  0.0457 1.4870
ATOM   1977  HB3  LEU    140     -7.300   33.670   34.522  0.0457 1.4870
ATOM   1978  HG   LEU    140     -8.503   32.782   36.893 -0.0361 1.4870
ATOM   1979 HD11  LEU    140     -5.786   32.849   36.104  0.1000 1.4870
ATOM   1980 HD12  LEU    140     -6.240   32.460   37.553  0.1000 1.4870
ATOM   1981 HD13  LEU    140     -6.630   31.549   36.339  0.1000 1.4870
ATOM   1982 HD21  LEU    140     -6.957   35.127   36.591  0.1000 1.4870
ATOM   1983 HD22  LEU    140     -8.467   35.095   37.011  0.1000 1.4870
ATOM   1984 HD23  LEU    140     -7.371   34.537   37.984  0.1000 1.4870
ATOM   1985  N    GLY    141    -10.013   33.644   32.098 -0.4157 1.8240
ATOM   1986  CA   GLY    141     -9.850   33.731   30.653 -0.0252 1.9080
ATOM   1987  C    GLY    141     -8.935   32.646   30.125  0.5973 1.9080
ATOM   1988  O    GLY    141     -8.529   32.678   28.962 -0.5679 1.6612
ATOM   1989  H    GLY    141    -10.708   33.272   32.443  0.2719 0.6000
ATOM   1990  HA2  GLY    141    -10.719   33.652   30.227  0.0698 1.3870
ATOM   1991  HA3  GLY    141     -9.483   34.598   30.423  0.0698 1.3870
ATOM   1992  N    VAL    142     -8.616   31.687   30.999 -0.4157 1.8240
ATOM   1993  CA   VAL    142     -7.798   30.564   30.540 -0.0875 1.9080
ATOM   1994  C    VAL    142     -8.679   29.683   29.660  0.5973 1.9080
ATOM   1995  O    VAL    142     -9.783   29.321   30.071 -0.5679 1.6612
ATOM   1996  CB   VAL    142     -7.205   29.757   31.707  0.2985 1.9080
ATOM   1997  CG1  VAL    142     -6.679   28.403   31.256 -0.3192 1.9080
ATOM   1998  CG2  VAL    142     -6.069   30.507   32.396 -0.3192 1.9080
ATOM   1999  H    VAL    142     -8.887   31.730   31.814  0.2719 0.6000
ATOM   2000  HA   VAL    142     -7.062   30.914   29.996  0.0969 1.3870
ATOM   2001  HB   VAL    142     -7.915   29.606   32.365 -0.0297 1.4870
ATOM   2002 HG11  VAL    142     -7.373   27.930   30.790  0.0791 1.4870
ATOM   2003 HG12  VAL    142     -5.929   28.529   30.670  0.0791 1.4870
ATOM   2004 HG13  VAL    142     -6.405   27.894   32.022  0.0791 1.4870
ATOM   2005 HG21  VAL    142     -6.394   31.348   32.725  0.0791 1.4870
ATOM   2006 HG22  VAL    142     -5.739   29.983   33.130  0.0791 1.4870
ATOM   2007 HG23  VAL    142     -5.359   30.661   31.769  0.0791 1.4870
ATOM   2008  N    LYS    143     -8.205   29.339   28.469 -0.3479 1.8240
ATOM   2009  CA   LYS    143     -8.976   28.411   27.647 -0.2400 1.9080
ATOM   2010  C    LYS    143     -8.097   27.336   27.023  0.7341 1.9080
ATOM   2011  O    LYS    143     -7.686   27.400   25.867 -0.5894 1.6612
ATOM   2012  CB   LYS    143     -9.748   29.160   26.559 -0.0094 1.9080
ATOM   2013  CG   LYS    143    -11.117   29.654   26.965  0.0187 1.9080
ATOM   2014  CD   LYS    143    -11.915   28.726   27.862 -0.0479 1.9080
ATOM   2015  CE   LYS    143    -12.049   27.327   27.279 -0.0143 1.9080
ATOM   2016  NZ   LYS    143    -13.065   26.514   28.005 -0.3854 1.8240
ATOM   2017  H    LYS    143     -7.457   29.657   28.187  0.2747 0.6000
ATOM   2018  HA   LYS    143     -9.628   27.966   28.228  0.1426 1.3870
ATOM   2019  HB2  LYS    143     -9.219   29.921   26.275  0.0362 1.4870
ATOM   2020  HB3  LYS    143     -9.848   28.574   25.793  0.0362 1.4870
ATOM   2021  HG2  LYS    143    -11.012   30.504   27.423  0.0103 1.4870
ATOM   2022  HG3  LYS    143    -11.633   29.820   26.161  0.0103 1.4870
ATOM   2023  HD2  LYS    143    -11.480   28.669   28.727  0.0621 1.4870
ATOM   2024  HD3  LYS    143    -12.800   29.098   27.998  0.0621 1.4870
ATOM   2025  HE2  LYS    143    -12.301   27.394   26.345  0.1135 1.1000
ATOM   2026  HE3  LYS    143    -11.189   26.880   27.324  0.1135 1.1000
ATOM   2027  HZ1  LYS    143    -13.821   26.978   28.076  0.3400 0.6000
ATOM   2028  HZ2  LYS    143    -13.220   25.762   27.555  0.3400 0.6000
ATOM   2029  HZ3  LYS    143    -12.761   26.317   28.817  0.3400 0.6000
ATOM   2030  N    ALA    144     -7.822   26.309   27.819 -0.4157 1.8240
ATOM   2031  CA   ALA    144     -7.005   25.197   27.358  0.0337 1.9080
ATOM   2032  C    ALA    144     -7.717   24.321   26.330  0.5973 1.9080
ATOM   2033  O    ALA    144     -8.935   24.159   26.343 -0.5679 1.6612
ATOM   2034  CB   ALA    144     -6.583   24.359   28.568 -0.1825 1.9080
ATOM   2035  H    ALA    144     -8.132   26.300   28.621  0.2719 0.6000
ATOM   2036  HA   ALA    144     -6.196   25.563   26.942  0.0823 1.3870
ATOM   2037  HB1  ALA    144     -6.157   24.926   29.216  0.0603 1.4870
ATOM   2038  HB2  ALA    144     -5.969   23.677   28.287  0.0603 1.4870
ATOM   2039  HB3  ALA    144     -7.357   23.952   28.961  0.0603 1.4870
ATOM   2040  N    ILE    145     -6.908   23.754   25.451 -0.4157 1.8240
ATOM   2041  CA   ILE    145     -7.212   22.631   24.594 -0.0597 1.9080
ATOM   2042  C    ILE    145     -7.167   21.347   25.427  0.5973 1.9080
ATOM   2043  O    ILE    145     -6.195   21.104   26.139 -0.5679 1.6612
ATOM   2044  CB   ILE    145     -6.243   22.495   23.409  0.1303 1.9080
ATOM   2045  CG1  ILE    145     -6.216   23.729   22.509 -0.0430 1.9080
ATOM   2046  CG2  ILE    145     -6.556   21.234   22.617 -0.3204 1.9080
ATOM   2047  CD1  ILE    145     -4.921   23.956   21.763 -0.0660 1.9080
ATOM   2048  H    ILE    145     -6.118   24.087   25.384  0.2719 0.6000
ATOM   2049  HA   ILE    145     -8.121   22.743   24.242  0.0869 1.3870
ATOM   2050  HB   ILE    145     -5.343   22.389   23.782  0.0187 1.4870
ATOM   2051 HG12  ILE    145     -6.935   23.652   21.863  0.0236 1.4870
ATOM   2052 HG13  ILE    145     -6.397   24.511   23.054  0.0236 1.4870
ATOM   2053 HG21  ILE    145     -6.567   20.478   23.210  0.0882 1.4870
ATOM   2054 HG22  ILE    145     -7.414   21.324   22.197  0.0882 1.4870
ATOM   2055 HG23  ILE    145     -5.882   21.103   21.946  0.0882 1.4870
ATOM   2056 HD11  ILE    145     -4.203   24.059   22.392  0.0186 1.4870
ATOM   2057 HD12  ILE    145     -4.742   23.201   21.196  0.0186 1.4870
ATOM   2058 HD13  ILE    145     -4.994   24.749   21.227  0.0186 1.4870
ATOM   2059  N    ASN    146     -8.215   20.559   25.317 -0.4157 1.8240
ATOM   2060  CA   ASN    146     -8.391   19.351   26.101  0.0143 1.9080
ATOM   2061  C    ASN    146     -7.905   18.123   25.338  0.5973 1.9080
ATOM   2062  O    ASN    146     -8.428   17.795   24.275 -0.5679 1.6612
ATOM   2063  CB   ASN    146     -9.863   19.184   26.497 -0.2041 1.9080
ATOM   2064  CG   ASN    146    -10.295   20.147   27.589  0.7130 1.9080
ATOM   2065  H    ASN    146     -8.828   20.771   24.751  0.2719 0.6000
ATOM   2066  HA   ASN    146     -7.859   19.436   26.919  0.1048 1.3870
ATOM   2067  HB2  ASN    146    -10.418   19.325   25.714  0.0797 1.4870
ATOM   2068  HB3  ASN    146    -10.006   18.275   26.803  0.0797 1.4870
ATOM   2069  OD1  ASN    146     -9.493   20.598   28.409 -0.5931 1.6612
ATOM   2070  ND2  ASN    146    -11.588   20.472   27.642 -0.9191 1.8240
ATOM   2071 HD22  ASN    146    -11.874   21.004   28.254  0.4196 0.6000
ATOM   2072 HD21  ASN    146    -12.136   20.149   27.063  0.4196 0.6000
ATOM   2073  N    VAL    147     -6.906   17.440   25.899 -0.4157 1.8240
ATOM   2074  CA   VAL    147     -6.464   16.170   25.329 -0.0875 1.9080
ATOM   2075  C    VAL    147     -6.621   15.076   26.379  0.5973 1.9080
ATOM   2076  O    VAL    147     -5.694   14.714   27.107 -0.5679 1.6612
ATOM   2077  CB   VAL    147     -5.022   16.219   24.810  0.2985 1.9080
ATOM   2078  CG1  VAL    147     -4.697   14.943   24.041 -0.3192 1.9080
ATOM   2079  CG2  VAL    147     -4.811   17.456   23.949 -0.3192 1.9080
ATOM   2080  H    VAL    147     -6.518   17.750   26.600  0.2719 0.6000
ATOM   2081  HA   VAL    147     -7.051   15.955   24.575  0.0969 1.3870
ATOM   2082  HB   VAL    147     -4.419   16.276   25.580 -0.0297 1.4870
ATOM   2083 HG11  VAL    147     -4.850   14.182   24.606  0.0791 1.4870
ATOM   2084 HG12  VAL    147     -5.261   14.884   23.266  0.0791 1.4870
ATOM   2085 HG13  VAL    147     -3.777   14.959   23.768  0.0791 1.4870
ATOM   2086 HG21  VAL    147     -5.007   18.243   24.463  0.0791 1.4870
ATOM   2087 HG22  VAL    147     -3.898   17.488   23.652  0.0791 1.4870
ATOM   2088 HG23  VAL    147     -5.395   17.418   23.187  0.0791 1.4870
ATOM   2089  N    PRO    148     -7.844   14.575   26.476 -0.2548 1.8240
ATOM   2090  CA   PRO    148     -8.158   13.562   27.471 -0.0266 1.9080
ATOM   2091  C    PRO    148     -7.828   12.136   27.039  0.5896 1.9080
ATOM   2092  O    PRO    148     -7.287   11.902   25.968 -0.5748 1.6612
ATOM   2093  CB   PRO    148     -9.670   13.723   27.656 -0.0070 1.9080
ATOM   2094  CG   PRO    148    -10.175   14.441   26.450  0.0189 1.9080
ATOM   2095  CD   PRO    148     -9.011   14.972   25.678  0.0192 1.9080
ATOM   2096  HA   PRO    148     -7.697   13.770   28.311  0.0641 1.3870
ATOM   2097  HB2  PRO    148    -10.095   12.855   27.734  0.0253 1.4870
ATOM   2098  HB3  PRO    148     -9.860   14.233   28.458  0.0253 1.4870
ATOM   2099  HG2  PRO    148    -10.691   13.835   25.895  0.0213 1.4870
ATOM   2100  HG3  PRO    148    -10.753   15.172   26.719  0.0213 1.4870
ATOM   2101  HD2  PRO    148     -8.975   14.578   24.791  0.0391 1.3870
ATOM   2102  HD3  PRO    148     -9.062   15.936   25.593  0.0391 1.3870
ATOM   2103  N    GLY    149     -8.161   11.219   27.907 -0.4157 1.8240
ATOM   2104  CA   GLY    149     -7.830    9.834   28.116 -0.0252 1.9080
ATOM   2105  C    GLY    149     -7.050    9.637   29.410  0.5973 1.9080
ATOM   2106  O    GLY    149     -6.500   10.603   29.970 -0.5679 1.6612
ATOM   2107  H    GLY    149     -8.713   11.514   28.497  0.2719 0.6000
ATOM   2108  HA2  GLY    149     -8.646    9.310   28.151  0.0698 1.3870
ATOM   2109  HA3  GLY    149     -7.300    9.514   27.369  0.0698 1.3870
ATOM   2110  N    CYS    150     -6.994    8.398   29.878 -0.4157 1.8240
ATOM   2111  CA   CYS    150     -6.450    8.092   31.202  0.0213 1.9080
ATOM   2112  C    CYS    150     -5.428    6.966   31.130  0.5973 1.9080
ATOM   2113  O    CYS    150     -5.758    5.872   31.629 -0.5679 1.6612
ATOM   2114  CB   CYS    150     -7.577    7.718   32.167 -0.1231 1.9080
ATOM   2115  SG   CYS    150     -7.247    7.825   33.941 -0.3119 2.0000
ATOM   2116  H    CYS    150     -7.287    7.754   29.389  0.2719 0.6000
ATOM   2117  HA   CYS    150     -6.003    8.892   31.545  0.1124 1.3870
ATOM   2118  HB2  CYS    150     -8.336    8.290   31.972  0.1112 1.3870
ATOM   2119  HB3  CYS    150     -7.847    6.808   31.971  0.1112 1.3870
ATOM   2120  HG   CYS    150     -7.659    8.661   34.307  0.1933 0.6000
ATOM   2121  N    PRO    151     -4.259    7.203   30.546 -0.2548 1.8240
ATOM   2122  CA   PRO    151     -3.811    8.463   29.963 -0.0266 1.9080
ATOM   2123  C    PRO    151     -4.106    8.579   28.472  0.5896 1.9080
ATOM   2124  O    PRO    151     -4.544    7.630   27.829 -0.5748 1.6612
ATOM   2125  CB   PRO    151     -2.282    8.379   30.161 -0.0070 1.9080
ATOM   2126  CG   PRO    151     -2.019    6.943   29.827  0.0189 1.9080
ATOM   2127  CD   PRO    151     -3.176    6.193   30.421  0.0192 1.9080
ATOM   2128  HA   PRO    151     -4.185    9.226   30.452  0.0641 1.3870
ATOM   2129  HB2  PRO    151     -1.812    8.976   29.559  0.0253 1.4870
ATOM   2130  HB3  PRO    151     -2.031    8.582   31.076  0.0253 1.4870
ATOM   2131  HG2  PRO    151     -1.984    6.816   28.866  0.0213 1.4870
ATOM   2132  HG3  PRO    151     -1.181    6.648   30.215  0.0213 1.4870
ATOM   2133  HD2  PRO    151     -3.449    5.464   29.842  0.0391 1.3870
ATOM   2134  HD3  PRO    151     -2.941    5.830   31.290  0.0391 1.3870
ATOM   2135  N    PRO    152     -3.883    9.781   27.944 -0.2548 1.8240
ATOM   2136  CA   PRO    152     -4.073   10.002   26.509 -0.0266 1.9080
ATOM   2137  C    PRO    152     -3.008    9.245   25.723  0.5896 1.9080
ATOM   2138  O    PRO    152     -1.943    8.885   26.221 -0.5748 1.6612
ATOM   2139  CB   PRO    152     -3.883   11.502   26.331 -0.0070 1.9080
ATOM   2140  CG   PRO    152     -3.908   12.082   27.699  0.0189 1.9080
ATOM   2141  CD   PRO    152     -3.457   11.001   28.640  0.0192 1.9080
ATOM   2142  HA   PRO    152     -4.972    9.730   26.231  0.0641 1.3870
ATOM   2143  HB2  PRO    152     -3.035   11.689   25.897  0.0253 1.4870
ATOM   2144  HB3  PRO    152     -4.597   11.874   25.790  0.0253 1.4870
ATOM   2145  HG2  PRO    152     -3.312   12.845   27.753  0.0213 1.4870
ATOM   2146  HG3  PRO    152     -4.805   12.373   27.926  0.0213 1.4870
ATOM   2147  HD2  PRO    152     -2.494   11.019   28.762  0.0391 1.3870
ATOM   2148  HD3  PRO    152     -3.889   11.084   29.504  0.0391 1.3870
ATOM   2149  N    ASN    153     -3.320    8.977   24.468 -0.4157 1.8240
ATOM   2150  CA   ASN    153     -2.350    8.474   23.522  0.0143 1.9080
ATOM   2151  C    ASN    153     -1.274    9.524   23.299  0.5973 1.9080
ATOM   2152  O    ASN    153     -1.600   10.697   23.058 -0.5679 1.6612
ATOM   2153  CB   ASN    153     -3.032    8.135   22.192 -0.2041 1.9080
ATOM   2154  CG   ASN    153     -2.146    7.211   21.375  0.7130 1.9080
ATOM   2155  H    ASN    153     -4.128    9.106   24.204  0.2719 0.6000
ATOM   2156  HA   ASN    153     -1.936    7.664   23.887  0.1048 1.3870
ATOM   2157  HB2  ASN    153     -3.885    7.703   22.364  0.0797 1.4870
ATOM   2158  HB3  ASN    153     -3.202    8.950   21.695  0.0797 1.4870
ATOM   2159  OD1  ASN    153     -1.018    7.546   21.029 -0.5931 1.6612
ATOM   2160  ND2  ASN    153     -2.714    6.047   21.107 -0.9191 1.8240
ATOM   2161 HD22  ASN    153     -2.286    5.453   20.657  0.4196 0.6000
ATOM   2162 HD21  ASN    153     -3.513    5.884   21.384  0.4196 0.6000
ATOM   2163  N    PRO    154      0.004    9.164   23.380 -0.2548 1.8240
ATOM   2164  CA   PRO    154      1.045   10.152   23.089 -0.0266 1.9080
ATOM   2165  C    PRO    154      0.867   10.751   21.690  0.5896 1.9080
ATOM   2166  O    PRO    154      1.288   11.880   21.473 -0.5748 1.6612
ATOM   2167  CB   PRO    154      2.358    9.354   23.139 -0.0070 1.9080
ATOM   2168  CG   PRO    154      1.918    7.922   23.026  0.0189 1.9080
ATOM   2169  CD   PRO    154      0.586    7.866   23.744  0.0192 1.9080
ATOM   2170  HA   PRO    154      1.047   10.859   23.767  0.0641 1.3870
ATOM   2171  HB2  PRO    154      2.941    9.597   22.402  0.0253 1.4870
ATOM   2172  HB3  PRO    154      2.826    9.508   23.975  0.0253 1.4870
ATOM   2173  HG2  PRO    154      1.817    7.665   22.095  0.0213 1.4870
ATOM   2174  HG3  PRO    154      2.561    7.330   23.446  0.0213 1.4870
ATOM   2175  HD2  PRO    154      0.041    7.130   23.425  0.0391 1.3870
ATOM   2176  HD3  PRO    154      0.703    7.786   24.704  0.0391 1.3870
ATOM   2177  N    LEU    155      0.262   10.012   20.762 -0.4157 1.8240
ATOM   2178  CA   LEU    155      0.054   10.524   19.414 -0.0518 1.9080
ATOM   2179  C    LEU    155     -0.878   11.733   19.400  0.5973 1.9080
ATOM   2180  O    LEU    155     -0.716   12.600   18.536 -0.5679 1.6612
ATOM   2181  CB   LEU    155     -0.528    9.465   18.481 -0.1102 1.9080
ATOM   2182  CG   LEU    155      0.395    8.307   18.114  0.3531 1.9080
ATOM   2183  CD1  LEU    155     -0.420    7.091   17.705 -0.4121 1.9080
ATOM   2184  CD2  LEU    155      1.376    8.706   17.026 -0.4121 1.9080
ATOM   2185  H    LEU    155     -0.010    9.220   20.961  0.2719 0.6000
ATOM   2186  HA   LEU    155      0.923   10.802   19.055  0.0922 1.3870
ATOM   2187  HB2  LEU    155     -1.324    9.099   18.899  0.0457 1.4870
ATOM   2188  HB3  LEU    155     -0.806    9.903   17.662  0.0457 1.4870
ATOM   2189  HG   LEU    155      0.910    8.067   18.913 -0.0361 1.4870
ATOM   2190 HD11  LEU    155     -1.037    6.869   18.406  0.1000 1.4870
ATOM   2191 HD12  LEU    155     -0.907    7.290   16.902  0.1000 1.4870
ATOM   2192 HD13  LEU    155      0.169    6.349   17.548  0.1000 1.4870
ATOM   2193 HD21  LEU    155      1.879    9.471   17.314  0.1000 1.4870
ATOM   2194 HD22  LEU    155      1.976    7.976   16.852  0.1000 1.4870
ATOM   2195 HD23  LEU    155      0.894    8.923   16.224  0.1000 1.4870
ATOM   2196  N    ASN    156     -1.821   11.766   20.329 -0.4157 1.8240
ATOM   2197  CA   ASN    156     -2.750   12.885   20.469  0.0143 1.9080
ATOM   2198  C    ASN    156     -2.133   14.079   21.177  0.5973 1.9080
ATOM   2199  O    ASN    156     -2.332   15.256   20.849 -0.5679 1.6612
ATOM   2200  CB   ASN    156     -3.986   12.355   21.206 -0.2041 1.9080
ATOM   2201  CG   ASN    156     -4.639   11.213   20.446  0.7130 1.9080
ATOM   2202  OD1  ASN    156     -5.549   10.557   20.959 -0.5931 1.6612
ATOM   2203  ND2  ASN    156     -4.199   10.945   19.225 -0.9191 1.8240
ATOM   2204  H    ASN    156     -1.890   11.102   20.871  0.2719 0.6000
ATOM   2205  HA   ASN    156     -3.025   13.169   19.572  0.1048 1.3870
ATOM   2206  HB2  ASN    156     -3.725   12.046   22.088  0.0797 1.4870
ATOM   2207  HB3  ASN    156     -4.626   13.074   21.317  0.0797 1.4870
ATOM   2208 HD21  ASN    156     -3.564   11.414   18.883  0.4196 0.6000
ATOM   2209 HD22  ASN    156     -4.549   10.302   18.773  0.4196 0.6000
ATOM   2210  N    MET    157     -1.329   13.813   22.208 -0.4157 1.8240
ATOM   2211  CA   MET    157     -0.682   14.872   22.960 -0.0237 1.9080
ATOM   2212  C    MET    157      0.349   15.597   22.121  0.5973 1.9080
ATOM   2213  O    MET    157      0.342   16.813   21.921 -0.5679 1.6612
ATOM   2214  CB   MET    157     -0.026   14.282   24.226  0.0342 1.9080
ATOM   2215  CG   MET    157     -1.099   13.815   25.219  0.0018 1.9080
ATOM   2216  SD   MET    157     -0.393   13.332   26.816 -0.2737 2.0000
ATOM   2217  CE   MET    157      0.389   11.799   26.366 -0.0536 1.9080
ATOM   2218  H    MET    157     -1.191   12.994   22.433  0.2719 0.6000
ATOM   2219  HA   MET    157     -1.365   15.517   23.238  0.0880 1.3870
ATOM   2220  HB2  MET    157      0.538   13.532   23.980  0.0241 1.4870
ATOM   2221  HB3  MET    157      0.533   14.955   24.645  0.0241 1.4870
ATOM   2222  HG2  MET    157     -1.738   14.531   25.357  0.0440 1.3870
ATOM   2223  HG3  MET    157     -1.575   13.058   24.840  0.0440 1.3870
ATOM   2224  HE1  MET    157      1.040   11.961   25.679  0.0684 1.3870
ATOM   2225  HE2  MET    157      0.821   11.422   27.135  0.0684 1.3870
ATOM   2226  HE3  MET    157     -0.275   11.186   26.039  0.0684 1.3870
ATOM   2227  N    VAL    158      1.298   14.810   21.617 -0.4157 1.8240
ATOM   2228  CA   VAL    158      2.369   15.402   20.821 -0.0875 1.9080
ATOM   2229  C    VAL    158      1.778   15.989   19.543  0.5973 1.9080
ATOM   2230  O    VAL    158      2.190   17.062   19.095 -0.5679 1.6612
ATOM   2231  CB   VAL    158      3.429   14.330   20.527  0.2985 1.9080
ATOM   2232  CG1  VAL    158      4.550   14.881   19.665 -0.3192 1.9080
ATOM   2233  CG2  VAL    158      3.969   13.776   21.847 -0.3192 1.9080
ATOM   2234  H    VAL    158      1.281   13.962   21.759  0.2719 0.6000
ATOM   2235  HA   VAL    158      2.784   16.124   21.338  0.0969 1.3870
ATOM   2236  HB   VAL    158      2.997   13.598   20.040 -0.0297 1.4870
ATOM   2237 HG11  VAL    158      4.189   15.203   18.837  0.0791 1.4870
ATOM   2238 HG12  VAL    158      4.985   15.600   20.127  0.0791 1.4870
ATOM   2239 HG13  VAL    158      5.187   14.185   19.486  0.0791 1.4870
ATOM   2240 HG21  VAL    158      3.242   13.423   22.366  0.0791 1.4870
ATOM   2241 HG22  VAL    158      4.601   13.077   21.664  0.0791 1.4870
ATOM   2242 HG23  VAL    158      4.402   14.480   22.336  0.0791 1.4870
ATOM   2243  N    GLY    159      0.795   15.297   18.977 -0.4157 1.8240
ATOM   2244  CA   GLY    159      0.154   15.736   17.747 -0.0252 1.9080
ATOM   2245  C    GLY    159     -0.472   17.117   17.847  0.5973 1.9080
ATOM   2246  O    GLY    159     -0.316   17.937   16.932 -0.5679 1.6612
ATOM   2247  H    GLY    159      0.528   14.570   19.350  0.2719 0.6000
ATOM   2248  HA2  GLY    159      0.812   15.740   17.035  0.0698 1.3870
ATOM   2249  HA3  GLY    159     -0.535   15.096   17.508  0.0698 1.3870
ATOM   2250  N    THR    160     -1.178   17.364   18.939 -0.4157 1.8240
ATOM   2251  CA   THR    160     -1.800   18.643   19.252 -0.0389 1.9080
ATOM   2252  C    THR    160     -0.740   19.721   19.388  0.5973 1.9080
ATOM   2253  O    THR    160     -0.864   20.835   18.887 -0.5679 1.6612
ATOM   2254  CB   THR    160     -2.625   18.584   20.547  0.3654 1.9080
ATOM   2255  OG1  THR    160     -3.738   17.692   20.386 -0.6761 1.7210
ATOM   2256  CG2  THR    160     -3.232   19.941   20.898 -0.2438 1.9080
ATOM   2257  H    THR    160     -1.276   16.723   19.506  0.2719 0.6000
ATOM   2258  HA   THR    160     -2.399   18.886   18.513  0.1007 1.3870
ATOM   2259  HB   THR    160     -2.059   18.275   21.284  0.0043 1.3870
ATOM   2260 HG21  THR    160     -3.806   20.228   20.185  0.0642 1.4870
ATOM   2261 HG22  THR    160     -3.742   19.864   21.708  0.0642 1.4870
ATOM   2262 HG23  THR    160     -2.530   20.582   21.023  0.0642 1.4870
ATOM   2263  HG1  THR    160     -3.448   16.742   20.546  0.4102 0.0000
ATOM   2264  N    LEU    161      0.343   19.373   20.091 -0.4157 1.8240
ATOM   2265  CA   LEU    161      1.398   20.364   20.297 -0.0518 1.9080
ATOM   2266  C    LEU    161      2.040   20.805   18.990  0.5973 1.9080
ATOM   2267  O    LEU    161      2.301   21.990   18.744 -0.5679 1.6612
ATOM   2268  CB   LEU    161      2.443   19.748   21.224 -0.1102 1.9080
ATOM   2269  CG   LEU    161      3.719   20.547   21.466  0.3531 1.9080
ATOM   2270  CD1  LEU    161      3.448   21.790   22.304 -0.4121 1.9080
ATOM   2271  CD2  LEU    161      4.763   19.667   22.142 -0.4121 1.9080
ATOM   2272  H    LEU    161      0.418   18.580   20.415  0.2719 0.6000
ATOM   2273  HA   LEU    161      1.010   21.149   20.738  0.0922 1.3870
ATOM   2274  HB2  LEU    161      2.024   19.586   22.084  0.0457 1.4870
ATOM   2275  HB3  LEU    161      2.695   18.885   20.859  0.0457 1.4870
ATOM   2276  HG   LEU    161      4.072   20.833   20.597 -0.0361 1.4870
ATOM   2277 HD11  LEU    161      2.738   22.298   21.903  0.1000 1.4870
ATOM   2278 HD12  LEU    161      3.191   21.527   23.191  0.1000 1.4870
ATOM   2279 HD13  LEU    161      4.241   22.327   22.346  0.1000 1.4870
ATOM   2280 HD21  LEU    161      4.916   18.883   21.609  0.1000 1.4870
ATOM   2281 HD22  LEU    161      5.585   20.157   22.233  0.1000 1.4870
ATOM   2282 HD23  LEU    161      4.449   19.407   23.011  0.1000 1.4870
ATOM   2283  N    VAL    162      2.307   19.786   18.175 -0.4157 1.8240
ATOM   2284  CA   VAL    162      3.054   19.946   16.937 -0.0875 1.9080
ATOM   2285  C    VAL    162      2.239   20.770   15.953  0.5973 1.9080
ATOM   2286  O    VAL    162      2.752   21.586   15.201 -0.5679 1.6612
ATOM   2287  CB   VAL    162      3.402   18.563   16.356  0.2985 1.9080
ATOM   2288  CG1  VAL    162      3.843   18.698   14.900 -0.3192 1.9080
ATOM   2289  CG2  VAL    162      4.492   17.890   17.173 -0.3192 1.9080
ATOM   2290  H    VAL    162      2.025   19.002   18.389  0.2719 0.6000
ATOM   2291  HA   VAL    162      3.887   20.424   17.133  0.0969 1.3870
ATOM   2292  HB   VAL    162      2.599   18.002   16.386 -0.0297 1.4870
ATOM   2293 HG11  VAL    162      3.149   19.126   14.394  0.0791 1.4870
ATOM   2294 HG12  VAL    162      4.643   19.227   14.856  0.0791 1.4870
ATOM   2295 HG13  VAL    162      4.015   17.827   14.536  0.0791 1.4870
ATOM   2296 HG21  VAL    162      4.199   17.797   18.083  0.0791 1.4870
ATOM   2297 HG22  VAL    162      4.677   17.022   16.806  0.0791 1.4870
ATOM   2298 HG23  VAL    162      5.289   18.424   17.146  0.0791 1.4870
ATOM   2299  N    ALA    163      0.928   20.521   15.983 -0.4157 1.8240
ATOM   2300  CA   ALA    163      0.054   21.284   15.086  0.0337 1.9080
ATOM   2301  C    ALA    163      0.046   22.744   15.521  0.5973 1.9080
ATOM   2302  O    ALA    163      0.071   23.641   14.688 -0.5679 1.6612
ATOM   2303  CB   ALA    163     -1.321   20.647   15.055 -0.1825 1.9080
ATOM   2304  H    ALA    163      0.604   19.929   16.516  0.2719 0.6000
ATOM   2305  HA   ALA    163      0.432   21.238   14.184  0.0823 1.3870
ATOM   2306  HB1  ALA    163     -1.880   21.124   14.437  0.0603 1.4870
ATOM   2307  HB2  ALA    163     -1.710   20.681   15.931  0.0603 1.4870
ATOM   2308  HB3  ALA    163     -1.244   19.732   14.774  0.0603 1.4870
ATOM   2309  N    PHE    164      0.038   22.987   16.833 -0.4157 1.8240
ATOM   2310  CA   PHE    164      0.125   24.351   17.332 -0.0024 1.9080
ATOM   2311  C    PHE    164      1.460   24.983   16.956  0.5973 1.9080
ATOM   2312  O    PHE    164      1.515   26.155   16.564 -0.5679 1.6612
ATOM   2313  CB   PHE    164     -0.058   24.396   18.856 -0.0343 1.9080
ATOM   2314  CG   PHE    164      0.041   25.807   19.422  0.0118 1.9080
ATOM   2315  CD1  PHE    164     -1.073   26.630   19.424 -0.1256 1.9080
ATOM   2316  CD2  PHE    164      1.237   26.287   19.939 -0.1256 1.9080
ATOM   2317  CE1  PHE    164     -1.012   27.924   19.920 -0.1704 1.9080
ATOM   2318  CE2  PHE    164      1.311   27.577   20.439 -0.1704 1.9080
ATOM   2319  CZ   PHE    164      0.188   28.380   20.433 -0.1072 1.9080
ATOM   2320  H    PHE    164     -0.020   22.333   17.388  0.2719 0.6000
ATOM   2321  HA   PHE    164     -0.592   24.877   16.920  0.0978 1.3870
ATOM   2322  HB2  PHE    164     -0.925   24.025   19.082  0.0295 1.4870
ATOM   2323  HB3  PHE    164      0.620   23.840   19.272  0.0295 1.4870
ATOM   2324  HD1  PHE    164     -1.877   26.309   19.086  0.1330 1.4590
ATOM   2325  HD2  PHE    164      1.989   25.741   19.950  0.1330 1.4590
ATOM   2326  HE1  PHE    164     -1.763   28.474   19.907  0.1430 1.4590
ATOM   2327  HE2  PHE    164      2.115   27.900   20.778  0.1430 1.4590
ATOM   2328  HZ   PHE    164      0.238   29.241   20.781  0.1297 1.4590
ATOM   2329  N    LEU    165      2.561   24.234   17.081 -0.4157 1.8240
ATOM   2330  CA   LEU    165      3.846   24.822   16.698 -0.0518 1.9080
ATOM   2331  C    LEU    165      3.882   25.171   15.208  0.5973 1.9080
ATOM   2332  O    LEU    165      4.627   26.062   14.808 -0.5679 1.6612
ATOM   2333  CB   LEU    165      5.017   23.903   17.020 -0.1102 1.9080
ATOM   2334  CG   LEU    165      5.210   23.565   18.504  0.3531 1.9080
ATOM   2335  CD1  LEU    165      6.138   22.369   18.655 -0.4121 1.9080
ATOM   2336  CD2  LEU    165      5.742   24.765   19.263 -0.4121 1.9080
ATOM   2337  H    LEU    165      2.516   23.429   17.377  0.2719 0.6000
ATOM   2338  HA   LEU    165      3.963   25.651   17.207  0.0922 1.3870
ATOM   2339  HB2  LEU    165      4.896   23.074   16.531  0.0457 1.4870
ATOM   2340  HB3  LEU    165      5.829   24.318   16.693  0.0457 1.4870
ATOM   2341  HG   LEU    165      4.337   23.326   18.881 -0.0361 1.4870
ATOM   2342 HD11  LEU    165      5.762   21.614   18.196  0.1000 1.4870
ATOM   2343 HD12  LEU    165      6.994   22.578   18.276  0.1000 1.4870
ATOM   2344 HD13  LEU    165      6.241   22.160   19.585  0.1000 1.4870
ATOM   2345 HD21  LEU    165      5.143   25.506   19.152  0.1000 1.4870
ATOM   2346 HD22  LEU    165      5.813   24.548   20.196  0.1000 1.4870
ATOM   2347 HD23  LEU    165      6.609   25.000   18.923  0.1000 1.4870
ATOM   2348  N    LYS    166      3.099   24.471   14.413 -0.3479 1.8240
ATOM   2349  CA   LYS    166      3.022   24.679   12.980 -0.2400 1.9080
ATOM   2350  C    LYS    166      1.985   25.730   12.602  0.7341 1.9080
ATOM   2351  O    LYS    166      1.705   25.937   11.421 -0.5894 1.6612
ATOM   2352  CB   LYS    166      2.660   23.367   12.285 -0.0094 1.9080
ATOM   2353  CG   LYS    166      3.811   22.387   12.147  0.0187 1.9080
ATOM   2354  CD   LYS    166      3.300   21.029   11.678 -0.0479 1.9080
ATOM   2355  CE   LYS    166      4.425   20.111   11.237 -0.0143 1.9080
ATOM   2356  NZ   LYS    166      3.987   18.685   11.179 -0.3854 1.8240
ATOM   2357  H    LYS    166      2.608   23.857   14.763  0.2747 0.6000
ATOM   2358  HA   LYS    166      3.900   24.973   12.658  0.1426 1.3870
ATOM   2359  HB2  LYS    166      1.946   22.938   12.783  0.0362 1.4870
ATOM   2360  HB3  LYS    166      2.317   23.569   11.400  0.0362 1.4870
ATOM   2361  HG2  LYS    166      4.455   22.729   11.508  0.0103 1.4870
ATOM   2362  HG3  LYS    166      4.258   22.288   13.002  0.0103 1.4870
ATOM   2363  HD2  LYS    166      2.810   20.606   12.402  0.0621 1.4870
ATOM   2364  HD3  LYS    166      2.686   21.157   10.938  0.0621 1.4870
ATOM   2365  HE2  LYS    166      4.738   20.386   10.360  0.1135 1.1000
ATOM   2366  HE3  LYS    166      5.167   20.192   11.858  0.1135 1.1000
ATOM   2367  HZ1  LYS    166      3.588   18.466   11.943  0.3400 0.6000
ATOM   2368  HZ2  LYS    166      3.415   18.578   10.505  0.3400 0.6000
ATOM   2369  HZ3  LYS    166      4.695   18.162   11.053  0.3400 0.6000
ATOM   2370  N    GLY    167      1.396   26.381   13.596 -0.4157 1.8240
ATOM   2371  CA   GLY    167      0.418   27.439   13.376 -0.0252 1.9080
ATOM   2372  C    GLY    167     -0.803   26.865   12.681  0.5973 1.9080
ATOM   2373  O    GLY    167     -1.571   27.561   12.028 -0.5679 1.6612
ATOM   2374  H    GLY    167      1.600   26.171   14.404  0.2719 0.6000
ATOM   2375  HA2  GLY    167      0.159   27.827   14.227  0.0698 1.3870
ATOM   2376  HA3  GLY    167      0.808   28.139   12.830  0.0698 1.3870
ATOM   2377  N    GLN    168     -0.970   25.561   12.842 -0.4157 1.8240
ATOM   2378  CA   GLN    168     -2.050   24.823   12.215 -0.0031 1.9080
ATOM   2379  C    GLN    168     -3.393   25.105   12.885  0.5973 1.9080
ATOM   2380  O    GLN    168     -3.452   25.530   14.030 -0.5679 1.6612
ATOM   2381  CB   GLN    168     -1.780   23.326   12.297 -0.0036 1.9080
ATOM   2382  CG   GLN    168     -1.708   22.555   11.008 -0.0645 1.9080
ATOM   2383  CD   GLN    168     -1.465   21.078   11.269  0.6951 1.9080
ATOM   2384  H    GLN    168     -0.415   25.133   13.340  0.2719 0.6000
ATOM   2385  HA   GLN    168     -2.106   25.083   11.272  0.0850 1.3870
ATOM   2386  HB2  GLN    168     -0.940   23.201   12.766  0.0171 1.4870
ATOM   2387  HB3  GLN    168     -2.475   22.927   12.843  0.0171 1.4870
ATOM   2388  HG2  GLN    168     -2.539   22.665   10.520  0.0352 1.4870
ATOM   2389  HG3  GLN    168     -0.990   22.910   10.460  0.0352 1.4870
ATOM   2390 HE22  GLN    168     -2.432   19.514   11.806  0.4251 0.6000
ATOM   2391  OE1  GLN    168     -0.333   20.616   11.134 -0.6086 1.6612
ATOM   2392  NE2  GLN    168     -2.521   20.354   11.644 -0.9407 1.8240
ATOM   2393 HE21  GLN    168     -3.292   20.728   11.723  0.4251 0.6000
ATOM   2394  N    LYS    169     -4.440   24.840   12.125 -0.3479 1.8240
ATOM   2395  CA   LYS    169     -5.835   24.894   12.505 -0.2400 1.9080
ATOM   2396  C    LYS    169     -6.192   23.734   13.431  0.7341 1.9080
ATOM   2397  O    LYS    169     -6.036   22.576   13.031 -0.5894 1.6612
ATOM   2398  CB   LYS    169     -6.702   24.844   11.240 -0.0094 1.9080
ATOM   2399  CG   LYS    169     -8.177   25.110   11.489  0.0187 1.9080
ATOM   2400  CD   LYS    169     -8.366   26.450   12.188 -0.0479 1.9080
ATOM   2401  CE   LYS    169     -8.867   26.259   13.612 -0.0143 1.9080
ATOM   2402  NZ   LYS    169    -10.354   26.396   13.688 -0.3854 1.8240
ATOM   2403  H    LYS    169     -4.275   24.610   11.312  0.2747 0.6000
ATOM   2404  HA   LYS    169     -6.004   25.738   12.973  0.1426 1.3870
ATOM   2405  HB2  LYS    169     -6.369   25.501   10.608  0.0362 1.4870
ATOM   2406  HB3  LYS    169     -6.608   23.969   10.831  0.0362 1.4870
ATOM   2407  HG2  LYS    169     -8.653   25.114   10.644  0.0103 1.4870
ATOM   2408  HG3  LYS    169     -8.546   24.402   12.040  0.0103 1.4870
ATOM   2409  HD2  LYS    169     -7.522   26.928   12.204  0.0621 1.4870
ATOM   2410  HD3  LYS    169     -9.005   26.986   11.691  0.0621 1.4870
ATOM   2411  HE2  LYS    169     -8.607   25.380   13.930  0.1135 1.1000
ATOM   2412  HE3  LYS    169     -8.452   26.919   14.191  0.1135 1.1000
ATOM   2413  HZ1  LYS    169    -10.734   25.806   13.142  0.3400 0.6000
ATOM   2414  HZ2  LYS    169    -10.624   26.244   14.523  0.3400 0.6000
ATOM   2415  HZ3  LYS    169    -10.590   27.219   13.446  0.3400 0.6000
ATOM   2416  N    ILE    170     -6.644   24.034   14.648 -0.4157 1.8240
ATOM   2417  CA   ILE    170     -7.027   22.960   15.567 -0.0597 1.9080
ATOM   2418  C    ILE    170     -8.485   23.113   16.002  0.5973 1.9080
ATOM   2419  O    ILE    170     -8.822   23.732   17.004 -0.5679 1.6612
ATOM   2420  CB   ILE    170     -6.123   22.867   16.807  0.1303 1.9080
ATOM   2421  CG1  ILE    170     -4.621   22.844   16.526 -0.0430 1.9080
ATOM   2422  CG2  ILE    170     -6.522   21.636   17.625 -0.3204 1.9080
ATOM   2423  CD1  ILE    170     -3.755   22.631   17.759 -0.0660 1.9080
ATOM   2424  H    ILE    170     -6.709   24.856   14.893  0.2719 0.6000
ATOM   2425  HA   ILE    170     -6.950   22.112   15.080  0.0869 1.3870
ATOM   2426  HB   ILE    170     -6.305   23.657   17.360  0.0187 1.4870
ATOM   2427 HG12  ILE    170     -4.436   22.135   15.890  0.0236 1.4870
ATOM   2428 HG13  ILE    170     -4.370   23.683   16.111  0.0236 1.4870
ATOM   2429 HG21  ILE    170     -7.462   21.672   17.819  0.0882 1.4870
ATOM   2430 HG22  ILE    170     -6.329   20.842   17.122  0.0882 1.4870
ATOM   2431 HG23  ILE    170     -6.026   21.624   18.447  0.0882 1.4870
ATOM   2432 HD11  ILE    170     -3.915   23.338   18.388  0.0186 1.4870
ATOM   2433 HD12  ILE    170     -3.973   21.788   18.162  0.0186 1.4870
ATOM   2434 HD13  ILE    170     -2.829   22.634   17.504  0.0186 1.4870
ATOM   2435  N    GLU    171     -9.366   22.522   15.205 -0.5163 1.8240
ATOM   2436  CA   GLU    171    -10.786   22.486   15.498  0.0397 1.9080
ATOM   2437  C    GLU    171    -11.097   21.661   16.744  0.5366 1.9080
ATOM   2438  O    GLU    171    -10.622   20.532   16.873 -0.5819 1.6612
ATOM   2439  CB   GLU    171    -11.571   21.893   14.310  0.0560 1.9080
ATOM   2440  CG   GLU    171    -13.066   22.149   14.383  0.0136 1.9080
ATOM   2441  CD   GLU    171    -13.910   21.363   13.400  0.8054 1.9080
ATOM   2442  OE1  GLU    171    -13.369   20.831   12.404 -0.8188 1.6612
ATOM   2443  OE2  GLU    171    -15.143   21.262   13.605 -0.8188 1.6612
ATOM   2444  H    GLU    171     -9.085   22.145   14.485  0.2936 0.6000
ATOM   2445  HA   GLU    171    -11.096   23.403   15.648  0.1105 1.3870
ATOM   2446  HB2  GLU    171    -11.228   22.274   13.486 -0.0173 1.4870
ATOM   2447  HB3  GLU    171    -11.418   20.937   14.279 -0.0173 1.4870
ATOM   2448  HG2  GLU    171    -13.370   21.941   15.281 -0.0425 1.4870
ATOM   2449  HG3  GLU    171    -13.224   23.095   14.234 -0.0425 1.4870
ATOM   2450  N    LEU    172    -11.908   22.209   17.629 -0.4157 1.8240
ATOM   2451  CA   LEU    172    -12.336   21.539   18.844 -0.0518 1.9080
ATOM   2452  C    LEU    172    -13.804   21.150   18.822  0.5973 1.9080
ATOM   2453  O    LEU    172    -14.632   21.788   18.164 -0.5679 1.6612
ATOM   2454  CB   LEU    172    -12.116   22.449   20.058 -0.1102 1.9080
ATOM   2455  CG   LEU    172    -10.740   23.114   20.105  0.3531 1.9080
ATOM   2456  CD1  LEU    172    -10.571   23.915   21.395 -0.4121 1.9080
ATOM   2457  CD2  LEU    172     -9.661   22.054   19.953 -0.4121 1.9080
ATOM   2458  H    LEU    172    -12.197   23.004   17.479  0.2719 0.6000
ATOM   2459  HA   LEU    172    -11.799   20.728   18.960  0.0922 1.3870
ATOM   2460  HB2  LEU    172    -12.796   23.142   20.055  0.0457 1.4870
ATOM   2461  HB3  LEU    172    -12.237   21.926   20.866  0.0457 1.4870
ATOM   2462  HG   LEU    172    -10.672   23.733   19.348 -0.0361 1.4870
ATOM   2463 HD11  LEU    172    -11.279   24.559   21.467  0.1000 1.4870
ATOM   2464 HD12  LEU    172    -10.603   23.320   22.147  0.1000 1.4870
ATOM   2465 HD13  LEU    172     -9.725   24.370   21.381  0.1000 1.4870
ATOM   2466 HD21  LEU    172     -9.819   21.549   19.152  0.1000 1.4870
ATOM   2467 HD22  LEU    172     -8.801   22.478   19.899  0.1000 1.4870
ATOM   2468 HD23  LEU    172     -9.680   21.466   20.711  0.1000 1.4870
ATOM   2469  N    ASP    173    -14.103   20.097   19.584 -0.5163 1.8240
ATOM   2470  CA   ASP    173    -15.483   19.644   19.730  0.0381 1.9080
ATOM   2471  C    ASP    173    -16.132   20.374   20.909  0.5366 1.9080
ATOM   2472  O    ASP    173    -15.544   21.323   21.414 -0.5819 1.6612
ATOM   2473  CB   ASP    173    -15.570   18.139   19.895 -0.0303 1.9080
ATOM   2474  CG   ASP    173    -15.078   17.557   21.202  0.7994 1.9080
ATOM   2475  OD1  ASP    173    -14.896   18.290   22.191 -0.8014 1.6612
ATOM   2476  OD2  ASP    173    -14.893   16.320   21.226 -0.8014 1.6612
ATOM   2477  H    ASP    173    -13.475   19.678   19.995  0.2936 0.6000
ATOM   2478  HA   ASP    173    -15.970   19.890   18.916  0.0880 1.3870
ATOM   2479  HB2  ASP    173    -16.497   17.879   19.780 -0.0122 1.4870
ATOM   2480  HB3  ASP    173    -15.065   17.729   19.174 -0.0122 1.4870
ATOM   2481  N    GLU    174    -17.301   19.918   21.336 -0.5163 1.8240
ATOM   2482  CA   GLU    174    -18.083   20.649   22.326  0.0397 1.9080
ATOM   2483  C    GLU    174    -17.488   20.552   23.720  0.5366 1.9080
ATOM   2484  O    GLU    174    -17.898   21.274   24.630 -0.5819 1.6612
ATOM   2485  CB   GLU    174    -19.519   20.128   22.341  0.0560 1.9080
ATOM   2486  CG   GLU    174    -20.032   19.657   20.988  0.0136 1.9080
ATOM   2487  CD   GLU    174    -21.390   20.238   20.647  0.8054 1.9080
ATOM   2488  OE1  GLU    174    -21.444   21.405   20.208 -0.8188 1.6612
ATOM   2489  OE2  GLU    174    -22.401   19.528   20.820 -0.8188 1.6612
ATOM   2490  H    GLU    174    -17.604   19.178   21.023  0.2936 0.6000
ATOM   2491  HA   GLU    174    -18.101   21.593   22.066  0.1105 1.3870
ATOM   2492  HB2  GLU    174    -19.575   19.390   22.967 -0.0173 1.4870
ATOM   2493  HB3  GLU    174    -20.101   20.834   22.664 -0.0173 1.4870
ATOM   2494  HG2  GLU    174    -19.396   19.912   20.301 -0.0425 1.4870
ATOM   2495  HG3  GLU    174    -20.092   18.688   20.991 -0.0425 1.4870
ATOM   2496  N    VAL    175    -16.518   19.660   23.916 -0.4157 1.8240
ATOM   2497  CA   VAL    175    -15.913   19.601   25.247 -0.0875 1.9080
ATOM   2498  C    VAL    175    -14.400   19.741   25.139  0.5973 1.9080
ATOM   2499  O    VAL    175    -13.647   19.193   25.936 -0.5679 1.6612
ATOM   2500  CB   VAL    175    -16.249   18.313   26.002  0.2985 1.9080
ATOM   2501  CG1  VAL    175    -17.716   18.315   26.404 -0.3192 1.9080
ATOM   2502  CG2  VAL    175    -15.893   17.104   25.147 -0.3192 1.9080
ATOM   2503  H    VAL    175    -16.255   19.139   23.285  0.2719 0.6000
ATOM   2504  HA   VAL    175    -16.253   20.357   25.769  0.0969 1.3870
ATOM   2505  HB   VAL    175    -15.706   18.284   26.818 -0.0297 1.4870
ATOM   2506 HG11  VAL    175    -17.894   19.079   26.958  0.0791 1.4870
ATOM   2507 HG12  VAL    175    -18.263   18.356   25.617  0.0791 1.4870
ATOM   2508 HG13  VAL    175    -17.916   17.512   26.891  0.0791 1.4870
ATOM   2509 HG21  VAL    175    -14.965   17.149   24.902  0.0791 1.4870
ATOM   2510 HG22  VAL    175    -16.053   16.301   25.647  0.0791 1.4870
ATOM   2511 HG23  VAL    175    -16.434   17.103   24.354  0.0791 1.4870
ATOM   2512  N    GLY    176    -14.008   20.504   24.135 -0.4157 1.8240
ATOM   2513  CA   GLY    176    -12.705   21.079   23.983 -0.0252 1.9080
ATOM   2514  C    GLY    176    -11.619   20.249   23.353  0.5973 1.9080
ATOM   2515  O    GLY    176    -10.442   20.637   23.418 -0.5679 1.6612
ATOM   2516  H    GLY    176    -14.586   20.671   23.520  0.2719 0.6000
ATOM   2517  HA2  GLY    176    -12.800   21.888   23.454  0.0698 1.3870
ATOM   2518  HA3  GLY    176    -12.397   21.347   24.862  0.0698 1.3870
ATOM   2519  N    ARG    177    -12.005   19.141   22.744 -0.3479 1.8240
ATOM   2520  CA   ARG    177    -11.081   18.163   22.208 -0.2637 1.9080
ATOM   2521  C    ARG    177    -10.794   18.274   20.723  0.7341 1.9080
ATOM   2522  O    ARG    177    -11.732   18.410   19.925 -0.5894 1.6612
ATOM   2523  CB   ARG    177    -11.688   16.772   22.480 -0.0007 1.9080
ATOM   2524  CG   ARG    177    -12.091   16.575   23.926  0.0390 1.9080
ATOM   2525  CD   ARG    177    -12.746   15.237   24.186  0.0486 1.9080
ATOM   2526  NE   ARG    177    -13.927   14.982   23.370 -0.5295 1.8240
ATOM   2527  CZ   ARG    177    -14.772   13.995   23.622  0.8076 1.9080
ATOM   2528  NH1  ARG    177    -14.570   13.183   24.654 -0.8627 1.8240
ATOM   2529  NH2  ARG    177    -15.832   13.798   22.854 -0.8627 1.8240
ATOM   2530  H    ARG    177    -12.848   18.994   22.661  0.2747 0.6000
ATOM   2531  HA   ARG    177    -10.234   18.234   22.696  0.1560 1.3870
ATOM   2532  HB2  ARG    177    -12.467   16.652   21.916  0.0327 1.4870
ATOM   2533  HB3  ARG    177    -11.039   16.092   22.238  0.0327 1.4870
ATOM   2534  HG2  ARG    177    -11.303   16.654   24.486  0.0285 1.4870
ATOM   2535  HG3  ARG    177    -12.706   17.280   24.180  0.0285 1.4870
ATOM   2536  HD2  ARG    177    -12.096   14.537   24.021  0.0687 1.3870
ATOM   2537  HD3  ARG    177    -12.997   15.191   25.120  0.0687 1.3870
ATOM   2538  HE   ARG    177    -14.082   15.493   22.695  0.3456 0.6000
ATOM   2539 HH11  ARG    177    -13.887   13.298   25.164  0.4478 0.6000
ATOM   2540 HH12  ARG    177    -15.122   12.544   24.813  0.4478 0.6000
ATOM   2541 HH21  ARG    177    -15.978   14.315   22.182  0.4478 0.6000
ATOM   2542 HH22  ARG    177    -16.374   13.154   23.027  0.4478 0.6000
ATOM   2543  N    PRO    178     -9.530   18.200   20.335 -0.2548 1.8240
ATOM   2544  CA   PRO    178     -9.221   18.156   18.900 -0.0266 1.9080
ATOM   2545  C    PRO    178    -10.021   17.116   18.137  0.5896 1.9080
ATOM   2546  O    PRO    178     -9.853   15.905   18.262 -0.5748 1.6612
ATOM   2547  CB   PRO    178     -7.741   17.785   18.869 -0.0070 1.9080
ATOM   2548  CG   PRO    178     -7.194   18.335   20.147  0.0189 1.9080
ATOM   2549  CD   PRO    178     -8.303   18.199   21.155  0.0192 1.9080
ATOM   2550  HA   PRO    178     -9.354   19.042   18.501  0.0641 1.3870
ATOM   2551  HB2  PRO    178     -7.626   16.823   18.829  0.0253 1.4870
ATOM   2552  HB3  PRO    178     -7.299   18.186   18.104  0.0253 1.4870
ATOM   2553  HG2  PRO    178     -6.414   17.832   20.429  0.0213 1.4870
ATOM   2554  HG3  PRO    178     -6.944   19.266   20.039  0.0213 1.4870
ATOM   2555  HD2  PRO    178     -8.220   17.370   21.653  0.0391 1.3870
ATOM   2556  HD3  PRO    178     -8.301   18.943   21.777  0.0391 1.3870
ATOM   2557  N    VAL    179    -10.924   17.602   17.275 -0.4157 1.8240
ATOM   2558  CA   VAL    179    -11.664   16.686   16.417 -0.0875 1.9080
ATOM   2559  C    VAL    179    -10.723   15.833   15.579  0.5973 1.9080
ATOM   2560  O    VAL    179    -11.069   14.715   15.182 -0.5679 1.6612
ATOM   2561  CB   VAL    179    -12.634   17.411   15.462  0.2985 1.9080
ATOM   2562  CG1  VAL    179    -13.025   16.505   14.301 -0.3192 1.9080
ATOM   2563  CG2  VAL    179    -13.871   17.840   16.222 -0.3192 1.9080
ATOM   2564  H    VAL    179    -11.066   18.449   17.229  0.2719 0.6000
ATOM   2565  HA   VAL    179    -12.189   16.088   16.990  0.0969 1.3870
ATOM   2566  HB   VAL    179    -12.189   18.207   15.106 -0.0297 1.4870
ATOM   2567 HG11  VAL    179    -12.235   16.228   13.831  0.0791 1.4870
ATOM   2568 HG12  VAL    179    -13.485   15.733   14.637  0.0791 1.4870
ATOM   2569 HG13  VAL    179    -13.601   16.984   13.701  0.0791 1.4870
ATOM   2570 HG21  VAL    179    -13.617   18.404   16.956  0.0791 1.4870
ATOM   2571 HG22  VAL    179    -14.456   18.322   15.635  0.0791 1.4870
ATOM   2572 HG23  VAL    179    -14.326   17.063   16.559  0.0791 1.4870
ATOM   2573  N    MET    180     -9.515   16.298   15.254 -0.4157 1.8240
ATOM   2574  CA   MET    180     -8.656   15.394   14.480 -0.0237 1.9080
ATOM   2575  C    MET    180     -8.326   14.092   15.210  0.5973 1.9080
ATOM   2576  O    MET    180     -7.959   13.130   14.523 -0.5679 1.6612
ATOM   2577  CB   MET    180     -7.374   16.116   14.065  0.0342 1.9080
ATOM   2578  CG   MET    180     -6.508   16.577   15.218  0.0018 1.9080
ATOM   2579  SD   MET    180     -5.011   17.418   14.686 -0.2737 2.0000
ATOM   2580  CE   MET    180     -5.603   19.094   14.490 -0.0536 1.9080
ATOM   2581  H    MET    180     -9.254   17.085   15.486  0.2719 0.6000
ATOM   2582  HA   MET    180     -9.139   15.158   13.660  0.0880 1.3870
ATOM   2583  HB2  MET    180     -6.851   15.522   13.503  0.0241 1.4870
ATOM   2584  HB3  MET    180     -7.613   16.888   13.530  0.0241 1.4870
ATOM   2585  HG2  MET    180     -7.023   17.177   15.779  0.0440 1.3870
ATOM   2586  HG3  MET    180     -6.262   15.807   15.755  0.0440 1.3870
ATOM   2587  HE1  MET    180     -6.001   19.391   15.312  0.0684 1.3870
ATOM   2588  HE2  MET    180     -4.867   19.669   14.266  0.0684 1.3870
ATOM   2589  HE3  MET    180     -6.256   19.123   13.788  0.0684 1.3870
ATOM   2590  N    PHE    181     -8.431   14.008   16.533 -0.4157 1.8240
ATOM   2591  CA   PHE    181     -8.125   12.759   17.243 -0.0024 1.9080
ATOM   2592  C    PHE    181     -9.332   12.164   17.950  0.5973 1.9080
ATOM   2593  O    PHE    181     -9.492   10.964   18.175 -0.5679 1.6612
ATOM   2594  CB   PHE    181     -7.021   12.993   18.273 -0.0343 1.9080
ATOM   2595  CG   PHE    181     -5.776   13.661   17.737  0.0118 1.9080
ATOM   2596  CD1  PHE    181     -5.041   13.087   16.711 -0.1256 1.9080
ATOM   2597  CD2  PHE    181     -5.334   14.863   18.264 -0.1256 1.9080
ATOM   2598  CE1  PHE    181     -3.900   13.685   16.227 -0.1704 1.9080
ATOM   2599  CE2  PHE    181     -4.196   15.461   17.776 -0.1704 1.9080
ATOM   2600  CZ   PHE    181     -3.469   14.885   16.755 -0.1072 1.9080
ATOM   2601  H    PHE    181     -8.684   14.697   16.981  0.2719 0.6000
ATOM   2602  HA   PHE    181     -7.800   12.106   16.588  0.0978 1.3870
ATOM   2603  HB2  PHE    181     -7.379   13.539   18.990  0.0295 1.4870
ATOM   2604  HB3  PHE    181     -6.771   12.137   18.655  0.0295 1.4870
ATOM   2605  HD1  PHE    181     -5.325   12.283   16.343  0.1330 1.4590
ATOM   2606  HD2  PHE    181     -5.809   15.267   18.953  0.1330 1.4590
ATOM   2607  HE1  PHE    181     -3.419   13.279   15.542  0.1430 1.4590
ATOM   2608  HE2  PHE    181     -3.913   16.269   18.139  0.1430 1.4590
ATOM   2609  HZ   PHE    181     -2.702   15.297   16.428  0.1297 1.4590
ATOM   2610  N    PHE    182    -10.257   13.029   18.343 -0.4157 1.8240
ATOM   2611  CA   PHE    182    -11.430   12.638   19.082 -0.0024 1.9080
ATOM   2612  C    PHE    182    -12.721   12.853   18.296  0.5973 1.9080
ATOM   2613  O    PHE    182    -13.785   12.910   18.891 -0.5679 1.6612
ATOM   2614  CB   PHE    182    -11.499   13.448   20.382 -0.0343 1.9080
ATOM   2615  CG   PHE    182    -10.255   13.329   21.256  0.0118 1.9080
ATOM   2616  CD1  PHE    182     -9.174   14.182   21.090 -0.1256 1.9080
ATOM   2617  CD2  PHE    182    -10.208   12.349   22.235 -0.1256 1.9080
ATOM   2618  CE1  PHE    182     -8.050   14.069   21.894 -0.1704 1.9080
ATOM   2619  CE2  PHE    182     -9.095   12.242   23.048 -0.1704 1.9080
ATOM   2620  CZ   PHE    182     -8.033   13.097   22.885 -0.1072 1.9080
ATOM   2621  H    PHE    182    -10.151   13.860   18.148  0.2719 0.6000
ATOM   2622  HA   PHE    182    -11.356   11.688   19.309  0.0978 1.3870
ATOM   2623  HB2  PHE    182    -11.636   14.382   20.161  0.0295 1.4870
ATOM   2624  HB3  PHE    182    -12.268   13.152   20.893  0.0295 1.4870
ATOM   2625  HD1  PHE    182     -9.204   14.836   20.431  0.1330 1.4590
ATOM   2626  HD2  PHE    182    -10.924   11.764   22.344  0.1330 1.4590
ATOM   2627  HE1  PHE    182     -7.321   14.633   21.770  0.1430 1.4590
ATOM   2628  HE2  PHE    182     -9.064   11.588   23.708  0.1430 1.4590
ATOM   2629  HZ   PHE    182     -7.295   13.025   23.445  0.1297 1.4590
ATOM   2630  N    GLY    183    -12.648   12.975   16.976 -0.4157 1.8240
ATOM   2631  CA   GLY    183    -13.849   13.296   16.217 -0.0252 1.9080
ATOM   2632  C    GLY    183    -14.737   12.102   15.957  0.5973 1.9080
ATOM   2633  O    GLY    183    -15.890   12.271   15.546 -0.5679 1.6612
ATOM   2634  H    GLY    183    -11.897   12.866   16.573  0.2719 0.6000
ATOM   2635  HA2  GLY    183    -14.357   13.964   16.701  0.0698 1.3870
ATOM   2636  HA3  GLY    183    -13.587   13.683   15.367  0.0698 1.3870
ATOM   2637  N    GLN    184    -14.231   10.884   16.175 -0.4157 1.8240
ATOM   2638  CA   GLN    184    -15.053    9.696   16.045 -0.0031 1.9080
ATOM   2639  C    GLN    184    -15.058    8.856   17.324  0.5973 1.9080
ATOM   2640  O    GLN    184    -14.114    8.860   18.116 -0.5679 1.6612
ATOM   2641  CB   GLN    184    -14.596    8.782   14.915 -0.0036 1.9080
ATOM   2642  CG   GLN    184    -14.811    9.366   13.521 -0.0645 1.9080
ATOM   2643  CD   GLN    184    -14.079    8.498   12.513  0.6951 1.9080
ATOM   2644  H    GLN    184    -13.404   10.804   16.397  0.2719 0.6000
ATOM   2645  HA   GLN    184    -15.974    9.978   15.859  0.0850 1.3870
ATOM   2646  HB2  GLN    184    -13.652    8.591   15.031  0.0171 1.4870
ATOM   2647  HB3  GLN    184    -15.077    7.942   14.979  0.0171 1.4870
ATOM   2648  HG2  GLN    184    -15.758    9.388   13.315  0.0352 1.4870
ATOM   2649  HG3  GLN    184    -14.469   10.274   13.487  0.0352 1.4870
ATOM   2650 HE22  GLN    184    -14.456    7.040   11.348  0.4251 0.6000
ATOM   2651  OE1  GLN    184    -12.880    8.652   12.296 -0.6086 1.6612
ATOM   2652  NE2  GLN    184    -14.814    7.573   11.919 -0.9407 1.8240
ATOM   2653 HE21  GLN    184    -15.651    7.505   12.104  0.4251 0.6000
ATOM   2654  N    SER    185    -16.160    8.121   17.464 -0.4157 1.8240
ATOM   2655  CA   SER    185    -16.257    7.218   18.601 -0.0249 1.9080
ATOM   2656  C    SER    185    -15.320    6.028   18.397  0.5973 1.9080
ATOM   2657  O    SER    185    -15.059    5.605   17.272 -0.5679 1.6612
ATOM   2658  CB   SER    185    -17.689    6.746   18.810  0.2117 1.9080
ATOM   2659  OG   SER    185    -18.117    5.925   17.747 -0.6546 1.7210
ATOM   2660  H    SER    185    -16.802    8.179   16.894  0.2719 0.6000
ATOM   2661  HA   SER    185    -15.971    7.701   19.404  0.0843 1.3870
ATOM   2662  HB2  SER    185    -17.746    6.251   19.642  0.0352 1.3870
ATOM   2663  HB3  SER    185    -18.275    7.516   18.879  0.0352 1.3870
ATOM   2664  HG   SER    185    -19.017    5.543   17.957  0.4275 0.0000
ATOM   2665  N    VAL    186    -14.822    5.507   19.514 -0.4157 1.8240
ATOM   2666  CA   VAL    186    -14.132    4.229   19.565 -0.0875 1.9080
ATOM   2667  C    VAL    186    -14.901    3.142   18.822  0.5973 1.9080
ATOM   2668  O    VAL    186    -14.373    2.365   18.023 -0.5679 1.6612
ATOM   2669  CB   VAL    186    -13.955    3.822   21.044  0.2985 1.9080
ATOM   2670  CG1  VAL    186    -13.604    2.356   21.172 -0.3192 1.9080
ATOM   2671  CG2  VAL    186    -12.896    4.703   21.701 -0.3192 1.9080
ATOM   2672  H    VAL    186    -14.912    5.950   20.245  0.2719 0.6000
ATOM   2673  HA   VAL    186    -13.248    4.329   19.154  0.0969 1.3870
ATOM   2674  HB   VAL    186    -14.806    3.974   21.506 -0.0297 1.4870
ATOM   2675 HG11  VAL    186    -14.279    1.827   20.740  0.0791 1.4870
ATOM   2676 HG12  VAL    186    -12.755    2.193   20.754  0.0791 1.4870
ATOM   2677 HG13  VAL    186    -13.555    2.119   22.100  0.0791 1.4870
ATOM   2678 HG21  VAL    186    -13.148    5.626   21.612  0.0791 1.4870
ATOM   2679 HG22  VAL    186    -12.826    4.480   22.631  0.0791 1.4870
ATOM   2680 HG23  VAL    186    -12.050    4.560   21.272  0.0791 1.4870
ATOM   2681  N    HIS    187    -16.201    3.055   19.083 -0.4157 1.8240
ATOM   2682  CA   HIS    187    -17.066    2.045   18.486  0.0188 1.9080
ATOM   2683  C    HIS    187    -17.067    2.174   16.963  0.5973 1.9080
ATOM   2684  O    HIS    187    -16.982    1.165   16.252 -0.5679 1.6612
ATOM   2685  CB   HIS    187    -18.484    2.155   19.047 -0.0462 1.9080
ATOM   2686  CG   HIS    187    -19.536    1.258   18.478 -0.0266 1.9080
ATOM   2687  H    HIS    187    -16.549    3.619   19.631  0.2719 0.6000
ATOM   2688  HA   HIS    187    -16.711    1.162   18.718  0.0881 1.3870
ATOM   2689  HB2  HIS    187    -18.438    1.991   20.002  0.0402 1.4870
ATOM   2690  HB3  HIS    187    -18.780    3.071   18.928  0.0402 1.4870
ATOM   2691  CD2  HIS    187    -20.582    1.500   17.646  0.1292 1.9080
ATOM   2692  HD1  HIS    187    -19.056   -0.512   19.278  0.3649 0.6000
ATOM   2693  HE1  HIS    187    -20.871   -1.534   18.178  0.1392 1.3590
ATOM   2694  CE1  HIS    187    -20.625   -0.638   18.139  0.2057 1.9080
ATOM   2695  ND1  HIS    187    -19.603   -0.090   18.765 -0.3811 1.8240
ATOM   2696  NE2  HIS    187    -21.245    0.310   17.441 -0.5727 1.8240
ATOM   2697  HD2  HIS    187    -20.810    2.323   17.279  0.1147 1.4090
ATOM   2698  N    ASP    188    -17.159    3.396   16.430 -0.5163 1.8240
ATOM   2699  CA   ASP    188    -17.186    3.477   14.957  0.0381 1.9080
ATOM   2700  C    ASP    188    -15.890    2.929   14.370  0.5366 1.9080
ATOM   2701  O    ASP    188    -15.897    2.414   13.244 -0.5819 1.6612
ATOM   2702  CB   ASP    188    -17.442    4.899   14.472 -0.0303 1.9080
ATOM   2703  CG   ASP    188    -18.893    5.326   14.579  0.7994 1.9080
ATOM   2704  OD1  ASP    188    -19.776    4.474   14.813 -0.8014 1.6612
ATOM   2705  OD2  ASP    188    -19.175    6.533   14.444 -0.8014 1.6612
ATOM   2706  H    ASP    188    -17.199    4.100   16.922  0.2936 0.6000
ATOM   2707  HA   ASP    188    -17.922    2.915   14.639  0.0880 1.3870
ATOM   2708  HB2  ASP    188    -16.896    5.510   14.992 -0.0122 1.4870
ATOM   2709  HB3  ASP    188    -17.161    4.969   13.546 -0.0122 1.4870
ATOM   2710  N    LEU    189    -14.804    3.030   15.136 -0.4157 1.8240
ATOM   2711  CA   LEU    189    -13.486    2.628   14.657 -0.0518 1.9080
ATOM   2712  C    LEU    189    -13.215    1.156   14.943  0.5973 1.9080
ATOM   2713  O    LEU    189    -12.228    0.596   14.447 -0.5679 1.6612
ATOM   2714  CB   LEU    189    -12.403    3.507   15.290 -0.1102 1.9080
ATOM   2715  CG   LEU    189    -12.407    5.002   14.943  0.3531 1.9080
ATOM   2716  CD1  LEU    189    -11.529    5.805   15.883 -0.4121 1.9080
ATOM   2717  CD2  LEU    189    -11.974    5.201   13.498 -0.4121 1.9080
ATOM   2718  H    LEU    189    -14.883    3.340   15.934  0.2719 0.6000
ATOM   2719  HA   LEU    189    -13.460    2.760   13.687  0.0922 1.3870
ATOM   2720  HB2  LEU    189    -12.478    3.425   16.254  0.0457 1.4870
ATOM   2721  HB3  LEU    189    -11.540    3.145   15.037  0.0457 1.4870
ATOM   2722  HG   LEU    189    -13.326    5.331   15.031 -0.0361 1.4870
ATOM   2723 HD11  LEU    189    -11.818    5.664   16.788  0.1000 1.4870
ATOM   2724 HD12  LEU    189    -10.617    5.522   15.791  0.1000 1.4870
ATOM   2725 HD13  LEU    189    -11.599    6.738   15.667  0.1000 1.4870
ATOM   2726 HD21  LEU    189    -12.539    4.681   12.920  0.1000 1.4870
ATOM   2727 HD22  LEU    189    -12.048    6.129   13.268  0.1000 1.4870
ATOM   2728 HD23  LEU    189    -11.063    4.917   13.394  0.1000 1.4870
ATOM   2729  N    CYS    190    -14.073    0.514   15.719 -0.4157 1.8240
ATOM   2730  CA   CYS    190    -13.795   -0.808   16.263  0.0213 1.9080
ATOM   2731  C    CYS    190    -13.915   -1.917   15.227  0.5973 1.9080
ATOM   2732  O    CYS    190    -14.906   -1.957   14.514 -0.5679 1.6612
ATOM   2733  CB   CYS    190    -14.713   -1.103   17.472 -0.1231 1.9080
ATOM   2734  SG   CYS    190    -14.374   -2.695   18.259 -0.3119 2.0000
ATOM   2735  H    CYS    190    -14.822    0.891   15.908  0.2719 0.6000
ATOM   2736  HA   CYS    190    -12.869   -0.806   16.588  0.1124 1.3870
ATOM   2737  HB2  CYS    190    -14.603   -0.397   18.129  0.1112 1.3870
ATOM   2738  HB3  CYS    190    -15.636   -1.089   17.176  0.1112 1.3870
ATOM   2739  HG   CYS    190    -13.484   -2.659   18.712  0.1933 0.6000
ATOM   2740  N    GLU    191    -12.921   -2.798   15.196 -0.5163 1.8240
ATOM   2741  CA   GLU    191    -12.904   -3.986   14.364  0.0397 1.9080
ATOM   2742  C    GLU    191    -13.951   -5.013   14.762  0.5366 1.9080
ATOM   2743  O    GLU    191    -14.215   -5.929   13.969 -0.5819 1.6612
ATOM   2744  CB   GLU    191    -11.513   -4.649   14.355  0.0560 1.9080
ATOM   2745  CG   GLU    191    -11.043   -5.217   15.683  0.0136 1.9080
ATOM   2746  CD   GLU    191    -10.218   -4.232   16.492  0.8054 1.9080
ATOM   2747  OE1  GLU    191    -10.401   -3.006   16.302 -0.8188 1.6612
ATOM   2748  OE2  GLU    191     -9.404   -4.697   17.324 -0.8188 1.6612
ATOM   2749  H    GLU    191    -12.242   -2.655   15.704  0.2936 0.6000
ATOM   2750  HA   GLU    191    -13.102   -3.705   13.446  0.1105 1.3870
ATOM   2751  HB2  GLU    191    -11.520   -5.366   13.702 -0.0173 1.4870
ATOM   2752  HB3  GLU    191    -10.864   -3.992   14.057 -0.0173 1.4870
ATOM   2753  HG2  GLU    191    -11.817   -5.482   16.204 -0.0425 1.4870
ATOM   2754  HG3  GLU    191    -10.511   -6.011   15.516 -0.0425 1.4870
ATOM   2755  N    ARG    192    -14.578   -4.930   15.937 -0.3479 1.8240
ATOM   2756  CA   ARG    192    -15.613   -5.900   16.250 -0.2637 1.9080
ATOM   2757  C    ARG    192    -17.003   -5.317   15.971  0.7341 1.9080
ATOM   2758  O    ARG    192    -17.974   -5.956   16.365 -0.5894 1.6612
ATOM   2759  CB   ARG    192    -15.551   -6.376   17.706 -0.0007 1.9080
ATOM   2760  CG   ARG    192    -14.179   -6.833   18.167  0.0390 1.9080
ATOM   2761  CD   ARG    192    -14.191   -7.497   19.538  0.0486 1.9080
ATOM   2762  NE   ARG    192    -12.894   -8.110   19.821 -0.5295 1.8240
ATOM   2763  CZ   ARG    192    -12.620   -8.972   20.789  0.8076 1.9080
ATOM   2764  NH1  ARG    192    -13.539   -9.384   21.645 -0.8627 1.8240
ATOM   2765  NH2  ARG    192    -11.380   -9.441   20.911 -0.8627 1.8240
ATOM   2766  H    ARG    192    -14.372   -4.311   16.499  0.2747 0.6000
ATOM   2767  HA   ARG    192    -15.487   -6.678   15.668  0.1560 1.3870
ATOM   2768  HB2  ARG    192    -15.846   -5.653   18.281  0.0327 1.4870
ATOM   2769  HB3  ARG    192    -16.176   -7.112   17.817  0.0327 1.4870
ATOM   2770  HG2  ARG    192    -13.822   -7.459   17.518  0.0285 1.4870
ATOM   2771  HG3  ARG    192    -13.586   -6.066   18.195  0.0285 1.4870
ATOM   2772  HD2  ARG    192    -14.393   -6.834   20.217  0.0687 1.3870
ATOM   2773  HD3  ARG    192    -14.883   -8.176   19.564  0.0687 1.3870
ATOM   2774  HE   ARG    192    -12.242   -7.887   19.307  0.3456 0.6000
ATOM   2775 HH11  ARG    192    -14.345   -9.092   21.583  0.4478 0.6000
ATOM   2776 HH12  ARG    192    -13.330   -9.944   22.262  0.4478 0.6000
ATOM   2777 HH21  ARG    192    -10.767   -9.184   20.365  0.4478 0.6000
ATOM   2778 HH22  ARG    192    -11.191   -9.998   21.537  0.4478 0.6000
ATOM   2779  N    ARG    193    -17.078   -4.156   15.336 -0.3479 1.8240
ATOM   2780  CA   ARG    193    -18.357   -3.515   15.033 -0.2637 1.9080
ATOM   2781  C    ARG    193    -19.243   -4.417   14.182  0.7341 1.9080
ATOM   2782  O    ARG    193    -20.465   -4.451   14.335 -0.5894 1.6612
ATOM   2783  CB   ARG    193    -18.127   -2.155   14.357 -0.0007 1.9080
ATOM   2784  CG   ARG    193    -19.382   -1.295   14.307  0.0390 1.9080
ATOM   2785  CD   ARG    193    -19.164   -0.028   13.497  0.0486 1.9080
ATOM   2786  NE   ARG    193    -20.342    0.841   13.569 -0.5295 1.8240
ATOM   2787  CZ   ARG    193    -20.548    1.902   12.792  0.8076 1.9080
ATOM   2788  NH1  ARG    193    -19.636    2.217   11.882 -0.8627 1.8240
ATOM   2789  NH2  ARG    193    -21.654    2.629   12.941 -0.8627 1.8240
ATOM   2790  H    ARG    193    -16.351   -3.766   15.096  0.2747 0.6000
ATOM   2791  HA   ARG    193    -18.820   -3.354   15.881  0.1560 1.3870
ATOM   2792  HB2  ARG    193    -17.435   -1.676   14.839  0.0327 1.4870
ATOM   2793  HB3  ARG    193    -17.810   -2.303   13.452  0.0327 1.4870
ATOM   2794  HG2  ARG    193    -20.106   -1.807   13.913  0.0285 1.4870
ATOM   2795  HG3  ARG    193    -19.643   -1.056   15.211  0.0285 1.4870
ATOM   2796  HD2  ARG    193    -18.391    0.446   13.839  0.0687 1.3870
ATOM   2797  HD3  ARG    193    -18.990   -0.261   12.572  0.0687 1.3870
ATOM   2798  HE   ARG    193    -20.942    0.652   14.156  0.3456 0.6000
ATOM   2799 HH11  ARG    193    -18.927    1.738   11.799  0.4478 0.6000
ATOM   2800 HH12  ARG    193    -19.753    2.902   11.375  0.4478 0.6000
ATOM   2801 HH21  ARG    193    -22.235    2.412   13.536  0.4478 0.6000
ATOM   2802 HH22  ARG    193    -21.786    3.317   12.441  0.4478 0.6000
ATOM   2803  N    LYS    194    -18.645   -5.191   13.275 -0.3479 1.8240
ATOM   2804  CA   LYS    194    -19.438   -6.112   12.468 -0.2400 1.9080
ATOM   2805  C    LYS    194    -20.197   -7.068   13.373  0.7341 1.9080
ATOM   2806  O    LYS    194    -21.319   -7.450   13.065 -0.5894 1.6612
ATOM   2807  CB   LYS    194    -18.591   -6.917   11.480 -0.0094 1.9080
ATOM   2808  CG   LYS    194    -17.814   -8.070   12.107  0.0187 1.9080
ATOM   2809  CD   LYS    194    -16.632   -8.443   11.220 -0.0479 1.9080
ATOM   2810  CE   LYS    194    -15.505   -9.072   12.030 -0.0143 1.9080
ATOM   2811  NZ   LYS    194    -14.621   -9.913   11.173 -0.3854 1.8240
ATOM   2812  H    LYS    194    -17.793   -5.147   13.167  0.2747 0.6000
ATOM   2813  HA   LYS    194    -20.091   -5.590   11.957  0.1426 1.3870
ATOM   2814  HB2  LYS    194    -19.172   -7.274   10.791  0.0362 1.4870
ATOM   2815  HB3  LYS    194    -17.961   -6.317   11.050  0.0362 1.4870
ATOM   2816  HG2  LYS    194    -17.493   -7.809   12.985  0.0103 1.4870
ATOM   2817  HG3  LYS    194    -18.397   -8.838   12.213  0.0103 1.4870
ATOM   2818  HD2  LYS    194    -16.926   -9.068   10.539  0.0621 1.4870
ATOM   2819  HD3  LYS    194    -16.301   -7.649   10.773  0.0621 1.4870
ATOM   2820  HE2  LYS    194    -14.979   -8.371   12.446  0.1135 1.1000
ATOM   2821  HE3  LYS    194    -15.884   -9.620   12.734  0.1135 1.1000
ATOM   2822  HZ1  LYS    194    -14.295   -9.418   10.508  0.3400 0.6000
ATOM   2823  HZ2  LYS    194    -13.949  -10.231   11.662  0.3400 0.6000
ATOM   2824  HZ3  LYS    194    -15.089  -10.590   10.836  0.3400 0.6000
ATOM   2825  N    HIS    195    -19.591   -7.460   14.493 -0.3479 1.8240
ATOM   2826  CA   HIS    195    -20.257   -8.422   15.366 -0.1354 1.9080
ATOM   2827  C    HIS    195    -21.414   -7.746   16.097  0.7341 1.9080
ATOM   2828  O    HIS    195    -22.493   -8.301   16.265 -0.5894 1.6612
ATOM   2829  CB   HIS    195    -19.273   -9.034   16.357 -0.0414 1.9080
ATOM   2830  CG   HIS    195    -18.214   -9.891   15.738 -0.0012 1.9080
ATOM   2831  H    HIS    195    -18.816   -7.151   14.698  0.2747 0.6000
ATOM   2832  HA   HIS    195    -20.622   -9.142   14.810  0.1212 1.3870
ATOM   2833  HB2  HIS    195    -18.841   -8.317   16.848  0.0810 1.4870
ATOM   2834  HB3  HIS    195    -19.768   -9.569   16.996  0.0810 1.4870
ATOM   2835  HE2  HIS    195    -15.419  -11.026   14.781  0.3911 0.6000
ATOM   2836  CD2  HIS    195    -16.870   -9.761   15.675 -0.1141 1.9080
ATOM   2837  HD1  HIS    195    -19.300  -11.400   14.982  0.3866 0.6000
ATOM   2838  HE1  HIS    195    -17.339  -12.423   14.173  0.2681 1.3590
ATOM   2839  CE1  HIS    195    -17.399  -11.624   14.646 -0.0170 1.9080
ATOM   2840  ND1  HIS    195    -18.510  -11.074   15.085 -0.1513 1.8240
ATOM   2841  NE2  HIS    195    -16.378  -10.851   14.987 -0.1718 1.8240
ATOM   2842  HD2  HIS    195    -16.367   -9.064   16.032  0.2317 1.4090
ATOM   2843  N    PHE    196    -21.178   -6.519   16.538 -0.4157 1.8240
ATOM   2844  CA   PHE    196    -22.208   -5.716   17.192 -0.0024 1.9080
ATOM   2845  C    PHE    196    -23.479   -5.667   16.337  0.5973 1.9080
ATOM   2846  O    PHE    196    -24.593   -5.922   16.792 -0.5679 1.6612
ATOM   2847  CB   PHE    196    -21.668   -4.311   17.431 -0.0343 1.9080
ATOM   2848  CG   PHE    196    -22.575   -3.309   18.110  0.0118 1.9080
ATOM   2849  CD1  PHE    196    -23.471   -2.547   17.366 -0.1256 1.9080
ATOM   2850  CD2  PHE    196    -22.540   -3.118   19.476 -0.1256 1.9080
ATOM   2851  CE1  PHE    196    -24.292   -1.614   17.958 -0.1704 1.9080
ATOM   2852  CE2  PHE    196    -23.364   -2.183   20.080 -0.1704 1.9080
ATOM   2853  CZ   PHE    196    -24.244   -1.429   19.323 -0.1072 1.9080
ATOM   2854  H    PHE    196    -20.393   -6.185   16.437  0.2719 0.6000
ATOM   2855  HA   PHE    196    -22.424   -6.122   18.058  0.0978 1.3870
ATOM   2856  HB2  PHE    196    -20.860   -4.388   17.962  0.0295 1.4870
ATOM   2857  HB3  PHE    196    -21.410   -3.943   16.571  0.0295 1.4870
ATOM   2858  HD1  PHE    196    -23.515   -2.671   16.445  0.1330 1.4590
ATOM   2859  HD2  PHE    196    -21.957   -3.621   19.997  0.1330 1.4590
ATOM   2860  HE1  PHE    196    -24.876   -1.111   17.439  0.1430 1.4590
ATOM   2861  HE2  PHE    196    -23.326   -2.060   21.001  0.1430 1.4590
ATOM   2862  HZ   PHE    196    -24.798   -0.805   19.731  0.1297 1.4590
ATOM   2863  N    ASP    197    -23.251   -5.308   15.087 -0.5163 1.8240
ATOM   2864  CA   ASP    197    -24.295   -5.049   14.113  0.0381 1.9080
ATOM   2865  C    ASP    197    -25.014   -6.350   13.769  0.5366 1.9080
ATOM   2866  O    ASP    197    -26.194   -6.337   13.417 -0.5819 1.6612
ATOM   2867  CB   ASP    197    -23.714   -4.432   12.840 -0.0303 1.9080
ATOM   2868  CG   ASP    197    -23.376   -2.968   13.020  0.7994 1.9080
ATOM   2869  OD1  ASP    197    -23.887   -2.382   13.998 -0.8014 1.6612
ATOM   2870  OD2  ASP    197    -22.618   -2.414   12.202 -0.8014 1.6612
ATOM   2871  H    ASP    197    -22.434   -5.223   14.835  0.2936 0.6000
ATOM   2872  HA   ASP    197    -24.941   -4.423   14.500  0.0880 1.3870
ATOM   2873  HB2  ASP    197    -22.911   -4.916   12.589 -0.0122 1.4870
ATOM   2874  HB3  ASP    197    -24.355   -4.525   12.119 -0.0122 1.4870
ATOM   2875  N    ALA    198    -24.264   -7.439   13.872 -0.4157 1.8240
ATOM   2876  CA   ALA    198    -24.780   -8.770   13.588  0.0337 1.9080
ATOM   2877  C    ALA    198    -25.422   -9.386   14.831  0.5973 1.9080
ATOM   2878  O    ALA    198    -25.908  -10.524   14.788 -0.5679 1.6612
ATOM   2879  CB   ALA    198    -23.669   -9.666   13.065 -0.1825 1.9080
ATOM   2880  H    ALA    198    -23.444   -7.356   14.115  0.2719 0.6000
ATOM   2881  HA   ALA    198    -25.466   -8.694   12.893  0.0823 1.3870
ATOM   2882  HB1  ALA    198    -22.989   -9.759   13.737  0.0603 1.4870
ATOM   2883  HB2  ALA    198    -24.029  -10.531   12.853  0.0603 1.4870
ATOM   2884  HB3  ALA    198    -23.288   -9.276   12.276  0.0603 1.4870
ATOM   2885  N    GLY    199    -25.397   -8.614   15.912 -0.4157 1.8240
ATOM   2886  CA   GLY    199    -25.889   -9.026   17.205 -0.0252 1.9080
ATOM   2887  C    GLY    199    -25.061  -10.119   17.845  0.5973 1.9080
ATOM   2888  O    GLY    199    -25.578  -10.945   18.602 -0.5679 1.6612
ATOM   2889  H    GLY    199    -25.068   -7.824   15.837  0.2719 0.6000
ATOM   2890  HA2  GLY    199    -25.903   -8.257   17.795  0.0698 1.3870
ATOM   2891  HA3  GLY    199    -26.802   -9.341   17.108  0.0698 1.3870
ATOM   2892  N    GLU    200    -23.753  -10.148   17.554 -0.5163 1.8240
ATOM   2893  CA   GLU    200    -22.942  -11.249   18.093  0.0397 1.9080
ATOM   2894  C    GLU    200    -22.160  -10.820   19.330  0.5366 1.9080
ATOM   2895  O    GLU    200    -21.147  -10.140   19.194 -0.5819 1.6612
ATOM   2896  CB   GLU    200    -21.999  -11.747   16.999  0.0560 1.9080
ATOM   2897  CG   GLU    200    -22.722  -12.382   15.827  0.0136 1.9080
ATOM   2898  CD   GLU    200    -21.874  -12.688   14.615  0.8054 1.9080
ATOM   2899  OE1  GLU    200    -21.051  -11.850   14.186 -0.8188 1.6612
ATOM   2900  OE2  GLU    200    -22.053  -13.806   14.071 -0.8188 1.6612
ATOM   2901  H    GLU    200    -23.396   -9.537   17.066  0.2936 0.6000
ATOM   2902  HA   GLU    200    -23.543  -11.983   18.343  0.1105 1.3870
ATOM   2903  HB2  GLU    200    -21.471  -11.000   16.675 -0.0173 1.4870
ATOM   2904  HB3  GLU    200    -21.388  -12.396   17.381 -0.0173 1.4870
ATOM   2905  HG2  GLU    200    -23.127  -13.210   16.130 -0.0425 1.4870
ATOM   2906  HG3  GLU    200    -23.440  -11.791   15.554 -0.0425 1.4870
ATOM   2907  N    PHE    201    -22.596  -11.194   20.525 -0.4157 1.8240
ATOM   2908  CA   PHE    201    -22.027  -10.678   21.764 -0.0024 1.9080
ATOM   2909  C    PHE    201    -21.459  -11.761   22.668  0.5973 1.9080
ATOM   2910  O    PHE    201    -22.013  -12.856   22.758 -0.5679 1.6612
ATOM   2911  CB   PHE    201    -23.099   -9.913   22.566 -0.0343 1.9080
ATOM   2912  CG   PHE    201    -23.784   -8.793   21.800  0.0118 1.9080
ATOM   2913  CD1  PHE    201    -23.147   -7.604   21.582 -0.1256 1.9080
ATOM   2914  CD2  PHE    201    -25.073   -8.947   21.304 -0.1256 1.9080
ATOM   2915  CE1  PHE    201    -23.727   -6.564   20.890 -0.1704 1.9080
ATOM   2916  CE2  PHE    201    -25.668   -7.918   20.597 -0.1704 1.9080
ATOM   2917  CZ   PHE    201    -25.010   -6.721   20.383 -0.1072 1.9080
ATOM   2918  H    PHE    201    -23.239  -11.762   20.571  0.2719 0.6000
ATOM   2919  HA   PHE    201    -21.306  -10.054   21.536  0.0978 1.3870
ATOM   2920  HB2  PHE    201    -23.773  -10.543   22.862  0.0295 1.4870
ATOM   2921  HB3  PHE    201    -22.682   -9.536   23.358  0.0295 1.4870
ATOM   2922  HD1  PHE    201    -22.287   -7.491   21.916  0.1330 1.4590
ATOM   2923  HD2  PHE    201    -25.535   -9.741   21.446  0.1330 1.4590
ATOM   2924  HE1  PHE    201    -23.264   -5.768   20.763  0.1430 1.4590
ATOM   2925  HE2  PHE    201    -26.528   -8.033   20.260  0.1430 1.4590
ATOM   2926  HZ   PHE    201    -25.419   -6.035   19.907  0.1297 1.4590
ATOM   2927  N    ALA    202    -20.354  -11.437   23.357 -0.4157 1.8240
ATOM   2928  CA   ALA    202    -19.871  -12.349   24.399  0.0337 1.9080
ATOM   2929  C    ALA    202    -20.736  -12.160   25.642  0.5973 1.9080
ATOM   2930  O    ALA    202    -20.950  -11.026   26.091 -0.5679 1.6612
ATOM   2931  CB   ALA    202    -18.394  -12.121   24.673 -0.1825 1.9080
ATOM   2932  H    ALA    202    -19.935  -10.706   23.189  0.2719 0.6000
ATOM   2933  HA   ALA    202    -19.986  -13.268   24.080  0.0823 1.3870
ATOM   2934  HB1  ALA    202    -17.892  -12.268   23.868  0.0603 1.4870
ATOM   2935  HB2  ALA    202    -18.259  -11.220   24.974  0.0603 1.4870
ATOM   2936  HB3  ALA    202    -18.096  -12.732   25.351  0.0603 1.4870
ATOM   2937  N    PRO    203    -21.293  -13.229   26.183 -0.2548 1.8240
ATOM   2938  CA   PRO    203    -22.086  -13.131   27.404 -0.0266 1.9080
ATOM   2939  C    PRO    203    -21.292  -13.129   28.703  0.5896 1.9080
ATOM   2940  O    PRO    203    -21.839  -12.780   29.754 -0.5748 1.6612
ATOM   2941  CB   PRO    203    -22.891  -14.445   27.363 -0.0070 1.9080
ATOM   2942  CG   PRO    203    -21.911  -15.399   26.753  0.0189 1.9080
ATOM   2943  CD   PRO    203    -21.277  -14.602   25.639  0.0192 1.9080
ATOM   2944  HA   PRO    203    -22.686  -12.357   27.365  0.0641 1.3870
ATOM   2945  HB2  PRO    203    -23.150  -14.729   28.254  0.0253 1.4870
ATOM   2946  HB3  PRO    203    -23.685  -14.355   26.813  0.0253 1.4870
ATOM   2947  HG2  PRO    203    -21.247  -15.678   27.402  0.0213 1.4870
ATOM   2948  HG3  PRO    203    -22.362  -16.184   26.404  0.0213 1.4870
ATOM   2949  HD2  PRO    203    -20.371  -14.901   25.464  0.0391 1.3870
ATOM   2950  HD3  PRO    203    -21.797  -14.663   24.823  0.0391 1.3870
ATOM   2951  N    SER    204    -20.034  -13.517   28.661 -0.4157 1.8240
ATOM   2952  CA   SER    204    -19.142  -13.621   29.803 -0.0249 1.9080
ATOM   2953  C    SER    204    -17.721  -13.726   29.243  0.5973 1.9080
ATOM   2954  O    SER    204    -17.606  -13.925   28.021 -0.5679 1.6612
ATOM   2955  CB   SER    204    -19.473  -14.807   30.700  0.2117 1.9080
ATOM   2956  OG   SER    204    -19.196  -16.056   30.080 -0.6546 1.7210
ATOM   2957  H    SER    204    -19.713  -13.727   27.891  0.2719 0.6000
ATOM   2958  HA   SER    204    -19.211  -12.798   30.331  0.0843 1.3870
ATOM   2959  HB2  SER    204    -18.957  -14.738   31.519  0.0352 1.3870
ATOM   2960  HB3  SER    204    -20.413  -14.772   30.938  0.0352 1.3870
ATOM   2961  HG   SER    204    -18.767  -16.666   30.743  0.4275 0.0000
ATOM   2962  N    PHE    205    -16.703  -13.587   30.093 -0.4157 1.8240
ATOM   2963  CA   PHE    205    -15.330  -13.633   29.601 -0.0024 1.9080
ATOM   2964  C    PHE    205    -14.924  -15.073   29.338  0.5973 1.9080
ATOM   2965  O    PHE    205    -14.184  -15.307   28.384 -0.5679 1.6612
ATOM   2966  CB   PHE    205    -14.368  -12.921   30.572 -0.0343 1.9080
ATOM   2967  CG   PHE    205    -14.558  -11.410   30.475  0.0118 1.9080
ATOM   2968  CD1  PHE    205    -14.135  -10.728   29.349 -0.1256 1.9080
ATOM   2969  CD2  PHE    205    -15.160  -10.708   31.499 -0.1256 1.9080
ATOM   2970  CE1  PHE    205    -14.326   -9.369   29.222 -0.1704 1.9080
ATOM   2971  CE2  PHE    205    -15.347   -9.344   31.394 -0.1704 1.9080
ATOM   2972  CZ   PHE    205    -14.945   -8.683   30.250 -0.1072 1.9080
ATOM   2973  H    PHE    205    -16.857  -13.470   30.932  0.2719 0.6000
ATOM   2974  HA   PHE    205    -15.303  -13.154   28.747  0.0978 1.3870
ATOM   2975  HB2  PHE    205    -14.542  -13.215   31.480  0.0295 1.4870
ATOM   2976  HB3  PHE    205    -13.451  -13.150   30.350  0.0295 1.4870
ATOM   2977  HD1  PHE    205    -13.715  -11.195   28.664  0.1330 1.4590
ATOM   2978  HD2  PHE    205    -15.442  -11.156   32.264  0.1330 1.4590
ATOM   2979  HE1  PHE    205    -14.042   -8.920   28.459  0.1430 1.4590
ATOM   2980  HE2  PHE    205    -15.742   -8.872   32.090  0.1430 1.4590
ATOM   2981  HZ   PHE    205    -15.094   -7.768   30.169  0.1297 1.4590
ATOM   2982  N    ASN    206    -15.402  -16.036   30.130 -0.4157 1.8240
ATOM   2983  CA   ASN    206    -15.124  -17.432   29.847  0.0143 1.9080
ATOM   2984  C    ASN    206    -16.250  -18.044   29.013  0.5973 1.9080
ATOM   2985  O    ASN    206    -17.072  -18.825   29.483 -0.5679 1.6612
ATOM   2986  CB   ASN    206    -14.941  -18.269   31.110 -0.2041 1.9080
ATOM   2987  CG   ASN    206    -14.406  -19.649   30.739  0.7130 1.9080
ATOM   2988  H    ASN    206    -15.879  -15.826   30.815  0.2719 0.6000
ATOM   2989  HA   ASN    206    -14.295  -17.479   29.326  0.1048 1.3870
ATOM   2990  HB2  ASN    206    -14.319  -17.828   31.709  0.0797 1.4870
ATOM   2991  HB3  ASN    206    -15.791  -18.360   31.568  0.0797 1.4870
ATOM   2992  OD1  ASN    206    -13.738  -19.817   29.719 -0.5931 1.6612
ATOM   2993  ND2  ASN    206    -14.710  -20.629   31.570 -0.9191 1.8240
ATOM   2994 HD22  ASN    206    -14.437  -21.429   31.409  0.4196 0.6000
ATOM   2995 HD21  ASN    206    -15.180  -20.469   32.271  0.4196 0.6000
ATOM   2996  N    SER    207    -16.274  -17.653   27.748 -0.4157 1.8240
ATOM   2997  CA   SER    207    -17.327  -18.131   26.858 -0.0249 1.9080
ATOM   2998  C    SER    207    -16.760  -18.274   25.461  0.5973 1.9080
ATOM   2999  O    SER    207    -15.733  -17.659   25.177 -0.5679 1.6612
ATOM   3000  CB   SER    207    -18.511  -17.172   26.860  0.2117 1.9080
ATOM   3001  OG   SER    207    -18.120  -15.954   26.250 -0.6546 1.7210
ATOM   3002  H    SER    207    -15.670  -17.117   27.451  0.2719 0.6000
ATOM   3003  HA   SER    207    -17.631  -19.010   27.169  0.0843 1.3870
ATOM   3004  HB2  SER    207    -19.253  -17.562   26.372  0.0352 1.3870
ATOM   3005  HB3  SER    207    -18.800  -17.005   27.771  0.0352 1.3870
ATOM   3006  HG   SER    207    -17.964  -15.263   26.954  0.4275 0.0000
ATOM   3007  N    GLU    208    -17.387  -19.063   24.598 -0.5163 1.8240
ATOM   3008  CA   GLU    208    -16.890  -19.254   23.243  0.0397 1.9080
ATOM   3009  C    GLU    208    -16.907  -17.976   22.419  0.5366 1.9080
ATOM   3010  O    GLU    208    -16.050  -17.730   21.578 -0.5819 1.6612
ATOM   3011  CB   GLU    208    -17.727  -20.343   22.550  0.0560 1.9080
ATOM   3012  CG   GLU    208    -17.135  -21.734   22.704  0.0136 1.9080
ATOM   3013  CD   GLU    208    -18.133  -22.832   22.397  0.8054 1.9080
ATOM   3014  OE1  GLU    208    -19.124  -22.555   21.691 -0.8188 1.6612
ATOM   3015  OE2  GLU    208    -17.926  -23.972   22.862 -0.8188 1.6612
ATOM   3016  H    GLU    208    -18.103  -19.471   24.845  0.2936 0.6000
ATOM   3017  HA   GLU    208    -15.963  -19.570   23.299  0.1105 1.3870
ATOM   3018  HB2  GLU    208    -18.622  -20.339   22.924 -0.0173 1.4870
ATOM   3019  HB3  GLU    208    -17.799  -20.133   21.605 -0.0173 1.4870
ATOM   3020  HG2  GLU    208    -16.373  -21.821   22.108 -0.0425 1.4870
ATOM   3021  HG3  GLU    208    -16.813  -21.842   23.612 -0.0425 1.4870
ATOM   3022  N    GLU    209    -17.918  -17.147   22.642 -0.5163 1.8240
ATOM   3023  CA   GLU    209    -18.095  -15.926   21.875  0.0397 1.9080
ATOM   3024  C    GLU    209    -16.937  -14.969   22.106  0.5366 1.9080
ATOM   3025  O    GLU    209    -16.436  -14.316   21.195 -0.5819 1.6612
ATOM   3026  CB   GLU    209    -19.426  -15.286   22.286  0.0560 1.9080
ATOM   3027  CG   GLU    209    -20.656  -16.102   21.931  0.0136 1.9080
ATOM   3028  CD   GLU    209    -21.125  -17.071   22.989  0.8054 1.9080
ATOM   3029  OE1  GLU    209    -20.343  -17.520   23.852 -0.8188 1.6612
ATOM   3030  OE2  GLU    209    -22.330  -17.425   22.969 -0.8188 1.6612
ATOM   3031  H    GLU    209    -18.487  -17.339   23.259  0.2936 0.6000
ATOM   3032  HA   GLU    209    -18.133  -16.152   20.923  0.1105 1.3870
ATOM   3033  HB2  GLU    209    -19.417  -15.141   23.245 -0.0173 1.4870
ATOM   3034  HB3  GLU    209    -19.498  -14.417   21.859 -0.0173 1.4870
ATOM   3035  HG2  GLU    209    -21.382  -15.491   21.733 -0.0425 1.4870
ATOM   3036  HG3  GLU    209    -20.467  -16.603   21.121 -0.0425 1.4870
ATOM   3037  N    ALA    210    -16.508  -14.875   23.359 -0.4157 1.8240
ATOM   3038  CA   ALA    210    -15.391  -14.019   23.748  0.0337 1.9080
ATOM   3039  C    ALA    210    -14.110  -14.600   23.157  0.5973 1.9080
ATOM   3040  O    ALA    210    -13.260  -13.874   22.651 -0.5679 1.6612
ATOM   3041  CB   ALA    210    -15.293  -13.883   25.255 -0.1825 1.9080
ATOM   3042  H    ALA    210    -16.905  -15.336   23.967  0.2719 0.6000
ATOM   3043  HA   ALA    210    -15.533  -13.129   23.365  0.0823 1.3870
ATOM   3044  HB1  ALA    210    -15.144  -14.748   25.646  0.0603 1.4870
ATOM   3045  HB2  ALA    210    -16.112  -13.516   25.597  0.0603 1.4870
ATOM   3046  HB3  ALA    210    -14.564  -13.301   25.478  0.0603 1.4870
ATOM   3047  N    ARG    211    -14.013  -15.928   23.217 -0.3479 1.8240
ATOM   3048  CA   ARG    211    -12.872  -16.620   22.621 -0.2637 1.9080
ATOM   3049  C    ARG    211    -12.767  -16.357   21.129  0.7341 1.9080
ATOM   3050  O    ARG    211    -11.669  -16.184   20.593 -0.5894 1.6612
ATOM   3051  CB   ARG    211    -12.940  -18.127   22.919 -0.0007 1.9080
ATOM   3052  CG   ARG    211    -11.680  -18.856   22.494  0.0390 1.9080
ATOM   3053  CD   ARG    211    -11.755  -20.349   22.726  0.0486 1.9080
ATOM   3054  NE   ARG    211    -11.827  -20.672   24.142 -0.5295 1.8240
ATOM   3055  CZ   ARG    211    -10.810  -20.797   24.977  0.8076 1.9080
ATOM   3056  NH1  ARG    211     -9.568  -20.623   24.541 -0.8627 1.8240
ATOM   3057  NH2  ARG    211    -11.036  -21.095   26.247 -0.8627 1.8240
ATOM   3058  H    ARG    211    -14.627  -16.383   23.611  0.2747 0.6000
ATOM   3059  HA   ARG    211    -12.059  -16.270   23.043  0.1560 1.3870
ATOM   3060  HB2  ARG    211    -13.078  -18.258   23.870  0.0327 1.4870
ATOM   3061  HB3  ARG    211    -13.701  -18.509   22.453  0.0327 1.4870
ATOM   3062  HG2  ARG    211    -11.522  -18.690   21.552  0.0285 1.4870
ATOM   3063  HG3  ARG    211    -10.926  -18.498   22.989  0.0285 1.4870
ATOM   3064  HD2  ARG    211    -12.538  -20.703   22.277  0.0687 1.3870
ATOM   3065  HD3  ARG    211    -10.972  -20.772   22.340  0.0687 1.3870
ATOM   3066  HE   ARG    211    -12.612  -20.796   24.469  0.3456 0.6000
ATOM   3067 HH11  ARG    211     -9.426  -20.429   23.716  0.4478 0.6000
ATOM   3068 HH12  ARG    211     -8.907  -20.704   25.085  0.4478 0.6000
ATOM   3069 HH21  ARG    211    -11.842  -21.207   26.525  0.4478 0.6000
ATOM   3070 HH22  ARG    211    -10.378  -21.177   26.793  0.4478 0.6000
ATOM   3071  N    LYS    212    -13.886  -16.294   20.405 -0.3479 1.8240
ATOM   3072  CA   LYS    212    -13.837  -16.035   18.973 -0.2400 1.9080
ATOM   3073  C    LYS    212    -13.777  -14.549   18.656  0.7341 1.9080
ATOM   3074  O    LYS    212    -13.778  -14.134   17.492 -0.5894 1.6612
ATOM   3075  CB   LYS    212    -15.056  -16.654   18.272 -0.0094 1.9080
ATOM   3076  CG   LYS    212    -15.227  -18.141   18.480  0.0187 1.9080
ATOM   3077  CD   LYS    212    -16.510  -18.667   17.852 -0.0479 1.9080
ATOM   3078  CE   LYS    212    -17.723  -17.875   18.325 -0.0143 1.9080
ATOM   3079  NZ   LYS    212    -18.923  -18.743   18.477 -0.3854 1.8240
ATOM   3080  H    LYS    212    -14.647  -16.409   20.789  0.2747 0.6000
ATOM   3081  HA   LYS    212    -13.029  -16.458   18.613  0.1426 1.3870
ATOM   3082  HB2  LYS    212    -15.855  -16.205   18.589  0.0362 1.4870
ATOM   3083  HB3  LYS    212    -14.984  -16.483   17.320  0.0362 1.4870
ATOM   3084  HG2  LYS    212    -14.470  -18.606   18.092  0.0103 1.4870
ATOM   3085  HG3  LYS    212    -15.238  -18.330   19.431  0.0103 1.4870
ATOM   3086  HD2  LYS    212    -16.444  -18.607   16.887  0.0621 1.4870
ATOM   3087  HD3  LYS    212    -16.624  -19.601   18.088  0.0621 1.4870
ATOM   3088  HE2  LYS    212    -17.520  -17.456   19.176  0.1135 1.1000
ATOM   3089  HE3  LYS    212    -17.916  -17.171   17.685  0.1135 1.1000
ATOM   3090  HZ1  LYS    212    -19.106  -19.134   17.699  0.3400 0.6000
ATOM   3091  HZ2  LYS    212    -18.761  -19.367   19.091  0.3400 0.6000
ATOM   3092  HZ3  LYS    212    -19.617  -18.249   18.733  0.3400 0.6000
ATOM   3093  N    GLY    213    -13.716  -13.734   19.716 -0.4157 1.8240
ATOM   3094  CA   GLY    213    -13.561  -12.314   19.516 -0.0252 1.9080
ATOM   3095  C    GLY    213    -14.814  -11.511   19.267  0.5973 1.9080
ATOM   3096  O    GLY    213    -14.739  -10.471   18.590 -0.5679 1.6612
ATOM   3097  H    GLY    213    -13.769  -14.055   20.512  0.2719 0.6000
ATOM   3098  HA2  GLY    213    -13.120  -11.948   20.299  0.0698 1.3870
ATOM   3099  HA3  GLY    213    -12.965  -12.181   18.763  0.0698 1.3870
ATOM   3100  N    TRP    214    -15.960  -11.938   19.802 -0.4157 1.8240
ATOM   3101  CA   TRP    214    -17.199  -11.181   19.559 -0.0275 1.9080
ATOM   3102  C    TRP    214    -17.274   -9.896   20.379  0.5973 1.9080
ATOM   3103  O    TRP    214    -16.398   -9.577   21.182 -0.5679 1.6612
ATOM   3104  CB   TRP    214    -18.411  -12.070   19.813 -0.0050 1.9080
ATOM   3105  CG   TRP    214    -18.641  -13.034   18.689 -0.1415 1.9080
ATOM   3106  CD1  TRP    214    -17.816  -13.230   17.614 -0.1638 1.9080
ATOM   3107  CD2  TRP    214    -19.746  -13.925   18.521  0.1243 1.9080
ATOM   3108  NE1  TRP    214    -18.344  -14.194   16.784 -0.3418 1.8240
ATOM   3109  CE2  TRP    214    -19.528  -14.635   17.315  0.1380 1.9080
ATOM   3110  CE3  TRP    214    -20.899  -14.198   19.258 -0.2387 1.9080
ATOM   3111  CZ2  TRP    214    -20.426  -15.597   16.845 -0.2601 1.9080
ATOM   3112  CZ3  TRP    214    -21.789  -15.155   18.786 -0.1972 1.9080
ATOM   3113  CH2  TRP    214    -21.546  -15.842   17.591 -0.1134 1.9080
ATOM   3114  H    TRP    214    -15.975  -12.650   20.284  0.2719 0.6000
ATOM   3115  HA   TRP    214    -17.209  -10.930   18.613  0.1123 1.3870
ATOM   3116  HB2  TRP    214    -18.280  -12.564   20.637  0.0339 1.4870
ATOM   3117  HB3  TRP    214    -19.198  -11.512   19.921  0.0339 1.4870
ATOM   3118  HD1  TRP    214    -17.017  -12.777   17.465  0.2062 1.4090
ATOM   3119  HE1  TRP    214    -17.989  -14.474   16.052  0.3412 0.6000
ATOM   3120  HE3  TRP    214    -21.069  -13.747   20.053  0.1700 1.4590
ATOM   3121  HZ2  TRP    214    -20.266  -16.055   16.052  0.1572 1.4590
ATOM   3122  HZ3  TRP    214    -22.559  -15.342   19.272  0.1447 1.4590
ATOM   3123  HH2  TRP    214    -22.159  -16.478   17.297  0.1417 1.4590
ATOM   3124  N    CYS    215    -18.329   -9.117   20.142 -0.4157 1.8240
ATOM   3125  CA   CYS    215    -18.456   -7.773   20.688  0.0213 1.9080
ATOM   3126  C    CYS    215    -18.588   -7.815   22.211  0.5973 1.9080
ATOM   3127  O    CYS    215    -19.151   -8.776   22.731 -0.5679 1.6612
ATOM   3128  CB   CYS    215    -19.646   -7.050   20.057 -0.1231 1.9080
ATOM   3129  SG   CYS    215    -20.095   -5.501   20.852 -0.3119 2.0000
ATOM   3130  H    CYS    215    -18.962   -9.421   19.644  0.2719 0.6000
ATOM   3131  HA   CYS    215    -17.642   -7.274   20.466  0.1124 1.3870
ATOM   3132  HB2  CYS    215    -19.440   -6.871   19.125  0.1112 1.3870
ATOM   3133  HB3  CYS    215    -20.413   -7.643   20.078  0.1112 1.3870
ATOM   3134  HG   CYS    215    -19.431   -4.792   20.608  0.1933 0.6000
ATOM   3135  N    LEU    216    -18.065   -6.796   22.884 -0.4157 1.8240
ATOM   3136  CA   LEU    216    -17.966   -6.786   24.344 -0.0518 1.9080
ATOM   3137  C    LEU    216    -19.031   -5.937   25.018  0.5973 1.9080
ATOM   3138  O    LEU    216    -19.007   -5.668   26.227 -0.5679 1.6612
ATOM   3139  CB   LEU    216    -16.552   -6.321   24.763 -0.1102 1.9080
ATOM   3140  CG   LEU    216    -15.406   -7.191   24.238  0.3531 1.9080
ATOM   3141  CD1  LEU    216    -14.069   -6.717   24.791 -0.4121 1.9080
ATOM   3142  CD2  LEU    216    -15.621   -8.668   24.571 -0.4121 1.9080
ATOM   3143  H    LEU    216    -17.774   -6.116   22.446  0.2719 0.6000
ATOM   3144  HA   LEU    216    -18.080   -7.708   24.656  0.0922 1.3870
ATOM   3145  HB2  LEU    216    -16.420   -5.414   24.448  0.0457 1.4870
ATOM   3146  HB3  LEU    216    -16.507   -6.303   25.732  0.0457 1.4870
ATOM   3147  HG   LEU    216    -15.380   -7.102   23.263 -0.0361 1.4870
ATOM   3148 HD11  LEU    216    -13.925   -5.803   24.538  0.1000 1.4870
ATOM   3149 HD12  LEU    216    -14.075   -6.788   25.748  0.1000 1.4870
ATOM   3150 HD13  LEU    216    -13.364   -7.263   24.433  0.1000 1.4870
ATOM   3151 HD21  LEU    216    -16.483   -8.945   24.251  0.1000 1.4870
ATOM   3152 HD22  LEU    216    -14.939   -9.194   24.148  0.1000 1.4870
ATOM   3153 HD23  LEU    216    -15.577   -8.791   25.522  0.1000 1.4870
ATOM   3154  N    TYR    217    -20.022   -5.502   24.231 -0.4157 1.8240
ATOM   3155  CA   TYR    217    -21.040   -4.604   24.758 -0.0014 1.9080
ATOM   3156  C    TYR    217    -21.754   -5.147   25.987  0.5973 1.9080
ATOM   3157  O    TYR    217    -22.042   -4.400   26.931 -0.5679 1.6612
ATOM   3158  CB   TYR    217    -22.093   -4.292   23.682 -0.0152 1.9080
ATOM   3159  CG   TYR    217    -23.064   -3.211   24.124 -0.0011 1.9080
ATOM   3160  CD1  TYR    217    -22.733   -1.867   24.050 -0.1906 1.9080
ATOM   3161  CD2  TYR    217    -24.324   -3.541   24.620 -0.1906 1.9080
ATOM   3162  CE1  TYR    217    -23.616   -0.879   24.451 -0.2341 1.9080
ATOM   3163  CE2  TYR    217    -25.209   -2.563   25.021 -0.2341 1.9080
ATOM   3164  CZ   TYR    217    -24.859   -1.237   24.934  0.3226 1.9080
ATOM   3165  OH   TYR    217    -25.738   -0.252   25.342 -0.5579 1.7210
ATOM   3166  H    TYR    217    -20.059   -5.755   23.410  0.2719 0.6000
ATOM   3167  HA   TYR    217    -20.604   -3.762   25.008  0.0876 1.3870
ATOM   3168  HB2  TYR    217    -21.644   -4.004   22.872  0.0295 1.4870
ATOM   3169  HB3  TYR    217    -22.587   -5.101   23.478  0.0295 1.4870
ATOM   3170  HD1  TYR    217    -21.898   -1.623   23.722  0.1699 1.4590
ATOM   3171  HD2  TYR    217    -24.572   -4.436   24.683  0.1699 1.4590
ATOM   3172  HE1  TYR    217    -23.373    0.017   24.395  0.1656 1.4590
ATOM   3173  HE2  TYR    217    -26.045   -2.802   25.352  0.1656 1.4590
ATOM   3174  HH   TYR    217    -25.892   -0.340   26.324  0.3992 0.0000
ATOM   3175  N    ASP    218    -22.050   -6.449   25.952 -0.5163 1.8240
ATOM   3176  CA   ASP    218    -22.835   -7.046   27.024  0.0381 1.9080
ATOM   3177  C    ASP    218    -21.958   -7.233   28.258  0.5366 1.9080
ATOM   3178  O    ASP    218    -22.511   -7.497   29.328 -0.5819 1.6612
ATOM   3179  CB   ASP    218    -23.474   -8.371   26.610 -0.0303 1.9080
ATOM   3180  CG   ASP    218    -24.671   -8.208   25.690  0.7994 1.9080
ATOM   3181  OD1  ASP    218    -25.322   -7.140   25.689 -0.8014 1.6612
ATOM   3182  OD2  ASP    218    -24.976   -9.156   24.946 -0.8014 1.6612
ATOM   3183  H    ASP    218    -21.777   -6.935   25.297  0.2936 0.6000
ATOM   3184  HA   ASP    218    -23.554   -6.422   27.255  0.0880 1.3870
ATOM   3185  HB2  ASP    218    -22.807   -8.915   26.163 -0.0122 1.4870
ATOM   3186  HB3  ASP    218    -23.754   -8.846   27.408 -0.0122 1.4870
ATOM   3187  N    VAL    219    -20.634   -7.098   28.116 -0.4157 1.8240
ATOM   3188  CA   VAL    219    -19.828   -7.195   29.343 -0.0875 1.9080
ATOM   3189  C    VAL    219    -19.283   -5.831   29.753  0.5973 1.9080
ATOM   3190  O    VAL    219    -18.305   -5.741   30.508 -0.5679 1.6612
ATOM   3191  CB   VAL    219    -18.687   -8.218   29.229  0.2985 1.9080
ATOM   3192  CG1  VAL    219    -19.266   -9.626   29.302 -0.3192 1.9080
ATOM   3193  CG2  VAL    219    -17.862   -8.026   27.967 -0.3192 1.9080
ATOM   3194  H    VAL    219    -20.273   -6.962   27.348  0.2719 0.6000
ATOM   3195  HA   VAL    219    -20.423   -7.500   30.060  0.0969 1.3870
ATOM   3196  HB   VAL    219    -18.093   -8.095   29.999 -0.0297 1.4870
ATOM   3197 HG11  VAL    219    -19.815   -9.705   30.086  0.0791 1.4870
ATOM   3198 HG12  VAL    219    -19.797   -9.793   28.520  0.0791 1.4870
ATOM   3199 HG13  VAL    219    -18.551  -10.264   29.345  0.0791 1.4870
ATOM   3200 HG21  VAL    219    -17.482   -7.144   27.964  0.0791 1.4870
ATOM   3201 HG22  VAL    219    -17.157   -8.678   27.943  0.0791 1.4870
ATOM   3202 HG23  VAL    219    -18.424   -8.136   27.197  0.0791 1.4870
ATOM   3203  N    GLY    220    -19.942   -4.787   29.271 -0.4157 1.8240
ATOM   3204  CA   GLY    220    -19.742   -3.430   29.670 -0.0252 1.9080
ATOM   3205  C    GLY    220    -19.184   -2.439   28.710  0.5973 1.9080
ATOM   3206  O    GLY    220    -19.041   -1.246   29.045 -0.5679 1.6612
ATOM   3207  H    GLY    220    -20.540   -4.939   28.670  0.2719 0.6000
ATOM   3208  HA2  GLY    220    -20.599   -3.088   29.969  0.0698 1.3870
ATOM   3209  HA3  GLY    220    -19.157   -3.440   30.443  0.0698 1.3870
ATOM   3210  N    CYS    221    -18.805   -2.809   27.497 -0.4157 1.8240
ATOM   3211  CA   CYS    221    -18.078   -1.874   26.647  0.0213 1.9080
ATOM   3212  C    CYS    221    -18.802   -0.568   26.361  0.5973 1.9080
ATOM   3213  O    CYS    221    -19.967   -0.454   25.971 -0.5679 1.6612
ATOM   3214  CB   CYS    221    -17.681   -2.570   25.335 -0.1231 1.9080
ATOM   3215  SG   CYS    221    -16.599   -1.588   24.301 -0.3119 2.0000
ATOM   3216  H    CYS    221    -18.987   -3.598   27.211  0.2719 0.6000
ATOM   3217  HA   CYS    221    -17.247   -1.646   27.114  0.1124 1.3870
ATOM   3218  HB2  CYS    221    -17.238   -3.406   25.546  0.1112 1.3870
ATOM   3219  HB3  CYS    221    -18.486   -2.779   24.837  0.1112 1.3870
ATOM   3220  HG   CYS    221    -16.676   -1.886   23.346  0.1933 0.6000
ATOM   3221  N    LYS    222    -18.057    0.528   26.572 -0.3479 1.8240
ATOM   3222  CA   LYS    222    -18.575    1.887   26.475 -0.2400 1.9080
ATOM   3223  C    LYS    222    -18.122    2.557   25.187  0.7341 1.9080
ATOM   3224  O    LYS    222    -18.349    3.747   25.021 -0.5894 1.6612
ATOM   3225  CB   LYS    222    -18.144    2.744   27.671 -0.0094 1.9080
ATOM   3226  CG   LYS    222    -18.579    2.211   29.024  0.0187 1.9080
ATOM   3227  CD   LYS    222    -20.023    1.705   29.006 -0.0479 1.9080
ATOM   3228  CE   LYS    222    -20.562    1.584   30.422 -0.0143 1.9080
ATOM   3229  NZ   LYS    222    -19.985    0.409   31.137 -0.3854 1.8240
ATOM   3230  H    LYS    222    -17.229    0.422   26.775  0.2747 0.6000
ATOM   3231  HA   LYS    222    -19.553    1.841   26.468  0.1426 1.3870
ATOM   3232  HB2  LYS    222    -17.177    2.819   27.666  0.0362 1.4870
ATOM   3233  HB3  LYS    222    -18.508    3.636   27.559  0.0362 1.4870
ATOM   3234  HG2  LYS    222    -17.990    1.485   29.284  0.0103 1.4870
ATOM   3235  HG3  LYS    222    -18.496    2.915   29.686  0.0103 1.4870
ATOM   3236  HD2  LYS    222    -20.577    2.321   28.499  0.0621 1.4870
ATOM   3237  HD3  LYS    222    -20.059    0.839   28.570  0.0621 1.4870
ATOM   3238  HE2  LYS    222    -20.350    2.393   30.914  0.1135 1.1000
ATOM   3239  HE3  LYS    222    -21.526    1.497   30.391  0.1135 1.1000
ATOM   3240  HZ1  LYS    222    -19.101    0.494   31.181  0.3400 0.6000
ATOM   3241  HZ2  LYS    222    -20.321    0.369   31.961  0.3400 0.6000
ATOM   3242  HZ3  LYS    222    -20.190   -0.336   30.696  0.3400 0.6000
ATOM   3243  N    GLY    223    -17.495    1.781   24.310 -0.4157 1.8240
ATOM   3244  CA   GLY    223    -17.064    2.197   22.996 -0.0252 1.9080
ATOM   3245  C    GLY    223    -18.049    3.102   22.285  0.5973 1.9080
ATOM   3246  O    GLY    223    -17.654    4.134   21.735 -0.5679 1.6612
ATOM   3247  H    GLY    223    -17.333    0.969   24.542  0.2719 0.6000
ATOM   3248  HA2  GLY    223    -16.217    2.662   23.079  0.0698 1.3870
ATOM   3249  HA3  GLY    223    -16.916    1.409   22.453  0.0698 1.3870
ATOM   3250  N    PRO    224    -19.321    2.720   22.239 -0.2548 1.8240
ATOM   3251  CA   PRO    224    -20.330    3.570   21.591 -0.0266 1.9080
ATOM   3252  C    PRO    224    -20.550    4.938   22.214  0.5896 1.9080
ATOM   3253  O    PRO    224    -21.084    5.807   21.521 -0.5748 1.6612
ATOM   3254  CB   PRO    224    -21.622    2.739   21.731 -0.0070 1.9080
ATOM   3255  CG   PRO    224    -21.159    1.331   21.879  0.0189 1.9080
ATOM   3256  CD   PRO    224    -19.901    1.442   22.703  0.0192 1.9080
ATOM   3257  HA   PRO    224    -20.110    3.675   20.642  0.0641 1.3870
ATOM   3258  HB2  PRO    224    -22.129    3.018   22.510  0.0253 1.4870
ATOM   3259  HB3  PRO    224    -22.181    2.836   20.944  0.0253 1.4870
ATOM   3260  HG2  PRO    224    -21.826    0.793   22.335  0.0213 1.4870
ATOM   3261  HG3  PRO    224    -20.973    0.934   21.013  0.0213 1.4870
ATOM   3262  HD2  PRO    224    -20.103    1.472   23.650  0.0391 1.3870
ATOM   3263  HD3  PRO    224    -19.300    0.700   22.529  0.0391 1.3870
ATOM   3264  N    GLU    225    -20.183    5.199   23.455 -0.4157 1.8240
ATOM   3265  CA   GLU    225    -20.338    6.494   24.079  0.0145 1.9080
ATOM   3266  C    GLU    225    -19.017    7.245   24.200  0.5973 1.9080
ATOM   3267  O    GLU    225    -18.987    8.321   24.800 -0.5679 1.6612
ATOM   3268  CB   GLU    225    -20.913    6.355   25.495 -0.0071 1.9080
ATOM   3269  CG   GLU    225    -21.656    5.080   25.803 -0.0174 1.9080
ATOM   3270  CD   GLU    225    -22.333    5.057   27.164  0.6801 1.9080
ATOM   3271  OE1  GLU    225    -22.896    6.092   27.581 -0.5838 1.6612
ATOM   3272  OE2  GLU    225    -22.322    4.008   27.843 -0.6511 1.7210
ATOM   3273  H    GLU    225    -19.831    4.564   23.917  0.2719 0.6000
ATOM   3274  HA   GLU    225    -20.957    7.030   23.540  0.0779 1.3870
ATOM   3275  HB2  GLU    225    -20.182    6.439   26.127  0.0256 1.4870
ATOM   3276  HB3  GLU    225    -21.515    7.100   25.650  0.0256 1.4870
ATOM   3277  HG2  GLU    225    -22.330    4.940   25.119  0.0430 1.4870
ATOM   3278  HG3  GLU    225    -21.032    4.339   25.755  0.0430 1.4870
ATOM   3279  HE2  GLU    225    -22.731    3.978   28.686  0.4641 0.0000
ATOM   3280  N    THR    226    -17.933    6.697   23.673 -0.4157 1.8240
ATOM   3281  CA   THR    226    -16.604    7.196   23.993 -0.0389 1.9080
ATOM   3282  C    THR    226    -15.840    7.666   22.765  0.5973 1.9080
ATOM   3283  O    THR    226    -15.762    6.916   21.788 -0.5679 1.6612
ATOM   3284  CB   THR    226    -15.794    6.089   24.716  0.3654 1.9080
ATOM   3285  OG1  THR    226    -16.498    5.671   25.889 -0.6761 1.7210
ATOM   3286  CG2  THR    226    -14.438    6.617   25.152 -0.2438 1.9080
ATOM   3287  H    THR    226    -18.017    6.034   23.132  0.2719 0.6000
ATOM   3288  HA   THR    226    -16.700    7.956   24.605  0.1007 1.3870
ATOM   3289  HB   THR    226    -15.672    5.325   24.115  0.0043 1.3870
ATOM   3290 HG21  THR    226    -13.953    6.927   24.383  0.0642 1.4870
ATOM   3291 HG22  THR    226    -14.560    7.344   25.767  0.0642 1.4870
ATOM   3292 HG23  THR    226    -13.944    5.916   25.581  0.0642 1.4870
ATOM   3293  HG1  THR    226    -17.197    4.988   25.654  0.4102 0.0000
ATOM   3294  N    TYR    227    -15.289    8.876   22.838 -0.4157 1.8240
ATOM   3295  CA   TYR    227    -14.587    9.507   21.726 -0.0014 1.9080
ATOM   3296  C    TYR    227    -13.079    9.504   21.922  0.5973 1.9080
ATOM   3297  O    TYR    227    -12.554   10.091   22.855 -0.5679 1.6612
ATOM   3298  CB   TYR    227    -15.159   10.922   21.541 -0.0152 1.9080
ATOM   3299  CG   TYR    227    -16.590   10.700   21.060 -0.0011 1.9080
ATOM   3300  CD1  TYR    227    -17.641   10.466   21.926 -0.1906 1.9080
ATOM   3301  CD2  TYR    227    -16.822   10.711   19.694 -0.1906 1.9080
ATOM   3302  CE1  TYR    227    -18.921   10.260   21.443 -0.2341 1.9080
ATOM   3303  CE2  TYR    227    -18.096   10.509   19.205 -0.2341 1.9080
ATOM   3304  CZ   TYR    227    -19.135   10.283   20.082  0.3226 1.9080
ATOM   3305  OH   TYR    227    -20.388   10.086   19.552 -0.5579 1.7210
ATOM   3306  H    TYR    227    -15.352    9.308   23.579  0.2719 0.6000
ATOM   3307  HA   TYR    227    -14.786    8.994   20.915  0.0876 1.3870
ATOM   3308  HB2  TYR    227    -15.150   11.411   22.378  0.0295 1.4870
ATOM   3309  HB3  TYR    227    -14.647   11.418   20.883  0.0295 1.4870
ATOM   3310  HD1  TYR    227    -17.485   10.445   22.843  0.1699 1.4590
ATOM   3311  HD2  TYR    227    -16.116   10.856   19.106  0.1699 1.4590
ATOM   3312  HE1  TYR    227    -19.627   10.111   22.029  0.1656 1.4590
ATOM   3313  HE2  TYR    227    -18.253   10.525   18.288  0.1656 1.4590
ATOM   3314  HH   TYR    227    -20.334    9.406   18.824  0.3992 0.0000
ATOM   3315  N    ASN    228    -12.403    8.819   21.010 -0.4157 1.8240
ATOM   3316  CA   ASN    228    -10.965    8.597   21.047  0.0143 1.9080
ATOM   3317  C    ASN    228    -10.569    7.802   19.813  0.5973 1.9080
ATOM   3318  O    ASN    228    -11.450    7.298   19.099 -0.5679 1.6612
ATOM   3319  CB   ASN    228    -10.568    7.834   22.304 -0.2041 1.9080
ATOM   3320  CG   ASN    228     -9.197    8.139   22.864  0.7130 1.9080
ATOM   3321  H    ASN    228    -12.844    8.482   20.354  0.2719 0.6000
ATOM   3322  HA   ASN    228    -10.505    9.462   21.036  0.1048 1.3870
ATOM   3323  HB2  ASN    228    -11.226    8.019   22.992  0.0797 1.4870
ATOM   3324  HB3  ASN    228    -10.612    6.884   22.109  0.0797 1.4870
ATOM   3325  OD1  ASN    228     -8.337    8.701   22.172 -0.5931 1.6612
ATOM   3326  ND2  ASN    228     -9.011    7.751   24.132 -0.9191 1.8240
ATOM   3327 HD22  ASN    228     -8.255    7.889   24.517  0.4196 0.6000
ATOM   3328 HD21  ASN    228     -9.648    7.364   24.562  0.4196 0.6000
ATOM   3329  N    ASN    229     -9.278    7.656   19.538 -0.4157 1.8240
ATOM   3330  CA   ASN    229     -8.932    6.997   18.270  0.0143 1.9080
ATOM   3331  C    ASN    229     -8.261    5.647   18.455  0.5973 1.9080
ATOM   3332  O    ASN    229     -7.648    5.133   17.522 -0.5679 1.6612
ATOM   3333  CB   ASN    229     -8.056    7.957   17.452 -0.2041 1.9080
ATOM   3334  CG   ASN    229     -6.922    8.571   18.239  0.7130 1.9080
ATOM   3335  OD1  ASN    229     -6.161    9.408   17.750 -0.5931 1.6612
ATOM   3336  ND2  ASN    229     -6.804    8.134   19.484 -0.9191 1.8240
ATOM   3337  H    ASN    229     -8.670    7.935   20.079  0.2719 0.6000
ATOM   3338  HA   ASN    229     -9.763    6.852   17.772  0.1048 1.3870
ATOM   3339  HB2  ASN    229     -7.687    7.475   16.696  0.0797 1.4870
ATOM   3340  HB3  ASN    229     -8.616    8.668   17.103  0.0797 1.4870
ATOM   3341 HD21  ASN    229     -7.355    7.548   19.787  0.4196 0.6000
ATOM   3342 HD22  ASN    229     -6.176    8.435   19.987  0.4196 0.6000
ATOM   3343  N    CYS    230     -8.381    5.070   19.654 -0.4157 1.8240
ATOM   3344  CA   CYS    230     -7.658    3.885   20.076  0.0213 1.9080
ATOM   3345  C    CYS    230     -7.658    2.757   19.054  0.5973 1.9080
ATOM   3346  O    CYS    230     -6.563    2.191   18.843 -0.5679 1.6612
ATOM   3347  CB   CYS    230     -8.228    3.381   21.423 -0.1231 1.9080
ATOM   3348  SG   CYS    230     -8.429    4.755   22.575 -0.3119 2.0000
ATOM   3349  H    CYS    230     -8.925    5.428   20.216  0.2719 0.6000
ATOM   3350  HA   CYS    230     -6.726    4.146   20.228  0.1124 1.3870
ATOM   3351  HB2  CYS    230     -9.087    2.955   21.273  0.1112 1.3870
ATOM   3352  HB3  CYS    230     -7.627    2.722   21.804  0.1112 1.3870
ATOM   3353  HG   CYS    230     -7.947    5.559   22.225  0.1933 0.6000
ATOM   3354  N    PRO    231     -8.746    2.348   18.421 -0.2548 1.8240
ATOM   3355  CA   PRO    231     -8.666    1.155   17.542 -0.0266 1.9080
ATOM   3356  C    PRO    231     -7.938    1.444   16.241  0.5896 1.9080
ATOM   3357  O    PRO    231     -7.398    0.575   15.550 -0.5748 1.6612
ATOM   3358  CB   PRO    231    -10.128    0.800   17.264 -0.0070 1.9080
ATOM   3359  CG   PRO    231    -10.905    1.601   18.274  0.0189 1.9080
ATOM   3360  CD   PRO    231    -10.123    2.883   18.446  0.0192 1.9080
ATOM   3361  HA   PRO    231     -8.227    0.419   18.015  0.0641 1.3870
ATOM   3362  HB2  PRO    231    -10.377    1.048   16.360  0.0253 1.4870
ATOM   3363  HB3  PRO    231    -10.281   -0.150   17.385  0.0253 1.4870
ATOM   3364  HG2  PRO    231    -11.801    1.786   17.951  0.0213 1.4870
ATOM   3365  HG3  PRO    231    -10.970    1.123   19.116  0.0213 1.4870
ATOM   3366  HD2  PRO    231    -10.282    3.502   17.717  0.0391 1.3870
ATOM   3367  HD3  PRO    231    -10.326    3.317   19.290  0.0391 1.3870
ATOM   3368  N    LYS    232     -7.919    2.719   15.880 -0.3479 1.8240
ATOM   3369  CA   LYS    232     -7.253    3.161   14.678 -0.2400 1.9080
ATOM   3370  C    LYS    232     -5.758    3.340   14.873  0.7341 1.9080
ATOM   3371  O    LYS    232     -4.937    2.857   14.093 -0.5894 1.6612
ATOM   3372  CB   LYS    232     -7.848    4.503   14.243 -0.0094 1.9080
ATOM   3373  CG   LYS    232     -7.384    4.948   12.869  0.0187 1.9080
ATOM   3374  CD   LYS    232     -7.205    6.457   12.818 -0.0479 1.9080
ATOM   3375  CE   LYS    232     -8.400    7.219   13.373 -0.0143 1.9080
ATOM   3376  NZ   LYS    232     -8.051    8.627   13.722 -0.3854 1.8240
ATOM   3377  H    LYS    232     -8.314    3.300   16.376  0.2747 0.6000
ATOM   3378  HA   LYS    232     -7.405    2.501   13.969  0.1426 1.3870
ATOM   3379  HB2  LYS    232     -8.815    4.432   14.239  0.0362 1.4870
ATOM   3380  HB3  LYS    232     -7.604    5.181   14.893  0.0362 1.4870
ATOM   3381  HG2  LYS    232     -6.541    4.515   12.658  0.0103 1.4870
ATOM   3382  HG3  LYS    232     -8.035    4.677   12.204  0.0103 1.4870
ATOM   3383  HD2  LYS    232     -6.414    6.699   13.325  0.0621 1.4870
ATOM   3384  HD3  LYS    232     -7.059    6.726   11.898  0.0621 1.4870
ATOM   3385  HE2  LYS    232     -9.111    7.220   12.715  0.1135 1.1000
ATOM   3386  HE3  LYS    232     -8.727    6.766   14.166  0.1135 1.1000
ATOM   3387  HZ1  LYS    232     -7.327    8.634   14.240  0.3400 0.6000
ATOM   3388  HZ2  LYS    232     -7.886    9.085   12.977  0.3400 0.6000
ATOM   3389  HZ3  LYS    232     -8.730    9.003   14.157  0.3400 0.6000
ATOM   3390  N    VAL    233     -5.357    4.069   15.920 -0.4157 1.8240
ATOM   3391  CA   VAL    233     -3.916    4.354   16.005 -0.0875 1.9080
ATOM   3392  C    VAL    233     -3.165    3.372   16.900  0.5973 1.9080
ATOM   3393  O    VAL    233     -1.941    3.223   16.815 -0.5679 1.6612
ATOM   3394  CB   VAL    233     -3.702    5.808   16.474  0.2985 1.9080
ATOM   3395  CG1  VAL    233     -4.230    6.796   15.433 -0.3192 1.9080
ATOM   3396  CG2  VAL    233     -4.373    6.067   17.811 -0.3192 1.9080
ATOM   3397  H    VAL    233     -5.911    4.354   16.512  0.2719 0.6000
ATOM   3398  HA   VAL    233     -3.544    4.275   15.101  0.0969 1.3870
ATOM   3399  HB   VAL    233     -2.739    5.959   16.579 -0.0297 1.4870
ATOM   3400 HG11  VAL    233     -3.803    6.631   14.590  0.0791 1.4870
ATOM   3401 HG12  VAL    233     -5.179    6.684   15.338  0.0791 1.4870
ATOM   3402 HG13  VAL    233     -4.042    7.693   15.718  0.0791 1.4870
ATOM   3403 HG21  VAL    233     -4.072    5.419   18.451  0.0791 1.4870
ATOM   3404 HG22  VAL    233     -4.147    6.948   18.117  0.0791 1.4870
ATOM   3405 HG23  VAL    233     -5.326    5.998   17.710  0.0791 1.4870
ATOM   3406  N    LEU    234     -3.892    2.672   17.745 -0.4157 1.8240
ATOM   3407  CA   LEU    234     -3.384    1.703   18.704 -0.0518 1.9080
ATOM   3408  C    LEU    234     -2.527    2.385   19.768  0.5973 1.9080
ATOM   3409  O    LEU    234     -2.176    3.564   19.634 -0.5679 1.6612
ATOM   3410  CB   LEU    234     -2.582    0.622   17.977 -0.1102 1.9080
ATOM   3411  CG   LEU    234     -3.394   -0.105   16.890  0.3531 1.9080
ATOM   3412  CD1  LEU    234     -2.514   -1.141   16.210 -0.4121 1.9080
ATOM   3413  CD2  LEU    234     -4.640   -0.726   17.486 -0.4121 1.9080
ATOM   3414  H    LEU    234     -4.742    2.798   17.729  0.2719 0.6000
ATOM   3415  HA   LEU    234     -4.147    1.278   19.148  0.0922 1.3870
ATOM   3416  HB2  LEU    234     -1.803    1.030   17.568  0.0457 1.4870
ATOM   3417  HB3  LEU    234     -2.270   -0.029   18.625  0.0457 1.4870
ATOM   3418  HG   LEU    234     -3.668    0.553   16.219 -0.0361 1.4870
ATOM   3419 HD11  LEU    234     -1.733   -0.713   15.852  0.1000 1.4870
ATOM   3420 HD12  LEU    234     -2.249   -1.806   16.851  0.1000 1.4870
ATOM   3421 HD13  LEU    234     -3.004   -1.560   15.499  0.1000 1.4870
ATOM   3422 HD21  LEU    234     -5.162   -0.045   17.917  0.1000 1.4870
ATOM   3423 HD22  LEU    234     -5.159   -1.133   16.789  0.1000 1.4870
ATOM   3424 HD23  LEU    234     -4.390   -1.393   18.129  0.1000 1.4870
ATOM   3425  N    PHE    235     -2.215    1.606   20.798 -0.4157 1.8240
ATOM   3426  CA   PHE    235     -1.260    1.972   21.823 -0.0024 1.9080
ATOM   3427  C    PHE    235      0.018    1.170   21.575  0.5973 1.9080
ATOM   3428  O    PHE    235     -0.032   -0.001   21.196 -0.5679 1.6612
ATOM   3429  CB   PHE    235     -1.833    1.711   23.218 -0.0343 1.9080
ATOM   3430  CG   PHE    235     -2.949    2.692   23.553  0.0118 1.9080
ATOM   3431  CD1  PHE    235     -2.621    3.935   24.072 -0.1256 1.9080
ATOM   3432  CD2  PHE    235     -4.272    2.362   23.342 -0.1256 1.9080
ATOM   3433  CE1  PHE    235     -3.632    4.831   24.385 -0.1704 1.9080
ATOM   3434  CE2  PHE    235     -5.293    3.249   23.648 -0.1704 1.9080
ATOM   3435  CZ   PHE    235     -4.952    4.485   24.174 -0.1072 1.9080
ATOM   3436  H    PHE    235     -2.601    0.841   20.859  0.2719 0.6000
ATOM   3437  HA   PHE    235     -1.055    2.927   21.739  0.0978 1.3870
ATOM   3438  HB2  PHE    235     -2.177    0.805   23.259  0.0295 1.4870
ATOM   3439  HB3  PHE    235     -1.124    1.792   23.877  0.0295 1.4870
ATOM   3440  HD1  PHE    235     -1.730    4.165   24.210  0.1330 1.4590
ATOM   3441  HD2  PHE    235     -4.483    1.530   22.989  0.1330 1.4590
ATOM   3442  HE1  PHE    235     -3.421    5.666   24.737  0.1430 1.4590
ATOM   3443  HE2  PHE    235     -6.183    3.021   23.505  0.1430 1.4590
ATOM   3444  HZ   PHE    235     -5.624    5.091   24.389  0.1297 1.4590
ATOM   3445  N    ASN    236      1.142    1.828   21.796 -0.4157 1.8240
ATOM   3446  CA   ASN    236      2.436    1.147   21.692  0.0143 1.9080
ATOM   3447  C    ASN    236      2.583    0.468   20.340  0.5973 1.9080
ATOM   3448  O    ASN    236      3.168   -0.601   20.172 -0.5679 1.6612
ATOM   3449  CB   ASN    236      2.603    0.161   22.861 -0.2041 1.9080
ATOM   3450  CG   ASN    236      2.129    0.788   24.166  0.7130 1.9080
ATOM   3451  H    ASN    236      1.115    2.661   22.003  0.2719 0.6000
ATOM   3452  HA   ASN    236      3.140    1.825   21.767  0.1048 1.3870
ATOM   3453  HB2  ASN    236      2.090   -0.642   22.681  0.0797 1.4870
ATOM   3454  HB3  ASN    236      3.537   -0.090   22.942  0.0797 1.4870
ATOM   3455  OD1  ASN    236      0.982    0.634   24.561 -0.5931 1.6612
ATOM   3456  ND2  ASN    236      2.986    1.535   24.855 -0.9191 1.8240
ATOM   3457 HD22  ASN    236      2.735    1.914   25.585  0.4196 0.6000
ATOM   3458 HD21  ASN    236      3.790    1.639   24.571  0.4196 0.6000
ATOM   3459  N    GLU    237      2.026    1.129   19.323 -0.5163 1.8240
ATOM   3460  CA   GLU    237      1.999    0.575   17.975  0.0397 1.9080
ATOM   3461  C    GLU    237      1.448   -0.835   17.911  0.5366 1.9080
ATOM   3462  O    GLU    237      1.727   -1.540   16.922 -0.5819 1.6612
ATOM   3463  CB   GLU    237      3.427    0.537   17.397  0.0560 1.9080
ATOM   3464  CG   GLU    237      4.097    1.905   17.382  0.0136 1.9080
ATOM   3465  CD   GLU    237      5.471    1.829   16.740  0.8054 1.9080
ATOM   3466  OE1  GLU    237      5.499    1.734   15.493 -0.8188 1.6612
ATOM   3467  OE2  GLU    237      6.462    1.847   17.497 -0.8188 1.6612
ATOM   3468  H    GLU    237      1.673    1.901   19.467  0.2936 0.6000
ATOM   3469  HA   GLU    237      1.447    1.154   17.408  0.1105 1.3870
ATOM   3470  HB2  GLU    237      3.965   -0.073   17.924 -0.0173 1.4870
ATOM   3471  HB3  GLU    237      3.392    0.192   16.490 -0.0173 1.4870
ATOM   3472  HG2  GLU    237      3.544    2.531   16.888 -0.0425 1.4870
ATOM   3473  HG3  GLU    237      4.183    2.233   18.291 -0.0425 1.4870
ATOM   3474  N    THR    238      0.687   -1.336   18.896 -0.4157 1.8240
ATOM   3475  CA   THR    238      0.420   -2.776   18.717 -0.0389 1.9080
ATOM   3476  C    THR    238     -0.861   -3.301   19.320  0.5973 1.9080
ATOM   3477  O    THR    238     -1.250   -4.436   18.995 -0.5679 1.6612
ATOM   3478  CB   THR    238      1.652   -3.564   19.241  0.3654 1.9080
ATOM   3479  OG1  THR    238      1.567   -4.923   18.782 -0.6761 1.7210
ATOM   3480  CG2  THR    238      1.704   -3.599   20.756 -0.2438 1.9080
ATOM   3481  H    THR    238      0.389   -0.871   19.554  0.2719 0.6000
ATOM   3482  HA   THR    238      0.368   -2.938   17.752  0.1007 1.3870
ATOM   3483  HB   THR    238      2.472   -3.153   18.895  0.0043 1.3870
ATOM   3484 HG21  THR    238      1.757   -2.702   21.095  0.0642 1.4870
ATOM   3485 HG22  THR    238      0.912   -4.023   21.094  0.0642 1.4870
ATOM   3486 HG23  THR    238      2.478   -4.093   21.038  0.0642 1.4870
ATOM   3487  HG1  THR    238      2.461   -5.374   18.865  0.4102 0.0000
ATOM   3488  N    ASN    239     -1.581   -2.573   20.165 -0.4157 1.8240
ATOM   3489  CA   ASN    239     -2.790   -3.157   20.759  0.0143 1.9080
ATOM   3490  C    ASN    239     -3.748   -2.110   21.316  0.5973 1.9080
ATOM   3491  O    ASN    239     -3.467   -0.917   21.421 -0.5679 1.6612
ATOM   3492  CB   ASN    239     -2.413   -4.149   21.865 -0.2041 1.9080
ATOM   3493  CG   ASN    239     -3.355   -5.334   21.927  0.7130 1.9080
ATOM   3494  H    ASN    239     -1.342   -1.771   20.363  0.2719 0.6000
ATOM   3495  HA   ASN    239     -3.261   -3.653   20.057  0.1048 1.3870
ATOM   3496  HB2  ASN    239     -1.510   -4.468   21.711  0.0797 1.4870
ATOM   3497  HB3  ASN    239     -2.424   -3.690   22.720  0.0797 1.4870
ATOM   3498  OD1  ASN    239     -4.326   -5.402   21.176 -0.5931 1.6612
ATOM   3499  ND2  ASN    239     -3.104   -6.297   22.802 -0.9191 1.8240
ATOM   3500 HD22  ASN    239     -3.623   -6.981   22.850  0.4196 0.6000
ATOM   3501 HD21  ASN    239     -2.422   -6.238   23.324  0.4196 0.6000
ATOM   3502  N    TRP    240     -4.952   -2.565   21.684 -0.4157 1.8240
ATOM   3503  CA   TRP    240     -5.860   -1.689   22.439 -0.0275 1.9080
ATOM   3504  C    TRP    240     -6.786   -2.542   23.294  0.5973 1.9080
ATOM   3505  O    TRP    240     -6.798   -3.765   23.147 -0.5679 1.6612
ATOM   3506  CB   TRP    240     -6.556   -0.721   21.508 -0.0050 1.9080
ATOM   3507  CG   TRP    240     -7.611   -1.287   20.617 -0.1415 1.9080
ATOM   3508  CD1  TRP    240     -7.473   -2.141   19.570 -0.1638 1.9080
ATOM   3509  CD2  TRP    240     -9.011   -1.002   20.734  0.1243 1.9080
ATOM   3510  NE1  TRP    240     -8.710   -2.414   19.017 -0.3418 1.8240
ATOM   3511  CE2  TRP    240     -9.667   -1.727   19.712  0.1380 1.9080
ATOM   3512  CE3  TRP    240     -9.775   -0.216   21.594 -0.2387 1.9080
ATOM   3513  CZ2  TRP    240    -11.051   -1.669   19.543 -0.2601 1.9080
ATOM   3514  CZ3  TRP    240    -11.146   -0.166   21.422 -0.1972 1.9080
ATOM   3515  CH2  TRP    240    -11.776   -0.892   20.401 -0.1134 1.9080
ATOM   3516  H    TRP    240     -5.193   -3.365   21.480  0.2719 0.6000
ATOM   3517  HA   TRP    240     -5.309   -1.157   23.049  0.1123 1.3870
ATOM   3518  HB2  TRP    240     -6.959   -0.022   22.047  0.0339 1.4870
ATOM   3519  HB3  TRP    240     -5.883   -0.303   20.949  0.0339 1.4870
ATOM   3520  HD1  TRP    240     -6.666   -2.491   19.270  0.2062 1.4090
ATOM   3521  HE1  TRP    240     -8.854   -2.930   18.345  0.3412 0.6000
ATOM   3522  HE3  TRP    240     -9.367    0.267   22.275  0.1700 1.4590
ATOM   3523  HZ2  TRP    240    -11.469   -2.149   18.863  0.1572 1.4590
ATOM   3524  HZ3  TRP    240    -11.658    0.359   21.993  0.1447 1.4590
ATOM   3525  HH2  TRP    240    -12.700   -0.843   20.306  0.1417 1.4590
ATOM   3526  N    PRO    241     -7.490   -1.975   24.267 -0.2548 1.8240
ATOM   3527  CA   PRO    241     -8.215   -2.812   25.239 -0.0266 1.9080
ATOM   3528  C    PRO    241     -9.131   -3.842   24.603  0.5896 1.9080
ATOM   3529  O    PRO    241     -9.067   -5.001   24.993 -0.5748 1.6612
ATOM   3530  CB   PRO    241     -9.010   -1.777   26.058 -0.0070 1.9080
ATOM   3531  CG   PRO    241     -8.109   -0.565   26.032  0.0189 1.9080
ATOM   3532  CD   PRO    241     -7.612   -0.543   24.596  0.0192 1.9080
ATOM   3533  HA   PRO    241     -7.572   -3.264   25.823  0.0641 1.3870
ATOM   3534  HB2  PRO    241     -9.867   -1.585   25.644  0.0253 1.4870
ATOM   3535  HB3  PRO    241     -9.157   -2.085   26.965  0.0253 1.4870
ATOM   3536  HG2  PRO    241     -8.602    0.242   26.246  0.0213 1.4870
ATOM   3537  HG3  PRO    241     -7.373   -0.663   26.656  0.0213 1.4870
ATOM   3538  HD2  PRO    241     -8.248   -0.102   24.012  0.0391 1.3870
ATOM   3539  HD3  PRO    241     -6.755   -0.094   24.529  0.0391 1.3870
ATOM   3540  N    VAL    242     -9.966   -3.477   23.631 -0.4157 1.8240
ATOM   3541  CA   VAL    242    -10.926   -4.460   23.127 -0.0875 1.9080
ATOM   3542  C    VAL    242    -10.207   -5.595   22.405  0.5973 1.9080
ATOM   3543  O    VAL    242    -10.623   -6.751   22.449 -0.5679 1.6612
ATOM   3544  CB   VAL    242    -11.951   -3.816   22.189  0.2985 1.9080
ATOM   3545  CG1  VAL    242    -12.674   -4.903   21.397 -0.3192 1.9080
ATOM   3546  CG2  VAL    242    -12.919   -2.971   23.002 -0.3192 1.9080
ATOM   3547  H    VAL    242     -9.940   -2.682   23.306  0.2719 0.6000
ATOM   3548  HA   VAL    242    -11.407   -4.838   23.892  0.0969 1.3870
ATOM   3549  HB   VAL    242    -11.477   -3.233   21.559 -0.0297 1.4870
ATOM   3550 HG11  VAL    242    -12.034   -5.413   20.894  0.0791 1.4870
ATOM   3551 HG12  VAL    242    -13.140   -5.483   22.002  0.0791 1.4870
ATOM   3552 HG13  VAL    242    -13.302   -4.496   20.795  0.0791 1.4870
ATOM   3553 HG21  VAL    242    -12.427   -2.315   23.503  0.0791 1.4870
ATOM   3554 HG22  VAL    242    -13.531   -2.528   22.411  0.0791 1.4870
ATOM   3555 HG23  VAL    242    -13.407   -3.534   23.607  0.0791 1.4870
ATOM   3556  N    ALA    243     -9.101   -5.242   21.736 -0.4157 1.8240
ATOM   3557  CA   ALA    243     -8.331   -6.285   21.048  0.0337 1.9080
ATOM   3558  C    ALA    243     -7.689   -7.221   22.059  0.5973 1.9080
ATOM   3559  O    ALA    243     -7.373   -8.374   21.766 -0.5679 1.6612
ATOM   3560  CB   ALA    243     -7.305   -5.658   20.119 -0.1825 1.9080
ATOM   3561  H    ALA    243     -8.849   -4.422   21.710  0.2719 0.6000
ATOM   3562  HA   ALA    243     -8.952   -6.811   20.502  0.0823 1.3870
ATOM   3563  HB1  ALA    243     -6.685   -5.135   20.633  0.0603 1.4870
ATOM   3564  HB2  ALA    243     -6.831   -6.350   19.652  0.0603 1.4870
ATOM   3565  HB3  ALA    243     -7.752   -5.092   19.485  0.0603 1.4870
ATOM   3566  N    ALA    244     -7.515   -6.725   23.284 -0.4157 1.8240
ATOM   3567  CA   ALA    244     -6.984   -7.558   24.354  0.0337 1.9080
ATOM   3568  C    ALA    244     -8.127   -8.246   25.098  0.5973 1.9080
ATOM   3569  O    ALA    244     -7.936   -8.837   26.168 -0.5679 1.6612
ATOM   3570  CB   ALA    244     -6.114   -6.773   25.317 -0.1825 1.9080
ATOM   3571  H    ALA    244     -7.719   -5.905   23.443  0.2719 0.6000
ATOM   3572  HA   ALA    244     -6.428   -8.255   23.944  0.0823 1.3870
ATOM   3573  HB1  ALA    244     -5.399   -6.351   24.833  0.0603 1.4870
ATOM   3574  HB2  ALA    244     -5.746   -7.369   25.974  0.0603 1.4870
ATOM   3575  HB3  ALA    244     -6.643   -6.103   25.753  0.0603 1.4870
ATOM   3576  N    GLY    245     -9.328   -8.161   24.514 -0.4157 1.8240
ATOM   3577  CA   GLY    245    -10.494   -8.825   25.056 -0.0252 1.9080
ATOM   3578  C    GLY    245    -11.218   -8.179   26.221  0.5973 1.9080
ATOM   3579  O    GLY    245    -12.109   -8.809   26.814 -0.5679 1.6612
ATOM   3580  H    GLY    245     -9.409   -7.698   23.793  0.2719 0.6000
ATOM   3581  HA2  GLY    245    -11.134   -8.934   24.336  0.0698 1.3870
ATOM   3582  HA3  GLY    245    -10.223   -9.714   25.335  0.0698 1.3870
ATOM   3583  N    HIS    246    -10.888   -6.941   26.574 -0.4157 1.8240
ATOM   3584  CA   HIS    246    -11.524   -6.226   27.682  0.0188 1.9080
ATOM   3585  C    HIS    246    -12.298   -5.028   27.167  0.5973 1.9080
ATOM   3586  O    HIS    246    -11.862   -4.321   26.267 -0.5679 1.6612
ATOM   3587  CB   HIS    246    -10.444   -5.763   28.678 -0.0462 1.9080
ATOM   3588  CG   HIS    246    -10.952   -5.618   30.073 -0.0266 1.9080
ATOM   3589  H    HIS    246    -10.270   -6.539   26.130  0.2719 0.6000
ATOM   3590  HA   HIS    246    -12.143   -6.832   28.140  0.0881 1.3870
ATOM   3591  HB2  HIS    246     -9.716   -6.404   28.672  0.0402 1.4870
ATOM   3592  HB3  HIS    246    -10.089   -4.910   28.382  0.0402 1.4870
ATOM   3593  CD2  HIS    246    -10.776   -6.352   31.195  0.1292 1.9080
ATOM   3594  HD1  HIS    246    -12.073   -3.976   29.881  0.3649 0.6000
ATOM   3595  HE1  HIS    246    -12.667   -4.104   32.162  0.1392 1.3590
ATOM   3596  CE1  HIS    246    -12.110   -4.685   31.694  0.2057 1.9080
ATOM   3597  ND1  HIS    246    -11.794   -4.589   30.417 -0.3811 1.8240
ATOM   3598  NE2  HIS    246    -11.505   -5.745   32.195 -0.5727 1.8240
ATOM   3599  HD2  HIS    246    -10.261   -7.122   31.277  0.1147 1.4090
ATOM   3600  N    PRO    247    -13.479   -4.764   27.712 -0.2548 1.8240
ATOM   3601  CA   PRO    247    -14.270   -3.619   27.267 -0.0266 1.9080
ATOM   3602  C    PRO    247    -13.572   -2.287   27.529  0.5896 1.9080
ATOM   3603  O    PRO    247    -12.734   -2.190   28.427 -0.5748 1.6612
ATOM   3604  CB   PRO    247    -15.528   -3.709   28.128 -0.0070 1.9080
ATOM   3605  CG   PRO    247    -15.219   -4.652   29.243  0.0189 1.9080
ATOM   3606  CD   PRO    247    -14.131   -5.552   28.765  0.0192 1.9080
ATOM   3607  HA   PRO    247    -14.497   -3.706   26.318  0.0641 1.3870
ATOM   3608  HB2  PRO    247    -15.761   -2.835   28.479  0.0253 1.4870
ATOM   3609  HB3  PRO    247    -16.275   -4.041   27.604  0.0253 1.4870
ATOM   3610  HG2  PRO    247    -14.930   -4.161   30.029  0.0213 1.4870
ATOM   3611  HG3  PRO    247    -16.006   -5.169   29.475  0.0213 1.4870
ATOM   3612  HD2  PRO    247    -13.509   -5.759   29.480  0.0391 1.3870
ATOM   3613  HD3  PRO    247    -14.492   -6.379   28.409  0.0391 1.3870
ATOM   3614  N    CYS    248    -13.948   -1.310   26.724 -0.4157 1.8240
ATOM   3615  CA   CYS    248    -13.613    0.092   26.885  0.0213 1.9080
ATOM   3616  C    CYS    248    -14.327    0.601   28.133  0.5973 1.9080
ATOM   3617  O    CYS    248    -15.496    0.271   28.397 -0.5679 1.6612
ATOM   3618  CB   CYS    248    -14.003    0.897   25.646 -0.1231 1.9080
ATOM   3619  SG   CYS    248    -13.843    2.687   25.765 -0.3119 2.0000
ATOM   3620  H    CYS    248    -14.432   -1.524   26.047  0.2719 0.6000
ATOM   3621  HA   CYS    248    -12.645    0.172   27.022  0.1124 1.3870
ATOM   3622  HB2  CYS    248    -13.457    0.594   24.905  0.1112 1.3870
ATOM   3623  HB3  CYS    248    -14.925    0.690   25.429  0.1112 1.3870
ATOM   3624  HG   CYS    248    -14.163    2.994   26.663  0.1933 0.6000
ATOM   3625  N    ILE    249    -13.630    1.395   28.933 -0.4157 1.8240
ATOM   3626  CA   ILE    249    -14.237    1.887   30.175 -0.0597 1.9080
ATOM   3627  C    ILE    249    -14.596    3.375   30.084  0.5973 1.9080
ATOM   3628  O    ILE    249    -14.992    3.952   31.103 -0.5679 1.6612
ATOM   3629  CB   ILE    249    -13.316    1.668   31.386  0.1303 1.9080
ATOM   3630  CG1  ILE    249    -11.959    2.368   31.316 -0.0430 1.9080
ATOM   3631  CG2  ILE    249    -13.131    0.174   31.643 -0.3204 1.9080
ATOM   3632  CD1  ILE    249    -11.184    2.267   32.627 -0.0660 1.9080
ATOM   3633  H    ILE    249    -12.826    1.620   28.725  0.2719 0.6000
ATOM   3634  HA   ILE    249    -15.064    1.384   30.328  0.0869 1.3870
ATOM   3635  HB   ILE    249    -13.784    2.033   32.165  0.0187 1.4870
ATOM   3636 HG12  ILE    249    -11.433    1.972   30.605  0.0236 1.4870
ATOM   3637 HG13  ILE    249    -12.095    3.304   31.100  0.0236 1.4870
ATOM   3638 HG21  ILE    249    -13.989   -0.255   31.672  0.0882 1.4870
ATOM   3639 HG22  ILE    249    -12.606   -0.209   30.937  0.0882 1.4870
ATOM   3640 HG23  ILE    249    -12.681    0.047   32.480  0.0882 1.4870
ATOM   3641 HD11  ILE    249    -11.714    2.627   33.342  0.0186 1.4870
ATOM   3642 HD12  ILE    249    -10.985    1.346   32.810  0.0186 1.4870
ATOM   3643 HD13  ILE    249    -10.365    2.763   32.555  0.0186 1.4870
ATOM   3644  N    GLY    250    -14.433    3.932   28.900 -0.4157 1.8240
ATOM   3645  CA   GLY    250    -14.690    5.259   28.411 -0.0252 1.9080
ATOM   3646  C    GLY    250    -13.821    6.367   28.955  0.5973 1.9080
ATOM   3647  O    GLY    250    -14.304    7.455   29.309 -0.5679 1.6612
ATOM   3648  H    GLY    250    -14.110    3.400   28.307  0.2719 0.6000
ATOM   3649  HA2  GLY    250    -14.594    5.248   27.446  0.0698 1.3870
ATOM   3650  HA3  GLY    250    -15.614    5.478   28.606  0.0698 1.3870
ATOM   3651  N    CYS    251    -12.512    6.134   29.042 -0.4157 1.8240
ATOM   3652  CA   CYS    251    -11.629    6.936   29.878  0.0213 1.9080
ATOM   3653  C    CYS    251    -11.316    8.303   29.316  0.5973 1.9080
ATOM   3654  O    CYS    251    -10.665    9.091   30.024 -0.5679 1.6612
ATOM   3655  CB   CYS    251    -10.342    6.150   30.182 -0.1231 1.9080
ATOM   3656  SG   CYS    251     -9.148    6.074   28.833 -0.3119 2.0000
ATOM   3657  H    CYS    251    -12.176    5.487   28.587  0.2719 0.6000
ATOM   3658  HA   CYS    251    -12.089    7.074   30.733  0.1124 1.3870
ATOM   3659  HB2  CYS    251     -9.909    6.554   30.951  0.1112 1.3870
ATOM   3660  HB3  CYS    251    -10.586    5.244   30.426  0.1112 1.3870
ATOM   3661  HG   CYS    251     -8.925    7.000   28.529  0.1933 0.6000
ATOM   3662  N    SER    252    -11.769    8.622   28.112 -0.4157 1.8240
ATOM   3663  CA   SER    252    -11.553    9.970   27.596 -0.0249 1.9080
ATOM   3664  C    SER    252    -12.811   10.826   27.690  0.5973 1.9080
ATOM   3665  O    SER    252    -12.835   11.920   27.111 -0.5679 1.6612
ATOM   3666  CB   SER    252    -11.110    9.958   26.133  0.2117 1.9080
ATOM   3667  OG   SER    252    -12.018    9.217   25.331 -0.6546 1.7210
ATOM   3668  H    SER    252    -12.187    8.039   27.638  0.2719 0.6000
ATOM   3669  HA   SER    252    -10.849   10.396   28.129  0.0843 1.3870
ATOM   3670  HB2  SER    252    -11.058   10.869   25.804  0.0352 1.3870
ATOM   3671  HB3  SER    252    -10.227    9.564   26.067  0.0352 1.3870
ATOM   3672  HG   SER    252    -12.103    9.653   24.436  0.4275 0.0000
ATOM   3673  N    GLU    253    -13.810   10.345   28.395 -0.4157 1.8240
ATOM   3674  CA   GLU    253    -15.095   11.004   28.580  0.0145 1.9080
ATOM   3675  C    GLU    253    -15.214   11.711   29.918  0.5973 1.9080
ATOM   3676  O    GLU    253    -14.848   11.190   30.967 -0.5679 1.6612
ATOM   3677  CB   GLU    253    -16.239    9.978   28.468 -0.0071 1.9080
ATOM   3678  CG   GLU    253    -16.475    9.458   27.054 -0.0174 1.9080
ATOM   3679  CD   GLU    253    -16.800   10.551   26.059  0.6801 1.9080
ATOM   3680  OE1  GLU    253    -17.769   11.302   26.312 -0.5838 1.6612
ATOM   3681  OE2  GLU    253    -16.084   10.678   25.043 -0.6511 1.7210
ATOM   3682  H    GLU    253    -13.696    9.582   28.776  0.2719 0.6000
ATOM   3683  HA   GLU    253    -15.206   11.669   27.868  0.0779 1.3870
ATOM   3684  HB2  GLU    253    -16.039    9.226   29.046  0.0256 1.4870
ATOM   3685  HB3  GLU    253    -17.056   10.388   28.790  0.0256 1.4870
ATOM   3686  HG2  GLU    253    -15.682    8.986   26.756  0.0430 1.4870
ATOM   3687  HG3  GLU    253    -17.207    8.821   27.072  0.0430 1.4870
ATOM   3688  HE2  GLU    253    -15.349   10.102   24.901  0.4641 0.0000
ATOM   3689  N    PRO    254    -15.777   12.916   29.927 -0.2548 1.8240
ATOM   3690  CA   PRO    254    -16.027   13.619   31.179 -0.0266 1.9080
ATOM   3691  C    PRO    254    -16.810   12.756   32.167  0.5896 1.9080
ATOM   3692  O    PRO    254    -17.761   12.125   31.710 -0.5748 1.6612
ATOM   3693  CB   PRO    254    -16.922   14.790   30.781 -0.0070 1.9080
ATOM   3694  CG   PRO    254    -16.886   14.877   29.311  0.0189 1.9080
ATOM   3695  CD   PRO    254    -16.200   13.677   28.751  0.0192 1.9080
ATOM   3696  HA   PRO    254    -15.189   13.937   31.577  0.0641 1.3870
ATOM   3697  HB2  PRO    254    -17.830   14.640   31.088  0.0253 1.4870
ATOM   3698  HB3  PRO    254    -16.595   15.614   31.176  0.0253 1.4870
ATOM   3699  HG2  PRO    254    -17.790   14.929   28.964  0.0213 1.4870
ATOM   3700  HG3  PRO    254    -16.413   15.680   29.043  0.0213 1.4870
ATOM   3701  HD2  PRO    254    -16.808   13.157   28.203  0.0391 1.3870
ATOM   3702  HD3  PRO    254    -15.436   13.937   28.213  0.0391 1.3870
ATOM   3703  N    ASN    255    -16.432   12.756   33.434 -0.4157 1.8240
ATOM   3704  CA   ASN    255    -17.096   12.051   34.506  0.0143 1.9080
ATOM   3705  C    ASN    255    -17.243   10.563   34.235  0.5973 1.9080
ATOM   3706  O    ASN    255    -18.213    9.945   34.674 -0.5679 1.6612
ATOM   3707  CB   ASN    255    -18.510   12.626   34.747 -0.2041 1.9080
ATOM   3708  CG   ASN    255    -18.429   14.097   35.116  0.7130 1.9080
ATOM   3709  H    ASN    255    -15.733   13.214   33.638  0.2719 0.6000
ATOM   3710  HA   ASN    255    -16.571   12.167   35.326  0.1048 1.3870
ATOM   3711  HB2  ASN    255    -19.044   12.521   33.944  0.0797 1.4870
ATOM   3712  HB3  ASN    255    -18.942   12.135   35.463  0.0797 1.4870
ATOM   3713  OD1  ASN    255    -17.709   14.491   36.023 -0.5931 1.6612
ATOM   3714  ND2  ASN    255    -19.173   14.913   34.382 -0.9191 1.8240
ATOM   3715 HD22  ASN    255    -19.162   15.759   34.535  0.4196 0.6000
ATOM   3716 HD21  ASN    255    -19.666   14.596   33.753  0.4196 0.6000
ATOM   3717  N    PHE    256    -16.295    9.958   33.515 -0.4157 1.8240
ATOM   3718  CA   PHE    256    -16.541    8.547   33.174 -0.0024 1.9080
ATOM   3719  C    PHE    256    -16.553    7.679   34.423  0.5973 1.9080
ATOM   3720  O    PHE    256    -17.235    6.647   34.461 -0.5679 1.6612
ATOM   3721  CB   PHE    256    -15.526    8.080   32.151 -0.0343 1.9080
ATOM   3722  CG   PHE    256    -14.130    7.754   32.634  0.0118 1.9080
ATOM   3723  CD1  PHE    256    -13.169    8.737   32.731 -0.1256 1.9080
ATOM   3724  CD2  PHE    256    -13.797    6.452   32.973 -0.1256 1.9080
ATOM   3725  CE1  PHE    256    -11.884    8.446   33.151 -0.1704 1.9080
ATOM   3726  CE2  PHE    256    -12.520    6.144   33.409 -0.1704 1.9080
ATOM   3727  CZ   PHE    256    -11.558    7.143   33.455 -0.1072 1.9080
ATOM   3728  H    PHE    256    -15.583   10.368   33.264  0.2719 0.6000
ATOM   3729  HA   PHE    256    -17.429    8.489   32.761  0.0978 1.3870
ATOM   3730  HB2  PHE    256    -15.882    7.288   31.718  0.0295 1.4870
ATOM   3731  HB3  PHE    256    -15.451    8.768   31.472  0.0295 1.4870
ATOM   3732  HD1  PHE    256    -13.388    9.613   32.511  0.1330 1.4590
ATOM   3733  HD2  PHE    256    -14.436    5.780   32.907  0.1330 1.4590
ATOM   3734  HE1  PHE    256    -11.248    9.121   33.226  0.1430 1.4590
ATOM   3735  HE2  PHE    256    -12.308    5.277   33.668  0.1430 1.4590
ATOM   3736  HZ   PHE    256    -10.685    6.930   33.694  0.1297 1.4590
ATOM   3737  N    TRP    257    -15.814    8.097   35.446 -0.4157 1.8240
ATOM   3738  CA   TRP    257    -15.736    7.324   36.684 -0.0275 1.9080
ATOM   3739  C    TRP    257    -17.116    7.057   37.259  0.5973 1.9080
ATOM   3740  O    TRP    257    -17.421    5.980   37.763 -0.5679 1.6612
ATOM   3741  CB   TRP    257    -14.880    8.049   37.745 -0.0050 1.9080
ATOM   3742  CG   TRP    257    -13.458    8.118   37.259 -0.1415 1.9080
ATOM   3743  CD1  TRP    257    -12.765    9.210   36.845 -0.1638 1.9080
ATOM   3744  CD2  TRP    257    -12.569    6.992   37.146  0.1243 1.9080
ATOM   3745  NE1  TRP    257    -11.484    8.839   36.482 -0.3418 1.8240
ATOM   3746  CE2  TRP    257    -11.349    7.478   36.659  0.1380 1.9080
ATOM   3747  CE3  TRP    257    -12.702    5.633   37.417 -0.2387 1.9080
ATOM   3748  CZ2  TRP    257    -10.274    6.626   36.437 -0.2601 1.9080
ATOM   3749  CZ3  TRP    257    -11.634    4.783   37.197 -0.1972 1.9080
ATOM   3750  CH2  TRP    257    -10.431    5.288   36.710 -0.1134 1.9080
ATOM   3751  H    TRP    257    -15.376    8.834   35.378  0.2719 0.6000
ATOM   3752  HA   TRP    257    -15.314    6.463   36.483  0.1123 1.3870
ATOM   3753  HB2  TRP    257    -15.224    8.944   37.890  0.0339 1.4870
ATOM   3754  HB3  TRP    257    -14.920    7.568   38.586  0.0339 1.4870
ATOM   3755  HD1  TRP    257    -13.101   10.077   36.811  0.2062 1.4090
ATOM   3756  HE1  TRP    257    -10.872    9.368   36.192  0.3412 0.6000
ATOM   3757  HE3  TRP    257    -13.507    5.299   37.744  0.1700 1.4590
ATOM   3758  HZ2  TRP    257     -9.467    6.953   36.111  0.1572 1.4590
ATOM   3759  HZ3  TRP    257    -11.718    3.874   37.376  0.1447 1.4590
ATOM   3760  HH2  TRP    257     -9.719    4.708   36.566  0.1417 1.4590
ATOM   3761  N    ASP    258    -17.943    8.100   37.166 -0.5163 1.8240
ATOM   3762  CA   ASP    258    -19.285    7.974   37.700  0.0381 1.9080
ATOM   3763  C    ASP    258    -20.303    7.613   36.627  0.5366 1.9080
ATOM   3764  O    ASP    258    -21.270    6.915   36.936 -0.5819 1.6612
ATOM   3765  CB   ASP    258    -19.651    9.284   38.424 -0.0303 1.9080
ATOM   3766  CG   ASP    258    -18.951    9.413   39.772  0.7994 1.9080
ATOM   3767  OD1  ASP    258    -19.052    8.506   40.617 -0.8014 1.6612
ATOM   3768  OD2  ASP    258    -18.285   10.440   40.005 -0.8014 1.6612
ATOM   3769  H    ASP    258    -17.685    8.832   36.796  0.2936 0.6000
ATOM   3770  HA   ASP    258    -19.278    7.253   38.365  0.0880 1.3870
ATOM   3771  HB2  ASP    258    -19.404   10.037   37.864 -0.0122 1.4870
ATOM   3772  HB3  ASP    258    -20.611    9.315   38.560 -0.0122 1.4870
ATOM   3773  N    ASP    259    -20.129    8.054   35.388 -0.5163 1.8240
ATOM   3774  CA   ASP    259    -21.128    7.770   34.360  0.0381 1.9080
ATOM   3775  C    ASP    259    -20.937    6.423   33.674  0.5366 1.9080
ATOM   3776  O    ASP    259    -21.885    5.903   33.063 -0.5819 1.6612
ATOM   3777  CB   ASP    259    -21.108    8.872   33.303 -0.0303 1.9080
ATOM   3778  CG   ASP    259    -21.550   10.226   33.829  0.7994 1.9080
ATOM   3779  OD1  ASP    259    -22.115   10.293   34.935 -0.8014 1.6612
ATOM   3780  OD2  ASP    259    -21.312   11.226   33.117 -0.8014 1.6612
ATOM   3781  H    ASP    259    -19.426    8.508   35.188  0.2936 0.6000
ATOM   3782  HA   ASP    259    -22.010    7.772   34.785  0.0880 1.3870
ATOM   3783  HB2  ASP    259    -20.209    8.951   32.949 -0.0122 1.4870
ATOM   3784  HB3  ASP    259    -21.692    8.615   32.571 -0.0122 1.4870
ATOM   3785  N    MET    260    -19.744    5.822   33.730 -0.4157 1.8240
ATOM   3786  CA   MET    260    -19.593    4.561   32.985 -0.0237 1.9080
ATOM   3787  C    MET    260    -19.575    3.353   33.901  0.5973 1.9080
ATOM   3788  O    MET    260    -19.447    2.223   33.421 -0.5679 1.6612
ATOM   3789  CB   MET    260    -18.320    4.599   32.147  0.0342 1.9080
ATOM   3790  CG   MET    260    -18.230    5.816   31.234  0.0018 1.9080
ATOM   3791  SD   MET    260    -19.531    5.720   29.980 -0.2737 2.0000
ATOM   3792  CE   MET    260    -18.996    7.085   28.930 -0.0536 1.9080
ATOM   3793  H    MET    260    -19.094    6.158   34.182  0.2719 0.6000
ATOM   3794  HA   MET    260    -20.357    4.473   32.377  0.0880 1.3870
ATOM   3795  HB2  MET    260    -17.554    4.595   32.740  0.0241 1.4870
ATOM   3796  HB3  MET    260    -18.279    3.796   31.604  0.0241 1.4870
ATOM   3797  HG2  MET    260    -18.336    6.628   31.756  0.0440 1.3870
ATOM   3798  HG3  MET    260    -17.360    5.843   30.805  0.0440 1.3870
ATOM   3799  HE1  MET    260    -18.941    7.888   29.452  0.0684 1.3870
ATOM   3800  HE2  MET    260    -18.133    6.884   28.559  0.0684 1.3870
ATOM   3801  HE3  MET    260    -19.629    7.207   28.218  0.0684 1.3870
ATOM   3802  N    THR    261    -19.710    3.604   35.201 -0.4157 1.8240
ATOM   3803  CA   THR    261    -19.739    2.534   36.185 -0.0389 1.9080
ATOM   3804  C    THR    261    -21.170    2.034   36.379  0.5973 1.9080
ATOM   3805  O    THR    261    -22.103    2.835   36.251 -0.5679 1.6612
ATOM   3806  CB   THR    261    -19.166    2.979   37.540  0.3654 1.9080
ATOM   3807  OG1  THR    261    -19.521    4.351   37.750 -0.6761 1.7210
ATOM   3808  CG2  THR    261    -17.640    2.883   37.547 -0.2438 1.9080
ATOM   3809  H    THR    261    -19.783    4.419   35.465  0.2719 0.6000
ATOM   3810  HA   THR    261    -19.196    1.792   35.848  0.1007 1.3870
ATOM   3811  HB   THR    261    -19.538    2.425   38.258  0.0043 1.3870
ATOM   3812 HG21  THR    261    -17.376    1.975   37.377  0.0642 1.4870
ATOM   3813 HG22  THR    261    -17.281    3.453   36.863  0.0642 1.4870
ATOM   3814 HG23  THR    261    -17.305    3.158   38.402  0.0642 1.4870
ATOM   3815  HG1  THR    261    -18.701    4.932   37.730  0.4102 0.0000
ATOM   3816  N    PRO    262    -21.377    0.764   36.685 -0.2548 1.8240
ATOM   3817  CA   PRO    262    -20.312   -0.234   36.781 -0.0266 1.9080
ATOM   3818  C    PRO    262    -19.760   -0.582   35.404  0.5896 1.9080
ATOM   3819  O    PRO    262    -20.464   -0.647   34.399 -0.5748 1.6612
ATOM   3820  CB   PRO    262    -20.997   -1.436   37.412 -0.0070 1.9080
ATOM   3821  CG   PRO    262    -22.453   -1.267   37.155  0.0189 1.9080
ATOM   3822  CD   PRO    262    -22.702    0.196   36.993  0.0192 1.9080
ATOM   3823  HA   PRO    262    -19.594    0.091   37.363  0.0641 1.3870
ATOM   3824  HB2  PRO    262    -20.674   -2.259   37.013  0.0253 1.4870
ATOM   3825  HB3  PRO    262    -20.821   -1.465   38.366  0.0253 1.4870
ATOM   3826  HG2  PRO    262    -22.711   -1.743   36.350  0.0213 1.4870
ATOM   3827  HG3  PRO    262    -22.969   -1.617   37.898  0.0213 1.4870
ATOM   3828  HD2  PRO    262    -23.326    0.363   36.269  0.0391 1.3870
ATOM   3829  HD3  PRO    262    -23.061    0.578   37.810  0.0391 1.3870
ATOM   3830  N    PHE    263    -18.440   -0.756   35.372 -0.4157 1.8240
ATOM   3831  CA   PHE    263    -17.750   -1.003   34.115 -0.0024 1.9080
ATOM   3832  C    PHE    263    -18.164   -2.293   33.414  0.5973 1.9080
ATOM   3833  O    PHE    263    -18.034   -2.306   32.181 -0.5679 1.6612
ATOM   3834  CB   PHE    263    -16.235   -1.018   34.358 -0.0343 1.9080
ATOM   3835  CG   PHE    263    -15.696    0.340   34.752  0.0118 1.9080
ATOM   3836  CD1  PHE    263    -15.895    1.443   33.944 -0.1256 1.9080
ATOM   3837  CD2  PHE    263    -14.983    0.503   35.930 -0.1256 1.9080
ATOM   3838  CE1  PHE    263    -15.397    2.689   34.282 -0.1704 1.9080
ATOM   3839  CE2  PHE    263    -14.490    1.735   36.279 -0.1704 1.9080
ATOM   3840  CZ   PHE    263    -14.681    2.826   35.463 -0.1072 1.9080
ATOM   3841  H    PHE    263    -17.989   -0.721   36.104  0.2719 0.6000
ATOM   3842  HA   PHE    263    -17.950   -0.257   33.513  0.0978 1.3870
ATOM   3843  HB2  PHE    263    -16.034   -1.656   35.059  0.0295 1.4870
ATOM   3844  HB3  PHE    263    -15.789   -1.314   33.549  0.0295 1.4870
ATOM   3845  HD1  PHE    263    -16.374    1.346   33.152  0.1330 1.4590
ATOM   3846  HD2  PHE    263    -14.839   -0.227   36.488  0.1330 1.4590
ATOM   3847  HE1  PHE    263    -15.539    3.422   33.728  0.1430 1.4590
ATOM   3848  HE2  PHE    263    -14.020    1.833   37.076  0.1430 1.4590
ATOM   3849  HZ   PHE    263    -14.330    3.654   35.701  0.1297 1.4590
ATOM   3850  N    TYR    264    -18.607   -3.332   34.114 -0.4157 1.8240
ATOM   3851  CA   TYR    264    -18.845   -4.607   33.435 -0.0014 1.9080
ATOM   3852  C    TYR    264    -20.302   -4.812   33.023  0.5973 1.9080
ATOM   3853  O    TYR    264    -20.677   -5.957   32.786 -0.5679 1.6612
ATOM   3854  CB   TYR    264    -18.362   -5.787   34.297 -0.0152 1.9080
ATOM   3855  CG   TYR    264    -16.839   -5.733   34.363 -0.0011 1.9080
ATOM   3856  CD1  TYR    264    -16.083   -6.065   33.242 -0.1906 1.9080
ATOM   3857  CD2  TYR    264    -16.170   -5.337   35.512 -0.1906 1.9080
ATOM   3858  CE1  TYR    264    -14.703   -6.021   33.269 -0.2341 1.9080
ATOM   3859  CE2  TYR    264    -14.787   -5.289   35.545 -0.2341 1.9080
ATOM   3860  CZ   TYR    264    -14.060   -5.631   34.429  0.3226 1.9080
ATOM   3861  OH   TYR    264    -12.683   -5.576   34.456 -0.5579 1.7210
ATOM   3862  H    TYR    264    -18.752   -3.256   34.958  0.2719 0.6000
ATOM   3863  HA   TYR    264    -18.308   -4.606   32.616  0.0876 1.3870
ATOM   3864  HB2  TYR    264    -18.735   -5.724   35.189  0.0295 1.4870
ATOM   3865  HB3  TYR    264    -18.648   -6.626   33.903  0.0295 1.4870
ATOM   3866  HD1  TYR    264    -16.516   -6.322   32.460  0.1699 1.4590
ATOM   3867  HD2  TYR    264    -16.656   -5.101   36.269  0.1699 1.4590
ATOM   3868  HE1  TYR    264    -14.211   -6.251   32.513  0.1656 1.4590
ATOM   3869  HE2  TYR    264    -14.349   -5.027   36.322  0.1656 1.4590
ATOM   3870  HH   TYR    264    -12.399   -4.654   34.713  0.3992 0.0000
ATOM   3871  N    GLN    265    -21.044   -3.721   32.938 -0.4157 1.8240
ATOM   3872  CA   GLN    265    -22.437   -3.702   32.528 -0.0031 1.9080
ATOM   3873  C    GLN    265    -22.791   -2.561   31.583  0.5973 1.9080
ATOM   3874  O    GLN    265    -22.217   -1.469   31.633 -0.5679 1.6612
ATOM   3875  CB   GLN    265    -23.354   -3.534   33.745 -0.0036 1.9080
ATOM   3876  CG   GLN    265    -23.472   -4.657   34.749 -0.0645 1.9080
ATOM   3877  CD   GLN    265    -24.394   -4.250   35.898  0.6951 1.9080
ATOM   3878  H    GLN    265    -20.676   -2.970   33.141  0.2719 0.6000
ATOM   3879  HA   GLN    265    -22.648   -4.552   32.089  0.0850 1.3870
ATOM   3880  HB2  GLN    265    -23.058   -2.746   34.225  0.0171 1.4870
ATOM   3881  HB3  GLN    265    -24.245   -3.345   33.413  0.0171 1.4870
ATOM   3882  HG2  GLN    265    -23.827   -5.447   34.312  0.0352 1.4870
ATOM   3883  HG3  GLN    265    -22.594   -4.875   35.098  0.0352 1.4870
ATOM   3884 HE22  GLN    265    -24.363   -4.107   37.799  0.4251 0.6000
ATOM   3885  OE1  GLN    265    -25.542   -3.846   35.671 -0.6086 1.6612
ATOM   3886  NE2  GLN    265    -23.888   -4.336   37.121 -0.9407 1.8240
ATOM   3887 HE21  GLN    265    -23.086   -4.622   37.234  0.4251 0.6000
ATOM   3888  N    ASN    266    -23.786   -2.816   30.727 -0.3821 1.8240
ATOM   3889  CA   ASN    266    -24.393   -1.747   29.935 -0.2080 1.9080
ATOM   3890  C    ASN    266    -25.894   -1.700   30.249  0.8050 1.9080
ATOM   3891  O    ASN    266    -26.374   -2.590   30.953 -0.8147 1.6612
ATOM   3892  CB   ASN    266    -24.170   -1.900   28.438 -0.2299 1.9080
ATOM   3893  CG   ASN    266    -23.022   -1.068   27.904  0.7153 1.9080
ATOM   3894  OXT  ASN    266    -26.548   -0.743   29.779 -0.8147 1.6612
ATOM   3895  H    ASN    266    -24.074   -3.622   30.641  0.2681 0.6000
ATOM   3896  HA   ASN    266    -23.996   -0.896   30.217  0.1358 1.3870
ATOM   3897  HB2  ASN    266    -23.998   -2.833   28.240  0.1023 1.4870
ATOM   3898  HB3  ASN    266    -24.983   -1.646   27.973  0.1023 1.4870
ATOM   3899  OD1  ASN    266    -23.020    0.162   27.971 -0.6010 1.6612
ATOM   3900  ND2  ASN    266    -22.015   -1.749   27.356 -0.9084 1.8240
ATOM   3901 HD22  ASN    266    -21.337   -1.329   27.036  0.4150 0.6000
ATOM   3902 HD21  ASN    266    -22.043   -2.607   27.324  0.4150 0.6000
ATOM   3903  N    THR      6     34.796   11.916   51.947  0.1812 1.8240
ATOM   3904  CA   THR      6     33.511   12.394   51.439  0.0034 1.9080
ATOM   3905  C    THR      6     33.364   13.878   51.792  0.6163 1.9080
ATOM   3906  O    THR      6     33.351   14.210   52.986 -0.5722 1.6612
ATOM   3907  CB   THR      6     32.293   11.618   51.956  0.4514 1.9080
ATOM   3908  OG1  THR      6     32.411   10.230   51.629 -0.6764 1.7210
ATOM   3909  CG2  THR      6     31.019   12.100   51.274 -0.2554 1.9080
ATOM   3910  H    THR      6     35.029   11.096   51.828  0.1934 0.6000
ATOM   3911  HA   THR      6     33.526   12.316   50.462  0.1087 1.1000
ATOM   3912  HB   THR      6     32.214   11.727   52.927 -0.0323 1.3870
ATOM   3913 HG21  THR      6     30.892   13.034   51.456  0.0627 1.4870
ATOM   3914 HG22  THR      6     31.093   11.965   50.326  0.0627 1.4870
ATOM   3915 HG23  THR      6     30.269   11.604   51.611  0.0627 1.4870
ATOM   3916  H2   THR      6     35.529   12.275   51.674  0.1934 0.6000
ATOM   3917  H3   THR      6     34.968   11.953   52.789  0.1934 0.6000
ATOM   3918  HG1  THR      6     32.250   10.087   50.647  0.4070 0.0000
ATOM   3919  N    PRO      7     33.267   14.753   50.799 -0.2548 1.8240
ATOM   3920  CA   PRO      7     33.261   16.195   51.094 -0.0266 1.9080
ATOM   3921  C    PRO      7     32.100   16.578   51.998  0.5896 1.9080
ATOM   3922  O    PRO      7     31.036   15.958   51.995 -0.5748 1.6612
ATOM   3923  CB   PRO      7     33.099   16.852   49.720 -0.0070 1.9080
ATOM   3924  CG   PRO      7     33.628   15.827   48.775  0.0189 1.9080
ATOM   3925  CD   PRO      7     33.163   14.513   49.345  0.0192 1.9080
ATOM   3926  HA   PRO      7     34.112   16.463   51.501  0.0641 1.3870
ATOM   3927  HB2  PRO      7     32.167   17.047   49.536  0.0253 1.4870
ATOM   3928  HB3  PRO      7     33.612   17.674   49.665  0.0253 1.4870
ATOM   3929  HG2  PRO      7     33.271   15.963   47.883  0.0213 1.4870
ATOM   3930  HG3  PRO      7     34.596   15.862   48.735  0.0213 1.4870
ATOM   3931  HD2  PRO      7     32.248   14.318   49.084  0.0391 1.3870
ATOM   3932  HD3  PRO      7     33.736   13.782   49.065  0.0391 1.3870
ATOM   3933  N    ARG      8     32.329   17.633   52.777 -0.3479 1.8240
ATOM   3934  CA   ARG      8     31.351   18.068   53.760 -0.2637 1.9080
ATOM   3935  C    ARG      8     31.669   19.474   54.259  0.7341 1.9080
ATOM   3936  O    ARG      8     32.832   19.749   54.553 -0.5894 1.6612
ATOM   3937  CB   ARG      8     31.350   17.120   54.950 -0.0007 1.9080
ATOM   3938  CG   ARG      8     30.842   17.677   56.256  0.0390 1.9080
ATOM   3939  CD   ARG      8     31.011   16.639   57.358  0.0486 1.9080
ATOM   3940  NE   ARG      8     31.461   17.231   58.621 -0.5295 1.8240
ATOM   3941  CZ   ARG      8     31.858   16.487   59.650  0.8076 1.9080
ATOM   3942  NH1  ARG      8     31.849   15.163   59.538 -0.8627 1.8240
ATOM   3943  NH2  ARG      8     32.261   17.053   60.780 -0.8627 1.8240
ATOM   3944  H    ARG      8     33.069   18.065   52.696  0.2747 0.6000
ATOM   3945  HA   ARG      8     30.462   18.067   53.348  0.1560 1.3870
ATOM   3946  HB2  ARG      8     30.809   16.348   54.720  0.0327 1.4870
ATOM   3947  HB3  ARG      8     32.256   16.805   55.087  0.0327 1.4870
ATOM   3948  HG2  ARG      8     31.337   18.480   56.483  0.0285 1.4870
ATOM   3949  HG3  ARG      8     29.905   17.913   56.170  0.0285 1.4870
ATOM   3950  HD2  ARG      8     30.165   16.188   57.503  0.0687 1.3870
ATOM   3951  HD3  ARG      8     31.657   15.974   57.072  0.0687 1.3870
ATOM   3952  HE   ARG      8     31.469   18.087   58.698  0.3456 0.6000
ATOM   3953 HH11  ARG      8     31.588   14.795   58.806  0.4478 0.6000
ATOM   3954 HH12  ARG      8     32.105   14.673   60.198  0.4478 0.6000
ATOM   3955 HH21  ARG      8     32.267   17.909   60.854  0.4478 0.6000
ATOM   3956 HH22  ARG      8     32.516   16.562   61.439  0.4478 0.6000
ATOM   3957  N    SER      9     30.631   20.291   54.342 -0.4157 1.8240
ATOM   3958  CA   SER      9     30.755   21.654   54.842 -0.0249 1.9080
ATOM   3959  C    SER      9     30.690   21.663   56.366  0.5973 1.9080
ATOM   3960  O    SER      9     30.678   20.593   56.978 -0.5679 1.6612
ATOM   3961  CB   SER      9     29.653   22.521   54.225  0.2117 1.9080
ATOM   3962  OG   SER      9     28.379   22.007   54.596 -0.6546 1.7210
ATOM   3963  H    SER      9     29.858   20.008   54.093  0.2719 0.6000
ATOM   3964  HA   SER      9     31.625   22.011   54.564  0.0843 1.3870
ATOM   3965  HB2  SER      9     29.741   23.435   54.539  0.0352 1.3870
ATOM   3966  HB3  SER      9     29.739   22.522   53.259  0.0352 1.3870
ATOM   3967  HG   SER      9     28.241   21.120   54.159  0.4275 0.0000
ATOM   3968  N    ASN     10     30.637   22.856   56.956 -0.4157 1.8240
ATOM   3969  CA   ASN     10     30.443   23.014   58.390  0.0143 1.9080
ATOM   3970  C    ASN     10     29.137   23.748   58.694  0.5973 1.9080
ATOM   3971  O    ASN     10     28.952   24.426   59.710 -0.5679 1.6612
ATOM   3972  CB   ASN     10     31.630   23.753   59.028 -0.2041 1.9080
ATOM   3973  CG   ASN     10     31.694   23.496   60.522  0.7130 1.9080
ATOM   3974  H    ASN     10     30.720   23.561   56.471  0.2719 0.6000
ATOM   3975  HA   ASN     10     30.390   22.121   58.789  0.1048 1.3870
ATOM   3976  HB2  ASN     10     32.454   23.455   58.613  0.0797 1.4870
ATOM   3977  HB3  ASN     10     31.541   24.705   58.868  0.0797 1.4870
ATOM   3978  OD1  ASN     10     31.744   24.437   61.317 -0.5931 1.6612
ATOM   3979  ND2  ASN     10     31.699   22.227   60.923 -0.9191 1.8240
ATOM   3980 HD22  ASN     10     31.739   22.041   61.761  0.4196 0.6000
ATOM   3981 HD21  ASN     10     31.665   21.593   60.343  0.4196 0.6000
ATOM   3982  N    TYR     11     28.177   23.617   57.794 -0.4157 1.8240
ATOM   3983  CA   TYR     11     26.850   24.170   57.874 -0.0014 1.9080
ATOM   3984  C    TYR     11     26.041   23.621   59.044  0.5973 1.9080
ATOM   3985  O    TYR     11     25.898   22.419   59.265 -0.5679 1.6612
ATOM   3986  CB   TYR     11     26.083   23.928   56.550 -0.0152 1.9080
ATOM   3987  CG   TYR     11     24.703   24.545   56.628 -0.0011 1.9080
ATOM   3988  CD1  TYR     11     24.551   25.915   56.503 -0.1906 1.9080
ATOM   3989  CD2  TYR     11     23.564   23.769   56.828 -0.1906 1.9080
ATOM   3990  CE1  TYR     11     23.307   26.518   56.572 -0.2341 1.9080
ATOM   3991  CE2  TYR     11     22.314   24.366   56.900 -0.2341 1.9080
ATOM   3992  CZ   TYR     11     22.185   25.733   56.770  0.3226 1.9080
ATOM   3993  OH   TYR     11     20.955   26.343   56.841 -0.5579 1.7210
ATOM   3994  H    TYR     11     28.363   23.155   57.092  0.2719 0.6000
ATOM   3995  HA   TYR     11     26.937   25.139   57.998  0.0876 1.3870
ATOM   3996  HB2  TYR     11     26.574   24.320   55.812  0.0295 1.4870
ATOM   3997  HB3  TYR     11     26.005   22.974   56.389  0.0295 1.4870
ATOM   3998  HD1  TYR     11     25.304   26.444   56.371  0.1699 1.4590
ATOM   3999  HD2  TYR     11     23.641   22.846   56.916  0.1699 1.4590
ATOM   4000  HE1  TYR     11     23.227   27.440   56.488  0.1656 1.4590
ATOM   4001  HE2  TYR     11     21.558   23.842   57.036  0.1656 1.4590
ATOM   4002  HH   TYR     11     20.247   25.682   56.602  0.3992 0.0000
ATOM   4003  N    THR     12     25.499   24.564   59.813 -0.4157 1.8240
ATOM   4004  CA   THR     12     24.584   24.329   60.909 -0.0389 1.9080
ATOM   4005  C    THR     12     23.315   25.139   60.644  0.5973 1.9080
ATOM   4006  O    THR     12     23.307   26.366   60.657 -0.5679 1.6612
ATOM   4007  CB   THR     12     25.135   24.720   62.290  0.3654 1.9080
ATOM   4008  OG1  THR     12     26.191   23.831   62.659 -0.6761 1.7210
ATOM   4009  CG2  THR     12     24.057   24.581   63.356 -0.2438 1.9080
ATOM   4010  H    THR     12     25.709   25.380   59.644  0.2719 0.6000
ATOM   4011  HA   THR     12     24.351   23.377   60.923  0.1007 1.3870
ATOM   4012  HB   THR     12     25.465   25.642   62.269  0.0043 1.3870
ATOM   4013 HG21  THR     12     23.313   25.147   63.136  0.0642 1.4870
ATOM   4014 HG22  THR     12     23.763   23.668   63.397  0.0642 1.4870
ATOM   4015 HG23  THR     12     24.415   24.840   64.208  0.0642 1.4870
ATOM   4016  HG1  THR     12     27.081   24.295   62.588  0.4102 0.0000
ATOM   4017  N    GLY     13     22.226   24.430   60.395 -0.4157 1.8240
ATOM   4018  CA   GLY     13     20.960   25.078   60.116 -0.0252 1.9080
ATOM   4019  C    GLY     13     20.071   24.135   59.304  0.5973 1.9080
ATOM   4020  O    GLY     13     20.526   23.046   58.966 -0.5679 1.6612
ATOM   4021  H    GLY     13     22.270   23.571   60.399  0.2719 0.6000
ATOM   4022  HA2  GLY     13     20.519   25.310   60.948  0.0698 1.3870
ATOM   4023  HA3  GLY     13     21.113   25.895   59.616  0.0698 1.3870
ATOM   4024  N    PRO     14     18.868   24.600   59.030 -0.2548 1.8240
ATOM   4025  CA   PRO     14     17.913   23.841   58.233 -0.0266 1.9080
ATOM   4026  C    PRO     14     18.224   23.854   56.747  0.5896 1.9080
ATOM   4027  O    PRO     14     18.915   24.724   56.213 -0.5748 1.6612
ATOM   4028  CB   PRO     14     16.604   24.624   58.457 -0.0070 1.9080
ATOM   4029  CG   PRO     14     17.065   26.037   58.643  0.0189 1.9080
ATOM   4030  CD   PRO     14     18.317   25.902   59.477  0.0192 1.9080
ATOM   4031  HA   PRO     14     17.832   22.923   58.566  0.0641 1.3870
ATOM   4032  HB2  PRO     14     16.017   24.548   57.689  0.0253 1.4870
ATOM   4033  HB3  PRO     14     16.137   24.303   59.245  0.0253 1.4870
ATOM   4034  HG2  PRO     14     17.259   26.454   57.790  0.0213 1.4870
ATOM   4035  HG3  PRO     14     16.395   26.564   59.107  0.0213 1.4870
ATOM   4036  HD2  PRO     14     18.939   26.625   59.297  0.0391 1.3870
ATOM   4037  HD3  PRO     14     18.109   25.889   60.424  0.0391 1.3870
ATOM   4038  N    ILE     15     17.676   22.864   56.049 -0.4157 1.8240
ATOM   4039  CA   ILE     15     17.647   22.747   54.597 -0.0597 1.9080
ATOM   4040  C    ILE     15     16.269   22.146   54.263  0.5973 1.9080
ATOM   4041  O    ILE     15     15.876   21.200   54.955 -0.5679 1.6612
ATOM   4042  CB   ILE     15     18.766   21.883   54.008  0.1303 1.9080
ATOM   4043  CG1  ILE     15     20.177   22.316   54.410 -0.0430 1.9080
ATOM   4044  CG2  ILE     15     18.647   21.800   52.484 -0.3204 1.9080
ATOM   4045  CD1  ILE     15     21.314   21.688   53.620 -0.0660 1.9080
ATOM   4046  H    ILE     15     17.302   22.232   56.498  0.2719 0.6000
ATOM   4047  HA   ILE     15     17.702   23.644   54.207  0.0869 1.3870
ATOM   4048  HB   ILE     15     18.637   20.975   54.354  0.0187 1.4870
ATOM   4049 HG12  ILE     15     20.238   23.279   54.318  0.0236 1.4870
ATOM   4050 HG13  ILE     15     20.305   22.105   55.347  0.0236 1.4870
ATOM   4051 HG21  ILE     15     17.759   21.523   52.246  0.0882 1.4870
ATOM   4052 HG22  ILE     15     18.827   22.661   52.101  0.0882 1.4870
ATOM   4053 HG23  ILE     15     19.282   21.163   52.148  0.0882 1.4870
ATOM   4054 HD11  ILE     15     21.215   21.904   52.690  0.0186 1.4870
ATOM   4055 HD12  ILE     15     22.153   22.028   53.940  0.0186 1.4870
ATOM   4056 HD13  ILE     15     21.292   20.734   53.732  0.0186 1.4870
ATOM   4057  N    VAL     16     15.623   22.741   53.288 -0.4157 1.8240
ATOM   4058  CA   VAL     16     14.331   22.346   52.750 -0.0875 1.9080
ATOM   4059  C    VAL     16     14.497   22.102   51.259  0.5973 1.9080
ATOM   4060  O    VAL     16     15.101   22.911   50.557 -0.5679 1.6612
ATOM   4061  CB   VAL     16     13.232   23.405   52.955  0.2985 1.9080
ATOM   4062  CG1  VAL     16     11.948   22.946   52.259 -0.3192 1.9080
ATOM   4063  CG2  VAL     16     12.988   23.689   54.429 -0.3192 1.9080
ATOM   4064  H    VAL     16     15.999   23.427   52.933  0.2719 0.6000
ATOM   4065  HA   VAL     16     14.051   21.511   53.180  0.0969 1.3870
ATOM   4066  HB   VAL     16     13.528   24.236   52.530 -0.0297 1.4870
ATOM   4067 HG11  VAL     16     12.138   22.743   51.341  0.0791 1.4870
ATOM   4068 HG12  VAL     16     11.610   22.162   52.697  0.0791 1.4870
ATOM   4069 HG13  VAL     16     11.293   23.646   52.304  0.0791 1.4870
ATOM   4070 HG21  VAL     16     13.802   23.999   54.835  0.0791 1.4870
ATOM   4071 HG22  VAL     16     12.310   24.364   54.517  0.0791 1.4870
ATOM   4072 HG23  VAL     16     12.699   22.886   54.867  0.0791 1.4870
ATOM   4073  N    VAL     17     13.984   20.975   50.773 -0.4157 1.8240
ATOM   4074  CA   VAL     17     13.993   20.693   49.352 -0.0875 1.9080
ATOM   4075  C    VAL     17     12.537   20.498   48.915  0.5973 1.9080
ATOM   4076  O    VAL     17     11.968   19.456   49.243 -0.5679 1.6612
ATOM   4077  CB   VAL     17     14.815   19.456   48.988  0.2985 1.9080
ATOM   4078  CG1  VAL     17     14.935   19.291   47.480 -0.3192 1.9080
ATOM   4079  CG2  VAL     17     16.199   19.535   49.613 -0.3192 1.9080
ATOM   4080  H    VAL     17     13.640   20.401   51.312  0.2719 0.6000
ATOM   4081  HA   VAL     17     14.363   21.467   48.879  0.0969 1.3870
ATOM   4082  HB   VAL     17     14.360   18.666   49.349 -0.0297 1.4870
ATOM   4083 HG11  VAL     17     14.058   19.242   47.093  0.0791 1.4870
ATOM   4084 HG12  VAL     17     15.405   20.043   47.113  0.0791 1.4870
ATOM   4085 HG13  VAL     17     15.417   18.485   47.284  0.0791 1.4870
ATOM   4086 HG21  VAL     17     16.116   19.644   50.563  0.0791 1.4870
ATOM   4087 HG22  VAL     17     16.683   18.727   49.423  0.0791 1.4870
ATOM   4088 HG23  VAL     17     16.673   20.285   49.246  0.0791 1.4870
ATOM   4089  N    ASP     18     11.956   21.483   48.244 -0.4157 1.8240
ATOM   4090  CA   ASP     18     10.546   21.410   47.830  0.0341 1.9080
ATOM   4091  C    ASP     18     10.341   22.245   46.580  0.5973 1.9080
ATOM   4092  O    ASP     18     10.436   23.476   46.696 -0.5679 1.6612
ATOM   4093  CB   ASP     18      9.666   21.895   48.973 -0.0316 1.9080
ATOM   4094  CG   ASP     18      8.178   21.820   48.755  0.6462 1.9080
ATOM   4095  OD2  ASP     18      7.703   21.460   47.664 -0.6376 1.7210
ATOM   4096  OD1  ASP     18      7.411   22.111   49.709 -0.5554 1.6612
ATOM   4097  H    ASP     18     12.415   22.183   48.046  0.2719 0.6000
ATOM   4098  HA   ASP     18     10.322   20.478   47.630  0.0864 1.3870
ATOM   4099  HB2  ASP     18      9.884   21.375   49.763  0.0488 1.4870
ATOM   4100  HB3  ASP     18      9.898   22.817   49.163  0.0488 1.4870
ATOM   4101  HD2  ASP     18      8.273   21.225   46.888  0.4747 0.0000
ATOM   4102  N    PRO     19     10.119   21.684   45.399 -0.2548 1.8240
ATOM   4103  CA   PRO     19      9.867   20.262   45.178 -0.0266 1.9080
ATOM   4104  C    PRO     19     11.108   19.382   45.129  0.5896 1.9080
ATOM   4105  O    PRO     19     12.148   19.727   44.552 -0.5748 1.6612
ATOM   4106  CB   PRO     19      9.217   20.283   43.778 -0.0070 1.9080
ATOM   4107  CG   PRO     19      9.974   21.389   43.079  0.0189 1.9080
ATOM   4108  CD   PRO     19     10.132   22.450   44.133  0.0192 1.9080
ATOM   4109  HA   PRO     19      9.233   19.920   45.843  0.0641 1.3870
ATOM   4110  HB2  PRO     19      9.335   19.435   43.322  0.0253 1.4870
ATOM   4111  HB3  PRO     19      8.270   20.486   43.832  0.0253 1.4870
ATOM   4112  HG2  PRO     19     10.838   21.076   42.770  0.0213 1.4870
ATOM   4113  HG3  PRO     19      9.472   21.727   42.320  0.0213 1.4870
ATOM   4114  HD2  PRO     19     10.969   22.928   44.023  0.0391 1.3870
ATOM   4115  HD3  PRO     19      9.399   23.085   44.101  0.0391 1.3870
ATOM   4116  N    LEU     20     10.994   18.199   45.746 -0.4157 1.8240
ATOM   4117  CA   LEU     20     12.027   17.189   45.503 -0.0518 1.9080
ATOM   4118  C    LEU     20     11.642   16.459   44.213  0.5973 1.9080
ATOM   4119  O    LEU     20     10.691   15.680   44.163 -0.5679 1.6612
ATOM   4120  CB   LEU     20     12.198   16.232   46.669 -0.1102 1.9080
ATOM   4121  CG   LEU     20     13.592   15.572   46.723  0.3531 1.9080
ATOM   4122  CD1  LEU     20     13.959   15.188   48.142 -0.4121 1.9080
ATOM   4123  CD2  LEU     20     13.615   14.379   45.772 -0.4121 1.9080
ATOM   4124  H    LEU     20     10.331   18.035   46.269  0.2719 0.6000
ATOM   4125  HA   LEU     20     12.880   17.649   45.354  0.0922 1.3870
ATOM   4126  HB2  LEU     20     12.046   16.715   47.497  0.0457 1.4870
ATOM   4127  HB3  LEU     20     11.524   15.536   46.606  0.0457 1.4870
ATOM   4128  HG   LEU     20     14.250   16.227   46.406 -0.0361 1.4870
ATOM   4129 HD11  LEU     20     13.302   14.578   48.488  0.1000 1.4870
ATOM   4130 HD12  LEU     20     14.821   14.766   48.147  0.1000 1.4870
ATOM   4131 HD13  LEU     20     13.985   15.975   48.691  0.1000 1.4870
ATOM   4132 HD21  LEU     20     13.325   14.659   44.900  0.1000 1.4870
ATOM   4133 HD22  LEU     20     14.508   14.031   45.716  0.1000 1.4870
ATOM   4134 HD23  LEU     20     13.024   13.697   46.101  0.1000 1.4870
ATOM   4135  N    THR     21     12.384   16.776   43.171 -0.4157 1.8240
ATOM   4136  CA   THR     21     12.112   16.378   41.805 -0.0389 1.9080
ATOM   4137  C    THR     21     12.745   15.027   41.502  0.5973 1.9080
ATOM   4138  O    THR     21     13.358   14.402   42.362 -0.5679 1.6612
ATOM   4139  CB   THR     21     12.617   17.470   40.833  0.3654 1.9080
ATOM   4140  OG1  THR     21     13.998   17.751   41.077 -0.6761 1.7210
ATOM   4141  CG2  THR     21     11.839   18.753   41.062 -0.2438 1.9080
ATOM   4142  H    THR     21     13.084   17.255   43.314  0.2719 0.6000
ATOM   4143  HA   THR     21     11.142   16.295   41.696  0.1007 1.3870
ATOM   4144  HB   THR     21     12.498   17.170   39.907  0.0043 1.3870
ATOM   4145 HG21  THR     21     11.964   19.046   41.967  0.0642 1.4870
ATOM   4146 HG22  THR     21     12.155   19.431   40.460  0.0642 1.4870
ATOM   4147 HG23  THR     21     10.905   18.594   40.902  0.0642 1.4870
ATOM   4148  HG1  THR     21     14.269   18.605   40.620  0.4102 0.0000
ATOM   4149  N    ARG     22     12.595   14.556   40.281 -0.3479 1.8240
ATOM   4150  CA   ARG     22     13.016   13.241   39.794 -0.2637 1.9080
ATOM   4151  C    ARG     22     12.554   12.130   40.721  0.7341 1.9080
ATOM   4152  O    ARG     22     13.279   11.222   41.112 -0.5894 1.6612
ATOM   4153  CB   ARG     22     14.530   13.210   39.533 -0.0007 1.9080
ATOM   4154  CG   ARG     22     14.785   13.700   38.098  0.0390 1.9080
ATOM   4155  CD   ARG     22     16.231   13.862   37.731  0.0486 1.9080
ATOM   4156  NE   ARG     22     16.971   14.773   38.585 -0.5295 1.8240
ATOM   4157  CZ   ARG     22     17.938   14.487   39.435  0.8076 1.9080
ATOM   4158  NH1  ARG     22     18.390   13.261   39.638 -0.8627 1.8240
ATOM   4159  NH2  ARG     22     18.493   15.482   40.124 -0.8627 1.8240
ATOM   4160  H    ARG     22     12.211   15.074   39.711  0.2747 0.6000
ATOM   4161  HA   ARG     22     12.572   13.098   38.931  0.1560 1.3870
ATOM   4162  HB2  ARG     22     14.988   13.785   40.166  0.0327 1.4870
ATOM   4163  HB3  ARG     22     14.868   12.307   39.640  0.0327 1.4870
ATOM   4164  HG2  ARG     22     14.379   13.071   37.481  0.0285 1.4870
ATOM   4165  HG3  ARG     22     14.339   14.554   37.981  0.0285 1.4870
ATOM   4166  HD2  ARG     22     16.658   12.992   37.763  0.0687 1.3870
ATOM   4167  HD3  ARG     22     16.285   14.182   36.817  0.0687 1.3870
ATOM   4168  HE   ARG     22     16.752   15.603   38.530  0.3456 0.6000
ATOM   4169 HH11  ARG     22     18.050   12.600   39.203  0.4478 0.6000
ATOM   4170 HH12  ARG     22     19.023   13.123   40.203  0.4478 0.6000
ATOM   4171 HH21  ARG     22     18.220   16.289   40.010  0.4478 0.6000
ATOM   4172 HH22  ARG     22     19.125   15.316   40.684  0.4478 0.6000
ATOM   4173  N    ILE     23     11.278   12.247   41.057 -0.4157 1.8240
ATOM   4174  CA   ILE     23     10.448   11.272   41.730 -0.0597 1.9080
ATOM   4175  C    ILE     23      9.089   11.260   41.043  0.5973 1.9080
ATOM   4176  O    ILE     23      8.797   12.025   40.133 -0.5679 1.6612
ATOM   4177  CB   ILE     23     10.258   11.556   43.236  0.1303 1.9080
ATOM   4178  CG1  ILE     23      9.386   12.782   43.526 -0.0430 1.9080
ATOM   4179  CG2  ILE     23     11.597   11.682   43.949 -0.3204 1.9080
ATOM   4180  CD1  ILE     23      8.994   12.909   44.977 -0.0660 1.9080
ATOM   4181  H    ILE     23     10.900   12.991   40.851  0.2719 0.6000
ATOM   4182  HA   ILE     23     10.857   10.389   41.628  0.0869 1.3870
ATOM   4183  HB   ILE     23      9.800   10.779   43.620  0.0187 1.4870
ATOM   4184 HG12  ILE     23      9.869   13.581   43.260  0.0236 1.4870
ATOM   4185 HG13  ILE     23      8.582   12.730   42.987  0.0236 1.4870
ATOM   4186 HG21  ILE     23     12.136   10.911   43.756  0.0882 1.4870
ATOM   4187 HG22  ILE     23     12.049   12.472   43.645  0.0882 1.4870
ATOM   4188 HG23  ILE     23     11.451   11.740   44.896  0.0882 1.4870
ATOM   4189 HD11  ILE     23      8.498   12.131   45.243  0.0186 1.4870
ATOM   4190 HD12  ILE     23      9.784   12.985   45.516  0.0186 1.4870
ATOM   4191 HD13  ILE     23      8.450   13.691   45.093  0.0186 1.4870
ATOM   4192  N    GLU     24      8.170   10.411   41.463 -0.4157 1.8240
ATOM   4193  CA   GLU     24      6.780   10.609   41.100  0.0145 1.9080
ATOM   4194  C    GLU     24      6.119   11.365   42.252  0.5973 1.9080
ATOM   4195  O    GLU     24      6.335   11.056   43.421 -0.5679 1.6612
ATOM   4196  CB   GLU     24      6.049    9.298   40.816 -0.0071 1.9080
ATOM   4197  CG   GLU     24      4.644    9.405   40.279 -0.0174 1.9080
ATOM   4198  CD   GLU     24      3.565    9.958   41.179  0.6801 1.9080
ATOM   4199  OE1  GLU     24      3.665    9.711   42.412 -0.5838 1.6612
ATOM   4200  OE2  GLU     24      2.652   10.663   40.693 -0.6511 1.7210
ATOM   4201  H    GLU     24      8.395    9.742   41.953  0.2719 0.6000
ATOM   4202  HA   GLU     24      6.742   11.168   40.296  0.0779 1.3870
ATOM   4203  HB2  GLU     24      6.578    8.792   40.179  0.0256 1.4870
ATOM   4204  HB3  GLU     24      6.020    8.786   41.639  0.0256 1.4870
ATOM   4205  HG2  GLU     24      4.673    9.956   39.483  0.0430 1.4870
ATOM   4206  HG3  GLU     24      4.367    8.517   40.001  0.0430 1.4870
ATOM   4207  HE2  GLU     24      2.630   10.856   39.774  0.4641 0.0000
ATOM   4208  N    GLY     25      5.272   12.313   41.857 -0.4157 1.8240
ATOM   4209  CA   GLY     25      4.460   13.035   42.806 -0.0252 1.9080
ATOM   4210  C    GLY     25      5.174   14.142   43.554  0.5973 1.9080
ATOM   4211  O    GLY     25      6.260   14.588   43.215 -0.5679 1.6612
ATOM   4212  H    GLY     25      5.208   12.499   41.019  0.2719 0.6000
ATOM   4213  HA2  GLY     25      3.706   13.422   42.333  0.0698 1.3870
ATOM   4214  HA3  GLY     25      4.108   12.405   43.452  0.0698 1.3870
ATOM   4215  N    HIS     26      4.536   14.598   44.622 -0.4157 1.8240
ATOM   4216  CA   HIS     26      4.889   15.849   45.286 -0.0581 1.9080
ATOM   4217  C    HIS     26      5.441   15.675   46.689  0.5973 1.9080
ATOM   4218  O    HIS     26      4.713   15.365   47.633 -0.5679 1.6612
ATOM   4219  CB   HIS     26      3.617   16.716   45.328 -0.0074 1.9080
ATOM   4220  CG   HIS     26      3.077   17.003   43.962  0.1868 1.9080
ATOM   4221  ND1  HIS     26      1.905   16.449   43.507 -0.5432 1.8240
ATOM   4222  CD2  HIS     26      3.548   17.766   42.951 -0.2207 1.9080
ATOM   4223  CE1  HIS     26      1.670   16.866   42.279  0.1635 1.9080
ATOM   4224  NE2  HIS     26      2.659   17.666   41.918 -0.2795 1.8240
ATOM   4225  H    HIS     26      3.884   14.134   44.940  0.2719 0.6000
ATOM   4226  HA   HIS     26      5.561   16.310   44.743  0.1360 1.3870
ATOM   4227  HB2  HIS     26      2.938   16.260   45.849  0.0367 1.4870
ATOM   4228  HB3  HIS     26      3.820   17.555   45.771  0.0367 1.4870
ATOM   4229  HD2  HIS     26      4.333   18.266   42.956  0.1862 1.4090
ATOM   4230  HE1  HIS     26      0.935   16.636   41.758  0.1435 1.3590
ATOM   4231  HE2  HIS     26      2.738   18.124   41.029  0.3339 0.6000
ATOM   4232  N    LEU     27      6.747   15.887   46.837 -0.4157 1.8240
ATOM   4233  CA   LEU     27      7.434   15.628   48.097 -0.0518 1.9080
ATOM   4234  C    LEU     27      8.300   16.806   48.534  0.5973 1.9080
ATOM   4235  O    LEU     27      9.028   17.382   47.743 -0.5679 1.6612
ATOM   4236  CB   LEU     27      8.357   14.407   48.002 -0.1102 1.9080
ATOM   4237  CG   LEU     27      9.219   14.084   49.227  0.3531 1.9080
ATOM   4238  CD1  LEU     27      8.352   13.595   50.374 -0.4121 1.9080
ATOM   4239  CD2  LEU     27     10.282   13.043   48.903 -0.4121 1.9080
ATOM   4240  H    LEU     27      7.200   16.187   46.169  0.2719 0.6000
ATOM   4241  HA   LEU     27      6.762   15.459   48.791  0.0922 1.3870
ATOM   4242  HB2  LEU     27      7.807   13.630   47.810  0.0457 1.4870
ATOM   4243  HB3  LEU     27      8.948   14.535   47.245  0.0457 1.4870
ATOM   4244  HG   LEU     27      9.669   14.907   49.511 -0.0361 1.4870
ATOM   4245 HD11  LEU     27      7.682   14.253   50.573  0.1000 1.4870
ATOM   4246 HD12  LEU     27      7.927   12.770   50.127  0.1000 1.4870
ATOM   4247 HD13  LEU     27      8.900   13.452   51.151  0.1000 1.4870
ATOM   4248 HD21  LEU     27     10.818   13.352   48.169  0.1000 1.4870
ATOM   4249 HD22  LEU     27     10.841   12.907   49.673  0.1000 1.4870
ATOM   4250 HD23  LEU     27      9.858   12.216   48.665  0.1000 1.4870
ATOM   4251  N    ARG     28      8.169   17.124   49.806 -0.3479 1.8240
ATOM   4252  CA   ARG     28      8.959   18.131   50.490 -0.2637 1.9080
ATOM   4253  C    ARG     28      9.826   17.447   51.548  0.7341 1.9080
ATOM   4254  O    ARG     28      9.319   16.672   52.367 -0.5894 1.6612
ATOM   4255  CB   ARG     28      8.038   19.153   51.138 -0.0007 1.9080
ATOM   4256  CG   ARG     28      8.641   20.047   52.213  0.0390 1.9080
ATOM   4257  CD   ARG     28      7.496   20.711   52.981  0.0486 1.9080
ATOM   4258  NE   ARG     28      7.954   21.826   53.814 -0.5295 1.8240
ATOM   4259  CZ   ARG     28      8.253   23.040   53.365  0.8076 1.9080
ATOM   4260  NH1  ARG     28      8.167   23.383   52.084 -0.8627 1.8240
ATOM   4261  NH2  ARG     28      8.659   23.936   54.263 -0.8627 1.8240
ATOM   4262  H    ARG     28      7.574   16.705   50.263  0.2747 0.6000
ATOM   4263  HA   ARG     28      9.537   18.583   49.841  0.1560 1.3870
ATOM   4264  HB2  ARG     28      7.682   19.723   50.439  0.0327 1.4870
ATOM   4265  HB3  ARG     28      7.290   18.676   51.530  0.0327 1.4870
ATOM   4266  HG2  ARG     28      9.186   19.519   52.818  0.0285 1.4870
ATOM   4267  HG3  ARG     28      9.205   20.723   51.806  0.0285 1.4870
ATOM   4268  HD2  ARG     28      6.836   21.038   52.349  0.0687 1.3870
ATOM   4269  HD3  ARG     28      7.065   20.049   53.545  0.0687 1.3870
ATOM   4270  HE   ARG     28      8.036   21.683   54.658  0.3456 0.6000
ATOM   4271 HH11  ARG     28      7.908   22.806   51.501  0.4478 0.6000
ATOM   4272 HH12  ARG     28      8.371   24.181   51.838  0.4478 0.6000
ATOM   4273 HH21  ARG     28      8.717   23.718   55.093  0.4478 0.6000
ATOM   4274 HH22  ARG     28      8.862   24.733   54.013  0.4478 0.6000
ATOM   4275  N    ILE     29     11.109   17.761   51.497 -0.4157 1.8240
ATOM   4276  CA   ILE     29     12.004   17.249   52.532 -0.0597 1.9080
ATOM   4277  C    ILE     29     12.551   18.406   53.371  0.5973 1.9080
ATOM   4278  O    ILE     29     13.063   19.368   52.790 -0.5679 1.6612
ATOM   4279  CB   ILE     29     13.145   16.429   51.924  0.1303 1.9080
ATOM   4280  CG1  ILE     29     12.661   15.117   51.282 -0.0430 1.9080
ATOM   4281  CG2  ILE     29     14.239   16.137   52.946 -0.3204 1.9080
ATOM   4282  CD1  ILE     29     12.331   14.056   52.314 -0.0660 1.9080
ATOM   4283  H    ILE     29     11.412   18.259   50.866  0.2719 0.6000
ATOM   4284  HA   ILE     29     11.487   16.661   53.122  0.0869 1.3870
ATOM   4285  HB   ILE     29     13.548   16.971   51.213  0.0187 1.4870
ATOM   4286 HG12  ILE     29     11.871   15.297   50.748  0.0236 1.4870
ATOM   4287 HG13  ILE     29     13.351   14.780   50.688  0.0236 1.4870
ATOM   4288 HG21  ILE     29     13.866   15.643   53.680  0.0882 1.4870
ATOM   4289 HG22  ILE     29     14.933   15.619   52.533  0.0882 1.4870
ATOM   4290 HG23  ILE     29     14.604   16.964   53.268  0.0882 1.4870
ATOM   4291 HD11  ILE     29     13.109   13.874   52.845  0.0186 1.4870
ATOM   4292 HD12  ILE     29     11.622   14.370   52.880  0.0186 1.4870
ATOM   4293 HD13  ILE     29     12.052   13.253   51.867  0.0186 1.4870
ATOM   4294  N    GLU     30     12.443   18.281   54.690 -0.5163 1.8240
ATOM   4295  CA   GLU     30     13.039   19.238   55.629  0.0397 1.9080
ATOM   4296  C    GLU     30     14.091   18.505   56.463  0.5366 1.9080
ATOM   4297  O    GLU     30     13.842   17.414   56.989 -0.5819 1.6612
ATOM   4298  CB   GLU     30     12.017   19.899   56.534  0.0560 1.9080
ATOM   4299  CG   GLU     30     10.695   20.335   55.923  0.0136 1.9080
ATOM   4300  CD   GLU     30      9.895   21.230   56.844  0.8054 1.9080
ATOM   4301  OE1  GLU     30     10.407   21.585   57.929 -0.8188 1.6612
ATOM   4302  OE2  GLU     30      8.758   21.602   56.494 -0.8188 1.6612
ATOM   4303  H    GLU     30     12.006   17.611   55.007  0.2936 0.6000
ATOM   4304  HA   GLU     30     13.489   19.938   55.110  0.1105 1.3870
ATOM   4305  HB2  GLU     30     11.820   19.284   57.257 -0.0173 1.4870
ATOM   4306  HB3  GLU     30     12.433   20.681   56.928 -0.0173 1.4870
ATOM   4307  HG2  GLU     30     10.870   20.808   55.094 -0.0425 1.4870
ATOM   4308  HG3  GLU     30     10.170   19.548   55.711 -0.0425 1.4870
ATOM   4309  N    VAL     31     15.285   19.084   56.586 -0.4157 1.8240
ATOM   4310  CA   VAL     31     16.289   18.472   57.447 -0.0875 1.9080
ATOM   4311  C    VAL     31     16.915   19.542   58.364  0.5973 1.9080
ATOM   4312  O    VAL     31     16.837   20.725   58.044 -0.5679 1.6612
ATOM   4313  CB   VAL     31     17.390   17.733   56.672  0.2985 1.9080
ATOM   4314  CG1  VAL     31     16.812   16.669   55.729 -0.3192 1.9080
ATOM   4315  CG2  VAL     31     18.258   18.677   55.860 -0.3192 1.9080
ATOM   4316  H    VAL     31     15.462   19.811   56.160  0.2719 0.6000
ATOM   4317  HA   VAL     31     15.834   17.817   58.018  0.0969 1.3870
ATOM   4318  HB   VAL     31     17.964   17.278   57.323 -0.0297 1.4870
ATOM   4319 HG11  VAL     31     16.273   16.054   56.231  0.0791 1.4870
ATOM   4320 HG12  VAL     31     16.272   17.095   55.059  0.0791 1.4870
ATOM   4321 HG13  VAL     31     17.530   16.193   55.305  0.0791 1.4870
ATOM   4322 HG21  VAL     31     17.711   19.158   55.235  0.0791 1.4870
ATOM   4323 HG22  VAL     31     18.693   19.298   56.450  0.0791 1.4870
ATOM   4324 HG23  VAL     31     18.920   18.172   55.383  0.0791 1.4870
ATOM   4325  N    GLU     32     17.491   19.075   59.456 -0.4157 1.8240
ATOM   4326  CA   GLU     32     18.335   19.876   60.340  0.0145 1.9080
ATOM   4327  C    GLU     32     19.775   19.393   60.206  0.5973 1.9080
ATOM   4328  O    GLU     32     20.030   18.189   60.260 -0.5679 1.6612
ATOM   4329  CB   GLU     32     17.817   19.781   61.771 -0.0071 1.9080
ATOM   4330  CG   GLU     32     16.543   20.587   61.979 -0.0174 1.9080
ATOM   4331  CD   GLU     32     16.666   21.970   61.346  0.6801 1.9080
ATOM   4332  OE2  GLU     32     17.667   22.677   61.610 -0.6511 1.7210
ATOM   4333  OE1  GLU     32     15.753   22.325   60.573 -0.5838 1.6612
ATOM   4334  H    GLU     32     17.363   18.249   59.659  0.2719 0.6000
ATOM   4335  HA   GLU     32     18.290   20.811   60.052  0.0779 1.3870
ATOM   4336  HB2  GLU     32     17.642   18.851   61.985  0.0256 1.4870
ATOM   4337  HB3  GLU     32     18.500   20.103   62.379  0.0256 1.4870
ATOM   4338  HG2  GLU     32     15.793   20.116   61.583  0.0430 1.4870
ATOM   4339  HG3  GLU     32     16.371   20.681   62.929  0.0430 1.4870
ATOM   4340  HE2  GLU     32     17.732   23.595   61.184  0.4641 0.0000
ATOM   4341  N    VAL     33     20.702   20.322   60.011 -0.4157 1.8240
ATOM   4342  CA   VAL     33     22.107   20.008   59.825 -0.0875 1.9080
ATOM   4343  C    VAL     33     22.977   20.636   60.914  0.5973 1.9080
ATOM   4344  O    VAL     33     22.726   21.767   61.339 -0.5679 1.6612
ATOM   4345  CB   VAL     33     22.632   20.527   58.465  0.2985 1.9080
ATOM   4346  CG1  VAL     33     24.022   19.970   58.199 -0.3192 1.9080
ATOM   4347  CG2  VAL     33     21.657   20.198   57.346 -0.3192 1.9080
ATOM   4348  H    VAL     33     20.459   21.146   59.993  0.2719 0.6000
ATOM   4349  HA   VAL     33     22.220   19.035   59.854  0.0969 1.3870
ATOM   4350  HB   VAL     33     22.705   21.503   58.524 -0.0297 1.4870
ATOM   4351 HG11  VAL     33     24.601   20.189   58.932  0.0791 1.4870
ATOM   4352 HG12  VAL     33     23.971   19.016   58.107  0.0791 1.4870
ATOM   4353 HG13  VAL     33     24.370   20.352   57.390  0.0791 1.4870
ATOM   4354 HG21  VAL     33     20.796   20.570   57.552  0.0791 1.4870
ATOM   4355 HG22  VAL     33     21.978   20.570   56.522  0.0791 1.4870
ATOM   4356 HG23  VAL     33     21.580   19.245   57.258  0.0791 1.4870
ATOM   4357  N    GLU     34     23.986   19.909   61.345 -0.5163 1.8240
ATOM   4358  CA   GLU     34     24.934   20.357   62.358  0.0397 1.9080
ATOM   4359  C    GLU     34     26.342   19.994   61.915  0.5366 1.9080
ATOM   4360  O    GLU     34     26.635   18.817   61.720 -0.5819 1.6612
ATOM   4361  CB   GLU     34     24.670   19.725   63.720  0.0560 1.9080
ATOM   4362  CG   GLU     34     23.372   20.072   64.415  0.0136 1.9080
ATOM   4363  CD   GLU     34     23.163   19.243   65.669  0.8054 1.9080
ATOM   4364  OE1  GLU     34     24.138   18.576   66.079 -0.8188 1.6612
ATOM   4365  OE2  GLU     34     22.056   19.239   66.249 -0.8188 1.6612
ATOM   4366  H    GLU     34     24.093   19.124   61.010  0.2936 0.6000
ATOM   4367  HA   GLU     34     24.870   21.331   62.442  0.1105 1.3870
ATOM   4368  HB2  GLU     34     24.702   18.761   63.613 -0.0173 1.4870
ATOM   4369  HB3  GLU     34     25.399   19.971   64.310 -0.0173 1.4870
ATOM   4370  HG2  GLU     34     23.378   21.013   64.651 -0.0425 1.4870
ATOM   4371  HG3  GLU     34     22.632   19.921   63.806 -0.0425 1.4870
ATOM   4372  N    GLY     35     27.216   20.976   61.755 -0.4157 1.8240
ATOM   4373  CA   GLY     35     28.565   20.662   61.330 -0.0252 1.9080
ATOM   4374  C    GLY     35     28.591   20.013   59.955  0.5973 1.9080
ATOM   4375  O    GLY     35     29.496   19.223   59.664 -0.5679 1.6612
ATOM   4376  H    GLY     35     26.985   21.792   61.901  0.2719 0.6000
ATOM   4377  HA2  GLY     35     29.091   21.476   61.307  0.0698 1.3870
ATOM   4378  HA3  GLY     35     28.971   20.061   61.974  0.0698 1.3870
ATOM   4379  N    GLY     36     27.609   20.346   59.117 -0.4157 1.8240
ATOM   4380  CA   GLY     36     27.579   19.809   57.778 -0.0252 1.9080
ATOM   4381  C    GLY     36     27.073   18.373   57.673  0.5973 1.9080
ATOM   4382  O    GLY     36     27.180   17.759   56.602 -0.5679 1.6612
ATOM   4383  H    GLY     36     26.991   20.885   59.376  0.2719 0.6000
ATOM   4384  HA2  GLY     36     27.014   20.376   57.231  0.0698 1.3870
ATOM   4385  HA3  GLY     36     28.475   19.847   57.411  0.0698 1.3870
ATOM   4386  N    VAL     37     26.534   17.855   58.746 -0.4157 1.8240
ATOM   4387  CA   VAL     37     25.998   16.510   58.907 -0.0875 1.9080
ATOM   4388  C    VAL     37     24.528   16.560   59.272  0.5973 1.9080
ATOM   4389  O    VAL     37     24.076   17.264   60.179 -0.5679 1.6612
ATOM   4390  CB   VAL     37     26.803   15.729   59.966  0.2985 1.9080
ATOM   4391  CG1  VAL     37     26.298   14.304   60.106 -0.3192 1.9080
ATOM   4392  CG2  VAL     37     28.280   15.746   59.595 -0.3192 1.9080
ATOM   4393  H    VAL     37     26.490   18.368   59.435  0.2719 0.6000
ATOM   4394  HA   VAL     37     26.086   16.043   58.050  0.0969 1.3870
ATOM   4395  HB   VAL     37     26.696   16.181   60.829 -0.0297 1.4870
ATOM   4396 HG11  VAL     37     25.377   14.315   60.371  0.0791 1.4870
ATOM   4397 HG12  VAL     37     26.384   13.850   59.264  0.0791 1.4870
ATOM   4398 HG13  VAL     37     26.817   13.844   60.771  0.0791 1.4870
ATOM   4399 HG21  VAL     37     28.571   16.654   59.485  0.0791 1.4870
ATOM   4400 HG22  VAL     37     28.790   15.329   60.294  0.0791 1.4870
ATOM   4401 HG23  VAL     37     28.409   15.267   58.774  0.0791 1.4870
ATOM   4402  N    ILE     38     23.708   15.804   58.531 -0.4157 1.8240
ATOM   4403  CA   ILE     38     22.274   15.829   58.835 -0.0597 1.9080
ATOM   4404  C    ILE     38     21.947   15.081   60.119  0.5973 1.9080
ATOM   4405  O    ILE     38     22.302   13.914   60.245 -0.5679 1.6612
ATOM   4406  CB   ILE     38     21.434   15.232   57.687  0.1303 1.9080
ATOM   4407  CG1  ILE     38     21.589   16.074   56.426 -0.0430 1.9080
ATOM   4408  CG2  ILE     38     19.982   15.062   58.074 -0.3204 1.9080
ATOM   4409  CD1  ILE     38     20.746   15.635   55.243 -0.0660 1.9080
ATOM   4410  H    ILE     38     24.013   15.316   57.892  0.2719 0.6000
ATOM   4411  HA   ILE     38     22.005   16.763   58.953  0.0869 1.3870
ATOM   4412  HB   ILE     38     21.792   14.341   57.491  0.0187 1.4870
ATOM   4413 HG12  ILE     38     21.360   16.993   56.641  0.0236 1.4870
ATOM   4414 HG13  ILE     38     22.521   16.061   56.160  0.0236 1.4870
ATOM   4415 HG21  ILE     38     19.923   14.519   58.864  0.0882 1.4870
ATOM   4416 HG22  ILE     38     19.595   15.923   58.250  0.0882 1.4870
ATOM   4417 HG23  ILE     38     19.507   14.637   57.357  0.0882 1.4870
ATOM   4418 HD11  ILE     38     19.818   15.645   55.490  0.0186 1.4870
ATOM   4419 HD12  ILE     38     20.888   16.235   54.509  0.0186 1.4870
ATOM   4420 HD13  ILE     38     20.998   14.746   54.983  0.0186 1.4870
ATOM   4421  N    LYS     39     21.263   15.767   61.029 -0.3479 1.8240
ATOM   4422  CA   LYS     39     20.919   15.190   62.314 -0.2400 1.9080
ATOM   4423  C    LYS     39     19.456   14.780   62.400  0.7341 1.9080
ATOM   4424  O    LYS     39     19.051   13.956   63.224 -0.5894 1.6612
ATOM   4425  CB   LYS     39     21.207   16.187   63.445 -0.0094 1.9080
ATOM   4426  CG   LYS     39     22.654   16.662   63.476  0.0187 1.9080
ATOM   4427  CD   LYS     39     23.538   15.539   63.998 -0.0479 1.9080
ATOM   4428  CE   LYS     39     24.997   15.752   63.647 -0.0143 1.9080
ATOM   4429  NZ   LYS     39     25.757   14.470   63.795 -0.3854 1.8240
ATOM   4430  H    LYS     39     21.021   16.574   60.853  0.2747 0.6000
ATOM   4431  HA   LYS     39     21.472   14.394   62.454  0.1426 1.3870
ATOM   4432  HB2  LYS     39     20.625   16.955   63.342  0.0362 1.4870
ATOM   4433  HB3  LYS     39     20.995   15.768   64.294  0.0362 1.4870
ATOM   4434  HG2  LYS     39     22.937   16.916   62.583  0.0103 1.4870
ATOM   4435  HG3  LYS     39     22.733   17.439   64.053  0.0103 1.4870
ATOM   4436  HD2  LYS     39     23.448   15.484   64.962  0.0621 1.4870
ATOM   4437  HD3  LYS     39     23.239   14.697   63.621  0.0621 1.4870
ATOM   4438  HE2  LYS     39     25.070   16.070   62.734  0.1135 1.1000
ATOM   4439  HE3  LYS     39     25.379   16.426   64.232  0.1135 1.1000
ATOM   4440  HZ1  LYS     39     25.634   14.145   64.614  0.3400 0.6000
ATOM   4441  HZ2  LYS     39     25.463   13.880   63.195  0.3400 0.6000
ATOM   4442  HZ3  LYS     39     26.624   14.621   63.662  0.3400 0.6000
ATOM   4443  N    GLU     40     18.623   15.367   61.544 -0.5163 1.8240
ATOM   4444  CA   GLU     40     17.197   15.079   61.646  0.0397 1.9080
ATOM   4445  C    GLU     40     16.473   15.371   60.339  0.5366 1.9080
ATOM   4446  O    GLU     40     16.810   16.337   59.641 -0.5819 1.6612
ATOM   4447  CB   GLU     40     16.586   15.899   62.786  0.0560 1.9080
ATOM   4448  CG   GLU     40     15.160   15.496   63.122  0.0136 1.9080
ATOM   4449  CD   GLU     40     14.530   16.417   64.146  0.8054 1.9080
ATOM   4450  OE1  GLU     40     15.170   17.441   64.467 -0.8188 1.6612
ATOM   4451  OE2  GLU     40     13.413   16.102   64.613 -0.8188 1.6612
ATOM   4452  H    GLU     40     18.919   15.906   60.943  0.2936 0.6000
ATOM   4453  HA   GLU     40     17.087   14.128   61.856  0.1105 1.3870
ATOM   4454  HB2  GLU     40     17.137   15.795   63.578 -0.0173 1.4870
ATOM   4455  HB3  GLU     40     16.597   16.837   62.539 -0.0173 1.4870
ATOM   4456  HG2  GLU     40     14.627   15.507   62.313 -0.0425 1.4870
ATOM   4457  HG3  GLU     40     15.159   14.589   63.467 -0.0425 1.4870
ATOM   4458  N    ALA     41     15.485   14.528   60.037 -0.4157 1.8240
ATOM   4459  CA   ALA     41     14.754   14.703   58.776  0.0337 1.9080
ATOM   4460  C    ALA     41     13.266   14.433   58.904  0.5973 1.9080
ATOM   4461  O    ALA     41     12.833   13.565   59.663 -0.5679 1.6612
ATOM   4462  CB   ALA     41     15.405   13.792   57.732 -0.1825 1.9080
ATOM   4463  H    ALA     41     15.279   13.889   60.574  0.2719 0.6000
ATOM   4464  HA   ALA     41     14.870   15.631   58.484  0.0823 1.3870
ATOM   4465  HB1  ALA     41     16.345   13.983   57.682  0.0603 1.4870
ATOM   4466  HB2  ALA     41     15.001   13.949   56.875  0.0603 1.4870
ATOM   4467  HB3  ALA     41     15.277   12.875   57.983  0.0603 1.4870
ATOM   4468  N    ARG     42     12.472   15.166   58.140 -0.3479 1.8240
ATOM   4469  CA   ARG     42     11.032   15.001   58.018 -0.2637 1.9080
ATOM   4470  C    ARG     42     10.639   14.782   56.553  0.7341 1.9080
ATOM   4471  O    ARG     42     11.051   15.552   55.677 -0.5894 1.6612
ATOM   4472  CB   ARG     42     10.294   16.204   58.604 -0.0007 1.9080
ATOM   4473  CG   ARG     42     10.362   16.320   60.130  0.0390 1.9080
ATOM   4474  CD   ARG     42      9.440   17.463   60.587  0.0486 1.9080
ATOM   4475  NE   ARG     42     10.007   18.731   60.120 -0.5295 1.8240
ATOM   4476  CZ   ARG     42     11.081   19.288   60.665  0.8076 1.9080
ATOM   4477  NH1  ARG     42     11.667   18.679   61.688 -0.8627 1.8240
ATOM   4478  NH2  ARG     42     11.585   20.429   60.228 -0.8627 1.8240
ATOM   4479  H    ARG     42     12.838   15.792   57.677  0.2747 0.6000
ATOM   4480  HA   ARG     42     10.772   14.205   58.527  0.1560 1.3870
ATOM   4481  HB2  ARG     42     10.665   17.013   58.217  0.0327 1.4870
ATOM   4482  HB3  ARG     42      9.363   16.155   58.339  0.0327 1.4870
ATOM   4483  HG2  ARG     42     10.080   15.486   60.537  0.0285 1.4870
ATOM   4484  HG3  ARG     42     11.274   16.501   60.408  0.0285 1.4870
ATOM   4485  HD2  ARG     42      8.552   17.342   60.217  0.0687 1.3870
ATOM   4486  HD3  ARG     42      9.370   17.468   61.554  0.0687 1.3870
ATOM   4487  HE   ARG     42      9.628   19.133   59.461  0.3456 0.6000
ATOM   4488 HH11  ARG     42     11.351   17.935   61.983  0.4478 0.6000
ATOM   4489 HH12  ARG     42     12.362   19.027   62.054  0.4478 0.6000
ATOM   4490 HH21  ARG     42     11.216   20.835   59.566  0.4478 0.6000
ATOM   4491 HH22  ARG     42     12.281   20.765   60.606  0.4478 0.6000
ATOM   4492  N    SER     43      9.875   13.720   56.269 -0.4157 1.8240
ATOM   4493  CA   SER     43      9.323   13.495   54.928 -0.0249 1.9080
ATOM   4494  C    SER     43      7.896   14.034   54.821  0.5973 1.9080
ATOM   4495  O    SER     43      7.004   13.583   55.549 -0.5679 1.6612
ATOM   4496  CB   SER     43      9.362   12.002   54.578  0.2117 1.9080
ATOM   4497  OG   SER     43      8.532   11.728   53.465 -0.6546 1.7210
ATOM   4498  H    SER     43      9.702   13.152   56.891  0.2719 0.6000
ATOM   4499  HA   SER     43      9.882   13.976   54.283  0.0843 1.3870
ATOM   4500  HB2  SER     43     10.275   11.742   54.374  0.0352 1.3870
ATOM   4501  HB3  SER     43      9.065   11.483   55.341  0.0352 1.3870
ATOM   4502  HG   SER     43      7.994   10.905   53.645  0.4275 0.0000
ATOM   4503  N    CYS     44      7.671   14.995   53.915 -0.4157 1.8240
ATOM   4504  CA   CYS     44      6.380   15.666   53.807  0.0213 1.9080
ATOM   4505  C    CYS     44      5.715   15.406   52.461  0.5973 1.9080
ATOM   4506  O    CYS     44      6.100   16.009   51.456 -0.5679 1.6612
ATOM   4507  CB   CYS     44      6.545   17.173   54.067 -0.1231 1.9080
ATOM   4508  SG   CYS     44      7.479   17.557   55.587 -0.3119 2.0000
ATOM   4509  H    CYS     44      8.305   15.221   53.381  0.2719 0.6000
ATOM   4510  HA   CYS     44      5.795   15.305   54.506  0.1124 1.3870
ATOM   4511  HB2  CYS     44      7.002   17.572   53.310  0.1112 1.3870
ATOM   4512  HB3  CYS     44      5.667   17.578   54.129  0.1112 1.3870
ATOM   4513  HG   CYS     44      8.350   17.073   55.563  0.1933 0.6000
ATOM   4514  N    ALA     45      4.729   14.506   52.415 -0.4157 1.8240
ATOM   4515  CA   ALA     45      3.961   14.302   51.173  0.0337 1.9080
ATOM   4516  C    ALA     45      2.958   15.437   51.057  0.5973 1.9080
ATOM   4517  O    ALA     45      2.235   15.636   52.042 -0.5679 1.6612
ATOM   4518  CB   ALA     45      3.341   12.913   51.199 -0.1825 1.9080
ATOM   4519  H    ALA     45      4.541   14.042   53.114  0.2719 0.6000
ATOM   4520  HA   ALA     45      4.578   14.353   50.413  0.0823 1.3870
ATOM   4521  HB1  ALA     45      2.751   12.839   51.953  0.0603 1.4870
ATOM   4522  HB2  ALA     45      2.845   12.768   50.389  0.0603 1.4870
ATOM   4523  HB3  ALA     45      4.035   12.254   51.270  0.0603 1.4870
ATOM   4524  N    THR     46      2.887   16.203   49.974 -0.4157 1.8240
ATOM   4525  CA   THR     46      2.079   17.426   49.963 -0.0389 1.9080
ATOM   4526  C    THR     46      0.856   17.440   49.049  0.5973 1.9080
ATOM   4527  O    THR     46      0.332   18.549   48.817 -0.5679 1.6612
ATOM   4528  CB   THR     46      2.956   18.636   49.567  0.3654 1.9080
ATOM   4529  OG1  THR     46      3.374   18.494   48.208 -0.6761 1.7210
ATOM   4530  CG2  THR     46      4.210   18.742   50.422 -0.2438 1.9080
ATOM   4531  H    THR     46      3.322   15.978   49.269  0.2719 0.6000
ATOM   4532  HA   THR     46      1.763   17.578   50.878  0.1007 1.3870
ATOM   4533  HB   THR     46      2.433   19.459   49.659  0.0043 1.3870
ATOM   4534 HG21  THR     46      3.960   18.836   51.344  0.0642 1.4870
ATOM   4535 HG22  THR     46      4.739   17.949   50.313  0.0642 1.4870
ATOM   4536 HG23  THR     46      4.720   19.508   50.149  0.0642 1.4870
ATOM   4537  HG1  THR     46      3.054   19.274   47.658  0.4102 0.0000
ATOM   4538  N    LEU     47      0.395   16.309   48.542 -0.4157 1.8240
ATOM   4539  CA   LEU     47     -0.869   16.169   47.831 -0.0518 1.9080
ATOM   4540  C    LEU     47     -1.673   14.970   48.344  0.5973 1.9080
ATOM   4541  O    LEU     47     -1.121   13.882   48.535 -0.5679 1.6612
ATOM   4542  CB   LEU     47     -0.685   15.985   46.328 -0.1102 1.9080
ATOM   4543  CG   LEU     47     -1.934   15.586   45.532  0.3531 1.9080
ATOM   4544  CD1  LEU     47     -2.891   16.762   45.422 -0.4121 1.9080
ATOM   4545  CD2  LEU     47     -1.557   15.064   44.159 -0.4121 1.9080
ATOM   4546  H    LEU     47      0.877   15.604   48.638  0.2719 0.6000
ATOM   4547  HA   LEU     47     -1.397   16.980   47.980  0.0922 1.3870
ATOM   4548  HB2  LEU     47     -0.344   16.816   45.962  0.0457 1.4870
ATOM   4549  HB3  LEU     47     -0.006   15.307   46.187  0.0457 1.4870
ATOM   4550  HG   LEU     47     -2.389   14.867   46.018 -0.0361 1.4870
ATOM   4551 HD11  LEU     47     -3.126   17.068   46.301  0.1000 1.4870
ATOM   4552 HD12  LEU     47     -2.469   17.475   44.938  0.1000 1.4870
ATOM   4553 HD13  LEU     47     -3.685   16.487   44.957  0.1000 1.4870
ATOM   4554 HD21  LEU     47     -0.965   14.314   44.253  0.1000 1.4870
ATOM   4555 HD22  LEU     47     -2.351   14.789   43.693  0.1000 1.4870
ATOM   4556 HD23  LEU     47     -1.119   15.759   43.661  0.1000 1.4870
ATOM   4557  N    PHE     48     -2.969   15.216   48.540 -0.4157 1.8240
ATOM   4558  CA   PHE     48     -3.957   14.188   48.853 -0.0024 1.9080
ATOM   4559  C    PHE     48     -5.035   14.190   47.757  0.5973 1.9080
ATOM   4560  O    PHE     48     -5.357   15.260   47.241 -0.5679 1.6612
ATOM   4561  CB   PHE     48     -4.565   14.383   50.229 -0.0343 1.9080
ATOM   4562  CG   PHE     48     -5.662   13.462   50.701  0.0118 1.9080
ATOM   4563  CD1  PHE     48     -5.381   12.214   51.227 -0.1256 1.9080
ATOM   4564  CD2  PHE     48     -6.995   13.850   50.636 -0.1256 1.9080
ATOM   4565  CE1  PHE     48     -6.376   11.361   51.650 -0.1704 1.9080
ATOM   4566  CE2  PHE     48     -7.989   13.013   51.079 -0.1704 1.9080
ATOM   4567  CZ   PHE     48     -7.701   11.749   51.574 -0.1072 1.9080
ATOM   4568  H    PHE     48     -3.239   16.031   48.478  0.2719 0.6000
ATOM   4569  HA   PHE     48     -3.507   13.317   48.837  0.0978 1.3870
ATOM   4570  HB2  PHE     48     -3.843   14.328   50.875  0.0295 1.4870
ATOM   4571  HB3  PHE     48     -4.911   15.288   50.268  0.0295 1.4870
ATOM   4572  HD1  PHE     48     -4.494   11.943   51.297  0.1330 1.4590
ATOM   4573  HD2  PHE     48     -7.216   14.684   50.287  0.1330 1.4590
ATOM   4574  HE1  PHE     48     -6.158   10.522   51.987  0.1430 1.4590
ATOM   4575  HE2  PHE     48     -8.874   13.298   51.047  0.1430 1.4590
ATOM   4576  HZ   PHE     48     -8.382   11.179   51.848  0.1297 1.4590
ATOM   4577  N    ARG     49     -5.525   13.006   47.425 -0.3479 1.8240
ATOM   4578  CA   ARG     49     -6.559   12.754   46.441 -0.2637 1.9080
ATOM   4579  C    ARG     49     -7.725   11.983   47.047  0.7341 1.9080
ATOM   4580  O    ARG     49     -8.883   12.275   46.756 -0.5894 1.6612
ATOM   4581  CB   ARG     49     -5.996   12.008   45.216 -0.0007 1.9080
ATOM   4582  CG   ARG     49     -5.120   12.858   44.324  0.0390 1.9080
ATOM   4583  CD   ARG     49     -4.552   12.047   43.162  0.0486 1.9080
ATOM   4584  NE   ARG     49     -3.741   10.930   43.597 -0.5295 1.8240
ATOM   4585  CZ   ARG     49     -3.477    9.799   42.966  0.8076 1.9080
ATOM   4586  NH1  ARG     49     -3.970    9.563   41.752 -0.8627 1.8240
ATOM   4587  NH2  ARG     49     -2.695    8.887   43.565 -0.8627 1.8240
ATOM   4588  H    ARG     49     -5.197   12.323   47.832  0.2747 0.6000
ATOM   4589  HA   ARG     49     -6.900   13.621   46.135  0.1560 1.3870
ATOM   4590  HB2  ARG     49     -5.480   11.248   45.525  0.0327 1.4870
ATOM   4591  HB3  ARG     49     -6.736   11.666   44.690  0.0327 1.4870
ATOM   4592  HG2  ARG     49     -5.640   13.598   43.974  0.0285 1.4870
ATOM   4593  HG3  ARG     49     -4.390   13.224   44.846  0.0285 1.4870
ATOM   4594  HD2  ARG     49     -5.285   11.714   42.621  0.0687 1.3870
ATOM   4595  HD3  ARG     49     -4.014   12.630   42.604  0.0687 1.3870
ATOM   4596  HE   ARG     49     -3.380   11.014   44.372  0.3456 0.6000
ATOM   4597 HH11  ARG     49     -4.467   10.151   41.369  0.4478 0.6000
ATOM   4598 HH12  ARG     49     -3.792    8.823   41.353  0.4478 0.6000
ATOM   4599 HH21  ARG     49     -2.373    9.045   44.347  0.4478 0.6000
ATOM   4600 HH22  ARG     49     -2.515    8.147   43.166  0.4478 0.6000
ATOM   4601  N    GLY     50     -7.492   10.990   47.906 -0.4157 1.8240
ATOM   4602  CA   GLY     50     -8.563   10.293   48.573 -0.0252 1.9080
ATOM   4603  C    GLY     50     -9.230    9.133   47.882  0.5973 1.9080
ATOM   4604  O    GLY     50    -10.460    8.989   47.989 -0.5679 1.6612
ATOM   4605  H    GLY     50     -6.679   10.759   48.067  0.2719 0.6000
ATOM   4606  HA2  GLY     50     -8.218    9.970   49.420  0.0698 1.3870
ATOM   4607  HA3  GLY     50     -9.252   10.946   48.778  0.0698 1.3870
ATOM   4608  N    ILE     51     -8.475    8.281   47.185 -0.4157 1.8240
ATOM   4609  CA   ILE     51     -9.061    7.191   46.418 -0.0597 1.9080
ATOM   4610  C    ILE     51     -9.740    6.158   47.300  0.5973 1.9080
ATOM   4611  O    ILE     51    -10.729    5.549   46.879 -0.5679 1.6612
ATOM   4612  CB   ILE     51     -8.012    6.500   45.520  0.1303 1.9080
ATOM   4613  CG1  ILE     51     -7.417    7.415   44.445 -0.0430 1.9080
ATOM   4614  CG2  ILE     51     -8.596    5.240   44.891 -0.3204 1.9080
ATOM   4615  CD1  ILE     51     -6.179    6.866   43.770 -0.0660 1.9080
ATOM   4616  H    ILE     51     -7.621    8.377   47.190  0.2719 0.6000
ATOM   4617  HA   ILE     51     -9.746    7.576   45.832  0.0869 1.3870
ATOM   4618  HB   ILE     51     -7.276    6.219   46.102  0.0187 1.4870
ATOM   4619 HG12  ILE     51     -8.093    7.579   43.769  0.0236 1.4870
ATOM   4620 HG13  ILE     51     -7.196    8.267   44.852  0.0236 1.4870
ATOM   4621 HG21  ILE     51     -8.974    4.685   45.577  0.0882 1.4870
ATOM   4622 HG22  ILE     51     -9.281    5.483   44.263  0.0882 1.4870
ATOM   4623 HG23  ILE     51     -7.902    4.758   44.436  0.0882 1.4870
ATOM   4624 HD11  ILE     51     -5.495    6.716   44.428  0.0186 1.4870
ATOM   4625 HD12  ILE     51     -6.392    6.036   43.337  0.0186 1.4870
ATOM   4626 HD13  ILE     51     -5.864    7.497   43.118  0.0186 1.4870
ATOM   4627  N    GLU     52     -9.261    5.936   48.517 -0.5163 1.8240
ATOM   4628  CA   GLU     52     -9.978    5.000   49.387  0.0397 1.9080
ATOM   4629  C    GLU     52    -11.430    5.420   49.617  0.5366 1.9080
ATOM   4630  O    GLU     52    -12.359    4.612   49.526 -0.5819 1.6612
ATOM   4631  CB   GLU     52     -9.223    4.860   50.718  0.0560 1.9080
ATOM   4632  CG   GLU     52     -7.902    4.106   50.559  0.0136 1.9080
ATOM   4633  CD   GLU     52     -6.862    4.459   51.595  0.8054 1.9080
ATOM   4634  OE1  GLU     52     -6.963    5.561   52.178 -0.8188 1.6612
ATOM   4635  OE2  GLU     52     -5.945    3.638   51.799 -0.8188 1.6612
ATOM   4636  H    GLU     52     -8.547    6.332   48.789  0.2936 0.6000
ATOM   4637  HA   GLU     52     -9.984    4.124   48.949  0.1105 1.3870
ATOM   4638  HB2  GLU     52     -9.043    5.744   51.077 -0.0173 1.4870
ATOM   4639  HB3  GLU     52     -9.783    4.390   51.355 -0.0173 1.4870
ATOM   4640  HG2  GLU     52     -8.080    3.153   50.609 -0.0425 1.4870
ATOM   4641  HG3  GLU     52     -7.541    4.291   49.678 -0.0425 1.4870
ATOM   4642  N    THR     53    -11.658    6.691   49.900 -0.4157 1.8240
ATOM   4643  CA   THR     53    -12.999    7.222   50.149 -0.0389 1.9080
ATOM   4644  C    THR     53    -13.869    7.141   48.909  0.5973 1.9080
ATOM   4645  O    THR     53    -15.052    6.800   48.915 -0.5679 1.6612
ATOM   4646  CB   THR     53    -12.880    8.683   50.629  0.3654 1.9080
ATOM   4647  OG1  THR     53    -12.367    8.626   51.968 -0.6761 1.7210
ATOM   4648  CG2  THR     53    -14.210    9.392   50.684 -0.2438 1.9080
ATOM   4649  H    THR     53    -10.988    7.230   49.940  0.2719 0.6000
ATOM   4650  HA   THR     53    -13.418    6.693   50.860  0.1007 1.3870
ATOM   4651  HB   THR     53    -12.259    9.176   50.053  0.0043 1.3870
ATOM   4652 HG21  THR     53    -14.617    9.376   49.815  0.0642 1.4870
ATOM   4653 HG22  THR     53    -14.783    8.950   51.314  0.0642 1.4870
ATOM   4654 HG23  THR     53    -14.075   10.303   50.957  0.0642 1.4870
ATOM   4655  HG1  THR     53    -11.469    8.173   51.978  0.4102 0.0000
ATOM   4656  N    ILE     54    -13.254    7.456   47.775 -0.4157 1.8240
ATOM   4657  CA   ILE     54    -13.978    7.398   46.505 -0.0597 1.9080
ATOM   4658  C    ILE     54    -14.488    6.003   46.218  0.5973 1.9080
ATOM   4659  O    ILE     54    -15.542    5.808   45.602 -0.5679 1.6612
ATOM   4660  CB   ILE     54    -13.046    7.910   45.378  0.1303 1.9080
ATOM   4661  CG1  ILE     54    -12.808    9.422   45.432 -0.0430 1.9080
ATOM   4662  CG2  ILE     54    -13.543    7.502   43.995 -0.3204 1.9080
ATOM   4663  CD1  ILE     54    -11.574    9.929   44.711 -0.0660 1.9080
ATOM   4664  H    ILE     54    -12.427    7.695   47.787  0.2719 0.6000
ATOM   4665  HA   ILE     54    -14.748    8.000   46.563  0.0869 1.3870
ATOM   4666  HB   ILE     54    -12.175    7.478   45.508  0.0187 1.4870
ATOM   4667 HG12  ILE     54    -13.583    9.866   45.057  0.0236 1.4870
ATOM   4668 HG13  ILE     54    -12.745    9.686   46.363  0.0236 1.4870
ATOM   4669 HG21  ILE     54    -13.684    6.553   43.974  0.0882 1.4870
ATOM   4670 HG22  ILE     54    -14.369    7.953   43.806  0.0882 1.4870
ATOM   4671 HG23  ILE     54    -12.888    7.743   43.337  0.0882 1.4870
ATOM   4672 HD11  ILE     54    -10.792    9.518   45.086  0.0186 1.4870
ATOM   4673 HD12  ILE     54    -11.637    9.710   43.778  0.0186 1.4870
ATOM   4674 HD13  ILE     54    -11.514   10.883   44.813  0.0186 1.4870
ATOM   4675  N    LEU     55    -13.774    4.965   46.630 -0.4157 1.8240
ATOM   4676  CA   LEU     55    -14.159    3.582   46.366 -0.0518 1.9080
ATOM   4677  C    LEU     55    -15.369    3.089   47.140  0.5973 1.9080
ATOM   4678  O    LEU     55    -16.117    2.222   46.677 -0.5679 1.6612
ATOM   4679  CB   LEU     55    -12.972    2.682   46.716 -0.1102 1.9080
ATOM   4680  CG   LEU     55    -11.846    2.582   45.671  0.3531 1.9080
ATOM   4681  CD1  LEU     55    -10.681    1.765   46.213 -0.4121 1.9080
ATOM   4682  CD2  LEU     55    -12.313    1.962   44.369 -0.4121 1.9080
ATOM   4683  H    LEU     55    -13.053    5.113   47.074  0.2719 0.6000
ATOM   4684  HA   LEU     55    -14.345    3.490   45.408  0.0922 1.3870
ATOM   4685  HB2  LEU     55    -12.584    3.002   47.546  0.0457 1.4870
ATOM   4686  HB3  LEU     55    -13.309    1.788   46.881  0.0457 1.4870
ATOM   4687  HG   LEU     55    -11.524    3.487   45.482 -0.0361 1.4870
ATOM   4688 HD11  LEU     55    -10.393    2.136   47.049  0.1000 1.4870
ATOM   4689 HD12  LEU     55    -10.961    0.856   46.345  0.1000 1.4870
ATOM   4690 HD13  LEU     55     -9.955    1.789   45.585  0.1000 1.4870
ATOM   4691 HD21  LEU     55    -13.059    2.460   44.026  0.1000 1.4870
ATOM   4692 HD22  LEU     55    -11.596    1.979   43.731  0.1000 1.4870
ATOM   4693 HD23  LEU     55    -12.580    1.053   44.524  0.1000 1.4870
ATOM   4694  N    LYS     56    -15.603    3.599   48.351 -0.3479 1.8240
ATOM   4695  CA   LYS     56    -16.739    3.178   49.167 -0.2400 1.9080
ATOM   4696  C    LYS     56    -18.075    3.179   48.435  0.7341 1.9080
ATOM   4697  O    LYS     56    -18.553    4.119   47.805 -0.5894 1.6612
ATOM   4698  CB   LYS     56    -16.801    4.076   50.420 -0.0094 1.9080
ATOM   4699  CG   LYS     56    -15.441    4.173   51.126  0.0187 1.9080
ATOM   4700  CD   LYS     56    -15.620    4.311   52.629 -0.0479 1.9080
ATOM   4701  CE   LYS     56    -14.268    4.398   53.330 -0.0143 1.9080
ATOM   4702  NZ   LYS     56    -14.029    3.250   54.236 -0.3854 1.8240
ATOM   4703  H    LYS     56    -15.067    4.195   48.661  0.2747 0.6000
ATOM   4704  HA   LYS     56    -16.566    2.261   49.466  0.1426 1.3870
ATOM   4705  HB2  LYS     56    -17.091    4.965   50.160  0.0362 1.4870
ATOM   4706  HB3  LYS     56    -17.457    3.717   51.038  0.0362 1.4870
ATOM   4707  HG2  LYS     56    -14.920    3.378   50.934  0.0103 1.4870
ATOM   4708  HG3  LYS     56    -14.955    4.940   50.786  0.0103 1.4870
ATOM   4709  HD2  LYS     56    -16.136    5.110   52.822  0.0621 1.4870
ATOM   4710  HD3  LYS     56    -16.111    3.547   52.968  0.0621 1.4870
ATOM   4711  HE2  LYS     56    -13.565    4.429   52.663  0.1135 1.1000
ATOM   4712  HE3  LYS     56    -14.228    5.221   53.843  0.1135 1.1000
ATOM   4713  HZ1  LYS     56    -14.672    3.217   54.850  0.3400 0.6000
ATOM   4714  HZ2  LYS     56    -14.029    2.495   53.765  0.3400 0.6000
ATOM   4715  HZ3  LYS     56    -13.240    3.348   54.637  0.3400 0.6000
ATOM   4716  N    GLY     57    -18.767    2.045   48.514 -0.4157 1.8240
ATOM   4717  CA   GLY     57    -20.103    1.920   47.971 -0.0252 1.9080
ATOM   4718  C    GLY     57    -20.108    1.370   46.568  0.5973 1.9080
ATOM   4719  O    GLY     57    -21.174    0.989   46.081 -0.5679 1.6612
ATOM   4720  H    GLY     57    -18.408    1.366   48.902  0.2719 0.6000
ATOM   4721  HA2  GLY     57    -20.624    1.334   48.542  0.0698 1.3870
ATOM   4722  HA3  GLY     57    -20.528    2.791   47.971  0.0698 1.3870
ATOM   4723  N    ARG     58    -18.950    1.329   45.917 -0.3479 1.8240
ATOM   4724  CA   ARG     58    -18.935    0.911   44.509 -0.2637 1.9080
ATOM   4725  C    ARG     58    -18.879   -0.602   44.333  0.7341 1.9080
ATOM   4726  O    ARG     58    -18.797   -1.387   45.277 -0.5894 1.6612
ATOM   4727  CB   ARG     58    -17.769    1.604   43.774 -0.0007 1.9080
ATOM   4728  CG   ARG     58    -17.977    3.106   43.653  0.0390 1.9080
ATOM   4729  CD   ARG     58    -16.814    3.840   43.042  0.0486 1.9080
ATOM   4730  NE   ARG     58    -16.854    5.293   43.170 -0.5295 1.8240
ATOM   4731  CZ   ARG     58    -17.344    6.173   42.314  0.8076 1.9080
ATOM   4732  NH1  ARG     58    -17.895    5.790   41.164 -0.8627 1.8240
ATOM   4733  NH2  ARG     58    -17.310    7.477   42.565 -0.8627 1.8240
ATOM   4734  H    ARG     58    -18.220    1.544   46.315  0.2747 0.6000
ATOM   4735  HA   ARG     58    -19.769    1.223   44.100  0.1560 1.3870
ATOM   4736  HB2  ARG     58    -16.943    1.435   44.255  0.0327 1.4870
ATOM   4737  HB3  ARG     58    -17.679    1.222   42.887  0.0327 1.4870
ATOM   4738  HG2  ARG     58    -18.767    3.269   43.113  0.0285 1.4870
ATOM   4739  HG3  ARG     58    -18.145    3.469   44.536  0.0285 1.4870
ATOM   4740  HD2  ARG     58    -15.997    3.517   43.454  0.0687 1.3870
ATOM   4741  HD3  ARG     58    -16.771    3.616   42.099  0.0687 1.3870
ATOM   4742  HE   ARG     58    -16.517    5.616   43.892  0.3456 0.6000
ATOM   4743 HH11  ARG     58    -17.939    4.955   40.966  0.4478 0.6000
ATOM   4744 HH12  ARG     58    -18.207    6.379   40.620  0.4478 0.6000
ATOM   4745 HH21  ARG     58    -16.966    7.764   43.300  0.4478 0.6000
ATOM   4746 HH22  ARG     58    -17.635    8.033   41.996  0.4478 0.6000
ATOM   4747  N    ASP     59    -18.937   -1.037   43.077 -0.5163 1.8240
ATOM   4748  CA   ASP     59    -18.887   -2.457   42.716  0.0381 1.9080
ATOM   4749  C    ASP     59    -17.445   -2.929   42.848  0.5366 1.9080
ATOM   4750  O    ASP     59    -16.595   -2.317   42.187 -0.5819 1.6612
ATOM   4751  CB   ASP     59    -19.424   -2.670   41.298 -0.0303 1.9080
ATOM   4752  CG   ASP     59    -19.292   -4.079   40.750  0.7994 1.9080
ATOM   4753  OD1  ASP     59    -18.716   -4.995   41.382 -0.8014 1.6612
ATOM   4754  OD2  ASP     59    -19.781   -4.273   39.612 -0.8014 1.6612
ATOM   4755  H    ASP     59    -19.008   -0.457   42.447  0.2936 0.6000
ATOM   4756  HA   ASP     59    -19.444   -2.963   43.344  0.0880 1.3870
ATOM   4757  HB2  ASP     59    -20.362   -2.425   41.287 -0.0122 1.4870
ATOM   4758  HB3  ASP     59    -18.958   -2.066   40.701 -0.0122 1.4870
ATOM   4759  N    PRO     60    -17.187   -3.932   43.666 -0.2548 1.8240
ATOM   4760  CA   PRO     60    -15.826   -4.439   43.848 -0.0266 1.9080
ATOM   4761  C    PRO     60    -15.179   -4.798   42.522  0.5896 1.9080
ATOM   4762  O    PRO     60    -13.949   -4.822   42.434 -0.5748 1.6612
ATOM   4763  CB   PRO     60    -16.004   -5.712   44.674 -0.0070 1.9080
ATOM   4764  CG   PRO     60    -17.273   -5.459   45.440  0.0189 1.9080
ATOM   4765  CD   PRO     60    -18.149   -4.680   44.499  0.0192 1.9080
ATOM   4766  HA   PRO     60    -15.278   -3.787   44.333  0.0641 1.3870
ATOM   4767  HB2  PRO     60    -16.092   -6.491   44.102  0.0253 1.4870
ATOM   4768  HB3  PRO     60    -15.254   -5.845   45.275  0.0253 1.4870
ATOM   4769  HG2  PRO     60    -17.696   -6.295   45.690  0.0213 1.4870
ATOM   4770  HG3  PRO     60    -17.092   -4.947   46.244  0.0213 1.4870
ATOM   4771  HD2  PRO     60    -18.692   -5.273   43.958  0.0391 1.3870
ATOM   4772  HD3  PRO     60    -18.731   -4.075   44.986  0.0391 1.3870
ATOM   4773  N    ARG     61    -15.949   -5.125   41.486 -0.3479 1.8240
ATOM   4774  CA   ARG     61    -15.274   -5.414   40.219 -0.2637 1.9080
ATOM   4775  C    ARG     61    -14.614   -4.175   39.632  0.7341 1.9080
ATOM   4776  O    ARG     61    -13.714   -4.285   38.795 -0.5894 1.6612
ATOM   4777  CB   ARG     61    -16.237   -5.981   39.164 -0.0007 1.9080
ATOM   4778  CG   ARG     61    -16.875   -7.303   39.525  0.0390 1.9080
ATOM   4779  CD   ARG     61    -17.894   -7.765   38.487  0.0486 1.9080
ATOM   4780  NE   ARG     61    -19.061   -6.893   38.404 -0.5295 1.8240
ATOM   4781  CZ   ARG     61    -20.065   -6.999   37.543  0.8076 1.9080
ATOM   4782  NH1  ARG     61    -20.093   -7.959   36.632 -0.8627 1.8240
ATOM   4783  NH2  ARG     61    -21.060   -6.128   37.587 -0.8627 1.8240
ATOM   4784  H    ARG     61    -16.805   -5.166   41.558  0.2747 0.6000
ATOM   4785  HA   ARG     61    -14.576   -6.081   40.388  0.1560 1.3870
ATOM   4786  HB2  ARG     61    -16.942   -5.332   39.010  0.0327 1.4870
ATOM   4787  HB3  ARG     61    -15.753   -6.090   38.332  0.0327 1.4870
ATOM   4788  HG2  ARG     61    -16.182   -7.976   39.612  0.0285 1.4870
ATOM   4789  HG3  ARG     61    -17.315   -7.218   40.385  0.0285 1.4870
ATOM   4790  HD2  ARG     61    -17.464   -7.801   37.617  0.0687 1.3870
ATOM   4791  HD3  ARG     61    -18.186   -8.663   38.709  0.0687 1.3870
ATOM   4792  HE   ARG     61    -19.101   -6.246   38.970  0.3456 0.6000
ATOM   4793 HH11  ARG     61    -19.453   -8.533   36.592  0.4478 0.6000
ATOM   4794 HH12  ARG     61    -20.752   -8.011   36.082  0.4478 0.6000
ATOM   4795 HH21  ARG     61    -21.054   -5.499   38.173  0.4478 0.6000
ATOM   4796 HH22  ARG     61    -21.712   -6.191   37.030  0.4478 0.6000
ATOM   4797  N    ASP     62    -15.045   -2.980   40.011 -0.4157 1.8240
ATOM   4798  CA   ASP     62    -14.488   -1.781   39.395  0.0341 1.9080
ATOM   4799  C    ASP     62    -13.249   -1.285   40.134  0.5973 1.9080
ATOM   4800  O    ASP     62    -12.547   -0.415   39.620 -0.5679 1.6612
ATOM   4801  CB   ASP     62    -15.540   -0.667   39.344 -0.0316 1.9080
ATOM   4802  CG   ASP     62    -16.736   -0.995   38.468  0.6462 1.9080
ATOM   4803  OD2  ASP     62    -16.640   -1.868   37.592 -0.6376 1.7210
ATOM   4804  OD1  ASP     62    -17.797   -0.360   38.662 -0.5554 1.6612
ATOM   4805  H    ASP     62    -15.651   -2.910   40.617  0.2719 0.6000
ATOM   4806  HA   ASP     62    -14.229   -2.000   38.475  0.0864 1.3870
ATOM   4807  HB2  ASP     62    -15.852   -0.490   40.246  0.0488 1.4870
ATOM   4808  HB3  ASP     62    -15.122    0.143   39.013  0.0488 1.4870
ATOM   4809  HD2  ASP     62    -17.418   -2.115   37.015  0.4747 0.0000
ATOM   4810  N    ALA     63    -12.998   -1.833   41.327 -0.4157 1.8240
ATOM   4811  CA   ALA     63    -11.919   -1.302   42.163  0.0337 1.9080
ATOM   4812  C    ALA     63    -10.603   -1.229   41.397  0.5973 1.9080
ATOM   4813  O    ALA     63     -9.941   -0.196   41.451 -0.5679 1.6612
ATOM   4814  CB   ALA     63    -11.752   -2.134   43.415 -0.1825 1.9080
ATOM   4815  H    ALA     63    -13.469   -2.498   41.603  0.2719 0.6000
ATOM   4816  HA   ALA     63    -12.164   -0.392   42.433  0.0823 1.3870
ATOM   4817  HB1  ALA     63    -11.476   -3.022   43.175  0.0603 1.4870
ATOM   4818  HB2  ALA     63    -11.088   -1.733   43.979  0.0603 1.4870
ATOM   4819  HB3  ALA     63    -12.588   -2.176   43.885  0.0603 1.4870
ATOM   4820  N    GLN     64    -10.229   -2.292   40.704 -0.4157 1.8240
ATOM   4821  CA   GLN     64     -8.940   -2.341   40.015 -0.0031 1.9080
ATOM   4822  C    GLN     64     -8.771   -1.184   39.034  0.5973 1.9080
ATOM   4823  O    GLN     64     -7.655   -0.674   38.871 -0.5679 1.6612
ATOM   4824  CB   GLN     64     -8.766   -3.678   39.307 -0.0036 1.9080
ATOM   4825  CG   GLN     64     -9.837   -4.080   38.308 -0.0645 1.9080
ATOM   4826  CD   GLN     64     -9.317   -4.944   37.174  0.6951 1.9080
ATOM   4827  H    GLN     64    -10.757   -2.969   40.659  0.2719 0.6000
ATOM   4828  HA   GLN     64     -8.236   -2.267   40.691  0.0850 1.3870
ATOM   4829  HB2  GLN     64     -7.913   -3.662   38.844  0.0171 1.4870
ATOM   4830  HB3  GLN     64     -8.712   -4.371   39.984  0.0171 1.4870
ATOM   4831  HG2  GLN     64    -10.536   -4.562   38.776  0.0352 1.4870
ATOM   4832  HG3  GLN     64    -10.232   -3.277   37.934  0.0352 1.4870
ATOM   4833 HE22  GLN     64     -9.985   -6.250   35.951  0.4251 0.6000
ATOM   4834  OE1  GLN     64     -8.145   -4.912   36.787 -0.6086 1.6612
ATOM   4835  NE2  GLN     64    -10.216   -5.741   36.604 -0.9407 1.8240
ATOM   4836 HE21  GLN     64    -11.027   -5.747   36.889  0.4251 0.6000
ATOM   4837  N    HIS     65     -9.844   -0.730   38.395 -0.4157 1.8240
ATOM   4838  CA   HIS     65     -9.762    0.357   37.446  0.0188 1.9080
ATOM   4839  C    HIS     65     -9.540    1.688   38.152  0.5973 1.9080
ATOM   4840  O    HIS     65     -8.839    2.569   37.667 -0.5679 1.6612
ATOM   4841  CB   HIS     65    -11.023    0.393   36.569 -0.0462 1.9080
ATOM   4842  CG   HIS     65    -11.238   -0.946   35.909 -0.0266 1.9080
ATOM   4843  H    HIS     65    -10.609   -1.094   38.551  0.2719 0.6000
ATOM   4844  HA   HIS     65     -8.993    0.192   36.863  0.0881 1.3870
ATOM   4845  HB2  HIS     65    -11.794    0.613   37.115  0.0402 1.4870
ATOM   4846  HB3  HIS     65    -10.929    1.078   35.889  0.0402 1.4870
ATOM   4847  CD2  HIS     65    -12.112   -1.943   36.159  0.1292 1.9080
ATOM   4848  HD1  HIS     65     -9.829   -0.921   34.480  0.3649 0.6000
ATOM   4849  HE1  HIS     65    -10.509   -3.084   33.796  0.1392 1.3590
ATOM   4850  CE1  HIS     65    -10.874   -2.577   34.486  0.2057 1.9080
ATOM   4851  ND1  HIS     65    -10.467   -1.367   34.847 -0.3811 1.8240
ATOM   4852  NE2  HIS     65    -11.879   -2.951   35.256 -0.5727 1.8240
ATOM   4853  HD2  HIS     65    -12.761   -1.946   36.826  0.1147 1.4090
ATOM   4854  N    PHE     66    -10.143    1.829   39.335 -0.4157 1.8240
ATOM   4855  CA   PHE     66     -9.899    3.048   40.098 -0.0024 1.9080
ATOM   4856  C    PHE     66     -8.491    3.028   40.695  0.5973 1.9080
ATOM   4857  O    PHE     66     -7.767    4.025   40.585 -0.5679 1.6612
ATOM   4858  CB   PHE     66    -10.923    3.202   41.231 -0.0343 1.9080
ATOM   4859  CG   PHE     66    -12.308    3.684   40.837  0.0118 1.9080
ATOM   4860  CD1  PHE     66    -13.170    2.852   40.141 -0.1256 1.9080
ATOM   4861  CD2  PHE     66    -12.715    4.964   41.170 -0.1256 1.9080
ATOM   4862  CE1  PHE     66    -14.428    3.285   39.777 -0.1704 1.9080
ATOM   4863  CE2  PHE     66    -13.971    5.407   40.807 -0.1704 1.9080
ATOM   4864  CZ   PHE     66    -14.828    4.569   40.112 -0.1072 1.9080
ATOM   4865  H    PHE     66    -10.663    1.216   39.640  0.2719 0.6000
ATOM   4866  HA   PHE     66     -9.976    3.818   39.497  0.0978 1.3870
ATOM   4867  HB2  PHE     66    -11.016    2.344   41.672  0.0295 1.4870
ATOM   4868  HB3  PHE     66    -10.561    3.823   41.882  0.0295 1.4870
ATOM   4869  HD1  PHE     66    -12.897    1.993   39.916  0.1330 1.4590
ATOM   4870  HD2  PHE     66    -12.143    5.527   41.638  0.1330 1.4590
ATOM   4871  HE1  PHE     66    -15.004    2.720   39.313  0.1430 1.4590
ATOM   4872  HE2  PHE     66    -14.243    6.268   41.029  0.1430 1.4590
ATOM   4873  HZ   PHE     66    -15.674    4.869   39.870  0.1297 1.4590
ATOM   4874  N    THR     67     -8.112    1.906   41.335 -0.4157 1.8240
ATOM   4875  CA   THR     67     -6.829    1.917   42.054 -0.0389 1.9080
ATOM   4876  C    THR     67     -5.632    1.964   41.116  0.5973 1.9080
ATOM   4877  O    THR     67     -4.555    2.444   41.497 -0.5679 1.6612
ATOM   4878  CB   THR     67     -6.678    0.707   42.998  0.3654 1.9080
ATOM   4879  OG1  THR     67     -6.780   -0.488   42.219 -0.6761 1.7210
ATOM   4880  CG2  THR     67     -7.780    0.673   44.039 -0.2438 1.9080
ATOM   4881  H    THR     67     -8.607    1.202   41.325  0.2719 0.6000
ATOM   4882  HA   THR     67     -6.806    2.728   42.604  0.1007 1.3870
ATOM   4883  HB   THR     67     -5.805    0.740   43.442  0.0043 1.3870
ATOM   4884 HG21  THR     67     -8.632    0.613   43.601  0.0642 1.4870
ATOM   4885 HG22  THR     67     -7.659   -0.091   44.608  0.0642 1.4870
ATOM   4886 HG23  THR     67     -7.746    1.474   44.567  0.0642 1.4870
ATOM   4887  HG1  THR     67     -7.719   -0.603   41.875  0.4102 0.0000
ATOM   4888  N    GLN     68     -5.796    1.495   39.880 -0.4157 1.8240
ATOM   4889  CA   GLN     68     -4.690    1.576   38.942 -0.0031 1.9080
ATOM   4890  C    GLN     68     -4.313    3.054   38.782  0.5973 1.9080
ATOM   4891  O    GLN     68     -3.125    3.285   38.593 -0.5679 1.6612
ATOM   4892  CB   GLN     68     -4.968    0.908   37.589 -0.0036 1.9080
ATOM   4893  CG   GLN     68     -3.678    0.651   36.829 -0.0645 1.9080
ATOM   4894  CD   GLN     68     -3.715   -0.076   35.518  0.6951 1.9080
ATOM   4895  H    GLN     68     -6.546    1.149   39.641  0.2719 0.6000
ATOM   4896  HA   GLN     68     -3.925    1.117   39.348  0.0850 1.3870
ATOM   4897  HB2  GLN     68     -5.430    0.068   37.733  0.0171 1.4870
ATOM   4898  HB3  GLN     68     -5.545    1.481   37.059  0.0171 1.4870
ATOM   4899  HG2  GLN     68     -3.260    1.512   36.672  0.0352 1.4870
ATOM   4900  HG3  GLN     68     -3.089    0.155   37.419  0.0352 1.4870
ATOM   4901 HE22  GLN     68     -4.939   -0.709   34.205  0.4251 0.6000
ATOM   4902  OE1  GLN     68     -2.665   -0.442   34.966 -0.6086 1.6612
ATOM   4903  NE2  GLN     68     -4.893   -0.302   34.961 -0.9407 1.8240
ATOM   4904 HE21  GLN     68     -5.611   -0.043   35.355  0.4251 0.6000
ATOM   4905  N    ARG     69     -5.266    3.971   38.932 -0.3479 1.8240
ATOM   4906  CA   ARG     69     -5.020    5.406   38.841 -0.2637 1.9080
ATOM   4907  C    ARG     69     -4.426    6.006   40.102  0.7341 1.9080
ATOM   4908  O    ARG     69     -4.217    7.208   40.244 -0.5894 1.6612
ATOM   4909  CB   ARG     69     -6.320    6.101   38.410 -0.0007 1.9080
ATOM   4910  CG   ARG     69     -6.348    6.170   36.861  0.0390 1.9080
ATOM   4911  CD   ARG     69     -6.828    4.831   36.328  0.0486 1.9080
ATOM   4912  NE   ARG     69     -6.883    4.762   34.865 -0.5295 1.8240
ATOM   4913  CZ   ARG     69     -7.211    3.639   34.226  0.8076 1.9080
ATOM   4914  NH1  ARG     69     -7.507    2.563   34.928 -0.8627 1.8240
ATOM   4915  NH2  ARG     69     -7.236    3.593   32.911 -0.8627 1.8240
ATOM   4916  H    ARG     69     -6.068    3.703   39.091  0.2747 0.6000
ATOM   4917  HA   ARG     69     -4.367    5.542   38.122  0.1560 1.3870
ATOM   4918  HB2  ARG     69     -7.086    5.603   38.734  0.0327 1.4870
ATOM   4919  HB3  ARG     69     -6.356    6.996   38.783  0.0327 1.4870
ATOM   4920  HG2  ARG     69     -6.946    6.875   36.571  0.0285 1.4870
ATOM   4921  HG3  ARG     69     -5.460    6.363   36.521  0.0285 1.4870
ATOM   4922  HD2  ARG     69     -6.235    4.135   36.651  0.0687 1.3870
ATOM   4923  HD3  ARG     69     -7.712    4.653   36.682  0.0687 1.3870
ATOM   4924  HE   ARG     69     -6.698    5.465   34.407  0.3456 0.6000
ATOM   4925 HH11  ARG     69     -7.491    2.591   35.788  0.4478 0.6000
ATOM   4926 HH12  ARG     69     -7.715    1.832   34.527  0.4478 0.6000
ATOM   4927 HH21  ARG     69     -7.043    4.294   32.453  0.4478 0.6000
ATOM   4928 HH22  ARG     69     -7.445    2.862   32.511  0.4478 0.6000
ATOM   4929  N    THR     70     -4.080    5.163   41.054 -0.4157 1.8240
ATOM   4930  CA   THR     70     -3.161    5.555   42.109 -0.0389 1.9080
ATOM   4931  C    THR     70     -1.828    6.046   41.555  0.5973 1.9080
ATOM   4932  O    THR     70     -1.226    7.040   42.006 -0.5679 1.6612
ATOM   4933  CB   THR     70     -2.895    4.362   43.066  0.3654 1.9080
ATOM   4934  OG1  THR     70     -4.081    4.019   43.791 -0.6761 1.7210
ATOM   4935  CG2  THR     70     -1.812    4.768   44.053 -0.2438 1.9080
ATOM   4936  H    THR     70     -4.403    4.366   41.050  0.2719 0.6000
ATOM   4937  HA   THR     70     -3.570    6.281   42.624  0.1007 1.3870
ATOM   4938  HB   THR     70     -2.592    3.587   42.548  0.0043 1.3870
ATOM   4939 HG21  THR     70     -2.105    5.534   44.552  0.0642 1.4870
ATOM   4940 HG22  THR     70     -1.638    4.041   44.655  0.0642 1.4870
ATOM   4941 HG23  THR     70     -1.010    4.987   43.573  0.0642 1.4870
ATOM   4942  HG1  THR     70     -4.377    4.791   44.363  0.4102 0.0000
ATOM   4943  N    CYS     71     -1.321    5.351   40.531 -0.4157 1.8240
ATOM   4944  CA   CYS     71     -0.012    5.682   39.966 -0.0351 1.9080
ATOM   4945  C    CYS     71      0.226    5.137   38.564  0.5973 1.9080
ATOM   4946  O    CYS     71     -0.098    3.987   38.282 -0.5679 1.6612
ATOM   4947  CB   CYS     71      1.115    5.128   40.847 -0.2413 1.9080
ATOM   4948  SG   CYS     71      2.725    5.860   40.460 -0.8844 2.0000
ATOM   4949  H    CYS     71     -1.772    4.697   40.199  0.2719 0.6000
ATOM   4950  HA   CYS     71      0.073    6.659   39.936  0.0508 1.3870
ATOM   4951  HB2  CYS     71      0.904    5.301   41.777  0.1122 1.3870
ATOM   4952  HB3  CYS     71      1.167    4.167   40.728  0.1122 1.3870
ATOM   4953  N    GLY     72      0.805    5.944   37.680 -0.4157 1.8240
ATOM   4954  CA   GLY     72      1.086    5.520   36.333 -0.0252 1.9080
ATOM   4955  C    GLY     72      2.551    5.223   36.047  0.5973 1.9080
ATOM   4956  O    GLY     72      2.848    4.726   34.957 -0.5679 1.6612
ATOM   4957  H    GLY     72      1.017    6.743   37.918  0.2719 0.6000
ATOM   4958  HA2  GLY     72      0.567    4.720   36.148  0.0698 1.3870
ATOM   4959  HA3  GLY     72      0.786    6.210   35.723  0.0698 1.3870
ATOM   4960  N    VAL     73      3.448    5.503   36.980 -0.4157 1.8240
ATOM   4961  CA   VAL     73      4.832    5.021   36.907 -0.0875 1.9080
ATOM   4962  C    VAL     73      4.816    3.527   37.208  0.5973 1.9080
ATOM   4963  O    VAL     73      5.218    2.723   36.360 -0.5679 1.6612
ATOM   4964  CB   VAL     73      5.758    5.817   37.839  0.2985 1.9080
ATOM   4965  CG1  VAL     73      7.147    5.210   37.952 -0.3192 1.9080
ATOM   4966  CG2  VAL     73      5.889    7.267   37.386 -0.3192 1.9080
ATOM   4967  H    VAL     73      3.211    5.984   37.652  0.2719 0.6000
ATOM   4968  HA   VAL     73      5.148    5.143   35.988  0.0969 1.3870
ATOM   4969  HB   VAL     73      5.356    5.817   38.733 -0.0297 1.4870
ATOM   4970 HG11  VAL     73      7.073    4.290   38.213  0.0791 1.4870
ATOM   4971 HG12  VAL     73      7.591    5.268   37.102  0.0791 1.4870
ATOM   4972 HG13  VAL     73      7.653    5.690   38.611  0.0791 1.4870
ATOM   4973 HG21  VAL     73      5.019    7.673   37.357  0.0791 1.4870
ATOM   4974 HG22  VAL     73      6.445    7.746   38.004  0.0791 1.4870
ATOM   4975 HG23  VAL     73      6.283    7.294   36.511  0.0791 1.4870
ATOM   4976  N    CYS     74      4.327    3.167   38.396 -0.4157 1.8240
ATOM   4977  CA   CYS     74      4.057    1.786   38.759  0.0213 1.9080
ATOM   4978  C    CYS     74      2.646    1.429   38.272  0.5973 1.9080
ATOM   4979  O    CYS     74      1.789    0.959   39.004 -0.5679 1.6612
ATOM   4980  CB   CYS     74      4.192    1.526   40.243 -0.1231 1.9080
ATOM   4981  SG   CYS     74      3.076    2.305   41.414 -0.3119 2.0000
ATOM   4982  H    CYS     74      4.163    3.782   38.975  0.2719 0.6000
ATOM   4983  HA   CYS     74      4.697    1.214   38.288  0.1124 1.3870
ATOM   4984  HB2  CYS     74      4.121    0.568   40.374  0.1112 1.3870
ATOM   4985  HB3  CYS     74      5.094    1.778   40.497  0.1112 1.3870
ATOM   4986  HG   CYS     74      2.967    3.275   41.185  0.1933 0.6000
ATOM   4987  N    THR     75      2.417    1.693   36.992 -0.4157 1.8240
ATOM   4988  CA   THR     75      1.205    1.243   36.305 -0.0389 1.9080
ATOM   4989  C    THR     75      1.055   -0.273   36.408  0.5973 1.9080
ATOM   4990  O    THR     75      2.044   -0.966   36.666 -0.5679 1.6612
ATOM   4991  CB   THR     75      1.254    1.741   34.860  0.3654 1.9080
ATOM   4992  OG1  THR     75      0.028    1.333   34.222 -0.6761 1.7210
ATOM   4993  CG2  THR     75      2.282    1.038   33.992 -0.2438 1.9080
ATOM   4994  H    THR     75      3.000    2.145   36.550  0.2719 0.6000
ATOM   4995  HA   THR     75      0.434    1.656   36.745  0.1007 1.3870
ATOM   4996  HB   THR     75      1.365    2.713   34.825  0.0043 1.3870
ATOM   4997 HG21  THR     75      2.092    0.098   33.969  0.0642 1.4870
ATOM   4998 HG22  THR     75      2.245    1.394   33.101  0.0642 1.4870
ATOM   4999 HG23  THR     75      3.159    1.178   34.357  0.0642 1.4870
ATOM   5000  HG1  THR     75      0.222    0.675   33.489  0.4102 0.0000
ATOM   5001  N    TYR     76     -0.150   -0.821   36.273 -0.4157 1.8240
ATOM   5002  CA   TYR     76     -0.519   -2.222   36.391 -0.0014 1.9080
ATOM   5003  C    TYR     76     -0.507   -2.755   37.822  0.5973 1.9080
ATOM   5004  O    TYR     76     -1.462   -3.461   38.154 -0.5679 1.6612
ATOM   5005  CB   TYR     76      0.365   -3.146   35.562 -0.0152 1.9080
ATOM   5006  CG   TYR     76      0.160   -4.632   35.677 -0.0011 1.9080
ATOM   5007  CD1  TYR     76     -1.071   -5.258   35.582 -0.1906 1.9080
ATOM   5008  CD2  TYR     76      1.275   -5.442   35.877 -0.1906 1.9080
ATOM   5009  CE1  TYR     76     -1.194   -6.639   35.694 -0.2341 1.9080
ATOM   5010  CE2  TYR     76      1.165   -6.813   35.984 -0.2341 1.9080
ATOM   5011  CZ   TYR     76     -0.068   -7.402   35.892  0.3226 1.9080
ATOM   5012  OH   TYR     76     -0.146   -8.776   35.996 -0.5579 1.7210
ATOM   5013  H    TYR     76     -0.792   -0.278   36.093  0.2719 0.6000
ATOM   5014  HA   TYR     76     -1.434   -2.313   36.054  0.0876 1.3870
ATOM   5015  HB2  TYR     76      0.250   -2.904   34.629  0.0295 1.4870
ATOM   5016  HB3  TYR     76      1.287   -2.956   35.794  0.0295 1.4870
ATOM   5017  HD1  TYR     76     -1.833   -4.744   35.438  0.1699 1.4590
ATOM   5018  HD2  TYR     76      2.116   -5.049   35.941  0.1699 1.4590
ATOM   5019  HE1  TYR     76     -2.030   -7.042   35.636  0.1656 1.4590
ATOM   5020  HE2  TYR     76      1.924   -7.333   36.117  0.1656 1.4590
ATOM   5021  HH   TYR     76      0.737   -9.172   35.754  0.3992 0.0000
ATOM   5022  N    THR     77      0.514   -2.439   38.607 -0.4157 1.8240
ATOM   5023  CA   THR     77      0.683   -2.969   39.941 -0.0389 1.9080
ATOM   5024  C    THR     77     -0.603   -2.912   40.766  0.5973 1.9080
ATOM   5025  O    THR     77     -0.915   -3.910   41.423 -0.5679 1.6612
ATOM   5026  CB   THR     77      1.826   -2.281   40.737  0.3654 1.9080
ATOM   5027  OG1  THR     77      1.507   -0.918   41.030 -0.6761 1.7210
ATOM   5028  CG2  THR     77      3.126   -2.283   39.941 -0.2438 1.9080
ATOM   5029  H    THR     77      1.106   -1.890   38.307  0.2719 0.6000
ATOM   5030  HA   THR     77      0.924   -3.914   39.848  0.1007 1.3870
ATOM   5031  HB   THR     77      1.965   -2.764   41.578  0.0043 1.3870
ATOM   5032 HG21  THR     77      2.996   -1.813   39.113  0.0642 1.4870
ATOM   5033 HG22  THR     77      3.814   -1.848   40.450  0.0642 1.4870
ATOM   5034 HG23  THR     77      3.388   -3.188   39.756  0.0642 1.4870
ATOM   5035  HG1  THR     77      1.660   -0.340   40.221  0.4102 0.0000
ATOM   5036  N    HIS     78     -1.311   -1.788   40.776 -0.4157 1.8240
ATOM   5037  CA   HIS     78     -2.486   -1.610   41.635  0.0188 1.9080
ATOM   5038  C    HIS     78     -3.668   -2.394   41.086  0.5973 1.9080
ATOM   5039  O    HIS     78     -4.465   -2.904   41.863 -0.5679 1.6612
ATOM   5040  CB   HIS     78     -2.827   -0.123   41.832 -0.0462 1.9080
ATOM   5041  CG   HIS     78     -1.836    0.586   42.724 -0.0266 1.9080
ATOM   5042  H    HIS     78     -1.071   -1.142   40.261  0.2719 0.6000
ATOM   5043  HA   HIS     78     -2.268   -1.982   42.516  0.0881 1.3870
ATOM   5044  HB2  HIS     78     -2.844    0.316   40.967  0.0402 1.4870
ATOM   5045  HB3  HIS     78     -3.712   -0.048   42.220  0.0402 1.4870
ATOM   5046  CD2  HIS     78     -0.817    1.420   42.429  0.1292 1.9080
ATOM   5047  HD1  HIS     78     -2.359   -0.023   44.560  0.3649 0.6000
ATOM   5048  HE1  HIS     78     -0.628    1.269   45.501  0.1392 1.3590
ATOM   5049  CE1  HIS     78     -0.838    1.192   44.599  0.2057 1.9080
ATOM   5050  ND1  HIS     78     -1.816    0.460   44.099 -0.3811 1.8240
ATOM   5051  NE2  HIS     78     -0.200    1.802   43.600 -0.5727 1.8240
ATOM   5052  HD2  HIS     78     -0.570    1.692   41.575  0.1147 1.4090
ATOM   5053  N    ALA     79     -3.784   -2.493   39.762 -0.4157 1.8240
ATOM   5054  CA   ALA     79     -4.815   -3.325   39.138  0.0337 1.9080
ATOM   5055  C    ALA     79     -4.617   -4.774   39.569  0.5973 1.9080
ATOM   5056  O    ALA     79     -5.537   -5.526   39.857 -0.5679 1.6612
ATOM   5057  CB   ALA     79     -4.746   -3.210   37.625 -0.1825 1.9080
ATOM   5058  H    ALA     79     -3.238   -2.055   39.261  0.2719 0.6000
ATOM   5059  HA   ALA     79     -5.696   -3.020   39.440  0.0823 1.3870
ATOM   5060  HB1  ALA     79     -4.879   -2.294   37.367  0.0603 1.4870
ATOM   5061  HB2  ALA     79     -5.430   -3.756   37.231  0.0603 1.4870
ATOM   5062  HB3  ALA     79     -3.885   -3.506   37.320  0.0603 1.4870
ATOM   5063  N    LEU     80     -3.334   -5.148   39.618 -0.4157 1.8240
ATOM   5064  CA   LEU     80     -2.991   -6.517   39.984 -0.0518 1.9080
ATOM   5065  C    LEU     80     -3.306   -6.765   41.448  0.5973 1.9080
ATOM   5066  O    LEU     80     -3.903   -7.786   41.796 -0.5679 1.6612
ATOM   5067  CB   LEU     80     -1.523   -6.794   39.674 -0.1102 1.9080
ATOM   5068  CG   LEU     80     -0.961   -8.182   39.988  0.3531 1.9080
ATOM   5069  CD1  LEU     80     -1.544   -9.229   39.056 -0.4121 1.9080
ATOM   5070  CD2  LEU     80      0.560   -8.210   39.902 -0.4121 1.9080
ATOM   5071  H    LEU     80     -2.713   -4.583   39.434  0.2719 0.6000
ATOM   5072  HA   LEU     80     -3.538   -7.124   39.444  0.0922 1.3870
ATOM   5073  HB2  LEU     80     -1.385   -6.627   38.730  0.0457 1.4870
ATOM   5074  HB3  LEU     80     -0.991   -6.145   40.160  0.0457 1.4870
ATOM   5075  HG   LEU     80     -1.218   -8.414   40.905 -0.0361 1.4870
ATOM   5076 HD11  LEU     80     -2.502   -9.208   39.112  0.1000 1.4870
ATOM   5077 HD12  LEU     80     -1.272   -9.042   38.156  0.1000 1.4870
ATOM   5078 HD13  LEU     80     -1.228  -10.098   39.313  0.1000 1.4870
ATOM   5079 HD21  LEU     80      0.927   -7.548   40.493  0.1000 1.4870
ATOM   5080 HD22  LEU     80      0.879   -9.079   40.157  0.1000 1.4870
ATOM   5081 HD23  LEU     80      0.833   -8.021   39.001  0.1000 1.4870
ATOM   5082  N    ALA     81     -2.923   -5.821   42.310 -0.4157 1.8240
ATOM   5083  CA   ALA     81     -3.201   -5.971   43.731  0.0337 1.9080
ATOM   5084  C    ALA     81     -4.692   -5.944   44.047  0.5973 1.9080
ATOM   5085  O    ALA     81     -5.151   -6.679   44.946 -0.5679 1.6612
ATOM   5086  CB   ALA     81     -2.457   -4.907   44.542 -0.1825 1.9080
ATOM   5087  H    ALA     81     -2.510   -5.123   42.024  0.2719 0.6000
ATOM   5088  HA   ALA     81     -2.857   -6.846   44.007  0.0823 1.3870
ATOM   5089  HB1  ALA     81     -1.522   -4.937   44.328  0.0603 1.4870
ATOM   5090  HB2  ALA     81     -2.576   -5.080   45.480  0.0603 1.4870
ATOM   5091  HB3  ALA     81     -2.807   -4.039   44.330  0.0603 1.4870
ATOM   5092  N    SER     82     -5.491   -5.149   43.350 -0.4157 1.8240
ATOM   5093  CA   SER     82     -6.933   -5.121   43.566 -0.0249 1.9080
ATOM   5094  C    SER     82     -7.550   -6.425   43.057  0.5973 1.9080
ATOM   5095  O    SER     82     -8.458   -6.963   43.680 -0.5679 1.6612
ATOM   5096  CB   SER     82     -7.652   -3.967   42.870  0.2117 1.9080
ATOM   5097  OG   SER     82     -7.403   -2.725   43.516 -0.6546 1.7210
ATOM   5098  H    SER     82     -5.148   -4.635   42.753  0.2719 0.6000
ATOM   5099  HA   SER     82     -7.101   -5.054   44.529  0.0843 1.3870
ATOM   5100  HB2  SER     82     -7.355   -3.915   41.948  0.0352 1.3870
ATOM   5101  HB3  SER     82     -8.607   -4.141   42.865  0.0352 1.3870
ATOM   5102  HG   SER     82     -7.972   -2.017   43.103  0.4275 0.0000
ATOM   5103  N    THR     83     -7.048   -6.917   41.934 -0.4157 1.8240
ATOM   5104  CA   THR     83     -7.650   -8.153   41.389 -0.0389 1.9080
ATOM   5105  C    THR     83     -7.360   -9.319   42.314  0.5973 1.9080
ATOM   5106  O    THR     83     -8.235  -10.145   42.639 -0.5679 1.6612
ATOM   5107  CB   THR     83     -7.168   -8.363   39.948  0.3654 1.9080
ATOM   5108  OG1  THR     83     -7.711   -7.292   39.165 -0.6761 1.7210
ATOM   5109  CG2  THR     83     -7.712   -9.655   39.355 -0.2438 1.9080
ATOM   5110  H    THR     83     -6.394   -6.529   41.534  0.2719 0.6000
ATOM   5111  HA   THR     83     -8.622   -8.026   41.365  0.1007 1.3870
ATOM   5112  HB   THR     83     -6.189   -8.355   39.910  0.0043 1.3870
ATOM   5113 HG21  THR     83     -8.671   -9.629   39.356  0.0642 1.4870
ATOM   5114 HG22  THR     83     -7.393   -9.752   38.454  0.0642 1.4870
ATOM   5115 HG23  THR     83     -7.411  -10.399   39.881  0.0642 1.4870
ATOM   5116  HG1  THR     83     -7.137   -6.470   39.254  0.4102 0.0000
ATOM   5117  N    ARG     84     -6.116   -9.381   42.779 -0.3479 1.8240
ATOM   5118  CA   ARG     84     -5.697  -10.336   43.781 -0.2637 1.9080
ATOM   5119  C    ARG     84     -6.547  -10.214   45.042  0.7341 1.9080
ATOM   5120  O    ARG     84     -6.874  -11.240   45.642 -0.5894 1.6612
ATOM   5121  CB   ARG     84     -4.207  -10.137   44.101 -0.0007 1.9080
ATOM   5122  CG   ARG     84     -3.292  -10.744   43.071  0.0390 1.9080
ATOM   5123  CD   ARG     84     -1.812  -10.432   43.287  0.0486 1.9080
ATOM   5124  NE   ARG     84     -1.009  -11.098   42.254 -0.5295 1.8240
ATOM   5125  CZ   ARG     84      0.320  -11.036   42.265  0.8076 1.9080
ATOM   5126  NH1  ARG     84      0.930  -10.347   43.224 -0.8627 1.8240
ATOM   5127  NH2  ARG     84      1.007  -11.654   41.317 -0.8627 1.8240
ATOM   5128  H    ARG     84     -5.535   -8.829   42.469  0.2747 0.6000
ATOM   5129  HA   ARG     84     -5.815  -11.237   43.416  0.1560 1.3870
ATOM   5130  HB2  ARG     84     -4.023   -9.187   44.165  0.0327 1.4870
ATOM   5131  HB3  ARG     84     -4.016  -10.535   44.965  0.0327 1.4870
ATOM   5132  HG2  ARG     84     -3.411  -11.707   43.077  0.0285 1.4870
ATOM   5133  HG3  ARG     84     -3.552  -10.421   42.194  0.0285 1.4870
ATOM   5134  HD2  ARG     84     -1.670   -9.474   43.245  0.0687 1.3870
ATOM   5135  HD3  ARG     84     -1.538  -10.741   44.165  0.0687 1.3870
ATOM   5136  HE   ARG     84     -1.406  -11.535   41.629  0.3456 0.6000
ATOM   5137 HH11  ARG     84      0.466   -9.953   43.831  0.4478 0.6000
ATOM   5138 HH12  ARG     84      1.788  -10.298   43.239  0.4478 0.6000
ATOM   5139 HH21  ARG     84      0.594  -12.094   40.705  0.4478 0.6000
ATOM   5140 HH22  ARG     84      1.866  -11.616   41.316  0.4478 0.6000
ATOM   5141  N    CYS     85     -6.899   -8.993   45.424 -0.4157 1.8240
ATOM   5142  CA   CYS     85     -7.709   -8.741   46.620  0.0213 1.9080
ATOM   5143  C    CYS     85     -9.111   -9.324   46.451  0.5973 1.9080
ATOM   5144  O    CYS     85     -9.607  -10.067   47.300 -0.5679 1.6612
ATOM   5145  CB   CYS     85     -7.742   -7.239   46.913 -0.1231 1.9080
ATOM   5146  SG   CYS     85     -8.836   -6.720   48.250 -0.3119 2.0000
ATOM   5147  H    CYS     85     -6.640   -8.323   44.953  0.2719 0.6000
ATOM   5148  HA   CYS     85     -7.282   -9.190   47.378  0.1124 1.3870
ATOM   5149  HB2  CYS     85     -6.841   -6.951   47.127  0.1112 1.3870
ATOM   5150  HB3  CYS     85     -8.009   -6.776   46.103  0.1112 1.3870
ATOM   5151  HG   CYS     85     -8.660   -7.278   49.062  0.1933 0.6000
ATOM   5152  N    LEU     86     -9.784   -8.996   45.346 -0.4157 1.8240
ATOM   5153  CA   LEU     86    -11.111   -9.509   45.062 -0.0518 1.9080
ATOM   5154  C    LEU     86    -11.111  -11.028   44.921  0.5973 1.9080
ATOM   5155  O    LEU     86    -12.056  -11.699   45.358 -0.5679 1.6612
ATOM   5156  CB   LEU     86    -11.656   -8.859   43.794 -0.1102 1.9080
ATOM   5157  CG   LEU     86    -13.080   -9.207   43.381  0.3531 1.9080
ATOM   5158  CD1  LEU     86    -14.010   -9.133   44.588 -0.4121 1.9080
ATOM   5159  CD2  LEU     86    -13.537   -8.294   42.257 -0.4121 1.9080
ATOM   5160  H    LEU     86     -9.416   -8.461   44.782  0.2719 0.6000
ATOM   5161  HA   LEU     86    -11.700   -9.269   45.807  0.0922 1.3870
ATOM   5162  HB2  LEU     86    -11.603   -7.898   43.905  0.0457 1.4870
ATOM   5163  HB3  LEU     86    -11.067   -9.096   43.060  0.0457 1.4870
ATOM   5164  HG   LEU     86    -13.085  -10.128   43.047 -0.0361 1.4870
ATOM   5165 HD11  LEU     86    -13.687   -9.717   45.277  0.1000 1.4870
ATOM   5166 HD12  LEU     86    -14.036   -8.232   44.917  0.1000 1.4870
ATOM   5167 HD13  LEU     86    -14.894   -9.404   44.328  0.1000 1.4870
ATOM   5168 HD21  LEU     86    -12.923   -8.359   41.522  0.1000 1.4870
ATOM   5169 HD22  LEU     86    -14.414   -8.558   41.967  0.1000 1.4870
ATOM   5170 HD23  LEU     86    -13.565   -7.388   42.573  0.1000 1.4870
ATOM   5171  N    GLU     87    -10.051  -11.571   44.335 -0.5163 1.8240
ATOM   5172  CA   GLU     87     -9.894  -13.012   44.173  0.0397 1.9080
ATOM   5173  C    GLU     87     -9.659  -13.707   45.500  0.5366 1.9080
ATOM   5174  O    GLU     87    -10.117  -14.843   45.668 -0.5819 1.6612
ATOM   5175  CB   GLU     87     -8.784  -13.311   43.157  0.0560 1.9080
ATOM   5176  CG   GLU     87     -9.157  -12.824   41.760  0.0136 1.9080
ATOM   5177  CD   GLU     87     -8.070  -13.098   40.745  0.8054 1.9080
ATOM   5178  OE1  GLU     87     -6.893  -13.293   41.131 -0.8188 1.6612
ATOM   5179  OE2  GLU     87     -8.402  -13.106   39.539 -0.8188 1.6612
ATOM   5180  H    GLU     87     -9.433  -11.053   44.038  0.2936 0.6000
ATOM   5181  HA   GLU     87    -10.733  -13.360   43.804  0.1105 1.3870
ATOM   5182  HB2  GLU     87     -7.964  -12.876   43.439 -0.0173 1.4870
ATOM   5183  HB3  GLU     87     -8.622  -14.267   43.130 -0.0173 1.4870
ATOM   5184  HG2  GLU     87     -9.974  -13.266   41.477 -0.0425 1.4870
ATOM   5185  HG3  GLU     87     -9.329  -11.871   41.791 -0.0425 1.4870
ATOM   5186  N    ASP     88     -9.005  -13.066   46.454 -0.5163 1.8240
ATOM   5187  CA   ASP     88     -8.910  -13.657   47.795  0.0381 1.9080
ATOM   5188  C    ASP     88    -10.276  -13.756   48.469  0.5366 1.9080
ATOM   5189  O    ASP     88    -10.572  -14.741   49.142 -0.5819 1.6612
ATOM   5190  CB   ASP     88     -7.961  -12.810   48.633 -0.0303 1.9080
ATOM   5191  CG   ASP     88     -7.518  -13.419   49.940  0.7994 1.9080
ATOM   5192  OD1  ASP     88     -6.909  -14.510   49.933 -0.8014 1.6612
ATOM   5193  OD2  ASP     88     -7.743  -12.773   50.992 -0.8014 1.6612
ATOM   5194  H    ASP     88     -8.638  -12.305   46.290  0.2936 0.6000
ATOM   5195  HA   ASP     88     -8.535  -14.559   47.714  0.0880 1.3870
ATOM   5196  HB2  ASP     88     -7.172  -12.620   48.102 -0.0122 1.4870
ATOM   5197  HB3  ASP     88     -8.394  -11.963   48.823 -0.0122 1.4870
ATOM   5198  N    ALA     89    -11.106  -12.735   48.299 -0.4157 1.8240
ATOM   5199  CA   ALA     89    -12.441  -12.642   48.867  0.0337 1.9080
ATOM   5200  C    ALA     89    -13.402  -13.653   48.243  0.5973 1.9080
ATOM   5201  O    ALA     89    -14.275  -14.212   48.921 -0.5679 1.6612
ATOM   5202  CB   ALA     89    -13.041  -11.250   48.703 -0.1825 1.9080
ATOM   5203  H    ALA     89    -10.833  -12.077   47.816  0.2719 0.6000
ATOM   5204  HA   ALA     89    -12.378  -12.835   49.826  0.0823 1.3870
ATOM   5205  HB1  ALA     89    -13.151  -11.057   47.770  0.0603 1.4870
ATOM   5206  HB2  ALA     89    -13.894  -11.215   49.140  0.0603 1.4870
ATOM   5207  HB3  ALA     89    -12.453  -10.601   49.097  0.0603 1.4870
ATOM   5208  N    ILE     90    -13.260  -13.904   46.956 -0.4157 1.8240
ATOM   5209  CA   ILE     90    -14.084  -14.887   46.253 -0.0597 1.9080
ATOM   5210  C    ILE     90    -13.653  -16.309   46.574  0.5973 1.9080
ATOM   5211  O    ILE     90    -14.465  -17.218   46.686 -0.5679 1.6612
ATOM   5212  CB   ILE     90    -14.003  -14.699   44.726  0.1303 1.9080
ATOM   5213  CG1  ILE     90    -14.719  -13.440   44.250 -0.0430 1.9080
ATOM   5214  CG2  ILE     90    -14.508  -15.932   43.991 -0.3204 1.9080
ATOM   5215  CD1  ILE     90    -14.264  -12.940   42.893 -0.0660 1.9080
ATOM   5216  H    ILE     90    -12.661  -13.473   46.514  0.2719 0.6000
ATOM   5217  HA   ILE     90    -15.017  -14.771   46.534  0.0869 1.3870
ATOM   5218  HB   ILE     90    -13.056  -14.595   44.498  0.0187 1.4870
ATOM   5219 HG12  ILE     90    -15.671  -13.619   44.212  0.0236 1.4870
ATOM   5220 HG13  ILE     90    -14.578  -12.737   44.904  0.0236 1.4870
ATOM   5221 HG21  ILE     90    -14.031  -16.706   44.300  0.0882 1.4870
ATOM   5222 HG22  ILE     90    -15.447  -16.046   44.164  0.0882 1.4870
ATOM   5223 HG23  ILE     90    -14.367  -15.824   43.048  0.0882 1.4870
ATOM   5224 HD11  ILE     90    -14.402  -13.626   42.237  0.0186 1.4870
ATOM   5225 HD12  ILE     90    -14.772  -12.161   42.653  0.0186 1.4870
ATOM   5226 HD13  ILE     90    -13.333  -12.714   42.931  0.0186 1.4870
ATOM   5227  N    ASN     91    -12.345  -16.443   46.697 -0.4157 1.8240
ATOM   5228  CA   ASN     91    -11.634  -17.628   47.122  0.0143 1.9080
ATOM   5229  C    ASN     91    -12.007  -18.856   46.292  0.5973 1.9080
ATOM   5230  O    ASN     91    -12.329  -19.901   46.849 -0.5679 1.6612
ATOM   5231  CB   ASN     91    -11.925  -17.881   48.607 -0.2041 1.9080
ATOM   5232  CG   ASN     91    -10.892  -18.795   49.210  0.7130 1.9080
ATOM   5233  H    ASN     91    -11.867  -15.754   46.507  0.2719 0.6000
ATOM   5234  HA   ASN     91    -10.673  -17.466   47.019  0.1048 1.3870
ATOM   5235  HB2  ASN     91    -11.927  -17.037   49.083  0.0797 1.4870
ATOM   5236  HB3  ASN     91    -12.805  -18.282   48.700  0.0797 1.4870
ATOM   5237  OD1  ASN     91     -9.806  -18.980   48.662 -0.5931 1.6612
ATOM   5238  ND2  ASN     91    -11.254  -19.388   50.347 -0.9191 1.8240
ATOM   5239 HD22  ASN     91    -10.716  -19.934   50.738  0.4196 0.6000
ATOM   5240 HD21  ASN     91    -12.025  -19.226   50.690  0.4196 0.6000
ATOM   5241  N    LYS     92    -11.955  -18.699   44.983 -0.3479 1.8240
ATOM   5242  CA   LYS     92    -12.189  -19.763   44.010 -0.2400 1.9080
ATOM   5243  C    LYS     92    -10.967  -19.874   43.116  0.7341 1.9080
ATOM   5244  O    LYS     92    -10.214  -18.901   43.038 -0.5894 1.6612
ATOM   5245  CB   LYS     92    -13.473  -19.474   43.233 -0.0094 1.9080
ATOM   5246  CG   LYS     92    -14.716  -19.703   44.111  0.0187 1.9080
ATOM   5247  CD   LYS     92    -15.975  -19.484   43.299 -0.0479 1.9080
ATOM   5248  CE   LYS     92    -17.243  -19.755   44.098 -0.0143 1.9080
ATOM   5249  NZ   LYS     92    -18.454  -19.433   43.281 -0.3854 1.8240
ATOM   5250  H    LYS     92    -11.770  -17.915   44.682  0.2747 0.6000
ATOM   5251  HA   LYS     92    -12.299  -20.608   44.493  0.1426 1.3870
ATOM   5252  HB2  LYS     92    -13.461  -18.555   42.923  0.0362 1.4870
ATOM   5253  HB3  LYS     92    -13.516  -20.053   42.456  0.0362 1.4870
ATOM   5254  HG2  LYS     92    -14.706  -20.608   44.460  0.0103 1.4870
ATOM   5255  HG3  LYS     92    -14.702  -19.089   44.862  0.0103 1.4870
ATOM   5256  HD2  LYS     92    -15.991  -18.568   42.979  0.0621 1.4870
ATOM   5257  HD3  LYS     92    -15.958  -20.068   42.524  0.0621 1.4870
ATOM   5258  HE2  LYS     92    -17.268  -20.688   44.361  0.1135 1.1000
ATOM   5259  HE3  LYS     92    -17.240  -19.214   44.903  0.1135 1.1000
ATOM   5260  HZ1  LYS     92    -18.404  -18.591   42.996  0.3400 0.6000
ATOM   5261  HZ2  LYS     92    -18.494  -19.981   42.582  0.3400 0.6000
ATOM   5262  HZ3  LYS     92    -19.184  -19.534   43.781  0.3400 0.6000
ATOM   5263  N    PRO     93    -10.705  -21.001   42.477 -0.2548 1.8240
ATOM   5264  CA   PRO     93     -9.469  -21.185   41.714 -0.0266 1.9080
ATOM   5265  C    PRO     93     -9.270  -20.217   40.553  0.5896 1.9080
ATOM   5266  O    PRO     93    -10.152  -19.880   39.784 -0.5748 1.6612
ATOM   5267  CB   PRO     93     -9.608  -22.602   41.141 -0.0070 1.9080
ATOM   5268  CG   PRO     93    -10.565  -23.278   42.066  0.0189 1.9080
ATOM   5269  CD   PRO     93    -11.557  -22.204   42.453  0.0192 1.9080
ATOM   5270  HA   PRO     93     -8.697  -21.143   42.317  0.0641 1.3870
ATOM   5271  HB2  PRO     93     -9.959  -22.577   40.237  0.0253 1.4870
ATOM   5272  HB3  PRO     93     -8.752  -23.058   41.135  0.0253 1.4870
ATOM   5273  HG2  PRO     93    -11.012  -24.014   41.620  0.0213 1.4870
ATOM   5274  HG3  PRO     93    -10.105  -23.618   42.850  0.0213 1.4870
ATOM   5275  HD2  PRO     93    -12.266  -22.123   41.795  0.0391 1.3870
ATOM   5276  HD3  PRO     93    -11.947  -22.379   43.324  0.0391 1.3870
ATOM   5277  N    ILE     94     -8.015  -19.778   40.446 -0.4157 1.8240
ATOM   5278  CA   ILE     94     -7.562  -18.890   39.394 -0.0597 1.9080
ATOM   5279  C    ILE     94     -6.834  -19.698   38.319  0.5973 1.9080
ATOM   5280  O    ILE     94     -5.930  -20.473   38.630 -0.5679 1.6612
ATOM   5281  CB   ILE     94     -6.636  -17.806   39.966  0.1303 1.9080
ATOM   5282  CG1  ILE     94     -7.258  -16.932   41.053 -0.0430 1.9080
ATOM   5283  CG2  ILE     94     -6.094  -16.953   38.823 -0.3204 1.9080
ATOM   5284  CD1  ILE     94     -8.651  -16.433   40.779 -0.0660 1.9080
ATOM   5285  H    ILE     94     -7.442  -20.037   41.033  0.2719 0.6000
ATOM   5286  HA   ILE     94     -8.343  -18.456   38.988  0.0869 1.3870
ATOM   5287  HB   ILE     94     -5.871  -18.265   40.370  0.0187 1.4870
ATOM   5288 HG12  ILE     94     -7.275  -17.441   41.880  0.0236 1.4870
ATOM   5289 HG13  ILE     94     -6.681  -16.166   41.195  0.0236 1.4870
ATOM   5290 HG21  ILE     94     -5.715  -17.523   38.150  0.0882 1.4870
ATOM   5291 HG22  ILE     94     -6.808  -16.438   38.441  0.0882 1.4870
ATOM   5292 HG23  ILE     94     -5.416  -16.361   39.159  0.0882 1.4870
ATOM   5293 HD11  ILE     94     -8.653  -15.924   39.964  0.0186 1.4870
ATOM   5294 HD12  ILE     94     -9.247  -17.180   40.690  0.0186 1.4870
ATOM   5295 HD13  ILE     94     -8.940  -15.876   41.505  0.0186 1.4870
ATOM   5296  N    PRO     95     -7.227  -19.579   37.062 -0.2548 1.8240
ATOM   5297  CA   PRO     95     -6.554  -20.340   35.998 -0.0266 1.9080
ATOM   5298  C    PRO     95     -5.041  -20.151   36.001  0.5896 1.9080
ATOM   5299  O    PRO     95     -4.509  -19.045   36.170 -0.5748 1.6612
ATOM   5300  CB   PRO     95     -7.160  -19.754   34.720 -0.0070 1.9080
ATOM   5301  CG   PRO     95     -8.503  -19.237   35.131  0.0189 1.9080
ATOM   5302  CD   PRO     95     -8.356  -18.780   36.552  0.0192 1.9080
ATOM   5303  HA   PRO     95     -6.776  -21.292   36.072  0.0641 1.3870
ATOM   5304  HB2  PRO     95     -6.606  -19.036   34.376  0.0253 1.4870
ATOM   5305  HB3  PRO     95     -7.248  -20.436   34.037  0.0253 1.4870
ATOM   5306  HG2  PRO     95     -8.771  -18.498   34.563  0.0213 1.4870
ATOM   5307  HG3  PRO     95     -9.171  -19.937   35.066  0.0213 1.4870
ATOM   5308  HD2  PRO     95     -8.158  -17.831   36.593  0.0391 1.3870
ATOM   5309  HD3  PRO     95     -9.165  -18.955   37.059  0.0391 1.3870
ATOM   5310  N    ALA     96     -4.345  -21.269   35.796 -0.4157 1.8240
ATOM   5311  CA   ALA     96     -2.902  -21.261   35.696  0.0337 1.9080
ATOM   5312  C    ALA     96     -2.421  -20.256   34.649  0.5973 1.9080
ATOM   5313  O    ALA     96     -1.418  -19.577   34.882 -0.5679 1.6612
ATOM   5314  CB   ALA     96     -2.359  -22.651   35.373 -0.1825 1.9080
ATOM   5315  H    ALA     96     -4.767  -22.015   35.720  0.2719 0.6000
ATOM   5316  HA   ALA     96     -2.541  -20.989   36.565  0.0823 1.3870
ATOM   5317  HB1  ALA     96     -2.663  -23.275   36.035  0.0603 1.4870
ATOM   5318  HB2  ALA     96     -1.399  -22.627   35.373  0.0603 1.4870
ATOM   5319  HB3  ALA     96     -2.672  -22.924   34.507  0.0603 1.4870
ATOM   5320  N    ASN     97     -3.086  -20.129   33.498 -0.4157 1.8240
ATOM   5321  CA   ASN     97     -2.566  -19.224   32.470  0.0143 1.9080
ATOM   5322  C    ASN     97     -2.706  -17.761   32.867  0.5973 1.9080
ATOM   5323  O    ASN     97     -1.979  -16.901   32.372 -0.5679 1.6612
ATOM   5324  CB   ASN     97     -3.272  -19.470   31.130 -0.2041 1.9080
ATOM   5325  CG   ASN     97     -2.842  -20.792   30.506  0.7130 1.9080
ATOM   5326  H    ASN     97     -3.809  -20.573   33.361  0.2719 0.6000
ATOM   5327  HA   ASN     97     -1.612  -19.416   32.351  0.1048 1.3870
ATOM   5328  HB2  ASN     97     -4.232  -19.477   31.270  0.0797 1.4870
ATOM   5329  HB3  ASN     97     -3.065  -18.744   30.520  0.0797 1.4870
ATOM   5330  OD1  ASN     97     -1.670  -21.171   30.575 -0.5931 1.6612
ATOM   5331  ND2  ASN     97     -3.800  -21.488   29.891 -0.9191 1.8240
ATOM   5332 HD22  ASN     97     -3.613  -22.241   29.520  0.4196 0.6000
ATOM   5333 HD21  ASN     97     -4.604  -21.185   29.868  0.4196 0.6000
ATOM   5334  N    ALA     98     -3.668  -17.461   33.741 -0.4157 1.8240
ATOM   5335  CA   ALA     98     -3.818  -16.089   34.221  0.0337 1.9080
ATOM   5336  C    ALA     98     -2.612  -15.698   35.076  0.5973 1.9080
ATOM   5337  O    ALA     98     -2.052  -14.607   34.952 -0.5679 1.6612
ATOM   5338  CB   ALA     98     -5.143  -15.945   34.964 -0.1825 1.9080
ATOM   5339  H    ALA     98     -4.200  -18.075   34.022  0.2719 0.6000
ATOM   5340  HA   ALA     98     -3.842  -15.495   33.442  0.0823 1.3870
ATOM   5341  HB1  ALA     98     -5.864  -16.208   34.387  0.0603 1.4870
ATOM   5342  HB2  ALA     98     -5.135  -16.506   35.744  0.0603 1.4870
ATOM   5343  HB3  ALA     98     -5.263  -15.031   35.230  0.0603 1.4870
ATOM   5344  N    THR     99     -2.193  -16.621   35.945 -0.4157 1.8240
ATOM   5345  CA   THR     99     -0.982  -16.472   36.745 -0.0389 1.9080
ATOM   5346  C    THR     99      0.239  -16.249   35.865  0.5973 1.9080
ATOM   5347  O    THR     99      0.969  -15.275   36.087 -0.5679 1.6612
ATOM   5348  CB   THR     99     -0.818  -17.702   37.649  0.3654 1.9080
ATOM   5349  OG1  THR     99     -1.904  -17.658   38.592 -0.6761 1.7210
ATOM   5350  CG2  THR     99      0.495  -17.681   38.411 -0.2438 1.9080
ATOM   5351  H    THR     99     -2.659  -17.338   36.038  0.2719 0.6000
ATOM   5352  HA   THR     99     -1.091  -15.686   37.318  0.1007 1.3870
ATOM   5353  HB   THR     99     -0.877  -18.520   37.113  0.0043 1.3870
ATOM   5354 HG21  THR     99      1.226  -17.655   37.789  0.0642 1.4870
ATOM   5355 HG22  THR     99      0.525  -16.903   38.974  0.0642 1.4870
ATOM   5356 HG23  THR     99      0.563  -18.470   38.953  0.0642 1.4870
ATOM   5357  HG1  THR     99     -1.771  -16.902   39.240  0.4102 0.0000
ATOM   5358  N    TYR    100      0.463  -17.099   34.875 -0.4157 1.8240
ATOM   5359  CA   TYR    100      1.565  -16.991   33.939 -0.0014 1.9080
ATOM   5360  C    TYR    100      1.619  -15.640   33.238  0.5973 1.9080
ATOM   5361  O    TYR    100      2.630  -14.942   33.231 -0.5679 1.6612
ATOM   5362  CB   TYR    100      1.434  -18.079   32.864 -0.0152 1.9080
ATOM   5363  CG   TYR    100      1.991  -19.425   33.256 -0.0011 1.9080
ATOM   5364  CD1  TYR    100      3.253  -19.556   33.794 -0.1906 1.9080
ATOM   5365  CD2  TYR    100      1.222  -20.573   33.077 -0.1906 1.9080
ATOM   5366  CE1  TYR    100      3.768  -20.790   34.155 -0.2341 1.9080
ATOM   5367  CE2  TYR    100      1.733  -21.796   33.435 -0.2341 1.9080
ATOM   5368  CZ   TYR    100      2.992  -21.911   33.965  0.3226 1.9080
ATOM   5369  OH   TYR    100      3.498  -23.138   34.326 -0.5579 1.7210
ATOM   5370  H    TYR    100     -0.081  -17.759   34.779  0.2719 0.6000
ATOM   5371  HA   TYR    100      2.405  -17.128   34.424  0.0876 1.3870
ATOM   5372  HB2  TYR    100      0.495  -18.184   32.646  0.0295 1.4870
ATOM   5373  HB3  TYR    100      1.889  -17.777   32.063  0.0295 1.4870
ATOM   5374  HD1  TYR    100      3.773  -18.795   33.918  0.1699 1.4590
ATOM   5375  HD2  TYR    100      0.367  -20.513   32.716  0.1699 1.4590
ATOM   5376  HE1  TYR    100      4.622  -20.859   34.518  0.1656 1.4590
ATOM   5377  HE2  TYR    100      1.217  -22.559   33.314  0.1656 1.4590
ATOM   5378  HH   TYR    100      4.491  -23.074   34.402  0.3992 0.0000
ATOM   5379  N    ILE    101      0.496  -15.290   32.605 -0.4157 1.8240
ATOM   5380  CA   ILE    101      0.432  -14.035   31.856 -0.0597 1.9080
ATOM   5381  C    ILE    101      0.575  -12.834   32.788  0.5973 1.9080
ATOM   5382  O    ILE    101      1.287  -11.888   32.444 -0.5679 1.6612
ATOM   5383  CB   ILE    101     -0.867  -13.946   31.038  0.1303 1.9080
ATOM   5384  CG1  ILE    101     -0.980  -15.015   29.956 -0.0430 1.9080
ATOM   5385  CG2  ILE    101     -1.029  -12.555   30.436 -0.3204 1.9080
ATOM   5386  CD1  ILE    101     -2.337  -15.362   29.427 -0.0660 1.9080
ATOM   5387  H    ILE    101     -0.192  -15.805   32.639  0.2719 0.6000
ATOM   5388  HA   ILE    101      1.185  -14.020   31.228  0.0869 1.3870
ATOM   5389  HB   ILE    101     -1.612  -14.080   31.661  0.0187 1.4870
ATOM   5390 HG12  ILE    101     -0.434  -14.734   29.206  0.0236 1.4870
ATOM   5391 HG13  ILE    101     -0.584  -15.830   30.306  0.0236 1.4870
ATOM   5392 HG21  ILE    101     -0.970  -11.896   31.130  0.0882 1.4870
ATOM   5393 HG22  ILE    101     -0.335  -12.403   29.790  0.0882 1.4870
ATOM   5394 HG23  ILE    101     -1.885  -12.491   30.006  0.0882 1.4870
ATOM   5395 HD11  ILE    101     -2.744  -14.576   29.054  0.0186 1.4870
ATOM   5396 HD12  ILE    101     -2.253  -16.033   28.746  0.0186 1.4870
ATOM   5397 HD13  ILE    101     -2.883  -15.697   30.141  0.0186 1.4870
ATOM   5398  N    ARG    102     -0.060  -12.863   33.954 -0.3479 1.8240
ATOM   5399  CA   ARG    102      0.093  -11.784   34.921 -0.2637 1.9080
ATOM   5400  C    ARG    102      1.548  -11.649   35.385  0.7341 1.9080
ATOM   5401  O    ARG    102      2.073  -10.538   35.508 -0.5894 1.6612
ATOM   5402  CB   ARG    102     -0.810  -11.998   36.135 -0.0007 1.9080
ATOM   5403  CG   ARG    102     -2.257  -11.565   35.931  0.0390 1.9080
ATOM   5404  CD   ARG    102     -3.095  -12.069   37.113  0.0486 1.9080
ATOM   5405  NE   ARG    102     -4.530  -12.000   36.805 -0.5295 1.8240
ATOM   5406  CZ   ARG    102     -5.432  -12.336   37.733  0.8076 1.9080
ATOM   5407  NH1  ARG    102     -5.021  -12.717   38.930 -0.8627 1.8240
ATOM   5408  NH2  ARG    102     -6.737  -12.305   37.509 -0.8627 1.8240
ATOM   5409  H    ARG    102     -0.569  -13.530   34.142  0.2747 0.6000
ATOM   5410  HA   ARG    102     -0.169  -10.945   34.487  0.1560 1.3870
ATOM   5411  HB2  ARG    102     -0.798  -12.939   36.366  0.0327 1.4870
ATOM   5412  HB3  ARG    102     -0.442  -11.506   36.884  0.0327 1.4870
ATOM   5413  HG2  ARG    102     -2.308  -10.598   35.878  0.0285 1.4870
ATOM   5414  HG3  ARG    102     -2.600  -11.935   35.103  0.0285 1.4870
ATOM   5415  HD2  ARG    102     -2.852  -12.986   37.315  0.0687 1.3870
ATOM   5416  HD3  ARG    102     -2.906  -11.529   37.897  0.0687 1.3870
ATOM   5417  HE   ARG    102     -4.789  -11.741   36.027  0.3456 0.6000
ATOM   5418 HH11  ARG    102     -4.179  -12.747   39.105  0.4478 0.6000
ATOM   5419 HH12  ARG    102     -5.594  -12.934   39.532  0.4478 0.6000
ATOM   5420 HH21  ARG    102     -7.036  -12.063   36.740  0.4478 0.6000
ATOM   5421 HH22  ARG    102     -7.286  -12.529   38.132  0.4478 0.6000
ATOM   5422  N    ASN    103      2.202  -12.767   35.656 -0.4157 1.8240
ATOM   5423  CA   ASN    103      3.604  -12.761   36.078  0.0143 1.9080
ATOM   5424  C    ASN    103      4.506  -12.194   35.001  0.5973 1.9080
ATOM   5425  O    ASN    103      5.443  -11.440   35.272 -0.5679 1.6612
ATOM   5426  CB   ASN    103      4.039  -14.166   36.458 -0.2041 1.9080
ATOM   5427  CG   ASN    103      3.477  -14.595   37.802  0.7130 1.9080
ATOM   5428  H    ASN    103      1.792  -13.520   35.583  0.2719 0.6000
ATOM   5429  HA   ASN    103      3.682  -12.192   36.873  0.1048 1.3870
ATOM   5430  HB2  ASN    103      3.740  -14.788   35.775  0.0797 1.4870
ATOM   5431  HB3  ASN    103      5.007  -14.203   36.490  0.0797 1.4870
ATOM   5432  OD1  ASN    103      2.778  -13.798   38.431 -0.5931 1.6612
ATOM   5433  ND2  ASN    103      3.786  -15.815   38.235 -0.9191 1.8240
ATOM   5434 HD22  ASN    103      3.492  -16.089   38.995  0.4196 0.6000
ATOM   5435 HD21  ASN    103      4.279  -16.329   37.753  0.4196 0.6000
ATOM   5436  N    LEU    104      4.240  -12.547   33.747 -0.4157 1.8240
ATOM   5437  CA   LEU    104      5.070  -12.080   32.643 -0.0518 1.9080
ATOM   5438  C    LEU    104      4.937  -10.576   32.449  0.5973 1.9080
ATOM   5439  O    LEU    104      5.929   -9.867   32.258 -0.5679 1.6612
ATOM   5440  CB   LEU    104      4.746  -12.852   31.358 -0.1102 1.9080
ATOM   5441  CG   LEU    104      5.177  -14.328   31.349  0.3531 1.9080
ATOM   5442  CD1  LEU    104      4.468  -15.112   30.260 -0.4121 1.9080
ATOM   5443  CD2  LEU    104      6.679  -14.469   31.174 -0.4121 1.9080
ATOM   5444  H    LEU    104      3.567  -13.059   33.585  0.2719 0.6000
ATOM   5445  HA   LEU    104      6.004  -12.267   32.875  0.0922 1.3870
ATOM   5446  HB2  LEU    104      3.788  -12.812   31.210  0.0457 1.4870
ATOM   5447  HB3  LEU    104      5.175  -12.403   30.614  0.0457 1.4870
ATOM   5448  HG   LEU    104      4.934  -14.720   32.214 -0.0361 1.4870
ATOM   5449 HD11  LEU    104      3.517  -15.044   30.385  0.1000 1.4870
ATOM   5450 HD12  LEU    104      4.704  -14.753   29.402  0.1000 1.4870
ATOM   5451 HD13  LEU    104      4.731  -16.034   30.306  0.1000 1.4870
ATOM   5452 HD21  LEU    104      7.128  -13.965   31.857  0.1000 1.4870
ATOM   5453 HD22  LEU    104      6.923  -15.394   31.246  0.1000 1.4870
ATOM   5454 HD23  LEU    104      6.933  -14.136   30.311  0.1000 1.4870
ATOM   5455  N    VAL    105      3.704  -10.093   32.520 -0.4157 1.8240
ATOM   5456  CA   VAL    105      3.452   -8.661   32.378 -0.0875 1.9080
ATOM   5457  C    VAL    105      4.117   -7.929   33.543  0.5973 1.9080
ATOM   5458  O    VAL    105      4.686   -6.859   33.342 -0.5679 1.6612
ATOM   5459  CB   VAL    105      1.961   -8.334   32.297  0.2985 1.9080
ATOM   5460  CG1  VAL    105      1.703   -6.838   32.241 -0.3192 1.9080
ATOM   5461  CG2  VAL    105      1.326   -8.989   31.057 -0.3192 1.9080
ATOM   5462  H    VAL    105      3.045  -10.629   32.651  0.2719 0.6000
ATOM   5463  HA   VAL    105      3.876   -8.359   31.548  0.0969 1.3870
ATOM   5464  HB   VAL    105      1.521   -8.694   33.095 -0.0297 1.4870
ATOM   5465 HG11  VAL    105      2.057   -6.422   33.031  0.0791 1.4870
ATOM   5466 HG12  VAL    105      2.131   -6.468   31.465  0.0791 1.4870
ATOM   5467 HG13  VAL    105      0.758   -6.678   32.192  0.0791 1.4870
ATOM   5468 HG21  VAL    105      1.479   -9.936   31.081  0.0791 1.4870
ATOM   5469 HG22  VAL    105      0.382   -8.816   31.051  0.0791 1.4870
ATOM   5470 HG23  VAL    105      1.722   -8.621   30.262  0.0791 1.4870
ATOM   5471  N    LEU    106      4.058   -8.509   34.738 -0.4157 1.8240
ATOM   5472  CA   LEU    106      4.653   -7.854   35.905 -0.0518 1.9080
ATOM   5473  C    LEU    106      6.171   -7.820   35.744  0.5973 1.9080
ATOM   5474  O    LEU    106      6.826   -6.822   36.056 -0.5679 1.6612
ATOM   5475  CB   LEU    106      4.220   -8.527   37.201 -0.1102 1.9080
ATOM   5476  CG   LEU    106      4.833   -7.944   38.487  0.3531 1.9080
ATOM   5477  CD1  LEU    106      4.435   -6.509   38.721 -0.4121 1.9080
[truncated: 495,379 more chars]
