# Supplementary material for: Modeling of the Electrostatic Interaction and Catalytic Activity of [NiFe] Hydrogenases on a Planar Electrode
Source: J Phys Chem B. 2022 Oct 21;126(43):8777–90. doi: 10.1021/acs.jpcb.2c05371 (PMC9639099; doi:10.1021/acs.jpcb.2c05371)
Supplement: Supplementary file 1 — jp2c05371_si_001.zip [file jp2c05371_si_001.zip › Supplementary data/1e3d_5_theta_120_phi_248/extra information/1e3d_5_theta_120_phi_248.xyzr]

  15.815   29.792   21.021  1.82
  15.487   29.440   19.646  1.91
  14.448   28.325   19.577  1.91
  13.440   28.449   18.873  1.66
  16.740   29.040   18.866  1.91
  16.520   29.224   17.475  1.72
  15.433   29.381   21.673  0.60
  15.105   30.234   19.215  1.10
  17.491   29.582   19.152  1.39
  16.953   28.110   19.043  1.39
  16.624   29.714   21.303  0.60
  15.679   30.592   21.304  0.60
  16.287   28.348   17.057  0.00
  14.652   27.225   20.304  1.82
  13.593   26.209   20.334  1.91
  12.450   26.719   21.198  1.91
  12.670   27.374   22.222  1.66
  14.152   24.872   20.826  1.91
  14.873   24.094   19.730  1.91
  15.657   22.924   20.300  1.91
  16.732   23.344   21.193  1.82
  16.820   23.223   22.505  1.91
  15.869   22.656   23.243  1.82
  17.917   23.691   23.097  1.82
  15.383   27.115   20.743  0.60
  13.259   26.086   19.422  1.39
  14.769   25.036   21.557  1.49
  13.422   24.332   21.170  1.49
  14.223   23.763   19.090  1.49
  15.479   24.688   19.261  1.49
  15.051   22.343   20.787  1.39
  16.035   22.410   19.569  1.39
  17.403   23.725   20.811  0.60
  15.159   22.349   22.868  0.60
  15.966   22.597   24.096  0.60
  18.538   24.057   22.628  0.60
  18.005   23.628   23.951  0.60
  11.212   26.443   20.808  1.82
  10.053   26.917   21.569  1.91
   9.998   26.328   22.986  1.91
  10.209   25.126   23.139  1.66
   8.852   26.431   20.777  1.91
   9.353   25.554   19.699  1.91
  10.842   25.666   19.621  1.91
  10.056   27.896   21.611  1.39
   8.246   25.940   21.354  1.49
   8.373   27.186   20.399  1.49
   9.101   24.636   19.881  1.49
   8.959   25.816   18.853  1.49
  11.255   24.788   19.640  1.39
  11.112   26.123   18.810  1.39
   9.720   27.187   23.951  1.82
   9.684   26.882   25.373  1.91
   8.361   26.208   25.746  1.91
   7.270   26.652   25.396  1.66
   9.909   28.149   26.197  1.91
   9.648   27.956   27.575  1.72
   9.544   27.996   23.718  0.60
  10.412   26.256   25.570  1.39
  10.827   28.441   26.085  1.39
   9.331   28.852   25.860  1.39
  10.419   27.481   27.997  0.00
   8.477   25.093   26.453  1.82
   7.368   24.311   26.966  1.91
   7.557   24.134   28.476  1.91
   8.608   23.710   28.954  1.66
   7.241   22.922   26.318  1.91
   6.124   22.118   26.971  1.91
   6.986   23.051   24.829  1.91
   9.272   24.811   26.622  0.60
   6.538   24.807   26.810  1.39
   8.084   22.441   26.447  1.49
   5.293   22.590   26.876  1.49
   6.056   21.262   26.545  1.49
   6.319   21.999   27.903  1.49
   7.680   23.582   24.430  1.49
   6.982   22.179   24.429  1.49
   6.136   23.474   24.685  1.49
   6.530   24.500   29.217  1.82
   6.499   24.297   30.657  1.91
   5.464   23.217   30.928  1.91
   4.340   23.322   30.441  1.66
   6.190   25.599   31.412  1.91
   5.814   25.339   32.864  1.91
   7.407   26.516   31.322  1.91
   5.854   24.871   28.836  0.60
   7.377   23.970   30.946  1.39
   5.435   26.041   30.970  1.49
   5.043   24.768   32.897  1.49
   6.548   24.914   33.314  1.49
   5.614   26.173   33.297  1.49
   7.642   26.648   30.401  1.49
   7.199   27.364   31.722  1.49
   8.145   26.116   31.788  1.49
   5.864   22.180   31.660  1.82
   4.950   21.086   31.994  1.91
   4.718   21.082   33.502  1.91
   5.632   20.920   34.305  1.66
   5.510   19.752   31.520  1.91
   4.646   18.518   31.587  1.91
   4.060   18.032   32.750  1.91
   4.399   17.798   30.430  1.91
   3.271   16.895   32.766  1.91
   3.619   16.658   30.424  1.91
   3.058   16.209   31.589  1.91
   2.275   15.083   31.604  1.72
   6.675   22.153   31.942  0.60
   4.093   21.245   31.545  1.39
   5.786   19.864   30.596  1.49
   6.312   19.573   32.035  1.49
   4.201   18.489   33.547  1.46
   4.771   18.092   29.630  1.46
   2.891   16.598   33.561  1.46
   3.475   16.196   29.629  1.46
   2.011   14.878   32.545  0.00
   3.464   21.250   33.888  1.82
   3.066   21.287   35.279  1.91
   2.280   20.057   35.693  1.91
   1.488   19.538   34.918  1.66
   2.190   22.523   35.558  1.91
   2.905   23.871   35.418  1.91
   1.958   25.015   35.735  1.91
   4.123   23.933   36.326  1.91
   2.857   21.342   33.285  0.60
   3.873   21.344   35.834  1.39
   1.437   22.509   34.946  1.49
   1.837   22.454   36.457  1.49
   3.207   23.966   34.490  1.49
   1.184   24.955   35.170  1.49
   1.687   24.961   36.654  1.49
   2.403   25.852   35.580  1.49
   4.727   23.222   36.100  1.49
   4.566   24.778   36.210  1.49
   3.846   23.840   37.240  1.49
   2.516   19.632   36.930  1.82
   1.794   18.558   37.555  1.91
   0.995   19.065   38.759  1.91
   1.572   19.640   39.695  1.66
   2.745   17.488   38.077  1.91
   3.517   16.736   37.052  1.91
   3.136   20.021   37.380  0.60
   1.180   18.158   36.905  1.39
   3.375   17.912   38.680  1.49
   2.230   16.851   38.596  1.49
   3.251   15.550   36.460  1.91
   5.143   17.860   36.774  0.60
   5.976   16.302   35.205  1.36
   5.179   16.250   35.680  1.91
   4.733   17.137   36.552  1.82
   4.292   15.275   35.605  1.82
   2.502   15.018   36.605  1.41
  -0.291   18.834   38.736  1.82
  -1.194   19.158   39.835  1.91
  -1.629   17.873   40.536  1.91
  -0.763   17.143   41.026  1.66
  -2.387   19.951   39.335  1.91
  -0.625   18.471   38.031  0.60
  -0.706   19.710   40.480  1.39
  -2.941   20.201   40.079  1.49
  -2.080   20.742   38.885  1.49
  -2.897   19.413   38.725  1.49
  -2.922   17.577   40.582  1.82
  -3.375   16.307   41.169  1.91
  -3.513   15.249   40.071  1.91
  -4.477   15.200   39.313  1.66
  -4.670   16.471   41.932  1.91
  -3.499   18.131   40.265  0.60
  -2.688   16.003   41.799  1.39
  -4.559   17.141   42.610  1.49
  -4.907   15.636   42.343  1.49
  -5.366   16.738   41.328  1.49
  -2.495   14.391   39.993  1.82
  -2.335   13.411   38.939  1.91
  -1.577   12.175   39.412  1.91
  -1.029   12.179   40.524  1.66
  -1.583   14.050   37.758  1.91
  -0.445   14.964   38.178  1.91
   0.821   14.256   38.594  1.91
   1.236   13.325   37.870  1.66
   1.421   14.612   39.645  1.72
  -1.894   14.422   40.607  0.60
  -3.224   13.136   38.632  1.39
  -1.227   13.344   37.197  1.49
  -2.213   14.560   37.226  1.49
  -0.237   15.557   37.440  1.49
  -0.747   15.514   38.918  1.49
   1.091   15.314   40.168  0.00
  -1.567   11.155   38.555  1.82
  -0.920    9.888   38.855  1.91
   0.345    9.696   38.032  1.91
   1.040    8.693   38.162  1.66
  -1.888    8.699   38.717  1.91
  -1.933    7.874   37.103  2.00
  -1.959   11.250   37.796  0.60
  -0.645    9.924   39.795  1.39
  -1.654    8.039   39.388  1.39
  -2.784    9.013   38.921  1.39
  -1.062    7.409   36.945  0.60
   0.666   10.677   37.212  1.82
   1.862   10.740   36.386  1.91
   1.734    9.802   35.192  1.91
   2.715    9.597   34.478  1.66
   3.118   10.487   37.237  1.91
   3.075   11.395   38.355  1.72
   4.404   10.840   36.504  1.91
   0.119   11.339   37.159  0.60
   1.926   11.653   36.035  1.39
   3.143    9.557   37.548  1.39
   4.468   10.318   35.701  1.49
   4.398   11.773   36.279  1.49
   5.156   10.652   37.069  1.49
   2.449   12.154   38.160  0.00
   0.537    9.264   34.971  1.82
   0.241    8.458   33.795  1.91
   0.476    9.193   32.491  1.91
   0.899    8.619   31.478  1.66
  -0.087    9.400   35.547  0.60
   0.795    7.662   33.812  1.39
  -0.686    8.174   33.834  1.39
   0.197   10.502   32.479  1.82
   0.309   11.277   31.249  1.91
   1.777   11.522   30.927  1.91
   2.198   11.477   29.769  1.66
  -0.462   12.604   31.328  1.91
  -2.243   12.390   31.629  2.00
  -0.052   10.892   33.205  0.60
  -0.077   10.746   30.521  1.39
  -0.086   13.144   32.042  1.39
  -0.340   13.088   30.497  1.39
  -2.694   13.277   31.567  0.60
   2.575   11.747   31.972  1.82
   4.004   11.957   31.706  1.91
   4.619   10.691   31.151  1.91
   5.464   10.669   30.261  1.66
   4.703   12.382   32.994  1.91
   4.391   13.737   33.281  1.72
   2.264   11.769   32.773  0.60
   4.101   12.672   31.042  1.39
   4.412   11.815   33.726  1.39
   5.662   12.279   32.895  1.39
   3.424   13.812   33.518  0.00
   4.153    9.571   31.719  1.82
   4.672    8.286   31.226  1.91
   4.231    8.090   29.776  1.91
   5.046    7.713   28.921  1.66
   4.239    7.133   32.130  1.91
   5.027    7.037   33.425  1.91
   6.442    6.543   33.336  1.91
   6.876    5.994   32.298  1.72
   7.176    6.675   34.356  1.66
   3.569    9.601   32.350  0.60
   5.651    8.330   31.240  1.39
   3.299    7.241   32.345  1.49
   4.336    6.300   31.643  1.49
   5.042    7.918   33.832  1.49
   4.542    6.451   34.028  1.49
   7.826    5.667   32.264  0.00
   2.963    8.356   29.459  1.82
   2.515    8.288   28.065  1.91
   3.396    9.125   27.142  1.91
   3.820    8.700   26.072  1.66
   1.061    8.736   27.970  1.91
   2.404    8.568   30.077  0.60
   2.567    7.354   27.772  1.39
   0.992    9.657   28.232  1.49
   0.754    8.638   27.064  1.49
   0.520    8.196   28.551  1.49
   3.680   10.366   27.544  1.82
   4.528   11.245   26.737  1.91
   5.852   10.562   26.427  1.91
   6.385   10.673   25.316  1.66
   4.799   12.576   27.424  1.91
   5.714   13.604   26.773  1.91
   5.035   14.207   25.541  1.91
   6.086   14.687   27.772  1.91
   3.359   10.654   28.288  0.60
   4.069   11.424   25.889  1.39
   3.942   13.005   27.569  1.49
   5.166   12.379   28.300  1.49
   6.534   13.151   26.485  1.49
   4.839   13.511   24.910  1.49
   4.219   14.639   25.804  1.49
   5.621   14.850   25.136  1.49
   6.527   14.288   28.527  1.49
   6.676   15.319   27.355  1.49
   5.292   15.137   28.067  1.49
   6.362    9.869   27.449  1.82
   7.641    9.195   27.269  1.91
   7.556    8.070   26.248  1.91
   8.603    7.617   25.776  1.66
   8.169    8.673   28.621  1.91
   8.610    9.757   29.604  1.91
   8.974    9.160   30.953  1.91
   9.772   10.566   29.031  1.91
   5.942    9.821   28.198  0.60
   8.284    9.857   26.934  1.39
   7.472    8.144   29.039  1.49
   8.921    8.084   28.452  1.49
   7.857   10.368   29.738  1.49
   8.221    8.677   31.302  1.49
   9.717    8.563   30.849  1.49
   9.212    9.865   31.561  1.49
   9.510   10.948   28.190  1.49
  10.005   11.268   29.642  1.49
  10.528    9.991   28.900  1.49
   6.349    7.636   25.895  1.82
   6.200    6.577   24.901  1.91
   6.087    7.145   23.488  1.91
   5.849    6.395   22.551  1.66
   4.994    5.700   25.182  1.91
   4.917    5.199   26.597  1.91
   6.013    4.223   27.034  1.91
   5.662    3.859   28.409  1.82
   6.129    4.324   29.541  1.91
   7.091    5.234   29.611  1.82
   5.606    3.827   30.657  1.82
   5.651    7.982   26.257  0.60
   6.999    6.013   24.937  1.39
   4.189    6.204   24.985  1.49
   5.016    4.937   24.583  1.49
   4.939    5.966   27.191  1.49
   4.059    4.764   26.719  1.49
   6.026    3.441   26.462  1.39
   6.885    4.649   27.002  1.39
   5.058    3.250   28.483  0.60
   7.439    5.547   28.889  0.60
   7.368    5.510   30.377  0.60
   4.990    3.229   30.614  0.60
   5.884    4.104   31.422  0.60
   6.277    8.450   23.331  1.82
   6.131    9.068   22.013  1.91
   7.110    8.473   21.009  1.91
   8.268    8.171   21.279  1.66
   6.280   10.596   22.102  1.91
   6.071   11.165   20.803  1.72
   7.671   11.011   22.557  1.91
   6.488    8.936   24.008  0.60
   5.224    8.876   21.693  1.39
   5.612   10.953   22.725  1.39
   8.324   10.667   21.943  1.49
   7.728   11.969   22.581  1.49
   7.838   10.659   23.434  1.49
   6.939   11.213   20.298  0.00
   6.615    8.265   19.787  1.82
   7.501    7.720   18.759  1.91
   7.399    8.504   17.444  1.91
   8.058    8.088   16.493  1.66
   7.279    6.244   18.452  1.91
   5.917    5.819   17.965  1.91
   4.865    5.649   18.856  1.91
   5.671    5.578   16.617  1.91
   3.611    5.259   18.433  1.91
   4.426    5.188   16.167  1.91
   3.407    5.038   17.086  1.91
   2.170    4.641   16.642  1.72
   5.794    8.447   19.608  0.60
   8.420    7.815   19.084  1.39
   7.930    5.978   17.783  1.49
   7.476    5.740   19.258  1.49
   5.009    5.803   19.762  1.46
   6.363    5.683   16.004  1.46
   2.918    5.147   19.043  1.46
   4.277    5.029   15.263  1.46
   1.482    4.887   17.323  0.00
   6.648    9.586   17.395  1.82
   6.592   10.461   16.233  1.91
   6.699   11.926   16.614  1.91
   5.690   12.641   16.548  1.66
   5.280   10.248   15.464  1.91
   4.927    8.783   15.279  1.91
   5.345    8.251   13.921  1.91
   6.170    9.783   18.081  0.60
   7.339   10.239   15.640  1.39
   4.559   10.688   15.941  1.49
   5.355   10.667   14.591  1.49
   5.363    8.262   15.970  1.49
   3.969    8.673   15.381  1.49
   4.534    7.564   12.333  0.60
   6.537    8.179   13.616  1.66
   4.355    7.876   13.114  1.82
   3.539    7.945   13.374  0.60
   7.872   12.414   16.995  1.82
   9.101   11.642   17.118  1.91
   9.334   11.110   18.530  1.91
   8.477   11.254   19.400  1.66
  10.154   12.723   16.841  1.91
   9.584   13.873   17.619  1.91
   8.104   13.834   17.319  1.91
   9.141   10.923   16.453  1.39
  11.028   12.465   17.173  1.49
  10.216   12.928   15.895  1.49
   9.748   13.761   18.569  1.49
   9.975   14.712   17.331  1.49
   7.583   14.109   18.089  1.39
   7.885   14.406   16.567  1.39
  10.499   10.502   18.708  1.82
  10.915   10.003   20.013  1.91
  11.149   11.191   20.939  1.91
  11.356   12.312   20.457  1.66
  12.139    9.113   19.847  1.91
  11.849    7.722   19.304  1.91
  11.166    6.803   20.086  1.91
  12.237    7.330   18.037  1.91
  10.876    5.534   19.624  1.91
  11.960    6.063   17.558  1.91
  11.273    5.164   18.350  1.91
  11.024   10.398   18.035  0.60
  10.188    9.460   20.384  1.39
  12.762    9.555   19.248  1.49
  12.575    9.024   20.709  1.49
  10.896    7.046   20.942  1.46
  12.693    7.932   17.496  1.46
  10.418    4.932   20.165  1.46
  12.237    5.817   16.706  1.46
  11.077    4.313   18.029  1.46
  11.117   10.948   22.249  1.82
  11.256   12.002   23.258  1.91
  12.621   12.658   23.203  1.91
  12.751   13.869   23.435  1.66
  10.938   11.481   24.683  1.91
  10.692   12.592   25.710  1.91
  11.987   10.514   25.232  1.91
   9.366   13.304   25.541  1.91
  11.010   10.136   22.514  0.60
  10.593   12.693   23.048  1.39
  10.101   10.974   24.614  1.49
  10.729   12.208   26.599  1.49
  11.408   13.243   25.641  1.49
  12.125    9.802   24.604  1.49
  12.812   10.984   25.371  1.49
  11.681   10.150   26.065  1.49
   9.320   13.690   24.662  1.49
   8.649   12.677   25.653  1.49
   9.290   13.999   26.199  1.49
  13.695   11.933   22.891  1.82
  14.990   12.613   22.846  1.91
  15.013   13.610   21.692  1.91
  15.507   14.730   21.824  1.66
  16.132   11.622   22.736  1.91
  16.065   10.653   21.579  1.91
  14.976   10.292   21.092  1.66
  17.146   10.210   21.133  1.66
  13.630   11.093   22.722  0.60
  15.100   13.113   23.682  1.39
  16.962   12.120   22.667  1.49
  16.171   11.109   23.559  1.49
  14.468   13.208   20.546  1.82
  14.333   14.159   19.443  1.91
  13.515   15.361   19.863  1.91
  13.924   16.497   19.607  1.66
  13.690   13.448   18.242  1.91
  14.703   12.545   17.756  1.72
  13.328   14.363   17.094  1.91
  14.197   12.397   20.455  0.60
  15.226   14.465   19.183  1.39
  12.901   12.944   18.532  1.39
  14.118   14.810   16.780  1.49
  12.950   13.846   16.379  1.49
  12.688   15.013   17.392  1.49
  14.905   11.848   18.449  0.00
  12.377   15.124   20.515  1.82
  11.510   16.233   20.910  1.91
  12.231   17.251   21.779  1.91
  12.123   18.462   21.544  1.66
  10.278   15.702   21.640  1.91
   9.016   16.562   21.646  1.91
   8.416   16.669   20.257  1.91
   8.001   15.988   22.629  1.91
  12.151   14.315   20.704  0.60
  11.210   16.688   20.096  1.39
  10.049   14.845   21.250  1.49
  10.528   15.538   22.563  1.49
   9.259   17.463   21.947  1.49
   9.074   17.017   19.651  1.49
   8.137   15.799   19.961  1.49
   7.659   17.259   20.279  1.49
   8.414   15.880   23.489  1.49
   7.255   16.587   22.705  1.49
   7.696   15.135   22.311  1.49
  12.973   16.819   22.808  1.82
  13.482   17.849   23.717  1.91
  14.858   18.381   23.344  1.91
  15.265   19.435   23.853  1.66
  13.461   17.337   25.171  1.91
  14.455   16.230   25.491  1.91
  12.034   16.920   25.520  1.91
  14.058   15.398   26.695  1.91
  13.140   15.984   22.928  0.60
  12.861   18.605   23.670  1.39
  13.685   18.098   25.746  1.49
  14.537   15.647   24.720  1.49
  15.325   16.626   25.656  1.49
  11.434   17.647   25.333  1.49
  11.785   16.157   24.993  1.49
  11.984   16.695   26.451  1.49
  13.190   15.016   26.546  1.49
  14.700   14.697   26.825  1.49
  14.032   15.957   27.475  1.49
  15.587   17.716   22.453  1.82
  16.832   18.303   21.969  1.91
  16.639   19.173   20.732  1.91
  17.356   20.155   20.509  1.66
  17.836   17.201   21.634  1.91
  18.211   16.232   22.754  1.91
  19.149   15.186   22.175  1.91
  18.834   16.946   23.935  1.91
  15.327   16.948   22.166  0.60
  17.211   18.859   22.682  1.39
  17.476   16.684   20.898  1.49
  18.650   17.624   21.319  1.49
  17.395   15.782   23.059  1.49
  18.716   14.736   21.446  1.49
  19.949   15.613   21.860  1.49
  19.375   14.547   22.857  1.49
  18.226   17.615   24.261  1.49
  19.016   16.313   24.633  1.49
  19.653   17.364   23.660  1.49
  15.664   18.820   19.899  1.82
  15.512   19.485   18.622  1.91
  14.241   20.294   18.458  1.91
  14.242   21.408   17.927  1.66
  15.489   18.450   17.486  1.91
  16.813   17.743   17.285  1.91
  17.858   18.268   17.719  1.66
  16.775   16.652   16.677  1.66
  15.120   18.193   20.122  0.60
  16.279   20.079   18.486  1.39
  14.806   17.787   17.679  1.49
  15.242   18.895   16.661  1.49
  13.124   19.699   18.868  1.82
  11.851   20.322   18.515  1.91
  11.426   21.353   19.544  1.91
  10.936   22.433   19.218  1.66
  10.743   19.259   18.349  1.91
  11.166   18.270   17.415  1.72
   9.486   19.915   17.799  1.91
  13.151   18.971   19.325  0.60
  11.965   20.780   17.656  1.39
  10.550   18.840   19.213  1.39
   9.189   20.596   18.406  1.49
   9.679   20.309   16.945  1.49
   8.799   19.254   17.698  1.49
  11.877   17.684   17.818  0.00
  11.595   21.050   20.830  1.82
  11.173   22.015   21.837  1.91
  12.293   22.233   22.835  1.91
  13.336   21.589   22.762  1.66
   9.914   21.546   22.593  1.91
  10.101   20.216   23.327  1.91
   8.718   21.467   21.674  1.91
   9.062   19.978   24.402  1.91
  11.947   20.300   21.061  0.60
  10.976   22.867   21.393  1.39
   9.713   22.225   23.270  1.49
  10.059   19.492   22.683  1.49
  10.983   20.201   23.733  1.49
   8.619   22.298   21.205  1.49
   8.847   20.755   21.042  1.49
   7.928   21.295   22.192  1.49
   9.082   20.701   25.033  1.49
   8.191   19.928   24.000  1.49
   9.252   19.154   24.855  1.49
  12.072   23.140   23.763  1.82
  12.932   23.275   24.935  1.91
  12.015   22.974   26.124  1.91
  11.138   23.766   26.439  1.66
  13.603   24.628   25.060  1.91
  14.478   24.708   26.169  1.72
  11.399   23.669   23.675  0.60
  13.626   22.586   24.895  1.39
  14.104   24.808   24.249  1.39
  12.922   25.313   25.146  1.39
  13.950   24.877   27.000  0.00
  12.222   21.820   26.747  1.82
  11.412   21.463   27.923  1.91
  12.021   22.051   29.178  1.91
  12.942   21.514   29.788  1.66
  11.316   19.943   27.982  1.91
  10.465   19.381   29.117  1.91
   9.044   19.915   29.064  1.91
  10.479   17.864   29.054  1.91
  12.828   21.281   26.462  0.60
  10.512   21.831   27.809  1.39
  10.953   19.626   27.141  1.49
  12.213   19.582   28.066  1.49
  10.866   19.657   29.968  1.49
   9.062   20.874   29.103  1.49
   8.628   19.636   28.245  1.49
   8.545   19.574   29.809  1.49
  11.385   17.551   29.101  1.49
   9.979   17.509   29.792  1.49
  10.082   17.574   28.230  1.49
  11.526   23.214   29.578  1.82
  12.212   24.035   30.565  1.91
  11.795   23.758   31.996  1.91
  12.407   24.320   32.908  1.66
  11.964   25.512   30.222  1.91
  12.521   25.840   28.843  1.91
  13.479   25.156   28.422  1.66
  11.989   26.774   28.213  1.66
  10.781   23.489   29.248  0.60
  13.174   23.862   30.489  1.39
  11.012   25.694   30.241  1.49
  12.392   26.076   30.887  1.49
  10.798   22.922   32.210  1.82
  10.323   22.520   33.521  1.91
   9.473   21.248   33.380  1.91
   8.553   21.192   32.572  1.66
   9.531   23.618   34.230  1.91
   9.229   23.302   35.676  1.91
  10.156   23.543   36.681  1.91
   8.014   22.766   36.059  1.91
   9.862   23.251   38.001  1.91
   7.709   22.464   37.375  1.91
   8.651   22.709   38.357  1.91
   8.358   22.414   39.671  1.72
  10.400   22.591   31.523  0.60
  11.104   22.304   34.073  1.39
  10.034   24.446   34.187  1.49
   8.695   23.756   33.758  1.49
  10.985   23.904   36.464  1.46
   7.374   22.601   35.405  1.46
  10.495   23.426   38.660  1.46
   6.883   22.101   37.595  1.46
   9.104   21.876   40.058  0.00
   9.850   20.247   34.163  1.82
   9.176   18.958   34.228  1.91
   9.650   18.243   35.493  1.91
  10.790   17.772   35.539  1.66
   9.429   18.138   32.967  1.91
   8.506   16.963   32.881  1.91
  10.537   20.368   34.666  0.60
   8.213   19.117   34.306  1.39
   9.304   18.700   32.187  1.49
  10.347   17.825   32.965  1.49
   8.428   15.859   33.637  1.91
   7.308   17.396   31.336  0.60
   6.138   15.371   31.654  1.36
   6.854   15.686   32.156  1.91
   7.494   16.826   31.953  1.82
   7.400   15.067   33.191  1.82
   8.985   15.661   34.355  1.41
   8.800   18.199   36.518  1.82
   9.299   17.684   37.798  1.91
   9.743   16.232   37.754  1.91
  10.529   15.798   38.595  1.66
   8.207   17.884   38.862  1.91
   8.068   19.333   39.326  1.91
   6.660   19.605   39.829  1.91
   5.905   18.624   40.020  1.66
   6.321   20.795   40.014  1.72
   7.987   18.464   36.431  0.60
  10.072   18.227   38.057  1.39
   7.357   17.588   38.499  1.49
   8.411   17.327   39.629  1.49
   8.704   19.508   40.036  1.49
   8.267   19.930   38.588  1.49
   6.941   21.494   39.844  0.00
   9.281   15.393   36.843  1.82
   9.648   13.983   36.784  1.91
  11.080   13.725   36.332  1.91
  11.710   12.757   36.786  1.66
   8.730   13.201   35.808  1.91
   7.368   13.564   36.051  1.72
   8.903   11.706   36.020  1.91
   8.735   15.695   36.253  0.60
   9.536   13.600   37.680  1.39
   8.968   13.430   34.885  1.39
   8.686   11.485   36.929  1.49
   8.318   11.229   35.427  1.49
   9.812   11.460   35.839  1.49
   6.838   13.533   35.196  0.00
  11.627   14.541   35.429  1.82
  12.956   14.286   34.878  1.91
  13.946   15.415   35.068  1.91
  15.157   15.225   34.853  1.66
  12.892   13.947   33.368  1.91
  12.342   15.089   32.501  1.91
  12.130   12.651   33.154  1.91
  12.518   14.891   31.012  1.91
  11.188   15.233   35.166  0.60
  13.318   13.500   35.339  1.39
  13.813   13.787   33.073  1.49
  11.397   15.193   32.690  1.49
  12.785   15.913   32.758  1.49
  12.503   11.965   33.711  1.49
  11.206   12.781   33.381  1.49
  12.199   12.387   32.233  1.49
  13.449   14.770   30.813  1.49
  12.027   14.114   30.732  1.49
  12.188   15.662   30.545  1.49
  13.516   16.607   35.475  1.82
  14.480   17.698   35.583  1.91
  15.554   17.540   36.645  1.91
  15.346   16.974   37.722  1.66
  13.753   19.021   35.857  1.91
  13.023   19.130   37.166  1.91
  11.961   20.597   37.197  2.00
  13.203   21.893   37.261  1.91
  12.688   16.733   35.671  0.60
  14.930   17.781   34.716  1.39
  14.405   19.739   35.814  1.49
  13.114   19.168   35.142  1.49
  12.482   18.337   37.301  1.39
  13.666   19.182   37.891  1.39
  13.770   21.832   36.488  1.39
  12.771   22.750   37.274  1.39
  13.734   21.790   38.055  1.39
  16.734   18.097   36.310  1.82
  17.901   18.035   37.174  1.91
  17.741   18.806   38.479  1.91
  18.121   18.359   39.565  1.66
  19.167   18.554   36.487  1.91
  16.799   18.506   35.557  0.60
  18.051   17.094   37.402  1.39
  19.306   18.074   35.668  1.49
  19.922   18.423   37.066  1.49
  19.068   19.489   36.297  1.49
  17.183   20.003   38.359  1.82
  17.104   20.863   39.529  1.91
  15.951   20.468   40.440  1.91
  14.932   19.948   39.992  1.66
  16.958   22.332   39.143  1.91
  16.873   20.266   37.600  0.60
  17.938   20.765   40.035  1.39
  16.115   22.464   38.703  1.49
  16.996   22.876   39.933  1.49
  17.671   22.579   38.550  1.49
  16.183   20.763   41.712  1.82
  15.202   20.590   42.769  1.91
  15.035   21.862   43.594  1.91
  15.827   22.795   43.468  1.66
  15.637   19.451   43.675  1.91
  16.956   21.074   41.923  0.60
  14.340   20.361   42.364  1.39
  16.461   19.685   44.109  1.49
  15.765   18.657   43.152  1.49
  14.960   19.293   44.338  1.49
  14.004   21.885   44.428  1.82
  13.824   22.944   45.398  1.91
  13.920   24.326   44.773  1.91
  13.375   24.569   43.694  1.66
  13.424   21.252   44.391  0.60
  12.956   22.846   45.820  1.39
  14.500   22.861   46.089  1.39
  14.650   25.204   45.463  1.82
  14.760   26.584   44.978  1.91
  15.320   26.666   43.567  1.91
  14.835   27.502   42.803  1.66
  15.619   27.427   45.924  1.91
  14.783   28.043   47.045  1.91
  15.683   28.497   48.188  1.91
  16.662   29.213   47.880  1.66
  15.413   28.139   49.351  1.66
  15.053   24.964   46.184  0.60
  13.859   26.970   44.967  1.39
  16.312   26.869   46.310  1.49
  16.051   28.134   45.419  1.49
  14.287   28.802   46.700  1.49
  14.146   27.389   47.371  1.49
  16.307   25.848   43.206  1.82
  16.824   25.854   41.844  1.91
  15.752   25.467   40.837  1.91
  15.770   25.900   39.681  1.66
  18.025   24.928   41.752  1.91
  16.643   25.309   43.785  0.60
  17.123   26.764   41.636  1.39
  17.748   24.026   41.929  1.49
  18.403   24.980   40.871  1.49
  18.684   25.194   42.398  1.49
  14.799   24.631   41.267  1.82
  13.762   24.232   40.300  1.91
  12.790   25.386   40.107  1.91
  12.362   25.730   39.007  1.66
  13.078   22.956   40.777  1.91
  14.793   24.339   42.076  0.60
  14.196   24.047   39.441  1.39
  12.427   22.679   40.127  1.49
  13.733   22.263   40.888  1.49
  12.641   23.121   41.616  1.49
  12.441   26.007   41.233  1.82
  11.539   27.155   41.233  1.91
  12.119   28.273   40.380  1.91
  11.426   28.915   39.597  1.66
  11.286   27.622   42.673  1.91
  10.186   28.664   42.763  1.91
   9.761   28.952   44.188  1.91
  10.082   28.150   45.084  1.66
   9.115   30.000   44.388  1.72
  12.756   25.723   41.981  0.60
  10.685   26.878   40.843  1.39
  11.044   26.856   43.216  1.49
  12.107   27.994   43.034  1.49
  10.496   29.487   42.354  1.49
   9.416   28.355   42.261  1.49
   8.827   30.212   45.278  0.00
  13.416   28.520   40.511  1.82
  14.057   29.548   39.699  1.91
  14.000   29.162   38.226  1.91
  13.698   30.004   37.374  1.66
  15.494   29.809   40.152  1.91
  15.567   30.813   41.299  1.91
  16.840   30.730   42.110  1.91
  17.867   30.256   41.572  1.66
  16.822   31.147   43.292  1.66
  13.881   28.071   41.077  0.60
  13.551   30.379   39.813  1.39
  15.895   28.973   40.436  1.49
  16.007   30.146   39.402  1.49
  15.487   31.708   40.935  1.49
  14.812   30.667   41.889  1.49
  14.267   27.897   37.897  1.82
  14.143   27.495   36.493  1.91
  12.732   27.763   35.986  1.91
  12.548   28.243   34.860  1.66
  14.519   26.036   36.310  1.91
  14.507   27.329   38.497  0.60
  14.765   28.038   35.965  1.39
  14.493   25.815   35.375  1.49
  15.405   25.889   36.649  1.49
  13.897   25.483   36.786  1.49
  11.725   27.448   36.799  1.82
  10.345   27.658   36.377  1.91
  10.062   29.144   36.143  1.91
   9.370   29.477   35.176  1.66
   9.355   27.121   37.394  1.91
   7.864   27.312   37.139  1.91
   7.412   26.679   35.832  1.91
   7.087   26.730   38.316  1.91
  11.890   27.120   37.576  0.60
  10.207   27.182   35.532  1.39
   9.517   26.170   37.489  1.49
   9.562   27.530   38.249  1.49
   7.680   28.274   37.094  1.49
   7.915   27.052   35.105  1.49
   7.558   25.731   35.869  1.49
   6.478   26.855   35.698  1.49
   7.397   27.130   39.131  1.49
   6.152   26.914   38.203  1.49
   7.226   25.781   38.352  1.49
  10.571   30.010   37.008  1.82
  10.264   31.440   36.850  1.91
  10.989   32.027   35.648  1.91
  10.467   32.893   34.948  1.66
  10.635   32.201   38.122  1.91
   9.786   31.832   39.325  1.91
   8.362   32.346   39.259  1.91
  11.073   29.741   37.651  0.60
   9.299   31.534   36.704  1.39
  11.566   32.026   38.331  1.49
  10.543   33.152   37.955  1.49
   9.765   30.866   39.406  1.49
  10.209   32.185   40.123  1.49
   7.188   33.504   40.222  0.60
   7.561   32.018   38.388  1.66
   7.989   33.190   40.215  1.82
   8.547   33.421   40.827  0.60
  12.197   31.540   35.382  1.82
  12.944   32.009   34.220  1.91
  12.178   31.702   32.941  1.91
  12.092   32.487   31.996  1.66
  14.331   31.382   34.207  1.91
  12.540   30.944   35.899  0.60
  13.046   32.980   34.291  1.39
  14.251   30.428   34.138  1.49
  14.827   31.717   33.457  1.49
  14.790   31.606   35.020  1.49
  11.596   30.498   32.931  1.82
  10.883   30.005   31.770  1.91
   9.609   30.804   31.565  1.91
   9.225   31.195   30.466  1.66
  10.569   28.522   31.958  1.91
  11.646   30.003   33.633  0.60
  11.453   30.110   30.980  1.39
  11.388   28.032   32.064  1.49
  10.098   28.194   31.187  1.49
  10.023   28.406   32.739  1.49
   8.913   31.036   32.682  1.82
   7.621   31.695   32.601  1.91
   7.780   33.187   32.331  1.91
   6.940   33.778   31.657  1.66
   6.808   31.470   33.888  1.91
   5.627   32.428   33.956  1.91
   6.347   30.014   33.953  1.91
   9.229   30.797   33.445  0.60
   7.124   31.300   31.854  1.39
   7.391   31.643   34.656  1.49
   5.055   32.285   33.198  1.49
   5.132   32.270   34.764  1.49
   5.948   33.332   33.948  1.49
   7.109   29.434   33.891  1.49
   5.893   29.860   34.785  1.49
   5.748   29.835   33.224  1.49
   8.846   33.804   32.829  1.82
   9.061   35.217   32.502  1.91
  10.051   35.362   31.357  1.91
  10.709   36.384   31.177  1.66
   9.526   35.951   33.762  1.91
   8.471   35.829   34.849  1.91
   9.399   33.381   33.334  0.60
   8.205   35.601   32.220  1.39
  10.362   35.569   34.072  1.49
   9.679   36.887   33.557  1.49
   7.297   36.122   34.625  1.66
   8.893   35.375   36.017  1.82
   8.336   35.273   36.665  0.60
   9.723   35.182   36.129  0.60
  10.157   34.307   30.549  1.82
  11.051   34.281   29.417  1.91
  10.622   35.169   28.264  1.91
   9.487   35.620   28.143  1.66
   9.673   33.614   30.710  0.60
  11.933   34.558   29.711  1.39
  11.122   33.368   29.098  1.39
  11.590   35.404   27.380  1.82
  11.398   36.264   26.214  1.91
  10.389   35.716   25.206  1.91
   9.350   36.328   24.934  1.66
  12.795   36.294   25.579  1.91
  13.487   35.070   26.087  1.91
  12.946   34.826   27.468  1.91
  11.136   37.164   26.498  1.39
  12.731   36.275   24.611  1.49
  13.274   37.094   25.845  1.49
  13.303   34.311   25.511  1.49
  14.447   35.211   26.117  1.49
  12.914   33.878   27.672  1.39
  13.480   35.279   28.140  1.39
  10.646   34.551   24.614  1.82
   9.763   34.064   23.561  1.91
   8.393   33.630   24.045  1.91
   7.598   33.142   23.236  1.66
  10.439   32.887   22.836  1.91
  11.157   33.328   21.576  1.91
  10.812   34.402   21.040  1.66
  12.064   32.600   21.121  1.66
  11.331   34.090   24.853  0.60
   9.640   34.787   22.912  1.39
  11.076   32.466   23.435  1.49
   9.766   32.226   22.606  1.49
   8.056   33.770   25.321  1.82
   6.766   33.227   25.782  1.91
   6.912   31.734   26.022  1.91
   8.014   31.196   25.895  1.66
   8.583   34.170   25.870  0.60
   6.498   33.669   26.604  1.39
   6.082   33.389   25.113  1.39
   5.837   31.033   26.352  1.82
   5.938   29.583   26.535  1.91
   4.552   28.957   26.367  1.91
   3.547   29.636   26.554  1.66
   6.536   29.259   27.903  1.91
   5.598   29.614   29.057  1.91
   5.510   30.901   29.545  1.91
   4.802   28.658   29.651  1.91
   4.640   31.258   30.565  1.91
   3.936   28.989   30.675  1.91
   3.837   30.284   31.139  1.91
   5.081   31.429   26.460  0.60
   6.529   29.222   25.841  1.39
   6.742   28.312   27.943  1.49
   7.367   29.747   28.009  1.49
   6.056   31.556   29.175  1.46
   4.849   27.776   29.357  1.46
   4.597   32.139   30.860  1.46
   3.408   28.326   31.058  1.46
   3.245   30.500   31.823  1.46
   4.553   27.692   26.022  1.82
   3.375   26.831   25.946  1.91
   3.303   26.008   27.228  1.91
   4.355   25.503   27.650  1.66
   3.435   25.922   24.713  1.91
   3.579   26.711   23.397  1.91
   2.249   24.969   24.634  1.91
   4.090   25.863   22.248  1.91
   5.311   27.340   25.822  0.60
   2.575   27.394   25.886  1.39
   4.239   25.370   24.805  1.49
   2.715   27.082   23.155  1.49
   4.189   27.452   23.538  1.49
   2.233   24.413   25.416  1.49
   1.434   25.475   24.585  1.49
   2.332   24.420   23.852  1.49
   3.484   25.133   22.095  1.49
   4.149   26.401   21.454  1.49
   4.958   25.517   22.466  1.49
   2.129   25.902   27.831  1.82
   1.980   25.181   29.089  1.91
   1.133   23.928   28.844  1.91
   0.035   23.987   28.297  1.66
   1.343   25.990   30.215  1.91
   1.528   25.229   31.861  2.00
   1.439   26.266   27.470  0.60
   2.869   24.895   29.385  1.39
   1.744   26.873   30.231  1.39
   0.398   26.099   30.026  1.39
   1.565   24.238   31.760  0.60
   1.724   22.808   29.253  1.82
   1.041   21.522   29.278  1.91
   0.745   21.265   30.758  1.91
   1.677   21.331   31.568  1.66
   1.866   20.404   28.671  1.91
   1.838   20.124   27.173  1.91
   1.681   21.384   26.343  1.91
   3.113   19.394   26.762  1.91
   2.543   22.846   29.513  0.60
   0.195   21.597   28.790  1.39
   2.791   20.571   28.912  1.49
   1.604   19.584   29.119  1.49
   1.075   19.538   26.986  1.49
   2.416   21.976   26.519  1.49
   1.670   21.154   25.411  1.49
   0.857   21.819   26.575  1.49
   3.224   18.612   27.307  1.49
   3.050   19.135   25.839  1.49
   3.867   19.976   26.880  1.49
  -0.509   21.025   31.106  1.82
  -0.787   20.817   32.530  1.91
  -1.459   19.461   32.691  1.91
  -2.425   19.116   32.001  1.66
  -1.591   21.981   33.132  1.91
  -2.673   22.470   32.182  1.91
  -2.214   21.587   34.464  1.91
  -1.137   20.993   30.518  0.60
   0.074   20.778   32.996  1.39
  -0.973   22.724   33.295  1.49
  -2.287   22.646   31.320  1.49
  -3.352   21.796   32.096  1.49
  -3.064   23.276   32.528  1.49
  -1.522   21.335   35.079  1.49
  -2.704   22.331   34.820  1.49
  -2.809   20.845   34.331  1.49
  -0.894   18.686   33.622  1.82
  -1.405   17.382   33.968  1.91
  -2.004   17.403   35.380  1.91
  -1.352   17.910   36.295  1.66
  -0.319   16.306   33.962  1.91
  -0.888   14.941   34.307  1.91
   0.146   13.830   34.295  1.91
   1.326   14.125   34.015  1.66
  -0.204   12.650   34.551  1.72
  -0.196   18.977   34.032  0.60
  -2.104   17.133   33.328  1.39
   0.094   16.270   33.085  1.49
   0.369   16.539   34.607  1.49
  -1.292   14.983   35.188  1.49
  -1.587   14.724   33.671  1.49
   0.421   11.955   34.544  0.00
  -3.192   16.841   35.509  1.82
  -3.842   16.727   36.798  1.91
  -4.890   17.799   37.037  1.91
  -4.948   18.824   36.357  1.66
  -3.590   16.535   34.810  0.60
  -4.263   15.856   36.862  1.39
  -3.169   16.784   37.495  1.39
  -5.709   17.536   38.038  1.82
  -6.773   18.439   38.451  1.91
  -6.295   19.390   39.537  1.91
  -5.257   19.147   40.140  1.66
  -7.963   17.632   38.949  1.91
  -5.609   16.797   38.467  0.60
  -7.055   18.967   37.675  1.39
  -8.679   18.227   39.180  1.49
  -7.705   17.127   39.723  1.49
  -8.254   17.033   38.258  1.49
  -7.064   20.457   39.776  1.82
  -6.769   21.380   40.864  1.91
  -7.658   21.077   42.066  1.91
  -8.883   21.076   41.967  1.66
  -6.951   22.852   40.436  1.91
  -6.142   23.236   39.205  1.91
  -6.634   23.773   41.608  1.91
  -4.646   23.186   39.461  1.91
  -7.749   20.602   39.276  0.60
  -5.835   21.251   41.132  1.39
  -7.898   22.977   40.215  1.49
  -6.360   22.631   38.479  1.49
  -6.388   24.132   38.929  1.49
  -7.151   23.508   42.373  1.49
  -5.699   23.714   41.818  1.49
  -6.853   24.677   41.373  1.49
  -4.424   23.790   40.174  1.49
  -4.393   22.293   39.707  1.49
  -4.177   23.444   38.664  1.49
  -7.066   20.778   43.218  1.82
  -7.876   20.535   44.424  1.91
  -8.185   21.894   45.059  1.91
  -7.277   22.655   45.395  1.66
  -6.968   19.670   45.283  1.91
  -5.580   19.994   44.847  1.91
  -5.628   20.638   43.494  1.91
  -8.703   20.058   44.200  1.39
  -7.087   19.877   46.224  1.49
  -7.159   18.730   45.145  1.49
  -5.167   20.597   45.485  1.49
  -5.050   19.183   44.808  1.49
  -5.190   21.504   43.507  1.39
  -5.200   20.078   42.828  1.39
  -9.472   22.210   45.177  1.82
  -9.888   23.528   45.647  1.91
 -10.549   23.478   47.020  1.91
 -10.861   24.533   47.588  1.66
 -10.884   24.210   44.683  1.91
 -12.125   23.496   44.685  1.72
 -10.376   24.199   43.253  1.91
 -10.069   21.626   44.972  0.60
  -9.091   24.094   45.713  1.39
 -11.037   25.135   44.969  1.39
 -10.248   23.292   42.966  1.49
 -11.016   24.629   42.682  1.49
  -9.539   24.671   43.207  1.49
 -11.988   22.555   44.360  0.00
 -10.777   22.284   47.553  1.82
 -11.364   22.100   48.868  1.91
 -10.462   22.613   49.981  1.91
  -9.259   22.715   49.772  1.66
 -10.567   21.586   47.097  0.60
 -12.213   22.567   48.906  1.39
 -11.537   21.156   49.009  1.39
 -10.985   22.955   51.148  1.82
 -10.146   23.402   52.270  1.91
  -9.205   24.528   51.863  1.91
  -7.994   24.450   52.112  1.66
  -9.362   22.198   52.805  1.91
  -8.982   22.209   54.271  1.91
  -8.082   20.741   54.826  2.00
  -6.754   20.674   53.625  1.91
 -11.837   22.913   51.253  0.60
 -10.733   23.732   52.984  1.39
  -9.888   21.401   52.638  1.49
  -8.546   22.118   52.286  1.49
  -8.436   22.991   54.444  1.39
  -9.791   22.294   54.800  1.39
  -7.124   20.603   52.743  1.39
  -6.225   21.472   53.688  1.39
  -6.201   19.909   53.802  1.39
  -9.701   25.574   51.218  1.82
  -8.883   26.701   50.768  1.91
  -7.641   26.313   49.971  1.91
  -6.582   26.940   50.104  1.66
  -8.445   27.540   51.979  1.91
  -9.659   28.146   52.672  1.91
 -10.564   28.621   51.947  1.66
  -9.676   28.132   53.919  1.66
 -10.545   25.590   51.055  0.60
  -9.442   27.268   50.196  1.39
  -7.961   26.978   52.605  1.49
  -7.850   28.248   51.687  1.49
  -7.792   25.299   49.137  1.82
  -6.882   24.788   48.138  1.91
  -5.686   24.054   48.754  1.91
  -4.715   23.807   48.026  1.66
  -6.350   25.911   47.237  1.91
  -7.458   26.762   46.639  1.91
  -7.446   27.991   46.748  1.66
  -8.399   26.075   45.994  1.82
  -8.542   24.882   49.198  0.60
  -7.373   24.153   47.576  1.39
  -5.759   26.478   47.755  1.49
  -5.830   25.519   46.518  1.49
  -8.353   25.217   45.952  0.60
  -9.054   26.489   45.620  0.60
  -5.781   23.737   50.045  1.82
  -4.678   23.203   50.819  1.91
  -4.453   21.700   50.719  1.91
  -3.530   21.189   51.369  1.66
  -4.868   23.583   52.312  1.91
  -4.701   25.085   52.538  1.91
  -5.109   25.416   53.959  1.91
  -5.210   26.922   54.137  1.91
  -5.114   27.296   55.580  1.82
  -6.536   23.856   50.439  0.60
  -3.860   23.643   50.508  1.39
  -5.755   23.314   52.601  1.49
  -4.220   23.104   52.850  1.49
  -3.776   25.338   52.392  1.49
  -5.254   25.576   51.912  1.49
  -5.966   25.006   54.155  1.49
  -4.454   25.058   54.578  1.49
  -4.495   27.354   53.644  1.10
  -6.055   27.234   53.778  1.10
  -4.344   27.000   55.912  0.60
  -5.151   28.182   55.660  0.60
  -5.790   26.929   56.027  0.60
  -5.209   20.948   49.930  1.82
  -4.980   19.508   49.786  1.91
  -3.802   19.284   48.840  1.91
  -3.297   18.176   48.696  1.66
  -6.193   18.769   49.229  1.91
  -7.312   18.517   50.214  1.91
  -7.159   17.580   51.222  1.91
  -8.512   19.224   50.124  1.91
  -8.173   17.339   52.127  1.91
  -9.531   18.989   51.036  1.91
  -9.358   18.048   52.025  1.91
 -10.362   17.797   52.938  1.72
  -5.850   21.315   49.491  0.60
  -4.757   19.134   50.664  1.39
  -6.548   19.282   48.486  1.49
  -5.896   17.915   48.878  1.49
  -6.361   17.106   51.290  1.46
  -8.629   19.856   49.451  1.46
  -8.060   16.706   52.799  1.46
 -10.327   19.467   50.979  1.46
  -9.953   17.540   53.810  0.00
  -3.380   20.365   48.192  1.82
  -2.254   20.275   47.274  1.91
  -1.334   21.484   47.306  1.91
  -1.749   22.595   46.970  1.66
  -3.773   21.120   48.315  0.60
  -1.737   19.484   47.491  1.39
  -2.594   20.167   46.373  1.39
  -0.085   21.270   47.688  1.82
   0.978   22.238   47.749  1.91
   2.217   21.798   46.962  1.91
   2.534   20.620   46.838  1.66
   1.442   22.482   49.179  1.91
   0.715   23.473   50.028  1.91
   1.078   24.813   50.055  1.91
  -0.352   23.077   50.819  1.91
   0.392   25.714   50.846  1.91
  -1.047   23.968   51.610  1.91
  -0.668   25.288   51.618  1.91
  -1.358   26.166   52.418  1.72
   0.111   20.467   47.926  0.60
   0.653   23.084   47.376  1.39
   1.420   21.630   49.642  1.49
   2.372   22.758   49.140  1.49
   1.791   25.107   49.536  1.46
  -0.608   22.182   50.815  1.46
   0.644   26.609   50.858  1.46
  -1.761   23.678   52.131  1.46
  -2.339   26.017   52.301  0.00
   2.921   22.810   46.474  1.82
   4.270   22.702   45.958  1.91
   5.100   23.901   46.398  1.91
   4.717   25.049   46.182  1.66
   4.300   22.614   44.419  1.91
   3.389   21.523   43.882  1.91
   5.726   22.478   43.904  1.91
   3.506   21.311   42.385  1.91
   2.550   23.586   46.463  0.60
   4.679   21.890   46.323  1.39
   3.954   23.467   44.079  1.49
   3.599   20.690   44.333  1.49
   2.470   21.750   44.094  1.49
   6.273   23.167   44.287  1.49
   6.075   21.618   44.152  1.49
   5.731   22.561   42.948  1.49
   3.315   22.134   41.928  1.49
   4.398   21.026   42.171  1.49
   2.880   20.638   42.107  1.49
   6.248   23.677   47.021  1.82
   7.145   24.775   47.382  1.91
   6.449   25.834   48.230  1.91
   6.754   27.022   48.143  1.66
   7.748   25.414   46.140  1.91
   6.469   22.870   47.218  0.60
   7.879   24.400   47.912  1.39
   8.186   24.739   45.614  1.49
   7.051   25.822   45.621  1.49
   8.386   26.081   46.401  1.49
   5.528   25.388   49.069  1.82
   4.798   26.211   50.000  1.91
   3.663   27.007   49.398  1.91
   3.045   27.824   50.100  1.66
   5.352   24.547   49.056  0.60
   4.438   25.641   50.699  1.39
   5.420   26.828   50.419  1.39
   3.351   26.826   48.132  1.82
   2.233   27.442   47.444  1.91
   1.130   26.435   47.131  1.91
   1.394   25.301   46.716  1.66
   2.675   28.076   46.117  1.91
   3.745   29.118   46.218  1.91
   3.852   26.297   47.676  0.60
   1.861   28.144   48.018  1.39
   2.991   27.370   45.532  1.49
   1.898   28.476   45.697  1.49
   6.513   30.629   45.948  0.60
   5.026   29.128   45.785  1.91
   2.808   30.593   47.186  0.60
   4.783   31.897   47.121  1.36
   4.663   31.044   46.771  1.91
   3.545   30.332   46.826  1.82
   5.574   30.339   46.140  1.82
   5.458   28.441   45.329  1.41
  -0.145   26.798   47.275  1.82
  -1.170   25.850   46.822  1.91
  -1.121   25.690   45.306  1.91
  -0.740   26.576   44.526  1.66
  -2.585   26.256   47.267  1.91
  -2.929   27.524   46.698  1.72
  -2.709   26.495   48.763  1.91
  -0.358   27.557   47.620  0.60
  -0.968   24.979   47.221  1.39
  -3.232   25.575   46.982  1.39
  -2.091   27.179   49.031  1.49
  -3.604   26.776   48.969  1.49
  -2.513   25.684   49.236  1.49
  -3.704   27.424   46.065  0.00
  -1.537   24.520   44.821  1.82
  -1.603   24.292   43.382  1.91
  -2.516   25.291   42.674  1.91
  -2.203   25.788   41.588  1.66
  -2.090   22.859   43.083  1.91
  -1.050   21.829   43.479  1.91
  -1.537   20.121   43.350  2.00
  -0.025   19.327   43.920  1.91
  -1.770   23.894   45.362  0.60
  -0.699   24.389   43.015  1.39
  -2.911   22.691   43.572  1.49
  -2.282   22.775   42.136  1.49
  -0.265   21.963   42.924  1.39
  -0.788   22.001   44.397  1.39
   0.170   19.617   44.814  1.39
  -0.141   18.375   43.909  1.39
   0.701   19.569   43.340  1.39
  -3.652   25.607   43.282  1.82
  -4.525   26.641   42.727  1.91
  -3.795   27.940   42.420  1.91
  -3.943   28.567   41.363  1.66
  -5.685   26.920   43.712  1.91
  -6.546   28.055   43.177  1.91
  -7.504   27.790   42.201  1.91
  -6.414   29.363   43.631  1.91
  -8.306   28.793   41.690  1.91
  -7.205   30.367   43.121  1.91
  -8.145   30.087   42.158  1.91
  -8.940   31.097   41.653  1.72
  -3.877   25.200   44.006  0.60
  -4.908   26.301   41.891  1.39
  -6.226   26.121   43.817  1.49
  -5.327   27.161   44.580  1.49
  -7.605   26.921   41.888  1.46
  -5.785   29.561   44.287  1.46
  -8.944   28.603   41.041  1.46
  -7.104   31.238   43.430  1.46
  -9.416   30.762   40.843  0.00
  -2.996   28.390   43.377  1.82
  -2.307   29.672   43.354  1.91
  -1.213   29.644   42.304  1.91
  -0.929   30.637   41.639  1.66
  -1.704   30.036   44.712  1.91
  -2.756   30.589   45.656  1.91
  -3.896   30.794   45.215  1.66
  -2.441   30.810   46.840  1.66
  -2.874   27.886   44.064  0.60
  -2.954   30.365   43.108  1.39
  -1.300   29.247   45.106  1.49
  -1.005   30.698   44.585  1.49
  -0.614   28.454   42.161  1.82
   0.466   28.349   41.193  1.91
  -0.032   28.424   39.760  1.91
   0.557   29.068   38.903  1.66
   1.231   27.017   41.357  1.91
   2.056   27.003   42.644  1.91
   2.044   26.771   40.108  1.91
   2.373   25.606   43.112  1.91
  -0.860   27.775   42.627  0.60
   1.092   29.088   41.344  1.39
   0.567   26.300   41.424  1.49
   2.885   27.482   42.494  1.49
   1.566   27.467   43.340  1.49
   1.469   26.809   39.340  1.49
   2.725   27.443   40.031  1.49
   2.454   25.904   40.158  1.49
   1.555   25.122   43.250  1.49
   2.902   25.157   42.448  1.49
   2.863   25.648   43.936  1.49
  -1.141   27.743   39.512  1.82
  -1.676   27.741   38.152  1.91
  -2.402   29.053   37.870  1.91
  -2.423   29.522   36.733  1.66
  -2.570   26.518   37.959  1.91
  -1.593   24.978   37.884  2.00
  -1.539   27.309   40.139  0.60
  -0.922   27.669   37.529  1.39
  -3.201   26.462   38.694  1.39
  -3.075   26.618   37.137  1.39
  -2.214   24.205   37.778  0.60
  -2.972   29.658   38.903  1.82
  -3.595   30.969   38.690  1.91
  -2.551   31.993   38.258  1.91
  -2.791   32.906   37.470  1.66
  -4.297   31.421   39.967  1.91
  -4.675   32.898   39.957  1.91
  -5.762   33.192   40.978  1.91
  -5.375   34.357   41.871  1.91
  -4.776   33.901   43.161  1.82
  -2.975   29.290   39.681  0.60
  -4.263   30.885   37.978  1.39
  -5.102   30.892   40.087  1.49
  -3.715   31.250   40.724  1.49
  -3.891   33.433   40.158  1.49
  -4.988   33.146   39.073  1.49
  -6.590   33.402   40.516  1.49
  -5.915   32.405   41.524  1.49
  -4.735   34.917   41.403  1.10
  -6.162   34.893   42.056  1.10
  -4.067   33.390   42.996  0.60
  -4.527   34.609   43.639  0.60
  -5.379   33.432   43.618  0.60
  -1.342   31.825   38.801  1.82
  -0.256   32.724   38.475  1.91
   0.291   32.462   37.079  1.91
   0.499   33.399   36.316  1.66
   0.866   32.605   39.513  1.91
   1.917   33.684   39.310  1.91
  -1.209   31.179   39.351  0.60
  -0.600   33.641   38.502  1.39
   0.491   32.685   40.404  1.49
   1.282   31.732   39.439  1.49
   2.957   33.468   38.693  1.66
   1.622   34.872   39.830  1.82
   2.171   35.529   39.738  0.60
   0.884   34.985   40.255  0.60
   0.526   31.205   36.747  1.82
   1.264   30.855   35.533  1.91
   0.392   30.711   34.303  1.91
   0.811   31.215   33.255  1.66
   2.062   29.557   35.817  1.91
   3.176   29.834   36.836  1.91
   2.600   28.911   34.566  1.91
   3.860   28.610   37.400  1.91
   0.238   30.576   37.258  0.60
   1.910   31.571   35.360  1.39
   1.443   28.920   36.230  1.49
   3.847   30.393   36.413  1.49
   2.798   30.340   37.572  1.49
   1.876   28.734   33.961  1.49
   3.230   29.503   34.146  1.49
   3.037   28.088   34.793  1.49
   4.213   28.081   36.681  1.49
   4.576   28.881   37.979  1.49
   3.225   28.090   37.898  1.49
  -0.758   30.069   34.359  1.82
  -1.563   29.733   33.184  1.91
  -1.949   30.948   32.347  1.91
  -1.778   30.892   31.115  1.66
  -2.783   28.912   33.604  1.91
  -2.517   27.527   34.207  1.91
  -3.801   26.705   34.231  1.91
  -1.412   26.787   33.465  1.91
  -1.053   29.834   35.132  0.60
  -1.012   29.156   32.615  1.39
  -3.285   29.430   34.252  1.49
  -3.351   28.796   32.826  1.49
  -2.223   27.655   35.134  1.49
  -4.132   26.601   33.336  1.49
  -3.619   25.841   34.607  1.49
  -4.460   27.155   34.766  1.49
  -0.612   27.318   33.468  1.49
  -1.241   25.948   33.899  1.49
  -1.686   26.628   32.558  1.49
  -2.424   32.041   32.922  1.82
  -2.590   33.284   32.156  1.91
  -1.332   33.801   31.473  1.91
  -1.464   34.591   30.526  1.66
  -2.985   34.315   33.221  1.91
  -3.638   33.489   34.279  1.91
  -2.856   32.199   34.319  1.91
  -3.312   33.182   31.501  1.39
  -2.204   34.773   33.568  1.49
  -3.602   34.970   32.861  1.49
  -3.598   33.940   35.138  1.49
  -4.567   33.321   34.058  1.49
  -2.095   32.267   34.917  1.39
  -3.416   31.458   34.599  1.39
  -0.122   33.417   31.881  1.82
   1.066   33.955   31.204  1.91
   1.448   33.200   29.941  1.91
   2.287   33.646   29.146  1.66
   2.262   33.977   32.169  1.91
   1.977   34.762   33.455  1.91
   3.230   34.995   34.274  1.91
   2.916   35.664   35.605  1.91
   4.005   35.398   36.590  1.82
  -0.036   32.864   32.533  0.60
   0.871   34.882   30.950  1.39
   2.497   33.064   32.401  1.49
   3.023   34.374   31.718  1.49
   1.584   35.618   33.225  1.49
   1.334   34.272   33.990  1.49
   3.668   34.145   34.439  1.49
   3.842   35.555   33.771  1.49
   2.823   36.620   35.473  1.10
   2.075   35.323   35.948  1.10
   4.783   35.665   36.251  0.60
   3.840   35.844   37.341  0.60
   4.041   34.526   36.763  0.60
   0.853   32.037   29.710  1.82
   1.217   31.160   28.610  1.91
   0.659   31.607   27.267  1.91
  -0.463   32.104   27.220  1.66
   0.701   29.754   28.876  1.91
   0.222   31.789   30.238  0.60
   2.194   31.128   28.547  1.39
   1.006   29.165   28.183  1.49
  -0.259   29.762   28.890  1.49
   1.029   29.448   29.725  1.49
   1.418   31.414   26.189  1.82
   0.815   31.767   24.892  1.91
  -0.281   30.767   24.556  1.91
  -1.176   30.998   23.739  1.66
   1.880   31.879   23.818  1.91
   2.419   30.624   23.179  1.91
   3.446   30.954   22.096  1.91
   4.803   31.269   22.707  1.91
   5.592   32.209   21.860  1.82
   2.217   31.101   26.246  0.60
   0.395   32.647   24.988  1.39
   1.522   32.436   23.108  1.49
   2.632   32.356   24.200  1.49
   2.834   30.069   23.859  1.49
   1.688   30.121   22.787  1.49
   3.532   30.199   21.493  1.49
   3.138   31.716   21.582  1.49
   4.674   31.663   23.585  1.10
   5.302   30.446   22.821  1.10
   5.139   32.968   21.758  0.60
   6.372   32.378   22.253  0.60
   5.736   31.838   21.063  0.60
  -0.246   29.616   25.217  1.82
  -1.257   28.587   25.037  1.91
  -1.156   27.555   26.165  1.91
  -0.052   27.349   26.673  1.66
  -1.139   27.877   23.698  1.91
   0.398   29.475   25.771  0.60
  -2.140   29.011   25.084  1.39
  -1.182   28.523   22.988  1.49
  -0.301   27.410   23.656  1.49
  -1.860   27.250   23.603  1.49
  -2.294   26.964   26.490  1.82
  -2.386   25.902   27.491  1.91
  -3.008   24.644   26.898  1.91
  -4.037   24.709   26.224  1.66
  -3.234   26.350   28.701  1.91
  -3.214   25.272   29.771  1.91
  -2.724   27.685   29.216  1.91
  -3.014   27.215   26.093  0.60
  -1.483   25.689   27.804  1.39
  -4.159   26.469   28.401  1.49
  -2.310   25.117   30.052  1.49
  -3.739   25.558   30.522  1.49
  -3.581   24.461   29.413  1.49
  -2.706   28.320   28.497  1.49
  -3.306   28.004   29.911  1.49
  -1.837   27.575   29.567  1.49
  -2.392   23.498   27.106  1.82
  -2.913   22.188   26.754  1.91
  -3.165   21.360   28.022  1.91
  -2.240   21.138   28.808  1.66
  -1.970   21.411   25.818  1.91
  -2.566   20.065   25.444  1.91
  -1.658   22.228   24.571  1.91
  -1.618   23.527   27.480  0.60
  -3.769   22.312   26.294  1.39
  -1.130   21.252   26.297  1.49
  -2.739   19.560   26.242  1.49
  -3.387   20.201   24.966  1.49
  -1.947   19.585   24.889  1.49
  -1.312   23.086   24.830  1.49
  -1.004   21.766   24.042  1.49
  -2.460   22.348   24.058  1.49
  -4.409   20.941   28.206  1.82
  -4.821   20.106   29.326  1.91
  -4.585   18.657   28.930  1.91
  -5.260   18.160   28.024  1.66
  -6.275   20.338   29.724  1.91
  -6.375   21.520   30.506  1.72
  -5.005   21.174   27.633  0.60
  -4.251   20.315   30.096  1.39
  -6.822   20.425   28.926  1.39
  -6.601   19.580   30.233  1.39
  -6.946   21.341   31.305  0.00
  -3.615   18.015   29.603  1.82
  -3.386   16.623   29.168  1.91
  -3.866   15.658   30.251  1.91
  -3.545   15.781   31.438  1.66
  -1.928   16.360   28.785  1.91
  -0.918   16.754   29.853  1.91
  -1.607   17.036   27.445  1.91
   0.521   16.605   29.417  1.91
  -3.165   18.384   30.237  0.60
  -3.934   16.469   28.371  1.39
  -1.838   15.394   28.647  1.49
  -1.073   17.678   30.105  1.49
  -1.064   16.206   30.640  1.49
  -1.759   17.980   27.519  1.49
  -0.688   16.876   27.218  1.49
  -2.173   16.673   26.760  1.49
   0.678   15.700   29.134  1.49
   0.698   17.203   28.687  1.49
   1.102   16.816   30.151  1.49
  -4.665   14.699   29.806  1.82
  -5.285   13.681   30.612  1.91
  -6.660   14.111   31.080  1.91
  -6.941   15.295   31.200  1.66
  -4.828   14.683   28.962  0.60
  -5.362   12.864   30.097  1.39
  -4.726   13.498   31.384  1.39
  -7.505   13.138   31.335  1.82
  -8.872   13.386   31.757  1.91
  -8.950   14.206   33.035  1.91
  -9.945   14.899   33.237  1.66
  -9.596   12.048   31.966  1.91
  -9.631   11.391   30.693  1.72
 -11.038   12.240   32.396  1.91
  -7.239   12.325   31.250  0.60
  -9.331   13.878   31.045  1.39
  -9.114   11.500   32.620  1.39
 -11.500   12.767   31.741  1.49
 -11.464   11.383   32.476  1.49
 -11.062   12.690   33.243  1.49
 -10.084   10.498   30.774  0.00
  -7.916   14.130   33.881  1.82
  -7.985   14.924   35.114  1.91
  -7.852   16.413   34.828  1.91
  -8.638   17.251   35.299  1.66
  -6.909   14.487   36.100  1.91
  -6.876   12.767   36.604  2.00
  -7.236   13.632   33.708  0.60
  -8.859   14.769   35.528  1.39
  -6.046   14.699   35.711  1.39
  -7.001   15.030   36.900  1.39
  -7.604   12.261   36.136  0.60
  -6.847   16.820   34.068  1.82
  -6.730   18.265   33.806  1.91
  -7.894   18.736   32.953  1.91
  -8.345   19.875   33.010  1.66
  -5.405   18.568   33.156  1.91
  -6.283   16.260   33.740  0.60
  -6.766   18.737   34.664  1.39
  -5.364   18.140   32.298  1.49
  -4.693   18.243   33.712  1.49
  -5.314   19.518   33.043  1.49
  -8.419   17.827   32.120  1.82
  -9.526   18.241   31.274  1.91
 -10.809   18.403   32.087  1.91
 -11.432   19.464   31.968  1.66
  -9.763   17.250   30.139  1.91
  -8.429   17.154   28.948  2.00
  -8.111   17.026   32.088  0.60
  -9.302   19.110   30.880  1.39
  -9.902   16.369   30.520  1.39
 -10.576   17.499   29.674  1.39
  -8.689   17.628   28.103  0.60
 -11.205   17.437   32.887  1.82
 -12.559   17.414   33.429  1.91
 -12.607   17.112   34.915  1.91
 -13.691   17.114   35.518  1.66
 -13.418   16.394   32.656  1.91
 -13.327   16.497   31.146  1.91
 -13.658   17.676   30.490  1.91
 -12.915   15.438   30.347  1.91
 -13.580   17.785   29.111  1.91
 -12.830   15.544   28.973  1.91
 -13.164   16.724   28.342  1.91
 -13.080   16.842   26.973  1.72
 -10.656   16.808   33.093  0.60
 -12.952   18.301   33.292  1.39
 -13.149   15.500   32.920  1.49
 -14.345   16.508   32.918  1.49
 -13.937   18.410   30.988  1.46
 -12.689   14.631   30.751  1.46
 -13.812   18.586   28.700  1.46
 -12.545   14.815   28.471  1.46
 -13.298   17.781   26.711  0.00
 -11.466   16.846   35.559  1.82
 -11.500   16.552   36.973  1.91
 -10.909   15.195   37.296  1.91
 -10.141   15.050   38.242  1.66
 -10.717   16.850   35.135  0.60
 -11.006   17.235   37.453  1.39
 -12.420   16.578   37.281  1.39
 -11.244   14.194   36.491  1.82
 -10.647   12.890   36.641  1.91
 -10.938   12.187   37.948  1.91
 -11.935   12.396   38.636  1.66
 -11.826   14.325   35.870  0.60
 -10.955   12.327   35.915  1.39
  -9.686   12.982   36.552  1.39
 -10.021   11.299   38.313  1.82
 -10.213   10.295   39.345  1.91
 -10.490   10.940   40.700  1.91
 -11.332   10.434   41.439  1.66
  -9.021    9.328   39.481  1.91
  -9.184    8.259   40.559  1.91
  -7.714   10.071   39.713  1.91
 -10.377    7.361   40.373  1.91
  -9.263   11.319   37.909  0.60
 -10.999    9.764   39.102  1.39
  -8.935    8.859   38.624  1.49
  -8.384    7.711   40.575  1.49
  -9.257    8.698   41.420  1.49
  -7.606   10.746   39.041  1.49
  -7.729   10.482   40.581  1.49
  -6.982    9.451   39.665  1.49
 -10.308    6.908   39.530  1.49
 -10.403    6.713   41.082  1.49
 -11.179    7.886   40.391  1.49
  -9.785   12.036   40.986  1.82
  -9.984   12.602   42.314  1.91
 -11.318   13.353   42.398  1.91
 -11.720   13.671   43.520  1.66
  -8.826   13.507   42.721  1.91
  -8.341   14.505   41.695  1.91
  -7.395   13.900   40.678  1.91
  -9.243   12.389   40.419  0.60
 -10.020   11.859   42.953  1.39
  -9.092   13.998   43.514  1.49
  -8.077   12.943   42.969  1.49
  -9.108   14.876   41.229  1.49
  -7.891   15.233   42.151  1.49
  -7.244   13.688   38.792  0.60
  -6.375   13.306   41.041  1.66
  -7.739   14.027   39.408  1.82
  -8.458   14.449   39.196  0.60
 -11.950   13.620   41.267  1.82
 -13.224   14.345   41.209  1.91
 -14.411   13.396   41.298  1.91
 -15.549   13.827   41.524  1.66
 -13.271   15.201   39.937  1.91
 -11.595   13.355   40.529  0.60
 -13.263   14.948   41.980  1.39
 -13.257   14.630   39.166  1.49
 -14.076   15.724   39.934  1.49
 -12.510   15.786   39.917  1.49
 -14.150   12.097   41.126  1.82
 -15.165   11.071   41.279  1.91
 -15.847   11.171   42.644  1.91
 -15.253   11.616   43.627  1.66
 -14.619    9.656   41.098  1.91
 -13.350   11.860   40.915  0.60
 -15.848   11.219   40.592  1.39
 -13.990    9.464   41.796  1.49
 -14.181    9.590   40.245  1.49
 -15.343    9.026   41.135  1.49
 -17.121   10.750   42.680  1.82
 -17.857   10.816   43.943  1.91
 -17.106   10.152   45.086  1.91
 -16.596    9.034   44.927  1.66
 -19.221   10.148   43.783  1.91
 -20.188   10.902   42.880  1.91
 -21.616   10.449   43.200  1.91
 -22.623   11.472   42.692  1.91
 -23.094   11.145   41.316  1.82
 -17.499   10.446   41.971  0.60
 -17.998   11.758   44.172  1.39
 -19.090    9.257   43.423  1.49
 -19.625   10.053   44.660  1.49
 -20.103   11.858   43.029  1.49
 -19.983   10.720   41.951  1.49
 -21.785    9.591   42.781  1.49
 -21.716   10.343   44.158  1.49
 -23.383   11.498   43.293  1.10
 -22.213   12.350   42.690  1.10
 -22.397   11.104   40.765  0.60
 -23.513   10.361   41.324  0.60
 -23.655   11.778   41.038  0.60
 -17.046   10.730   46.284  1.82
 -17.599   12.023   46.649  1.91
 -16.687   13.233   46.498  1.91
 -16.930   14.272   47.134  1.66
 -17.857   11.804   48.163  1.91
 -16.690   10.986   48.594  1.91
 -16.433   10.038   47.450  1.91
 -18.446   12.175   46.180  1.39
 -17.886   12.649   48.638  1.49
 -18.689   11.328   48.310  1.49
 -15.917   11.549   48.753  1.49
 -16.894   10.497   49.406  1.49
 -15.483    9.902   47.315  1.39
 -16.856    9.179   47.607  1.39
 -15.657   13.188   45.671  1.82
 -14.744   14.296   45.417  1.91
 -14.262   14.957   46.709  1.91
 -14.508   16.135   46.962  1.66
 -15.364   15.355   44.501  1.91
 -14.341   16.319   43.946  1.91
 -15.515   12.450   45.252  0.60
 -13.957   13.933   44.959  1.39
 -15.815   14.912   43.766  1.49
 -16.030   15.853   45.001  1.49
 -13.178   16.362   44.339  1.66
 -14.792   17.126   42.994  1.82
 -14.264   17.701   42.632  0.60
 -15.611   17.075   42.737  0.60
 -13.538   14.192   47.522  1.82
 -13.045   14.657   48.806  1.91
 -12.285   15.974   48.761  1.91
 -12.294   16.706   49.751  1.66
 -12.027   13.569   49.193  1.91
 -12.534   12.331   48.545  1.91
 -13.135   12.796   47.245  1.91
 -13.772   14.700   49.461  1.39
 -11.142   13.791   48.866  1.49
 -11.987   13.461   50.156  1.49
 -11.810   11.705   48.384  1.49
 -13.203   11.901   49.099  1.49
 -12.484   12.759   46.527  1.39
 -13.903   12.255   47.003  1.39
 -11.601   16.285   47.659  1.82
 -10.751   17.476   47.683  1.91
 -11.320   18.603   46.834  1.91
 -10.656   19.624   46.627  1.66
  -9.315   17.178   47.210  1.91
  -9.356   16.638   45.875  1.72
  -8.641   16.151   48.108  1.91
 -11.658   15.797   46.953  0.60
 -10.703   17.792   48.610  1.39
  -8.792   18.007   47.212  1.39
  -8.627   16.475   49.012  1.49
  -9.130   15.325   48.072  1.49
  -7.742   16.003   47.807  1.49
 -10.306   16.573   45.558  0.00
 -12.541   18.419   46.341  1.82
 -13.191   19.412   45.490  1.91
 -12.305   19.727   44.295  1.91
 -12.047   20.870   43.925  1.66
 -13.514   20.686   46.255  1.91
 -12.961   17.692   46.529  0.60
 -14.030   19.032   45.159  1.39
 -14.071   20.475   47.008  1.49
 -13.976   21.299   45.677  1.49
 -12.700   21.090   46.563  1.49
 -11.817   18.649   43.683  1.82
 -10.982   18.783   42.499  1.91
 -11.785   19.221   41.274  1.91
 -12.923   18.777   41.106  1.66
 -10.249   17.469   42.224  1.91
 -11.996   17.866   43.991  0.60
 -10.309   19.472   42.681  1.39
  -9.637   17.590   41.494  1.49
  -9.763   17.203   43.009  1.49
 -10.886   16.788   41.998  1.49
 -11.158   20.063   40.477  1.82
 -11.671   20.676   39.269  1.91
 -10.710   20.593   38.089  1.91
  -9.498   20.752   38.252  1.66
 -11.942   22.163   39.517  1.91
 -13.096   22.441   40.467  1.91
 -13.458   23.923   40.419  1.91
 -14.342   24.330   41.581  1.91
 -15.335   23.279   41.953  1.82
 -10.355   20.271   40.699  0.60
 -12.512   20.239   39.024  1.39
 -11.138   22.569   39.878  1.49
 -12.130   22.590   38.667  1.49
 -13.865   21.907   40.213  1.49
 -12.842   22.195   41.371  1.49
 -12.645   24.451   40.437  1.49
 -13.919   24.112   39.586  1.49
 -13.783   24.523   42.350  1.10
 -14.815   25.144   41.347  1.10
 -15.839   23.084   41.246  0.60
 -14.906   22.548   42.223  0.60
 -15.853   23.580   42.612  0.60
 -11.247   20.364   36.888  1.82
 -10.396   20.456   35.708  1.91
  -9.948   21.885   35.476  1.91
 -10.502   22.808   36.083  1.66
 -12.081   20.166   36.812  0.60
  -9.618   19.888   35.825  1.39
 -10.883   20.140   34.931  1.39
  -8.950   22.060   34.628  1.82
  -8.346   23.372   34.433  1.91
  -9.340   24.380   33.876  1.91
  -9.482   25.469   34.447  1.66
  -7.127   23.202   33.514  1.91
  -6.060   22.302   34.145  1.91
  -6.581   24.539   33.095  1.91
  -5.399   22.860   35.374  1.91
  -8.652   21.388   34.182  0.60
  -8.032   23.698   35.303  1.39
  -7.440   22.750   32.702  1.49
  -6.469   21.453   34.373  1.49
  -5.375   22.127   33.481  1.49
  -7.286   25.066   32.710  1.49
  -6.225   24.994   33.862  1.49
  -5.886   24.413   32.446  1.49
  -4.979   23.697   35.160  1.49
  -6.061   23.001   36.057  1.49
  -4.738   22.242   35.692  1.49
 -10.036   24.035   32.799  1.82
 -10.974   25.018   32.232  1.91
 -12.103   25.326   33.207  1.91
 -12.593   26.456   33.290  1.66
 -11.538   24.533   30.898  1.91
 -10.600   24.755   29.727  1.91
  -9.940   23.259   32.441  0.60
 -10.481   25.848   32.068  1.39
 -11.734   23.586   30.966  1.49
 -12.372   24.995   30.722  1.49
  -9.771   25.660   29.750  1.66
 -10.690   23.912   28.703  1.82
 -10.158   23.993   28.032  0.60
 -11.279   23.286   28.712  0.60
 -12.588   24.361   33.984  1.82
 -13.580   24.716   35.009  1.91
 -13.037   25.732   36.001  1.91
 -13.606   26.750   36.383  1.66
 -13.963   23.454   35.767  1.91
 -15.038   23.559   36.816  1.91
 -15.616   24.651   36.986  1.66
 -15.300   22.519   37.474  1.66
 -12.327   23.547   33.887  0.60
 -14.376   25.085   34.574  1.39
 -14.247   22.792   35.118  1.49
 -13.163   23.110   36.195  1.49
 -11.835   25.405   36.472  1.82
 -11.238   26.161   37.569  1.91
 -10.820   27.557   37.148  1.91
 -10.981   28.506   37.922  1.66
 -10.091   25.318   38.138  1.91
  -9.247   25.999   39.574  2.00
 -11.407   24.743   36.126  0.60
 -11.916   26.253   38.271  1.39
 -10.444   24.447   38.377  1.39
  -9.437   25.184   37.435  1.39
  -8.548   26.652   39.277  0.60
 -10.303   27.771   35.946  1.82
  -9.735   29.059   35.571  1.91
 -10.486   29.789   34.460  1.91
  -9.959   30.722   33.840  1.66
  -8.266   28.836   35.159  1.91
  -7.461   28.319   36.341  1.91
  -7.200   29.134   37.431  1.91
  -6.972   27.019   36.376  1.91
  -6.475   28.669   38.512  1.91
  -6.242   26.556   37.463  1.91
  -5.992   27.379   38.531  1.91
  -5.269   26.935   39.616  1.72
 -10.304   27.131   35.372  0.60
  -9.741   29.634   36.365  1.39
  -8.225   28.195   34.432  1.49
  -7.885   29.672   34.846  1.49
  -7.517   30.009   37.436  1.46
  -7.136   26.448   35.660  1.46
  -6.313   29.232   39.234  1.46
  -5.920   25.684   37.465  1.46
  -4.878   27.720   40.092  0.00
 -11.718   29.380   34.226  1.82
 -12.633   30.014   33.291  1.91
 -12.608   31.536   33.442  1.91
 -12.355   32.256   32.477  1.66
 -14.044   29.505   33.545  1.91
 -11.999   28.691   34.657  0.60
 -12.369   29.779   32.378  1.39
 -14.642   29.881   32.896  1.49
 -14.324   29.764   34.427  1.49
 -14.056   28.547   33.475  1.49
 -12.881   31.939   34.668  1.82
 -12.925   33.284   35.200  1.91
 -11.619   34.046   35.005  1.91
 -11.567   35.268   35.206  1.66
 -13.259   33.233   36.699  1.91
 -12.160   32.591   37.529  1.91
 -11.607   31.552   37.102  1.66
 -11.840   33.109   38.620  1.66
 -13.059   31.313   35.231  0.60
 -13.639   33.774   34.742  1.39
 -13.410   34.136   37.020  1.49
 -14.081   32.733   36.822  1.49
 -10.547   33.356   34.621  1.82
  -9.279   34.033   34.378  1.91
  -9.060   34.156   32.872  1.91
  -8.047   34.682   32.421  1.66
  -8.086   33.302   34.956  1.91
  -7.774   33.254   36.438  1.91
  -6.488   32.454   36.627  1.91
  -7.629   34.630   37.063  1.91
 -10.603   32.504   34.516  0.60
  -9.321   34.932   34.766  1.39
  -8.158   32.381   34.661  1.49
  -7.300   33.670   34.522  1.49
  -8.503   32.782   36.893  1.49
  -5.786   32.849   36.104  1.49
  -6.240   32.460   37.553  1.49
  -6.630   31.549   36.339  1.49
  -6.957   35.127   36.591  1.49
  -8.467   35.095   37.011  1.49
  -7.371   34.537   37.984  1.49
 -10.013   33.644   32.098  1.82
  -9.850   33.731   30.653  1.91
  -8.935   32.646   30.125  1.91
  -8.529   32.678   28.962  1.66
 -10.708   33.272   32.443  0.60
 -10.719   33.652   30.227  1.39
  -9.483   34.598   30.423  1.39
  -8.616   31.687   30.999  1.82
  -7.798   30.564   30.540  1.91
  -8.679   29.683   29.660  1.91
  -9.783   29.321   30.071  1.66
  -7.205   29.757   31.707  1.91
  -6.679   28.403   31.256  1.91
  -6.069   30.507   32.396  1.91
  -8.887   31.730   31.814  0.60
  -7.062   30.914   29.996  1.39
  -7.915   29.606   32.365  1.49
  -7.373   27.930   30.790  1.49
  -5.929   28.529   30.670  1.49
  -6.405   27.894   32.022  1.49
  -6.394   31.348   32.725  1.49
  -5.739   29.983   33.130  1.49
  -5.359   30.661   31.769  1.49
  -8.205   29.339   28.469  1.82
  -8.976   28.411   27.647  1.91
  -8.097   27.336   27.023  1.91
  -7.686   27.400   25.867  1.66
  -9.748   29.160   26.559  1.91
 -11.117   29.654   26.965  1.91
 -11.915   28.726   27.862  1.91
 -12.049   27.327   27.279  1.91
 -13.065   26.514   28.005  1.82
  -7.457   29.657   28.187  0.60
  -9.628   27.966   28.228  1.39
  -9.219   29.921   26.275  1.49
  -9.848   28.574   25.793  1.49
 -11.012   30.504   27.423  1.49
 -11.633   29.820   26.161  1.49
 -11.480   28.669   28.727  1.49
 -12.800   29.098   27.998  1.49
 -12.301   27.394   26.345  1.10
 -11.189   26.880   27.324  1.10
 -13.821   26.978   28.076  0.60
 -13.220   25.762   27.555  0.60
 -12.761   26.317   28.817  0.60
  -7.822   26.309   27.819  1.82
  -7.005   25.197   27.358  1.91
  -7.717   24.321   26.330  1.91
  -8.935   24.159   26.343  1.66
  -6.583   24.359   28.568  1.91
  -8.132   26.300   28.621  0.60
  -6.196   25.563   26.942  1.39
  -6.157   24.926   29.216  1.49
  -5.969   23.677   28.287  1.49
  -7.357   23.952   28.961  1.49
  -6.908   23.754   25.451  1.82
  -7.212   22.631   24.594  1.91
  -7.167   21.347   25.427  1.91
  -6.195   21.104   26.139  1.66
  -6.243   22.495   23.409  1.91
  -6.216   23.729   22.509  1.91
  -6.556   21.234   22.617  1.91
  -4.921   23.956   21.763  1.91
  -6.118   24.087   25.384  0.60
  -8.121   22.743   24.242  1.39
  -5.343   22.389   23.782  1.49
  -6.935   23.652   21.863  1.49
  -6.397   24.511   23.054  1.49
  -6.567   20.478   23.210  1.49
  -7.414   21.324   22.197  1.49
  -5.882   21.103   21.946  1.49
  -4.203   24.059   22.392  1.49
  -4.742   23.201   21.196  1.49
  -4.994   24.749   21.227  1.49
  -8.215   20.559   25.317  1.82
  -8.391   19.351   26.101  1.91
  -7.905   18.123   25.338  1.91
  -8.428   17.795   24.275  1.66
  -9.863   19.184   26.497  1.91
 -10.295   20.147   27.589  1.91
  -8.828   20.771   24.751  0.60
  -7.859   19.436   26.919  1.39
 -10.418   19.325   25.714  1.49
 -10.006   18.275   26.803  1.49
  -9.493   20.598   28.409  1.66
 -11.588   20.472   27.642  1.82
 -11.874   21.004   28.254  0.60
 -12.136   20.149   27.063  0.60
  -6.906   17.440   25.899  1.82
  -6.464   16.170   25.329  1.91
  -6.621   15.076   26.379  1.91
  -5.694   14.714   27.107  1.66
  -5.022   16.219   24.810  1.91
  -4.697   14.943   24.041  1.91
  -4.811   17.456   23.949  1.91
  -6.518   17.750   26.600  0.60
  -7.051   15.955   24.575  1.39
  -4.419   16.276   25.580  1.49
  -4.850   14.182   24.606  1.49
  -5.261   14.884   23.266  1.49
  -3.777   14.959   23.768  1.49
  -5.007   18.243   24.463  1.49
  -3.898   17.488   23.652  1.49
  -5.395   17.418   23.187  1.49
  -7.844   14.575   26.476  1.82
  -8.158   13.562   27.471  1.91
  -7.828   12.136   27.039  1.91
  -7.287   11.902   25.968  1.66
  -9.670   13.723   27.656  1.91
 -10.175   14.441   26.450  1.91
  -9.011   14.972   25.678  1.91
  -7.697   13.770   28.311  1.39
 -10.095   12.855   27.734  1.49
  -9.860   14.233   28.458  1.49
 -10.691   13.835   25.895  1.49
 -10.753   15.172   26.719  1.49
  -8.975   14.578   24.791  1.39
  -9.062   15.936   25.593  1.39
  -8.161   11.219   27.907  1.82
  -7.830    9.834   28.116  1.91
  -7.050    9.637   29.410  1.91
  -6.500   10.603   29.970  1.66
  -8.713   11.514   28.497  0.60
  -8.646    9.310   28.151  1.39
  -7.300    9.514   27.369  1.39
  -6.994    8.398   29.878  1.82
  -6.450    8.092   31.202  1.91
  -5.428    6.966   31.130  1.91
  -5.758    5.872   31.629  1.66
  -7.577    7.718   32.167  1.91
  -7.247    7.825   33.941  2.00
  -7.287    7.754   29.389  0.60
  -6.003    8.892   31.545  1.39
  -8.336    8.290   31.972  1.39
  -7.847    6.808   31.971  1.39
  -7.659    8.661   34.307  0.60
  -4.259    7.203   30.546  1.82
  -3.811    8.463   29.963  1.91
  -4.106    8.579   28.472  1.91
  -4.544    7.630   27.829  1.66
  -2.282    8.379   30.161  1.91
  -2.019    6.943   29.827  1.91
  -3.176    6.193   30.421  1.91
  -4.185    9.226   30.452  1.39
  -1.812    8.976   29.559  1.49
  -2.031    8.582   31.076  1.49
  -1.984    6.816   28.866  1.49
  -1.181    6.648   30.215  1.49
  -3.449    5.464   29.842  1.39
  -2.941    5.830   31.290  1.39
  -3.883    9.781   27.944  1.82
  -4.073   10.002   26.509  1.91
  -3.008    9.245   25.723  1.91
  -1.943    8.885   26.221  1.66
  -3.883   11.502   26.331  1.91
  -3.908   12.082   27.699  1.91
  -3.457   11.001   28.640  1.91
  -4.972    9.730   26.231  1.39
  -3.035   11.689   25.897  1.49
  -4.597   11.874   25.790  1.49
  -3.312   12.845   27.753  1.49
  -4.805   12.373   27.926  1.49
  -2.494   11.019   28.762  1.39
  -3.889   11.084   29.504  1.39
  -3.320    8.977   24.468  1.82
  -2.350    8.474   23.522  1.91
  -1.274    9.524   23.299  1.91
  -1.600   10.697   23.058  1.66
  -3.032    8.135   22.192  1.91
  -2.146    7.211   21.375  1.91
  -4.128    9.106   24.204  0.60
  -1.936    7.664   23.887  1.39
  -3.885    7.703   22.364  1.49
  -3.202    8.950   21.695  1.49
  -1.018    7.546   21.029  1.66
  -2.714    6.047   21.107  1.82
  -2.286    5.453   20.657  0.60
  -3.513    5.884   21.384  0.60
   0.004    9.164   23.380  1.82
   1.045   10.152   23.089  1.91
   0.867   10.751   21.690  1.91
   1.288   11.880   21.473  1.66
   2.358    9.354   23.139  1.91
   1.918    7.922   23.026  1.91
   0.586    7.866   23.744  1.91
   1.047   10.859   23.767  1.39
   2.941    9.597   22.402  1.49
   2.826    9.508   23.975  1.49
   1.817    7.665   22.095  1.49
   2.561    7.330   23.446  1.49
   0.041    7.130   23.425  1.39
   0.703    7.786   24.704  1.39
   0.262   10.012   20.762  1.82
   0.054   10.524   19.414  1.91
  -0.878   11.733   19.400  1.91
  -0.716   12.600   18.536  1.66
  -0.528    9.465   18.481  1.91
   0.395    8.307   18.114  1.91
  -0.420    7.091   17.705  1.91
   1.376    8.706   17.026  1.91
  -0.010    9.220   20.961  0.60
   0.923   10.802   19.055  1.39
  -1.324    9.099   18.899  1.49
  -0.806    9.903   17.662  1.49
   0.910    8.067   18.913  1.49
  -1.037    6.869   18.406  1.49
  -0.907    7.290   16.902  1.49
   0.169    6.349   17.548  1.49
   1.879    9.471   17.314  1.49
   1.976    7.976   16.852  1.49
   0.894    8.923   16.224  1.49
  -1.821   11.766   20.329  1.82
  -2.750   12.885   20.469  1.91
  -2.133   14.079   21.177  1.91
  -2.332   15.256   20.849  1.66
  -3.986   12.355   21.206  1.91
  -4.639   11.213   20.446  1.91
  -5.549   10.557   20.959  1.66
  -4.199   10.945   19.225  1.82
  -1.890   11.102   20.871  0.60
  -3.025   13.169   19.572  1.39
  -3.725   12.046   22.088  1.49
  -4.626   13.074   21.317  1.49
  -3.564   11.414   18.883  0.60
  -4.549   10.302   18.773  0.60
  -1.329   13.813   22.208  1.82
  -0.682   14.872   22.960  1.91
   0.349   15.597   22.121  1.91
   0.342   16.813   21.921  1.66
  -0.026   14.282   24.226  1.91
  -1.099   13.815   25.219  1.91
  -0.393   13.332   26.816  2.00
   0.389   11.799   26.366  1.91
  -1.191   12.994   22.433  0.60
  -1.365   15.517   23.238  1.39
   0.538   13.532   23.980  1.49
   0.533   14.955   24.645  1.49
  -1.738   14.531   25.357  1.39
  -1.575   13.058   24.840  1.39
   1.040   11.961   25.679  1.39
   0.821   11.422   27.135  1.39
  -0.275   11.186   26.039  1.39
   1.298   14.810   21.617  1.82
   2.369   15.402   20.821  1.91
   1.778   15.989   19.543  1.91
   2.190   17.062   19.095  1.66
   3.429   14.330   20.527  1.91
   4.550   14.881   19.665  1.91
   3.969   13.776   21.847  1.91
   1.281   13.962   21.759  0.60
   2.784   16.124   21.338  1.39
   2.997   13.598   20.040  1.49
   4.189   15.203   18.837  1.49
   4.985   15.600   20.127  1.49
   5.187   14.185   19.486  1.49
   3.242   13.423   22.366  1.49
   4.601   13.077   21.664  1.49
   4.402   14.480   22.336  1.49
   0.795   15.297   18.977  1.82
   0.154   15.736   17.747  1.91
  -0.472   17.117   17.847  1.91
  -0.316   17.937   16.932  1.66
   0.528   14.570   19.350  0.60
   0.812   15.740   17.035  1.39
  -0.535   15.096   17.508  1.39
  -1.178   17.364   18.939  1.82
  -1.800   18.643   19.252  1.91
  -0.740   19.721   19.388  1.91
  -0.864   20.835   18.887  1.66
  -2.625   18.584   20.547  1.91
  -3.738   17.692   20.386  1.72
  -3.232   19.941   20.898  1.91
  -1.276   16.723   19.506  0.60
  -2.399   18.886   18.513  1.39
  -2.059   18.275   21.284  1.39
  -3.806   20.228   20.185  1.49
  -3.742   19.864   21.708  1.49
  -2.530   20.582   21.023  1.49
  -3.448   16.742   20.546  0.00
   0.343   19.373   20.091  1.82
   1.398   20.364   20.297  1.91
   2.040   20.805   18.990  1.91
   2.301   21.990   18.744  1.66
   2.443   19.748   21.224  1.91
   3.719   20.547   21.466  1.91
   3.448   21.790   22.304  1.91
   4.763   19.667   22.142  1.91
   0.418   18.580   20.415  0.60
   1.010   21.149   20.738  1.39
   2.024   19.586   22.084  1.49
   2.695   18.885   20.859  1.49
   4.072   20.833   20.597  1.49
   2.738   22.298   21.903  1.49
   3.191   21.527   23.191  1.49
   4.241   22.327   22.346  1.49
   4.916   18.883   21.609  1.49
   5.585   20.157   22.233  1.49
   4.449   19.407   23.011  1.49
   2.307   19.786   18.175  1.82
   3.054   19.946   16.937  1.91
   2.239   20.770   15.953  1.91
   2.752   21.586   15.201  1.66
   3.402   18.563   16.356  1.91
   3.843   18.698   14.900  1.91
   4.492   17.890   17.173  1.91
   2.025   19.002   18.389  0.60
   3.887   20.424   17.133  1.39
   2.599   18.002   16.386  1.49
   3.149   19.126   14.394  1.49
   4.643   19.227   14.856  1.49
   4.015   17.827   14.536  1.49
   4.199   17.797   18.083  1.49
   4.677   17.022   16.806  1.49
   5.289   18.424   17.146  1.49
   0.928   20.521   15.983  1.82
   0.054   21.284   15.086  1.91
   0.046   22.744   15.521  1.91
   0.071   23.641   14.688  1.66
  -1.321   20.647   15.055  1.91
   0.604   19.929   16.516  0.60
   0.432   21.238   14.184  1.39
  -1.880   21.124   14.437  1.49
  -1.710   20.681   15.931  1.49
  -1.244   19.732   14.774  1.49
   0.038   22.987   16.833  1.82
   0.125   24.351   17.332  1.91
   1.460   24.983   16.956  1.91
   1.515   26.155   16.564  1.66
  -0.058   24.396   18.856  1.91
   0.041   25.807   19.422  1.91
  -1.073   26.630   19.424  1.91
   1.237   26.287   19.939  1.91
  -1.012   27.924   19.920  1.91
   1.311   27.577   20.439  1.91
   0.188   28.380   20.433  1.91
  -0.020   22.333   17.388  0.60
  -0.592   24.877   16.920  1.39
  -0.925   24.025   19.082  1.49
   0.620   23.840   19.272  1.49
  -1.877   26.309   19.086  1.46
   1.989   25.741   19.950  1.46
  -1.763   28.474   19.907  1.46
   2.115   27.900   20.778  1.46
   0.238   29.241   20.781  1.46
   2.561   24.234   17.081  1.82
   3.846   24.822   16.698  1.91
   3.882   25.171   15.208  1.91
   4.627   26.062   14.808  1.66
   5.017   23.903   17.020  1.91
   5.210   23.565   18.504  1.91
   6.138   22.369   18.655  1.91
   5.742   24.765   19.263  1.91
   2.516   23.429   17.377  0.60
   3.963   25.651   17.207  1.39
   4.896   23.074   16.531  1.49
   5.829   24.318   16.693  1.49
   4.337   23.326   18.881  1.49
   5.762   21.614   18.196  1.49
   6.994   22.578   18.276  1.49
   6.241   22.160   19.585  1.49
   5.143   25.506   19.152  1.49
   5.813   24.548   20.196  1.49
   6.609   25.000   18.923  1.49
   3.099   24.471   14.413  1.82
   3.022   24.679   12.980  1.91
   1.985   25.730   12.602  1.91
   1.705   25.937   11.421  1.66
   2.660   23.367   12.285  1.91
   3.811   22.387   12.147  1.91
   3.300   21.029   11.678  1.91
   4.425   20.111   11.237  1.91
   3.987   18.685   11.179  1.82
   2.608   23.857   14.763  0.60
   3.900   24.973   12.658  1.39
   1.946   22.938   12.783  1.49
   2.317   23.569   11.400  1.49
   4.455   22.729   11.508  1.49
   4.258   22.288   13.002  1.49
   2.810   20.606   12.402  1.49
   2.686   21.157   10.938  1.49
   4.738   20.386   10.360  1.10
   5.167   20.192   11.858  1.10
   3.588   18.466   11.943  0.60
   3.415   18.578   10.505  0.60
   4.695   18.162   11.053  0.60
   1.396   26.381   13.596  1.82
   0.418   27.439   13.376  1.91
  -0.803   26.865   12.681  1.91
  -1.571   27.561   12.028  1.66
   1.600   26.171   14.404  0.60
   0.159   27.827   14.227  1.39
   0.808   28.139   12.830  1.39
  -0.970   25.561   12.842  1.82
  -2.050   24.823   12.215  1.91
  -3.393   25.105   12.885  1.91
  -3.452   25.530   14.030  1.66
  -1.780   23.326   12.297  1.91
  -1.708   22.555   11.008  1.91
  -1.465   21.078   11.269  1.91
  -0.415   25.133   13.340  0.60
  -2.106   25.083   11.272  1.39
  -0.940   23.201   12.766  1.49
  -2.475   22.927   12.843  1.49
  -2.539   22.665   10.520  1.49
  -0.990   22.910   10.460  1.49
  -2.432   19.514   11.806  0.60
  -0.333   20.616   11.134  1.66
  -2.521   20.354   11.644  1.82
  -3.292   20.728   11.723  0.60
  -4.440   24.840   12.125  1.82
  -5.835   24.894   12.505  1.91
  -6.192   23.734   13.431  1.91
  -6.036   22.576   13.031  1.66
  -6.702   24.844   11.240  1.91
  -8.177   25.110   11.489  1.91
  -8.366   26.450   12.188  1.91
  -8.867   26.259   13.612  1.91
 -10.354   26.396   13.688  1.82
  -4.275   24.610   11.312  0.60
  -6.004   25.738   12.973  1.39
  -6.369   25.501   10.608  1.49
  -6.608   23.969   10.831  1.49
  -8.653   25.114   10.644  1.49
  -8.546   24.402   12.040  1.49
  -7.522   26.928   12.204  1.49
  -9.005   26.986   11.691  1.49
  -8.607   25.380   13.930  1.10
  -8.452   26.919   14.191  1.10
 -10.734   25.806   13.142  0.60
 -10.624   26.244   14.523  0.60
 -10.590   27.219   13.446  0.60
  -6.644   24.034   14.648  1.82
  -7.027   22.960   15.567  1.91
  -8.485   23.113   16.002  1.91
  -8.822   23.732   17.004  1.66
  -6.123   22.867   16.807  1.91
  -4.621   22.844   16.526  1.91
  -6.522   21.636   17.625  1.91
  -3.755   22.631   17.759  1.91
  -6.709   24.856   14.893  0.60
  -6.950   22.112   15.080  1.39
  -6.305   23.657   17.360  1.49
  -4.436   22.135   15.890  1.49
  -4.370   23.683   16.111  1.49
  -7.462   21.672   17.819  1.49
  -6.329   20.842   17.122  1.49
  -6.026   21.624   18.447  1.49
  -3.915   23.338   18.388  1.49
  -3.973   21.788   18.162  1.49
  -2.829   22.634   17.504  1.49
  -9.366   22.522   15.205  1.82
 -10.786   22.486   15.498  1.91
 -11.097   21.661   16.744  1.91
 -10.622   20.532   16.873  1.66
 -11.571   21.893   14.310  1.91
 -13.066   22.149   14.383  1.91
 -13.910   21.363   13.400  1.91
 -13.369   20.831   12.404  1.66
 -15.143   21.262   13.605  1.66
  -9.085   22.145   14.485  0.60
 -11.096   23.403   15.648  1.39
 -11.228   22.274   13.486  1.49
 -11.418   20.937   14.279  1.49
 -13.370   21.941   15.281  1.49
 -13.224   23.095   14.234  1.49
 -11.908   22.209   17.629  1.82
 -12.336   21.539   18.844  1.91
 -13.804   21.150   18.822  1.91
 -14.632   21.788   18.164  1.66
 -12.116   22.449   20.058  1.91
 -10.740   23.114   20.105  1.91
 -10.571   23.915   21.395  1.91
  -9.661   22.054   19.953  1.91
 -12.197   23.004   17.479  0.60
 -11.799   20.728   18.960  1.39
 -12.796   23.142   20.055  1.49
 -12.237   21.926   20.866  1.49
 -10.672   23.733   19.348  1.49
 -11.279   24.559   21.467  1.49
 -10.603   23.320   22.147  1.49
  -9.725   24.370   21.381  1.49
  -9.819   21.549   19.152  1.49
  -8.801   22.478   19.899  1.49
  -9.680   21.466   20.711  1.49
 -14.103   20.097   19.584  1.82
 -15.483   19.644   19.730  1.91
 -16.132   20.374   20.909  1.91
 -15.544   21.323   21.414  1.66
 -15.570   18.139   19.895  1.91
 -15.078   17.557   21.202  1.91
 -14.896   18.290   22.191  1.66
 -14.893   16.320   21.226  1.66
 -13.475   19.678   19.995  0.60
 -15.970   19.890   18.916  1.39
 -16.497   17.879   19.780  1.49
 -15.065   17.729   19.174  1.49
 -17.301   19.918   21.336  1.82
 -18.083   20.649   22.326  1.91
 -17.488   20.552   23.720  1.91
 -17.898   21.274   24.630  1.66
 -19.519   20.128   22.341  1.91
 -20.032   19.657   20.988  1.91
 -21.390   20.238   20.647  1.91
 -21.444   21.405   20.208  1.66
 -22.401   19.528   20.820  1.66
 -17.604   19.178   21.023  0.60
 -18.101   21.593   22.066  1.39
 -19.575   19.390   22.967  1.49
 -20.101   20.834   22.664  1.49
 -19.396   19.912   20.301  1.49
 -20.092   18.688   20.991  1.49
 -16.518   19.660   23.916  1.82
 -15.913   19.601   25.247  1.91
 -14.400   19.741   25.139  1.91
 -13.647   19.193   25.936  1.66
 -16.249   18.313   26.002  1.91
 -17.716   18.315   26.404  1.91
 -15.893   17.104   25.147  1.91
 -16.255   19.139   23.285  0.60
 -16.253   20.357   25.769  1.39
 -15.706   18.284   26.818  1.49
 -17.894   19.079   26.958  1.49
 -18.263   18.356   25.617  1.49
 -17.916   17.512   26.891  1.49
 -14.965   17.149   24.902  1.49
 -16.053   16.301   25.647  1.49
 -16.434   17.103   24.354  1.49
 -14.008   20.504   24.135  1.82
 -12.705   21.079   23.983  1.91
 -11.619   20.249   23.353  1.91
 -10.442   20.637   23.418  1.66
 -14.586   20.671   23.520  0.60
 -12.800   21.888   23.454  1.39
 -12.397   21.347   24.862  1.39
 -12.005   19.141   22.744  1.82
 -11.081   18.163   22.208  1.91
 -10.794   18.274   20.723  1.91
 -11.732   18.410   19.925  1.66
 -11.688   16.772   22.480  1.91
 -12.091   16.575   23.926  1.91
 -12.746   15.237   24.186  1.91
 -13.927   14.982   23.370  1.82
 -14.772   13.995   23.622  1.91
 -14.570   13.183   24.654  1.82
 -15.832   13.798   22.854  1.82
 -12.848   18.994   22.661  0.60
 -10.234   18.234   22.696  1.39
 -12.467   16.652   21.916  1.49
 -11.039   16.092   22.238  1.49
 -11.303   16.654   24.486  1.49
 -12.706   17.280   24.180  1.49
 -12.096   14.537   24.021  1.39
 -12.997   15.191   25.120  1.39
 -14.082   15.493   22.695  0.60
 -13.887   13.298   25.164  0.60
 -15.122   12.544   24.813  0.60
 -15.978   14.315   22.182  0.60
 -16.374   13.154   23.027  0.60
  -9.530   18.200   20.335  1.82
  -9.221   18.156   18.900  1.91
 -10.021   17.116   18.137  1.91
  -9.853   15.905   18.262  1.66
  -7.741   17.785   18.869  1.91
  -7.194   18.335   20.147  1.91
  -8.303   18.199   21.155  1.91
  -9.354   19.042   18.501  1.39
  -7.626   16.823   18.829  1.49
  -7.299   18.186   18.104  1.49
  -6.414   17.832   20.429  1.49
  -6.944   19.266   20.039  1.49
  -8.220   17.370   21.653  1.39
  -8.301   18.943   21.777  1.39
 -10.924   17.602   17.275  1.82
 -11.664   16.686   16.417  1.91
 -10.723   15.833   15.579  1.91
 -11.069   14.715   15.182  1.66
 -12.634   17.411   15.462  1.91
 -13.025   16.505   14.301  1.91
 -13.871   17.840   16.222  1.91
 -11.066   18.449   17.229  0.60
 -12.189   16.088   16.990  1.39
 -12.189   18.207   15.106  1.49
 -12.235   16.228   13.831  1.49
 -13.485   15.733   14.637  1.49
 -13.601   16.984   13.701  1.49
 -13.617   18.404   16.956  1.49
 -14.456   18.322   15.635  1.49
 -14.326   17.063   16.559  1.49
  -9.515   16.298   15.254  1.82
  -8.656   15.394   14.480  1.91
  -8.326   14.092   15.210  1.91
  -7.959   13.130   14.523  1.66
  -7.374   16.116   14.065  1.91
  -6.508   16.577   15.218  1.91
  -5.011   17.418   14.686  2.00
  -5.603   19.094   14.490  1.91
  -9.254   17.085   15.486  0.60
  -9.139   15.158   13.660  1.39
  -6.851   15.522   13.503  1.49
  -7.613   16.888   13.530  1.49
  -7.023   17.177   15.779  1.39
  -6.262   15.807   15.755  1.39
  -6.001   19.391   15.312  1.39
  -4.867   19.669   14.266  1.39
  -6.256   19.123   13.788  1.39
  -8.431   14.008   16.533  1.82
  -8.125   12.759   17.243  1.91
  -9.332   12.164   17.950  1.91
  -9.492   10.964   18.175  1.66
  -7.021   12.993   18.273  1.91
  -5.776   13.661   17.737  1.91
  -5.041   13.087   16.711  1.91
  -5.334   14.863   18.264  1.91
  -3.900   13.685   16.227  1.91
  -4.196   15.461   17.776  1.91
  -3.469   14.885   16.755  1.91
  -8.684   14.697   16.981  0.60
  -7.800   12.106   16.588  1.39
  -7.379   13.539   18.990  1.49
  -6.771   12.137   18.655  1.49
  -5.325   12.283   16.343  1.46
  -5.809   15.267   18.953  1.46
  -3.419   13.279   15.542  1.46
  -3.913   16.269   18.139  1.46
  -2.702   15.297   16.428  1.46
 -10.257   13.029   18.343  1.82
 -11.430   12.638   19.082  1.91
 -12.721   12.853   18.296  1.91
 -13.785   12.910   18.891  1.66
 -11.499   13.448   20.382  1.91
 -10.255   13.329   21.256  1.91
  -9.174   14.182   21.090  1.91
 -10.208   12.349   22.235  1.91
  -8.050   14.069   21.894  1.91
  -9.095   12.242   23.048  1.91
  -8.033   13.097   22.885  1.91
 -10.151   13.860   18.148  0.60
 -11.356   11.688   19.309  1.39
 -11.636   14.382   20.161  1.49
 -12.268   13.152   20.893  1.49
  -9.204   14.836   20.431  1.46
 -10.924   11.764   22.344  1.46
  -7.321   14.633   21.770  1.46
  -9.064   11.588   23.708  1.46
  -7.295   13.025   23.445  1.46
 -12.648   12.975   16.976  1.82
 -13.849   13.296   16.217  1.91
 -14.737   12.102   15.957  1.91
 -15.890   12.271   15.546  1.66
 -11.897   12.866   16.573  0.60
 -14.357   13.964   16.701  1.39
 -13.587   13.683   15.367  1.39
 -14.231   10.884   16.175  1.82
 -15.053    9.696   16.045  1.91
 -15.058    8.856   17.324  1.91
 -14.114    8.860   18.116  1.66
 -14.596    8.782   14.915  1.91
 -14.811    9.366   13.521  1.91
 -14.079    8.498   12.513  1.91
 -13.404   10.804   16.397  0.60
 -15.974    9.978   15.859  1.39
 -13.652    8.591   15.031  1.49
 -15.077    7.942   14.979  1.49
 -15.758    9.388   13.315  1.49
 -14.469   10.274   13.487  1.49
 -14.456    7.040   11.348  0.60
 -12.880    8.652   12.296  1.66
 -14.814    7.573   11.919  1.82
 -15.651    7.505   12.104  0.60
 -16.160    8.121   17.464  1.82
 -16.257    7.218   18.601  1.91
 -15.320    6.028   18.397  1.91
 -15.059    5.605   17.272  1.66
 -17.689    6.746   18.810  1.91
 -18.117    5.925   17.747  1.72
 -16.802    8.179   16.894  0.60
 -15.971    7.701   19.404  1.39
 -17.746    6.251   19.642  1.39
 -18.275    7.516   18.879  1.39
 -19.017    5.543   17.957  0.00
 -14.822    5.507   19.514  1.82
 -14.132    4.229   19.565  1.91
 -14.901    3.142   18.822  1.91
 -14.373    2.365   18.023  1.66
 -13.955    3.822   21.044  1.91
 -13.604    2.356   21.172  1.91
 -12.896    4.703   21.701  1.91
 -14.912    5.950   20.245  0.60
 -13.248    4.329   19.154  1.39
 -14.806    3.974   21.506  1.49
 -14.279    1.827   20.740  1.49
 -12.755    2.193   20.754  1.49
 -13.555    2.119   22.100  1.49
 -13.148    5.626   21.612  1.49
 -12.826    4.480   22.631  1.49
 -12.050    4.560   21.272  1.49
 -16.201    3.055   19.083  1.82
 -17.066    2.045   18.486  1.91
 -17.067    2.174   16.963  1.91
 -16.982    1.165   16.252  1.66
 -18.484    2.155   19.047  1.91
 -19.536    1.258   18.478  1.91
 -16.549    3.619   19.631  0.60
 -16.711    1.162   18.718  1.39
 -18.438    1.991   20.002  1.49
 -18.780    3.071   18.928  1.49
 -20.582    1.500   17.646  1.91
 -19.056   -0.512   19.278  0.60
 -20.871   -1.534   18.178  1.36
 -20.625   -0.638   18.139  1.91
 -19.603   -0.090   18.765  1.82
 -21.245    0.310   17.441  1.82
 -20.810    2.323   17.279  1.41
 -17.159    3.396   16.430  1.82
 -17.186    3.477   14.957  1.91
 -15.890    2.929   14.370  1.91
 -15.897    2.414   13.244  1.66
 -17.442    4.899   14.472  1.91
 -18.893    5.326   14.579  1.91
 -19.776    4.474   14.813  1.66
 -19.175    6.533   14.444  1.66
 -17.199    4.100   16.922  0.60
 -17.922    2.915   14.639  1.39
 -16.896    5.510   14.992  1.49
 -17.161    4.969   13.546  1.49
 -14.804    3.030   15.136  1.82
 -13.486    2.628   14.657  1.91
 -13.215    1.156   14.943  1.91
 -12.228    0.596   14.447  1.66
 -12.403    3.507   15.290  1.91
 -12.407    5.002   14.943  1.91
 -11.529    5.805   15.883  1.91
 -11.974    5.201   13.498  1.91
 -14.883    3.340   15.934  0.60
 -13.460    2.760   13.687  1.39
 -12.478    3.425   16.254  1.49
 -11.540    3.145   15.037  1.49
 -13.326    5.331   15.031  1.49
 -11.818    5.664   16.788  1.49
 -10.617    5.522   15.791  1.49
 -11.599    6.738   15.667  1.49
 -12.539    4.681   12.920  1.49
 -12.048    6.129   13.268  1.49
 -11.063    4.917   13.394  1.49
 -14.073    0.514   15.719  1.82
 -13.795   -0.808   16.263  1.91
 -13.915   -1.917   15.227  1.91
 -14.906   -1.957   14.514  1.66
 -14.713   -1.103   17.472  1.91
 -14.374   -2.695   18.259  2.00
 -14.822    0.891   15.908  0.60
 -12.869   -0.806   16.588  1.39
 -14.603   -0.397   18.129  1.39
 -15.636   -1.089   17.176  1.39
 -13.484   -2.659   18.712  0.60
 -12.921   -2.798   15.196  1.82
 -12.904   -3.986   14.364  1.91
 -13.951   -5.013   14.762  1.91
 -14.215   -5.929   13.969  1.66
 -11.513   -4.649   14.355  1.91
 -11.043   -5.217   15.683  1.91
 -10.218   -4.232   16.492  1.91
 -10.401   -3.006   16.302  1.66
  -9.404   -4.697   17.324  1.66
 -12.242   -2.655   15.704  0.60
 -13.102   -3.705   13.446  1.39
 -11.520   -5.366   13.702  1.49
 -10.864   -3.992   14.057  1.49
 -11.817   -5.482   16.204  1.49
 -10.511   -6.011   15.516  1.49
 -14.578   -4.930   15.937  1.82
 -15.613   -5.900   16.250  1.91
 -17.003   -5.317   15.971  1.91
 -17.974   -5.956   16.365  1.66
 -15.551   -6.376   17.706  1.91
 -14.179   -6.833   18.167  1.91
 -14.191   -7.497   19.538  1.91
 -12.894   -8.110   19.821  1.82
 -12.620   -8.972   20.789  1.91
 -13.539   -9.384   21.645  1.82
 -11.380   -9.441   20.911  1.82
 -14.372   -4.311   16.499  0.60
 -15.487   -6.678   15.668  1.39
 -15.846   -5.653   18.281  1.49
 -16.176   -7.112   17.817  1.49
 -13.822   -7.459   17.518  1.49
 -13.586   -6.066   18.195  1.49
 -14.393   -6.834   20.217  1.39
 -14.883   -8.176   19.564  1.39
 -12.242   -7.887   19.307  0.60
 -14.345   -9.092   21.583  0.60
 -13.330   -9.944   22.262  0.60
 -10.767   -9.184   20.365  0.60
 -11.191   -9.998   21.537  0.60
 -17.078   -4.156   15.336  1.82
 -18.357   -3.515   15.033  1.91
 -19.243   -4.417   14.182  1.91
 -20.465   -4.451   14.335  1.66
 -18.127   -2.155   14.357  1.91
 -19.382   -1.295   14.307  1.91
 -19.164   -0.028   13.497  1.91
 -20.342    0.841   13.569  1.82
 -20.548    1.902   12.792  1.91
 -19.636    2.217   11.882  1.82
 -21.654    2.629   12.941  1.82
 -16.351   -3.766   15.096  0.60
 -18.820   -3.354   15.881  1.39
 -17.435   -1.676   14.839  1.49
 -17.810   -2.303   13.452  1.49
 -20.106   -1.807   13.913  1.49
 -19.643   -1.056   15.211  1.49
 -18.391    0.446   13.839  1.39
 -18.990   -0.261   12.572  1.39
 -20.942    0.652   14.156  0.60
 -18.927    1.738   11.799  0.60
 -19.753    2.902   11.375  0.60
 -22.235    2.412   13.536  0.60
 -21.786    3.317   12.441  0.60
 -18.645   -5.191   13.275  1.82
 -19.438   -6.112   12.468  1.91
 -20.197   -7.068   13.373  1.91
 -21.319   -7.450   13.065  1.66
 -18.591   -6.917   11.480  1.91
 -17.814   -8.070   12.107  1.91
 -16.632   -8.443   11.220  1.91
 -15.505   -9.072   12.030  1.91
 -14.621   -9.913   11.173  1.82
 -17.793   -5.147   13.167  0.60
 -20.091   -5.590   11.957  1.39
 -19.172   -7.274   10.791  1.49
 -17.961   -6.317   11.050  1.49
 -17.493   -7.809   12.985  1.49
 -18.397   -8.838   12.213  1.49
 -16.926   -9.068   10.539  1.49
 -16.301   -7.649   10.773  1.49
 -14.979   -8.371   12.446  1.10
 -15.884   -9.620   12.734  1.10
 -14.295   -9.418   10.508  0.60
 -13.949  -10.231   11.662  0.60
 -15.089  -10.590   10.836  0.60
 -19.591   -7.460   14.493  1.82
 -20.257   -8.422   15.366  1.91
 -21.414   -7.746   16.097  1.91
 -22.493   -8.301   16.265  1.66
 -19.273   -9.034   16.357  1.91
 -18.214   -9.891   15.738  1.91
 -18.816   -7.151   14.698  0.60
 -20.622   -9.142   14.810  1.39
 -18.841   -8.317   16.848  1.49
 -19.768   -9.569   16.996  1.49
 -15.419  -11.026   14.781  0.60
 -16.870   -9.761   15.675  1.91
 -19.300  -11.400   14.982  0.60
 -17.339  -12.423   14.173  1.36
 -17.399  -11.624   14.646  1.91
 -18.510  -11.074   15.085  1.82
 -16.378  -10.851   14.987  1.82
 -16.367   -9.064   16.032  1.41
 -21.178   -6.519   16.538  1.82
 -22.208   -5.716   17.192  1.91
 -23.479   -5.667   16.337  1.91
 -24.593   -5.922   16.792  1.66
 -21.668   -4.311   17.431  1.91
 -22.575   -3.309   18.110  1.91
 -23.471   -2.547   17.366  1.91
 -22.540   -3.118   19.476  1.91
 -24.292   -1.614   17.958  1.91
 -23.364   -2.183   20.080  1.91
 -24.244   -1.429   19.323  1.91
 -20.393   -6.185   16.437  0.60
 -22.424   -6.122   18.058  1.39
 -20.860   -4.388   17.962  1.49
 -21.410   -3.943   16.571  1.49
 -23.515   -2.671   16.445  1.46
 -21.957   -3.621   19.997  1.46
 -24.876   -1.111   17.439  1.46
 -23.326   -2.060   21.001  1.46
 -24.798   -0.805   19.731  1.46
 -23.251   -5.308   15.087  1.82
 -24.295   -5.049   14.113  1.91
 -25.014   -6.350   13.769  1.91
 -26.194   -6.337   13.417  1.66
 -23.714   -4.432   12.840  1.91
 -23.376   -2.968   13.020  1.91
 -23.887   -2.382   13.998  1.66
 -22.618   -2.414   12.202  1.66
 -22.434   -5.223   14.835  0.60
 -24.941   -4.423   14.500  1.39
 -22.911   -4.916   12.589  1.49
 -24.355   -4.525   12.119  1.49
 -24.264   -7.439   13.872  1.82
 -24.780   -8.770   13.588  1.91
 -25.422   -9.386   14.831  1.91
 -25.908  -10.524   14.788  1.66
 -23.669   -9.666   13.065  1.91
 -23.444   -7.356   14.115  0.60
 -25.466   -8.694   12.893  1.39
 -22.989   -9.759   13.737  1.49
 -24.029  -10.531   12.853  1.49
 -23.288   -9.276   12.276  1.49
 -25.397   -8.614   15.912  1.82
 -25.889   -9.026   17.205  1.91
 -25.061  -10.119   17.845  1.91
 -25.578  -10.945   18.602  1.66
 -25.068   -7.824   15.837  0.60
 -25.903   -8.257   17.795  1.39
 -26.802   -9.341   17.108  1.39
 -23.753  -10.148   17.554  1.82
 -22.942  -11.249   18.093  1.91
 -22.160  -10.820   19.330  1.91
 -21.147  -10.140   19.194  1.66
 -21.999  -11.747   16.999  1.91
 -22.722  -12.382   15.827  1.91
 -21.874  -12.688   14.615  1.91
 -21.051  -11.850   14.186  1.66
 -22.053  -13.806   14.071  1.66
 -23.396   -9.537   17.066  0.60
 -23.543  -11.983   18.343  1.39
 -21.471  -11.000   16.675  1.49
 -21.388  -12.396   17.381  1.49
 -23.127  -13.210   16.130  1.49
 -23.440  -11.791   15.554  1.49
 -22.596  -11.194   20.525  1.82
 -22.027  -10.678   21.764  1.91
 -21.459  -11.761   22.668  1.91
 -22.013  -12.856   22.758  1.66
 -23.099   -9.913   22.566  1.91
 -23.784   -8.793   21.800  1.91
 -23.147   -7.604   21.582  1.91
 -25.073   -8.947   21.304  1.91
 -23.727   -6.564   20.890  1.91
 -25.668   -7.918   20.597  1.91
 -25.010   -6.721   20.383  1.91
 -23.239  -11.762   20.571  0.60
 -21.306  -10.054   21.536  1.39
 -23.773  -10.543   22.862  1.49
 -22.682   -9.536   23.358  1.49
 -22.287   -7.491   21.916  1.46
 -25.535   -9.741   21.446  1.46
 -23.264   -5.768   20.763  1.46
 -26.528   -8.033   20.260  1.46
 -25.419   -6.035   19.907  1.46
 -20.354  -11.437   23.357  1.82
 -19.871  -12.349   24.399  1.91
 -20.736  -12.160   25.642  1.91
 -20.950  -11.026   26.091  1.66
 -18.394  -12.121   24.673  1.91
 -19.935  -10.706   23.189  0.60
 -19.986  -13.268   24.080  1.39
 -17.892  -12.268   23.868  1.49
 -18.259  -11.220   24.974  1.49
 -18.096  -12.732   25.351  1.49
 -21.293  -13.229   26.183  1.82
 -22.086  -13.131   27.404  1.91
 -21.292  -13.129   28.703  1.91
 -21.839  -12.780   29.754  1.66
 -22.891  -14.445   27.363  1.91
 -21.911  -15.399   26.753  1.91
 -21.277  -14.602   25.639  1.91
 -22.686  -12.357   27.365  1.39
 -23.150  -14.729   28.254  1.49
 -23.685  -14.355   26.813  1.49
 -21.247  -15.678   27.402  1.49
 -22.362  -16.184   26.404  1.49
 -20.371  -14.901   25.464  1.39
 -21.797  -14.663   24.823  1.39
 -20.034  -13.517   28.661  1.82
 -19.142  -13.621   29.803  1.91
 -17.721  -13.726   29.243  1.91
 -17.606  -13.925   28.021  1.66
 -19.473  -14.807   30.700  1.91
 -19.196  -16.056   30.080  1.72
 -19.713  -13.727   27.891  0.60
 -19.211  -12.798   30.331  1.39
 -18.957  -14.738   31.519  1.39
 -20.413  -14.772   30.938  1.39
 -18.767  -16.666   30.743  0.00
 -16.703  -13.587   30.093  1.82
 -15.330  -13.633   29.601  1.91
 -14.924  -15.073   29.338  1.91
 -14.184  -15.307   28.384  1.66
 -14.368  -12.921   30.572  1.91
 -14.558  -11.410   30.475  1.91
 -14.135  -10.728   29.349  1.91
 -15.160  -10.708   31.499  1.91
 -14.326   -9.369   29.222  1.91
 -15.347   -9.344   31.394  1.91
 -14.945   -8.683   30.250  1.91
 -16.857  -13.470   30.932  0.60
 -15.303  -13.154   28.747  1.39
 -14.542  -13.215   31.480  1.49
 -13.451  -13.150   30.350  1.49
 -13.715  -11.195   28.664  1.46
 -15.442  -11.156   32.264  1.46
 -14.042   -8.920   28.459  1.46
 -15.742   -8.872   32.090  1.46
 -15.094   -7.768   30.169  1.46
 -15.402  -16.036   30.130  1.82
 -15.124  -17.432   29.847  1.91
 -16.250  -18.044   29.013  1.91
 -17.072  -18.825   29.483  1.66
 -14.941  -18.269   31.110  1.91
 -14.406  -19.649   30.739  1.91
 -15.879  -15.826   30.815  0.60
 -14.295  -17.479   29.326  1.39
 -14.319  -17.828   31.709  1.49
 -15.791  -18.360   31.568  1.49
 -13.738  -19.817   29.719  1.66
 -14.710  -20.629   31.570  1.82
 -14.437  -21.429   31.409  0.60
 -15.180  -20.469   32.271  0.60
 -16.274  -17.653   27.748  1.82
 -17.327  -18.131   26.858  1.91
 -16.760  -18.274   25.461  1.91
 -15.733  -17.659   25.177  1.66
 -18.511  -17.172   26.860  1.91
 -18.120  -15.954   26.250  1.72
 -15.670  -17.117   27.451  0.60
 -17.631  -19.010   27.169  1.39
 -19.253  -17.562   26.372  1.39
 -18.800  -17.005   27.771  1.39
 -17.964  -15.263   26.954  0.00
 -17.387  -19.063   24.598  1.82
 -16.890  -19.254   23.243  1.91
 -16.907  -17.976   22.419  1.91
 -16.050  -17.730   21.578  1.66
 -17.727  -20.343   22.550  1.91
 -17.135  -21.734   22.704  1.91
 -18.133  -22.832   22.397  1.91
 -19.124  -22.555   21.691  1.66
 -17.926  -23.972   22.862  1.66
 -18.103  -19.471   24.845  0.60
 -15.963  -19.570   23.299  1.39
 -18.622  -20.339   22.924  1.49
 -17.799  -20.133   21.605  1.49
 -16.373  -21.821   22.108  1.49
 -16.813  -21.842   23.612  1.49
 -17.918  -17.147   22.642  1.82
 -18.095  -15.926   21.875  1.91
 -16.937  -14.969   22.106  1.91
 -16.436  -14.316   21.195  1.66
 -19.426  -15.286   22.286  1.91
 -20.656  -16.102   21.931  1.91
 -21.125  -17.071   22.989  1.91
 -20.343  -17.520   23.852  1.66
 -22.330  -17.425   22.969  1.66
 -18.487  -17.339   23.259  0.60
 -18.133  -16.152   20.923  1.39
 -19.417  -15.141   23.245  1.49
 -19.498  -14.417   21.859  1.49
 -21.382  -15.491   21.733  1.49
 -20.467  -16.603   21.121  1.49
 -16.508  -14.875   23.359  1.82
 -15.391  -14.019   23.748  1.91
 -14.110  -14.600   23.157  1.91
 -13.260  -13.874   22.651  1.66
 -15.293  -13.883   25.255  1.91
 -16.905  -15.336   23.967  0.60
 -15.533  -13.129   23.365  1.39
 -15.144  -14.748   25.646  1.49
 -16.112  -13.516   25.597  1.49
 -14.564  -13.301   25.478  1.49
 -14.013  -15.928   23.217  1.82
 -12.872  -16.620   22.621  1.91
 -12.767  -16.357   21.129  1.91
 -11.669  -16.184   20.593  1.66
 -12.940  -18.127   22.919  1.91
 -11.680  -18.856   22.494  1.91
 -11.755  -20.349   22.726  1.91
 -11.827  -20.672   24.142  1.82
 -10.810  -20.797   24.977  1.91
  -9.568  -20.623   24.541  1.82
 -11.036  -21.095   26.247  1.82
 -14.627  -16.383   23.611  0.60
 -12.059  -16.270   23.043  1.39
 -13.078  -18.258   23.870  1.49
 -13.701  -18.509   22.453  1.49
 -11.522  -18.690   21.552  1.49
 -10.926  -18.498   22.989  1.49
 -12.538  -20.703   22.277  1.39
 -10.972  -20.772   22.340  1.39
 -12.612  -20.796   24.469  0.60
  -9.426  -20.429   23.716  0.60
  -8.907  -20.704   25.085  0.60
 -11.842  -21.207   26.525  0.60
 -10.378  -21.177   26.793  0.60
 -13.886  -16.294   20.405  1.82
 -13.837  -16.035   18.973  1.91
 -13.777  -14.549   18.656  1.91
 -13.778  -14.134   17.492  1.66
 -15.056  -16.654   18.272  1.91
 -15.227  -18.141   18.480  1.91
 -16.510  -18.667   17.852  1.91
 -17.723  -17.875   18.325  1.91
 -18.923  -18.743   18.477  1.82
 -14.647  -16.409   20.789  0.60
 -13.029  -16.458   18.613  1.39
 -15.855  -16.205   18.589  1.49
 -14.984  -16.483   17.320  1.49
 -14.470  -18.606   18.092  1.49
 -15.238  -18.330   19.431  1.49
 -16.444  -18.607   16.887  1.49
 -16.624  -19.601   18.088  1.49
 -17.520  -17.456   19.176  1.10
 -17.916  -17.171   17.685  1.10
 -19.106  -19.134   17.699  0.60
 -18.761  -19.367   19.091  0.60
 -19.617  -18.249   18.733  0.60
 -13.716  -13.734   19.716  1.82
 -13.561  -12.314   19.516  1.91
 -14.814  -11.511   19.267  1.91
 -14.739  -10.471   18.590  1.66
 -13.769  -14.055   20.512  0.60
 -13.120  -11.948   20.299  1.39
 -12.965  -12.181   18.763  1.39
 -15.960  -11.938   19.802  1.82
 -17.199  -11.181   19.559  1.91
 -17.274   -9.896   20.379  1.91
 -16.398   -9.577   21.182  1.66
 -18.411  -12.070   19.813  1.91
 -18.641  -13.034   18.689  1.91
 -17.816  -13.230   17.614  1.91
 -19.746  -13.925   18.521  1.91
 -18.344  -14.194   16.784  1.82
 -19.528  -14.635   17.315  1.91
 -20.899  -14.198   19.258  1.91
 -20.426  -15.597   16.845  1.91
 -21.789  -15.155   18.786  1.91
 -21.546  -15.842   17.591  1.91
 -15.975  -12.650   20.284  0.60
 -17.209  -10.930   18.613  1.39
 -18.280  -12.564   20.637  1.49
 -19.198  -11.512   19.921  1.49
 -17.017  -12.777   17.465  1.41
 -17.989  -14.474   16.052  0.60
 -21.069  -13.747   20.053  1.46
 -20.266  -16.055   16.052  1.46
 -22.559  -15.342   19.272  1.46
 -22.159  -16.478   17.297  1.46
 -18.329   -9.117   20.142  1.82
 -18.456   -7.773   20.688  1.91
 -18.588   -7.815   22.211  1.91
 -19.151   -8.776   22.731  1.66
 -19.646   -7.050   20.057  1.91
 -20.095   -5.501   20.852  2.00
 -18.962   -9.421   19.644  0.60
 -17.642   -7.274   20.466  1.39
 -19.440   -6.871   19.125  1.39
 -20.413   -7.643   20.078  1.39
 -19.431   -4.792   20.608  0.60
 -18.065   -6.796   22.884  1.82
 -17.966   -6.786   24.344  1.91
 -19.031   -5.937   25.018  1.91
 -19.007   -5.668   26.227  1.66
 -16.552   -6.321   24.763  1.91
 -15.406   -7.191   24.238  1.91
 -14.069   -6.717   24.791  1.91
 -15.621   -8.668   24.571  1.91
 -17.774   -6.116   22.446  0.60
 -18.080   -7.708   24.656  1.39
 -16.420   -5.414   24.448  1.49
 -16.507   -6.303   25.732  1.49
 -15.380   -7.102   23.263  1.49
 -13.925   -5.803   24.538  1.49
 -14.075   -6.788   25.748  1.49
 -13.364   -7.263   24.433  1.49
 -16.483   -8.945   24.251  1.49
 -14.939   -9.194   24.148  1.49
 -15.577   -8.791   25.522  1.49
 -20.022   -5.502   24.231  1.82
 -21.040   -4.604   24.758  1.91
 -21.754   -5.147   25.987  1.91
 -22.042   -4.400   26.931  1.66
 -22.093   -4.292   23.682  1.91
 -23.064   -3.211   24.124  1.91
 -22.733   -1.867   24.050  1.91
 -24.324   -3.541   24.620  1.91
 -23.616   -0.879   24.451  1.91
 -25.209   -2.563   25.021  1.91
 -24.859   -1.237   24.934  1.91
 -25.738   -0.252   25.342  1.72
 -20.059   -5.755   23.410  0.60
 -20.604   -3.762   25.008  1.39
 -21.644   -4.004   22.872  1.49
 -22.587   -5.101   23.478  1.49
 -21.898   -1.623   23.722  1.46
 -24.572   -4.436   24.683  1.46
 -23.373    0.017   24.395  1.46
 -26.045   -2.802   25.352  1.46
 -25.892   -0.340   26.324  0.00
 -22.050   -6.449   25.952  1.82
 -22.835   -7.046   27.024  1.91
 -21.958   -7.233   28.258  1.91
 -22.511   -7.497   29.328  1.66
 -23.474   -8.371   26.610  1.91
 -24.671   -8.208   25.690  1.91
 -25.322   -7.140   25.689  1.66
 -24.976   -9.156   24.946  1.66
 -21.777   -6.935   25.297  0.60
 -23.554   -6.422   27.255  1.39
 -22.807   -8.915   26.163  1.49
 -23.754   -8.846   27.408  1.49
 -20.634   -7.098   28.116  1.82
 -19.828   -7.195   29.343  1.91
 -19.283   -5.831   29.753  1.91
 -18.305   -5.741   30.508  1.66
 -18.687   -8.218   29.229  1.91
 -19.266   -9.626   29.302  1.91
 -17.862   -8.026   27.967  1.91
 -20.273   -6.962   27.348  0.60
 -20.423   -7.500   30.060  1.39
 -18.093   -8.095   29.999  1.49
 -19.815   -9.705   30.086  1.49
 -19.797   -9.793   28.520  1.49
 -18.551  -10.264   29.345  1.49
 -17.482   -7.144   27.964  1.49
 -17.157   -8.678   27.943  1.49
 -18.424   -8.136   27.197  1.49
 -19.942   -4.787   29.271  1.82
 -19.742   -3.430   29.670  1.91
 -19.184   -2.439   28.710  1.91
 -19.041   -1.246   29.045  1.66
 -20.540   -4.939   28.670  0.60
 -20.599   -3.088   29.969  1.39
 -19.157   -3.440   30.443  1.39
 -18.805   -2.809   27.497  1.82
 -18.078   -1.874   26.647  1.91
 -18.802   -0.568   26.361  1.91
 -19.967   -0.454   25.971  1.66
 -17.681   -2.570   25.335  1.91
 -16.599   -1.588   24.301  2.00
 -18.987   -3.598   27.211  0.60
 -17.247   -1.646   27.114  1.39
 -17.238   -3.406   25.546  1.39
 -18.486   -2.779   24.837  1.39
 -16.676   -1.886   23.346  0.60
 -18.057    0.528   26.572  1.82
 -18.575    1.887   26.475  1.91
 -18.122    2.557   25.187  1.91
 -18.349    3.747   25.021  1.66
 -18.144    2.744   27.671  1.91
 -18.579    2.211   29.024  1.91
 -20.023    1.705   29.006  1.91
 -20.562    1.584   30.422  1.91
 -19.985    0.409   31.137  1.82
 -17.229    0.422   26.775  0.60
 -19.553    1.841   26.468  1.39
 -17.177    2.819   27.666  1.49
 -18.508    3.636   27.559  1.49
 -17.990    1.485   29.284  1.49
 -18.496    2.915   29.686  1.49
 -20.577    2.321   28.499  1.49
 -20.059    0.839   28.570  1.49
 -20.350    2.393   30.914  1.10
 -21.526    1.497   30.391  1.10
 -19.101    0.494   31.181  0.60
 -20.321    0.369   31.961  0.60
 -20.190   -0.336   30.696  0.60
 -17.495    1.781   24.310  1.82
 -17.064    2.197   22.996  1.91
 -18.049    3.102   22.285  1.91
 -17.654    4.134   21.735  1.66
 -17.333    0.969   24.542  0.60
 -16.217    2.662   23.079  1.39
 -16.916    1.409   22.453  1.39
 -19.321    2.720   22.239  1.82
 -20.330    3.570   21.591  1.91
 -20.550    4.938   22.214  1.91
 -21.084    5.807   21.521  1.66
 -21.622    2.739   21.731  1.91
 -21.159    1.331   21.879  1.91
 -19.901    1.442   22.703  1.91
 -20.110    3.675   20.642  1.39
 -22.129    3.018   22.510  1.49
 -22.181    2.836   20.944  1.49
 -21.826    0.793   22.335  1.49
 -20.973    0.934   21.013  1.49
 -20.103    1.472   23.650  1.39
 -19.300    0.700   22.529  1.39
 -20.183    5.199   23.455  1.82
 -20.338    6.494   24.079  1.91
 -19.017    7.245   24.200  1.91
 -18.987    8.321   24.800  1.66
 -20.913    6.355   25.495  1.91
 -21.656    5.080   25.803  1.91
 -22.333    5.057   27.164  1.91
 -22.896    6.092   27.581  1.66
 -22.322    4.008   27.843  1.72
 -19.831    4.564   23.917  0.60
 -20.957    7.030   23.540  1.39
 -20.182    6.439   26.127  1.49
 -21.515    7.100   25.650  1.49
 -22.330    4.940   25.119  1.49
 -21.032    4.339   25.755  1.49
 -22.731    3.978   28.686  0.00
 -17.933    6.697   23.673  1.82
 -16.604    7.196   23.993  1.91
 -15.840    7.666   22.765  1.91
 -15.762    6.916   21.788  1.66
 -15.794    6.089   24.716  1.91
 -16.498    5.671   25.889  1.72
 -14.438    6.617   25.152  1.91
 -18.017    6.034   23.132  0.60
 -16.700    7.956   24.605  1.39
 -15.672    5.325   24.115  1.39
 -13.953    6.927   24.383  1.49
 -14.560    7.344   25.767  1.49
 -13.944    5.916   25.581  1.49
 -17.197    4.988   25.654  0.00
 -15.289    8.876   22.838  1.82
 -14.587    9.507   21.726  1.91
 -13.079    9.504   21.922  1.91
 -12.554   10.091   22.855  1.66
 -15.159   10.922   21.541  1.91
 -16.590   10.700   21.060  1.91
 -17.641   10.466   21.926  1.91
 -16.822   10.711   19.694  1.91
 -18.921   10.260   21.443  1.91
 -18.096   10.509   19.205  1.91
 -19.135   10.283   20.082  1.91
 -20.388   10.086   19.552  1.72
 -15.352    9.308   23.579  0.60
 -14.786    8.994   20.915  1.39
 -15.150   11.411   22.378  1.49
 -14.647   11.418   20.883  1.49
 -17.485   10.445   22.843  1.46
 -16.116   10.856   19.106  1.46
 -19.627   10.111   22.029  1.46
 -18.253   10.525   18.288  1.46
 -20.334    9.406   18.824  0.00
 -12.403    8.819   21.010  1.82
 -10.965    8.597   21.047  1.91
 -10.569    7.802   19.813  1.91
 -11.450    7.298   19.099  1.66
 -10.568    7.834   22.304  1.91
  -9.197    8.139   22.864  1.91
 -12.844    8.482   20.354  0.60
 -10.505    9.462   21.036  1.39
 -11.226    8.019   22.992  1.49
 -10.612    6.884   22.109  1.49
  -8.337    8.701   22.172  1.66
  -9.011    7.751   24.132  1.82
  -8.255    7.889   24.517  0.60
  -9.648    7.364   24.562  0.60
  -9.278    7.656   19.538  1.82
  -8.932    6.997   18.270  1.91
  -8.261    5.647   18.455  1.91
  -7.648    5.133   17.522  1.66
  -8.056    7.957   17.452  1.91
  -6.922    8.571   18.239  1.91
  -6.161    9.408   17.750  1.66
  -6.804    8.134   19.484  1.82
  -8.670    7.935   20.079  0.60
  -9.763    6.852   17.772  1.39
  -7.687    7.475   16.696  1.49
  -8.616    8.668   17.103  1.49
  -7.355    7.548   19.787  0.60
  -6.176    8.435   19.987  0.60
  -8.381    5.070   19.654  1.82
  -7.658    3.885   20.076  1.91
  -7.658    2.757   19.054  1.91
  -6.563    2.191   18.843  1.66
  -8.228    3.381   21.423  1.91
  -8.429    4.755   22.575  2.00
  -8.925    5.428   20.216  0.60
  -6.726    4.146   20.228  1.39
  -9.087    2.955   21.273  1.39
  -7.627    2.722   21.804  1.39
  -7.947    5.559   22.225  0.60
  -8.746    2.348   18.421  1.82
  -8.666    1.155   17.542  1.91
  -7.938    1.444   16.241  1.91
  -7.398    0.575   15.550  1.66
 -10.128    0.800   17.264  1.91
 -10.905    1.601   18.274  1.91
 -10.123    2.883   18.446  1.91
  -8.227    0.419   18.015  1.39
 -10.377    1.048   16.360  1.49
 -10.281   -0.150   17.385  1.49
 -11.801    1.786   17.951  1.49
 -10.970    1.123   19.116  1.49
 -10.282    3.502   17.717  1.39
 -10.326    3.317   19.290  1.39
  -7.919    2.719   15.880  1.82
  -7.253    3.161   14.678  1.91
  -5.758    3.340   14.873  1.91
  -4.937    2.857   14.093  1.66
  -7.848    4.503   14.243  1.91
  -7.384    4.948   12.869  1.91
  -7.205    6.457   12.818  1.91
  -8.400    7.219   13.373  1.91
  -8.051    8.627   13.722  1.82
  -8.314    3.300   16.376  0.60
  -7.405    2.501   13.969  1.39
  -8.815    4.432   14.239  1.49
  -7.604    5.181   14.893  1.49
  -6.541    4.515   12.658  1.49
  -8.035    4.677   12.204  1.49
  -6.414    6.699   13.325  1.49
  -7.059    6.726   11.898  1.49
  -9.111    7.220   12.715  1.10
  -8.727    6.766   14.166  1.10
  -7.327    8.634   14.240  0.60
  -7.886    9.085   12.977  0.60
  -8.730    9.003   14.157  0.60
  -5.357    4.069   15.920  1.82
  -3.916    4.354   16.005  1.91
  -3.165    3.372   16.900  1.91
  -1.941    3.223   16.815  1.66
  -3.702    5.808   16.474  1.91
  -4.230    6.796   15.433  1.91
  -4.373    6.067   17.811  1.91
  -5.911    4.354   16.512  0.60
  -3.544    4.275   15.101  1.39
  -2.739    5.959   16.579  1.49
  -3.803    6.631   14.590  1.49
  -5.179    6.684   15.338  1.49
  -4.042    7.693   15.718  1.49
  -4.072    5.419   18.451  1.49
  -4.147    6.948   18.117  1.49
  -5.326    5.998   17.710  1.49
  -3.892    2.672   17.745  1.82
  -3.384    1.703   18.704  1.91
  -2.527    2.385   19.768  1.91
  -2.176    3.564   19.634  1.66
  -2.582    0.622   17.977  1.91
  -3.394   -0.105   16.890  1.91
  -2.514   -1.141   16.210  1.91
  -4.640   -0.726   17.486  1.91
  -4.742    2.798   17.729  0.60
  -4.147    1.278   19.148  1.39
  -1.803    1.030   17.568  1.49
  -2.270   -0.029   18.625  1.49
  -3.668    0.553   16.219  1.49
  -1.733   -0.713   15.852  1.49
  -2.249   -1.806   16.851  1.49
  -3.004   -1.560   15.499  1.49
  -5.162   -0.045   17.917  1.49
  -5.159   -1.133   16.789  1.49
  -4.390   -1.393   18.129  1.49
  -2.215    1.606   20.798  1.82
  -1.260    1.972   21.823  1.91
   0.018    1.170   21.575  1.91
  -0.032   -0.001   21.196  1.66
  -1.833    1.711   23.218  1.91
  -2.949    2.692   23.553  1.91
  -2.621    3.935   24.072  1.91
  -4.272    2.362   23.342  1.91
  -3.632    4.831   24.385  1.91
  -5.293    3.249   23.648  1.91
  -4.952    4.485   24.174  1.91
  -2.601    0.841   20.859  0.60
  -1.055    2.927   21.739  1.39
  -2.177    0.805   23.259  1.49
  -1.124    1.792   23.877  1.49
  -1.730    4.165   24.210  1.46
  -4.483    1.530   22.989  1.46
  -3.421    5.666   24.737  1.46
  -6.183    3.021   23.505  1.46
  -5.624    5.091   24.389  1.46
   1.142    1.828   21.796  1.82
   2.436    1.147   21.692  1.91
   2.583    0.468   20.340  1.91
   3.168   -0.601   20.172  1.66
   2.603    0.161   22.861  1.91
   2.129    0.788   24.166  1.91
   1.115    2.661   22.003  0.60
   3.140    1.825   21.767  1.39
   2.090   -0.642   22.681  1.49
   3.537   -0.090   22.942  1.49
   0.982    0.634   24.561  1.66
   2.986    1.535   24.855  1.82
   2.735    1.914   25.585  0.60
   3.790    1.639   24.571  0.60
   2.026    1.129   19.323  1.82
   1.999    0.575   17.975  1.91
   1.448   -0.835   17.911  1.91
   1.727   -1.540   16.922  1.66
   3.427    0.537   17.397  1.91
   4.097    1.905   17.382  1.91
   5.471    1.829   16.740  1.91
   5.499    1.734   15.493  1.66
   6.462    1.847   17.497  1.66
   1.673    1.901   19.467  0.60
   1.447    1.154   17.408  1.39
   3.965   -0.073   17.924  1.49
   3.392    0.192   16.490  1.49
   3.544    2.531   16.888  1.49
   4.183    2.233   18.291  1.49
   0.687   -1.336   18.896  1.82
   0.420   -2.776   18.717  1.91
  -0.861   -3.301   19.320  1.91
  -1.250   -4.436   18.995  1.66
   1.652   -3.564   19.241  1.91
   1.567   -4.923   18.782  1.72
   1.704   -3.599   20.756  1.91
   0.389   -0.871   19.554  0.60
   0.368   -2.938   17.752  1.39
   2.472   -3.153   18.895  1.39
   1.757   -2.702   21.095  1.49
   0.912   -4.023   21.094  1.49
   2.478   -4.093   21.038  1.49
   2.461   -5.374   18.865  0.00
  -1.581   -2.573   20.165  1.82
  -2.790   -3.157   20.759  1.91
  -3.748   -2.110   21.316  1.91
  -3.467   -0.917   21.421  1.66
  -2.413   -4.149   21.865  1.91
  -3.355   -5.334   21.927  1.91
  -1.342   -1.771   20.363  0.60
  -3.261   -3.653   20.057  1.39
  -1.510   -4.468   21.711  1.49
  -2.424   -3.690   22.720  1.49
  -4.326   -5.402   21.176  1.66
  -3.104   -6.297   22.802  1.82
  -3.623   -6.981   22.850  0.60
  -2.422   -6.238   23.324  0.60
  -4.952   -2.565   21.684  1.82
  -5.860   -1.689   22.439  1.91
  -6.786   -2.542   23.294  1.91
  -6.798   -3.765   23.147  1.66
  -6.556   -0.721   21.508  1.91
  -7.611   -1.287   20.617  1.91
  -7.473   -2.141   19.570  1.91
  -9.011   -1.002   20.734  1.91
  -8.710   -2.414   19.017  1.82
  -9.667   -1.727   19.712  1.91
  -9.775   -0.216   21.594  1.91
 -11.051   -1.669   19.543  1.91
 -11.146   -0.166   21.422  1.91
 -11.776   -0.892   20.401  1.91
  -5.193   -3.365   21.480  0.60
  -5.309   -1.157   23.049  1.39
  -6.959   -0.022   22.047  1.49
  -5.883   -0.303   20.949  1.49
  -6.666   -2.491   19.270  1.41
  -8.854   -2.930   18.345  0.60
  -9.367    0.267   22.275  1.46
 -11.469   -2.149   18.863  1.46
 -11.658    0.359   21.993  1.46
 -12.700   -0.843   20.306  1.46
  -7.490   -1.975   24.267  1.82
  -8.215   -2.812   25.239  1.91
  -9.131   -3.842   24.603  1.91
  -9.067   -5.001   24.993  1.66
  -9.010   -1.777   26.058  1.91
  -8.109   -0.565   26.032  1.91
  -7.612   -0.543   24.596  1.91
  -7.572   -3.264   25.823  1.39
  -9.867   -1.585   25.644  1.49
  -9.157   -2.085   26.965  1.49
  -8.602    0.242   26.246  1.49
  -7.373   -0.663   26.656  1.49
  -8.248   -0.102   24.012  1.39
  -6.755   -0.094   24.529  1.39
  -9.966   -3.477   23.631  1.82
 -10.926   -4.460   23.127  1.91
 -10.207   -5.595   22.405  1.91
 -10.623   -6.751   22.449  1.66
 -11.951   -3.816   22.189  1.91
 -12.674   -4.903   21.397  1.91
 -12.919   -2.971   23.002  1.91
  -9.940   -2.682   23.306  0.60
 -11.407   -4.838   23.892  1.39
 -11.477   -3.233   21.559  1.49
 -12.034   -5.413   20.894  1.49
 -13.140   -5.483   22.002  1.49
 -13.302   -4.496   20.795  1.49
 -12.427   -2.315   23.503  1.49
 -13.531   -2.528   22.411  1.49
 -13.407   -3.534   23.607  1.49
  -9.101   -5.242   21.736  1.82
  -8.331   -6.285   21.048  1.91
  -7.689   -7.221   22.059  1.91
  -7.373   -8.374   21.766  1.66
  -7.305   -5.658   20.119  1.91
  -8.849   -4.422   21.710  0.60
  -8.952   -6.811   20.502  1.39
  -6.685   -5.135   20.633  1.49
  -6.831   -6.350   19.652  1.49
  -7.752   -5.092   19.485  1.49
  -7.515   -6.725   23.284  1.82
  -6.984   -7.558   24.354  1.91
  -8.127   -8.246   25.098  1.91
  -7.936   -8.837   26.168  1.66
  -6.114   -6.773   25.317  1.91
  -7.719   -5.905   23.443  0.60
  -6.428   -8.255   23.944  1.39
  -5.399   -6.351   24.833  1.49
  -5.746   -7.369   25.974  1.49
  -6.643   -6.103   25.753  1.49
  -9.328   -8.161   24.514  1.82
 -10.494   -8.825   25.056  1.91
 -11.218   -8.179   26.221  1.91
 -12.109   -8.809   26.814  1.66
  -9.409   -7.698   23.793  0.60
 -11.134   -8.934   24.336  1.39
 -10.223   -9.714   25.335  1.39
 -10.888   -6.941   26.574  1.82
 -11.524   -6.226   27.682  1.91
 -12.298   -5.028   27.167  1.91
 -11.862   -4.321   26.267  1.66
 -10.444   -5.763   28.678  1.91
 -10.952   -5.618   30.073  1.91
 -10.270   -6.539   26.130  0.60
 -12.143   -6.832   28.140  1.39
  -9.716   -6.404   28.672  1.49
 -10.089   -4.910   28.382  1.49
 -10.776   -6.352   31.195  1.91
 -12.073   -3.976   29.881  0.60
 -12.667   -4.104   32.162  1.36
 -12.110   -4.685   31.694  1.91
 -11.794   -4.589   30.417  1.82
 -11.505   -5.745   32.195  1.82
 -10.261   -7.122   31.277  1.41
 -13.479   -4.764   27.712  1.82
 -14.270   -3.619   27.267  1.91
 -13.572   -2.287   27.529  1.91
 -12.734   -2.190   28.427  1.66
 -15.528   -3.709   28.128  1.91
 -15.219   -4.652   29.243  1.91
 -14.131   -5.552   28.765  1.91
 -14.497   -3.706   26.318  1.39
 -15.761   -2.835   28.479  1.49
 -16.275   -4.041   27.604  1.49
 -14.930   -4.161   30.029  1.49
 -16.006   -5.169   29.475  1.49
 -13.509   -5.759   29.480  1.39
 -14.492   -6.379   28.409  1.39
 -13.948   -1.310   26.724  1.82
 -13.613    0.092   26.885  1.91
 -14.327    0.601   28.133  1.91
 -15.496    0.271   28.397  1.66
 -14.003    0.897   25.646  1.91
 -13.843    2.687   25.765  2.00
 -14.432   -1.524   26.047  0.60
 -12.645    0.172   27.022  1.39
 -13.457    0.594   24.905  1.39
 -14.925    0.690   25.429  1.39
 -14.163    2.994   26.663  0.60
 -13.630    1.395   28.933  1.82
 -14.237    1.887   30.175  1.91
 -14.596    3.375   30.084  1.91
 -14.992    3.952   31.103  1.66
 -13.316    1.668   31.386  1.91
 -11.959    2.368   31.316  1.91
 -13.131    0.174   31.643  1.91
 -11.184    2.267   32.627  1.91
 -12.826    1.620   28.725  0.60
 -15.064    1.384   30.328  1.39
 -13.784    2.033   32.165  1.49
 -11.433    1.972   30.605  1.49
 -12.095    3.304   31.100  1.49
 -13.989   -0.255   31.672  1.49
 -12.606   -0.209   30.937  1.49
 -12.681    0.047   32.480  1.49
 -11.714    2.627   33.342  1.49
 -10.985    1.346   32.810  1.49
 -10.365    2.763   32.555  1.49
 -14.433    3.932   28.900  1.82
 -14.690    5.259   28.411  1.91
 -13.821    6.367   28.955  1.91
 -14.304    7.455   29.309  1.66
 -14.110    3.400   28.307  0.60
 -14.594    5.248   27.446  1.39
 -15.614    5.478   28.606  1.39
 -12.512    6.134   29.042  1.82
 -11.629    6.936   29.878  1.91
 -11.316    8.303   29.316  1.91
 -10.665    9.091   30.024  1.66
 -10.342    6.150   30.182  1.91
  -9.148    6.074   28.833  2.00
 -12.176    5.487   28.587  0.60
 -12.089    7.074   30.733  1.39
  -9.909    6.554   30.951  1.39
 -10.586    5.244   30.426  1.39
  -8.925    7.000   28.529  0.60
 -11.769    8.622   28.112  1.82
 -11.553    9.970   27.596  1.91
 -12.811   10.826   27.690  1.91
 -12.835   11.920   27.111  1.66
 -11.110    9.958   26.133  1.91
 -12.018    9.217   25.331  1.72
 -12.187    8.039   27.638  0.60
 -10.849   10.396   28.129  1.39
 -11.058   10.869   25.804  1.39
 -10.227    9.564   26.067  1.39
 -12.103    9.653   24.436  0.00
 -13.810   10.345   28.395  1.82
 -15.095   11.004   28.580  1.91
 -15.214   11.711   29.918  1.91
 -14.848   11.190   30.967  1.66
 -16.239    9.978   28.468  1.91
 -16.475    9.458   27.054  1.91
 -16.800   10.551   26.059  1.91
 -17.769   11.302   26.312  1.66
 -16.084   10.678   25.043  1.72
 -13.696    9.582   28.776  0.60
 -15.206   11.669   27.868  1.39
 -16.039    9.226   29.046  1.49
 -17.056   10.388   28.790  1.49
 -15.682    8.986   26.756  1.49
 -17.207    8.821   27.072  1.49
 -15.349   10.102   24.901  0.00
 -15.777   12.916   29.927  1.82
 -16.027   13.619   31.179  1.91
 -16.810   12.756   32.167  1.91
 -17.761   12.125   31.710  1.66
 -16.922   14.790   30.781  1.91
 -16.886   14.877   29.311  1.91
 -16.200   13.677   28.751  1.91
 -15.189   13.937   31.577  1.39
 -17.830   14.640   31.088  1.49
 -16.595   15.614   31.176  1.49
 -17.790   14.929   28.964  1.49
 -16.413   15.680   29.043  1.49
 -16.808   13.157   28.203  1.39
 -15.436   13.937   28.213  1.39
 -16.432   12.756   33.434  1.82
 -17.096   12.051   34.506  1.91
 -17.243   10.563   34.235  1.91
 -18.213    9.945   34.674  1.66
 -18.510   12.626   34.747  1.91
 -18.429   14.097   35.116  1.91
 -15.733   13.214   33.638  0.60
 -16.571   12.167   35.326  1.39
 -19.044   12.521   33.944  1.49
 -18.942   12.135   35.463  1.49
 -17.709   14.491   36.023  1.66
 -19.173   14.913   34.382  1.82
 -19.162   15.759   34.535  0.60
 -19.666   14.596   33.753  0.60
 -16.295    9.958   33.515  1.82
 -16.541    8.547   33.174  1.91
 -16.553    7.679   34.423  1.91
 -17.235    6.647   34.461  1.66
 -15.526    8.080   32.151  1.91
 -14.130    7.754   32.634  1.91
 -13.169    8.737   32.731  1.91
 -13.797    6.452   32.973  1.91
 -11.884    8.446   33.151  1.91
 -12.520    6.144   33.409  1.91
 -11.558    7.143   33.455  1.91
 -15.583   10.368   33.264  0.60
 -17.429    8.489   32.761  1.39
 -15.882    7.288   31.718  1.49
 -15.451    8.768   31.472  1.49
 -13.388    9.613   32.511  1.46
 -14.436    5.780   32.907  1.46
 -11.248    9.121   33.226  1.46
 -12.308    5.277   33.668  1.46
 -10.685    6.930   33.694  1.46
 -15.814    8.097   35.446  1.82
 -15.736    7.324   36.684  1.91
 -17.116    7.057   37.259  1.91
 -17.421    5.980   37.763  1.66
 -14.880    8.049   37.745  1.91
 -13.458    8.118   37.259  1.91
 -12.765    9.210   36.845  1.91
 -12.569    6.992   37.146  1.91
 -11.484    8.839   36.482  1.82
 -11.349    7.478   36.659  1.91
 -12.702    5.633   37.417  1.91
 -10.274    6.626   36.437  1.91
 -11.634    4.783   37.197  1.91
 -10.431    5.288   36.710  1.91
 -15.376    8.834   35.378  0.60
 -15.314    6.463   36.483  1.39
 -15.224    8.944   37.890  1.49
 -14.920    7.568   38.586  1.49
 -13.101   10.077   36.811  1.41
 -10.872    9.368   36.192  0.60
 -13.507    5.299   37.744  1.46
  -9.467    6.953   36.111  1.46
 -11.718    3.874   37.376  1.46
  -9.719    4.708   36.566  1.46
 -17.943    8.100   37.166  1.82
 -19.285    7.974   37.700  1.91
 -20.303    7.613   36.627  1.91
 -21.270    6.915   36.936  1.66
 -19.651    9.284   38.424  1.91
 -18.951    9.413   39.772  1.91
 -19.052    8.506   40.617  1.66
 -18.285   10.440   40.005  1.66
 -17.685    8.832   36.796  0.60
 -19.278    7.253   38.365  1.39
 -19.404   10.037   37.864  1.49
 -20.611    9.315   38.560  1.49
 -20.129    8.054   35.388  1.82
 -21.128    7.770   34.360  1.91
 -20.937    6.423   33.674  1.91
 -21.885    5.903   33.063  1.66
 -21.108    8.872   33.303  1.91
 -21.550   10.226   33.829  1.91
 -22.115   10.293   34.935  1.66
 -21.312   11.226   33.117  1.66
 -19.426    8.508   35.188  0.60
 -22.010    7.772   34.785  1.39
 -20.209    8.951   32.949  1.49
 -21.692    8.615   32.571  1.49
 -19.744    5.822   33.730  1.82
 -19.593    4.561   32.985  1.91
 -19.575    3.353   33.901  1.91
 -19.447    2.223   33.421  1.66
 -18.320    4.599   32.147  1.91
 -18.230    5.816   31.234  1.91
 -19.531    5.720   29.980  2.00
 -18.996    7.085   28.930  1.91
 -19.094    6.158   34.182  0.60
 -20.357    4.473   32.377  1.39
 -17.554    4.595   32.740  1.49
 -18.279    3.796   31.604  1.49
 -18.336    6.628   31.756  1.39
 -17.360    5.843   30.805  1.39
 -18.941    7.888   29.452  1.39
 -18.133    6.884   28.559  1.39
 -19.629    7.207   28.218  1.39
 -19.710    3.604   35.201  1.82
 -19.739    2.534   36.185  1.91
 -21.170    2.034   36.379  1.91
 -22.103    2.835   36.251  1.66
 -19.166    2.979   37.540  1.91
 -19.521    4.351   37.750  1.72
 -17.640    2.883   37.547  1.91
 -19.783    4.419   35.465  0.60
 -19.196    1.792   35.848  1.39
 -19.538    2.425   38.258  1.39
 -17.376    1.975   37.377  1.49
 -17.281    3.453   36.863  1.49
 -17.305    3.158   38.402  1.49
 -18.701    4.932   37.730  0.00
 -21.377    0.764   36.685  1.82
 -20.312   -0.234   36.781  1.91
 -19.760   -0.582   35.404  1.91
 -20.464   -0.647   34.399  1.66
 -20.997   -1.436   37.412  1.91
 -22.453   -1.267   37.155  1.91
 -22.702    0.196   36.993  1.91
 -19.594    0.091   37.363  1.39
 -20.674   -2.259   37.013  1.49
 -20.821   -1.465   38.366  1.49
 -22.711   -1.743   36.350  1.49
 -22.969   -1.617   37.898  1.49
 -23.326    0.363   36.269  1.39
 -23.061    0.578   37.810  1.39
 -18.440   -0.756   35.372  1.82
 -17.750   -1.003   34.115  1.91
 -18.164   -2.293   33.414  1.91
 -18.034   -2.306   32.181  1.66
 -16.235   -1.018   34.358  1.91
 -15.696    0.340   34.752  1.91
 -15.895    1.443   33.944  1.91
 -14.983    0.503   35.930  1.91
 -15.397    2.689   34.282  1.91
 -14.490    1.735   36.279  1.91
 -14.681    2.826   35.463  1.91
 -17.989   -0.721   36.104  0.60
 -17.950   -0.257   33.513  1.39
 -16.034   -1.656   35.059  1.49
 -15.789   -1.314   33.549  1.49
 -16.374    1.346   33.152  1.46
 -14.839   -0.227   36.488  1.46
 -15.539    3.422   33.728  1.46
 -14.020    1.833   37.076  1.46
 -14.330    3.654   35.701  1.46
 -18.607   -3.332   34.114  1.82
 -18.845   -4.607   33.435  1.91
 -20.302   -4.812   33.023  1.91
 -20.677   -5.957   32.786  1.66
 -18.362   -5.787   34.297  1.91
 -16.839   -5.733   34.363  1.91
 -16.083   -6.065   33.242  1.91
 -16.170   -5.337   35.512  1.91
 -14.703   -6.021   33.269  1.91
 -14.787   -5.289   35.545  1.91
 -14.060   -5.631   34.429  1.91
 -12.683   -5.576   34.456  1.72
 -18.752   -3.256   34.958  0.60
 -18.308   -4.606   32.616  1.39
 -18.735   -5.724   35.189  1.49
 -18.648   -6.626   33.903  1.49
 -16.516   -6.322   32.460  1.46
 -16.656   -5.101   36.269  1.46
 -14.211   -6.251   32.513  1.46
 -14.349   -5.027   36.322  1.46
 -12.399   -4.654   34.713  0.00
 -21.044   -3.721   32.938  1.82
 -22.437   -3.702   32.528  1.91
 -22.791   -2.561   31.583  1.91
 -22.217   -1.469   31.633  1.66
 -23.354   -3.534   33.745  1.91
 -23.472   -4.657   34.749  1.91
 -24.394   -4.250   35.898  1.91
 -20.676   -2.970   33.141  0.60
 -22.648   -4.552   32.089  1.39
 -23.058   -2.746   34.225  1.49
 -24.245   -3.345   33.413  1.49
 -23.827   -5.447   34.312  1.49
 -22.594   -4.875   35.098  1.49
 -24.363   -4.107   37.799  0.60
 -25.542   -3.846   35.671  1.66
 -23.888   -4.336   37.121  1.82
 -23.086   -4.622   37.234  0.60
 -23.786   -2.816   30.727  1.82
 -24.393   -1.747   29.935  1.91
 -25.894   -1.700   30.249  1.91
 -26.374   -2.590   30.953  1.66
 -24.170   -1.900   28.438  1.91
 -23.022   -1.068   27.904  1.91
 -26.548   -0.743   29.779  1.66
 -24.074   -3.622   30.641  0.60
 -23.996   -0.896   30.217  1.39
 -23.998   -2.833   28.240  1.49
 -24.983   -1.646   27.973  1.49
 -23.020    0.162   27.971  1.66
 -22.015   -1.749   27.356  1.82
 -21.337   -1.329   27.036  0.60
 -22.043   -2.607   27.324  0.60
  34.796   11.916   51.947  1.82
  33.511   12.394   51.439  1.91
  33.364   13.878   51.792  1.91
  33.351   14.210   52.986  1.66
  32.293   11.618   51.956  1.91
  32.411   10.230   51.629  1.72
  31.019   12.100   51.274  1.91
  35.029   11.096   51.828  0.60
  33.526   12.316   50.462  1.10
  32.214   11.727   52.927  1.39
  30.892   13.034   51.456  1.49
  31.093   11.965   50.326  1.49
  30.269   11.604   51.611  1.49
  35.529   12.275   51.674  0.60
  34.968   11.953   52.789  0.60
  32.250   10.087   50.647  0.00
  33.267   14.753   50.799  1.82
  33.261   16.195   51.094  1.91
  32.100   16.578   51.998  1.91
  31.036   15.958   51.995  1.66
  33.099   16.852   49.720  1.91
  33.628   15.827   48.775  1.91
  33.163   14.513   49.345  1.91
  34.112   16.463   51.501  1.39
  32.167   17.047   49.536  1.49
  33.612   17.674   49.665  1.49
  33.271   15.963   47.883  1.49
  34.596   15.862   48.735  1.49
  32.248   14.318   49.084  1.39
  33.736   13.782   49.065  1.39
  32.329   17.633   52.777  1.82
  31.351   18.068   53.760  1.91
  31.669   19.474   54.259  1.91
  32.832   19.749   54.553  1.66
  31.350   17.120   54.950  1.91
  30.842   17.677   56.256  1.91
  31.011   16.639   57.358  1.91
  31.461   17.231   58.621  1.82
  31.858   16.487   59.650  1.91
  31.849   15.163   59.538  1.82
  32.261   17.053   60.780  1.82
  33.069   18.065   52.696  0.60
  30.462   18.067   53.348  1.39
  30.809   16.348   54.720  1.49
  32.256   16.805   55.087  1.49
  31.337   18.480   56.483  1.49
  29.905   17.913   56.170  1.49
  30.165   16.188   57.503  1.39
  31.657   15.974   57.072  1.39
  31.469   18.087   58.698  0.60
  31.588   14.795   58.806  0.60
  32.105   14.673   60.198  0.60
  32.267   17.909   60.854  0.60
  32.516   16.562   61.439  0.60
  30.631   20.291   54.342  1.82
  30.755   21.654   54.842  1.91
  30.690   21.663   56.366  1.91
  30.678   20.593   56.978  1.66
  29.653   22.521   54.225  1.91
  28.379   22.007   54.596  1.72
  29.858   20.008   54.093  0.60
  31.625   22.011   54.564  1.39
  29.741   23.435   54.539  1.39
  29.739   22.522   53.259  1.39
  28.241   21.120   54.159  0.00
  30.637   22.856   56.956  1.82
  30.443   23.014   58.390  1.91
  29.137   23.748   58.694  1.91
  28.952   24.426   59.710  1.66
  31.630   23.753   59.028  1.91
  31.694   23.496   60.522  1.91
  30.720   23.561   56.471  0.60
  30.390   22.121   58.789  1.39
  32.454   23.455   58.613  1.49
  31.541   24.705   58.868  1.49
  31.744   24.437   61.317  1.66
  31.699   22.227   60.923  1.82
  31.739   22.041   61.761  0.60
  31.665   21.593   60.343  0.60
  28.177   23.617   57.794  1.82
  26.850   24.170   57.874  1.91
  26.041   23.621   59.044  1.91
  25.898   22.419   59.265  1.66
  26.083   23.928   56.550  1.91
  24.703   24.545   56.628  1.91
  24.551   25.915   56.503  1.91
  23.564   23.769   56.828  1.91
  23.307   26.518   56.572  1.91
  22.314   24.366   56.900  1.91
  22.185   25.733   56.770  1.91
  20.955   26.343   56.841  1.72
  28.363   23.155   57.092  0.60
  26.937   25.139   57.998  1.39
  26.574   24.320   55.812  1.49
  26.005   22.974   56.389  1.49
  25.304   26.444   56.371  1.46
  23.641   22.846   56.916  1.46
  23.227   27.440   56.488  1.46
  21.558   23.842   57.036  1.46
  20.247   25.682   56.602  0.00
  25.499   24.564   59.813  1.82
  24.584   24.329   60.909  1.91
  23.315   25.139   60.644  1.91
  23.307   26.366   60.657  1.66
  25.135   24.720   62.290  1.91
  26.191   23.831   62.659  1.72
  24.057   24.581   63.356  1.91
  25.709   25.380   59.644  0.60
  24.351   23.377   60.923  1.39
  25.465   25.642   62.269  1.39
  23.313   25.147   63.136  1.49
  23.763   23.668   63.397  1.49
  24.415   24.840   64.208  1.49
  27.081   24.295   62.588  0.00
  22.226   24.430   60.395  1.82
  20.960   25.078   60.116  1.91
  20.071   24.135   59.304  1.91
  20.526   23.046   58.966  1.66
  22.270   23.571   60.399  0.60
  20.519   25.310   60.948  1.39
  21.113   25.895   59.616  1.39
  18.868   24.600   59.030  1.82
  17.913   23.841   58.233  1.91
  18.224   23.854   56.747  1.91
  18.915   24.724   56.213  1.66
  16.604   24.624   58.457  1.91
  17.065   26.037   58.643  1.91
  18.317   25.902   59.477  1.91
  17.832   22.923   58.566  1.39
  16.017   24.548   57.689  1.49
  16.137   24.303   59.245  1.49
  17.259   26.454   57.790  1.49
  16.395   26.564   59.107  1.49
  18.939   26.625   59.297  1.39
  18.109   25.889   60.424  1.39
  17.676   22.864   56.049  1.82
  17.647   22.747   54.597  1.91
  16.269   22.146   54.263  1.91
  15.876   21.200   54.955  1.66
  18.766   21.883   54.008  1.91
  20.177   22.316   54.410  1.91
  18.647   21.800   52.484  1.91
  21.314   21.688   53.620  1.91
  17.302   22.232   56.498  0.60
  17.702   23.644   54.207  1.39
  18.637   20.975   54.354  1.49
  20.238   23.279   54.318  1.49
  20.305   22.105   55.347  1.49
  17.759   21.523   52.246  1.49
  18.827   22.661   52.101  1.49
  19.282   21.163   52.148  1.49
  21.215   21.904   52.690  1.49
  22.153   22.028   53.940  1.49
  21.292   20.734   53.732  1.49
  15.623   22.741   53.288  1.82
  14.331   22.346   52.750  1.91
  14.497   22.102   51.259  1.91
  15.101   22.911   50.557  1.66
  13.232   23.405   52.955  1.91
  11.948   22.946   52.259  1.91
  12.988   23.689   54.429  1.91
  15.999   23.427   52.933  0.60
  14.051   21.511   53.180  1.39
  13.528   24.236   52.530  1.49
  12.138   22.743   51.341  1.49
  11.610   22.162   52.697  1.49
  11.293   23.646   52.304  1.49
  13.802   23.999   54.835  1.49
  12.310   24.364   54.517  1.49
  12.699   22.886   54.867  1.49
  13.984   20.975   50.773  1.82
  13.993   20.693   49.352  1.91
  12.537   20.498   48.915  1.91
  11.968   19.456   49.243  1.66
  14.815   19.456   48.988  1.91
  14.935   19.291   47.480  1.91
  16.199   19.535   49.613  1.91
  13.640   20.401   51.312  0.60
  14.363   21.467   48.879  1.39
  14.360   18.666   49.349  1.49
  14.058   19.242   47.093  1.49
  15.405   20.043   47.113  1.49
  15.417   18.485   47.284  1.49
  16.116   19.644   50.563  1.49
  16.683   18.727   49.423  1.49
  16.673   20.285   49.246  1.49
  11.956   21.483   48.244  1.82
  10.546   21.410   47.830  1.91
  10.341   22.245   46.580  1.91
  10.436   23.476   46.696  1.66
   9.666   21.895   48.973  1.91
   8.178   21.820   48.755  1.91
   7.703   21.460   47.664  1.72
   7.411   22.111   49.709  1.66
  12.415   22.183   48.046  0.60
  10.322   20.478   47.630  1.39
   9.884   21.375   49.763  1.49
   9.898   22.817   49.163  1.49
   8.273   21.225   46.888  0.00
  10.119   21.684   45.399  1.82
   9.867   20.262   45.178  1.91
  11.108   19.382   45.129  1.91
  12.148   19.727   44.552  1.66
   9.217   20.283   43.778  1.91
   9.974   21.389   43.079  1.91
  10.132   22.450   44.133  1.91
   9.233   19.920   45.843  1.39
   9.335   19.435   43.322  1.49
   8.270   20.486   43.832  1.49
  10.838   21.076   42.770  1.49
   9.472   21.727   42.320  1.49
  10.969   22.928   44.023  1.39
   9.399   23.085   44.101  1.39
  10.994   18.199   45.746  1.82
  12.027   17.189   45.503  1.91
  11.642   16.459   44.213  1.91
  10.691   15.680   44.163  1.66
  12.198   16.232   46.669  1.91
  13.592   15.572   46.723  1.91
  13.959   15.188   48.142  1.91
  13.615   14.379   45.772  1.91
  10.331   18.035   46.269  0.60
  12.880   17.649   45.354  1.39
  12.046   16.715   47.497  1.49
  11.524   15.536   46.606  1.49
  14.250   16.227   46.406  1.49
  13.302   14.578   48.488  1.49
  14.821   14.766   48.147  1.49
  13.985   15.975   48.691  1.49
  13.325   14.659   44.900  1.49
  14.508   14.031   45.716  1.49
  13.024   13.697   46.101  1.49
  12.384   16.776   43.171  1.82
  12.112   16.378   41.805  1.91
  12.745   15.027   41.502  1.91
  13.358   14.402   42.362  1.66
  12.617   17.470   40.833  1.91
  13.998   17.751   41.077  1.72
  11.839   18.753   41.062  1.91
  13.084   17.255   43.314  0.60
  11.142   16.295   41.696  1.39
  12.498   17.170   39.907  1.39
  11.964   19.046   41.967  1.49
  12.155   19.431   40.460  1.49
  10.905   18.594   40.902  1.49
  14.269   18.605   40.620  0.00
  12.595   14.556   40.281  1.82
  13.016   13.241   39.794  1.91
  12.554   12.130   40.721  1.91
  13.279   11.222   41.112  1.66
  14.530   13.210   39.533  1.91
  14.785   13.700   38.098  1.91
  16.231   13.862   37.731  1.91
  16.971   14.773   38.585  1.82
  17.938   14.487   39.435  1.91
  18.390   13.261   39.638  1.82
  18.493   15.482   40.124  1.82
  12.211   15.074   39.711  0.60
  12.572   13.098   38.931  1.39
  14.988   13.785   40.166  1.49
  14.868   12.307   39.640  1.49
  14.379   13.071   37.481  1.49
  14.339   14.554   37.981  1.49
  16.658   12.992   37.763  1.39
  16.285   14.182   36.817  1.39
  16.752   15.603   38.530  0.60
  18.050   12.600   39.203  0.60
  19.023   13.123   40.203  0.60
  18.220   16.289   40.010  0.60
  19.125   15.316   40.684  0.60
  11.278   12.247   41.057  1.82
  10.448   11.272   41.730  1.91
   9.089   11.260   41.043  1.91
   8.797   12.025   40.133  1.66
  10.258   11.556   43.236  1.91
   9.386   12.782   43.526  1.91
  11.597   11.682   43.949  1.91
   8.994   12.909   44.977  1.91
  10.900   12.991   40.851  0.60
  10.857   10.389   41.628  1.39
   9.800   10.779   43.620  1.49
   9.869   13.581   43.260  1.49
   8.582   12.730   42.987  1.49
  12.136   10.911   43.756  1.49
  12.049   12.472   43.645  1.49
  11.451   11.740   44.896  1.49
   8.498   12.131   45.243  1.49
   9.784   12.985   45.516  1.49
   8.450   13.691   45.093  1.49
   8.170   10.411   41.463  1.82
   6.780   10.609   41.100  1.91
   6.119   11.365   42.252  1.91
   6.335   11.056   43.421  1.66
   6.049    9.298   40.816  1.91
   4.644    9.405   40.279  1.91
   3.565    9.958   41.179  1.91
   3.665    9.711   42.412  1.66
   2.652   10.663   40.693  1.72
   8.395    9.742   41.953  0.60
   6.742   11.168   40.296  1.39
   6.578    8.792   40.179  1.49
   6.020    8.786   41.639  1.49
   4.673    9.956   39.483  1.49
   4.367    8.517   40.001  1.49
   2.630   10.856   39.774  0.00
   5.272   12.313   41.857  1.82
   4.460   13.035   42.806  1.91
   5.174   14.142   43.554  1.91
   6.260   14.588   43.215  1.66
   5.208   12.499   41.019  0.60
   3.706   13.422   42.333  1.39
   4.108   12.405   43.452  1.39
   4.536   14.598   44.622  1.82
   4.889   15.849   45.286  1.91
   5.441   15.675   46.689  1.91
   4.713   15.365   47.633  1.66
   3.617   16.716   45.328  1.91
   3.077   17.003   43.962  1.91
   1.905   16.449   43.507  1.82
   3.548   17.766   42.951  1.91
   1.670   16.866   42.279  1.91
   2.659   17.666   41.918  1.82
   3.884   14.134   44.940  0.60
   5.561   16.310   44.743  1.39
   2.938   16.260   45.849  1.49
   3.820   17.555   45.771  1.49
   4.333   18.266   42.956  1.41
   0.935   16.636   41.758  1.36
   2.738   18.124   41.029  0.60
   6.747   15.887   46.837  1.82
   7.434   15.628   48.097  1.91
   8.300   16.806   48.534  1.91
   9.028   17.382   47.743  1.66
   8.357   14.407   48.002  1.91
   9.219   14.084   49.227  1.91
   8.352   13.595   50.374  1.91
  10.282   13.043   48.903  1.91
   7.200   16.187   46.169  0.60
   6.762   15.459   48.791  1.39
   7.807   13.630   47.810  1.49
   8.948   14.535   47.245  1.49
   9.669   14.907   49.511  1.49
   7.682   14.253   50.573  1.49
   7.927   12.770   50.127  1.49
   8.900   13.452   51.151  1.49
  10.818   13.352   48.169  1.49
  10.841   12.907   49.673  1.49
   9.858   12.216   48.665  1.49
   8.169   17.124   49.806  1.82
   8.959   18.131   50.490  1.91
   9.826   17.447   51.548  1.91
   9.319   16.672   52.367  1.66
   8.038   19.153   51.138  1.91
   8.641   20.047   52.213  1.91
   7.496   20.711   52.981  1.91
   7.954   21.826   53.814  1.82
   8.253   23.040   53.365  1.91
   8.167   23.383   52.084  1.82
   8.659   23.936   54.263  1.82
   7.574   16.705   50.263  0.60
   9.537   18.583   49.841  1.39
   7.682   19.723   50.439  1.49
   7.290   18.676   51.530  1.49
   9.186   19.519   52.818  1.49
   9.205   20.723   51.806  1.49
   6.836   21.038   52.349  1.39
   7.065   20.049   53.545  1.39
   8.036   21.683   54.658  0.60
   7.908   22.806   51.501  0.60
   8.371   24.181   51.838  0.60
   8.717   23.718   55.093  0.60
   8.862   24.733   54.013  0.60
  11.109   17.761   51.497  1.82
  12.004   17.249   52.532  1.91
  12.551   18.406   53.371  1.91
  13.063   19.368   52.790  1.66
  13.145   16.429   51.924  1.91
  12.661   15.117   51.282  1.91
  14.239   16.137   52.946  1.91
  12.331   14.056   52.314  1.91
  11.412   18.259   50.866  0.60
  11.487   16.661   53.122  1.39
  13.548   16.971   51.213  1.49
  11.871   15.297   50.748  1.49
  13.351   14.780   50.688  1.49
  13.866   15.643   53.680  1.49
  14.933   15.619   52.533  1.49
  14.604   16.964   53.268  1.49
  13.109   13.874   52.845  1.49
  11.622   14.370   52.880  1.49
  12.052   13.253   51.867  1.49
  12.443   18.281   54.690  1.82
  13.039   19.238   55.629  1.91
  14.091   18.505   56.463  1.91
  13.842   17.414   56.989  1.66
  12.017   19.899   56.534  1.91
  10.695   20.335   55.923  1.91
   9.895   21.230   56.844  1.91
  10.407   21.585   57.929  1.66
   8.758   21.602   56.494  1.66
  12.006   17.611   55.007  0.60
  13.489   19.938   55.110  1.39
  11.820   19.284   57.257  1.49
  12.433   20.681   56.928  1.49
  10.870   20.808   55.094  1.49
  10.170   19.548   55.711  1.49
  15.285   19.084   56.586  1.82
  16.289   18.472   57.447  1.91
  16.915   19.542   58.364  1.91
  16.837   20.725   58.044  1.66
  17.390   17.733   56.672  1.91
  16.812   16.669   55.729  1.91
  18.258   18.677   55.860  1.91
  15.462   19.811   56.160  0.60
  15.834   17.817   58.018  1.39
  17.964   17.278   57.323  1.49
  16.273   16.054   56.231  1.49
  16.272   17.095   55.059  1.49
  17.530   16.193   55.305  1.49
  17.711   19.158   55.235  1.49
  18.693   19.298   56.450  1.49
  18.920   18.172   55.383  1.49
  17.491   19.075   59.456  1.82
  18.335   19.876   60.340  1.91
  19.775   19.393   60.206  1.91
  20.030   18.189   60.260  1.66
  17.817   19.781   61.771  1.91
  16.543   20.587   61.979  1.91
  16.666   21.970   61.346  1.91
  17.667   22.677   61.610  1.72
  15.753   22.325   60.573  1.66
  17.363   18.249   59.659  0.60
  18.290   20.811   60.052  1.39
  17.642   18.851   61.985  1.49
  18.500   20.103   62.379  1.49
  15.793   20.116   61.583  1.49
  16.371   20.681   62.929  1.49
  17.732   23.595   61.184  0.00
  20.702   20.322   60.011  1.82
  22.107   20.008   59.825  1.91
  22.977   20.636   60.914  1.91
  22.726   21.767   61.339  1.66
  22.632   20.527   58.465  1.91
  24.022   19.970   58.199  1.91
  21.657   20.198   57.346  1.91
  20.459   21.146   59.993  0.60
  22.220   19.035   59.854  1.39
  22.705   21.503   58.524  1.49
  24.601   20.189   58.932  1.49
  23.971   19.016   58.107  1.49
  24.370   20.352   57.390  1.49
  20.796   20.570   57.552  1.49
  21.978   20.570   56.522  1.49
  21.580   19.245   57.258  1.49
  23.986   19.909   61.345  1.82
  24.934   20.357   62.358  1.91
  26.342   19.994   61.915  1.91
  26.635   18.817   61.720  1.66
  24.670   19.725   63.720  1.91
  23.372   20.072   64.415  1.91
  23.163   19.243   65.669  1.91
  24.138   18.576   66.079  1.66
  22.056   19.239   66.249  1.66
  24.093   19.124   61.010  0.60
  24.870   21.331   62.442  1.39
  24.702   18.761   63.613  1.49
  25.399   19.971   64.310  1.49
  23.378   21.013   64.651  1.49
  22.632   19.921   63.806  1.49
  27.216   20.976   61.755  1.82
  28.565   20.662   61.330  1.91
  28.591   20.013   59.955  1.91
  29.496   19.223   59.664  1.66
  26.985   21.792   61.901  0.60
  29.091   21.476   61.307  1.39
  28.971   20.061   61.974  1.39
  27.609   20.346   59.117  1.82
  27.579   19.809   57.778  1.91
  27.073   18.373   57.673  1.91
  27.180   17.759   56.602  1.66
  26.991   20.885   59.376  0.60
  27.014   20.376   57.231  1.39
  28.475   19.847   57.411  1.39
  26.534   17.855   58.746  1.82
  25.998   16.510   58.907  1.91
  24.528   16.560   59.272  1.91
  24.076   17.264   60.179  1.66
  26.803   15.729   59.966  1.91
  26.298   14.304   60.106  1.91
  28.280   15.746   59.595  1.91
  26.490   18.368   59.435  0.60
  26.086   16.043   58.050  1.39
  26.696   16.181   60.829  1.49
  25.377   14.315   60.371  1.49
  26.384   13.850   59.264  1.49
  26.817   13.844   60.771  1.49
  28.571   16.654   59.485  1.49
  28.790   15.329   60.294  1.49
  28.409   15.267   58.774  1.49
  23.708   15.804   58.531  1.82
  22.274   15.829   58.835  1.91
  21.947   15.081   60.119  1.91
  22.302   13.914   60.245  1.66
  21.434   15.232   57.687  1.91
  21.589   16.074   56.426  1.91
  19.982   15.062   58.074  1.91
  20.746   15.635   55.243  1.91
  24.013   15.316   57.892  0.60
  22.005   16.763   58.953  1.39
  21.792   14.341   57.491  1.49
  21.360   16.993   56.641  1.49
  22.521   16.061   56.160  1.49
  19.923   14.519   58.864  1.49
  19.595   15.923   58.250  1.49
  19.507   14.637   57.357  1.49
  19.818   15.645   55.490  1.49
  20.888   16.235   54.509  1.49
  20.998   14.746   54.983  1.49
  21.263   15.767   61.029  1.82
  20.919   15.190   62.314  1.91
  19.456   14.780   62.400  1.91
  19.051   13.956   63.224  1.66
  21.207   16.187   63.445  1.91
  22.654   16.662   63.476  1.91
  23.538   15.539   63.998  1.91
  24.997   15.752   63.647  1.91
  25.757   14.470   63.795  1.82
  21.021   16.574   60.853  0.60
  21.472   14.394   62.454  1.39
  20.625   16.955   63.342  1.49
  20.995   15.768   64.294  1.49
  22.937   16.916   62.583  1.49
  22.733   17.439   64.053  1.49
  23.448   15.484   64.962  1.49
  23.239   14.697   63.621  1.49
  25.070   16.070   62.734  1.10
  25.379   16.426   64.232  1.10
  25.634   14.145   64.614  0.60
  25.463   13.880   63.195  0.60
  26.624   14.621   63.662  0.60
  18.623   15.367   61.544  1.82
  17.197   15.079   61.646  1.91
  16.473   15.371   60.339  1.91
  16.810   16.337   59.641  1.66
  16.586   15.899   62.786  1.91
  15.160   15.496   63.122  1.91
  14.530   16.417   64.146  1.91
  15.170   17.441   64.467  1.66
  13.413   16.102   64.613  1.66
  18.919   15.906   60.943  0.60
  17.087   14.128   61.856  1.39
  17.137   15.795   63.578  1.49
  16.597   16.837   62.539  1.49
  14.627   15.507   62.313  1.49
  15.159   14.589   63.467  1.49
  15.485   14.528   60.037  1.82
  14.754   14.703   58.776  1.91
  13.266   14.433   58.904  1.91
  12.833   13.565   59.663  1.66
  15.405   13.792   57.732  1.91
  15.279   13.889   60.574  0.60
  14.870   15.631   58.484  1.39
  16.345   13.983   57.682  1.49
  15.001   13.949   56.875  1.49
  15.277   12.875   57.983  1.49
  12.472   15.166   58.140  1.82
  11.032   15.001   58.018  1.91
  10.639   14.782   56.553  1.91
  11.051   15.552   55.677  1.66
  10.294   16.204   58.604  1.91
  10.362   16.320   60.130  1.91
   9.440   17.463   60.587  1.91
  10.007   18.731   60.120  1.82
  11.081   19.288   60.665  1.91
  11.667   18.679   61.688  1.82
  11.585   20.429   60.228  1.82
  12.838   15.792   57.677  0.60
  10.772   14.205   58.527  1.39
  10.665   17.013   58.217  1.49
   9.363   16.155   58.339  1.49
  10.080   15.486   60.537  1.49
  11.274   16.501   60.408  1.49
   8.552   17.342   60.217  1.39
   9.370   17.468   61.554  1.39
   9.628   19.133   59.461  0.60
  11.351   17.935   61.983  0.60
  12.362   19.027   62.054  0.60
  11.216   20.835   59.566  0.60
  12.281   20.765   60.606  0.60
   9.875   13.720   56.269  1.82
   9.323   13.495   54.928  1.91
   7.896   14.034   54.821  1.91
   7.004   13.583   55.549  1.66
   9.362   12.002   54.578  1.91
   8.532   11.728   53.465  1.72
   9.702   13.152   56.891  0.60
   9.882   13.976   54.283  1.39
  10.275   11.742   54.374  1.39
   9.065   11.483   55.341  1.39
   7.994   10.905   53.645  0.00
   7.671   14.995   53.915  1.82
   6.380   15.666   53.807  1.91
   5.715   15.406   52.461  1.91
   6.100   16.009   51.456  1.66
   6.545   17.173   54.067  1.91
   7.479   17.557   55.587  2.00
   8.305   15.221   53.381  0.60
   5.795   15.305   54.506  1.39
   7.002   17.572   53.310  1.39
   5.667   17.578   54.129  1.39
   8.350   17.073   55.563  0.60
   4.729   14.506   52.415  1.82
   3.961   14.302   51.173  1.91
   2.958   15.437   51.057  1.91
   2.235   15.636   52.042  1.66
   3.341   12.913   51.199  1.91
   4.541   14.042   53.114  0.60
   4.578   14.353   50.413  1.39
   2.751   12.839   51.953  1.49
   2.845   12.768   50.389  1.49
   4.035   12.254   51.270  1.49
   2.887   16.203   49.974  1.82
   2.079   17.426   49.963  1.91
   0.856   17.440   49.049  1.91
   0.332   18.549   48.817  1.66
   2.956   18.636   49.567  1.91
   3.374   18.494   48.208  1.72
   4.210   18.742   50.422  1.91
   3.322   15.978   49.269  0.60
   1.763   17.578   50.878  1.39
   2.433   19.459   49.659  1.39
   3.960   18.836   51.344  1.49
   4.739   17.949   50.313  1.49
   4.720   19.508   50.149  1.49
   3.054   19.274   47.658  0.00
   0.395   16.309   48.542  1.82
  -0.869   16.169   47.831  1.91
  -1.673   14.970   48.344  1.91
  -1.121   13.882   48.535  1.66
  -0.685   15.985   46.328  1.91
  -1.934   15.586   45.532  1.91
  -2.891   16.762   45.422  1.91
  -1.557   15.064   44.159  1.91
   0.877   15.604   48.638  0.60
  -1.397   16.980   47.980  1.39
  -0.344   16.816   45.962  1.49
  -0.006   15.307   46.187  1.49
  -2.389   14.867   46.018  1.49
  -3.126   17.068   46.301  1.49
  -2.469   17.475   44.938  1.49
  -3.685   16.487   44.957  1.49
  -0.965   14.314   44.253  1.49
  -2.351   14.789   43.693  1.49
  -1.119   15.759   43.661  1.49
  -2.969   15.216   48.540  1.82
  -3.957   14.188   48.853  1.91
  -5.035   14.190   47.757  1.91
  -5.357   15.260   47.241  1.66
  -4.565   14.383   50.229  1.91
  -5.662   13.462   50.701  1.91
  -5.381   12.214   51.227  1.91
  -6.995   13.850   50.636  1.91
  -6.376   11.361   51.650  1.91
  -7.989   13.013   51.079  1.91
  -7.701   11.749   51.574  1.91
  -3.239   16.031   48.478  0.60
  -3.507   13.317   48.837  1.39
  -3.843   14.328   50.875  1.49
  -4.911   15.288   50.268  1.49
  -4.494   11.943   51.297  1.46
  -7.216   14.684   50.287  1.46
  -6.158   10.522   51.987  1.46
  -8.874   13.298   51.047  1.46
  -8.382   11.179   51.848  1.46
  -5.525   13.006   47.425  1.82
  -6.559   12.754   46.441  1.91
  -7.725   11.983   47.047  1.91
  -8.883   12.275   46.756  1.66
  -5.996   12.008   45.216  1.91
  -5.120   12.858   44.324  1.91
  -4.552   12.047   43.162  1.91
  -3.741   10.930   43.597  1.82
  -3.477    9.799   42.966  1.91
  -3.970    9.563   41.752  1.82
  -2.695    8.887   43.565  1.82
  -5.197   12.323   47.832  0.60
  -6.900   13.621   46.135  1.39
  -5.480   11.248   45.525  1.49
  -6.736   11.666   44.690  1.49
  -5.640   13.598   43.974  1.49
  -4.390   13.224   44.846  1.49
  -5.285   11.714   42.621  1.39
  -4.014   12.630   42.604  1.39
  -3.380   11.014   44.372  0.60
  -4.467   10.151   41.369  0.60
  -3.792    8.823   41.353  0.60
  -2.373    9.045   44.347  0.60
  -2.515    8.147   43.166  0.60
  -7.492   10.990   47.906  1.82
  -8.563   10.293   48.573  1.91
  -9.230    9.133   47.882  1.91
 -10.460    8.989   47.989  1.66
  -6.679   10.759   48.067  0.60
  -8.218    9.970   49.420  1.39
  -9.252   10.946   48.778  1.39
  -8.475    8.281   47.185  1.82
  -9.061    7.191   46.418  1.91
  -9.740    6.158   47.300  1.91
 -10.729    5.549   46.879  1.66
  -8.012    6.500   45.520  1.91
  -7.417    7.415   44.445  1.91
  -8.596    5.240   44.891  1.91
  -6.179    6.866   43.770  1.91
  -7.621    8.377   47.190  0.60
  -9.746    7.576   45.832  1.39
  -7.276    6.219   46.102  1.49
  -8.093    7.579   43.769  1.49
  -7.196    8.267   44.852  1.49
  -8.974    4.685   45.577  1.49
  -9.281    5.483   44.263  1.49
  -7.902    4.758   44.436  1.49
  -5.495    6.716   44.428  1.49
  -6.392    6.036   43.337  1.49
  -5.864    7.497   43.118  1.49
  -9.261    5.936   48.517  1.82
  -9.978    5.000   49.387  1.91
 -11.430    5.420   49.617  1.91
 -12.359    4.612   49.526  1.66
  -9.223    4.860   50.718  1.91
  -7.902    4.106   50.559  1.91
  -6.862    4.459   51.595  1.91
  -6.963    5.561   52.178  1.66
  -5.945    3.638   51.799  1.66
  -8.547    6.332   48.789  0.60
  -9.984    4.124   48.949  1.39
  -9.043    5.744   51.077  1.49
  -9.783    4.390   51.355  1.49
  -8.080    3.153   50.609  1.49
  -7.541    4.291   49.678  1.49
 -11.658    6.691   49.900  1.82
 -12.999    7.222   50.149  1.91
 -13.869    7.141   48.909  1.91
 -15.052    6.800   48.915  1.66
 -12.880    8.683   50.629  1.91
 -12.367    8.626   51.968  1.72
 -14.210    9.392   50.684  1.91
 -10.988    7.230   49.940  0.60
 -13.418    6.693   50.860  1.39
 -12.259    9.176   50.053  1.39
 -14.617    9.376   49.815  1.49
 -14.783    8.950   51.314  1.49
 -14.075   10.303   50.957  1.49
 -11.469    8.173   51.978  0.00
 -13.254    7.456   47.775  1.82
 -13.978    7.398   46.505  1.91
 -14.488    6.003   46.218  1.91
 -15.542    5.808   45.602  1.66
 -13.046    7.910   45.378  1.91
 -12.808    9.422   45.432  1.91
 -13.543    7.502   43.995  1.91
 -11.574    9.929   44.711  1.91
 -12.427    7.695   47.787  0.60
 -14.748    8.000   46.563  1.39
 -12.175    7.478   45.508  1.49
 -13.583    9.866   45.057  1.49
 -12.745    9.686   46.363  1.49
 -13.684    6.553   43.974  1.49
 -14.369    7.953   43.806  1.49
 -12.888    7.743   43.337  1.49
 -10.792    9.518   45.086  1.49
 -11.637    9.710   43.778  1.49
 -11.514   10.883   44.813  1.49
 -13.774    4.965   46.630  1.82
 -14.159    3.582   46.366  1.91
 -15.369    3.089   47.140  1.91
 -16.117    2.222   46.677  1.66
 -12.972    2.682   46.716  1.91
 -11.846    2.582   45.671  1.91
 -10.681    1.765   46.213  1.91
 -12.313    1.962   44.369  1.91
 -13.053    5.113   47.074  0.60
 -14.345    3.490   45.408  1.39
 -12.584    3.002   47.546  1.49
 -13.309    1.788   46.881  1.49
 -11.524    3.487   45.482  1.49
 -10.393    2.136   47.049  1.49
 -10.961    0.856   46.345  1.49
  -9.955    1.789   45.585  1.49
 -13.059    2.460   44.026  1.49
 -11.596    1.979   43.731  1.49
 -12.580    1.053   44.524  1.49
 -15.603    3.599   48.351  1.82
 -16.739    3.178   49.167  1.91
 -18.075    3.179   48.435  1.91
 -18.553    4.119   47.805  1.66
 -16.801    4.076   50.420  1.91
 -15.441    4.173   51.126  1.91
 -15.620    4.311   52.629  1.91
 -14.268    4.398   53.330  1.91
 -14.029    3.250   54.236  1.82
 -15.067    4.195   48.661  0.60
 -16.566    2.261   49.466  1.39
 -17.091    4.965   50.160  1.49
 -17.457    3.717   51.038  1.49
 -14.920    3.378   50.934  1.49
 -14.955    4.940   50.786  1.49
 -16.136    5.110   52.822  1.49
 -16.111    3.547   52.968  1.49
 -13.565    4.429   52.663  1.10
 -14.228    5.221   53.843  1.10
 -14.672    3.217   54.850  0.60
 -14.029    2.495   53.765  0.60
 -13.240    3.348   54.637  0.60
 -18.767    2.045   48.514  1.82
 -20.103    1.920   47.971  1.91
 -20.108    1.370   46.568  1.91
 -21.174    0.989   46.081  1.66
 -18.408    1.366   48.902  0.60
 -20.624    1.334   48.542  1.39
 -20.528    2.791   47.971  1.39
 -18.950    1.329   45.917  1.82
 -18.935    0.911   44.509  1.91
 -18.879   -0.602   44.333  1.91
 -18.797   -1.387   45.277  1.66
 -17.769    1.604   43.774  1.91
 -17.977    3.106   43.653  1.91
 -16.814    3.840   43.042  1.91
 -16.854    5.293   43.170  1.82
 -17.344    6.173   42.314  1.91
 -17.895    5.790   41.164  1.82
 -17.310    7.477   42.565  1.82
 -18.220    1.544   46.315  0.60
 -19.769    1.223   44.100  1.39
 -16.943    1.435   44.255  1.49
 -17.679    1.222   42.887  1.49
 -18.767    3.269   43.113  1.49
 -18.145    3.469   44.536  1.49
 -15.997    3.517   43.454  1.39
 -16.771    3.616   42.099  1.39
 -16.517    5.616   43.892  0.60
 -17.939    4.955   40.966  0.60
 -18.207    6.379   40.620  0.60
 -16.966    7.764   43.300  0.60
 -17.635    8.033   41.996  0.60
 -18.937   -1.037   43.077  1.82
 -18.887   -2.457   42.716  1.91
 -17.445   -2.929   42.848  1.91
 -16.595   -2.317   42.187  1.66
 -19.424   -2.670   41.298  1.91
 -19.292   -4.079   40.750  1.91
 -18.716   -4.995   41.382  1.66
 -19.781   -4.273   39.612  1.66
 -19.008   -0.457   42.447  0.60
 -19.444   -2.963   43.344  1.39
 -20.362   -2.425   41.287  1.49
 -18.958   -2.066   40.701  1.49
 -17.187   -3.932   43.666  1.82
 -15.826   -4.439   43.848  1.91
 -15.179   -4.798   42.522  1.91
 -13.949   -4.822   42.434  1.66
 -16.004   -5.712   44.674  1.91
 -17.273   -5.459   45.440  1.91
 -18.149   -4.680   44.499  1.91
 -15.278   -3.787   44.333  1.39
 -16.092   -6.491   44.102  1.49
 -15.254   -5.845   45.275  1.49
 -17.696   -6.295   45.690  1.49
 -17.092   -4.947   46.244  1.49
 -18.692   -5.273   43.958  1.39
 -18.731   -4.075   44.986  1.39
 -15.949   -5.125   41.486  1.82
 -15.274   -5.414   40.219  1.91
 -14.614   -4.175   39.632  1.91
 -13.714   -4.285   38.795  1.66
 -16.237   -5.981   39.164  1.91
 -16.875   -7.303   39.525  1.91
 -17.894   -7.765   38.487  1.91
 -19.061   -6.893   38.404  1.82
 -20.065   -6.999   37.543  1.91
 -20.093   -7.959   36.632  1.82
 -21.060   -6.128   37.587  1.82
 -16.805   -5.166   41.558  0.60
 -14.576   -6.081   40.388  1.39
 -16.942   -5.332   39.010  1.49
 -15.753   -6.090   38.332  1.49
 -16.182   -7.976   39.612  1.49
 -17.315   -7.218   40.385  1.49
 -17.464   -7.801   37.617  1.39
 -18.186   -8.663   38.709  1.39
 -19.101   -6.246   38.970  0.60
 -19.453   -8.533   36.592  0.60
 -20.752   -8.011   36.082  0.60
 -21.054   -5.499   38.173  0.60
 -21.712   -6.191   37.030  0.60
 -15.045   -2.980   40.011  1.82
 -14.488   -1.781   39.395  1.91
 -13.249   -1.285   40.134  1.91
 -12.547   -0.415   39.620  1.66
 -15.540   -0.667   39.344  1.91
 -16.736   -0.995   38.468  1.91
 -16.640   -1.868   37.592  1.72
 -17.797   -0.360   38.662  1.66
 -15.651   -2.910   40.617  0.60
 -14.229   -2.000   38.475  1.39
 -15.852   -0.490   40.246  1.49
 -15.122    0.143   39.013  1.49
 -17.418   -2.115   37.015  0.00
 -12.998   -1.833   41.327  1.82
 -11.919   -1.302   42.163  1.91
 -10.603   -1.229   41.397  1.91
  -9.941   -0.196   41.451  1.66
 -11.752   -2.134   43.415  1.91
 -13.469   -2.498   41.603  0.60
 -12.164   -0.392   42.433  1.39
 -11.476   -3.022   43.175  1.49
 -11.088   -1.733   43.979  1.49
 -12.588   -2.176   43.885  1.49
 -10.229   -2.292   40.704  1.82
  -8.940   -2.341   40.015  1.91
  -8.771   -1.184   39.034  1.91
  -7.655   -0.674   38.871  1.66
  -8.766   -3.678   39.307  1.91
  -9.837   -4.080   38.308  1.91
  -9.317   -4.944   37.174  1.91
 -10.757   -2.969   40.659  0.60
  -8.236   -2.267   40.691  1.39
  -7.913   -3.662   38.844  1.49
  -8.712   -4.371   39.984  1.49
 -10.536   -4.562   38.776  1.49
 -10.232   -3.277   37.934  1.49
  -9.985   -6.250   35.951  0.60
  -8.145   -4.912   36.787  1.66
 -10.216   -5.741   36.604  1.82
 -11.027   -5.747   36.889  0.60
  -9.844   -0.730   38.395  1.82
  -9.762    0.357   37.446  1.91
  -9.540    1.688   38.152  1.91
  -8.839    2.569   37.667  1.66
 -11.023    0.393   36.569  1.91
 -11.238   -0.946   35.909  1.91
 -10.609   -1.094   38.551  0.60
  -8.993    0.192   36.863  1.39
 -11.794    0.613   37.115  1.49
 -10.929    1.078   35.889  1.49
 -12.112   -1.943   36.159  1.91
  -9.829   -0.921   34.480  0.60
 -10.509   -3.084   33.796  1.36
 -10.874   -2.577   34.486  1.91
 -10.467   -1.367   34.847  1.82
 -11.879   -2.951   35.256  1.82
 -12.761   -1.946   36.826  1.41
 -10.143    1.829   39.335  1.82
  -9.899    3.048   40.098  1.91
  -8.491    3.028   40.695  1.91
  -7.767    4.025   40.585  1.66
 -10.923    3.202   41.231  1.91
 -12.308    3.684   40.837  1.91
 -13.170    2.852   40.141  1.91
 -12.715    4.964   41.170  1.91
 -14.428    3.285   39.777  1.91
 -13.971    5.407   40.807  1.91
 -14.828    4.569   40.112  1.91
 -10.663    1.216   39.640  0.60
  -9.976    3.818   39.497  1.39
 -11.016    2.344   41.672  1.49
 -10.561    3.823   41.882  1.49
 -12.897    1.993   39.916  1.46
 -12.143    5.527   41.638  1.46
 -15.004    2.720   39.313  1.46
 -14.243    6.268   41.029  1.46
 -15.674    4.869   39.870  1.46
  -8.112    1.906   41.335  1.82
  -6.829    1.917   42.054  1.91
  -5.632    1.964   41.116  1.91
  -4.555    2.444   41.497  1.66
  -6.678    0.707   42.998  1.91
  -6.780   -0.488   42.219  1.72
  -7.780    0.673   44.039  1.91
  -8.607    1.202   41.325  0.60
  -6.806    2.728   42.604  1.39
  -5.805    0.740   43.442  1.39
  -8.632    0.613   43.601  1.49
  -7.659   -0.091   44.608  1.49
  -7.746    1.474   44.567  1.49
  -7.719   -0.603   41.875  0.00
  -5.796    1.495   39.880  1.82
  -4.690    1.576   38.942  1.91
  -4.313    3.054   38.782  1.91
  -3.125    3.285   38.593  1.66
  -4.968    0.908   37.589  1.91
  -3.678    0.651   36.829  1.91
  -3.715   -0.076   35.518  1.91
  -6.546    1.149   39.641  0.60
  -3.925    1.117   39.348  1.39
  -5.430    0.068   37.733  1.49
  -5.545    1.481   37.059  1.49
  -3.260    1.512   36.672  1.49
  -3.089    0.155   37.419  1.49
  -4.939   -0.709   34.205  0.60
  -2.665   -0.442   34.966  1.66
  -4.893   -0.302   34.961  1.82
  -5.611   -0.043   35.355  0.60
  -5.266    3.971   38.932  1.82
  -5.020    5.406   38.841  1.91
  -4.426    6.006   40.102  1.91
  -4.217    7.208   40.244  1.66
  -6.320    6.101   38.410  1.91
  -6.348    6.170   36.861  1.91
  -6.828    4.831   36.328  1.91
  -6.883    4.762   34.865  1.82
  -7.211    3.639   34.226  1.91
  -7.507    2.563   34.928  1.82
  -7.236    3.593   32.911  1.82
  -6.068    3.703   39.091  0.60
  -4.367    5.542   38.122  1.39
  -7.086    5.603   38.734  1.49
  -6.356    6.996   38.783  1.49
  -6.946    6.875   36.571  1.49
  -5.460    6.363   36.521  1.49
  -6.235    4.135   36.651  1.39
  -7.712    4.653   36.682  1.39
  -6.698    5.465   34.407  0.60
  -7.491    2.591   35.788  0.60
  -7.715    1.832   34.527  0.60
  -7.043    4.294   32.453  0.60
  -7.445    2.862   32.511  0.60
  -4.080    5.163   41.054  1.82
  -3.161    5.555   42.109  1.91
  -1.828    6.046   41.555  1.91
  -1.226    7.040   42.006  1.66
  -2.895    4.362   43.066  1.91
  -4.081    4.019   43.791  1.72
  -1.812    4.768   44.053  1.91
  -4.403    4.366   41.050  0.60
  -3.570    6.281   42.624  1.39
  -2.592    3.587   42.548  1.39
  -2.105    5.534   44.552  1.49
  -1.638    4.041   44.655  1.49
  -1.010    4.987   43.573  1.49
  -4.377    4.791   44.363  0.00
  -1.321    5.351   40.531  1.82
  -0.012    5.682   39.966  1.91
   0.226    5.137   38.564  1.91
  -0.098    3.987   38.282  1.66
   1.115    5.128   40.847  1.91
   2.725    5.860   40.460  2.00
  -1.772    4.697   40.199  0.60
   0.073    6.659   39.936  1.39
   0.904    5.301   41.777  1.39
   1.167    4.167   40.728  1.39
   0.805    5.944   37.680  1.82
   1.086    5.520   36.333  1.91
   2.551    5.223   36.047  1.91
   2.848    4.726   34.957  1.66
   1.017    6.743   37.918  0.60
   0.567    4.720   36.148  1.39
   0.786    6.210   35.723  1.39
   3.448    5.503   36.980  1.82
   4.832    5.021   36.907  1.91
   4.816    3.527   37.208  1.91
   5.218    2.723   36.360  1.66
   5.758    5.817   37.839  1.91
   7.147    5.210   37.952  1.91
   5.889    7.267   37.386  1.91
   3.211    5.984   37.652  0.60
   5.148    5.143   35.988  1.39
   5.356    5.817   38.733  1.49
   7.073    4.290   38.213  1.49
   7.591    5.268   37.102  1.49
   7.653    5.690   38.611  1.49
   5.019    7.673   37.357  1.49
   6.445    7.746   38.004  1.49
   6.283    7.294   36.511  1.49
   4.327    3.167   38.396  1.82
   4.057    1.786   38.759  1.91
   2.646    1.429   38.272  1.91
   1.789    0.959   39.004  1.66
   4.192    1.526   40.243  1.91
   3.076    2.305   41.414  2.00
   4.163    3.782   38.975  0.60
   4.697    1.214   38.288  1.39
   4.121    0.568   40.374  1.39
   5.094    1.778   40.497  1.39
   2.967    3.275   41.185  0.60
   2.417    1.693   36.992  1.82
   1.205    1.243   36.305  1.91
   1.055   -0.273   36.408  1.91
   2.044   -0.966   36.666  1.66
   1.254    1.741   34.860  1.91
   0.028    1.333   34.222  1.72
   2.282    1.038   33.992  1.91
   3.000    2.145   36.550  0.60
   0.434    1.656   36.745  1.39
   1.365    2.713   34.825  1.39
   2.092    0.098   33.969  1.49
   2.245    1.394   33.101  1.49
   3.159    1.178   34.357  1.49
   0.222    0.675   33.489  0.00
  -0.150   -0.821   36.273  1.82
  -0.519   -2.222   36.391  1.91
  -0.507   -2.755   37.822  1.91
  -1.462   -3.461   38.154  1.66
   0.365   -3.146   35.562  1.91
   0.160   -4.632   35.677  1.91
  -1.071   -5.258   35.582  1.91
   1.275   -5.442   35.877  1.91
  -1.194   -6.639   35.694  1.91
   1.165   -6.813   35.984  1.91
  -0.068   -7.402   35.892  1.91
  -0.146   -8.776   35.996  1.72
  -0.792   -0.278   36.093  0.60
  -1.434   -2.313   36.054  1.39
   0.250   -2.904   34.629  1.49
   1.287   -2.956   35.794  1.49
  -1.833   -4.744   35.438  1.46
   2.116   -5.049   35.941  1.46
  -2.030   -7.042   35.636  1.46
   1.924   -7.333   36.117  1.46
   0.737   -9.172   35.754  0.00
   0.514   -2.439   38.607  1.82
   0.683   -2.969   39.941  1.91
  -0.603   -2.912   40.766  1.91
  -0.915   -3.910   41.423  1.66
   1.826   -2.281   40.737  1.91
   1.507   -0.918   41.030  1.72
   3.126   -2.283   39.941  1.91
   1.106   -1.890   38.307  0.60
   0.924   -3.914   39.848  1.39
   1.965   -2.764   41.578  1.39
   2.996   -1.813   39.113  1.49
   3.814   -1.848   40.450  1.49
   3.388   -3.188   39.756  1.49
   1.660   -0.340   40.221  0.00
  -1.311   -1.788   40.776  1.82
  -2.486   -1.610   41.635  1.91
  -3.668   -2.394   41.086  1.91
  -4.465   -2.904   41.863  1.66
  -2.827   -0.123   41.832  1.91
  -1.836    0.586   42.724  1.91
  -1.071   -1.142   40.261  0.60
  -2.268   -1.982   42.516  1.39
  -2.844    0.316   40.967  1.49
  -3.712   -0.048   42.220  1.49
  -0.817    1.420   42.429  1.91
  -2.359   -0.023   44.560  0.60
  -0.628    1.269   45.501  1.36
  -0.838    1.192   44.599  1.91
  -1.816    0.460   44.099  1.82
  -0.200    1.802   43.600  1.82
  -0.570    1.692   41.575  1.41
  -3.784   -2.493   39.762  1.82
  -4.815   -3.325   39.138  1.91
  -4.617   -4.774   39.569  1.91
  -5.537   -5.526   39.857  1.66
  -4.746   -3.210   37.625  1.91
  -3.238   -2.055   39.261  0.60
  -5.696   -3.020   39.440  1.39
  -4.879   -2.294   37.367  1.49
  -5.430   -3.756   37.231  1.49
  -3.885   -3.506   37.320  1.49
  -3.334   -5.148   39.618  1.82
  -2.991   -6.517   39.984  1.91
  -3.306   -6.765   41.448  1.91
  -3.903   -7.786   41.796  1.66
  -1.523   -6.794   39.674  1.91
  -0.961   -8.182   39.988  1.91
  -1.544   -9.229   39.056  1.91
   0.560   -8.210   39.902  1.91
  -2.713   -4.583   39.434  0.60
  -3.538   -7.124   39.444  1.39
  -1.385   -6.627   38.730  1.49
  -0.991   -6.145   40.160  1.49
  -1.218   -8.414   40.905  1.49
  -2.502   -9.208   39.112  1.49
  -1.272   -9.042   38.156  1.49
  -1.228  -10.098   39.313  1.49
   0.927   -7.548   40.493  1.49
   0.879   -9.079   40.157  1.49
   0.833   -8.021   39.001  1.49
  -2.923   -5.821   42.310  1.82
  -3.201   -5.971   43.731  1.91
  -4.692   -5.944   44.047  1.91
  -5.151   -6.679   44.946  1.66
  -2.457   -4.907   44.542  1.91
  -2.510   -5.123   42.024  0.60
  -2.857   -6.846   44.007  1.39
  -1.522   -4.937   44.328  1.49
  -2.576   -5.080   45.480  1.49
  -2.807   -4.039   44.330  1.49
  -5.491   -5.149   43.350  1.82
  -6.933   -5.121   43.566  1.91
  -7.550   -6.425   43.057  1.91
  -8.458   -6.963   43.680  1.66
  -7.652   -3.967   42.870  1.91
  -7.403   -2.725   43.516  1.72
  -5.148   -4.635   42.753  0.60
  -7.101   -5.054   44.529  1.39
  -7.355   -3.915   41.948  1.39
  -8.607   -4.141   42.865  1.39
  -7.972   -2.017   43.103  0.00
  -7.048   -6.917   41.934  1.82
  -7.650   -8.153   41.389  1.91
  -7.360   -9.319   42.314  1.91
  -8.235  -10.145   42.639  1.66
  -7.168   -8.363   39.948  1.91
  -7.711   -7.292   39.165  1.72
  -7.712   -9.655   39.355  1.91
  -6.394   -6.529   41.534  0.60
  -8.622   -8.026   41.365  1.39
  -6.189   -8.355   39.910  1.39
  -8.671   -9.629   39.356  1.49
  -7.393   -9.752   38.454  1.49
  -7.411  -10.399   39.881  1.49
  -7.137   -6.470   39.254  0.00
  -6.116   -9.381   42.779  1.82
  -5.697  -10.336   43.781  1.91
  -6.547  -10.214   45.042  1.91
  -6.874  -11.240   45.642  1.66
  -4.207  -10.137   44.101  1.91
  -3.292  -10.744   43.071  1.91
  -1.812  -10.432   43.287  1.91
  -1.009  -11.098   42.254  1.82
   0.320  -11.036   42.265  1.91
   0.930  -10.347   43.224  1.82
   1.007  -11.654   41.317  1.82
  -5.535   -8.829   42.469  0.60
  -5.815  -11.237   43.416  1.39
  -4.023   -9.187   44.165  1.49
  -4.016  -10.535   44.965  1.49
  -3.411  -11.707   43.077  1.49
  -3.552  -10.421   42.194  1.49
  -1.670   -9.474   43.245  1.39
  -1.538  -10.741   44.165  1.39
  -1.406  -11.535   41.629  0.60
   0.466   -9.953   43.831  0.60
   1.788  -10.298   43.239  0.60
   0.594  -12.094   40.705  0.60
   1.866  -11.616   41.316  0.60
  -6.899   -8.993   45.424  1.82
  -7.709   -8.741   46.620  1.91
  -9.111   -9.324   46.451  1.91
  -9.607  -10.067   47.300  1.66
  -7.742   -7.239   46.913  1.91
  -8.836   -6.720   48.250  2.00
  -6.640   -8.323   44.953  0.60
  -7.282   -9.190   47.378  1.39
  -6.841   -6.951   47.127  1.39
  -8.009   -6.776   46.103  1.39
  -8.660   -7.278   49.062  0.60
  -9.784   -8.996   45.346  1.82
 -11.111   -9.509   45.062  1.91
 -11.111  -11.028   44.921  1.91
 -12.056  -11.699   45.358  1.66
 -11.656   -8.859   43.794  1.91
 -13.080   -9.207   43.381  1.91
 -14.010   -9.133   44.588  1.91
 -13.537   -8.294   42.257  1.91
  -9.416   -8.461   44.782  0.60
 -11.700   -9.269   45.807  1.39
 -11.603   -7.898   43.905  1.49
 -11.067   -9.096   43.060  1.49
 -13.085  -10.128   43.047  1.49
 -13.687   -9.717   45.277  1.49
 -14.036   -8.232   44.917  1.49
 -14.894   -9.404   44.328  1.49
 -12.923   -8.359   41.522  1.49
 -14.414   -8.558   41.967  1.49
 -13.565   -7.388   42.573  1.49
 -10.051  -11.571   44.335  1.82
  -9.894  -13.012   44.173  1.91
  -9.659  -13.707   45.500  1.91
 -10.117  -14.843   45.668  1.66
  -8.784  -13.311   43.157  1.91
  -9.157  -12.824   41.760  1.91
  -8.070  -13.098   40.745  1.91
  -6.893  -13.293   41.131  1.66
  -8.402  -13.106   39.539  1.66
  -9.433  -11.053   44.038  0.60
 -10.733  -13.360   43.804  1.39
  -7.964  -12.876   43.439  1.49
  -8.622  -14.267   43.130  1.49
  -9.974  -13.266   41.477  1.49
  -9.329  -11.871   41.791  1.49
  -9.005  -13.066   46.454  1.82
  -8.910  -13.657   47.795  1.91
 -10.276  -13.756   48.469  1.91
 -10.572  -14.741   49.142  1.66
  -7.961  -12.810   48.633  1.91
  -7.518  -13.419   49.940  1.91
  -6.909  -14.510   49.933  1.66
  -7.743  -12.773   50.992  1.66
  -8.638  -12.305   46.290  0.60
  -8.535  -14.559   47.714  1.39
  -7.172  -12.620   48.102  1.49
  -8.394  -11.963   48.823  1.49
 -11.106  -12.735   48.299  1.82
 -12.441  -12.642   48.867  1.91
 -13.402  -13.653   48.243  1.91
 -14.275  -14.212   48.921  1.66
 -13.041  -11.250   48.703  1.91
 -10.833  -12.077   47.816  0.60
 -12.378  -12.835   49.826  1.39
 -13.151  -11.057   47.770  1.49
 -13.894  -11.215   49.140  1.49
 -12.453  -10.601   49.097  1.49
 -13.260  -13.904   46.956  1.82
 -14.084  -14.887   46.253  1.91
 -13.653  -16.309   46.574  1.91
 -14.465  -17.218   46.686  1.66
 -14.003  -14.699   44.726  1.91
 -14.719  -13.440   44.250  1.91
 -14.508  -15.932   43.991  1.91
 -14.264  -12.940   42.893  1.91
 -12.661  -13.473   46.514  0.60
 -15.017  -14.771   46.534  1.39
 -13.056  -14.595   44.498  1.49
 -15.671  -13.619   44.212  1.49
 -14.578  -12.737   44.904  1.49
 -14.031  -16.706   44.300  1.49
 -15.447  -16.046   44.164  1.49
 -14.367  -15.824   43.048  1.49
 -14.402  -13.626   42.237  1.49
 -14.772  -12.161   42.653  1.49
 -13.333  -12.714   42.931  1.49
 -12.345  -16.443   46.697  1.82
 -11.634  -17.628   47.122  1.91
 -12.007  -18.856   46.292  1.91
 -12.329  -19.901   46.849  1.66
 -11.925  -17.881   48.607  1.91
 -10.892  -18.795   49.210  1.91
 -11.867  -15.754   46.507  0.60
 -10.673  -17.466   47.019  1.39
 -11.927  -17.037   49.083  1.49
 -12.805  -18.282   48.700  1.49
  -9.806  -18.980   48.662  1.66
 -11.254  -19.388   50.347  1.82
 -10.716  -19.934   50.738  0.60
 -12.025  -19.226   50.690  0.60
 -11.955  -18.699   44.983  1.82
 -12.189  -19.763   44.010  1.91
 -10.967  -19.874   43.116  1.91
 -10.214  -18.901   43.038  1.66
 -13.473  -19.474   43.233  1.91
 -14.716  -19.703   44.111  1.91
 -15.975  -19.484   43.299  1.91
 -17.243  -19.755   44.098  1.91
 -18.454  -19.433   43.281  1.82
 -11.770  -17.915   44.682  0.60
 -12.299  -20.608   44.493  1.39
 -13.461  -18.555   42.923  1.49
 -13.516  -20.053   42.456  1.49
 -14.706  -20.608   44.460  1.49
 -14.702  -19.089   44.862  1.49
 -15.991  -18.568   42.979  1.49
 -15.958  -20.068   42.524  1.49
 -17.268  -20.688   44.361  1.10
 -17.240  -19.214   44.903  1.10
 -18.404  -18.591   42.996  0.60
 -18.494  -19.981   42.582  0.60
 -19.184  -19.534   43.781  0.60
 -10.705  -21.001   42.477  1.82
  -9.469  -21.185   41.714  1.91
  -9.270  -20.217   40.553  1.91
 -10.152  -19.880   39.784  1.66
  -9.608  -22.602   41.141  1.91
 -10.565  -23.278   42.066  1.91
 -11.557  -22.204   42.453  1.91
  -8.697  -21.143   42.317  1.39
  -9.959  -22.577   40.237  1.49
  -8.752  -23.058   41.135  1.49
 -11.012  -24.014   41.620  1.49
 -10.105  -23.618   42.850  1.49
 -12.266  -22.123   41.795  1.39
 -11.947  -22.379   43.324  1.39
  -8.015  -19.778   40.446  1.82
  -7.562  -18.890   39.394  1.91
  -6.834  -19.698   38.319  1.91
  -5.930  -20.473   38.630  1.66
  -6.636  -17.806   39.966  1.91
  -7.258  -16.932   41.053  1.91
  -6.094  -16.953   38.823  1.91
  -8.651  -16.433   40.779  1.91
  -7.442  -20.037   41.033  0.60
  -8.343  -18.456   38.988  1.39
  -5.871  -18.265   40.370  1.49
  -7.275  -17.441   41.880  1.49
  -6.681  -16.166   41.195  1.49
  -5.715  -17.523   38.150  1.49
  -6.808  -16.438   38.441  1.49
  -5.416  -16.361   39.159  1.49
  -8.653  -15.924   39.964  1.49
  -9.247  -17.180   40.690  1.49
  -8.940  -15.876   41.505  1.49
  -7.227  -19.579   37.062  1.82
  -6.554  -20.340   35.998  1.91
  -5.041  -20.151   36.001  1.91
  -4.509  -19.045   36.170  1.66
  -7.160  -19.754   34.720  1.91
  -8.503  -19.237   35.131  1.91
  -8.356  -18.780   36.552  1.91
  -6.776  -21.292   36.072  1.39
  -6.606  -19.036   34.376  1.49
  -7.248  -20.436   34.037  1.49
  -8.771  -18.498   34.563  1.49
  -9.171  -19.937   35.066  1.49
  -8.158  -17.831   36.593  1.39
  -9.165  -18.955   37.059  1.39
  -4.345  -21.269   35.796  1.82
  -2.902  -21.261   35.696  1.91
  -2.421  -20.256   34.649  1.91
  -1.418  -19.577   34.882  1.66
  -2.359  -22.651   35.373  1.91
  -4.767  -22.015   35.720  0.60
  -2.541  -20.989   36.565  1.39
  -2.663  -23.275   36.035  1.49
  -1.399  -22.627   35.373  1.49
  -2.672  -22.924   34.507  1.49
  -3.086  -20.129   33.498  1.82
  -2.566  -19.224   32.470  1.91
  -2.706  -17.761   32.867  1.91
  -1.979  -16.901   32.372  1.66
  -3.272  -19.470   31.130  1.91
  -2.842  -20.792   30.506  1.91
  -3.809  -20.573   33.361  0.60
  -1.612  -19.416   32.351  1.39
  -4.232  -19.477   31.270  1.49
  -3.065  -18.744   30.520  1.49
  -1.670  -21.171   30.575  1.66
  -3.800  -21.488   29.891  1.82
  -3.613  -22.241   29.520  0.60
  -4.604  -21.185   29.868  0.60
  -3.668  -17.461   33.741  1.82
  -3.818  -16.089   34.221  1.91
  -2.612  -15.698   35.076  1.91
  -2.052  -14.607   34.952  1.66
  -5.143  -15.945   34.964  1.91
  -4.200  -18.075   34.022  0.60
  -3.842  -15.495   33.442  1.39
  -5.864  -16.208   34.387  1.49
  -5.135  -16.506   35.744  1.49
  -5.263  -15.031   35.230  1.49
  -2.193  -16.621   35.945  1.82
  -0.982  -16.472   36.745  1.91
   0.239  -16.249   35.865  1.91
   0.969  -15.275   36.087  1.66
  -0.818  -17.702   37.649  1.91
  -1.904  -17.658   38.592  1.72
   0.495  -17.681   38.411  1.91
  -2.659  -17.338   36.038  0.60
  -1.091  -15.686   37.318  1.39
  -0.877  -18.520   37.113  1.39
   1.226  -17.655   37.789  1.49
   0.525  -16.903   38.974  1.49
   0.563  -18.470   38.953  1.49
  -1.771  -16.902   39.240  0.00
   0.463  -17.099   34.875  1.82
   1.565  -16.991   33.939  1.91
   1.619  -15.640   33.238  1.91
   2.630  -14.942   33.231  1.66
   1.434  -18.079   32.864  1.91
   1.991  -19.425   33.256  1.91
   3.253  -19.556   33.794  1.91
   1.222  -20.573   33.077  1.91
   3.768  -20.790   34.155  1.91
   1.733  -21.796   33.435  1.91
   2.992  -21.911   33.965  1.91
   3.498  -23.138   34.326  1.72
  -0.081  -17.759   34.779  0.60
   2.405  -17.128   34.424  1.39
   0.495  -18.184   32.646  1.49
   1.889  -17.777   32.063  1.49
   3.773  -18.795   33.918  1.46
   0.367  -20.513   32.716  1.46
   4.622  -20.859   34.518  1.46
   1.217  -22.559   33.314  1.46
   4.491  -23.074   34.402  0.00
   0.496  -15.290   32.605  1.82
   0.432  -14.035   31.856  1.91
   0.575  -12.834   32.788  1.91
   1.287  -11.888   32.444  1.66
  -0.867  -13.946   31.038  1.91
  -0.980  -15.015   29.956  1.91
  -1.029  -12.555   30.436  1.91
  -2.337  -15.362   29.427  1.91
  -0.192  -15.805   32.639  0.60
   1.185  -14.020   31.228  1.39
  -1.612  -14.080   31.661  1.49
  -0.434  -14.734   29.206  1.49
  -0.584  -15.830   30.306  1.49
  -0.970  -11.896   31.130  1.49
  -0.335  -12.403   29.790  1.49
  -1.885  -12.491   30.006  1.49
  -2.744  -14.576   29.054  1.49
  -2.253  -16.033   28.746  1.49
  -2.883  -15.697   30.141  1.49
  -0.060  -12.863   33.954  1.82
   0.093  -11.784   34.921  1.91
   1.548  -11.649   35.385  1.91
   2.073  -10.538   35.508  1.66
  -0.810  -11.998   36.135  1.91
  -2.257  -11.565   35.931  1.91
  -3.095  -12.069   37.113  1.91
  -4.530  -12.000   36.805  1.82
  -5.432  -12.336   37.733  1.91
  -5.021  -12.717   38.930  1.82
  -6.737  -12.305   37.509  1.82
  -0.569  -13.530   34.142  0.60
  -0.169  -10.945   34.487  1.39
  -0.798  -12.939   36.366  1.49
  -0.442  -11.506   36.884  1.49
  -2.308  -10.598   35.878  1.49
  -2.600  -11.935   35.103  1.49
  -2.852  -12.986   37.315  1.39
  -2.906  -11.529   37.897  1.39
  -4.789  -11.741   36.027  0.60
  -4.179  -12.747   39.105  0.60
  -5.594  -12.934   39.532  0.60
  -7.036  -12.063   36.740  0.60
  -7.286  -12.529   38.132  0.60
   2.202  -12.767   35.656  1.82
   3.604  -12.761   36.078  1.91
   4.506  -12.194   35.001  1.91
   5.443  -11.440   35.272  1.66
   4.039  -14.166   36.458  1.91
   3.477  -14.595   37.802  1.91
   1.792  -13.520   35.583  0.60
   3.682  -12.192   36.873  1.39
   3.740  -14.788   35.775  1.49
   5.007  -14.203   36.490  1.49
   2.778  -13.798   38.431  1.66
   3.786  -15.815   38.235  1.82
   3.492  -16.089   38.995  0.60
   4.279  -16.329   37.753  0.60
   4.240  -12.547   33.747  1.82
   5.070  -12.080   32.643  1.91
   4.937  -10.576   32.449  1.91
   5.929   -9.867   32.258  1.66
   4.746  -12.852   31.358  1.91
   5.177  -14.328   31.349  1.91
   4.468  -15.112   30.260  1.91
   6.679  -14.469   31.174  1.91
   3.567  -13.059   33.585  0.60
   6.004  -12.267   32.875  1.39
   3.788  -12.812   31.210  1.49
   5.175  -12.403   30.614  1.49
   4.934  -14.720   32.214  1.49
   3.517  -15.044   30.385  1.49
   4.704  -14.753   29.402  1.49
   4.731  -16.034   30.306  1.49
   7.128  -13.965   31.857  1.49
   6.923  -15.394   31.246  1.49
   6.933  -14.136   30.311  1.49
   3.704  -10.093   32.520  1.82
   3.452   -8.661   32.378  1.91
   4.117   -7.929   33.543  1.91
   4.686   -6.859   33.342  1.66
   1.961   -8.334   32.297  1.91
   1.703   -6.838   32.241  1.91
   1.326   -8.989   31.057  1.91
   3.045  -10.629   32.651  0.60
   3.876   -8.359   31.548  1.39
   1.521   -8.694   33.095  1.49
   2.057   -6.422   33.031  1.49
   2.131   -6.468   31.465  1.49
   0.758   -6.678   32.192  1.49
   1.479   -9.936   31.081  1.49
   0.382   -8.816   31.051  1.49
   1.722   -8.621   30.262  1.49
   4.058   -8.509   34.738  1.82
   4.653   -7.854   35.905  1.91
   6.171   -7.820   35.744  1.91
   6.826   -6.822   36.056  1.66
   4.220   -8.527   37.201  1.91
   4.833   -7.944   38.487  1.91
   4.435   -6.509   38.721  1.91
   4.433   -8.782   39.700  1.91
   3.670   -9.272   34.825  0.60
   4.332   -6.929   35.926  1.39
   3.254   -8.468   37.268  1.49
   4.451   -9.468   37.149  1.49
   5.809   -7.978   38.402  1.49
   4.677   -5.980   37.957  1.49
   3.485   -6.459   38.856  1.49
   4.886   -6.173   39.499  1.49
   4.678   -9.698   39.552  1.49
   4.885   -8.452   40.480  1.49
   3.484   -8.722   39.831  1.49
   6.768   -8.902   35.239  1.82
   8.221   -8.911   35.062  1.91
   8.646   -7.828   34.091  1.91
   9.643   -7.129   34.260  1.66
   6.302   -9.590   35.020  0.60
   8.654   -8.768   35.919  1.39
   8.502   -9.777   34.726  1.39
   7.856   -7.686   33.031  1.82
   8.143   -6.622   32.053  1.91
   8.018   -5.260   32.718  1.91
   8.761   -4.344   32.389  1.66
   7.202   -6.784   30.882  1.91
   7.484   -6.092   29.585  1.91
   7.184   -8.210   32.919  0.60
   9.064   -6.731   31.733  1.39
   7.138   -7.733   30.693  1.49
   6.324   -6.495   31.176  1.49
   6.958   -6.527   28.547  1.66
   8.285   -5.031   29.598  1.82
   8.459   -4.615   28.866  0.60
   8.629   -4.762   30.339  0.60
   7.089   -5.096   33.665  1.82
   6.922   -3.806   34.347  1.91
   8.159   -3.476   35.157  1.91
   8.619   -2.334   35.149  1.66
   5.672   -3.813   35.214  1.91
   5.391   -2.653   36.120  1.91
   5.409   -1.272   35.517  1.91
   6.582   -5.756   33.878  0.60
   6.814   -3.113   33.664  1.39
   4.909   -3.910   34.621  1.49
   5.705   -4.611   35.764  1.49
   4.519   -2.793   36.520  1.49
   6.043   -2.673   36.838  1.49
   5.894    0.514   36.016  0.60
   5.034   -1.058   34.363  1.66
   5.859   -0.294   36.308  1.82
   6.115   -0.472   37.110  0.60
   8.713   -4.455   35.855  1.82
   9.965   -4.310   36.588  1.91
  11.097   -3.857   35.681  1.91
  11.825   -2.909   35.968  1.66
  10.342   -5.636   37.252  1.91
   9.741   -5.851   38.631  1.91
  10.368   -5.326   39.743  1.91
   8.585   -6.560   38.843  1.91
   9.848   -5.508   41.008  1.91
   8.041   -6.744   40.100  1.91
   8.697   -6.240   41.218  1.91
   8.314   -5.217   35.877  0.60
   9.840   -3.635   37.289  1.39
  10.059   -6.362   36.674  1.49
  11.309   -5.681   37.325  1.49
  11.155   -4.842   39.638  1.46
   8.150   -6.932   38.110  1.46
  10.283   -5.127   41.737  1.46
   7.240   -7.205   40.197  1.46
   8.372   -6.392   42.076  1.46
  11.252   -4.539   34.550  1.82
  12.292   -4.172   33.581  1.91
  12.130   -2.735   33.142  1.91
  13.081   -1.944   33.102  1.66
  12.254   -5.167   32.415  1.91
  12.745   -6.537   32.867  1.91
  12.410   -7.893   31.744  2.00
  11.660   -7.062   30.348  1.91
  10.736   -5.206   34.384  0.60
  13.163   -4.258   34.022  1.39
  11.346   -5.241   32.080  1.49
  12.815   -4.842   31.693  1.49
  13.703   -6.487   33.007  1.39
  12.337   -6.741   33.722  1.39
  12.266   -6.401   30.006  1.39
  11.465   -7.704   29.661  1.39
  10.847   -6.636   30.628  1.39
  10.909   -2.310   32.823  1.82
  10.723   -0.931   32.403  1.91
  11.014    0.080   33.507  1.91
  11.786    1.029   33.396  1.66
   9.277   -0.706   31.921  1.91
   9.092    0.699   31.423  1.91
  10.238   -2.846   32.865  0.60
  11.329   -0.753   31.655  1.39
   9.073   -1.331   31.207  1.49
   8.662   -0.875   32.652  1.49
   9.164    3.286   29.611  0.60
   9.429    1.284   30.248  1.91
   8.175    3.628   31.820  1.36
   8.510    2.815   31.516  1.91
   8.525    1.690   32.196  1.82
   9.050    2.599   30.332  1.82
   9.841    0.872   29.524  1.41
  10.328   -0.115   34.624  1.82
  10.374    0.850   35.716  1.91
  11.786    1.038   36.236  1.91
  12.287    2.162   36.401  1.66
   9.385    0.342   36.751  1.91
   8.977    1.315   37.825  1.91
   9.642    2.367   37.993  1.66
   7.981    0.994   38.506  1.66
   9.847   -0.823   34.707  0.60
  10.052    1.712   35.379  1.39
   8.584    0.051   36.287  1.49
   9.770   -0.438   37.180  1.49
  12.509   -0.057   36.502  1.82
  13.838    0.117   37.088  1.91
  14.787    0.752   36.088  1.91
  15.654    1.551   36.464  1.66
  14.331   -1.235   37.608  1.91
  13.737   -1.683   38.910  1.91
  13.955   -2.910   39.491  1.82
  12.916   -1.030   39.761  1.91
  13.297   -2.999   40.626  1.91
  12.651   -1.867   40.827  1.82
  12.200   -0.841   36.332  0.60
  13.754    0.722   37.853  1.39
  14.141   -1.909   36.937  1.49
  15.294   -1.190   37.711  1.49
  12.587   -0.167   39.649  1.41
  13.290   -3.736   41.191  1.36
  12.076   -1.649   41.608  0.60
  14.649    0.429   34.801  1.82
  15.556    1.009   33.806  1.91
  15.406    2.516   33.758  1.91
  16.378    3.287   33.756  1.66
  15.292    0.367   32.448  1.91
  16.028    0.937   31.237  1.91
  17.521    0.702   31.372  1.91
  15.506    0.331   29.944  1.91
  14.032   -0.117   34.556  0.60
  16.477    0.800   34.070  1.39
  15.514   -0.574   32.515  1.49
  14.340    0.426   32.272  1.49
  15.869    1.903   31.209  1.49
  17.830    1.073   32.201  1.49
  17.700   -0.242   31.357  1.49
  17.979    1.124   30.642  1.49
  14.561    0.478   29.880  1.49
  15.946    0.744   29.198  1.49
  15.685   -0.612   29.938  1.49
  14.157    2.978   33.731  1.82
  13.906    4.418   33.697  1.91
  14.299    5.078   35.007  1.91
  14.829    6.191   35.050  1.66
  12.412    4.697   33.420  1.91
  12.095    6.153   33.683  1.91
  12.053    4.285   31.998  1.91
  13.496    2.429   33.734  0.60
  14.438    4.813   32.976  1.39
  11.881    4.153   34.039  1.49
  12.338    6.377   34.584  1.49
  12.591    6.704   33.072  1.49
  11.155    6.304   33.559  1.49
  12.252    3.354   31.874  1.49
  11.117    4.433   31.849  1.49
  12.564    4.807   31.375  1.49
  14.052    4.395   36.135  1.82
  14.493    5.014   37.370  1.91
  15.996    5.273   37.395  1.91
  16.427    6.385   37.706  1.66
  14.150    4.157   38.597  1.91
  14.632    4.902   39.813  1.91
  13.653    3.633   36.125  0.60
  14.033    5.874   37.461  1.39
  13.193    4.014   38.649  1.49
  14.589    3.294   38.537  1.49
  14.109    5.980   40.449  1.91
  16.294    3.909   40.288  0.60
  16.634    5.377   42.112  1.36
  15.931    5.399   41.502  1.91
  15.769    4.560   40.487  1.82
  14.938    6.272   41.510  1.82
  13.334    6.437   40.213  1.41
  16.786    4.246   37.089  1.82
  18.238    4.437   37.150  1.91
  18.692    5.555   36.213  1.91
  19.394    6.463   36.671  1.66
  19.005    3.143   36.844  1.91
  20.512    3.411   36.842  1.91
  21.182    3.574   38.036  1.91
  21.183    3.490   35.641  1.91
  22.544    3.821   37.993  1.91
  22.536    3.741   35.593  1.91
  23.208    3.896   36.788  1.91
  16.453    3.487   36.861  0.60
  18.463    4.707   38.065  1.39
  18.796    2.473   37.513  1.49
  18.735    2.801   35.978  1.49
  20.732    3.522   38.849  1.46
  20.713    3.371   34.847  1.46
  23.015    3.938   38.786  1.46
  22.983    3.803   34.780  1.46
  24.124    4.053   36.781  1.46
  18.335    5.544   34.933  1.82
  18.852    6.550   34.017  1.91
  18.190    7.911   34.217  1.91
  18.926    8.875   34.430  1.66
  18.707    6.131   32.536  1.91
  19.802    5.141   32.198  1.91
  21.140    5.523   32.142  1.91
  19.499    3.815   31.967  1.91
  22.122    4.595   31.843  1.91
  20.472    2.879   31.667  1.91
  21.795    3.274   31.604  1.91
  22.746    2.323   31.305  1.72
  17.797    4.938   34.643  0.60
  19.808    6.656   34.203  1.39
  17.839    5.725   32.390  1.49
  18.780    6.910   31.963  1.49
  21.375    6.407   32.305  1.46
  18.612    3.540   32.015  1.46
  23.012    4.863   31.804  1.46
  20.239    1.993   31.509  1.46
  23.003    2.409   30.344  0.00
  16.871    7.971   34.112  1.82
  16.162    9.244   34.020  1.91
  15.730    9.852   35.342  1.91
  15.437   11.057   35.348  1.66
  14.989    9.027   33.034  1.91
  15.509    8.326   31.810  1.91
  16.419    7.240   34.098  0.60
  16.775    9.881   33.599  1.39
  14.298    8.489   33.453  1.49
  14.603    9.881   32.785  1.49
  17.278    7.668   29.271  0.60
  16.533    8.651   30.999  1.91
  15.523    6.018   29.739  1.36
  15.682    6.783   30.245  1.91
  15.011    7.158   31.311  1.82
  16.619    7.679   30.018  1.82
  17.084    9.396   31.081  1.41
  15.701    9.138   36.464  1.82
  15.424    9.764   37.748  1.91
  16.656    9.799   38.645  1.91
  16.872   10.787   39.377  1.66
  14.250    9.042   38.423  1.91
  12.839    9.474   38.043  1.91
  12.571    9.321   36.563  1.91
  11.797    8.660   38.810  1.91
  15.848    8.292   36.431  0.60
  15.150   10.689   37.577  1.39
  14.333    8.095   38.230  1.49
  14.346    9.149   39.382  1.49
  12.731   10.419   38.280  1.49
  12.690    8.401   36.310  1.49
  11.669    9.590   36.372  1.49
  13.181    9.871   36.068  1.49
  11.972    8.722   39.752  1.49
  10.920    9.005   38.625  1.49
  11.842    7.741   38.536  1.49
  17.531    8.794   38.639  1.82
  18.644    8.781   39.603  1.91
  19.993    9.230   39.060  1.91
  20.767    9.880   39.784  1.66
  18.751    7.370   40.186  1.91
  19.250    7.265   41.595  1.91
  17.445    8.153   38.072  0.60
  18.405    9.385   40.337  1.39
  17.873    6.959   40.146  1.49
  19.341    6.851   39.617  1.49
  20.301    7.925   44.517  0.60
  19.593    8.182   42.533  1.91
  20.143    5.537   43.999  1.36
  19.922    6.218   43.406  1.91
  19.477    6.038   42.171  1.82
  20.004    7.512   43.673  1.82
  19.557    9.105   42.428  1.41
  20.349    8.920   37.820  1.82
  21.715    9.111   37.340  1.91
  22.221   10.541   37.430  1.91
  23.424   10.715   37.684  1.66
  21.854    8.675   35.889  1.91
  19.759    8.597   37.284  0.60
  22.306    8.548   37.882  1.39
  21.324    9.248   35.330  1.49
  22.775    8.733   35.624  1.49
  21.552    7.769   35.797  1.49
  21.369   11.544   37.236  1.82
  21.895   12.923   37.323  1.91
  22.416   13.293   38.699  1.91
  23.034   14.351   38.886  1.66
  20.832   13.929   36.861  1.91
  20.467   13.830   35.372  1.91
  19.275   14.697   35.004  1.91
  21.665   14.177   34.503  1.91
  20.539   11.395   37.067  0.60
  22.648   12.987   36.700  1.39
  20.028   13.796   37.387  1.49
  21.155   14.826   37.042  1.49
  20.225   12.898   35.187  1.49
  18.532   14.475   35.568  1.49
  19.504   15.622   35.125  1.49
  19.039   14.543   34.087  1.49
  22.408   13.621   34.744  1.49
  21.443   14.031   33.580  1.49
  21.899   15.099   34.633  1.49
  22.158   12.445   39.702  1.82
  22.733   12.612   41.013  1.91
  24.200   12.170   41.073  1.91
  24.840   12.522   42.072  1.66
  21.964   11.817   42.065  1.91
  20.571   12.316   42.360  1.91
  20.180   13.443   41.970  1.66
  19.830   11.557   43.032  1.66
  21.634   11.779   39.559  0.60
  22.688   13.561   41.251  1.39
  21.903   10.895   41.768  1.49
  22.474   11.824   42.889  1.49
  24.674   11.436   40.081  1.82
  26.012   10.872   40.024  1.91
  26.809   11.254   38.783  1.91
  28.040   11.150   38.804  1.66
  25.932    9.327   40.044  1.91
  25.263    8.763   41.287  1.91
  25.932    8.645   42.481  1.91
  23.942    8.351   41.237  1.91
  25.352    8.142   43.626  1.91
  23.353    7.867   42.379  1.91
  24.037    7.721   43.561  1.91
  24.151   11.282   39.416  0.60
  26.508   11.168   40.816  1.39
  25.441    9.029   39.263  1.49
  26.831    8.966   39.982  1.49
  26.819    8.919   42.520  1.46
  23.460    8.401   40.443  1.46
  25.831    8.088   44.421  1.46
  22.455    7.628   42.350  1.46
  23.623    7.345   44.304  1.46
  26.134   11.644   37.716  1.82
  26.662   11.913   36.400  1.91
  26.661   13.421   36.134  1.91
  25.629   14.080   36.243  1.66
  25.859   11.189   35.301  1.91
  26.368   11.568   33.912  1.91
  25.907    9.676   35.463  1.91
  25.286   11.751   37.818  0.60
  27.589   11.594   36.368  1.39
  24.923   11.473   35.370  1.49
  26.324   12.521   33.805  1.49
  27.277   11.276   33.815  1.49
  25.822   11.146   33.245  1.49
  25.585    9.437   36.335  1.49
  25.355    9.264   34.794  1.49
  26.812    9.373   35.362  1.49
  27.808   13.963   35.771  1.82
  27.970   15.371   35.436  1.91
  27.907   15.505   33.924  1.91
  28.886   15.246   33.234  1.66
  29.288   15.927   35.943  1.91
  29.503   17.399   35.642  1.91
  28.928   17.934   34.674  1.66
  30.267   18.026   36.406  1.66
  28.501   13.456   35.731  0.60
  27.234   15.881   35.833  1.39
  29.331   15.795   36.903  1.49
  30.013   15.419   35.545  1.49
  26.745   15.910   33.438  1.82
  26.544   15.961   31.986  1.91
  27.459   16.954   31.314  1.91
  27.930   16.783   30.189  1.66
  25.070   16.301   31.713  1.91
  24.899   16.686   30.253  1.91
  24.214   15.113   32.108  1.91
  26.111   16.142   33.971  0.60
  26.730   15.072   31.618  1.39
  24.818   17.067   32.270  1.49
  25.459   17.440   30.053  1.49
  25.149   15.945   29.695  1.49
  23.982   16.915   30.088  1.49
  24.367   14.901   33.031  1.49
  23.288   15.329   31.978  1.49
  24.446   14.356   31.563  1.49
  27.782   18.050   32.013  1.82
  28.695   18.990   31.334  1.91
  30.120   18.451   31.301  1.91
  30.867   18.683   30.342  1.66
  28.612   20.374   31.999  1.91
  28.422   20.272   33.413  1.72
  27.382   21.109   31.452  1.91
  27.477   18.196   32.804  0.60
  28.392   19.086   30.408  1.39
  29.423   20.889   31.806  1.39
  27.454   21.189   30.498  1.49
  26.589   20.613   31.672  1.49
  27.331   21.984   31.845  1.49
  28.641   19.343   33.730  0.00
  30.510   17.714   32.334  1.82
  31.806   17.039   32.349  1.91
  31.925   16.083   31.171  1.91
  33.017   15.865   30.632  1.66
  31.994   16.327   33.679  1.91
  33.132   15.481   33.669  1.72
  29.986   17.631   33.011  0.60
  32.506   17.719   32.263  1.39
  32.092   16.987   34.383  1.39
  31.204   15.799   33.873  1.39
  33.133   14.916   34.492  0.00
  30.804   15.514   30.720  1.82
  30.825   14.657   29.531  1.91
  31.341   15.387   28.294  1.91
  31.810   14.768   27.327  1.66
  29.448   14.082   29.220  1.91
  30.061   15.651   31.131  0.60
  31.431   13.907   29.712  1.39
  28.851   14.796   28.980  1.49
  29.517   13.464   28.489  1.49
  29.108   13.627   29.993  1.49
  31.235   16.718   28.301  1.82
  31.641   17.459   27.101  1.91
  33.162   17.582   27.042  1.91
  33.754   17.887   26.012  1.66
  31.037   18.860   27.078  1.91
  29.541   19.017   26.824  1.91
  29.086   20.416   27.218  1.91
  29.183   18.738   25.377  1.91
  30.936   17.131   28.993  0.60
  31.333   16.970   26.309  1.39
  31.234   19.278   27.931  1.49
  31.504   19.369   26.397  1.49
  29.065   18.371   27.387  1.49
  29.394   20.614   28.106  1.49
  29.450   21.056   26.603  1.49
  28.127   20.459   27.195  1.49
  29.447   17.844   25.150  1.49
  28.237   18.833   25.257  1.49
  29.642   19.361   24.808  1.49
  33.808   17.363   28.180  1.82
  35.258   17.470   28.251  1.91
  35.994   16.175   27.915  1.91
  37.233   16.163   27.943  1.66
  35.654   17.880   29.663  1.91
  35.020   19.143   30.230  1.91
  35.309   19.225   31.718  1.91
  35.527   20.405   29.546  1.91
  33.364   17.154   28.886  0.60
  35.551   18.167   27.629  1.39
  35.442   17.145   30.259  1.49
  36.618   17.995   29.682  1.49
  34.050   19.088   30.104  1.49
  34.962   18.444   32.155  1.49
  36.257   19.275   31.858  1.49
  34.891   20.008   32.083  1.49
  35.345   20.353   28.604  1.49
  35.082   21.170   29.915  1.49
  36.473   20.486   29.684  1.49
  35.235   15.119   27.635  1.82
  35.770   13.789   27.437  1.91
  36.483   13.584   26.094  1.91
  36.185   14.197   25.070  1.66
  34.654   12.736   27.543  1.91
  34.385   15.231   27.569  0.60
  36.418   13.615   28.152  1.39
  34.040   12.845   26.813  1.49
  35.038   11.856   27.508  1.49
  34.186   12.848   28.375  1.49
  37.425   12.651   26.133  1.82
  38.055   12.104   24.949  1.91
  37.182   10.971   24.396  1.91
  37.119    9.918   25.035  1.66
  39.438   11.525   25.218  1.91
  40.156   11.073   23.961  1.91
  39.534   10.591   22.986  1.66
  41.400   11.226   23.965  1.66
  37.675   12.357   26.901  0.60
  38.131   12.809   24.272  1.39
  39.978   12.196   25.665  1.49
  39.349   10.768   25.819  1.49
  36.552   11.211   23.261  1.82
  35.534   10.284   22.765  1.91
  36.131    8.905   22.508  1.91
  35.395    7.923   22.554  1.66
  35.064   10.906   21.451  1.91
  36.157   11.843   21.063  1.91
  36.746   12.343   22.350  1.91
  34.790   10.222   23.400  1.39
  34.938   10.224   20.773  1.49
  34.228   11.383   21.575  1.49
  36.828   11.382   20.537  1.49
  35.803   12.580   20.541  1.49
  37.687   12.553   22.246  1.39
  36.278   13.132   22.666  1.39
  37.431    8.866   22.246  1.82
  38.102    7.601   21.965  1.91
  38.296    6.828   23.261  1.91
  38.170    5.600   23.344  1.66
  39.417    7.872   21.256  1.91
  37.885    9.597   22.242  0.60
  37.532    7.072   21.369  1.39
  39.983    8.401   21.823  1.49
  39.249    8.347   20.440  1.49
  39.851    7.039   21.058  1.49
  38.600    7.592   24.302  1.82
  38.752    7.044   25.647  1.91
  37.396    6.606   26.194  1.91
  37.281    5.664   26.967  1.66
  39.384    8.071   26.582  1.91
  40.814    8.432   26.208  1.91
  41.520    9.164   27.335  1.91
  42.674   10.012   26.820  1.91
  43.547   10.493   27.933  1.82
  38.710    8.436   24.180  0.60
  39.339    6.260   25.601  1.39
  38.845    8.878   26.574  1.49
  39.376    7.720   27.487  1.49
  41.304    7.622   25.996  1.49
  40.806    8.993   25.416  1.49
  40.884    9.734   27.795  1.49
  41.858    8.518   27.975  1.49
  43.206    9.487   26.200  1.10
  42.320   10.776   26.337  1.10
  43.854    9.796   28.392  0.60
  44.231   10.953   27.596  0.60
  43.074   11.019   28.474  0.60
  36.345    7.304   25.766  1.82
  35.030    6.950   26.318  1.91
  34.542    5.647   25.701  1.91
  34.004    4.777   26.375  1.66
  34.056    8.083   26.087  1.91
  36.433    7.937   25.189  0.60
  35.126    6.818   27.284  1.39
  33.969    8.243   25.144  1.49
  33.200    7.848   26.452  1.49
  34.381    8.876   26.517  1.49
  34.758    5.522   24.396  1.82
  34.474    4.269   23.695  1.91
  35.188    3.079   24.311  1.91
  34.607    2.010   24.520  1.66
  34.845    4.429   22.227  1.91
  35.069    6.191   23.955  0.60
  33.510    4.103   23.748  1.39
  34.379    5.185   21.861  1.49
  35.792    4.567   22.149  1.49
  34.596    3.636   21.746  1.49
  36.483    3.225   24.610  1.82
  37.248    2.132   25.178  1.91
  36.778    1.778   26.581  1.91
  36.885    0.622   26.973  1.66
  38.743    2.483   25.241  1.91
  39.301    2.874   23.877  1.91
  40.793    3.156   23.957  1.91
  41.492    2.811   22.654  1.91
  41.347    3.895   21.643  1.82
  36.868    3.980   24.463  0.60
  37.138    1.345   24.604  1.39
  38.872    3.218   25.860  1.49
  39.235    1.719   25.579  1.49
  39.142    2.155   23.245  1.49
  38.840    3.664   23.554  1.49
  40.932    4.094   24.158  1.49
  41.179    2.634   24.677  1.49
  42.434    2.660   22.826  1.10
  41.118    1.990   22.297  1.10
  41.631    4.664   21.989  0.60
  41.832    3.697   20.924  0.60
  40.491    3.973   21.411  0.60
  36.297    2.782   27.314  1.82
  35.738    2.541   28.631  1.91
  34.428    1.782   28.486  1.91
  34.171    0.769   29.130  1.66
  35.524    3.866   29.345  1.91
  34.764    3.803   30.675  1.91
  35.510    2.981   31.706  1.91
  34.505    5.215   31.183  1.91
  36.319    3.583   27.002  0.60
  36.365    1.997   29.151  1.39
  36.391    4.266   29.510  1.49
  35.041    4.459   28.748  1.49
  33.898    3.374   30.511  1.49
  35.665    2.099   31.360  1.49
  36.351    3.400   31.903  1.49
  34.987    2.923   32.509  1.49
  34.043    5.718   30.508  1.49
  33.967    5.175   31.977  1.49
  35.342    5.641   31.384  1.49
  33.580    2.278   27.588  1.82
  32.329    1.584   27.304  1.91
  32.561    0.139   26.878  1.91
  31.920   -0.760   27.418  1.66
  31.565    2.329   26.223  1.91
  33.769    3.009   27.175  0.60
  31.786    1.583   28.119  1.39
  31.408    3.232   26.507  1.49
  30.725    1.892   26.067  1.49
  32.080    2.333   25.413  1.49
  33.447   -0.074   25.915  1.82
  33.739   -1.405   25.396  1.91
  34.353   -2.319   26.440  1.91
  34.189   -3.539   26.390  1.66
  34.668   -1.291   24.177  1.91
  33.934   -0.607   23.035  1.91
  33.865    0.601   25.584  0.60
  32.897   -1.807   25.099  1.39
  35.457   -0.778   24.412  1.49
  34.954   -2.176   23.899  1.49
  32.706   -0.535   23.074  1.66
  34.665   -0.105   22.042  1.82
  34.280    0.294   21.384  0.60
  35.521   -0.179   22.059  0.60
  35.062   -1.777   27.421  1.82
  35.691   -2.627   28.427  1.91
  34.724   -3.142   29.470  1.91
  35.081   -3.995   30.293  1.66
  36.800   -1.848   29.158  1.91
  36.189   -0.965   30.107  1.72
  35.150   -0.923   27.464  0.60
  36.097   -3.396   27.974  1.39
  37.394   -2.465   29.614  1.39
  37.323   -1.338   28.520  1.39
  35.520   -0.396   29.637  0.00
  33.500   -2.625   29.509  1.82
  32.587   -3.012   30.581  1.91
  31.368   -3.759   30.052  1.91
  30.571   -4.239   30.869  1.66
  32.100   -1.775   31.359  1.91
  31.286   -0.788   30.519  1.91
  33.279   -1.079   32.031  1.91
  30.582    0.278   31.354  1.91
  33.247   -2.065   28.906  0.60
  33.069   -3.601   31.200  1.39
  31.512   -2.099   32.074  1.49
  31.876   -0.352   29.886  1.49
  30.621   -1.281   30.012  1.49
  33.750   -1.708   32.584  1.49
  33.874   -0.737   31.359  1.49
  32.957   -0.356   32.573  1.49
  31.229    0.743   31.890  1.49
  30.141    0.901   30.771  1.49
  29.933   -0.140   31.926  1.49
  31.234   -3.843   28.743  1.82
  30.095   -4.462   28.077  1.91
  30.448   -5.193   26.786  1.91
  31.382   -4.791   26.098  1.66
  29.076   -3.369   27.721  1.91
  27.830   -3.927   27.347  1.72
  31.858   -3.512   28.251  0.60
  29.676   -5.096   28.694  1.39
  28.951   -2.786   28.486  1.39
  29.421   -2.834   26.989  1.39
  27.090   -3.416   27.784  0.00
  29.718   -6.247   26.422  1.82
  29.929   -6.921   25.127  1.91
  29.314   -6.210   23.940  1.91
  29.597   -6.492   22.770  1.66
  29.237   -8.269   25.363  1.91
  28.177   -8.000   26.370  1.91
  28.684   -6.897   27.251  1.91
  30.888   -7.060   24.975  1.39
  28.849   -8.603   24.540  1.49
  29.869   -8.924   25.699  1.49
  27.355   -7.729   25.931  1.49
  28.000   -8.796   26.895  1.49
  27.973   -6.275   27.475  1.39
  29.063   -7.252   28.070  1.39
  28.434   -5.246   24.179  1.82
  27.858   -4.350   23.192  1.91
  28.908   -3.273   22.925  1.91
  29.333   -2.614   23.879  1.66
  26.533   -3.752   23.655  1.91
  25.804   -2.903   22.630  1.91
  24.583   -2.194   23.204  1.91
  23.591   -3.155   23.685  1.82
  22.279   -3.164   23.518  1.91
  21.658   -2.215   22.825  1.82
  21.553   -4.147   24.051  1.82
  28.180   -5.142   24.993  0.60
  27.705   -4.851   22.364  1.39
  25.948   -4.478   23.923  1.49
  26.701   -3.208   24.440  1.49
  26.417   -2.238   22.277  1.49
  25.524   -3.468   21.893  1.49
  24.858   -1.621   23.937  1.39
  24.183   -1.635   22.519  1.39
  23.908   -3.809   24.146  0.60
  22.112   -1.574   22.473  0.60
  20.804   -2.240   22.729  0.60
  21.939   -4.771   24.501  0.60
  20.700   -4.158   23.945  0.60
  29.339   -3.138   21.678  1.82
  30.496   -2.293   21.397  1.91
  30.107   -0.979   20.727  1.91
  29.084   -0.900   20.053  1.66
  31.509   -3.043   20.533  1.91
  32.000   -4.358   21.108  1.91
  32.431   -4.283   22.564  1.91
  33.299   -5.482   22.909  1.91
  33.637   -5.547   24.353  1.82
  28.938   -3.548   21.037  0.60
  30.927   -2.080   22.251  1.39
  31.107   -3.217   19.668  1.49
  32.275   -2.466   20.388  1.49
  31.292   -5.016   21.028  1.49
  32.751   -4.668   20.579  1.49
  32.930   -3.464   22.716  1.49
  31.648   -4.270   23.136  1.49
  32.831   -6.295   22.657  1.10
  34.118   -5.439   22.393  1.10
  34.059   -4.800   24.591  0.60
  32.890   -5.630   24.829  0.60
  34.164   -6.247   24.502  0.60
  30.964    0.023   20.943  1.82
  30.785    1.353   20.378  1.91
  32.035    1.883   19.690  1.91
  33.168    1.444   19.907  1.66
  30.361    2.329   21.477  1.91
  31.652   -0.123   21.439  0.60
  30.066    1.310   19.714  1.39
  30.178    3.188   21.090  1.49
  31.069    2.413   22.121  1.49
  29.572    1.998   21.912  1.49
  31.847    2.888   18.820  1.82
  33.058    3.421   18.198  1.91
  33.363    4.835   18.667  1.91
  32.592    5.538   19.305  1.66
  32.946    3.394   16.666  1.91
  32.032    4.399   16.229  1.72
  32.365    2.060   16.206  1.91
  31.065    3.199   18.641  0.60
  33.808    2.847   18.456  1.39
  33.826    3.538   16.261  1.39
  31.542    1.892   16.670  1.49
  32.200    2.092   15.261  1.49
  32.989    1.356   16.398  1.49
  31.099    4.025   16.168  0.00
  34.571    5.274   18.331  1.82
  34.983    6.634   18.667  1.91
  34.045    7.637   18.019  1.91
  33.677    8.672   18.579  1.66
  36.431    6.861   18.198  1.91
  37.313    6.069   19.016  1.72
  36.863    8.308   18.372  1.91
  35.114    4.754   17.911  0.60
  34.943    6.747   19.640  1.39
  36.521    6.597   17.259  1.39
  36.272    8.880   17.877  1.49
  36.830    8.542   19.303  1.49
  37.760    8.416   18.048  1.49
  37.732    6.641   19.726  0.00
  33.641    7.316   16.788  1.82
  32.812    8.238   16.018  1.91
  31.435    8.433   16.627  1.91
  30.803    9.488   16.573  1.66
  32.694    7.721   14.579  1.91
  33.973    7.796   13.767  1.91
  35.037    6.795   14.178  1.91
  34.747    5.826   14.914  1.66
  36.199    6.993   13.750  1.66
  33.872    6.561   16.447  0.60
  33.262    9.107   15.994  1.39
  32.398    6.798   14.605  1.49
  32.008    8.234   14.122  1.49
  33.756    7.652   12.833  1.49
  34.341    8.690   13.850  1.49
  30.901    7.388   17.250  1.82
  29.548    7.461   17.779  1.91
  29.564    8.371   19.004  1.91
  28.638    9.157   19.135  1.66
  29.004    6.076   18.122  1.91
  28.548    5.302   16.899  1.91
  28.696    3.800   17.067  1.91
  28.855    3.325   18.208  1.66
  28.654    3.102   16.036  1.66
  31.357    6.664   17.341  0.60
  28.969    7.864   17.100  1.39
  29.693    5.569   18.579  1.49
  28.256    6.173   18.732  1.49
  27.618    5.510   16.720  1.49
  29.070    5.587   16.133  1.49
  30.606    8.237   19.816  1.82
  30.743    9.029   21.033  1.91
  31.070   10.477   20.692  1.91
  30.562   11.385   21.343  1.66
  31.798    8.428   21.962  1.91
  31.215    7.425   22.954  1.91
  30.566    7.838   24.092  1.91
  31.303    6.063   22.721  1.91
  30.037    6.947   25.006  1.91
  30.757    5.165   23.617  1.91
  30.125    5.592   24.765  1.91
  31.217    7.666   19.619  0.60
  29.884    9.015   21.502  1.39
  32.475    7.986   21.427  1.49
  32.230    9.144   22.454  1.49
  30.479    8.751   24.253  1.46
  31.733    5.751   21.958  1.46
  29.626    7.259   25.779  1.46
  30.816    4.253   23.442  1.46
  29.765    4.979   25.365  1.46
  31.888   10.708   19.675  1.82
  32.114   12.052   19.161  1.91
  30.813   12.683   18.693  1.91
  30.543   13.865   18.878  1.66
  33.110   12.026   18.007  1.91
  32.295   10.045   19.307  0.60
  32.486   12.603   19.882  1.39
  33.279   12.924   17.710  1.49
  33.931   11.626   18.302  1.49
  32.745   11.513   17.283  1.49
  29.973   11.870   18.048  1.82
  28.707   12.403   17.570  1.91
  27.798   12.801   18.725  1.91
  27.086   13.804   18.686  1.66
  28.035   11.367   16.690  1.91
  30.177   11.044   17.917  0.60
  28.890   13.199   17.029  1.39
  27.228   11.735   16.322  1.49
  28.628   11.120   15.976  1.49
  27.823   10.591   17.213  1.49
  27.816   12.005   19.797  1.82
  27.011   12.324   20.971  1.91
  27.488   13.632   21.596  1.91
  26.710   14.542   21.869  1.66
  27.065   11.191   22.008  1.91
  26.481   11.645   23.335  1.91
  26.328    9.977   21.476  1.91
  28.307   11.299   19.796  0.60
  26.080   12.439   20.686  1.39
  28.003   10.946   22.151  1.49
  26.945   12.429   23.637  1.49
  25.550   11.847   23.221  1.49
  26.580   10.944   23.984  1.49
  26.719    9.706   20.641  1.49
  26.394    9.258   22.109  1.49
  25.404   10.198   21.339  1.49
  28.795   13.731   21.824  1.82
  29.350   14.978   22.344  1.91
  28.996   16.179   21.481  1.91
  28.710   17.261   21.995  1.66
  30.865   14.899   22.429  1.91
  31.452   13.955   23.457  1.91
  32.967   14.157   23.480  1.91
  29.313   13.062   21.667  0.60
  28.995   15.126   23.245  1.39
  31.201   14.638   21.557  1.49
  31.202   15.789   22.613  1.49
  31.079   14.143   24.333  1.49
  31.242   13.037   23.226  1.49
  34.328   14.781   24.655  0.60
  33.590   13.880   22.454  1.66
  33.482   14.635   24.599  1.82
  32.971   14.801   25.272  0.60
  29.035   16.030   20.157  1.82
  28.778   17.219   19.355  1.91
  27.332   17.666   19.536  1.91
  27.033   18.852   19.611  1.66
  29.058   16.968   17.889  1.91
  29.203   15.270   19.793  0.60
  29.366   17.938   19.666  1.39
  28.902   17.774   17.390  1.49
  28.477   16.274   17.566  1.49
  29.973   16.696   17.780  1.49
  26.412   16.700   19.576  1.82
  25.001   17.066   19.715  1.91
  24.808   17.726   21.075  1.91
  24.174   18.770   21.243  1.66
  24.085   15.851   19.547  1.91
  23.429   15.755   18.179  1.91
  22.003   15.242   18.285  1.91
  21.352   15.129   16.915  1.91
  19.946   14.649   17.007  1.82
  26.644   15.874   19.521  0.60
  24.781   17.720   19.019  1.39
  24.605   15.047   19.702  1.49
  23.392   15.888   20.224  1.49
  23.426   16.630   17.761  1.49
  23.946   15.156   17.616  1.49
  22.006   14.371   18.713  1.49
  21.484   15.846   18.840  1.49
  21.367   15.997   16.482  1.10
  21.865   14.514   16.367  1.10
  19.931   13.847   17.391  0.60
  19.469   15.222   17.496  0.60
  19.597   14.595   16.191  0.60
  25.415   17.073   22.074  1.82
  25.391   17.682   23.398  1.91
  25.977   19.085   23.389  1.91
  25.481   20.004   24.046  1.66
  26.197   16.829   24.371  1.91
  26.006   17.051   25.862  1.91
  24.543   17.283   26.214  1.91
  26.571   15.858   26.634  1.91
  25.805   16.319   21.938  0.60
  24.462   17.728   23.710  1.39
  25.997   15.898   24.183  1.49
  27.137   16.962   24.171  1.49
  26.513   17.849   26.120  1.49
  24.217   18.049   25.735  1.49
  24.029   16.511   25.969  1.49
  24.461   17.437   27.158  1.49
  26.114   15.058   26.365  1.49
  27.509   15.770   26.447  1.49
  26.446   15.998   27.576  1.49
  27.084   19.260   22.660  1.82
  27.723   20.581   22.715  1.91
  26.796   21.642   22.137  1.91
  26.688   22.723   22.717  1.66
  29.062   20.583   21.985  1.91
  29.609   21.990   21.736  1.91
  30.839   21.914   20.843  1.91
  31.523   23.274   20.727  1.91
  32.709   23.181   19.824  1.82
  27.408   18.624   22.180  0.60
  27.888   20.800   23.656  1.39
  29.707   20.083   22.508  1.49
  28.957   20.132   21.133  1.49
  28.929   22.535   21.310  1.49
  29.844   22.405   22.581  1.49
  31.465   21.270   21.210  1.49
  30.578   21.609   19.960  1.49
  30.896   23.925   20.375  1.10
  31.806   23.572   21.606  1.10
  33.265   22.556   20.126  0.60
  32.440   22.967   19.002  0.60
  33.129   23.966   19.803  0.60
  26.154   21.320   21.020  1.82
  25.203   22.213   20.366  1.91
  24.073   22.575   21.324  1.91
  23.626   23.719   21.393  1.66
  24.621   21.590   19.085  1.91
  25.669   21.383   18.128  1.72
  23.618   22.525   18.412  1.91
  26.305   20.551   20.666  0.60
  25.673   23.036   20.121  1.39
  24.189   20.737   19.297  1.39
  22.900   22.715   19.020  1.49
  24.057   23.344   18.168  1.49
  23.267   22.104   17.624  1.49
  26.264   20.627   18.420  0.00
  23.624   21.564   22.066  1.82
  22.533   21.779   23.017  1.91
  22.970   22.752   24.103  1.91
  22.328   23.763   24.376  1.66
  22.111   20.438   23.608  1.91
  20.937   20.471   24.577  1.91
  19.626   20.512   24.134  1.91
  21.177   20.452   25.944  1.91
  18.562   20.524   25.027  1.91
  20.124   20.459   26.845  1.91
  18.820   20.499   26.387  1.91
  23.975   20.783   21.987  0.60
  21.772   22.165   22.538  1.39
  21.884   19.843   22.877  1.49
  22.875   20.055   24.068  1.49
  19.454   20.532   23.220  1.46
  22.052   20.434   26.257  1.46
  17.687   20.550   24.715  1.46
  20.294   20.439   27.759  1.46
  18.114   20.508   26.992  1.46
  24.093   22.455   24.747  1.82
  24.510   23.279   25.877  1.91
  24.881   24.686   25.412  1.91
  24.576   25.681   26.073  1.66
  25.666   22.636   26.663  1.91
  26.224   23.632   27.681  1.91
  25.227   21.359   27.362  1.91
  24.571   21.784   24.500  0.60
  23.746   23.358   26.485  1.39
  26.380   22.410   26.030  1.49
  26.482   24.439   27.230  1.49
  25.551   23.831   28.335  1.49
  26.990   23.250   28.116  1.49
  24.885   20.740   26.713  1.49
  25.978   20.968   27.815  1.49
  24.540   21.564   28.001  1.49
  25.525   24.749   24.250  1.82
  25.983   26.032   23.719  1.91
  24.802   26.938   23.412  1.91
  24.889   28.161   23.376  1.66
  26.845   25.801   22.490  1.91
  25.674   24.028   23.807  0.60
  26.534   26.467   24.403  1.39
  27.587   25.236   22.720  1.49
  26.321   25.376   21.806  1.49
  27.173   26.642   22.166  1.49
  23.650   26.298   23.197  1.82
  22.438   27.044   22.892  1.91
  21.952   27.861   24.074  1.91
  21.188   28.809   23.902  1.66
  21.342   26.060   22.465  1.91
  20.733   25.566   23.658  1.72
  23.624   25.440   23.238  0.60
  22.623   27.651   22.146  1.39
  20.683   26.509   21.912  1.39
  21.725   25.328   21.955  1.39
  21.297   24.836   24.037  0.00
  22.355   27.509   25.289  1.82
  21.920   28.235   26.469  1.91
  20.547   27.818   26.944  1.91
  20.095   28.155   28.042  1.66
  22.885   26.837   25.378  0.60
  22.560   28.087   27.183  1.39
  21.912   29.184   26.271  1.39
  19.845   27.056   26.117  1.82
  18.566   26.489   26.517  1.91
  18.845   25.083   27.056  1.91
  18.789   24.124   26.298  1.66
  17.569   26.478   25.367  1.91
  17.055   27.827   24.888  1.91
  16.026   27.713   23.780  1.91
  20.152   26.894   25.330  0.60
  18.197   27.034   27.244  1.39
  17.985   26.029   24.614  1.49
  16.806   25.943   25.636  1.49
  16.660   28.299   25.637  1.49
  17.804   28.355   24.568  1.49
  14.135   27.735   23.486  0.60
  16.350   27.523   22.601  1.66
  14.735   27.806   24.098  1.82
  14.502   27.938   24.915  0.60
  19.175   24.960   28.338  1.82
  19.558   23.657   28.885  1.91
  18.362   22.769   29.218  1.91
  18.516   21.577   29.517  1.66
  20.421   23.867   30.122  1.91
  21.901   24.174   29.908  1.91
  22.651   22.912   29.502  1.91
  22.103   25.267   28.868  1.91
  19.162   25.651   28.850  0.60
  20.100   23.195   28.213  1.39
  20.037   24.596   30.633  1.49
  20.358   23.069   30.669  1.49
  22.273   24.489   30.758  1.49
  22.199   22.496   28.765  1.49
  23.546   23.142   29.241  1.49
  22.681   22.304   30.244  1.49
  21.475   25.977   29.023  1.49
  22.997   25.612   28.934  1.49
  21.964   24.905   27.990  1.49
  17.145   23.300   29.181  1.82
  15.968   22.451   29.334  1.91
  15.961   21.698   30.647  1.91
  16.125   22.271   31.717  1.66
  17.051   24.146   29.066  0.60
  15.171   23.001   29.280  1.39
  15.939   21.813   28.604  1.39
  15.763   20.383   30.630  1.82
  15.747   19.645   31.890  1.91
  17.087   19.656   32.612  1.91
  17.120   19.212   33.762  1.66
  15.414   18.210   31.480  1.91
  15.461   18.150   30.010  1.91
  15.539   19.540   29.455  1.91
  15.046   19.998   32.476  1.39
  16.060   17.595   31.861  1.49
  14.531   17.966   31.798  1.49
  16.236   17.639   29.727  1.49
  14.666   17.707   29.675  1.49
  16.273   19.621   28.825  1.39
  14.713   19.782   29.008  1.39
  18.194   20.146   32.031  1.82
  19.446   20.183   32.788  1.91
  19.665   21.563   33.413  1.91
  20.681   21.816   34.059  1.66
  20.647   19.819   31.924  1.91
  20.573   18.457   31.247  1.91
  19.984   17.379   31.875  1.91
  21.098   18.265   29.980  1.91
  19.906   16.145   31.260  1.91
  21.023   17.028   29.354  1.91
  20.430   15.958   29.995  1.91
  18.167   20.434   31.222  0.60
  19.383   19.527   33.513  1.39
  20.749   20.497   31.237  1.49
  21.443   19.842   32.478  1.49
  19.633   17.486   32.730  1.46
  21.506   18.976   29.542  1.46
  19.497   15.434   31.700  1.46
  21.375   16.921   28.499  1.46
  20.384   15.126   29.582  1.46
  18.713   22.464   33.234  1.82
  18.796   23.795   33.823  1.91
  19.028   23.789   35.329  1.91
  18.374   23.134   36.141  1.66
  17.510   24.602   33.527  1.91
  17.380   24.773   32.108  1.72
  17.590   25.994   34.128  1.91
  18.027   22.259   32.758  0.60
  19.548   24.263   33.405  1.39
  16.728   24.128   33.880  1.39
  18.341   26.462   33.755  1.49
  16.783   26.476   33.930  1.49
  17.696   25.926   35.080  1.49
  16.913   23.980   31.703  0.00
  20.010   24.591   35.740  1.82
  20.347   24.740   37.150  1.91
  20.751   23.434   37.819  1.91
  20.713   23.308   39.044  1.66
  19.169   25.379   37.897  1.91
  18.943   26.819   37.475  1.91
  20.458   25.035   35.154  0.60
  21.107   25.354   37.211  1.39
  18.364   24.865   37.724  1.49
  19.341   25.349   38.852  1.49
  19.776   27.439   36.808  1.66
  17.804   27.368   37.870  1.82
  17.625   28.183   37.662  0.60
  17.244   26.909   38.333  0.60
  21.163   22.443   37.041  1.82
  21.660   21.211   37.661  1.91
  22.737   21.483   38.704  1.91
  23.550   22.405   38.608  1.66
  22.159   20.286   36.553  1.91
  21.138   22.520   36.185  0.60
  20.907   20.771   38.108  1.39
  22.919   20.684   36.122  1.49
  21.461   20.151   35.909  1.49
  22.413   19.441   36.932  1.49
  22.718   20.688   39.764  1.82
  23.657   20.886   40.869  1.91
  25.104   20.711   40.427  1.91
  26.002   21.258   41.087  1.66
  23.315   19.936   42.015  1.91
  22.043   20.240   42.766  1.91
  21.402   21.465   42.669  1.91
  21.478   19.279   43.594  1.91
  20.240   21.743   43.357  1.91
  20.309   19.544   44.290  1.91
  19.697   20.773   44.168  1.91
  18.539   21.039   44.857  1.72
  22.145   20.047   39.803  0.60
  23.550   21.804   41.196  1.39
  23.250   19.038   41.656  1.49
  24.052   19.943   42.647  1.49
  21.766   22.121   42.120  1.46
  21.887   18.449   43.682  1.46
  19.830   22.574   43.275  1.46
  19.938   18.892   44.841  1.46
  17.910   21.537   44.262  0.00
  25.368   19.985   39.341  1.82
  26.754   19.774   38.935  1.91
  27.304   20.954   38.138  1.91
  28.513   21.033   37.890  1.66
  26.906   18.499   38.106  1.91
  25.912   18.299   36.978  1.91
  25.966   19.022   35.812  1.91
  24.906   17.351   37.101  1.91
  25.058   18.826   34.780  1.91
  23.980   17.146   36.097  1.91
  24.046   17.883   34.928  1.91
  24.727   19.643   38.882  0.60
  27.297   19.677   39.746  1.39
  27.798   18.489   37.728  1.49
  26.838   17.740   38.706  1.49
  26.632   19.664   35.710  1.46
  24.855   16.843   37.878  1.46
  25.126   19.321   33.996  1.46
  23.310   16.510   36.207  1.46
  23.424   17.750   34.249  1.46
  26.455   21.891   37.712  1.82
  26.973   22.976   36.865  1.91
  27.942   23.844   37.667  1.91
  27.666   24.209   38.810  1.66
  25.859   23.824   36.271  1.91
  24.855   23.206   35.308  1.91
  23.816   24.254   34.901  1.91
  25.514   22.636   34.062  1.91
  25.623   21.862   37.928  0.60
  27.472   22.570   36.125  1.39
  25.355   24.198   37.012  1.49
  26.277   24.569   35.812  1.49
  24.392   22.477   35.772  1.49
  23.394   24.608   35.687  1.49
  24.250   24.964   34.424  1.49
  23.154   23.847   34.338  1.49
  26.163   21.976   34.317  1.49
  24.848   22.231   33.504  1.49
  25.951   23.342   33.580  1.49
  29.079   24.156   37.052  1.82
  30.111   25.000   37.660  1.91
  31.052   24.216   38.554  1.91
  32.026   24.724   39.103  1.66
  29.215   23.848   36.261  0.60
  30.624   25.429   36.956  1.39
  29.683   25.696   38.181  1.39
  30.752   22.929   38.707  1.82
  31.504   21.994   39.495  1.91
  30.917   21.818   40.887  1.91
  30.403   22.773   41.473  1.66
  30.052   22.634   38.304  0.60
  31.519   21.136   39.043  1.39
  32.420   22.306   39.572  1.39
  31.017   20.592   41.389  1.82
  30.488   20.181   42.679  1.91
  31.399   19.087   43.221  1.91
  31.585   18.096   42.506  1.66
  29.034   19.753   42.508  1.91
  28.225   19.738   43.764  1.91
  31.423   19.999   40.917  0.60
  30.521   20.948   43.290  1.39
  28.609   20.353   41.876  1.49
  29.018   18.864   42.121  1.49
  27.213   20.496   44.246  1.91
  29.028   18.196   44.693  0.60
  27.596   18.465   46.550  1.36
  27.622   18.979   45.775  1.91
  28.434   18.816   44.741  1.82
  26.857   20.014   45.485  1.82
  26.824   21.221   43.813  1.41
  31.973   19.237   44.406  1.82
  32.951   18.308   44.956  1.91
  32.369   16.905   45.180  1.91
  33.071   15.895   45.200  1.66
  33.528   18.740   46.296  1.91
  33.561   20.200   46.695  1.91
  34.072   20.324   48.130  1.91
  35.196   19.846   48.400  1.66
  33.342   20.869   48.984  1.66
  31.754   19.922   44.878  0.60
  33.691   18.231   44.316  1.39
  33.034   18.267   46.984  1.49
  34.440   18.414   46.332  1.49
  34.143   20.691   46.096  1.49
  32.670   20.578   46.630  1.49
  31.074   16.828   45.372  1.82
  30.294   15.626   45.484  1.91
  30.196   14.804   44.217  1.91
  29.771   13.639   44.266  1.66
  30.647   17.571   45.439  0.60
  30.681   15.071   46.179  1.39
  29.398   15.865   45.765  1.39
  30.548   15.354   43.060  1.82
  30.549   14.600   41.809  1.91
  31.984   14.141   41.538  1.91
  32.855   15.014   41.518  1.66
  29.985   15.385   40.637  1.91
  28.483   15.545   40.638  1.91
  27.819   16.406   41.498  1.91
  27.694   14.814   39.759  1.91
  26.438   16.537   41.485  1.91
  26.314   14.933   39.731  1.91
  25.685   15.796   40.598  1.91
  24.319   15.904   40.554  1.72
  30.783   16.181   43.047  0.60
  29.993   13.803   41.934  1.39
  30.388   16.267   40.634  1.49
  30.247   14.942   39.815  1.49
  28.314   16.911   42.102  1.46
  28.106   14.224   39.169  1.46
  26.020   17.125   42.072  1.46
  25.815   14.431   39.128  1.46
  23.955   15.239   39.904  0.00
  32.198   12.840   41.364  1.82
  33.498   12.200   41.436  1.91
  33.985   11.605   40.123  1.91
  35.172   11.327   39.931  1.66
  33.461   11.050   42.446  1.91
  33.130   11.282   43.886  1.91
  33.273   12.503   44.522  1.91
  32.660   10.220   44.667  1.91
  32.958   12.665   45.857  1.91
  32.341   10.370   45.999  1.91
  32.494   11.604   46.596  1.91
  32.179   11.759   47.921  1.72
  31.517   12.342   41.197  0.60
  34.154   12.861   41.741  1.39
  32.822   10.402   42.111  1.49
  34.331   10.623   42.421  1.49
  33.588   13.233   44.039  1.46
  32.559    9.383   44.274  1.46
  33.062   13.496   46.259  1.46
  32.027    9.647   46.491  1.46
  32.135   10.862   48.358  0.00
  33.062   11.354   39.197  1.82
  33.444   10.601   38.013  1.91
  34.245   11.441   37.029  1.91
  34.146   12.662   36.926  1.66
  32.197   10.002   37.333  1.91
  31.480    9.005   38.227  1.91
  30.480    7.794   37.314  2.00
  29.495    8.901   36.311  1.91
  32.255   11.631   39.299  0.60
  34.013    9.858   38.303  1.39
  31.586   10.718   37.100  1.49
  32.464    9.559   36.513  1.49
  32.138    8.531   38.759  1.39
  30.903    9.490   38.838  1.39
  30.074    9.429   35.755  1.39
  28.900    8.389   35.759  1.39
  28.984    9.480   36.880  1.39
  35.059   10.720   36.265  1.82
  35.851   11.361   35.214  1.91
  34.974   11.640   33.997  1.91
  33.893   11.070   33.848  1.66
  37.069   10.502   34.915  1.91
  36.857    9.216   34.159  1.91
  35.910    9.082   33.360  1.66
  37.690    8.302   34.346  1.66
  35.121    9.872   36.389  0.60
  36.168   12.223   35.558  1.39
  37.696   11.043   34.410  1.49
  37.493   10.285   35.759  1.49
  35.406   12.542   33.123  1.82
  34.639   12.914   31.936  1.91
  34.299   11.744   31.024  1.91
  33.227   11.741   30.405  1.66
  35.583   13.875   31.195  1.91
  36.409   14.459   32.308  1.91
  36.682   13.297   33.215  1.91
  33.821   13.384   32.200  1.39
  36.138   13.398   30.558  1.49
  35.085   14.564   30.728  1.49
  37.236   14.832   31.965  1.49
  35.919   15.155   32.774  1.49
  37.431   12.769   32.899  1.39
  36.856   13.590   34.124  1.39
  35.177   10.755   30.903  1.82
  34.870    9.638   30.003  1.91
  33.727    8.795   30.577  1.91
  32.885    8.283   29.838  1.66
  36.101    8.760   29.763  1.91
  37.133    9.349   28.814  1.91
  37.879   10.510   29.446  1.91
  38.066   10.472   30.680  1.66
  38.267   11.433   28.694  1.66
  35.915   10.769   31.346  0.60
  34.580   10.006   29.143  1.39
  36.529    8.588   30.616  1.49
  35.806    7.907   29.407  1.49
  37.767    8.659   28.563  1.49
  36.689    9.654   28.007  1.49
  33.729    8.646   31.901  1.82
  32.653    7.888   32.547  1.91
  31.354    8.680   32.452  1.91
  30.259    8.134   32.273  1.66
  33.053    7.562   33.976  1.91
  34.358    8.993   32.373  0.60
  32.537    7.045   32.061  1.39
  33.190    8.377   34.465  1.49
  33.868    7.051   33.972  1.49
  32.358    7.051   34.396  1.49
  31.475   10.003   32.569  1.82
  30.300   10.864   32.442  1.91
  29.692   10.788   31.050  1.91
  28.475   10.775   30.853  1.66
  30.688   12.318   32.763  1.91
  30.787   12.555   34.258  1.91
  32.248   10.351   32.719  0.60
  29.628   10.571   33.091  1.39
  31.543   12.520   32.350  1.49
  30.025   12.918   32.387  1.49
  29.937   12.073   35.004  1.66
  31.812   13.297   34.672  1.82
  31.911   13.466   35.510  0.60
  32.377   13.608   34.102  0.60
  30.554   10.738   30.023  1.82
  30.063   10.638   28.656  1.91
  29.446    9.277   28.353  1.91
  28.461    9.175   27.610  1.66
  31.216   10.926   27.688  1.91
  30.838   10.943   26.206  1.91
  29.678   11.904   25.971  1.91
  32.025   11.313   25.329  1.91
  31.400   10.764   30.172  0.60
  29.374   11.322   28.526  1.39
  31.599   11.788   27.916  1.49
  31.904   10.256   27.822  1.49
  30.543   10.042   25.957  1.49
  28.938   11.656   26.531  1.49
  29.955   12.798   26.184  1.49
  29.409   11.863   25.050  1.49
  32.740   10.690   25.480  1.49
  31.763   11.282   24.407  1.49
  32.321   12.199   25.550  1.49
  30.018    8.217   28.925  1.82
  29.478    6.877   28.740  1.91
  28.057    6.824   29.299  1.91
  27.109    6.463   28.608  1.66
  30.343    5.807   29.416  1.91
  29.551    4.509   29.535  1.91
  31.632    5.565   28.644  1.91
  30.717    8.326   29.412  0.60
  29.442    6.686   27.779  1.39
  30.573    6.116   30.318  1.49
  28.733    4.677   30.009  1.49
  29.350    4.177   28.658  1.49
  30.071    3.860   30.013  1.49
  31.422    5.271   27.755  1.49
  32.137    6.381   28.601  1.49
  32.150    4.891   29.090  1.49
  27.891    7.228   30.547  1.82
  26.566    7.270   31.180  1.91
  25.606    8.210   30.468  1.91
  24.406    7.946   30.338  1.66
  26.751    7.650   32.646  1.91
  27.617    6.392   33.635  2.00
  28.579    7.473   31.001  0.60
  26.186    6.368   31.147  1.39
  27.250    8.480   32.692  1.39
  25.879    7.809   33.039  1.39
  27.169    5.509   33.507  0.60
  26.075    9.362   29.977  1.82
  25.235   10.324   29.281  1.91
  24.755    9.770   27.936  1.91
  23.580    9.881   27.581  1.66
  25.962   11.675   29.092  1.91
  26.082   12.302   30.377  1.72
  25.152   12.599   28.207  1.91
  26.909    9.543   30.078  0.60
  24.444   10.486   29.836  1.39
  26.851   11.529   28.705  1.39
  25.025   12.189   27.348  1.49
  24.298   12.764   28.613  1.49
  25.621   13.430   28.099  1.49
  26.882   12.910   30.395  0.00
  25.649    9.139   27.182  1.82
  25.249    8.479   25.946  1.91
  24.162    7.436   26.227  1.91
  23.185    7.321   25.491  1.66
  26.447    7.823   25.279  1.91
  26.473    9.120   27.425  0.60
  24.883    9.154   25.336  1.39
  27.122    8.486   25.113  1.49
  26.174    7.429   24.447  1.49
  26.801    7.142   25.855  1.49
  24.332    6.686   27.309  1.82
  23.401    5.587   27.608  1.91
  22.069    6.137   28.093  1.91
  21.052    5.556   27.743  1.66
  24.059    4.629   28.586  1.91
  25.218    3.889   27.989  1.91
  24.991    6.844   27.838  0.60
  23.237    5.099   26.775  1.39
  24.366    5.129   29.358  1.49
  23.399    3.989   28.892  1.49
  27.241    2.745   25.842  0.60
  25.611    3.785   26.693  1.91
  26.082    3.021   29.563  0.60
  27.697    2.063   28.145  1.36
  26.991    2.613   27.893  1.91
  26.102    3.135   28.710  1.82
  26.720    2.996   26.654  1.82
  25.194    4.181   25.961  1.41
  22.115    7.217   28.856  1.82
  20.916    7.947   29.275  1.91
  20.062    8.200   28.043  1.91
  18.854    7.972   27.991  1.66
  21.299    9.239   29.990  1.91
  20.241   10.238   30.381  1.91
  19.639   11.079   29.447  1.91
  19.827   10.393   31.703  1.91
  18.681   12.006   29.797  1.91
  18.852   11.318   32.065  1.91
  18.276   12.123   31.109  1.91
  17.308   13.045   31.441  1.72
  22.882    7.503   29.118  0.60
  20.409    7.385   29.898  1.39
  21.773    8.990   30.798  1.49
  21.936    9.703   29.422  1.49
  19.893   11.013   28.554  1.46
  20.212    9.863   32.363  1.46
  18.307   12.554   29.146  1.46
  18.589   11.391   32.953  1.46
  17.048   12.917   32.396  0.00
  20.717    8.713   27.001  1.82
  19.959    9.084   25.823  1.91
  19.433    7.856   25.101  1.91
  18.297    7.835   24.638  1.66
  20.822    9.935   24.885  1.91
  21.259   11.300   25.445  1.91
  22.227   11.971   24.487  1.91
  20.067   12.205   25.700  1.91
  21.571    8.821   27.028  0.60
  19.193    9.623   26.109  1.39
  21.617    9.429   24.656  1.49
  20.327   10.085   24.064  1.49
  21.720   11.150   26.297  1.49
  22.981   11.395   24.339  1.49
  21.785   12.140   23.651  1.49
  22.527   12.801   24.864  1.49
  19.466   11.776   26.314  1.49
  20.370   13.034   26.076  1.49
  19.612   12.374   24.873  1.49
  20.268    6.826   25.003  1.82
  19.804    5.607   24.347  1.91
  18.608    4.998   25.084  1.91
  17.652    4.499   24.493  1.66
  20.916    4.570   24.329  1.91
  21.921    4.684   23.204  1.91
  23.141    3.806   23.439  1.91
  21.066    6.878   25.319  0.60
  19.542    5.815   23.426  1.39
  21.394    4.623   25.170  1.49
  20.508    3.690   24.284  1.49
  21.497    4.426   22.370  1.49
  22.203    5.608   23.120  1.49
  23.695    2.203   24.301  0.60
  24.225    4.115   22.948  1.66
  23.015    2.710   24.166  1.82
  22.251    2.506   24.505  0.60
  18.732    5.049   26.408  1.82
  17.712    4.436   27.273  1.91
  16.390    5.183   27.131  1.91
  15.309    4.596   27.308  1.66
  18.253    4.330   28.680  1.91
  19.411    5.443   26.760  0.60
  17.566    3.523   26.948  1.39
  17.625    3.859   29.231  1.49
  19.087    3.853   28.668  1.49
  18.394    5.211   29.036  1.49
  16.419    6.458   26.748  1.82
  15.192    7.191   26.448  1.91
  14.388    6.544   25.333  1.91
  13.150    6.514   25.369  1.66
  15.508    8.640   26.065  1.91
  15.681    9.660   27.183  1.91
  15.992   11.025   26.581  1.91
  14.475    9.740   28.104  1.91
  17.177    6.858   26.677  0.60
  14.639    7.203   27.256  1.39
  16.322    8.636   25.538  1.49
  14.795    8.954   25.486  1.49
  16.453    9.385   27.721  1.49
  16.762   10.957   26.013  1.49
  15.239   11.325   26.066  1.49
  16.168   11.653   27.285  1.49
  14.297    8.873   28.475  1.49
  14.656   10.361   28.813  1.49
  13.711   10.038   27.605  1.49
  15.049    6.001   24.317  1.82
  14.361    5.266   23.256  1.91
  14.090    3.817   23.632  1.91
  13.031    3.269   23.322  1.66
  15.174    5.260   21.959  1.91
  15.323    6.634   21.351  1.91
  15.322    6.546   19.829  1.91
  15.378    7.900   19.302  1.82
  15.713    8.169   18.047  1.91
  16.018    7.207   17.189  1.82
  15.727    9.443   17.695  1.82
  15.904    6.083   24.283  0.60
  13.503    5.707   23.081  1.39
  16.056    4.897   22.141  1.49
  14.741    4.675   21.317  1.49
  14.592    7.199   21.644  1.49
  16.153    7.035   21.652  1.49
  16.089    6.036   19.523  1.39
  14.516    6.101   19.521  1.39
  15.187    8.555   19.825  0.60
  16.002    6.385   17.441  0.60
  16.233    7.405   16.380  0.60
  15.526   10.050   18.269  0.60
  15.939    9.666   16.891  0.60
  15.062    3.200   24.294  1.82
  14.977    1.797   24.657  1.91
  13.758    1.532   25.544  1.91
  13.120    0.499   25.380  1.66
  16.234    1.328   25.371  1.91
  15.764    3.646   24.515  0.60
  14.878    1.273   23.835  1.39
  16.335    1.813   26.193  1.49
  16.998    1.485   24.811  1.49
  16.163    0.389   25.559  1.49
  13.446    2.451   26.449  1.82
  12.379    2.200   27.408  1.91
  11.043    2.105   26.673  1.91
  10.135    1.427   27.169  1.66
  12.363    3.262   28.503  1.91
  12.251    4.693   28.029  1.91
  10.850    5.188   27.787  1.91
  13.874    3.196   26.469  0.60
  12.551    1.333   27.832  1.39
  11.617    3.077   29.096  1.49
  13.176    3.176   29.024  1.49
  12.668    5.268   28.691  1.49
  12.755    4.784   27.206  1.49
   9.971    6.569   26.817  0.60
   9.883    4.621   28.302  1.66
  10.746    6.242   26.996  1.82
  11.452    6.600   26.662  0.60
  10.949    2.760   25.517  1.82
   9.711    2.715   24.729  1.91
   9.406    1.286   24.301  1.91
   8.272    0.808   24.360  1.66
   9.775    3.620   23.475  1.91
   8.465    3.530   22.699  1.91
  10.116    5.060   23.845  1.91
  11.620    3.214   25.229  0.60
   8.976    3.028   25.297  1.39
  10.491    3.281   22.897  1.49
   8.272    2.611   22.501  1.49
   7.754    3.900   23.227  1.49
   8.545    4.023   21.878  1.49
  10.951    5.080   24.318  1.49
  10.187    5.587   23.047  1.49
   9.423    5.419   24.405  1.49
  10.454    0.595   23.856  1.82
  10.339   -0.782   23.381  1.91
  10.121   -1.765   24.528  1.91
   9.433   -2.773   24.385  1.66
  11.592   -1.140   22.578  1.91
  11.634   -0.484   21.211  1.91
  10.587   -1.092   20.289  1.91
  10.757   -2.275   19.936  1.66
   9.619   -0.389   19.937  1.66
  11.226    0.972   23.848  0.60
   9.566   -0.835   22.782  1.39
  12.376   -0.870   23.080  1.49
  11.630   -2.103   22.466  1.49
  11.472    0.467   21.304  1.49
  12.515   -0.603   20.823  1.49
  10.700   -1.465   25.695  1.82
  10.484   -2.304   26.854  1.91
   9.006   -2.248   27.238  1.91
   8.332   -3.252   27.422  1.66
  11.349   -1.902   28.060  1.91
  11.088   -2.827   29.246  1.91
  12.832   -1.930   27.709  1.91
  11.203   -0.769   25.756  0.60
  10.704   -3.228   26.612  1.39
  11.111   -0.988   28.322  1.49
  10.155   -2.803   29.470  1.49
  11.338   -3.725   29.012  1.49
  11.607   -2.536   29.999  1.49
  12.997   -1.344   26.967  1.49
  13.346   -1.639   28.466  1.49
  13.088   -2.825   27.473  1.49
   8.489   -1.028   27.322  1.82
   7.101   -0.823   27.671  1.91
   6.188   -1.466   26.633  1.91
   5.141   -1.984   26.994  1.66
   6.776    0.655   27.821  1.91
   8.989   -0.346   27.164  0.60
   6.937   -1.259   28.533  1.39
   6.884    1.094   26.974  1.49
   5.870    0.756   28.120  1.49
   7.371    1.050   28.463  1.49
   6.574   -1.444   25.369  1.82
   5.717   -2.031   24.328  1.91
   5.372   -3.472   24.637  1.91
   4.270   -3.940   24.336  1.66
   6.417   -1.928   22.973  1.91
   5.637   -2.561   21.827  1.91
   6.331   -2.381   20.489  1.91
   6.257   -0.963   19.971  1.91
   7.105   -0.695   18.766  1.82
   7.327   -1.087   25.155  0.60
   4.884   -1.515   24.285  1.39
   6.568   -0.992   22.770  1.49
   7.283   -2.360   23.037  1.49
   5.524   -3.509   22.002  1.49
   4.754   -2.161   21.784  1.49
   7.263   -2.635   20.582  1.49
   5.924   -2.976   19.840  1.49
   5.334   -0.762   19.750  1.10
   6.526   -0.359   20.680  1.10
   6.881   -1.259   18.115  0.60
   6.975    0.141   18.492  0.60
   7.963   -0.810   18.976  0.60
   6.303   -4.189   25.263  1.82
   6.116   -5.552   25.689  1.91
   4.900   -5.816   26.547  1.91
   4.215   -6.832   26.449  1.66
   7.062   -3.816   25.421  0.60
   6.059   -6.112   24.900  1.39
   6.903   -5.826   26.185  1.39
   4.565   -4.889   27.445  1.82
   3.381   -5.072   28.271  1.91
   2.100   -4.921   27.464  1.91
   1.099   -5.491   27.884  1.66
   3.350   -4.061   29.427  1.91
   4.535   -4.188   30.370  1.91
   4.598   -2.945   31.676  2.00
   3.056   -3.266   32.536  1.91
   5.049   -4.184   27.535  0.60
   3.404   -5.976   28.650  1.39
   3.337   -3.163   29.059  1.49
   2.532   -4.184   29.931  1.49
   4.508   -5.067   30.781  1.39
   5.351   -4.132   29.850  1.39
   3.052   -4.171   32.859  1.39
   2.971   -2.662   33.276  1.39
   2.321   -3.139   31.932  1.39
   2.100   -4.184   26.365  1.82
   0.937   -4.002   25.503  1.91
   0.593   -5.264   24.716  1.91
  -0.557   -5.463   24.324  1.66
   1.163   -2.843   24.537  1.91
   2.830   -3.788   26.145  0.60
   0.170   -3.779   26.071  1.39
   1.383   -2.052   25.033  1.49
   1.886   -3.059   23.942  1.49
   0.364   -2.691   24.027  1.49
   1.565   -6.137   24.480  1.82
   1.288   -7.363   23.713  1.91
   0.186   -8.198   24.343  1.91
  -0.768   -8.591   23.633  1.66
   2.590   -8.148   23.500  1.91
   2.327   -9.410   22.705  1.91
   3.618   -7.292   22.766  1.91
   2.358   -5.987   24.776  0.60
   0.971   -7.086   22.829  1.39
   2.954   -8.396   24.375  1.49
   1.679   -9.948   23.164  1.49
   1.992   -9.177   21.836  1.49
   3.145   -9.904   22.611  1.49
   3.778   -6.487   23.264  1.49
   4.438   -7.783   22.678  1.49
   3.283   -7.067   21.895  1.49
   0.215   -8.481   25.640  1.82
  -0.878   -9.166   26.318  1.91
  -1.788   -8.203   27.086  1.91
  -2.965   -8.507   27.297  1.66
  -0.367  -10.200   27.337  1.91
   0.605  -11.215   26.774  1.91
   0.521  -11.632   25.443  1.91
   1.580  -11.742   27.588  1.91
   1.426  -12.566   24.971  1.91
   2.492  -12.673   27.109  1.91
   2.404  -13.096   25.797  1.91
   0.904   -8.250   26.098  0.60
  -1.416   -9.633   25.645  1.39
   0.066   -9.729   28.065  1.49
  -1.128  -10.673   27.706  1.49
  -0.133  -11.286   24.881  1.46
   1.630  -11.470   28.475  1.46
   1.378  -12.843   24.084  1.46
   3.156  -13.009   27.667  1.46
   2.998  -13.732   25.470  1.46
  -1.237   -7.079   27.542  1.82
  -1.945   -6.191   28.453  1.91
  -2.656   -4.998   27.866  1.91
  -3.122   -4.139   28.631  1.66
  -0.440   -6.873   27.292  0.60
  -2.600   -6.721   28.934  1.39
  -1.306   -5.865   29.106  1.39
  -2.744   -4.924   26.548  1.82
  -3.499   -3.973   25.767  1.91
  -2.784   -2.656   25.487  1.91
  -2.788   -2.176   24.356  1.66
  -4.808   -3.618   26.469  1.91
  -2.299   -5.510   26.104  0.60
  -3.718   -4.391   24.908  1.39
  -5.300   -4.421   26.655  1.49
  -5.330   -3.046   25.901  1.49
  -4.616   -3.162   27.292  1.49
  -2.215   -2.045   26.522  1.82
  -1.588   -0.743   26.379  1.91
  -0.694   -0.457   27.579  1.91
  -0.903   -0.989   28.661  1.66
  -2.618    0.380   26.237  1.91
  -3.576    0.582   27.407  1.91
  -4.782    1.412   26.990  1.91
  -5.787    1.650   28.101  1.91
  -5.253    2.554   29.168  1.82
  -2.217   -2.429   27.291  0.60
  -1.031   -0.755   25.573  1.39
  -2.140    1.210   26.091  1.49
  -3.146    0.207   25.441  1.49
  -3.876   -0.282   27.731  1.49
  -3.110    1.029   28.131  1.49
  -4.471    2.270   26.663  1.49
  -5.230    0.963   26.256  1.49
  -6.590    2.041   27.724  1.10
  -6.029    0.798   28.498  1.10
  -4.500    2.211   29.499  0.60
  -5.084    3.356   28.821  0.60
  -5.854    2.633   29.818  0.60
   0.276    0.422   27.350  1.82
   1.086    0.981   28.419  1.91
   1.241    2.478   28.206  1.91
   1.732    2.831   27.136  1.66
   2.469    0.328   28.471  1.91
   3.364    0.942   29.530  1.91
   0.431    0.668   26.540  0.60
   0.632    0.828   29.274  1.39
   2.366   -0.619   28.652  1.49
   2.895    0.420   27.603  1.49
   3.564    2.149   29.612  1.66
   3.946    0.125   30.400  1.82
   4.459    0.444   31.013  0.60
   3.811   -0.723   30.351  0.60
   0.930    3.316   29.184  1.82
   0.456    2.933   30.512  1.91
  -1.026    2.567   30.667  1.91
  -1.882    2.766   29.814  1.66
   0.725    4.200   31.356  1.91
   1.496    5.124   30.489  1.91
   1.110    4.775   29.079  1.91
   1.008    2.198   30.852  1.39
  -0.113    4.609   31.627  1.49
   1.233    3.976   32.151  1.49
   1.271    6.046   30.687  1.49
   2.449    5.000   30.622  1.49
   0.287    5.217   28.816  1.39
   1.813    5.002   28.450  1.39
  -1.297    1.991   31.822  1.82
  -2.553    1.525   32.391  1.91
  -3.111    0.359   31.585  1.91
  -3.816    0.485   30.594  1.66
  -3.551    2.674   32.532  1.91
  -3.244    3.610   33.665  1.91
  -3.736    4.881   33.804  1.82
  -2.448    3.474   34.754  1.91
  -3.319    5.486   34.889  1.91
  -2.508    4.636   35.495  1.82
  -0.612    1.870   32.327  0.60
  -2.360    1.193   33.292  1.39
  -3.564    3.180   31.703  1.49
  -4.437    2.304   32.664  1.49
  -4.269    5.246   33.236  0.60
  -1.944    2.722   34.966  1.41
  -3.548    6.340   35.173  1.36
  -2.747   -0.842   32.024  1.82
  -3.090   -2.037   31.256  1.91
  -4.582   -2.323   31.389  1.91
  -5.266   -1.810   32.282  1.66
  -2.308   -3.276   31.712  1.91
  -2.468   -3.419   33.148  1.72
  -0.820   -3.098   31.451  1.91
  -2.311   -0.916   32.762  0.60
  -2.887   -1.870   30.311  1.39
  -2.640   -4.075   31.252  1.39
  -0.673   -2.967   30.512  1.49
  -0.500   -2.334   31.935  1.49
  -0.349   -3.882   31.742  1.49
  -2.482   -2.515   33.581  0.00
  -5.090   -3.167   30.503  1.82
  -6.539   -3.429   30.488  1.91
  -6.805   -4.827   29.953  1.91
  -7.269   -5.013   28.823  1.66
  -7.235   -2.391   29.634  1.91
  -8.654   -2.002   29.945  1.91
  -9.058   -0.587   29.594  1.91
  -4.576   -3.562   29.938  0.60
  -6.883   -3.369   31.403  1.39
  -6.700   -1.583   29.666  1.49
  -7.216   -2.708   28.718  1.49
  -9.245   -2.611   29.474  1.49
  -8.802   -2.132   30.895  1.49
 -10.525    0.326   28.763  0.60
  -8.389    0.421   29.839  1.66
 -10.239   -0.455   28.982  1.82
 -10.713   -1.151   28.807  0.60
  -6.485   -5.790   30.797  1.82
  -6.620   -7.196   30.456  1.91
  -6.972   -8.079   31.637  1.91
  -6.969   -9.304   31.447  1.66
  -5.307   -7.694   29.824  1.91
  -4.175   -7.873   30.812  1.91
  -3.567   -6.787   31.423  1.91
  -3.726   -9.149   31.115  1.91
  -2.544   -6.956   32.331  1.91
  -2.710   -9.327   32.027  1.91
  -2.106   -8.238   32.621  1.91
  -6.186   -5.578   31.574  0.60
  -7.332   -7.281   29.788  1.39
  -5.474   -8.543   29.384  1.49
  -5.029   -7.060   29.144  1.49
  -3.853   -5.926   31.215  1.46
  -4.111   -9.886   30.700  1.46
  -2.154   -6.220   32.744  1.46
  -2.429  -10.187   32.245  1.46
  -1.403   -8.365   33.217  1.46
  -7.257   -7.541   32.819  1.82
  -7.449   -8.373   34.002  1.91
  -8.909   -8.334   34.452  1.91
  -9.571   -7.305   34.313  1.66
  -6.562   -7.921   35.183  1.91
  -6.583   -6.495   35.248  1.72
  -5.084   -8.264   35.024  1.91
  -7.329   -6.686   32.888  0.60
  -7.218   -9.298   33.774  1.39
  -6.904   -8.299   36.020  1.39
  -4.741   -7.842   34.233  1.49
  -4.599   -7.950   35.791  1.49
  -4.983   -9.216   34.949  1.49
  -7.292   -6.183   35.891  0.00
  -9.404   -9.423   35.005  1.82
 -10.686   -9.458   35.696  1.91
 -10.536  -10.376   36.906  1.91
  -9.611  -11.187   36.985  1.66
 -11.859   -9.945   34.843  1.91
 -12.197   -8.945   33.745  1.91
 -11.538  -11.301   34.234  1.91
  -8.947  -10.150   34.955  0.60
 -10.890   -8.555   36.016  1.39
 -12.642  -10.044   35.423  1.49
 -12.382   -8.089   34.138  1.49
 -11.452   -8.866   33.145  1.49
 -12.968   -9.248   33.261  1.49
 -11.343  -11.928   34.934  1.49
 -12.293  -11.612   33.729  1.49
 -10.776  -11.220   33.655  1.49
 -11.450  -10.251   37.869  1.82
 -11.404  -11.173   39.006  1.91
 -11.896  -12.544   38.527  1.91
 -13.099  -12.732   38.352  1.66
 -12.226  -10.656   40.168  1.91
 -12.055   -9.642   37.824  0.60
 -10.472  -11.261   39.298  1.39
 -13.145  -10.577   39.900  1.49
 -12.159  -11.268   40.905  1.49
 -11.896   -9.795   40.435  1.49
 -10.965  -13.460   38.313  1.82
 -11.219  -14.739   37.675  1.91
 -10.179  -15.080   36.624  1.91
 -10.104  -16.237   36.194  1.66
 -10.163  -13.289   38.568  0.60
 -11.228  -15.435   38.349  1.39
 -12.094  -14.718   37.258  1.39
  -9.371  -14.095   36.216  1.82
  -8.293  -14.360   35.274  1.91
  -7.870  -13.211   34.402  1.91
  -7.680  -12.068   34.835  1.66
  -9.490  -13.297   36.514  0.60
  -7.519  -14.660   35.775  1.39
  -8.566  -15.091   34.699  1.39
  -7.706  -13.487   33.115  1.82
  -7.413  -12.454   32.118  1.91
  -8.287  -12.621   30.883  1.91
  -8.855  -13.701   30.657  1.66
  -5.935  -12.452   31.729  1.91
  -5.064  -12.346   32.985  1.91
  -5.546  -13.688   30.933  1.91
  -7.773  -14.304   32.857  0.60
  -7.620  -11.582   32.518  1.39
  -5.765  -11.663   31.172  1.49
  -5.318  -11.568   33.486  1.49
  -5.185  -13.129   33.527  1.49
  -4.141  -12.274   32.730  1.49
  -6.073  -13.733   30.131  1.49
  -4.615  -13.640   30.700  1.49
  -5.702  -14.473   31.462  1.49
  -8.422  -11.571   30.091  1.82
  -9.290  -11.462   28.934  1.91
  -8.642  -11.610   27.569  1.91
  -9.345  -11.702   26.558  1.66
  -9.932  -10.060   28.938  1.91
  -8.935   -9.042   28.833  1.72
 -10.639   -9.843   30.269  1.91
  -7.945  -10.880   30.281  0.60
 -10.002  -12.130   29.015  1.39
 -10.573   -9.980   28.201  1.39
 -11.310  -10.518   30.388  1.49
  -9.999   -9.898   30.983  1.49
 -11.051   -8.976   30.275  1.49
  -8.583   -8.990   27.891  0.00
  -7.312  -11.602   27.523  1.82
  -6.596  -11.596   26.254  1.91
  -6.475  -12.967   25.610  1.91
  -5.385  -13.554   25.652  1.66
  -5.202  -10.970   26.470  1.91
  -4.323  -11.569   27.937  2.00
  -6.866  -11.600   28.258  0.60
  -7.089  -11.017   25.635  1.39
  -4.657  -11.150   25.687  1.39
  -5.303  -10.008   26.541  1.39
  -4.943  -11.562   28.720  0.60
  -7.546  -13.476   24.990  1.82
  -7.425  -14.708   24.191  1.91
  -6.324  -14.650   23.146  1.91
  -5.724  -15.672   22.776  1.66
  -8.800  -15.072   23.543  1.91
  -9.748  -15.572   24.620  1.91
  -9.666  -16.891   25.052  1.91
 -10.692  -14.748   25.213  1.91
 -10.485  -17.408   26.015  1.91
 -11.530  -15.251   26.200  1.91
 -11.423  -16.564   26.589  1.91
 -12.222  -17.095   27.569  1.72
  -8.307  -13.082   25.058  0.60
  -7.198  -15.432   24.811  1.39
  -9.177  -14.290   23.110  1.49
  -8.675  -15.761   22.871  1.49
  -9.026  -17.446   24.666  1.46
 -10.765  -13.859   24.950  1.46
 -10.417  -18.297   26.278  1.46
 -12.163  -14.698   26.599  1.46
 -12.895  -16.412   27.851  0.00
  -5.953  -13.483   22.611  1.82
  -4.874  -13.387   21.644  1.91
  -3.521  -13.791   22.215  1.91
  -2.592  -14.134   21.480  1.66
  -4.770  -11.952   21.086  1.91
  -5.979  -11.633   20.205  1.91
  -5.932  -12.508   18.960  1.91
  -4.924  -12.381   18.229  1.72
  -6.875  -13.298   18.742  1.66
  -6.366  -12.766   22.847  0.60
  -5.081  -13.989   20.898  1.39
  -4.728  -11.319   21.821  1.49
  -3.956  -11.864   20.566  1.49
  -6.798  -11.803   20.695  1.49
  -5.964  -10.697   19.951  1.49
  -4.889  -12.971   17.377  0.00
  -3.388  -13.741   23.538  1.82
  -2.127  -14.121   24.161  1.91
  -1.864  -15.613   23.984  1.91
  -0.765  -16.093   24.240  1.66
  -2.137  -13.761   25.639  1.91
  -4.047  -13.483   24.027  0.60
  -1.404  -13.624   23.725  1.39
  -1.285  -13.975   26.025  1.49
  -2.307  -12.821   25.738  1.49
  -2.825  -14.260   26.085  1.49
  -2.898  -16.348   23.570  1.82
  -2.766  -17.770   23.314  1.91
  -2.188  -18.022   21.928  1.91
  -1.891  -19.178   21.609  1.66
  -4.128  -18.469   23.422  1.91
  -4.786  -18.515   24.800  1.91
  -6.193  -19.067   24.694  1.91
  -3.969  -19.349   25.770  1.91
  -3.661  -15.970   23.453  0.60
  -2.161  -18.155   23.982  1.39
  -4.740  -18.027   22.813  1.49
  -4.022  -19.381   23.111  1.49
  -4.839  -17.601   25.148  1.49
  -6.686  -18.560   24.045  1.49
  -6.156  -19.986   24.423  1.49
  -6.626  -19.001   25.549  1.49
  -3.089  -18.974   25.850  1.49
  -4.396  -19.351   26.630  1.49
  -3.905  -20.249   25.443  1.49
  -2.051  -16.979   21.113  1.82
  -1.616  -17.233   19.738  1.91
  -0.096  -17.186   19.587  1.91
   0.638  -16.474   20.275  1.66
  -2.253  -16.266   18.719  1.91
  -1.826  -14.915   18.961  1.72
  -3.761  -16.212   18.848  1.91
  -2.214  -16.179   21.386  0.60
  -1.905  -18.139   19.503  1.39
  -2.007  -16.534   17.809  1.39
  -3.996  -15.930   19.735  1.49
  -4.114  -15.588   18.210  1.49
  -4.128  -17.082   18.682  1.49
  -2.134  -14.611   19.869  0.00
   0.451  -17.958   18.644  1.82
   1.914  -17.979   18.508  1.91
   2.447  -16.614   18.109  1.91
   3.570  -16.218   18.423  1.66
   2.150  -19.030   17.421  1.91
   0.881  -19.804   17.312  1.91
  -0.222  -18.848   17.680  1.91
   2.324  -18.268   19.350  1.39
   2.361  -18.602   16.575  1.49
   2.886  -19.613   17.666  1.49
   0.760  -20.133   16.408  1.49
   0.892  -20.562   17.919  1.49
  -0.537  -18.356   16.905  1.39
  -0.970  -19.310   18.090  1.39
   1.634  -15.849   17.386  1.82
   2.106  -14.573   16.860  1.91
   2.345  -13.550   17.963  1.91
   3.333  -12.818   17.920  1.66
   1.116  -14.017   15.836  1.91
   0.653  -15.059   14.830  1.91
  -0.507  -15.870   15.390  1.91
  -1.487  -15.262   15.863  1.66
  -0.411  -17.101   15.394  1.66
   0.829  -16.107   17.228  0.60
   2.959  -14.731   16.403  1.39
   0.343  -13.665   16.304  1.49
   1.535  -13.282   15.360  1.49
   0.375  -14.618   14.011  1.49
   1.390  -15.653   14.616  1.49
   1.457  -13.509   18.945  1.82
   1.567  -12.598   20.087  1.91
   2.690  -13.099   20.987  1.91
   3.452  -12.298   21.537  1.66
   0.243  -12.447   20.834  1.91
  -0.791  -11.497   20.260  1.91
  -0.278  -10.069   20.131  1.91
  -1.293   -9.142   19.654  1.82
  -1.179   -7.846   19.450  1.91
  -0.032   -7.221   19.678  1.82
  -2.234   -7.160   19.007  1.82
   0.784  -14.043   18.911  0.60
   1.823  -11.716   19.746  1.39
  -0.164  -13.325   20.900  1.49
   0.443  -12.156   21.739  1.49
  -1.061  -11.817   19.385  1.49
  -1.576  -11.500   20.831  1.49
   0.042   -9.769   20.995  1.39
   0.472  -10.058   19.516  1.39
  -2.066   -9.482   19.484  0.60
   0.649   -7.664   19.962  0.60
   0.031   -6.375   19.540  0.60
  -2.977   -7.566   18.857  0.60
  -2.170   -6.314   18.869  0.60
   2.825  -14.420   21.129  1.82
   3.866  -14.931   22.018  1.91
   5.256  -14.649   21.459  1.91
   6.181  -14.293   22.192  1.66
   3.707  -16.433   22.277  1.91
   2.418  -16.751   23.042  1.91
   4.923  -17.021   22.984  1.91
   2.075  -18.217   23.159  1.91
   2.307  -14.961   20.705  0.60
   3.785  -14.466   22.877  1.39
   3.640  -16.872   21.403  1.49
   2.494  -16.382   23.937  1.49
   1.681  -16.298   22.602  1.49
   5.047  -16.579   23.827  1.49
   4.783  -17.959   23.133  1.49
   5.702  -16.896   22.438  1.49
   1.997  -18.599   22.280  1.49
   2.769  -18.671   23.643  1.49
   1.243  -18.316   23.626  1.49
   5.384  -14.826   20.151  1.82
   6.630  -14.520   19.472  1.91
   7.015  -13.056   19.607  1.91
   8.163  -12.717   19.887  1.66
   6.516  -14.844   17.976  1.91
   7.828  -14.567   17.226  1.91
   7.777  -15.205   15.848  1.91
   9.020  -14.862   15.032  1.91
   8.829  -15.305   13.618  1.82
   4.718  -15.128   19.698  0.60
   7.344  -15.069   19.859  1.39
   6.278  -15.779   17.869  1.49
   5.806  -14.309   17.587  1.49
   7.959  -13.610   17.139  1.49
   8.574  -14.930   17.727  1.49
   7.708  -16.168   15.942  1.49
   6.987  -14.893   15.379  1.49
   9.175  -13.904   15.056  1.10
   9.795  -15.305   15.412  1.10
   8.065  -14.976   13.304  0.60
   9.505  -15.010   13.120  0.60
   8.803  -16.195   13.587  0.60
   6.048  -12.176   19.391  1.82
   6.262  -10.736   19.537  1.91
   6.702  -10.422   20.962  1.91
   7.659   -9.688   21.189  1.66
   4.992   -9.971   19.190  1.91
   5.119   -8.465   19.330  1.91
   3.810   -7.718   19.202  1.91
   3.775   -6.524   18.899  1.66
   2.718   -8.447   19.426  1.82
   5.269  -12.459   19.159  0.60
   6.973  -10.461   18.920  1.39
   4.741  -10.180   18.276  1.49
   4.275  -10.279   19.767  1.49
   5.509   -8.264   20.194  1.49
   5.729   -8.140   18.650  1.49
   2.792   -9.278   19.636  0.60
   1.940   -8.088   19.362  0.60
   5.989  -11.002   21.930  1.82
   6.341  -10.738   23.329  1.91
   7.771  -11.199   23.594  1.91
   8.528  -10.505   24.270  1.66
   5.388  -11.436   24.294  1.91
   5.739  -11.189   25.752  1.91
   5.319  -10.030   26.371  1.91
   6.488  -12.089   26.475  1.91
   5.639   -9.773   27.695  1.91
   6.823  -11.848   27.785  1.91
   6.414  -10.683   28.394  1.91
   5.333  -11.523   21.735  0.60
   6.291   -9.773   23.486  1.39
   4.485  -11.123   24.128  1.49
   5.406  -12.390   24.122  1.49
   4.815   -9.412   25.894  1.46
   6.774  -12.875   26.068  1.46
   5.336   -8.998   28.110  1.46
   7.323  -12.472   28.261  1.46
   6.658  -10.507   29.273  1.46
   8.115  -12.368   23.058  1.82
   9.442  -12.941   23.316  1.91
  10.544  -12.096   22.681  1.91
  11.591  -11.888   23.295  1.66
   9.489  -14.371   22.791  1.91
  10.652  -15.239   23.232  1.91
  10.688  -16.541   22.442  1.91
   9.797  -17.580   22.958  1.82
  10.063  -18.245   24.076  1.91
  11.165  -17.969   24.762  1.82
   9.243  -19.182   24.522  1.82
   7.557  -12.790   22.559  0.60
   9.587  -12.962   24.285  1.39
   8.668  -14.814   23.058  1.49
   9.494  -14.334   21.823  1.49
  11.483  -14.758   23.100  1.49
  10.568  -15.437   24.178  1.49
  10.446  -16.352   21.522  1.39
  11.596  -16.880   22.445  1.39
   9.078  -17.766   22.525  0.60
  11.706  -17.360   24.481  0.60
  11.339  -18.396   25.487  0.60
   8.527  -19.370   24.086  0.60
   9.426  -19.603   25.249  0.60
  10.302  -11.645   21.453  1.82
  11.280  -10.817   20.732  1.91
  11.510   -9.517   21.471  1.91
  12.634   -9.037   21.628  1.66
  10.790  -10.665   19.275  1.91
  10.824  -12.036   18.621  1.91
  10.792  -12.222   17.140  1.91
  10.147  -11.446   16.403  1.66
  11.416  -13.212   16.662  1.66
   9.556  -11.842   21.073  0.60
  12.130  -11.306   20.713  1.39
   9.887  -10.311   19.262  1.49
  11.366  -10.051   18.793  1.49
  11.626  -12.477   18.940  1.49
  10.073  -12.534   18.980  1.49
  10.454   -8.889   21.979  1.82
  10.641   -7.670   22.753  1.91
  11.307   -7.931   24.092  1.91
  12.160   -7.165   24.537  1.66
   9.274   -7.004   22.961  1.91
   8.636   -6.417   21.694  1.91
   7.150   -6.183   21.908  1.91
   9.343   -5.133   21.272  1.91
   9.663   -9.202   21.852  0.60
  11.209   -7.060   22.237  1.39
   8.666   -7.660   23.335  1.49
   9.374   -6.292   23.612  1.49
   8.739   -7.072   20.972  1.49
   6.729   -7.007   22.161  1.49
   7.025   -5.532   22.602  1.49
   6.756   -5.861   21.093  1.49
  10.277   -5.310   21.141  1.49
   8.960   -4.812   20.452  1.49
   9.236   -4.468   21.957  1.49
  10.935   -8.997   24.782  1.82
  11.607   -9.370   26.021  1.91
  13.105   -9.548   25.840  1.91
  13.943   -9.063   26.603  1.66
  10.991  -10.681   26.536  1.91
  11.906  -11.496   27.427  1.91
  12.306  -11.024   28.669  1.91
  12.362  -12.744   27.020  1.91
  13.140  -11.768   29.479  1.91
  13.198  -13.498   27.830  1.91
  13.585  -13.004   29.057  1.91
  14.409  -13.748   29.865  1.72
  10.283   -9.479   24.494  0.60
  11.453   -8.667   26.687  1.39
  10.184  -10.470   27.031  1.49
  10.736  -11.224   25.773  1.49
  12.007  -10.193   28.960  1.46
  12.102  -13.080   26.191  1.46
  13.400  -11.438   30.307  1.46
  13.495  -14.332   27.547  1.46
  14.619  -13.225   30.691  0.00
  13.484  -10.297   24.799  1.82
  14.910  -10.563   24.575  1.91
  15.683   -9.266   24.426  1.91
  16.797   -9.073   24.931  1.66
  15.052  -11.462   23.330  1.91
  16.484  -11.590   22.838  1.91
  14.485  -12.832   23.673  1.91
  12.895  -10.621   24.263  0.60
  15.263  -11.047   25.350  1.39
  14.511  -11.077   22.609  1.49
  16.824  -10.720   22.616  1.49
  17.026  -11.978   23.529  1.49
  16.506  -12.151   22.061  1.49
  13.586  -12.735   23.993  1.49
  14.487  -13.385   22.888  1.49
  15.026  -13.241   24.353  1.49
  15.071   -8.341   23.693  1.82
  15.728   -7.058   23.378  1.91
  15.890   -6.215   24.632  1.91
  16.856   -5.475   24.833  1.66
  14.884   -6.335   22.328  1.91
  15.481   -5.135   21.637  1.91
  14.949   -4.945   20.223  1.91
  13.444   -4.831   20.166  1.91
  12.906   -3.597   19.535  1.82
  14.279   -8.492   23.396  0.60
  16.615   -7.240   23.002  1.39
  14.646   -6.982   21.644  1.49
  14.060   -6.053   22.753  1.49
  15.285   -4.341   22.159  1.49
  16.445   -5.236   21.602  1.49
  15.341   -4.142   19.845  1.49
  15.230   -5.696   19.677  1.49
  13.100   -5.597   19.679  1.10
  13.100   -4.885   21.071  1.10
  13.246   -2.883   19.942  0.60
  13.129   -3.582   18.674  0.60
  12.019   -3.587   19.611  0.60
  14.883   -6.351   25.491  1.82
  14.801   -5.611   26.750  1.91
  15.827   -6.145   27.741  1.91
  16.574   -5.434   28.404  1.66
  13.400   -5.709   27.324  1.91
  14.251   -6.900   25.297  0.60
  15.000   -4.668   26.571  1.39
  13.187   -6.630   27.490  1.49
  13.357   -5.216   28.147  1.49
  12.771   -5.342   26.699  1.49
  15.848   -7.468   27.791  1.82
  16.876   -8.139   28.553  1.91
  18.280   -7.761   28.098  1.91
  19.148   -7.491   28.936  1.66
  16.712   -9.655   28.415  1.91
  17.603  -10.421   29.375  1.91
  17.233  -11.903   29.328  1.91
  18.386  -12.720   29.726  1.82
  18.344  -14.036   29.842  1.91
  17.206  -14.667   29.601  1.82
  19.454  -14.659   30.205  1.82
  15.252   -7.926   27.373  0.60
  16.775   -7.897   29.497  1.39
  15.786   -9.891   28.581  1.49
  16.927   -9.915   27.505  1.49
  18.533  -10.305   29.125  1.49
  17.485  -10.079   30.275  1.49
  16.489  -12.072   29.928  1.39
  16.956  -12.142   28.429  1.39
  19.129  -12.321   29.891  0.60
  16.507  -14.221   29.373  0.60
  17.165  -15.523   29.674  0.60
  20.169  -14.207   30.357  0.60
  19.459  -15.514   30.290  0.60
  18.526   -7.735   26.784  1.82
  19.879   -7.371   26.349  1.91
  20.262   -5.970   26.821  1.91
  21.383   -5.764   27.283  1.66
  19.977   -7.497   24.841  1.91
  17.912   -7.926   26.213  0.60
  20.508   -8.008   26.749  1.39
  19.374   -6.874   24.428  1.49
  19.745   -8.391   24.580  1.49
  20.876   -7.305   24.562  1.49
  19.344   -5.005   26.707  1.82
  19.649   -3.633   27.127  1.91
  19.952   -3.595   28.618  1.91
  20.856   -2.934   29.123  1.66
  18.503   -2.692   26.762  1.91
  18.937   -1.227   26.808  1.91
  19.483   -0.607   25.699  1.91
  18.799   -0.493   27.968  1.91
  19.894    0.716   25.729  1.91
  19.199    0.835   28.003  1.91
  19.734    1.456   26.891  1.91
  18.568   -5.190   26.385  0.60
  20.450   -3.339   26.645  1.39
  18.187   -2.902   25.869  1.49
  17.768   -2.827   27.379  1.49
  19.576   -1.090   24.911  1.46
  18.436   -0.889   28.728  1.46
  20.273    1.105   24.974  1.46
  19.105    1.318   28.793  1.46
  19.983    2.352   26.921  1.46
  19.173   -4.353   29.395  1.82
  19.420   -4.355   30.833  1.91
  20.788   -4.947   31.132  1.91
  21.551   -4.375   31.918  1.66
  18.309   -5.107   31.597  1.91
  17.004   -4.292   31.629  1.91
  18.741   -5.504   32.995  1.91
  15.766   -5.122   31.788  1.91
  18.542   -4.829   29.056  0.60
  19.421   -3.424   31.140  1.39
  18.124   -5.933   31.104  1.49
  17.051   -3.659   32.362  1.49
  16.936   -3.784   30.806  1.49
  19.510   -6.076   32.940  1.49
  18.963   -4.716   33.497  1.49
  18.025   -5.971   33.431  1.49
  15.732   -5.783   31.091  1.49
  15.782   -5.561   32.642  1.49
  14.992   -4.558   31.732  1.49
  21.084   -6.075   30.485  1.82
  22.307   -6.787   30.813  1.91
  23.544   -6.069   30.275  1.91
  24.594   -6.131   30.901  1.66
  22.286   -8.213   30.250  1.91
  21.388   -9.146   31.050  1.91
  21.325  -10.548   30.477  1.91
  21.915  -10.790   29.413  1.66
  20.668  -11.428   31.079  1.66
  20.555   -6.378   29.878  0.60
  22.380   -6.840   31.788  1.39
  21.978   -8.188   29.331  1.49
  23.189   -8.567   30.251  1.49
  21.714   -9.194   31.963  1.49
  20.492   -8.775   31.076  1.49
  23.411   -5.435   29.126  1.82
  24.572   -4.905   28.416  1.91
  24.771   -3.414   28.633  1.91
  25.843   -2.872   28.342  1.66
  24.429   -5.148   26.902  1.91
  24.440   -6.636   26.562  1.91
  24.189   -6.915   25.094  1.91
  23.837   -5.992   24.325  1.66
  24.333   -8.093   24.699  1.66
  22.627   -5.333   28.788  0.60
  25.372   -5.375   28.733  1.39
  23.598   -4.756   26.592  1.49
  25.158   -4.709   26.437  1.49
  25.300   -7.010   26.811  1.49
  23.759   -7.084   27.088  1.49
  23.724   -2.747   29.137  1.82
  23.902   -1.296   29.264  1.91
  23.655   -0.876   30.695  1.91
  24.556   -0.391   31.376  1.66
  22.974   -0.566   28.282  1.91
  23.166    0.945   28.394  1.91
  23.206   -1.036   26.854  1.91
  22.997   -3.143   29.369  0.60
  24.829   -1.078   29.034  1.39
  22.047   -0.774   28.525  1.49
  23.040    1.216   29.306  1.49
  24.053    1.177   28.112  1.49
  22.526    1.392   27.836  1.49
  24.116   -0.862   26.605  1.49
  23.033   -1.978   26.796  1.49
  22.616   -0.564   26.262  1.49
  22.428   -1.067   31.170  1.82
  22.125   -0.666   32.550  1.91
  23.051   -1.325   33.550  1.91
  23.690   -0.606   34.332  1.66
  20.667   -0.973   32.883  1.91
  20.166   -0.842   34.287  1.91
  20.686    0.016   35.247  1.91
  19.086   -1.636   34.680  1.91
  20.178    0.090   36.526  1.91
  18.575   -1.569   35.960  1.91
  19.117   -0.708   36.889  1.91
  18.576   -0.664   38.148  1.72
  21.819   -1.420   30.676  0.60
  22.251    0.304   32.617  1.39
  20.119   -0.398   32.327  1.49
  20.495   -1.885   32.600  1.49
  21.403    0.561   35.018  1.46
  18.704   -2.223   34.067  1.46
  20.552    0.677   37.142  1.46
  17.856   -2.109   36.198  1.46
  18.317   -1.588   38.428  0.00
  23.098   -2.657   33.600  1.82
  23.850   -3.213   34.738  1.91
  25.314   -2.802   34.735  1.91
  25.865   -2.479   35.802  1.66
  23.623   -4.736   34.762  1.91
  22.168   -5.103   35.115  1.91
  24.579   -5.447   35.697  1.91
  21.607   -4.479   36.358  1.91
  22.715   -3.153   33.012  0.60
  23.450   -2.848   35.555  1.39
  23.797   -5.070   33.858  1.49
  21.603   -4.851   34.367  1.49
  22.113   -6.067   35.207  1.49
  25.482   -5.284   35.416  1.49
  24.458   -5.117   36.591  1.49
  24.403   -6.390   35.678  1.49
  22.149   -4.723   37.111  1.49
  21.604   -3.523   36.263  1.49
  20.709   -4.790   36.495  1.49
  26.047   -2.779   33.636  1.82
  27.443   -2.314   33.746  1.91
  27.536   -0.837   34.088  1.91
  28.487   -0.474   34.785  1.66
  28.015   -2.582   32.358  1.91
  27.104   -3.606   31.758  1.91
  25.731   -3.221   32.283  1.91
  27.923   -2.846   34.416  1.39
  28.020   -1.771   31.825  1.49
  28.922   -2.921   32.418  1.49
  27.129   -3.568   30.789  1.49
  27.348   -4.499   32.046  1.49
  25.338   -2.505   31.759  1.39
  25.127   -3.980   32.289  1.39
  26.619    0.025   33.638  1.82
  26.713    1.422   34.070  1.91
  26.490    1.562   35.562  1.91
  27.071    2.389   36.262  1.66
  25.703    2.297   33.341  1.91
  25.947    2.383   31.849  1.91
  27.062    1.983   31.432  1.72
  25.026    2.843   31.136  1.66
  25.991   -0.234   33.110  0.60
  27.612    1.749   33.860  1.39
  24.813    1.944   33.494  1.49
  25.734    3.191   33.716  1.49
  27.259    2.007   30.436  0.00
  25.590    0.750   36.111  1.82
  25.356    0.787   37.540  1.91
  26.610    0.395   38.313  1.91
  26.940    0.999   39.333  1.66
  24.222   -0.168   37.910  1.91
  23.976   -0.408   39.396  1.91
  23.677    0.901   40.114  1.91
  22.831   -1.408   39.584  1.91
  25.146    0.205   35.616  0.60
  25.100    1.697   37.796  1.39
  23.402    0.174   37.520  1.49
  24.403   -1.025   37.493  1.49
  24.789   -0.794   39.784  1.49
  22.914    1.321   39.709  1.49
  23.491    0.724   41.039  1.49
  24.437    1.484   40.047  1.49
  22.038   -1.069   39.162  1.49
  23.071   -2.248   39.186  1.49
  22.666   -1.534   40.521  1.49
  27.317   -0.604   37.799  1.82
  28.582   -1.043   38.399  1.91
  29.691   -0.002   38.223  1.91
  30.489    0.240   39.130  1.66
  29.000   -2.384   37.803  1.91
  28.197   -3.618   38.228  1.91
  28.672   -4.839   37.447  1.91
  28.296   -3.877   39.721  1.91
  27.026   -1.004   37.096  0.60
  28.434   -1.171   39.359  1.39
  28.948   -2.312   36.836  1.49
  29.930   -2.537   38.031  1.49
  27.255   -3.461   38.007  1.49
  28.564   -4.679   36.507  1.49
  29.599   -5.001   37.639  1.49
  28.153   -5.604   37.703  1.49
  28.025   -3.093   40.202  1.49
  27.725   -4.612   39.956  1.49
  29.204   -4.093   39.949  1.49
  29.747    0.629   37.070  1.82
  30.680    1.750   36.834  1.91
  30.443    2.833   37.873  1.91
  31.330    3.267   38.601  1.66
  30.501    2.283   35.418  1.91
  31.436    3.414   34.987  1.91
  32.900    2.994   35.100  1.91
  31.108    3.852   33.570  1.91
  29.225    0.381   36.434  0.60
  31.598    1.420   36.931  1.39
  30.618    1.544   34.800  1.49
  29.588    2.594   35.326  1.49
  31.289    4.176   35.586  1.49
  33.088    2.729   36.004  1.49
  33.067    2.257   34.509  1.49
  33.464    3.732   34.860  1.49
  30.177    4.079   33.513  1.49
  31.639    4.620   33.341  1.49
  31.301    3.137   32.961  1.49
  29.192    3.287   37.994  1.82
  28.869    4.319   38.975  1.91
  29.200    3.881   40.390  1.91
  29.798    4.647   41.163  1.66
  27.385    4.740   38.899  1.91
  27.025    5.600   40.101  1.91
  27.082    5.473   37.603  1.91
  28.572    2.969   37.490  0.60
  29.415    5.107   38.770  1.39
  26.834    3.929   38.928  1.49
  27.218    5.119   40.908  1.49
  27.541    6.410   40.081  1.49
  26.090    5.816   40.071  1.49
  27.327    4.921   36.858  1.49
  26.144    5.672   37.560  1.49
  27.584    6.291   37.575  1.49
  28.817    2.660   40.768  1.82
  29.138    2.204   42.115  1.91
  30.638    2.208   42.405  1.91
  31.018    2.445   43.558  1.66
  28.588    0.799   42.340  1.91
  28.386    2.150   40.225  0.60
  28.704    2.807   42.752  1.39
  28.757    0.531   43.245  1.49
  27.641    0.797   42.176  1.49
  29.018    0.187   41.738  1.49
  31.442    1.939   41.394  1.82
  32.897    1.888   41.577  1.91
  33.487    3.260   41.909  1.91
  34.548    3.323   42.550  1.66
  33.572    1.282   40.357  1.91
  33.587    2.114   39.212  1.72
  31.108    1.793   40.615  0.60
  33.078    1.296   42.337  1.39
  34.488    1.062   40.589  1.39
  33.120    0.456   40.131  1.39
  32.676    2.501   39.068  0.00
  32.840    4.347   41.510  1.82
  33.270    5.698   41.867  1.91
  32.687    6.146   43.204  1.91
  33.165    7.095   43.845  1.66
  32.862    6.700   40.787  1.91
  33.734    6.814   39.576  1.91
  34.860    7.637   39.580  1.91
  33.458    6.108   38.412  1.91
  35.671    7.754   38.465  1.91
  34.261    6.207   37.290  1.91
  35.368    7.039   37.328  1.91
  36.170    7.147   36.216  1.72
  32.139    4.254   41.021  0.60
  34.247    5.703   41.940  1.39
  31.968    6.468   40.488  1.49
  32.808    7.576   41.199  1.49
  35.070    8.118   40.347  1.46
  32.713    5.552   38.387  1.46
  36.416    8.311   38.482  1.46
  34.061    5.723   36.522  1.46
  35.848    6.511   35.516  0.00
  31.620    5.518   43.693  1.82
  30.950    6.026   44.885  1.91
  30.876    5.051   46.045  1.91
  29.875    4.936   46.746  1.66
  29.531    6.471   44.486  1.91
  29.538    7.722   43.630  1.91
  29.559    8.985   44.205  1.91
  29.524    7.654   42.247  1.91
  29.564   10.139   43.430  1.91
  29.528    8.795   41.473  1.91
  29.547   10.041   42.067  1.91
  29.553   11.164   41.266  1.72
  31.324    4.809   43.305  0.60
  31.439    6.818   45.191  1.39
  29.100    5.753   43.997  1.49
  29.013    6.638   45.288  1.49
  29.570    9.062   45.132  1.46
  29.512    6.822   41.832  1.46
  29.579   10.975   43.838  1.46
  29.517    8.725   40.545  1.46
  29.013   10.983   40.447  0.00
  31.971    4.336   46.278  1.82
  32.032    3.352   47.353  1.91
  31.890    3.997   48.708  1.91
  31.431    3.409   49.682  1.66
  33.354    2.590   47.260  1.91
  33.469    1.755   45.993  1.91
  34.648    0.789   46.110  1.91
  34.714   -0.136   44.906  1.91
  36.003   -0.882   44.878  1.82
  32.664    4.457   45.781  0.60
  31.296    2.715   47.233  1.39
  34.087    3.225   47.286  1.49
  33.438    2.008   48.030  1.49
  32.649    1.254   45.856  1.49
  33.598    2.337   45.228  1.49
  35.474    1.293   46.174  1.49
  34.554    0.261   46.918  1.49
  33.977   -0.766   44.941  1.10
  34.624    0.385   44.093  1.10
  36.680   -0.304   44.859  0.60
  36.067   -1.390   45.606  0.60
  36.032   -1.398   44.154  0.60
  32.272    5.272   48.826  1.82
  32.023    5.915   50.117  1.91
  30.528    5.975   50.405  1.91
  30.104    6.079   51.553  1.66
  32.670    7.299   50.129  1.91
  32.192    8.227   49.039  1.91
  31.942    7.751   47.918  1.66
  32.076    9.448   49.306  1.66
  32.647    5.694   48.176  0.60
  32.447    5.374   50.814  1.39
  32.494    7.715   50.988  1.49
  33.630    7.193   50.047  1.49
  29.676    5.891   49.375  1.82
  28.243    5.923   49.665  1.91
  27.717    4.584   50.167  1.91
  26.522    4.436   50.474  1.66
  27.487    6.437   48.419  1.91
  27.469    7.951   48.548  1.91
  28.466    8.827   48.251  1.91
  26.375    8.737   49.031  1.91
  28.066   10.120   48.509  1.82
  26.785   10.088   48.993  1.91
  25.095    8.420   49.486  1.91
  25.946   11.121   49.399  1.91
  24.263    9.445   49.889  1.91
  24.694   10.778   49.840  1.91
  29.963    5.823   48.567  0.60
  28.105    6.577   50.381  1.39
  27.944    6.168   47.606  1.49
  26.582    6.085   48.398  1.49
  29.302    8.586   47.921  1.41
  28.541   10.827   48.386  0.60
  24.808    7.537   49.519  1.46
  26.222   12.009   49.372  1.46
  23.407    9.250   50.195  1.46
  24.114   11.449   50.116  1.46
  28.614    3.608   50.280  1.82
  28.359    2.350   50.940  1.91
  28.274    2.491   52.441  1.91
  27.909    1.569   53.166  1.66
  29.394    3.734   49.938  0.60
  27.525    1.981   50.609  1.39
  29.067    1.726   50.720  1.39
  28.612    3.675   52.940  1.82
  28.590    3.939   54.367  1.91
  27.600    5.031   54.737  1.91
  27.571    5.512   55.869  1.66
  30.015    4.299   54.820  1.91
  30.987    3.158   54.531  1.91
  32.366    3.470   55.097  1.91
  33.455    3.180   54.075  1.91
  34.570    2.390   54.666  1.82
  28.851    4.302   52.402  0.60
  28.322    3.115   54.826  1.39
  30.309    5.098   54.355  1.49
  30.013    4.487   55.771  1.49
  30.651    2.338   54.926  1.49
  31.053    3.024   53.572  1.49
  32.406    4.404   55.354  1.49
  32.517    2.933   55.891  1.49
  33.072    2.688   53.331  1.10
  33.802    4.018   53.733  1.10
  34.239    1.776   55.220  0.60
  35.025    1.986   54.015  0.60
  35.114    2.932   55.114  0.60
  26.766    5.416   53.782  1.82
  25.788    6.480   53.970  1.91
  24.383    5.975   53.651  1.91
  24.242    5.296   52.632  1.66
  26.137    7.687   53.074  1.91
  27.530    8.253   53.332  1.91
  25.095    8.789   53.210  1.91
  28.074    9.150   52.260  1.91
  26.802    5.020   53.019  0.60
  25.813    6.767   54.907  1.39
  26.114    7.377   52.145  1.49
  27.509    8.751   54.164  1.49
  28.144    7.513   53.452  1.49
  24.225    8.431   53.023  1.49
  25.113    9.136   54.106  1.49
  25.292    9.494   52.590  1.49
  27.475    9.889   52.125  1.49
  28.935    9.483   52.528  1.49
  28.162    8.656   51.443  1.49
  23.410    6.272   54.488  1.82
  21.998    6.027   54.290  1.91
  21.507    4.629   54.570  1.91
  20.552    4.143   53.947  1.66
  23.637    6.651   55.227  0.60
  21.503    6.639   54.857  1.39
  21.781    6.244   53.370  1.39
  22.163    3.968   55.522  1.82
  21.777    2.646   55.941  1.91
  20.560    2.669   56.860  1.91
  20.224    3.710   57.430  1.66
  22.839    4.342   55.899  0.60
  21.576    2.109   55.159  1.39
  22.519    2.229   56.406  1.39
  19.939    1.501   56.974  1.82
  18.791    1.217   57.806  1.91
  18.972   -0.185   58.396  1.91
  19.933   -0.868   58.025  1.66
  17.458    1.259   57.045  1.91
  17.583    0.349   55.945  1.72
  17.181    2.648   56.489  1.91
  20.251    0.848   56.507  0.60
  18.759    1.868   58.538  1.39
  16.726    0.979   57.632  1.39
  17.890    2.902   55.892  1.49
  16.348    2.643   56.012  1.49
  17.132    3.279   57.212  1.49
  17.010    0.650   55.174  0.00
  18.086   -0.578   59.288  1.82
  18.270   -1.835   60.009  1.91
  17.242   -2.925   59.743  1.91
  17.622   -4.099   59.744  1.66
  18.265   -1.542   61.526  1.91
  19.344   -0.549   61.899  1.91
  17.394   -0.093   59.446  0.60
  19.152   -2.192   59.775  1.39
  17.398   -1.187   61.781  1.49
  18.404   -2.369   62.013  1.49
  20.428   -0.540   61.323  1.66
  19.012    0.294   62.868  1.82
  19.574    0.893   63.126  0.60
  18.238    0.242   63.237  0.60
  15.973   -2.592   59.552  1.82
  14.900   -3.571   59.445  1.91
  14.260   -3.508   58.053  1.91
  14.214   -2.434   57.443  1.66
  13.830   -3.342   60.489  1.91
  14.358   -3.010   61.867  1.91
  15.773   -1.758   59.488  0.60
  15.278   -4.466   59.575  1.39
  13.259   -2.616   60.193  1.49
  13.282   -4.140   60.551  1.49
  15.324   -3.606   62.332  1.66
  13.707   -2.062   62.505  1.82
  13.953   -1.827   63.295  0.60
  13.035   -1.677   62.131  0.60
  13.849   -4.680   57.585  1.82
  13.389   -4.898   56.228  1.91
  12.169   -5.806   56.168  1.91
  12.062   -6.749   56.946  1.66
  14.535   -5.479   55.389  1.91
  15.767   -4.600   55.396  1.91
  16.744   -4.758   56.381  1.91
  15.947   -3.610   54.453  1.91
  17.858   -3.943   56.410  1.91
  17.060   -2.790   54.484  1.91
  18.020   -2.940   55.475  1.91
  13.855   -5.353   58.121  0.60
  13.141   -4.030   55.847  1.39
  14.768   -6.355   55.734  1.49
  14.232   -5.592   54.474  1.49
  16.643   -5.423   57.025  1.46
  15.310   -3.493   53.786  1.46
  18.503   -4.070   57.067  1.46
  17.167   -2.134   53.834  1.46
  18.759   -2.377   55.509  1.46
  11.266   -5.517   55.240  1.82
  10.039   -6.262   55.027  1.91
   9.764   -6.340   53.519  1.91
   9.805   -5.286   52.880  1.66
   8.871   -5.600   55.723  1.91
   7.504   -6.223   55.594  1.91
   6.148   -5.186   56.153  2.00
   6.264   -3.889   54.902  1.91
  11.418   -4.841   54.729  0.60
  10.152   -7.170   55.380  1.39
   9.082   -5.549   56.669  1.49
   8.811   -4.690   55.395  1.49
   7.355   -6.451   54.662  1.39
   7.492   -7.049   56.103  1.39
   7.132   -3.481   54.945  1.39
   6.134   -4.272   54.032  1.39
   5.589   -3.227   55.065  1.39
   9.524   -7.535   53.030  1.82
   9.161   -7.886   51.668  1.91
   8.005   -8.880   51.645  1.91
   7.779   -9.680   52.563  1.66
  10.371   -8.436   50.927  1.91
   9.591   -8.190   53.584  0.60
   8.871   -7.069   51.211  1.39
  11.091   -7.802   50.974  1.49
  10.646   -9.262   51.332  1.49
  10.141   -8.591   50.009  1.49
   7.210   -8.825   50.580  1.82
   6.003   -9.644   50.514  1.91
   6.140  -10.814   49.544  1.91
   5.202  -11.593   49.388  1.66
   4.800   -8.811   50.074  1.91
   4.302   -7.748   51.025  1.91
   4.841   -7.580   52.281  1.91
   3.268   -6.914   50.629  1.91
   4.361   -6.603   53.124  1.91
   2.774   -5.932   51.467  1.91
   3.328   -5.781   52.729  1.91
   7.408   -8.304   49.926  0.60
   5.822  -10.002   51.409  1.39
   5.027   -8.378   49.235  1.49
   4.066   -9.419   49.894  1.49
   5.535   -8.130   52.563  1.46
   2.900   -7.017   49.781  1.46
   4.736   -6.497   53.968  1.46
   2.078   -5.382   51.187  1.46
   3.005   -5.127   53.306  1.46
   7.292  -10.924   48.876  1.82
   7.485  -11.874   47.813  1.91
   6.650  -11.659   46.566  1.91
   5.657  -10.918   46.545  1.66
   7.945  -10.408   49.092  0.60
   8.421  -11.858   47.559  1.39
   7.293  -12.759   48.159  1.39
   7.014  -12.328   45.459  1.82
   6.273  -12.073   44.226  1.91
   6.403  -13.250   43.261  1.91
   7.301  -14.081   43.395  1.66
   6.769  -10.783   43.563  1.91
   5.931  -10.224   42.419  1.91
   4.454  -10.246   42.779  1.91
   4.035   -9.391   43.582  1.66
   3.731  -11.142   42.273  1.66
   7.665  -12.889   45.475  0.60
   5.326  -11.961   44.451  1.39
   6.836  -10.100   44.248  1.49
   7.666  -10.943   43.228  1.49
   6.206   -9.313   42.231  1.49
   6.078  -10.754   41.620  1.49
   5.504  -13.281   42.307  1.82
   5.373  -14.207   41.214  1.91
   4.915  -15.579   41.717  1.91
   5.726  -16.492   41.787  1.66
   6.692  -14.352   40.438  1.91
   7.247  -12.990   39.997  1.91
   6.646  -12.309   38.951  1.91
   8.336  -12.443   40.650  1.91
   7.149  -11.077   38.552  1.91
   8.848  -11.220   40.240  1.91
   8.249  -10.542   39.196  1.91
   4.908  -12.661   42.340  0.60
   4.692  -13.862   40.599  1.39
   7.346  -14.797   41.000  1.49
   6.544  -14.905   39.656  1.49
   5.908  -12.674   38.518  1.46
   8.725  -12.893   41.364  1.46
   6.746  -10.614   37.853  1.46
   9.593  -10.859   40.665  1.46
   8.587   -9.719   38.924  1.46
   3.639  -15.657   42.073  1.82
   3.038  -16.913   42.514  1.91
   3.127  -18.008   41.454  1.91
   3.102  -17.842   40.248  1.66
   1.566  -16.597   42.769  1.91
   1.378  -15.163   42.492  1.91
   2.675  -14.546   42.091  1.91
   3.464  -17.215   43.343  1.39
   1.002  -17.130   42.186  1.49
   1.334  -16.797   43.688  1.49
   0.729  -15.051   41.780  1.49
   1.036  -14.720   43.285  1.49
   2.605  -14.138   41.213  1.39
   2.945  -13.868   42.729  1.39
   3.218  -19.237   41.980  1.82
   3.173  -20.394   41.097  1.91
   1.726  -20.653   40.691  1.91
   0.813  -20.311   41.454  1.66
   3.760  -21.595   41.830  1.91
   3.303  -19.342   42.829  0.60
   3.706  -20.211   40.295  1.39
   3.234  -21.783   42.611  1.49
   4.663  -21.400   42.092  1.49
   3.753  -22.360   41.249  1.49
   1.518  -21.258   39.534  1.82
   0.173  -21.669   39.132  1.91
  -0.459  -22.457   40.270  1.91
   0.225  -23.304   40.832  1.66
   0.446  -22.582   37.928  1.91
   1.668  -21.970   37.336  1.91
   2.529  -21.613   38.524  1.91
  -0.377  -20.899   38.882  1.39
   0.609  -23.495   38.208  1.49
  -0.295  -22.568   37.301  1.49
   2.124  -22.600   36.756  1.49
   1.443  -21.178   36.823  1.49
   3.066  -22.369   38.811  1.39
   3.111  -20.862   38.327  1.39
  -1.696  -22.143   40.611  1.82
  -2.385  -22.809   41.692  1.91
  -2.053  -22.224   43.050  1.91
  -2.739  -22.573   44.014  1.66
  -2.104  -21.522   40.177  0.60
  -3.342  -22.744   41.544  1.39
  -2.147  -23.749   41.685  1.39
  -1.043  -21.365   43.124  1.82
  -0.500  -20.845   44.350  1.91
  -0.853  -19.412   44.667  1.91
  -0.230  -18.821   45.551  1.66
  -0.687  -21.102   42.386  0.60
  -0.807  -21.404   45.081  1.39
   0.467  -20.920   44.312  1.39
  -1.839  -18.838   43.985  1.82
  -2.155  -17.433   44.200  1.91
  -2.479  -17.112   45.658  1.91
  -2.122  -16.011   46.084  1.66
  -3.321  -16.961   43.332  1.91
  -2.983  -16.866   41.854  1.91
  -2.294  -15.584   41.420  1.91
  -2.556  -14.530   42.049  1.66
  -1.488  -15.619   40.450  1.66
  -2.292  -19.297   43.417  0.60
  -1.365  -16.909   43.948  1.39
  -4.064  -17.576   43.444  1.49
  -3.611  -16.089   43.644  1.49
  -2.410  -17.614   41.623  1.49
  -3.804  -16.959   41.346  1.49
  -3.136  -18.014   46.380  1.82
  -3.541  -17.737   47.746  1.91
  -2.409  -17.980   48.753  1.91
  -2.571  -17.623   49.924  1.66
  -4.777  -18.550   48.109  1.91
  -6.023  -18.294   47.292  1.91
  -6.833  -17.085   47.717  1.91
  -6.235  -15.806   47.371  1.82
  -6.021  -15.263   46.186  1.91
  -6.382  -15.927   45.107  1.82
  -5.452  -14.064   46.063  1.82
  -3.325  -18.777   46.031  0.60
  -3.784  -16.789   47.796  1.39
  -4.554  -19.491   48.030  1.49
  -4.988  -18.380   49.041  1.49
  -5.764  -18.179   46.364  1.49
  -6.591  -19.077   47.342  1.49
  -7.710  -17.139   47.306  1.39
  -6.958  -17.119   48.679  1.39
  -5.981  -15.329   48.041  0.60
  -6.749  -16.701   45.180  0.60
  -6.248  -15.587   44.328  0.60
  -5.215  -13.627   46.764  0.60
  -5.321  -13.729   45.281  0.60
  -1.286  -18.539   48.344  1.82
  -0.173  -18.861   49.230  1.91
   1.073  -18.034   48.947  1.91
   1.751  -18.303   47.964  1.66
   0.189  -20.339   49.087  1.91
   1.379  -20.821   49.881  1.91
   1.878  -20.118   50.789  1.66
   1.844  -21.952   49.589  1.66
  -1.207  -18.723   47.508  0.60
  -0.453  -18.698   50.155  1.39
  -0.583  -20.867   49.347  1.49
   0.358  -20.519   48.148  1.49
   1.387  -17.071   49.817  1.82
   2.566  -16.238   49.602  1.91
   3.831  -17.069   49.440  1.91
   4.750  -16.695   48.708  1.66
   2.757  -15.247   50.758  1.91
   1.634  -14.252   51.025  1.91
   2.052  -13.164   52.005  1.91
   1.151  -13.643   49.709  1.91
   0.892  -16.942   50.509  0.60
   2.430  -15.723   48.779  1.39
   2.902  -15.759   51.569  1.49
   3.569  -14.744   50.588  1.49
   0.884  -14.743   51.422  1.49
   2.343  -13.569   52.826  1.49
   2.772  -12.654   51.628  1.49
   1.305  -12.587   52.179  1.49
   0.887  -14.345   49.110  1.49
   0.402  -13.068   49.878  1.49
   1.862  -13.134   49.313  1.49
   3.897  -18.207   50.132  1.82
   5.143  -18.970   50.035  1.91
   5.249  -19.770   48.754  1.91
   6.246  -20.474   48.565  1.66
   5.302  -19.860   51.280  1.91
   5.793  -19.011   52.447  1.91
   3.237  -18.482   50.611  0.60
   5.881  -18.325   50.040  1.39
   4.452  -20.267   51.505  1.49
   5.939  -20.568   51.097  1.49
   6.717  -18.205   52.311  1.66
   5.169  -19.185   53.601  1.82
   5.403  -18.727   54.290  0.60
   4.529  -19.757   53.662  0.60
   4.278  -19.659   47.845  1.82
   4.447  -20.301   46.545  1.91
   5.249  -19.454   45.563  1.91
   5.474  -19.884   44.432  1.66
   3.094  -20.573   45.890  1.91
   2.577  -19.396   45.283  1.72
   3.563  -19.215   48.022  0.60
   4.911  -21.156   46.674  1.39
   3.194  -21.265   45.217  1.39
   2.469  -20.892   46.559  1.39
   1.598  -19.329   45.473  0.00
   5.641  -18.261   45.996  1.82
   6.167  -17.250   45.086  1.91
   7.623  -17.513   44.740  1.91
   8.269  -18.156   45.556  1.66
   5.940  -15.867   45.709  1.91
   4.466  -15.507   45.642  1.91
   4.128  -14.230   46.397  1.91
   2.698  -13.948   46.226  1.82
   2.138  -12.750   46.240  1.91
   2.860  -11.644   46.429  1.82
   0.834  -12.623   46.071  1.82
   5.585  -18.080   46.835  0.60
   5.648  -17.295   44.256  1.39
   6.234  -15.873   46.633  1.49
   6.461  -15.204   45.229  1.49
   4.209  -15.400   44.713  1.49
   3.946  -16.239   46.010  1.49
   4.332  -14.339   47.340  1.39
   4.654  -13.493   46.053  1.39
   2.178  -14.621   46.106  0.60
   3.711  -11.700   46.542  0.60
   2.475  -10.875   46.439  0.60
   0.347  -13.322   45.951  0.60
   0.473  -11.843   46.079  0.60
   8.050  -17.057   43.570  1.82
   9.379  -17.324   43.043  1.91
  10.425  -16.824   44.033  1.91
  11.465  -17.448   44.239  1.66
   9.600  -16.704   41.656  1.91
  10.979  -16.980   41.158  1.91
  11.536  -18.207   40.915  1.91
  11.977  -16.007   40.838  1.91
  12.825  -18.046   40.462  1.82
  13.118  -16.713   40.410  1.91
  12.005  -14.614   40.875  1.91
  14.281  -16.055   40.023  1.91
  13.160  -13.962   40.494  1.91
  14.276  -14.692   40.071  1.91
   7.512  -16.580   43.098  0.60
   9.482  -18.295   42.960  1.39
   8.953  -17.069   41.033  1.49
   9.460  -15.746   41.706  1.49
  11.108  -19.023   41.038  1.41
  13.362  -18.683   40.247  0.60
  11.259  -14.134   41.151  1.46
  15.032  -16.526   39.743  1.46
  13.196  -13.033   40.518  1.46
  15.042  -14.231   39.813  1.46
  10.105  -15.693   44.661  1.82
  10.798  -15.364   45.915  1.91
   9.746  -15.025   46.967  1.91
   8.679  -14.517   46.648  1.66
  11.826  -14.285   45.748  1.91
  11.581  -13.014   44.997  1.91
  10.601  -12.095   45.336  1.91
  12.389  -12.719   43.899  1.91
  10.405  -10.930   44.616  1.91
  12.203  -11.554   43.181  1.91
  11.223  -10.670   43.540  1.91
  11.070   -9.520   42.816  1.72
   9.506  -15.166   44.339  0.60
  11.265  -16.171   46.215  1.39
  12.101  -14.027   46.641  1.49
  12.596  -14.704   45.333  1.49
  10.058  -12.266   46.072  1.46
  13.059  -13.313   43.647  1.46
   9.733  -10.334   44.855  1.46
  12.747  -11.370   42.449  1.46
  11.572   -8.779   43.260  0.00
  10.039  -15.342   48.214  1.82
   9.078  -15.377   49.307  1.91
   9.126  -14.131   50.174  1.91
  10.116  -13.387   50.157  1.66
   9.369  -16.630   50.140  1.91
   9.247  -17.932   49.364  1.91
   9.066  -19.110   50.317  1.91
  10.402  -19.483   50.940  1.91
  11.337  -20.078   49.937  1.82
  10.855  -15.542   48.394  0.60
   8.177  -15.458   48.927  1.39
  10.268  -16.564   50.499  1.49
   8.755  -16.656   50.890  1.49
   8.488  -17.881   48.763  1.49
  10.045  -18.067   48.829  1.49
   8.435  -18.873   51.014  1.49
   8.709  -19.870   49.832  1.49
  10.808  -18.690   51.326  1.10
  10.254  -20.120   51.657  1.10
  10.971  -20.809   49.586  0.60
  11.495  -19.485   49.291  0.60
  12.103  -20.292   50.335  0.60
   8.063  -13.886   50.932  1.82
   8.056  -12.735   51.838  1.91
   8.933  -12.998   53.055  1.91
   9.351  -14.142   53.283  1.66
   6.612  -12.663   52.306  1.91
   6.183  -14.095   52.292  1.91
   6.817  -14.655   51.036  1.91
   8.324  -11.914   51.375  1.39
   6.551  -12.288   53.199  1.49
   6.073  -12.130   51.701  1.49
   6.504  -14.561   53.079  1.49
   5.217  -14.168   52.254  1.49
   6.997  -15.604   51.127  1.39
   6.251  -14.510   50.262  1.39
   9.190  -11.943   53.819  1.82
   9.977  -12.042   55.023  1.91
  10.236  -10.728   55.721  1.91
  10.095   -9.637   55.170  1.66
   8.875  -11.177   53.589  0.60
   9.524  -12.636   55.642  1.39
  10.831  -12.447   54.802  1.39
  10.633  -10.843   56.985  1.82
  11.002   -9.713   57.836  1.91
  12.398   -9.924   58.420  1.91
  12.736  -11.017   58.884  1.66
   9.976   -9.525   58.963  1.91
  10.372   -8.335   59.833  1.91
   8.589   -9.385   58.364  1.91
  10.678  -11.632   57.324  0.60
  11.013   -8.902   57.288  1.39
   9.986  -10.330   59.523  1.49
  11.249   -8.480   60.194  1.49
  10.373   -7.536   59.301  1.49
   9.742   -8.240   60.551  1.49
   8.398  -10.148   57.815  1.49
   7.940   -9.328   59.069  1.49
   8.551   -8.589   57.828  1.49
  13.208   -8.878   58.377  1.82
  14.572   -8.909   58.896  1.91
  14.710   -7.731   59.862  1.91
  14.379   -6.586   59.533  1.66
  15.639   -8.866   57.798  1.91
  15.767  -10.110   56.913  1.91
  17.010   -8.546   58.396  1.91
  16.594   -9.862   55.655  1.91
  12.918   -8.147   58.028  0.60
  14.690   -9.738   59.405  1.39
  15.407   -8.121   57.208  1.49
  16.179  -10.822   57.427  1.49
  14.879  -10.405   56.656  1.49
  16.972   -7.700   58.848  1.49
  17.255   -9.233   59.021  1.49
  17.663   -8.504   57.694  1.49
  17.478   -9.581   55.903  1.49
  16.648  -10.673   55.143  1.49
  16.176   -9.179   55.126  1.49
  15.173   -8.047   61.067  1.82
  15.402   -7.077   62.130  1.91
  16.896   -6.928   62.425  1.91
  17.650   -7.897   62.372  1.66
  14.660   -7.485   63.398  1.91
  13.160   -7.516   63.321  1.91
  12.425   -6.389   62.994  1.91
  12.458   -8.691   63.580  1.91
  11.042   -6.435   62.930  1.91
  11.080   -8.752   63.516  1.91
  10.376   -7.612   63.189  1.91
   9.006   -7.682   63.137  1.72
  15.348   -8.873   61.229  0.60
  15.057   -6.208   61.836  1.39
  14.967   -8.369   63.656  1.49
  14.913   -6.874   64.107  1.49
  12.865   -5.590   62.815  1.46
  12.932   -9.459   63.803  1.46
  10.562   -5.670   62.712  1.46
  10.633   -9.549   63.692  1.46
   8.627   -6.760   63.185  0.00
  17.312   -5.700   62.721  1.82
  18.691   -5.386   63.024  1.91
  19.687   -6.047   62.092  1.91
  20.677   -6.579   62.600  1.66
  18.994   -5.849   64.461  1.91
  17.814   -5.511   65.359  1.91
  17.631   -4.312   65.657  1.66
  17.069   -6.428   65.745  1.66
  16.733   -5.063   62.733  0.60
  18.810   -4.415   62.975  1.39
  19.152   -6.807   64.472  1.49
  19.794   -5.406   64.788  1.49
  19.423   -5.988   60.796  1.82
  20.289   -6.503   59.744  1.91
  20.626   -7.979   59.921  1.91
  21.618   -8.447   59.364  1.66
  21.576   -5.669   59.662  1.91
  21.309   -4.168   59.634  1.91
  22.608   -3.371   59.540  1.91
  22.390   -1.960   59.237  1.82
  23.288   -1.023   59.012  1.91
  24.597   -1.237   59.029  1.82
  22.871    0.210   58.746  1.82
  18.684   -5.618   60.556  0.60
  19.815   -6.406   58.892  1.39
  22.137   -5.876   60.425  1.49
  22.064   -5.918   58.860  1.49
  20.746   -3.956   58.873  1.49
  20.832   -3.912   60.439  1.49
  23.083   -3.442   60.383  1.39
  23.167   -3.759   58.850  1.39
  21.569   -1.708   59.198  0.60
  24.901   -2.025   59.193  0.60
  25.141   -0.590   58.875  0.60
  22.030    0.384   58.723  0.60
  23.444    0.834   58.597  0.60
  19.811   -8.732   60.659  1.82
  20.100  -10.155   60.807  1.91
  19.491  -10.933   59.632  1.91
  18.427  -11.545   59.791  1.66
  19.571  -10.758   62.093  1.91
  19.985  -10.176   63.431  1.91
  19.104  -10.759   64.537  1.91
  19.564  -10.394   65.938  1.91
  18.565  -10.772   66.985  1.82
  19.124   -8.385   61.044  0.60
  21.072  -10.276   60.786  1.39
  18.602  -10.725   62.052  1.49
  19.821  -11.695   62.097  1.49
  20.915  -10.386   63.607  1.49
  19.891   -9.211   63.412  1.49
  18.195  -10.444   64.413  1.49
  19.095  -11.726   64.453  1.49
  20.404  -10.844   66.124  1.10
  19.723   -9.438   65.981  1.10
  17.788  -10.372   66.812  0.60
  18.450  -11.655   66.981  0.60
  18.860  -10.515   67.784  0.60
  20.188  -10.870   58.509  1.82
  19.736  -11.506   57.282  1.91
  19.704  -13.020   57.431  1.91
  18.892  -13.706   56.815  1.66
  20.627  -11.169   56.075  1.91
  20.064  -11.857   54.844  1.91
  20.729   -9.669   55.880  1.91
  20.933  -10.439   58.505  0.60
  18.826  -11.196   57.090  1.39
  21.525  -11.523   56.245  1.49
  19.167  -11.550   54.688  1.49
  20.609  -11.648   54.082  1.49
  20.057  -12.807   54.981  1.49
  21.039   -9.261   56.692  1.49
  21.348   -9.479   55.171  1.49
  19.865   -9.316   55.654  1.49
  20.602  -13.555   58.264  1.82
  20.561  -15.008   58.411  1.91
  19.410  -15.457   59.284  1.91
  19.240  -16.651   59.539  1.66
  21.171  -13.071   58.688  0.60
  20.474  -15.415   57.534  1.39
  21.394  -15.313   58.800  1.39
  18.601  -14.513   59.767  1.82
  17.516  -14.898   60.671  1.91
  16.192  -14.330   60.183  1.91
  15.399  -13.738   60.912  1.66
  17.857  -14.448   62.087  1.91
  16.892  -14.906   63.018  1.72
  18.716  -13.689   59.549  0.60
  17.449  -15.876   60.669  1.39
  18.729  -14.791   62.332  1.39
  17.896  -13.479   62.116  1.39
  15.992  -14.919   62.586  0.00
  15.945  -14.518   58.885  1.82
  14.688  -14.051   58.321  1.91
  13.505  -14.645   59.078  1.91
  13.451  -15.856   59.274  1.66
  14.508  -14.414   56.834  1.91
  13.239  -13.754   56.288  1.91
  15.716  -14.001   56.013  1.91
  16.524  -14.911   58.386  0.60
  14.653  -13.075   58.408  1.39
  14.406  -15.386   56.764  1.49
  13.311  -12.800   56.377  1.49
  13.132  -13.981   55.362  1.49
  12.478  -14.064   56.785  1.49
  16.507  -14.399   56.385  1.49
  15.605  -14.296   55.106  1.49
  15.803  -13.044   56.029  1.49
  12.601  -13.770   59.474  1.82
  11.384  -14.113   60.164  1.91
  10.220  -14.222   59.189  1.91
  10.216  -13.651   58.092  1.66
  11.043  -13.060   61.222  1.91
  12.164  -12.836   62.238  1.91
  12.388  -14.138   62.993  1.91
  12.748  -12.938   59.309  0.60
  11.506  -14.978   60.607  1.39
  10.850  -12.220   60.778  1.49
  10.243  -13.337   61.693  1.49
  12.978  -12.572   61.783  1.49
  11.916  -12.132   62.857  1.49
  13.726  -15.473   63.214  0.60
  11.476  -14.594   63.680  1.66
  13.562  -14.723   62.827  1.82
  14.160  -14.353   62.333  0.60
   9.198  -14.945   59.603  1.82
   7.990  -15.013   58.791  1.91
   7.294  -13.657   58.752  1.91
   7.423  -12.833   59.654  1.66
   7.099  -16.019   59.523  1.91
   8.031  -16.760   60.421  1.91
   9.065  -15.739   60.837  1.91
   8.196  -15.325   57.885  1.39
   6.414  -15.564   60.037  1.49
   6.671  -16.622   58.895  1.49
   7.561  -17.108   61.194  1.49
   8.448  -17.498   59.949  1.49
   8.751  -15.196   61.578  1.39
   9.905  -16.161   61.081  1.39
   6.572  -13.497   57.658  1.82
   5.691  -12.376   57.419  1.91
   4.259  -12.805   57.743  1.91
   3.772  -13.759   57.140  1.66
   5.801  -11.903   55.966  1.91
   4.726  -10.895   55.589  1.91
   4.733   -9.643   56.188  1.91
   3.734  -11.183   54.675  1.91
   3.780   -8.689   55.884  1.91
   2.772  -10.236   54.366  1.91
   2.786   -8.990   54.972  1.91
   6.630  -14.100   57.047  0.60
   5.944  -11.641   58.014  1.39
   6.674  -11.499   55.831  1.49
   5.736  -12.671   55.376  1.49
   5.396   -9.441   56.808  1.46
   3.710  -12.017   54.265  1.46
   3.807   -7.852   56.290  1.46
   2.111  -10.439   53.745  1.46
   2.132   -8.362   54.767  1.46
   3.608  -12.154   58.649  1.82
   2.336  -12.113   59.308  1.91
   1.642  -10.760   59.077  1.91
   1.866   -9.763   59.757  1.66
   2.444  -12.377   60.816  1.91
   1.101  -12.392   61.522  1.91
   0.054  -12.128   60.890  1.66
   1.085  -12.674   62.745  1.66
   4.110  -11.532   58.965  0.60
   1.771  -12.813   58.918  1.39
   2.881  -13.232   60.956  1.49
   3.001  -11.692   61.217  1.49
   0.783  -10.799   58.066  1.82
   0.055   -9.639   57.598  1.91
  -0.746   -8.959   58.711  1.91
  -0.994   -7.764   58.588  1.66
  -0.918  -10.199   56.556  1.91
  -0.414  -11.544   56.183  1.91
   0.465  -12.016   57.288  1.91
   0.669   -8.998   57.180  1.39
  -1.811  -10.264   56.928  1.49
  -0.949   -9.622   55.777  1.49
  -1.156  -12.157   56.060  1.49
   0.086  -11.497   55.352  1.49
   0.006  -12.667   57.840  1.39
   1.274  -12.419   56.935  1.39
  -1.134   -9.721   59.727  1.82
  -1.925   -9.161   60.820  1.91
  -1.092   -8.208   61.669  1.91
  -1.648   -7.478   62.494  1.66
  -2.530  -10.272   61.680  1.91
  -1.573  -10.771   62.604  1.72
  -0.918  -10.553   59.742  0.60
  -2.662   -8.649   60.427  1.39
  -3.297   -9.927   62.164  1.39
  -2.836  -10.994   61.109  1.39
  -0.910  -11.340   62.120  0.00
   0.225   -8.200   61.473  1.82
   1.082   -7.316   62.260  1.91
   1.208   -5.929   61.624  1.91
   1.921   -5.070   62.140  1.66
   2.468   -7.936   62.478  1.91
   2.432   -9.335   63.098  1.91
   1.671   -9.295   64.405  1.91
   1.732  -10.617   65.154  1.91
   0.688  -10.671   66.219  1.82
   0.572   -8.717   60.880  0.60
   0.665   -7.203   63.140  1.39
   2.926   -7.985   61.624  1.49
   2.984   -7.352   63.055  1.49
   2.001   -9.953   62.487  1.49
   3.337   -9.646   63.255  1.49
   2.040   -8.595   64.965  1.49
   0.744   -9.075   64.225  1.49
   1.598  -11.349   64.532  1.10
   2.609  -10.721   65.556  1.10
   0.766   -9.959   66.748  0.60
  -0.119  -10.674   65.844  0.60
   0.794  -11.412   66.701  0.60
   0.495   -5.683   60.524  1.82
   0.536   -4.370   59.878  1.91
  -0.451   -3.390   60.493  1.91
  -1.663   -3.618   60.567  1.66
   0.285   -4.488   58.353  1.91
   1.342   -5.312   57.616  1.91
   0.143   -3.108   57.714  1.91
   1.040   -5.621   56.166  1.91
   0.005   -6.305   60.190  0.60
   1.436   -4.004   60.004  1.39
  -0.572   -4.949   58.237  1.49
   2.185   -4.834   57.659  1.49
   1.460   -6.150   58.089  1.49
  -0.534   -2.610   58.177  1.49
   0.980   -2.642   57.770  1.49
  -0.106   -3.207   56.792  1.49
   0.898   -4.801   55.687  1.49
   1.781   -6.093   55.779  1.49
   0.252   -6.165   56.112  1.49
   0.063   -2.243   60.934  1.82
  -0.781   -1.172   61.435  1.91
  -0.329    0.178   60.873  1.91
   0.869    0.369   60.685  1.66
  -0.715   -1.091   62.956  1.91
  -1.617   -1.993   63.769  1.91
  -1.981   -1.357   65.106  1.91
  -1.129   -0.661   65.708  1.66
  -3.139   -1.550   65.534  1.66
   0.916   -2.134   60.922  0.60
  -1.708   -1.339   61.164  1.39
   0.200   -1.274   63.221  1.49
  -0.908   -0.175   63.211  1.49
  -2.427   -2.173   63.268  1.49
  -1.168   -2.838   63.927  1.49
  -1.245    1.106   60.648  1.82
  -0.855    2.425   60.155  1.91
  -1.088    3.513   61.195  1.91
  -2.211    3.784   61.614  1.66
  -1.585    2.754   58.852  1.91
  -1.223    1.866   57.659  1.91
  -1.931    2.321   56.394  1.91
  -3.166    2.171   56.297  1.66
  -1.268    2.850   55.476  1.66
  -2.075    0.932   60.792  0.60
   0.106    2.399   59.962  1.39
  -2.539    2.685   59.008  1.49
  -1.394    3.676   58.617  1.49
  -0.263    1.892   57.518  1.49
  -1.473    0.949   57.854  1.49
  -0.009    4.171   61.604  1.82
  -0.118    5.297   62.526  1.91
  -0.460    6.599   61.829  1.91
  -0.171    6.791   60.644  1.66
   1.213    5.419   63.284  1.91
   1.500    4.196   64.108  1.91
   0.766    3.929   61.321  0.60
  -0.825    5.098   63.174  1.39
   1.932    5.553   62.648  1.49
   1.180    6.195   63.865  1.49
   1.875    1.207   65.097  0.60
   1.453    2.870   63.847  1.91
   1.976    5.019   65.861  0.60
   2.352    2.903   66.808  1.36
   2.078    3.088   65.939  1.91
   1.880    4.282   65.427  1.82
   1.819    2.198   64.999  1.82
   1.217    2.479   63.038  1.41
  -1.058    7.534   62.577  1.82
  -1.351    8.872   62.077  1.91
  -0.939   10.005   63.017  1.91
  -1.271   11.163   62.752  1.66
  -2.839    9.044   61.721  1.91
  -3.200    8.084   60.592  1.91
  -3.738    8.839   62.928  1.91
  -1.280    7.338   63.385  0.60
  -0.840    8.987   61.248  1.39
  -2.971    9.959   61.396  1.49
  -2.606    8.224   59.851  1.49
  -3.117    7.179   60.902  1.49
  -4.104    8.245   60.312  1.49
  -3.503    9.469   63.613  1.49
  -4.654    8.971   62.672  1.49
  -3.625    7.946   63.263  1.49
  -0.207    9.740   64.094  1.82
   0.141   10.790   65.049  1.91
   0.793   11.988   64.384  1.91
   0.519   13.133   64.759  1.66
   1.051   10.203   66.136  1.91
   1.767   11.221   67.005  1.91
   0.813   12.052   67.854  1.91
   1.574   13.084   68.588  1.82
   1.760   14.324   68.158  1.91
   1.260   14.758   67.004  1.82
   2.464   15.175   68.890  1.82
   0.068    8.936   64.231  0.60
  -0.686   11.095   65.479  1.39
   0.515    9.632   66.710  1.49
   1.717    9.642   65.708  1.49
   2.387   10.757   67.589  1.49
   2.282   11.815   66.437  1.49
   0.152   12.475   67.285  1.39
   0.349   11.478   68.483  1.39
   1.919   12.866   69.346  0.60
   0.799   14.227   66.508  0.60
   1.399   15.569   66.753  0.60
   2.799   14.922   69.640  0.60
   2.587   15.980   68.614  0.60
   1.650   11.739   63.396  1.82
   2.378   12.823   62.734  1.91
   1.922   13.049   61.293  1.91
   2.568   13.750   60.528  1.66
   3.878   12.515   62.813  1.91
   4.381   12.556   64.234  1.91
   1.778   10.928   63.141  0.60
   2.211   13.649   63.236  1.39
   4.045   11.636   62.438  1.49
   4.366   13.164   62.281  1.49
   5.499   11.697   67.067  0.60
   4.803   11.583   65.068  1.91
   4.283   14.509   64.658  0.60
   5.113   14.106   66.831  1.36
   4.954   13.477   66.164  1.91
   4.489   13.729   64.955  1.82
   5.153   12.177   66.261  1.82
   4.850   10.674   64.872  1.41
   0.794   12.453   60.951  1.82
   0.158   12.499   59.639  1.91
  -1.065   13.395   59.646  1.91
  -1.613   13.648   60.728  1.66
  -0.267   11.079   59.234  1.91
   0.823   10.169   59.258  1.72
   0.396   11.994   61.561  0.60
   0.801   12.840   58.983  1.39
  -0.956   10.767   59.841  1.39
  -0.644   11.101   58.341  1.39
   1.155   10.024   58.327  0.00
  -1.515   13.876   58.488  1.82
  -2.660   14.790   58.465  1.91
  -3.976   14.030   58.452  1.91
  -4.831   14.190   57.578  1.66
  -2.560   15.758   57.282  1.91
  -1.543   16.842   57.488  1.91
  -1.454   17.581   58.637  1.91
  -0.514   17.323   56.624  1.91
  -0.439   18.487   58.537  1.82
   0.165   18.364   57.317  1.91
  -0.049   17.035   55.341  1.91
   1.236   19.079   56.790  1.91
   1.011   17.736   54.812  1.91
   1.660   18.757   55.525  1.91
  -1.132   13.651   57.752  0.60
  -2.632   15.322   59.287  1.39
  -2.329   15.257   56.484  1.49
  -3.429   16.165   57.135  1.49
  -2.007   17.481   59.379  1.41
  -0.213   19.048   59.147  0.60
  -0.458   16.366   54.841  1.46
   1.649   19.754   57.279  1.46
   1.307   17.526   53.956  1.46
   2.374   19.213   55.143  1.46
  -4.180   13.153   59.445  1.82
  -5.461   12.469   59.570  1.91
  -5.866   12.409   61.046  1.91
  -5.010   12.582   61.917  1.66
  -5.428   11.064   58.981  1.91
  -4.970   11.002   57.537  1.91
  -5.835   11.231   56.482  1.91
  -3.643   10.702   57.262  1.91
  -5.403   11.167   55.168  1.91
  -3.195   10.636   55.961  1.91
  -4.071   10.868   54.929  1.91
  -3.590   10.798   53.646  1.72
  -3.552   12.992   60.010  0.60
  -6.136   12.990   59.086  1.39
  -4.834   10.516   59.519  1.49
  -6.317   10.681   59.043  1.49
  -6.726   11.433   56.659  1.46
  -3.051   10.544   57.962  1.46
  -5.991   11.321   54.463  1.46
  -2.306   10.435   55.782  1.46
  -2.592   10.744   53.670  0.00
  -7.139   12.164   61.303  1.82
  -7.626   12.047   62.674  1.91
  -7.582   10.612   63.174  1.91
  -7.610    9.608   62.475  1.66
  -9.063   12.550   62.835  1.91
  -9.944   12.736   61.636  1.91
 -11.439   12.742   61.909  1.91
 -12.031   11.687   62.237  1.66
 -12.069   13.819   61.776  1.66
  -7.690   12.071   60.650  0.60
  -7.047   12.589   63.250  1.39
  -9.516   11.933   63.431  1.49
  -9.018   13.403   63.293  1.49
  -9.709   13.575   61.211  1.49
  -9.753   12.027   61.003  1.49
  -7.550   10.501   64.499  1.82
  -7.633    9.204   65.122  1.91
  -6.293    8.655   65.551  1.91
  -5.298    9.354   65.722  1.66
  -7.479   11.207   64.986  0.60
  -8.209    9.266   65.900  1.39
  -8.041    8.583   64.500  1.39
  -6.272    7.341   65.707  1.82
  -5.097    6.620   66.151  1.91
  -4.820    5.489   65.161  1.91
  -5.498    5.402   64.143  1.66
  -5.285    6.086   67.568  1.91
  -4.427    6.776   68.614  1.91
  -5.107    6.776   69.974  1.91
  -4.937    8.113   70.677  1.91
  -4.900    7.962   72.158  1.82
  -6.987    6.896   65.538  0.60
  -4.333    7.234   66.147  1.39
  -6.218    6.185   67.816  1.49
  -5.079    5.138   67.573  1.49
  -3.574    6.320   68.682  1.49
  -4.258    7.690   68.340  1.49
  -6.052    6.590   69.862  1.49
  -4.727    6.073   70.525  1.49
  -4.113    8.529   70.378  1.10
  -5.672    8.698   70.434  1.10
  -5.603    7.485   72.425  0.60
  -4.150    7.543   72.395  0.60
  -4.924    8.766   72.539  0.60
  -3.825    4.698   65.510  1.82
  -3.304    3.632   64.682  1.91
  -4.410    2.611   64.417  1.91
  -5.243    2.335   65.284  1.66
  -2.078    3.012   65.325  1.91
  -3.464    4.824   66.281  0.60
  -3.034    4.018   63.823  1.39
  -1.414    3.691   65.467  1.49
  -2.322    2.621   66.166  1.49
  -1.722    2.333   64.747  1.49
  -4.398    2.092   63.189  1.82
  -5.348    1.095   62.757  1.91
  -4.746    0.047   61.825  1.91
  -3.925    0.362   60.959  1.66
  -6.521    1.752   62.009  1.91
  -7.294    2.765   62.843  1.91
  -8.284    3.548   61.998  1.91
  -9.173    4.405   62.766  1.82
 -10.078    4.050   63.664  1.91
 -10.294    2.781   63.990  1.82
 -10.803    4.991   64.265  1.82
  -3.801    2.361   62.633  0.60
  -5.702    0.639   63.550  1.39
  -6.178    2.197   61.218  1.49
  -7.132    1.059   61.715  1.49
  -7.772    2.301   63.548  1.49
  -6.670    3.380   63.259  1.49
  -7.790    4.096   61.367  1.39
  -8.820    2.922   61.485  1.39
  -9.100    5.249   62.620  0.60
  -9.838    2.157   63.614  0.60
 -10.890    2.583   64.578  0.60
 -10.679    5.820   64.070  0.60
 -11.393    4.772   64.850  0.60
  -5.225   -1.174   62.031  1.82
  -5.079   -2.279   61.101  1.91
  -5.880   -1.994   59.830  1.91
  -6.970   -1.422   59.916  1.66
  -5.520   -3.581   61.750  1.91
  -5.649   -1.320   62.764  0.60
  -4.132   -2.359   60.860  1.39
  -5.003   -3.734   62.545  1.49
  -6.450   -3.525   61.978  1.49
  -5.383   -4.306   61.136  1.49
  -5.391   -2.314   58.641  1.82
  -6.103   -1.863   57.432  1.91
  -7.505   -2.409   57.242  1.91
  -8.266   -1.694   56.577  1.66
  -5.193   -2.311   56.273  1.91
  -3.868   -2.564   56.904  1.91
  -4.162   -3.036   58.305  1.91
  -6.145   -0.884   57.438  1.39
  -5.537   -3.117   55.858  1.49
  -5.127   -1.615   55.600  1.49
  -3.381   -3.243   56.410  1.49
  -3.338   -1.752   56.922  1.49
  -4.302   -3.996   58.329  1.39
  -3.442   -2.804   58.911  1.39
  -7.918   -3.573   57.745  1.82
  -9.312   -3.988   57.542  1.91
 -10.248   -3.034   58.287  1.91
 -11.437   -2.917   57.985  1.66
  -9.525   -5.428   57.990  1.91
  -9.288   -6.502   56.945  1.91
  -9.834   -6.399   55.671  1.91
  -8.517   -7.622   57.242  1.91
  -9.623   -7.377   54.721  1.91
  -8.306   -8.601   56.287  1.91
  -8.858   -8.483   55.026  1.91
  -7.375   -4.075   58.184  0.60
  -9.513   -3.930   56.585  1.39
  -8.936   -5.602   58.742  1.49
 -10.437   -5.514   58.311  1.49
 -10.352   -5.657   55.454  1.46
  -8.141   -7.712   58.089  1.46
  -9.998   -7.291   53.873  1.46
  -7.788   -9.345   56.496  1.46
  -8.714   -9.144   54.387  1.46
  -9.691   -2.349   59.277  1.82
 -10.362   -1.326   60.064  1.91
  -9.787    0.062   59.800  1.91
  -9.863    0.948   60.657  1.66
 -10.279   -1.595   61.572  1.91
 -10.596   -3.020   61.986  1.91
 -12.072   -3.332   61.846  1.91
 -12.895   -2.401   61.990  1.66
 -12.402   -4.514   61.595  1.66
  -8.871   -2.523   59.469  0.60
 -11.309   -1.317   59.808  1.39
  -9.383   -1.378   61.876  1.49
 -10.893   -0.997   62.027  1.49
 -10.086   -3.634   61.437  1.49
 -10.328   -3.152   62.909  1.49
  -9.217    0.277   58.613  1.82
  -8.626    1.576   58.333  1.91
  -9.611    2.712   58.170  1.91
 -10.784    2.501   57.864  1.66
  -9.200   -0.345   58.019  0.60
  -8.018    1.798   59.055  1.39
  -8.101    1.506   57.520  1.39
  -9.107    3.921   58.381  1.82
  -9.840    5.169   58.220  1.91
  -8.982    6.279   57.624  1.91
  -7.791    6.423   57.903  1.66
 -10.386    5.625   59.581  1.91
 -10.945    7.042   59.519  1.91
 -11.237    7.569   60.917  1.91
 -12.301    7.189   61.458  1.66
 -10.415    8.336   61.455  1.66
  -8.286    3.972   58.633  0.60
 -10.598    5.007   57.620  1.39
 -11.086    5.017   59.864  1.49
  -9.675    5.589   60.239  1.49
 -10.304    7.624   59.082  1.49
 -11.761    7.046   58.995  1.49
  -9.585    7.105   56.768  1.82
  -8.833    8.164   56.100  1.91
  -9.616    9.465   56.141  1.91
 -10.122   10.014   55.169  1.66
  -8.520    7.721   54.671  1.91
  -8.060    6.364   54.767  1.72
  -7.437    8.594   54.046  1.91
 -10.425    7.013   56.608  0.60
  -7.988    8.294   56.578  1.39
  -9.333    7.759   54.125  1.39
  -6.640    8.546   54.577  1.49
  -7.249    8.284   53.157  1.49
  -7.741    9.504   54.009  1.49
  -7.709    6.052   53.879  0.00
  -9.709    9.969   57.375  1.82
 -10.365   11.261   57.596  1.91
  -9.321   12.358   57.693  1.91
  -8.543   12.373   58.661  1.66
 -11.212   11.115   58.860  1.91
 -12.450   10.278   58.526  1.91
  -9.383    9.534   58.041  0.60
 -10.955   11.451   56.837  1.39
 -10.696   10.679   59.556  1.49
 -11.481   11.990   59.183  1.49
 -12.934   10.330   57.390  1.66
 -12.962    9.517   59.477  1.82
 -13.656    9.036   59.316  0.60
 -12.601    9.504   60.258  0.60
  -9.255   13.253   56.717  1.82
  -8.209   14.279   56.719  1.91
  -8.296   15.190   57.945  1.91
  -9.381   15.488   58.440  1.66
  -8.492   15.099   55.457  1.91
  -9.178   14.090   54.572  1.91
 -10.106   13.390   55.521  1.91
  -7.324   13.864   56.665  1.39
  -9.073   15.853   55.649  1.49
  -7.672   15.423   55.054  1.49
  -9.668   14.526   53.858  1.49
  -8.538   13.472   54.185  1.49
 -10.895   13.924   55.705  1.39
 -10.378   12.524   55.177  1.39
  -7.114   15.598   58.358  1.82
  -6.848   16.479   59.464  1.91
  -5.571   17.284   59.188  1.91
  -4.506   16.896   59.657  1.66
  -6.685   15.717   60.795  1.91
  -6.750   16.731   61.909  1.91
  -6.433   15.307   57.923  0.60
  -7.597   17.104   59.552  1.39
  -7.395   15.063   60.896  1.49
  -5.835   15.252   60.814  1.49
  -7.855   18.699   64.115  0.60
  -7.809   17.258   62.563  1.91
  -4.821   17.180   62.180  0.60
  -5.416   18.705   63.889  1.36
  -5.989   18.180   63.379  1.91
  -5.630   17.332   62.430  1.82
  -7.309   18.151   63.475  1.82
  -8.706   17.053   62.421  1.41
  -5.734   18.352   58.413  1.82
  -4.627   19.164   57.974  1.91
  -4.288   20.250   59.005  1.91
  -5.228   20.820   59.563  1.66
  -4.931   19.892   56.664  1.91
  -3.745   20.553   56.005  1.91
  -2.771   19.818   55.348  1.91
  -3.576   21.925   56.018  1.91
  -1.690   20.415   54.730  1.91
  -2.503   22.529   55.409  1.91
  -1.543   21.792   54.745  1.91
  -6.529   18.567   58.164  0.60
  -3.842   18.592   57.845  1.39
  -5.314   19.255   56.041  1.49
  -5.603   20.570   56.837  1.49
  -2.848   18.892   55.321  1.46
  -4.208   22.453   56.450  1.46
  -1.055   19.888   54.300  1.46
  -2.420   23.455   55.446  1.46
  -0.826   22.205   54.322  1.46
  -3.009   20.520   59.199  1.82
  -2.647   21.618   60.119  1.91
  -2.263   22.832   59.284  1.91
  -3.114   23.690   59.010  1.66
  -1.593   21.154   61.127  1.91
  -0.473   20.410   60.639  1.72
  -2.272   20.126   62.059  1.91
  -2.399   20.065   58.798  0.60
  -3.453   21.854   60.624  1.39
  -1.278   21.919   61.652  1.39
  -3.020   20.537   62.497  1.49
  -2.576   19.376   61.541  1.49
  -1.641   19.825   62.717  1.49
   0.294   20.465   61.289  0.00
  -1.034   22.952   58.827  1.82
  -0.455   23.969   57.998  1.91
   0.837   23.409   57.394  1.91
   1.520   22.590   58.007  1.66
  -0.166   25.273   58.756  1.91
   0.838   25.181   59.883  1.91
   0.450   24.785   61.152  1.91
   2.177   25.493   59.689  1.91
   1.350   24.723   62.206  1.91
   3.087   25.409   60.722  1.91
   2.677   25.053   61.991  1.91
  -0.495   22.324   59.062  0.60
  -1.079   24.166   57.268  1.39
   0.153   25.932   58.118  1.49
  -1.002   25.605   59.120  1.49
  -0.438   24.554   61.301  1.46
   2.465   25.762   58.847  1.46
   1.063   24.462   63.051  1.46
   3.985   25.594   60.562  1.46
   3.285   25.033   62.694  1.46
   1.124   23.867   56.194  1.82
   2.334   23.461   55.467  1.91
   3.516   24.062   56.213  1.91
   3.515   25.275   56.463  1.66
   2.193   23.881   54.004  1.91
   3.382   23.545   53.116  1.91
   3.793   21.788   53.076  2.00
   2.265   21.049   52.532  1.91
   0.583   24.423   55.823  0.60
   2.407   22.484   55.505  1.39
   1.404   23.451   53.636  1.49
   2.045   24.839   53.971  1.49
   3.191   23.841   52.212  1.39
   4.155   24.039   53.430  1.39
   2.029   21.400   51.671  1.39
   2.373   20.098   52.471  1.39
   1.570   21.253   53.162  1.39
   4.491   23.237   56.589  1.82
   5.647   23.677   57.362  1.91
   5.517   23.285   58.823  1.91
   6.427   23.468   59.638  1.66
   4.438   22.408   56.367  0.60
   6.450   23.279   56.993  1.39
   5.730   24.641   57.293  1.39
   4.369   22.736   59.216  1.82
   4.209   22.226   60.579  1.91
   5.189   21.095   60.863  1.91
   5.566   20.334   59.971  1.66
   2.774   21.748   60.802  1.91
   2.446   21.399   62.243  1.91
   3.224   21.648   63.194  1.66
   1.349   20.839   62.472  1.66
   3.714   22.680   58.662  0.60
   4.391   22.958   61.206  1.39
   2.165   22.442   60.505  1.49
   2.618   20.966   60.250  1.49
   5.625   20.967   62.119  1.82
   6.513   19.868   62.465  1.91
   5.796   18.861   63.357  1.91
   6.359   17.792   63.600  1.66
   7.804   20.297   63.185  1.91
   7.459   20.954   64.411  1.72
   8.578   21.299   62.353  1.91
   5.383   21.533   62.721  0.60
   6.767   19.411   61.636  1.39
   8.363   19.513   63.371  1.39
   8.784   20.915   61.499  1.49
   8.047   22.090   62.229  1.49
   9.393   21.530   62.806  1.49
   6.612   20.565   64.789  0.00
   4.590   19.182   63.824  1.82
   3.819   18.242   64.621  1.91
   3.147   17.181   63.737  1.91
   3.413   15.992   63.852  1.66
   2.747   18.944   65.458  1.91
   2.249   17.980   66.527  1.91
   3.076   17.522   67.334  1.66
   1.044   17.684   66.533  1.66
   4.262   19.958   63.650  0.60
   4.434   17.785   65.233  1.39
   3.120   19.737   65.875  1.49
   2.010   19.217   64.890  1.49
   2.280   17.664   62.870  1.82
   1.686   16.877   61.793  1.91
   2.207   17.460   60.476  1.91
   2.053   18.651   60.187  1.66
   0.173   16.871   61.868  1.91
  -0.393   16.018   62.991  1.91
  -1.914   15.986   62.957  1.91
  -2.523   15.030   63.969  1.91
  -2.278   13.588   63.682  1.82
   2.050   18.490   62.944  0.60
   2.005   15.954   61.871  1.39
  -0.136   17.784   61.984  1.49
  -0.179   16.547   61.024  1.49
  -0.052   15.115   62.911  1.49
  -0.099   16.375   63.844  1.49
  -2.251   16.879   63.127  1.49
  -2.202   15.726   62.068  1.49
  -2.163   15.236   64.846  1.10
  -3.480   15.181   64.002  1.10
  -1.402   13.435   63.652  0.60
  -2.643   13.091   64.324  0.60
  -2.643   13.375   62.899  0.60
   2.878   16.592   59.708  1.82
   3.639   17.125   58.595  1.91
   3.554   16.336   57.296  1.91
   4.380   16.630   56.412  1.66
   5.112   17.292   59.009  1.91
   5.873   16.068   59.422  1.91
   6.402   15.197   58.480  1.91
   6.069   15.786   60.777  1.91
   7.102   14.067   58.866  1.91
   6.772   14.673   61.165  1.91
   7.282   13.816   60.210  1.91
   7.971   12.698   60.634  1.72
   2.859   15.747   59.869  0.60
   3.288   18.022   58.410  1.39
   5.585   17.697   58.264  1.49
   5.143   17.923   59.745  1.49
   6.283   15.374   57.576  1.46
   5.720   16.359   61.422  1.46
   7.448   13.486   58.227  1.46
   6.903   14.495   62.069  1.46
   7.438   12.234   61.339  0.00
   2.628   15.394   57.171  1.82
   2.561   14.646   55.899  1.91
   1.203   14.024   55.642  1.91
   0.459   13.677   56.565  1.66
   3.643   13.568   55.924  1.91
   3.883   12.967   54.673  1.72
   2.081   15.223   57.813  0.60
   2.759   15.266   55.166  1.39
   4.470   13.963   56.244  1.39
   3.383   12.880   56.556  1.39
   4.598   12.273   54.764  0.00
   0.834   13.856   54.367  1.82
  -0.363   13.127   53.968  1.91
  -0.153   11.612   53.890  1.91
  -0.991   10.753   53.593  1.66
  -0.861   13.645   52.617  1.91
  -1.521   14.994   52.646  1.91
  -1.045   16.159   52.100  1.91
  -2.773   15.316   53.242  1.91
  -1.933   17.187   52.328  1.82
  -3.003   16.692   53.029  1.91
  -3.730   14.569   53.944  1.91
  -4.149   17.333   53.494  1.91
  -4.860   15.219   54.397  1.91
  -5.067   16.585   54.173  1.91
   1.329   14.195   53.752  0.60
  -1.060   13.301   54.634  1.39
  -0.107   13.686   52.009  1.49
  -1.492   13.003   52.257  1.49
  -0.239   16.242   51.642  1.41
  -1.834   18.003   52.073  0.60
  -3.606   13.660   54.100  1.46
  -4.284   18.240   53.345  1.46
  -5.502   14.736   54.864  1.46
  -5.841   16.989   54.493  1.46
   1.041   11.121   54.156  1.82
   1.418    9.740   54.287  1.91
   1.108    9.295   55.719  1.91
   1.518    9.947   56.688  1.66
   2.896    9.481   53.996  1.91
   3.233    9.418   52.507  1.91
   1.671   11.696   54.265  0.60
   0.878    9.205   53.667  1.39
   3.423   10.185   54.406  1.49
   3.153    8.642   54.409  1.49
   2.324    9.373   51.694  1.66
   4.527    9.421   52.207  1.82
   4.777    9.389   51.385  0.60
   5.115    9.454   52.835  0.60
   0.383    8.181   55.793  1.82
   0.279    7.467   57.066  1.91
   1.642    6.870   57.377  1.91
   2.487    6.729   56.493  1.66
  -0.780    6.380   56.991  1.91
  -2.190    6.939   56.823  1.91
  -3.229    5.836   56.769  1.91
  -4.653    6.369   56.650  1.91
  -5.608    5.298   56.222  1.82
  -0.024    7.884   55.097  0.60
   0.040    8.103   57.773  1.39
  -0.580    5.796   56.243  1.49
  -0.745    5.848   57.801  1.49
  -2.390    7.531   57.565  1.49
  -2.232    7.459   56.006  1.49
  -3.042    5.262   56.009  1.49
  -3.160    5.296   57.572  1.49
  -4.934    6.726   57.507  1.10
  -4.672    7.093   56.004  1.10
  -5.591    4.632   56.813  0.60
  -6.431    5.635   56.178  0.60
  -5.370    4.991   55.421  0.60
   1.874    6.489   58.623  1.82
   3.101    5.809   59.011  1.91
   2.808    4.345   59.330  1.91
   2.458    4.010   60.474  1.66
   3.746    6.545   60.183  1.91
   1.280    6.648   59.223  0.60
   3.720    5.840   58.252  1.39
   4.577    6.120   60.408  1.49
   3.157    6.517   60.940  1.49
   3.909    7.458   59.937  1.49
   2.969    3.464   58.345  1.82
   2.805    2.026   58.572  1.91
   3.975    1.448   59.374  1.91
   5.132    1.801   59.196  1.66
   2.829    1.384   57.182  1.91
   2.874    2.512   56.205  1.91
   3.361    3.733   56.947  1.91
   1.954    1.843   59.023  1.39
   3.611    0.818   57.085  1.49
   2.035    0.844   57.044  1.49
   3.476    2.299   55.475  1.49
   1.990    2.672   55.839  1.49
   4.322    3.829   56.867  1.39
   2.933    4.537   56.612  1.39
   3.632    0.523   60.259  1.82
   4.567   -0.140   61.145  1.91
   4.275   -1.643   61.161  1.91
   3.126   -2.068   61.091  1.66
   4.477    0.467   62.546  1.91
   4.933    1.908   62.655  1.91
   6.406    2.036   62.295  1.91
   6.948    3.378   62.379  1.82
   7.058    4.295   61.435  1.91
   6.640    4.078   60.187  1.82
   7.596    5.480   61.723  1.82
   2.802    0.304   60.311  0.60
   5.475   -0.002   60.802  1.39
   3.557    0.412   62.846  1.49
   5.013   -0.072   63.149  1.49
   4.405    2.460   62.058  1.49
   4.793    2.224   63.561  1.49
   6.918    1.460   62.886  1.39
   6.531    1.709   61.390  1.39
   7.240    3.611   63.154  0.60
   6.288    3.323   59.976  0.60
   6.724    4.694   59.593  0.60
   7.871    5.645   62.521  0.60
   7.669    6.078   61.109  0.60
   5.346   -2.418   61.225  1.82
   5.238   -3.864   61.275  1.91
   5.543   -4.336   62.702  1.91
   6.677   -4.324   63.180  1.66
   6.141   -4.536   60.239  1.91
   5.937   -6.038   60.293  1.91
   4.928   -6.647   59.554  1.91
   6.764   -6.808   61.097  1.91
   4.764   -8.024   59.626  1.91
   6.613   -8.172   61.193  1.91
   5.610   -8.747   60.445  1.91
   5.508  -10.106   60.578  1.72
   6.126   -2.056   61.238  0.60
   4.311   -4.105   61.068  1.39
   5.926   -4.208   59.352  1.49
   7.069   -4.324   60.424  1.49
   4.368   -6.136   59.015  1.46
   7.438   -6.392   61.584  1.46
   4.100   -8.450   59.134  1.46
   7.166   -8.685   61.738  1.46
   5.116  -10.323   61.471  0.00
   4.480   -4.777   63.360  1.82
   4.607   -5.270   64.732  1.91
   5.254   -4.184   65.589  1.91
   6.072   -4.489   66.465  1.66
   5.420   -6.554   64.788  1.91
   5.120   -7.419   65.998  1.91
   4.095   -7.268   66.693  1.66
   5.963   -8.299   66.273  1.66
   3.709   -4.773   62.977  0.60
   3.711   -5.453   65.083  1.39
   5.246   -7.068   63.984  1.49
   6.363   -6.325   64.793  1.49
   4.882   -2.937   65.305  1.82
   5.397   -1.785   66.022  1.91
   6.729   -1.234   65.608  1.91
   7.160   -0.202   66.147  1.66
   4.314   -2.809   64.672  0.60
   4.745   -1.071   65.944  1.39
   5.452   -2.021   66.961  1.39
   7.441   -1.850   64.677  1.82
   8.727   -1.432   64.198  1.91
   8.668   -0.775   62.813  1.91
   7.799   -1.102   62.002  1.66
   9.681   -2.620   64.042  1.91
   9.722   -3.553   65.201  1.91
   7.104   -2.560   64.330  0.60
   9.114   -0.796   64.836  1.39
   9.422   -3.119   63.252  1.49
  10.576   -2.278   63.890  1.49
  10.461   -4.896   67.957  0.60
  10.447   -3.529   66.336  1.91
   8.383   -4.938   64.653  0.60
   8.771   -6.110   66.668  1.36
   9.177   -5.320   66.391  1.91
   8.939   -4.685   65.259  1.82
  10.087   -4.643   67.061  1.82
  11.069   -2.884   66.584  1.41
   9.651    0.087   62.624  1.82
   9.884    0.752   61.364  1.91
  10.746   -0.157   60.490  1.91
  11.778   -0.657   60.933  1.66
  10.534    2.118   61.528  1.91
  10.175    0.261   63.282  0.60
   9.020    0.876   60.918  1.39
  11.391    2.015   61.950  1.49
  10.650    2.523   60.666  1.49
   9.974    2.676   62.072  1.49
  10.268   -0.327   59.257  1.82
  10.913   -1.193   58.297  1.91
  11.033   -0.498   56.946  1.91
  10.173    0.311   56.617  1.66
  10.111   -2.500   58.116  1.91
  10.003   -3.234   59.442  1.91
   8.717   -2.241   57.564  1.91
   9.553    0.091   59.027  0.60
  11.810   -1.415   58.622  1.39
  10.592   -3.074   57.484  1.49
  10.882   -3.368   59.806  1.49
   9.479   -2.713   60.054  1.49
   9.581   -4.086   59.303  1.49
   8.786   -1.799   56.714  1.49
   8.255   -3.075   57.454  1.49
   8.229   -1.684   58.176  1.49
  12.077   -0.842   56.211  1.82
  12.249   -0.480   54.819  1.91
  11.714   -1.612   53.922  1.91
  11.877   -2.792   54.259  1.66
  13.714   -0.197   54.497  1.91
  14.010   -0.162   53.013  1.91
  15.424    0.280   52.694  1.91
  16.080    0.828   53.597  1.66
  15.869    0.097   51.540  1.66
  12.693   -1.311   56.583  0.60
  11.729    0.331   54.640  1.39
  13.961    0.656   54.886  1.49
  14.264   -0.881   54.912  1.49
  13.867   -1.048   52.643  1.49
  13.386    0.442   52.582  1.49
  11.079   -1.247   52.820  1.82
  10.590   -2.221   51.827  1.91
  11.176   -1.815   50.477  1.91
  11.712   -0.703   50.350  1.66
   9.057   -2.331   51.829  1.91
   8.644   -3.476   51.069  1.72
   8.371   -1.109   51.209  1.91
  10.947   -0.409   52.678  0.60
  10.956   -3.099   52.062  1.39
   8.747   -2.433   52.752  1.39
   8.627   -0.320   51.692  1.49
   8.638   -1.023   50.291  1.49
   7.418   -1.219   51.256  1.49
   9.391   -3.787   50.473  0.00
  11.112   -2.687   49.474  1.82
  11.621   -2.392   48.157  1.91
  12.659   -3.418   47.731  1.91
  12.827   -4.445   48.394  1.66
  10.752   -3.455   49.616  0.60
  10.889   -2.391   47.520  1.39
  12.021   -1.508   48.156  1.39
  13.320   -3.153   46.617  1.82
  14.283   -4.113   46.068  1.91
  15.327   -4.553   47.085  1.91
  15.560   -5.755   47.178  1.66
  14.954   -3.340   44.923  1.91
  13.894   -2.368   44.498  1.91
  13.205   -1.949   45.777  1.91
  13.810   -4.895   45.712  1.39
  15.749   -2.878   45.232  1.49
  15.195   -3.934   44.195  1.49
  14.290   -1.601   44.056  1.49
  13.266   -2.789   43.891  1.49
  13.653   -1.191   46.185  1.39
  12.276   -1.720   45.616  1.39
  15.961   -3.625   47.802  1.82
  16.934   -4.024   48.814  1.91
  16.328   -4.967   49.855  1.91
  16.910   -6.014   50.170  1.66
  17.518   -2.802   49.534  1.91
  18.562   -3.118   50.616  1.91
  19.704   -3.899   50.002  1.91
  19.018   -1.832   51.279  1.91
  15.797   -2.791   47.668  0.60
  17.667   -4.494   48.366  1.39
  17.927   -2.222   48.872  1.49
  16.790   -2.309   49.943  1.49
  18.137   -3.680   51.298  1.49
  19.365   -4.709   49.613  1.49
  20.125   -3.369   49.321  1.49
  20.346   -4.116   50.682  1.49
  18.256   -1.364   51.626  1.49
  19.621   -2.039   51.997  1.49
  19.466   -1.281   50.633  1.49
  15.178   -4.627   50.414  1.82
  14.464   -5.496   51.347  1.91
  14.191   -6.872   50.751  1.91
  14.549   -7.897   51.336  1.66
  13.136   -4.876   51.768  1.91
  14.836   -3.862   50.220  0.60
  15.018   -5.610   52.148  1.39
  12.716   -5.436   52.425  1.49
  12.562   -4.798   51.001  1.49
  13.292   -4.006   52.141  1.49
  13.558   -6.910   49.568  1.82
  13.232   -8.203   48.968  1.91
  14.471   -9.010   48.603  1.91
  14.459  -10.252   48.698  1.66
  12.335   -7.967   47.759  1.91
  11.801   -9.196   47.039  1.91
  10.922  -10.088   47.899  1.91
  13.344   -6.180   49.168  0.60
  12.720   -8.719   49.625  1.39
  11.577   -7.434   48.047  1.49
  12.832   -7.436   47.116  1.49
  11.289   -8.907   46.268  1.49
  12.551   -9.718   46.716  1.49
  11.080  -11.630   49.036  0.60
   9.698   -9.888   47.947  1.66
  11.538  -11.086   48.552  1.82
  12.390  -11.181   48.485  0.60
  15.560   -8.388   48.174  1.82
  16.780   -9.141   47.840  1.91
  17.504   -9.637   49.090  1.91
  18.064  -10.738   49.090  1.66
  17.712   -8.310   46.963  1.91
  17.170   -7.833   45.627  1.91
  16.814   -9.159   44.451  2.00
  15.048   -9.347   44.738  1.91
  15.553   -7.532   48.089  0.60
  16.509   -9.928   47.321  1.39
  17.985   -7.530   47.471  1.49
  18.510   -8.835   46.792  1.49
  16.354   -7.331   45.785  1.39
  17.815   -7.229   45.228  1.39
  14.603   -8.519   44.545  1.39
  14.703  -10.037   44.167  1.39
  14.896   -9.585   45.655  1.39
  17.528   -8.902   50.203  1.82
  18.071   -9.405   51.449  1.91
  17.255  -10.574   51.991  1.91
  17.806  -11.549   52.523  1.66
  18.174   -8.309   52.522  1.91
  19.118   -7.142   52.183  1.91
  19.002   -6.061   53.238  1.91
  20.552   -7.626   52.033  1.91
  17.211   -8.103   50.180  0.60
  18.977   -9.732   51.269  1.39
  17.286   -7.950   52.679  1.49
  18.474   -8.717   53.349  1.49
  18.835   -6.761   51.326  1.49
  18.088   -5.771   53.300  1.49
  19.286   -6.409   54.086  1.49
  19.557   -5.316   52.996  1.49
  20.586   -8.335   51.387  1.49
  21.106   -6.899   51.740  1.49
  20.871   -7.950   52.880  1.49
  15.932  -10.481   51.884  1.82
  15.073  -11.543   52.401  1.91
  15.329  -12.810   51.582  1.91
  15.419  -13.894   52.151  1.66
  13.598  -11.153   52.364  1.91
  12.701  -12.384   52.430  1.91
  13.241  -10.193   53.495  1.91
  15.581   -9.791   51.507  0.60
  15.324  -11.720   53.332  1.39
  13.426  -10.697   51.514  1.49
  12.918  -12.977   51.706  1.49
  12.838  -12.835   53.266  1.49
  11.782  -12.115   52.358  1.49
  13.813   -9.422   53.452  1.49
  12.326   -9.918   53.405  1.49
  13.362  -10.633   54.339  1.49
  15.454  -12.650   50.265  1.82
  15.742  -13.774   49.384  1.91
  17.104  -14.386   49.734  1.91
  17.263  -15.601   49.760  1.66
  15.735  -13.371   47.923  1.91
  15.363  -11.864   49.928  0.60
  15.053  -14.457   49.520  1.39
  16.425  -12.721   47.767  1.49
  15.896  -14.144   47.377  1.49
  14.882  -12.993   47.698  1.49
  18.055  -13.503   49.995  1.82
  19.399  -13.942   50.334  1.91
  19.329  -14.858   51.556  1.91
  19.900  -15.950   51.566  1.66
  20.328  -12.770   50.608  1.91
  21.796  -13.130   50.698  1.91
  22.346  -13.736   51.821  1.91
  22.660  -12.858   49.649  1.91
  23.687  -14.065   51.897  1.91
  23.998  -13.171   49.708  1.91
  24.512  -13.778   50.835  1.91
  25.849  -14.104   50.906  1.72
  17.876  -12.663   49.966  0.60
  19.758  -14.455   49.580  1.39
  20.215  -12.114   49.903  1.49
  20.062  -12.352   51.442  1.49
  21.795  -13.928   52.545  1.46
  22.326  -12.452   48.882  1.46
  24.027  -14.476   52.659  1.46
  24.554  -12.973   48.989  1.46
  26.292  -13.854   50.046  0.00
  18.639  -14.368   52.578  1.82
  18.472  -15.137   53.797  1.91
  17.676  -16.408   53.583  1.91
  17.748  -17.308   54.435  1.66
  18.287  -13.586   52.518  0.60
  19.347  -15.367   54.149  1.39
  18.022  -14.588   54.459  1.39
  16.921  -16.515   52.490  1.82
  16.172  -17.734   52.203  1.91
  16.990  -18.612   51.249  1.91
  16.486  -19.587   50.679  1.66
  14.826  -17.474   51.540  1.91
  13.728  -16.906   52.360  1.91
  16.875  -15.853   51.943  0.60
  16.026  -18.223   53.040  1.39
  14.977  -16.874   50.793  1.49
  14.513  -18.315   51.170  1.49
  11.350  -15.046   53.311  0.60
  12.922  -15.843   52.136  1.91
  13.651  -18.134   53.939  0.60
  11.872  -16.874   54.860  1.36
  12.314  -16.721   54.057  1.91
  13.311  -17.437   53.564  1.82
  12.061  -15.746   53.199  1.82
  12.947  -15.280   51.395  1.41
  18.247  -18.212   51.068  1.82
  19.149  -18.908   50.171  1.91
  18.619  -19.044   48.747  1.91
  18.777  -20.117   48.146  1.66
  19.433  -20.318   50.744  1.91
  20.118  -20.247   52.101  1.91
  18.531  -17.521   51.495  0.60
  19.994  -18.413   50.138  1.39
  18.597  -20.803   50.832  1.49
  19.999  -20.807   50.125  1.49
  21.070  -19.479   52.288  1.66
  19.649  -21.054   53.047  1.82
  20.009  -21.056   53.829  0.60
  18.985  -21.573   52.879  0.60
  18.012  -18.015   48.168  1.82
  17.471  -18.044   46.810  1.91
  18.541  -18.382   45.770  1.91
  19.656  -17.853   45.803  1.66
  16.789  -16.710   46.496  1.91
  16.005  -16.658   45.219  1.91
  16.569  -16.565   43.964  1.82
  14.695  -16.703   44.945  1.91
  15.633  -16.541   43.024  1.91
  14.453  -16.627   43.605  1.82
  17.931  -17.286   48.619  0.60
  16.788  -18.746   46.775  1.39
  16.192  -16.493   47.230  1.49
  17.471  -16.021   46.464  1.49
  14.030  -16.777   45.592  1.41
  15.787  -16.475   42.110  1.36
  13.574  -16.635   43.157  0.60
  18.206  -19.255   44.832  1.82
  19.041  -19.893   43.845  1.91
  19.837  -18.945   42.956  1.91
  20.981  -19.240   42.627  1.66
  18.228  -20.764   42.857  1.91
  19.046  -21.236   41.666  1.91
  19.938  -22.409   42.037  1.91
  20.268  -23.259   40.822  1.91
  21.161  -24.398   41.168  1.82
  17.374  -19.470   44.808  0.60
  19.674  -20.474   44.314  1.39
  17.885  -21.539   43.330  1.49
  17.470  -20.252   42.536  1.49
  18.448  -21.500   40.949  1.49
  19.596  -20.503   41.343  1.49
  20.760  -22.076   42.430  1.49
  19.489  -22.956   42.700  1.49
  19.446  -23.602   40.439  1.10
  20.701  -22.705   40.154  1.10
  21.917  -24.088   41.519  0.60
  20.755  -24.926   41.758  0.60
  21.346  -24.864   40.432  0.60
  19.241  -17.845   42.534  1.82
  19.977  -16.841   41.769  1.91
  20.308  -15.569   42.539  1.91
  21.333  -14.934   42.260  1.66
  19.183  -16.487   40.488  1.91
  17.946  -15.843   40.839  1.72
  18.840  -17.751   39.707  1.91
  18.409  -17.719   42.711  0.60
  20.825  -17.246   41.489  1.39
  19.717  -15.888   39.926  1.39
  19.648  -18.221   39.488  1.49
  18.278  -18.316   40.242  1.49
  18.379  -17.513   38.899  1.49
  17.672  -16.101   41.771  0.00
  19.541  -15.094   43.503  1.82
  19.749  -13.833   44.200  1.91
  20.924  -13.957   45.158  1.91
  21.737  -13.032   45.226  1.66
  18.459  -13.353   44.893  1.91
  17.442  -12.840   43.868  1.91
  18.714  -12.298   45.957  1.91
  16.017  -12.834   44.355  1.91
  18.864  -15.567   43.739  0.60
  19.988  -13.161   43.526  1.39
  18.061  -14.129   45.338  1.49
  17.687  -11.936   43.614  1.49
  17.496  -13.393   43.073  1.49
  19.352  -12.631   46.592  1.49
  19.060  -11.503   45.543  1.49
  17.891  -12.092   46.407  1.49
  15.947  -12.274   45.131  1.49
  15.444  -12.496   43.662  1.49
  15.753  -13.728   44.581  1.49
  21.091  -15.059   45.885  1.82
  22.264  -15.108   46.782  1.91
  23.575  -15.083   46.020  1.91
  24.451  -14.246   46.306  1.66
  22.186  -16.325   47.704  1.91
  23.444  -16.617   48.510  1.91
  23.142  -17.469   49.728  1.91
  24.407  -17.882   50.471  1.91
  24.121  -18.254   51.882  1.82
  20.538  -15.716   45.836  0.60
  22.236  -14.308   47.348  1.39
  21.451  -16.196   48.322  1.49
  21.980  -17.104   47.165  1.49
  24.085  -17.079   47.946  1.49
  23.842  -15.780   48.794  1.49
  22.568  -16.971   50.331  1.49
  22.663  -18.265   49.449  1.49
  24.812  -18.637   50.016  1.10
  25.041  -17.149   50.455  1.10
  23.651  -17.605   52.270  0.60
  23.652  -19.010   51.901  0.60
  24.886  -18.368   52.320  0.60
  23.824  -15.942   45.046  1.82
  25.068  -15.805   44.277  1.91
  25.197  -14.487   43.535  1.91
  26.317  -13.995   43.360  1.66
  24.993  -16.929   43.234  1.91
  23.586  -17.411   43.253  1.91
  23.027  -17.099   44.610  1.91
  25.843  -15.940   44.863  1.39
  25.226  -16.593   42.355  1.49
  25.601  -17.648   43.465  1.49
  23.069  -16.963   42.565  1.49
  23.557  -18.367   43.088  1.49
  22.085  -16.874   44.557  1.39
  23.140  -17.848   45.216  1.39
  24.093  -13.895   43.073  1.82
  24.233  -12.643   42.337  1.91
  24.709  -11.533   43.272  1.91
  25.574  -10.734   42.910  1.66
  22.930  -12.203   41.655  1.91
  22.514  -13.161   40.667  1.72
  23.160  -10.878   40.919  1.91
  23.318  -14.245   43.205  0.60
  24.913  -12.770   41.643  1.39
  22.225  -12.091   42.327  1.39
  23.852  -10.992   40.263  1.49
  22.349  -10.607   40.484  1.49
  23.426  -10.204   41.548  1.49
  22.009  -13.912   41.103  0.00
  24.147  -11.495   44.473  1.82
  24.596  -10.516   45.455  1.91
  26.065  -10.772   45.794  1.91
  26.848   -9.819   45.824  1.66
  23.748  -10.510   46.735  1.91
  22.374   -9.821   46.577  1.91
  24.482   -9.874   47.897  1.91
  21.409  -10.147   47.683  1.91
  23.518  -12.048   44.671  0.60
  24.531   -9.627   45.047  1.39
  23.578  -11.445   46.975  1.49
  22.506   -8.860   46.549  1.49
  21.983  -10.089   45.730  1.49
  24.718   -8.971   47.671  1.49
  23.915   -9.873   48.671  1.49
  25.279  -10.376   48.083  1.49
  21.781   -9.871   48.524  1.49
  20.581   -9.685   47.532  1.49
  21.249  -11.094   47.699  1.49
  26.414  -12.039   46.036  1.82
  27.807  -12.356   46.379  1.91
  28.769  -11.909   45.289  1.91
  29.911  -11.489   45.503  1.66
  27.974  -13.851   46.643  1.91
  27.436  -14.313   47.974  1.91
  27.174  -13.469   48.854  1.66
  27.255  -15.539   48.181  1.66
  25.826  -12.664   45.992  0.60
  28.036  -11.875   47.201  1.39
  27.524  -14.344   45.938  1.49
  28.918  -14.071   46.597  1.49
  28.324  -11.989   44.043  1.82
  29.180  -11.634   42.927  1.91
  29.320  -10.123   42.800  1.91
  30.364   -9.618   42.382  1.66
  28.628  -12.236   41.641  1.91
  27.519  -12.252   43.895  0.60
  30.068  -12.014   43.087  1.39
  27.764  -11.860   41.457  1.49
  29.223  -12.039   40.915  1.49
  28.548  -13.187   41.741  1.49
  28.263   -9.386   43.156  1.82
  28.375   -7.926   43.037  1.91
  29.438   -7.421   44.001  1.91
  30.333   -6.687   43.584  1.66
  27.034   -7.234   43.300  1.91
  27.210   -5.751   43.547  1.91
  26.117   -7.483   42.100  1.91
  27.541   -9.754   43.445  0.60
  28.659   -7.712   42.124  1.39
  26.625   -7.636   44.095  1.49
  27.789   -5.618   44.302  1.49
  27.598   -5.341   42.771  1.49
  26.355   -5.352   43.727  1.49
  25.997   -8.428   41.979  1.49
  25.264   -7.071   42.258  1.49
  26.512   -7.107   41.311  1.49
  29.293   -7.849   45.245  1.82
  30.171   -7.441   46.334  1.91
  31.633   -7.778   46.019  1.91
  32.529   -7.001   46.322  1.66
  29.787   -8.112   47.644  1.91
  28.472   -7.672   48.283  1.91
  27.994   -8.722   49.274  1.91
  28.645   -6.310   48.935  1.91
  28.650   -8.393   45.419  0.60
  30.095   -6.471   46.448  1.39
  29.741   -9.069   47.491  1.49
  30.499   -7.956   48.284  1.49
  27.799   -7.590   47.576  1.49
  27.937   -9.574   48.835  1.49
  28.617   -8.780   50.004  1.49
  27.129   -8.476   49.609  1.49
  28.909   -5.670   48.270  1.49
  27.815   -6.037   49.331  1.49
  29.321   -6.364   49.613  1.49
  31.804   -8.948   45.411  1.82
  33.094   -9.368   44.905  1.91
  33.588   -8.406   43.837  1.91
  34.745   -7.980   43.859  1.66
  31.128   -9.472   45.315  0.60
  33.734   -9.399   45.634  1.39
  33.022  -10.260   44.529  1.39
  32.710   -8.052   42.895  1.82
  33.147   -7.171   41.813  1.91
  33.673   -5.838   42.347  1.91
  34.721   -5.344   41.918  1.66
  32.000   -6.915   40.834  1.91
  32.054   -7.767   39.582  1.91
  30.825   -7.553   38.711  1.91
  30.697   -8.644   37.662  1.91
  29.369   -8.615   36.988  1.82
  31.899   -8.338   42.924  0.60
  33.873   -7.616   41.326  1.39
  31.160   -7.083   41.288  1.49
  32.013   -5.980   40.575  1.49
  32.851   -7.543   39.075  1.49
  32.113   -8.702   39.832  1.49
  30.032   -7.547   39.269  1.49
  30.887   -6.690   38.270  1.49
  31.394   -8.534   36.999  1.10
  30.820   -9.510   38.085  1.10
  29.237   -7.811   36.631  0.60
  29.347   -9.231   36.347  0.60
  28.730   -8.784   37.584  0.60
  32.928   -5.265   43.280  1.82
  33.198   -3.937   43.828  1.91
  34.158   -3.998   45.005  1.91
  34.556   -2.978   45.560  1.66
  31.873   -3.279   44.218  1.91
  30.966   -2.871   43.042  1.91
  29.537   -2.632   43.519  1.91
  31.522   -1.648   42.343  1.91
  32.249   -5.697   43.580  0.60
  33.612   -3.395   43.125  1.39
  31.381   -3.893   44.786  1.49
  32.067   -2.488   44.744  1.49
  30.952   -3.610   42.398  1.49
  29.216   -3.414   43.974  1.49
  29.522   -1.883   44.121  1.49
  28.974   -2.446   42.765  1.49
  32.414   -1.831   42.038  1.49
  30.965   -1.427   41.593  1.49
  31.540   -0.910   42.957  1.49
  34.542   -5.213   45.382  1.82
  35.415   -5.430   46.527  1.91
  34.832   -4.805   47.784  1.91
  35.456   -4.078   48.545  1.66
  36.819   -4.879   46.267  1.91
  37.861   -5.982   46.377  1.91
  34.265   -5.894   44.935  0.60
  35.490   -6.397   46.673  1.39
  36.855   -4.488   45.380  1.49
  37.018   -4.182   46.911  1.49
  38.588   -6.208   45.409  1.66
  37.900   -6.639   47.530  1.82
  38.466   -7.276   47.644  0.60
  37.359   -6.426   48.164  0.60
  33.566   -5.120   48.022  1.82
  32.903   -4.577   49.191  1.91
  32.525   -5.665   50.185  1.91
  32.274   -6.807   49.819  1.66
  31.641   -3.829   48.731  1.91
  31.888   -2.436   48.145  1.91
  30.599   -1.884   47.555  1.91
  32.453   -1.500   49.203  1.91
  33.142   -5.643   47.487  0.60
  33.506   -3.942   49.632  1.39
  31.190   -4.368   48.064  1.49
  31.041   -3.741   49.489  1.49
  32.545   -2.518   47.423  1.49
  30.270   -2.490   46.887  1.49
  29.945   -1.788   48.250  1.49
  30.771   -1.029   47.155  1.49
  33.271   -1.865   49.549  1.49
  32.628   -0.641   48.810  1.49
  31.819   -1.402   49.916  1.49
  32.467   -5.282   51.449  1.82
  31.902   -6.107   52.501  1.91
  30.393   -6.064   52.438  1.91
  29.776   -5.158   51.886  1.66
  32.779   -4.507   51.659  0.60
  32.207   -7.022   52.395  1.39
  32.203   -5.785   53.365  1.39
  29.755   -7.069   53.018  1.82
  28.297   -7.099   53.040  1.91
  27.712   -5.893   53.766  1.91
  26.555   -5.553   53.531  1.66
  27.989   -8.373   53.832  1.91
  29.247   -8.709   54.567  1.91
  30.369   -8.224   53.689  1.91
  27.939   -7.162   52.130  1.39
  27.260   -8.220   54.454  1.49
  27.740   -9.094   53.233  1.49
  29.269   -8.264   55.428  1.49
  29.315   -9.667   54.709  1.49
  31.139   -7.958   54.215  1.39
  30.638   -8.902   53.050  1.39
  28.478   -5.244   54.647  1.82
  27.947   -4.126   55.417  1.91
  27.543   -2.958   54.505  1.91
  26.695   -2.162   54.901  1.66
  28.940   -3.651   56.478  1.91
  30.315   -3.335   55.931  1.91
  31.162   -4.582   55.744  1.91
  30.767   -5.652   56.248  1.66
  32.217   -4.477   55.085  1.66
  29.294   -5.489   54.760  0.60
  27.141   -4.437   55.880  1.39
  28.584   -2.856   56.905  1.49
  29.024   -4.338   57.157  1.49
  30.222   -2.882   55.078  1.49
  30.769   -2.732   56.541  1.49
  28.141   -2.901   53.336  1.82
  27.891   -2.004   52.231  1.91
  26.510   -2.175   51.595  1.91
  26.016   -1.248   50.944  1.66
  28.929   -2.231   51.143  1.91
  28.768   -3.477   53.212  0.60
  27.973   -1.082   52.553  1.39
  29.809   -2.128   51.513  1.49
  28.801   -1.591   50.439  1.49
  28.833   -3.118   50.788  1.49
  25.889   -3.340   51.756  1.82
  24.508   -3.517   51.313  1.91
  23.537   -2.571   52.014  1.91
  22.577   -2.091   51.412  1.66
  24.054   -4.946   51.613  1.91
  24.681   -6.019   50.724  1.91
  24.231   -7.398   51.187  1.91
  24.316   -5.816   49.269  1.91
  26.306   -3.996   52.123  0.60
  24.460   -3.364   50.347  1.39
  24.264   -5.150   52.537  1.49
  23.090   -4.991   51.516  1.49
  25.655   -5.966   50.810  1.49
  24.482   -7.526   52.105  1.49
  23.277   -7.468   51.105  1.49
  24.648   -8.071   50.644  1.49
  24.596   -4.942   48.988  1.49
  24.756   -6.480   48.734  1.49
  23.366   -5.898   49.163  1.49
  23.785   -2.320   53.298  1.82
  22.912   -1.502   54.125  1.91
  23.288   -0.033   54.005  1.91
  23.867    0.577   54.899  1.66
  22.997   -1.941   55.590  1.91
  22.765   -3.442   55.720  1.91
  21.485   -3.933   55.845  1.91
  23.831   -4.325   55.713  1.91
  21.264   -5.301   55.957  1.91
  23.611   -5.686   55.827  1.91
  22.335   -6.175   55.951  1.91
  24.491   -2.658   53.654  0.60
  21.990   -1.616   53.816  1.39
  23.871   -1.716   55.944  1.49
  22.330   -1.464   56.109  1.49
  20.764   -3.347   55.856  1.46
  24.699   -4.002   55.631  1.46
  20.398   -5.628   56.038  1.46
  24.333   -6.273   55.821  1.46
  22.192   -7.091   56.029  1.46
  22.939    0.503   52.838  1.82
  23.301    1.867   52.516  1.91
  22.561    2.351   51.271  1.91
  21.887    1.534   50.645  1.66
  24.808    1.910   52.308  1.91
  25.199    1.329   51.096  1.72
  22.494    0.035   52.271  0.60
  23.068    2.446   53.272  1.39
  25.105    2.833   52.327  1.39
  25.243    1.442   53.039  1.39
  25.437    0.367   51.240  0.00
  22.727    3.636   50.955  1.82
  22.217    4.188   49.694  1.91
  22.863    3.541   48.493  1.91
  22.179    3.263   47.490  1.66
  22.416    5.721   49.672  1.91
  21.455    6.222   50.605  1.72
  22.128    6.317   48.316  1.91
  23.145    4.152   51.502  0.60
  21.254    4.008   49.653  1.39
  23.324    5.951   49.960  1.39
  22.713    5.927   47.663  1.49
  21.216    6.139   48.075  1.49
  22.271    7.267   48.346  1.49
  21.344    5.581   51.372  0.00
  24.173    3.272   48.551  1.82
  24.792    2.526   47.461  1.91
  24.186    1.137   47.246  1.91
  23.840    0.756   46.136  1.66
  26.295    2.359   47.695  1.91
  27.019    1.577   46.590  1.91
  26.879    2.325   45.270  1.91
  28.481    1.332   46.945  1.91
  24.644    3.534   49.222  0.60
  24.670    3.040   46.636  1.39
  26.698    3.239   47.767  1.49
  26.431    1.903   48.540  1.49
  26.579    0.707   46.497  1.49
  25.949    2.469   45.081  1.49
  27.328    3.170   45.331  1.49
  27.271    1.804   44.564  1.49
  28.535    0.893   47.798  1.49
  28.885    0.777   46.274  1.49
  28.945    2.171   46.989  1.49
  24.055    0.316   48.267  1.82
  23.499   -1.019   48.271  1.91
  22.044   -0.996   47.816  1.91
  21.677   -1.858   47.013  1.66
  24.336    0.610   49.025  0.60
  24.015   -1.588   47.679  1.39
  23.552   -1.390   49.166  1.39
  21.264   -0.033   48.301  1.82
  19.879    0.125   47.866  1.91
  19.797    0.261   46.354  1.91
  18.993   -0.343   45.640  1.66
  19.251    1.334   48.574  1.91
  17.734    1.430   48.464  1.91
  17.132    2.500   49.364  1.91
  17.414    2.251   50.768  1.82
  18.263    2.890   51.560  1.91
  19.016    3.904   51.155  1.82
  18.344    2.470   52.814  1.82
  21.585    0.509   48.886  0.60
  19.381   -0.677   48.128  1.39
  19.490    1.298   49.513  1.49
  19.638    2.143   48.205  1.49
  17.497    1.624   47.543  1.49
  17.346    0.570   48.694  1.49
  17.492    3.365   49.115  1.39
  16.172    2.526   49.231  1.39
  16.974    1.607   51.130  0.60
  18.965    4.180   50.342  0.60
  19.555    4.286   51.706  0.60
  17.859    1.811   53.078  0.60
  18.881    2.855   53.363  0.60
  20.670    1.109   45.821  1.82
  20.738    1.394   44.394  1.91
  21.196    0.179   43.614  1.91
  20.701   -0.155   42.531  1.66
  21.691    2.582   44.167  1.91
  21.179    3.703   44.911  1.72
  21.815    3.020   42.720  1.91
  21.222    1.510   46.344  0.60
  19.844    1.647   44.082  1.39
  22.579    2.350   44.510  1.39
  22.146    2.291   42.192  1.49
  20.953    3.287   42.391  1.49
  22.422    3.761   42.661  1.49
  21.446    3.629   45.877  0.00
  22.170   -0.538   44.182  1.82
  22.655   -1.768   43.548  1.91
  21.596   -2.868   43.556  1.91
  21.434   -3.662   42.629  1.66
  23.934   -2.223   44.244  1.91
  22.515   -0.276   44.925  0.60
  22.874   -1.563   42.615  1.39
  24.582   -1.516   44.217  1.49
  23.738   -2.443   45.158  1.49
  24.285   -2.995   43.797  1.49
  20.845   -2.940   44.651  1.82
  19.852   -3.998   44.800  1.91
  18.740   -3.858   43.764  1.91
  18.234   -4.872   43.282  1.66
  19.249   -3.978   46.189  1.91
  20.945   -2.358   45.276  0.60
  20.295   -4.861   44.665  1.39
  18.787   -3.148   46.326  1.49
  19.948   -4.067   46.842  1.49
  18.631   -4.707   46.280  1.49
  18.379   -2.627   43.425  1.82
  17.410   -2.347   42.364  1.91
  17.923   -2.935   41.049  1.91
  17.162   -3.523   40.271  1.66
  17.112   -0.851   42.225  1.91
  16.156   -0.474   41.106  1.91
  15.696    0.985   41.244  1.91
  15.095    1.180   42.555  1.82
  15.600    1.757   43.622  1.91
  16.819    2.288   43.616  1.82
  14.867    1.805   44.717  1.82
  18.729   -1.964   43.846  0.60
  16.572   -2.801   42.592  1.39
  16.743   -0.534   43.064  1.49
  17.951   -0.384   42.082  1.49
  16.597   -0.594   40.251  1.49
  15.382   -1.060   41.131  1.49
  16.454    1.580   41.138  1.39
  15.048    1.192   40.552  1.39
  14.296    0.874   42.644  0.60
  17.297    2.260   42.902  0.60
  17.129    2.662   44.327  0.60
  14.079    1.463   44.721  0.60
  15.179    2.177   45.426  0.60
  19.220   -2.812   40.780  1.82
  19.781   -3.397   39.564  1.91
  19.751   -4.920   39.657  1.91
  19.459   -5.655   38.712  1.66
  19.731   -2.385   41.325  0.60
  19.266   -3.108   38.794  1.39
  20.695   -3.095   39.448  1.39
  20.075   -5.455   40.835  1.82
  20.105   -6.918   40.935  1.91
  18.726   -7.501   40.726  1.91
  18.547   -8.504   40.023  1.66
  20.703   -7.305   42.303  1.91
  22.224   -7.099   42.329  1.91
  20.327   -8.712   42.724  1.91
  22.774   -6.894   43.714  1.91
  20.259   -4.959   41.513  0.60
  20.695   -7.262   40.233  1.39
  20.319   -6.695   42.968  1.49
  22.653   -7.872   41.930  1.49
  22.445   -6.326   41.785  1.49
  19.373   -8.812   42.692  1.49
  20.736   -9.344   42.128  1.49
  20.635   -8.871   43.619  1.49
  22.565   -7.657   44.257  1.49
  23.728   -6.788   43.668  1.49
  22.384   -6.109   44.102  1.49
  17.701   -6.885   41.307  1.82
  16.349   -7.388   41.133  1.91
  15.930   -7.361   39.672  1.91
  15.267   -8.295   39.222  1.66
  15.373   -6.572   41.987  1.91
  13.900   -6.928   41.800  1.91
  13.046   -6.068   42.720  1.91
  12.348   -6.602   43.590  1.66
  13.086   -4.769   42.494  1.82
  17.839   -6.185   41.788  0.60
  16.324   -8.317   41.443  1.39
  15.604   -6.695   42.921  1.49
  15.492   -5.632   41.777  1.49
  13.642   -6.778   40.878  1.49
  13.762   -7.866   42.006  1.49
  13.593   -4.457   41.874  0.60
  12.608   -4.234   42.968  0.60
  16.317   -6.311   38.956  1.82
  16.032   -6.185   37.540  1.91
  16.654   -7.326   36.743  1.91
  16.011   -7.924   35.879  1.66
  16.575   -4.867   36.940  1.91
  16.144   -3.744   37.718  1.72
  16.007   -4.655   35.541  1.91
  16.753   -5.682   39.347  0.60
  15.060   -6.209   37.414  1.39
  17.553   -4.894   36.903  1.39
  15.049   -4.609   35.588  1.49
  16.350   -3.834   35.178  1.49
  16.265   -5.386   34.976  1.49
  16.546   -3.781   38.639  0.00
  17.920   -7.608   37.044  1.82
  18.665   -8.665   36.365  1.91
  18.088  -10.051   36.608  1.91
  17.885  -10.854   35.686  1.66
  20.115   -8.610   36.845  1.91
  21.083   -9.610   36.219  1.91
  21.119   -9.426   34.711  1.91
  22.451   -9.439   36.848  1.91
  18.312   -7.152   37.658  0.60
  18.650   -8.487   35.401  1.39
  20.454   -7.718   36.678  1.49
  20.120   -8.747   37.805  1.49
  20.762  -10.515   36.414  1.49
  20.230   -9.505   34.359  1.49
  21.471   -8.558   34.503  1.49
  21.679  -10.101   34.321  1.49
  22.380   -9.539   37.801  1.49
  23.048  -10.105   36.501  1.49
  22.791   -8.566   36.643  1.49
  17.802  -10.406   37.859  1.82
  17.355  -11.781   38.101  1.91
  15.943  -11.985   37.577  1.91
  15.588  -13.057   37.071  1.66
  17.475  -12.144   39.595  1.91
  18.924  -11.962   40.044  1.91
  16.566  -11.324   40.491  1.91
  17.878   -9.846   38.506  0.60
  17.948  -12.380   37.600  1.39
  17.237  -13.089   39.700  1.49
  19.506  -12.445   39.451  1.49
  19.150  -11.030   40.025  1.49
  19.027  -12.300   40.937  1.49
  15.652  -11.463   40.232  1.49
  16.685  -11.597   41.404  1.49
  16.784  -10.394   40.404  1.49
  15.108  -10.955   37.684  1.82
  13.767  -11.108   37.101  1.91
  13.827  -11.223   35.594  1.91
  13.191  -12.074   34.976  1.66
  12.884   -9.919   37.510  1.91
  12.571   -9.877   39.009  1.91
  11.617   -9.905   36.681  1.91
  11.751   -8.665   39.415  1.91
  15.345  -10.229   38.079  0.60
  13.366  -11.928   37.457  1.39
  13.380   -9.102   37.295  1.49
  12.085  -10.681   39.252  1.49
  13.404   -9.874   39.504  1.49
  11.844   -9.909   35.749  1.49
  11.091  -10.681   36.887  1.49
  11.112   -9.114   36.884  1.49
  10.930   -8.653   38.917  1.49
  11.556   -8.712   40.354  1.49
  12.249   -7.867   39.230  1.49
  14.594  -10.364   34.928  1.82
  14.824  -10.458   33.500  1.91
  15.294  -11.845   33.072  1.91
  14.840  -12.337   32.046  1.66
  15.863   -9.447   33.025  1.91
  14.970   -9.726   35.363  0.60
  13.979  -10.267   33.041  1.39
  15.589   -8.563   33.281  1.49
  15.941   -9.494   32.069  1.49
  16.712   -9.648   33.425  1.49
  16.190  -12.482   33.826  1.82
  16.624  -13.822   33.383  1.91
  15.555  -14.872   33.667  1.91
  15.327  -15.768   32.859  1.66
  17.971  -14.131   34.032  1.91
  19.045  -13.127   33.611  1.91
  20.450  -13.602   33.913  1.91
  16.504  -12.127   34.544  0.60
  16.759  -13.788   32.414  1.39
  17.873  -14.110   34.998  1.49
  18.250  -15.024   33.780  1.49
  18.966  -12.961   32.658  1.49
  18.890  -12.287   34.071  1.49
  22.231  -13.389   33.253  0.60
  20.673  -14.357   34.862  1.66
  21.415  -13.154   33.116  1.82
  21.223  -12.629   32.462  0.60
  14.856  -14.793   34.795  1.82
  13.821  -15.780   35.120  1.91
  12.668  -15.721   34.133  1.91
  11.989  -16.735   33.944  1.66
  13.349  -15.603   36.564  1.91
  12.219  -16.499   37.036  1.91
  12.535  -17.966   36.833  1.91
  15.013  -14.150   35.346  0.60
  14.226  -16.669   35.049  1.39
  14.110  -15.748   37.148  1.49
  13.071  -14.682   36.678  1.49
  12.052  -16.334   37.977  1.49
  11.410  -16.276   36.547  1.49
  11.631  -19.644   36.716  0.60
  13.694  -18.343   36.671  1.66
  11.503  -18.802   36.833  1.82
  10.705  -18.501   36.950  0.60
  12.443  -14.584   33.480  1.82
  11.317  -14.445   32.561  1.91
  11.336  -15.474   31.434  1.91
  10.298  -15.943   30.961  1.66
  11.247  -13.019   31.996  1.91
  10.424  -12.106   32.893  1.91
  10.383  -10.390   32.350  2.00
   9.096  -10.470   31.112  1.91
  12.971  -13.917   33.601  0.60
  10.498  -14.594   33.079  1.39
  12.145  -12.662   31.911  1.49
  10.849  -13.043   31.112  1.49
   9.515  -12.442   32.933  1.39
  10.789  -12.140   33.792  1.39
   8.280  -10.774   31.518  1.39
   8.960   -9.597   30.735  1.39
   9.355  -11.082   30.419  1.39
  12.539  -15.808   30.995  1.82
  12.762  -16.843   30.000  1.91
  12.092  -18.145   30.425  1.91
  11.450  -18.796   29.606  1.66
  14.253  -17.089   29.811  1.91
  14.492  -18.218   28.830  1.91
  15.952  -18.406   28.475  1.91
  16.746  -17.445   28.599  1.66
  16.253  -19.550   28.064  1.66
  13.222  -15.392   31.312  0.60
  12.378  -16.552   29.147  1.39
  14.676  -16.281   29.482  1.49
  14.656  -17.313   30.665  1.49
  14.152  -19.044   29.212  1.49
  13.991  -18.041   28.019  1.49
  12.241  -18.522   31.696  1.82
  11.643  -19.775   32.154  1.91
  10.130  -19.714   32.263  1.91
   9.414  -20.638   31.867  1.66
  12.240  -20.124   33.519  1.91
  13.709  -20.492   33.349  1.91
  12.686  -18.031   32.243  0.60
  11.881  -20.483   31.520  1.39
  12.158  -19.365   34.117  1.49
  11.757  -20.870   33.908  1.49
  14.093  -21.060   32.330  1.66
  14.486  -20.149   34.361  1.82
  15.328  -20.322   34.336  0.60
  14.150  -19.751   35.046  0.60
   9.613  -18.616   32.818  1.82
   8.178  -18.415   32.889  1.91
   7.568  -18.449   31.491  1.91
   6.521  -19.024   31.234  1.66
   7.833  -17.089   33.569  1.91
   8.209  -16.997   35.009  1.91
   8.259  -17.979   35.949  1.91
   8.609  -15.794   35.698  1.91
   8.659  -17.480   37.167  1.82
   8.877  -16.132   37.031  1.91
   8.756  -14.466   35.280  1.91
   9.290  -15.201   37.988  1.91
   9.166  -13.548   36.230  1.91
   9.429  -13.908   37.551  1.91
  10.140  -18.018   33.140  0.60
   7.788  -19.144   33.415  1.39
   8.277  -16.372   33.088  1.49
   6.877  -16.943   33.491  1.49
   8.050  -18.872   35.789  1.41
   8.755  -17.935   37.891  0.60
   8.584  -14.214   34.401  1.46
   9.460  -15.445   38.869  1.46
   9.270  -12.658   35.978  1.46
   9.705  -13.254   38.152  1.46
   8.235  -17.810   30.537  1.82
   7.689  -17.757   29.183  1.91
   7.620  -19.156   28.584  1.91
   6.630  -19.517   27.950  1.66
   8.532  -16.795   28.351  1.91
   8.062  -16.403   26.959  1.91
   6.634  -15.895   26.942  1.91
   8.995  -15.352   26.370  1.91
   8.985  -17.429   30.716  0.60
   6.777  -17.400   29.235  1.39
   8.634  -15.977   28.864  1.49
   9.415  -17.185   28.262  1.49
   8.106  -17.200   26.390  1.49
   6.046  -16.579   27.270  1.49
   6.563  -15.118   27.502  1.49
   6.387  -15.665   26.043  1.49
   9.890  -15.699   26.337  1.49
   8.706  -15.128   25.483  1.49
   8.978  -14.564   26.919  1.49
   8.671  -19.944   28.801  1.82
   8.705  -21.302   28.258  1.91
   7.651  -22.172   28.934  1.91
   7.032  -23.008   28.258  1.66
  10.104  -21.892   28.429  1.91
  11.040  -21.385   27.346  1.91
   9.335  -19.652   29.263  0.60
   8.503  -21.257   27.301  1.39
  10.454  -21.649   29.301  1.49
  10.053  -22.860   28.386  1.49
  10.587  -20.906   26.310  1.66
  12.329  -21.510   27.608  1.82
  12.913  -21.248   27.034  0.60
  12.585  -21.855   28.354  0.60
   7.457  -21.948   30.224  1.82
   6.490  -22.709   31.021  1.91
   5.072  -22.375   30.571  1.91
   4.248  -23.286   30.401  1.66
   6.679  -22.476   32.517  1.91
   7.947  -23.094   33.075  1.91
   8.494  -22.487   34.345  1.91
   7.746  -21.817   35.092  1.72
   9.709  -22.700   34.605  1.66
   7.916  -21.332   30.609  0.60
   6.642  -23.661   30.846  1.39
   6.697  -21.521   32.685  1.49
   5.917  -22.845   32.989  1.49
   7.778  -24.035   33.237  1.49
   8.635  -23.037   32.393  1.49
   8.130  -21.414   35.937  0.00
   4.799  -21.094   30.351  1.82
   3.508  -20.651   29.828  1.91
   3.227  -21.268   28.462  1.91
   2.190  -21.881   28.213  1.66
   3.475  -19.120   29.770  1.91
   2.311  -18.597   28.961  1.91
   1.005  -18.890   29.327  1.91
   2.501  -17.813   27.835  1.91
  -0.070  -18.419   28.601  1.91
   1.432  -17.335   27.089  1.91
   0.142  -17.645   27.487  1.91
  -0.927  -17.183   26.762  1.72
   5.402  -20.505   30.521  0.60
   2.809  -20.949   30.447  1.39
   3.417  -18.770   30.673  1.49
   4.303  -18.799   29.379  1.49
   0.851  -19.415   30.079  1.46
   3.368  -17.600   27.573  1.46
  -0.937  -18.625   28.867  1.46
   1.581  -16.814   26.333  1.46
  -0.608  -16.861   25.871  0.00
   4.173  -21.130   27.541  1.82
   4.053  -21.661   26.194  1.91
   3.799  -23.166   26.147  1.91
   3.063  -23.650   25.272  1.66
   5.338  -21.319   25.444  1.91
   5.319  -21.665   23.973  1.91
   6.613  -21.249   23.292  1.91
   7.671  -21.652   23.824  1.66
   6.528  -20.558   22.263  1.66
   4.890  -20.706   27.751  0.60
   3.306  -21.209   25.748  1.39
   5.507  -20.369   25.537  1.49
   6.076  -21.790   25.863  1.49
   5.193  -22.621   23.869  1.49
   4.572  -21.217   23.547  1.49
   4.408  -23.915   27.062  1.82
   4.211  -25.346   27.195  1.91
   2.856  -25.644   27.849  1.91
   2.192  -26.597   27.433  1.66
   5.288  -26.034   28.037  1.91
   5.010  -27.532   28.096  1.91
   4.951  -23.529   27.605  0.60
   4.217  -25.745   26.300  1.39
   6.161  -25.878   27.644  1.49
   5.290  -25.665   28.934  1.49
   5.065  -28.220   27.076  1.66
   4.698  -28.013   29.288  1.82
   4.519  -28.849   29.381  0.60
   4.675  -27.489   29.971  0.60
   2.463  -24.847   28.844  1.82
   1.163  -25.074   29.476  1.91
  -0.017  -24.896   28.519  1.91
  -1.027  -25.599   28.631  1.66
   0.952  -24.146   30.690  1.91
  -0.335  -24.513   31.417  1.91
   2.969  -24.205   29.110  0.60
   1.146  -25.998   29.802  1.39
   1.704  -24.229   31.298  1.49
   0.906  -23.225   30.392  1.49
  -0.484  -25.650   31.888  1.66
  -1.268  -23.576   31.500  1.82
  -2.014  -23.744   31.894  0.60
  -1.127  -22.797   31.160  0.60
   0.036  -23.960   27.567  1.82
  -1.120  -23.671   26.742  1.91
  -1.306  -24.705   25.623  1.91
  -2.312  -24.608   24.940  1.66
  -1.052  -22.292   26.051  1.91
   0.132  -22.156   25.082  1.91
  -1.074  -21.181   27.092  1.91
   0.151  -20.835   24.324  1.91
   0.766  -23.522   27.443  0.60
  -1.917  -23.690   27.311  1.39
  -1.869  -22.200   25.518  1.49
   0.958  -22.241   25.584  1.49
   0.099  -22.884   24.443  1.49
  -1.821  -21.309   27.682  1.49
  -0.259  -21.202   27.600  1.49
  -1.156  -20.332   26.652  1.49
  -0.661  -20.743   23.821  1.49
   0.225  -20.109   24.948  1.49
   0.902  -20.821   23.726  1.49
  -0.361  -25.614   25.456  1.82
  -0.500  -26.655   24.439  1.91
  -1.833  -27.374   24.662  1.91
  -2.606  -27.566   23.725  1.66
   0.670  -27.641   24.466  1.91
   0.330  -28.865   23.639  1.91
   1.939  -27.005   23.926  1.91
   0.342  -25.593   25.950  0.60
  -0.523  -26.226   23.558  1.39
   0.826  -27.919   25.392  1.49
  -0.470  -29.271   23.982  1.49
   0.190  -28.605   22.725  1.49
   1.053  -29.494   23.686  1.49
   1.796  -26.722   23.020  1.49
   2.170  -26.244   24.465  1.49
   2.654  -27.644   23.953  1.49
  -2.084  -27.734   25.916  1.82
  -3.330  -28.384   26.287  1.91
  -4.299  -27.444   27.002  1.91
  -5.517  -27.547   26.808  1.66
  -3.109  -29.585   27.207  1.91
  -2.542  -30.823   26.531  1.91
  -2.059  -31.846   27.547  1.91
  -1.446  -33.050   26.864  1.91
  -1.135  -34.174   27.782  1.82
  -1.496  -27.580   26.523  0.60
  -3.762  -28.703   25.468  1.39
  -2.506  -29.320   27.918  1.49
  -3.958  -29.818   27.615  1.49
  -3.227  -31.225   25.972  1.49
  -1.802  -30.566   25.958  1.49
  -1.401  -31.435   28.129  1.49
  -2.807  -32.133   28.096  1.49
  -2.057  -33.365   26.181  1.10
  -0.628  -32.774   26.422  1.10
  -1.879  -34.430   28.198  0.60
  -0.806  -34.856   27.314  0.60
  -0.535  -33.909   28.382  0.60
  -3.778  -26.575   27.856  1.82
  -4.586  -25.686   28.680  1.91
  -4.894  -24.391   27.942  1.91
  -4.018  -23.523   27.853  1.66
  -3.847  -25.390   29.986  1.91
  -4.674  -24.670   31.027  1.91
  -5.844  -24.321   30.775  1.66
  -4.112  -24.455   32.116  1.66
  -2.922  -26.533   27.927  0.60
  -5.430  -26.135   28.892  1.39
  -3.536  -26.229   30.362  1.49
  -3.065  -24.852   29.784  1.49
  -6.123  -24.298   27.427  1.82
  -6.562  -23.132   26.681  1.91
  -7.404  -22.198   27.547  1.91
  -8.003  -21.243   27.050  1.66
  -7.349  -23.560   25.439  1.91
  -6.566  -24.520   24.548  1.91
  -5.285  -23.937   23.969  1.91
  -4.657  -24.918   22.988  1.91
  -3.354  -24.486   22.438  1.82
  -6.671  -24.950   27.541  0.60
  -5.767  -22.641   26.385  1.39
  -8.173  -23.990   25.718  1.49
  -7.585  -22.773   24.925  1.49
  -6.341  -25.310   25.065  1.49
  -7.137  -24.801   23.816  1.49
  -5.482  -23.104   23.514  1.49
  -4.659  -23.749   24.687  1.49
  -4.537  -25.769   23.436  1.10
  -5.273  -25.059   22.253  1.10
  -3.455  -23.711   22.013  0.60
  -2.769  -24.387   23.101  0.60
  -3.054  -25.100   21.868  0.60
  -7.469  -22.455   28.852  1.82
  -8.249  -21.571   29.711  1.91
  -7.452  -20.360   30.213  1.91
  -6.311  -20.563   30.641  1.66
  -8.760  -22.293   30.963  1.91
  -9.564  -21.316   31.824  1.91
 -10.384  -22.044   32.877  1.91
  -7.058  -23.132   29.184  0.60
  -9.021  -21.245   29.203  1.39
  -9.321  -23.040   30.703  1.49
  -8.010  -22.639   31.470  1.49
  -8.957  -20.699   32.261  1.49
 -10.157  -20.800   31.255  1.49
 -12.131  -21.928   33.643  0.60
  -9.872  -23.003   33.467  1.66
 -11.610  -21.564   33.064  1.82
 -11.882  -20.889   32.605  0.60
  -8.068  -19.185   30.161  1.82
  -7.429  -17.970   30.663  1.91
  -8.292  -17.253   31.695  1.91
  -7.805  -16.330   32.360  1.66
  -7.077  -16.963   29.550  1.91
  -8.279  -16.411   28.783  1.91
  -6.067  -17.574   28.592  1.91
  -7.935  -15.412   27.707  1.91
  -8.858  -19.137   29.826  0.60
  -6.594  -18.232   31.104  1.39
  -6.638  -16.202   29.981  1.49
  -8.754  -17.152   28.376  1.49
  -8.881  -15.989   29.415  1.49
  -5.316  -17.908   29.088  1.49
  -6.477  -18.295   28.109  1.49
  -5.768  -16.904   27.972  1.49
  -7.335  -15.816   27.075  1.49
  -8.738  -15.139   27.256  1.49
  -7.514  -14.646   28.104  1.49
  -9.560  -17.645   31.847  1.82
 -10.421  -16.934   32.802  1.91
 -11.560  -17.832   33.256  1.91
 -12.012  -18.698   32.497  1.66
 -10.918  -15.615   32.188  1.91
 -11.712  -15.837   30.905  1.91
 -11.786  -14.801   33.154  1.91
  -9.870  -18.306   31.391  0.60
  -9.880  -16.715   33.589  1.39
 -10.131  -15.074   31.964  1.49
 -11.182  -16.343   30.284  1.49
 -12.517  -16.320   31.106  1.49
 -11.935  -14.989   30.515  1.49
 -11.303  -14.652   33.971  1.49
 -12.006  -13.957   32.754  1.49
 -12.593  -15.285   33.344  1.49
 -11.999  -17.628   34.495  1.82
 -13.213  -18.231   35.034  1.91
 -14.228  -17.137   35.393  1.91
 -13.828  -16.059   35.840  1.66
 -12.979  -19.075   36.282  1.91
 -12.441  -20.468   36.040  1.91
 -13.481  -21.559   35.912  1.91
 -14.581  -21.331   35.359  1.66
 -13.195  -22.688   36.374  1.66
 -11.541  -17.112   35.009  0.60
 -13.607  -18.803   34.343  1.39
 -12.357  -18.603   36.858  1.49
 -13.819  -19.151   36.762  1.49
 -11.911  -20.454   35.227  1.49
 -11.846  -20.697   36.770  1.49
 -15.501  -17.427   35.204  1.82
 -16.612  -16.518   35.458  1.91
 -17.061  -16.652   36.913  1.91
 -17.744  -17.622   37.265  1.66
 -17.760  -16.784   34.489  1.91
 -17.530  -16.501   33.027  1.91
 -16.712  -15.621   32.676  1.66
 -18.182  -17.130   32.152  1.66
 -15.690  -18.212   34.907  0.60
 -16.296  -15.601   35.316  1.39
 -18.009  -17.718   34.576  1.49
 -18.521  -16.257   34.779  1.49
 -16.659  -15.701   37.757  1.82
 -16.987  -15.746   39.175  1.91
 -17.837  -14.562   39.621  1.91
 -17.623  -13.425   39.208  1.66
 -15.724  -15.753   40.040  1.91
 -14.902  -17.015   39.976  1.91
 -15.493  -18.268   39.859  1.91
 -13.509  -16.946   40.031  1.91
 -14.716  -19.410   39.803  1.91
 -12.729  -18.085   39.974  1.91
 -13.338  -19.314   39.860  1.91
 -12.580  -20.455   39.799  1.72
 -16.194  -15.043   37.455  0.60
 -17.486  -16.569   39.351  1.39
 -15.163  -15.009   39.771  1.49
 -15.983  -15.603   40.962  1.49
 -16.419  -18.338   39.820  1.46
 -13.096  -16.115   40.107  1.46
 -15.121  -20.244   39.727  1.46
 -11.803  -18.022   40.013  1.46
 -11.611  -20.209   39.823  0.00
 -18.821  -14.808   40.493  1.82
 -19.611  -13.681   40.985  1.91
 -18.975  -13.027   42.206  1.91
 -18.257  -13.671   42.964  1.66
 -21.017  -14.136   41.353  1.91
 -18.985  -15.609   40.759  0.60
 -19.676  -13.012   40.271  1.39
 -21.424  -14.567   40.597  1.49
 -21.544  -13.375   41.609  1.49
 -20.972  -14.754   42.087  1.49
 -19.264  -11.743   42.412  1.82
 -18.864  -11.133   43.681  1.91
 -19.729  -11.611   44.838  1.91
 -20.964  -11.509   44.750  1.66
 -18.986   -9.598   43.626  1.91
 -18.592   -9.023   44.975  1.91
 -18.159   -9.030   42.483  1.91
 -19.677  -11.284   41.813  0.60
 -17.931  -11.370   43.865  1.39
 -19.925   -9.374   43.462  1.49
 -19.144   -9.408   45.660  1.49
 -17.671   -9.228   45.153  1.49
 -18.712   -8.071   44.964  1.49
 -18.441   -9.427   41.657  1.49
 -18.283   -8.079   42.441  1.49
 -17.231   -9.226   42.631  1.49
 -19.147  -12.114   45.915  1.82
 -19.975  -12.535   47.052  1.91
 -20.614  -11.348   47.763  1.91
 -20.139  -10.217   47.686  1.66
 -18.984  -13.222   47.991  1.91
 -17.645  -12.711   47.605  1.91
 -17.707  -12.333   46.156  1.91
 -20.663  -13.167   46.758  1.39
 -19.181  -13.003   48.915  1.49
 -19.025  -14.186   47.883  1.49
 -17.415  -11.937   48.143  1.49
 -16.971  -13.395   47.745  1.49
 -17.199  -11.525   45.984  1.39
 -17.366  -13.047   45.595  1.39
 -21.706  -11.635   48.470  1.82
 -22.457  -10.562   49.126  1.91
 -21.713  -10.016   50.335  1.91
 -21.664   -8.810   50.592  1.66
 -23.862  -11.062   49.534  1.91
 -24.610  -11.297   48.328  1.72
 -24.615  -10.008   50.321  1.91
 -21.970  -12.449   48.541  0.60
 -22.568   -9.832   48.483  1.39
 -23.789  -11.889   50.056  1.39
 -24.709   -9.217   49.786  1.49
 -25.485  -10.343   50.554  1.49
 -24.129   -9.799   51.121  1.49
 -24.036  -11.119   47.524  0.00
 -21.100  -10.919   51.085  1.82
 -20.328  -10.579   52.258  1.91
 -19.011  -11.332   52.203  1.91
 -18.991  -12.539   51.999  1.66
 -21.051  -10.917   53.556  1.91
 -20.335  -10.468   54.702  1.72
 -21.165  -11.747   50.863  0.60
 -20.143   -9.617   52.244  1.39
 -21.930  -10.506   53.546  1.39
 -21.173  -11.878   53.612  1.39
 -20.556   -9.511   54.875  0.00
 -17.942  -10.570   52.391  1.82
 -16.639  -11.219   52.387  1.91
 -15.521  -10.230   52.675  1.91
 -15.705   -9.007   52.688  1.66
 -16.469  -11.906   51.037  1.91
 -18.016   -9.722   52.513  0.60
 -16.632  -11.905   53.086  1.39
 -16.460  -11.244   50.341  1.49
 -15.642  -12.393   51.027  1.49
 -17.200  -12.511   50.893  1.49
 -14.335  -10.787   52.901  1.82
 -13.155   -9.907   52.919  1.91
 -11.963  -10.611   52.274  1.91
 -11.806  -11.830   52.231  1.66
 -12.877   -9.385   54.315  1.91
 -11.982  -10.106   55.286  1.91
 -12.526  -10.077   56.709  1.91
 -11.666   -9.578   57.749  1.82
 -11.803   -8.506   58.516  1.91
 -12.823   -7.660   58.438  1.82
 -10.855   -8.266   59.420  1.82
 -14.260  -11.634   53.033  0.60
 -13.367   -9.130   52.360  1.39
 -12.512   -8.492   54.210  1.49
 -13.737   -9.284   54.751  1.49
 -11.884  -11.028   55.002  1.49
 -11.104   -9.695   55.274  1.49
 -13.333   -9.539   56.707  1.39
 -12.785  -10.981   56.946  1.39
 -10.959  -10.044   57.895  0.60
 -13.447   -7.792   57.861  0.60
 -12.860   -6.980   58.962  0.60
 -10.183   -8.798   59.490  0.60
 -10.916   -7.579   59.934  0.60
 -11.094   -9.755   51.720  1.82
  -9.871  -10.196   51.092  1.91
  -8.788   -9.140   51.151  1.91
  -9.046   -7.952   51.377  1.66
 -11.272   -8.914   51.738  0.60
  -9.556  -11.000   51.534  1.39
 -10.050  -10.416   50.164  1.39
  -7.573   -9.627   50.941  1.82
  -6.392   -8.784   50.829  1.91
  -5.516   -9.358   49.717  1.91
  -5.316  -10.563   49.561  1.66
  -5.690   -8.662   52.185  1.91
  -5.460  -10.045   52.784  1.91
  -4.387   -7.888   52.073  1.91
  -7.478  -10.478   50.869  0.60
  -6.682   -7.888   50.556  1.39
  -6.284   -8.167   52.788  1.49
  -6.304  -10.491   52.891  1.49
  -4.899  -10.559   52.198  1.49
  -5.034   -9.957   53.640  1.49
  -4.558   -7.027   51.685  1.49
  -4.006   -7.775   52.947  1.49
  -3.773   -8.373   51.518  1.49
  -5.022   -8.445   48.888  1.82
  -4.134   -8.768   47.785  1.91
  -2.729   -8.280   48.101  1.91
  -2.551   -7.187   48.631  1.66
  -5.240   -7.622   49.009  0.60
  -4.123   -9.728   47.645  1.39
  -4.454   -8.346   46.974  1.39
  -1.735   -9.095   47.800  1.82
  -0.359   -8.750   48.093  1.91
   0.505   -8.785   46.843  1.91
   0.414   -9.679   46.016  1.66
   0.274   -9.738   49.067  1.91
  -0.420   -9.820   50.405  1.91
  -1.452  -10.720   50.601  1.91
  -0.032   -9.006   51.443  1.91
  -2.046  -10.781   51.842  1.91
  -0.624   -9.054   52.689  1.91
  -1.651   -9.968   52.875  1.91
  -1.908   -9.849   47.422  0.60
  -0.328   -7.851   48.481  1.39
   0.273  -10.619   48.662  1.49
   1.199   -9.483   49.213  1.49
  -1.739  -11.273   49.910  1.46
   0.656   -8.397   51.299  1.46
  -2.734  -11.390   51.984  1.46
  -0.345   -8.495   53.379  1.46
  -2.073  -10.030   53.702  1.46
   1.401   -7.819   46.725  1.82
   2.353   -7.852   45.626  1.91
   3.644   -7.217   46.122  1.91
   3.632   -6.231   46.859  1.66
   1.768   -7.148   44.407  1.91
   1.419   -7.174   47.294  0.60
   2.533   -8.787   45.393  1.39
   1.577   -6.233   44.626  1.49
   0.958   -7.590   44.140  1.49
   2.401   -7.178   43.685  1.49
   4.782   -7.768   45.745  1.82
   6.051   -7.073   45.989  1.91
   6.464   -6.542   44.624  1.91
   6.813   -7.319   43.721  1.66
   7.063   -7.982   46.674  1.91
   8.156   -7.170   47.353  1.91
   9.130   -6.847   46.637  1.72
   8.040   -6.856   48.557  1.66
   4.780   -8.535   45.356  0.60
   5.876   -6.308   46.577  1.39
   6.610   -8.528   47.335  1.49
   7.462   -8.573   46.017  1.49
   9.149   -7.153   45.662  0.00
   6.310   -5.227   44.473  1.82
   6.447   -4.589   43.158  1.91
   7.695   -3.729   43.121  1.91
   8.531   -3.850   44.013  1.66
   5.162   -3.815   42.798  1.91
   3.995   -4.779   42.630  1.91
   4.789   -2.756   43.825  1.91
   6.128   -4.742   45.159  0.60
   6.559   -5.300   42.494  1.39
   5.309   -3.366   41.940  1.49
   4.230   -5.458   41.994  1.49
   3.794   -5.188   43.475  1.49
   3.226   -4.298   42.316  1.49
   5.519   -2.143   43.932  1.49
   4.011   -2.278   43.526  1.49
   4.601   -3.179   44.667  1.49
   7.884   -2.867   42.136  1.82
   9.089   -2.076   41.953  1.91
   9.608   -1.440   43.230  1.91
  10.821   -1.465   43.459  1.66
   8.865   -0.945   40.939  1.91
   8.502   -1.472   39.671  1.72
   7.250   -2.768   41.563  0.60
   9.789   -2.665   41.601  1.39
   8.163   -0.357   41.259  1.39
   9.678   -0.423   40.853  1.39
   8.260   -0.722   39.057  0.00
   8.718   -0.869   44.028  1.82
   9.189   -0.168   45.226  1.91
   8.981   -0.888   46.540  1.91
   9.351   -0.354   47.607  1.66
   8.501    1.216   45.259  1.91
   9.124    2.115   44.198  1.91
   8.180    3.235   43.774  1.91
   8.675    3.800   42.532  1.82
   8.454    3.417   41.293  1.91
   7.664    2.411   40.959  1.82
   9.049    4.086   40.320  1.82
   7.878   -0.909   43.846  0.60
  10.152   -0.018   45.121  1.39
   7.552    1.116   45.088  1.49
   8.611    1.617   46.136  1.49
   9.942    2.504   44.548  1.49
   9.355    1.581   43.422  1.49
   7.285    2.884   43.648  1.39
   8.145    3.920   44.460  1.39
   9.188    4.485   42.618  0.60
   7.257    1.963   41.569  0.60
   7.557    2.205   40.131  0.60
   9.563    4.750   40.506  0.60
   8.924    3.858   39.500  0.60
   8.414   -2.090   46.483  1.82
   8.279   -2.895   47.679  1.91
   6.918   -3.499   47.918  1.91
   6.231   -3.807   46.952  1.66
   8.125   -2.392   45.730  0.60
   8.927   -3.615   47.636  1.39
   8.506   -2.345   48.445  1.39
   6.575   -3.692   49.190  1.82
   5.381   -4.418   49.598  1.91
   4.103   -3.615   49.513  1.91
   3.867   -2.691   50.293  1.66
   7.086   -3.371   49.803  0.60
   5.290   -5.206   49.040  1.39
   5.497   -4.718   50.513  1.39
   3.277   -3.956   48.529  1.82
   1.976   -3.385   48.268  1.91
   0.859   -4.305   48.747  1.91
   0.871   -5.512   48.517  1.66
   1.792   -3.135   46.778  1.91
   0.406   -2.717   46.305  1.91
  -0.033   -1.385   46.883  1.91
   0.374   -2.667   44.764  1.91
   3.543   -4.574   47.995  0.60
   1.905   -2.531   48.743  1.39
   2.419   -2.444   46.512  1.49
   2.037   -3.945   46.305  1.49
  -0.233   -3.401   46.599  1.49
  -0.053   -1.443   47.841  1.49
   0.586   -0.702   46.617  1.49
  -0.909   -1.167   46.557  1.49
   0.655   -3.515   44.411  1.49
  -0.520   -2.478   44.468  1.49
   0.966   -1.979   44.454  1.49
  -0.125   -3.718   49.432  1.82
  -1.252   -4.546   49.838  1.91
  -2.540   -3.745   49.746  1.91
  -2.596   -2.584   50.129  1.66
  -0.993   -5.126   51.237  1.91
  -0.874   -4.136   52.246  1.72
  -0.095   -2.880   49.625  0.60
  -1.317   -5.295   49.209  1.39
  -1.720   -5.724   51.468  1.39
  -0.176   -5.649   51.213  1.39
  -0.517   -3.294   51.845  0.00
  -3.585   -4.391   49.249  1.82
  -4.927   -3.852   49.190  1.91
  -5.880   -4.697   50.044  1.91
  -5.920   -5.926   49.951  1.66
  -5.467   -3.797   47.761  1.91
  -4.794   -2.876   46.810  1.91
  -3.631   -2.260   47.174  1.82
  -5.050   -2.440   45.558  1.91
  -3.181   -1.481   46.193  1.91
  -4.039   -1.576   45.195  1.82
  -3.457   -5.183   48.941  0.60
  -4.912   -2.941   49.551  1.39
  -5.423   -4.692   47.391  1.49
  -6.403   -3.548   47.805  1.49
  -3.243   -2.362   47.936  0.60
  -5.778   -2.681   45.032  1.41
  -2.407   -0.966   46.208  1.36
  -6.659   -4.019   50.874  1.82
  -7.496   -4.641   51.891  1.91
  -8.957   -4.238   51.734  1.91
  -9.330   -3.072   51.831  1.66
  -6.982   -4.244   53.273  1.91
  -5.528   -4.425   53.550  1.91
  -4.471   -3.732   53.026  1.91
  -4.939   -5.377   54.449  1.91
  -3.272   -4.191   53.535  1.82
  -3.542   -5.204   54.410  1.91
  -5.468   -6.365   55.278  1.91
  -2.668   -5.981   55.171  1.91
  -4.593   -7.132   56.032  1.91
  -3.213   -6.937   55.976  1.91
  -6.671   -3.162   50.810  0.60
  -7.427   -5.615   51.800  1.39
  -7.198   -3.309   53.413  1.49
  -7.477   -4.753   53.933  1.49
  -4.550   -3.041   52.409  1.41
  -2.491   -3.891   53.335  0.60
  -6.386   -6.506   55.325  1.46
  -1.748   -5.851   55.131  1.46
  -4.935   -7.792   56.589  1.46
  -2.654   -7.469   56.497  1.46
  -9.838   -5.207   51.467  1.82
 -11.233   -4.906   51.172  1.91
 -12.174   -5.757   52.029  1.91
 -11.924   -6.946   52.225  1.66
 -11.586   -5.169   49.703  1.91
 -13.043   -4.977   49.303  1.91
 -13.311   -4.974   47.512  2.00
 -12.622   -6.574   47.098  1.91
  -9.576   -6.026   51.469  0.60
 -11.398   -3.960   51.370  1.39
 -11.043   -4.583   49.153  1.49
 -11.332   -6.081   49.492  1.49
 -13.573   -5.689   49.697  1.39
 -13.360   -4.137   49.669  1.39
 -11.701   -6.605   47.368  1.39
 -13.112   -7.262   47.555  1.39
 -12.683   -6.713   46.151  1.39
 -13.228   -5.115   52.495  1.82
 -14.397   -5.744   53.061  1.91
 -15.598   -5.395   52.164  1.91
 -15.796   -4.231   51.812  1.66
 -14.713   -5.312   54.503  1.91
 -13.690   -5.764   55.397  1.72
 -16.014   -5.984   54.919  1.91
 -13.219   -4.256   52.457  0.60
 -14.267   -6.714   53.046  1.39
 -14.802   -4.338   54.554  1.39
 -15.917   -6.937   54.853  1.49
 -16.221   -5.745   55.826  1.49
 -16.723   -5.693   54.341  1.49
 -13.026   -5.028   55.569  0.00
 -16.346   -6.420   51.817  1.82
 -17.541   -6.365   50.993  1.91
 -18.770   -6.587   51.873  1.91
 -18.816   -7.550   52.640  1.66
 -17.493   -7.428   49.871  1.91
 -16.246   -7.312   48.996  1.91
 -18.761   -7.385   49.032  1.91
 -16.020   -8.404   47.985  1.91
 -16.106   -7.195   52.105  0.60
 -17.601   -5.477   50.584  1.39
 -17.464   -8.306   50.304  1.49
 -16.288   -6.467   48.522  1.49
 -15.471   -7.278   49.579  1.49
 -19.527   -7.453   49.606  1.49
 -18.797   -6.555   48.549  1.49
 -18.760   -8.116   48.411  1.49
 -15.959   -9.250   48.434  1.49
 -16.753   -8.424   47.365  1.49
 -15.204   -8.236   47.508  1.49
 -19.770   -5.722   51.778  1.82
 -21.059   -5.952   52.427  1.91
 -22.169   -5.595   51.445  1.91
 -22.038   -4.627   50.685  1.66
 -21.208   -5.144   53.705  1.91
 -20.208   -5.456   54.790  1.91
 -20.272   -6.843   55.385  1.91
 -21.168   -7.650   55.054  1.66
 -19.383   -7.128   56.222  1.66
 -19.656   -5.004   51.319  0.60
 -21.132   -6.904   52.648  1.39
 -21.134   -4.203   53.483  1.49
 -22.099   -5.291   54.058  1.49
 -19.318   -5.321   54.430  1.49
 -20.330   -4.813   55.507  1.49
 -23.260   -6.361   51.449  1.82
 -24.330   -6.148   50.477  1.91
 -23.775   -6.091   49.056  1.91
 -24.275   -5.376   48.187  1.66
 -25.102   -4.873   50.815  1.91
 -25.745   -4.941   52.188  1.91
 -25.788   -6.039   52.790  1.66
 -26.220   -3.896   52.682  1.66
 -23.334   -6.989   52.032  0.60
 -24.949   -6.905   50.535  1.39
 -24.498   -4.116   50.783  1.49
 -25.792   -4.733   50.147  1.49
 -22.719   -6.860   48.800  1.82
 -22.136   -6.930   47.474  1.91
 -21.483   -5.643   47.026  1.91
 -21.162   -5.513   45.844  1.66
 -22.375   -7.326   49.436  0.60
 -21.473   -7.638   47.460  1.39
 -22.830   -7.166   46.839  1.39
 -21.271   -4.688   47.937  1.82
 -20.562   -3.476   47.543  1.91
 -19.311   -3.258   48.390  1.91
 -19.099   -3.979   49.363  1.66
 -21.443   -2.247   47.698  1.91
 -22.677   -2.227   46.820  1.91
 -23.687   -1.246   47.416  1.91
 -24.731   -0.850   46.387  1.91
 -26.083   -0.700   46.993  1.82
 -21.551   -4.785   48.745  0.60
 -20.297   -3.557   46.603  1.39
 -21.724   -2.186   48.625  1.49
 -20.912   -1.460   47.502  1.49
 -22.439   -1.951   45.921  1.49
 -23.065   -3.115   46.773  1.49
 -24.123   -1.657   48.179  1.49
 -23.221   -0.454   47.727  1.49
 -24.470   -0.010   45.976  1.10
 -24.766   -1.525   45.691  1.10
 -26.051   -0.089   47.640  0.60
 -26.661   -0.442   46.368  0.60
 -26.342   -1.480   47.334  0.60
 -18.513   -2.260   48.012  1.82
 -17.281   -2.006   48.765  1.91
 -17.619   -1.273   50.061  1.91
 -18.082   -0.132   50.043  1.66
 -16.260   -1.210   47.945  1.91
 -15.695   -2.006   46.761  1.91
 -15.120   -0.666   48.785  1.91
 -14.956   -1.109   45.768  1.91
 -18.719   -1.770   47.336  0.60
 -16.880   -2.870   48.997  1.39
 -16.733   -0.438   47.571  1.49
 -15.087   -2.685   47.093  1.49
 -16.423   -2.456   46.303  1.49
 -15.473   -0.097   49.474  1.49
 -14.642   -1.395   49.186  1.49
 -14.525   -0.160   48.227  1.49
 -14.225   -0.674   46.214  1.49
 -14.618   -1.642   45.045  1.49
 -15.560   -0.447   45.424  1.49
 -17.376   -1.958   51.168  1.82
 -17.660   -1.438   52.497  1.91
 -16.527   -0.531   52.952  1.91
 -16.716    0.620   53.332  1.66
 -17.819   -2.599   53.489  1.91
 -18.542   -2.122   54.736  1.91
 -19.664   -1.601   54.568  1.66
 -17.967   -2.261   55.826  1.66
 -17.035   -2.745   51.098  0.60
 -18.492   -0.922   52.469  1.39
 -18.323   -3.316   53.074  1.49
 -16.945   -2.945   53.731  1.49
 -15.342   -1.121   52.896  1.82
 -14.107   -0.428   53.231  1.91
 -13.010   -0.963   52.310  1.91
 -12.977   -2.167   52.024  1.66
 -13.663   -0.604   54.678  1.91
 -12.585    0.367   55.134  1.91
 -15.301   -1.944   52.652  0.60
 -14.226    0.528   53.054  1.39
 -14.437   -0.500   55.253  1.49
 -13.331   -1.508   54.792  1.49
 -12.203    1.351   54.487  1.66
 -12.064    0.087   56.325  1.82
 -11.451    0.591   56.657  0.60
 -12.338   -0.601   56.764  0.60
 -12.168   -0.038   51.879  1.82
 -11.060   -0.394   50.989  1.91
  -9.839    0.413   51.409  1.91
  -9.913    1.640   51.438  1.66
 -11.429   -0.144   49.532  1.91
 -10.541   -0.876   48.530  1.91
  -9.221   -0.518   48.338  1.91
 -11.050   -1.931   47.790  1.91
  -8.416   -1.179   47.429  1.91
 -10.259   -2.600   46.874  1.91
  -8.937   -2.231   46.704  1.91
 -12.271    0.780   52.124  0.60
 -10.861   -1.348   51.104  1.39
 -12.350   -0.419   49.392  1.49
 -11.377    0.808   49.357  1.49
  -8.866    0.186   48.833  1.46
 -11.935   -2.192   47.911  1.46
  -7.531   -0.917   47.308  1.46
 -10.616   -3.297   46.373  1.46
  -8.400   -2.692   46.101  1.46
  -8.749   -0.266   51.745  1.82
  -7.550    0.447   52.155  1.91
  -6.335   -0.039   51.370  1.91
  -6.128   -1.243   51.216  1.66
  -7.319    0.278   53.655  1.91
  -8.426    0.871   54.523  1.91
  -8.397    2.384   54.575  1.91
  -8.753   -1.126   51.720  0.60
  -7.678    1.400   51.967  1.39
  -7.240   -0.668   53.853  1.49
  -6.478    0.699   53.890  1.49
  -9.286    0.584   54.177  1.49
  -8.339    0.523   55.425  1.49
  -9.607    3.872   54.590  0.60
  -7.335    3.011   54.627  1.66
  -9.576    3.012   54.561  1.82
 -10.305    2.557   54.525  0.60
  -5.551    0.923   50.898  1.82
  -4.277    0.627   50.274  1.91
  -3.141    0.964   51.256  1.91
  -3.198    2.020   51.887  1.66
  -4.019    1.405   48.994  1.91
  -4.970    1.304   47.814  1.91
  -6.302    1.978   48.084  1.91
  -4.291    1.910   46.577  1.91
  -5.806    1.743   50.964  0.60
  -4.243   -0.332   50.071  1.39
  -3.963    2.342   49.235  1.49
  -3.140    1.146   48.674  1.49
  -5.138    0.355   47.637  1.49
  -6.720    1.568   48.845  1.49
  -6.158    2.911   48.263  1.49
  -6.870    1.885   47.317  1.49
  -3.447    1.476   46.430  1.49
  -4.853    1.783   45.808  1.49
  -4.148    2.849   46.717  1.49
  -2.166    0.076   51.343  1.82
  -0.915    0.283   52.078  1.91
   0.198    0.030   51.055  1.91
   0.339   -1.091   50.556  1.66
  -0.793   -0.584   53.339  1.91
   0.363   -0.110   54.217  1.91
  -2.093   -0.563   54.122  1.91
  -2.272   -0.675   50.938  0.60
  -0.872    1.224   52.349  1.39
  -0.614   -1.507   53.062  1.49
   1.178   -0.129   53.711  1.49
   0.192    0.786   54.515  1.49
   0.444   -0.691   54.978  1.49
  -2.804   -0.899   53.571  1.49
  -2.005   -1.113   54.903  1.49
  -2.293    0.339   54.386  1.49
   0.918    1.085   50.706  1.82
   1.722    1.118   49.472  1.91
   3.192    1.246   49.821  1.91
   3.493    1.810   50.884  1.66
   1.155    2.247   48.596  1.91
   1.733    2.300   47.194  1.91
  -0.375    2.121   48.469  1.91
   0.915    1.777   51.217  0.60
   1.592    0.270   49.000  1.39
   1.351    3.099   49.037  1.49
   2.683    2.425   47.244  1.49
   1.542    1.477   46.738  1.49
   1.339    3.032   46.713  1.49
  -0.764    2.061   49.344  1.49
  -0.723    2.892   48.016  1.49
  -0.590    1.331   47.968  1.49
   4.118    0.695   49.043  1.82
   5.545    0.683   49.402  1.91
   6.099    2.034   49.853  1.91
   6.744    2.101   50.904  1.66
   6.228    0.209   48.115  1.91
   5.208   -0.671   47.463  1.91
   3.880   -0.055   47.792  1.91
   5.694    0.021   50.110  1.39
   6.453    0.961   47.545  1.49
   7.037   -0.288   48.314  1.49
   5.343   -0.698   46.502  1.49
   5.262   -1.574   47.811  1.49
   3.589    0.540   47.082  1.39
   3.205   -0.740   47.924  1.39
   5.856    3.093   49.092  1.82
   6.377    4.418   49.469  1.91
   5.676    4.953   50.707  1.91
   6.246    5.759   51.438  1.66
   6.264    5.397   48.292  1.91
   6.984    4.910   47.159  1.72
   6.922    6.724   48.675  1.91
   5.390    3.005   48.375  0.60
   7.328    4.316   49.684  1.39
   5.324    5.540   48.060  1.39
   6.487    7.084   49.451  1.49
   7.851    6.578   48.866  1.49
   6.839    7.343   47.945  1.49
   7.844    4.475   47.448  0.00
   4.454    4.510   51.016  1.82
   3.898    4.768   52.341  1.91
   4.832    4.320   53.473  1.91
   5.042    5.045   54.455  1.66
   2.545    4.060   52.576  1.91
   1.719    4.161   51.429  1.72
   1.845    4.783   53.722  1.91
   3.995    4.072   50.436  0.60
   3.755    5.734   52.428  1.39
   2.692    3.118   52.808  1.39
   2.393    4.741   54.509  1.49
   1.700    5.700   53.481  1.49
   1.001    4.361   53.898  1.49
   1.347    5.093   51.338  0.00
   5.384    3.120   53.331  1.82
   6.325    2.553   54.295  1.91
   7.611    3.373   54.309  1.91
   8.015    3.897   55.344  1.66
   6.648    1.097   53.965  1.91
   5.517    0.128   54.146  1.91
   4.579   -0.237   53.221  1.91
   5.201   -0.613   55.336  1.91
   3.708   -1.152   53.762  1.82
   4.073   -1.393   55.059  1.91
   5.782   -0.680   56.613  1.91
   3.492   -2.239   55.999  1.91
   5.210   -1.514   57.545  1.91
   4.084   -2.280   57.234  1.91
   5.178    2.654   52.638  0.60
   5.920    2.589   55.186  1.39
   6.946    1.051   53.043  1.49
   7.389    0.813   54.524  1.49
   4.536    0.089   52.350  1.41
   3.043   -1.513   53.354  0.60
   6.534   -0.175   56.823  1.46
   2.741   -2.750   55.799  1.46
   5.580   -1.571   58.397  1.46
   3.723   -2.836   57.887  1.46
   8.258    3.471   53.139  1.82
   9.564    4.111   53.088  1.91
   9.548    5.610   53.362  1.91
  10.430    6.090   54.084  1.66
  10.214    3.847   51.725  1.91
  10.571    2.387   51.552  1.91
   7.902    3.157   52.422  0.60
  10.127    3.690   53.771  1.39
   9.602    4.113   51.021  1.49
  11.016    4.385   51.643  1.49
  10.821    1.664   52.510  1.66
  10.598    1.909   50.317  1.82
  10.793    1.082   50.180  0.60
  10.422    2.425   49.652  0.60
   8.608    6.373   52.812  1.82
   8.562    7.818   52.970  1.91
   7.482    8.306   53.931  1.91
   7.048    9.463   53.870  1.66
   8.350    8.450   51.589  1.91
   9.603    8.666   50.754  1.91
  10.472    9.753   51.379  1.91
  10.448    7.417   50.589  1.91
   7.999    5.994   52.339  0.60
   9.431    8.117   53.312  1.39
   7.743    7.886   51.087  1.49
   7.914    9.308   51.711  1.49
   9.328    8.969   49.863  1.49
   9.946   10.543   51.518  1.49
  10.814    9.444   52.221  1.49
  11.205    9.955   50.791  1.49
  10.721    7.099   51.453  1.49
   9.934    6.738   50.146  1.49
  11.225    7.623   50.065  1.49
   7.013    7.445   54.829  1.82
   6.044    7.850   55.850  1.91
   6.776    8.726   56.860  1.91
   8.003    8.838   56.743  1.66
   7.285    6.630   54.810  0.60
   5.315    8.345   55.444  1.39
   5.676    7.067   56.291  1.39
   6.016    9.323   57.760  1.82
   6.565   10.162   58.826  1.91
   6.813    9.380   60.106  1.91
   6.823    8.153   60.073  1.66
   5.416   11.153   59.033  1.91
   4.190   10.316   58.883  1.91
   4.540    9.279   57.839  1.91
   7.379   10.622   58.530  1.39
   5.458   11.554   59.915  1.49
   5.440   11.857   58.366  1.49
   3.961    9.890   59.725  1.49
   3.439   10.856   58.593  1.49
   4.234    8.399   58.108  1.39
   4.141    9.502   56.983  1.39
   6.999   10.086   61.216  1.82
   7.169    9.455   62.532  1.91
   5.852    8.846   63.000  1.91
   4.757    9.238   62.579  1.66
   7.735   10.449   63.558  1.91
   9.186   10.825   63.288  1.91
   9.597   12.183   63.866  1.91
  11.051   12.265   63.747  1.82
  11.680   12.592   62.627  1.91
  10.999   12.896   61.518  1.82
  13.004   12.621   62.610  1.82
   7.020   10.944   61.162  0.60
   7.816    8.726   62.432  1.39
   7.194   11.254   63.548  1.49
   7.670   10.059   64.444  1.49
   9.759   10.139   63.664  1.49
   9.330   10.837   62.329  1.49
   9.176   12.904   63.370  1.39
   9.329   12.251   64.795  1.39
  11.525   12.093   64.443  0.60
  10.139   12.877   61.523  0.60
  11.420   13.109   60.799  0.60
  13.447   12.430   63.322  0.60
  13.421   12.832   61.887  0.60
   5.992    7.856   63.877  1.82
   4.864    7.140   64.451  1.91
   4.496    7.702   65.826  1.91
   4.942    8.790   66.194  1.66
   5.153    5.640   64.473  1.91
   6.295    5.255   65.389  1.91
   6.587    5.967   66.381  1.66
   6.909    4.202   65.092  1.66
   6.786    7.628   64.116  0.60
   4.095    7.282   63.859  1.39
   4.353    5.171   64.755  1.49
   5.362    5.348   63.572  1.49
   3.663    6.978   66.542  1.82
   3.033    7.365   67.798  1.91
   4.049    7.214   68.927  1.91
   3.734    7.588   70.050  1.66
   1.757    6.587   68.091  1.91
   1.924    5.199   68.653  1.91
   3.049    4.660   68.703  1.66
   0.899    4.597   69.061  1.66
   3.470    6.198   66.238  0.60
   2.797    8.314   67.734  1.39
   1.226    7.104   68.718  1.49
   1.247    6.521   67.268  1.49
   5.225    6.690   68.577  1.82
   6.319    6.723   69.551  1.91
   7.398    7.722   69.153  1.91
   8.384    7.864   69.875  1.66
   6.935    5.334   69.748  1.91
   5.929    4.344   70.340  1.91
   6.594    3.010   70.633  1.91
   5.594    2.001   71.173  1.91
   6.270    0.848   71.832  1.82
   5.339    6.342   67.799  0.60
   5.947    7.010   70.410  1.39
   7.248    4.999   68.893  1.49
   7.700    5.405   70.339  1.49
   5.560    4.709   71.159  1.49
   5.199    4.212   69.715  1.49
   6.994    2.664   69.819  1.49
   7.303    3.140   71.283  1.49
   5.012    2.438   71.812  1.10
   5.044    1.674   70.443  1.10
   6.839    1.151   72.446  0.60
   5.661    0.331   72.222  0.60
   6.715    0.376   71.222  0.60
   7.229    8.415   68.039  1.82
   8.172    9.435   67.590  1.91
   9.279    8.867   66.722  1.91
  10.219    9.564   66.339  1.66
   6.534    8.258   67.558  0.60
   7.691   10.111   67.088  1.39
   8.566    9.865   68.365  1.39
   9.154    7.576   66.417  1.82
  10.191    6.897   65.654  1.91
  10.043    7.191   64.160  1.91
   8.932    7.029   63.648  1.66
  10.106    5.385   65.922  1.91
  11.112    4.644   65.047  1.91
  10.300    5.132   67.414  1.91
   8.457    7.142   66.671  0.60
  11.066    7.222   65.954  1.39
   9.207    5.082   65.675  1.49
  10.946    4.848   64.125  1.49
  12.002    4.920   65.281  1.49
  11.024    3.699   65.188  1.49
   9.644    5.629   67.911  1.49
  10.197    4.196   67.596  1.49
  11.179    5.415   67.675  1.49
  11.095    7.644   63.507  1.82
  10.993    7.987   62.081  1.91
  10.792    6.754   61.203  1.91
  11.050    5.613   61.591  1.66
  12.325    8.649   61.762  1.91
  13.218    8.475   62.927  1.91
  12.438    7.893   64.052  1.91
  10.261    8.622   61.940  1.39
  12.720    8.240   60.976  1.49
  12.192    9.593   61.582  1.49
  13.953    7.886   62.695  1.49
  13.587    9.333   63.191  1.49
  12.842    7.066   64.357  1.39
  12.396    8.513   64.796  1.39
  10.313    7.005   59.984  1.82
  10.164    5.961   58.978  1.91
  11.513    5.761   58.305  1.91
  12.423    6.546   58.597  1.66
   9.106    6.318   57.944  1.91
   7.794    6.051   58.391  1.72
  10.084    7.810   59.785  0.60
   9.905    5.127   59.423  1.39
   9.181    7.260   57.728  1.39
   9.273    5.813   57.133  1.39
   7.490    6.785   58.997  0.00
  11.647    4.773   57.421  1.82
  12.963    4.386   56.927  1.91
  13.758    5.515   56.286  1.91
  14.942    5.731   56.546  1.66
  12.803    3.241   55.915  1.91
  10.948    4.358   57.139  0.60
  13.481    4.047   57.686  1.39
  12.339    3.563   55.139  1.49
  13.669    2.916   55.659  1.49
  12.299    2.529   56.317  1.49
  13.129    6.268   55.383  1.82
  13.896    7.285   54.677  1.91
  14.362    8.393   55.622  1.91
  15.512    8.837   55.539  1.66
  13.068    7.863   53.537  1.91
  12.292    6.154   55.221  0.60
  14.690    6.858   54.292  1.39
  12.783    7.154   52.956  1.49
  12.299    8.311   53.895  1.49
  13.601    8.489   53.039  1.49
  13.451    8.822   56.489  1.82
  13.790    9.833   57.496  1.91
  15.020    9.430   58.295  1.91
  15.924   10.209   58.601  1.66
  12.591   10.030   58.422  1.91
  11.418   10.712   57.725  1.91
  10.264   10.947   58.676  1.91
  10.051   10.059   59.522  1.66
   9.614   12.006   58.548  1.72
  12.653    8.505   56.458  0.60
  13.976   10.680   57.040  1.39
  12.304    9.166   58.757  1.49
  12.864   10.567   59.182  1.49
  11.712   11.562   57.361  1.49
  11.118   10.158   56.987  1.49
   8.879   12.181   59.131  0.00
  15.041    8.148   58.652  1.82
  16.163    7.634   59.439  1.91
  17.422    7.528   58.599  1.91
  18.540    7.836   59.022  1.66
  15.804    6.286   60.031  1.91
  14.399    7.624   58.420  0.60
  16.334    8.258   60.174  1.39
  16.525    5.978   60.584  1.49
  15.008    6.372   60.561  1.49
  15.650    5.656   59.323  1.49
  17.257    7.078   57.355  1.82
  18.413    6.915   56.490  1.91
  19.135    8.239   56.277  1.91
  20.342    8.265   56.056  1.66
  18.035    6.354   55.122  1.91
  16.470    6.886   57.066  0.60
  19.034    6.290   56.919  1.39
  17.461    6.976   54.669  1.49
  18.830    6.216   54.602  1.49
  17.576    5.518   55.235  1.49
  18.386    9.333   56.306  1.82
  19.029   10.630   56.041  1.91
  19.942   11.030   57.198  1.91
  20.873   11.812   56.983  1.66
  17.993   11.717   55.783  1.91
  17.467   11.830   54.346  1.91
  16.252   12.745   54.339  1.91
  18.511   12.332   53.375  1.91
  17.544    9.286   56.474  0.60
  19.581   10.537   55.237  1.39
  17.237   11.561   56.370  1.49
  18.382   12.571   56.030  1.49
  17.181   10.939   54.054  1.49
  15.586   12.398   54.938  1.49
  16.512   13.624   54.624  1.49
  15.890   12.791   53.451  1.49
  19.276   11.752   53.399  1.49
  18.145   12.342   52.487  1.49
  18.777   13.221   53.621  1.49
  19.700   10.497   58.392  1.82
  20.608   10.844   59.496  1.91
  22.036   10.420   59.154  1.91
  22.238    9.286   58.720  1.66
  20.157   10.212   60.814  1.91
  21.116   10.598   61.936  1.91
  18.747   10.645   61.184  1.91
  19.035    9.966   58.514  0.60
  20.596   11.817   59.606  1.39
  20.169    9.236   60.714  1.49
  22.006   10.321   61.705  1.49
  21.098   11.550   62.057  1.49
  20.847   10.166   62.750  1.49
  18.716   11.600   61.266  1.49
  18.135   10.361   60.501  1.49
  18.499   10.245   62.021  1.49
  22.996   11.323   59.310  1.82
  24.408   11.144   59.078  1.91
  24.913   11.564   57.721  1.91
  26.085   11.455   57.357  1.66
  22.748   12.101   59.581  0.60
  24.893   11.645   59.752  1.39
  24.621   10.206   59.205  1.39
  24.021   12.048   56.868  1.82
  24.391   12.460   55.523  1.91
  25.318   13.673   55.584  1.91
  25.000   14.644   56.281  1.66
  23.158   12.834   54.684  1.91
  22.164   11.806   54.813  1.72
  23.494   12.935   53.211  1.91
  23.201   12.120   57.117  0.60
  24.862   11.721   55.083  1.39
  22.793   13.688   54.998  1.39
  24.173   13.601   53.082  1.49
  23.813   12.086   52.896  1.49
  22.706   13.182   52.719  1.49
  21.676   11.901   55.686  0.00
  26.433   13.629   54.877  1.82
  27.262   14.849   54.805  1.91
  26.691   15.769   53.736  1.91
  26.094   15.306   52.760  1.66
  28.629   14.314   54.397  1.91
  28.325   13.101   53.582  1.91
  27.020   12.542   54.089  1.91
  27.303   15.299   55.674  1.39
  29.114   14.969   53.873  1.49
  29.157   14.082   55.177  1.49
  28.249   13.336   52.644  1.49
  29.033   12.444   53.678  1.49
  26.440   12.298   53.352  1.39
  27.172   11.759   54.641  1.39
  26.858   17.072   53.916  1.82
  26.341   18.025   52.937  1.91
  27.482   18.955   52.539  1.91
  27.985   19.687   53.403  1.66
  25.151   18.806   53.505  1.91
  24.484   19.635   52.414  1.91
  24.142   17.867   54.159  1.91
  27.274   17.357   54.612  0.60
  26.045   17.533   52.143  1.39
  25.488   19.420   54.192  1.49
  25.133   20.220   52.016  1.49
  24.126   19.050   51.743  1.49
  23.775   20.157   52.798  1.49
  24.582   17.342   54.831  1.49
  23.441   18.383   54.565  1.49
  23.767   17.286   53.493  1.49
  27.899   18.904   51.282  1.82
  29.046   19.704   50.856  1.91
  28.674   21.151   50.574  1.91
  29.468   22.074   50.756  1.66
  29.668   19.106   49.613  1.91
  27.493   18.399   50.716  0.60
  29.715   19.691   51.572  1.39
  29.900   18.189   49.780  1.49
  30.459   19.599   49.381  1.49
  29.041   19.150   48.888  1.49
  27.462   21.363   50.098  1.82
  26.899   22.663   49.767  1.91
  25.418   22.683   50.152  1.91
  24.662   21.968   49.477  1.66
  27.072   22.947   48.275  1.91
  26.634   24.351   47.894  1.91
  26.044   25.019   48.771  1.66
  26.890   24.776   46.748  1.66
  26.964   20.674   49.970  0.60
  27.371   23.353   50.279  1.39
  28.005   22.831   48.035  1.49
  26.553   22.305   47.767  1.49
  25.034   23.439   51.173  1.82
  23.652   23.473   51.653  1.91
  22.654   24.009   50.636  1.91
  21.462   23.778   50.800  1.66
  23.668   24.460   52.827  1.91
  25.102   24.602   53.192  1.91
  25.903   24.329   51.965  1.91
  23.379   22.584   51.962  1.39
  23.293   25.315   52.563  1.49
  23.156   24.113   53.576  1.49
  25.277   25.500   53.514  1.49
  25.334   23.973   53.892  1.49
  26.093   25.149   51.484  1.39
  26.739   23.891   52.187  1.39
  23.164   24.711   49.636  1.82
  22.410   25.327   48.570  1.91
  22.225   24.381   47.389  1.91
  21.436   24.655   46.481  1.66
  23.128   26.607   48.104  1.91
  23.348   27.583   49.256  1.91
  23.594   29.002   48.778  1.91
  23.637   29.953   49.973  1.91
  25.016   30.483   50.189  1.82
  24.019   24.807   49.618  0.60
  21.527   25.573   48.915  1.39
  23.986   26.370   47.717  1.49
  22.598   27.038   47.415  1.49
  22.568   27.574   49.832  1.49
  24.108   27.288   49.781  1.49
  24.435   29.043   48.297  1.49
  22.885   29.271   48.172  1.49
  23.027   30.691   49.821  1.10
  23.345   29.483   50.770  1.10
  25.367   30.724   49.407  0.60
  24.981   31.190   50.728  0.60
  25.522   29.852   50.560  0.60
  22.971   23.282   47.400  1.82
  22.960   22.312   46.314  1.91
  23.002   20.889   46.881  1.91
  24.023   20.202   46.739  1.66
  24.144   22.515   45.373  1.91
  24.077   23.758   44.503  1.91
  25.192   23.795   43.464  1.91
  26.511   23.741   44.086  1.82
  27.668   23.648   43.434  1.91
  27.751   23.588   42.112  1.82
  28.787   23.612   44.160  1.82
  23.481   23.137   48.078  0.60
  22.132   22.421   45.803  1.39
  24.955   22.555   45.903  1.49
  24.213   21.740   44.794  1.49
  23.219   23.785   44.051  1.49
  24.141   24.545   45.067  1.49
  25.092   23.042   42.860  1.39
  25.117   24.608   42.942  1.39
  26.544   23.772   44.945  0.60
  27.035   23.608   41.635  0.60
  28.520   23.528   41.732  0.60
  28.744   23.651   45.018  0.60
  29.551   23.551   43.770  0.60
  21.930   20.460   47.510  1.82
  21.961   19.206   48.286  1.91
  21.858   17.934   47.463  1.91
  20.924   17.135   47.547  1.66
  20.721   19.366   49.184  1.91
  19.760   20.075   48.291  1.91
  20.605   21.101   47.565  1.91
  22.770   19.179   48.838  1.39
  20.373   18.504   49.460  1.49
  20.924   19.895   49.971  1.49
  19.351   19.458   47.663  1.49
  19.061   20.506   48.808  1.49
  20.261   21.272   46.675  1.39
  20.641   21.936   48.057  1.39
  22.878   17.706   46.638  1.82
  22.912   16.455   45.890  1.91
  22.861   15.260   46.835  1.91
  22.335   14.208   46.453  1.66
  24.148   16.313   44.988  1.91
  25.454   16.207   45.739  1.91
  23.986   15.053   44.140  1.91
  23.506   18.288   46.547  0.60
  22.117   16.422   45.319  1.39
  24.192   17.090   44.392  1.49
  25.428   15.443   46.320  1.49
  26.176   16.109   45.113  1.49
  25.588   17.002   46.261  1.49
  23.153   15.092   43.666  1.49
  24.710   14.996   43.511  1.49
  23.997   14.281   44.709  1.49
  23.394   15.362   48.052  1.82
  23.429   14.193   48.936  1.91
  22.049   13.817   49.431  1.91
  21.687   12.640   49.553  1.66
  24.396   14.472   50.096  1.91
  25.783   14.853   49.592  1.91
  25.999   16.355   49.572  1.91
  25.023   17.103   49.370  1.66
  27.153   16.814   49.726  1.72
  23.717   16.112   48.320  0.60
  23.783   13.438   48.423  1.39
  24.043   15.192   50.641  1.49
  24.463   13.681   50.654  1.49
  26.452   14.445   50.163  1.49
  25.903   14.503   48.696  1.49
  27.883   16.238   49.857  0.00
  21.231   14.824   49.736  1.82
  19.854   14.502   50.109  1.91
  19.150   13.776   48.969  1.91
  18.388   12.820   49.138  1.66
  19.092   15.790   50.469  1.91
  19.648   16.455   51.735  1.91
  17.589   15.557   50.556  1.91
  19.075   17.823   52.023  1.91
  21.504   15.639   49.712  0.60
  19.870   13.915   50.895  1.39
  19.238   16.420   49.731  1.49
  19.469   15.877   52.493  1.49
  20.610   16.535   51.646  1.49
  17.281   15.146   49.744  1.49
  17.397   14.980   51.299  1.49
  17.142   16.397   50.679  1.49
  18.123   17.756   52.124  1.49
  19.459   18.166   52.833  1.49
  19.279   18.416   51.296  1.49
  19.368   14.269   47.755  1.82
  18.695   13.667   46.603  1.91
  19.196   12.252   46.357  1.91
  18.430   11.343   46.032  1.66
  18.895   14.518   45.348  1.91
  18.246   15.907   45.359  1.91
  18.568   16.623   44.051  1.91
  16.751   15.828   45.568  1.91
  19.900   14.936   47.647  0.60
  17.735   13.624   46.796  1.39
  19.849   14.630   45.207  1.49
  18.546   14.026   44.589  1.49
  18.634   16.423   46.097  1.49
  19.520   16.666   43.937  1.49
  18.180   16.140   43.318  1.49
  18.208   17.512   44.076  1.49
  16.566   15.354   46.383  1.49
  16.388   16.714   45.623  1.49
  16.348   15.363   44.830  1.49
  20.500   12.026   46.498  1.82
  21.034   10.685   46.280  1.91
  20.330    9.621   47.121  1.91
  19.971    8.561   46.606  1.66
  22.525   10.622   46.626  1.91
  23.391   11.148   45.500  1.91
  24.869   11.014   45.886  1.91
  25.592   11.732   44.860  1.82
  26.785   12.291   44.881  1.91
  27.521   12.228   45.973  1.82
  27.155   12.880   43.756  1.82
  21.027   12.669   46.716  0.60
  20.924   10.456   45.334  1.39
  22.690   11.144   47.426  1.49
  22.771    9.702   46.814  1.49
  23.216   10.645   44.688  1.49
  23.178   12.080   45.330  1.49
  25.032   11.406   46.759  1.39
  25.136   10.082   45.906  1.39
  25.173   11.807   44.111  0.60
  27.222   11.824   46.670  0.60
  28.299   12.592   45.988  0.60
  26.626   12.886   43.079  0.60
  27.927   13.259   43.702  0.60
  20.166    9.923   48.398  1.82
  19.511    9.001   49.323  1.91
  18.016    8.930   49.095  1.91
  17.446    7.836   49.063  1.66
  19.790    9.400   50.775  1.91
  21.170    9.065   51.026  1.72
  18.929    8.594   51.737  1.91
  20.449   10.680   48.691  0.60
  19.885    8.106   49.176  1.39
  19.640   10.360   50.901  1.39
  18.001    8.745   51.541  1.49
  19.128    7.660   51.640  1.49
  19.113    8.869   52.639  1.49
  21.308    8.075   50.930  0.00
  17.375   10.090   48.929  1.82
  15.923    9.954   48.719  1.91
  15.625    9.237   47.413  1.91
  14.794    8.328   47.386  1.66
  15.247   11.330   48.808  1.91
  15.269   11.903   50.226  1.91
  13.832   11.281   48.259  1.91
  14.623   11.022   51.270  1.91
  17.776   10.851   48.943  0.60
  15.568    9.402   49.447  1.39
  15.757   11.942   48.239  1.49
  16.192   12.061   50.481  1.49
  14.815   12.760   50.220  1.49
  13.842   10.892   47.382  1.49
  13.282   10.750   48.839  1.49
  13.477   12.172   48.209  1.49
  15.077   10.176   51.301  1.49
  14.681   11.448   52.128  1.49
  13.701   10.881   51.045  1.49
  16.281    9.583   46.319  1.82
  16.104    8.863   45.059  1.91
  16.430    7.374   45.161  1.91
  15.877    6.571   44.392  1.66
  16.973    9.524   43.981  1.91
  16.469   10.859   43.534  1.91
  16.824   10.249   46.349  0.60
  15.166    8.950   44.789  1.39
  17.873    9.629   44.327  1.49
  17.019    8.934   43.213  1.49
  14.588   13.297   42.812  0.60
  15.227   11.387   43.477  1.91
  18.169   11.781   42.993  0.60
  16.966   13.703   42.398  1.36
  16.619   12.910   42.737  1.91
  17.314   11.850   43.062  1.82
  15.346   12.666   42.972  1.82
  14.438   10.967   43.731  1.41
  17.307    6.951   46.077  1.82
  17.654    5.537   46.157  1.91
  16.441    4.706   46.595  1.91
  16.427    3.512   46.269  1.66
  18.862    5.259   47.052  1.91
  18.615    5.412   48.436  1.72
  17.667    7.514   46.618  0.60
  17.892    5.246   45.252  1.39
  19.166    4.351   46.890  1.39
  19.581    5.859   46.797  1.39
  18.169    6.292   48.601  0.00
  15.484    5.296   47.285  1.82
  14.225    4.684   47.708  1.91
  13.162    4.710   46.609  1.91
  12.090    4.115   46.745  1.66
  13.657    5.389   48.933  1.91
  14.317    5.092   50.270  1.91
  13.959    3.960   50.993  1.91
  15.282    5.939   50.789  1.91
  14.586    3.699   52.208  1.91
  15.906    5.694   52.000  1.91
  15.536    4.573   52.704  1.91
  15.611    6.117   47.505  0.60
  14.401    3.749   47.944  1.39
  13.706    6.345   48.779  1.49
  12.718    5.156   49.004  1.49
  13.307    3.383   50.668  1.46
  15.520    6.699   50.309  1.46
  14.365    2.934   52.688  1.46
  16.557    6.270   52.328  1.46
  15.931    4.399   53.529  1.46
  13.428    5.401   45.507  1.82
  12.505    5.486   44.381  1.91
  11.072    5.788   44.828  1.91
  10.149    5.007   44.632  1.66
  12.574    4.169   43.623  1.91
  11.812    4.078   42.329  1.91
  11.373    5.133   41.825  1.66
  11.679    2.920   41.846  1.72
  14.179    5.817   45.455  0.60
  12.804    6.205   43.786  1.39
  13.508    3.981   43.436  1.49
  12.252    3.469   44.211  1.49
  11.189    2.851   40.977  0.00
  10.896    6.941   45.451  1.82
   9.609    7.324   46.014  1.91
   8.594    7.725   44.948  1.91
[truncated: 4,687 more chars]
