# Supplementary material for: Modeling of the Electrostatic Interaction and Catalytic Activity of [NiFe] Hydrogenases on a Planar Electrode
Source: J Phys Chem B. 2022 Oct 21;126(43):8777–90. doi: 10.1021/acs.jpcb.2c05371 (PMC9639099; doi:10.1021/acs.jpcb.2c05371)
Supplement: Supplementary file 1 — jp2c05371_si_001.zip [file jp2c05371_si_001.zip › Supplementary data/1e3d_5_theta_120_phi_248/extra information/1e3d_5_theta_120_phi_248_aminoacid_distance.csv]

aminoacid	No_residue	atom	No_atom_data	atomic_charge	distance_atom	aminoacid_No_residue_data
LYS	166	HE2	2365	0.1135	5.359999999999999	LYS_166
GLN	168	HG3	2389	0.0352	5.460000000000001	GLN_168
LYS	166	HZ2	2368	0.34	5.505000000000001	LYS_166
LYS	194	HZ1	2822	0.34	5.507999999999999	LYS_194
GLN	168	HG2	2388	0.0352	5.52	GLN_168
LYS	194	HD2	2818	0.0621	5.539	LYS_194
LYS	169	HB2	2405	0.0362	5.6080000000000005	LYS_169
LYS	169	HG2	2407	0.0103	5.644	LYS_169
LYS	194	HD3	2819	0.0621	5.773	LYS_194
LYS	194	HB2	2814	0.0362	5.791	LYS_194
LYS	169	HB3	2406	0.0362	5.8309999999999995	LYS_169
LYS	194	HZ3	2824	0.34	5.836	LYS_194
LYS	166	HD3	2364	0.0621	5.938000000000001	LYS_166
GLN	168	CG	2382	-0.0645	6.007999999999999	GLN_168
LYS	194	HB3	2815	0.0362	6.050000000000001	LYS_194
LYS	166	HZ3	2369	0.34	6.053000000000001	LYS_166
GLN	168	OE1	2391	-0.6086	6.134	GLN_168
LYS	194	NZ	2811	-0.3854	6.173	LYS_194
LYS	166	NZ	2356	-0.3854	6.179	LYS_166
LYS	194	CD	2809	-0.0479	6.220000000000001	LYS_194
LYS	166	CE	2355	-0.0143	6.237	LYS_166
LYS	169	CB	2398	-0.0094	6.24	LYS_169
GLN	168	CD	2383	0.6951	6.269	GLN_168
GLN	168	HA	2385	0.085	6.272	GLN_168
LYS	169	H	2403	0.2747	6.311999999999999	LYS_169
GLN	184	HE22	2650	0.4251	6.348000000000001	GLN_184
ARG	193	HH12	2800	0.4478	6.375	ARG_193
LYS	166	HB3	2360	0.0362	6.4	LYS_166
LYS	166	O	2351	-0.5894	6.420999999999999	LYS_166
LYS	194	CB	2807	-0.0094	6.48	LYS_194
LYS	169	CG	2399	0.0187	6.489000000000001	LYS_169
LYS	166	HG2	2361	0.0103	6.507999999999999	LYS_166
GLN	168	NE2	2392	-0.9407	6.644	GLN_168
LYS	194	HZ2	2823	0.34	6.662000000000001	LYS_194
LYS	166	CD	2354	-0.0479	6.678000000000001	LYS_166
LYS	169	HD3	2410	0.0621	6.691000000000001	LYS_169
GLN	168	HE21	2393	0.4251	6.723000000000001	GLN_168
ARG	193	HH11	2799	0.4478	6.7989999999999995	ARG_193
GLN	168	HE22	2390	0.4251	6.805999999999999	GLN_168
LYS	166	HE3	2366	0.1135	6.8580000000000005	LYS_166
ARG	193	NH1	2788	-0.8627	6.882	ARG_193
LYS	232	HD3	3384	0.0621	6.898	LYS_232
GLN	184	NE2	2652	-0.9407	6.9190000000000005	GLN_184
LYS	166	HZ1	2367	0.34	6.943	LYS_166
LYS	194	HA	2813	0.1426	6.957000000000001	LYS_194
GLY	167	O	2373	-0.5679	7.0280000000000005	GLY_167
LYS	194	CE	2810	-0.0143	7.029999999999999	LYS_194
LYS	169	HG3	2408	0.0103	7.039999999999999	LYS_169
GLN	184	HE21	2653	0.4251	7.103999999999999	GLN_184
LYS	194	CG	2808	0.0187	7.106999999999999	LYS_194
ASP	197	HB3	2874	-0.0122	7.119	ASP_197
LYS	169	N	2394	-0.3479	7.125	LYS_169
LYS	166	CG	2353	0.0187	7.147	LYS_166
LYS	169	CD	2400	-0.0479	7.188000000000001	LYS_169
ASP	197	OD2	2870	-0.8014	7.202	ASP_197
LYS	169	HD2	2409	0.0621	7.204000000000001	LYS_169
LYS	232	HG3	3382	0.0103	7.204000000000001	LYS_232
LYS	194	HG3	2817	0.0103	7.212999999999999	LYS_194
GLN	168	CA	2378	-0.0031	7.215	GLN_168
ALA	198	HB3	2884	0.0603	7.276	ALA_198
LYS	166	CB	2352	-0.0094	7.285	LYS_166
GLN	184	OE1	2651	-0.6086	7.295999999999999	GLN_184
GLN	168	CB	2381	-0.0036	7.297000000000001	GLN_168
GLN	29	HE22	378	0.4251	7.333	GLN_29
LYS	166	HD2	2363	0.0621	7.401999999999999	LYS_166
GLU	171	OE1	2442	-0.8188	7.404	GLU_171
ARG	193	HH22	2802	0.4478	7.441000000000001	ARG_193
LYS	194	HE2	2820	0.1135	7.446	LYS_194
LYS	194	CA	2804	-0.24	7.468	LYS_194
LYS	169	CA	2395	-0.24	7.505000000000001	LYS_169
GLN	184	CD	2643	0.6951	7.513	GLN_184
ARG	193	HD3	2797	0.0687	7.571999999999999	ARG_193
ASP	197	HB2	2873	-0.0122	7.589	ASP_197
LYS	166	C	2350	0.7341	7.602	LYS_166
LYS	232	HG2	3381	0.0103	7.6579999999999995	LYS_232
LYS	166	HA	2358	0.1426	7.6579999999999995	LYS_166
GLY	167	C	2372	0.5973	7.680999999999999	GLY_167
LYS	232	HE2	3385	0.1135	7.715	LYS_232
LYS	194	HE3	2821	0.1135	7.734	LYS_194
GLN	168	HB2	2386	0.0171	7.766	GLN_168
LYS	166	HB2	2359	0.0362	7.7829999999999995	LYS_166
ARG	193	CZ	2787	0.8076	7.792	ARG_193
LYS	232	CD	3374	-0.0479	7.818	LYS_232
GLY	167	HA3	2376	0.0698	7.83	GLY_167
GLU	155	HG2	6240	-0.0425	7.833	GLU_155
ASP	197	CB	2867	-0.0303	7.84	ASP_197
GLN	168	N	2377	-0.4157	7.8420000000000005	GLN_168
GLN	168	HB3	2387	0.0171	7.843	GLN_168
ALA	198	HB2	2883	0.0603	7.853	ALA_198
LYS	232	CG	3373	0.0187	7.869	LYS_232
GLN	168	C	2379	0.5973	7.885	GLN_168
ALA	198	HA	2881	0.0823	7.893000000000001	ALA_198
LEU	189	HD21	2726	0.1	7.92	LEU_189
ARG	193	NH2	2789	-0.8627	7.941000000000001	ARG_193
LYS	169	HA	2404	0.1426	7.973000000000001	LYS_169
LYS	232	HZ2	3388	0.34	7.977	LYS_232
LYS	166	CA	2349	-0.24	7.98	LYS_166
LYS	194	HG2	2816	0.0103	7.984999999999999	LYS_194
LYS	166	HG3	2362	0.0103	8.002	LYS_166
ASP	197	CG	2868	0.7994	8.02	ASP_197
LYS	169	O	2397	-0.5894	8.031	LYS_169
ALA	198	CB	2879	-0.1825	8.065	ALA_198
LYS	194	O	2806	-0.5894	8.065	LYS_194
GLN	29	NE2	380	-0.9407	8.114	GLN_29
LYS	246	HZ2	7609	0.34	8.12	LYS_246
LYS	169	HZ1	2413	0.34	8.142	LYS_169
LYS	194	H	2812	0.2747	8.167	LYS_194
ASP	188	O	2701	-0.5819	8.244	ASP_188
LEU	189	HD22	2727	0.1	8.268	LEU_189
LYS	194	N	2803	-0.3479	8.275	LYS_194
LYS	246	HZ1	7608	0.34	8.304	LYS_246
GLN	184	HG2	2648	0.0352	8.315	GLN_184
LYS	232	HD2	3383	0.0621	8.325	LYS_232
GLN	168	H	2384	0.2719	8.34	GLN_168
LYS	232	CE	3375	-0.0143	8.373	LYS_232
LYS	194	C	2805	0.7341	8.373	LYS_194
GLN	29	HE21	381	0.4251	8.374	GLN_29
GLY	167	CA	2371	-0.0252	8.376	GLY_167
LEU	189	HD23	2728	0.1	8.394	LEU_189
GLU	171	CD	2441	0.8054	8.4	GLU_171
ASP	197	O	2866	-0.5819	8.417	ASP_197
LYS	169	C	2396	0.7341	8.431	LYS_169
LYS	169	HZ3	2415	0.34	8.446	LYS_169
GLU	191	HA	2750	0.1105	8.446	GLU_191
ARG	193	HB3	2793	0.0327	8.452	ARG_193
GLU	171	HB2	2446	-0.0173	8.486	GLU_171
GLN	184	HG3	2649	0.0352	8.487	GLN_184
ARG	193	CD	2785	0.0486	8.497	ARG_193
LEU	189	CD2	2717	-0.4121	8.498	LEU_189
MET	180	HB2	2583	0.0241	8.503	MET_180
GLN	184	CG	2642	-0.0645	8.521	GLN_184
MET	180	HB3	2584	0.0241	8.53	MET_180
ARG	193	HH21	2801	0.4478	8.536	ARG_193
ASP	188	HB3	2709	-0.0122	8.546	ASP_188
ARG	193	NE	2786	-0.5295	8.569	ARG_193
LYS	246	HZ3	7610	0.34	8.587	LYS_246
ALA	198	CA	2876	0.0337	8.588	ALA_198
GLY	167	N	2370	-0.4157	8.596	GLY_167
GLU	171	OE2	2443	-0.8188	8.605	GLU_171
LYS	169	CE	2401	-0.0143	8.612	LYS_169
GLN	29	OE1	379	-0.6086	8.616	GLN_29
LYS	246	NZ	7597	-0.3854	8.618	LYS_246
MET	180	HA	2582	0.088	8.66	MET_180
LEU	189	HA	2719	0.0922	8.687	LEU_189
LYS	169	NZ	2402	-0.3854	8.688	LYS_169
VAL	179	HG13	2569	0.0791	8.701	VAL_179
GLU	191	HB2	2751	-0.0173	8.702	GLU_191
LYS	232	NZ	3376	-0.3854	8.722	LYS_232
ALA	198	HB1	2882	0.0603	8.737	ALA_198
GLU	155	OE2	6235	-0.8188	8.75	GLU_155
GLU	155	CG	6232	0.0136	8.767	GLU_155
ASP	197	C	2865	0.5366	8.769	ASP_197
MET	180	HE3	2589	0.0684	8.788	MET_180
VAL	179	HG11	2567	0.0791	8.831	VAL_179
ARG	193	HD2	2796	0.0687	8.839	ARG_193
GLU	155	HG3	6241	-0.0425	8.85	GLU_155
ALA	198	N	2875	-0.4157	8.872	ALA_198
ARG	193	HG2	2794	0.0285	8.913	ARG_193
GLN	29	CD	371	0.6951	8.921	GLN_29
LYS	169	HE2	2411	0.1135	8.93	LYS_169
LYS	232	HA	3378	0.1426	8.969	LYS_232
GLU	191	O	2743	-0.5819	8.969	GLU_191
ASP	197	OD1	2869	-0.8014	8.998	ASP_197
GLU	243	HG2	7544	-0.0425	9.011	GLU_243
GLN	168	O	2380	-0.5679	9.03	GLN_168
GLU	191	HB3	2752	-0.0173	9.057	GLU_191
MET	180	CB	2577	0.0342	9.065	MET_180
GLU	200	OE2	2900	-0.8188	9.071	GLU_200
LYS	232	O	3371	-0.5894	9.093	LYS_232
ASP	197	CA	2864	0.0381	9.113	ASP_197
ALA	198	H	2880	0.2719	9.115	ALA_198
GLU	155	HB3	6239	-0.0173	9.122	GLU_155
ARG	193	HE	2798	0.3456	9.156	ARG_193
LYS	232	HZ3	3389	0.34	9.157	LYS_232
LYS	232	HE3	3386	0.1135	9.166	LYS_232
HIS	195	HE1	2838	0.2681	9.173	HIS_195
GLU	155	CD	6233	0.8054	9.178	GLU_155
ARG	193	C	2781	0.7341	9.182	ARG_193
ALA	163	HA	2305	0.0823	9.184	ALA_163
GLU	200	OE1	2899	-0.8188	9.186	GLU_200
LYS	169	HE3	2412	0.1135	9.191	LYS_169
GLY	167	HA2	2375	0.0698	9.227	GLY_167
GLU	171	HG3	2449	-0.0425	9.234	GLU_171
LYS	232	HB2	3379	0.0362	9.239	LYS_232
LYS	232	HZ1	3387	0.34	9.24	LYS_232
LYS	232	CB	3372	-0.0094	9.243	LYS_232
MET	180	HE2	2588	0.0684	9.266	MET_180
GLU	171	HB3	2447	-0.0173	9.279	GLU_171
VAL	179	CG1	2562	-0.3192	9.301	VAL_179
ARG	193	CG	2784	0.039	9.307	ARG_193
GLU	171	CB	2439	0.056	9.31	GLU_171
ARG	193	O	2782	-0.5894	9.335	ARG_193
GLU	191	CB	2744	0.056	9.355	GLU_191
ARG	193	CB	2783	-0.0007	9.357	ARG_193
GLU	191	CA	2741	0.0397	9.364	GLU_191
ASP	188	C	2700	0.5366	9.37	ASP_188
GLU	171	CG	2440	0.0136	9.383	GLU_171
VAL	162	HG11	2293	0.0791	9.394	VAL_162
GLY	167	H	2374	0.2719	9.404	GLY_167
LYS	166	N	2348	-0.3479	9.413	LYS_166
ALA	163	HB1	2306	0.0603	9.437	ALA_163
ASP	188	OD2	2705	-0.8014	9.444	ASP_188
LEU	189	O	2713	-0.5679	9.447	LEU_189
ASP	188	CB	2702	-0.0303	9.472	ASP_188
MET	180	CA	2574	-0.0237	9.48	MET_180
GLU	171	H	2444	0.2936	9.485	GLU_171
MET	180	CE	2580	-0.0536	9.49	MET_180
HIS	195	N	2825	-0.3479	9.493	HIS_195
ASP	197	HA	2872	0.088	9.5	ASP_197
CYS	190	O	2732	-0.5679	9.514	CYS_190
LYS	169	HZ2	2414	0.34	9.523	LYS_169
MET	180	O	2576	-0.5679	9.523	MET_180
VAL	162	HG13	2295	0.0791	9.536	VAL_162
ASP	188	CG	2703	0.7994	9.579	ASP_188
GLU	155	CB	6231	0.056	9.579	GLU_155
VAL	233	HG11	3400	0.0791	9.59	VAL_233
GLN	29	HB3	375	0.0171	9.591	GLN_29
GLU	155	HB2	6238	-0.0173	9.605	GLU_155
GLU	200	CD	2898	0.8054	9.615	GLU_200
GLU	243	HG3	7545	-0.0425	9.616	GLU_243
VAL	179	HG12	2568	0.0791	9.637	VAL_179
ASP	188	HA	2707	0.088	9.639	ASP_188
HIS	195	CE1	2839	-0.017	9.646	HIS_195
ILE	170	N	2416	-0.4157	9.648	ILE_170
LEU	189	CA	2711	-0.0518	9.657	LEU_189
LYS	232	CA	3369	-0.24	9.678	LYS_232
MET	180	SD	2579	-0.2737	9.686	MET_180
ALA	163	O	2302	-0.5679	9.688	ALA_163
HIS	195	H	2831	0.2747	9.698	HIS_195
GLU	191	C	2742	0.5366	9.762	GLU_191
LYS	166	H	2357	0.2747	9.763	LYS_166
ALA	163	HB3	2308	0.0603	9.774	ALA_163
HIS	195	HE2	2835	0.3911	9.781	HIS_195
ALA	198	O	2878	-0.5679	9.788	ALA_198
LEU	165	O	2332	-0.5679	9.808	LEU_165
HIS	195	HA	2832	0.1212	9.81	HIS_195
ASP	188	OD1	2704	-0.8014	9.813	ASP_188
GLU	243	CG	7536	0.0136	9.83	GLU_243
ALA	198	C	2877	0.5973	9.831	ALA_198
ASP	197	H	2871	0.2936	9.835	ASP_197
ARG	193	HB2	2792	0.0327	9.839	ARG_193
VAL	162	HG12	2294	0.0791	9.856	VAL_162
LYS	232	C	3370	0.7341	9.873	LYS_232
ILE	170	H	2424	0.2719	9.893	ILE_170
LYS	232	HB3	3380	0.0362	9.893	LYS_232
VAL	162	CG1	2288	-0.3192	9.9	VAL_162
GLU	155	OE1	6234	-0.8188	9.914	GLU_155
GLN	184	CB	2641	-0.0036	9.915	GLN_184
LEU	189	C	2712	0.5973	9.943	LEU_189
LEU	189	CG	2715	0.3531	9.943	LEU_189
ASP	188	CA	2699	0.0381	9.957	ASP_188
GLN	184	HB3	2647	0.0171	9.979	GLN_184
HIS	195	HD1	2837	0.3866	9.982	HIS_195
HIS	195	NE2	2841	-0.1718	9.987	HIS_195
ASP	188	HB2	2708	-0.0122	9.992	ASP_188
LEU	189	HG	2722	-0.0361	10.031	LEU_189
GLN	184	HB2	2646	0.0171	10.031	GLN_184
LYS	246	CE	7596	-0.0143	10.032	LYS_246
ARG	193	CA	2780	-0.2637	10.033	ARG_193
LEU	189	HB3	2721	0.0457	10.037	LEU_189
ALA	163	CB	2303	-0.1825	10.055	ALA_163
LYS	246	HE2	7606	0.1135	10.056	LYS_246
ILE	170	HA	2425	0.0869	10.08	ILE_170
HIS	195	ND1	2840	-0.1513	10.085	HIS_195
ALA	163	CA	2300	0.0337	10.086	ALA_163
ASP	197	N	2863	-0.5163	10.087	ASP_197
ARG	193	H	2790	0.2747	10.096	ARG_193
VAL	233	HA	3398	0.0969	10.101	VAL_233
VAL	179	HB	2566	-0.0297	10.106	VAL_179
LEU	189	N	2710	-0.4157	10.136	LEU_189
VAL	179	O	2560	-0.5679	10.182	VAL_179
GLU	191	N	2740	-0.5163	10.196	GLU_191
VAL	162	O	2286	-0.5679	10.201	VAL_162
GLU	171	N	2435	-0.5163	10.205	GLU_171
LEU	165	C	2331	0.5973	10.208	LEU_165
MET	180	C	2575	0.5973	10.21	MET_180
ARG	193	HG3	2795	0.0285	10.211	ARG_193
MET	180	CG	2578	0.0018	10.218	MET_180
CYS	190	C	2731	0.5973	10.227	CYS_190
MET	180	N	2573	-0.4157	10.254	MET_180
THR	153	HG22	6210	0.0642	10.261	THR_153
TYR	28	HE2	363	0.1656	10.263	TYR_28
GLN	29	CG	370	-0.0645	10.279	GLN_29
GLU	171	HG2	2448	-0.0425	10.281	GLU_171
LEU	189	CB	2714	-0.1102	10.29	LEU_189
MET	180	HE1	2587	0.0684	10.312	MET_180
ARG	193	N	2779	-0.3479	10.336	ARG_193
VAL	233	HG12	3401	0.0791	10.338	VAL_233
GLU	243	HB3	7543	-0.0173	10.36	GLU_243
HIS	195	CA	2826	-0.1354	10.366	HIS_195
GLY	183	HA3	2636	0.0698	10.367	GLY_183
LYS	246	HD3	7605	0.0621	10.379	LYS_246
GLN	29	HG3	377	0.0352	10.381	GLN_29
GLU	243	CD	7537	0.8054	10.39	GLU_243
GLU	243	OE2	7539	-0.8188	10.394	GLU_243
LYS	246	HE3	7607	0.1135	10.412	LYS_246
VAL	233	CG1	3395	-0.3192	10.433	VAL_233
VAL	179	CB	2561	0.2985	10.462	VAL_179
GLN	29	CB	369	-0.0036	10.464	GLN_29
MET	180	H	2581	0.2719	10.486	MET_180
GLU	237	OE1	3466	-0.8188	10.493	GLU_237
GLU	171	CA	2436	0.0397	10.498	GLU_171
LEU	234	HD13	3421	0.1	10.499	LEU_234
GLU	191	HG3	2754	-0.0425	10.516	GLU_191
ALA	163	C	2301	0.5973	10.521	ALA_163
PHE	181	HE1	2607	0.143	10.542	PHE_181
GLY	183	O	2633	-0.5679	10.546	GLY_183
PRO	231	O	3357	-0.5748	10.55	PRO_231
GLU	200	HG3	2906	-0.0425	10.554	GLU_200
ILE	170	CA	2417	-0.0597	10.567	ILE_170
VAL	179	C	2559	0.5973	10.579	VAL_179
VAL	179	HG22	2571	0.0791	10.635	VAL_179
GLN	29	HA	373	0.085	10.64	GLN_29
GLU	171	HA	2445	0.1105	10.648	GLU_171
LEU	189	HD13	2725	0.1	10.667	LEU_189
ARG	192	HA	2767	0.156	10.668	ARG_192
HIS	195	CD2	2836	-0.1141	10.675	HIS_195
GLU	191	CG	2745	0.0136	10.683	GLU_191
GLU	191	H	2749	0.2936	10.704	GLU_191
VAL	233	HG13	3402	0.0791	10.718	VAL_233
CYS	190	N	2729	-0.4157	10.719	CYS_190
HIS	195	CG	2830	-0.0012	10.738	HIS_195
MET	180	HG3	2586	0.044	10.755	MET_180
MET	180	HG2	2585	0.044	10.779	MET_180
LEU	189	HD12	2724	0.1	10.791	LEU_189
GLU	200	CG	2897	0.0136	10.827	GLU_200
GLU	243	CB	7535	0.056	10.836	GLU_243
GLY	199	H	2889	0.2719	10.837	GLY_199
LYS	246	CD	7595	-0.0479	10.848	LYS_246
LEU	234	HD11	3419	0.1	10.852	LEU_234
GLN	184	HA	2645	0.085	10.859	GLN_184
GLU	243	OE1	7538	-0.8188	10.863	GLU_243
LYS	232	N	3368	-0.3479	10.88	LYS_232
ARG	193	HA	2791	0.156	10.881	ARG_193
LEU	189	CD1	2716	-0.4121	10.883	LEU_189
ILE	170	HG12	2427	0.0236	10.89	ILE_170
PRO	30	HB3	391	0.0253	10.895	PRO_30
CYS	190	H	2735	0.2719	10.908	CYS_190
GLY	199	N	2885	-0.4157	10.912	GLY_199
VAL	233	N	3390	-0.4157	10.92	VAL_233
ALA	163	HB2	2307	0.0603	10.931	ALA_163
LEU	189	H	2718	0.2719	10.934	LEU_189
ARG	192	N	2755	-0.3479	10.937	ARG_192
GLN	29	HB2	374	0.0171	10.941	GLN_29
LYS	246	HD2	7604	0.0621	10.942	LYS_246
VAL	162	C	2285	0.5973	10.953	VAL_162
GLY	183	C	2632	0.5973	10.957	GLY_183
GLN	29	HG2	376	0.0352	10.97	GLN_29
ARG	192	C	2757	0.7341	10.971	ARG_192
ALA	159	HB2	6295	0.0603	10.976	ALA_159
ALA	163	N	2299	-0.4157	10.983	ALA_163
GLU	155	HA	6237	0.1105	10.994	GLU_155
ILE	170	C	2418	0.5973	11.001999999999999	ILE_170
TYR	28	HD2	361	0.1699	11.004000000000001	TYR_28
VAL	233	CA	3391	-0.0875	11.004999999999999	VAL_233
GLU	155	CA	6228	0.0397	11.018	GLU_155
HIS	195	HD2	2842	0.2317	11.032	HIS_195
GLU	156	OE2	6250	-0.8188	11.036000000000001	GLU_156
GLN	184	CA	2638	-0.0031	11.045000000000002	GLN_184
TRP	214	HE1	3119	0.3412	11.052	TRP_214
TRP	214	HZ2	3121	0.1572	11.052	TRP_214
HIS	195	C	2827	0.7341	11.097000000000001	HIS_195
ILE	170	HG13	2428	0.0236	11.111	ILE_170
GLU	200	HG2	2905	-0.0425	11.129999999999999	GLU_200
GLU	156	HG3	6256	-0.0425	11.133	GLU_156
TYR	28	CE2	353	-0.2341	11.167000000000002	TYR_28
THR	153	HG1	6212	0.4102	11.168	THR_153
GLN	184	N	2637	-0.4157	11.175	GLN_184
LYS	163	HZ3	6361	0.34	11.190999999999999	LYS_163
GLU	191	HG2	2753	-0.0425	11.204	GLU_191
THR	153	CG2	6205	-0.2438	11.206	THR_153
LEU	234	CD1	3412	-0.4121	11.21	LEU_234
GLY	183	CA	2631	-0.0252	11.216999999999999	GLY_183
LEU	234	HG	3418	-0.0361	11.219000000000001	LEU_234
VAL	179	CG2	2563	-0.3192	11.222000000000001	VAL_179
LEU	155	HD23	2195	0.1	11.224	LEU_155
PHE	181	CE1	2598	-0.1704	11.227	PHE_181
THR	153	OG1	6204	-0.6761	11.229	THR_153
GLN	29	CA	366	-0.0031	11.233	GLN_29
PRO	231	C	3356	0.5896	11.241	PRO_231
ARG	192	CA	2756	-0.2637	11.25	ARG_192
HIS	187	O	2684	-0.5679	11.251999999999999	HIS_187
LEU	189	HB2	2720	0.0457	11.254000000000001	LEU_189
THR	153	HB	6208	0.0043	11.261	THR_153
CYS	190	CA	2730	0.0213	11.263000000000002	CYS_190
HIS	195	O	2828	-0.5894	11.265	HIS_195
GLU	191	OE1	2747	-0.8188	11.302	GLU_191
GLU	243	HB2	7542	-0.0173	11.303999999999998	GLU_243
ALA	159	HB1	6294	0.0603	11.322	ALA_159
PHE	196	C	2845	0.5973	11.337	PHE_196
PHE	181	HD1	2605	0.133	11.343	PHE_181
VAL	162	CB	2287	0.2985	11.356000000000002	VAL_162
HIS	195	CB	2829	-0.0414	11.357	HIS_195
PRO	231	HB2	3362	0.0253	11.36	PRO_231
ARG	192	O	2758	-0.5894	11.364999999999998	ARG_192
LYS	163	HE3	6358	0.1135	11.367	LYS_163
LYS	232	H	3377	0.2747	11.376000000000001	LYS_232
THR	34	HG22	458	0.0642	11.379000000000001	THR_34
ARG	207	HH12	7028	0.4478	11.379999999999999	ARG_207
VAL	162	HB	2292	-0.0297	11.386	VAL_162
GLN	184	H	2644	0.2719	11.396999999999998	GLN_184
THR	153	HG23	6211	0.0642	11.398	THR_153
GLU	243	HA	7541	0.1105	11.402999999999999	GLU_243
GLU	250	OE1	7679	-0.8188	11.402999999999999	GLU_250
PRO	242	HG2	7527	0.0213	11.408000000000001	PRO_242
VAL	179	CA	2558	-0.0875	11.417000000000002	VAL_179
PHE	181	HZ	2609	0.1297	11.428	PHE_181
ASP	188	N	2698	-0.5163	11.43	ASP_188
PHE	196	H	2854	0.2719	11.437000000000001	PHE_196
PHE	196	HD1	2858	0.133	11.445	PHE_196
GLU	155	H	6236	0.2936	11.447	GLU_155
PRO	30	HA	389	0.0641	11.453	PRO_30
VAL	233	CB	3394	0.2985	11.474	VAL_233
LYS	163	HE2	6357	0.1135	11.482	LYS_163
GLU	237	HB3	3471	-0.0173	11.489999999999998	GLU_237
GLU	191	CD	2746	0.8054	11.492	GLU_191
TYR	28	O	347	-0.5679	11.492999999999999	TYR_28
ARG	192	H	2766	0.2747	11.498999999999999	ARG_192
VAL	233	H	3397	0.2719	11.512	VAL_233
ALA	163	H	2304	0.2719	11.515999999999998	ALA_163
ILE	170	CG1	2421	-0.043	11.526	ILE_170
LEU	165	HB2	2339	0.0457	11.530999999999999	LEU_165
PHE	181	N	2590	-0.4157	11.533000000000001	PHE_181
PHE	196	N	2843	-0.4157	11.538	PHE_196
GLN	29	O	368	-0.5679	11.547999999999998	GLN_29
VAL	179	HG23	2572	0.0791	11.559000000000001	VAL_179
PHE	164	O	2312	-0.5679	11.564	PHE_164
PRO	30	HD3	395	0.0391	11.567	PRO_30
PHE	196	HB3	2857	0.0295	11.571000000000002	PHE_196
GLU	155	O	6230	-0.5819	11.573	GLU_155
GLY	183	H	2634	0.2719	11.573	GLY_183
PRO	242	HB2	7525	0.0253	11.575	PRO_242
VAL	233	HB	3399	-0.0297	11.579	VAL_233
PHE	181	HA	2602	0.0978	11.588000000000001	PHE_181
CYS	190	HA	2736	0.1124	11.588000000000001	CYS_190
GLN	29	C	367	0.5973	11.614	GLN_29
TYR	28	CD2	351	-0.1906	11.617	TYR_28
GLU	155	C	6229	0.5366	11.626999999999999	GLU_155
TYR	28	OH	355	-0.5579	11.642	TYR_28
ASP	38	HB3	529	-0.0122	11.661000000000001	ASP_38
GLU	250	OE2	7680	-0.8188	11.661999999999999	GLU_250
THR	153	CB	6203	0.3654	11.666	THR_153
THR	153	HG21	6209	0.0642	11.670000000000002	THR_153
GLU	200	HB2	2903	-0.0173	11.675	GLU_200
ASP	38	OD2	525	-0.8014	11.677	ASP_38
ALA	159	CB	6291	-0.1825	11.690000000000001	ALA_159
LEU	165	HB3	2340	0.0457	11.693000000000001	LEU_165
ASN	229	HB2	3339	0.0797	11.696000000000002	ASN_229
LEU	165	CA	2330	-0.0518	11.698	LEU_165
GLY	183	HA2	2635	0.0698	11.701	GLY_183
PHE	31	HE2	414	0.143	11.706	PHE_31
PHE	181	CD1	2596	-0.1256	11.710999999999999	PHE_181
GLU	156	HG2	6255	-0.0425	11.719999999999999	GLU_156
GLU	237	CD	3465	0.8054	11.739999999999998	GLU_237
GLU	171	C	2437	0.5366	11.744	GLU_171
PHE	181	CZ	2600	-0.1072	11.754999999999999	PHE_181
THR	34	HG21	457	0.0642	11.780000000000001	THR_34
TRP	214	NE1	3108	-0.3418	11.783999999999999	TRP_214
GLU	155	N	6227	-0.5163	11.788	GLU_155
LEU	189	HD11	2723	0.1	11.788	LEU_189
LEU	234	HD22	3423	0.1	11.789000000000001	LEU_234
PHE	196	O	2846	-0.5679	11.792000000000002	PHE_196
VAL	162	HG22	2297	0.0791	11.806000000000001	VAL_162
ILE	170	CB	2420	0.1303	11.806999999999999	ILE_170
VAL	233	O	3393	-0.5679	11.815000000000001	VAL_233
PHE	164	N	2309	-0.4157	11.832999999999998	PHE_164
PRO	30	CB	386	-0.007	11.841000000000001	PRO_30
TRP	214	CZ2	3111	-0.2601	11.844999999999999	TRP_214
HIS	195	HB2	2833	0.081	11.847999999999999	HIS_195
LEU	234	HD12	3420	0.1	11.850999999999999	LEU_234
LEU	155	HD22	2194	0.1	11.852	LEU_155
GLU	243	CA	7532	0.0397	11.86	GLU_243
GLU	171	O	2438	-0.5819	11.873000000000001	GLU_171
LYS	212	HD2	3086	0.0621	11.887	LYS_212
GLU	237	HG2	3472	-0.0425	11.888000000000002	GLU_237
LEU	234	CG	3411	0.3531	11.89	LEU_234
ARG	207	HH22	7030	0.4478	11.890999999999998	ARG_207
SER	185	H	2660	0.2719	11.893999999999998	SER_185
GLU	156	CG	6247	0.0136	11.899000000000001	GLU_156
VAL	233	C	3392	0.5973	11.899999999999999	VAL_233
LEU	155	HD12	2191	0.1	11.902000000000001	LEU_155
PRO	242	HD2	7529	0.0391	11.905000000000001	PRO_242
LYS	163	CE	6347	-0.0143	11.915	LYS_163
PHE	164	HA	2321	0.0978	11.920000000000002	PHE_164
ASP	188	H	2706	0.2936	11.922	ASP_188
GLU	237	O	3462	-0.5819	11.922	GLU_237
GLY	159	O	2246	-0.5679	11.931999999999999	GLY_159
VAL	162	CA	2284	-0.0875	11.937000000000001	VAL_162
THR	39	HG22	541	0.0642	11.945	THR_39
PHE	164	C	2311	0.5973	11.956	PHE_164
VAL	179	HG21	2570	0.0791	11.956	VAL_179
HIS	187	C	2683	0.5973	11.963000000000001	HIS_187
GLY	183	N	2630	-0.4157	11.975999999999999	GLY_183
PHE	181	H	2601	0.2719	11.981000000000002	PHE_181
VAL	179	HA	2565	0.0969	11.989999999999998	VAL_179
PRO	30	N	382	-0.2548	11.995000000000001	PRO_30
HIS	195	HB3	2834	0.081	11.995999999999999	HIS_195
GLU	200	CB	2896	0.056	11.998999999999999	GLU_200
ILE	170	O	2419	-0.5679	12.004000000000001	ILE_170
LYS	163	NZ	6348	-0.3854	12.007000000000001	LYS_163
LEU	165	CB	2333	-0.1102	12.02	LEU_165
LEU	155	CD2	2184	-0.4121	12.026	LEU_155
ALA	159	HA	6293	0.0823	12.029	ALA_159
GLY	159	HA2	2248	0.0698	12.035	GLY_159
SER	5	HG	13	0.4239	12.056999999999999	SER_5
GLU	200	H	2901	0.2936	12.065999999999999	GLU_200
GLU	156	CD	6248	0.8054	12.067	GLU_156
LEU	165	N	2329	-0.4157	12.081	LEU_165
TYR	28	CZ	354	0.3226	12.085999999999999	TYR_28
THR	34	CG2	453	-0.2438	12.094000000000001	THR_34
GLU	156	HA	6252	0.1105	12.100000000000001	GLU_156
ASN	229	HB3	3340	0.0797	12.103000000000002	ASN_229
GLY	199	HA3	2891	0.0698	12.108	GLY_199
PRO	30	CA	383	-0.0266	12.117999999999999	PRO_30
ILE	170	HG22	2430	0.0882	12.122	ILE_170
VAL	162	HA	2291	0.0969	12.133	VAL_162
LYS	246	HG2	7602	0.0103	12.139	LYS_246
GLU	250	CD	7678	0.8054	12.14	GLU_250
VAL	162	HG23	2298	0.0791	12.146	VAL_162
PRO	30	HB2	390	0.0253	12.172999999999998	PRO_30
VAL	162	CG2	2289	-0.3192	12.172999999999998	VAL_162
CYS	190	HB3	2738	0.1112	12.175999999999998	CYS_190
ARG	207	NH1	7016	-0.8627	12.189	ARG_207
PHE	196	CA	2844	-0.0024	12.192	PHE_196
GLY	199	CA	2886	-0.0252	12.204999999999998	GLY_199
LEU	165	HA	2338	0.0922	12.207	LEU_165
ALA	159	HB3	6296	0.0603	12.213000000000001	ALA_159
LYS	246	CG	7594	0.0187	12.225999999999999	LYS_246
GLU	243	H	7540	0.2936	12.228000000000002	GLU_243
VAL	179	H	2564	0.2719	12.229	VAL_179
PHE	181	CA	2591	-0.0024	12.242999999999999	PHE_181
GLU	156	N	6242	-0.5163	12.25	GLU_156
THR	154	HB	6222	0.0043	12.259	THR_154
PRO	231	CB	3358	-0.007	12.264	PRO_231
SER	185	O	2657	-0.5679	12.271999999999998	SER_185
VAL	179	N	2557	-0.4157	12.274999999999999	VAL_179
HIS	187	HD2	2697	0.1147	12.279	HIS_187
ALA	158	HB3	6286	0.0603	12.283000000000001	ALA_158
ASP	38	CG	523	0.7994	12.285	ASP_38
TRP	214	HH2	3123	0.1417	12.297	TRP_214
PRO	242	CG	7522	0.0189	12.312000000000001	PRO_242
LEU	155	HD21	2193	0.1	12.314	LEU_155
TRP	214	CE2	3109	0.138	12.315000000000001	TRP_214
PRO	30	CD	388	0.0192	12.318999999999999	PRO_30
LYS	212	HB3	3083	0.0362	12.32	LYS_212
TYR	28	HH	364	0.3992	12.323	TYR_28
GLU	191	OE2	2748	-0.8188	12.324000000000002	GLU_191
GLN	184	C	2639	0.5973	12.324000000000002	GLN_184
PRO	30	HG3	393	0.0213	12.331	PRO_30
PHE	164	CA	2310	-0.0024	12.332	PHE_164
GLU	156	H	6251	0.2936	12.341000000000001	GLU_156
ILE	170	HB	2426	0.0187	12.36	ILE_170
PHE	196	CD1	2849	-0.1256	12.366	PHE_196
LEU	165	H	2337	0.2719	12.376999999999999	LEU_165
GLU	238	HE2	7473	0.4641	12.376999999999999	GLU_238
GLU	200	HB3	2904	-0.0173	12.381	GLU_200
GLU	237	CG	3464	0.0136	12.382000000000001	GLU_237
PRO	231	HB3	3363	0.0253	12.385000000000002	PRO_231
GLU	243	N	7531	-0.5163	12.386	GLU_243
PHE	164	H	2320	0.2719	12.388000000000002	PHE_164
ALA	162	HB1	6337	0.0603	12.39	ALA_162
LYS	163	HZ1	6359	0.34	12.390999999999998	LYS_163
THR	34	HG23	459	0.0642	12.392	THR_34
GLN	29	N	365	-0.4157	12.395	GLN_29
GLU	237	CB	3463	0.056	12.396999999999998	GLU_237
GLU	237	HA	3469	0.1105	12.408000000000001	GLU_237
THR	39	OG1	535	-0.6761	12.415	THR_39
PRO	242	CB	7521	-0.007	12.421	PRO_242
PHE	196	CB	2847	-0.0343	12.431000000000001	PHE_196
PHE	196	HE1	2860	0.143	12.439	PHE_196
ARG	207	HH11	7027	0.4478	12.440999999999999	ARG_207
HIS	187	NE2	2696	-0.5727	12.440999999999999	HIS_187
TYR	28	C	346	0.5973	12.443999999999999	TYR_28
ASN	229	CB	3333	-0.2041	12.452000000000002	ASN_229
SER	185	N	2654	-0.4157	12.463999999999999	SER_185
TRP	214	HD1	3118	0.2062	12.465	TRP_214
CYS	190	CB	2733	-0.1231	12.472000000000001	CYS_190
SER	5	OG	6	-0.6714	12.475000000000001	SER_5
LEU	172	H	2458	0.2719	12.479	LEU_172
ASP	38	CB	522	-0.0303	12.486	ASP_38
LEU	234	CD2	3413	-0.4121	12.486	LEU_234
LYS	212	O	3074	-0.5894	12.492	LYS_212
LYS	163	HZ2	6360	0.34	12.495999999999999	LYS_163
PHE	31	HD2	412	0.133	12.495999999999999	PHE_31
GLU	237	OE2	3467	-0.8188	12.497	GLU_237
ILE	170	HD13	2434	0.0186	12.504000000000001	ILE_170
GLY	159	HA3	2249	0.0698	12.508	GLY_159
ARG	192	HG2	2770	0.0285	12.518	ARG_192
ASN	229	O	3332	-0.5679	12.521999999999998	ASN_229
PRO	231	CA	3355	-0.0266	12.542000000000002	PRO_231
LEU	155	HD13	2192	0.1	12.547999999999998	LEU_155
GLU	200	N	2892	-0.5163	12.553999999999998	GLU_200
PHE	31	CE2	405	-0.1704	12.558	PHE_31
ALA	162	HB2	6338	0.0603	12.565999999999999	ALA_162
LEU	234	HB2	3416	0.0457	12.568000000000001	LEU_234
ALA	159	CA	6288	0.0337	12.57	ALA_159
LYS	246	HB3	7601	0.0362	12.587	LYS_246
TRP	214	CH2	3113	-0.1134	12.591000000000001	TRP_214
TRP	214	CD1	3106	-0.1638	12.614	TRP_214
LYS	163	HG3	6354	0.0103	12.616	LYS_163
PRO	30	CG	387	0.0189	12.619	PRO_30
THR	166	HG23	6415	0.0642	12.623999999999999	THR_166
ILE	170	CG2	2422	-0.3204	12.625	ILE_170
LEU	172	N	2450	-0.4157	12.629000000000001	LEU_172
HIS	187	CD2	2691	0.1292	12.646	HIS_187
THR	39	HA	538	0.1007	12.655999999999999	THR_39
LEU	155	HB3	2188	0.0457	12.661999999999999	LEU_155
PRO	242	HB3	7526	0.0253	12.666	PRO_242
ASP	38	HB2	528	-0.0122	12.678999999999998	ASP_38
PRO	242	CD	7523	0.0192	12.68	PRO_242
LYS	212	HE3	3089	0.1135	12.684999999999999	LYS_212
ARG	207	NH2	7017	-0.8627	12.695	ARG_207
THR	39	HG23	542	0.0642	12.698	THR_39
LYS	212	HZ1	3090	0.34	12.699000000000002	LYS_212
LEU	155	CD1	2183	-0.4121	12.704999999999998	LEU_155
ARG	192	CB	2759	-0.0007	12.706	ARG_192
VAL	233	HG23	3405	0.0791	12.71	VAL_233
ALA	158	HB1	6284	0.0603	12.71	ALA_158
PRO	231	HD2	3366	0.0391	12.716999999999999	PRO_231
ASP	38	OD1	524	-0.8014	12.719000000000001	ASP_38
LYS	246	HG3	7603	0.0103	12.727	LYS_246
LEU	234	H	3414	0.2719	12.729	LEU_234
PHE	181	CG	2595	0.0118	12.736999999999998	PHE_181
LEU	234	N	3406	-0.4157	12.745000000000001	LEU_234
SER	185	OG	2659	-0.6546	12.747	SER_185
GLY	159	CA	2244	-0.0252	12.747	GLY_159
ASN	229	OD1	3335	-0.5931	12.75	ASN_229
THR	238	HA	3482	0.1007	12.751999999999999	THR_238
THR	34	OG1	452	-0.6761	12.756	THR_34
ILE	170	CD1	2423	-0.066	12.759	ILE_170
LYS	163	HG2	6353	0.0103	12.761	LYS_163
ASN	229	HA	3338	0.1048	12.771999999999998	ASN_229
PHE	181	CE2	2599	-0.1704	12.776	PHE_181
GLU	156	CA	6243	0.0397	12.779	GLU_156
ALA	162	HB3	6339	0.0603	12.780000000000001	ALA_162
TYR	28	HB2	358	0.0295	12.783000000000001	TYR_28
GLY	199	HA2	2890	0.0698	12.795000000000002	GLY_199
THR	39	CG2	536	-0.2438	12.799	THR_39
THR	241	HB	7512	0.0043	12.809000000000001	THR_241
VAL	233	CG2	3396	-0.3192	12.811	VAL_233
ARG	192	HB3	2769	0.0327	12.817	ARG_192
THR	39	HG1	543	0.4102	12.818000000000001	THR_39
ILE	170	HG21	2429	0.0882	12.818999999999999	ILE_170
GLY	199	C	2887	0.5973	12.844999999999999	GLY_199
GLY	159	C	2245	0.5973	12.847000000000001	GLY_159
LYS	212	CD	3077	-0.0479	12.852	LYS_212
LYS	246	HB2	7600	0.0362	12.869	LYS_246
THR	154	HG21	6223	0.0642	12.876999999999999	THR_154
ALA	162	CB	6334	-0.1825	12.889	ALA_162
THR	154	H	6220	0.2719	12.911000000000001	THR_154
GLU	237	C	3461	0.5366	12.911000000000001	GLU_237
ALA	159	H	6292	0.2719	12.917000000000002	ALA_159
LEU	234	HD21	3422	0.1	12.917000000000002	LEU_234
PRO	242	HG3	7528	0.0213	12.919	PRO_242
GLU	243	O	7534	-0.5819	12.920000000000002	GLU_243
GLU	237	HB2	3470	-0.0173	12.924	GLU_237
ASP	38	O	521	-0.5819	12.927	ASP_38
PHE	181	C	2592	0.5973	12.95	PHE_181
PRO	231	HG2	3364	0.0213	12.951	PRO_231
SER	185	HG	2664	0.4275	12.957	SER_185
PHE	196	CE1	2851	-0.1704	12.957999999999998	PHE_196
PHE	196	HB2	2856	0.0295	12.962	PHE_196
GLU	243	C	7533	0.5366	12.963000000000001	GLU_243
TYR	28	CG	349	-0.0011	12.965	TYR_28
GLU	237	CA	3460	0.0397	12.975000000000001	GLU_237
LYS	246	CB	7593	-0.0094	12.975999999999999	LYS_246
LEU	234	CB	3410	-0.1102	12.977	LEU_234
ALA	158	CB	6281	-0.1825	13.007000000000001	ALA_158
PRO	231	HA	3361	0.0641	13.015	PRO_231
THR	154	C	6215	0.5973	13.018999999999998	THR_154
VAL	186	O	2668	-0.5679	13.023	VAL_186
PHE	31	HZ	415	0.1297	13.029	PHE_31
PHE	31	H	407	0.2719	13.035	PHE_31
PHE	31	CD2	403	-0.1256	13.036999999999999	PHE_31
ARG	207	CZ	7015	0.8076	13.047	ARG_207
THR	154	HG23	6225	0.0642	13.047999999999998	THR_154
ALA	159	N	6287	-0.4157	13.047999999999998	ALA_159
PHE	196	HA	2855	0.0978	13.058	PHE_196
GLN	29	H	372	0.2719	13.081	GLN_29
VAL	162	HG21	2296	0.0791	13.082999999999998	VAL_162
LYS	212	HD3	3087	0.0621	13.088000000000001	LYS_212
PRO	30	HD2	394	0.0391	13.088999999999999	PRO_30
PRO	242	HD3	7530	0.0391	13.09	PRO_242
LYS	212	HG2	3084	0.0103	13.091999999999999	LYS_212
GLU	200	CA	2893	0.0397	13.093	GLU_200
PRO	178	HB3	2552	0.0253	13.104	PRO_178
PRO	242	C	7519	0.5896	13.109000000000002	PRO_242
PHE	196	CG	2848	0.0118	13.11	PHE_196
LEU	155	CG	2182	0.3531	13.114	LEU_155
LYS	214	HZ1	7134	0.34	13.114999999999998	LYS_214
GLN	184	O	2640	-0.5679	13.116	GLN_184
VAL	233	HG22	3404	0.0791	13.117	VAL_233
GLU	156	CB	6246	0.056	13.122	GLU_156
THR	166	OG1	6408	-0.6761	13.128	THR_166
LEU	234	HD23	3424	0.1	13.129000000000001	LEU_234
CYS	190	HB2	2737	0.1112	13.129000000000001	CYS_190
PRO	178	C	2545	0.5896	13.137	PRO_178
HIS	187	CE1	2694	0.2057	13.139	HIS_187
PHE	181	HE2	2608	0.143	13.139	PHE_181
PHE	182	H	2621	0.2719	13.148	PHE_182
ILE	170	HD12	2433	0.0186	13.161999999999999	ILE_170
LEU	172	O	2453	-0.5679	13.164000000000001	LEU_172
ARG	192	CG	2760	0.039	13.167000000000002	ARG_192
THR	166	HG22	6414	0.0642	13.168	THR_166
PHE	181	O	2593	-0.5679	13.175	PHE_181
VAL	162	N	2283	-0.4157	13.175	VAL_162
HIS	187	HE1	2693	0.1392	13.178	HIS_187
LYS	163	CG	6345	0.0187	13.178999999999998	LYS_163
ARG	192	HG3	2771	0.0285	13.195	ARG_192
LEU	165	HD11	2342	0.1	13.196000000000002	LEU_165
THR	153	CA	6200	-0.0389	13.198	THR_153
THR	154	CB	6217	0.3654	13.198	THR_154
GLU	156	OE1	6249	-0.8188	13.207999999999998	GLU_156
THR	241	HG22	7514	0.0642	13.21	THR_241
GLU	238	OE2	7465	-0.6511	13.229	GLU_238
ASN	229	CG	3334	0.713	13.239	ASN_229
THR	34	CB	451	0.3654	13.242	THR_34
CYS	190	SG	2734	-0.3119	13.259	CYS_190
PRO	178	O	2546	-0.5748	13.262	PRO_178
PHE	181	CD2	2597	-0.1256	13.264	PHE_181
ARG	207	HH21	7029	0.4478	13.268999999999998	ARG_207
ASN	229	CA	3330	0.0143	13.27	ASN_229
LYS	212	CB	3075	-0.0094	13.271999999999998	LYS_212
PHE	181	CB	2594	-0.0343	13.273	PHE_181
PRO	231	CG	3359	0.0189	13.274000000000001	PRO_231
GLN	247	HB2	7622	0.0171	13.276	GLN_247
LEU	165	HD12	2343	0.1	13.276	LEU_165
ARG	192	HB2	2768	0.0327	13.280999999999999	ARG_192
LYS	163	CD	6346	-0.0479	13.285	LYS_163
TYR	227	HE2	3313	0.1656	13.288	TYR_227
GLU	237	HG3	3473	-0.0425	13.291	GLU_237
PHE	182	C	2612	0.5973	13.296	PHE_182
ALA	158	HB2	6285	0.0603	13.302	ALA_158
LYS	212	CE	3078	-0.0143	13.325	LYS_212
THR	154	N	6213	-0.4157	13.331	THR_154
PHE	182	N	2610	-0.4157	13.343	PHE_182
GLU	200	HA	2902	0.1105	13.343	GLU_200
TRP	240	HE1	3521	0.3412	13.344999999999999	TRP_240
THR	39	CB	534	0.3654	13.349	THR_39
PHE	31	CZ	406	-0.1072	13.350000000000001	PHE_31
THR	154	CG2	6219	-0.2438	13.372	THR_154
ILE	170	HD11	2432	0.0186	13.388000000000002	ILE_170
VAL	162	H	2290	0.2719	13.389	VAL_162
SER	185	C	2656	0.5973	13.396999999999998	SER_185
LEU	155	HD11	2190	0.1	13.405999999999999	LEU_155
THR	39	HG21	540	0.0642	13.405999999999999	THR_39
THR	166	CG2	6409	-0.2438	13.411999999999999	THR_166
THR	166	HG1	6416	0.4102	13.420000000000002	THR_166
PRO	231	N	3354	-0.2548	13.421	PRO_231
PRO	242	O	7520	-0.5748	13.422999999999998	PRO_242
TYR	28	CE1	352	-0.2341	13.433	TYR_28
PRO	231	CD	3360	0.0192	13.446000000000002	PRO_231
ILE	170	HG23	2431	0.0882	13.447	ILE_170
THR	34	HG1	460	0.4102	13.449000000000002	THR_34
VAL	233	HG21	3403	0.0791	13.451	VAL_233
TYR	28	CB	348	-0.0152	13.452000000000002	TYR_28
ASN	229	C	3331	0.5973	13.454999999999998	ASN_229
THR	153	HA	6207	0.1007	13.456	THR_153
ASP	38	C	520	0.5366	13.457999999999998	ASP_38
SF4	268	S1	12238	0.8414	13.468	SF4_268
LYS	212	NZ	3079	-0.3854	13.477	LYS_212
HIS	187	CG	2686	-0.0266	13.478000000000002	HIS_187
LYS	212	CG	3076	0.0187	13.48	LYS_212
LEU	155	CB	2181	-0.1102	13.481000000000002	LEU_155
ASP	38	HA	527	0.088	13.486	ASP_38
HIS	187	CA	2682	0.0188	13.486	HIS_187
LYS	214	HZ2	7135	0.34	13.492	LYS_214
PRO	178	HA	2550	0.0641	13.501000000000001	PRO_178
LEU	165	CG	2334	0.3531	13.504000000000001	LEU_165
PRO	242	CA	7518	-0.0266	13.508	PRO_242
THR	160	HA	2258	0.1007	13.513000000000002	THR_160
THR	39	CA	531	-0.0389	13.515	THR_39
TRP	214	CD2	3107	0.1243	13.521	TRP_214
PRO	30	C	384	0.5896	13.530000000000001	PRO_30
THR	34	HB	456	0.0043	13.532	THR_34
LEU	155	O	2180	-0.5679	13.536000000000001	LEU_155
PRO	30	HG2	392	0.0213	13.568999999999999	PRO_30
THR	154	O	6216	-0.5679	13.579	THR_154
GLU	156	HB2	6253	-0.0173	13.579	GLU_156
LYS	212	HB2	3082	0.0362	13.588999999999999	LYS_212
GLY	213	O	3096	-0.5679	13.59	GLY_213
SER	185	CA	2655	-0.0249	13.600999999999999	SER_185
GLY	199	O	2888	-0.5679	13.602	GLY_199
LYS	212	HA	3081	0.1426	13.613	LYS_212
TRP	214	HA	3115	0.1123	13.613	TRP_214
GLU	250	CG	7677	0.0136	13.620999999999999	GLU_250
ASP	38	CA	519	0.0381	13.622	ASP_38
LEU	234	HB3	3417	0.0457	13.625	LEU_234
THR	153	H	6206	0.2719	13.640999999999998	THR_153
PRO	242	N	7517	-0.2548	13.643999999999998	PRO_242
GLN	247	HG3	7625	0.0352	13.649999999999999	GLN_247
LEU	165	CD1	2335	-0.4121	13.655000000000001	LEU_165
PHE	181	HB3	2604	0.0295	13.655000000000001	PHE_181
LYS	212	C	3073	0.7341	13.655999999999999	LYS_212
THR	154	CA	6214	-0.0389	13.667000000000002	THR_154
THR	153	C	6201	0.5973	13.667000000000002	THR_153
LYS	254	HZ2	7763	0.34	13.674	LYS_254
THR	241	HG23	7515	0.0642	13.681999999999999	THR_241
ALA	159	O	6290	-0.5679	13.686	ALA_159
TRP	214	CG	3105	-0.1415	13.689	TRP_214
ALA	158	C	6279	0.5973	13.693000000000001	ALA_158
LEU	234	CA	3407	-0.0518	13.704	LEU_234
PHE	31	N	396	-0.4157	13.707999999999998	PHE_31
CYS	190	HG	2739	0.1933	13.712	CYS_190
LYS	163	HD2	6355	0.0621	13.713000000000001	LYS_163
THR	238	CA	3475	-0.0389	13.716999999999999	THR_238
HIS	187	HA	2688	0.0881	13.718	HIS_187
THR	241	CB	7507	0.3654	13.719000000000001	THR_241
ALA	159	C	6289	0.5973	13.725000000000001	ALA_159
GLU	156	HB3	6254	-0.0173	13.732	GLU_156
LYS	212	HZ3	3092	0.34	13.733	LYS_212
GLU	238	OE1	7466	-0.5838	13.742	GLU_238
LEU	161	O	2267	-0.5679	13.744	LEU_161
TYR	28	CA	345	-0.0014	13.759	TYR_28
GLY	213	HA3	3099	0.0698	13.763000000000002	GLY_213
HIS	187	ND1	2695	-0.3811	13.765	HIS_187
LYS	214	NZ	7123	-0.3854	13.765999999999998	LYS_214
ASN	156	HD22	2209	0.4196	13.773	ASN_156
THR	238	OG1	3479	-0.6761	13.782	THR_238
TRP	214	CZ3	3112	-0.1972	13.786000000000001	TRP_214
GLU	250	HB3	7684	-0.0173	13.793	GLU_250
SER	185	CB	2658	0.2117	13.809999999999999	SER_185
PRO	7	HD3	51	0.0391	13.809999999999999	PRO_7
THR	153	N	6199	-0.4157	13.82	THR_153
LEU	172	C	2452	0.5973	13.822	LEU_172
VAL	186	C	2667	0.5973	13.822	VAL_186
TYR	227	HH	3314	0.3992	13.824000000000002	TYR_227
PRO	178	HB2	2551	0.0253	13.829	PRO_178
VAL	158	HG11	2237	0.0791	13.837	VAL_158
LYS	163	HD3	6356	0.0621	13.84	LYS_163
CYS	230	O	3346	-0.5679	13.843	CYS_230
LEU	172	CA	2451	-0.0518	13.844000000000001	LEU_172
THR	241	CG2	7509	-0.2438	13.847999999999999	THR_241
PRO	7	HG3	49	0.0213	13.853000000000002	PRO_7
PHE	164	CB	2313	-0.0343	13.856000000000002	PHE_164
TYR	28	CD1	350	-0.1906	13.856000000000002	TYR_28
ARG	244	HH21	7568	0.4478	13.857	ARG_244
TRP	240	HZ2	3523	0.1572	13.863	TRP_240
THR	238	HG1	3487	0.4102	13.864999999999998	THR_238
SER	5	CB	5	0.2596	13.866	SER_5
THR	39	N	530	-0.4157	13.867999999999999	THR_39
PRO	178	CB	2547	-0.007	13.869	PRO_178
ARG	244	HH22	7569	0.4478	13.869	ARG_244
SER	5	O	4	-0.5722	13.873000000000001	SER_5
ALA	158	O	6280	-0.5679	13.878	ALA_158
SER	185	HB3	2663	0.0352	13.879000000000001	SER_185
LEU	165	HG	2341	-0.0361	13.881	LEU_165
ASN	156	HD21	2208	0.4196	13.883	ASN_156
THR	160	O	2253	-0.5679	13.887	THR_160
PHE	182	O	2613	-0.5679	13.890999999999998	PHE_182
THR	238	HB	3483	0.0043	13.895	THR_238
THR	238	N	3474	-0.4157	13.896	THR_238
GLN	247	OE1	7618	-0.6086	13.899000000000001	GLN_247
LEU	155	HB2	2187	0.0457	13.899000000000001	LEU_155
PRO	178	CA	2544	-0.0266	13.899999999999999	PRO_178
ARG	244	H	7557	0.2747	13.911000000000001	ARG_244
LEU	155	HG	2189	-0.0361	13.913	LEU_155
ASP	173	HA	2478	0.088	13.916	ASP_173
GLN	247	HA	7621	0.085	13.920000000000002	GLN_247
LEU	165	HD23	2347	0.1	13.922999999999998	LEU_165
HIS	187	HB3	2690	0.0402	13.928	HIS_187
THR	160	N	2250	-0.4157	13.939	THR_160
GLU	250	HG2	7685	-0.0425	13.940000000000001	GLU_250
ARG	244	N	7546	-0.3479	13.945	ARG_244
PHE	181	HD2	2606	0.133	13.953	PHE_181
LEU	172	HA	2459	0.0922	13.96	LEU_172
GLU	238	CD	7464	0.6801	13.96	GLU_238
THR	241	OG1	7508	-0.6761	13.960999999999999	THR_241
LYS	212	CA	3072	-0.24	13.972999999999999	LYS_212
LYS	214	HZ3	7136	0.34	13.975999999999999	LYS_214
GLY	159	N	2243	-0.4157	13.977	GLY_159
GLU	250	HG3	7686	-0.0425	13.98	GLU_250
LEU	161	C	2266	0.5973	13.989999999999998	LEU_161
PHE	181	HB2	2603	0.0295	13.989999999999998	PHE_181
THR	238	O	3477	-0.5679	13.995000000000001	THR_238
LYS	165	HZ2	6401	0.34	14.001999999999999	LYS_165
GLU	156	C	6244	0.5366	14.004000000000001	GLU_156
ARG	244	NH2	7556	-0.8627	14.007000000000001	ARG_244
THR	154	OG1	6218	-0.6761	14.015999999999998	THR_154
TRP	240	NE1	3510	-0.3418	14.017	TRP_240
LYS	163	HA	6350	0.1426	14.018999999999998	LYS_163
THR	166	HG21	6413	0.0642	14.02	THR_166
SER	5	HB3	10	0.0273	14.043	SER_5
TYR	28	HE1	362	0.1656	14.043	TYR_28
HIS	187	CB	2685	-0.0462	14.047	HIS_187
CYS	230	C	3345	0.5973	14.053999999999998	CYS_230
LEU	155	HA	2186	0.0922	14.055	LEU_155
PHE	182	CA	2611	-0.0024	14.082	PHE_182
PHE	164	HB2	2322	0.0295	14.082	PHE_164
HIS	187	N	2681	-0.4157	14.082999999999998	HIS_187
TYR	28	HA	357	0.0876	14.084	TYR_28
THR	166	CB	6407	0.3654	14.085	THR_166
PHE	164	HD1	2324	0.133	14.085999999999999	PHE_164
ARG	6	HG2	29	0.0285	14.09	ARG_6
LYS	212	HZ2	3091	0.34	14.091000000000001	LYS_212
VAL	158	O	2230	-0.5679	14.094999999999999	VAL_158
ASN	228	O	3318	-0.5679	14.099	ASN_228
TYR	227	HD2	3311	0.1699	14.106000000000002	TYR_227
PRO	231	HG3	3365	0.0213	14.116	PRO_231
CYS	215	HB2	3132	0.1112	14.125	CYS_215
GLU	156	O	6245	-0.5819	14.135000000000002	GLU_156
LEU	234	HA	3415	0.0922	14.148	LEU_234
SER	5	HB2	9	0.0273	14.152000000000001	SER_5
LEU	165	HD21	2345	0.1	14.152000000000001	LEU_165
LEU	172	HD21	2466	0.1	14.152000000000001	LEU_172
VAL	186	HA	2673	0.0969	14.154	VAL_186
GLN	247	H	7620	0.2719	14.158999999999999	GLN_247
ALA	158	CA	6278	0.0337	14.161000000000001	ALA_158
ASP	173	HB3	2480	-0.0122	14.174	ASP_173
LYS	212	HE2	3088	0.1135	14.175999999999998	LYS_212
THR	34	HA	455	0.1007	14.183	THR_34
GLN	247	CB	7615	-0.0036	14.190000000000001	GLN_247
GLU	200	O	2895	-0.5819	14.193999999999999	GLU_200
GLN	247	CD	7617	0.6951	14.202000000000002	GLN_247
TYR	227	CE2	3303	-0.2341	14.204999999999998	TYR_227
THR	39	HB	539	0.0043	14.213000000000001	THR_39
SER	5	HA	8	0.0782	14.215	SER_5
THR	39	O	533	-0.5679	14.218	THR_39
ASN	156	ND2	2203	-0.9191	14.225000000000001	ASN_156
THR	238	CB	3478	0.3654	14.241	THR_238
PHE	31	HB2	409	0.0295	14.248000000000001	PHE_31
THR	160	CA	2251	-0.0389	14.251999999999999	THR_160
TYR	28	HB3	359	0.0295	14.258	TYR_28
TRP	214	CE3	3110	-0.2387	14.258	TRP_214
ARG	6	HG3	30	0.0285	14.261	ARG_6
GLU	250	HB2	7683	-0.0173	14.262	GLU_250
LEU	165	CD2	2336	-0.4121	14.263000000000002	LEU_165
GLY	213	C	3095	0.5973	14.267	GLY_213
TRP	240	HD1	3520	0.2062	14.27	TRP_240
PHE	164	HB3	2323	0.0295	14.271999999999998	PHE_164
TRP	214	HZ3	3122	0.1447	14.271999999999998	TRP_214
GLU	250	CB	7676	0.056	14.274999999999999	GLU_250
HIS	187	HD1	2692	0.3649	14.277999999999999	HIS_187
PRO	231	HD3	3367	0.0391	14.29	PRO_231
THR	166	HB	6412	0.0043	14.297	THR_166
ARG	207	NE	7014	-0.5295	14.302	ARG_207
THR	154	HG22	6224	0.0642	14.303	THR_154
PHE	31	CG	401	0.0118	14.303999999999998	PHE_31
THR	153	O	6202	-0.5679	14.305	THR_153
ARG	192	HE	2774	0.3456	14.306999999999999	ARG_192
ALA	158	H	6282	0.2719	14.306999999999999	ALA_158
PHE	182	HA	2622	0.0978	14.309000000000001	PHE_182
THR	238	C	3476	0.5973	14.32	THR_238
GLU	237	N	3459	-0.5163	14.323	GLU_237
PHE	196	CZ	2853	-0.1072	14.323	PHE_196
THR	39	H	537	0.2719	14.325	THR_39
GLU	200	C	2894	0.5366	14.329999999999998	GLU_200
GLN	247	CG	7616	-0.0645	14.329999999999998	GLN_247
LEU	172	HG	2462	-0.0361	14.347999999999999	LEU_172
PRO	242	HA	7524	0.0641	14.350000000000001	PRO_242
GLY	159	H	2247	0.2719	14.350000000000001	GLY_159
ALA	162	CA	6331	0.0337	14.355	ALA_162
GLN	247	HE22	7627	0.4251	14.361999999999998	GLN_247
ARG	244	HG2	7561	0.0285	14.385000000000002	ARG_244
THR	160	C	2252	0.5973	14.388000000000002	THR_160
GLN	247	N	7611	-0.4157	14.390999999999998	GLN_247
LEU	155	C	2179	0.5973	14.399999999999999	LEU_155
PRO	30	O	385	-0.5748	14.399999999999999	PRO_30
SER	185	HA	2661	0.0843	14.404	SER_185
LEU	155	CA	2178	-0.0518	14.414000000000001	LEU_155
PHE	164	CG	2314	0.0118	14.422	PHE_164
ARG	6	HA	26	0.156	14.422	ARG_6
PHE	164	CD1	2315	-0.1256	14.424	PHE_164
GLN	247	NE2	7619	-0.9407	14.425999999999998	GLN_247
LYS	212	HG3	3085	0.0103	14.431000000000001	LYS_212
THR	34	CA	448	-0.0389	14.443000000000001	THR_34
ARG	244	CZ	7554	0.8076	14.45	ARG_244
GLU	237	H	3468	0.2936	14.466999999999999	GLU_237
LYS	246	CA	7590	-0.24	14.472000000000001	LYS_246
PHE	196	CD2	2850	-0.1256	14.475999999999999	PHE_196
ASN	229	ND2	3336	-0.9191	14.484000000000002	ASN_229
ARG	244	HE	7565	0.3456	14.484000000000002	ARG_244
ALA	243	HB3	3565	0.0603	14.485	ALA_243
VAL	158	HG13	2239	0.0791	14.486	VAL_158
THR	241	HA	7511	0.1007	14.503	THR_241
THR	160	H	2257	0.2719	14.506	THR_160
VAL	186	N	2665	-0.4157	14.514	VAL_186
GLY	213	CA	3094	-0.0252	14.515999999999998	GLY_213
ARG	244	HD3	7564	0.0687	14.515999999999998	ARG_244
LYS	163	H	6349	0.2747	14.521	LYS_163
ARG	207	HD3	7025	0.0687	14.521	ARG_207
ARG	207	HD2	7024	0.0687	14.523	ARG_207
LYS	254	NZ	7751	-0.3854	14.535	LYS_254
ALA	162	C	6332	0.5973	14.536000000000001	ALA_162
GLN	247	CA	7612	-0.0031	14.536999999999999	GLN_247
ASN	229	N	3329	-0.4157	14.538	ASN_229
ARG	192	CD	2761	0.0486	14.538	ARG_192
ARG	244	HH12	7567	0.4478	14.54	ARG_244
TRP	240	CZ2	3513	-0.2601	14.543	TRP_240
VAL	158	C	2229	0.5973	14.543	VAL_158
THR	39	C	532	0.5973	14.544	THR_39
LYS	163	CB	6344	-0.0094	14.547	LYS_163
TYR	227	OH	3305	-0.5579	14.552	TYR_227
THR	238	H	3481	0.2719	14.553999999999998	THR_238
TRP	214	CA	3101	-0.0275	14.559000000000001	TRP_214
ARG	192	HD3	2773	0.0687	14.564	ARG_192
VAL	186	CA	2666	-0.0875	14.565000000000001	VAL_186
ARG	6	HD3	32	0.0687	14.568999999999999	ARG_6
TRP	240	CD1	3508	-0.1638	14.57	TRP_240
ASN	156	HA	2205	0.1048	14.572	ASN_156
LYS	163	N	6340	-0.3479	14.576	LYS_163
SER	5	C	3	0.6163	14.577000000000002	SER_5
ASP	173	N	2469	-0.5163	14.584	ASP_173
LEU	165	HD13	2344	0.1	14.585	LEU_165
THR	241	C	7505	0.5973	14.587	THR_241
THR	34	O	450	-0.5679	14.607	THR_34
LYS	246	C	7591	0.7341	14.607	LYS_246
TYR	28	H	356	0.2719	14.608	TYR_28
LYS	254	HZ3	7764	0.34	14.611	LYS_254
ALA	162	O	6333	-0.5679	14.611	ALA_162
PHE	157	H	6268	0.2719	14.619	PHE_157
PRO	7	CD	44	0.0192	14.620999999999999	PRO_7
PHE	31	CE1	404	-0.1704	14.623999999999999	PHE_31
HIS	187	H	2687	0.2719	14.631	HIS_187
LEU	234	O	3409	-0.5679	14.634	LEU_234
GLN	247	HE21	7626	0.4251	14.636	GLN_247
PRO	7	HD2	50	0.0391	14.64	PRO_7
THR	154	HA	6221	0.1007	14.64	THR_154
SER	185	HB2	2662	0.0352	14.642	SER_185
CYS	215	H	3130	0.2719	14.643999999999998	CYS_215
SER	5	CA	2	0.0567	14.646	SER_5
LEU	35	HD11	474	0.1	14.651	LEU_35
ALA	243	HB2	3564	0.0603	14.652000000000001	ALA_243
CYS	230	N	3343	-0.4157	14.654	CYS_230
ARG	244	NE	7553	-0.5295	14.654	ARG_244
VAL	158	CG1	2232	-0.3192	14.665	VAL_158
ALA	162	HA	6336	0.0823	14.666	ALA_162
LYS	151	HB2	6178	0.0362	14.668	LYS_151
ALA	158	N	6277	-0.4157	14.675	ALA_158
LYS	254	HD3	7759	0.0621	14.677	LYS_254
ARG	244	NH1	7555	-0.8627	14.678	ARG_244
LYS	254	HE2	7760	0.1135	14.678999999999998	LYS_254
SF4	268	FE2	12235	0.1677	14.690000000000001	SF4_268
ALA	152	C	6191	0.5973	14.690000000000001	ALA_152
TYR	227	CD2	3301	-0.1906	14.693999999999999	TYR_227
LYS	246	H	7598	0.2747	14.698	LYS_246
PRO	7	CG	43	0.0189	14.699000000000002	PRO_7
LYS	163	HB2	6351	0.0362	14.702000000000002	LYS_163
TRP	240	CE2	3511	0.138	14.712	TRP_240
ALA	152	HA	6195	0.0823	14.713999999999999	ALA_152
LYS	163	CA	6341	-0.24	14.715	LYS_163
GLY	213	N	3093	-0.4157	14.716000000000001	GLY_213
THR	154	HG1	6226	0.4102	14.725999999999999	THR_154
ARG	6	CG	19	0.039	14.73	ARG_6
ASP	173	CA	2470	0.0381	14.73	ASP_173
PHE	196	HZ	2862	0.1297	14.731000000000002	PHE_196
THR	241	HG21	7513	0.0642	14.735	THR_241
THR	241	CA	7504	-0.0389	14.738	THR_241
ARG	244	HA	7558	0.156	14.745999999999999	ARG_244
LYS	214	HE2	7132	0.1135	14.75	LYS_214
TYR	28	HD1	360	0.1699	14.762	TYR_28
GLN	247	HB3	7623	0.0171	14.767	GLN_247
LEU	234	C	3408	0.5973	14.768	LEU_234
ASP	173	HB2	2479	-0.0122	14.780000000000001	ASP_173
ASN	229	HD21	3341	0.4196	14.786999999999999	ASN_229
TYR	28	N	344	-0.4157	14.786999999999999	TYR_28
ALA	162	H	6335	0.2719	14.793	ALA_162
VAL	160	H	6304	0.2719	14.796	VAL_160
VAL	160	N	6297	-0.4157	14.797	VAL_160
TRP	214	N	3100	-0.4157	14.802	TRP_214
LYS	165	HZ3	6402	0.34	14.803	LYS_165
TRP	214	CB	3104	-0.005	14.812999999999999	TRP_214
ASN	228	C	3317	0.5973	14.812999999999999	ASN_228
PHE	157	N	6257	-0.4157	14.815999999999999	PHE_157
ARG	192	NE	2762	-0.5295	14.821000000000002	ARG_192
LYS	165	NZ	6389	-0.3854	14.824000000000002	LYS_165
ARG	207	HE	7026	0.3456	14.825	ARG_207
ARG	207	CD	7013	0.0486	14.829	ARG_207
LYS	214	HD3	7131	0.0621	14.84	LYS_214
LYS	254	HD2	7758	0.0621	14.844999999999999	LYS_254
PHE	31	CB	400	-0.0343	14.847000000000001	PHE_31
LYS	246	HA	7599	0.1426	14.859000000000002	LYS_246
THR	34	C	449	0.5973	14.863	THR_34
THR	241	HG1	7516	0.4102	14.869	THR_241
PRO	7	HG2	48	0.0213	14.881	PRO_7
ALA	158	HA	6283	0.0823	14.882000000000001	ALA_158
LYS	246	O	7592	-0.5894	14.887	LYS_246
ASP	173	CB	2473	-0.0303	14.895	ASP_173
ASP	38	N	518	-0.5163	14.899000000000001	ASP_38
LEU	172	HD22	2467	0.1	14.899000000000001	LEU_172
PHE	164	HE1	2326	0.143	14.907	PHE_164
PHE	201	HZ	2926	0.1297	14.907	PHE_201
ALA	152	O	6192	-0.5679	14.907	ALA_152
PHE	164	CE1	2317	-0.1704	14.920000000000002	PHE_164
TRP	214	HB3	3117	0.0339	14.921	TRP_214
ARG	177	O	2522	-0.5894	14.925	ARG_177
GLU	211	OE1	7081	-0.8188	14.936	GLU_211
GLU	211	OE2	7082	-0.8188	14.937000000000001	GLU_211
PHE	164	CD2	2316	-0.1256	14.939	PHE_164
LYS	254	HZ1	7762	0.34	14.942	LYS_254
PHE	164	HD2	2325	0.133	14.95	PHE_164
GLU	238	HG3	7472	0.043	14.951	GLU_238
LEU	172	CD2	2457	-0.4121	14.953	LEU_172
LYS	165	HD3	6397	0.0621	14.96	LYS_165
LEU	35	HD12	475	0.1	14.960999999999999	LEU_35
ARG	244	HH11	7566	0.4478	14.962	ARG_244
SF4	268	FE4	12237	0.0904	14.966999999999999	SF4_268
LYS	214	CE	7122	-0.0143	14.971	LYS_214
ASN	229	HD22	3342	0.4196	14.986999999999998	ASN_229
ASP	173	H	2477	0.2936	14.995000000000001	ASP_173
PHE	196	HD2	2859	0.133	14.997	PHE_196
HIS	187	HB2	2689	0.0402	15.001999999999999	HIS_187
PHE	31	CA	397	-0.0024	15.013000000000002	PHE_31
PRO	178	HG3	2554	0.0213	15.039000000000001	PRO_178
VAL	158	HB	2236	-0.0297	15.04	VAL_158
LYS	151	O	6170	-0.5894	15.053	LYS_151
TRP	214	HE3	3120	0.17	15.053	TRP_214
LEU	172	HB2	2460	0.0457	15.055	LEU_172
ASN	239	HA	3495	0.1048	15.056999999999999	ASN_239
CYS	215	CB	3128	-0.1231	15.056999999999999	CYS_215
LEU	172	CB	2454	-0.1102	15.058	LEU_172
CYS	230	CA	3344	0.0213	15.076	CYS_230
CYS	215	HB3	3133	0.1112	15.078	CYS_215
ASN	229	H	3337	0.2719	15.079	ASN_229
PHE	196	CE2	2852	-0.1704	15.079999999999998	PHE_196
TYR	227	CZ	3304	0.3226	15.082	TYR_227
PHE	31	CD1	402	-0.1256	15.085999999999999	PHE_31
ARG	244	CA	7547	-0.2637	15.087	ARG_244
LEU	161	N	2264	-0.4157	15.091000000000001	LEU_161
LEU	35	HA	470	0.0922	15.096	LEU_35
LEU	172	CG	2455	0.3531	15.105	LEU_172
ALA	243	CB	3560	-0.1825	15.119	ALA_243
THR	166	HA	6411	0.1007	15.120999999999999	THR_166
ASP	38	H	526	0.2936	15.122	ASP_38
LYS	165	HZ1	6400	0.34	15.126000000000001	LYS_165
VAL	158	HG12	2238	0.0791	15.126999999999999	VAL_158
ARG	244	CD	7552	0.0486	15.131	ARG_244
CYS	215	N	3124	-0.4157	15.142	CYS_215
PRO	178	CG	2548	0.0189	15.146999999999998	PRO_178
LYS	246	N	7589	-0.3479	15.151	LYS_246
ALA	162	N	6330	-0.4157	15.157	ALA_162
PHE	182	HB2	2623	0.0295	15.161000000000001	PHE_182
ASN	239	N	3488	-0.4157	15.165	ASN_239
PHE	31	HE1	413	0.143	15.165	PHE_31
LYS	254	CE	7750	-0.0143	15.166	LYS_254
ASN	236	O	3448	-0.5679	15.172	ASN_236
THR	160	HG21	2260	0.0642	15.184999999999999	THR_160
GLN	247	HG2	7624	0.0352	15.193999999999999	GLN_247
LEU	165	HD22	2346	0.1	15.196000000000002	LEU_165
GLU	238	CG	7463	-0.0174	15.204999999999998	GLU_238
GLU	174	OE1	2488	-0.8188	15.207999999999998	GLU_174
CYS	230	H	3349	0.2719	15.216000000000001	CYS_230
ARG	192	HD2	2772	0.0687	15.216999999999999	ARG_192
LYS	254	CD	7749	-0.0479	15.222999999999999	LYS_254
LYS	163	HB3	6352	0.0362	15.224	LYS_163
CYS	230	HA	3350	0.1124	15.228000000000002	CYS_230
VAL	186	H	2672	0.2719	15.245000000000001	VAL_186
LEU	35	CD1	467	-0.4121	15.257000000000001	LEU_35
ARG	244	CG	7551	0.039	15.260000000000002	ARG_244
PHE	201	HE2	2925	0.143	15.260000000000002	PHE_201
THR	241	O	7506	-0.5679	15.274999999999999	THR_241
LEU	35	HD13	476	0.1	15.279	LEU_35
TRP	214	H	3114	0.2719	15.283999999999999	TRP_214
GLU	211	CD	7080	0.8054	15.289000000000001	GLU_211
LEU	161	CA	2265	-0.0518	15.297	LEU_161
THR	27	HG1	343	0.4102	15.297999999999998	THR_27
GLY	213	HA2	3098	0.0698	15.299	GLY_213
ARG	6	CD	20	0.0486	15.3	ARG_6
GLU	174	HG2	2494	-0.0425	15.300999999999998	GLU_174
ARG	6	N	14	-0.3479	15.303999999999998	ARG_6
TRP	240	HH2	3525	0.1417	15.306000000000001	TRP_240
ASN	156	N	2196	-0.4157	15.329	ASN_156
ARG	6	CA	15	-0.2637	15.334	ARG_6
PRO	178	N	2543	-0.2548	15.335	PRO_178
ASN	236	C	3447	0.5973	15.34	ASN_236
ASN	228	H	3321	0.2719	15.354	ASN_228
ASN	239	H	3494	0.2719	15.363	ASN_239
ARG	192	HH21	2777	0.4478	15.364999999999998	ARG_192
THR	166	CA	6404	-0.0389	15.366	THR_166
LYS	165	HE2	6398	0.1135	15.375	LYS_165
ALA	152	CA	6190	0.0337	15.378	ALA_152
TRP	214	C	3102	0.5973	15.379000000000001	TRP_214
PHE	182	CB	2614	-0.0343	15.382000000000001	PHE_182
PHE	201	CZ	2917	-0.1072	15.383	PHE_201
PHE	31	HA	408	0.0978	15.384	PHE_31
THR	160	OG1	2255	-0.6761	15.386	THR_160
LYS	151	HB3	6179	0.0362	15.388000000000002	LYS_151
PRO	7	HB3	47	0.0253	15.399000000000001	PRO_7
TRP	240	CH2	3515	-0.1134	15.401	TRP_240
LYS	212	N	3071	-0.3479	15.405000000000001	LYS_212
LEU	161	H	2272	0.2719	15.415	LEU_161
PRO	178	HG2	2553	0.0213	15.428999999999998	PRO_178
PHE	182	HD1	2625	0.133	15.431000000000001	PHE_182
PHE	164	CZ	2319	-0.1072	15.433	PHE_164
PHE	164	CE2	2318	-0.1704	15.439	PHE_164
ALA	138	HB2	5979	0.0603	15.440000000000001	ALA_138
ASN	156	CG	2201	0.713	15.446000000000002	ASN_156
LEU	251	HD22	7704	0.1	15.452000000000002	LEU_251
THR	34	H	454	0.2719	15.454999999999998	THR_34
PHE	31	O	399	-0.5679	15.457	PHE_31
CYS	215	HA	3131	0.1124	15.466000000000001	CYS_215
ASN	156	CA	2197	0.0143	15.469000000000001	ASN_156
LYS	214	CD	7121	-0.0479	15.489	LYS_214
ALA	243	HA	3562	0.0823	15.501999999999999	ALA_243
LEU	37	O	502	-0.5679	15.509	LEU_37
GLY	213	H	3097	0.2719	15.512	GLY_213
LEU	35	N	461	-0.4157	15.515	LEU_35
PHE	201	N	2907	-0.4157	15.524999999999999	PHE_201
VAL	158	CB	2231	0.2985	15.527000000000001	VAL_158
LYS	151	CB	6171	-0.0094	15.533000000000001	LYS_151
PRO	137	HG2	5967	0.0213	15.536999999999999	PRO_137
PRO	137	HG3	5968	0.0213	15.541	PRO_137
THR	34	N	447	-0.4157	15.546	THR_34
SF4	268	FE3	12236	0.1677	15.546	SF4_268
THR	160	HG1	2263	0.4102	15.546	THR_160
THR	160	CB	2254	0.3654	15.547	THR_160
GLU	238	HB3	7470	0.0256	15.565999999999999	GLU_238
PHE	201	H	2918	0.2719	15.571000000000002	PHE_201
LYS	151	HG3	6181	0.0103	15.579	LYS_151
LYS	214	HD2	7130	0.0621	15.582	LYS_214
SF4	268	S3	12240	0.8414	15.59	SF4_268
ARG	211	O	3050	-0.5894	15.593	ARG_211
PHE	201	CE2	2916	-0.1704	15.597000000000001	PHE_201
LEU	161	HG	2276	-0.0361	15.597000000000001	LEU_161
CYS	215	HG	3134	0.1933	15.608	CYS_215
TRP	240	CG	3507	-0.1415	15.617	TRP_240
ALA	243	HB1	3563	0.0603	15.633	ALA_243
TRP	214	HB2	3116	0.0339	15.637	TRP_214
VAL	160	HG21	6310	0.0791	15.640999999999998	VAL_160
PRO	224	HA	3257	0.0641	15.642	PRO_224
GLU	174	CD	2487	0.8054	15.646999999999998	GLU_174
ASN	153	HD22	2161	0.4196	15.657	ASN_153
THR	166	H	6410	0.2719	15.666	THR_166
LYS	214	HE3	7133	0.1135	15.68	LYS_214
VAL	160	HA	6305	0.0969	15.686	VAL_160
CYS	215	CA	3125	0.0213	15.687999999999999	CYS_215
PHE	157	C	6259	0.5973	15.692	PHE_157
GLU	238	HG2	7471	0.043	15.695	GLU_238
LEU	35	H	469	0.2719	15.704	LEU_35
ILE	245	H	7578	0.2719	15.704999999999998	ILE_245
PHE	31	HB3	410	0.0295	15.709	PHE_31
LEU	172	HD23	2468	0.1	15.710999999999999	LEU_172
GLU	250	HA	7682	0.1105	15.713000000000001	GLU_250
ARG	177	C	2521	0.7341	15.722999999999999	ARG_177
LYS	165	CE	6388	-0.0143	15.727	LYS_165
LYS	151	C	6169	0.7341	15.727	LYS_151
GLU	250	CA	7673	0.0397	15.732	GLU_250
LEU	37	C	501	0.5973	15.732	LEU_37
TRP	240	CD2	3509	0.1243	15.734000000000002	TRP_240
LEU	161	HA	2273	0.0922	15.738	LEU_161
VAL	186	HG11	2675	0.0791	15.739999999999998	VAL_186
ARG	6	H	25	0.2747	15.742999999999999	ARG_6
VAL	186	HG12	2676	0.0791	15.754000000000001	VAL_186
THR	238	CG2	3480	-0.2438	15.756	THR_238
ASN	239	CA	3489	0.0143	15.759	ASN_239
LEU	155	N	2177	-0.4157	15.762	LEU_155
PHE	201	HE1	2924	0.143	15.763000000000002	PHE_201
PRO	137	HB2	5965	0.0253	15.773	PRO_137
PRO	7	CB	42	-0.007	15.777000000000001	PRO_7
PHE	164	HE2	2327	0.143	15.777999999999999	PHE_164
PHE	164	HZ	2328	0.1297	15.780999999999999	PHE_164
ARG	6	HD2	31	0.0687	15.786999999999999	ARG_6
ARG	192	CZ	2763	0.8076	15.789000000000001	ARG_192
LYS	212	H	3080	0.2747	15.789000000000001	LYS_212
VAL	242	HG13	3552	0.0791	15.795000000000002	VAL_242
PHE	235	N	3425	-0.4157	15.797999999999998	PHE_235
THR	27	OG1	335	-0.6761	15.803	THR_27
PRO	7	N	38	-0.2548	15.808	PRO_7
ARG	6	HE	33	0.3456	15.811	ARG_6
GLU	174	OE2	2489	-0.8188	15.82	GLU_174
VAL	158	CA	2228	-0.0875	15.821000000000002	VAL_158
GLU	211	HG3	7088	-0.0425	15.823	GLU_211
ARG	6	CB	18	-0.0007	15.826	ARG_6
ILE	40	N	544	-0.4157	15.829999999999998	ILE_40
ARG	244	HG3	7562	0.0285	15.831	ARG_244
ARG	244	CB	7550	-0.0007	15.834	ARG_244
LYS	165	CD	6387	-0.0479	15.843	LYS_165
ASN	156	O	2199	-0.5679	15.849	ASN_156
CYS	215	SG	3129	-0.3119	15.852	CYS_215
LEU	161	HB3	2275	0.0457	15.859000000000002	LEU_161
PHE	235	H	3436	0.2719	15.859000000000002	PHE_235
LEU	172	HB3	2461	0.0457	15.866	LEU_172
ASN	156	H	2204	0.2719	15.870999999999999	ASN_156
TYR	227	HB3	3309	0.0295	15.883	TYR_227
PHE	201	CE1	2915	-0.1704	15.89	PHE_201
PHE	182	HB3	2624	0.0295	15.893	PHE_182
VAL	242	HG11	3550	0.0791	15.893999999999998	VAL_242
LEU	37	HB2	509	0.0457	15.898	LEU_37
GLU	238	HA	7468	0.0779	15.898	GLU_238
THR	160	CG2	2256	-0.2438	15.898	THR_160
ARG	244	HB2	7559	0.0327	15.899999999999999	ARG_244
ASP	173	C	2471	0.5366	15.908999999999999	ASP_173
LEU	35	CA	462	-0.0518	15.91	LEU_35
ARG	192	NH2	2765	-0.8627	15.911000000000001	ARG_192
TYR	227	HA	3307	0.0876	15.915	TYR_227
GLU	209	HA	3032	0.1105	15.922999999999998	GLU_209
LYS	142	HZ2	6043	0.34	15.924	LYS_142
PHE	31	C	398	0.5973	15.939	PHE_31
PHE	31	HD1	411	0.133	15.942	PHE_31
ALA	152	N	6189	-0.4157	15.943000000000001	ALA_152
PRO	224	HB3	3259	0.0253	15.943999999999999	PRO_224
TRP	240	HB3	3519	0.0339	15.949000000000002	TRP_240
ASN	156	OD1	2202	-0.5931	15.959	ASN_156
LEU	155	H	2185	0.2719	15.960999999999999	LEU_155
GLN	247	C	7613	0.5973	15.962	GLN_247
VAL	160	CA	6298	-0.0875	15.971	VAL_160
LEU	251	HG	7699	-0.0361	15.972000000000001	LEU_251
ARG	244	C	7548	0.7341	15.986999999999998	ARG_244
GLU	174	CG	2486	0.0136	15.988	GLU_174
GLU	174	HG3	2495	-0.0425	15.991	GLU_174
ARG	244	HD2	7563	0.0687	15.995000000000001	ARG_244
PHE	196	HE2	2861	0.143	16.001	PHE_196
THR	27	C	332	0.5973	16.009	THR_27
ASN	228	N	3315	-0.4157	16.01	ASN_228
PRO	224	HG3	3261	0.0213	16.013	PRO_224
THR	166	N	6403	-0.4157	16.02	THR_166
SER	5	N	1	0.1849	16.021	SER_5
THR	160	HG23	2262	0.0642	16.023	THR_160
GLU	174	H	2490	0.2936	16.023	GLU_174
LYS	151	HG2	6180	0.0103	16.028	LYS_151
ASN	153	OD1	2159	-0.5931	16.029	ASN_153
PHE	157	CA	6258	-0.0024	16.033	PHE_157
ASN	228	HA	3322	0.1048	16.036	ASN_228
LYS	151	H	6176	0.2747	16.037	LYS_151
THR	238	HG23	3486	0.0642	16.038	THR_238
ASP	68	OD1	935	-0.8014	16.04	ASP_68
ILE	40	HG22	558	0.0882	16.042	ILE_40
VAL	186	CB	2669	0.2985	16.044	VAL_186
ASN	228	CA	3316	0.0143	16.047	ASN_228
ALA	243	CA	3557	0.0337	16.048	ALA_243
ALA	138	HB3	5980	0.0603	16.058	ALA_138
TYR	227	CG	3299	-0.0011	16.06	TYR_227
ILE	40	H	552	0.2719	16.061	ILE_40
PRO	137	CG	5962	0.0189	16.063	PRO_137
LYS	106	HZ3	1523	0.34	16.063	LYS_106
LYS	254	HE3	7761	0.1135	16.071	LYS_254
GLU	250	H	7681	0.2936	16.073	GLU_250
LYS	163	C	6342	0.7341	16.075	LYS_163
GLU	238	CB	7462	-0.0071	16.086	GLU_238
PHE	182	CD1	2616	-0.1256	16.09	PHE_182
ALA	152	HB1	6196	0.0603	16.09	ALA_152
ASP	33	OD1	441	-0.8014	16.092	ASP_33
LEU	251	HD13	7702	0.1	16.093	LEU_251
THR	238	HG22	3485	0.0642	16.094	THR_238
THR	238	HG21	3484	0.0642	16.095	THR_238
ASN	153	ND2	2160	-0.9191	16.107	ASN_153
LYS	151	CG	6172	0.0187	16.108	LYS_151
THR	241	N	7503	-0.4157	16.113	THR_241
ASP	68	OD2	936	-0.8014	16.121	ASP_68
GLU	209	HG3	3036	-0.0425	16.121	GLU_209
ILE	245	N	7570	-0.4157	16.129	ILE_245
ARG	211	C	3049	0.7341	16.129	ARG_211
LYS	165	HB3	6393	0.0362	16.133	LYS_165
ASP	33	OD2	442	-0.8014	16.133	ASP_33
LEU	251	HD21	7703	0.1	16.141	LEU_251
PRO	178	CD	2549	0.0192	16.155	PRO_178
ARG	6	HB3	28	0.0327	16.17	ARG_6
VAL	186	CG1	2670	-0.3192	16.172	VAL_186
ASN	239	OD1	3498	-0.5931	16.176	ASN_239
ASN	156	C	2198	0.5973	16.177	ASN_156
TRP	214	O	3103	-0.5679	16.182	TRP_214
GLN	247	O	7614	-0.5679	16.189	GLN_247
ARG	6	NE	21	-0.5295	16.193	ARG_6
GLU	209	O	3025	-0.5819	16.195	GLU_209
ILE	145	HD12	2057	0.0186	16.196	ILE_145
PHE	235	O	3428	-0.5679	16.196	PHE_235
ARG	6	C	16	0.7341	16.198	ARG_6
ASP	173	CG	2474	0.7994	16.202	ASP_173
ILE	40	HG21	557	0.0882	16.205	ILE_40
ASN	156	CB	2200	-0.2041	16.206	ASN_156
LYS	165	HD2	6396	0.0621	16.21	LYS_165
GLU	211	CG	7079	0.0136	16.211	GLU_211
LEU	161	CB	2268	-0.1102	16.224	LEU_161
ASP	173	OD2	2476	-0.8014	16.226	ASP_173
ILE	145	HD13	2058	0.0186	16.227	ILE_145
LYS	163	O	6343	-0.5894	16.243	LYS_163
LEU	35	HB2	471	0.0457	16.25	LEU_35
ALA	138	CB	5975	-0.1825	16.256	ALA_138
PHE	182	CG	2615	0.0118	16.256	PHE_182
VAL	186	HG23	2680	0.0791	16.272	VAL_186
LEU	251	CD2	7694	-0.4121	16.272	LEU_251
CYS	230	HB2	3351	0.1112	16.273	CYS_230
THR	27	O	333	-0.5679	16.279	THR_27
THR	160	HB	2259	0.0043	16.284	THR_160
SER	5	H3	11	0.1898	16.303	SER_5
GLU	211	HG2	7087	-0.0425	16.304	GLU_211
SER	5	H2	12	0.1898	16.304	SER_5
PHE	201	CD2	2914	-0.1256	16.304	PHE_201
LYS	165	HG2	6394	0.0103	16.31	LYS_165
ASN	239	C	3490	0.5973	16.316	ASN_239
ASN	156	HB3	2207	0.0797	16.317	ASN_156
ARG	207	HB3	7021	0.0327	16.317	ARG_207
LEU	37	HB3	510	0.0457	16.319	LEU_37
THR	166	C	6405	0.5973	16.324	THR_166
GLU	174	N	2481	-0.5163	16.336	GLU_174
VAL	158	HA	2235	0.0969	16.338	VAL_158
VAL	160	HG23	6312	0.0791	16.339	VAL_160
PHE	157	O	6260	-0.5679	16.343	PHE_157
SF4	268	S4	12241	0.8414	16.35	SF4_268
ARG	207	CG	7012	0.039	16.351	ARG_207
PRO	7	HB2	46	0.0253	16.354	PRO_7
ALA	138	HA	5977	0.0823	16.369	ALA_138
ASN	153	CG	2154	0.713	16.375	ASN_153
LEU	172	HD13	2465	0.1	16.381	LEU_172
ASN	153	HD21	2162	0.4196	16.384	ASN_153
ASN	145	HD22	6086	0.4196	16.384	ASN_145
THR	241	H	7510	0.2719	16.386	THR_241
THR	166	O	6406	-0.5679	16.393	THR_166
ILE	40	HA	553	0.0869	16.393	ILE_40
LEU	172	CD1	2456	-0.4121	16.395	LEU_172
VAL	242	CG1	3545	-0.3192	16.397	VAL_242
LYS	151	CA	6168	-0.24	16.397	LYS_151
ILE	245	HB	7580	0.0187	16.403	ILE_245
LYS	142	HZ3	6044	0.34	16.411	LYS_142
ASP	173	O	2472	-0.5819	16.414	ASP_173
ASN	239	O	3491	-0.5679	16.421	ASN_239
TRP	240	CZ3	3514	-0.1972	16.422	TRP_240
CYS	230	CB	3347	-0.1231	16.423	CYS_230
PHE	157	HB2	6270	0.0295	16.427	PHE_157
ALA	152	H	6194	0.2719	16.439	ALA_152
TYR	227	CE1	3302	-0.2341	16.443	TYR_227
LEU	37	HD11	512	0.1	16.446	LEU_37
PHE	201	HD2	2923	0.133	16.446	PHE_201
PRO	137	CB	5961	-0.007	16.451	PRO_137
GLU	250	N	7672	-0.5163	16.453	GLU_250
ILE	71	HD12	985	0.0186	16.454	ILE_71
ILE	245	C	7572	0.5973	16.459	ILE_245
LEU	161	CG	2269	0.3531	16.466	LEU_161
LEU	172	HD11	2463	0.1	16.467	LEU_172
GLU	250	C	7674	0.5366	16.471	GLU_250
PRO	154	O	2166	-0.5748	16.473	PRO_154
VAL	160	CG2	6303	-0.3192	16.476	VAL_160
ALA	152	CB	6193	-0.1825	16.477	ALA_152
TRP	240	H	3516	0.2719	16.48	TRP_240
GLU	238	O	7461	-0.5679	16.48	GLU_238
GLN	161	C	6315	0.5973	16.481	GLN_161
LYS	106	HD2	1517	0.0621	16.493	LYS_106
PHE	157	HA	6269	0.0978	16.502	PHE_157
VAL	186	HB	2674	-0.0297	16.506	VAL_186
TRP	240	CB	3506	-0.005	16.508	TRP_240
PRO	224	O	3253	-0.5748	16.521	PRO_224
ARG	249	HD2	7665	0.0687	16.522	ARG_249
PHE	201	HA	2919	0.0978	16.536	PHE_201
ARG	192	HH22	2778	0.4478	16.537	ARG_192
ARG	244	O	7549	-0.5894	16.537	ARG_244
TYR	227	CB	3298	-0.0152	16.541	TYR_227
LEU	35	O	464	-0.5679	16.544	LEU_35
ARG	211	HG2	3062	0.0285	16.552	ARG_211
ARG	6	HB2	27	0.0327	16.557	ARG_6
GLN	161	HB2	6322	0.0171	16.557	GLN_161
VAL	242	HB	3549	-0.0297	16.559	VAL_242
PRO	7	CA	39	-0.0266	16.569	PRO_7
PHE	235	C	3427	0.5973	16.575	PHE_235
PRO	137	HB3	5966	0.0253	16.575	PRO_137
ASP	68	CG	934	0.7994	16.576	ASP_68
GLU	208	O	3010	-0.5819	16.578	GLU_208
ASP	33	CG	440	0.7994	16.579	ASP_33
PHE	201	CD1	2913	-0.1256	16.582	PHE_201
LYS	106	HD3	1518	0.0621	16.582	LYS_106
ARG	192	HH11	2775	0.4478	16.583	ARG_192
PRO	224	CA	3251	-0.0266	16.591	PRO_224
TRP	240	CE3	3512	-0.2387	16.594	TRP_240
VAL	160	C	6299	0.5973	16.596	VAL_160
LYS	254	HG3	7757	0.0103	16.602	LYS_254
GLU	208	HB3	3019	-0.0173	16.605	GLU_208
LYS	165	HE3	6399	0.1135	16.606	LYS_165
LEU	161	HD21	2280	0.1	16.609	LEU_161
LEU	240	O	7487	-0.5679	16.609	LEU_240
PRO	7	HA	45	0.0641	16.611	PRO_7
VAL	186	HG21	2678	0.0791	16.612	VAL_186
VAL	158	N	2227	-0.4157	16.617	VAL_158
GLU	250	O	7675	-0.5819	16.628	GLU_250
LEU	37	CB	503	-0.1102	16.634	LEU_37
LYS	254	CG	7748	0.0187	16.637	LYS_254
LEU	35	CB	465	-0.1102	16.64	LEU_35
LYS	142	NZ	6031	-0.3854	16.643	LYS_142
ARG	207	HG2	7022	0.0285	16.644	ARG_207
GLU	238	CA	7459	0.0145	16.644	GLU_238
LYS	254	HB2	7754	0.0362	16.644	LYS_254
ARG	192	NH1	2764	-0.8627	16.645	ARG_192
LEU	35	CG	466	0.3531	16.646	LEU_35
ARG	207	HG3	7023	0.0285	16.652	ARG_207
PRO	178	HD2	2555	0.0391	16.653	PRO_178
VAL	158	HG22	2241	0.0791	16.664	VAL_158
GLN	161	H	6320	0.2719	16.667	GLN_161
SER	5	H	7	0.1898	16.673	SER_5
ILE	40	CG2	550	-0.3204	16.674	ILE_40
LYS	151	N	6167	-0.3479	16.678	LYS_151
TRP	240	N	3502	-0.4157	16.684	TRP_240
PRO	154	C	2165	0.5896	16.69	PRO_154
GLU	208	OE1	3014	-0.8188	16.691	GLU_208
ASN	236	CA	3446	0.0143	16.692	ASN_236
ASP	33	C	437	0.5366	16.692	ASP_33
THR	27	HA	338	0.1007	16.693	THR_27
LEU	251	CG	7692	0.3531	16.694	LEU_251
ASN	153	HB3	2158	0.0797	16.695	ASN_153
VAL	186	CG2	2671	-0.3192	16.701	VAL_186
THR	160	HG22	2261	0.0642	16.708	THR_160
ALA	243	H	3561	0.2719	16.71	ALA_243
ASN	239	HB2	3496	0.0797	16.711	ASN_239
TYR	227	CA	3295	-0.0014	16.726	TYR_227
PRO	224	CB	3254	-0.007	16.731	PRO_224
GLU	209	HG2	3035	-0.0425	16.733	GLU_209
GLY	223	O	3246	-0.5679	16.735	GLY_223
PHE	248	H	7639	0.2719	16.735	PHE_248
ALA	243	N	3556	-0.4157	16.736	ALA_243
LYS	165	CG	6386	0.0187	16.736	LYS_165
ARG	244	HB3	7560	0.0327	16.739	ARG_244
PHE	235	HA	3437	0.0978	16.739	PHE_235
ALA	141	HB3	6022	0.0603	16.746	ALA_141
LYS	106	HZ1	1521	0.34	16.758	LYS_106
VAL	158	H	2234	0.2719	16.759	VAL_158
ILE	145	CD1	2047	-0.066	16.763	ILE_145
PHE	201	CA	2908	-0.0024	16.764	PHE_201
ALA	243	O	3559	-0.5679	16.766	ALA_243
ASN	236	HA	3452	0.1048	16.767	ASN_236
PHE	182	HE1	2627	0.143	16.77	PHE_182
PRO	178	HD3	2556	0.0391	16.777	PRO_178
LEU	35	C	463	0.5973	16.779	LEU_35
LYS	214	HG3	7129	0.0103	16.784	LYS_214
THR	226	O	3283	-0.5679	16.788	THR_226
ASN	236	N	3445	-0.4157	16.796	ASN_236
PHE	201	CG	2912	0.0118	16.8	PHE_201
CYS	230	HB3	3352	0.1112	16.804	CYS_230
ALA	169	HB2	6461	0.0603	16.806	ALA_169
GLU	238	HB2	7469	0.0256	16.821	GLU_238
PHE	235	CA	3426	-0.0024	16.823	PHE_235
ALA	138	HB1	5978	0.0603	16.823	ALA_138
ARG	249	HB3	7662	0.0327	16.823	ARG_249
ASP	33	O	438	-0.5819	16.824	ASP_33
GLN	161	N	6313	-0.4157	16.824	GLN_161
LYS	214	CG	7120	0.0187	16.827	LYS_214
VAL	218	HG12	7182	0.0791	16.836	VAL_218
ILE	40	CA	545	-0.0597	16.837	ILE_40
VAL	158	CG2	2233	-0.3192	16.847	VAL_158
SF4	268	S2	12239	0.8414	16.85	SF4_268
LEU	251	H	7695	0.2719	16.852	LEU_251
GLU	209	HB3	3034	-0.0173	16.859	GLU_209
LEU	37	HD12	513	0.1	16.86	LEU_37
LYS	106	NZ	1510	-0.3854	16.86	LYS_106
ALA	141	HB1	6020	0.0603	16.861	ALA_141
ILE	145	HG12	2051	0.0236	16.863	ILE_145
ASN	239	CB	3492	-0.2041	16.865	ASN_239
LYS	447	HZ3	10806	0.34	16.868	LYS_447
VAL	160	O	6300	-0.5679	16.869	VAL_160
GLU	209	CA	3023	0.0397	16.875	GLU_209
VAL	210	HG13	7070	0.0791	16.878	VAL_210
PRO	224	CG	3255	0.0189	16.879	PRO_224
ARG	150	HG3	6159	0.0285	16.893	ARG_150
PHE	182	CE1	2618	-0.1704	16.894	PHE_182
VAL	218	HG23	7186	0.0791	16.895	VAL_218
LEU	161	HD11	2277	0.1	16.903	LEU_161
LEU	251	CD1	7693	-0.4121	16.908	LEU_251
SER	170	HB2	6471	0.0352	16.912	SER_170
ALA	152	HB3	6198	0.0603	16.912	ALA_152
PHE	201	HD1	2922	0.133	16.916	PHE_201
ARG	177	HB2	2532	0.0327	16.916	ARG_177
MET	157	O	2213	-0.5679	16.921	MET_157
TYR	227	C	3296	0.5973	16.922	TYR_227
TYR	227	CD1	3300	-0.1906	16.926	TYR_227
ASN	239	CG	3493	0.713	16.927	ASN_239
LEU	240	C	7486	0.5973	16.928	LEU_240
PHE	248	N	7628	-0.4157	16.93	PHE_248
GLU	209	CG	3027	0.0136	16.931	GLU_209
LEU	164	H	6370	0.2719	16.938	LEU_164
THR	27	HG21	340	0.0642	16.943	THR_27
ILE	145	HG23	2055	0.0882	16.946	ILE_145
LEU	35	HG	473	-0.0361	16.947	LEU_35
SER	170	HB3	6472	0.0352	16.955	SER_170
LEU	251	HD23	7705	0.1	16.957	LEU_251
PHE	157	HD2	6273	0.133	16.958	PHE_157
ARG	207	CB	7011	-0.0007	16.959	ARG_207
PHE	157	CB	6261	-0.0343	16.962	PHE_157
ALA	138	CA	5972	0.0337	16.965	ALA_138
LEU	37	CA	500	-0.0518	16.969	LEU_37
LEU	251	N	7687	-0.4157	16.979	LEU_251
LYS	165	CB	6385	-0.0094	16.985	LYS_165
PHE	167	H	6428	0.2719	16.987	PHE_167
LYS	142	HZ1	6042	0.34	16.989	LYS_142
TRP	240	HZ3	3524	0.1447	16.993	TRP_240
GLN	161	O	6316	-0.5679	16.995	GLN_161
LYS	214	HG2	7128	0.0103	17.002	LYS_214
VAL	242	HG12	3551	0.0791	17.002	VAL_242
ASN	236	H	3451	0.2719	17.003	ASN_236
VAL	160	CB	6301	0.2985	17.008	VAL_160
LYS	447	HZ1	10804	0.34	17.013	LYS_447
THR	27	CA	331	-0.0389	17.013	THR_27
ILE	245	CA	7571	-0.0597	17.018	ILE_245
TYR	227	HE1	3312	0.1656	17.029	TYR_227
ASN	145	ND2	6085	-0.9191	17.042	ASN_145
TRP	240	HB2	3518	0.0339	17.047	TRP_240
ALA	243	C	3558	0.5973	17.059	ALA_243
ASN	145	HD21	6087	0.4196	17.059	ASN_145
VAL	253	HG13	7739	0.0791	17.061	VAL_253
PHE	167	N	6417	-0.4157	17.066	PHE_167
GLU	174	HA	2491	0.1105	17.066	GLU_174
LEU	164	N	6362	-0.4157	17.074	LEU_164
LEU	161	HB2	2274	0.0457	17.084	LEU_161
ASN	156	HB2	2206	0.0797	17.088	ASN_156
PRO	154	HG2	2173	0.0213	17.095	PRO_154
ILE	71	HD11	984	0.0186	17.095	ILE_71
LYS	106	CD	1508	-0.0479	17.096	LYS_106
VAL	186	HG13	2677	0.0791	17.1	VAL_186
THR	27	CB	334	0.3654	17.102	THR_27
GLU	209	C	3024	0.5366	17.106	GLU_209
GLU	208	HG2	3020	-0.0425	17.108	GLU_208
ASN	228	HB3	3324	0.0797	17.109	ASN_228
VAL	160	HG22	6311	0.0791	17.109	VAL_160
ALA	152	HB2	6197	0.0603	17.121	ALA_152
MET	157	C	2212	0.5973	17.121	MET_157
SF4	268	FE1	12234	0.1677	17.132	SF4_268
LYS	165	C	6383	0.7341	17.137	LYS_165
ARG	207	HB2	7020	0.0327	17.141	ARG_207
LEU	161	CD2	2271	-0.4121	17.142	LEU_161
SER	170	HA	6470	0.0843	17.146	SER_170
LEU	172	HD12	2464	0.1	17.147	LEU_172
ALA	141	HB2	6021	0.0603	17.149	ALA_141
VAL	160	HB	6306	-0.0297	17.151	VAL_160
LYS	254	HG2	7756	0.0103	17.159	LYS_254
LEU	251	HD11	7700	0.1	17.161	LEU_251
ALA	169	HB3	6462	0.0603	17.166	ALA_169
LEU	37	H	507	0.2719	17.166	LEU_37
ASN	228	OD1	3325	-0.5931	17.172	ASN_228
LEU	37	CD1	505	-0.4121	17.175	LEU_37
LYS	165	H	6390	0.2747	17.18	LYS_165
ARG	177	HH21	2541	0.4478	17.182	ARG_177
VAL	242	CB	3544	0.2985	17.189	VAL_242
ASP	173	OD1	2475	-0.8014	17.191	ASP_173
ILE	40	HG23	559	0.0882	17.192	ILE_40
ASN	153	CB	2153	-0.2041	17.192	ASN_153
ILE	245	O	7573	-0.5679	17.192	ILE_245
ILE	145	HG22	2054	0.0882	17.197	ILE_145
ARG	177	CA	2520	-0.2637	17.208	ARG_177
MET	157	N	2210	-0.4157	17.208	MET_157
CYS	215	C	3126	0.5973	17.211	CYS_215
PRO	224	C	3252	0.5896	17.214	PRO_224
GLU	238	C	7460	0.5973	17.215	GLU_238
ARG	6	O	17	-0.5894	17.222	ARG_6
CYS	230	HG	3353	0.1933	17.225	CYS_230
ALA	141	CB	6017	-0.1825	17.227	ALA_141
LEU	161	HD22	2281	0.1	17.233	LEU_161
PHE	182	CD2	2617	-0.1256	17.235	PHE_182
LEU	251	HA	7696	0.0922	17.237	LEU_251
ARG	177	HB3	2533	0.0327	17.238	ARG_177
PRO	224	N	3250	-0.2548	17.239	PRO_224
ALA	138	H	5976	0.2719	17.242	ALA_138
PRO	137	HD2	5969	0.0391	17.246	PRO_137
ALA	138	N	5971	-0.4157	17.246	ALA_138
ILE	71	CD1	975	-0.066	17.248	ILE_71
ILE	32	N	416	-0.4157	17.249	ILE_32
LYS	151	HA	6177	0.1426	17.251	LYS_151
LYS	106	HZ2	1522	0.34	17.253	LYS_106
LYS	447	HE3	10803	0.1135	17.253	LYS_447
ARG	192	HH12	2776	0.4478	17.262	ARG_192
GLU	440	OE2	10681	-0.8188	17.263	GLU_440
TRP	240	HE3	3522	0.17	17.275	TRP_240
ARG	211	HD2	3064	0.0687	17.277	ARG_211
ILE	245	CB	7574	0.1303	17.277	ILE_245
ARG	150	HG2	6158	0.0285	17.277	ARG_150
ILE	245	HD11	7586	0.0186	17.28	ILE_245
GLY	223	C	3245	0.5973	17.285	GLY_223
GLU	209	CB	3026	0.056	17.286	GLU_209
LYS	142	HE3	6041	0.1135	17.297	LYS_142
ASN	228	CB	3319	-0.2041	17.304	ASN_228
LEU	161	CD1	2270	-0.4121	17.304	LEU_161
LEU	35	HD23	479	0.1	17.311	LEU_35
GLU	174	CA	2482	0.0397	17.326	GLU_174
LYS	254	CB	7747	-0.0094	17.328	LYS_254
PRO	224	HG2	3260	0.0213	17.335	PRO_224
VAL	158	HG23	2242	0.0791	17.336	VAL_158
ARG	211	HD3	3065	0.0687	17.34	ARG_211
GLU	174	CB	2485	0.056	17.341	GLU_174
PHE	182	HD2	2626	0.133	17.344	PHE_182
GLN	161	CA	6314	-0.0031	17.344	GLN_161
LEU	161	HD13	2279	0.1	17.346	LEU_161
PRO	137	CD	5963	0.0192	17.35	PRO_137
ARG	150	HA	6155	0.156	17.364	ARG_150
ASN	153	HB2	2157	0.0797	17.364	ASN_153
VAL	158	HG21	2240	0.0791	17.366	VAL_158
GLN	204	HG2	6972	0.0352	17.37	GLN_204
TYR	227	HB2	3308	0.0295	17.378	TYR_227
ILE	145	HD11	2056	0.0186	17.392	ILE_145
LYS	151	HE3	6185	0.1135	17.393	LYS_151
GLU	208	CD	3013	0.8054	17.397	GLU_208
PRO	154	HB2	2171	0.0253	17.402	PRO_154
VAL	242	C	3542	0.5973	17.405	VAL_242
VAL	242	HG22	3554	0.0791	17.411	VAL_242
GLU	208	C	3009	0.5366	17.419	GLU_208
GLN	161	CB	6317	-0.0036	17.429	GLN_161
MET	157	H	2218	0.2719	17.433	MET_157
LYS	447	NZ	10793	-0.3854	17.438	LYS_447
ILE	245	HG23	7585	0.0882	17.438	ILE_245
TRP	240	CA	3503	-0.0275	17.439	TRP_240
ARG	249	CD	7654	0.0486	17.442	ARG_249
ARG	249	HD3	7666	0.0687	17.445	ARG_249
LEU	216	H	3143	0.2719	17.446	LEU_216
VAL	242	O	3543	-0.5679	17.449	VAL_242
LEU	37	N	499	-0.4157	17.453	LEU_37
GLY	223	HA3	3249	0.0698	17.453	GLY_223
ARG	211	HB3	3061	0.0327	17.453	ARG_211
GLN	161	OE1	6327	-0.6086	17.454	GLN_161
PHE	157	HB3	6271	0.0295	17.454	PHE_157
SER	170	CB	6467	0.2117	17.465	SER_170
ILE	71	HD13	986	0.0186	17.466	ILE_71
GLU	211	HB3	7086	-0.0173	17.466	GLU_211
ARG	150	HH11	6163	0.4478	17.473	ARG_150
ARG	177	CB	2523	-0.0007	17.48	ARG_177
ALA	169	CB	6457	-0.1825	17.49	ALA_169
ARG	211	CG	3052	0.039	17.494	ARG_211
VAL	210	HG11	7068	0.0791	17.501	VAL_210
ARG	6	CZ	22	0.8076	17.505	ARG_6
LYS	165	HB2	6392	0.0362	17.508	LYS_165
PRO	137	C	5959	0.5896	17.508	PRO_137
ILE	145	CG1	2045	-0.043	17.509	ILE_145
PRO	224	HB2	3258	0.0253	17.51	PRO_224
ILE	32	H	424	0.2719	17.514	ILE_32
ARG	150	HD3	6161	0.0687	17.519	ARG_150
ARG	249	HE	7667	0.3456	17.525	ARG_249
PRO	224	HD3	3263	0.0391	17.529	PRO_224
PHE	167	HA	6429	0.0978	17.538	PHE_167
GLU	208	CB	3011	0.056	17.55	GLU_208
ARG	26	O	309	-0.5894	17.551	ARG_26
PRO	137	O	5960	-0.5748	17.554	PRO_137
THR	27	CG2	336	-0.2438	17.557	THR_27
ARG	249	H	7659	0.2747	17.559	ARG_249
LEU	35	HB3	472	0.0457	17.563	LEU_35
LYS	151	CD	6173	-0.0479	17.564	LYS_151
PHE	201	CB	2911	-0.0343	17.566	PHE_201
CYS	230	SG	3348	-0.3119	17.575	CYS_230
GLU	211	CB	7078	0.056	17.578	GLU_211
LYS	165	HG3	6395	0.0103	17.581	LYS_165
THR	27	HG22	341	0.0642	17.581	THR_27
ILE	40	CB	548	0.1303	17.593	ILE_40
GLN	172	OE1	6495	-0.6086	17.601	GLN_172
ILE	245	HG13	7582	0.0236	17.602	ILE_245
LEU	251	HD12	7701	0.1	17.602	LEU_251
ASP	68	HB3	940	-0.0122	17.606	ASP_68
VAL	253	HB	7736	-0.0297	17.609	VAL_253
GLU	238	N	7458	-0.4157	17.611	GLU_238
VAL	218	HG13	7183	0.0791	17.611	VAL_218
GLN	161	HB3	6323	0.0171	17.613	GLN_161
VAL	253	HG11	7737	0.0791	17.616	VAL_253
ILE	145	CG2	2046	-0.3204	17.617	ILE_145
ARG	211	CA	3048	-0.2637	17.621	ARG_211
ARG	6	HH21	36	0.4478	17.628	ARG_6
LEU	35	CD2	468	-0.4121	17.629	LEU_35
ARG	150	CG	6148	0.039	17.63	ARG_150
VAL	186	HG22	2679	0.0791	17.631	VAL_186
GLU	209	N	3022	-0.5163	17.642	GLU_209
ALA	210	O	3040	-0.5679	17.651	ALA_210
LYS	142	CE	6030	-0.0143	17.654	LYS_142
LYS	151	HE2	6184	0.1135	17.657	LYS_151
LYS	165	N	6381	-0.3479	17.66	LYS_165
ARG	177	H	2530	0.2747	17.661	ARG_177
GLU	174	HB3	2493	-0.0173	17.664	GLU_174
PRO	137	HD3	5970	0.0391	17.666	PRO_137
ASP	33	HB2	445	-0.0122	17.667	ASP_33
PHE	201	C	2909	0.5973	17.668	PHE_201
VAL	218	HG22	7185	0.0791	17.678	VAL_218
ASN	236	HB2	3453	0.0797	17.681	ASN_236
ARG	249	C	7650	0.7341	17.681	ARG_249
LEU	37	HA	508	0.0922	17.682	LEU_37
ILE	40	HG12	555	0.0236	17.683	ILE_40
ARG	177	HE	2538	0.3456	17.695	ARG_177
ARG	177	HA	2531	0.156	17.696	ARG_177
VAL	210	CG1	7063	-0.3192	17.699	VAL_210
PRO	224	CD	3256	0.0192	17.703	PRO_224
GLU	208	CG	3012	0.0136	17.704	GLU_208
LEU	35	HD22	478	0.1	17.705	LEU_35
VAL	218	CG1	7176	-0.3192	17.705	VAL_218
LYS	106	CE	1509	-0.0143	17.707	LYS_106
LYS	165	CA	6382	-0.24	17.715	LYS_165
LYS	151	HD2	6182	0.0621	17.716	LYS_151
LYS	165	O	6384	-0.5894	17.717	LYS_165
ALA	169	HB1	6460	0.0603	17.72	ALA_169
ASN	239	HB3	3497	0.0797	17.72	ASN_239
PHE	157	CD2	6264	-0.1256	17.721	PHE_157
ASP	33	H	443	0.2936	17.722	ASP_33
VAL	444	HG12	10746	0.0791	17.725	VAL_444
THR	27	HB	339	0.0043	17.725	THR_27
ARG	211	CD	3053	0.0486	17.726	ARG_211
ARG	150	HH12	6164	0.4478	17.729	ARG_150
CYS	215	O	3127	-0.5679	17.731	CYS_215
ASP	33	CB	439	-0.0303	17.736	ASP_33
ARG	177	N	2519	-0.3479	17.744	ARG_177
LYS	254	HB3	7755	0.0362	17.753	LYS_254
LEU	251	CA	7688	-0.0518	17.753	LEU_251
LEU	37	CG	504	0.3531	17.754	LEU_37
PHE	201	O	2910	-0.5679	17.758	PHE_201
ILE	40	O	547	-0.5679	17.762	ILE_40
THR	226	C	3282	0.5973	17.765	THR_226
PRO	137	CA	5958	-0.0266	17.765	PRO_137
VAL	218	CG2	7177	-0.3192	17.766	VAL_218
LYS	214	HB2	7126	0.0362	17.77	LYS_214
PRO	149	O	6132	-0.5748	17.77	PRO_149
TYR	237	O	7440	-0.5679	17.776	TYR_237
GLU	211	HA	7084	0.1105	17.782	GLU_211
LYS	106	HG3	1516	0.0103	17.787	LYS_106
ARG	249	CB	7652	-0.0007	17.791	ARG_249
ASN	239	ND2	3499	-0.9191	17.802	ASN_239
ILE	36	N	480	-0.4157	17.808	ILE_36
LEU	240	HB2	7494	0.0457	17.813	LEU_240
LYS	106	HE3	1520	0.1135	17.821	LYS_106
ARG	150	NH1	6152	-0.8627	17.825	ARG_150
LYS	142	HE2	6040	0.1135	17.826	LYS_142
VAL	218	HA	7179	0.0969	17.829	VAL_218
ILE	40	C	546	0.5973	17.835	ILE_40
ASP	68	CB	933	-0.0303	17.836	ASP_68
TYR	227	N	3294	-0.4157	17.838	TYR_227
VAL	253	CG1	7732	-0.3192	17.838	VAL_253
TYR	227	HD1	3310	0.1699	17.843	TYR_227
ASP	33	CA	436	0.0381	17.846	ASP_33
GLU	238	H	7467	0.2719	17.847	GLU_238
ASN	239	HD22	3500	0.4196	17.85	ASN_239
ARG	177	NH2	2529	-0.8627	17.854	ARG_177
TYR	227	O	3297	-0.5679	17.855	TYR_227
LEU	37	HD13	514	0.1	17.857	LEU_37
ASN	236	CB	3449	-0.2041	17.861	ASN_236
PHE	201	HB2	2920	0.0295	17.862	PHE_201
GLU	208	OE2	3015	-0.8188	17.862	GLU_208
ASN	228	CG	3320	0.713	17.864	ASN_228
ARG	6	HH11	34	0.4478	17.868	ARG_6
TYR	237	HB3	7452	0.0295	17.871	TYR_237
TYR	217	HB2	3168	0.0295	17.872	TYR_217
PHE	167	HB2	6430	0.0295	17.877	PHE_167
ILE	245	HA	7579	0.0869	17.877	ILE_245
LEU	216	N	3135	-0.4157	17.884	LEU_216
PHE	182	CZ	2620	-0.1072	17.885	PHE_182
VAL	253	HG22	7741	0.0791	17.888	VAL_253
ASP	33	N	435	-0.5163	17.891	ASP_33
SER	170	CA	6464	-0.0249	17.892	SER_170
VAL	210	HB	7067	-0.0297	17.897	VAL_210
LYS	151	CE	6174	-0.0143	17.909	LYS_151
ASP	68	HA	938	0.088	17.912	ASP_68
ARG	211	CB	3051	-0.0007	17.919	ARG_211
GLU	208	HB2	3018	-0.0173	17.924	GLU_208
ARG	150	C	6145	0.7341	17.925	ARG_150
ILE	36	H	488	0.2719	17.928	ILE_36
ASN	236	HB3	3454	0.0797	17.942	ASN_236
GLN	204	OE1	6975	-0.6086	17.948	GLN_204
PHE	157	CG	6262	0.0118	17.954	PHE_157
ARG	249	NE	7655	-0.5295	17.958	ARG_249
MET	157	CA	2211	-0.0237	17.96	MET_157
LEU	251	CB	7691	-0.1102	17.961	LEU_251
GLU	174	HB2	2492	-0.0173	17.967	GLU_174
GLU	209	OE2	3030	-0.8188	17.969	GLU_209
LYS	214	CB	7119	-0.0094	17.973	LYS_214
ILE	245	CG2	7576	-0.3204	17.984	ILE_245
ASP	136	OD1	5951	-0.8014	17.986	ASP_136
PRO	7	C	40	0.5896	17.986	PRO_7
ALA	107	HB1	1531	0.0603	17.988	ALA_107
LYS	447	CE	10792	-0.0143	17.988	LYS_447
GLU	209	CD	3028	0.8054	17.989	GLU_209
PHE	235	HD2	3441	0.133	17.989	PHE_235
ARG	211	HG3	3063	0.0285	17.989	ARG_211
ASN	228	HB2	3323	0.0797	17.992	ASN_228
GLY	223	CA	3244	-0.0252	17.996	GLY_223
VAL	242	CG2	3546	-0.3192	18.002	VAL_242
LYS	254	HA	7753	0.1426	18.002	LYS_254
LEU	161	HD23	2282	0.1	18.011	LEU_161
PHE	167	CA	6418	-0.0024	18.017	PHE_167
VAL	444	HG21	10748	0.0791	18.02	VAL_444
PRO	154	CG	2168	0.0189	18.026	PRO_154
ARG	177	HH22	2542	0.4478	18.027	ARG_177
ASN	145	CG	6079	0.713	18.035	ASN_145
LYS	214	HB3	7127	0.0362	18.037	LYS_214
ILE	245	CG1	7575	-0.043	18.042	ILE_245
ARG	211	HA	3059	0.156	18.043	ARG_211
VAL	210	HG22	7072	0.0791	18.047	VAL_210
PHE	182	CE2	2619	-0.1704	18.048	PHE_182
ILE	32	HA	425	0.0869	18.048	ILE_32
TRP	240	HA	3517	0.1123	18.049	TRP_240
ILE	145	HG13	2052	0.0236	18.054	ILE_145
ASN	153	O	2152	-0.5679	18.058	ASN_153
ARG	249	N	7648	-0.3479	18.058	ARG_249
ARG	249	HB2	7661	0.0327	18.058	ARG_249
LEU	37	HG	511	-0.0361	18.059	LEU_37
ASN	145	OD1	6084	-0.5931	18.074	ASN_145
GLY	223	HA2	3248	0.0698	18.079	GLY_223
GLU	211	HB2	7085	-0.0173	18.08	GLU_211
ARG	207	HA	7019	0.156	18.081	ARG_207
PRO	154	CA	2164	-0.0266	18.089	PRO_154
ARG	6	NH2	24	-0.8627	18.097	ARG_6
ARG	249	HG2	7663	0.0285	18.1	ARG_249
LYS	447	HZ2	10805	0.34	18.101	LYS_447
LYS	106	HB2	1513	0.0362	18.108	LYS_106
TYR	237	HB2	7451	0.0295	18.11	TYR_237
LEU	240	HB3	7495	0.0457	18.111	LEU_240
GLN	204	HG3	6973	0.0352	18.12	GLN_204
VAL	242	CA	3541	-0.0875	18.127	VAL_242
THR	226	H	3287	0.2719	18.132	THR_226
ILE	245	HG22	7584	0.0882	18.133	ILE_245
LYS	151	HD3	6183	0.0621	18.136	LYS_151
PRO	154	CB	2167	-0.007	18.139	PRO_154
PRO	7	O	41	-0.5748	18.139	PRO_7
TYR	237	C	7439	0.5973	18.146	TYR_237
TRP	240	O	3505	-0.5679	18.147	TRP_240
ILE	71	HG12	979	0.0236	18.155	ILE_71
ALA	210	C	3039	0.5973	18.157	ALA_210
ILE	245	CD1	7577	-0.066	18.159	ILE_245
VAL	218	HG11	7181	0.0791	18.164	VAL_218
LYS	106	CG	1507	0.0187	18.179	LYS_106
VAL	147	HG23	2088	0.0791	18.187	VAL_147
ALA	202	H	2932	0.2719	18.189	ALA_202
LEU	161	HD12	2278	0.1	18.191	LEU_161
ARG	150	CA	6144	-0.2637	18.192	ARG_150
SER	170	N	6463	-0.4157	18.197	SER_170
ILE	32	C	418	0.5973	18.203	ILE_32
ARG	150	CD	6149	0.0486	18.204	ARG_150
GLN	204	CG	6966	-0.0645	18.204	GLN_204
ILE	145	HG21	2053	0.0882	18.21	ILE_145
ARG	211	N	3047	-0.3479	18.217	ARG_211
PHE	235	CB	3429	-0.0343	18.218	PHE_235
PHE	167	HD1	6432	0.133	18.22	PHE_167
VAL	160	HG12	6308	0.0791	18.221	VAL_160
GLN	161	HG3	6325	0.0352	18.226	GLN_161
VAL	210	HG12	7069	0.0791	18.227	VAL_210
ARG	249	CG	7653	0.039	18.232	ARG_249
ASP	68	O	932	-0.5819	18.236	ASP_68
SER	170	H	6469	0.2719	18.238	SER_170
MET	157	HA	2219	0.088	18.238	MET_157
GLU	208	CA	3008	0.0397	18.243	GLU_208
ARG	6	NH1	23	-0.8627	18.243	ARG_6
LYS	142	HG2	6036	0.0103	18.245	LYS_142
GLN	161	HA	6321	0.085	18.245	GLN_161
GLU	209	HB2	3033	-0.0173	18.245	GLU_209
ARG	207	CA	7008	-0.2637	18.256	ARG_207
ILE	32	CA	417	-0.0597	18.258	ILE_32
PHE	235	HB2	3438	0.0295	18.259	PHE_235
GLU	209	H	3031	0.2936	18.259	GLU_209
ALA	138	C	5973	0.5973	18.261	ALA_138
PRO	137	N	5957	-0.2548	18.261	PRO_137
LEU	216	HG	3147	-0.0361	18.263	LEU_216
VAL	218	HG21	7184	0.0791	18.264	VAL_218
VAL	147	HG12	2084	0.0791	18.266	VAL_147
ILE	40	HB	554	0.0187	18.27	ILE_40
ALA	244	N	3566	-0.4157	18.284	ALA_244
VAL	175	H	2503	0.2719	18.285	VAL_175
GLU	440	CD	10679	0.8054	18.292	GLU_440
TRP	240	C	3504	0.5973	18.294	TRP_240
ARG	249	O	7651	-0.5894	18.295	ARG_249
ASN	153	C	2151	0.5973	18.299	ASN_153
GLU	208	HA	3017	0.1105	18.299	GLU_208
VAL	242	H	3547	0.2719	18.306	VAL_242
LEU	240	CA	7485	-0.0518	18.314	LEU_240
ARG	249	CA	7649	-0.2637	18.316	ARG_249
ARG	207	O	7010	-0.5894	18.322	ARG_207
ASN	239	HD21	3501	0.4196	18.324	ASN_239
ILE	40	CG1	549	-0.043	18.327	ILE_40
PHE	248	CA	7629	-0.0024	18.329	PHE_248
VAL	253	CB	7731	0.2985	18.33	VAL_253
THR	27	N	330	-0.4157	18.331	THR_27
VAL	160	CG1	6302	-0.3192	18.335	VAL_160
LEU	251	HB2	7697	0.0457	18.335	LEU_251
PHE	235	CD2	3432	-0.1256	18.342	PHE_235
ILE	36	C	482	0.5973	18.344	ILE_36
ALA	138	O	5974	-0.5679	18.344	ALA_138
CYS	221	HG	3220	0.1933	18.346	CYS_221
GLY	176	C	2514	0.5973	18.353	GLY_176
ALA	202	N	2927	-0.4157	18.357	ALA_202
PHE	201	HB3	2921	0.0295	18.358	PHE_201
ALA	210	N	3037	-0.4157	18.359	ALA_210
ALA	210	HA	3043	0.0823	18.365	ALA_210
ARG	177	NE	2526	-0.5295	18.37	ARG_177
ALA	169	O	6456	-0.5679	18.376	ALA_169
LYS	254	CA	7744	-0.24	18.378	LYS_254
PRO	154	N	2163	-0.2548	18.38	PRO_154
GLU	211	CA	7075	0.0397	18.381	GLU_211
LEU	164	C	6364	0.5973	18.389	LEU_164
LYS	254	H	7752	0.2747	18.396	LYS_254
ILE	71	CG1	973	-0.043	18.397	ILE_71
LEU	164	CA	6363	-0.0518	18.398	LEU_164
PRO	137	HA	5964	0.0641	18.4	PRO_137
ILE	145	CB	2044	0.1303	18.409	ILE_145
TYR	217	H	3166	0.2719	18.41	TYR_217
ALA	169	C	6455	0.5973	18.412	ALA_169
GLY	176	O	2515	-0.5679	18.418	GLY_176
LEU	240	CB	7488	-0.1102	18.422	LEU_240
PRO	154	HD2	2175	0.0391	18.425	PRO_154
GLN	204	HA	6969	0.085	18.426	GLN_204
THR	27	HG23	342	0.0642	18.434	THR_27
ASP	68	HB2	939	-0.0122	18.435	ASP_68
ILE	32	O	419	-0.5679	18.435	ILE_32
LYS	447	HE2	10802	0.1135	18.436	LYS_447
GLN	204	CD	6967	0.6951	18.439	GLN_204
PHE	157	HE2	6275	0.143	18.442	PHE_157
ALA	244	H	3571	0.2719	18.443	ALA_244
PHE	182	HZ	2629	0.1297	18.445	PHE_182
PRO	154	HG3	2174	0.0213	18.446	PRO_154
LEU	240	H	7492	0.2719	18.453	LEU_240
GLY	176	HA2	2517	0.0698	18.454	GLY_176
GLU	225	N	3264	-0.4157	18.455	GLU_225
GLN	161	CG	6318	-0.0645	18.457	GLN_161
VAL	210	CB	7062	0.2985	18.475	VAL_210
TYR	217	HB3	3169	0.0295	18.478	TYR_217
GLN	161	CD	6319	0.6951	18.48	GLN_161
PHE	248	HA	7640	0.0978	18.486	PHE_248
GLN	172	HE22	6494	0.4251	18.486	GLN_172
ARG	26	C	308	0.7341	18.488	ARG_26
LEU	35	HD21	477	0.1	18.489	LEU_35
VAL	218	CB	7175	0.2985	18.5	VAL_218
VAL	242	HG21	3553	0.0791	18.503	VAL_242
PHE	235	HE2	3443	0.143	18.505	PHE_235
LYS	447	HD2	10800	0.0621	18.514	LYS_447
ARG	150	CZ	6151	0.8076	18.518	ARG_150
GLY	176	H	2516	0.2719	18.52	GLY_176
ASN	153	CA	2150	0.0143	18.522	ASN_153
VAL	253	HG12	7738	0.0791	18.529	VAL_253
ALA	239	N	7474	-0.4157	18.538	ALA_239
[truncated: 10,264 more rows]
