# Supplementary material for: Modeling of the Electrostatic Interaction and Catalytic Activity of [NiFe] Hydrogenases on a Planar Electrode
Source: J Phys Chem B. 2022 Oct 21;126(43):8777–90. doi: 10.1021/acs.jpcb.2c05371 (PMC9639099; doi:10.1021/acs.jpcb.2c05371)
Supplement: Supplementary file 1 — jp2c05371_si_001.zip [file jp2c05371_si_001.zip › Supplementary data/1e3d_5_theta_120_phi_248/extra information/1e3d_5_theta_120_phi_248_nude.vtk]

# vtk DataFile Version 3.0
GRAPHICAL REPRESENTATION NUDE SURFACES
ASCII
DATASET POLYDATA
POINTS    130098 float
  -1.870  -33.954   25.244
  -0.971  -33.969   25.287
  -2.841  -33.875   25.705
  -0.357  -34.001   25.665
  -2.972  -33.938   26.186
   0.108  -34.014   26.254
  -3.066  -33.998   26.724
   0.394  -34.033   26.803
  -3.072  -34.017   27.224
   0.556  -33.955   27.224
  -3.054  -34.009   27.724
   0.626  -33.955   27.724
  -3.025  -33.965   28.174
   0.566  -33.955   28.224
  -2.840  -34.013   28.626
   0.410  -33.887   28.639
  -2.318  -34.061   29.131
  -0.047  -33.922   29.187
  -0.778  -28.012   21.760
   1.231  -28.070   21.684
  -3.266  -27.886   22.269
   2.082  -27.975   22.178
  -3.861  -27.947   22.764
   3.498  -27.949   22.805
  -4.101  -27.945   23.173
   3.908  -28.017   23.322
  -4.268  -27.932   23.696
   4.035  -27.955   23.724
  -4.463  -27.872   24.184
   4.104  -27.955   24.224
  -4.859  -27.872   24.725
   4.237  -27.955   24.678
  -5.885  -27.871   25.231
   4.652  -28.038   25.194
  -6.737  -27.921   25.790
   6.044  -27.971   25.812
  -6.957  -27.955   26.224
   6.479  -27.996   26.303
  -7.085  -27.906   26.753
   6.654  -28.005   26.774
  -7.027  -27.955   27.224
  -0.059  -27.900   27.261
   0.993  -28.026   27.233
   6.731  -27.957   27.258
  -6.845  -27.981   27.621
  -0.755  -27.907   27.837
   1.193  -27.911   27.700
   6.846  -27.922   27.821
  -6.355  -27.956   28.172
  -1.032  -27.923   28.241
   1.593  -27.946   28.145
   6.866  -27.842   28.200
  -4.996  -28.038   28.734
  -1.312  -27.976   28.699
   2.460  -28.007   28.714
   6.720  -27.991   28.740
  -4.014  -28.048   29.261
  -2.276  -27.990   29.272
   2.637  -27.975   29.141
   6.570  -27.955   29.224
  -3.493  -28.040   29.646
  -2.855  -27.940   29.784
   2.728  -27.868   29.701
   6.446  -27.872   29.684
   3.069  -28.035   30.158
   6.185  -27.872   30.256
   3.601  -28.038   30.699
   5.717  -27.872   30.750
   0.528  -21.953   17.691
   1.406  -21.931   17.813
   0.526  -21.961   18.117
   1.177  -21.947   18.295
 -19.568  -21.833   20.206
 -18.412  -22.049   20.229
 -20.321  -21.892   20.818
 -15.919  -21.993   20.728
 -20.547  -21.935   21.253
 -15.278  -22.038   21.191
 -20.684  -22.085   21.755
 -14.835  -22.064   21.751
 -12.872  -21.892   21.727
 -12.317  -21.975   21.771
 -11.947  -21.913   21.672
 -10.524  -21.919   21.792
   5.613  -21.885   21.718
   7.523  -21.922   21.740
 -20.528  -21.978   22.231
 -14.539  -21.940   22.262
 -13.021  -21.954   22.141
 -10.337  -21.971   22.307
  -2.935  -21.857   22.222
  -2.431  -22.038   22.227
   4.536  -21.925   22.209
   8.054  -21.943   22.182
 -20.287  -21.977   22.671
 -14.869  -21.965   22.832
 -12.954  -21.964   22.641
 -10.278  -21.967   22.755
  -5.959  -21.898   22.739
  -1.818  -22.068   22.696
   3.576  -21.945   22.750
   8.903  -22.009   22.822
 -19.825  -21.991   23.165
 -15.030  -21.904   23.307
 -12.914  -21.946   23.141
  -9.840  -21.985   23.259
  -6.534  -21.837   23.196
   1.643  -22.011   23.166
   3.100  -21.902   23.196
   9.128  -21.955   23.224
 -19.363  -22.038   23.694
 -15.062  -21.870   23.717
 -12.997  -21.960   23.641
   9.264  -21.990   23.736
 -18.383  -22.038   24.230
 -15.417  -21.919   24.200
 -13.033  -21.991   24.141
   9.441  -21.905   24.238
 -17.802  -21.994   24.691
 -15.882  -21.872   24.726
 -12.940  -21.942   24.724
   9.686  -21.945   24.690
 -12.612  -22.013   25.224
  11.203  -22.012   25.260
 -12.526  -22.040   25.688
  12.000  -21.975   25.752
 -12.594  -21.986   26.174
  13.495  -21.932   26.313
 -12.500  -21.999   26.689
  13.870  -22.004   26.843
 -12.319  -21.926   27.195
  14.012  -21.955   27.224
 -11.516  -22.026   27.711
  14.127  -21.856   27.754
 -10.807  -21.929   28.140
  13.970  -21.945   28.208
 -10.395  -21.995   28.725
  13.681  -21.955   28.708
 -10.332  -21.955   29.224
  13.426  -21.881   29.193
 -10.447  -21.919   29.733
  12.123  -21.951   29.840
 -10.766  -21.929   30.276
  11.926  -21.923   30.233
 -15.548  -21.924   30.652
 -13.832  -21.980   30.762
 -11.027  -21.898   30.624
  11.581  -21.948   30.756
 -15.917  -21.893   31.193
 -13.368  -21.988   31.250
 -11.580  -21.954   31.156
  10.989  -21.940   31.327
  13.135  -21.938   31.185
  15.033  -21.918   31.311
 -15.920  -21.942   31.641
  10.891  -21.943   31.757
  12.631  -21.948   31.698
  15.383  -21.929   31.819
 -15.813  -21.881   32.202
  10.775  -22.014   32.264
  12.549  -21.966   32.138
  15.471  -21.901   32.224
 -15.376  -21.907   32.747
  11.108  -21.992   32.744
  12.209  -21.941   32.683
  15.460  -21.847   32.742
 -15.075  -21.965   33.175
  -6.845  -21.959   33.343
  -5.900  -22.022   33.141
  15.141  -21.949   33.329
 -15.329  -21.873   33.669
  -7.050  -21.940   33.732
  -5.462  -22.013   33.652
  14.954  -21.932   33.753
 -15.526  -21.950   34.115
  -7.270  -21.981   34.250
  -5.454  -22.011   34.163
  14.655  -21.963   34.291
 -15.909  -21.946   34.692
  -6.454  -21.994   34.771
  -5.937  -21.999   34.705
  12.500  -21.887   34.733
 -16.060  -21.943   35.201
  -9.940  -21.911   35.248
  -8.827  -22.000   35.211
  11.547  -21.906   35.216
 -16.042  -21.915   35.724
 -10.555  -21.824   35.761
  -8.301  -21.931   35.658
   4.572  -21.988   35.730
   5.987  -22.071   35.751
  10.777  -21.913   35.770
 -15.829  -22.020   36.133
 -10.954  -21.920   36.308
  -7.998  -21.921   36.226
   4.117  -21.929   36.329
   6.507  -22.038   36.227
   9.162  -21.849   36.240
 -15.374  -21.995   36.626
 -11.008  -21.900   36.807
  -7.812  -21.919   36.697
   3.976  -22.005   36.774
   7.225  -21.977   36.700
   8.161  -21.863   36.728
 -14.889  -21.960   37.174
 -11.065  -21.889   37.307
  -7.360  -21.953   37.147
   4.050  -21.955   37.224
 -14.484  -22.072   37.673
 -10.993  -21.920   37.773
  -6.595  -21.979   37.720
  -4.851  -21.959   37.806
  -3.407  -22.018   37.724
   4.227  -21.983   37.743
 -14.016  -22.030   38.235
 -10.596  -21.914   38.247
  -6.535  -21.964   38.124
  -5.277  -21.975   38.337
  -3.043  -22.073   38.210
   4.382  -22.030   38.289
 -13.491  -22.025   38.662
  -9.946  -22.038   38.727
  -6.766  -21.924   38.704
  -5.287  -21.967   38.807
  -3.038  -22.021   38.713
   4.415  -21.955   38.724
 -13.382  -21.950   39.141
  -8.426  -22.021   39.228
  -6.945  -21.937   39.188
  -5.445  -21.935   39.235
  -3.301  -21.974   39.227
   4.408  -21.955   39.224
 -13.412  -21.939   39.641
  -6.819  -21.985   39.811
  -3.882  -21.937   39.666
   4.495  -21.905   39.674
  17.693  -21.893   39.772
  21.411  -22.051   39.723
 -13.433  -21.951   40.141
  -6.932  -21.968   40.220
  -4.861  -21.913   40.226
   4.740  -21.983   40.119
  17.240  -21.931   40.273
  21.557  -22.038   40.142
 -13.501  -22.021   40.627
  -7.229  -21.978   40.800
  -4.817  -22.004   40.724
   5.166  -22.021   40.629
  17.097  -21.905   40.674
  21.628  -21.924   40.688
 -13.777  -21.908   41.240
  -7.394  -22.005   41.274
  -4.707  -22.014   41.230
   5.652  -22.032   41.229
  17.097  -21.990   41.150
  21.770  -21.929   41.128
 -13.838  -21.876   41.649
  -7.468  -21.905   41.674
  -4.476  -22.012   41.768
   5.957  -21.927   41.734
  17.057  -21.951   41.687
  22.043  -22.029   41.691
 -13.820  -21.919   42.141
  -7.531  -21.955   42.188
  -4.281  -22.044   42.279
   6.003  -21.912   42.224
  16.911  -21.997   42.188
  22.172  -21.955   42.224
 -13.820  -21.914   42.641
  -7.597  -21.833   42.685
  -4.046  -21.899   42.737
   5.924  -21.833   42.732
  16.626  -21.947   42.693
  22.158  -21.955   42.724
 -13.913  -21.932   43.133
  -7.975  -21.838   43.221
  -4.056  -21.847   43.240
   5.523  -21.914   43.250
  16.514  -21.955   43.224
  21.993  -21.872   43.165
 -14.321  -21.933   43.675
  -9.495  -21.872   43.728
  -4.253  -22.036   43.775
   4.573  -21.968   43.807
  16.539  -21.905   43.674
  21.500  -21.872   43.674
 -15.296  -21.925   44.204
 -10.822  -21.982   44.250
  -4.248  -22.036   44.296
   4.276  -21.999   44.320
  16.736  -21.965   44.095
  20.498  -21.920   44.208
 -15.322  -21.926   44.613
 -13.999  -21.932   44.775
 -12.901  -22.015   44.714
 -11.416  -21.943   44.717
  -4.040  -21.967   44.758
   4.435  -21.934   44.848
  17.596  -21.980   44.698
  18.168  -21.908   44.748
  -3.758  -21.978   45.159
   4.605  -21.985   45.245
  -2.232  -21.998   45.705
   0.569  -21.947   45.776
   1.559  -21.958   45.687
   5.585  -21.957   45.790
  -1.352  -21.926   46.231
   0.013  -21.937   46.265
   1.584  -21.959   46.141
   5.959  -21.904   46.247
   1.582  -21.958   46.641
   6.062  -21.899   46.760
   1.551  -21.959   47.127
   6.084  -21.958   47.307
   1.076  -21.994   47.699
   6.221  -21.977   47.729
  -0.362  -21.941   48.172
   3.728  -22.000   48.348
   5.435  -21.978   48.215
   6.954  -21.914   48.286
  -1.422  -21.890   48.732
   3.645  -22.044   48.816
   5.553  -21.962   48.638
   6.963  -21.931   48.755
  -1.513  -21.959   49.141
   3.711  -22.024   49.307
   5.959  -21.969   49.179
   6.567  -21.937   49.264
  19.660  -21.917   49.193
  20.189  -21.951   49.222
  -1.467  -21.939   49.721
   3.706  -21.983   49.774
  19.098  -21.949   49.659
  20.905  -21.881   49.761
  -1.035  -21.986   50.183
   3.640  -22.016   50.260
  18.002  -21.955   50.150
  20.985  -21.865   50.160
   0.102  -21.950   50.728
   3.530  -21.936   50.748
   5.594  -21.939   50.708
   6.427  -21.921   50.848
  17.685  -21.931   50.680
  20.689  -21.967   50.837
   0.594  -22.001   51.130
   2.512  -21.893   51.244
   5.512  -21.958   51.133
   6.450  -21.930   51.249
  17.696  -21.875   51.203
  20.664  -21.959   51.264
  18.031  -21.913   51.737
  20.961  -21.932   51.841
  18.162  -21.934   52.174
  21.068  -21.971   52.307
  18.106  -21.910   52.641
  21.149  -21.994   52.807
  18.102  -21.926   53.141
  21.173  -21.923   53.324
  18.201  -21.883   53.666
  21.037  -21.883   53.797
  18.576  -21.989   54.130
  20.667  -21.919   54.251
   7.943  -15.942   12.191
   9.666  -16.041   12.210
   7.444  -15.985   12.723
  10.174  -16.056   12.725
   0.080  -15.898   13.198
   1.678  -16.027   13.231
   7.202  -15.886   13.148
  10.451  -15.928   13.232
  -1.407  -15.872   13.735
   2.517  -16.033   13.794
   7.080  -15.935   13.684
  10.501  -15.922   13.724
  -1.974  -15.872   14.197
   2.742  -15.962   14.235
   6.665  -15.868   14.249
  10.491  -15.913   14.224
 -21.310  -15.946   14.737
 -19.619  -16.025   14.766
  -2.475  -15.959   14.756
   2.879  -15.934   14.789
   6.113  -15.876   14.749
  10.551  -15.919   14.724
 -21.770  -15.956   15.230
 -18.984  -16.035   15.309
  -2.817  -15.857   15.158
   3.009  -15.968   15.279
   6.026  -15.989   15.188
  10.639  -15.908   15.260
 -22.522  -15.919   15.684
 -18.467  -15.973   15.792
  -2.956  -15.939   15.681
   3.227  -16.051   15.727
   5.952  -16.016   15.712
  10.582  -15.939   15.711
 -23.002  -15.871   16.137
 -17.444  -15.956   16.194
 -15.945  -15.922   16.224
 -13.992  -16.038   16.264
  -3.273  -15.886   16.269
   3.646  -16.071   16.237
   5.665  -15.934   16.239
  10.119  -15.958   16.240
 -23.399  -15.955   16.741
 -13.459  -16.043   16.754
  -3.959  -15.902   16.717
   4.436  -15.998   16.752
   5.115  -15.927   16.670
   9.626  -15.952   16.826
 -23.498  -15.955   17.224
 -12.816  -16.021   17.169
  -5.087  -15.955   17.184
   9.585  -15.949   17.307
 -23.503  -15.955   17.724
 -12.038  -16.011   17.810
  -5.422  -15.955   17.688
   9.613  -15.938   17.807
 -23.565  -15.919   18.215
 -11.798  -15.955   18.254
  -5.601  -15.937   18.180
   9.535  -15.926   18.214
 -23.763  -15.872   18.712
 -11.488  -16.054   18.716
  -5.743  -15.848   18.703
   9.162  -15.957   18.788
 -23.844  -15.913   19.141
 -10.840  -16.038   19.197
  -5.639  -16.032   19.254
   8.598  -15.968   19.326
 -23.807  -15.918   19.621
 -10.338  -16.038   19.685
  -5.519  -16.005   19.774
   8.706  -15.992   19.728
   9.155  -15.954   19.663
   9.934  -15.963   19.789
 -23.474  -16.011   20.163
 -10.067  -16.038   20.257
  -5.539  -15.919   20.225
  10.699  -15.963   20.204
 -23.247  -15.955   20.602
  -9.896  -15.955   20.698
  -5.772  -15.895   20.763
  11.554  -15.975   20.788
 -23.028  -15.971   21.119
  -9.400  -16.038   21.227
  -6.328  -15.845   21.229
  12.072  -15.990   21.288
 -22.993  -15.962   21.688
  12.463  -15.988   21.768
 -23.042  -15.888   22.224
  12.770  -16.000   22.120
 -23.091  -15.877   22.724
  12.908  -15.958   22.664
 -23.090  -15.884   23.224
  12.666  -15.955   23.279
 -23.073  -15.908   23.724
  12.482  -15.919   23.751
 -23.051  -15.925   24.224
  12.286  -15.932   24.298
 -23.101  -15.856   24.681
  12.149  -15.955   24.724
 -23.360  -15.955   25.239
  12.102  -15.905   25.174
 -23.760  -15.950   25.786
  12.232  -15.974   25.607
 -23.979  -15.939   26.201
  12.627  -16.045   26.169
 -24.056  -15.971   26.674
  13.111  -16.061   26.717
 -23.999  -16.044   27.148
  14.208  -16.025   27.157
 -23.980  -15.992   27.641
  15.617  -15.987   27.702
  16.578  -15.904   27.738
  17.186  -16.002   27.689
 -23.960  -15.965   28.141
  18.068  -16.038   28.208
 -23.867  -15.902   28.705
  19.013  -15.972   28.787
 -21.428  -16.026   29.157
  20.176  -15.961   29.208
 -21.097  -16.076   29.720
  20.584  -15.968   29.763
 -21.060  -16.025   30.224
  20.664  -15.970   30.307
 -21.102  -15.990   30.674
  20.588  -15.954   30.713
 -20.990  -16.042   31.130
  17.096  -15.950   31.327
  18.589  -15.959   31.162
  20.152  -15.967   31.238
 -20.525  -15.987   31.746
  17.024  -15.960   31.807
 -20.038  -16.009   32.216
  17.138  -15.994   32.246
 -19.759  -16.007   32.643
  18.992  -15.955   32.842
 -19.624  -15.982   33.256
  19.209  -15.991   33.236
 -19.708  -15.956   33.847
  19.493  -15.945   33.818
 -19.839  -15.922   34.299
  19.497  -15.948   34.256
 -19.938  -16.005   34.774
  16.952  -15.914   34.771
  17.519  -15.994   34.684
  19.010  -15.907   34.763
  20.237  -15.939   34.702
  21.058  -15.944   34.825
 -19.849  -15.955   35.219
  16.153  -15.946   35.337
  20.468  -15.957   35.173
  20.962  -15.926   35.230
 -19.527  -16.039   35.822
  15.977  -15.907   35.673
 -19.071  -16.012   36.314
  15.620  -16.009   36.266
 -18.867  -15.941   36.760
  15.604  -15.983   36.807
 -18.811  -15.930   37.316
  15.702  -16.031   37.236
 -18.832  -16.005   37.774
  16.085  -16.024   37.687
  17.899  -15.950   37.663
  19.162  -16.050   37.753
 -18.926  -15.955   38.224
  19.537  -16.001   38.194
 -19.117  -15.944   38.679
  20.472  -15.970   38.807
 -19.477  -15.980   39.197
  20.911  -16.029   39.302
 -19.995  -15.921   39.668
  21.088  -15.955   39.724
 -21.822  -15.922   40.213
 -20.943  -15.959   40.271
 -20.455  -15.955   40.148
  21.254  -15.969   40.156
 -21.907  -15.943   40.641
  21.652  -16.015   40.644
 -21.794  -15.932   41.141
  23.188  -16.001   41.224
  24.464  -15.926   41.205
  26.006  -16.070   41.239
 -21.823  -15.913   41.641
  26.480  -16.038   41.763
 -21.854  -15.891   42.218
  26.659  -15.955   42.224
 -21.516  -15.914   42.769
 -19.978  -15.884   42.723
 -18.532  -15.989   42.811
  26.791  -15.986   42.667
 -17.520  -16.007   43.324
  26.921  -15.991   43.211
 -17.114  -16.021   43.814
  26.983  -15.955   43.724
 -16.971  -16.005   44.274
  27.116  -15.955   44.224
 -16.836  -15.955   44.680
  27.262  -15.996   44.729
 -16.459  -15.991   45.278
  27.475  -15.934   45.265
 -16.114  -16.070   45.789
  27.516  -15.960   45.807
 -16.034  -15.993   46.224
  27.645  -15.992   46.241
 -16.017  -15.968   46.724
  28.177  -16.014   46.751
 -15.914  -15.910   47.268
  12.217  -15.895   47.315
  14.187  -15.981   47.204
  28.619  -16.043   47.308
 -15.535  -15.964   47.783
  11.935  -15.916   47.733
  14.581  -16.019   47.648
  28.771  -16.045   47.773
 -15.307  -15.979   48.198
  11.722  -16.022   48.269
  14.743  -15.958   48.126
  28.877  -15.829   48.250
 -14.965  -16.019   48.632
  -2.908  -15.946   48.665
  -1.402  -15.958   48.814
  11.691  -16.007   48.807
  14.696  -15.939   48.688
  28.718  -15.928   48.748
 -14.441  -16.019   49.136
  -4.442  -15.934   49.175
  -1.374  -15.945   49.307
  11.733  -16.049   49.282
  14.465  -15.896   49.122
  28.475  -15.938   49.172
 -13.534  -16.077   49.725
  -9.421  -15.973   49.733
  -8.349  -15.929   49.782
  -4.830  -15.844   49.682
  -1.463  -15.944   49.807
  12.065  -15.979   49.714
  13.977  -15.926   49.684
  27.667  -15.905   49.735
 -11.987  -15.968   50.246
  -9.984  -15.878   50.206
  -7.859  -15.937   50.208
  -5.843  -15.986   50.251
  -1.364  -15.974   50.307
  26.629  -15.947   50.305
  -1.300  -16.026   50.705
  26.414  -15.958   50.701
  -0.520  -15.941   51.282
  26.195  -15.995   51.243
   0.037  -15.975   51.734
  25.969  -15.923   51.654
   0.586  -15.936   52.219
  25.215  -15.940   52.340
   2.021  -16.055   52.704
  21.155  -15.998   52.755
  23.059  -15.987   52.793
  24.967  -15.883   52.784
   5.407  -16.015   53.332
   8.655  -15.924   53.284
   9.201  -16.005   53.181
  20.696  -15.992   53.337
  23.605  -16.006   53.209
  24.579  -15.894   53.221
   5.690  -16.005   53.683
   7.022  -15.928   53.700
   9.657  -15.940   53.638
  20.639  -15.881   53.794
  10.083  -15.964   54.227
  20.538  -16.005   54.224
  10.404  -16.039   54.750
  20.486  -15.862   54.757
  10.554  -16.005   55.274
  20.277  -15.992   55.299
  10.574  -15.905   55.674
  20.442  -15.895   55.749
  10.708  -15.944   56.089
  20.675  -15.971   56.174
   7.693  -15.886   56.758
   8.629  -15.992   56.775
  11.646  -16.023   56.627
  21.457  -16.013   56.834
   7.021  -15.921   57.194
   9.441  -15.921   57.325
  12.086  -16.000   57.144
  16.068  -15.965   57.308
  17.657  -15.939   57.174
  21.697  -16.002   57.232
   5.515  -15.941   57.703
   9.563  -15.951   57.768
  12.131  -15.987   57.688
  16.189  -15.990   57.731
  17.666  -15.933   57.631
  22.094  -15.915   57.715
   5.127  -15.954   58.267
  10.025  -15.968   58.283
  11.948  -16.012   58.189
  22.468  -15.964   58.301
   5.144  -16.005   58.774
  22.572  -15.928   58.724
   5.124  -15.955   59.224
  22.527  -15.855   59.251
   5.048  -15.955   59.724
  22.170  -15.916   59.744
   5.015  -15.905   60.174
  21.115  -15.918   60.237
   5.155  -15.981   60.622
  20.563  -15.872   60.727
   5.574  -16.021   61.131
  14.558  -15.954   61.320
  15.632  -15.954   61.186
  19.990  -15.853   61.269
   6.569  -15.997   61.781
  14.589  -15.959   61.763
  15.714  -15.938   61.641
  19.640  -15.940   61.821
   7.133  -15.998   62.165
  15.046  -15.970   62.271
  15.565  -15.950   62.105
  19.532  -15.905   62.307
   8.579  -16.005   62.711
  19.439  -15.907   62.671
  10.190  -15.902   63.241
  18.526  -15.950   63.222
  10.515  -15.957   63.676
  14.584  -15.963   63.733
  15.621  -15.899   63.760
  18.069  -15.942   63.712
  10.662  -15.896   64.202
  12.153  -15.958   64.304
  16.143  -15.929   64.144
  17.578  -15.889   64.224
 -17.822   -9.866    9.720
 -13.507  -10.038    9.785
 -18.024   -9.908   10.119
 -13.071  -10.038   10.294
 -18.269   -9.862   10.677
 -12.908   -9.955   10.724
 -24.065   -9.939   11.189
 -22.433   -9.936   11.296
 -18.527   -9.894   11.087
 -12.849   -9.955   11.224
 -25.029   -9.929   11.698
 -22.066  -10.008   11.827
 -19.301   -9.850   11.672
 -12.915   -9.905   11.674
 -25.842   -9.940   12.268
 -21.848   -9.970   12.188
 -19.529   -9.898   12.088
 -13.103   -9.913   12.117
 -26.304   -9.878   12.721
 -21.356  -10.031   12.669
 -20.323   -9.879   12.719
 -13.620   -9.878   12.678
 -26.719   -9.856   13.242
 -14.325   -9.895   13.306
 -27.012   -9.918   13.660
 -14.573   -9.950   13.668
 -27.342   -9.991   14.223
 -14.748   -9.955   14.168
 -27.437   -9.955   14.724
 -14.804   -9.978   14.635
 -27.439   -9.955   15.224
 -14.820   -9.965   15.188
 -27.507   -9.919   15.738
 -14.838   -9.955   15.724
   9.955   -9.942   15.773
  10.492  -10.035   15.673
 -27.745   -9.865   16.243
 -14.787   -9.955   16.175
   9.523   -9.947   16.309
  10.943  -10.036   16.176
 -27.920   -9.913   16.641
 -14.509  -10.038   16.727
   9.522   -9.957   16.807
  11.079   -9.989   16.619
 -28.005   -9.890   17.172
 -13.892  -10.038   17.215
   3.706   -9.924   17.266
   5.692  -10.038   17.184
   9.509   -9.956   17.267
  11.602  -10.011   17.129
 -27.853   -9.980   17.652
 -13.397  -10.038   17.712
   3.189   -9.872   17.743
   7.567   -9.933   17.786
   9.180   -9.979   17.756
  12.444  -10.006   17.820
 -27.436  -10.021   18.262
 -13.012  -10.038   18.241
  -2.021   -9.931   18.200
   0.956  -10.024   18.229
   2.402   -9.952   18.178
  12.718   -9.981   18.317
 -27.120   -9.997   18.828
 -12.400  -10.038   18.722
  -6.395   -9.980   18.736
  -5.464   -9.941   18.786
  -3.005   -9.844   18.698
  12.840   -9.979   18.749
 -26.994  -10.005   19.274
 -10.953   -9.970   19.240
  -6.976   -9.938   19.212
  12.816   -9.975   19.131
 -26.924   -9.905   19.674
 -10.061  -10.009   19.825
  -7.307   -9.937   19.752
  12.957  -10.038   19.733
 -26.811   -9.984   20.148
  -9.760   -9.988   20.154
  -7.564   -9.934   20.156
  13.203   -9.972   20.160
 -26.841   -9.983   20.688
  13.646  -10.027   20.656
 -26.941   -9.955   21.224
  14.443  -10.072   21.251
 -26.927   -9.905   21.674
  -9.766   -9.969   21.822
  -8.327  -10.003   21.619
  17.697   -9.922   21.770
 -26.764   -9.974   22.111
 -10.040   -9.969   22.196
  -7.885   -9.989   22.111
  18.035  -10.009   22.230
 -26.364   -9.959   22.679
 -10.299   -9.986   22.821
  -7.429  -10.008   22.650
  18.233  -10.005   22.703
 -26.051  -10.034   23.162
 -10.238   -9.997   23.228
  -7.377   -9.952   23.141
  18.570  -10.028   23.278
 -25.994  -10.010   23.676
 -13.362   -9.963   23.839
 -12.391   -9.973   23.674
  -9.791  -10.018   23.730
  -7.462  -10.006   23.634
  18.956   -9.948   23.846
 -26.253   -9.860   24.172
 -13.489   -9.936   24.307
 -12.075   -9.983   24.194
  19.078   -9.965   24.260
  28.211   -9.875   24.235
  29.485   -9.930   24.246
 -26.375   -9.908   24.641
 -13.530   -9.949   24.807
 -12.031   -9.997   24.626
  18.540   -9.952   24.786
  28.205   -9.909   24.615
  30.202   -9.970   24.711
 -26.380   -9.926   25.141
 -13.378   -9.994   25.239
 -12.320   -9.988   25.225
  18.173   -9.986   25.329
  28.390   -9.975   25.165
  30.873   -9.881   25.265
 -26.262   -9.903   25.603
  18.081   -9.976   25.807
  28.168   -9.944   25.670
  30.966   -9.854   25.757
 -25.789   -9.876   26.187
  18.146   -9.980   26.269
  27.488   -9.957   26.150
  30.694   -9.988   26.275
 -24.958   -9.975   26.701
  18.442   -9.993   26.861
  27.134   -9.945   26.676
  30.162   -9.905   26.753
 -24.829   -9.890   27.188
  18.655  -10.042   27.228
  27.125   -9.900   27.213
  28.980   -9.921   27.187
 -24.738   -9.878   27.688
  19.526  -10.000   27.748
  21.020   -9.968   27.723
  21.636   -9.984   27.728
  27.547   -9.963   27.666
  28.532   -9.884   27.711
 -24.397   -9.937   28.140
  22.951  -10.005   28.252
 -22.918   -9.973   28.793
  23.217   -9.976   28.616
 -22.427   -9.967   29.302
  23.598  -10.036   29.230
 -21.966  -10.049   29.748
  23.757  -10.038   29.770
 -21.386   -9.991   30.277
  23.887   -9.912   30.138
 -21.077   -9.966   30.794
  23.595   -9.981   30.777
 -20.788  -10.012   31.133
 -18.844   -9.933   31.240
 -17.835  -10.003   31.214
  23.237  -10.027   31.292
 -17.314   -9.983   31.607
  23.095   -9.876   31.771
 -16.968  -10.031   32.191
  22.947   -9.975   32.224
 -16.766   -9.955   32.648
  22.896   -9.892   32.724
 -16.311  -10.038   33.159
  22.896   -9.969   33.239
 -14.531  -10.024   33.807
  23.013   -9.955   33.724
 -14.252   -9.994   34.167
  23.138   -9.955   34.224
 -14.085   -9.991   34.711
  23.268   -9.955   34.649
 -14.078   -9.955   35.224
  23.701  -10.038   35.155
 -14.037   -9.955   35.724
  24.217  -10.038   35.658
 -13.864   -9.955   36.185
  24.459  -10.038   36.235
  28.466   -9.922   36.153
  30.530   -9.945   36.223
 -13.462  -10.038   36.768
  24.465   -9.905   36.674
  28.131   -9.877   36.712
  31.650   -9.961   36.710
 -13.269   -9.949   37.260
  24.364   -9.935   37.116
  28.147   -9.888   37.219
  32.012   -9.923   37.269
 -13.267   -9.935   37.820
  24.169   -9.976   37.663
  28.434   -9.941   37.759
  32.070   -9.932   37.807
 -18.383   -9.969   38.229
 -17.848   -9.992   38.278
 -13.440   -9.892   38.297
  24.100   -9.955   38.224
  28.705   -9.935   38.137
  32.039   -9.938   38.307
 -18.805   -9.971   38.745
 -17.470  -10.017   38.810
 -13.834   -9.930   38.738
  24.112   -9.925   38.675
  28.975   -9.999   38.735
  32.104   -9.961   38.755
 -18.943   -9.937   39.260
 -17.376  -10.004   39.307
 -14.581   -9.948   39.185
  24.424  -10.054   39.226
  29.178   -9.956   39.256
  32.611   -9.947   39.228
 -18.937  -10.005   39.774
 -17.380   -9.954   39.774
 -14.875   -9.976   39.678
  24.710   -9.946   39.676
  29.337   -9.856   39.773
  32.912   -9.917   39.742
 -19.067   -9.892   40.126
 -17.475  -10.039   40.277
 -14.858  -10.011   40.136
  25.133  -10.035   40.137
  29.197   -9.955   40.186
  32.674   -9.967   40.313
 -19.453   -9.865   40.652
 -17.339  -10.040   40.790
 -14.887   -9.993   40.688
  25.644  -10.040   40.673
  28.968   -9.895   40.640
  32.165   -9.953   40.841
 -19.861   -9.905   41.205
 -16.939   -9.993   41.277
 -15.077   -9.966   41.130
  27.656   -9.982   41.180
  28.032   -9.874   41.217
  32.041   -9.943   41.307
 -20.085   -9.894   41.627
  32.047   -9.986   41.807
 -20.746   -9.955   42.302
  32.211  -10.021   42.236
 -21.033   -9.894   42.647
  33.073  -10.008   42.758
 -21.325   -9.894   43.154
  34.525   -9.950   43.279
 -21.515   -9.945   43.688
  34.689   -9.981   43.771
 -21.584   -9.878   44.224
  34.942   -9.867   44.347
 -21.569   -9.842   44.739
  34.925   -9.946   44.774
 -21.835   -9.978   45.283
  34.972   -9.915   45.224
 -21.893  -10.005   45.774
  34.982   -9.902   45.724
 -21.963   -9.872   46.214
  34.899   -9.835   46.168
 -22.307   -9.872   46.766
  34.467   -9.836   46.684
 -24.510   -9.940   47.219
 -23.843  -10.000   47.206
 -23.360   -9.837   47.225
  31.161   -9.908   47.352
 -25.460   -9.950   47.725
  30.962   -9.865   47.788
 -25.808   -9.980   48.297
  30.634   -9.966   48.234
 -25.968   -9.904   48.805
  30.014   -9.928   48.710
 -26.255   -9.904   49.315
  29.559   -9.933   49.314
 -26.585   -9.889   49.725
  29.523   -9.919   49.807
 -26.838   -9.994   50.261
  24.973   -9.916   50.183
  27.008  -10.032   50.241
  29.484   -9.925   50.260
 -26.853   -9.979   50.807
  22.174   -9.934   50.753
  27.505   -9.988   50.682
  29.107   -9.941   50.777
 -26.753  -10.033   51.211
  21.576   -9.870   51.298
 -26.370  -10.030   51.661
  21.244   -9.985   51.838
 -25.038  -10.038   52.246
  21.170   -9.971   52.307
  27.070   -9.949   52.228
  28.572   -9.958   52.282
  30.196   -9.901   52.205
  31.072   -9.953   52.292
 -23.921  -10.044   52.729
  21.214  -10.019   52.749
  26.602   -9.877   52.740
  29.161   -9.991   52.758
  29.593   -9.942   52.661
  31.493   -9.905   52.777
 -23.409   -9.999   53.247
  21.463   -9.991   53.242
  26.543   -9.895   53.188
  31.495   -9.929   53.266
 -23.220  -10.050   53.731
  21.733   -9.979   53.652
  26.628   -9.916   53.709
  31.192   -9.971   53.842
 -22.961   -9.991   54.219
 -18.041   -9.945   54.205
 -16.571   -9.978   54.245
  22.418  -10.007   54.331
  26.995   -9.986   54.201
  31.061   -9.923   54.307
 -22.478  -10.038   54.759
 -18.563   -9.938   54.681
 -15.457  -10.038   54.729
  22.635   -9.955   54.724
  27.462  -10.001   54.715
  30.944   -9.908   54.679
 -21.912   -9.996   55.319
 -18.792   -9.943   55.199
 -14.936   -9.995   55.240
  -5.390   -9.972   55.233
  -4.353   -9.928   55.283
  22.743   -9.903   55.262
  27.922  -10.008   55.221
  30.662   -9.927   55.242
 -21.604   -9.972   55.765
 -19.013   -9.872   55.675
 -14.768   -9.882   55.662
  -6.305   -9.972   55.843
  -3.567  -10.091   55.720
  22.681  -10.005   55.774
  28.205  -10.012   55.628
  30.410   -9.923   55.663
 -20.933  -10.057   56.234
 -19.552   -9.872   56.182
 -14.582  -10.056   56.197
  -6.419   -9.945   56.307
  -3.455  -10.006   56.224
  22.602   -9.955   56.224
 -14.607   -9.977   56.760
  -6.484   -9.944   56.722
  -3.455   -9.946   56.760
  22.467   -9.872   56.754
 -14.503   -9.955   57.224
  -6.800  -10.015   57.278
  -3.343  -10.005   57.233
  22.283   -9.989   57.342
 -14.263   -9.962   57.610
  -9.414   -9.944   57.789
  -8.376  -10.022   57.635
  -7.329   -9.910   57.739
  -3.028  -10.038   57.773
  22.205   -9.982   57.807
 -13.834   -9.991   58.105
  -9.870   -9.988   58.243
  -2.857   -9.955   58.224
  22.204  -10.014   58.307
 -13.334   -9.948   58.660
 -10.001   -9.956   58.760
  -2.815   -9.955   58.724
  22.250  -10.037   58.777
 -12.888   -9.934   59.208
 -10.082   -9.923   59.247
  -2.962   -9.919   59.222
  22.431   -9.906   59.270
 -11.984   -9.938   59.772
 -10.360   -9.956   59.782
  -3.344   -9.862   59.727
  22.483   -9.937   59.827
  -3.797   -9.905   60.231
  22.474  -10.005   60.274
  -4.075   -9.891   60.645
  22.454   -9.955   60.724
  -4.347   -9.991   61.216
  22.364   -9.907   61.121
  -4.568   -9.909   61.770
   8.062   -9.949   61.792
   9.055  -10.036   61.654
  14.601   -9.945   61.835
  16.518  -10.038   61.665
  22.064   -9.959   61.765
  -4.678   -9.948   62.209
   7.614   -9.938   62.275
   9.463  -10.069   62.209
  14.447   -9.911   62.307
  16.681   -9.954   62.141
  21.996   -9.978   62.224
  -4.545   -9.968   62.628
   5.147   -9.896   62.819
   9.413  -10.032   62.688
  14.447   -9.934   62.807
  16.695   -9.915   62.641
  22.044   -9.898   62.724
  -4.254   -9.987   63.110
   4.895   -9.901   63.229
   9.166   -9.895   63.230
  14.528   -9.962   63.307
  16.644   -9.968   63.177
  22.237   -9.967   63.197
  -2.566   -9.961   63.767
   4.710   -9.989   63.730
   9.209   -9.906   63.723
  14.585   -9.953   63.807
  16.198   -9.929   63.714
  22.341  -10.050   63.621
  -1.407   -9.966   64.285
   4.543   -9.988   64.210
   9.408  -10.007   64.223
  14.469   -9.939   64.173
  16.154   -9.897   64.210
  22.129   -9.922   64.202
  -0.987   -9.972   64.756
   4.202  -10.019   64.752
   9.678  -10.017   64.632
  14.041   -9.882   64.700
  16.582   -9.986   64.746
  21.735   -9.918   64.772
  -0.847   -9.941   65.260
   4.098  -10.063   65.275
  16.920  -10.010   65.305
  21.484   -9.932   65.198
  -0.900   -9.963   65.807
   4.159  -10.003   65.774
  17.005  -10.005   65.774
  21.413   -9.989   65.724
  -0.936   -9.965   66.307
   3.737   -9.953   66.256
  17.041   -9.905   66.174
  21.386   -9.956   66.154
  -0.858  -10.010   66.805
   2.708   -9.912   66.743
  16.980   -9.966   66.688
  21.201   -9.938   66.709
  -0.531   -9.888   67.258
   2.033   -9.907   67.218
  16.989   -9.978   67.239
  20.932   -9.898   67.130
  -0.007   -9.997   67.739
   1.460   -9.947   67.669
  17.161   -9.992   67.747
  20.081   -9.966   67.773
  17.504   -9.974   68.190
  19.574   -9.917   68.198
 -25.395   -3.980   11.258
 -22.346   -4.068   11.227
 -25.709   -4.028   11.848
 -20.505   -3.954   11.778
 -25.748   -4.034   12.291
 -17.530   -4.054   12.253
 -13.780   -3.838   12.282
 -12.511   -3.980   12.243
 -25.598   -3.849   12.774
 -17.071   -4.038   12.786
 -14.327   -3.872   12.780
 -10.309   -4.038   12.712
 -25.760   -3.951   13.288
 -16.813   -3.960   13.153
 -14.791   -3.872   13.261
  -9.607   -3.996   13.332
 -25.988   -3.931   13.747
  -9.449   -4.005   13.774
 -26.243   -4.044   14.283
  -9.376   -3.955   14.224
 -26.221   -4.041   14.739
  -9.261   -3.955   14.658
 -25.981   -4.024   15.257
  -8.867   -4.038   15.188
 -25.553   -3.973   15.767
  -8.493   -4.038   15.754
 -25.341   -3.955   16.224
  -8.331   -3.919   16.209
 -25.277   -3.955   16.724
  -8.016   -4.011   16.780
 -25.305   -3.955   17.224
  -7.835   -4.005   17.249
  -0.899   -3.903   17.203
   2.162   -4.054   17.220
 -25.244   -3.946   17.768
  -7.516   -4.030   17.813
  -2.473   -3.906   17.733
   2.962   -4.038   17.774
 -25.157   -3.974   18.219
  -7.061   -3.962   18.246
  -2.802   -3.849   18.183
   3.566   -4.038   18.239
  11.678   -3.905   18.260
  14.114   -4.038   18.219
 -25.270   -3.973   18.677
  -6.315   -4.023   18.670
  -3.495   -3.939   18.701
   4.190   -4.014   18.709
   5.178   -3.857   18.733
   6.090   -3.986   18.779
  11.151   -3.870   18.748
  16.205   -4.038   18.686
  30.197   -3.866   18.734
  32.008   -3.972   18.757
 -25.363   -3.905   19.174
  -5.551   -3.983   19.243
  -4.455   -3.926   19.197
   7.122   -4.010   19.241
   8.959   -3.830   19.227
  16.629   -4.038   19.230
  29.988   -3.952   19.129
  33.041   -4.004   19.237
 -25.407   -3.953   19.686
  16.759   -3.919   19.721
  29.599   -3.936   19.746
  33.651   -3.964   19.673
 -25.105   -4.000   20.335
  16.860   -4.053   20.220
  28.595   -3.935   20.255
  33.998   -4.051   20.196
 -24.832   -3.955   20.690
  16.975   -4.052   20.650
  24.696   -3.892   20.781
  26.169   -4.040   20.714
  27.999   -3.931   20.690
  34.024   -3.942   20.760
 -24.531   -4.038   21.274
  17.088   -3.987   21.141
  24.210   -3.838   21.265
  34.041   -3.955   21.224
 -24.457   -3.905   21.674
  17.129   -3.946   21.641
  23.679   -3.862   21.741
  34.151   -3.982   21.626
 -24.548   -3.914   22.150
  17.024   -3.995   22.161
  20.957   -3.937   22.164
  34.504   -4.053   22.176
 -24.910   -3.919   22.676
  16.676   -3.875   22.657
  20.258   -3.898   22.740
  34.952   -4.038   22.767
 -25.507   -3.872   23.183
  12.197   -3.939   23.295
  14.209   -4.077   23.217
  16.632   -3.876   23.113
  19.969   -3.915   23.205
  35.165   -3.965   23.260
 -25.976   -3.967   23.752
  11.912   -3.919   23.698
  15.013   -3.968   23.780
  17.009   -3.962   23.737
  19.685   -4.006   23.696
  35.287   -4.044   23.771
 -26.370   -3.876   24.248
  11.764   -3.895   24.187
  16.112   -3.965   24.325
  17.635   -4.005   24.127
  19.197   -3.926   24.239
  35.419   -3.848   24.240
 -26.803   -3.859   24.769
  11.787   -3.890   24.660
  16.128   -3.945   24.807
  35.293   -4.067   24.761
 -26.901   -3.913   25.141
  12.039   -3.988   25.226
  15.957   -3.929   25.164
  35.423   -3.968   25.258
 -26.866   -3.901   25.710
  12.543   -4.011   25.706
  14.131   -3.912   25.745
  35.641   -3.960   25.755
 -26.391   -4.000   26.126
  35.966   -3.920   26.314
 -25.055   -4.076   26.774
  36.505   -3.947   26.791
 -24.946   -3.970   27.174
  37.121   -3.944   27.288
 -24.891   -4.006   27.617
  37.354   -3.912   27.817
 -24.941   -3.964   28.141
  37.387   -3.859   28.149
 -24.871   -3.950   28.641
  37.211   -3.992   28.828
 -24.790   -3.921   29.141
  37.133   -3.982   29.307
 -24.877   -3.928   29.626
  37.157   -3.985   29.807
 -26.973   -3.904   30.185
  37.084   -3.974   30.220
 -27.341   -3.877   30.712
  36.717   -3.984   30.797
 -27.319   -3.879   31.208
  36.451   -3.905   31.195
 -26.926   -3.897   31.750
  35.925   -3.913   31.690
 -25.842   -3.949   32.157
  34.036   -3.884   32.220
 -25.562   -4.023   32.735
  30.192   -3.990   32.761
 -25.586   -4.030   33.197
  29.605   -3.953   33.235
 -25.850   -3.992   33.699
  29.176   -3.904   33.839
 -26.401   -3.860   34.173
  29.083   -4.015   34.305
 -26.876   -3.955   34.768
  29.166   -3.905   34.674
 -27.096   -3.897   35.264
  29.260   -3.962   35.117
 -27.184   -3.928   35.711
  29.604   -4.033   35.646
 -27.059   -3.999   36.177
  30.009   -3.991   36.264
 -26.822   -3.955   36.654
  30.431   -3.959   36.776
 -26.041   -4.038   37.275
  30.759   -4.024   37.127
 -25.539   -4.038   37.788
  30.934   -3.999   37.665
 -25.293   -3.972   38.167
  24.189   -3.992   38.255
  25.545   -3.990   38.293
  30.959   -3.955   38.224
 -24.566   -3.963   38.743
 -23.020   -3.907   38.720
 -22.433   -3.968   38.729
  23.181   -3.967   38.845
  26.005   -4.006   38.785
  31.016   -3.955   38.724
 -21.613   -4.001   39.310
  22.979   -3.920   39.307
  26.148   -4.005   39.274
  31.067   -3.905   39.174
 -21.431   -3.955   39.724
  22.966   -3.884   39.829
  26.173   -3.968   39.750
  31.100   -3.980   39.623
 -21.324   -3.905   40.174
  22.987   -3.889   40.306
  26.406   -4.012   40.315
  31.203   -3.911   40.109
 -21.246   -3.990   40.652
  22.808   -4.025   40.794
  26.565   -3.955   40.724
  31.954   -4.044   40.645
 -21.232   -3.889   41.159
  22.796   -4.026   41.222
  26.636   -3.955   41.224
  35.169   -3.969   41.155
 -20.973   -3.994   41.743
  22.940   -3.955   41.681
  26.540   -3.872   41.711
  35.545   -3.958   41.676
 -20.596   -4.074   42.286
  23.237   -4.010   42.117
  26.209   -3.872   42.261
  35.584   -3.959   42.141
 -20.487   -3.999   42.724
  35.561   -3.923   42.688
 -20.504   -3.977   43.224
  35.668   -3.918   43.210
 -20.630   -3.968   43.625
  36.032   -4.014   43.641
 -20.908   -3.882   44.171
  37.627   -3.976   44.272
 -21.390   -3.865   44.733
  38.081   -3.957   44.772
 -22.438   -3.872   45.205
  38.202   -3.918   45.209
 -23.789   -3.886   45.777
  38.451   -4.040   45.668
 -24.281   -3.919   46.271
  38.516   -3.998   46.141
 -24.560   -3.878   46.646
  38.550   -3.996   46.688
 -25.024   -3.840   47.132
  38.450   -3.966   47.212
 -25.401   -3.955   47.649
  38.192   -3.849   47.687
 -25.575   -3.908   48.139
  37.636   -3.872   48.219
 -25.976   -3.862   48.687
  37.155   -3.955   48.751
 -26.560   -3.823   49.242
  36.952   -3.872   49.162
 -26.946   -3.942   49.808
  36.586   -3.872   49.689
 -27.008   -3.927   50.307
  35.145   -3.872   50.223
 -27.039   -3.938   50.709
  34.412   -3.929   50.684
 -27.281   -3.974   51.289
  33.974   -3.985   51.217
 -27.550   -3.905   51.717
  33.617   -3.892   51.709
 -27.780   -3.955   52.260
  33.518   -4.005   52.133
 -27.826   -3.955   52.724
  33.097   -3.961   52.686
 -27.765   -3.955   53.166
 -23.980   -3.958   53.140
 -23.281   -3.982   53.236
  33.039   -3.990   53.141
 -27.464   -4.038   53.709
 -24.795   -3.817   53.680
 -22.874   -3.980   53.809
  33.168   -3.913   53.707
 -26.801   -3.993   54.207
 -25.589   -3.893   54.197
 -22.772   -3.992   54.241
  33.502   -3.981   54.204
 -22.385   -3.980   54.708
  33.716   -4.027   54.680
 -21.803   -4.002   55.247
  33.737   -3.956   55.188
 -21.510   -3.995   55.782
  33.578   -3.919   55.726
 -21.320   -4.041   56.236
 -16.304   -3.890   56.272
 -13.508   -4.009   56.334
  33.197   -3.834   56.217
 -13.259   -3.992   56.687
  32.621   -3.919   56.753
 -13.024   -3.991   57.228
  25.118   -3.909   57.234
  26.921   -3.998   57.250
  32.154   -3.857   57.218
 -12.872   -3.905   57.674
  24.646   -3.955   57.784
  27.543   -4.038   57.735
  30.725   -3.939   57.758
 -12.760   -3.930   58.144
  24.534   -3.955   58.224
  28.060   -4.038   58.229
  29.984   -3.925   58.204
 -12.589   -4.060   58.703
  24.541   -3.905   58.674
 -12.622   -3.983   59.137
  24.485   -3.969   59.188
 -12.858   -3.882   59.730
  24.439   -3.898   59.724
 -13.269   -4.008   60.277
  24.393   -3.854   60.260
 -13.768   -3.946   60.830
  24.255   -3.955   60.779
 -13.962   -4.005   61.274
  24.030   -3.939   61.186
 -14.045   -3.893   61.752
  21.593   -3.871   61.721
 -13.929   -3.955   62.301
  20.581   -3.947   62.245
 -13.607   -3.994   62.801
  20.214   -3.859   62.664
 -13.306   -4.006   63.134
  -8.990   -3.922   63.197
  -7.008   -4.036   63.229
  20.087   -3.895   63.152
 -11.401   -4.006   63.694
  -9.372   -3.897   63.725
  -5.849   -3.995   63.713
  -3.963   -3.897   63.736
  -2.342   -3.942   63.647
   0.551   -3.850   63.727
   2.613   -3.960   63.781
  13.201   -3.909   63.741
  14.494   -4.059   63.741
  20.057   -3.960   63.641
  -2.025   -4.016   64.156
  -0.291   -3.955   64.348
   2.949   -3.974   64.300
  12.467   -3.872   64.198
  15.556   -4.038   64.261
  20.045   -3.973   64.141
  -1.808   -3.890   64.696
  -0.480   -3.874   64.692
   3.031   -3.942   64.724
  12.174   -3.955   64.751
  15.916   -4.038   64.786
  20.076   -3.964   64.639
   3.029   -3.984   65.244
  12.123   -3.955   65.224
  16.024   -3.955   65.224
  19.737   -3.929   65.222
   3.161   -3.955   65.703
  12.189   -3.955   65.724
  16.057   -3.955   65.724
  19.543   -3.982   65.651
   3.472   -4.038   66.286
  12.265   -3.955   66.260
  16.163   -3.955   66.212
  19.136   -3.935   66.205
   3.706   -3.955   66.659
  12.224   -3.928   66.806
  16.487   -4.038   66.772
  18.883   -3.908   66.618
   4.226   -4.070   67.162
  12.048   -3.905   67.256
  17.170   -4.072   67.208
  18.021   -3.940   67.202
   5.090   -4.038   67.722
   7.025   -3.920   67.704
   8.506   -3.922   67.816
  11.677   -3.919   67.803
   8.932   -3.924   68.219
  11.204   -3.834   68.240
   9.683   -4.027   68.685
  10.441   -3.954   68.679
 -20.364    2.140   10.244
 -18.967    2.003   10.230
 -20.978    2.128   10.695
 -18.318    1.962   10.707
 -21.915    2.097   11.224
 -17.916    1.943   11.271
 -22.868    2.094   11.746
 -17.322    1.952   11.706
 -16.438    2.150   11.712
 -15.413    2.019   11.736
 -23.231    2.133   12.235
 -14.516    2.049   12.292
 -23.324    2.085   12.641
 -12.843    1.973   12.719
  -7.871    2.078   12.758
  -6.929    2.025   12.783
  -5.414    2.056   12.750
  -4.418    2.026   12.783
 -23.328    2.063   13.141
 -11.918    1.998   13.229
  -8.417    2.111   13.175
  -3.850    2.035   13.208
 -23.229    2.093   13.602
 -11.295    1.991   13.616
  -8.815    2.101   13.755
  -3.550    2.072   13.738
 -22.862    2.023   14.111
 -10.427    1.955   14.213
  -9.430    2.099   14.217
  -3.454    2.011   14.226
   4.534    2.128   14.245
   6.559    2.025   14.307
  31.119    2.081   14.289
  33.185    1.962   14.206
 -22.316    1.991   14.615
  -3.290    2.034   14.682
   4.078    2.128   14.746
   6.940    1.996   14.804
  30.632    2.093   14.729
  33.592    1.962   14.718
 -21.964    1.942   15.194
  -2.913    1.990   15.173
   3.642    2.128   15.240
   7.093    1.995   15.274
  27.605    2.129   15.255
  34.057    1.968   15.302
 -21.858    2.045   15.724
  -1.332    1.934   15.728
   2.669    2.128   15.746
   7.186    2.081   15.726
  27.487    2.053   15.641
  34.393    1.997   15.809
 -21.906    2.095   16.174
  -0.812    1.953   16.151
   1.476    2.162   16.220
   7.553    2.032   16.303
  27.469    2.000   16.141
  34.524    2.045   16.224
 -22.110    2.115   16.636
   7.928    1.998   16.812
  27.582    2.029   16.631
  34.516    2.045   16.724
 -22.361    2.009   17.208
   8.067    1.995   17.274
  27.912    2.005   17.212
  34.529    2.045   17.224
 -22.381    2.045   17.724
   8.105    2.045   17.724
  27.953    2.015   17.618
  34.666    2.016   17.741
 -22.311    2.073   18.260
   7.980    2.081   18.204
  27.726    2.154   18.186
  34.918    2.108   18.244
 -22.323    2.081   18.796
   7.658    2.058   18.743
  27.985    1.966   18.688
  34.930    2.144   18.758
 -22.474    2.095   19.237
   5.552    2.146   19.208
   6.607    1.995   19.234
   7.503    2.045   19.224
  28.185    2.048   19.200
  34.798    2.015   19.305
 -22.845    2.128   19.732
   4.728    2.069   19.792
   7.203    1.958   19.675
   7.437    2.087   19.630
  10.493    2.128   19.681
  10.952    2.073   19.697
  28.500    1.984   19.732
  34.781    2.045   19.724
 -23.362    2.045   20.263
   4.457    2.069   20.202
  10.036    2.147   20.212
  11.500    1.995   20.220
  28.584    1.995   20.274
  34.807    2.004   20.110
 -23.473    2.045   20.724
   4.297    2.171   20.691
   7.557    2.045   20.677
   8.543    1.999   20.696
   9.097    2.099   20.729
  11.667    2.066   20.650
  28.475    2.146   20.750
  34.994    1.987   20.658
 -23.431    2.045   21.224
   4.433    1.994   21.237
   7.395    2.105   21.129
  12.074    1.999   21.133
  28.252    2.074   21.327
  35.446    1.962   21.291
  40.507    2.085   21.190
  42.556    2.054   21.294
 -23.397    2.045   21.724
   4.607    2.045   21.760
   7.046    2.081   21.668
  13.001    1.962   21.752
  28.139    1.995   21.774
  35.646    2.045   21.700
  39.578    2.095   21.716
  42.960    1.984   21.826
 -23.366    2.045   22.224
   5.095    1.980   22.218
   6.556    2.130   22.208
  13.611    1.940   22.218
  28.156    2.095   22.174
  35.966    1.962   22.252
  38.077    2.128   22.219
  43.157    2.035   22.255
 -23.397    2.045   22.724
  15.557    1.962   22.730
  22.103    2.057   22.740
  24.001    2.085   22.749
  28.290    2.003   22.609
  36.729    1.993   22.704
  37.068    2.093   22.714
  43.359    2.159   22.774
 -23.431    2.045   23.224
  16.263    1.965   23.194
  21.547    2.089   23.198
  24.469    2.043   23.300
  28.604    2.052   23.090
  43.170    2.085   23.332
 -23.316    2.006   23.734
  17.955    1.962   23.741
  19.672    2.128   23.732
  24.631    2.011   23.807
  29.390    1.946   23.741
  42.920    2.137   23.713
 -23.023    2.084   24.236
  24.709    1.972   24.294
  29.575    1.940   24.186
  42.600    2.068   24.256
 -22.890    2.100   24.721
  24.988    2.085   24.747
  29.522    2.010   24.723
  42.533    2.083   24.724
 -22.648    2.081   25.320
  25.493    2.036   25.207
  26.040    2.087   25.187
  27.226    1.980   25.263
  29.199    2.075   25.260
  42.447    2.155   25.190
 -22.625    2.175   25.742
  42.062    2.149   25.727
 -22.813    2.077   26.242
  40.697    2.128   26.263
 -23.030    2.059   26.671
  40.106    2.128   26.711
 -23.473    2.122   27.283
  38.764    2.067   27.273
 -23.717    1.935   27.787
  38.218    2.045   27.790
 -23.619    2.041   28.288
  37.939    2.128   28.159
 -23.338    2.045   28.671
  37.748    2.045   28.742
 -22.782    1.942   29.253
  37.704    2.045   29.224
 -22.549    1.967   29.789
  37.595    2.095   29.674
 -22.477    2.045   30.224
  37.383    2.116   30.141
 -22.380    2.045   30.724
  37.177    2.009   30.712
 -22.234    2.019   31.170
  37.181    2.053   31.260
 -21.904    1.981   31.673
  37.189    2.044   31.774
 -21.392    2.045   32.229
  37.065    1.985   32.174
 -21.120    1.943   32.778
  36.703    1.988   32.778
 -21.099    2.020   33.224
  36.162    2.087   33.249
 -21.140    2.050   33.631
  35.144    2.024   33.758
 -21.412    2.125   34.144
  34.674    2.024   34.301
 -22.328    2.139   34.741
  34.583    2.045   34.724
 -23.347    2.120   35.310
  34.532    2.045   35.188
 -23.741    2.048   35.834
  34.473    2.105   35.724
 -23.839    1.995   36.274
  34.414    2.153   36.241
 -23.785    2.043   36.755
  34.198    1.951   36.836
 -23.632    2.077   37.318
  34.282    1.924   37.270
 -23.451    2.095   37.712
  34.508    2.045   37.670
 -21.943    2.005   38.256
  34.983    1.962   38.286
 -20.916    1.962   38.724
  35.185    2.045   38.724
 -20.402    2.006   39.213
  35.279    2.081   39.226
 -19.030    1.991   39.795
  35.391    1.923   39.768
 -18.560    1.931   40.260
  35.462    1.974   40.224
 -18.467    2.011   40.724
  35.525    2.040   40.760
 -18.509    2.037   41.223
  35.585    1.995   41.274
 -18.761    2.134   41.701
  35.617    2.095   41.674
 -19.345    2.131   42.244
  35.596    1.993   42.249
 -19.951    2.148   42.660
  35.649    2.019   42.807
 -20.476    2.148   43.261
  35.690    2.077   43.299
 -20.814    1.995   43.741
  35.646    1.995   43.774
 -20.977    2.006   44.214
  35.685    2.081   44.231
 -21.389    2.056   44.780
  35.965    1.937   44.752
 -22.048    2.091   45.247
  36.397    1.946   45.248
 -22.394    2.022   45.812
  36.626    1.978   45.644
 -22.438    1.976   46.322
  36.682    2.077   46.141
 -22.304    1.954   46.784
  36.621    2.024   46.647
 -22.056    2.082   47.242
  36.123    2.131   47.238
 -22.024    2.063   47.724
  35.489    2.151   47.648
 -22.004    2.014   48.230
  35.007    2.128   48.211
 -21.848    2.038   48.753
  34.684    2.128   48.767
 -21.514    2.062   49.304
  34.220    2.128   49.246
 -20.944    2.010   49.728
  32.981    2.166   49.741
 -19.396    1.962   50.217
  32.158    2.022   50.302
 -18.556    1.997   50.825
  31.121    2.031   50.803
 -18.279    2.045   51.239
  30.723    1.976   51.252
 -18.007    2.007   51.773
  30.674    1.970   51.713
 -17.928    1.995   52.274
  31.032    2.033   52.286
 -17.850    2.045   52.760
  34.113    1.987   52.753
 -17.763    1.957   53.285
  35.561    1.998   53.226
 -17.501    2.116   53.741
  36.051    1.962   53.775
 -17.042    2.039   54.276
  36.258    2.037   54.233
 -15.940    1.998   54.720
  36.348    2.133   54.750
 -15.015    2.015   55.319
  24.614    2.119   55.244
  27.559    2.047   55.291
  36.236    2.045   55.194
 -14.390    1.951   55.715
  24.246    2.150   55.677
  29.066    1.971   55.645
  36.018    2.085   55.649
 -13.321    1.925   56.247
  24.082    2.045   56.188
  30.058    2.009   56.220
  35.485    2.153   56.191
 -12.812    1.940   56.725
  23.886    2.128   56.652
  31.592    2.036   56.668
  33.477    2.166   56.736
 -12.547    2.025   57.248
  13.548    2.044   57.225
  14.611    2.057   57.295
  23.719    2.095   57.188
 -12.439    2.045   57.724
  12.566    2.022   57.727
  15.095    1.940   57.648
  23.572    2.033   57.633
 -12.318    2.081   58.224
  12.053    1.992   58.168
  15.989    2.059   58.301
  23.174    2.110   58.229
 -12.047    2.016   58.766
  11.783    1.995   58.834
  16.977    2.034   58.764
  22.971    2.052   58.602
 -11.738    1.997   59.129
  11.774    1.998   59.307
  17.564    1.962   59.268
  20.017    2.081   59.231
 -11.398    1.968   59.690
  11.804    1.960   59.689
  18.069    1.954   59.761
  19.533    2.029   59.701
 -11.221    2.006   60.224
  12.023    2.009   60.199
 -11.120    2.105   60.724
  12.252    2.045   60.649
 -11.043    2.028   61.256
  12.664    1.992   61.283
 -11.046    2.083   61.785
  12.849    2.008   61.808
 -11.227    2.075   62.336
  12.846    2.068   62.135
 -11.449    2.045   62.760
  12.643    2.092   62.650
  18.586    2.037   62.823
  19.461    2.028   62.700
 -11.774    2.127   63.217
  12.131    2.132   63.297
  18.669    2.022   63.235
  19.440    2.024   63.101
 -11.890    2.078   63.641
  11.549    2.070   63.772
 -11.907    2.057   64.141
  11.097    2.047   64.321
 -11.809    2.076   64.616
  10.945    2.073   64.731
 -11.431    2.005   65.131
  -9.271    2.050   65.273
  -7.298    2.024   65.193
   4.686    2.108   65.237
   5.600    1.998   65.220
   9.493    2.104   65.253
  10.135    2.122   65.309
  10.572    2.086   65.239
  -6.871    1.991   65.636
   4.052    2.135   65.785
   6.404    2.018   65.845
   8.634    2.114   65.807
  -6.524    1.943   66.185
   3.741    2.109   66.320
   6.687    1.995   66.231
   8.419    2.087   66.231
  -5.930    2.003   66.724
  -0.921    2.072   66.739
   0.641    2.066   66.793
   3.507    2.050   66.758
   7.007    1.962   66.772
   8.189    1.960   66.667
  -3.288    2.023   67.113
  -1.435    2.149   67.233
   1.117    2.068   67.215
   3.205    2.041   67.347
   7.092    2.045   67.224
   7.714    2.062   67.352
   1.679    2.076   67.637
   2.977    2.151   67.760
   7.021    2.128   67.706
   7.588    1.995   67.774
   6.647    2.081   68.288
   7.649    2.041   68.259
   6.142    2.144   68.726
   7.901    2.088   68.765
   5.488    2.071   69.200
   8.179    2.066   69.213
   4.094    2.079   69.697
   8.369    2.156   69.773
   3.907    2.110   70.123
   8.224    1.953   70.283
   3.753    2.065   70.703
   8.228    1.973   70.807
   3.724    2.045   71.224
   8.269    1.970   71.307
   3.780    2.040   71.657
   8.231    2.052   71.828
   4.016    2.009   72.181
   8.030    2.095   72.231
   4.513    1.962   72.730
   7.551    2.128   72.701
 -15.305    8.054   10.257
 -14.360    7.981   10.224
 -16.021    8.148   10.734
 -13.018    7.997   10.739
 -16.385    8.009   11.227
 -11.819    7.977   11.255
  -7.346    8.068   11.291
  -6.934    8.000   11.183
 -16.506    8.095   11.674
 -11.420    8.048   11.661
  -8.884    8.080   11.751
  -6.441    8.040   11.684
   3.186    8.033   11.762
   5.523    7.961   11.735
  32.960    8.168   11.732
  34.618    7.955   11.704
 -16.605    8.086   12.143
  -6.323    8.104   12.210
   2.759    8.064   12.336
   7.484    8.024   12.304
  32.506    8.081   12.170
  35.159    8.030   12.187
 -16.816    8.081   12.704
  -5.983    7.989   12.664
   2.613    7.995   12.774
   7.927    7.970   12.801
  31.576    8.135   12.728
  37.050    7.964   12.751
 -17.313    8.143   13.300
  -5.824    8.099   13.215
   2.584    8.045   13.224
   8.089    8.045   13.224
  30.935    8.128   13.161
  37.420    7.912   13.218
 -18.345    8.047   13.787
  -5.529    8.028   13.690
   2.575    8.045   13.724
   8.160    8.045   13.724
  30.639    8.045   13.728
  37.481    7.979   13.724
 -19.841    8.019   14.328
  -3.385    8.091   14.261
   2.458    8.081   14.204
   8.231    8.011   14.241
  30.540    8.045   14.224
  37.413    7.981   14.194
 -19.801    8.015   14.743
  -2.911    8.041   14.732
   2.118    8.053   14.747
   8.471    7.997   14.729
  30.455    8.128   14.686
  37.122    7.999   14.735
 -18.280    8.026   15.255
  -2.536    7.916   15.176
   0.131    8.163   15.204
   9.091    7.962   15.245
  30.146    8.128   15.232
  36.966    7.977   15.224
 -17.971    8.080   15.809
  -1.823    8.007   15.682
  -1.449    8.106   15.748
   9.544    8.009   15.784
  15.483    8.118   15.722
  16.664    8.002   15.706
  28.984    8.167   15.731
  37.051    7.973   15.682
 -18.052    8.083   16.169
   9.999    8.021   16.299
  12.028    8.147   16.240
  13.456    7.938   16.235
  14.613    8.114   16.220
  17.199    8.070   16.159
  27.966    8.129   16.201
  37.524    7.936   16.239
 -18.329    8.063   16.728
  17.542    8.008   16.725
  27.664    8.009   16.710
  38.442    8.068   16.809
 -18.493    8.058   17.210
  17.634    7.995   17.274
  27.597    8.045   17.224
  38.937    7.982   17.317
 -18.889    8.129   17.759
  17.607    8.045   17.724
  27.591    8.045   17.724
  39.106    8.045   17.724
 -19.450    8.081   18.176
  17.571    8.045   18.224
  27.486    8.128   18.183
  39.215    8.029   18.245
 -19.905    8.030   18.766
  17.467    8.139   18.748
  27.265    8.045   18.766
  39.504    8.040   18.791
 -20.060    7.996   19.196
  17.259    8.068   19.343
  27.107    8.045   19.224
  40.018    8.012   19.244
 -20.470    8.022   19.645
  17.184    7.995   19.774
  26.911    8.045   19.664
  40.564    7.962   19.736
 -21.255    8.077   20.215
  17.206    8.042   20.260
  26.697    8.118   20.180
  41.011    7.962   20.268
 -21.280    8.020   20.738
  17.293    7.951   20.690
  26.667    8.073   20.640
  27.634    8.037   20.799
  28.169    7.994   20.685
  41.209    8.034   20.757
 -21.048    8.081   21.240
  17.542    8.009   21.200
  26.213    8.068   21.196
  27.170    8.038   21.330
  28.670    8.062   21.133
  41.344    8.050   21.320
 -20.982    8.089   21.724
  17.648    8.045   21.724
  25.642    8.067   21.697
  27.153    8.024   21.807
  28.953    7.973   21.728
  41.394    8.093   21.724
 -21.059    8.170   22.235
  17.769    8.019   22.158
  25.546    8.010   22.180
  27.227    8.021   22.261
  28.936    7.969   22.195
  41.377    8.158   22.170
 -21.474    8.082   22.758
  18.153    7.981   22.642
  25.270    8.091   22.723
  27.521    8.035   22.787
  28.633    8.003   22.704
  41.139    8.045   22.670
 -21.863    8.005   23.323
  19.731    8.026   23.215
  25.083    8.128   23.190
  41.007    8.027   23.188
 -21.896    8.015   23.807
  22.564    7.997   23.730
  24.621    8.128   23.713
  41.106    8.087   23.723
 -21.947    8.031   24.271
  41.414    8.038   24.271
 -22.269    7.991   24.763
  42.049    7.962   24.742
 -22.517    8.052   25.260
  42.597    7.953   25.277
 -22.564    8.086   25.807
  43.002    8.036   25.831
 -22.442    8.050   26.264
  43.076    8.016   26.307
 -21.918    8.011   26.771
  43.098    8.008   26.807
 -20.853    8.004   27.323
  43.139    7.960   27.307
 -20.783    7.991   27.807
  43.217    7.983   27.807
 -20.757    8.012   28.264
  43.220    8.059   28.274
 -20.612    8.084   28.814
  43.072    8.055   28.664
 -20.557    8.099   29.224
  39.060    8.143   29.256
  41.184    8.031   29.183
  42.536    8.154   29.218
 -20.506    8.115   29.674
  38.507    8.175   29.777
 -20.722    7.999   30.265
  38.072    8.118   30.307
 -20.950    8.042   30.655
  37.933    8.125   30.797
 -22.087    8.049   31.206
  37.737    8.000   31.255
 -22.791    8.073   31.774
  37.652    7.982   31.760
 -22.993    8.045   32.224
  37.753    7.969   32.229
 -23.063    8.105   32.735
  38.098    7.995   32.660
 -23.010    7.995   33.274
  38.911    7.988   33.318
 -23.064    8.137   33.748
  39.146    8.045   33.724
 -23.254    8.066   34.327
  39.272    8.045   34.224
 -23.337    7.995   34.774
  39.227    8.045   34.724
 -23.275    8.045   35.188
  39.053    8.128   35.191
 -22.959    7.970   35.797
  38.562    8.128   35.720
 -22.635    8.065   36.319
  37.971    8.128   36.190
 -22.544    8.083   36.724
  37.668    8.045   36.744
 -22.437    8.027   37.277
  37.590    8.045   37.224
 -22.289    7.964   37.743
  37.654    8.045   37.724
 -22.030    8.045   38.198
  37.779    8.009   38.225
 -21.759    8.076   38.651
  37.831    8.169   38.645
 -20.972    7.965   39.256
  37.611    8.081   39.173
 -20.802    8.086   39.711
  37.119    8.128   39.743
 -20.593    7.937   40.209
  36.647    8.045   40.265
 -20.598    7.971   40.724
  36.468    8.128   40.689
 -20.601    8.004   41.174
  36.164    8.128   41.245
 -20.460    7.966   41.612
  35.547    8.128   41.712
 -19.956    7.978   42.163
  34.779    8.078   42.303
 -19.862    8.046   42.641
  34.611    8.045   42.724
 -19.915    8.052   43.141
  34.554    8.045   43.224
 -19.892    8.049   43.628
  34.554    8.045   43.724
 -19.446    8.038   44.164
  34.462    8.067   44.191
 -18.006    7.951   44.765
  34.197    8.135   44.755
 -17.894    8.055   45.224
  33.733    8.103   45.330
 -17.580    7.942   45.682
  33.427    8.095   45.729
 -17.376    7.984   46.121
  33.247    8.045   46.270
 -17.371    8.069   46.641
  33.263    8.041   46.686
 -17.487    8.000   47.143
  33.432    8.009   47.228
 -17.755    8.156   47.675
  33.630    8.017   47.749
 -17.431    8.053   48.221
  33.940    7.971   48.299
 -16.951    8.004   48.751
  34.150    8.081   48.709
 -16.543    7.995   49.304
  34.529    7.970   49.203
 -16.294    8.045   49.756
  34.723    8.054   49.674
 -16.060    8.008   50.287
  34.872    7.937   50.163
 -15.994    7.995   50.774
  34.621    8.091   50.670
 -16.028    8.099   51.235
  34.113    8.148   51.222
 -15.929    7.995   51.774
  33.688    8.128   51.763
 -15.785    8.045   52.154
  31.038    8.102   52.222
  31.533    8.002   52.231
  33.210    8.128   52.256
 -13.963    7.940   52.738
  30.107    8.144   52.795
 -13.407    7.962   53.190
  29.721    8.072   53.327
 -11.448    8.058   53.798
  29.527    8.045   53.785
 -10.995    7.985   54.242
  29.232    8.081   54.285
 -10.851    7.995   54.774
  28.929    8.128   54.652
 -10.900    8.045   55.224
  28.470    8.128   55.172
 -11.054    8.118   55.653
  23.576    8.083   55.723
  25.422    8.034   55.751
  26.108    8.154   55.715
 -11.276    8.072   56.213
  23.155    8.049   56.254
 -11.526    8.106   56.647
  23.030    8.095   56.674
 -11.915    8.077   57.201
  22.984    8.058   57.188
 -12.847    8.069   57.751
  23.047    8.095   57.760
 -13.317    8.069   58.258
  23.193    8.030   58.258
 -13.841    8.123   58.745
  23.420    8.158   58.759
 -13.954    8.059   59.141
  23.124    8.038   59.282
 -13.955    7.991   59.688
  22.637    8.043   59.727
 -13.961    8.042   60.260
  21.084    8.054   60.308
 -13.897    7.995   60.774
  21.055    8.080   60.807
 -13.827    8.045   61.224
  17.698    8.055   61.283
  19.463    7.990   61.202
  20.959    8.087   61.173
 -13.717    7.990   61.732
  16.094    8.128   61.757
 -13.460    8.031   62.222
  15.626    8.045   62.269
 -12.977    8.025   62.688
  15.477    8.095   62.674
 -10.349    8.002   63.218
  15.358    8.058   63.097
  -9.629    7.991   63.827
  15.055    8.080   63.626
  -9.489    8.045   64.224
  14.557    8.128   64.223
  -9.396    8.045   64.724
  -2.262    8.090   64.847
  -0.866    8.074   64.778
  14.180    8.045   64.771
  -9.314    8.081   65.231
  -2.574    8.086   65.153
  -0.312    8.071   65.202
  13.949    8.122   65.148
  -9.023    7.961   65.758
  -2.929    7.999   65.718
  -0.018    7.950   65.694
  13.465    8.155   65.635
  -8.849    8.080   66.203
  -3.109    7.993   66.188
  -0.020    8.003   66.224
  12.538    8.128   66.215
  -8.341    8.009   66.619
  -3.304    8.148   66.685
  -0.105    7.992   66.724
  11.951    8.059   66.686
  -7.482    7.938   67.294
  -3.083    7.936   67.216
  -0.138    7.976   67.224
  11.211    8.117   67.318
  -6.782    7.963   67.741
  -2.951    8.089   67.724
  -0.130    8.085   67.724
  10.760    8.000   67.773
  -6.416    8.036   68.262
  -2.817    7.966   68.165
  -0.059    7.972   68.224
  10.244    8.062   68.334
  -6.333    8.085   68.825
  -2.868    8.015   68.688
   0.054    8.023   68.774
  10.041    7.995   68.774
  -6.470    8.121   69.294
  -3.040    8.102   69.237
   0.190    7.948   69.284
   9.976    8.045   69.224
  -6.824    8.025   69.845
  -3.073    7.995   69.774
   0.577    7.996   69.674
   9.990    8.045   69.724
  -6.880    7.995   70.274
  -3.077    8.045   70.224
   2.002    8.026   70.290
   9.949    8.128   70.186
  -6.834    8.045   70.724
  -3.052    8.095   70.674
   2.257    7.957   70.703
   9.740    8.095   70.729
  -6.762    8.095   71.174
  -3.113    8.017   71.188
   2.615    7.967   71.163
   6.497    8.039   71.221
   7.138    7.993   71.241
   9.419    8.055   71.105
  -6.694    8.029   71.681
  -3.137    8.037   71.698
  -6.695    8.000   72.159
  -3.119    8.076   72.173
  -6.591    7.983   72.683
  -3.224    8.079   72.724
  -6.359    8.045   73.174
  -3.448    8.128   73.175
  -5.835    7.956   73.683
  -4.014    8.094   73.711
  -9.910   14.107   13.205
  -6.380   14.033   13.297
 -11.482   14.098   13.705
  -6.042   14.087   13.763
 -14.399   14.128   14.209
  -5.569   14.045   14.211
 -15.370   14.073   14.839
  -2.456   13.939   14.717
 -15.547   14.092   15.183
  -2.069   13.962   15.265
   9.130   14.087   15.266
  11.031   13.969   15.136
  11.689   14.040   15.229
  13.943   13.948   15.279
 -15.872   14.050   15.822
  -1.846   14.015   15.742
   5.168   14.017   15.756
  14.933   14.003   15.830
  18.761   14.083   15.793
  22.620   14.054   15.782
 -15.932   14.007   16.330
  -1.450   14.035   16.180
   4.662   14.073   16.246
  15.259   14.006   16.149
  18.474   14.063   16.191
  23.044   14.056   16.288
  28.106   14.024   16.251
  29.664   14.076   16.285
 -15.811   13.956   16.801
   0.012   13.995   16.748
   4.471   14.059   16.698
  15.694   13.949   16.629
  18.148   14.150   16.664
  24.512   14.029   16.780
  27.658   14.085   16.738
  30.015   13.985   16.642
 -15.595   14.014   17.255
   0.999   14.024   17.339
   4.166   14.009   17.237
  16.507   13.944   17.301
  17.643   14.091   17.237
  30.651   14.006   17.124
  32.200   14.098   17.313
  34.090   13.990   17.155
 -15.330   14.025   17.744
   1.219   13.958   17.727
   3.911   14.087   17.622
  17.017   14.048   17.759
  18.090   14.011   17.675
  34.177   14.061   17.641
 -15.069   14.094   18.247
   1.996   14.046   18.214
   3.416   14.046   18.132
  16.663   14.001   18.242
  18.654   14.063   18.209
  34.092   14.059   18.124
 -14.987   14.086   18.724
  16.557   13.998   18.760
  19.051   13.997   18.642
  33.111   14.077   18.682
 -15.009   14.068   19.224
  16.584   14.014   19.307
  20.113   14.027   19.180
  32.606   14.053   19.184
 -15.060   14.081   19.724
  16.691   14.004   19.752
  20.385   14.016   19.652
  32.582   14.050   19.640
 -15.142   14.148   20.136
  17.084   14.004   20.266
  18.147   14.049   20.229
  22.436   14.097   20.260
  23.530   14.005   20.191
  32.936   14.017   20.199
 -15.457   14.099   20.616
  20.482   14.052   20.818
  21.574   14.040   20.652
  21.952   14.083   20.736
  24.133   14.045   20.720
  33.974   14.004   20.676
  34.967   14.077   20.770
  35.967   14.037   20.637
 -16.532   14.145   21.218
  20.580   14.030   21.251
  24.553   13.931   21.229
  35.662   14.052   21.151
 -17.274   14.063   21.836
  21.859   14.056   21.721
  24.904   13.976   21.809
  37.436   13.964   21.681
 -17.500   13.995   22.274
  21.534   14.008   22.153
  25.052   14.045   22.224
  37.568   14.030   22.141
 -17.582   14.045   22.724
  21.465   14.020   22.641
  25.108   14.045   22.724
  37.552   14.042   22.641
 -17.547   14.045   23.224
  21.528   14.008   23.141
  25.038   14.122   23.258
  37.569   14.041   23.127
 -17.377   14.045   23.709
  21.706   14.053   23.601
  24.731   14.052   23.758
  38.508   13.973   23.678
 -16.963   14.010   24.337
  38.662   14.043   24.141
 -16.653   14.070   24.847
  38.587   14.055   24.641
 -16.607   14.036   25.274
  38.500   14.034   25.141
 -16.644   14.148   25.639
  38.539   14.029   25.641
 -16.778   14.073   26.121
  38.582   14.046   26.141
 -16.965   14.082   26.664
  38.560   14.056   26.724
 -17.418   14.138   27.228
  38.413   14.095   27.201
 -18.379   14.081   27.776
  38.223   14.045   27.747
 -18.769   14.136   28.224
  38.149   14.045   28.224
 -18.940   14.116   28.641
  37.950   14.128   28.654
 -18.950   14.093   29.188
  37.649   14.045   29.237
 -18.854   14.040   29.674
  37.563   14.095   29.674
 -18.926   14.031   30.188
  37.664   14.010   30.140
 -19.112   14.049   30.675
  37.988   13.938   30.711
 -19.206   14.152   31.177
  38.236   13.991   31.231
 -19.153   13.964   31.633
  38.472   14.020   31.737
 -19.319   14.051   32.200
  38.561   14.045   32.224
 -19.595   14.096   32.629
  38.523   14.045   32.724
 -20.471   14.128   33.217
  38.444   14.069   33.215
 -20.790   14.045   33.760
  38.376   14.035   33.634
 -20.832   14.095   34.174
  38.158   14.050   34.196
 -20.764   14.066   34.663
  37.982   14.115   34.637
 -20.516   14.017   35.204
  34.990   14.093   35.172
  35.716   14.013   35.263
  37.539   14.070   35.194
 -20.270   13.965   35.653
  34.682   14.068   35.685
 -19.968   13.941   36.171
  34.697   14.075   36.106
 -19.425   13.962   36.709
 -16.032   14.076   36.700
 -14.765   14.092   36.769
  31.133   14.125   36.716
  33.095   14.013   36.829
  35.004   14.030   36.683
 -18.786   14.027   37.181
 -16.511   14.137   37.181
 -14.394   14.053   37.190
  30.936   14.072   37.094
  33.232   13.994   37.236
  35.044   13.989   37.172
 -14.253   14.064   37.674
  30.801   14.154   37.661
  33.661   14.012   37.743
  34.631   14.009   37.712
 -14.354   14.086   38.172
  31.071   14.122   38.247
 -14.528   14.063   38.650
  31.678   14.106   38.758
 -14.869   14.136   39.156
  32.051   14.048   39.159
 -15.549   14.128   39.675
  33.590   14.049   39.667
 -16.489   14.128   40.225
  34.087   14.041   40.199
 -16.949   14.045   40.758
  34.464   14.002   40.716
 -17.108   14.122   41.225
  34.729   14.085   41.190
 -17.184   13.929   41.774
  34.973   13.945   41.672
 -17.065   14.011   42.233
  34.717   14.131   42.172
 -17.008   14.095   42.674
  34.555   14.113   42.631
 -17.100   14.092   43.131
  34.579   14.043   43.141
 -17.316   14.009   43.702
  34.677   14.104   43.688
 -17.346   14.095   44.174
  34.747   14.077   44.174
 -17.480   14.101   44.713
  34.640   14.047   44.688
 -17.888   14.017   45.250
  34.494   14.045   45.224
 -18.266   14.053   45.775
  34.423   14.066   45.719
 -18.492   14.010   46.224
  34.420   14.004   46.224
 -18.575   14.091   46.724
  34.414   14.059   46.760
 -18.601   14.084   47.224
  34.456   13.995   47.274
 -18.592   14.099   47.724
  34.610   14.014   47.754
 -18.539   14.107   48.224
  34.938   13.967   48.303
 -18.387   14.084   48.712
  35.154   14.102   48.785
 -15.574   14.040   49.273
  35.126   13.995   49.274
 -15.076   13.995   49.756
  35.047   14.045   49.724
 -14.811   14.039   50.104
  35.024   14.045   50.224
 -13.839   14.002   50.702
  35.081   14.095   50.674
 -12.871   13.937   51.224
  35.197   14.022   51.133
 -11.507   14.026   51.832
  35.264   14.096   51.641
 -11.232   14.032   52.163
  35.237   14.111   52.141
 -10.992   14.005   52.662
  35.131   14.041   52.688
 -10.980   14.045   53.224
  34.990   14.128   53.219
 -11.105   14.128   53.659
  34.779   14.095   53.768
 -11.415   14.151   54.263
  34.491   14.091   54.128
 -11.887   13.994   54.801
  31.046   14.057   54.724
 -12.196   14.019   55.344
  30.698   13.982   55.277
 -12.234   14.045   55.774
  30.634   14.066   55.774
 -12.189   13.941   56.133
  30.443   14.046   56.189
 -11.886   13.962   56.635
  29.647   14.035   56.798
 -11.343   13.972   57.234
  29.070   14.053   57.289
 -11.041   14.071   57.733
  28.773   14.023   57.770
 -10.999   14.087   58.224
  29.066   14.037   58.314
  31.194   14.101   58.201
  32.504   14.094   58.243
 -11.069   14.115   58.724
  29.187   14.022   58.807
  30.622   14.061   58.687
  33.032   14.067   58.779
 -11.120   14.168   59.180
  29.168   14.026   59.307
  30.231   14.064   59.206
  33.177   13.995   59.307
 -11.441   14.153   59.726
  29.255   14.022   59.726
  30.151   14.051   59.640
  33.193   14.023   59.807
 -12.497   14.121   60.217
  29.577   14.052   60.309
  30.433   14.016   60.208
  33.088   14.052   60.207
 -13.347   14.076   60.822
  29.472   14.065   60.674
  31.034   14.021   60.674
  32.644   14.092   60.749
 -13.584   14.104   61.281
  28.660   14.067   61.274
 -13.695   13.966   61.774
  28.043   14.081   61.697
 -13.601   14.009   62.247
  27.599   14.095   62.217
 -13.382   14.045   62.685
  27.439   14.038   62.688
 -12.856   13.947   63.199
  27.435   14.062   63.224
 -10.369   13.985   63.778
  -7.400   14.111   63.722
  -4.974   14.012   63.730
   7.101   14.131   63.740
   8.173   13.996   63.768
  10.075   14.051   63.694
  10.650   14.042   63.782
  27.483   14.056   63.724
  -9.996   14.009   64.183
  -8.009   14.075   64.175
  -4.307   14.067   64.246
   6.599   14.123   64.248
   9.203   14.018   64.261
   9.728   14.051   64.175
  11.023   14.055   64.301
  16.576   14.098   64.247
  17.521   13.930   64.214
  20.941   14.082   64.261
  21.942   13.941   64.172
  27.455   14.138   64.213
  -3.947   14.004   64.736
   6.537   14.060   64.641
  11.519   14.077   64.710
  12.739   14.045   64.788
  14.594   13.990   64.698
  15.688   14.082   64.739
  18.458   13.962   64.738
  20.053   14.097   64.744
  22.494   13.961   64.658
  27.182   14.081   64.777
  -3.504   13.930   65.212
   6.566   14.079   65.188
  23.063   14.025   65.166
  26.722   14.053   65.250
  -1.865   13.980   65.721
   6.712   14.044   65.674
  -0.925   14.032   66.293
   6.736   14.054   66.188
  -0.633   14.048   66.813
   6.639   14.045   66.724
  -0.577   14.021   67.258
   6.448   14.128   67.161
  -0.435   14.045   67.724
   6.103   14.128   67.698
  -0.233   13.991   68.230
   5.006   14.160   68.221
  -0.082   14.016   68.742
   4.093   14.118   68.822
   0.123   14.025   69.246
   3.899   14.148   69.272
   0.504   14.018   69.740
   3.601   14.045   69.709
   1.406   14.035   70.244
   3.050   14.112   70.223
  -1.938   20.103    9.711
   0.452   20.069    9.806
   3.064   20.064    9.709
   5.581   19.962    9.747
  -3.529   20.128   10.186
   1.112   19.973   10.228
   1.944   20.055   10.162
   6.024   19.962   10.271
  -4.011   20.081   10.721
   6.232   20.071   10.779
 -14.284   20.139   11.245
 -12.445   20.066   11.298
  -4.252   20.059   11.257
   6.332   20.062   11.227
 -14.535   20.042   11.612
 -12.068   20.046   11.808
  -4.414   20.128   11.708
   6.249   20.027   11.670
 -14.973   20.084   12.168
 -11.932   20.066   12.224
  -4.790   20.128   12.253
   6.148   20.095   12.174
 -15.910   20.112   12.733
 -11.749   20.032   12.685
  -6.823   20.118   12.825
   5.916   20.085   12.619
 -16.246   20.147   13.175
 -10.865   20.020   13.275
  -7.263   20.047   13.348
   5.675   20.035   13.167
 -16.308   20.144   13.677
 -10.411   19.998   13.782
  -7.499   20.045   13.772
   5.581   20.095   13.674
 -16.025   19.982   14.271
 -10.255   19.975   14.307
  -7.725   20.135   14.231
   5.669   20.065   14.163
 -15.859   19.995   14.734
 -10.216   19.940   14.782
  -7.757   20.118   14.641
   5.902   19.931   14.706
 -15.501   19.962   15.274
  -9.972   20.028   15.228
  -7.880   20.067   15.132
   5.882   19.968   15.183
 -15.246   19.993   15.725
  -9.466   20.019   15.681
  -8.433   20.082   15.683
   5.718   20.114   15.642
   8.973   20.128   15.694
  10.477   20.015   15.748
  15.091   20.115   15.810
  15.506   19.980   15.716
 -15.124   20.149   16.217
   5.770   20.112   16.102
   8.434   20.128   16.156
  11.195   20.009   16.202
  14.152   20.034   16.190
  16.070   19.984   16.151
 -15.247   20.045   16.715
   6.136   20.029   16.611
   7.713   20.065   16.761
  16.485   20.028   16.743
 -15.513   20.098   17.132
  17.138   20.032   17.163
  25.078   20.050   17.235
  26.469   19.986   17.305
 -16.556   20.128   17.714
  17.930   20.014   17.712
  24.521   20.066   17.659
  27.416   20.016   17.770
 -17.065   20.128   18.188
  18.037   20.029   18.141
  23.528   20.009   18.228
  27.585   19.968   18.163
 -17.495   20.128   18.714
  18.196   20.072   18.605
  23.131   20.118   18.660
  27.743   20.093   18.599
  29.720   20.054   18.770
  29.993   19.915   18.808
 -22.762   20.069   19.246
  18.565   19.971   19.193
  23.011   20.078   19.205
  30.576   20.026   19.286
 -23.489   20.143   19.784
  18.747   20.045   19.665
  22.998   19.995   19.774
  30.998   20.081   19.749
 -23.838   20.072   20.326
  18.962   19.962   20.249
  22.947   20.128   20.200
  31.457   20.072   20.242
 -23.944   19.995   20.774
  19.067   20.045   20.724
  22.721   20.128   20.774
  32.101   20.041   20.775
 -23.857   20.047   21.260
  19.235   20.045   21.152
  22.202   20.128   21.245
  32.208   20.028   21.307
 -23.720   19.950   21.694
  19.968   19.928   21.730
  20.970   20.131   21.712
  32.108   20.045   21.695
 -23.045   20.021   22.243
  31.588   20.035   22.243
 -21.766   20.028   22.701
  31.198   20.026   22.786
 -21.353   20.007   23.116
  31.005   19.995   23.274
 -20.927   19.953   23.658
  30.926   20.060   23.699
 -20.071   20.033   24.259
  30.958   20.030   24.174
 -19.481   19.962   24.784
  31.153   20.063   24.698
 -19.260   20.018   25.236
  32.142   20.065   25.291
 -19.084   20.011   25.790
  32.601   20.040   25.727
 -19.028   20.070   26.224
  32.903   19.990   26.216
 -18.974   20.096   26.760
  33.041   20.008   26.627
 -18.963   19.979   27.320
  33.641   20.032   27.159
  34.083   20.054   27.217
  35.988   19.962   27.242
 -18.775   19.950   27.722
 -16.963   20.057   27.656
 -14.020   20.086   27.783
  36.536   19.962   27.757
 -13.961   20.064   28.307
  36.965   19.945   28.315
 -13.920   20.046   28.758
  37.519   19.970   28.795
 -13.322   20.032   29.213
  32.086   20.076   29.188
  32.464   20.055   29.348
  37.770   19.999   29.226
 -12.583   20.113   29.761
  31.722   20.061   29.667
  32.612   20.050   29.807
  37.878   20.149   29.754
 -12.446   20.121   30.260
  31.957   20.043   30.185
  32.587   20.044   30.249
  37.743   20.023   30.284
 -12.537   20.093   30.676
  31.690   20.065   30.707
  33.054   20.046   30.828
  37.599   19.995   30.774
 -12.980   20.101   31.317
  31.473   20.042   31.106
  33.153   20.028   31.307
  37.516   20.074   31.215
 -13.038   20.105   31.807
  31.171   20.122   31.648
  33.156   19.969   31.823
  37.516   20.017   31.724
 -12.966   20.067   32.307
  31.001   20.054   32.130
  33.269   19.949   32.228
  37.459   20.000   32.209
 -12.890   20.050   32.807
  30.587   20.095   32.674
  33.542   20.009   32.712
  37.112   20.104   32.700
 -12.894   20.117   33.309
  30.256   20.073   33.262
  34.001   19.962   33.240
  36.091   20.110   33.219
 -13.083   20.141   33.714
  30.133   20.045   33.724
 -13.345   20.009   34.217
  29.987   20.081   34.233
 -13.285   20.045   34.724
  29.770   20.144   34.737
 -13.295   20.045   35.224
  29.573   20.123   35.139
 -13.252   20.045   35.724
  29.525   20.084   35.688
 -13.255   20.095   36.174
  29.689   20.096   36.195
 -13.248   20.071   36.660
  30.130   20.119   36.750
 -13.141   19.961   37.126
  30.637   20.062   37.149
 -13.330   20.051   37.704
  31.570   19.946   37.727
 -13.609   20.089   38.106
  32.023   20.040   38.332
 -13.850   20.047   38.689
  32.238   20.019   38.727
 -13.930   20.045   39.224
  32.435   20.154   39.234
 -14.038   20.111   39.628
  32.254   20.010   39.767
 -14.314   20.066   40.209
  32.436   20.038   40.279
 -14.413   20.045   40.724
  32.603   20.045   40.724
 -14.331   20.045   41.224
  32.727   20.045   41.224
 -14.237   20.045   41.724
  32.776   20.081   41.737
 -14.221   20.032   42.251
  32.889   19.924   42.281
 -14.136   20.046   42.811
  32.971   20.022   42.674
 -14.111   20.144   43.204
  33.136   20.042   43.202
 -14.266   20.045   43.704
  33.479   20.000   43.708
 -14.556   20.108   44.136
  33.751   20.047   44.125
 -14.993   20.141   44.726
  34.652   19.944   44.652
 -15.211   20.009   45.243
  35.146   19.955   45.201
 -15.264   20.045   45.724
  29.586   20.070   45.705
  30.219   20.035   45.761
  35.457   20.009   45.724
 -15.323   20.045   46.224
  29.220   20.130   46.222
  30.492   20.078   46.309
  35.588   20.095   46.174
 -15.417   20.045   46.724
  29.431   20.033   46.707
  30.458   20.074   46.679
  35.769   20.013   46.617
 -15.447   20.095   47.174
  36.407   19.981   47.330
 -15.304   20.025   47.607
  36.688   20.014   47.828
 -14.875   20.006   48.122
  36.832   19.995   48.268
 -12.819   20.072   48.786
  36.772   20.016   48.686
 -12.493   20.012   49.198
  36.578   20.128   49.186
 -12.247   20.001   49.631
  36.120   20.128   49.706
 -11.940   19.971   50.190
  34.150   20.072   50.237
 -11.775   20.041   50.750
  33.249   20.005   50.823
 -11.629   19.998   51.322
  32.959   20.042   51.182
 -11.448   20.045   51.724
  32.754   20.047   51.694
 -11.222   20.011   52.225
  32.894   19.915   52.223
 -11.090   19.963   52.786
  33.085   19.978   52.665
 -10.944   20.045   53.208
  33.715   20.003   53.199
 -10.458   20.002   53.836
  34.163   19.987   53.684
 -10.136   20.006   54.341
  34.413   19.948   54.251
  -9.988   19.995   54.774
  34.414   20.023   54.722
  -9.915   20.095   55.174
  34.257   20.106   55.223
  -9.758   20.036   55.589
  33.979   20.114   55.642
  -9.382   20.015   56.118
  33.044   20.128   56.202
  -8.293   20.036   56.693
  32.506   20.128   56.709
  -7.309   19.924   57.265
  32.242   20.045   57.280
  -6.977   20.013   57.736
  32.048   20.101   57.780
  -6.803   20.097   58.282
  31.760   20.082   58.329
  -6.829   19.995   58.774
  31.643   19.995   58.774
  -6.807   20.045   59.224
  31.669   20.045   59.208
  -6.748   20.081   59.718
  31.888   19.962   59.792
  -6.602   19.993   60.290
  32.115   20.045   60.184
  -6.503   19.995   60.774
  32.442   19.995   60.725
  -6.376   20.018   61.226
  32.398   20.111   61.141
  -5.992   20.067   61.735
  30.722   20.096   61.832
  -5.452   20.053   62.337
  12.651   20.121   62.245
  14.024   20.042   62.210
  30.450   20.068   62.176
  -5.455   20.050   62.751
  12.179   20.054   62.729
  14.587   20.009   62.710
  30.121   20.081   62.688
  -6.358   20.033   63.331
  10.668   20.128   63.251
  14.950   19.962   63.280
  29.538   20.130   63.196
  -6.262   20.020   63.726
   9.722   20.055   63.841
  15.132   20.017   63.745
  19.436   20.068   63.695
  20.615   20.032   63.781
  27.188   20.045   63.797
   0.442   19.998   64.336
   9.435   20.095   64.197
  15.553   20.006   64.220
  16.708   20.051   64.243
  21.035   20.078   64.272
  26.962   20.128   64.191
   0.694   20.021   64.760
   9.017   20.135   64.759
  21.101   20.065   64.807
  26.765   20.045   64.775
   0.786   19.934   65.269
   8.626   20.036   65.239
  21.010   20.075   65.192
  26.547   20.128   65.169
   1.112   20.024   65.767
   4.984   20.091   65.717
   6.732   20.044   65.666
   8.114   20.103   65.731
  20.684   19.973   65.777
  25.927   20.060   65.692
   1.465   20.059   66.287
   4.513   20.045   66.277
  20.633   20.005   66.307
  25.077   20.042   66.241
   1.731   19.976   66.725
   4.237   20.131   66.697
  20.704   19.957   66.791
  24.587   20.113   66.697
   2.504   20.012   67.266
   3.601   20.084   67.214
  20.989   20.026   67.198
  23.979   20.077   67.172
  -9.393   26.016    9.750
  -5.321   26.058    9.786
  -9.828   26.029   10.281
  -4.980   25.921   10.158
   0.585   26.128   10.242
   2.910   25.994   10.333
 -10.051   26.045   10.777
  -4.393   25.999   10.691
  -2.939   26.122   10.711
  -0.782   26.042   10.692
  -0.348   26.107   10.723
   3.188   26.045   10.760
 -10.236   26.085   11.277
   3.537   26.008   11.279
 -10.502   26.125   11.651
   4.060   25.991   11.702
 -11.363   26.091   12.243
   4.619   25.996   12.143
 -11.843   26.049   12.763
   4.961   26.005   12.714
 -12.038   26.095   13.174
   5.252   26.003   13.129
 -12.126   25.986   13.715
   5.920   26.012   13.831
 -12.037   26.045   14.224
   6.148   25.995   14.274
 -11.826   26.045   14.661
  -6.879   26.121   14.731
  -4.968   26.082   14.742
   6.246   26.045   14.724
 -11.332   25.962   15.177
  -7.504   26.089   15.197
  -4.452   26.050   15.228
   6.233   26.095   15.174
  -1.079   26.119   15.791
   6.165   26.021   15.626
  -1.079   26.085   16.244
   5.993   26.077   16.101
  -1.403   26.044   16.783
   5.597   26.105   16.700
  -1.877   26.099   17.249
   5.577   26.054   17.141
  -2.563   26.168   17.695
   5.930   26.022   17.688
   7.981   26.167   17.746
  11.960   26.004   17.740
  -3.024   26.133   18.190
  14.015   25.962   18.227
  -3.299   26.009   18.718
  16.697   25.941   18.759
  -3.408   26.095   19.174
  16.899   26.097   19.239
  -3.548   26.108   19.699
  16.910   26.031   19.728
  -3.891   26.045   20.271
  16.883   26.099   20.260
  -5.500   26.051   20.774
  16.818   26.070   20.690
  20.116   26.156   20.728
  22.142   25.999   20.723
  25.562   26.027   20.729
  27.547   25.962   20.737
  -5.750   26.004   21.275
  -3.988   26.067   21.177
  -3.548   26.068   21.346
  16.992   26.003   21.156
  19.565   26.128   21.201
  23.496   25.972   21.220
  25.032   26.125   21.202
  28.209   25.962   21.174
  -5.453   26.032   21.775
  -4.296   26.053   21.648
  -3.546   26.070   21.737
  17.465   25.962   21.734
  19.067   26.128   21.701
  28.562   25.995   21.684
  -3.910   26.025   22.318
  28.736   26.067   22.163
  -3.769   26.003   22.739
  28.869   25.928   22.686
  -3.546   26.088   23.236
  28.691   26.070   23.199
  -7.346   26.012   23.732
  -6.423   26.044   23.689
  -3.459   26.070   23.724
  28.416   26.091   23.620
  -7.851   26.128   24.258
  -6.349   26.104   24.188
  -3.462   26.128   24.259
  28.037   26.112   24.225
  -8.368   26.128   24.720
  -6.240   26.069   24.636
  -3.797   25.990   24.782
  27.746   26.047   24.842
  -8.965   26.128   25.199
  -5.904   26.074   25.147
  -4.325   26.027   25.245
  27.531   26.045   25.287
  -9.841   26.128   25.731
  27.248   26.128   25.750
 -13.305   26.168   26.215
  27.013   26.075   26.098
 -14.293   26.070   26.786
  26.520   26.043   26.662
 -14.578   26.053   27.187
  26.102   26.105   27.171
 -14.767   26.110   27.646
  25.031   26.042   27.733
 -14.782   26.102   28.188
  15.088   25.987   28.227
  17.175   25.962   28.236
  24.550   26.096   28.195
 -14.605   25.984   28.724
  14.890   25.975   28.689
  17.635   25.949   28.781
  24.498   25.991   28.688
 -14.335   25.976   29.142
  14.604   26.049   29.217
  18.046   26.076   29.234
  24.404   26.033   29.146
 -13.888   25.951   29.724
  14.226   26.093   29.714
  18.534   26.051   29.722
  24.132   26.128   29.660
 -13.569   26.046   30.309
  14.010   26.080   30.223
  19.494   26.065   30.283
  23.561   26.023   30.252
 -13.431   26.078   30.760
  13.940   26.083   30.674
  19.675   26.028   30.743
  20.996   26.096   30.680
  21.550   26.030   30.782
  22.571   26.094   30.677
 -13.458   26.041   31.297
  14.019   25.992   31.145
  16.581   26.035   31.300
  18.084   26.036   31.172
 -13.577   26.095   31.724
  13.984   26.016   31.641
  16.204   26.022   31.840
  18.659   26.118   31.739
  19.114   26.090   31.776
  19.444   26.019   31.723
 -13.832   26.045   32.266
  13.973   26.011   32.115
  16.072   26.055   32.197
  19.596   26.073   32.188
 -14.071   26.128   32.650
  13.761   26.120   32.739
  15.508   26.085   32.701
  19.694   26.039   32.674
 -14.452   26.128   33.186
  19.775   26.100   33.101
 -15.011   26.155   33.766
  19.961   26.002   33.642
  23.515   26.055   33.775
  24.999   25.950   33.670
 -15.321   25.997   34.238
  20.121   26.058   34.164
  23.190   26.019   34.328
  25.177   26.043   34.141
 -15.397   25.982   34.760
  20.534   26.033   34.729
  23.146   26.030   34.807
  25.182   26.081   34.641
 -15.355   26.098   35.328
  21.044   26.077   35.268
  23.132   26.038   35.307
  25.026   26.062   35.105
 -15.500   26.139   35.781
  21.663   26.098   35.750
  23.101   26.042   35.759
  23.981   26.048   35.649
  26.162   26.036   35.792
  26.445   26.026   35.692
 -16.034   26.083   36.248
  22.396   26.030   36.194
  29.494   26.071   36.201
  31.610   26.005   36.268
 -16.434   26.047   36.812
  22.471   25.993   36.688
  28.699   26.039   36.844
  31.882   25.923   36.763
 -16.409   26.045   37.271
  22.377   25.966   37.183
  28.557   26.064   37.206
  31.901   26.005   37.174
 -16.002   26.024   37.787
  22.139   26.054   37.701
  28.199   26.026   37.837
  32.038   25.965   37.631
 -14.271   25.977   38.247
  21.646   26.112   38.216
  28.136   26.040   38.307
  32.523   25.971   38.156
 -13.525   26.094   38.751
  20.936   26.049   38.659
  28.177   26.026   38.748
  32.980   25.966   38.664
 -13.314   26.076   39.220
  20.565   26.034   39.255
  28.606   26.005   39.198
  33.043   25.977   39.187
 -13.034   26.073   39.753
   4.528   26.156   39.733
   5.999   25.956   39.650
  20.204   26.079   39.766
  31.178   25.998   39.763
  32.723   26.076   39.706
 -11.893   26.066   40.230
   4.039   26.009   40.213
   9.144   26.038   40.214
  19.669   26.058   40.261
 -11.304   26.017   40.743
   3.871   26.081   40.693
   9.507   26.019   40.695
  19.527   25.992   40.724
 -15.398   26.017   41.316
 -13.560   26.022   41.209
 -10.978   26.057   41.265
   3.813   26.133   41.145
   9.655   26.031   41.179
  19.506   26.024   41.174
 -15.322   26.008   41.740
 -13.501   26.023   41.629
 -10.945   26.058   41.807
   3.981   25.965   41.699
   9.973   25.959   41.669
  19.669   25.997   41.611
 -14.877   26.016   42.253
 -13.835   26.055   42.178
 -11.082   26.068   42.226
   4.143   26.045   42.224
  10.041   25.973   42.188
  19.914   25.931   42.206
 -11.374   26.043   42.767
   4.203   26.045   42.724
   9.918   25.993   42.698
  19.879   25.973   42.691
 -11.019   26.050   43.307
   4.227   26.095   43.174
   9.711   26.076   43.202
  19.624   25.994   43.178
 -11.377   26.038   43.804
   4.294   26.043   43.595
   9.486   26.115   43.642
  18.480   26.085   43.670
 -11.840   26.029   44.340
   4.603   26.024   44.112
   6.625   26.070   44.241
   7.562   25.951   44.221
   8.641   26.100   44.212
  17.737   26.045   44.280
 -11.989   26.071   44.807
  17.527   26.095   44.674
 -12.002   25.990   45.327
  17.406   26.062   45.188
  23.564   26.074   45.280
  24.118   26.037   45.177
 -11.812   25.949   45.773
  17.446   26.096   45.724
  21.008   26.051   45.716
  24.592   26.092   45.752
  26.554   26.060   45.781
  27.115   26.008   45.674
 -11.065   26.061   46.349
  10.438   26.055   46.192
  12.499   25.971   46.300
  17.560   26.091   46.224
  20.592   26.047   46.314
  25.105   26.045   46.156
  25.670   26.115   46.306
  27.676   26.065   46.130
 -11.000   26.058   46.748
   9.980   26.082   46.675
  12.734   26.045   46.662
  17.497   26.156   46.745
  20.579   26.031   46.807
  27.995   25.949   46.689
 -11.419   26.046   47.327
   9.626   26.129   47.203
  13.071   26.076   47.229
  17.116   26.045   47.225
  20.628   25.973   47.323
  27.913   25.971   47.185
 -11.460   26.032   47.807
   9.076   26.128   47.708
  13.577   25.997   47.631
  14.943   26.094   47.751
  20.649   26.104   47.796
  27.604   26.038   47.678
 -11.274   26.005   48.229
   8.529   26.081   48.248
  14.183   26.118   48.246
  14.530   26.118   48.237
  20.444   26.078   48.236
  27.496   26.023   48.141
 -10.965   26.058   48.812
   8.256   26.068   48.773
  20.249   25.964   48.772
  27.460   25.966   48.641
 -10.866   26.086   49.316
   8.054   26.128   49.181
  20.268   25.961   49.236
  27.225   26.030   49.247
 -10.950   26.044   49.774
   7.593   26.081   49.742
  15.182   26.117   49.692
  15.485   26.129   49.757
  20.534   25.971   49.750
  26.999   26.001   49.703
 -11.081   26.165   50.180
   7.083   26.084   50.222
  21.090   26.082   50.229
  26.750   26.073   50.188
 -11.354   26.009   50.722
   6.790   26.136   50.739
  21.527   26.057   50.787
  26.939   25.961   50.673
 -11.420   26.045   51.224
   6.646   26.127   51.149
  21.915   26.040   51.311
  27.101   25.972   51.136
 -11.349   26.038   51.758
   5.614   26.128   51.732
  22.025   26.062   51.724
  27.089   26.036   51.641
 -11.122   25.996   52.319
   3.028   26.097   52.203
  22.047   26.041   52.286
  26.973   25.974   52.127
 -10.924   26.045   52.724
   2.698   26.066   52.696
  22.057   26.011   52.807
  26.667   26.061   52.678
 -10.755   26.045   53.176
   2.656   26.050   53.129
  22.170   25.978   53.306
  26.635   26.027   53.188
 -10.481   26.009   53.736
   2.916   25.999   53.710
  22.381   26.108   53.700
  26.601   26.041   53.724
  -7.803   26.019   54.206
  -2.541   26.072   54.215
   1.158   26.019   54.270
   2.998   25.995   54.141
  22.161   25.969   54.245
  26.492   26.071   54.174
  -7.074   26.027   54.836
  -3.197   26.084   54.801
   1.614   26.021   54.762
   3.163   26.029   54.605
  21.744   26.048   54.787
  26.492   25.969   54.642
  -6.818   26.045   55.269
  -3.328   26.045   55.224
   2.072   26.036   55.318
   4.220   26.071   55.212
  18.632   26.050   55.290
  19.113   25.994   55.186
  20.156   26.108   55.227
  26.575   26.065   55.222
  -6.559   26.025   55.769
  -3.404   26.095   55.674
   2.101   26.065   55.807
   4.686   26.082   55.699
  18.004   26.097   55.752
  26.916   25.942   55.680
  -6.306   26.038   56.172
  -3.337   26.012   56.149
   1.970   26.101   56.238
   5.016   25.992   56.147
  17.181   26.073   56.240
  26.974   26.034   56.188
  -5.873   26.062   56.645
  -3.366   26.102   56.657
  -0.382   26.094   56.735
   5.177   26.059   56.641
  16.071   26.159   56.796
  27.118   26.072   56.703
  -1.023   26.160   57.225
   5.173   26.073   57.121
  15.586   26.066   57.237
  27.600   25.987   57.137
  -1.872   26.044   57.727
   4.521   26.048   57.659
  15.212   26.020   57.796
  27.972   25.967   57.658
  -2.347   26.025   58.318
   4.172   26.064   58.183
  15.085   25.995   58.274
  28.006   26.013   58.141
  -2.392   26.057   58.807
   4.165   26.111   58.706
  15.015   26.045   58.724
  27.946   26.024   58.603
  31.006   26.054   58.810
  32.079   26.045   58.680
  -2.426   26.003   59.323
   4.653   26.113   59.246
  15.010   26.045   59.224
  26.986   26.051   59.152
  31.070   26.035   59.250
  32.070   26.043   59.118
  -2.298   25.971   59.733
   5.093   26.080   59.765
  15.127   26.045   59.689
  26.611   26.042   59.675
  28.658   26.036   59.771
  29.124   26.045   59.671
  -1.903   25.958   60.240
   5.378   25.913   60.223
  15.548   25.962   60.213
  26.506   26.028   60.141
  -1.338   26.023   60.705
   5.367   26.005   60.643
  16.564   25.962   60.739
  26.443   26.000   60.641
  -0.973   26.043   61.316
   5.133   26.082   61.204
  17.035   25.962   61.238
  26.493   26.041   61.188
  31.536   26.049   61.293
  32.038   26.038   61.193
  -0.851   26.018   61.757
   4.672   26.072   61.797
  17.644   25.941   61.701
  18.521   26.073   61.716
  19.499   26.007   61.749
  26.681   26.043   61.674
  -0.438   26.028   62.281
   4.471   26.005   62.224
  21.715   26.016   62.259
  26.728   26.100   62.141
   0.096   26.037   62.789
   4.386   25.970   62.691
  22.050   25.991   62.828
  26.675   26.047   62.688
   0.525   26.032   63.291
   4.178   26.012   63.209
  22.137   25.984   63.307
  26.428   26.097   63.116
   3.049   25.989   63.746
   3.565   26.057   63.663
  22.252   25.950   63.728
  25.638   26.050   63.750
  22.981   26.031   64.292
  25.252   26.088   64.221
  23.668   25.995   64.755
  25.118   26.023   64.666
  11.445   32.068   19.702
  12.662   31.963   19.714
   2.647   32.065   20.249
   3.609   31.941   20.216
   4.769   32.127   20.236
   6.401   32.028   20.264
  10.624   32.051   20.258
  13.648   32.064   20.240
   2.005   32.148   20.781
   7.025   31.956   20.810
  10.050   32.043   20.727
  13.950   31.960   20.672
   1.669   32.089   21.235
   7.484   32.028   21.289
   9.187   32.156   21.242
  14.031   31.991   21.165
   1.028   32.135   21.713
  13.669   32.146   21.700
   0.176   32.128   22.273
  13.124   32.135   22.275
  -1.970   32.061   22.776
  12.652   32.058   22.791
  -2.345   32.000   23.240
  12.531   32.070   23.224
  -2.465   31.960   23.786
  12.474   32.136   23.753
  -2.354   31.965   24.293
  12.177   31.983   24.252
  -1.979   31.987   24.837
  11.661   32.082   24.748
  -1.787   31.981   25.307
  10.093   32.038   25.236
  -1.742   32.054   25.826
   9.711   32.069   25.823
  -1.844   31.995   26.274
   9.543   31.995   26.274
  -1.993   32.045   26.724
   9.495   32.095   26.674
  -9.281   32.079   27.255
  -8.433   31.941   27.142
  -2.070   32.045   27.224
   9.514   32.037   27.188
 -10.893   32.054   27.777
  -7.551   31.994   27.808
  -2.000   32.045   27.724
   9.562   32.053   27.760
 -11.337   32.027   28.342
  -7.242   32.005   28.154
  -1.841   32.045   28.224
   9.680   31.968   28.240
 -11.339   31.995   28.774
  -6.863   32.045   28.690
  -1.747   32.088   28.776
  11.456   32.036   28.849
 -11.285   32.045   29.224
  -6.463   31.978   29.241
  -1.823   32.045   29.224
  11.670   31.966   29.195
 -11.337   32.045   29.724
  -6.350   32.048   29.641
  -2.031   32.103   29.637
  12.015   32.009   29.727
 -11.509   32.121   30.152
  -6.279   32.118   30.196
  -2.991   32.128   30.216
  12.254   32.010   30.161
 -12.053   32.059   30.686
  13.080   32.023   30.785
 -13.401   32.128   31.241
  13.535   32.031   31.290
 -13.821   32.095   31.729
  13.945   32.016   31.743
 -14.036   32.113   32.208
  15.608   32.035   32.289
 -14.335   32.076   32.832
  16.055   32.009   32.783
 -14.460   32.021   33.274
  16.226   31.995   33.274
 -14.505   32.086   33.724
  16.211   32.045   33.724
 -14.614   32.156   34.181
  16.140   32.045   34.224
 -14.713   32.009   34.723
  16.145   32.045   34.724
 -14.777   32.045   35.224
  16.134   32.045   35.224
 -14.980   32.081   35.719
  15.990   32.117   35.647
 -15.264   32.129   36.217
  15.528   32.070   36.194
 -15.360   32.088   36.641
  13.506   32.091   36.687
 -15.329   32.111   37.177
  13.116   32.158   37.275
 -15.002   31.973   37.651
  13.174   32.069   37.674
 -13.978   31.961   38.245
  13.162   32.102   38.141
 -13.488   31.987   38.707
   4.098   32.011   38.748
   5.645   32.072   38.794
  13.177   32.096   38.632
 -12.930   32.051   39.297
   3.600   32.048   39.287
   6.089   32.012   39.238
  13.481   31.964   39.162
 -12.473   32.017   39.673
   3.100   32.016   39.736
   6.416   31.967   39.727
  12.568   32.104   39.711
  13.182   32.015   39.773
  16.427   31.982   39.723
 -11.310   32.075   40.146
   2.674   31.965   40.192
   6.554   32.029   40.183
  12.050   32.046   40.229
  13.725   32.007   40.229
  16.723   32.034   40.171
 -10.787   31.979   40.607
   2.200   32.067   40.759
   6.671   32.084   40.707
  11.655   32.153   40.688
  13.946   32.053   40.776
  17.135   32.072   40.704
 -10.471   31.957   41.229
   1.582   32.128   41.259
   7.060   32.055   41.227
  11.159   32.128   41.237
  14.042   32.079   41.224
  17.952   31.995   41.216
 -10.366   31.992   41.807
   0.983   32.147   41.708
   7.628   32.048   41.658
   9.230   32.116   41.772
  14.149   32.084   41.724
  18.123   32.042   41.641
 -10.261   31.937   42.280
   0.039   32.018   42.195
   8.239   31.931   42.148
   8.576   31.997   42.254
  14.455   32.079   42.253
  18.164   32.072   42.141
  -9.950   31.994   42.672
  -2.332   32.083   42.707
  15.099   32.047   42.795
  18.140   32.066   42.641
  -8.851   31.972   43.223
  -2.438   32.062   43.141
  15.449   32.082   43.338
  18.160   32.068   43.141
  -8.346   31.934   43.779
  -2.353   32.064   43.612
  15.532   31.981   43.808
  18.113   32.024   43.688
  -7.973   32.027   44.230
  -0.497   32.020   44.206
  15.740   31.950   44.213
  17.908   32.033   44.127
  -5.466   32.073   44.805
  -0.428   32.034   44.633
  -5.071   32.054   45.313
  -0.926   32.052   45.170
   4.120   32.022   45.237
   5.171   32.081   45.263
  -4.852   32.056   45.704
  -1.412   32.044   45.680
   3.499   32.077   45.694
   6.053   32.033   45.701
  -4.341   31.989   46.255
  -1.452   32.035   46.141
   3.084   32.080   46.317
   6.186   32.110   46.188
  -3.546   32.065   46.841
  -1.383   32.042   46.641
   2.985   32.089   46.807
   6.258   32.088   46.674
  -3.421   32.043   47.269
  -1.405   32.010   47.174
   3.070   32.065   47.274
   6.191   32.065   47.188
  -2.991   32.022   47.789
  -1.804   32.026   47.724
   3.468   32.121   47.761
   6.001   32.126   47.660
   3.974   32.037   48.256
   5.544   32.088   48.209
  24.164   32.037   49.835
  25.678   32.057   49.633
  24.106   32.028   50.307
  25.940   32.021   50.167
  24.215   32.002   50.734
  25.706   32.064   50.701
  13.003   38.079   24.774
  13.518   37.958   24.648
  12.067   38.064   25.265
  14.144   38.007   25.123
  10.170   38.040   25.841
  14.438   37.937   25.701
  10.086   38.033   26.307
  14.381   37.972   26.188
  10.131   38.027   26.772
  14.070   38.022   26.643
  10.486   38.040   27.303
  12.030   38.039   27.157
   9.139   38.024   32.814
  10.092   38.027   32.678
   8.727   37.985   33.344
  10.520   38.026   33.189
   8.740   38.010   33.747
  10.568   38.030   33.641
   9.075   38.025   34.267
  10.460   37.971   34.118
  -2.590  -33.970   25.513
  -2.692  -33.848   28.890
  -2.173  -34.018   25.361
  -2.102  -33.872   29.286
  -1.610  -33.854   25.170
  -1.670  -33.955   29.457
  -1.121  -33.849   25.190
  -1.170  -33.955   29.541
  -0.663  -33.969   25.423
  -0.720  -34.005   29.503
  -0.175  -33.992   25.837
  -0.261  -34.003   29.327
   0.320  -33.867   26.572
   0.254  -33.967   28.877
  -6.566  -28.004   25.647
  -6.660  -27.860   27.936
  -6.144  -27.967   25.374
  -6.132  -27.871   28.384
  -5.601  -27.931   25.157
  -5.706  -27.983   28.475
  -5.158  -28.005   24.966
  -5.208  -28.015   28.660
  -4.663  -28.038   24.506
  -4.666  -27.994   28.908
  -4.167  -28.023   23.427
  -4.211  -28.007   29.164
  -3.599  -28.030   22.527
  -3.752  -27.993   29.532
  -3.048  -27.901   22.192
  -3.210  -27.943   29.851
  -2.587  -27.915   22.142
  -2.651  -28.038   29.567
  -2.120  -27.964   22.169
  -2.097  -27.979   29.160
  -1.675  -27.955   22.162
  -1.664  -27.991   28.959
  -1.154  -27.967   22.003
  -1.179  -28.010   28.444
  -0.647  -28.051   21.661
  -0.649  -28.047   27.608
  -0.254  -28.002   21.495
  -0.310  -27.990   27.338
   0.294  -27.928   21.456
   0.248  -28.029   27.079
   0.864  -27.947   21.541
   0.761  -28.052   27.110
   1.427  -27.944   21.761
   1.365  -27.936   27.908
   1.763  -27.987   21.967
   1.812  -27.909   28.360
   2.358  -27.991   22.323
   2.212  -27.941   28.556
   2.830  -27.920   22.480
   2.855  -27.907   29.916
   3.267  -27.929   22.664
   3.287  -27.850   30.458
   3.784  -27.850   23.061
   3.884  -27.872   30.869
   4.367  -27.872   24.895
   4.330  -27.955   31.020
   4.881  -27.872   25.333
   4.830  -27.955   31.055
   5.280  -28.005   25.462
   5.320  -28.038   30.950
   5.721  -27.932   25.622
   5.886  -28.038   30.618
   6.304  -27.964   26.042
   6.330  -28.038   30.024
   6.828  -27.832   27.595
   6.812  -27.969   28.454
 -20.668  -22.027   21.526
 -20.631  -21.936   21.839
 -20.126  -21.976   20.538
 -20.130  -21.932   22.854
 -19.771  -21.999   20.280
 -19.632  -21.872   23.373
 -19.205  -21.957   20.111
 -19.117  -21.872   23.869
 -18.655  -21.928   20.154
 -18.702  -21.955   24.074
 -18.101  -21.882   20.343
 -18.111  -21.919   24.410
 -17.670  -21.955   20.545
 -17.585  -21.911   24.848
 -17.170  -21.955   20.650
 -17.120  -21.905   25.027
 -16.635  -21.972   20.644
 -16.670  -21.955   25.035
 -16.152  -21.893   20.649
 -16.214  -22.038   24.911
 -15.661  -21.919   20.862
 -15.686  -22.038   24.509
 -15.714  -21.910   30.831
 -15.637  -21.931   32.419
 -15.647  -22.070   34.379
 -15.671  -21.853   36.450
 -15.072  -21.878   21.346
 -15.172  -21.914   23.880
 -15.164  -21.906   30.420
 -15.175  -21.957   32.937
 -15.120  -21.965   33.493
 -15.177  -21.846   36.892
 -15.056  -21.954   44.007
 -15.182  -21.921   44.897
 -14.612  -21.945   21.920
 -14.720  -22.003   22.519
 -14.587  -21.970   30.391
 -14.692  -21.918   37.472
 -14.631  -21.965   43.854
 -14.754  -21.950   45.016
 -14.133  -21.946   30.495
 -14.197  -22.018   38.093
 -14.103  -21.960   43.529
 -14.284  -21.946   44.887
 -13.602  -21.951   30.953
 -13.751  -21.966   38.453
 -13.688  -21.968   40.915
 -13.659  -22.013   44.590
 -13.062  -21.980   31.375
 -13.192  -22.025   44.618
 -12.676  -21.859   21.604
 -12.709  -21.982   25.097
 -12.585  -22.018   31.434
 -12.651  -21.986   44.879
 -12.115  -21.975   21.778
 -12.110  -21.936   27.432
 -12.120  -21.981   31.342
 -12.220  -21.966   45.015
 -11.575  -21.893   21.619
 -11.711  -22.004   27.633
 -11.724  -22.079   31.283
 -11.727  -21.979   44.892
 -11.087  -21.895   21.591
 -11.229  -21.863   27.919
 -11.235  -21.975   30.905
 -11.172  -22.025   44.499
 -10.722  -21.907   21.626
 -10.663  -21.832   28.339
 -10.643  -21.973   30.120
 -10.754  -21.937   35.877
 -10.710  -21.867   38.068
 -10.611  -21.973   44.161
 -10.094  -21.952   23.029
 -10.198  -21.891   35.400
 -10.214  -21.919   38.571
 -10.170  -21.955   44.014
  -9.557  -21.996   23.338
  -9.740  -22.044   35.163
  -9.619  -21.872   38.807
  -9.728  -22.038   43.820
  -9.075  -22.010   23.415
  -9.214  -22.037   35.140
  -9.220  -22.005   38.887
  -9.144  -21.955   43.617
  -8.625  -21.876   23.431
  -8.713  -21.844   35.374
  -8.721  -21.937   39.018
  -8.670  -21.955   43.507
  -8.170  -21.955   23.546
  -8.166  -21.875   35.883
  -8.146  -22.016   39.340
  -8.273  -22.005   43.330
  -7.670  -21.955   23.572
  -7.659  -21.898   36.965
  -7.635  -22.026   39.440
  -7.753  -21.918   42.902
  -7.170  -21.955   23.478
  -7.224  -21.972   33.913
  -7.054  -21.954   34.435
  -7.178  -21.907   37.345
  -7.121  -21.978   39.417
  -7.120  -21.994   40.540
  -6.776  -22.004   23.299
  -6.682  -22.007   33.124
  -6.657  -21.943   34.609
  -6.793  -21.952   37.585
  -6.612  -21.962   38.475
  -6.659  -21.960   39.552
  -6.196  -21.886   22.893
  -6.270  -22.000   33.068
  -6.109  -22.068   34.865
  -6.254  -21.946   39.429
  -5.660  -21.944   22.591
  -5.718  -21.944   33.390
  -5.609  -22.042   34.513
  -5.774  -21.930   39.375
  -5.135  -21.984   22.503
  -5.181  -21.972   38.049
  -4.620  -21.905   22.610
  -4.677  -22.001   37.640
  -4.549  -22.037   39.886
  -4.649  -21.996   41.393
  -4.170  -21.955   22.610
  -4.206  -22.038   37.512
  -4.106  -22.042   39.838
  -4.129  -21.912   42.402
  -4.180  -22.004   43.434
  -4.151  -21.902   44.504
  -3.670  -21.955   22.505
  -3.693  -22.014   37.594
  -3.583  -22.029   39.545
  -3.582  -21.895   45.320
  -3.259  -22.024   22.357
  -3.238  -21.959   37.973
  -3.140  -22.001   39.057
  -3.170  -21.955   45.516
  -2.714  -21.978   22.054
  -2.609  -21.971   45.613
  -2.097  -21.873   22.494
  -2.065  -21.914   45.783
  -1.582  -21.968   22.754
  -1.640  -21.955   46.013
  -1.170  -22.002   22.818
  -1.144  -21.875   46.397
  -1.135  -21.895   48.488
  -1.206  -21.979   50.076
  -0.670  -22.011   22.869
  -0.754  -21.934   46.450
  -0.639  -21.979   48.354
  -0.748  -21.878   50.387
  -0.170  -22.021   22.831
  -0.282  -21.957   46.414
  -0.061  -21.963   48.042
  -0.292  -21.890   50.519
   0.330  -22.029   22.800
   0.274  -21.962   45.993
   0.413  -22.001   47.853
   0.336  -21.949   50.989
   0.919  -21.945   17.467
   0.792  -21.943   18.384
   0.830  -22.027   22.794
   0.807  -21.973   45.529
   0.855  -22.072   47.848
   0.815  -21.836   51.355
   1.335  -21.917   17.590
   1.284  -21.963   18.120
   1.276  -22.026   22.925
   1.230  -21.954   45.438
   1.369  -21.971   47.490
   1.280  -21.942   51.393
   1.868  -22.017   23.304
   1.768  -21.869   51.428
   2.330  -22.004   23.435
   2.293  -21.903   51.308
   2.854  -22.060   23.418
   2.752  -22.028   51.108
   3.347  -21.941   23.015
   3.212  -22.011   50.952
   3.864  -21.973   22.525
   3.828  -21.991   48.128
   4.345  -22.005   22.300
   4.342  -22.020   35.921
   4.329  -21.863   37.992
   4.308  -22.024   44.112
   4.379  -21.923   44.618
   4.246  -21.953   47.921
   4.879  -21.977   22.137
   4.807  -22.031   35.616
   4.881  -21.942   40.304
   4.808  -22.013   43.564
   4.934  -21.951   45.442
   4.746  -21.937   47.917
   5.356  -21.977   21.940
   5.246  -21.990   35.568
   5.374  -21.975   40.870
   5.220  -21.975   43.410
   5.351  -21.916   45.585
   5.211  -21.958   48.065
   5.869  -21.894   21.546
   5.712  -22.001   35.642
   5.841  -21.912   41.387
   5.755  -21.950   42.929
   5.834  -21.894   45.964
   5.754  -21.955   49.056
   5.931  -21.936   50.560
   5.788  -21.957   51.502
   6.413  -21.993   21.437
   6.247  -21.876   36.046
   6.449  -21.954   47.863
   6.263  -21.943   49.317
   6.330  -21.915   50.655
   6.216  -21.956   51.467
   6.913  -21.952   21.446
   6.901  -21.893   36.530
   6.778  -21.938   48.040
   6.772  -21.958   49.030
   7.284  -21.923   21.578
   7.405  -21.849   36.750
   7.823  -21.891   21.962
   7.774  -21.966   36.772
   8.347  -21.919   22.373
   8.325  -21.983   36.652
   8.756  -21.926   22.644
   8.856  -22.043   36.406
   9.342  -21.905   23.909
   9.444  -21.924   36.161
   9.946  -21.946   24.879
   9.912  -21.983   36.108
  10.410  -21.879   24.975
  10.436  -21.966   35.975
  10.908  -21.884   25.055
  10.780  -22.002   32.037
  10.904  -21.961   32.412
  10.942  -21.988   35.634
  11.460  -21.918   25.353
  11.267  -21.960   30.989
  11.434  -21.990   32.878
  11.343  -21.894   35.339
  11.883  -21.847   25.619
  11.762  -21.959   30.418
  11.875  -21.974   32.847
  11.841  -21.939   35.032
  12.342  -21.927   25.840
  12.313  -22.019   29.599
  12.398  -21.966   32.558
  12.291  -21.898   34.824
  12.830  -21.955   25.968
  12.746  -21.999   29.490
  12.886  -21.965   31.444
  12.784  -21.950   34.528
  13.269  -21.929   26.145
  13.205  -21.952   29.337
  13.439  -21.964   31.049
  13.246  -21.949   34.505
  13.779  -21.837   26.606
  13.824  -21.993   28.480
  13.913  -21.961   30.944
  13.746  -21.967   34.546
  14.405  -21.883   30.963
  14.242  -21.975   34.530
  14.835  -21.865   31.122
  14.782  -21.971   34.018
  15.316  -21.833   31.582
  15.276  -21.983   33.003
  16.814  -22.044   42.409
  16.897  -21.925   44.320
  17.416  -22.014   40.067
  17.305  -21.930   44.590
  17.946  -21.919   39.650
  17.802  -21.830   44.777
  17.867  -21.982   50.352
  17.850  -21.936   51.429
  18.406  -21.986   39.566
  18.278  -22.041   44.653
  18.417  -21.967   49.960
  18.344  -21.873   53.971
  18.880  -21.905   39.542
  18.746  -22.019   44.569
  18.853  -21.978   49.855
  18.768  -21.851   54.377
  19.280  -22.005   39.515
  19.246  -22.012   44.540
  19.389  -21.960   49.436
  19.239  -21.912   54.550
  19.729  -21.954   39.480
  19.746  -22.016   44.521
  19.871  -21.920   49.145
  19.794  -21.951   54.570
  20.246  -21.943   39.436
  20.245  -21.972   44.333
  20.452  -21.952   49.349
  20.319  -21.937   54.433
  20.794  -21.974   39.412
  20.800  -21.971   44.031
  20.799  -21.877   49.545
  20.832  -21.932   50.530
  20.864  -21.920   51.576
  20.792  -22.000   54.062
  21.235  -21.973   39.608
  21.265  -22.038   43.808
  21.826  -21.833   41.356
  21.791  -22.038   43.444
 -23.648  -15.972   18.523
 -23.688  -15.848   19.983
 -23.638  -15.999   25.622
 -23.631  -15.938   28.933
 -23.205  -16.038   16.378
 -23.151  -15.909   20.792
 -23.185  -15.986   24.913
 -23.254  -15.952   29.032
 -22.653  -16.072   15.856
 -22.754  -15.957   28.965
 -22.181  -15.957   15.505
 -22.254  -15.936   28.906
 -21.577  -16.021   15.101
 -21.772  -15.952   28.986
 -21.558  -15.926   40.077
 -21.681  -15.962   42.550
 -21.044  -15.932   14.598
 -21.241  -15.958   29.547
 -21.155  -15.936   40.110
 -21.159  -15.939   42.923
 -20.620  -15.905   14.578
 -20.757  -15.975   31.553
 -20.642  -15.968   40.310
 -20.706  -15.901   42.946
 -20.220  -16.005   14.625
 -20.212  -15.987   32.046
 -20.142  -15.984   39.908
 -20.205  -15.897   42.813
 -19.798  -15.934   14.701
 -19.685  -15.841   32.894
 -19.663  -16.003   33.663
 -19.663  -15.872   35.579
 -19.678  -15.962   39.408
 -19.710  -16.021   42.553
 -19.268  -15.923   15.031
 -19.184  -15.845   36.076
 -19.236  -15.940   38.864
 -19.254  -15.976   42.559
 -18.632  -15.838   15.544
 -18.792  -15.999   42.660
 -18.078  -15.935   15.991
 -18.165  -15.970   43.026
 -17.697  -15.918   16.091
 -17.790  -15.999   43.156
 -17.147  -15.994   16.306
 -17.221  -16.008   43.610
 -16.651  -15.931   16.337
 -16.675  -15.872   44.994
 -16.186  -15.991   16.283
 -16.211  -15.943   45.623
 -15.693  -16.022   16.110
 -15.687  -15.968   47.564
 -15.206  -15.932   16.004
 -15.179  -15.915   48.466
 -14.670  -15.955   15.990
 -14.723  -15.935   48.932
 -14.224  -15.955   16.121
 -14.151  -15.983   49.437
 -13.634  -15.852   16.514
 -13.766  -15.975   49.653
 -13.156  -15.962   16.980
 -13.203  -15.881   49.900
 -12.580  -15.926   17.317
 -12.635  -15.963   50.031
 -12.262  -16.033   17.566
 -12.161  -15.868   50.140
 -11.672  -15.923   18.522
 -11.664  -15.919   50.337
 -11.230  -15.861   18.991
 -11.170  -15.955   50.404
 -10.660  -15.872   19.366
 -10.670  -15.955   50.379
 -10.194  -15.872   19.962
 -10.233  -15.959   50.285
  -9.671  -15.872   21.001
  -9.685  -15.944   49.934
  -9.128  -15.872   21.325
  -9.233  -16.051   49.637
  -8.670  -15.955   21.417
  -8.718  -16.042   49.606
  -8.170  -15.955   21.510
  -8.143  -15.929   49.897
  -7.635  -15.953   21.639
  -7.582  -15.997   50.398
  -7.070  -15.972   21.617
  -7.220  -15.984   50.632
  -6.595  -16.011   21.427
  -6.743  -16.061   50.596
  -6.073  -16.011   21.124
  -6.213  -15.994   50.466
  -5.666  -16.006   18.487
  -5.695  -15.929   19.114
  -5.638  -15.971   20.606
  -5.677  -16.008   50.151
  -5.179  -16.080   17.334
  -5.139  -16.030   49.987
  -4.727  -15.955   16.967
  -4.611  -15.963   49.447
  -4.188  -16.015   16.812
  -4.074  -15.943   49.003
  -3.628  -15.966   16.615
  -3.587  -15.951   48.967
  -3.082  -16.000   16.108
  -3.148  -15.961   48.908
  -2.648  -15.988   14.976
  -2.568  -15.964   48.448
  -2.200  -15.991   14.466
  -2.087  -15.970   48.345
  -1.663  -16.038   13.924
  -1.639  -15.951   48.415
  -1.115  -15.955   13.590
  -1.103  -15.954   50.860
  -0.720  -16.005   13.475
  -0.705  -15.991   51.151
  -0.183  -16.013   13.361
  -0.224  -15.922   51.518
   0.387  -15.863   13.114
   0.321  -15.973   52.031
   0.913  -15.901   13.134
   0.902  -15.860   52.369
   1.413  -15.890   13.169
   1.330  -15.972   52.396
   1.869  -15.955   13.287
   1.739  -15.888   52.617
   2.284  -15.949   13.526
   2.304  -15.862   52.911
   2.842  -15.838   14.431
   2.830  -15.955   52.995
   3.413  -15.991   15.893
   3.330  -15.955   52.952
   3.918  -15.952   16.395
   3.830  -15.955   52.825
   4.289  -15.956   16.649
   4.330  -15.955   52.792
   4.850  -16.068   16.802
   4.780  -16.005   52.893
   5.410  -16.022   16.578
   5.207  -15.944   53.155
   5.358  -16.069   57.893
   5.328  -15.860   60.964
   5.781  -15.917   16.014
   5.836  -15.905   53.809
   5.797  -15.955   57.611
   5.892  -15.939   61.376
   6.345  -15.865   14.496
   6.247  -15.945   53.891
   6.294  -15.939   57.429
   6.386  -15.876   61.622
   6.877  -15.957   14.124
   6.768  -15.892   53.833
   6.843  -16.073   57.315
   6.844  -15.968   61.930
   7.334  -16.022   12.921
   7.303  -15.975   53.531
   7.355  -15.984   57.024
   7.372  -15.949   62.321
   7.820  -16.003   12.336
   7.767  -16.015   53.345
   7.949  -15.885   56.662
   7.780  -16.005   62.532
   8.380  -15.949   12.033
   8.244  -15.878   53.393
   8.396  -15.867   56.646
   8.259  -15.981   62.657
   8.880  -15.905   11.946
   8.798  -15.967   18.984
   8.905  -15.981   19.794
   8.822  -16.073   53.134
   8.938  -15.951   56.866
   8.808  -15.848   62.795
   9.363  -15.945   12.052
   9.344  -15.941   18.558
   9.456  -15.889   19.558
   9.319  -15.936   53.334
   9.332  -15.890   56.989
   9.280  -15.929   62.813
   9.821  -16.051   12.331
   9.840  -15.963   16.463
   9.798  -15.863   19.652
   9.799  -15.916   53.885
   9.855  -15.926   58.095
   9.742  -15.888   62.966
  10.347  -15.921   12.871
  10.340  -15.946   16.047
  10.311  -15.955   20.047
  10.304  -15.997   54.559
  10.420  -15.949   58.416
  10.352  -15.937   63.359
  10.873  -15.920   20.293
  10.829  -15.903   56.306
  10.913  -15.929   58.539
  10.875  -15.933   64.412
  11.256  -15.885   20.534
  11.243  -15.951   56.502
  11.413  -15.968   58.515
  11.246  -15.950   64.546
  11.816  -15.975   21.024
  11.813  -16.001   47.890
  11.848  -15.971   49.450
  11.806  -15.918   56.842
  11.801  -16.035   58.396
  11.742  -15.969   64.509
  12.300  -16.005   21.569
  12.344  -15.978   24.131
  12.375  -15.852   25.890
  12.393  -15.978   47.137
  12.435  -15.919   49.913
  12.324  -15.986   64.136
  12.854  -15.833   22.315
  12.816  -16.038   22.952
  12.903  -15.867   26.463
  12.830  -15.955   46.948
  12.926  -15.978   50.030
  12.746  -15.972   64.044
  13.408  -15.939   26.825
  13.330  -15.955   46.896
  13.330  -15.955   50.001
  13.246  -15.980   64.080
  13.777  -16.012   26.952
  13.830  -15.991   47.011
  13.747  -16.006   49.853
  13.746  -15.995   64.067
  14.431  -15.906   27.275
  14.320  -15.852   47.389
  14.269  -15.973   49.390
  14.277  -15.951   63.926
  14.780  -16.005   27.463
  14.797  -15.962   60.960
  14.861  -15.945   62.068
  14.805  -15.977   63.592
  15.277  -15.969   27.617
  15.238  -15.947   60.919
  15.365  -15.976   62.313
  15.230  -15.962   63.550
  15.813  -15.835   27.805
  15.835  -15.939   35.852
  15.847  -15.987   37.450
  15.859  -15.917   63.929
  16.304  -15.886   27.793
  16.318  -16.013   35.052
  16.419  -15.889   37.836
  16.296  -15.953   56.877
  16.445  -15.964   57.874
  16.324  -15.821   64.309
  16.802  -16.061   27.616
  16.708  -15.940   34.845
  16.830  -15.955   37.956
  16.746  -15.932   56.810
  16.913  -15.942   58.037
  16.830  -15.890   64.377
  17.355  -15.890   27.799
  17.306  -15.974   31.001
  17.437  -15.951   32.453
  17.252  -15.981   34.653
  17.280  -16.005   37.951
  17.244  -15.926   56.849
  17.372  -15.951   58.007
  17.304  -15.894   64.320
  17.829  -15.905   28.025
  17.746  -15.940   30.878
  17.913  -15.939   32.556
  17.797  -15.934   34.866
  17.729  -16.023   37.778
  17.823  -15.933   63.991
  18.371  -15.872   28.432
  18.231  -15.935   30.955
  18.413  -15.947   32.535
  18.246  -15.933   34.933
  18.314  -15.883   37.418
  18.319  -15.943   63.410
  18.834  -15.909   28.645
  18.811  -15.938   31.393
  18.838  -15.920   32.614
  18.718  -15.913   34.861
  18.840  -15.930   37.532
  18.794  -15.968   63.062
  19.418  -15.952   28.908
  19.246  -15.964   31.491
  19.386  -15.935   33.435
  19.267  -15.963   34.532
  19.335  -15.973   37.961
  19.262  -15.912   62.858
  19.822  -15.940   28.998
  19.786  -15.948   31.418
  19.886  -15.872   38.447
  19.775  -15.994   61.458
  20.361  -15.978   29.374
  20.345  -15.962   31.055
  20.447  -15.946   34.541
  20.279  -15.948   35.038
  20.254  -15.936   38.660
  20.293  -16.009   55.102
  20.356  -15.909   55.472
  20.252  -16.052   60.933
  20.857  -15.945   34.517
  20.748  -15.936   35.304
  20.762  -15.862   39.074
  20.872  -16.039   53.017
  20.877  -15.952   56.339
  20.835  -15.991   60.440
  21.365  -15.976   40.360
  21.331  -16.039   52.613
  21.280  -15.930   56.586
  21.352  -15.966   60.092
  21.913  -15.886   40.837
  21.746  -15.990   52.476
  21.863  -15.921   57.382
  21.790  -15.976   59.904
  22.330  -15.955   41.054
  22.246  -15.969   52.467
  22.347  -15.847   57.988
  22.290  -15.995   59.563
  22.881  -15.959   41.176
  22.721  -15.987   52.591
  23.429  -15.917   41.270
  23.374  -16.027   53.025
  23.830  -15.955   41.307
  23.812  -15.849   53.371
  24.300  -15.906   41.241
  24.304  -15.917   53.330
  24.748  -16.019   41.096
  24.752  -16.054   52.983
  25.246  -15.979   41.045
  25.399  -15.979   52.126
  25.715  -15.998   41.122
  25.782  -15.957   51.831
  26.242  -15.875   41.529
  26.304  -15.999   50.938
  26.853  -15.942   42.846
  26.855  -15.982   50.057
  27.342  -15.964   44.886
  27.292  -15.969   49.840
  27.899  -15.966   46.458
  27.821  -15.991   49.627
  28.402  -15.974   46.923
  28.245  -16.022   49.375
  28.858  -15.913   47.866
  28.807  -15.979   48.463
 -27.636   -9.965   16.107
 -27.700   -9.854   17.987
 -27.179   -9.995   13.882
 -27.203   -9.913   18.626
 -26.580   -9.998   13.140
 -26.629   -9.853   22.373
 -26.696   -9.963   49.831
 -26.638   -9.990   51.387
 -26.063  -10.020   12.610
 -26.181   -9.912   23.002
 -26.086  -10.027   24.076
 -26.144   -9.834   25.864
 -26.164  -10.071   49.093
 -26.077   -9.894   51.814
 -25.624   -9.962   12.074
 -25.622   -9.856   26.352
 -25.647   -9.985   47.969
 -25.670   -9.955   51.983
 -25.227   -9.975   11.816
 -25.276   -9.920   26.485
 -25.203   -9.966   47.468
 -25.242   -9.955   52.160
 -24.727   -9.955   11.505
 -24.656   -9.881   27.910
 -24.737   -9.919   47.317
 -24.659   -9.872   52.456
 -24.201  -10.039   11.286
 -24.225   -9.855   28.345
 -24.212  -10.053   47.135
 -24.157   -9.924   52.609
 -23.634   -9.900   11.029
 -23.728   -9.922   28.500
 -23.734   -9.868   47.249
 -23.676   -9.964   52.909
 -23.087   -9.917   11.002
 -23.248   -9.937   28.633
 -23.179   -9.961   47.165
 -23.123   -9.950   53.880
 -22.659   -9.873   11.107
 -22.676   -9.962   28.971
 -22.697  -10.038   46.993
 -22.669   -9.872   54.542
 -22.171   -9.841   11.525
 -22.176   -9.972   29.616
 -22.172  -10.038   46.574
 -22.186   -9.872   54.972
 -21.646   -9.977   12.445
 -21.730   -9.857   29.926
 -21.683   -9.944   44.954
 -21.694   -9.872   55.653
 -21.082   -9.966   12.772
 -21.188   -9.918   30.630
 -21.174  -10.061   42.913
 -21.212   -9.885   56.052
 -20.635  -10.044   12.815
 -20.574   -9.897   31.304
 -20.594   -9.955   42.133
 -20.600   -9.891   56.299
 -20.124   -9.956   12.650
 -20.120   -9.905   31.477
 -20.268  -10.009   41.832
 -20.170   -9.955   56.335
 -19.665  -10.001   12.374
 -19.670   -9.955   31.487
 -19.675  -10.038   40.940
 -19.741  -10.038   56.265
 -19.052   -9.953   11.541
 -19.183   -9.989   31.363
 -19.189  -10.058   40.425
 -19.211  -10.038   55.932
 -18.664   -9.994   11.329
 -18.724  -10.062   31.170
 -18.587  -10.039   38.505
 -18.658  -10.066   54.917
 -18.114   -9.980   10.542
 -18.215  -10.029   31.133
 -18.112   -9.922   38.137
 -18.227   -9.980   54.347
 -17.584   -9.950    9.585
 -17.695   -9.847   31.346
 -17.616   -9.953   38.430
 -17.673   -9.919   54.091
 -17.135   -9.934    9.410
 -17.164   -9.835   31.849
 -17.122   -9.934   41.022
 -17.170   -9.955   54.075
 -16.576   -9.911    9.406
 -16.638   -9.872   32.863
 -16.574   -9.950   41.457
 -16.732   -9.932   54.174
 -16.087   -9.932    9.524
 -16.114   -9.872   33.288
 -16.087   -9.925   41.563
 -16.187   -9.919   54.426
 -15.595   -9.987    9.550
 -15.670   -9.955   33.396
 -15.583  -10.014   41.535
 -15.729   -9.955   54.613
 -15.120   -9.905    9.451
 -15.170   -9.955   33.479
 -15.182  -10.049   41.324
 -15.171   -9.919   54.997
 -14.670   -9.955    9.401
 -14.672   -9.999   13.888
 -14.671   -9.872   16.514
 -14.737   -9.941   33.633
 -14.674  -10.074   39.365
 -14.674   -9.897   55.937
 -14.170   -9.955    9.461
 -14.120   -9.955   13.066
 -14.181   -9.872   17.037
 -14.158   -9.952   34.309
 -14.189   -9.955   38.942
 -14.123   -9.838   57.833
 -13.737   -9.955    9.624
 -13.768  -10.016   12.772
 -13.653   -9.872   17.408
 -13.648   -9.872   36.474
 -13.678  -10.059   38.555
 -13.645   -9.857   58.358
 -13.226   -9.872   10.061
 -13.278   -9.879   12.354
 -13.184   -9.872   18.039
 -13.186  -10.001   23.596
 -13.064   -9.986   25.402
 -13.156   -9.880   58.901
 -12.672   -9.872   18.527
 -12.766   -9.986   23.534
 -12.601  -10.051   25.462
 -12.589   -9.997   59.420
 -12.111   -9.872   18.896
 -12.227   -9.947   23.923
 -12.124   -9.990   24.988
 -12.206  -10.016   59.618
 -11.670   -9.955   19.078
 -11.662   -9.927   59.856
 -11.194   -9.926   19.172
 -11.254   -9.941   59.990
 -10.655   -9.919   19.358
 -10.760   -9.962   60.006
 -10.234   -9.926   19.627
 -10.221   -9.982   22.454
 -10.076   -9.975   23.392
 -10.224   -9.965   59.489
  -9.584   -9.904   20.296
  -9.666  -10.053   21.641
  -9.549   -9.988   23.843
  -9.694  -10.004   57.938
  -9.170   -9.955   20.535
  -9.267  -10.027   21.450
  -9.087   -9.939   23.995
  -9.189   -9.996   57.626
  -8.670   -9.955   20.637
  -8.756   -9.962   21.472
  -8.587   -9.920   24.076
  -8.764   -9.990   57.579
  -8.170   -9.955   20.552
  -8.189   -9.915   21.840
  -8.087   -9.958   24.072
  -8.179   -9.843   57.823
  -7.756  -10.018   20.332
  -7.708   -9.925   22.382
  -7.651  -10.060   23.938
  -7.680   -9.893   57.812
  -7.132   -9.964   19.438
  -7.139   -9.999   57.572
  -6.676   -9.960   18.922
  -6.655   -9.988   57.092
  -6.229  -10.055   18.665
  -6.176  -10.011   55.595
  -5.734  -10.053   18.635
  -5.720   -9.950   55.363
  -5.109   -9.990   18.923
  -5.228  -10.050   55.184
  -4.720   -9.955   19.119
  -4.720  -10.058   55.166
  -4.658   -9.999   62.038
  -4.655   -9.899   62.350
  -4.206   -9.979   19.115
  -4.133   -9.914   55.372
  -4.189   -9.966   60.826
  -4.057   -9.915   63.280
  -3.700   -9.980   18.933
  -3.792   -9.961   55.573
  -3.587  -10.054   60.037
  -3.620   -9.905   63.461
  -3.257   -9.958   18.787
  -3.207   -9.872   57.519
  -3.155   -9.994   59.574
  -3.170   -9.955   63.549
  -2.743  -10.011   18.523
  -2.670   -9.888   63.682
  -2.196  -10.033   18.317
  -2.167   -9.923   63.943
  -1.627   -9.946   18.081
  -1.654   -9.910   64.125
  -1.120   -9.905   18.036
  -1.162   -9.903   64.422
  -0.635   -9.959   18.135
  -0.682   -9.871   67.060
  -0.104  -10.017   18.185
  -0.128   -9.842   67.571
   0.270   -9.877   18.166
   0.340   -9.993   67.831
   0.717   -9.977   18.190
   0.830  -10.007   67.866
   1.233   -9.934   18.299
   1.284  -10.073   67.798
   1.794   -9.965   18.334
   1.799   -9.956   67.432
   2.259  -10.078   18.265
   2.357   -9.955   66.974
   2.795   -9.991   17.990
   2.900   -9.961   66.648
   3.408   -9.991   17.577
   3.343   -9.991   66.408
   3.891   -9.971   17.117
   3.847  -10.079   66.111
   4.330   -9.955   16.925
   4.324  -10.024   64.490
   4.830   -9.955   16.866
   4.799   -9.979   63.361
   5.305   -9.955   16.972
   5.315  -10.034   62.580
   5.888   -9.872   17.331
   5.746   -9.982   62.433
   6.280  -10.005   17.517
   6.225   -9.977   62.391
   6.750   -9.931   17.629
   6.746   -9.929   62.435
   7.268  -10.030   17.650
   7.235   -9.939   62.431
   7.848   -9.929   17.908
   7.793   -9.967   62.023
   8.246   -9.948   18.034
   8.306   -9.986   61.601
   8.790   -9.963   17.986
   8.726  -10.001   61.568
   9.297   -9.987   17.590
   9.263   -9.956   61.967
   9.344  -10.019   62.908
   9.301   -9.928   64.117
   9.746   -9.949   15.885
   9.909   -9.901   64.855
  10.243   -9.988   15.660
  10.330   -9.955   65.014
  10.740   -9.966   16.034
  10.741   -9.927   65.058
  11.287   -9.938   16.946
  11.244   -9.999   64.971
  11.818   -9.919   17.374
  11.746   -9.939   64.953
  12.243   -9.889   17.634
  12.294   -9.989   65.015
  12.813   -9.924   18.577
  12.828  -10.024   18.971
  12.843   -9.872   19.361
  12.830   -9.915   65.144
  13.364   -9.981   20.353
  13.330   -9.955   65.047
  13.914   -9.931   20.875
  13.777   -9.969   64.837
  14.232  -10.045   21.142
  14.304   -9.926   64.397
  14.748   -9.905   21.480
  14.809  -10.005   61.555
  15.234   -9.952   21.644
  15.246   -9.969   61.420
  15.794   -9.972   21.625
  15.746   -9.935   61.383
  16.280  -10.005   21.452
  16.220   -9.953   61.500
  16.428  -10.027   63.587
  16.333   -9.928   64.484
  16.759   -9.970   21.387
  16.804   -9.989   65.058
  17.322   -9.973   21.496
  17.326   -9.957   68.008
  17.845   -9.937   21.900
  17.845   -9.972   68.398
  18.350   -9.872   22.888
  18.291  -10.001   25.005
  18.361   -9.904   26.599
  18.365   -9.969   68.550
  18.881   -9.829   23.585
  18.791   -9.982   24.552
  18.914   -9.952   27.374
  18.913   -9.997   68.546
  19.304   -9.959   27.606
  19.395  -10.048   68.387
  19.846  -10.002   27.878
  19.791   -9.921   67.992
  20.330  -10.009   27.945
  20.315   -9.955   67.607
  20.839  -10.069   27.853
  20.738  -10.013   67.350
  21.362   -9.842   27.613
  21.350  -10.064   51.556
  21.332   -9.919   52.987
  21.337  -10.061   66.492
  21.861   -9.926   27.787
  21.871   -9.991   50.951
  21.922   -9.896   53.820
  21.872   -9.960   64.624
  22.330   -9.955   27.945
  22.344  -10.034   50.677
  22.271   -9.924   54.097
  22.354  -10.067   57.098
  22.330   -9.953   58.920
  22.265   -9.981   61.351
  22.300   -9.919   63.474
  22.320  -10.078   63.869
  22.770   -9.955   28.113
  22.746   -9.994   50.644
  23.413   -9.834   28.882
  23.356  -10.043   31.052
  23.372   -9.872   34.842
  23.246   -9.997   50.622
  23.830   -9.954   29.878
  23.817   -9.947   30.388
  23.871   -9.872   35.336
  23.746  -10.005   50.589
  24.331   -9.872   35.862
  24.307  -10.028   37.286
  24.261   -9.962   39.069
  24.246  -10.010   50.588
  24.867   -9.907   39.887
  24.757   -9.975   50.355
  25.340   -9.835   40.425
  25.283   -9.946   49.936
  25.898   -9.873   40.828
  25.746   -9.905   49.832
  26.330   -9.955   40.959
  26.294   -9.943   49.884
  26.780  -10.005   41.000
  26.793  -10.004   50.110
  26.835   -9.953   52.473
  26.780   -9.916   54.035
  27.356   -9.986   26.333
  27.333   -9.957   27.511
  27.283   -9.971   41.085
  27.250   -9.974   50.514
  27.348   -9.907   51.980
  27.249   -9.962   54.549
  27.869   -9.961   25.943
  27.811   -9.844   27.865
  27.791   -9.831   41.240
  27.795   -9.950   50.900
  27.913   -9.977   51.882
  27.739   -9.976   55.052
  28.366   -9.879   24.072
  28.274   -9.929   24.919
  28.369   -9.975   25.433
  28.297   -9.880   27.812
  28.296   -9.905   36.367
  28.315   -9.967   37.561
  28.301   -9.969   41.065
  28.246   -9.960   50.955
  28.348   -9.941   52.012
  28.372   -9.928   55.830
  28.913   -9.940   23.976
  28.801   -9.915   27.402
  28.836   -9.915   35.900
  28.800   -9.835   38.406
  28.720  -10.010   40.831
  28.734   -9.953   50.914
  28.884   -9.946   52.532
  28.773   -9.881   56.074
  29.275   -9.933   24.080
  29.334   -9.895   26.936
  29.413   -9.989   35.847
  29.323   -9.831   39.580
  29.294   -9.956   39.872
  29.283   -9.970   50.552
  29.389   -9.987   52.788
  29.246   -9.990   56.124
  29.836   -9.940   24.521
  29.818   -9.880   26.814
  29.913   -9.933   35.907
  29.813   -9.932   48.886
  29.896   -9.946   52.493
  29.794   -9.944   56.051
  30.454   -9.944   24.850
  30.358   -9.977   26.573
  30.286   -9.905   36.082
  30.328   -9.945   48.504
  30.454   -9.862   52.103
  30.228  -10.006   55.803
  30.783   -9.861   25.070
  30.789   -9.992   26.104
  30.925   -9.979   36.352
  30.774   -9.974   48.008
  30.887   -9.861   52.134
  30.842   -9.933   54.876
  31.316   -9.955   36.457
  31.317  -10.022   47.094
  31.309   -9.947   52.468
  31.293   -9.989   53.582
  31.839   -9.964   36.916
  31.794   -9.929   46.962
  32.333   -9.949   39.006
  32.318   -9.981   40.579
  32.449   -9.958   42.404
  32.330   -9.905   46.844
  32.816   -9.949   39.468
  32.787   -9.976   40.113
  32.858   -9.936   42.608
  32.830   -9.885   46.787
  33.353  -10.036   42.800
  33.330   -9.890   46.844
  33.865  -10.011   42.857
  33.830   -9.914   46.865
  34.291   -9.945   42.990
  34.236   -9.942   46.777
  34.869   -9.902   44.107
  34.739   -9.918   46.380
 -27.669   -4.038   51.934
 -27.652   -3.872   53.453
 -27.195   -3.888   30.417
 -27.153   -3.947   31.467
 -27.161   -3.983   35.496
 -27.165   -3.883   35.899
 -27.128   -3.969   50.997
 -27.093   -3.894   54.032
 -26.647   -3.863   24.572
 -26.651   -3.952   25.984
 -26.653   -3.871   30.007
 -26.639   -3.924   31.874
 -26.604   -4.056   34.464
 -26.607   -3.872   36.888
 -26.752   -3.961   49.376
 -26.573   -3.911   54.265
 -26.177   -4.021   13.988
 -26.161   -4.000   14.952
 -26.194   -3.902   24.025
 -26.225   -3.863   26.319
 -26.087   -3.923   30.027
 -26.257   -3.929   31.956
 -26.117   -4.053   34.001
 -26.237   -3.955   37.128
 -26.250   -3.944   48.899
 -26.170   -3.955   54.302
 -25.615   -4.040   11.590
 -25.647   -3.899   12.478
 -25.702   -4.006   13.022
 -25.694   -3.880   15.511
 -25.706   -3.991   23.408
 -25.723   -3.919   26.418
 -25.587   -3.927   30.093
 -25.719   -3.935   32.393
 -25.662   -4.022   33.462
 -25.705   -3.872   37.548
 -25.741   -3.978   48.427
 -25.792   -3.982   54.250
 -25.138   -3.972   11.043
 -25.183   -3.920   18.025
 -25.179   -4.020   18.402
 -25.199   -3.834   20.112
 -25.195   -4.038   22.924
 -25.266   -3.964   26.624
 -25.137   -3.958   29.985
 -25.086   -3.889   38.370
 -25.199   -3.986   47.318
 -25.198   -3.998   53.982
 -24.685   -3.966   10.834
 -24.660   -3.872   20.925
 -24.683   -3.998   22.421
 -24.670   -3.889   38.655
 -24.763   -4.054   46.879
 -24.550   -3.938   53.588
 -24.135   -3.936   10.794
 -24.162   -3.924   38.832
 -24.058   -4.002   46.126
 -24.162   -3.987   53.349
 -23.620   -3.905   10.878
 -23.720   -4.005   38.867
 -23.549   -3.907   45.639
 -23.615   -3.961   52.979
 -23.170   -3.955   10.979
 -23.195   -4.019   38.770
 -23.094   -3.984   45.497
 -23.087   -3.961   53.382
 -22.644   -3.945   11.107
 -22.684   -3.841   38.692
 -22.677   -4.005   45.329
 -22.640   -3.966   54.435
 -22.084   -3.948   11.279
 -22.154   -3.919   38.838
 -22.134   -3.955   45.056
 -22.095   -3.971   54.940
 -21.666   -3.925   11.355
 -21.745   -3.918   39.136
 -21.737   -4.031   44.876
 -21.661   -3.974   55.398
 -21.220   -4.005   11.420
 -21.173   -3.883   41.420
 -21.225   -4.056   44.543
 -21.085   -3.948   56.398
 -20.778   -3.980   11.547
 -20.709   -4.008   42.111
 -20.706   -4.078   43.831
 -20.627   -3.902   56.589
 -20.157   -3.966   12.031
 -20.087   -3.891   56.664
 -19.754   -3.985   12.104
 -19.589   -3.970   56.663
 -19.206   -3.948   12.041
 -19.170   -3.955   56.605
 -18.670   -3.921   11.952
 -18.773   -3.930   56.539
 -18.170   -4.010   11.953
 -18.254   -3.985   56.500
 -17.749   -3.888   12.143
 -17.754   -3.997   56.570
 -17.262   -3.862   12.571
 -17.206   -3.963   56.639
 -16.595   -3.877   13.335
 -16.665   -4.060   56.582
 -16.170   -3.955   13.516
 -16.079   -3.954   56.123
 -15.670   -3.955   13.569
 -15.635   -3.928   55.931
 -15.195   -4.038   13.455
 -15.087   -3.981   55.904
 -14.633   -4.038   13.113
 -14.587   -3.969   55.920
 -14.085   -4.033   12.544
 -14.079   -3.897   55.924
 -13.549   -3.913   12.187
 -13.659   -3.870   56.082
 -13.590   -4.047   60.579
 -13.726   -3.952   62.662
 -13.087   -3.927   12.126
 -13.146   -3.949   56.887
 -13.120   -4.073   60.117
 -13.088   -3.892   63.325
 -12.684   -3.880   12.164
 -12.684   -3.903   58.474
 -12.666   -4.072   59.411
 -12.670   -3.955   63.511
 -12.180   -3.919   12.396
 -12.258   -3.934   63.611
 -11.670   -3.955   12.540
 -11.725   -4.032   63.611
 -11.170   -3.955   12.575
 -11.234   -3.873   63.859
 -10.698   -3.955   12.606
 -10.763   -3.909   64.058
 -10.153   -3.905   12.798
 -10.206   -3.956   64.092
  -9.780   -3.925   13.105
  -9.687   -3.929   63.934
  -9.150   -3.872   14.890
  -9.178   -3.926   63.439
  -8.695   -3.872   15.452
  -8.661   -3.894   62.934
  -8.185   -3.934   16.512
  -8.170   -3.876   62.825
  -7.688   -3.872   17.557
  -7.670   -3.973   62.907
  -7.155   -3.817   18.128
  -7.212   -3.952   63.154
  -6.723   -4.007   18.421
  -6.669   -3.912   63.370
  -6.059   -3.907   18.806
  -6.122   -3.955   63.549
  -5.668   -3.903   19.116
  -5.593   -3.912   63.850
  -5.167   -3.999   19.323
  -5.120   -3.905   63.991
  -4.654   -4.077   19.312
  -4.670   -3.955   63.977
  -4.147   -3.984   19.039
  -4.218   -3.966   63.834
  -3.700   -3.983   18.796
  -3.709   -3.974   63.529
  -3.169   -3.991   18.551
  -3.254   -3.936   63.359
  -2.633   -4.039   18.043
  -2.757   -3.920   63.377
  -2.187   -3.934   17.448
  -2.219   -3.933   63.916
  -1.670   -4.019   17.309
  -1.618   -3.902   64.836
  -1.146   -4.061   17.284
  -1.206   -3.872   64.931
  -0.642   -3.906   17.128
  -0.705   -3.887   64.816
  -0.135   -3.945   16.963
  -0.171   -4.013   64.129
   0.409   -4.036   16.891
   0.229   -4.016   63.855
   0.908   -3.896   16.861
   0.811   -3.972   63.569
   1.330   -3.955   16.985
   1.330   -3.955   63.430
   1.855   -3.933   17.082
   1.830   -3.955   63.431
   2.409   -3.887   17.348
   2.310   -3.937   63.567
   2.777   -3.955   17.627
   2.843   -3.852   63.980
   3.322   -3.872   18.003
   3.320   -3.872   66.014
   3.915   -3.901   18.524
   3.926   -3.875   66.895
   4.440   -3.964   18.765
   4.414   -3.904   67.283
   4.913   -3.998   18.790
   4.792   -3.955   67.499
   5.401   -3.849   18.690
   5.376   -3.872   67.861
   5.890   -3.867   18.673
   5.830   -3.955   67.984
   6.449   -3.915   18.858
   6.280   -4.005   67.999
   6.903   -3.876   19.075
   6.810   -4.027   67.847
   7.366   -3.947   19.292
   7.369   -3.898   67.537
   7.830   -3.955   19.335
   7.935   -3.899   67.504
   8.317   -3.974   19.295
   8.376   -3.838   67.644
   8.731   -3.931   19.245
   8.778   -3.907   68.078
   9.295   -3.955   19.135
   9.282   -4.006   68.507
   9.865   -3.962   19.117
   9.928   -4.003   68.738
  10.412   -4.005   19.152
  10.288   -4.079   68.748
  10.861   -3.966   18.987
  10.859   -3.989   68.517
  11.365   -3.963   18.603
  11.382   -3.959   68.143
  11.938   -3.977   18.088
  11.825   -3.995   23.895
  11.839   -3.881   24.923
  11.847   -4.038   67.561
  12.330   -3.955   17.888
  12.439   -3.977   23.121
  12.356   -4.038   25.560
  12.321   -4.038   64.384
  12.810   -3.912   17.792
  12.880   -3.905   22.937
  12.803   -3.852   25.860
  12.896   -4.005   63.887
  13.330   -3.955   17.853
  13.330   -3.955   22.885
  13.330   -3.920   25.908
  13.413   -4.041   63.696
  13.802   -3.955   18.037
  13.864   -3.953   22.986
  13.813   -3.922   25.858
  13.780   -3.936   63.655
  14.386   -3.872   18.319
  14.445   -3.911   23.294
  14.271   -4.044   25.564
  14.216   -3.981   63.681
  14.830   -3.955   18.402
  14.834   -3.917   23.585
  14.724   -3.991   25.373
  14.803   -3.865   63.879
  15.330   -3.955   18.412
  15.418   -3.961   23.885
  15.246   -3.904   25.360
  15.289   -3.955   64.063
  15.803   -3.955   18.498
  15.863   -3.947   23.992
  15.761   -3.893   25.311
  15.813   -3.872   64.538
  16.348   -3.872   18.843
  16.348   -3.872   66.545
  16.807   -3.953   20.077
  16.909   -4.042   22.481
  16.771   -3.922   23.523
  16.889   -3.876   67.024
  17.327   -3.957   24.001
  17.418   -3.980   67.247
  17.823   -3.833   24.290
  17.792   -4.067   67.258
  18.330   -3.915   24.382
  18.292   -3.955   67.086
  18.824   -3.942   24.352
  18.729   -4.022   66.813
  19.329   -4.031   24.082
  19.376   -4.056   65.984
  19.822   -3.990   23.456
  19.908   -3.958   65.066
  20.411   -4.032   22.614
  20.402   -4.025   62.506
  20.833   -4.014   22.304
  20.890   -3.941   62.052
  21.347   -3.946   21.998
  21.393   -4.037   61.843
  21.880   -3.971   21.862
  21.921   -3.990   61.647
  22.330   -3.993   21.843
  22.330   -3.955   61.613
  22.830   -3.968   21.889
  22.832   -4.026   40.565
  22.839   -3.926   41.452
  22.750   -3.937   61.649
  23.329   -3.989   21.910
  23.283   -4.065   38.633
  23.451   -3.939   42.281
  23.294   -3.956   61.612
  23.867   -3.880   21.622
  23.769   -4.022   38.450
  23.880   -3.905   42.445
  23.747   -4.022   61.408
  24.427   -4.005   21.108
  24.285   -4.063   38.185
  24.330   -3.955   42.567
  24.306   -4.014   60.573
  24.947   -3.917   20.639
  24.746   -4.013   38.113
  24.891   -3.998   42.667
  24.860   -3.991   57.455
  25.413   -3.938   20.540
  25.218   -4.004   38.140
  25.380   -3.905   42.656
  25.363   -3.958   57.105
  25.911   -3.901   20.571
  25.811   -3.981   38.487
  25.821   -4.038   42.531
  25.830   -3.955   57.012
  26.376   -3.953   20.782
  26.316   -3.846   40.049
  26.356   -4.038   42.096
  26.280   -4.005   57.045
  26.830   -3.955   20.940
  26.720   -3.914   57.175
  27.280   -4.005   20.972
  27.228   -3.901   57.474
  27.807   -4.034   20.829
  27.811   -3.872   58.012
  28.326   -3.959   20.451
  28.370   -3.872   58.396
  28.853   -3.910   20.132
  28.830   -3.955   58.530
  29.339   -3.983   19.985
  29.344   -3.958   33.487
  29.365   -3.838   35.345
  29.280   -4.005   58.535
  29.830   -3.960   19.438
  29.853   -3.977   33.005
  29.805   -3.872   36.000
  29.750   -4.005   58.362
  30.419   -3.954   18.616
  30.286   -4.062   32.674
  30.289   -3.949   36.638
  30.344   -3.955   57.971
  30.865   -3.907   18.441
  30.746   -4.000   32.578
  30.842   -3.888   37.303
  30.863   -4.039   57.695
  31.405   -3.892   18.431
  31.294   -3.930   32.502
  31.343   -3.867   40.366
  31.294   -3.944   57.615
  31.838   -3.872   18.592
  31.811   -3.974   32.366
  31.706   -3.923   40.602
  31.856   -4.049   57.425
  32.335   -3.919   18.941
  32.365   -3.962   32.386
  32.334   -3.898   40.842
  32.355   -3.987   57.084
  32.805   -3.991   19.157
  32.830   -3.955   32.487
  32.830   -3.955   41.050
  32.924   -4.030   56.517
  33.309   -3.871   19.420
  33.286   -3.895   32.515
  33.231   -3.952   41.146
  33.374   -4.051   52.419
  33.338   -3.938   53.960
  33.369   -3.960   56.117
  33.831   -3.889   19.931
  33.776   -3.969   32.324
  33.746   -4.016   41.100
  33.784   -3.920   51.428
  34.305   -3.861   22.000
  34.302   -3.976   32.061
  34.233   -4.019   41.013
  34.265   -3.970   50.830
  34.781   -3.872   22.545
  34.830   -3.955   31.964
  34.744   -3.977   41.022
  34.788   -3.991   50.407
  35.369   -3.912   23.855
  35.323   -4.005   24.409
  35.354   -3.912   24.998
  35.280   -4.005   31.907
  35.305   -3.930   41.333
  35.394   -3.955   50.181
  35.828   -3.836   26.082
  35.726   -3.996   31.789
  35.818   -3.904   43.537
  35.830   -3.955   50.105
  36.302   -3.836   26.603
  36.221   -4.013   31.433
  36.341   -3.891   43.892
  36.290   -4.038   49.929
  36.845   -3.859   26.959
  36.882   -4.006   30.541
  36.830   -3.955   43.985
  36.810   -4.038   49.446
  37.321   -3.833   27.575
  37.350   -3.914   28.491
  37.222   -3.935   44.078
  37.379   -4.038   48.486
  37.885   -4.017   44.447
  37.920   -4.057   48.057
  38.293   -3.908   45.536
  38.338   -4.007   47.552
 -23.654    1.953   27.557
 -23.664    2.092   28.035
 -23.632    1.924   35.606
 -23.663    2.168   37.072
 -23.088    1.993   12.079
 -23.133    2.166   13.844
 -23.145    1.962   20.003
 -23.151    2.090   23.894
 -23.234    2.017   26.929
 -23.105    2.128   28.866
 -23.146    1.995   35.132
 -23.080    2.130   38.015
 -22.587    1.978   11.564
 -22.634    2.152   14.381
 -22.653    1.962   19.544
 -22.691    2.168   25.098
 -22.704    2.028   25.947
 -22.642    2.134   29.376
 -22.671    2.010   34.913
 -22.587    2.119   38.134
 -22.148    2.010   11.327
 -22.137    2.134   14.853
 -22.211    2.043   16.806
 -22.142    2.006   31.374
 -22.098    2.075   34.658
 -22.108    2.137   38.179
 -22.239    2.022   45.400
 -22.138    2.086   46.934
 -21.614    2.060   11.130
 -21.659    2.087   31.893
 -21.658    1.995   34.436
 -21.637    2.055   38.322
 -21.730    2.045   44.962
 -21.666    2.162   49.067
 -21.176    1.995   10.884
 -21.191    2.073   32.588
 -21.191    1.930   33.865
 -21.210    2.045   38.531
 -21.211    2.001   44.566
 -21.129    2.163   49.572
 -20.617    1.948   10.421
 -20.644    2.081   38.985
 -20.683    1.989   43.429
 -20.643    2.072   49.796
 -20.063    2.020   10.161
 -20.141    2.054   39.392
 -20.235    1.957   42.912
 -20.170    2.045   49.903
 -19.620    2.095   10.107
 -19.713    2.125   39.580
 -19.607    1.964   42.486
 -19.702    2.045   50.073
 -19.214    2.052   10.156
 -19.295    2.000   39.656
 -19.129    2.039   42.103
 -19.158    2.095   50.329
 -18.685    2.081   10.390
 -18.726    1.999   40.060
 -18.643    2.037   41.621
 -18.779    2.069   50.596
 -18.143    2.128   10.891
 -18.162    2.091   51.434
 -17.599    2.122   11.506
 -17.648    2.089   53.440
 -17.128    2.045   11.755
 -17.136    2.184   54.114
 -16.656    1.956   11.797
 -16.666    2.080   54.397
 -16.070    2.087   11.660
 -16.199    2.047   54.587
 -15.645    2.119   11.663
 -15.699    2.045   54.838
 -15.152    2.081   11.853
 -15.288    2.055   55.101
 -14.730    2.077   12.137
 -14.683    2.030   55.572
 -14.114    2.108   12.445
 -14.182    2.143   55.834
 -13.587    2.082   12.515
 -13.639    2.049   56.044
 -13.091    2.110   12.565
 -13.117    1.990   56.357
 -12.624    2.050   12.806
 -12.647    2.071   56.841
 -12.181    2.009   13.073
 -12.187    2.060   58.596
 -11.610    2.144   13.442
 -11.615    2.164   59.320
 -11.639    2.027   63.049
 -11.676    2.153   64.944
 -11.059    2.103   13.798
 -11.159    2.090   60.325
 -11.154    1.987   62.166
 -11.144    2.064   65.379
 -10.614    2.122   14.101
 -10.722    2.114   65.584
 -10.103    2.078   14.283
 -10.206    2.047   65.601
  -9.650    1.941   14.293
  -9.679    2.013   65.462
  -9.136    2.019   14.097
  -9.171    1.977   65.164
  -8.600    1.985   13.534
  -8.659    1.986   64.953
  -8.119    1.967   12.961
  -8.120    2.095   64.972
  -7.610    2.137   12.673
  -7.654    2.009   65.033
  -7.114    2.151   12.677
  -7.139    2.153   65.363
  -6.570    2.087   12.881
  -6.686    2.134   66.017
  -6.120    2.022   12.966
  -6.174    2.081   66.574
  -5.673    1.996   12.899
  -5.615    2.087   66.836
  -5.116    2.139   12.647
  -5.120    2.095   66.881
  -4.612    2.143   12.666
  -4.694    2.023   66.804
  -4.158    2.032   12.919
  -4.170    2.097   66.789
  -3.657    2.094   13.408
  -3.689    2.103   66.906
  -3.156    2.028   14.937
  -3.106    2.167   67.304
  -2.590    2.117   15.338
  -2.670    2.090   67.455
  -2.170    2.045   15.463
  -2.170    2.055   67.472
  -1.643    2.057   15.563
  -1.748    2.024   67.359
  -1.127    2.004   15.862
  -1.206    1.998   66.945
  -0.566    2.090   16.271
  -0.700    1.972   66.576
  -0.170    2.045   16.401
  -0.254    2.019   66.497
   0.330    2.045   16.461
   0.278    1.985   66.563
   0.830    2.045   16.393
   0.838    2.051   66.959
   1.214    1.996   16.257
   1.366    2.084   67.414
   1.801    2.038   16.140
   1.829    2.185   67.795
   2.312    1.962   15.964
   2.330    2.116   67.866
   2.896    2.045   15.625
   2.734    2.078   67.792
   3.300    1.962   15.442
   3.294    1.967   67.115
   3.837    1.962   15.037
   3.852    1.942   66.073
   3.838    1.944   70.440
   3.842    2.089   71.866
   4.304    1.962   14.412
   4.352    2.021   20.544
   4.324    2.113   20.977
   4.415    1.992   65.420
   4.379    2.079   69.396
   4.293    2.128   72.563
   4.851    2.045   14.050
   4.945    2.030   19.612
   4.849    2.032   22.057
   4.939    2.058   65.181
   4.780    1.995   69.372
   4.848    2.128   72.903
   5.330    2.045   13.925
   5.387    1.979   19.348
   5.344    2.098   22.365
   5.339    2.098   65.163
   5.263    1.992   69.278
   5.365    2.039   73.069
   5.780    1.995   13.925
   5.929    2.081   19.137
   5.880    2.095   22.411
   5.795    2.045   65.313
   5.856    1.994   69.004
   5.913    2.118   73.135
   6.227    2.071   14.087
   6.401    2.128   19.150
   6.264    1.964   22.325
   6.218    2.090   65.632
   6.359    2.014   68.577
   6.413    2.112   73.134
   6.805    2.022   14.549
   6.815    1.972   19.347
   6.760    1.940   22.000
   6.854    2.128   66.406
   6.821    1.962   68.035
   6.928    2.033   73.060
   7.332    2.090   16.032
   7.384    1.946   19.771
   7.286    2.029   21.320
   7.336    1.995   72.871
   7.801    2.025   16.573
   7.839    2.011   18.486
   7.850    1.982   20.422
   7.890    1.966   67.012
   7.809    2.139   68.570
   7.821    1.962   72.477
   8.294    2.053   20.621
   8.313    2.004   66.376
   8.335    2.116   69.506
   8.291    2.000   69.987
   8.784    2.155   20.753
   8.866    2.030   65.530
   9.311    2.012   20.622
   9.273    2.044   65.309
   9.737    1.980   20.398
   9.815    1.949   65.142
  10.307    2.016   19.867
  10.340    2.085   65.325
  10.792    2.128   19.593
  10.766    2.039   64.911
  11.273    2.081   19.933
  11.281    2.014   63.958
  11.827    2.105   21.009
  11.868    1.979   58.497
  11.859    2.060   59.830
  11.778    1.944   63.511
  12.344    2.115   21.395
  12.356    2.027   57.871
  12.372    2.128   60.847
  12.339    1.962   63.049
  12.817    2.095   21.617
  12.765    1.946   57.608
  12.813    2.089   61.594
  12.810    1.989   62.331
  13.376    2.134   21.989
  13.259    2.020   57.374
  13.908    2.069   22.325
  13.762    1.961   57.113
  14.330    2.081   22.408
  14.275    1.957   57.116
  14.830    2.045   22.479
  14.836    2.049   57.426
  15.292    2.045   22.611
  15.316    2.141   57.929
  15.924    2.084   22.952
  15.776    2.082   58.134
  16.446    2.059   23.258
  16.390    2.123   58.516
  16.880    2.095   23.381
  16.826    2.134   58.665
  17.330    2.045   23.485
  17.301    2.081   58.974
  17.752    2.045   23.643
  17.891    2.145   59.536
  18.336    2.128   23.910
  18.404    2.121   59.874
  18.830    2.045   23.986
  18.830    1.993   60.035
  18.800    2.038   62.492
  18.941    2.020   63.362
  19.309    1.962   23.916
  19.308    1.996   59.881
  19.218    2.041   62.496
  19.332    2.011   63.297
  19.893    2.045   23.630
  19.774    2.048   59.475
  20.330    2.045   23.523
  20.383    2.045   58.984
  20.780    1.995   23.504
  20.780    1.995   58.875
  21.313    1.978   23.372
  21.294    2.053   58.845
  21.828    2.043   22.968
  21.865    2.000   58.943
  22.354    2.075   22.599
  22.413    2.035   58.922
  22.865    2.065   22.469
  22.833    2.030   58.813
  23.413    2.067   22.496
  23.322    2.102   58.034
  23.779    2.091   22.606
  23.832    1.962   56.898
  24.292    2.059   23.023
  24.413    2.065   55.540
  24.826    2.061   24.519
  24.860    2.085   55.108
  25.296    2.090   25.069
  25.364    2.024   54.920
  25.857    1.932   25.313
  25.904    2.101   54.792
  26.381    2.133   25.110
  26.314    2.023   54.836
  26.912    2.115   25.107
  26.830    2.002   54.868
  27.454    2.014   25.334
  27.282    2.054   55.062
  27.880    2.112   15.019
  27.759    2.059   17.015
  27.884    2.026   17.938
  27.801    2.101   18.494
  27.913    2.086   25.497
  27.849    2.033   55.518
  28.413    1.996   14.876
  28.340    2.047   19.416
  28.358    1.954   21.071
  28.373    2.086   22.779
  28.413    2.090   25.583
  28.246    2.013   55.618
  28.913    2.024   14.854
  28.892    2.068   23.355
  28.900    1.975   25.548
  28.723    2.000   55.617
  29.418    2.111   14.936
  29.208    2.088   23.634
  29.304    2.100   25.094
  29.344    2.102   55.877
  29.913    2.094   15.011
  29.845    2.045   56.109
  30.384    1.981   14.946
  30.345    2.140   56.336
  30.849    2.012   14.575
  30.840    1.977   50.994
  30.876    2.066   52.057
  30.780    2.017   56.377
  31.392    2.045   14.066
  31.278    1.944   50.633
  31.422    2.067   52.471
  31.244    2.090   56.510
  31.830    2.045   13.882
  31.748    1.957   50.498
  31.913    2.095   52.594
  31.773    2.152   56.864
  32.330    2.045   13.836
  32.326    1.983   50.130
  32.413    2.071   52.593
  32.233    2.101   57.034
  32.811    2.045   13.966
  32.725    1.999   49.822
  32.913    2.066   52.489
  32.794    2.074   57.010
  33.358    2.128   14.375
  33.299    2.042   49.570
  33.403    2.122   52.471
  33.235    2.060   56.814
  33.836    2.128   14.985
  33.819    1.962   49.420
  33.902    2.122   52.581
  33.869    2.047   56.508
  34.318    2.164   15.594
  34.280    1.999   36.494
  34.357    2.049   37.348
  34.383    1.962   49.122
  34.381    2.051   52.819
  34.380    2.095   56.438
  34.838    2.105   17.942
  34.813    1.984   19.062
  34.844    2.088   20.346
  34.862    2.004   33.974
  34.773    2.081   38.005
  34.831    1.962   48.520
  34.830    2.045   52.932
  34.830    2.045   56.385
  35.306    2.128   21.075
  35.361    2.041   33.622
  35.313    2.049   39.577
  35.287    1.962   47.852
  35.299    2.048   53.080
  35.227    1.986   56.281
  35.822    2.128   22.069
  35.818    2.080   33.394
  35.801    2.065   44.587
  35.874    1.963   47.452
  35.807    2.081   53.425
  35.759    2.031   55.953
  36.400    2.088   22.555
  36.360    2.001   33.065
  36.238    2.017   45.093
  36.338    2.058   47.055
  36.334    2.160   54.414
  36.311    2.033   54.939
  36.864    2.042   22.731
  36.851    1.998   32.598
  37.291    2.063   22.644
  37.299    2.045   30.308
  37.799    1.962   22.432
  37.823    1.962   28.400
  38.382    2.045   22.024
  38.427    2.009   27.578
  38.780    1.995   21.864
  38.909    2.021   27.192
  39.317    1.983   21.785
  39.330    2.045   27.054
  39.879    2.034   21.636
  39.800    1.962   26.899
  40.341    2.002   21.369
  40.361    1.962   26.512
  40.853    2.095   20.997
  40.891    2.045   26.171
  41.413    2.012   20.941
  41.324    2.011   25.998
  41.926    2.093   20.951
  41.753    2.023   25.863
  42.338    2.127   21.104
  42.263    2.052   25.461
  42.833    2.151   21.508
  42.761    2.050   23.886
  43.319    2.131   22.539
  43.273    2.008   23.011
 -23.163    7.944   34.042
 -23.146    8.128   35.477
 -22.580    7.989   31.583
 -22.704    8.166   36.097
 -22.158    7.969   24.557
 -22.134    8.072   26.574
 -22.229    8.007   31.303
 -22.153    8.064   37.933
 -21.719    8.003   22.969
 -21.570    8.015   26.857
 -21.685    8.081   31.087
 -21.590    8.083   38.847
 -21.067    7.973   20.044
 -21.163    8.110   20.923
 -21.243    8.055   22.450
 -21.132    8.040   26.974
 -21.197    8.011   30.853
 -21.203    8.005   39.099
 -20.620    7.935   19.809
 -20.595    8.129   28.550
 -20.625    8.020   30.056
 -20.675    8.043   39.992
 -20.194    7.967   19.455
 -20.233    8.043   41.960
 -19.686    8.020   14.001
 -19.556    8.044   14.938
 -19.697    8.009   18.451
 -19.719    8.063   43.995
 -19.254    8.051   13.858
 -19.087    8.049   15.051
 -19.171    7.996   17.922
 -19.196    8.091   44.316
 -18.758    8.055   13.887
 -18.622    8.043   15.063
 -18.715    8.012   17.544
 -18.706    8.050   44.386
 -18.216    7.957   13.614
 -18.100    8.057   15.383
 -18.129    8.107   16.354
 -18.206    7.994   44.606
 -17.725    7.965   13.453
 -17.698    8.016   45.595
 -17.600    7.966   47.471
 -17.676    8.112   47.920
 -17.133    7.962   13.104
 -17.180    8.040   48.531
 -16.674    8.002   12.428
 -16.695    8.020   49.048
 -16.191    8.019   10.859
 -16.168    8.093   49.973
 -15.692    7.997   10.441
 -15.609    8.128   52.338
 -15.162    7.954   10.196
 -15.220    7.995   52.486
 -14.719    7.957   10.178
 -14.769    8.076   52.581
 -14.150    8.099   10.344
 -14.279    8.018   52.635
 -13.620    8.095   10.548
 -13.734    8.133   52.952
 -13.639    8.064   58.552
 -13.653    8.011   61.908
 -13.163    8.082   10.675
 -13.136    8.128   53.389
 -13.145    8.068   58.079
 -13.184    8.058   62.529
 -12.641    8.053   10.798
 -12.720    7.995   53.501
 -12.616    8.082   57.571
 -12.652    7.992   62.825
 -12.142    8.065   10.996
 -12.251    8.074   53.573
 -12.141    7.977   57.416
 -12.170    8.010   62.875
 -11.640    8.072   11.379
 -11.734    7.977   53.611
 -11.705    8.028   56.968
 -11.661    8.071   62.877
 -11.193    8.045   11.854
 -11.200    8.050   53.997
 -11.160    7.951   56.004
 -11.170    8.045   62.973
 -10.755    8.067   12.084
 -10.677    8.051   63.114
 -10.254    7.991   12.171
 -10.141    8.081   63.321
  -9.706    8.024   12.096
  -9.750    8.075   63.636
  -9.207    8.027   11.861
  -9.156    8.006   65.624
  -8.731    7.949   11.663
  -8.634    8.062   66.429
  -8.254    7.984   11.577
  -8.145    8.116   66.885
  -7.780    8.002   11.415
  -7.669    8.095   67.141
  -7.198    7.991   11.169
  -7.100    8.120   67.426
  -6.715    8.055   11.374
  -6.634    8.004   67.863
  -6.706    7.988   69.544
  -6.666    8.078   72.448
  -6.167    8.049   12.487
  -6.095    8.147   73.466
  -5.671    8.044   13.530
  -5.596    8.123   73.798
  -5.212    8.051   13.956
  -5.170    8.045   73.908
  -4.754    8.034   14.012
  -4.720    7.995   73.928
  -4.254    8.032   13.994
  -4.257    8.009   73.818
  -3.770    8.035   14.041
  -3.726    8.009   73.493
  -3.165    8.074   14.436
  -3.168    7.990   66.407
  -3.209    8.093   67.066
  -3.164    7.960   72.581
  -2.698    8.007   15.073
  -2.743    8.086   65.318
  -2.176    7.979   15.514
  -2.158    7.949   64.670
  -1.704    8.160   15.809
  -1.754    7.985   64.574
  -1.196    8.017   15.623
  -1.221    7.967   64.591
  -0.670    8.045   15.491
  -0.638    8.075   64.887
  -0.145    7.967   15.368
  -0.158    8.067   65.386
   0.442    8.102   15.111
   0.353    8.024   69.460
   0.913    8.096   15.031
   0.857    7.982   69.816
   1.380    8.057   15.056
   1.330    7.999   69.912
   1.845    8.010   14.984
   1.741    8.010   70.082
   2.305    8.076   14.482
   2.365    7.997   70.855
   2.914    7.986   12.070
   2.917    8.111   71.353
   3.393    8.037   11.619
   3.330    8.045   71.535
   3.830    8.045   11.431
   3.830    8.045   71.585
   4.330    8.045   11.350
   4.280    7.995   71.519
   4.780    7.995   11.392
   4.794    8.020   71.342
   5.236    8.080   11.581
   5.330    7.970   71.297
   5.808    8.151   11.874
   5.830    7.971   71.347
   6.330    8.045   11.979
   6.336    7.934   71.324
   6.830    8.045   12.040
   6.847    8.139   71.123
   7.258    8.062   12.163
   7.386    8.049   71.276
   7.771    8.136   12.563
   7.830    8.045   71.398
   8.329    8.130   14.501
   8.330    8.045   71.472
   8.775    8.081   15.000
   8.780    7.995   71.434
   9.314    8.128   15.463
   9.220    7.983   71.265
   9.793    8.064   16.125
   9.848    7.962   70.573
  10.338    8.035   16.491
  10.431    7.978   68.098
  10.746    8.013   16.577
  10.912    7.966   67.621
  11.294    8.053   16.514
  11.427    7.989   67.158
  11.742    7.981   16.314
  11.781    8.015   66.875
  12.304    8.026   16.123
  12.280    8.009   66.414
  12.780    7.995   16.078
  12.862    8.045   66.031
  13.209    8.060   16.177
  13.247    7.971   65.794
  13.800    8.132   16.331
  13.739    7.941   65.400
  14.304    8.028   16.299
  14.336    7.962   64.491
  14.813    8.023   16.067
  14.801    7.962   63.933
  15.270    8.045   15.784
  15.297    7.963   63.283
  15.747    7.981   15.603
  15.831    7.962   61.954
  16.284    7.969   15.601
  16.368    8.045   61.613
  16.791    8.157   15.871
  16.830    8.045   61.496
  17.349    8.135   16.385
  17.331    7.947   19.031
  17.377    8.051   20.806
  17.334    8.009   61.411
  17.868    8.007   22.349
  17.836    7.955   61.134
  18.406    8.121   22.838
  18.246    7.998   61.004
  18.830    8.045   23.045
  18.735    7.992   60.978
  19.386    8.045   23.174
  19.210    8.006   61.099
  19.930    8.103   23.258
  19.786    8.046   61.470
  20.380    8.095   23.381
  20.246    8.036   61.527
  20.830    8.045   23.466
  20.763    8.084   61.369
  21.330    8.045   23.470
  21.301    8.047   59.882
  21.830    8.045   23.434
  21.746    8.074   59.848
  22.315    8.009   23.580
  22.284    8.094   59.847
  22.887    8.082   23.875
  22.805    8.020   59.587
  23.380    8.095   23.981
  23.372    7.965   55.958
  23.351    8.103   58.494
  23.270    8.031   58.950
  23.830    8.045   23.962
  23.918    8.012   55.556
  24.297    7.962   23.867
  24.380    8.095   55.450
  24.854    7.962   23.538
  24.830    8.045   55.523
  25.415    7.974   22.625
  25.261    8.077   55.673
  25.905    8.043   21.438
  25.827    8.002   55.817
  26.420    8.055   21.070
  26.437    8.079   55.643
  26.790    8.078   19.838
  26.913    8.072   55.616
  27.350    7.962   18.544
  27.308    8.026   21.012
  27.380    8.057   22.558
  27.413    8.078   55.642
  27.818    7.996   16.344
  27.814    7.927   20.627
  27.920    8.029   22.953
  27.914    8.021   55.574
  28.299    8.010   15.947
  28.315    8.065   20.842
  28.386    7.951   22.959
  28.294    7.995   55.330
  28.739    8.000   15.761
  28.785    8.070   21.348
  28.845    7.985   22.451
  28.769    7.962   54.838
  29.298    8.042   15.674
  29.360    8.039   54.130
  29.805    7.962   15.493
  29.873    7.952   53.046
  30.327    7.962   15.006
  30.386    8.045   52.522
  30.820    7.962   13.339
  30.862    7.992   52.288
  31.359    7.944   12.867
  31.307    8.054   52.197
  31.920    8.015   12.598
  31.786    8.103   52.317
  32.294    7.995   12.345
  32.330    8.045   52.438
  32.783    8.042   11.815
  32.822    7.962   52.397
  33.295    8.043   11.537
  33.327    7.962   45.906
  33.331    8.090   46.942
  33.396    7.962   52.115
  33.780    7.995   11.436
  33.916    7.988   45.145
  33.805    8.138   48.055
  33.914    7.955   51.526
  34.237    8.075   11.545
  34.354    8.010   44.560
  34.317    8.070   49.001
  34.393    7.981   51.036
  34.811    8.103   11.926
  34.938    8.038   42.117
  34.828    8.043   49.893
  34.820    7.968   50.403
  35.316    8.130   12.334
  35.311    7.995   41.831
  35.737    8.098   12.470
  35.828    7.962   41.535
  36.294    7.989   12.473
  36.320    7.962   41.016
  36.800    7.990   12.618
  36.850    7.962   39.981
  37.248    8.018   13.033
  37.322    7.974   14.441
  37.269    8.026   15.994
  37.330    7.962   39.536
  37.808    8.130   16.488
  37.809    7.991   31.012
  37.873    8.000   32.374
  37.824    7.962   36.391
  37.830    8.095   38.328
  37.792    8.044   38.782
  38.255    8.086   16.693
  38.265    8.049   29.930
  38.367    8.063   32.862
  38.285    7.962   35.897
  38.778    8.148   17.051
  38.767    8.048   29.465
  38.756    8.071   33.138
  38.792    7.962   35.489
  39.340    8.152   18.515
  39.310    8.022   29.064
  39.810    8.142   19.061
  39.830    8.045   28.909
  40.289    8.081   19.463
  40.330    8.045   28.896
  40.803    8.128   19.995
  40.835    8.009   28.998
  41.307    8.157   21.117
  41.295    8.031   22.361
  41.324    8.164   24.104
  41.378    8.158   29.300
  41.773    8.081   24.528
  41.830    8.088   29.352
  42.329    8.128   24.983
  42.248    8.042   29.298
  42.879    8.159   25.503
  42.822    8.082   28.980
 -20.683   13.962   33.447
 -20.671   14.106   34.984
 -20.199   13.995   33.025
 -20.156   14.132   35.910
 -19.773   13.982   32.796
 -19.674   14.128   36.522
 -19.160   13.995   30.925
 -19.182   14.097   31.497
 -19.185   13.926   31.899
 -19.117   14.081   36.917
 -18.619   14.036   28.083
 -18.583   14.104   37.333
 -18.114   14.045   27.578
 -18.120   14.095   37.533
 -18.108   13.994   45.501
 -18.069   14.087   49.022
 -17.740   13.971   27.375
 -17.670   14.045   37.574
 -17.717   13.984   45.034
 -17.588   14.132   49.076
 -17.099   14.024   21.612
 -17.168   14.128   24.028
 -17.219   14.009   27.010
 -17.170   14.045   37.493
 -17.177   13.926   41.365
 -17.145   14.055   41.864
 -17.183   14.010   43.353
 -17.087   14.079   49.037
 -16.755   13.979   21.325
 -16.708   14.119   24.665
 -16.690   14.019   25.805
 -16.733   14.042   37.280
 -16.703   13.962   40.390
 -16.587   14.061   48.948
 -16.201   14.024   21.067
 -16.208   14.101   36.860
 -16.150   14.045   39.960
 -16.087   14.090   48.989
 -15.684   14.074   15.435
 -15.678   14.089   17.039
 -15.738   13.962   20.857
 -15.752   13.983   36.550
 -15.736   13.962   39.787
 -15.692   14.140   49.152
 -15.182   14.006   14.574
 -15.171   14.117   17.962
 -15.214   14.019   20.295
 -15.208   13.978   36.536
 -15.167   13.962   39.479
 -15.250   14.081   49.574
 -14.705   13.962   14.377
 -14.626   14.092   36.858
 -14.635   13.943   38.978
 -14.613   14.080   50.324
 -14.162   13.995   14.092
 -14.192   14.062   50.585
 -13.706   14.077   13.938
 -13.648   14.112   50.809
 -13.668   13.937   61.456
 -13.662   14.066   62.026
 -13.159   14.078   13.935
 -13.102   14.103   51.021
 -13.113   14.040   60.560
 -13.097   14.139   62.985
 -12.720   13.995   14.045
 -12.588   14.062   51.339
 -12.712   14.038   60.300
 -12.582   14.113   63.292
 -12.150   14.000   14.009
 -12.154   14.079   51.463
 -12.104   14.024   55.112
 -12.129   14.015   56.297
 -12.167   14.072   60.072
 -12.220   13.995   63.386
 -11.614   13.964   13.842
 -11.667   14.105   51.650
 -11.664   13.961   54.529
 -11.638   14.035   56.908
 -11.749   14.031   59.884
 -11.706   14.062   63.383
 -11.122   14.137   13.636
 -11.124   14.085   52.281
 -11.202   13.962   53.886
 -11.158   14.086   57.379
 -11.247   14.072   59.391
 -11.170   14.011   63.393
 -10.620   14.069   13.625
 -10.687   14.021   63.531
 -10.185   14.083   13.456
 -10.172   14.013   63.980
  -9.616   14.057   12.998
  -9.627   14.068   64.405
  -9.120   14.018   12.849
  -9.170   13.989   64.595
  -8.670   14.009   12.841
  -8.637   14.028   64.522
  -8.170   14.027   12.860
  -8.119   13.945   64.343
  -7.670   14.004   12.843
  -7.689   14.102   63.889
  -7.170   13.992   12.843
  -7.110   14.139   63.639
  -6.689   14.011   13.004
  -6.620   14.042   63.569
  -6.197   14.066   13.593
  -6.135   14.050   63.395
  -5.728   14.088   14.090
  -5.576   14.075   63.392
  -5.150   14.056   14.335
  -5.158   14.112   63.570
  -4.670   14.045   14.391
  -4.657   14.045   63.924
  -4.170   14.045   14.384
  -4.169   14.110   64.452
  -3.693   14.031   14.346
  -3.696   13.997   65.072
  -3.170   14.013   14.355
  -3.246   14.096   65.439
  -2.772   14.106   14.566
  -2.773   14.063   65.586
  -2.254   14.133   15.038
  -2.220   13.973   65.637
  -1.660   14.055   15.973
  -1.652   14.065   65.825
  -1.125   14.067   16.376
  -1.171   14.097   66.058
  -0.635   14.062   16.557
  -0.704   14.158   66.577
  -0.115   14.128   16.604
  -0.162   14.069   68.367
   0.343   13.986   16.848
   0.345   14.147   69.521
   0.796   14.039   17.083
   0.832   14.081   69.956
   1.451   14.038   17.855
   1.253   14.078   70.188
   1.788   14.083   18.050
   1.799   14.081   70.350
   2.343   14.001   18.370
   2.330   14.045   70.375
   2.830   13.984   18.385
   2.771   14.040   70.293
   3.275   13.920   18.286
   3.324   14.059   69.999
   3.746   14.014   17.815
   3.761   14.042   69.414
   4.323   14.012   16.953
   4.352   14.049   68.500
   4.872   14.017   15.948
   4.745   14.033   68.283
   5.322   13.976   15.657
   5.305   14.036   68.129
   5.794   13.951   15.581
   5.791   13.962   67.948
   6.330   14.062   15.588
   6.319   13.962   67.440
   6.830   14.045   15.444
   6.838   14.127   63.952
   7.280   13.995   15.329
   7.390   14.135   63.640
   7.822   14.077   15.253
   7.890   14.119   63.594
   8.330   14.045   15.287
   8.445   14.022   63.860
   8.808   14.036   15.298
   8.874   14.052   64.059
   9.271   13.955   15.152
   9.424   14.028   64.280
   9.737   13.968   14.984
   9.898   14.047   64.073
  10.246   14.035   14.958
  10.383   14.049   63.525
  10.723   14.016   15.063
  10.872   14.069   64.064
  11.346   14.078   15.289
  11.330   14.107   64.521
  11.827   14.007   15.178
  11.841   14.081   64.869
  12.330   14.045   15.063
  12.338   14.009   64.907
  12.830   14.045   14.965
  12.842   13.945   64.685
  13.280   13.995   14.987
  13.246   13.976   64.586
  13.719   14.069   15.160
  13.746   13.997   64.526
  14.298   14.140   15.444
  14.274   13.965   64.580
  14.772   14.086   15.678
  14.810   14.148   64.839
  15.385   13.986   16.303
  15.323   14.093   64.818
  15.938   14.097   16.792
  15.824   14.000   64.618
  16.336   14.068   17.097
  16.277   14.034   64.349
  16.866   14.063   17.440
  16.823   13.988   17.934
  16.888   14.053   20.016
  16.846   13.967   64.114
  17.430   13.996   20.382
  17.244   14.025   64.161
  17.845   14.078   17.039
  17.794   14.053   17.516
  17.876   13.938   20.403
  17.804   14.125   64.438
  18.344   13.993   16.476
  18.301   14.079   17.887
  18.379   14.126   20.066
  18.273   14.045   64.648
  18.967   14.042   15.648
  18.844   14.055   18.418
  18.913   14.033   19.967
  18.856   14.128   64.825
  19.330   14.045   15.451
  19.302   14.057   18.995
  19.413   14.049   19.988
  19.330   14.045   64.844
  19.794   14.061   15.343
  19.735   14.024   19.040
  19.913   14.053   20.063
  19.790   14.036   64.791
  20.330   14.030   15.360
  20.267   14.047   19.443
  20.331   14.020   19.843
  20.294   13.999   64.565
  20.865   13.989   15.426
  20.782   14.051   20.453
  20.929   14.035   21.460
  20.706   14.038   64.346
  21.413   14.020   15.393
  21.229   14.051   20.445
  21.399   14.074   21.521
  21.282   14.023   64.097
  21.915   14.089   15.407
  21.763   14.056   20.829
  21.769   14.104   21.629
  21.752   14.136   21.857
  21.828   14.069   23.819
  21.707   13.995   64.120
  22.352   14.116   15.534
  22.235   14.074   20.378
  22.246   14.035   24.001
  22.245   14.022   64.523
  22.891   14.167   16.026
  22.781   14.016   20.089
  22.794   13.981   24.045
  22.769   14.040   64.980
  23.428   14.127   16.487
  23.221   14.002   20.082
  23.280   14.006   24.131
  23.306   14.067   65.330
  23.913   14.120   16.587
  23.782   14.055   20.455
  23.794   14.030   24.121
  23.746   14.073   65.337
  24.377   14.141   16.658
  24.329   14.045   20.938
  24.337   14.009   23.974
  24.294   14.123   65.370
  24.918   14.072   16.874
  24.740   14.140   21.570
  24.821   13.926   23.592
  24.865   14.059   65.386
  25.373   13.963   17.029
  25.380   14.095   65.500
  25.787   14.125   17.146
  25.830   14.045   65.513
  26.294   14.057   17.155
  26.333   14.009   65.407
  26.830   14.045   17.037
  26.843   13.927   65.106
  27.289   14.020   16.884
  27.331   14.007   64.514
  27.843   14.022   16.530
  27.796   13.962   61.907
  28.271   13.948   16.080
  28.365   14.057   61.456
  28.781   13.967   15.936
  28.806   14.025   57.567
  28.901   14.054   57.913
  28.816   13.996   61.088
  29.314   14.015   16.044
  29.301   14.025   57.005
  29.409   14.038   59.885
  29.264   14.065   60.874
  29.829   14.072   16.459
  29.782   13.940   56.639
  30.273   14.151   16.977
  30.209   13.987   56.382
  30.402   14.039   58.986
  30.262   14.045   60.072
  30.873   14.168   17.280
  30.881   14.001   37.368
  30.847   14.137   37.887
  30.867   14.032   54.927
  30.901   14.046   58.475
  30.751   14.038   60.495
  31.330   14.106   17.367
  31.409   14.034   36.556
  31.346   14.065   38.497
  31.345   14.062   54.520
  31.449   14.093   58.117
  31.264   14.127   60.879
  31.779   14.048   17.353
  31.865   14.052   36.395
  31.851   14.068   38.940
  31.830   14.078   54.380
  31.913   14.098   58.074
  31.781   14.139   60.988
  32.287   13.943   17.132
  32.413   14.026   36.405
  32.266   14.137   39.384
  32.330   13.996   54.389
  32.279   14.100   58.127
  32.315   14.092   60.885
  32.724   13.982   16.889
  32.877   14.037   18.876
  32.753   14.049   20.067
  32.858   14.053   36.518
  32.730   14.112   39.491
  32.801   14.139   54.589
  32.805   14.063   58.481
  32.839   14.047   60.531
  33.246   14.078   16.834
  33.435   14.066   18.612
  33.281   14.050   20.453
  33.411   14.035   37.435
  33.231   14.076   39.455
  33.330   14.045   54.592
  33.730   14.071   16.936
  33.858   14.024   18.471
  33.712   14.020   20.605
  33.943   14.009   37.848
  33.767   14.165   39.962
  33.830   14.045   54.510
  34.254   14.126   20.801
  34.386   13.939   37.900
  34.307   14.083   40.569
  34.248   13.974   54.321
  34.706   14.134   20.830
  34.874   14.033   35.378
  34.794   14.076   36.368
  34.907   13.962   37.545
  34.810   14.099   41.418
  34.909   13.964   42.062
  34.838   14.134   48.068
  34.862   13.962   53.626
  35.287   14.037   20.607
  35.302   14.135   35.050
  35.719   14.039   20.410
  35.873   14.035   20.868
  35.806   14.061   21.390
  35.952   14.014   35.332
  36.246   14.057   21.466
  36.413   14.033   35.413
  36.746   14.047   21.500
  36.912   13.990   35.446
  37.206   14.020   21.613
  37.341   13.970   35.336
  37.799   14.055   23.486
  37.838   13.962   28.882
  37.827   14.129   30.495
  37.794   14.035   34.970
  38.215   14.027   23.599
  38.341   13.962   27.417
  38.357   14.070   31.374
  38.331   13.926   33.894
 -23.697   19.951   19.931
 -23.563   20.091   21.807
 -23.140   20.009   19.449
 -23.167   20.099   22.122
 -22.607   20.024   19.155
 -22.652   20.069   22.350
 -22.170   20.045   18.943
 -22.146   20.009   22.521
 -21.670   20.045   18.808
 -21.631   20.156   22.843
 -21.170   20.045   18.801
 -21.172   20.146   23.417
 -20.670   20.045   18.896
 -20.642   20.128   23.940
 -20.170   20.045   18.946
 -20.238   20.077   24.155
 -19.670   20.045   18.890
 -19.738   20.081   24.497
 -19.170   20.045   18.891
 -19.164   20.139   25.451
 -18.720   19.995   18.968
 -18.577   20.028   27.830
 -18.217   20.105   19.022
 -18.135   20.019   28.021
 -17.732   19.962   18.848
 -17.570   19.985   28.032
 -17.228   19.962   18.350
 -17.119   19.937   27.853
 -16.743   19.962   17.827
 -16.577   19.982   27.467
 -16.092   20.059   13.031
 -16.207   20.094   14.048
 -16.164   20.045   17.538
 -16.120   20.008   27.304
 -15.622   20.127   12.538
 -15.696   20.128   15.009
 -15.759   19.982   17.331
 -15.670   19.968   27.307
 -15.151   20.013   12.396
 -15.163   20.073   15.833
 -15.178   20.019   16.537
 -15.135   19.970   27.350
 -15.164   20.010   45.011
 -15.149   20.147   47.928
 -14.687   20.030   11.841
 -14.587   20.042   27.360
 -14.750   20.048   44.378
 -14.621   20.154   48.315
 -14.051   20.095   11.126
 -14.217   20.064   27.520
 -14.147   19.945   39.992
 -14.176   20.155   42.568
 -14.176   20.013   43.508
 -14.135   20.036   48.394
 -13.587   20.069   11.000
 -13.657   20.052   29.018
 -13.669   19.922   38.354
 -13.670   20.045   48.426
 -13.087   20.085   10.998
 -13.050   20.060   29.358
 -13.233   20.041   33.832
 -13.197   20.095   36.925
 -13.169   19.927   37.453
 -13.219   20.035   48.529
 -12.661   20.130   11.115
 -12.709   20.134   29.547
 -12.695   20.095   30.909
 -12.661   20.050   48.918
 -12.172   20.158   11.526
 -12.174   20.167   49.849
 -11.539   20.089   12.848
 -11.673   20.165   51.039
 -11.103   20.130   13.078
 -11.164   20.130   52.377
 -10.656   20.030   13.411
 -10.698   20.128   53.543
 -10.158   20.012   14.944
 -10.211   20.090   54.164
  -9.684   20.052   15.526
  -9.648   20.160   55.882
  -9.150   19.985   15.798
  -9.128   20.067   56.350
  -8.651   19.929   15.813
  -8.675   20.079   56.578
  -8.175   20.050   15.509
  -8.142   20.133   56.779
  -7.647   20.035   14.051
  -7.594   20.108   57.003
  -7.147   19.922   13.095
  -7.151   20.075   57.365
  -6.622   20.045   12.665
  -6.677   20.073   60.013
  -6.170   20.045   12.580
  -6.181   20.060   61.487
  -6.191   20.033   63.043
  -6.049   20.029   63.832
  -5.670   20.045   12.581
  -5.637   20.070   62.055
  -5.772   20.039   62.964
  -5.587   20.042   63.909
  -5.177   19.962   12.475
  -5.087   20.045   63.993
  -4.618   19.962   12.104
  -4.565   20.001   64.006
  -4.162   20.011   10.999
  -4.116   20.119   63.937
  -3.686   19.962   10.353
  -3.670   20.045   63.946
  -3.137   20.045   10.003
  -3.170   20.045   63.908
  -2.720   19.995    9.902
  -2.670   20.045   63.933
  -2.185   19.987    9.836
  -2.170   20.045   64.049
  -1.616   20.142    9.647
  -1.670   20.045   64.130
  -1.087   20.103    9.648
  -1.170   20.045   64.071
  -0.587   20.084    9.614
  -0.720   19.995   63.998
  -0.087   20.104    9.615
  -0.162   20.095   63.965
   0.301   20.145    9.699
   0.330   20.139   64.129
   0.871   20.137   10.018
   0.905   20.033   65.395
   1.360   19.966   10.282
   1.307   20.063   66.043
   1.832   19.909   10.273
   1.962   20.088   66.840
   2.347   20.050    9.948
   2.384   20.142   67.108
   2.844   19.964    9.794
   2.842   20.007   67.338
   3.340   20.081    9.621
   3.354   19.930   67.323
   3.830   20.045    9.456
   3.856   20.017   67.084
   4.330   20.045    9.353
   4.351   20.033   66.606
   4.830   20.045    9.361
   4.781   20.042   65.909
   5.293   20.045    9.526
   5.316   20.081   65.563
   5.824   20.128    9.971
   5.807   20.001   12.818
   5.781   20.085   14.501
   5.850   19.978   15.379
   5.855   20.168   16.350
   5.830   20.045   65.474
   6.319   20.108   11.116
   6.316   20.008   11.345
   6.371   20.156   16.860
   6.334   20.009   65.514
   6.830   20.082   16.964
   6.877   20.169   65.787
   7.327   20.067   16.916
   7.330   20.112   65.859
   7.827   19.988   16.621
   7.810   20.101   65.821
   8.255   19.962   16.309
   8.339   20.046   65.529
   8.797   19.962   15.843
   8.761   19.933   64.983
   9.372   20.045   15.564
   9.279   19.962   64.376
   9.830   20.045   15.547
   9.906   20.015   63.646
  10.274   20.061   15.645
  10.311   19.962   63.382
  10.837   20.045   15.985
  10.857   19.995   63.186
  11.421   20.091   16.276
  11.330   20.031   63.044
  11.880   20.095   16.350
  11.891   19.939   62.949
  12.330   20.045   16.464
  12.323   20.134   62.530
  12.830   20.045   16.577
  12.882   20.134   62.073
  13.330   20.045   16.555
  13.413   20.067   61.990
  13.818   20.009   16.397
  13.795   20.072   62.057
  14.394   20.039   16.029
  14.302   20.024   62.425
  14.757   20.045   15.845
  14.824   20.128   62.985
  15.281   19.933   15.649
  15.346   20.137   64.016
  15.760   20.045   15.921
  15.837   20.081   64.314
  16.260   20.042   16.542
  16.336   20.009   64.327
  16.826   20.033   17.032
  16.879   20.008   64.151
  17.281   20.148   17.315
  17.326   20.012   63.921
  17.693   20.105   17.556
  17.865   20.025   63.812
  18.272   20.179   18.870
  18.380   20.095   63.825
  18.846   20.128   19.854
  18.787   19.962   63.795
  19.358   20.095   21.331
  19.214   20.023   63.743
  19.718   20.052   21.620
  19.778   20.014   63.619
  20.300   20.123   21.804
  20.310   20.129   63.580
  20.750   19.964   21.759
  20.829   20.044   63.936
  20.857   20.038   65.431
  20.830   20.039   66.999
  21.298   20.011   21.550
  21.370   20.068   67.441
  21.816   19.962   21.387
  21.865   20.068   67.614
  22.392   19.962   21.114
  22.406   19.995   67.632
  22.848   19.962   20.593
  22.830   20.099   67.448
  23.332   19.982   18.487
  23.330   19.993   67.401
  23.872   20.008   18.018
  23.837   19.925   67.313
  24.343   19.917   17.877
  24.306   20.110   66.939
  24.803   20.025   17.433
  24.840   20.047   66.486
  25.364   20.142   17.038
  25.377   20.068   65.989
  25.928   20.133   17.029
  25.800   19.960   65.790
  26.374   20.152   17.163
  26.266   20.009   65.466
  26.881   20.081   17.375
  26.835   19.962   64.576
  27.236   19.960   17.574
  27.386   20.045   63.598
  27.856   20.145   18.783
  27.828   20.010   63.353
  28.295   20.075   18.998
  28.365   20.024   63.278
  28.830   20.094   19.121
  28.880   20.095   63.313
  29.314   20.015   18.967
  29.308   20.118   46.026
  29.278   20.080   46.571
  29.264   19.964   63.284
  29.753   19.928   18.701
  29.872   20.044   34.634
  29.845   20.126   36.452
  29.899   20.062   45.601
  29.780   20.043   46.956
  29.776   19.940   63.034
  30.317   20.134   19.006
  30.401   19.989   33.024
  30.360   20.073   36.952
  30.392   20.062   45.884
  30.265   20.073   46.889
  30.314   20.023   62.374
  30.802   20.064   19.500
  30.863   19.945   32.421
  30.823   20.174   37.322
  30.850   19.957   61.645
  31.279   20.081   20.097
  31.370   20.012   22.500
  31.416   20.023   24.901
  31.373   20.013   31.369
  31.296   20.087   37.474
  31.246   20.010   61.500
  31.809   20.049   20.459
  31.836   20.038   21.982
  31.813   20.009   25.105
  31.889   20.045   29.398
  31.784   20.060   29.965
  31.886   20.042   30.489
  31.882   20.164   38.011
  31.852   19.997   58.123
  31.811   20.128   59.608
  31.794   20.077   61.447
  32.345   20.057   25.415
  32.355   20.086   29.168
  32.372   20.093   38.838
  32.278   20.017   39.429
  32.370   20.091   39.982
  32.346   19.962   56.999
  32.346   20.128   60.460
  32.247   19.998   61.285
  32.809   20.024   26.058
  32.866   20.066   30.499
  32.813   20.050   42.116
  32.839   19.984   51.481
  32.775   20.025   52.068
  32.816   19.962   56.388
  33.289   20.048   26.993
  33.366   20.049   32.348
  33.322   20.024   43.487
  33.439   20.016   50.651
  33.318   20.088   52.981
  33.331   19.995   56.090
  33.844   20.099   27.270
  33.822   20.128   33.063
  33.882   20.169   44.300
  33.872   20.045   50.382
  33.843   20.135   53.347
  33.744   19.997   55.866
  34.351   20.065   27.129
  34.360   20.128   33.418
  34.308   20.093   44.475
  34.372   20.026   50.140
  34.323   20.079   53.977
  34.342   20.030   55.115
  34.865   20.030   26.995
  34.830   20.045   33.518
  34.907   20.146   44.900
  34.830   20.045   50.044
  35.380   20.095   27.081
  35.280   19.995   33.504
  35.328   20.087   45.410
  35.330   20.045   49.996
  35.757   20.045   27.149
  35.818   19.992   33.372
  35.898   20.014   46.810
  35.802   19.962   49.893
  36.289   20.128   27.487
  36.400   20.081   33.085
  36.232   20.095   47.140
  36.349   19.962   49.537
  36.792   20.128   28.110
  36.902   19.970   32.948
  36.803   20.055   48.153
  36.827   19.955   48.471
  37.299   20.137   28.531
  37.275   20.080   32.505
  37.841   20.080   29.339
  37.825   19.991   30.019
 -16.244   26.043   36.400
 -16.148   26.068   37.610
 -15.746   26.055   35.969
 -15.584   26.017   37.903
 -15.194   25.999   33.905
 -15.068   26.083   37.914
 -15.197   26.029   40.926
 -15.107   26.045   41.953
 -14.671   25.972   27.406
 -14.691   26.059   28.623
 -14.748   25.960   33.440
 -14.587   26.102   38.001
 -14.754   26.065   40.822
 -14.563   26.021   42.388
 -14.053   26.031   26.601
 -14.147   26.143   29.404
 -14.211   25.962   32.876
 -14.046   26.043   38.335
 -14.254   26.071   40.854
 -14.133   26.028   42.377
 -13.590   26.002   26.379
 -13.657   26.156   30.028
 -13.680   25.962   31.956
 -13.703   26.128   38.488
 -13.788   26.051   41.027
 -13.618   26.026   42.005
 -13.074   26.072   26.169
 -13.185   26.064   39.576
 -12.635   26.083   25.998
 -12.585   26.091   40.043
 -12.087   26.029   25.919
 -12.195   26.092   40.123
 -11.618   25.965   12.502
 -11.634   26.128   14.917
 -11.570   26.077   25.921
 -11.597   26.038   40.435
 -11.693   25.993   44.070
 -11.554   26.053   45.892
 -11.092   25.974   12.100
 -11.108   26.128   15.311
 -11.097   26.011   25.986
 -11.153   26.031   40.884
 -11.249   26.043   42.382
 -11.131   26.054   43.083
 -11.212   26.029   43.578
 -11.170   26.084   46.131
 -11.224   26.037   46.993
 -11.105   26.059   48.400
 -11.200   26.040   50.333
 -11.199   26.162   52.122
 -10.720   26.041   11.872
 -10.670   26.045   15.447
 -10.620   26.095   25.961
 -10.668   26.128   53.401
 -10.157   26.043   11.135
 -10.170   26.045   15.542
 -10.200   25.962   25.893
 -10.172   26.085   53.950
  -9.619   26.005    9.971
  -9.635   26.054   15.586
  -9.616   26.045   25.599
  -9.754   26.024   53.957
  -9.228   25.943    9.602
  -9.087   26.111   15.626
  -9.233   25.962   25.384
  -9.254   26.011   54.050
  -8.709   25.944    9.471
  -8.587   26.087   15.623
  -8.675   25.962   24.993
  -8.754   26.023   54.010
  -8.220   26.033    9.578
  -8.121   25.968   15.509
  -8.156   25.962   24.498
  -8.211   26.003   54.053
  -7.754   25.983    9.583
  -7.661   26.005   15.323
  -7.644   26.009   24.055
  -7.673   26.077   54.325
  -7.206   26.042    9.495
  -7.179   26.123   14.986
  -7.165   25.985   23.530
  -7.250   26.149   54.632
  -6.688   26.039    9.315
  -6.620   26.141   14.562
  -6.769   26.044   23.458
  -6.684   26.071   55.553
  -6.170   26.036    9.282
  -6.087   26.061   14.497
  -6.168   26.164   24.907
  -6.155   26.117   56.449
  -5.687   26.076    9.490
  -5.587   26.075   14.465
  -5.712   26.003   20.982
  -5.613   26.052   21.519
  -5.685   26.132   25.340
  -5.721   26.150   56.815
  -5.165   26.015    9.942
  -5.214   26.085   14.561
  -5.206   26.027   20.553
  -5.076   26.028   21.930
  -5.265   26.109   25.463
  -5.212   26.090   56.954
  -4.677   25.993   10.509
  -4.690   26.060   15.020
  -4.754   26.023   20.534
  -4.626   26.031   21.883
  -4.710   26.058   25.412
  -4.670   26.124   57.125
  -4.195   26.086   10.824
  -4.074   26.088   15.435
  -4.266   26.026   20.526
  -4.119   26.045   21.359
  -4.134   25.997   25.084
  -4.135   26.061   57.139
  -3.706   26.120   10.924
  -3.587   26.097   15.564
  -3.730   26.033   19.921
  -3.658   26.082   21.155
  -3.737   26.047   21.941
  -3.634   26.085   22.897
  -3.697   25.967   24.622
  -3.635   26.046   57.018
  -3.199   26.104   10.821
  -3.120   26.079   15.635
  -3.175   26.001   18.394
  -3.067   26.000   54.652
  -2.657   26.089   10.484
  -2.635   26.085   15.500
  -2.759   26.048   17.846
  -2.666   25.993   54.329
  -2.170   26.104   10.312
  -2.087   26.019   15.383
  -2.187   26.122   17.396
  -2.131   26.100   54.133
  -2.154   26.024   57.911
  -2.152   26.015   59.939
  -1.635   26.066   10.354
  -1.587   26.052   15.378
  -1.708   26.029   17.071
  -1.587   26.080   54.134
  -1.642   26.046   57.596
  -1.647   26.025   60.432
  -1.115   26.045   10.563
  -1.229   26.075   15.575
  -1.229   26.030   16.474
  -1.087   26.089   54.135
  -1.263   26.035   57.355
  -1.111   26.063   60.927
  -0.628   26.167   10.734
  -0.620   26.034   54.092
  -0.683   26.093   56.907
  -0.624   26.068   62.037
  -0.182   26.018   10.647
  -0.135   26.063   53.940
  -0.231   25.961   56.613
  -0.131   26.063   62.494
   0.289   25.962   10.435
   0.413   26.015   53.909
   0.232   25.999   56.501
   0.362   26.080   63.078
   0.872   26.045   10.040
   0.865   26.043   53.994
   0.746   26.042   56.539
   0.920   26.051   63.467
   1.330   26.045    9.863
   1.392   26.045   54.499
   1.246   26.026   56.542
   1.413   26.058   63.534
   1.830   26.045    9.822
   1.883   26.046   54.939
   1.714   26.049   56.408
   1.913   26.060   63.518
   2.280   25.995    9.916
   2.413   26.090   63.550
   2.713   26.065   10.154
   2.886   26.036   52.432
   2.769   26.049   53.504
   2.853   26.085   63.628
   3.325   26.076   11.016
   3.373   26.143   52.017
   3.320   26.085   54.838
   3.359   25.930   63.793
   3.862   25.955   11.544
   3.836   26.033   40.890
   3.841   26.160   41.405
   3.912   26.116   51.993
   3.744   26.066   55.003
   3.904   25.970   63.564
   4.280   26.059   11.904
   4.282   26.028   39.867
   4.364   26.168   43.839
   4.413   26.087   52.045
   4.384   26.101   55.356
   4.369   26.022   57.869
   4.360   26.059   58.959
   4.338   25.982   62.923
   4.772   26.057   12.505
   4.844   26.100   39.556
   4.903   26.100   44.376
   4.916   26.024   52.017
   4.848   26.062   55.889
   4.883   26.042   57.454
   4.850   26.087   59.393
   4.822   26.077   61.612
   5.380   26.055   13.304
   5.280   26.059   39.460
   5.380   26.095   44.536
   5.337   25.995   51.849
   5.303   26.001   60.094
   5.335   25.928   60.935
   5.747   26.131   13.624
   5.795   26.093   16.383
   5.749   26.045   17.574
   5.726   26.088   39.579
   5.830   26.045   44.508
   5.877   26.045   51.613
   6.280   26.063   17.858
   6.305   26.072   39.887
   6.325   26.009   44.350
   6.353   25.955   51.457
   6.746   26.068   17.916
   6.766   26.107   40.077
   6.823   25.970   44.182
   6.905   25.996   50.571
   7.294   26.090   17.944
   7.246   25.988   40.098
   7.226   26.013   44.185
   7.334   25.999   49.985
   7.735   26.068   17.806
   7.746   25.982   40.047
   7.790   26.126   44.252
   7.851   25.962   49.515
   8.298   26.042   17.541
   8.239   25.985   39.933
   8.360   25.941   44.257
   8.352   26.022   48.567
   8.830   26.045   17.439
   8.739   26.024   39.984
   8.860   26.037   44.145
   8.842   25.962   47.925
   9.280   25.995   17.455
   9.345   26.061   40.397
   9.285   26.032   43.897
   9.393   25.938   47.502
   9.789   26.105   17.595
   9.789   26.087   41.541
   9.836   25.988   42.971
   9.817   25.995   46.951
  10.330   26.045   17.593
  10.317   25.928   46.347
  10.830   26.045   17.502
  10.824   26.081   45.961
  11.330   26.045   17.504
  11.330   26.045   45.814
  11.764   26.053   17.633
  11.830   26.045   45.855
  12.309   26.081   17.928
  12.279   26.055   46.061
  12.830   26.045   18.058
  12.876   26.081   46.919
  13.330   26.045   18.076
  13.290   26.097   47.460
  13.773   26.045   18.157
  13.889   26.026   32.421
  13.891   26.065   32.849
  13.798   26.066   47.928
  14.356   26.128   18.317
  14.410   25.977   29.551
  14.246   26.052   33.036
  14.345   26.102   48.337
  14.807   26.015   18.328
  14.755   26.059   28.886
  14.746   26.046   32.941
  14.752   26.066   47.886
  15.330   26.074   18.293
  15.427   25.951   27.871
  15.266   26.109   32.823
  15.282   26.019   47.523
  15.371   26.114   49.634
  15.288   26.179   49.904
  15.363   26.025   57.498
  15.313   26.128   60.016
  15.865   26.057   18.272
  15.880   25.999   27.774
  15.817   26.078   32.491
  15.746   26.014   47.477
  15.784   26.031   56.985
  15.854   26.128   60.401
  16.405   26.106   18.459
  16.352   26.047   27.787
  16.306   25.985   31.573
  16.246   26.023   47.509
  16.314   26.023   56.581
  16.285   26.045   60.569
  16.844   26.099   18.914
  16.840   26.015   20.464
  16.843   26.115   20.847
  16.821   26.045   27.949
  16.810   25.990   31.079
  16.781   26.070   47.426
  16.833   26.009   56.381
  16.827   26.128   60.981
  17.286   26.128   21.599
  17.419   26.142   28.409
  17.246   26.018   30.976
  17.277   26.027   47.023
  17.335   25.973   56.124
  17.388   26.134   61.526
  17.844   26.128   21.914
  17.834   26.064   28.964
  17.730   26.044   31.014
  17.877   25.995   44.134
  17.712   26.019   55.901
  17.911   26.048   61.759
  18.330   26.045   21.959
  18.310   26.071   29.543
  18.300   26.065   31.416
  18.305   25.976   43.842
  18.285   26.038   55.460
  18.279   25.944   61.765
  18.773   25.962   21.858
  18.926   26.047   29.878
  18.862   26.101   31.800
  18.837   26.107   43.527
  18.806   25.930   55.133
  18.822   26.081   61.633
  19.331   25.962   21.472
  19.284   26.065   30.023
  19.273   26.030   31.668
  19.370   25.946   43.457
  19.352   26.122   55.300
  19.339   26.090   61.633
  19.901   25.962   20.947
  19.943   26.038   30.915
  19.828   26.168   33.359
  19.850   26.065   40.038
  19.774   26.069   41.947
  19.815   25.963   42.925
  19.817   26.123   55.259
  19.841   26.012   61.890
  20.452   26.033   20.651
  20.413   26.019   30.912
  20.296   26.077   34.526
  20.320   26.107   39.607
  20.324   25.991   48.407
  20.342   26.003   49.445
  20.319   26.018   55.183
  20.365   26.035   62.058
  20.880   26.095   20.601
  20.843   26.016   30.810
  20.810   26.044   34.987
  20.787   26.016   38.858
  20.816   26.046   45.890
  20.825   26.111   49.972
  20.830   26.045   55.121
  20.913   26.075   62.052
  21.330   26.045   20.595
  21.349   26.156   30.629
  21.340   26.040   35.518
  21.329   26.027   38.410
  21.290   26.019   45.590
  21.339   26.151   50.487
  21.348   26.009   54.991
  21.377   26.065   62.076
  21.824   26.009   20.637
  21.925   26.028   30.870
  21.881   26.081   35.826
  21.851   26.064   38.069
  21.746   26.007   45.568
  21.804   26.157   51.054
  21.857   25.922   54.610
  21.902   26.048   62.386
  22.396   26.083   20.849
  22.358   26.029   30.837
  22.206   26.063   35.953
  22.256   26.061   37.346
  22.246   25.987   45.618
  22.310   26.069   53.592
  22.344   26.044   53.947
  22.425   26.039   63.860
  22.830   26.045   21.043
  22.859   26.118   30.518
  22.746   25.986   45.567
  22.788   26.047   64.143
  23.264   26.017   21.154
  23.319   25.982   30.436
  23.288   26.008   33.998
  23.427   26.035   35.983
  23.227   26.047   45.407
  23.368   26.037   64.462
  23.796   26.135   21.327
  23.834   26.009   30.038
  23.797   26.018   33.524
  23.830   26.019   35.810
  23.794   26.029   45.138
  23.944   26.033   64.905
  24.330   26.071   21.364
  24.344   25.934   29.451
  24.246   26.037   33.448
  24.413   26.029   35.478
  24.296   26.059   45.373
  24.413   26.045   65.018
  24.797   26.082   21.285
  24.817   26.037   27.907
  24.719   26.021   33.541
  24.845   26.016   35.337
  24.847   26.049   45.993
  24.889   25.956   65.001
  25.315   26.058   20.946
  25.342   26.091   27.564
  25.270   26.140   46.302
  25.437   25.978   64.112
  25.764   25.949   20.596
  25.817   26.075   27.400
  25.823   26.018   46.122
  25.875   26.035   63.564
  26.294   26.055   20.523
  26.289   26.106   26.923
  26.269   26.029   35.620
  26.369   26.032   35.916
  26.225   26.035   45.903
  26.279   26.013   63.314
  26.830   26.045   20.550
  26.850   25.990   26.385
  26.792   26.003   45.652
  26.870   26.001   49.998
  26.778   26.066   50.518
  26.886   25.949   52.378
  26.793   26.009   55.583
  26.854   26.013   59.329
  27.280   26.045   20.643
  27.354   26.028   25.624
  27.316   26.069   45.848
  27.388   25.958   48.990
  27.301   26.092   56.995
  27.414   26.039   58.991
  27.857   26.128   20.902
  27.842   25.922   24.603
  27.792   26.079   46.330
  27.834   25.978   47.392
  27.774   26.061   57.430
  27.834   26.018   58.827
  28.366   26.128   21.351
  28.309   25.924   23.849
  28.342   26.041   37.526
  28.357   26.037   38.967
  28.801   26.081   22.538
  28.833   25.980   22.946
  28.825   25.994   36.599
  28.862   26.010   39.336
  28.804   26.037   59.494
  28.904   26.044   59.940
  29.264   26.073   36.348
  29.330   26.081   39.435
  29.799   26.024   36.012
  29.780   25.995   39.509
  30.299   26.042   35.819
  30.330   26.039   39.473
  30.830   26.041   35.783
  30.869   26.051   39.544
  31.245   26.114   35.991
  31.446   26.031   39.890
  31.287   26.053   58.394
  31.427   26.040   59.457
  31.807   25.987   36.564
  31.913   26.057   40.027
  31.733   26.062   58.381
  31.855   26.029   59.414
  31.762   26.043   61.019
  31.862   26.044   61.522
  32.263   26.032   38.028
  32.378   26.050   39.979
  32.761   26.042   38.461
  32.928   25.972   39.632
 -15.143   32.029   36.047
 -15.183   32.092   37.547
 -14.679   32.028   34.375
 -14.697   32.072   37.937
 -14.224   32.004   32.495
 -14.227   32.051   38.142
 -13.638   31.962   31.492
 -13.761   32.128   38.510
 -13.109   32.045   31.060
 -13.156   32.023   39.052
 -12.720   31.995   30.913
 -12.688   32.026   39.530
 -12.258   31.984   30.785
 -12.192   32.153   39.882
 -11.726   32.039   30.440
 -11.701   32.101   39.963
 -11.200   32.012   27.992
 -11.094   32.165   40.327
 -10.685   32.036   27.534
 -10.605   32.048   40.867
 -10.206   32.089   27.421
 -10.147   32.008   42.433
  -9.672   32.104   27.347
  -9.648   32.008   42.874
  -9.173   31.984   27.159
  -9.176   32.015   43.070
  -8.770   31.987   27.093
  -8.644   31.977   43.373
  -8.153   32.080   27.358
  -8.168   32.038   43.995
  -7.691   32.134   27.648
  -7.575   32.056   44.484
  -7.125   32.047   28.294
  -7.077   32.118   44.555
  -6.641   32.022   29.014
  -6.587   32.079   44.554
  -6.110   32.064   30.354
  -6.087   32.091   44.543
  -5.706   32.009   30.523
  -5.670   32.132   44.636
  -5.170   32.066   30.624
  -5.173   32.162   45.058
  -4.670   32.045   30.664
  -4.604   32.043   46.004
  -4.130   31.998   30.646
  -4.057   32.023   46.365
  -3.620   32.095   30.509
  -3.665   32.082   46.582
  -3.231   31.962   30.339
  -3.146   32.077   47.600
  -2.648   32.045   30.068
  -2.582   32.011   47.924
  -2.189   31.994   22.922
  -2.125   32.073   24.541
  -2.267   31.988   29.834
  -2.059   32.040   42.526
  -2.185   32.076   43.892
  -2.114   31.944   47.952
  -1.737   31.960   22.558
  -1.587   32.034   42.425
  -1.754   32.030   44.052
  -1.579   31.972   47.589
  -1.227   31.956   22.440
  -1.087   32.047   42.470
  -1.254   32.028   43.992
  -1.134   32.028   45.354
  -0.670   32.090   22.514
  -0.587   32.023   42.462
  -0.780   32.035   44.029
  -0.623   32.038   45.026
  -0.204   31.962   22.376
  -0.143   31.938   42.363
   0.379   32.045   22.117
   0.375   32.066   42.019
   0.757   31.969   21.840
   0.778   32.073   41.807
   1.314   31.988   21.524
   1.250   31.954   41.476
   1.806   31.957   20.966
   1.858   32.009   41.017
   2.343   32.009   20.420
   2.376   31.968   40.541
   2.831   31.965   20.176
   2.879   32.001   39.958
   3.232   32.000   20.161
   3.293   31.999   39.520
   3.316   32.074   45.906
   3.319   32.124   47.572
   3.817   32.135   20.309
   3.840   32.012   39.017
   3.823   32.051   45.424
   3.830   32.163   48.082
   4.391   32.009   20.315
   4.270   31.939   38.596
   4.274   31.946   45.165
   4.335   32.081   48.378
   4.958   32.032   20.196
   4.746   31.999   38.490
   4.783   31.950   45.113
   4.780   31.995   48.463
   5.380   32.095   20.097
   5.278   31.972   38.549
   5.372   32.095   45.344
   5.273   32.004   48.361
   5.780   31.995   20.104
   5.834   32.069   38.966
   5.726   32.076   45.489
   5.816   32.044   47.974
   6.224   32.104   20.190
   6.308   32.010   39.548
   6.727   32.105   20.501
   6.809   32.096   41.025
   7.287   32.150   21.094
   7.338   32.064   41.470
   7.878   32.094   21.471
   7.853   32.156   41.871
   8.426   32.018   21.548
   8.361   31.985   42.270
   8.905   31.990   21.414
   8.881   32.029   42.033
   9.420   32.034   21.155
   9.454   32.123   41.692
   9.829   31.991   20.968
   9.877   31.994   25.491
   9.943   32.037   28.422
   9.913   32.100   41.669
  10.345   32.045   20.465
  10.362   32.040   25.063
  10.413   32.079   28.562
  10.429   32.026   41.625
  10.876   32.035   20.082
  10.824   32.014   24.889
  10.913   32.086   28.596
  10.856   31.995   41.460
  11.332   31.990   19.802
  11.318   32.068   24.835
  11.330   32.090   28.665
  11.410   31.959   41.048
  11.867   32.103   19.598
  11.788   31.928   24.582
  11.832   32.005   29.342
  11.906   31.963   40.531
  12.410   32.101   19.613
  12.327   31.972   24.026
  12.440   32.094   30.305
  12.305   32.108   39.881
  12.872   32.049   19.778
  12.800   32.006   22.530
  12.794   32.056   30.555
  12.836   32.146   39.614
  13.325   32.009   19.944
  13.342   31.933   22.028
  13.327   32.141   30.992
  13.307   32.104   36.913
  13.247   32.113   39.046
  13.419   32.020   39.892
  13.805   32.082   20.564
  13.880   31.955   21.548
  13.793   32.146   31.589
  13.853   32.128   36.490
  13.787   32.027   39.500
  13.916   32.112   40.358
  14.306   32.081   31.925
  14.413   32.062   36.477
  14.246   31.988   39.604
  14.302   32.075   42.098
  14.780   31.995   32.020
  14.916   31.998   36.471
  14.794   32.039   39.568
  14.854   32.078   42.549
  15.214   32.069   32.113
  15.340   31.970   36.344
  15.280   32.017   39.460
  15.358   32.100   43.056
  15.832   32.044   32.457
  15.795   32.036   35.964
  15.750   32.103   39.506
  15.925   32.039   44.320
  16.206   32.029   39.612
  16.365   32.051   44.543
  16.849   32.115   40.425
  16.913   32.092   44.601
  17.378   32.073   40.878
  17.417   31.987   44.539
  17.711   32.041   41.064
  17.813   31.949   44.311
  24.317   32.017   49.545
  24.448   32.036   50.888
  24.746   32.048   49.367
  24.913   32.057   51.034
  25.246   32.068   49.396
  25.375   32.048   50.985
  25.791   32.068   49.827
  25.887   32.019   50.536
   8.819   37.972   33.092
   8.891   38.053   33.989
   9.321   37.982   32.645
   9.429   38.030   34.430
   9.732   38.004   32.585
   9.913   37.997   34.454
  10.319   38.020   25.597
  10.356   38.093   27.116
  10.285   38.060   32.899
  10.330   37.921   34.334
  10.746   38.037   25.474
  10.914   38.045   27.487
  11.246   38.056   25.440
  11.428   37.982   27.521
  11.727   38.063   25.402
  11.880   37.944   27.346
  12.307   38.035   25.002
  12.421   38.009   26.984
  12.717   38.068   24.843
  12.913   38.009   26.948
  13.263   38.003   24.662
  13.421   37.972   26.982
  13.789   38.062   24.883
  13.886   37.940   26.850
  14.279   38.073   25.410
  14.306   37.961   26.409
 -27.192   -6.829   12.206
 -27.109   -5.688   12.220
 -26.670   -7.645   12.229
 -26.696   -5.244   12.285
 -26.160   -9.722   12.293
 -26.173   -4.824   12.257
 -25.652  -10.126   12.266
 -25.624   -3.810   12.125
 -25.173  -11.254   12.289
 -25.177   -3.088   12.102
 -24.695  -11.652   12.262
 -24.560   -1.751   12.204
 -24.235  -11.840   12.283
 -24.047   -1.355   12.220
 -23.746  -11.764   12.145
 -23.652   -1.123   12.174
 -23.282  -11.644   12.205
 -23.087   -0.803   12.150
 -23.165    1.867   12.340
 -23.086    3.355   12.150
 -22.760  -11.117   12.147
 -22.587   -0.332   12.263
 -22.679    1.265   12.278
 -22.687    3.870   12.206
 -22.255  -10.628   12.145
 -22.126    4.207   12.279
 -21.624   -9.677   12.260
 -21.587    4.268   12.245
 -21.237   -9.216   12.142
 -21.087    4.224   12.277
 -20.754   -9.210   12.238
 -20.624   -3.299   12.253
 -20.714   -2.565   12.182
 -20.587    4.139   12.298
 -20.279   -9.283   12.222
 -20.123   -3.788   12.220
 -20.196   -1.773   12.189
 -20.120    4.125   12.219
 -19.742   -9.736   12.201
 -19.587   -3.838   12.255
 -19.754   -1.687   12.212
 -19.635    4.275   12.235
 -19.212  -10.190   12.223
 -19.123   -3.720   12.229
 -19.273   -1.750   12.206
 -19.087    4.296   12.200
 -18.710  -10.320   12.163
 -18.606   -3.290   12.222
 -18.741   -2.241   12.227
 -18.587    4.317   12.195
 -18.115  -10.528   12.283
 -18.167    4.460   12.193
 -17.706  -10.582   12.241
 -17.615   -3.701   12.266
 -17.681   -3.345   12.204
 -17.624    5.388   12.215
 -17.220  -10.747   12.232
 -17.181   -4.766   12.233
 -17.130   -2.831   12.284
 -17.150   -1.704   12.285
 -17.191    1.192   12.196
 -17.062    3.745   12.218
 -17.191    4.203   12.207
 -17.135    5.791   12.214
 -16.785  -10.827   12.165
 -16.569   -5.556   12.283
 -16.754    1.238   12.207
 -16.587    3.909   12.208
 -16.789    4.318   12.215
 -16.661    7.681   12.196
 -16.692    8.762   12.276
 -16.616    9.839   12.210
 -16.208  -11.218   12.202
 -16.147   -5.765   12.246
 -16.254    1.194   12.198
 -16.087    3.853   12.214
 -16.193    5.235   12.208
 -16.162   10.293   12.252
 -15.706  -11.389   12.203
 -15.643   -6.022   12.150
 -15.754    1.199   12.181
 -15.623    3.731   12.224
 -15.754    5.353   12.225
 -15.660   10.442   12.185
 -15.614   20.420   12.269
 -15.651   21.931   12.194
 -15.135  -11.397   12.244
 -15.170   -6.048   12.147
 -15.213    1.300   12.284
 -15.047    3.435   12.200
 -15.254    5.330   12.229
 -15.164   10.763   12.247
 -15.279   20.242   12.248
 -15.133   22.310   12.224
 -14.620  -11.383   12.246
 -14.687   -6.138   12.175
 -14.665    1.818   12.299
 -14.662    3.259   12.241
 -14.754    5.321   12.225
 -14.587   10.931   12.187
 -14.739   19.798   12.308
 -14.643   22.679   12.272
 -14.118  -11.277   12.211
 -14.187   -7.160   12.157
 -14.291    5.186   12.191
 -14.087   10.910   12.220
 -14.175   19.277   12.257
 -14.135   22.828   12.256
 -13.666  -11.083   12.134
 -13.659   -8.646   12.292
 -13.675   -4.091   12.274
 -13.642   -3.291   12.284
 -13.733    3.744   12.227
 -13.673   10.752   12.291
 -13.707   16.873   12.239
 -13.607   17.156   12.238
 -13.637   18.888   12.229
 -13.587   22.816   12.237
 -13.230  -10.239   12.249
 -13.171   -9.648   12.223
 -13.254   -4.271   12.228
 -13.087   -3.139   12.221
 -13.208    3.292   12.217
 -13.140   10.413   12.237
 -13.200   18.869   12.296
 -13.137   22.690   12.247
 -12.780   -4.199   12.218
 -12.652   -3.188   12.280
 -12.706    3.256   12.243
 -12.670   10.268   12.224
 -12.733   19.290   12.134
 -12.640   22.458   12.115
 -12.187    3.406   12.269
 -12.231   10.136   12.225
 -12.188   19.742   12.141
 -12.064   22.692   12.242
 -11.690   -5.517   12.250
 -11.590   -5.304   12.232
 -11.667    3.743   12.182
 -11.734    9.790   12.260
 -11.607   20.709   12.245
 -11.644   22.894   12.215
 -11.178    3.899   12.274
 -11.143    9.171   12.357
 -11.143   21.288   12.290
 -11.154   23.161   12.287
 -11.178   25.741   12.218
 -11.177   27.193   12.304
 -10.680    4.123   12.198
 -10.636    6.880   12.213
 -10.736    7.172   12.211
 -10.561    8.328   12.245
 -10.638   21.700   12.289
 -10.651   23.319   12.207
 -10.736   25.299   12.228
 -10.596   27.676   12.252
 -10.267    4.179   12.197
 -10.087    8.188   12.256
 -10.173   22.625   12.196
 -10.192   27.935   12.174
  -9.649    3.922   12.287
  -9.628    8.283   12.231
  -9.706   22.766   12.249
  -9.647   28.191   12.224
  -9.191    3.695   12.274
  -9.110    8.746   12.215
  -9.135   22.888   12.207
  -9.170   28.331   12.224
  -8.691    3.336   12.274
  -8.639    9.400   12.206
  -8.620   22.866   12.274
  -8.670   28.361   12.224
  -8.255    3.132   12.194
  -8.161    9.694   12.302
  -8.199   16.391   12.256
  -8.108   17.342   12.223
  -8.166   22.775   12.188
  -8.170   28.353   12.224
  -7.738    2.961   12.249
  -7.694    9.677   12.314
  -7.739   15.731   12.231
  -7.698   17.643   12.292
  -7.677   22.385   12.337
  -7.670   28.370   12.224
  -7.207    3.122   12.113
  -7.171    9.257   12.290
  -7.198   14.860   12.245
  -7.110   17.349   12.234
  -7.194   21.708   12.263
  -7.220   28.334   12.174
  -6.669    2.933   12.327
  -6.668    8.414   12.191
  -6.761   14.811   12.237
  -6.601   16.276   12.227
  -6.656   21.285   12.211
  -6.769   28.157   12.258
  -6.245    3.131   12.144
  -6.121    7.937   12.252
  -6.135   15.182   12.287
  -6.124   15.807   12.262
  -6.254   21.171   12.178
  -6.215   27.613   12.229
  -5.764    3.239   12.140
  -5.617    7.446   12.230
  -5.768   21.165   12.154
  -5.591   26.925   12.288
  -5.240    3.790   12.139
  -5.156    4.876   12.274
  -5.202   20.900   12.246
  -5.170   26.735   12.224
  -4.632   19.429   12.220
  -4.670   26.680   12.224
  -4.270   19.130   12.200
  -4.220   26.750   12.174
  -3.720   18.716   12.183
  -3.767   26.964   12.157
  -3.206   18.601   12.197
  -3.182   27.870   12.141
  -2.618   18.619   12.165
  -2.608   28.786   12.188
  -2.120   18.717   12.274
  -2.104   29.089   12.203
  -1.650   18.858   12.129
  -1.720   29.162   12.174
  -1.069   19.161   12.200
  -1.209   29.130   12.285
  -0.620   19.290   12.274
  -0.635   29.082   12.239
  -0.220   19.317   12.174
  -0.087   29.138   12.267
   0.301   19.464   12.146
   0.413   29.276   12.242
   0.869   19.642   12.293
   0.913   29.329   12.244
   1.346   19.613   12.297
   1.400   29.223   12.310
   1.829   19.378   12.260
   1.808   28.828   12.232
   2.335   18.820   12.324
   2.361   27.779   12.310
   2.839    7.341   12.304
   2.916    8.339   12.150
   2.846   17.757   12.330
   2.867   27.356   12.258
   3.309    6.730   12.202
   3.425    9.128   12.228
   3.327   17.306   12.260
   3.375   26.961   12.228
   3.805    6.376   12.328
   3.886    9.319   12.202
   3.865   17.138   12.216
   3.916   26.431   12.289
   4.330    6.319   12.259
   4.380    9.422   12.217
   4.417   17.191   12.200
   4.354   26.199   12.261
   4.820    6.387   12.257
   4.865    9.332   12.187
   4.842   17.396   12.174
   4.839   25.853   12.219
   5.357    6.703   12.206
   5.369    9.215   12.241
   5.322   17.918   12.100
   5.334   23.814   12.252
   5.798    7.171   12.119
   5.913    8.977   12.200
   5.839   19.259   12.174
   5.799   21.150   12.231
   6.246    7.267   12.206
   6.421    9.102   12.270
   6.734    7.328   12.236
   6.952    8.921   12.224
   7.359    7.722   12.289
   7.314    8.729   12.294
   7.813  -15.809   12.211
   7.799  -14.707   12.284
   8.260  -16.259   12.210
   8.342  -14.245   12.270
   8.794  -16.547   12.335
   8.913  -14.177   12.233
   9.298  -16.309   12.207
   9.343  -14.219   12.289
   9.871  -15.852   12.272
   9.855  -14.677   12.279
  32.810    6.726   12.205
  32.892    8.680   12.214
  33.258    6.395   12.303
  33.330    8.913   12.244
  33.756    6.297   12.281
  33.830    8.944   12.150
  34.246    6.335   12.237
  34.365    8.860   12.181
  34.712    6.419   12.245
  34.823    8.693   12.299
  35.278    6.673   12.217
  35.443    7.850   12.241
  35.819    6.430   12.248
  35.913    7.693   12.261
  36.233    6.358   12.248
  36.351    7.645   12.255
  36.766    6.783   12.222
  36.853    7.205   12.264
 -27.173  -11.209   18.318
 -27.168   -7.743   18.141
 -26.620  -12.129   18.236
 -26.702   -7.134   18.141
 -26.211  -12.386   18.226
 -26.163   -6.330   18.190
 -26.163   -1.737   18.228
 -26.179   -1.272   18.166
 -25.670  -12.539   18.269
 -25.697   -5.133   18.141
 -25.695   -2.826   18.307
 -25.690   -0.070   18.186
 -25.120  -12.630   18.274
 -25.177   -4.186   18.170
 -25.184   -3.800   18.270
 -25.195    0.190   18.197
 -24.725  -12.795   18.224
 -24.670    0.274   18.224
 -24.187  -13.218   18.307
 -24.170    0.304   18.224
 -23.700  -13.843   18.244
 -23.651    0.378   18.188
 -23.093  -17.080   18.229
 -23.107    0.666   18.217
 -22.576  -17.517   18.198
 -22.668    1.201   18.109
 -22.170  -17.615   18.192
 -22.181    2.439   18.185
 -21.704  -17.704   18.216
 -21.618    3.177   18.224
 -21.131  -18.080   18.237
 -21.238    3.403   18.154
 -21.135    9.309   18.236
 -21.203   10.828   18.274
 -20.663  -19.172   18.329
 -20.680    3.625   18.200
 -20.716    8.975   18.323
 -20.654   11.186   18.307
 -20.076  -20.086   18.275
 -20.229    3.843   18.141
 -20.264    8.896   18.314
 -20.087   11.240   18.239
 -19.640  -20.353   18.224
 -19.671    4.749   18.194
 -19.672    5.222   18.294
 -19.684    6.449   18.217
 -19.784    8.814   18.248
 -19.606   11.385   18.136
 -19.140  -20.511   18.323
 -19.148   11.745   18.193
 -18.670  -20.511   18.255
 -18.670   11.992   18.177
 -18.135  -20.531   18.214
 -18.135   12.159   18.299
 -17.568  -20.731   18.235
 -17.587   12.143   18.203
 -17.051  -20.986   18.200
 -17.120   12.174   18.274
 -16.620  -21.037   18.251
 -16.670   12.258   18.224
 -16.730   18.778   18.246
 -16.736   20.800   18.246
 -16.237  -21.004   18.123
 -16.209   12.383   18.141
 -16.245   17.223   18.217
 -16.166   22.336   18.141
 -15.727  -20.721   18.188
 -15.676   12.752   18.141
 -15.704   16.707   18.195
 -15.563   23.119   18.180
 -15.129  -20.259   18.224
 -15.187   13.881   18.202
 -15.251   16.214   18.315
 -15.120   23.324   18.274
 -14.720  -20.116   18.174
 -14.670   23.417   18.224
 -14.239  -20.032   18.183
 -14.220   23.409   18.174
 -13.683  -19.803   18.188
 -13.674   23.432   18.176
 -13.168  -19.258   18.141
 -13.111   23.654   18.246
 -12.611  -17.821   18.224
 -12.693  -10.772   18.234
 -12.682   -9.118   18.235
 -12.670   23.863   18.224
 -12.286  -17.520   18.177
 -12.178  -11.190   18.223
 -12.184   -8.669   18.229
 -12.259   24.000   18.165
 -11.688   -7.243   18.109
 -11.688   24.279   18.196
 -11.211   -6.531   18.223
 -11.135   24.632   18.278
 -10.706   -6.273   18.223
 -10.614   24.791   18.258
 -10.170   -6.196   18.224
 -10.120   24.862   18.274
  -9.720   -6.260   18.174
  -9.670   24.873   18.224
  -9.270   -6.345   18.244
  -9.246   24.905   18.161
  -8.754   -6.317   18.197
  -8.753   24.808   18.288
  -8.174  -14.191   18.325
  -8.053  -12.311   18.209
  -8.190   -6.331   18.165
  -8.281   24.706   18.206
  -7.611  -14.649   18.269
  -7.564  -11.810   18.194
  -7.618   -6.546   18.267
  -7.655   24.438   18.257
  -7.170  -14.806   18.224
  -7.069  -11.217   18.194
  -7.254   -6.648   18.258
  -7.101   -4.608   18.233
  -7.212   -4.083   18.173
  -7.216   24.634   18.136
  -6.738  -14.855   18.204
  -6.554  -10.821   18.238
  -6.775   -6.697   18.232
  -6.596   -6.105   18.229
  -6.669   -3.637   18.310
  -6.704   24.792   18.183
  -6.223  -15.124   18.326
  -6.071  -10.723   18.152
  -6.166   -3.288   18.254
  -6.135   24.859   18.202
  -5.681  -15.727   18.262
  -5.620  -10.603   18.206
  -5.702   -3.051   18.281
  -5.620   24.745   18.274
  -5.107  -18.062   18.253
  -5.136  -10.590   18.238
  -5.244   -2.865   18.155
  -5.170   24.669   18.224
  -4.695  -18.329   18.242
  -4.670  -10.643   18.224
  -4.724   -2.873   18.147
  -4.670   24.684   18.224
  -4.193  -18.495   18.341
  -4.220  -10.724   18.174
  -4.233   -3.039   18.316
  -4.220   24.785   18.174
  -3.670  -18.503   18.295
  -3.724  -10.811   18.253
  -3.643   -8.073   18.349
  -3.615   -6.293   18.239
  -3.728   -3.111   18.264
  -3.759   24.961   18.157
  -3.220  -18.588   18.250
  -3.169  -11.301   18.194
  -3.137   -8.627   18.306
  -3.076   -5.755   18.179
  -3.251   -3.273   18.226
  -3.081   25.740   18.153
  -2.783  -18.830   18.260
  -2.574  -11.619   18.217
  -2.791   -8.803   18.219
  -2.591   27.263   18.242
  -2.116  -20.026   18.247
  -2.153  -11.578   18.206
  -2.231   -9.752   18.243
  -2.193   27.716   18.286
  -1.552  -20.515   18.241
  -1.647  -11.105   18.202
  -1.751  -10.236   18.217
  -1.640   28.425   18.204
  -1.120  -20.675   18.274
  -1.084   28.766   18.238
  -0.726  -20.881   18.224
  -0.612  -10.774   18.226
  -0.684  -10.285   18.212
  -0.643   28.713   18.245
  -0.080  -21.576   18.285
  -0.069  -11.174   18.211
  -0.271  -10.228   18.218
  -0.064   28.310   18.241
   0.339  -21.846   18.240
   0.413  -11.144   18.210
   0.309  -10.577   18.226
   0.437   -9.589   18.218
   0.257   -8.614   18.223
   0.336   28.129   18.252
   0.923  -21.995   18.158
   0.913  -11.167   18.206
   0.794  -10.352   18.216
   0.845   -9.712   18.234
   0.760   -8.292   18.220
   0.835   27.974   18.158
   1.369  -21.891   18.223
   1.413  -11.138   18.197
   1.286   -9.237   18.238
   1.371   11.803   18.177
   1.319   13.707   18.108
   1.330   27.892   18.185
   1.786  -21.653   18.218
   1.901  -11.126   18.163
   1.788   -9.636   18.232
   1.865   11.416   18.181
   1.718   13.874   18.211
   1.794   27.792   18.210
   2.297  -21.228   18.251
   2.379  -10.732   18.204
   2.206   -9.831   18.208
   2.265   11.218   18.243
   2.268   14.291   18.131
   2.360   27.352   18.261
   2.857  -21.041   18.119
   2.814   10.275   18.319
   2.746   14.278   18.210
   2.923   26.985   18.278
   3.371  -20.852   18.218
   3.358    9.924   18.328
   3.205   14.153   18.185
   3.330   26.869   18.224
   3.783  -20.612   18.201
   3.879   -4.767   18.248
   3.831   -2.219   18.155
   3.830    9.887   18.254
   3.848   12.788   18.311
   3.830   26.779   18.224
   4.376  -17.782   18.141
   4.411   -5.166   18.187
   4.272   -1.842   18.126
   4.246    9.964   18.217
   4.382   12.315   18.307
   4.330   26.797   18.224
   4.885  -17.313   18.224
   4.812   -5.301   18.303
   4.741   -1.756   18.142
   4.750   10.362   18.163
   4.839   11.887   18.203
   4.830   26.789   18.224
   5.280  -17.186   18.174
   5.307   -6.222   18.242
   5.230   -1.779   18.184
   5.354   26.678   18.252
   5.805  -17.124   18.285
   5.891   -6.695   18.241
   5.780   -2.170   18.230
   5.887   26.434   18.232
   6.280  -17.186   18.174
   6.340   -6.846   18.299
   6.300   -2.586   18.238
   6.365   26.295   18.209
   6.774  -17.095   18.179
   6.824   -7.241   18.273
   6.809   -2.627   18.303
   6.880   26.273   18.211
   7.370  -16.744   18.187
   7.390   -9.135   18.262
   7.281   -2.380   18.135
   7.325   26.369   18.271
   7.948  -16.382   18.261
   7.897   -9.656   18.193
   7.794   -2.262   18.221
   7.896   26.635   18.219
   8.417  -16.321   18.191
   8.413   -9.752   18.253
   8.265   -2.029   18.222
   8.326    1.206   18.344
   8.299    3.725   18.224
   8.334   26.934   18.179
   8.830  -16.266   18.224
   8.906   -9.715   18.187
   8.713   -1.567   18.161
   8.823    0.195   18.200
   8.832    3.908   18.219
   8.897   23.326   18.187
   8.778   23.857   18.196
   8.870   27.173   18.307
   9.260  -16.117   18.182
   9.364   -9.357   18.287
   9.402    3.781   18.277
   9.413   23.224   18.220
   9.279   24.192   18.211
   9.392   27.122   18.300
   9.750  -15.649   18.195
   9.865   -9.217   18.263
   9.916    3.385   18.194
   9.832   23.407   18.195
   9.776   23.905   18.231
   9.888   26.931   18.112
  10.453  -14.363   18.273
  10.388   -9.100   18.143
  10.438    2.984   18.279
  10.381   27.172   18.292
  10.880  -14.214   18.188
  10.880   -8.794   18.279
  10.880    2.855   18.274
  10.880   27.299   18.188
  11.384  -14.135   18.217
  11.413   -8.720   18.243
  11.317    2.915   18.141
  11.290   27.473   18.209
  11.894  -14.071   18.149
  11.902   -8.797   18.302
  11.832   -4.231   18.225
  11.946   -2.751   18.207
  11.896    3.168   18.141
  11.952   23.439   18.198
  11.794   24.751   18.208
  11.882   28.189   18.194
  12.308  -13.824   18.239
  12.336   -9.136   18.213
  12.348   -4.704   18.228
  12.333   -2.548   18.186
  12.396    3.643   18.141
  12.365   23.418   18.214
  12.315   25.167   18.201
  12.392   29.433   18.117
  12.813  -13.162   18.141
  12.857  -12.061   18.246
  12.746   -4.815   18.206
  12.916   -2.315   18.295
  12.865    4.159   18.141
  12.878   23.781   18.197
  12.739   25.330   18.217
  12.842   29.776   18.193
  13.246   -4.818   18.184
  13.381   -2.369   18.324
  13.385    4.779   18.188
  13.330   29.952   18.245
  13.712   -4.623   18.209
  13.831   -2.696   18.286
  13.850    5.118   18.135
  13.843   29.938   18.114
  14.253    5.313   18.159
  14.364   25.448   18.211
  14.296   26.795   18.218
  14.299   30.225   18.270
  14.794    5.379   18.202
  14.929   25.692   18.225
  14.725   26.901   18.232
  14.875   30.697   18.238
  15.260   -6.033   18.245
  15.360   -5.368   18.245
  15.280    5.310   18.260
  15.413   25.804   18.207
  15.257   27.098   18.179
  15.380   30.850   18.246
  15.746    5.287   18.206
  15.862   25.822   18.222
  15.782   26.749   18.210
  15.839   30.877   18.256
  16.337    5.291   18.236
  16.359   11.435   18.347
  16.332   12.242   18.170
  16.311   12.799   18.275
  16.353   13.339   18.176
  16.344   22.681   18.256
  16.243   23.892   18.233
  16.363   25.341   18.272
  16.246   26.821   18.212
  16.330   30.879   18.224
  16.889    5.638   18.100
  16.821   10.796   18.307
  16.921   14.194   18.159
  16.848   21.446   18.183
  16.810   26.879   18.301
  16.830   30.871   18.224
  17.353    6.255   18.141
  17.292   10.203   18.307
  17.330   14.414   18.242
  17.352   20.902   18.258
  17.328   27.135   18.183
  17.330   30.783   18.224
  17.830   14.447   18.163
  17.854   20.235   18.307
  17.716   27.394   18.174
  17.837   30.626   18.280
  18.295   14.351   18.212
  18.398   19.833   18.260
  18.323   28.271   18.172
  18.290   30.242   18.248
  18.855   13.838   18.211
  18.861   19.430   18.342
  19.357   13.425   18.167
  19.312   18.795   18.245
  19.865   13.294   18.171
  19.808   17.659   18.218
  20.412   13.283   18.218
  20.274   17.308   18.273
  20.830   13.219   18.224
  20.865   17.158   18.219
  21.279   13.129   18.219
  21.413   17.196   18.199
  21.808   12.986   18.349
  21.902   17.343   18.224
  21.829   21.804   18.307
  21.835   23.312   18.165
  22.244   13.003   18.246
  22.402   17.611   18.192
  22.285   21.157   18.338
  22.264   23.853   18.200
  22.769   13.266   18.145
  22.770   17.878   18.141
  22.746   20.717   18.260
  22.849   24.267   18.224
  23.371   13.602   18.224
  23.356   18.352   18.134
  23.337   20.246   18.201
  23.397   24.632   18.219
  23.830   13.735   18.224
  23.830   24.755   18.224
  24.330   13.771   18.224
  24.280   24.766   18.174
  24.844   13.693   18.188
  24.725   24.625   18.252
  25.356   13.398   18.316
  25.254   24.182   18.285
  25.810   12.810   18.319
  25.861   23.343   18.262
  26.312   11.639   18.277
  26.421   22.944   18.279
  26.858    5.407   18.250
  26.813    6.385   18.123
  26.806    9.657   18.257
  26.760   22.677   18.224
  27.335    2.728   18.307
  27.326    7.257   18.156
  27.301    8.715   18.233
  27.365   21.841   18.307
  27.941    1.955   18.245
  27.885   19.698   18.343
  28.353    1.699   18.157
  28.352   19.409   18.252
  28.859    1.387   18.235
  28.780   19.305   18.174
  29.294    1.327   18.192
  29.293   19.313   18.221
  29.736    1.151   18.202
  29.880   18.970   18.229
  30.313    0.391   18.265
  30.358   18.353   18.307
  30.829   -3.512   18.261
  30.881   -3.066   18.224
  30.794    0.375   18.283
  30.822   17.816   18.307
  31.209   -3.566   18.252
  31.335   -2.890   18.258
  31.330    0.469   18.281
  31.330   15.687   18.243
  31.334   16.232   18.179
  31.284   17.161   18.230
  31.865    0.473   18.250
  31.847   14.765   18.307
  32.380    0.387   18.274
  32.379   14.415   18.307
  32.308   22.401   18.254
  32.421   23.878   18.201
  32.830    0.346   18.224
  32.780   14.325   18.174
  32.744   22.338   18.245
  32.913   23.931   18.214
  33.337    0.414   18.188
  33.241   14.268   18.258
  33.300   22.660   18.205
  33.346   23.766   18.250
  33.830    0.726   18.130
  33.728   14.203   18.205
  34.283    1.408   18.141
  34.279   13.831   18.317
  34.779    1.926   18.198
  34.815   13.185   18.344
  35.317    3.411   18.193
  35.334   12.282   18.284
  35.755    3.928   18.152
  35.883   10.843   18.249
  36.325    4.367   18.199
  36.420   10.492   18.211
  36.822    4.609   18.092
  36.856   10.389   18.245
  37.291    4.515   18.331
  37.352   10.184   18.250
  37.833    4.727   18.166
  37.857    9.944   18.250
  38.241    4.913   18.211
  38.297    9.754   18.224
  38.750    5.845   18.153
  38.839    6.296   18.284
  38.827    7.220   18.111
  38.856    9.385   18.307
 -26.629   -3.622   24.276
 -26.554    0.724   24.234
 -26.143  -10.116   24.339
 -26.171   -8.198   24.156
 -26.202   -7.645   24.276
 -26.152   -7.129   24.173
 -26.235   -4.123   24.353
 -26.143    0.925   24.196
 -25.589  -10.555   24.292
 -25.727   -6.236   24.235
 -25.710   -5.620   24.278
 -25.644    1.104   24.338
 -25.099  -10.792   24.277
 -25.064    0.902   24.136
 -24.585  -11.047   24.220
 -24.622    0.989   24.104
 -24.204  -11.184   24.230
 -24.134    1.237   24.225
 -23.639  -11.626   24.193
 -23.705    1.466   24.174
 -23.115  -18.201   24.167
 -23.183  -16.237   24.141
 -23.175  -13.736   24.257
 -23.193  -13.082   24.217
 -23.169  -12.580   24.272
 -23.201    1.852   24.188
 -23.179    3.756   24.311
 -23.078    5.805   24.176
 -22.629  -18.510   24.145
 -22.733    6.243   24.252
 -22.170  -18.571   24.165
 -22.139    7.790   24.138
 -21.651  -18.662   24.241
 -21.665    8.183   24.260
 -21.165  -18.879   24.271
 -21.200    8.354   24.141
 -20.664  -19.078   24.213
 -20.655    8.727   24.141
 -20.214  -19.229   24.243
 -20.193    9.442   24.196
 -20.174   18.772   24.220
 -20.232   19.837   24.205
 -19.653  -19.629   24.215
 -19.752    9.886   24.158
 -19.725   18.198   24.260
 -19.718   21.844   24.129
 -19.126  -20.736   24.280
 -19.247   10.372   24.166
 -19.196   17.858   24.274
 -19.170   22.291   24.111
 -18.588  -24.646   24.185
 -18.709  -22.721   24.198
 -18.626  -21.184   24.235
 -18.635   11.233   24.141
 -18.747   17.688   24.204
 -18.573   22.688   24.199
 -18.087  -24.800   24.250
 -18.083   11.738   24.150
 -18.185   17.292   24.199
 -18.120   22.837   24.274
 -17.587  -24.798   24.218
 -17.645   12.151   24.220
 -17.660   16.314   24.308
 -17.670   22.818   24.224
 -17.124  -24.593   24.131
 -17.210   13.439   24.222
 -17.209   15.691   24.332
 -17.204   22.684   24.233
 -16.541  -23.311   24.186
 -16.682   22.331   24.260
 -16.173  -23.073   24.138
 -16.108   21.972   24.307
 -15.748  -22.640   24.178
 -15.670   21.900   24.224
 -15.148  -20.296   24.290
 -15.218   21.953   24.141
 -14.626  -20.273   24.235
 -14.635   22.178   24.224
 -14.115  -20.645   24.255
 -14.176  -11.811   24.307
 -14.157  -10.672   24.141
 -14.221   22.363   24.141
 -13.621  -21.547   24.231
 -13.555  -12.508   24.260
 -13.688  -10.104   24.141
 -13.638   22.723   24.224
 -13.233  -21.829   24.224
 -13.120  -12.742   24.274
 -13.131   -9.822   24.224
 -13.196   22.951   24.217
 -12.593  -22.266   24.258
 -12.670  -12.874   24.224
 -12.670   -9.807   24.224
 -12.670   22.986   24.299
 -12.058  -22.463   24.294
 -12.170  -12.870   24.224
 -12.240   -9.906   24.240
 -12.170   22.904   24.284
 -11.670  -22.498   24.256
 -11.720  -12.780   24.174
 -11.740  -10.183   24.224
 -11.670   22.838   24.252
 -11.170  -22.535   24.258
 -11.206  -12.666   24.210
 -11.247  -10.381   24.194
 -11.180   22.898   24.248
 -10.670  -22.555   24.277
 -10.622  -12.653   24.117
 -10.664  -10.601   24.237
 -10.708   23.235   24.127
 -10.220  -22.507   24.254
 -10.120  -12.603   24.191
 -10.265  -10.609   24.246
 -10.252   23.966   24.181
  -9.750  -22.598   24.322
  -9.638  -12.554   24.117
  -9.685  -10.283   24.106
  -9.706   24.430   24.170
  -9.284  -22.753   24.238
  -9.049  -12.348   24.244
  -9.254  -10.160   24.195
  -9.223   24.520   24.104
  -8.683  -24.822   24.198
  -8.599  -12.199   24.167
  -8.754  -10.102   24.245
  -8.694   24.759   24.188
  -8.159  -25.753   24.307
  -8.057  -11.796   24.215
  -8.254  -10.116   24.255
  -8.106   25.299   24.102
  -7.666  -26.121   24.274
  -7.622  -11.593   24.124
  -7.788  -10.276   24.217
  -7.549   26.831   24.209
  -7.724   27.276   24.229
  -7.624   27.641   24.241
  -7.216  -26.320   24.216
  -7.122   26.833   24.210
  -6.683  -26.533   24.353
  -6.665   26.429   24.184
  -6.135  -26.568   24.242
  -6.063   25.825   24.278
  -5.670  -26.611   24.224
  -5.561   25.497   24.268
  -5.276  -26.767   24.249
  -5.120   25.397   24.274
  -4.689  -27.249   24.185
  -4.720   25.324   24.174
  -4.088  -29.160   24.178
  -4.231   25.401   24.183
  -3.683  -29.332   24.158
  -3.724   25.731   24.219
  -3.186  -29.564   24.248
  -3.086   29.369   24.144
  -2.758  -29.693   24.235
  -2.687   31.439   24.196
  -2.199  -30.089   24.253
  -2.128   32.223   24.210
  -1.648  -30.617   24.202
  -1.755   32.461   24.171
  -1.220  -30.795   24.220
  -1.173   32.756   24.141
  -0.706  -30.818   24.225
  -0.571   33.238   24.197
  -0.220  -30.783   24.174
  -0.132    3.494   24.253
  -0.150    5.299   24.126
  -0.060   33.692   24.256
   0.284  -30.831   24.286
   0.395    2.919   24.307
   0.293    5.825   24.243
   0.402   33.777   24.189
   0.865  -30.848   24.203
   0.830    2.754   24.224
   0.782    5.991   24.103
   0.880   33.793   24.274
   1.372  -30.823   24.145
   1.330    2.735   24.224
   1.324    6.161   24.260
   1.330   33.736   24.224
   1.795  -30.616   24.207
   1.855    2.877   24.139
   1.861    6.149   24.236
   1.830   33.748   24.224
   2.252  -30.129   24.185
   2.442    3.153   24.255
   2.368    5.960   24.231
   2.330   33.791   24.224
   2.805  -29.227   24.215
   2.905    3.308   24.179
   2.764    5.702   24.224
   2.830   33.778   24.224
   3.363  -28.879   24.260
   3.366    3.697   24.196
   3.293    5.232   24.243
   3.290   33.657   24.224
   3.756  -28.593   24.141
   3.853  -26.215   24.283
   3.871  -24.780   24.243
   3.832   33.501   24.274
   4.272  -24.327   24.121
   4.316   33.474   24.158
   4.794  -24.246   24.224
   4.879   33.723   24.242
   5.360  -24.105   24.141
   5.420   34.179   24.218
   5.907  -23.856   24.168
   5.863   34.403   24.201
   6.272  -23.572   24.198
   6.370   28.164   24.241
   6.268   28.883   24.203
   6.411   34.629   24.254
   6.816  -23.270   24.260
   6.916   27.847   24.199
   6.821   30.335   24.168
   6.839   34.842   24.174
   7.330  -23.217   24.224
   7.385   27.896   24.146
   7.293   30.722   24.122
   7.356   35.260   24.141
   7.780  -23.225   24.174
   7.897   28.425   24.148
   7.746   30.802   24.205
   7.862   36.192   24.177
   8.269  -23.106   24.180
   8.404   28.793   24.163
   8.239   30.754   24.212
   8.400   37.386   24.145
   8.808  -22.747   24.188
   8.904   29.333   24.141
   8.790   30.399   24.245
   8.875   37.721   24.280
   9.311  -22.106   24.191
   9.413   37.785   24.246
   9.806  -21.129   24.179
   9.904   37.713   24.292
  10.279  -20.706   24.123
  10.440   37.401   24.214
  10.835  -20.259   24.183
  10.830   29.268   24.263
  10.818   30.356   24.132
  10.913   37.303   24.257
  11.359  -19.813   24.199
  11.368   28.691   24.323
  11.238   30.924   24.199
  11.410   37.242   24.158
  11.745  -19.590   24.159
  11.832   -4.252   24.309
  11.932   -2.786   24.185
  11.895   28.466   24.260
  11.802   31.386   24.108
  11.845   37.413   24.187
  12.285  -19.213   24.144
  12.329  -16.218   24.303
  12.428  -15.253   24.186
  12.273   -4.851   24.307
  12.420   -2.183   24.175
  12.324   28.443   24.139
  12.318   32.188   24.258
  12.381   37.688   24.283
  12.748  -18.563   24.181
  12.845  -17.561   24.255
  12.855  -14.732   24.232
  12.841   -5.108   24.307
  12.939   -1.809   24.204
  12.861   28.617   24.260
  12.861   32.875   24.241
  12.880   37.697   24.223
  13.380  -14.559   24.207
  13.330   -5.125   24.224
  13.444   -1.309   24.185
  13.257   28.906   24.141
  13.324   33.308   24.234
  13.274   37.717   24.337
  13.855  -14.572   24.240
  13.757   -5.042   24.148
  13.918   -0.804   24.282
  13.893   29.364   24.163
  13.860   33.733   24.281
  13.822   37.266   24.225
  14.330  -14.651   24.224
  14.280   -4.770   24.123
  14.293   -0.558   24.219
  14.405   29.573   24.120
  14.830  -14.699   24.224
  14.875   -4.257   24.224
  14.755   -0.313   24.156
  14.827   29.594   24.193
  15.280  -14.662   24.174
  15.299   -4.096   24.197
  15.246   -0.263   24.194
  15.319   29.528   24.358
  15.712  -14.513   24.207
  15.763   -4.044   24.207
  15.745   -0.249   24.158
  15.821   29.567   24.190
  16.199  -14.074   24.232
  16.348   -3.817   24.136
  16.246   -0.233   24.192
  16.330   29.600   24.224
  16.710  -13.596   24.181
  16.862   -3.431   24.271
  16.746   -0.129   24.224
  16.830   29.635   24.224
  17.288  -13.243   24.226
  17.353   -3.724   24.176
  17.246   -0.066   24.262
  17.330   29.714   24.224
  17.778  -13.075   24.107
  17.912   -4.135   24.182
  17.730   -0.157   24.257
  17.830   29.756   24.224
  18.260  -12.236   24.248
  18.322  -11.744   24.209
  18.272  -10.777   24.262
  18.413   -4.297   24.246
  18.321   -1.319   24.214
  18.330   29.669   24.186
  18.753  -10.172   24.192
  18.873   -4.251   24.231
  18.761   -2.244   24.216
  18.826   29.580   24.301
  19.323   -9.886   24.260
  19.409   -3.692   24.138
  19.278   -3.099   24.239
  19.372   29.598   24.220
  19.830   -9.795   24.224
  19.876   29.814   24.224
  20.280   -9.655   24.141
  20.376   30.176   24.214
  20.851   -9.247   24.174
  20.939   14.461   24.244
  20.928   16.631   24.300
  20.830   30.344   24.224
  21.352   -8.758   24.188
  21.380   14.228   24.274
  21.289   16.944   24.249
  21.330   30.387   24.224
  21.830   -8.595   24.252
  21.865   14.134   24.213
  21.796   17.235   24.216
  21.809   30.278   24.224
  22.280   -8.592   24.239
  22.413   14.161   24.282
  22.280   17.331   24.174
  22.354   29.941   24.274
  22.731   -8.780   24.276
  22.880   14.140   24.255
  22.714   17.211   24.247
  22.720   29.641   24.228
  23.291   -9.259   24.274
  23.365   14.195   24.300
  23.321   16.773   24.192
  23.295   29.381   24.299
  23.849   -9.591   24.322
  23.855   14.323   24.229
  23.814   16.269   24.190
  23.830   29.339   24.224
  24.330   -9.637   24.240
  24.287   29.430   24.215
  24.762   -9.575   24.193
  24.900   -0.083   24.307
  24.861    2.251   24.214
  24.802   29.606   24.113
  25.316   -9.267   24.172
  25.275   -0.309   24.224
  25.341    2.819   24.220
  25.420   29.444   24.218
  25.890   -8.818   24.203
  25.820   -0.732   24.269
  25.817    3.280   24.164
  25.845    4.244   24.279
  25.818    4.911   24.183
  25.747   29.231   24.242
  26.330   -8.712   24.267
  26.307   -1.311   24.201
  26.373    5.764   24.209
  26.363   28.369   24.268
  26.791   -8.739   24.285
  26.801   -1.653   24.318
  26.832    6.074   24.124
  26.817   27.874   24.327
  27.344   -9.101   24.339
  27.330   -1.734   24.224
  27.276    6.134   24.121
  27.253   27.632   24.224
  27.874   -9.650   24.319
  27.831   -1.638   24.188
  27.821    5.831   24.241
  27.833   22.825   24.332
  27.784   24.815   24.266
  27.834   26.899   24.312
  28.404   -9.981   24.346
  28.373   -1.335   24.207
  28.313    5.223   24.207
  28.376   22.464   24.347
  28.830  -10.032   24.279
  28.830   -1.116   24.224
  28.821    4.288   24.202
  28.830   22.386   24.291
  29.293   -9.995   24.274
  29.219   -0.983   24.175
  29.320    2.299   24.307
  29.302   22.432   24.285
  29.852   -9.735   24.220
  29.757   -0.721   24.147
  29.800    1.602   24.293
  29.761   22.616   24.189
  30.278   -9.268   24.127
  30.308   -0.079   24.182
  30.321    0.821   24.311
  30.316   21.652   24.272
  30.800   -8.582   24.239
  30.848   20.251   24.307
  31.321   -8.199   24.310
  31.415   17.415   24.228
  31.822   -7.740   24.198
  31.865   17.247   24.188
  32.367   -7.398   24.192
  32.413   17.247   24.231
  32.830   -7.308   24.224
  32.847   17.221   24.241
  33.330   -7.317   24.224
  33.427   16.810   24.220
  33.830   -7.311   24.224
  33.857   16.706   24.242
  34.307   -7.182   24.141
  34.351   16.315   24.204
  34.860   -6.830   24.141
  34.921   15.811   24.240
  35.322   -6.144   24.184
  35.325   -4.868   24.300
  35.325   -4.061   24.147
  35.413   15.658   24.294
  35.870   -3.279   24.141
  35.913   15.623   24.293
  36.318   -2.657   24.114
  36.398   15.619   24.308
  36.827   -1.222   24.188
  36.918   15.371   24.236
  37.263   -0.138   24.159
  37.304   15.121   24.323
  37.819    0.254   24.175
  37.860   14.407   24.241
  38.341    0.581   24.131
  38.304   14.174   24.224
  38.746    0.671   24.183
  38.887   13.929   24.307
  39.294    0.707   24.251
  39.265   13.625   24.263
  39.825    0.884   24.188
  39.837   13.225   24.258
  40.366    1.136   24.212
  40.419   13.016   24.219
  40.830    1.202   24.224
  40.890    6.283   24.234
  40.854    7.224   24.140
  40.836   12.931   24.253
  41.330    1.222   24.224
  41.341    5.785   24.215
  41.253    7.893   24.149
  41.330   12.851   24.224
  41.855    1.341   24.128
  41.805    5.324   24.260
  41.906    9.204   24.229
  41.780   12.782   24.174
  42.423    1.739   24.158
  42.297    4.626   24.255
  42.330    9.746   24.190
  42.207   12.608   24.233
  42.808   10.271   24.122
  42.836   11.927   24.307
 -27.687   -3.291   30.266
 -27.661    0.337   30.223
 -27.198   -3.778   30.196
 -27.150    0.690   30.215
 -26.692   -4.054   30.335
 -26.670    0.795   30.224
 -26.170   -4.057   30.277
 -26.220    0.785   30.174
 -25.670   -4.013   30.288
 -25.803    0.622   30.233
 -25.135   -4.084   30.245
 -25.201    0.377   30.305
 -24.640   -4.317   30.224
 -24.670    0.375   30.224
 -24.116   -4.635   30.340
 -24.170    0.457   30.224
 -23.634   -8.216   30.275
 -23.677   -6.685   30.163
 -23.662   -5.078   30.269
 -23.785    0.519   30.172
 -23.147  -13.673   30.282
 -23.083  -11.844   30.198
 -23.091   -8.730   30.201
 -23.244    0.761   30.144
 -22.655  -14.186   30.289
 -22.643  -11.397   30.133
 -22.587   -8.818   30.287
 -22.692    1.404   30.197
 -22.169  -14.704   30.288
 -22.211  -11.220   30.241
 -22.169   -8.896   30.291
 -22.185    2.810   30.201
 -21.717  -15.365   30.277
 -21.658  -10.783   30.214
 -21.660   -9.216   30.284
 -21.747    3.702   30.137
 -21.707    4.288   30.236
 -21.588    6.724   30.146
 -21.263  -15.784   30.260
 -21.134    7.165   30.213
 -20.680  -16.828   30.307
 -20.550    8.205   30.209
 -20.050  -17.506   30.239
 -20.065    8.674   30.212
 -19.620  -17.710   30.274
 -19.688    8.926   30.174
 -19.243  -17.889   30.256
 -19.153    9.201   30.141
 -18.642  -18.624   30.323
 -18.635    9.677   30.141
 -18.720   13.650   30.230
 -18.657   15.767   30.141
 -18.163  -19.740   30.285
 -18.162   16.184   30.174
 -17.636  -20.141   30.247
 -17.773   16.445   30.184
 -17.200  -20.338   30.229
 -17.226   16.746   30.229
 -16.700  -20.567   30.224
 -16.703   16.933   30.141
 -16.239  -20.802   30.199
 -16.128   17.184   30.141
 -15.713  -21.297   30.198
 -15.646   17.686   30.141
 -15.164  -21.722   30.221
 -15.164   18.823   30.125
 -14.706  -21.772   30.166
 -14.758   19.380   30.194
 -14.170  -21.774   30.251
 -14.187   19.689   30.260
 -13.671  -21.579   30.188
 -13.670   19.728   30.224
 -13.649   24.396   30.343
 -13.693   25.878   30.209
 -13.130  -21.355   30.223
 -13.170   19.775   30.224
 -13.190   23.750   30.264
 -13.243   26.795   30.145
 -12.670  -21.189   30.224
 -12.732   19.916   30.141
 -12.693   22.716   30.269
 -12.719   29.862   30.140
 -12.187  -21.087   30.203
 -12.188   20.402   30.177
 -12.214   22.136   30.238
 -12.248   30.365   30.199
 -11.720  -21.111   30.226
 -11.681   30.866   30.107
 -11.656   32.375   30.241
 -11.555   34.715   30.183
 -11.289  -21.277   30.260
 -11.043   35.115   30.224
 -10.684  -23.353   30.260
 -10.653  -22.660   30.161
 -10.694  -22.196   30.272
 -10.657   35.381   30.174
 -10.133  -24.137   30.238
 -10.118   35.757   30.224
  -9.722  -24.361   30.280
  -9.670   35.893   30.224
  -9.206  -24.387   30.203
  -9.170   35.877   30.224
  -8.720  -24.305   30.174
  -8.702   35.696   30.231
  -8.208  -24.318   30.220
  -8.182   35.165   30.293
  -7.702  -24.574   30.356
  -7.672   34.267   30.271
  -7.171  -25.168   30.330
  -7.158   33.347   30.307
  -6.682  -25.774   30.308
  -6.636   32.379   30.270
  -6.146  -26.277   30.296
  -6.072   32.009   30.214
  -5.574  -26.685   30.299
  -5.702   31.798   30.223
  -5.180  -26.883   30.322
  -5.149   30.298   30.183
  -4.701  -27.245   30.260
  -4.620   29.830   30.168
  -4.115  -27.574   30.307
  -4.065   29.819   30.147
  -3.670  -27.711   30.224
  -3.619   29.935   30.118
  -3.688   32.808   30.247
  -3.688   33.708   30.280
  -3.140  -27.774   30.128
  -3.081   31.231   30.160
  -3.292   32.657   30.219
  -3.232   34.384   30.228
  -2.731  -27.551   30.195
  -2.558   35.744   30.191
  -2.231  -27.095   30.188
  -2.048   36.086   30.262
  -1.638  -26.815   30.224
  -1.587   36.171   30.231
  -1.170  -26.792   30.224
  -1.091   36.150   30.280
  -0.670  -26.830   30.224
  -0.634   36.001   30.232
  -0.228  -26.874   30.224
  -0.170   35.854   30.150
   0.356  -27.070   30.307
   0.314   35.939   30.244
   0.830  -27.220   30.224
   0.871   36.087   30.337
   1.280  -27.279   30.174
   1.439   35.896   30.258
   1.794  -27.194   30.225
   1.879   35.650   30.331
   2.328  -27.271   30.175
   2.342   35.370   30.257
   2.886  -27.634   30.175
   2.830   35.250   30.224
   3.363  -28.709   30.273
   3.330   35.102   30.290
   3.830  -29.257   30.233
   3.887   34.396   30.236
   4.352  -29.534   30.164
   4.409   33.824   30.207
   4.863  -29.575   30.127
   4.871   33.494   30.148
   5.377  -29.349   30.239
   5.358   33.396   30.120
   5.827  -29.112   30.137
   5.786  -26.653   30.251
   5.924  -26.237   30.166
   5.900   33.730   30.223
   6.329  -25.672   30.163
   6.388   34.349   30.215
   6.782  -25.155   30.188
   6.847   34.695   30.281
   7.300  -24.701   30.141
   7.333   34.822   30.174
   7.806  -24.199   30.141
   7.796   35.219   30.207
   8.364  -23.728   30.224
   8.259   35.868   30.202
   8.830  -23.559   30.224
   8.728   36.378   30.189
   9.354  -23.522   30.141
   9.240   36.842   30.195
   9.910  -23.278   30.254
   9.804   37.345   30.184
  10.425  -22.897   30.242
  10.378   37.702   30.303
  10.863  -22.716   30.222
  10.913   37.719   30.284
  11.386  -22.346   30.222
  11.336   37.619   30.318
  11.776  -22.036   30.190
  11.801   37.205   30.290
  12.319  -21.756   30.260
  12.334   28.313   30.265
  12.311   29.242   30.159
  12.331   30.846   30.212
  12.361   32.238   30.133
  12.336   36.356   30.307
  12.830  -21.704   30.224
  12.933   27.448   30.267
  12.760   32.720   30.093
  12.846   35.367   30.306
  13.345  -21.702   30.188
  13.313   27.200   30.274
  13.839  -21.292   30.104
  13.845   26.446   30.347
  14.319  -20.841   30.138
  14.424   25.448   30.288
  14.794  -20.720   30.221
  14.880   25.215   30.274
  15.301  -20.594   30.141
  15.344   25.115   30.243
  15.913  -19.695   30.160
  15.846   24.986   30.165
  16.362  -19.115   30.195
  16.295   24.985   30.109
  16.902  -17.772   30.224
  16.803   25.231   30.237
  17.442  -16.742   30.219
  17.287   25.394   30.112
  17.913  -16.589   30.175
  17.828   25.752   30.260
  18.403  -16.574   30.129
  18.330   25.837   30.224
  18.880  -16.497   30.207
  18.805   25.890   30.194
  19.279  -16.483   30.122
  19.243   25.975   30.215
  19.793  -16.402   30.226
  19.824   26.273   30.201
  20.305  -16.217   30.141
  20.321   26.352   30.263
  20.843  -15.784   30.141
  20.780   26.725   30.119
  21.303  -13.080   30.141
  21.246   26.804   30.202
  21.772  -12.577   30.141
  21.794   26.794   30.182
  22.380  -12.254   30.148
  22.304   26.654   30.156
  22.940  -11.801   30.198
  22.854   26.387   30.258
  23.327  -11.178   30.153
  23.228   26.277   30.244
  23.734  -10.065   30.225
  23.815   25.354   30.277
  24.205   -9.606   30.201
  24.332   23.901   30.316
  24.802   -8.059   30.213
  24.699   23.666   30.268
  25.218   -7.523   30.182
  25.276   23.483   30.333
  25.732   -7.071   30.169
  25.742   23.598   30.182
  26.326   -6.210   30.175
  26.294   23.403   30.319
  26.865   -5.677   30.224
  26.864   -1.261   30.183
  26.774    0.339   30.141
  26.865   23.365   30.222
  27.330   -5.524   30.224
  27.357   -1.526   30.148
  27.270    0.622   30.130
  27.360   23.248   30.274
  27.780   -5.509   30.174
  27.837   -1.536   30.102
  27.766    0.627   30.125
  27.911   22.855   30.324
  28.303   -5.530   30.159
  28.398   -1.183   30.144
  28.263    0.335   30.222
  28.352   22.376   30.263
  28.853   -5.413   30.344
  28.908   21.872   30.296
  29.409   -5.640   30.234
  29.340   21.634   30.268
  29.913   -5.854   30.264
  29.802   21.427   30.206
  30.403   -5.881   30.196
  30.339   20.823   30.268
  30.880   -5.772   30.274
  30.896   20.418   30.298
  31.330   -5.668   30.224
  31.280   20.270   30.174
  31.809   -5.578   30.141
  31.727   20.105   30.268
  32.392   -5.343   30.224
  32.283   20.013   30.242
  32.830   -5.143   30.224
  32.872   20.160   30.203
  33.330   -5.068   30.224
  33.249   20.440   30.141
  33.890   -5.207   30.212
  33.814   21.848   30.133
  34.441   -5.492   30.270
  34.339   22.365   30.188
  34.880   -5.597   30.274
  34.828   22.589   30.145
  35.280   -5.593   30.174
  35.224   22.594   30.175
  35.711   -5.492   30.198
  35.821   22.356   30.268
  36.231   -5.122   30.191
  36.381   21.980   30.262
  36.857   -4.207   30.138
  36.772   21.775   30.303
  37.309   -3.796   30.266
  37.335    0.374   30.337
  37.339    1.894   30.156
  37.284    5.199   30.238
  37.356    7.317   30.141
  37.208   21.631   30.183
  37.853   -3.629   30.112
  37.794   -0.375   30.230
  37.894    7.777   30.125
  37.826   13.697   30.306
  37.805   14.913   30.196
  37.830   15.806   30.314
  37.834   17.280   30.156
  37.804   18.696   30.237
  37.835   20.217   30.170
  37.797   20.764   30.253
  38.263   -3.283   30.240
  38.303   -1.319   30.181
  38.318    8.380   30.140
  38.349   12.663   30.188
  38.786    8.858   30.188
  38.789   12.215   30.191
  39.332    9.350   30.141
  39.236   11.731   30.314
 -26.654   -4.818   36.345
 -26.614   -2.761   36.210
 -26.151   -5.242   36.282
 -26.157   -2.402   36.134
 -25.638   -5.615   36.267
 -25.706   -2.311   36.220
 -25.058   -5.979   36.269
 -25.215   -2.140   36.141
 -24.670   -6.083   36.224
 -24.681   -1.730   36.141
 -24.648   -0.021   36.283
 -24.652    0.679   36.183
 -24.170   -6.129   36.224
 -24.195    1.396   36.141
 -23.670   -6.154   36.224
 -23.671    3.269   36.176
 -23.194   -6.273   36.224
 -23.064    4.168   36.192
 -22.649   -6.566   36.274
 -22.703    4.479   36.174
 -22.678    6.336   36.331
 -22.718    7.944   36.219
 -22.672    9.268   36.227
 -22.701   11.241   36.118
 -22.296   -6.857   36.227
 -22.254   11.302   36.201
 -21.681   -8.730   36.320
 -21.754   11.261   36.212
 -21.182   -9.311   36.260
 -21.254   11.227   36.200
 -20.623   -9.610   36.263
 -20.712   11.317   36.290
 -20.120   -9.701   36.274
 -20.168   12.393   36.228
 -19.670   -9.630   36.224
 -19.677   15.159   36.172
 -19.180  -17.709   36.248
 -19.220  -16.144   36.182
 -19.287   -9.491   36.177
 -19.173   15.703   36.161
 -18.681  -18.672   36.274
 -18.676  -15.328   36.171
 -18.762   -9.076   36.171
 -18.678   15.883   36.247
 -18.251  -18.894   36.198
 -18.211  -15.063   36.141
 -18.226   -8.603   36.221
 -18.219   16.083   36.127
 -17.698  -19.010   36.334
 -17.669  -14.818   36.174
 -17.713   -8.237   36.214
 -17.754   16.109   36.185
 -17.135  -19.031   36.251
 -17.253  -14.575   36.168
 -17.270   -8.135   36.225
 -17.295   16.061   36.181
 -16.605  -19.230   36.300
 -16.682  -14.342   36.260
 -16.659   -7.763   36.198
 -16.777   15.922   36.226
 -16.682   22.754   36.272
 -16.560   25.687   36.169
 -16.172  -19.691   36.266
 -16.150  -14.361   36.188
 -16.121   -7.379   36.192
 -16.267   15.866   36.226
 -16.138   21.827   36.240
 -16.165   25.953   36.170
 -15.629  -22.196   36.265
 -15.578  -14.515   36.267
 -15.670   -7.194   36.224
 -15.788   15.921   36.238
 -15.723   21.443   36.321
 -15.717   26.264   36.240
 -15.200  -22.652   36.205
 -15.170  -14.576   36.224
 -15.220   -7.103   36.174
 -15.180   17.360   36.170
 -15.186   21.327   36.280
 -15.158   27.228   36.193
 -15.167   31.853   36.335
 -15.130   33.621   36.223
 -14.700  -23.338   36.307
 -14.724  -14.548   36.179
 -14.706   -7.064   36.215
 -14.617   18.243   36.209
 -14.670   21.335   36.224
 -14.628   28.249   36.261
 -14.548   30.924   36.216
 -14.692   34.406   36.107
 -14.072  -24.047   36.274
 -14.191  -14.340   36.224
 -14.198   -7.062   36.141
 -14.159   18.606   36.127
 -14.205   21.244   36.223
 -14.194   28.697   36.192
 -14.087   30.786   36.273
 -14.082   35.165   36.168
 -13.620  -24.241   36.274
 -13.682  -14.139   36.159
 -13.648  -11.052   36.240
 -13.590   -9.271   36.240
 -13.660   -6.792   36.270
 -13.763   18.828   36.150
 -13.710   20.930   36.358
 -13.691   28.785   36.290
 -13.708   30.704   36.317
 -13.704   35.403   36.214
 -13.170  -24.289   36.224
 -13.237  -13.755   36.236
 -13.200  -12.129   36.284
 -13.176   -8.803   36.171
 -13.087   -6.658   36.214
 -13.228   29.260   36.214
 -13.125   29.930   36.269
 -13.150   35.721   36.224
 -12.720  -24.217   36.174
 -12.766   -8.576   36.239
 -12.632   -6.697   36.228
 -12.648   36.121   36.125
 -12.287  -24.023   36.210
 -12.279   36.371   36.166
 -11.660  -23.333   36.180
 -11.691   36.612   36.109
 -11.093  -22.124   36.142
 -11.180   36.455   36.264
 -10.690  -21.702   36.175
 -10.706   36.291   36.202
 -10.163  -21.228   36.174
 -10.170   36.155   36.273
  -9.699  -21.046   36.159
  -9.670   36.173   36.224
  -9.153  -20.890   36.341
  -9.170   36.244   36.224
  -8.689  -21.130   36.199
  -8.670   36.333   36.224
  -8.153  -21.642   36.246
  -8.170   36.337   36.224
  -7.659  -22.285   36.286
  -7.639   36.380   36.150
  -7.116  -22.569   36.307
  -7.052   36.558   36.305
  -6.720  -22.627   36.174
  -6.625   36.484   36.225
  -6.206  -22.566   36.243
  -6.195   36.283   36.224
  -5.653  -22.597   36.251
  -5.666   35.780   36.310
  -5.150  -22.806   36.242
  -5.178   35.254   36.175
  -4.619  -23.067   36.249
  -4.629   34.917   36.259
  -4.139  -23.553   36.241
  -4.254   34.854   36.254
  -3.662  -24.285   36.307
  -3.706   34.874   36.292
  -3.126  -24.614   36.307
  -3.170   34.878   36.201
  -2.670  -24.693   36.224
  -2.751   34.656   36.291
  -2.187  -24.629   36.141
  -2.198   34.355   36.317
  -1.603  -24.324   36.224
  -1.670   34.263   36.224
  -1.170  -24.070   36.188
  -1.154   34.350   36.188
  -0.669  -23.882   36.171
  -0.609   34.630   36.216
  -0.254  -23.789   36.216
  -0.115   34.897   36.169
   0.238  -23.643   36.195
   0.433   35.141   36.186
   0.746  -23.635   36.257
   0.790   35.416   36.174
   1.244  -23.742   36.232
   1.302   36.437   36.209
   1.859  -23.986   36.308
   1.887   37.124   36.193
   2.330  -24.010   36.224
   2.326   37.344   36.194
   2.803  -24.003   36.151
   2.830   37.426   36.260
   3.323  -23.744   36.276
   3.326  -19.673   36.330
   3.432  -17.728   36.195
   3.365   37.395   36.218
   3.875  -23.187   36.188
   3.832  -20.067   36.309
   3.946  -17.330   36.215
   3.880   37.265   36.274
   4.406  -21.631   36.158
   4.218  -20.295   36.263
   4.376  -17.032   36.148
   4.313   37.153   36.226
   4.917  -16.863   36.244
   4.851   36.946   36.260
   5.331  -16.883   36.290
   5.280   36.772   36.174
   5.805  -17.140   36.260
   5.757   36.661   36.199
   6.311  -17.797   36.339
   6.356   36.427   36.261
   6.861  -22.760   36.186
   6.766  -20.769   36.125
   6.839  -19.598   36.207
   6.797   36.376   36.324
   7.354  -23.061   36.161
   7.344   36.747   36.257
   7.865  -23.145   36.160
   7.795   36.961   36.286
   8.350  -23.058   36.199
   8.300   37.186   36.204
   8.930  -22.790   36.230
   8.780   37.244   36.174
   9.341  -22.820   36.226
   9.317  -22.157   36.242
   9.450  -20.829   36.242
   9.220   37.150   36.250
   9.855  -23.051   36.201
   9.717  -22.298   36.213
   9.913  -20.756   36.265
   9.827   36.866   36.278
  10.295  -20.828   36.312
  10.334   36.400   36.312
  10.887  -21.045   36.129
  10.876   34.407   36.332
  11.383  -20.775   36.231
  11.382   33.899   36.229
  11.911  -20.628   36.180
  11.805   33.664   36.255
  12.452  -20.419   36.289
  12.344   33.286   36.225
  12.913  -20.347   36.280
  12.784   32.976   36.340
  13.413  -20.305   36.290
  13.216   32.739   36.276
  13.894  -20.335   36.302
  13.857   32.395   36.245
  14.364  -20.509   36.192
  14.246   32.361   36.248
  14.778  -20.207   36.249
  14.746   32.396   36.250
  15.324  -16.626   36.187
  15.223   32.291   36.235
  15.908  -15.643   36.152
  15.928   28.884   36.296
  16.389  -15.217   36.145
  16.429   28.471   36.210
  16.830  -15.027   36.251
  16.865   28.252   36.218
  17.334  -15.072   36.241
  17.413   28.200   36.252
  17.830  -15.252   36.224
  17.913   28.240   36.221
  18.330  -15.238   36.224
  18.397   28.357   36.154
  18.830  -15.137   36.224
  18.902   28.700   36.242
  19.330  -15.157   36.224
  19.330   28.878   36.224
  19.865  -15.304   36.223
  19.821   28.949   36.266
  20.380  -15.313   36.248
  20.330   28.825   36.224
  20.865  -15.228   36.246
  20.764   28.608   36.260
  21.378  -15.087   36.133
  21.278  -13.663   36.238
  21.337  -12.234   36.241
  21.344   27.409   36.265
  21.898  -11.790   36.243
  21.901   26.289   36.238
  22.380  -11.663   36.274
  22.289   26.083   36.294
  22.830  -11.606   36.224
  22.801   25.956   36.260
  23.252  -11.526   36.158
  23.306   25.948   36.213
  23.784  -11.289   36.132
  23.865   25.883   36.214
  24.329  -10.722   36.184
  24.330   -9.290   36.337
  24.318   -8.538   36.174
  24.380   25.714   36.274
  24.910   -7.719   36.143
  24.830   25.668   36.224
  25.362   -7.339   36.250
  25.330   25.732   36.224
  25.880   -7.102   36.188
  25.830   25.883   36.224
  26.238   -6.995   36.133
  26.346   25.955   36.179
  26.803   -6.844   36.214
  26.880   25.837   36.274
  27.339   -7.105   36.342
  27.330   25.691   36.224
  27.828   -9.234   36.287
  27.865   25.604   36.240
  28.291   -9.802   36.178
  28.380   25.630   36.228
  28.799  -10.157   36.314
  28.865   25.781   36.245
  29.330  -10.221   36.240
  29.362   20.743   36.279
  29.395   22.294   36.246
  29.337   25.939   36.168
  29.830  -10.169   36.237
  29.881   -6.757   36.247
  29.774   -5.712   36.133
  29.928   19.927   36.279
  29.851   22.734   36.215
  29.793   26.315   36.267
  30.300  -10.056   36.270
  30.386   -7.235   36.210
  30.308   -1.141   36.180
  30.330   19.728   36.224
  30.360   23.190   36.208
  30.394   26.602   36.323
  30.762   -9.785   36.121
  30.857   -7.353   36.265
  30.735   -0.604   36.171
  30.774   19.588   36.251
  30.843   23.819   36.287
  30.886   26.596   36.326
  31.312   -9.739   36.273
  31.436   -7.626   36.246
  31.237   -0.060   36.177
  31.292   15.663   36.267
  31.417   16.318   36.158
  31.278   19.290   36.260
  31.330   24.356   36.306
  31.337   26.361   36.274
  31.856   -9.234   36.282
  31.791   -7.781   36.315
  31.798    0.239   36.219
  31.801   14.331   36.233
  31.804   16.909   36.185
  31.802   18.601   36.310
  32.226    0.456   36.174
  32.246   14.232   36.206
  32.751    0.869   36.145
  32.794   14.214   36.229
  33.311    1.232   36.174
  33.330   14.294   36.231
  33.745    1.430   36.177
  33.865   14.370   36.206
  34.235    1.856   36.198
  34.407   14.238   36.273
  34.826    4.333   36.141
  34.925   13.981   36.273
  35.286    4.940   36.213
  35.350   13.795   36.188
  35.797    5.278   36.216
  35.859   13.516   36.323
  36.304    5.448   36.141
  36.255   13.384   36.311
  36.887    5.631   36.224
  36.725   13.262   36.229
  37.265    5.875   36.141
  37.299   12.696   36.170
  37.843    6.757   36.135
  37.832   11.763   36.208
  38.399    9.161   36.220
  38.271   11.367   36.331
  38.834    9.809   36.111
  38.798   10.741   36.238
 -24.070    9.942   42.271
 -24.199   12.480   42.144
 -23.723    9.663   42.249
 -23.777   12.877   42.162
 -23.247    9.201   42.260
 -23.167   13.207   42.260
 -22.622  -14.593   42.239
 -22.678  -12.637   42.171
 -22.603    8.469   42.347
 -22.670   13.294   42.224
 -22.144  -15.609   42.264
 -22.231  -12.175   42.132
 -22.135    8.318   42.227
 -22.170   13.293   42.224
 -21.594  -16.048   42.299
 -21.668  -11.844   42.174
 -21.620    8.243   42.274
 -21.652   13.165   42.254
 -21.170  -16.173   42.224
 -21.268  -11.559   42.164
 -21.172   -3.231   42.224
 -21.246   -1.628   42.160
 -21.170    8.281   42.224
 -21.085   12.899   42.137
 -20.670  -16.222   42.224
 -20.710   -9.095   42.266
 -20.704   -3.818   42.292
 -20.594   -0.760   42.123
 -20.670    8.246   42.224
 -20.615   12.931   42.146
 -20.175  -16.272   42.141
 -20.111   -8.316   42.235
 -20.182   -5.188   42.236
 -20.106   -0.073   42.119
 -20.204    8.143   42.247
 -20.125   13.123   42.326
 -19.691  -20.267   42.272
 -19.594  -18.635   42.149
 -19.582  -16.571   42.279
 -19.675   -7.673   42.189
 -19.667   -6.151   42.250
 -19.607    0.365   42.139
 -19.662    2.365   42.299
 -19.633    4.188   42.217
 -19.670    7.789   42.270
 -19.566   12.923   42.219
 -19.153  -20.710   42.236
 -19.166  -17.794   42.230
 -19.171  -17.095   42.254
 -19.104    0.845   42.133
 -19.212    1.906   42.264
 -19.099   12.737   42.297
 -18.754  -20.819   42.203
 -18.615   12.437   42.117
 -18.254  -20.824   42.168
 -18.104   12.654   42.306
 -17.763  -20.812   42.181
 -17.703   12.870   42.191
 -17.146  -21.067   42.292
 -17.161   13.709   42.136
 -16.632  -21.314   42.224
 -16.644   15.175   42.203
 -16.686   22.166   42.307
 -16.711   24.403   42.141
 -16.132  -21.498   42.332
 -16.177   17.888   42.141
 -16.126   21.727   42.307
 -16.230   24.858   42.141
 -15.754  -21.489   42.238
 -15.698   18.405   42.151
 -15.585   21.507   42.227
 -15.721   25.449   42.223
 -15.194  -21.369   42.212
 -15.160   18.747   42.197
 -15.159   21.403   42.250
 -15.196   25.881   42.200
 -14.711  -21.367   42.224
 -14.748   18.997   42.186
 -14.722   21.165   42.224
 -14.730   26.097   42.123
 -14.143  -21.613   42.307
 -14.215   26.116   42.139
 -13.657  -22.152   42.307
 -13.680   25.947   42.263
 -13.161  -23.200   42.307
 -13.228   25.729   42.301
 -12.688  -23.747   42.307
 -12.706   25.651   42.246
 -12.144  -24.692   42.247
 -12.182   -6.763   42.302
 -12.133   -4.771   42.209
 -12.170   25.708   42.224
 -11.589  -25.153   42.294
 -11.677   -7.247   42.228
 -11.644   -4.318   42.201
 -11.720   25.847   42.174
 -11.135  -25.320   42.210
 -11.150   -7.538   42.171
 -11.170   -4.178   42.224
 -11.258   25.993   42.154
 -10.597  -25.300   42.193
 -10.642   -7.574   42.124
 -10.720   -4.135   42.174
 -10.664   26.234   42.224
 -10.120  -25.144   42.274
 -10.129   -7.332   42.217
 -10.275   -4.281   42.244
 -10.116   26.691   42.209
 -10.146   29.911   42.231
 -10.090   32.189   42.203
  -9.756  -25.007   42.153
  -9.736   -7.050   42.190
  -9.686   -4.754   42.195
  -9.640   32.572   42.124
  -9.221  -24.689   42.128
  -9.254   32.667   42.168
  -8.584  -24.282   42.150
  -8.754   32.698   42.195
  -8.062  -23.802   42.188
  -8.206   32.744   42.232
  -7.638  -22.342   42.223
  -7.781   32.956   42.178
  -7.101  -19.201   42.220
  -7.152   35.267   42.119
  -6.644  -18.790   42.252
  -6.619   35.817   42.188
  -6.135  -18.624   42.188
  -6.132   36.072   42.129
  -5.604  -18.562   42.279
  -5.706   36.159   42.227
  -5.170  -18.708   42.224
  -5.220   36.196   42.174
  -4.670  -18.754   42.224
  -4.801   36.105   42.238
  -4.136  -23.631   42.244
  -4.143  -21.794   42.112
  -4.220  -18.751   42.174
  -4.240   35.797   42.309
  -3.632  -24.113   42.253
  -3.628  -21.302   42.141
  -3.786  -18.876   42.243
  -3.692   35.237   42.307
  -3.065  -24.557   42.276
  -3.168  -20.729   42.136
  -3.213  -19.349   42.185
  -3.183   34.211   42.308
  -2.664  -24.838   42.264
  -2.603   32.451   42.227
  -2.131  -25.019   42.125
  -2.226   32.213   42.293
  -1.623  -24.859   42.221
  -1.754   32.131   42.180
  -1.159  -24.600   42.185
  -1.254   32.161   42.174
  -0.660  -24.244   42.263
  -0.745   32.224   42.156
  -0.087  -24.179   42.210
  -0.281   32.173   42.185
   0.413  -24.180   42.189
   0.295   31.725   42.211
   0.873  -24.046   42.125
   0.906   22.955   42.199
   0.790   23.852   42.227
   0.904   30.410   42.256
   1.450  -23.341   42.245
   1.389   23.221   42.208
   1.218   23.825   42.229
   1.309   30.185   42.183
   1.936  -23.253   42.227
   1.833   29.833   42.230
   2.380  -23.221   42.274
   2.363   29.317   42.237
   2.865  -23.308   42.228
   2.829   29.011   42.330
   3.376  -23.402   42.313
   3.330   28.844   42.224
   3.855  -23.533   42.114
   3.762   28.622   42.251
   4.373  -23.354   42.214
   4.343   25.403   42.332
   4.311   27.306   42.215
   4.323   27.749   42.342
   4.787  -23.123   42.217
   4.884   24.205   42.343
   5.307  -22.723   42.188
   5.437   23.885   42.262
   5.836  -22.255   42.141
   5.820  -20.260   42.295
   5.858  -18.400   42.126
   5.913   23.818   42.255
   6.294  -18.222   42.222
   6.393   23.692   42.325
   6.765  -18.080   42.160
   6.847   23.355   42.185
   7.285  -18.166   42.246
   7.450   23.015   42.204
   7.806  -18.332   42.189
   7.880   22.960   42.252
   8.316  -18.709   42.205
   8.261   22.996   42.123
   8.431   27.296   42.284
   8.328   29.364   42.119
   8.359   31.436   42.257
   8.305   32.104   42.165
   8.841  -19.241   42.226
   8.761   23.219   42.224
   8.929   26.953   42.266
   8.858   31.784   42.302
   9.355  -19.516   42.304
   9.294   23.306   42.245
   9.335   26.751   42.274
   9.372   31.484   42.346
   9.880  -19.614   42.274
   9.856   23.370   42.119
   9.814   26.285   42.307
   9.780   31.427   42.259
  10.330  -19.738   42.172
  10.268   23.690   42.252
  10.291   25.621   42.240
  10.242   31.221   42.277
  10.865  -19.734   42.275
  10.860   30.970   42.301
  11.413  -19.723   42.204
  11.367   30.708   42.224
  11.898  -19.601   42.149
  11.867   30.476   42.228
  12.343  -19.287   42.242
  12.285   30.390   42.254
  12.862  -18.830   42.279
  12.840   30.612   42.128
  13.388  -18.669   42.203
  13.219   30.882   42.167
  13.888  -18.559   42.133
  13.880   31.723   42.212
  14.380  -18.364   42.288
  14.278   31.978   42.224
  14.870  -18.364   42.292
  14.809   32.315   42.196
  15.384  -18.601   42.266
  15.292   32.484   42.285
  15.841  -19.058   42.240
  15.797   32.671   42.209
  16.332  -21.164   42.321
  16.330   32.684   42.224
  16.782  -21.834   42.231
  16.830   32.646   42.224
  17.372  -22.555   42.260
  17.270   32.580   42.228
  17.737  -22.829   42.281
  17.794   32.351   42.260
  18.312  -23.728   42.317
  18.338   27.281   42.233
  18.354   28.731   42.260
  18.383   31.852   42.260
  18.834  -24.227   42.307
  18.799   26.782   42.312
  18.852   29.186   42.256
  18.848   31.343   42.297
  19.418  -24.610   42.304
  19.400   26.445   42.307
  19.256   29.753   42.244
  19.315   30.742   42.171
  19.900  -25.163   42.212
  19.754   26.159   42.244
  20.354  -25.615   42.187
  20.345   24.323   42.259
  20.865  -25.795   42.224
  20.881   23.817   42.307
  21.413  -25.801   42.237
  21.365   23.637   42.205
  21.902  -25.683   42.160
  21.913   23.654   42.257
  22.278  -25.283   42.249
  22.280  -23.344   42.226
  22.352  -20.150   42.272
  22.380   23.656   42.251
  22.813  -19.702   42.200
  22.865   23.691   42.288
  23.330  -19.602   42.274
  23.380   -4.307   42.250
  23.324   -3.741   42.160
  23.402   23.762   42.181
  23.810  -19.551   42.286
  23.887   -5.235   42.168
  23.789   -3.231   42.120
  23.908   24.311   42.145
  24.347  -19.288   42.282
  24.370   -5.489   42.141
  24.214   -3.133   42.211
  24.313   25.385   42.210
  24.809  -18.757   42.191
  24.830   -5.513   42.111
  24.791   -2.684   42.222
  24.869   25.743   42.292
  25.298  -18.631   42.307
  25.413   -5.318   42.227
  25.246   -2.578   42.246
  25.413   25.736   42.282
  25.805  -18.296   42.111
  25.887   -5.139   42.127
  25.723   -2.688   42.240
  25.815   25.600   42.322
  26.287  -18.126   42.276
  26.357   25.297   42.198
  26.832  -15.309   42.212
  26.880   25.290   42.274
  27.333  -14.823   42.175
  27.330   25.340   42.224
  27.830  -14.677   42.224
  27.830   25.375   42.224
  28.280  -14.606   42.174
  28.330   25.276   42.224
  28.819  -14.547   42.149
  28.749   25.089   42.243
  29.307  -14.312   42.229
  29.257   24.698   42.260
  29.867  -13.770   42.141
  29.867   24.404   42.307
  30.365  -13.220   42.188
  30.280   24.320   42.174
  30.877  -12.733   42.252
  30.776   24.196   42.209
  31.307  -11.133   42.182
  31.350   23.861   42.245
  31.900  -10.334   42.199
  31.813   23.232   42.181
  32.339   -9.887   42.136
  32.325   21.720   42.221
  32.794   -9.775   42.229
  32.818   20.172   42.343
  33.313   -9.641   42.202
  33.398   16.949   42.229
  33.786   -9.395   42.116
  33.833   16.335   42.307
  34.317   -9.240   42.208
  34.376   -2.628   42.268
  34.394   -0.371   42.193
  34.302   15.274   42.264
  34.830   -8.782   42.113
  34.790   -3.263   42.240
  34.842   -0.134   42.188
  34.817    7.845   42.279
  34.904    8.727   42.235
  34.848   13.907   42.339
  35.330   -8.264   42.155
  35.287   -3.745   42.260
  35.310    0.166   42.104
  35.317    0.678   42.317
  35.371    1.622   42.208
  35.329    6.423   42.349
  35.267    9.260   42.265
  35.317   13.334   42.278
  35.809   -6.710   42.126
  35.824   -4.175   42.307
  35.818    2.356   42.184
  35.839    4.297   42.312
  36.320   -5.640   42.107
  36.327   -5.166   42.234
 -27.075   -1.619   48.179
 -27.125    0.210   48.129
 -26.646   -2.078   48.177
 -26.788    0.403   48.210
 -26.142  -12.034   48.295
 -26.161  -10.643   48.141
 -26.154   -2.640   48.213
 -26.246    0.655   48.145
 -25.617  -12.641   48.307
 -25.564   -9.767   48.188
 -25.687   -6.243   48.307
 -25.734   -4.299   48.256
 -25.684   -3.226   48.178
 -25.736    0.636   48.126
 -25.174  -12.864   48.188
 -25.058   -9.270   48.205
 -25.162   -7.175   48.292
 -25.212    0.390   48.232
 -24.676  -12.986   48.289
 -24.627   -9.050   48.122
 -24.730   -7.691   48.246
 -24.682    0.330   48.292
 -24.295  -12.962   48.254
 -24.177    0.618   48.177
 -23.733  -12.861   48.254
 -23.670    0.812   48.224
 -23.232  -12.872   48.224
 -23.181    0.936   48.193
 -22.648  -13.147   48.307
 -22.640    1.157   48.179
 -22.152  -13.346   48.250
 -22.156    1.673   48.107
 -21.593  -13.532   48.296
 -21.704    3.418   48.140
 -21.145  -13.731   48.256
 -21.192    3.920   48.188
 -20.661  -14.168   48.216
 -20.614    4.195   48.215
 -20.116  -15.082   48.246
 -20.092    4.644   48.195
 -19.576  -15.494   48.226
 -19.621    5.260   48.217
 -19.664   10.258   48.307
 -19.700   12.396   48.141
 -19.170  -15.579   48.206
 -19.116    5.598   48.196
 -19.123    9.932   48.307
 -19.143   13.284   48.141
 -18.691  -15.569   48.129
 -18.670    5.693   48.224
 -18.657    9.717   48.257
 -18.694   13.870   48.141
 -18.191  -15.321   48.224
 -18.170    5.769   48.224
 -18.195    9.245   48.310
 -18.159   14.726   48.149
 -17.756  -15.037   48.154
 -17.762    5.923   48.160
 -17.646    8.291   48.265
 -17.703   15.298   48.129
 -17.184  -14.783   48.260
 -17.252    6.404   48.172
 -17.191    7.739   48.241
 -17.254   15.414   48.238
 -16.635  -14.807   48.207
 -16.754   15.432   48.275
 -16.169  -14.871   48.300
 -16.281   15.436   48.274
 -15.675  -15.221   48.266
 -15.748   15.817   48.228
 -15.152  -16.220   48.288
 -15.275   16.932   48.154
 -14.659  -18.191   48.209
 -14.688   17.253   48.174
 -14.597   19.813   48.190
 -14.687   21.203   48.112
 -14.230  -18.797   48.260
 -14.190   17.389   48.262
 -14.155   19.659   48.246
 -14.293   21.407   48.209
 -13.595  -19.679   48.328
 -13.734   17.788   48.230
 -13.654   19.166   48.248
 -13.683   22.271   48.134
 -13.213  -20.270   48.246
 -13.082   23.341   48.160
 -12.589  -20.753   48.312
 -12.731   23.827   48.226
 -12.087  -20.886   48.286
 -12.141   25.306   48.208
 -11.578  -20.842   48.208
 -11.647   25.798   48.218
 -11.120  -20.692   48.274
 -11.120   26.106   48.187
 -10.670  -20.590   48.224
 -10.720   26.241   48.174
 -10.183  -20.548   48.198
 -10.226   26.385   48.173
  -9.672  -20.543   48.251
  -9.718   26.757   48.198
  -9.171  -20.387   48.167
  -9.255   27.416   48.182
  -8.720  -20.176   48.174
  -8.671   28.349   48.264
  -8.206  -20.035   48.213
  -8.193   28.682   48.112
  -7.670  -20.018   48.163
  -7.754   28.772   48.203
  -7.170  -20.125   48.183
  -7.254   28.778   48.243
  -6.635  -20.256   48.193
  -6.786   28.686   48.209
  -6.164  -20.264   48.281
  -6.205   28.237   48.264
  -5.627  -20.537   48.235
  -5.610   27.924   48.266
  -5.113  -20.805   48.196
  -5.201  -14.352   48.260
  -5.142  -12.689   48.174
  -5.120   27.848   48.274
  -4.641  -20.959   48.176
  -4.607  -15.186   48.240
  -4.607  -11.873   48.285
  -4.703   27.904   48.141
  -4.213  -20.868   48.227
  -4.194  -15.361   48.182
  -4.111  -11.360   48.198
  -4.120   28.151   48.224
  -3.670  -20.682   48.224
  -3.691  -15.545   48.332
  -3.670  -11.176   48.224
  -3.713   28.424   48.207
  -3.211  -20.532   48.215
  -3.170  -15.608   48.187
  -3.233  -11.065   48.163
  -3.208   28.912   48.249
  -3.163   30.233   48.192
  -3.249   31.367   48.141
  -2.736  -20.372   48.136
  -2.735  -15.838   48.282
  -2.754  -11.111   48.302
  -2.734   31.755   48.123
  -2.239  -20.389   48.123
  -2.254  -15.862   48.159
  -2.206  -11.172   48.205
  -2.272   31.711   48.187
  -1.719  -20.769   48.184
  -1.706  -15.844   48.196
  -1.699  -11.334   48.167
  -1.727   29.253   48.241
  -1.589   30.311   48.151
  -1.731   31.326   48.228
  -1.092  -21.677   48.175
  -1.273  -15.635   48.162
  -1.254  -11.800   48.199
  -1.110   28.474   48.347
  -0.686  -21.858   48.173
  -0.693  -14.708   48.113
  -0.730  -12.377   48.168
  -0.670   28.362   48.281
  -0.184  -22.062   48.330
  -0.172   28.378   48.258
   0.280  -22.128   48.215
   0.348   28.655   48.181
   0.701  -22.313   48.233
   0.871   29.114   48.187
   1.347  -22.717   48.224
   1.321   29.374   48.188
   1.746  -22.810   48.197
   1.843   29.768   48.147
   2.246  -22.734   48.178
   2.254   30.277   48.142
   2.829  -22.408   48.163
   2.787   31.294   48.130
   3.364  -22.186   48.151
   3.212   31.413   48.232
   3.954  -21.899   48.275
   3.720   31.920   48.152
   4.413  -21.779   48.245
   4.287   32.610   48.109
   4.913  -21.796   48.269
   4.719   32.724   48.133
   5.305  -21.911   48.315
   5.320   29.306   48.253
   5.385   29.855   48.207
   5.295   32.410   48.243
   5.812  -22.054   48.260
   5.710   29.147   48.214
   5.884   30.735   48.180
   5.784   31.404   48.254
   6.325  -22.059   48.192
   6.335   28.877   48.295
   6.738  -21.993   48.216
   6.830   28.789   48.181
   7.267  -21.661   48.145
   7.231   28.590   48.286
   7.795  -21.078   48.220
   7.751   28.286   48.313
   8.270  -20.158   48.138
   8.339   27.392   48.310
   8.812  -19.785   48.109
   8.842   25.334   48.310
   9.246  -19.624   48.204
   9.261   24.784   48.337
   9.746  -19.584   48.255
   9.854   24.444   48.336
  10.232  -19.700   48.242
  10.280   24.402   48.235
  10.764  -20.290   48.233
  10.736   24.254   48.282
  11.281  -20.624   48.230
  11.336   23.774   48.239
  11.790  -20.350   48.214
  11.862  -19.733   48.247
  11.838  -15.748   48.187
  11.848   23.432   48.299
  12.310  -15.089   48.141
  12.380   23.253   48.274
  12.864  -14.814   48.224
  12.807   23.122   48.188
  13.280  -14.787   48.174
  13.345   22.977   48.316
  13.423   26.444   48.214
  13.286   28.387   48.191
  13.733  -14.880   48.262
  13.749   22.998   48.206
  13.822   26.259   48.227
  13.761   29.311   48.142
  14.229  -15.222   48.286
  14.269   23.257   48.132
  14.374   25.999   48.090
  14.258   29.840   48.135
  14.831  -16.120   48.319
  14.851   23.809   48.242
  14.846   26.288   48.190
  14.856   30.191   48.224
  15.286  -17.404   48.287
  15.364   22.405   48.237
  15.330   26.477   48.234
  15.348   30.367   48.188
  15.816  -18.324   48.287
  15.905   21.770   48.304
  15.837   26.486   48.106
  15.892   30.610   48.199
  16.314  -19.738   48.307
  16.417   21.478   48.210
  16.338   26.646   48.253
  16.330   30.747   48.224
  16.823  -20.121   48.307
  16.830   21.363   48.198
  16.760   26.843   48.221
  16.780   30.796   48.174
  17.286  -20.841   48.307
  17.372   21.261   48.150
  17.242   27.403   48.198
  17.230   30.681   48.252
  17.944  -21.511   48.249
  17.899   21.378   48.153
  17.857   28.149   48.206
  17.828   30.298   48.223
  18.380  -21.680   48.274
  18.393   21.700   48.243
  18.830  -21.737   48.224
  18.802   21.949   48.174
  19.352  -21.654   48.188
  19.273   22.380   48.141
  19.922  -21.372   48.196
  19.917   23.137   48.195
  20.321  -20.785   48.108
  20.338   23.719   48.145
  20.344   24.872   48.315
  20.335   25.770   48.164
  20.841  -19.325   48.128
  20.869   26.656   48.211
  21.261  -19.103   48.248
  21.305   27.405   48.204
  21.778  -18.875   48.118
  21.859   30.295   48.141
  22.355  -19.089   48.259
  22.351   30.663   48.174
  22.813  -19.153   48.318
  22.794   30.826   48.229
  23.277  -18.850   48.135
  23.330   30.869   48.172
  23.794  -18.738   48.224
  23.830   30.850   48.178
  24.347  -18.602   48.188
  24.365   30.773   48.187
  24.925  -18.365   48.196
  24.876   30.708   48.230
  25.407  -17.844   48.199
  25.356   30.394   48.159
  25.885  -17.354   48.210
  25.813   27.152   48.347
  25.803   28.484   48.189
  25.842   29.747   48.283
  26.330  -17.192   48.224
  26.288   26.654   48.288
  26.830  -17.143   48.224
  26.828   26.368   48.260
  27.330  -17.146   48.224
  27.259   26.137   48.224
  27.784  -17.070   48.141
  27.784   25.788   48.307
  28.329  -16.754   48.141
  28.298   25.173   48.245
  28.812  -16.059   48.160
  28.783   24.113   48.237
  29.339  -14.712   48.157
  29.301  -13.771   48.259
  29.332  -10.689   48.248
  29.340   23.407   48.307
  29.853  -10.351   48.259
  29.941   21.366   48.252
  30.355  -10.167   48.196
  30.379   21.125   48.289
  30.772   -9.774   48.257
  30.827   20.998   48.121
  31.326   -9.222   48.188
  31.319   21.110   48.224
  31.901   -8.697   48.124
  31.742   21.362   48.179
  32.425   -8.269   48.195
  32.296   21.882   48.174
  32.818   -8.044   48.174
  32.874   22.231   48.228
  33.299   -7.592   48.141
  33.380   22.331   48.274
  33.879   -7.153   48.149
  33.869    5.930   48.244
  33.813    7.751   48.164
  33.832    8.811   48.289
  33.831   11.313   48.154
  33.830   22.268   48.224
  34.450   -6.861   48.280
  34.304    4.689   48.243
  34.376   12.700   48.223
  34.280   22.199   48.174
  34.880   -6.765   48.221
  34.746    4.219   48.200
  34.806   13.728   48.168
  34.715   22.092   48.246
  35.365   -6.696   48.293
  35.371   -2.104   48.258
  35.350   14.730   48.207
  35.230   21.787   48.270
  35.824   -6.761   48.304
  35.745   -2.385   48.297
  35.775   15.248   48.147
  35.853   16.434   48.246
  35.850   18.235   48.141
  35.814   21.358   48.274
  36.301   -7.258   48.237
  36.317   -2.698   48.279
  36.333   18.714   48.141
  36.220   21.104   48.285
  36.855   -7.851   48.311
  36.892   -3.038   48.251
  36.816   19.777   48.209
  36.814   20.114   48.309
  37.344   -8.157   48.254
  37.274   -3.330   48.227
  37.780   -8.290   48.174
  37.891   -4.587   48.257
  38.294   -8.213   48.234
  38.206   -4.827   48.209
  38.782   -8.081   48.112
  38.802   -5.225   48.203
  39.246   -7.615   48.176
  39.314   -5.737   48.187
 -26.617   -4.285   54.227
 -26.734   -3.616   54.211
 -26.074   -6.737   54.235
 -26.192   -5.267   54.213
 -26.127   -4.546   54.216
 -26.230   -3.319   54.212
 -25.587   -6.784   54.221
 -25.755   -5.214   54.232
 -25.640   -4.163   54.195
 -25.726   -3.638   54.228
 -25.120   -6.645   54.152
 -25.197   -5.565   54.245
 -23.614   -6.125   54.261
 -23.643   -4.745   54.274
 -23.178   -6.727   54.232
 -23.169   -4.242   54.211
 -22.643  -11.663   54.243
 -22.665   -9.301   54.108
 -22.689   -7.791   54.243
 -22.586   -3.855   54.203
 -22.105  -12.630   54.241
 -22.129   -3.335   54.101
 -21.584  -13.027   54.212
 -21.646   -2.846   54.101
 -21.170  -13.095   54.172
 -21.171   -1.125   54.148
 -20.661  -13.043   54.096
 -20.563   -0.307   54.202
 -20.183  -12.663   54.205
 -20.170   -0.103   54.224
 -19.657  -12.273   54.255
 -19.626    0.002   54.233
 -19.200  -12.068   54.228
 -19.095    0.110   54.147
 -18.661  -11.779   54.276
 -18.659    0.260   54.276
 -18.087  -11.737   54.222
 -18.180   -9.782   54.217
 -18.143   -8.805   54.288
 -18.114    0.773   54.258
 -17.656  -11.823   54.240
 -17.729  -10.755   54.242
 -17.587   -8.596   54.194
 -17.667    1.680   54.134
 -17.074  -12.599   54.154
 -17.260  -11.074   54.232
 -17.087   -8.608   54.234
 -17.303    1.916   54.187
 -16.587  -12.674   54.191
 -16.717  -10.219   54.212
 -16.697   -8.765   54.302
 -16.764    2.389   54.235
 -16.628    2.804   54.246
 -16.726    4.293   54.193
 -16.119  -12.587   54.135
 -16.193    5.642   54.194
 -15.547  -11.857   54.239
 -15.754    5.723   54.187
 -15.131  -11.849   54.238
 -15.196    5.813   54.279
 -14.638  -12.052   54.149
 -14.728    6.143   54.137
 -14.170  -12.071   54.154
 -14.254    6.205   54.186
 -13.636  -12.054   54.231
 -13.790    6.144   54.177
 -13.170  -12.117   54.224
 -13.207    5.733   54.183
 -12.676  -12.262   54.224
 -12.651    4.918   54.344
 -12.092  -12.481   54.307
 -12.087    4.435   54.282
 -11.660  -12.510   54.122
 -11.620    4.295   54.274
 -11.631    8.859   54.261
 -11.589   10.217   54.124
 -11.167  -12.306   54.181
 -11.170    4.308   54.224
 -11.191    8.342   54.222
 -11.104   10.873   54.129
 -11.197   11.804   54.276
 -11.172   14.804   54.168
 -11.132   16.842   54.201
 -11.181   18.695   54.108
 -11.163   22.400   54.265
 -11.214   24.256   54.127
 -11.129   27.445   54.236
 -11.180   28.789   54.123
 -10.675  -11.671   54.141
 -10.707    4.421   54.141
 -10.653    7.337   54.307
 -10.787   18.877   54.205
 -10.690   21.195   54.333
 -10.754   24.313   54.215
 -10.657   26.847   54.270
 -10.678   29.383   54.188
 -10.096  -10.852   54.214
 -10.169    4.810   54.141
 -10.223    6.684   54.307
 -10.209   19.849   54.188
 -10.174   20.264   54.296
 -10.254   24.275   54.224
 -10.060   26.400   54.203
 -10.151   29.653   54.217
  -9.670  -10.647   54.224
  -9.706   24.262   54.257
  -9.587   26.356   54.225
  -9.720   29.732   54.174
  -9.170  -10.568   54.224
  -9.203   24.422   54.277
  -9.087   26.321   54.210
  -9.268   29.666   54.253
  -8.670  -10.576   54.224
  -8.709   24.728   54.218
  -8.587   26.430   54.190
  -8.722   29.375   54.324
  -8.220  -10.583   54.174
  -8.197   24.803   54.298
  -8.127   26.354   54.214
  -8.188   28.796   54.307
  -7.688  -10.615   54.277
  -7.738   25.334   54.224
  -7.676   25.831   54.228
  -7.644   28.399   54.307
  -7.154  -10.792   54.254
  -7.170   28.304   54.224
  -6.612  -11.137   54.170
  -6.678   28.356   54.141
  -6.087  -11.180   54.230
  -6.095   28.604   54.224
  -5.569  -11.233   54.294
  -5.670   28.756   54.224
  -5.120  -11.311   54.215
  -5.170   28.815   54.224
  -4.633  -11.232   54.211
  -4.637   28.724   54.245
  -4.098  -11.081   54.157
  -4.083   28.447   54.290
  -3.671  -10.911   54.345
  -3.752   28.128   54.224
  -3.162  -11.076   54.260
  -3.121   27.269   54.224
  -2.731  -11.322   54.243
  -2.715   26.267   54.271
  -2.143  -12.131   54.274
  -2.215   25.773   54.222
  -1.767  -12.290   54.242
  -1.754   25.735   54.217
  -1.254  -12.303   54.179
  -1.254   25.798   54.228
  -0.782  -12.350   54.168
  -0.754   25.792   54.236
  -0.240  -12.668   54.275
  -0.254   25.724   54.219
   0.229  -12.855   54.257
   0.294   25.694   54.234
   0.834  -13.168   54.318
   0.818   25.859   54.253
   1.460  -13.581   54.271
   1.319   26.122   54.186
   1.875  -13.849   54.330
   1.830   26.243   54.224
   2.416  -14.217   54.284
   2.330   26.249   54.224
   2.923  -14.284   54.205
   2.788   26.123   54.224
   3.380  -14.106   54.274
   3.387   25.761   54.310
   3.843  -20.197   54.258
   3.867  -18.151   54.255
   3.830  -14.043   54.224
   3.935   25.486   54.282
   4.402  -20.637   54.297
   4.305  -17.749   54.188
   4.330  -14.108   54.224
   4.359   25.337   54.188
   4.865  -20.820   54.217
   4.801  -17.550   54.212
   4.803  -14.291   54.236
   4.906   24.971   54.264
   5.418  -20.835   54.207
   5.310  -17.386   54.115
   5.376  -14.706   54.278
   5.286   24.637   54.227
   5.912  -20.690   54.180
   5.766  -17.598   54.301
   5.849  -15.262   54.186
   5.832   24.425   54.269
   6.442  -20.296   54.191
   6.201  -17.804   54.270
   6.441  -15.560   54.161
   6.326   24.445   54.174
   6.826  -19.674   54.144
   6.808  -18.651   54.281
   6.872  -15.517   54.123
   6.858   24.702   54.141
   7.433  -15.189   54.149
   7.446   25.232   54.183
   7.880  -15.055   54.195
   7.947   25.579   54.194
   8.381  -15.164   54.234
   8.380   25.693   54.274
   8.883  -15.338   54.308
   8.830   25.700   54.224
   9.341  -15.553   54.170
   9.265   25.615   54.225
   9.789  -15.708   54.215
   9.810   25.352   54.260
  10.305  -16.329   54.259
  10.365   25.183   54.200
  10.809  -17.834   54.319
  10.912   25.224   54.194
  11.354  -18.324   54.286
  11.381   25.436   54.142
  11.847  -18.556   54.258
  11.912   25.706   54.190
  12.346  -18.794   54.244
  12.380   25.781   54.274
  12.848  -19.044   54.188
  12.830   25.689   54.224
  13.330  -19.105   54.186
  13.252   25.570   54.258
  13.847  -19.058   54.112
  13.798   25.422   54.260
  14.344  -18.793   54.265
  14.354   25.234   54.249
  14.913  -18.686   54.197
  14.902   24.876   54.295
  15.413  -18.697   54.229
  15.260   24.610   54.224
  15.913  -18.831   54.273
  15.844   24.452   54.307
  16.408  -18.857   54.323
  16.279   24.479   54.141
  16.901  -18.920   54.312
  16.862   24.720   54.224
  17.378  -19.039   54.230
  17.358   24.938   54.151
  17.845  -19.243   54.253
  17.925   25.089   54.311
  18.405  -21.620   54.212
  18.295  -20.639   54.176
  18.320  -19.837   54.220
  18.351   24.973   54.167
  18.911  -22.204   54.198
  18.865   24.798   54.177
  19.413  -22.321   54.280
  19.429   24.737   54.184
  19.913  -22.339   54.256
  19.807  -19.629   54.252
  19.936  -16.721   54.170
  19.880   24.813   54.262
  20.402  -22.216   54.173
  20.222  -19.780   54.222
  20.348  -16.324   54.180
  20.330   24.798   54.220
  20.857  -21.770   54.176
  20.758  -20.228   54.229
  20.914  -15.207   54.142
  20.830   24.796   54.205
  21.298  -14.201   54.278
  21.301   24.882   54.123
  21.786  -13.652   54.256
  21.769   25.284   54.196
  22.270  -13.093   54.229
  22.321  -12.303   54.307
  22.269  -10.167   54.209
  22.391   26.204   54.234
  22.828   -8.604   54.105
  22.917   26.633   54.171
  23.442   -7.789   54.203
  23.330   26.790   54.297
  23.880   -7.600   54.274
  23.830   26.749   54.220
  24.330   -7.596   54.224
  24.330   26.826   54.259
  24.830   -7.677   54.224
  24.830   26.875   54.224
  25.267   -7.870   54.254
  25.330   26.902   54.224
  25.844   -8.686   54.307
  25.798   26.777   54.224
  26.291   -9.320   54.307
  26.317   26.316   54.307
  26.855   -9.807   54.351
  26.846   25.403   54.260
  27.344  -10.158   54.256
  27.390   24.730   54.321
  27.770  -10.388   54.252
  27.897   24.429   54.256
  28.326  -10.693   54.224
  28.330   24.385   54.198
  28.884  -11.009   54.342
  28.823   -1.058   54.277
  28.957    0.679   54.203
  28.839   24.456   54.103
  29.330  -11.046   54.278
  29.250   -1.245   54.307
  29.399    0.806   54.297
  29.298    7.863   54.285
  29.388   10.917   54.136
  29.383   24.684   54.229
  29.735  -10.990   54.242
  29.790   -1.512   54.318
  29.829    0.906   54.192
  29.824    6.901   54.271
  29.826   11.305   54.220
  29.880   24.736   54.274
  30.263  -10.634   54.144
  30.351   -1.622   54.249
  30.330    0.983   54.267
  30.272    6.644   54.307
  30.307   11.725   54.287
  30.281   24.632   54.242
  30.781  -10.164   54.120
  30.843   -1.824   54.280
  30.793    1.019   54.304
  30.816    6.446   54.331
  30.873   12.405   54.213
  30.800   24.231   54.273
  31.405   -9.729   54.117
  31.279   -2.286   54.261
  31.298    1.231   54.216
  31.268    6.193   54.224
  31.354   13.690   54.285
  31.281   23.644   54.284
  31.848   -9.304   54.174
  31.862   -2.834   54.343
  31.814    1.434   54.198
  31.871    5.740   54.303
  31.948   11.368   54.213
  31.829   12.113   54.196
  31.913   13.790   54.227
  31.807   23.341   54.260
  32.308   -8.655   54.141
  32.410   -3.119   54.220
  32.365    1.464   54.209
  32.412    5.485   54.212
  32.365   11.329   54.216
  32.227   12.213   54.205
  32.342   13.684   54.252
  32.277   23.145   54.244
  32.921   -6.681   54.148
  32.902   -3.240   54.297
  32.880    1.334   54.274
  32.851    5.357   54.243
  32.923   13.222   54.258
  32.775   22.662   54.288
  33.243   -6.118   54.210
  33.336   -3.650   54.215
  33.256    1.161   54.224
  33.280    5.203   54.174
  33.413   13.173   54.250
  33.422   21.331   54.299
  33.839    0.816   54.307
  33.726    5.100   54.238
  33.870   13.284   54.222
  33.786   15.639   54.226
  33.842   18.241   54.196
  33.873   20.964   54.228
  34.330    0.694   54.224
  34.280    4.864   54.310
  34.373   13.720   54.176
  34.264   14.785   54.232
  34.331   19.230   54.188
  34.338   20.332   54.322
  34.830    0.694   54.224
  34.886    4.416   54.307
  35.280    0.844   54.141
  35.408    3.939   54.307
  35.809    1.221   54.141
  35.765    3.658   54.250
 -14.147    8.369   60.246
 -14.099   10.705   60.202
 -13.660    7.393   60.304
 -13.624   11.152   60.105
 -13.122   -7.202   60.234
 -13.216   -3.835   60.258
 -13.222   -2.736   60.253
 -13.134   -2.262   60.179
 -13.162    6.310   60.290
 -13.152   11.658   60.141
 -12.608   -8.631   60.244
 -12.598   -0.865   60.259
 -12.697    5.651   60.163
 -12.594   13.878   60.161
 -12.169   -9.257   60.293
 -12.148   -0.280   60.123
 -12.167    4.171   60.345
 -12.142   14.374   60.203
 -11.604   -9.691   60.235
 -11.690    0.285   60.141
 -11.676    3.712   60.269
 -11.578   14.810   60.177
 -11.087   -9.809   60.278
 -11.170    2.195   60.141
 -11.141    2.939   60.244
 -11.140   15.126   60.324
 -10.594   -9.859   60.170
 -10.674   15.316   60.208
 -10.139   -9.682   60.209
 -10.142   15.673   60.198
  -9.714   -9.342   60.273
  -9.726   -6.726   60.245
  -9.631   -6.080   60.215
  -9.730   16.372   60.153
  -9.083   -5.783   60.237
  -9.264   16.883   60.130
  -8.660   -5.626   60.213
  -8.681   17.830   60.141
  -8.079   -5.255   60.234
  -8.149   18.255   60.224
  -7.587   -5.196   60.226
  -7.711   18.411   60.141
  -7.080   -5.251   60.224
  -7.159   18.687   60.141
  -6.670   -5.311   60.224
  -6.679   19.329   60.192
  -6.647   20.333   60.259
  -6.615   21.319   60.249
  -6.249   -5.382   60.225
  -6.203   21.903   60.252
  -5.740   -5.367   60.119
  -5.704   22.228   60.211
  -5.237   -5.515   60.331
  -5.244   22.402   60.160
  -4.750   -5.302   60.160
  -4.723   22.773   60.156
  -4.254   -5.246   60.192
  -4.158   24.221   60.150
  -3.657  -11.711   60.294
  -3.594   -7.704   60.118
  -3.777   -5.311   60.188
  -3.693   24.734   60.113
  -3.181  -12.046   60.350
  -3.181   -7.226   60.147
  -3.189   -5.729   60.186
  -3.254   24.805   60.192
  -2.670  -12.080   60.293
  -2.697   24.837   60.295
  -2.220  -12.081   60.254
  -2.251   25.310   60.144
  -1.786  -12.269   60.272
  -1.658   26.312   60.224
  -1.132  -13.099   60.341
  -1.227   26.632   60.131
  -0.583  -13.507   60.294
  -0.706   26.679   60.206
  -0.120  -13.648   60.274
  -0.170   26.808   60.224
   0.280  -13.678   60.174
   0.321   26.964   60.188
   0.724  -13.836   60.240
   0.818   27.065   60.132
   1.206  -13.927   60.160
   1.294   27.122   60.211
   1.747  -14.135   60.267
   1.830   27.253   60.224
   2.258  -14.351   60.198
   2.330   27.313   60.224
   2.802  -14.533   60.329
   2.830   27.293   60.224
   3.330  -14.492   60.297
   3.330   27.220   60.224
   3.865  -14.512   60.259
   3.785   27.100   60.253
   4.338  -14.712   60.274
   4.327   26.929   60.260
   4.815  -15.266   60.307
   4.785   26.711   60.234
   5.357  -16.589   60.255
   5.278   26.127   60.295
   5.829  -17.208   60.276
   5.829   25.328   60.274
   6.279  -17.740   60.260
   6.243   25.103   60.197
   6.823  -18.223   60.307
   6.800   24.923   60.246
   7.381  -18.550   60.307
   7.243   24.709   60.290
   7.863  -18.783   60.225
   7.799   24.191   60.173
   8.387  -18.957   60.125
   8.354   22.771   60.307
   8.796  -18.870   60.224
   8.874   22.343   60.307
   9.256  -18.661   60.185
   9.330   22.182   60.224
   9.736  -18.102   60.198
   9.805   22.091   60.188
  10.353  -17.242   60.223
  10.282   22.009   60.297
  10.861  -16.870   60.191
  10.820   22.113   60.205
  11.330  -16.737   60.224
  11.330   22.211   60.224
  11.780  -16.719   60.174
  11.780   22.208   60.174
  12.272  -16.754   60.268
  12.370    0.870   60.250
  12.394    4.837   60.119
  12.225   22.098   60.260
  12.856  -17.068   60.175
  12.849    0.380   60.263
  12.917    5.211   60.190
  12.774   21.970   60.279
  13.330  -17.182   60.184
  13.295   -0.358   60.295
  13.380    5.313   60.274
  13.334   21.966   60.128
  13.860  -17.162   60.129
  13.750   -0.862   60.289
  13.862    5.217   60.239
  13.895   22.314   60.155
  14.369  -16.819   60.229
  14.307   -1.115   60.260
  14.411    4.959   60.283
  14.373   23.137   60.213
  14.890  -16.555   60.143
  14.830   -1.142   60.224
  14.844    4.671   60.266
  14.801   23.917   60.214
  15.393  -16.372   60.294
  15.253   -1.032   60.165
  15.352    4.452   60.255
  15.305   10.438   60.251
  15.406   11.180   60.235
  15.332   25.215   60.155
  15.939  -16.511   60.248
  15.809   -0.822   60.209
  15.830    4.392   60.224
  15.771   27.363   60.143
  16.380  -16.702   60.224
  16.232   -0.535   60.176
  16.330    4.444   60.224
  16.303   27.613   60.106
  16.909  -17.054   60.283
  16.860    0.361   60.245
  16.845    4.509   60.139
  16.843   27.415   60.288
  17.412  -17.240   60.269
  17.306    0.764   60.194
  17.343    4.662   60.205
  17.318   27.429   60.289
  17.951  -17.500   60.269
  17.711    0.984   60.177
  17.815    5.311   60.141
  17.776   27.607   60.137
  18.340  -17.791   60.263
  18.214    1.449   60.179
  18.408    6.272   60.125
  18.246   27.654   60.168
  18.842  -18.078   60.190
  18.782    1.776   60.252
  18.956    6.730   60.159
  18.746   27.670   60.171
  19.330  -18.131   60.182
  19.213    1.667   60.260
  19.332    6.943   60.127
  19.264   27.630   60.130
  19.796  -18.065   60.112
  19.828    1.283   60.318
  19.832    7.360   60.118
  19.837   27.296   60.172
  20.276  -17.711   60.188
  20.436    1.009   60.271
  20.330    7.732   60.260
  20.280   27.112   60.199
  20.904  -16.544   60.125
  20.780  -14.240   60.260
  20.896  -13.286   60.214
  20.880    0.923   60.274
  20.845    7.950   60.117
  20.746   27.133   60.154
  21.361  -15.619   60.202
  21.273  -15.138   60.246
  21.329  -12.133   60.151
  21.328    0.946   60.190
  21.401    8.144   60.181
  21.294   27.179   60.217
  21.849  -11.306   60.141
  21.732    1.005   60.225
  21.865    8.317   60.221
  21.857   27.337   60.137
  22.288  -10.556   60.223
  22.272    1.224   60.117
  22.386    8.428   60.141
  22.448   27.664   60.208
  22.832   -9.221   60.156
  22.746    1.260   60.192
  22.792    8.762   60.271
  22.880   27.871   60.274
  23.320   -6.714   60.141
  23.221    1.209   60.194
  23.354    9.191   60.268
  23.330   27.912   60.224
  23.862   -4.725   60.141
  23.756    0.756   60.217
  23.865    9.338   60.251
  23.830   27.820   60.224
  24.304   -4.101   60.141
  24.335    0.290   60.173
  24.413    9.305   60.207
  24.263   27.619   60.255
  24.940   -2.753   60.186
  24.809    0.147   60.156
  24.910    9.318   60.172
  24.866   26.911   60.267
  25.441   -2.295   60.198
  25.295   -0.116   60.246
  25.429    9.705   60.167
  25.402   26.470   60.307
  25.864   -1.798   60.180
  25.780   -0.644   60.252
  25.793   10.648   60.278
  25.830   26.303   60.224
  26.357   11.774   60.141
  26.259   26.147   60.224
  26.884   12.312   60.188
  26.795   25.820   60.274
  27.398   12.608   60.184
  27.241   25.653   60.239
  27.744   12.877   60.166
  27.794   25.660   60.227
  28.239   13.461   60.179
  28.330   25.830   60.224
  28.795   13.796   60.221
  28.846   25.959   60.182
  29.271   13.959   60.142
  29.380   25.887   60.274
  29.816   14.099   60.190
  29.830   25.772   60.224
  30.330   14.083   60.284
  30.330   25.676   60.224
  30.845   13.855   60.248
  30.830   25.714   60.224
  31.333   13.622   60.268
  31.330   25.846   60.224
  31.868   13.480   60.127
  31.830   25.871   60.224
  32.388   13.611   60.224
  32.324   19.212   60.296
  32.381   20.642   60.182
  32.306   25.723   60.224
  32.807   13.829   60.213
  32.834   18.722   60.272
  32.716   20.949   60.174
  32.845   25.263   60.307
  33.269   14.309   60.195
  33.336   18.370   60.260
  33.310   21.833   60.191
  33.340   24.424   60.270
  33.822   16.336   60.197
  33.837   17.787   60.330
  -9.140    8.334   66.261
  -9.117   10.228   66.212
  -8.594    7.925   66.240
  -8.639   10.704   66.142
  -8.124    7.429   66.237
  -8.261   10.842   66.214
  -7.690    6.281   66.239
  -7.697   11.107   66.191
  -7.231    5.777   66.260
  -7.188   10.918   66.241
  -6.710    5.263   66.307
  -6.754   10.804   66.236
  -6.092    1.287   66.198
  -6.189    3.902   66.188
  -6.187    4.180   66.346
  -6.206   10.801   66.259
  -5.631    1.010   66.150
  -5.635   10.886   66.204
  -5.170    0.927   66.155
  -5.170   10.888   66.224
  -4.690    0.892   66.169
  -4.710   10.762   66.222
  -4.109   -2.642   66.248
  -4.243   -0.184   66.155
  -4.065    1.215   66.254
  -4.221   10.396   66.348
  -3.573   -2.985   66.195
  -3.721    0.193   66.214
  -3.661    1.217   66.294
  -3.676    8.800   66.338
  -3.170   -3.044   66.162
  -3.217    8.141   66.231
  -2.664   -3.023   66.115
  -2.627    5.887   66.330
  -2.165   -2.837   66.300
  -2.109    5.478   66.307
  -1.587   -2.803   66.231
  -1.670    5.347   66.224
  -1.608   10.373   66.190
  -1.678   11.789   66.156
  -1.105   -2.656   66.143
  -1.220    5.267   66.174
  -1.175    9.812   66.223
  -1.167   13.671   66.216
  -0.691  -11.805   66.307
  -0.711   -9.558   66.141
  -0.656   -2.207   66.240
  -0.722    5.369   66.175
  -0.716    8.784   66.260
  -0.708   15.680   66.181
  -0.093  -12.262   66.257
  -0.153   -9.068   66.226
  -0.175   -1.855   66.256
  -0.214    5.742   66.201
  -0.199    8.292   66.307
  -0.120   18.766   66.141
   0.429  -12.458   66.256
   0.310   -8.847   66.189
   0.344   -1.234   66.117
   0.397   19.170   66.224
   0.751  -12.470   66.219
   0.788   -8.627   66.211
   0.940    0.758   66.213
   0.748   19.408   66.162
   1.281  -12.358   66.234
   1.250   -8.178   66.143
   1.413    0.838   66.185
   1.242   19.905   66.173
   1.780  -12.247   66.174
   1.832   -7.683   66.217
   1.913    0.843   66.174
   1.750   20.397   66.164
   2.314  -12.100   66.155
   2.266   -7.127   66.148
   2.413    0.887   66.182
   2.287   20.874   66.179
   2.831  -11.712   66.216
   2.849   -5.663   66.269
   2.913    0.887   66.222
   2.804   21.131   66.154
   3.327  -11.235   66.159
   3.238   -4.582   66.149
   3.376   -3.166   66.265
   3.318   -2.676   66.167
   3.368    0.796   66.226
   3.288   21.145   66.162
   3.970   -9.866   66.183
   3.815    0.750   66.233
   3.849    2.277   66.189
   3.803   20.922   66.335
   4.409   -9.752   66.286
   4.355    0.397   66.312
   4.409    3.357   66.154
   4.351   20.395   66.320
   4.830   -9.774   66.224
   4.830    0.368   66.279
   4.844    3.707   66.274
   4.807   18.759   66.271
   5.330   -9.827   66.224
   5.238    0.466   66.246
   5.291    3.783   66.329
   5.299   15.788   66.313
   5.260   17.306   66.240
   5.299   18.232   66.198
   5.830   -9.902   66.224
   5.756    0.886   66.153
   5.870    3.444   66.175
   5.802   15.242   66.307
   6.330   -9.862   66.224
   6.310    1.349   66.203
   6.261    3.215   66.252
   6.312   14.787   66.307
   6.789   -9.682   66.141
   6.829   13.782   66.255
   7.311   -9.207   66.141
   7.329   12.299   66.287
   7.809   -8.075   66.141
   7.816   11.910   66.342
   8.354   -7.602   66.188
   8.320    1.196   66.277
   8.342    1.864   66.164
   8.267   11.925   66.257
   8.890   -7.419   66.202
   8.818    0.278   66.257
   8.942    2.679   66.204
   8.817   12.120   66.199
   9.365   -7.364   66.205
   9.297   -0.645   66.266
   9.380    2.857   66.274
   9.212   12.172   66.208
   9.911   -7.196   66.186
   9.802   -1.093   66.253
   9.830    2.850   66.224
   9.783   11.837   66.235
  10.446   -6.832   66.204
  10.294   -1.227   66.202
  10.365    2.724   66.223
  10.326   11.422   66.340
  10.944   -6.288   66.195
  10.748   -1.392   66.238
  10.880    2.644   66.248
  10.777   11.277   66.278
  11.375   -5.885   66.210
  11.307   -1.560   66.318
  11.390    2.723   66.215
  11.311   10.852   66.329
  11.856   -4.863   66.162
  11.790   -1.774   66.231
  11.826    2.934   66.127
  11.796   10.109   66.228
  12.323   -3.705   66.204
  12.299   -2.325   66.288
  12.345    3.765   66.243
  12.230    9.185   66.283
  12.841    4.209   66.228
  12.811    5.743   66.270
  13.396   15.828   66.223
  13.296   16.319   66.221
  15.780   -7.314   66.260
  15.893   -5.350   66.195
  16.362   -7.798   66.283
  16.403   -3.388   66.183
  16.797   -8.143   66.213
  16.785   -3.058   66.221
  17.298  -11.819   66.238
  17.249   -2.821   66.165
  17.768  -12.234   66.305
  17.746   -2.795   66.200
  18.376  -12.485   66.307
  18.210   -2.884   66.179
  18.854  -12.519   66.137
  18.802   -7.630   66.262
  18.893   -7.258   66.216
  18.789   -3.285   66.186
  19.453  -12.384   66.208
  19.303   -8.098   66.251
  19.356   -6.609   66.196
  19.278   -4.280   66.253
  19.880  -12.237   66.274
  19.734   -8.238   66.241
  19.909   -5.768   66.225
  19.814   -5.060   66.254
  20.297  -12.118   66.141
  20.295   -8.615   66.323
  20.871  -11.785   66.141
  20.850   -9.079   66.307
  20.807   18.172   66.329
  20.846   20.317   66.141
  21.344  -11.305   66.139
  21.316   -9.764   66.254
  21.318   17.639   66.297
  21.375   20.707   66.224
  21.915   17.374   66.229
  21.830   20.867   66.224
  22.359   17.217   66.251
  22.266   20.993   66.223
  22.916   14.885   66.173
  22.767   15.862   66.206
  22.880   16.836   66.236
  22.760   21.223   66.126
  23.413   14.764   66.223
  23.246   21.237   66.209
  23.857   14.833   66.204
  23.709   21.162   66.205
  24.408   16.372   66.147
  24.289   20.729   66.206
  24.810   16.914   66.182
  24.813   20.242   66.210
  25.239   17.313   66.226
  25.328   19.830   66.263
  -6.671    7.716   72.259
  -6.666    8.311   72.128
  -6.178    6.705   72.320
  -6.109    9.281   72.188
  -5.629    6.252   72.269
  -5.609    9.612   72.215
  -5.091    5.909   72.152
  -5.170    9.723   72.224
  -4.639    5.943   72.194
  -4.720    9.744   72.174
  -4.116    6.223   72.240
  -4.268    9.634   72.257
  -3.631    6.644   72.208
  -3.741    9.306   72.328
  -3.183    7.422   72.161
  -3.163    8.367   72.273
   4.381    0.940   72.227
   4.332    3.279   72.161
   4.845   -0.154   72.262
   4.739    5.401   72.151
   5.393   -0.632   72.304
   5.290    5.702   72.202
   5.830   -0.822   72.224
   5.734    5.729   72.202
   6.371   -0.889   72.183
   6.286    5.378   72.244
   6.830   -0.798   72.224
   6.829    4.470   72.269
   7.248   -0.600   72.175
   7.246    4.311   72.248
   7.733   -0.105   72.187
   7.720    4.212   72.216
   8.365    2.678   72.183
   8.254    3.757   72.209
  -2.531  -33.405   25.214
  -0.493  -33.469   25.296
  -3.035  -33.474   25.743
   0.025  -33.534   25.792
  -3.233  -33.358   26.173
   0.265  -33.488   26.182
  -3.308  -33.415   26.641
   0.422  -33.491   26.724
  -3.393  -33.404   27.149
   0.500  -33.455   27.224
  -3.435  -33.457   27.641
   0.506  -33.422   27.720
  -3.441  -33.482   28.141
   0.451  -33.478   28.213
  -3.284  -33.393   28.695
   0.189  -33.388   28.693
  -2.362  -33.556   29.188
  -0.380  -33.387   29.228
   0.532  -27.394   21.732
   1.996  -27.475   21.785
  -3.350  -27.372   22.231
  -1.854  -27.467   22.213
  -0.961  -27.338   22.226
   2.903  -27.456   22.289
  -4.036  -27.482   22.729
   3.519  -27.491   22.798
  -4.346  -27.449   23.251
   3.939  -27.500   23.310
  -4.427  -27.468   23.724
   4.080  -27.505   23.774
  -4.571  -27.445   24.143
   4.120  -27.455   24.224
  -4.950  -27.420   24.698
   4.211  -27.455   24.667
  -6.344  -27.367   25.245
   4.565  -27.538   25.190
  -6.820  -27.425   25.712
   5.641  -27.473   25.712
  -7.058  -27.422   26.285
   6.192  -27.476   26.109
  -7.171  -27.478   26.745
   6.621  -27.532   26.690
  -7.084  -27.500   27.174
   6.792  -27.491   27.189
  -6.877  -27.455   27.683
   6.936  -27.491   27.730
  -6.512  -27.505   28.225
  -0.766  -27.518   28.257
   1.024  -27.533   28.166
   6.936  -27.354   28.256
  -6.277  -27.424   28.635
  -0.967  -27.482   28.703
   1.191  -27.452   28.605
   6.758  -27.425   28.830
  -5.841  -27.437   29.127
  -1.934  -27.471   29.230
   2.012  -27.481   29.205
   6.557  -27.505   29.274
  -4.468  -27.476   29.697
  -2.430  -27.429   29.820
   2.125  -27.463   29.618
   6.402  -27.400   29.643
  -4.387  -27.455   30.141
  -2.576  -27.406   30.239
   2.688  -27.487   30.119
   6.132  -27.372   30.160
  -4.333  -27.391   30.705
  -2.870  -27.459   30.779
   3.675  -27.568   30.702
   5.597  -27.419   30.720
   0.138  -21.440   16.189
   1.470  -21.428   16.281
   0.061  -21.446   16.641
   1.644  -21.461   16.759
  -0.042  -21.474   17.110
   1.967  -21.441   17.337
  -0.315  -21.379   17.651
   2.066  -21.460   17.807
  -0.307  -21.365   18.170
   2.033  -21.452   18.216
   0.060  -21.395   18.759
   1.676  -21.483   18.754
 -19.511  -21.337   20.218
 -18.009  -21.492   20.251
 -19.963  -21.429   20.765
 -15.874  -21.491   20.679
 -20.289  -21.513   21.249
 -15.287  -21.538   21.160
 -12.983  -21.459   21.246
 -10.437  -21.444   21.289
   5.587  -21.437   21.266
   7.539  -21.418   21.312
 -20.397  -21.554   21.757
  -9.979  -21.431   21.741
   5.142  -21.333   21.660
   7.913  -21.498   21.829
 -20.284  -21.543   22.294
  -9.782  -21.453   22.201
  -2.886  -21.372   22.201
  -2.307  -21.575   22.218
   4.013  -21.364   22.210
   8.220  -21.455   22.153
 -20.060  -21.474   22.756
  -9.445  -21.450   22.719
  -5.287  -21.435   22.753
   1.721  -21.538   22.747
   3.201  -21.392   22.752
   8.953  -21.508   22.822
 -19.818  -21.419   23.204
  -8.566  -21.460   23.268
  -6.446  -21.372   23.227
   9.219  -21.525   23.290
 -19.419  -21.545   23.682
   9.417  -21.525   23.804
 -18.415  -21.551   24.222
 -15.345  -21.372   24.244
 -13.866  -21.414   24.166
   9.649  -21.496   24.239
 -17.887  -21.538   24.684
 -15.908  -21.372   24.707
 -13.393  -21.402   24.721
  10.493  -21.500   24.754
 -13.031  -21.497   25.214
  11.623  -21.514   25.211
 -12.842  -21.492   25.674
  12.398  -21.466   25.746
 -12.805  -21.440   26.141
  13.514  -21.538   26.274
 -12.754  -21.400   26.670
  13.936  -21.538   26.792
 -12.558  -21.547   27.161
  14.190  -21.489   27.235
 -12.352  -21.501   27.600
  14.424  -21.426   27.730
 -10.950  -21.500   28.279
  14.194  -21.549   28.215
 -10.540  -21.569   28.751
  13.757  -21.503   28.849
 -10.490  -21.505   29.224
  13.644  -21.421   29.274
 -14.374  -21.438   29.677
 -13.462  -21.453   29.827
 -10.572  -21.467   29.640
  13.587  -21.495   29.760
 -15.518  -21.475   30.205
 -13.357  -21.458   30.272
 -11.000  -21.484   30.212
  13.735  -21.510   30.230
 -16.007  -21.482   30.669
 -13.013  -21.465   30.796
 -11.413  -21.501   30.678
  14.458  -21.484   30.760
 -16.288  -21.377   31.152
  15.163  -21.526   31.196
 -16.312  -21.409   31.641
  15.524  -21.491   31.726
 -16.239  -21.396   32.103
  15.646  -21.455   32.224
 -15.882  -21.439   32.683
  15.646  -21.405   32.674
 -15.561  -21.571   33.215
  15.560  -21.461   33.188
 -15.613  -21.525   33.694
  15.618  -21.434   33.760
 -15.811  -21.443   34.198
  15.675  -21.484   34.307
 -16.064  -21.419   34.725
  15.640  -21.435   34.807
 -16.205  -21.389   35.225
  12.134  -21.401   35.241
  13.563  -21.423   35.267
  15.481  -21.408   35.172
 -16.190  -21.421   35.607
 -10.287  -21.475   35.819
  -8.566  -21.553   35.726
  11.019  -21.458   35.707
 -15.978  -21.498   36.143
 -10.489  -21.462   36.260
  -8.331  -21.460   36.181
   4.506  -21.355   36.286
   6.530  -21.538   36.257
   9.098  -21.372   36.234
 -15.480  -21.491   36.767
 -10.503  -21.366   36.807
  -8.039  -21.537   36.658
   4.237  -21.484   36.776
   7.435  -21.489   36.732
   8.084  -21.438   36.712
 -15.069  -21.546   37.224
 -10.598  -21.422   37.274
  -7.864  -21.508   37.130
   4.230  -21.505   37.274
 -14.907  -21.517   37.631
 -10.572  -21.463   37.759
  -7.778  -21.421   37.601
   4.286  -21.476   37.675
 -14.889  -21.441   38.141
 -10.382  -21.468   38.195
  -7.577  -21.468   38.143
   4.405  -21.491   38.217
 -14.996  -21.452   38.609
  -9.833  -21.535   38.673
  -8.966  -21.403   38.694
   4.425  -21.455   38.724
 -15.843  -21.377   39.242
   4.428  -21.455   39.224
 -15.903  -21.427   39.641
   4.576  -21.462   39.758
  17.621  -21.372   39.766
  19.540  -21.506   39.702
 -15.824  -21.427   40.108
   4.976  -21.393   40.347
  17.172  -21.455   40.278
  20.996  -21.441   40.247
 -14.465  -21.474   40.702
  -6.965  -21.459   40.719
  -4.778  -21.591   40.717
   5.471  -21.420   40.863
  17.028  -21.455   40.724
  21.203  -21.412   40.703
 -14.064  -21.571   41.224
  -7.287  -21.519   41.277
  -4.304  -21.501   41.186
   5.898  -21.483   41.336
  16.930  -21.430   41.215
  21.558  -21.488   41.233
 -14.256  -21.432   41.719
  -7.360  -21.425   41.803
  -3.888  -21.488   41.810
   6.062  -21.505   41.774
  16.757  -21.347   41.675
  21.952  -21.512   41.789
 -16.371  -21.435   42.204
 -15.480  -21.452   42.335
 -14.407  -21.442   42.141
  -7.398  -21.505   42.274
  -3.840  -21.535   42.307
   6.090  -21.455   42.224
  16.563  -21.437   42.171
  22.102  -21.505   42.274
 -16.424  -21.451   42.627
 -15.363  -21.465   42.749
 -14.428  -21.463   42.623
  -7.463  -21.378   42.758
  -3.813  -21.503   42.807
   6.047  -21.405   42.674
  16.437  -21.495   42.724
  22.087  -21.455   42.724
 -16.003  -21.465   43.204
  -7.766  -21.447   43.257
  -3.822  -21.453   43.274
   5.975  -21.435   43.188
  16.412  -21.446   43.260
  21.915  -21.398   43.145
 -17.943  -21.455   43.686
  -9.327  -21.440   43.748
  -3.933  -21.496   43.760
   5.986  -21.390   43.760
  16.514  -21.505   43.774
  21.409  -21.445   43.680
 -18.026  -21.477   44.141
 -10.377  -21.412   44.253
  -3.936  -21.520   44.321
   5.996  -21.432   44.307
  16.693  -21.455   44.160
  20.985  -21.345   44.202
 -17.939  -21.476   44.625
 -11.054  -21.318   44.768
  -3.777  -21.552   44.777
   5.980  -21.418   44.807
  17.212  -21.470   44.686
  20.575  -21.436   44.717
 -15.825  -21.440   45.146
 -11.447  -21.419   45.193
  -3.522  -21.437   45.183
   5.980  -21.419   45.307
  19.164  -21.468   45.152
  20.065  -21.442   45.210
 -12.850  -21.450   45.645
 -11.898  -21.441   45.826
  -2.067  -21.446   45.828
   6.046  -21.492   45.815
 -12.571  -21.456   46.146
 -11.981  -21.450   46.307
  -1.543  -21.464   46.286
   6.184  -21.512   46.306
 -12.845  -21.447   46.688
 -11.849  -21.458   46.807
  -1.242  -21.458   46.663
   6.391  -21.398   46.764
 -12.826  -21.438   47.107
 -11.935  -21.438   47.243
  -1.034  -21.436   47.179
   6.645  -21.452   47.193
  18.534  -21.425   47.173
  19.123  -21.469   47.279
  -1.023  -21.438   47.617
   7.184  -21.483   47.698
  18.010  -21.468   47.645
  19.620  -21.476   47.816
  -1.374  -21.398   48.184
   7.527  -21.443   48.264
  17.717  -21.346   48.177
  19.750  -21.495   48.230
  -1.812  -21.377   48.710
   7.587  -21.462   48.807
  17.967  -21.464   48.692
  20.161  -21.505   48.692
  -1.946  -21.371   49.163
   7.510  -21.443   49.248
  10.507  -21.461   49.146
  12.210  -21.488   49.243
  18.013  -21.461   49.132
  20.980  -21.513   49.331
  -1.847  -21.437   49.720
   7.092  -21.452   49.828
  10.172  -21.450   49.682
  12.502  -21.419   49.764
  17.647  -21.375   49.730
  21.208  -21.484   49.740
  -1.557  -21.559   50.167
   7.024  -21.457   50.307
  10.153  -21.449   50.139
  12.496  -21.423   50.208
  17.208  -21.382   50.226
  21.362  -21.341   50.246
  -0.501  -21.532   50.721
   7.094  -21.469   50.807
  10.435  -21.484   50.706
  12.155  -21.470   50.745
  17.130  -21.438   50.641
  21.245  -21.489   50.780
   0.125  -21.498   51.125
   7.111  -21.397   51.324
  17.190  -21.396   51.202
  21.390  -21.390   51.265
   1.491  -21.509   51.693
   2.157  -21.405   51.766
   3.505  -21.495   51.706
   6.958  -21.345   51.780
  17.593  -21.454   51.728
  21.553  -21.397   51.760
   3.983  -21.414   52.267
   6.486  -21.361   52.196
  17.910  -21.578   52.218
  21.595  -21.396   52.330
  17.904  -21.475   52.760
  21.494  -21.459   52.774
  17.944  -21.505   53.274
  21.441  -21.351   53.252
  18.026  -21.405   53.674
  21.238  -21.439   53.755
  18.263  -21.457   54.096
  20.980  -21.441   54.170
  19.110  -21.478   54.708
  20.180  -21.412   54.730
   7.669  -15.416   12.268
  10.021  -15.487   12.300
   7.251  -15.444   12.790
  10.407  -15.527   12.805
  -0.544  -15.432   13.174
   1.906  -15.544   13.248
   7.087  -15.455   13.224
  10.550  -15.455   13.224
  -1.368  -15.372   13.764
   2.548  -15.538   13.768
   6.890  -15.413   13.635
  10.608  -15.455   13.724
 -22.236  -15.441   14.194
 -20.991  -15.457   14.224
  -1.958  -15.372   14.217
   2.743  -15.455   14.159
   6.189  -15.392   14.276
  10.657  -15.455   14.224
 -22.321  -15.432   14.641
 -19.912  -15.503   14.727
  -2.735  -15.392   14.832
   3.007  -15.530   14.773
   5.755  -15.366   14.736
  10.771  -15.498   14.735
 -22.487  -15.488   15.154
 -18.884  -15.561   15.240
  -2.969  -15.505   15.274
   3.481  -15.423   15.306
   5.567  -15.399   15.145
  10.877  -15.395   15.237
 -22.824  -15.436   15.703
 -17.470  -15.455   15.795
  -3.109  -15.372   15.666
   4.067  -15.462   15.793
   5.465  -15.524   15.649
  10.937  -15.343   15.738
 -23.080  -15.400   16.123
 -16.466  -15.471   16.237
 -15.049  -15.330   16.231
 -13.918  -15.563   16.247
  -3.383  -15.372   16.223
  10.577  -15.450   16.267
 -23.370  -15.444   16.694
 -13.007  -15.425   16.748
  -4.247  -15.426   16.747
  10.106  -15.450   16.826
 -23.428  -15.455   17.224
 -12.504  -15.466   17.251
  -5.269  -15.531   17.318
  10.028  -15.390   17.328
 -23.471  -15.455   17.724
 -12.251  -15.387   17.632
  -5.540  -15.458   17.691
   9.966  -15.443   17.774
 -23.592  -15.372   18.161
 -11.990  -15.475   18.123
  -5.851  -15.445   18.257
   9.920  -15.339   18.186
 -23.859  -15.455   18.744
 -11.756  -15.468   18.606
  -5.968  -15.451   18.674
   9.691  -15.451   18.769
 -23.954  -15.455   19.224
 -10.991  -15.495   19.290
  -5.872  -15.480   19.219
   9.694  -15.453   19.195
 -23.889  -15.455   19.704
 -10.440  -15.500   19.787
  -5.637  -15.594   19.719
   9.981  -15.538   19.763
 -23.541  -15.549   20.311
 -10.122  -15.580   20.281
  -5.645  -15.499   20.130
  10.512  -15.538   20.218
 -23.110  -15.523   20.808
  -9.958  -15.450   20.763
  -5.930  -15.425   20.672
  11.231  -15.471   20.681
 -22.939  -15.455   21.224
  -9.469  -15.551   21.211
  -6.511  -15.434   21.185
  11.624  -15.481   21.119
 -22.882  -15.455   21.724
  12.131  -15.501   21.624
 -22.873  -15.455   22.224
  12.664  -15.555   22.134
 -22.881  -15.455   22.724
  13.039  -15.521   22.729
 -22.869  -15.455   23.224
  12.765  -15.514   23.348
 -22.895  -15.455   23.724
  12.625  -15.482   23.719
 -22.980  -15.455   24.224
  12.273  -15.447   24.352
 -23.079  -15.377   24.658
  12.115  -15.505   24.774
 -23.368  -15.352   25.165
  12.121  -15.455   25.224
 -23.965  -15.480   25.749
  12.242  -15.472   25.665
 -24.485  -15.417   26.195
  12.661  -15.527   26.158
 -24.745  -15.338   26.701
  14.055  -15.478   26.796
 -24.567  -15.490   27.203
  14.551  -15.448   27.180
 -24.476  -15.445   27.688
  15.214  -15.478   27.692
 -24.406  -15.477   28.174
  18.117  -15.557   28.223
 -24.353  -15.392   28.677
  20.140  -15.500   28.773
 -23.984  -15.521   29.146
  20.672  -15.491   29.198
 -21.881  -15.431   29.765
  20.986  -15.429   29.732
 -21.597  -15.496   30.199
  21.055  -15.428   30.224
 -21.549  -15.517   30.641
  21.011  -15.359   30.750
 -21.521  -15.467   31.188
  20.633  -15.483   31.307
 -21.331  -15.467   31.640
  20.158  -15.465   31.801
 -20.463  -15.543   32.147
  19.649  -15.476   32.333
 -19.899  -15.548   32.667
  19.645  -15.468   32.767
 -19.607  -15.505   33.226
  20.027  -15.464   33.288
 -19.522  -15.424   33.724
  21.169  -15.489   33.762
 -19.582  -15.404   34.168
  21.686  -15.483   34.250
 -19.778  -15.549   34.763
  21.928  -15.382   34.739
 -19.717  -15.551   35.225
  21.914  -15.331   35.231
 -19.381  -15.568   35.730
  16.465  -15.412   35.754
  19.645  -15.448   35.647
  21.575  -15.440   35.698
 -18.826  -15.568   36.273
  16.031  -15.419   36.312
 -18.506  -15.376   36.827
  15.967  -15.429   36.807
 -18.583  -15.357   37.290
  16.084  -15.476   37.258
  18.065  -15.490   37.195
  18.670  -15.525   37.220
  19.113  -15.483   37.244
  19.433  -15.362   37.331
 -18.779  -15.466   37.778
  16.578  -15.520   37.726
  17.499  -15.485   37.644
  19.520  -15.384   37.807
 -18.996  -15.455   38.260
  19.911  -15.434   38.348
 -19.324  -15.408   38.717
  20.449  -15.512   38.836
 -19.940  -15.461   39.225
  20.914  -15.494   39.316
 -22.285  -15.361   39.732
  21.195  -15.527   39.794
 -22.502  -15.401   40.128
  21.495  -15.422   40.246
 -22.532  -15.497   40.641
  21.980  -15.453   40.703
 -22.449  -15.476   41.141
  23.470  -15.501   41.232
  24.160  -15.434   41.228
  24.455  -15.488   41.229
 -22.383  -15.396   41.688
  26.426  -15.513   41.814
 -22.279  -15.401   42.216
  26.756  -15.564   42.273
 -22.016  -15.486   42.748
  27.016  -15.508   42.767
 -21.561  -15.551   43.152
 -20.341  -15.414   43.249
 -18.503  -15.532   43.135
  27.151  -15.513   43.307
 -17.471  -15.497   43.743
  27.195  -15.518   43.807
 -17.101  -15.542   44.254
  27.269  -15.567   44.278
 -16.852  -15.455   44.777
  27.575  -15.480   44.713
 -16.580  -15.478   45.277
  28.147  -15.455   45.212
 -16.338  -15.528   45.676
  28.563  -15.455   45.715
 -16.277  -15.410   46.141
  29.227  -15.467   46.250
 -16.304  -15.362   46.648
  29.442  -15.433   46.754
 -19.457  -15.401   47.191
 -18.538  -15.418   47.293
 -16.300  -15.405   47.106
  12.560  -15.466   47.227
  14.006  -15.571   47.239
  29.189  -15.491   47.332
 -19.836  -15.378   47.701
 -18.348  -15.468   47.807
 -15.838  -15.429   47.703
  -2.826  -15.450   47.736
  -1.486  -15.437   47.797
  12.127  -15.477   47.738
  14.429  -15.575   47.767
  29.088  -15.464   47.806
 -19.789  -15.371   48.199
 -18.406  -15.450   48.259
 -15.493  -15.524   48.148
  -3.913  -15.436   48.176
  -0.995  -15.422   48.245
  11.983  -15.462   48.260
  14.492  -15.517   48.224
  28.996  -15.455   48.224
 -15.391  -15.502   48.630
  -4.775  -15.350   48.677
  -0.839  -15.442   48.760
  11.998  -15.455   48.807
  14.429  -15.516   48.694
  28.902  -15.393   48.649
 -15.350  -15.396   49.214
  -4.961  -15.425   49.164
  -0.839  -15.460   49.307
  12.112  -15.497   49.257
  14.134  -15.494   49.193
  28.583  -15.419   49.187
 -14.978  -15.411   49.764
  -5.091  -15.457   49.659
  -0.869  -15.471   49.807
  12.557  -15.517   49.734
  13.611  -15.439   49.668
  27.959  -15.355   49.698
 -11.841  -15.538   50.210
  -9.397  -15.413   50.255
  -8.459  -15.472   50.238
  -5.357  -15.371   50.237
  -0.806  -15.517   50.307
  27.194  -15.449   50.345
  -7.959  -15.458   50.732
  -5.859  -15.473   50.750
  -0.791  -15.548   50.727
  27.037  -15.361   50.823
  -7.411  -15.468   51.163
  -6.418  -15.391   51.228
  -0.624  -15.455   51.222
  26.921  -15.357   51.274
  -0.416  -15.445   51.678
  26.555  -15.441   51.690
  -0.031  -15.485   52.246
  25.563  -15.467   52.230
   0.642  -15.512   52.631
   1.074  -15.400   52.753
   1.612  -15.518   52.720
  25.178  -15.440   52.767
   5.133  -15.453   53.299
  21.124  -15.452   53.335
  23.089  -15.460   53.225
  24.960  -15.401   53.236
   5.530  -15.509   53.732
   7.651  -15.440   53.796
   8.155  -15.508   53.689
  20.983  -15.422   53.703
   6.151  -15.487   54.176
   6.982  -15.373   54.216
   8.999  -15.479   54.175
  20.723  -15.475   54.281
  10.069  -15.530   54.654
  20.605  -15.455   54.724
  10.390  -15.583   55.216
  20.516  -15.517   55.211
  10.413  -15.531   55.693
  20.654  -15.488   55.745
  10.122  -15.460   56.161
  20.995  -15.501   56.227
   7.453  -15.448   56.668
  21.591  -15.552   56.788
   6.149  -15.383   57.205
  21.989  -15.527   57.302
   4.636  -15.441   57.701
  22.247  -15.486   57.666
   4.677  -15.403   58.202
  22.575  -15.491   58.210
   4.972  -15.559   58.699
  22.711  -15.455   58.724
   4.962  -15.497   59.224
  22.670  -15.405   59.174
   4.929  -15.479   59.724
  22.446  -15.406   59.626
   4.914  -15.499   60.224
  21.402  -15.384   60.211
   5.043  -15.502   60.690
  20.619  -15.372   60.736
   5.566  -15.538   61.216
  20.163  -15.405   61.230
   7.047  -15.471   61.794
  19.980  -15.448   61.688
   7.481  -15.497   62.243
  19.946  -15.394   62.224
   8.086  -15.497   62.722
  19.909  -15.337   62.689
   9.642  -15.427   63.244
  19.567  -15.348   63.232
  10.025  -15.469   63.702
  18.563  -15.377   63.721
  10.182  -15.418   64.207
  14.551  -15.382   64.220
  15.659  -15.495   64.131
  18.016  -15.350   64.205
  10.536  -15.513   64.642
  12.535  -15.371   64.714
 -17.461   -9.352    9.212
 -16.413   -9.482    9.237
 -18.061   -9.476    9.733
 -13.525   -9.505    9.828
 -18.377   -9.446   10.271
 -13.104   -9.520   10.317
 -18.577   -9.493   10.686
 -12.939   -9.505   10.774
 -24.347   -9.370   11.240
 -22.325   -9.538   11.225
 -19.326   -9.398   11.215
 -12.911   -9.455   11.224
 -25.495   -9.425   11.700
 -21.891   -9.542   11.773
 -19.608   -9.455   11.656
 -13.008   -9.420   11.719
 -26.365   -9.400   12.206
 -21.458   -9.447   12.224
 -19.970   -9.428   12.156
 -13.270   -9.370   12.215
 -26.587   -9.406   12.616
 -13.721   -9.376   12.760
 -26.786   -9.449   13.201
 -14.018   -9.423   13.140
 -26.983   -9.372   13.708
 -14.509   -9.419   13.650
 -27.258   -9.455   14.291
 -14.881   -9.455   14.238
 -27.328   -9.455   14.724
 -15.044   -9.401   14.747
 -27.361   -9.455   15.224
 -14.994   -9.505   15.274
 -27.480   -9.372   15.695
 -14.916   -9.455   15.724
 -27.850   -9.455   16.278
 -14.777   -9.475   16.193
 -28.083   -9.403   16.766
 -14.478   -9.491   16.710
 -28.176   -9.426   17.195
 -13.837   -9.565   17.219
   4.048   -9.395   17.224
   5.582   -9.542   17.206
 -28.005   -9.493   17.652
 -13.393   -9.519   17.685
   3.059   -9.423   17.720
   6.710   -9.471   17.710
  10.504   -9.427   17.701
  12.192   -9.419   17.783
 -27.591   -9.505   18.249
 -12.966   -9.501   18.209
  -2.393   -9.363   18.219
   0.148   -9.462   18.211
   1.470   -9.408   18.216
   7.609   -9.444   18.220
   9.138   -9.459   18.297
  12.534   -9.478   18.196
 -27.317   -9.435   18.665
 -12.312   -9.529   18.676
  -3.013   -9.424   18.700
  12.720   -9.550   18.710
 -27.097   -9.564   19.199
 -10.806   -9.538   19.218
  -6.472   -9.392   19.228
  -5.525   -9.538   19.144
  -3.873   -9.366   19.226
  12.728   -9.419   19.208
 -27.081   -9.521   19.724
  -9.965   -9.554   19.810
  -6.985   -9.350   19.701
  13.006   -9.545   19.774
 -27.053   -9.526   20.224
  -9.586   -9.494   20.253
  -7.541   -9.463   20.158
  13.496   -9.456   20.300
 -27.078   -9.525   20.724
  13.993   -9.514   20.802
 -27.053   -9.463   21.260
  14.240   -9.414   21.130
 -26.920   -9.505   21.774
  15.109   -9.507   21.723
  15.999   -9.481   21.723
  16.585   -9.501   21.684
 -26.765   -9.455   22.159
  17.607   -9.443   22.230
 -26.415   -9.505   22.696
  -9.376   -9.461   22.762
  -8.580   -9.471   22.662
  17.995   -9.571   22.670
 -26.243   -9.476   23.135
  18.671   -9.538   23.210
 -26.239   -9.459   23.688
  20.424   -9.432   23.823
  28.009   -9.467   23.733
  29.669   -9.467   23.705
 -26.403   -9.455   24.224
  20.667   -9.448   24.260
  23.576   -9.445   24.191
  25.113   -9.473   24.321
  27.629   -9.383   24.227
  30.144   -9.503   24.198
 -26.539   -9.455   24.724
  20.690   -9.468   24.807
  23.473   -9.472   24.641
  25.191   -9.471   24.807
  27.606   -9.429   24.641
  30.892   -9.502   24.845
 -26.528   -9.455   25.224
  20.543   -9.439   25.252
  23.565   -9.424   25.210
  25.072   -9.440   25.252
  27.529   -9.453   25.119
  31.107   -9.455   25.224
 -26.388   -9.419   25.718
  19.149   -9.454   25.848
  27.126   -9.433   25.690
  31.238   -9.367   25.743
 -26.033   -9.483   26.259
  19.005   -9.452   26.307
  26.709   -9.373   26.259
  31.073   -9.451   26.258
 -25.746   -9.497   26.600
  19.142   -9.470   26.754
  26.684   -9.434   26.674
  30.720   -9.446   26.763
 -25.323   -9.379   27.195
  20.072   -9.479   27.277
  20.552   -9.453   27.160
  21.191   -9.536   27.284
  26.688   -9.380   27.175
  29.574   -9.447   27.232
 -25.024   -9.477   27.699
  21.945   -9.467   27.747
  26.999   -9.524   27.653
  29.064   -9.427   27.709
 -24.819   -9.516   28.121
  23.051   -9.538   28.287
 -23.984   -9.509   28.704
  23.276   -9.487   28.653
 -22.845   -9.496   29.118
  23.916   -9.455   29.323
 -22.431   -9.494   29.610
  24.204   -9.452   29.696
 -21.499   -9.482   30.267
  24.408   -9.349   30.264
 -21.226   -9.508   30.636
  24.200   -9.409   30.852
 -20.817   -9.558   31.126
  23.945   -9.359   31.209
 -17.366   -9.491   31.733
  23.450   -9.335   31.698
 -17.059   -9.509   32.283
  23.129   -9.491   32.212
 -16.868   -9.455   32.756
  22.987   -9.455   32.724
 -16.440   -9.539   33.186
  22.898   -9.440   33.210
 -14.511   -9.560   33.819
  22.930   -9.461   33.760
 -14.133   -9.536   34.306
  23.058   -9.505   34.274
 -14.018   -9.455   34.724
  23.156   -9.455   34.665
 -13.986   -9.455   35.224
  23.568   -9.538   35.182
 -20.482   -9.426   35.666
 -19.507   -9.405   35.757
 -13.928   -9.455   35.724
  24.147   -9.491   35.731
  28.472   -9.481   35.702
  30.493   -9.454   35.791
 -20.954   -9.462   36.179
 -19.076   -9.396   36.291
 -13.760   -9.486   36.172
  24.382   -9.571   36.257
  28.013   -9.472   36.204
  31.643   -9.499   36.270
 -21.035   -9.479   36.641
 -19.008   -9.437   36.807
 -13.346   -9.543   36.728
  24.379   -9.501   36.721
  27.773   -9.359   36.664
  32.115   -9.442   36.724
 -20.928   -9.424   37.210
 -18.883   -9.469   37.242
 -13.026   -9.381   37.284
  24.291   -9.419   37.222
  27.757   -9.362   37.170
  32.378   -9.393   37.255
 -19.885   -9.422   37.761
 -17.402   -9.461   37.787
 -13.041   -9.379   37.794
  24.140   -9.455   37.724
  28.011   -9.477   37.740
  32.439   -9.403   37.724
 -19.457   -9.455   38.181
 -17.004   -9.444   38.328
 -13.269   -9.501   38.252
  23.963   -9.438   38.199
  28.464   -9.515   38.254
  32.541   -9.423   38.260
 -19.362   -9.396   38.688
 -16.892   -9.460   38.770
 -13.519   -9.415   38.728
  23.742   -9.358   38.665
  28.977   -9.500   38.798
  32.726   -9.527   38.727
 -19.239   -9.392   39.195
 -16.487   -9.454   39.287
 -15.350   -9.452   39.240
  23.651   -9.371   39.128
  29.249   -9.455   39.270
  33.188   -9.491   39.247
 -19.114   -9.563   39.673
  23.722   -9.368   39.695
  29.361   -9.521   39.723
  33.405   -9.381   39.740
 -19.305   -9.434   40.198
 -16.760   -9.475   40.286
 -15.495   -9.469   40.199
  24.636   -9.516   40.138
  29.251   -9.431   40.220
  33.409   -9.356   40.127
 -19.556   -9.372   40.667
 -16.491   -9.457   40.796
 -15.476   -9.472   40.617
  25.937   -9.477   40.752
  29.030   -9.372   40.672
  33.103   -9.443   40.810
 -19.868   -9.455   41.250
  27.234   -9.493   41.197
  28.417   -9.378   41.198
  33.028   -9.438   41.307
 -20.063   -9.372   41.664
  33.141   -9.472   41.743
 -20.802   -9.511   42.311
  33.718   -9.520   42.244
 -21.234   -9.408   42.828
  34.656   -9.477   42.708
 -21.381   -9.505   43.274
  35.163   -9.483   43.249
 -21.417   -9.455   43.724
  35.503   -9.424   43.820
 -21.358   -9.455   44.224
  35.460   -9.428   44.193
 -21.267   -9.371   44.748
  35.185   -9.529   44.778
 -21.453   -9.428   45.251
  35.165   -9.428   45.301
 -21.827   -9.470   45.782
  35.077   -9.505   45.774
 -21.983   -9.405   46.225
  34.981   -9.372   46.184
 -22.316   -9.372   46.717
  34.567   -9.372   46.705
 -23.371   -9.442   47.213
  32.015   -9.376   47.225
 -24.440   -9.427   47.703
  31.230   -9.511   47.757
 -25.343   -9.433   48.266
  31.037   -9.496   48.215
 -25.798   -9.455   48.707
  30.610   -9.454   48.785
 -26.051   -9.411   49.155
  30.099   -9.441   49.326
 -26.363   -9.455   49.685
  30.016   -9.376   49.800
 -26.564   -9.423   50.188
  29.927   -9.426   50.274
 -26.575   -9.395   50.724
  25.119   -9.473   50.798
  26.626   -9.458   50.660
  29.925   -9.383   50.724
 -26.411   -9.426   51.210
  21.760   -9.471   51.321
  26.962   -9.478   51.186
  30.067   -9.398   51.211
 -25.953   -9.436   51.684
  21.557   -9.464   51.760
  26.984   -9.524   51.648
  30.566   -9.463   51.714
 -25.018   -9.538   52.258
  21.458   -9.405   52.307
  26.575   -9.506   52.207
  31.620   -9.447   52.287
 -23.446   -9.455   52.791
  21.478   -9.492   52.820
  26.244   -9.372   52.762
  31.876   -9.390   52.755
 -22.972   -9.435   53.276
  21.647   -9.542   53.292
  26.245   -9.383   53.212
  31.909   -9.383   53.224
 -22.870   -9.537   53.804
  22.004   -9.472   53.693
  26.387   -9.545   53.670
  31.894   -9.339   53.724
 -22.743   -9.544   54.222
 -18.324   -9.412   54.279
 -16.474   -9.538   54.245
  22.553   -9.491   54.237
  26.473   -9.546   54.140
  31.660   -9.444   54.307
 -22.441   -9.455   54.724
 -18.733   -9.441   54.796
 -15.477   -9.488   54.820
  22.758   -9.435   54.773
  26.532   -9.489   54.636
  31.504   -9.370   54.698
 -22.005   -9.468   55.267
 -18.862   -9.455   55.224
 -15.076   -9.516   55.312
  22.833   -9.461   55.211
  27.005   -9.406   55.264
  30.989   -9.339   55.231
 -21.749   -9.498   55.638
 -18.999   -9.358   55.742
 -14.878   -9.455   55.724
  -5.472   -9.445   55.780
  -4.393   -9.536   55.643
  22.731   -9.478   55.668
  28.001   -9.512   55.743
  30.580   -9.419   55.706
 -20.560   -9.492   56.240
 -19.426   -9.420   56.222
 -14.742   -9.479   56.126
  -5.928   -9.453   56.316
  -3.960   -9.465   56.183
  22.604   -9.455   56.224
  28.639   -9.484   56.201
  29.977   -9.334   56.236
 -14.708   -9.450   56.628
  -6.025   -9.427   56.749
  -3.897   -9.465   56.637
  22.524   -9.405   56.674
 -14.573   -9.515   57.183
  -6.390   -9.431   57.239
  -3.521   -9.510   57.261
  22.425   -9.448   57.188
 -14.308   -9.419   57.701
  -6.975   -9.362   57.734
  -3.073   -9.566   57.783
  22.388   -9.399   57.724
 -13.906   -9.481   58.259
  -9.061   -9.417   58.258
  -2.950   -9.483   58.224
  22.482   -9.430   58.224
 -13.520   -9.541   58.712
  -9.439   -9.436   58.808
  -2.960   -9.456   58.724
  22.720   -9.454   58.692
 -13.320   -9.443   59.184
  -9.449   -9.386   59.331
  -3.087   -9.446   59.133
  22.934   -9.387   59.234
 -12.944   -9.502   59.635
  -9.510   -9.379   59.799
  -3.523   -9.439   59.674
  22.923   -9.334   59.736
 -11.993   -9.480   60.239
  -9.828   -9.484   60.260
  -3.867   -9.444   60.200
  22.638   -9.470   60.275
 -11.385   -9.460   60.658
 -10.390   -9.400   60.743
  -4.059   -9.366   60.750
  22.438   -9.455   60.751
  -4.279   -9.437   61.351
  22.134   -9.414   61.219
  -4.471   -9.455   61.724
  21.769   -9.360   61.728
  -4.553   -9.503   62.202
  21.686   -9.394   62.141
  -4.394   -9.477   62.753
  21.727   -9.370   62.663
  -4.033   -9.452   63.193
   5.147   -9.490   63.248
   8.586   -9.471   63.192
  22.000   -9.525   63.153
  -2.072   -9.460   63.762
   4.989   -9.466   63.760
   8.931   -9.548   63.677
  22.081   -9.547   63.674
  -1.027   -9.517   64.314
   5.025   -9.453   64.307
   9.127   -9.533   64.136
  21.927   -9.472   64.134
  -0.761   -9.495   64.730
   5.187   -9.482   64.737
   9.571   -9.561   64.659
  14.562   -9.408   64.753
  16.111   -9.524   64.639
  21.512   -9.526   64.702
  -0.608   -9.397   65.231
   6.554   -9.427   65.236
  10.610   -9.487   65.207
  13.199   -9.407   65.234
  16.664   -9.489   65.115
  21.154   -9.383   65.193
  -0.572   -9.380   65.724
   7.019   -9.429   65.776
  17.050   -9.546   65.695
  21.167   -9.418   65.641
  -0.550   -9.378   66.260
   7.110   -9.447   66.307
  17.166   -9.455   66.224
  21.159   -9.460   66.188
  -0.514   -9.510   66.829
   3.019   -9.392   66.736
   4.679   -9.402   66.744
   7.051   -9.437   66.707
  17.176   -9.455   66.724
  21.002   -9.478   66.707
  -0.283   -9.551   67.221
   1.690   -9.442   67.222
   5.138   -9.428   67.134
   6.630   -9.461   67.230
  17.258   -9.502   67.230
  20.574   -9.411   67.193
  17.564   -9.471   67.713
  19.648   -9.457   67.718
 -24.900   -3.468   11.244
 -21.559   -3.463   11.262
 -25.345   -3.478   11.829
 -20.899   -3.447   11.773
 -25.410   -3.450   12.308
 -20.548   -3.553   12.157
 -18.785   -3.435   12.255
 -17.722   -3.522   12.210
 -13.761   -3.506   12.267
 -12.443   -3.471   12.301
 -25.404   -3.455   12.724
 -16.968   -3.531   12.814
 -14.284   -3.406   12.756
 -10.417   -3.481   12.784
 -25.467   -3.420   13.224
 -16.551   -3.464   13.257
 -14.855   -3.407   13.241
  -9.795   -3.415   13.273
 -25.720   -3.508   13.766
  -9.536   -3.557   13.697
 -25.899   -3.499   14.260
  -9.479   -3.442   14.260
 -25.865   -3.466   14.773
  -9.346   -3.505   14.717
 -25.606   -3.455   15.286
  -8.971   -3.491   15.265
 -25.409   -3.455   15.724
  -8.601   -3.577   15.778
 -25.258   -3.455   16.224
  -8.494   -3.418   16.224
 -25.236   -3.455   16.724
  -8.294   -3.521   16.637
  -0.452   -3.415   16.697
   1.152   -3.533   16.722
 -25.316   -3.455   17.224
  -7.905   -3.547   17.183
  -2.422   -3.496   17.215
   2.461   -3.450   17.208
 -25.365   -3.405   17.674
  -7.485   -3.538   17.765
  -2.789   -3.416   17.798
   3.105   -3.491   17.705
  12.762   -3.433   17.744
  12.974   -3.533   17.731
 -25.304   -3.504   18.174
  -6.494   -3.484   18.287
  -2.981   -3.439   18.140
   3.629   -3.538   18.217
  11.632   -3.372   18.236
  14.125   -3.538   18.200
  30.778   -3.357   18.244
  31.412   -3.460   18.256
 -25.354   -3.455   18.724
  -5.877   -3.539   18.703
  -3.979   -3.440   18.666
   6.658   -3.539   18.711
  10.641   -3.396   18.709
  16.069   -3.492   18.779
  30.018   -3.419   18.742
  32.166   -3.538   18.710
 -25.365   -3.455   19.224
   7.492   -3.509   19.231
   9.169   -3.372   19.231
  16.516   -3.560   19.246
  29.673   -3.411   19.246
  32.961   -3.538   19.258
 -25.343   -3.419   19.746
  16.588   -3.439   19.674
  29.208   -3.337   19.734
  33.525   -3.505   19.722
 -25.047   -3.494   20.317
  16.605   -3.505   20.145
  28.230   -3.391   20.280
  33.728   -3.469   20.125
 -24.805   -3.455   20.749
  16.483   -3.492   20.641
  24.618   -3.372   20.762
  26.472   -3.502   20.727
  27.624   -3.355   20.718
  33.779   -3.370   20.687
 -24.536   -3.499   21.281
  16.432   -3.512   21.141
  24.146   -3.372   21.237
  33.903   -3.524   21.254
 -24.480   -3.505   21.774
  16.479   -3.503   21.641
  20.994   -3.465   21.711
  34.097   -3.505   21.749
 -24.577   -3.385   22.150
  16.511   -3.522   22.188
  20.490   -3.434   22.160
  34.453   -3.538   22.269
 -24.913   -3.359   22.660
  16.409   -3.522   22.686
  20.164   -3.444   22.703
  35.047   -3.544   22.802
 -25.591   -3.426   23.192
  12.202   -3.445   23.345
  14.630   -3.547   23.212
  16.119   -3.456   23.136
  19.998   -3.405   23.174
  35.505   -3.444   23.281
 -26.330   -3.393   23.759
  11.922   -3.405   23.728
  19.861   -3.393   23.613
  35.632   -3.544   23.800
 -26.796   -3.390   24.276
  11.764   -3.455   24.269
  16.724   -3.519   24.339
  17.079   -3.489   24.208
  19.388   -3.394   24.173
  35.678   -3.461   24.274
 -27.216   -3.358   24.742
  11.737   -3.405   24.674
  16.724   -3.431   24.831
  35.560   -3.527   24.777
 -27.312   -3.397   25.141
  11.807   -3.475   25.089
  16.568   -3.379   25.295
  35.643   -3.492   25.307
 -27.291   -3.381   25.673
  12.142   -3.448   25.588
  16.091   -3.447   25.723
  35.758   -3.540   25.734
 -26.985   -3.514   26.146
  36.040   -3.491   26.213
 -25.937   -3.442   26.780
  36.632   -3.538   26.726
 -25.475   -3.466   27.195
  37.187   -3.538   27.209
 -25.369   -3.433   27.641
  37.456   -3.538   27.769
 -25.381   -3.428   28.141
  37.617   -3.475   28.236
 -25.439   -3.450   28.640
  37.962   -3.423   28.790
 -25.825   -3.389   29.204
  38.215   -3.481   29.235
 -27.000   -3.466   29.723
  38.409   -3.339   29.744
 -27.505   -3.477   30.199
  38.117   -3.457   30.215
 -27.767   -3.373   30.654
  37.160   -3.442   30.757
 -27.777   -3.368   31.174
  36.452   -3.483   31.157
 -27.480   -3.466   31.737
  35.666   -3.343   31.731
 -26.945   -3.454   32.230
  34.589   -3.451   32.225
 -26.436   -3.403   32.741
  31.601   -3.417   32.777
  33.151   -3.415   32.777
  33.553   -3.403   32.767
 -26.279   -3.425   33.174
  30.101   -3.409   33.234
 -26.295   -3.393   33.746
  29.544   -3.358   33.792
 -26.481   -3.382   34.290
  29.254   -3.471   34.287
 -26.853   -3.428   34.824
  29.226   -3.505   34.774
 -27.047   -3.455   35.224
  29.282   -3.469   35.158
 -27.111   -3.491   35.708
  29.563   -3.491   35.679
 -26.997   -3.455   36.224
  29.966   -3.505   36.240
 -26.775   -3.478   36.662
  30.249   -3.516   36.617
 -25.957   -3.555   37.265
  30.902   -3.507   37.308
 -25.401   -3.526   37.750
  31.065   -3.455   37.724
 -25.020   -3.462   38.204
  31.124   -3.396   38.262
 -24.029   -3.461   38.741
 -23.269   -3.424   38.735
 -22.337   -3.546   38.721
  24.150   -3.460   38.839
  25.559   -3.532   38.662
  31.060   -3.505   38.774
 -21.572   -3.501   39.321
  23.977   -3.434   39.264
  25.917   -3.530   39.252
  30.979   -3.455   39.224
 -21.394   -3.505   39.774
  23.644   -3.470   39.811
  26.132   -3.505   39.733
  30.958   -3.455   39.724
 -21.354   -3.455   40.224
  23.221   -3.500   40.263
  26.459   -3.538   40.273
  31.095   -3.455   40.179
 -21.388   -3.455   40.724
  23.030   -3.473   40.760
  26.615   -3.455   40.724
  31.606   -3.500   40.720
 -21.464   -3.387   41.148
  22.976   -3.484   41.319
  26.672   -3.455   41.224
  33.090   -3.509   41.224
 -21.342   -3.439   41.689
  23.124   -3.543   41.793
  26.560   -3.372   41.695
  34.513   -3.440   41.775
 -20.976   -3.486   42.208
  23.532   -3.487   42.179
  26.171   -3.372   42.225
  34.960   -3.444   42.248
 -20.779   -3.458   42.674
  35.152   -3.416   42.705
 -20.761   -3.393   43.141
  35.477   -3.482   43.208
 -20.779   -3.464   43.688
  35.722   -3.518   43.634
 -20.945   -3.372   44.183
  37.082   -3.477   44.218
 -21.377   -3.372   44.699
  37.636   -3.443   44.677
 -22.592   -3.455   45.165
  37.941   -3.541   45.158
 -24.023   -3.436   45.688
  38.032   -3.539   45.640
 -24.455   -3.464   46.254
  38.104   -3.432   46.188
 -24.796   -3.397   46.721
  38.245   -3.434   46.674
 -25.116   -3.411   47.105
  38.187   -3.402   47.188
 -25.488   -3.457   47.739
  38.018   -3.435   47.644
 -25.601   -3.436   48.138
  37.486   -3.478   48.148
 -26.027   -3.348   48.776
  37.044   -3.510   48.727
 -26.345   -3.459   49.286
  36.865   -3.474   49.125
 -26.463   -3.484   49.760
  36.466   -3.440   49.652
 -26.510   -3.431   50.307
  34.925   -3.454   50.192
 -26.600   -3.404   50.727
  34.170   -3.401   50.716
 -26.941   -3.404   51.210
  33.535   -3.467   51.217
 -27.450   -3.410   51.750
 -23.322   -3.411   51.690
 -22.550   -3.450   51.849
  32.648   -3.397   51.701
 -27.754   -3.489   52.331
 -24.341   -3.368   52.247
 -22.352   -3.475   52.307
  31.631   -3.376   52.250
 -27.784   -3.495   52.807
 -24.482   -3.433   52.640
 -22.356   -3.463   52.807
  31.526   -3.439   52.641
 -27.725   -3.539   53.214
 -24.735   -3.406   53.223
 -22.403   -3.458   53.307
  31.565   -3.462   53.130
 -27.434   -3.520   53.685
 -24.993   -3.387   53.641
 -22.390   -3.497   53.807
  32.079   -3.398   53.753
 -26.559   -3.490   54.235
 -25.881   -3.404   54.208
 -22.252   -3.537   54.226
  33.129   -3.502   54.131
 -21.541   -3.457   54.818
  33.493   -3.561   54.701
 -21.272   -3.457   55.190
  33.503   -3.508   55.224
 -20.977   -3.389   55.725
 -15.792   -3.334   55.745
 -13.940   -3.473   55.744
  33.396   -3.482   55.629
 -20.475   -3.500   56.271
 -16.430   -3.372   56.230
 -13.296   -3.558   56.263
  33.001   -3.497   56.133
 -18.988   -3.511   56.710
 -16.954   -3.355   56.735
 -13.044   -3.534   56.785
  32.451   -3.434   56.679
 -12.972   -3.455   57.224
  25.479   -3.438   57.213
  26.671   -3.504   57.219
  32.081   -3.369   57.164
 -12.963   -3.455   57.724
  24.769   -3.516   57.848
  27.478   -3.564   57.751
  31.441   -3.330   57.700
 -12.966   -3.405   58.174
  24.681   -3.502   58.307
  28.069   -3.538   58.218
  29.646   -3.346   58.217
 -12.832   -3.482   58.631
  24.687   -3.505   58.807
 -12.769   -3.475   59.188
  24.658   -3.491   59.307
 -12.845   -3.405   59.674
  24.603   -3.429   59.820
 -13.071   -3.414   60.123
  24.522   -3.455   60.224
 -13.603   -3.422   60.673
  24.434   -3.419   60.648
 -14.001   -3.504   61.213
  24.151   -3.419   61.188
 -14.219   -3.326   61.718
  21.457   -3.444   61.703
  22.723   -3.502   61.709
  23.439   -3.402   61.704
 -14.119   -3.539   62.179
  20.240   -3.423   62.288
 -13.919   -3.478   62.713
  19.994   -3.419   62.732
 -13.455   -3.577   63.156
  -8.542   -3.341   63.196
  -7.271   -3.519   63.215
  19.769   -3.356   63.235
 -12.334   -3.480   63.712
  -9.055   -3.343   63.660
  -5.872   -3.552   63.716
   0.562   -3.372   63.751
   2.720   -3.538   63.699
  19.531   -3.398   63.603
 -10.898   -3.486   64.211
  -9.783   -3.437   64.237
  -2.887   -3.468   64.169
   0.144   -3.426   64.285
   3.038   -3.538   64.246
  12.551   -3.471   64.224
  15.625   -3.556   64.242
  19.002   -3.418   64.189
  -2.444   -3.468   64.670
  -0.029   -3.343   64.676
   3.120   -3.455   64.724
  12.236   -3.441   64.840
  16.057   -3.537   64.799
  18.961   -3.490   64.641
  -1.867   -3.504   65.126
  -0.846   -3.460   65.229
   3.117   -3.455   65.224
  12.201   -3.505   65.274
  16.188   -3.512   65.307
  19.021   -3.485   65.141
   3.191   -3.419   65.735
  12.268   -3.482   65.745
  16.216   -3.524   65.807
  19.056   -3.501   65.688
   3.466   -3.507   66.306
  12.357   -3.454   66.304
  16.295   -3.555   66.214
  18.931   -3.502   66.199
   3.756   -3.505   66.688
  12.366   -3.340   66.694
  16.642   -3.569   66.712
  18.550   -3.428   66.669
   4.458   -3.424   67.315
   7.201   -3.387   67.263
   8.170   -3.521   67.243
  12.152   -3.409   67.261
   5.071   -3.545   67.709
   6.586   -3.352   67.691
   8.994   -3.411   67.817
  11.739   -3.431   67.754
   9.488   -3.484   68.292
  10.994   -3.442   68.200
 -20.310    2.565   10.251
 -18.960    2.442   10.233
 -20.960    2.628   10.728
 -18.338    2.462   10.682
 -22.261    2.612   11.245
 -17.932    2.509   11.240
 -22.961    2.628   11.723
 -17.070    2.453   11.723
 -16.481    2.593   11.714
 -15.346    2.461   11.716
 -23.301    2.545   12.267
 -14.462    2.462   12.236
 -23.411    2.545   12.724
 -12.476    2.502   12.745
  -8.264    2.586   12.767
  -6.472    2.536   12.690
  -6.014    2.570   12.669
  -3.996    2.540   12.801
 -23.401    2.545   13.224
 -11.935    2.459   13.234
  -8.563    2.610   13.135
  -3.565    2.477   13.308
 -23.283    2.545   13.662
 -11.040    2.529   13.747
  -8.955    2.584   13.698
  -3.397    2.545   13.724
 -22.918    2.462   14.190
  -3.277    2.525   14.248
   4.728    2.548   14.273
   6.184    2.580   14.282
  31.193    2.504   14.255
  33.119    2.455   14.199
 -22.301    2.451   14.682
  -3.005    2.605   14.744
   4.159    2.628   14.776
   6.652    2.560   14.710
  27.731    2.614   14.794
  29.543    2.525   14.741
  30.561    2.583   14.718
  33.591    2.462   14.702
 -21.902    2.517   15.234
  -2.469    2.496   15.236
   3.682    2.628   15.243
   6.942    2.435   15.202
  27.291    2.642   15.253
  34.140    2.437   15.232
 -21.781    2.514   15.807
  -0.883    2.516   15.777
   2.552    2.586   15.724
   7.003    2.579   15.724
  27.170    2.593   15.641
  34.593    2.478   15.762
 -21.857    2.572   16.309
  -0.423    2.499   16.214
   1.446    2.570   16.210
   7.245    2.500   16.123
  27.136    2.560   16.141
  34.736    2.475   16.307
 -22.064    2.599   16.787
   7.658    2.566   16.665
  27.190    2.577   16.641
  34.709    2.484   16.807
 -22.224    2.476   17.329
   8.011    2.506   17.240
  27.218    2.634   17.174
  34.743    2.449   17.286
 -22.213    2.455   17.775
   8.154    2.555   17.804
  27.441    2.466   17.749
  34.943    2.524   17.758
 -22.084    2.619   18.233
   7.887    2.595   18.177
  27.427    2.514   18.174
  35.086    2.545   18.224
 -22.102    2.670   18.681
   7.552    2.545   18.726
  27.547    2.519   18.676
  35.108    2.595   18.674
 -22.405    2.581   19.193
   5.406    2.548   19.198
   7.025    2.523   19.303
   7.391    2.581   19.231
  10.578    2.593   19.224
  10.938    2.515   19.362
  27.754    2.549   19.127
  34.951    2.582   19.212
 -22.949    2.628   19.712
   4.611    2.581   19.777
  10.433    2.628   19.668
  11.238    2.565   19.805
  28.181    2.531   19.614
  34.809    2.433   19.772
 -23.418    2.545   20.247
   4.261    2.573   20.271
  10.105    2.628   20.214
  11.385    2.478   20.289
  28.452    2.464   20.199
  34.910    2.534   20.260
 -23.571    2.545   20.724
   4.171    2.595   20.674
   7.596    2.545   20.756
   8.219    2.486   20.702
   9.474    2.599   20.710
  11.481    2.545   20.724
  28.480    2.595   20.674
  35.143    2.527   20.697
  40.562    2.546   20.726
  42.085    2.524   20.693
 -23.577    2.545   21.224
   4.207    2.561   21.169
   7.410    2.621   21.146
  11.694    2.528   21.108
  28.414    2.618   21.197
  35.547    2.510   21.266
  40.063    2.596   21.200
  42.655    2.463   21.181
 -23.514    2.545   21.724
   4.387    2.443   21.675
   7.041    2.646   21.650
  13.098    2.438   21.744
  28.215    2.471   21.765
  35.726    2.466   21.743
  39.173    2.641   21.748
  43.104    2.506   21.745
 -23.498    2.545   22.224
   4.593    2.541   22.199
   6.568    2.628   22.203
  14.418    2.549   22.207
  22.454    2.580   22.166
  24.034    2.527   22.284
  28.221    2.445   22.291
  36.028    2.479   22.211
  37.992    2.587   22.217
  43.359    2.493   22.339
 -23.502    2.545   22.724
  15.638    2.480   22.688
  21.662    2.535   22.719
  24.686    2.523   22.761
  28.494    2.515   22.746
  43.456    2.595   22.674
 -23.379    2.521   23.250
  16.509    2.495   23.228
  21.083    2.557   23.164
  24.943    2.600   23.325
  28.747    2.509   23.166
  43.419    2.589   23.141
 -23.056    2.476   23.807
  17.968    2.462   23.755
  19.530    2.564   23.695
  24.959    2.576   23.807
  28.992    2.546   23.697
  43.073    2.581   23.687
 -22.874    2.545   24.224
  25.066    2.538   24.267
  29.080    2.570   24.141
  42.726    2.545   24.277
 -22.779    2.545   24.696
  25.499    2.545   24.733
  29.049    2.555   24.666
  42.636    2.545   24.724
 -22.593    2.462   25.280
  42.521    2.628   25.199
 -22.568    2.595   25.674
  42.162    2.628   25.742
 -22.650    2.583   26.102
  40.687    2.628   26.254
 -22.993    2.540   26.654
  40.044    2.628   26.710
 -23.403    2.623   27.157
  39.058    2.595   27.225
 -23.612    2.506   27.700
  38.164    2.545   27.786
 -23.545    2.558   28.260
  37.911    2.628   28.149
 -23.280    2.495   28.684
  37.712    2.545   28.732
 -22.785    2.462   29.156
  37.637    2.545   29.224
 -22.475    2.462   29.731
  37.516    2.545   29.724
 -22.294    2.527   30.260
  37.381    2.617   30.248
 -22.211    2.437   30.771
  37.300    2.454   30.800
 -21.934    2.596   31.227
  37.413    2.596   31.230
 -21.592    2.497   31.820
  37.529    2.586   31.724
 -21.372    2.595   32.174
  37.524    2.643   32.253
 -21.230    2.529   32.643
  37.167    2.494   32.754
 -21.219    2.604   33.141
  36.607    2.593   33.227
 -21.324    2.548   33.688
  35.696    2.572   33.744
 -21.569    2.596   34.135
  35.037    2.636   34.293
 -22.766    2.668   34.769
  34.768    2.520   34.795
 -23.351    2.595   35.230
  34.702    2.495   35.274
 -23.590    2.584   35.623
  34.629    2.545   35.724
 -23.731    2.509   36.194
  34.544    2.595   36.174
 -23.696    2.545   36.680
  34.414    2.521   36.688
 -23.481    2.464   37.288
  34.397    2.565   37.234
 -23.034    2.532   37.768
  34.585    2.545   37.781
 -21.465    2.506   38.238
  34.953    2.490   38.308
 -20.900    2.509   38.693
  35.157    2.495   38.774
 -20.472    2.462   39.230
  35.190    2.595   39.174
 -19.726    2.507   39.688
  35.180    2.512   39.644
 -18.968    2.473   40.166
  35.134    2.557   40.141
 -18.774    2.595   40.641
  35.217    2.580   40.612
 -18.779    2.574   41.188
  35.540    2.461   41.200
 -19.015    2.595   41.616
  35.736    2.501   41.731
 -19.778    2.582   42.280
  35.956    2.588   42.232
 -20.053    2.621   42.649
  35.987    2.602   42.724
 -20.300    2.621   43.154
  35.902    2.666   43.174
 -20.418    2.538   43.688
  35.707    2.509   43.717
 -20.368    2.586   44.260
  35.644    2.595   44.174
 -20.460    2.564   44.763
  35.623    2.543   44.630
 -20.890    2.560   45.281
  35.680    2.552   45.114
 -21.550    2.566   45.748
  36.082    2.539   45.692
 -21.815    2.512   46.312
  36.188    2.563   46.141
 -21.858    2.532   46.830
  36.108    2.533   46.681
 -21.888    2.495   47.274
  35.742    2.600   47.223
 -21.900    2.545   47.724
  35.477    2.628   47.683
 -21.892    2.545   48.224
  35.070    2.628   48.238
 -21.761    2.544   48.687
  34.641    2.628   48.736
 -21.425    2.501   49.199
  34.089    2.594   49.226
 -20.502    2.499   49.734
  33.145    2.626   49.814
 -19.353    2.462   50.212
  32.695    2.584   50.350
 -18.787    2.572   50.735
  32.500    2.581   50.774
 -18.493    2.520   51.196
  32.475    2.626   51.260
 -18.251    2.500   51.614
  32.598    2.537   51.746
 -17.964    2.477   52.228
  33.443    2.528   52.257
 -17.647    2.545   52.822
  34.600    2.504   52.715
 -17.542    2.512   53.241
  35.619    2.462   53.218
 -17.353    2.545   53.697
  36.090    2.462   53.750
 -16.618    2.526   54.257
  36.274    2.581   54.198
 -15.853    2.462   54.707
  25.004    2.600   54.718
  26.079    2.492   54.728
  36.359    2.476   54.675
 -15.366    2.509   55.207
  24.201    2.569   55.268
  27.083    2.555   55.270
  36.249    2.567   55.215
 -14.889    2.505   55.624
  23.999    2.545   55.724
  27.475    2.457   55.654
  36.024    2.628   55.668
 -12.981    2.505   56.298
  23.880    2.554   56.193
  29.942    2.426   56.239
  35.475    2.585   56.204
 -12.572    2.465   56.796
  23.841    2.509   56.626
  31.240    2.537   56.681
  33.674    2.628   56.781
 -12.443    2.545   57.224
  23.555    2.542   57.247
  32.056    2.520   57.211
  33.056    2.653   57.220
 -12.410    2.545   57.724
  13.536    2.567   57.772
  14.558    2.544   57.716
  23.056    2.533   57.735
 -12.366    2.595   58.174
  12.471    2.569   58.194
  16.082    2.462   58.245
  22.140    2.661   58.198
 -12.226    2.503   58.616
  12.098    2.552   58.810
  17.116    2.462   58.738
  21.059    2.659   58.724
 -11.831    2.492   59.106
  12.009    2.608   59.307
  17.682    2.433   59.207
  19.909    2.553   59.184
 -11.297    2.483   59.769
  11.981    2.474   59.774
  18.515    2.490   59.738
  19.024    2.576   59.671
 -11.094    2.508   60.307
  12.107    2.545   60.224
 -10.988    2.495   60.774
  12.233    2.581   60.700
 -10.878    2.545   61.224
  12.531    2.534   61.238
 -10.884    2.595   61.674
  12.727    2.485   61.669
 -11.071    2.589   62.130
  12.701    2.547   62.188
 -11.495    2.581   62.645
  12.511    2.623   62.654
 -11.885    2.545   63.241
  12.217    2.623   63.168
 -12.030    2.545   63.724
  12.003    2.561   63.688
 -12.034    2.545   64.224
  11.894    2.626   64.224
 -11.907    2.545   64.694
  11.915    2.618   64.724
 -11.530    2.462   65.237
  -8.954    2.629   65.224
  -7.336    2.441   65.213
   4.993    2.602   65.247
   5.541    2.428   65.227
  11.995    2.629   65.169
 -10.793    2.528   65.700
  -9.869    2.645   65.728
  -6.867    2.509   65.684
   4.143    2.615   65.805
   6.198    2.520   65.695
   9.044    2.551   65.783
  10.125    2.477   65.636
  11.664    2.540   65.805
  -6.520    2.462   66.271
   3.914    2.598   66.242
   6.644    2.456   66.139
   8.680    2.485   66.242
  -5.996    2.462   66.734
   3.728    2.579   66.743
   7.029    2.462   66.741
   8.559    2.504   66.703
  -3.390    2.462   67.191
  -1.261    2.549   67.286
   0.670    2.565   67.209
   3.550    2.489   67.224
   7.099    2.545   67.224
   8.034    2.540   67.295
   1.166    2.515   67.610
   3.471    2.612   67.724
   7.011    2.628   67.679
   7.781    2.435   67.782
   3.187    2.555   68.215
   3.471    2.643   68.126
   6.661    2.628   68.216
   7.948    2.500   68.356
   5.985    2.569   68.702
   8.186    2.447   68.774
   4.016    2.505   69.323
   4.445    2.498   69.238
   4.996    2.576   69.181
   8.458    2.482   69.304
   3.875    2.473   69.689
   8.504    2.595   69.674
   3.740    2.524   70.283
   8.454    2.524   70.188
   3.726    2.545   70.724
   8.526    2.556   70.724
   3.771    2.518   71.255
   8.607    2.554   71.224
   3.891    2.540   71.768
   8.557    2.628   71.757
   4.064    2.545   72.210
   8.239    2.509   72.218
   4.505    2.460   72.740
   7.508    2.628   72.712
 -15.870    8.507   10.813
 -12.449    8.507   10.729
 -16.245    8.547   11.362
 -11.571    8.525   11.335
 -16.425    8.495   11.774
 -11.312    8.495   11.701
   3.509    8.624   11.716
   5.225    8.534   11.687
  33.174    8.506   11.809
  34.162    8.497   11.701
 -16.589    8.606   12.142
 -10.855    8.526   12.189
  -9.307    8.572   12.254
  -6.852    8.569   12.152
   2.989    8.653   12.270
   7.466    8.498   12.330
  32.631    8.536   12.289
  34.978    8.501   12.294
 -16.877    8.633   12.666
  -6.436    8.506   12.649
   2.716    8.478   12.771
   7.913    8.486   12.815
  31.633    8.562   12.746
  35.599    8.577   12.779
 -17.274    8.595   13.237
  -6.252    8.622   13.159
   2.673    8.512   13.307
   8.081    8.495   13.274
  30.954    8.628   13.222
  36.495    8.513   13.215
 -17.471    8.555   13.688
 -11.440    8.603   13.706
 -10.512    8.607   13.762
  -6.012    8.481   13.649
   2.617    8.519   13.807
   8.123    8.545   13.724
  30.648    8.545   13.768
  36.672    8.551   13.641
 -17.398    8.587   14.260
 -11.882    8.620   14.222
 -10.087    8.606   14.264
  -5.855    8.552   14.112
   2.455    8.534   14.166
   8.174    8.581   14.233
  30.567    8.545   14.224
  36.561    8.555   14.113
 -17.385    8.608   14.821
 -11.918    8.575   14.641
  -9.872    8.553   14.760
  -3.387    8.539   14.722
   1.672    8.603   14.730
   8.495    8.509   14.805
  30.450    8.628   14.671
  36.077    8.551   14.691
 -17.521    8.554   15.274
 -11.935    8.563   15.141
  -9.781    8.501   15.307
  -2.945    8.475   15.152
  -0.075    8.553   15.190
   9.036    8.444   15.239
  30.101    8.628   15.200
  35.992    8.531   15.141
 -17.475    8.591   15.724
 -11.970    8.549   15.641
  -9.832    8.604   15.823
  -2.780    8.563   15.600
  -0.832    8.514   15.755
   9.452    8.495   15.725
  29.190    8.628   15.733
  36.134    8.598   15.702
 -17.542    8.675   16.241
 -11.949    8.571   16.223
 -10.093    8.656   16.266
   9.666    8.523   16.125
  12.219    8.483   16.257
  13.097    8.476   16.226
  14.885    8.611   16.191
  16.994    8.520   16.264
  28.014    8.628   16.204
  36.655    8.567   16.141
 -17.899    8.624   16.712
 -11.533    8.588   16.771
 -10.469    8.624   16.693
  10.166    8.513   16.616
  11.535    8.626   16.713
  17.274    8.497   16.606
  27.646    8.545   16.746
  38.464    8.441   16.774
 -18.359    8.581   17.214
  17.473    8.469   17.192
  27.533    8.580   17.210
  38.981    8.462   17.278
 -18.784    8.628   17.767
  17.547    8.545   17.724
  27.514    8.543   17.724
  39.151    8.545   17.724
 -19.531    8.575   18.210
  17.548    8.545   18.224
  27.400    8.558   18.133
  39.247    8.581   18.223
 -20.423    8.577   18.667
  17.464    8.595   18.674
  27.163    8.555   18.695
  39.539    8.535   18.799
 -20.975    8.542   19.153
  17.401    8.597   19.213
  26.948    8.556   19.182
  40.060    8.457   19.237
 -21.319    8.567   19.772
  17.297    8.431   19.755
  26.487    8.507   19.670
  40.542    8.509   19.770
 -21.318    8.537   20.330
  17.460    8.552   20.267
  25.998    8.529   20.133
  40.918    8.480   20.309
 -21.111    8.524   20.844
  17.595    8.459   20.798
  25.197    8.635   20.758
  41.129    8.545   20.802
 -20.919    8.495   21.274
  17.747    8.469   21.307
  25.104    8.584   21.141
  41.354    8.426   21.302
 -20.855    8.545   21.724
  17.786    8.440   21.776
  25.081    8.551   21.641
  41.415    8.549   21.760
 -20.899    8.595   22.174
  18.068    8.596   22.231
  25.089    8.553   22.224
  41.391    8.595   22.242
 -21.070    8.571   22.688
  18.431    8.537   22.764
  25.094    8.495   22.774
  41.212    8.545   22.781
 -21.071    8.616   23.224
  19.935    8.512   23.234
  24.948    8.612   23.132
  41.164    8.545   23.224
 -20.893    8.576   23.760
  22.543    8.462   23.735
  24.515    8.581   23.701
  41.245    8.534   23.695
 -20.863    8.548   24.307
  41.571    8.509   24.204
 -20.970    8.563   24.753
  42.077    8.462   24.735
 -21.432    8.551   25.263
  42.633    8.443   25.217
 -21.821    8.530   25.759
  43.531    8.565   25.785
 -20.005    8.547   26.344
  43.725    8.517   26.243
 -19.768    8.506   26.725
  43.950    8.640   26.693
 -19.536    8.566   27.271
  43.733    8.490   27.349
 -19.803    8.544   27.845
  43.655    8.501   27.807
 -20.019    8.561   28.258
  43.601    8.552   28.307
 -20.282    8.452   28.770
  43.464    8.627   28.702
 -20.259    8.461   29.289
  39.169    8.509   29.268
  41.064    8.462   29.213
  42.671    8.586   29.233
 -20.117    8.589   29.733
  38.726    8.541   29.818
 -20.315    8.519   30.334
  38.436    8.546   30.186
 -20.520    8.562   30.667
  38.169    8.500   30.728
 -22.298    8.598   31.241
  38.033    8.521   31.260
 -22.885    8.545   31.769
  37.996    8.548   31.807
 -23.094    8.587   32.266
  38.105    8.502   32.258
 -23.171    8.563   32.686
  38.515    8.599   32.750
 -23.066    8.512   33.163
  38.933    8.498   33.322
 -23.047    8.595   33.674
  39.184    8.495   33.774
 -23.127    8.599   34.123
  39.273    8.545   34.224
 -23.257    8.543   34.668
  39.232    8.545   34.724
 -23.231    8.545   35.171
  39.047    8.628   35.187
 -22.918    8.462   35.731
  38.606    8.628   35.743
 -22.564    8.462   36.284
  38.003    8.645   36.282
 -22.340    8.518   36.738
  37.689    8.573   36.825
 -22.081    8.586   37.241
  37.630    8.495   37.274
 -22.039    8.523   37.740
  37.715    8.545   37.785
 -21.969    8.545   38.224
  37.832    8.423   38.306
 -21.896    8.595   38.674
  37.834    8.501   38.628
 -21.743    8.574   39.133
  37.615    8.619   39.155
 -21.314    8.630   39.730
  37.070    8.590   39.732
 -20.934    8.486   40.143
  36.613    8.577   40.205
 -20.906    8.521   40.641
  36.408    8.604   40.619
 -21.012    8.505   41.109
  36.120    8.631   41.159
 -21.924    8.599   41.694
  35.548    8.628   41.704
 -22.745    8.659   42.180
  34.775    8.550   42.355
 -22.843    8.615   42.641
  34.594    8.495   42.774
 -22.801    8.637   43.163
  34.541    8.545   43.224
 -22.352    8.618   43.737
 -21.360    8.562   43.784
 -20.895    8.517   43.678
  34.425    8.581   43.708
 -20.329    8.566   44.132
  34.276    8.570   44.247
 -19.917    8.550   44.639
  34.167    8.595   44.674
 -18.436    8.523   45.175
  33.936    8.614   45.148
 -18.001    8.460   45.664
  33.566    8.577   45.750
 -17.863    8.532   46.141
  33.309    8.458   46.337
 -17.874    8.577   46.641
  33.399    8.541   46.772
 -17.965    8.517   47.188
  33.472    8.545   47.224
 -18.053    8.589   47.724
  33.631    8.581   47.741
 -17.873    8.523   48.182
  33.909    8.490   48.312
 -17.412    8.553   48.720
  34.038    8.545   48.724
 -16.875    8.555   49.216
  34.146    8.527   49.134
 -16.499    8.510   49.707
  34.187    8.630   49.676
 -16.262    8.543   50.167
  34.458    8.439   50.211
 -16.120    8.440   50.668
  34.397    8.532   50.635
 -16.229    8.647   51.197
  34.035    8.638   51.161
 -16.082    8.477   51.752
  33.643    8.623   51.794
 -15.863    8.495   52.200
  33.244    8.493   52.254
 -14.957    8.500   52.706
  30.210    8.602   52.824
 -13.481    8.462   53.225
  29.946    8.577   53.184
 -12.336    8.515   53.706
  29.586    8.581   53.694
 -11.372    8.542   54.217
  29.166    8.545   54.270
 -11.045    8.437   54.701
  28.916    8.628   54.654
 -11.069    8.485   55.207
  28.537    8.628   55.181
 -11.274    8.582   55.709
  23.565    8.544   55.721
  25.476    8.444   55.725
  26.038    8.628   55.727
 -11.461    8.567   56.189
  23.162    8.580   56.310
 -11.915    8.536   56.721
  23.052    8.495   56.774
 -12.794    8.535   57.244
  23.128    8.542   57.257
 -13.300    8.525   57.736
  23.400    8.550   57.821
 -13.889    8.564   58.259
  23.597    8.505   58.277
 -14.301    8.646   58.666
  23.740    8.503   58.774
 -14.455    8.607   59.141
  23.640    8.507   59.260
 -14.456    8.585   59.688
  23.475    8.627   59.693
 -14.299    8.583   60.201
  22.543    8.562   60.212
 -13.988    8.511   60.738
  21.614    8.542   60.829
 -13.728    8.435   61.270
  21.480    8.562   61.253
 -13.378    8.520   61.705
  16.206    8.490   61.763
  19.082    8.527   61.662
  21.118    8.537   61.788
 -12.941    8.585   62.221
  15.668    8.560   62.330
 -11.516    8.531   62.750
  15.444    8.545   62.745
 -10.274    8.434   63.205
  15.181    8.550   63.245
  -9.615    8.462   63.801
  14.968    8.628   63.679
  -9.474    8.545   64.224
  14.600    8.628   64.222
  -9.422    8.545   64.724
  14.101    8.581   64.770
  -9.426    8.595   65.174
  -2.343    8.544   65.193
  -0.970    8.469   65.152
  13.725    8.581   65.277
  -9.374    8.511   65.650
  -3.294    8.631   65.736
  -0.473    8.477   65.660
  13.447    8.621   65.645
  -9.342    8.602   66.179
  -3.494    8.553   66.184
  -0.429    8.533   66.141
  12.472    8.628   66.200
  -9.003    8.472   66.653
  -3.597    8.524   66.674
  -0.464    8.526   66.641
  11.691    8.628   66.821
  -7.331    8.462   67.229
  -3.467    8.462   67.144
  -0.426    8.548   67.188
  11.256    8.589   67.326
  -6.403    8.534   67.797
  -3.298    8.598   67.695
  -0.235    8.543   67.629
  10.944    8.572   67.658
  -6.080    8.609   68.291
  -3.030    8.447   68.191
   0.054    8.471   68.222
  10.467    8.645   68.172
  -6.059    8.561   68.714
  -3.088    8.482   68.700
   0.403    8.551   68.815
  10.070    8.509   68.700
  -6.260    8.553   69.272
  -3.242    8.619   69.272
   0.673    8.526   69.186
   9.903    8.554   69.198
  -6.528    8.558   69.693
  -3.137    8.479   69.753
   2.152    8.540   69.714
   9.897    8.483   69.724
  -6.756    8.509   70.233
  -3.060    8.495   70.274
   2.445    8.568   70.277
   9.866    8.513   70.134
  -6.770    8.545   70.724
  -3.088    8.576   70.716
   2.599    8.512   70.758
   5.050    8.553   70.660
   6.575    8.502   70.753
   9.565    8.536   70.746
  -6.710    8.499   71.233
  -3.147    8.502   71.186
   3.025    8.520   71.191
   4.521    8.525   71.144
   7.597    8.504   71.169
   9.050    8.565   71.190
  -6.593    8.589   71.735
  -3.236    8.618   71.644
  -6.584    8.533   72.249
  -3.225    8.567   72.188
  -6.472    8.545   72.724
  -3.328    8.545   72.724
  -6.266    8.517   73.169
  -3.544    8.606   73.130
  -5.546    8.519   73.743
  -4.325    8.626   73.726
  -9.942   14.562   12.751
  -6.014   14.553   12.812
 -10.448   14.595   13.193
  -5.789   14.557   13.204
 -13.855   14.616   13.720
 -12.987   14.495   13.750
 -12.321   14.577   13.674
  -5.461   14.588   13.732
 -14.537   14.567   14.183
  -4.954   14.510   14.230
 -14.976   14.603   14.694
  -2.976   14.475   14.716
 -15.076   14.651   15.250
  -2.016   14.473   15.318
   7.642   14.567   15.239
   8.072   14.467   15.224
  12.200   14.485   15.272
  13.676   14.503   15.212
  19.663   14.616   15.229
  22.016   14.529   15.246
 -15.305   14.580   15.844
  -1.540   14.575   15.814
   6.675   14.581   15.754
  10.564   14.519   15.673
  11.651   14.593   15.753
  15.124   14.440   15.794
  18.625   14.581   15.773
  22.696   14.449   15.707
 -15.511   14.561   16.274
  -0.892   14.477   16.233
   4.926   14.661   16.208
  15.589   14.488   16.275
  18.131   14.553   16.280
  23.554   14.486   16.251
 -15.572   14.536   16.755
   1.480   14.574   16.783
   4.591   14.581   16.668
  16.103   14.468   16.721
  17.929   14.534   16.630
  24.995   14.512   16.746
  27.946   14.649   16.672
  29.710   14.515   16.617
 -15.434   14.538   17.256
   1.625   14.533   17.264
   4.147   14.581   17.267
  25.756   14.541   17.200
  26.708   14.569   17.240
  30.498   14.462   17.216
 -15.082   14.495   17.826
   2.004   14.548   17.735
   3.511   14.511   17.693
  32.014   14.542   17.778
 -14.845   14.545   18.224
  32.097   14.551   18.141
 -14.737   14.579   18.780
  17.091   14.540   18.823
  18.524   14.478   18.660
  32.108   14.569   18.641
 -14.851   14.495   19.274
  17.098   14.544   19.272
  18.556   14.525   19.135
  32.050   14.557   19.141
 -15.034   14.581   19.725
  17.495   14.514   19.785
  18.201   14.518   19.725
  32.031   14.573   19.688
 -15.272   14.575   20.267
  32.189   14.544   20.140
 -15.545   14.603   20.627
  32.603   14.567   20.649
 -16.430   14.628   21.238
  22.540   14.597   21.216
  24.103   14.460   21.141
  34.584   14.555   21.273
 -16.994   14.656   21.777
  21.648   14.492   21.694
  24.882   14.475   21.823
  34.995   14.516   21.698
 -17.354   14.495   22.270
  21.297   14.632   22.261
  25.060   14.495   22.274
  35.419   14.508   22.220
 -17.429   14.580   22.798
  21.228   14.583   22.641
  25.130   14.545   22.724
  35.573   14.540   22.615
 -17.421   14.495   23.274
  21.131   14.604   23.151
  25.079   14.595   23.174
  36.691   14.616   23.234
 -17.258   14.529   23.680
  20.961   14.542   23.608
  24.891   14.558   23.602
  37.119   14.569   23.642
 -17.007   14.545   24.180
  20.748   14.652   24.173
  24.082   14.649   24.268
  37.624   14.609   24.213
 -16.780   14.564   24.668
  20.964   14.522   24.692
  23.019   14.600   24.738
  37.914   14.504   24.698
 -16.630   14.436   25.191
  21.206   14.567   25.099
  22.209   14.586   25.270
  37.985   14.495   25.141
 -16.731   14.586   25.718
  38.071   14.561   25.688
 -16.813   14.545   26.224
  38.183   14.538   26.174
 -16.967   14.628   26.683
  38.271   14.607   26.601
 -17.374   14.628   27.207
  38.376   14.559   27.204
 -18.480   14.628   27.705
  38.240   14.510   27.820
 -18.974   14.581   28.236
  38.168   14.570   28.316
 -19.202   14.633   28.726
  37.946   14.595   28.732
 -19.205   14.609   29.111
  37.644   14.545   29.272
 -19.061   14.466   29.699
  37.594   14.545   29.724
 -19.101   14.581   30.229
  37.687   14.540   30.193
 -19.238   14.550   30.772
  38.046   14.488   30.749
 -19.277   14.595   31.174
  38.470   14.469   31.297
 -19.269   14.487   31.677
  38.623   14.545   31.724
 -19.443   14.581   32.234
  38.637   14.545   32.224
 -19.875   14.638   32.721
  38.497   14.581   32.731
 -20.490   14.628   33.194
  38.242   14.628   33.234
 -20.813   14.545   33.751
  38.060   14.553   33.675
 -20.905   14.545   34.224
  37.908   14.483   34.196
 -20.898   14.595   34.674
  34.966   14.532   34.730
  36.031   14.533   34.796
  37.666   14.509   34.703
 -20.758   14.528   35.106
  34.271   14.643   35.241
 -20.379   14.457   35.652
  34.071   14.607   35.606
 -19.906   14.462   36.222
  31.567   14.649   36.189
 -19.374   14.455   36.719
  30.957   14.581   36.713
 -18.876   14.509   37.156
 -16.038   14.629   37.177
 -14.869   14.559   37.195
  30.716   14.548   37.240
 -14.573   14.432   37.687
  30.682   14.595   37.674
 -14.825   14.623   38.235
  30.794   14.540   38.085
 -14.864   14.537   38.688
  31.206   14.534   38.602
 -15.097   14.528   39.125
  31.661   14.521   39.112
 -15.510   14.617   39.638
  32.533   14.491   39.705
 -16.342   14.497   40.255
  33.928   14.495   40.246
 -16.839   14.518   40.833
  34.221   14.522   40.614
 -16.943   14.591   41.274
  34.513   14.477   41.147
 -16.993   14.521   41.773
  34.619   14.488   41.667
 -16.954   14.495   42.274
  34.458   14.581   42.207
 -16.981   14.545   42.724
  34.254   14.625   42.700
 -17.120   14.592   43.139
  34.210   14.597   43.141
 -17.256   14.550   43.691
  34.258   14.611   43.603
 -17.286   14.545   44.224
  34.510   14.471   44.192
 -17.348   14.595   44.674
  34.483   14.545   44.724
 -17.546   14.600   45.160
  34.407   14.584   45.282
 -17.919   14.649   45.791
  34.317   14.621   45.827
 -18.313   14.536   46.284
  34.295   14.545   46.174
 -18.499   14.495   46.774
  34.321   14.588   46.599
 -18.524   14.545   47.224
  34.513   14.513   47.162
 -18.446   14.545   47.724
  34.745   14.508   47.682
 -18.266   14.490   48.228
  35.134   14.456   48.238
 -17.492   14.502   48.769
  35.411   14.596   48.695
 -15.441   14.509   49.231
  35.259   14.466   49.294
 -15.089   14.462   49.796
  35.142   14.572   49.805
 -14.894   14.545   50.170
  35.058   14.495   50.274
 -14.308   14.518   50.698
  35.090   14.545   50.724
 -11.955   14.504   51.258
  35.119   14.545   51.224
 -11.073   14.539   51.814
  35.150   14.545   51.724
 -10.933   14.512   52.225
  35.094   14.545   52.224
 -10.889   14.545   52.724
  34.989   14.545   52.724
 -10.993   14.545   53.224
  34.923   14.618   53.147
 -11.115   14.639   53.732
  34.734   14.572   53.720
 -11.299   14.613   54.302
  34.437   14.602   54.130
 -11.581   14.610   54.725
  31.518   14.566   54.775
  32.521   14.559   54.782
  33.162   14.611   54.735
 -11.964   14.617   55.311
  31.063   14.556   55.317
 -12.082   14.545   55.774
  31.004   14.558   55.807
 -11.932   14.578   56.220
  31.039   14.550   56.307
 -11.514   14.590   56.758
  30.913   14.554   56.726
 -11.110   14.525   57.264
  30.737   14.522   57.240
 -10.946   14.545   57.724
  32.493   14.613   57.757
 -10.921   14.545   58.224
  33.016   14.572   58.310
 -10.971   14.545   58.724
  33.377   14.550   58.819
 -11.022   14.641   59.254
  33.489   14.560   59.224
 -11.296   14.525   59.762
  33.517   14.577   59.724
 -11.902   14.603   60.253
  33.436   14.654   60.186
 -13.024   14.588   60.690
  33.074   14.641   60.739
 -13.386   14.573   61.252
  29.640   14.590   61.244
  31.591   14.505   61.196
  32.137   14.601   61.236
 -13.548   14.453   61.754
  28.178   14.557   61.762
 -13.416   14.546   62.260
  27.671   14.545   62.289
 -13.253   14.453   62.707
   9.468   14.580   62.671
  11.153   14.554   62.716
  27.537   14.545   62.724
 -12.468   14.536   63.186
 -11.838   14.601   63.194
 -10.063   14.595   63.293
  -6.429   14.646   63.221
  -5.425   14.515   63.235
   8.109   14.523   63.278
  11.506   14.578   63.268
  27.499   14.545   63.224
  -9.869   14.513   63.751
  -7.876   14.594   63.736
  -4.829   14.462   63.707
   6.720   14.613   63.778
  11.597   14.609   63.827
  27.531   14.545   63.724
  -9.372   14.501   64.185
  -8.857   14.594   64.174
  -4.458   14.495   64.209
   6.298   14.645   64.246
  11.571   14.481   64.298
  27.480   14.628   64.205
  -4.255   14.537   64.598
   6.218   14.610   64.641
  11.778   14.505   64.652
  16.059   14.591   64.723
  18.609   14.427   64.734
  27.262   14.595   64.751
  -3.908   14.503   65.122
   6.234   14.629   65.163
  22.134   14.590   65.256
  26.949   14.570   65.114
  -2.985   14.480   65.718
   6.494   14.444   65.698
  22.593   14.614   65.751
  24.506   14.665   65.748
  -0.930   14.462   66.252
   6.522   14.498   66.224
  -0.618   14.462   66.787
   6.444   14.498   66.724
  -0.531   14.545   67.224
   6.358   14.516   67.127
  -0.370   14.520   67.759
   6.016   14.575   67.673
  -0.145   14.474   68.314
   4.979   14.575   68.206
  -0.020   14.545   68.724
   4.463   14.661   68.642
   0.190   14.542   69.182
   4.138   14.545   69.162
   0.629   14.509   69.675
   3.963   14.599   69.656
   1.432   14.430   70.251
   3.544   14.649   70.220
  -2.447   20.641    9.700
   0.527   20.462    9.753
   2.078   20.566    9.746
   5.597   20.509    9.760
  -3.560   20.628   10.190
   5.994   20.500   10.296
  -4.013   20.628   10.700
   6.174   20.545   10.724
 -14.472   20.581   11.250
 -12.319   20.462   11.225
  -4.287   20.545   11.271
   6.251   20.496   11.186
 -14.874   20.582   11.707
 -11.931   20.462   11.758
  -4.478   20.623   11.667
   6.196   20.545   11.724
 -15.794   20.614   12.265
 -11.732   20.481   12.228
  -4.894   20.586   12.225
   6.059   20.581   12.225
 -16.330   20.566   12.756
 -11.402   20.488   12.656
  -6.761   20.595   12.744
   5.734   20.574   12.767
 -16.534   20.559   13.207
 -10.413   20.540   13.291
  -7.027   20.583   13.145
   5.498   20.545   13.224
 -16.599   20.567   13.724
 -10.057   20.532   13.808
  -7.370   20.581   13.678
   5.399   20.549   13.703
 -16.427   20.514   14.211
  -9.844   20.533   14.260
  -7.953   20.522   14.279
   5.418   20.519   14.174
 -16.025   20.490   14.758
  -9.778   20.495   14.747
  -8.065   20.482   14.696
   5.483   20.463   14.635
 -15.441   20.486   15.342
  -9.386   20.502   15.260
  -8.380   20.500   15.196
   5.504   20.511   15.224
 -15.155   20.424   15.808
   5.539   20.495   15.774
   8.965   20.628   15.726
  10.511   20.446   15.753
 -15.118   20.528   16.170
   5.648   20.545   16.170
   8.470   20.628   16.202
  11.171   20.462   16.193
  14.540   20.590   16.236
  15.092   20.543   16.231
 -15.255   20.567   16.721
   6.031   20.462   16.701
   8.037   20.632   16.714
  15.639   20.574   16.645
  25.107   20.562   16.758
  26.116   20.490   16.754
 -15.528   20.612   17.140
  16.569   20.459   17.139
  24.475   20.517   17.174
  26.974   20.498   17.308
 -16.417   20.642   17.794
  17.465   20.453   17.759
  23.145   20.557   17.701
  27.225   20.610   17.664
 -16.951   20.527   18.231
  17.558   20.554   18.188
  23.013   20.495   18.188
  27.421   20.448   18.217
 -17.348   20.505   18.806
  17.731   20.550   18.632
  22.895   20.476   18.696
  27.619   20.545   18.662
 -22.605   20.595   19.187
 -18.394   20.580   19.275
 -17.880   20.586   19.273
  18.429   20.475   19.300
  22.763   20.650   19.185
  28.248   20.536   19.184
  29.131   20.644   19.225
  31.198   20.530   19.202
 -23.256   20.592   19.829
  18.721   20.545   19.737
  22.891   20.446   19.709
  31.618   20.515   19.698
 -23.516   20.575   20.243
  18.931   20.447   20.237
  22.881   20.534   20.149
  32.197   20.501   20.198
 -23.744   20.439   20.773
  18.998   20.563   20.760
  22.662   20.630   20.676
  32.604   20.517   20.761
 -23.566   20.556   21.290
  19.174   20.495   21.202
  22.145   20.628   21.219
  32.688   20.519   21.307
 -23.409   20.465   21.693
  19.683   20.504   21.700
  21.109   20.628   21.730
  32.612   20.551   21.719
 -22.469   20.523   22.244
  32.205   20.568   22.262
 -21.826   20.503   22.659
  31.480   20.644   22.710
 -21.444   20.509   23.170
  30.969   20.497   23.205
 -21.029   20.462   23.729
  30.707   20.632   23.654
 -20.020   20.462   24.265
  30.658   20.575   24.141
 -19.502   20.462   24.772
  30.709   20.619   24.659
 -19.317   20.545   25.174
  31.068   20.552   25.210
 -19.061   20.462   25.757
  32.085   20.475   25.649
 -18.869   20.532   26.249
  32.437   20.456   26.164
 -18.496   20.589   26.746
  32.433   20.482   26.605
 -13.869   20.550   27.218
  32.100   20.539   27.181
  34.691   20.498   27.251
  35.982   20.519   27.319
 -13.529   20.589   27.739
  32.022   20.527   27.641
  33.990   20.595   27.709
  36.562   20.535   27.813
 -13.440   20.576   28.224
  31.992   20.526   28.117
  33.618   20.572   28.320
  36.975   20.449   28.259
 -13.257   20.521   28.686
  31.495   20.538   28.647
  33.468   20.587   28.673
  37.612   20.484   28.812
 -12.566   20.496   29.340
  30.732   20.653   29.175
  33.240   20.518   29.259
  37.875   20.501   29.322
 -12.276   20.498   29.726
  30.566   20.618   29.617
  33.384   20.625   29.745
  37.918   20.545   29.724
 -12.070   20.609   30.227
  30.595   20.587   30.217
  33.401   20.602   30.224
  37.861   20.572   30.102
 -12.101   20.665   30.681
  30.920   20.506   30.713
  33.547   20.570   30.724
  37.577   20.558   30.668
 -12.446   20.608   31.264
  31.001   20.475   31.188
  33.633   20.586   31.260
  37.170   20.623   31.247
 -12.588   20.628   31.724
  30.915   20.501   31.707
  33.563   20.557   31.807
  37.075   20.559   31.641
 -12.598   20.614   32.224
  30.735   20.578   32.210
  33.544   20.497   32.299
  37.011   20.484   32.152
 -12.556   20.601   32.724
  30.478   20.628   32.664
  33.682   20.474   32.740
  36.199   20.580   32.781
 -12.581   20.656   33.183
  30.190   20.545   33.247
  34.078   20.476   33.190
  35.607   20.605   33.214
 -12.873   20.581   33.706
  30.062   20.545   33.724
 -13.356   20.545   34.286
  29.914   20.611   34.136
 -13.399   20.575   34.696
  29.531   20.541   34.758
 -13.436   20.564   35.260
  29.259   20.651   35.166
 -13.334   20.495   35.774
  29.222   20.620   35.684
 -13.403   20.578   36.216
  29.441   20.497   36.220
 -13.490   20.555   36.674
  29.749   20.497   36.615
 -13.423   20.446   37.168
  30.168   20.527   37.108
 -13.590   20.482   37.688
  31.643   20.443   37.727
 -13.966   20.474   38.230
  32.474   20.527   38.310
 -14.073   20.477   38.724
  32.654   20.502   38.757
 -14.117   20.473   39.187
  32.737   20.512   39.274
 -14.355   20.506   39.728
  32.648   20.442   39.775
 -14.547   20.486   40.224
  32.698   20.507   40.307
 -14.535   20.482   40.724
  32.758   20.569   40.817
 -14.417   20.556   41.260
  32.802   20.495   41.274
 -14.298   20.495   41.774
  32.789   20.595   41.674
 -14.311   20.581   42.243
  32.727   20.513   42.148
 -14.134   20.431   42.788
  32.659   20.568   42.641
 -14.115   20.536   43.161
  32.661   20.614   43.097
 -14.290   20.565   43.715
  33.044   20.481   43.649
 -14.543   20.628   44.159
  33.518   20.424   44.160
 -14.961   20.628   44.697
  34.654   20.462   44.710
 -15.236   20.545   45.262
  29.171   20.635   45.231
  30.642   20.525   45.273
  35.378   20.530   45.345
 -15.344   20.545   45.724
  28.955   20.544   45.634
  30.987   20.588   45.739
  35.544   20.495   45.774
 -15.420   20.545   46.224
  28.710   20.618   46.143
  31.059   20.586   46.224
  35.642   20.545   46.224
 -15.494   20.545   46.724
  28.720   20.633   46.671
  31.019   20.642   46.754
  35.747   20.581   46.697
 -15.484   20.545   47.224
  29.011   20.530   47.176
  30.647   20.561   47.297
  36.148   20.566   47.278
 -15.343   20.545   47.681
  36.489   20.503   47.701
 -14.899   20.462   48.199
  36.682   20.441   48.221
 -13.318   20.529   48.694
  36.588   20.579   48.714
 -12.847   20.555   49.181
  36.456   20.561   49.141
 -12.471   20.509   49.736
  35.956   20.553   49.658
 -12.017   20.496   50.289
  34.465   20.651   50.189
 -11.754   20.545   50.764
  33.426   20.591   50.703
 -11.585   20.499   51.294
  31.533   20.597   51.217
 -11.385   20.495   51.774
  31.454   20.525   51.641
 -11.259   20.581   52.207
  31.527   20.561   52.216
 -11.113   20.427   52.746
  32.135   20.604   52.757
 -10.960   20.554   53.269
  33.509   20.502   53.285
 -10.562   20.519   53.784
  34.013   20.469   53.704
 -10.322   20.519   54.204
  34.171   20.549   54.173
 -10.104   20.421   54.705
  34.240   20.523   54.724
 -10.026   20.536   55.260
  34.056   20.570   55.189
  -9.843   20.495   55.714
  33.614   20.607   55.709
  -9.458   20.462   56.207
  32.915   20.562   56.186
  -8.726   20.534   56.689
  32.518   20.628   56.683
  -7.101   20.483   57.313
  32.281   20.545   57.299
  -6.830   20.533   57.752
  32.156   20.595   57.674
  -6.656   20.653   58.334
  31.922   20.619   58.197
  -6.722   20.543   58.783
  31.711   20.476   58.765
  -6.809   20.495   59.274
  31.731   20.470   59.256
  -6.828   20.595   59.674
  31.996   20.495   59.775
  -6.735   20.529   60.106
  32.266   20.445   60.201
  -6.438   20.451   60.719
  32.582   20.477   60.779
  -5.916   20.512   61.271
  32.559   20.518   61.202
  -4.955   20.544   61.836
  12.679   20.610   61.757
  14.087   20.541   61.787
  32.001   20.564   61.703
  -4.765   20.509   62.236
  11.964   20.529   62.223
  14.500   20.527   62.256
  30.660   20.520   62.204
  -4.617   20.617   62.734
  11.200   20.666   62.753
  14.740   20.540   62.677
  30.030   20.592   62.724
  -4.456   20.607   63.217
  10.691   20.636   63.309
  14.935   20.509   63.219
  20.041   20.558   63.160
  20.988   20.547   63.339
  29.409   20.546   63.179
  -3.994   20.533   63.753
  -0.554   20.589   63.687
  -0.001   20.537   63.758
  10.093   20.586   63.737
  15.128   20.545   63.687
  18.997   20.560   63.685
  21.148   20.527   63.769
  27.215   20.545   63.797
   0.686   20.422   64.271
   9.529   20.581   64.194
  15.628   20.462   64.200
  17.061   20.633   64.209
  21.409   20.608   64.261
  26.929   20.598   64.125
   1.116   20.532   64.713
   9.138   20.595   64.721
  21.484   20.601   64.724
  26.668   20.555   64.696
   1.494   20.534   65.331
   8.944   20.599   65.143
  21.471   20.623   65.204
  26.431   20.599   65.110
   1.694   20.514   65.752
   4.706   20.533   65.734
   6.493   20.462   65.723
   8.514   20.647   65.694
  21.145   20.526   65.829
  25.142   20.554   65.743
   1.983   20.541   66.331
   4.220   20.583   66.285
  21.069   20.530   66.307
  24.516   20.525   66.203
   2.123   20.459   66.687
   4.032   20.559   66.642
  21.159   20.509   66.749
  24.080   20.539   66.697
  21.635   20.479   67.229
  22.500   20.557   67.160
  -6.965   26.568    9.778
  -5.825   26.502    9.685
  -9.491   26.649   10.226
  -5.419   26.495   10.148
   0.702   26.559   10.277
   2.677   26.573   10.289
 -10.006   26.581   10.647
  -5.332   26.558   10.641
  -2.535   26.658   10.708
  -0.891   26.442   10.709
  -0.040   26.641   10.707
   3.021   26.511   10.698
 -10.389   26.600   11.298
  -5.294   26.574   11.122
  -3.489   26.589   11.213
   3.211   26.532   11.188
 -10.724   26.628   11.761
   3.491   26.473   11.662
 -11.402   26.628   12.259
   3.672   26.597   12.210
 -11.874   26.545   12.774
   3.992   26.530   12.681
 -12.056   26.545   13.224
   5.011   26.413   13.160
 -12.121   26.545   13.724
   5.717   26.533   13.689
 -12.035   26.545   14.224
  -6.830   26.578   14.278
  -4.924   26.540   14.296
   6.056   26.465   14.192
 -11.830   26.545   14.673
  -7.321   26.624   14.708
  -4.469   26.552   14.797
   6.155   26.545   14.724
 -11.337   26.452   15.184
  -7.896   26.637   15.203
  -3.985   26.495   15.246
  -2.887   26.569   15.169
  -0.911   26.570   15.303
   6.113   26.545   15.224
  -0.635   26.580   15.823
   5.937   26.560   15.674
  -0.563   26.614   16.224
   5.504   26.523   16.192
  -0.603   26.668   16.680
   5.132   26.553   16.684
  -1.010   26.665   17.208
   5.058   26.528   17.141
  -2.401   26.565   17.745
   5.116   26.531   17.623
   8.178   26.501   17.817
   9.664   26.588   17.779
  10.148   26.547   17.723
  11.960   26.433   17.750
  -2.989   26.640   18.279
   5.601   26.531   18.164
   7.650   26.533   18.310
  14.051   26.447   18.231
  -3.263   26.525   18.826
   6.160   26.556   18.637
   7.081   26.548   18.721
  17.016   26.517   18.786
  -3.315   26.508   19.307
  17.121   26.501   19.307
  -3.276   26.516   19.774
  17.106   26.566   19.812
  -3.281   26.468   20.217
  16.955   26.545   20.224
  -3.046   26.594   20.759
  16.912   26.506   20.702
  20.035   26.628   20.723
  22.003   26.431   20.732
  26.598   26.610   20.731
  27.532   26.456   20.737
  -2.842   26.553   21.260
  17.086   26.545   21.212
  19.456   26.571   21.163
  23.240   26.471   21.212
  25.515   26.617   21.219
  28.231   26.462   21.169
  -2.822   26.590   21.828
  17.525   26.451   21.748
  18.994   26.569   21.684
  28.564   26.462   21.732
  -3.005   26.648   22.280
  28.644   26.595   22.174
  -3.377   26.540   22.812
  28.636   26.483   22.682
  -3.370   26.495   23.274
  28.449   26.560   23.188
  -3.321   26.545   23.724
  28.135   26.564   23.703
  -7.756   26.579   24.245
  -6.830   26.544   24.158
  -3.321   26.595   24.174
  27.937   26.621   24.146
  -8.519   26.561   24.694
  -6.414   26.472   24.660
  -3.446   26.582   24.721
  27.884   26.524   24.614
  -9.034   26.566   25.171
  -6.031   26.509   25.266
  -3.815   26.497   25.270
  27.637   26.596   25.140
 -12.876   26.659   25.709
 -11.367   26.479   25.733
  -9.956   26.567   25.695
  -5.432   26.500   25.698
  -4.342   26.593   25.735
  27.039   26.524   25.752
 -13.498   26.628   26.168
  26.078   26.606   26.223
 -14.395   26.596   26.830
  25.961   26.485   26.636
 -14.721   26.576   27.333
  14.976   26.579   27.171
  16.183   26.486   27.263
  25.516   26.518   27.130
 -14.829   26.495   27.774
  14.516   26.525   27.680
  16.573   26.500   27.657
  24.499   26.523   27.688
 -14.834   26.595   28.174
  14.441   26.497   28.141
  17.199   26.509   28.144
  24.110   26.612   28.204
 -14.737   26.505   28.627
  14.463   26.455   28.640
  18.013   26.555   28.795
  24.117   26.562   28.641
 -14.436   26.483   29.131
  14.218   26.576   29.206
  18.633   26.540   29.211
  24.096   26.507   29.188
 -13.823   26.438   29.708
  14.024   26.572   29.709
  19.625   26.518   29.771
  23.904   26.524   29.626
 -13.357   26.469   30.232
  13.785   26.658   30.181
  20.654   26.537   30.210
  22.593   26.524   30.209
 -13.102   26.608   30.741
  13.752   26.618   30.641
 -13.106   26.663   31.190
  13.718   26.602   31.141
 -13.404   26.581   31.709
  13.566   26.603   31.627
 -13.869   26.545   32.282
  13.253   26.649   32.169
  16.598   26.587   32.259
  18.624   26.486   32.132
 -14.108   26.589   32.625
  13.213   26.636   32.679
  15.970   26.658   32.709
  19.519   26.489   32.742
 -14.483   26.592   33.194
  13.509   26.533   33.240
  15.441   26.669   33.192
  19.722   26.545   33.267
 -14.889   26.626   33.659
  14.095   26.527   33.664
  14.607   26.604   33.733
  19.866   26.421   33.767
 -15.040   26.540   34.188
  19.894   26.553   34.224
 -14.996   26.579   34.724
  20.100   26.518   34.700
 -15.029   26.636   35.257
  20.535   26.482   35.148
 -15.240   26.549   35.771
  21.069   26.493   35.632
 -15.468   26.518   36.224
  21.601   26.503   36.154
  30.133   26.534   36.302
  31.071   26.483   36.217
 -15.507   26.607   36.724
  21.698   26.632   36.670
  29.510   26.563   36.770
  31.448   26.456   36.665
 -15.367   26.568   37.202
  21.922   26.456   37.173
  29.040   26.557   37.263
  31.460   26.479   37.113
 -14.867   26.506   37.678
  21.617   26.565   37.746
  28.652   26.513   37.829
  31.206   26.565   37.691
 -13.585   26.500   38.333
  21.032   26.542   38.222
  28.602   26.513   38.307
  31.074   26.558   38.125
 -13.274   26.494   38.729
  20.567   26.593   38.664
  28.703   26.474   38.739
  30.666   26.577   38.690
 -12.924   26.535   39.208
  20.148   26.569   39.279
  29.430   26.501   39.254
  30.082   26.560   39.164
 -11.807   26.495   39.770
   4.667   26.565   39.750
   5.675   26.508   39.709
  19.549   26.540   39.721
 -11.068   26.542   40.315
   4.082   26.545   40.277
   6.605   26.519   40.210
  18.741   26.651   40.175
 -10.826   26.552   40.698
   3.903   26.631   40.727
   9.058   26.476   40.662
  18.655   26.649   40.697
 -10.466   26.579   41.240
   3.806   26.465   41.218
   9.401   26.442   41.176
  18.937   26.507   41.212
 -10.314   26.547   41.760
   3.953   26.509   41.717
   9.541   26.460   41.641
  19.067   26.520   41.641
 -10.265   26.505   42.250
   4.131   26.545   42.224
   9.609   26.528   42.141
  19.193   26.563   42.141
  -9.979   26.560   42.778
   4.188   26.545   42.724
   9.579   26.498   42.688
  19.147   26.569   42.623
  -9.792   26.519   43.260
   4.187   26.545   43.224
   9.479   26.495   43.211
  18.508   26.503   43.199
  -9.557   26.610   43.785
   4.248   26.545   43.662
   9.160   26.571   43.681
  18.038   26.521   43.646
  -9.550   26.593   44.190
   4.567   26.462   44.193
   7.561   26.599   44.234
  17.648   26.557   44.203
  -9.931   26.555   44.703
  17.483   26.545   44.724
 -10.505   26.567   45.316
  17.473   26.545   45.224
 -10.441   26.530   45.807
  17.607   26.545   45.724
 -10.276   26.512   46.247
  10.221   26.558   46.342
  12.531   26.505   46.304
  17.727   26.545   46.224
  21.227   26.573   46.357
  24.504   26.452   46.156
 -10.070   26.610   46.744
   9.902   26.595   46.682
  12.756   26.545   46.751
  17.681   26.595   46.674
  21.044   26.533   46.774
  25.475   26.529   46.763
  -9.883   26.566   47.260
   9.515   26.580   47.190
  12.874   26.455   47.206
  17.466   26.597   47.144
  21.013   26.575   47.224
  26.085   26.535   47.208
  -9.817   26.530   47.807
   8.961   26.569   47.686
  13.012   26.513   47.672
  16.952   26.677   47.753
  20.979   26.637   47.750
  26.134   26.594   47.717
  -9.909   26.550   48.197
   8.514   26.633   48.173
  13.224   26.553   48.130
  15.979   26.560   48.258
  20.726   26.486   48.255
  26.470   26.523   48.213
 -10.455   26.615   48.829
   8.233   26.545   48.782
  14.206   26.554   48.714
  15.258   26.512   48.741
  20.568   26.499   48.760
  26.620   26.544   48.641
 -10.624   26.638   49.238
   8.014   26.628   49.170
  14.634   26.562   49.175
  15.940   26.579   49.342
  20.628   26.537   49.273
  26.536   26.548   49.118
 -10.777   26.509   49.734
   7.483   26.628   49.677
  14.728   26.611   49.697
  15.929   26.571   49.679
  20.907   26.544   49.780
  26.132   26.571   49.697
 -10.964   26.622   50.256
   7.002   26.628   50.185
  21.193   26.545   50.170
  26.010   26.548   50.141
 -11.247   26.551   50.834
   6.744   26.545   50.762
  21.577   26.462   50.719
  26.054   26.531   50.641
 -11.348   26.495   51.274
   6.549   26.628   51.177
  22.002   26.462   51.273
  26.100   26.550   51.129
 -11.329   26.581   51.754
   3.235   26.616   51.764
   4.005   26.522   51.760
   5.745   26.549   51.733
  22.192   26.520   51.745
  25.615   26.562   51.710
 -11.117   26.429   52.301
   1.628   26.618   52.232
  22.444   26.579   52.281
  25.576   26.551   52.117
 -10.980   26.546   52.760
   0.586   26.612   52.734
  22.523   26.528   52.807
  26.039   26.533   52.695
 -10.822   26.545   53.257
   0.191   26.668   53.182
  22.708   26.511   53.233
  26.207   26.562   53.141
 -10.604   26.454   53.713
  -0.349   26.660   53.702
  22.942   26.551   53.769
  26.222   26.594   53.641
 -10.384   26.545   54.186
  -2.771   26.640   54.285
  22.677   26.541   54.338
  26.136   26.571   54.141
  -7.268   26.543   54.688
  -3.229   26.545   54.802
  22.519   26.630   54.685
  26.128   26.576   54.688
  -6.944   26.502   55.141
  -3.363   26.545   55.224
  20.517   26.599   55.223
  26.272   26.552   55.127
  -6.793   26.561   55.676
  -3.409   26.545   55.724
   2.673   26.530   55.842
   4.182   26.499   55.621
  19.503   26.596   55.703
  26.577   26.500   55.643
  -6.583   26.496   56.219
  -3.422   26.545   56.224
   2.526   26.568   56.307
   4.542   26.490   56.145
  18.995   26.624   56.202
  26.719   26.597   56.183
  -6.318   26.487   56.623
  -3.488   26.628   56.664
   2.469   26.574   56.807
   4.543   26.526   56.635
  16.191   26.618   56.805
  26.878   26.440   56.676
  -5.349   26.513   57.189
  -4.549   26.668   57.211
  -0.885   26.514   57.260
   1.541   26.509   57.182
   2.403   26.581   57.228
   4.198   26.573   57.202
  15.913   26.579   57.173
  26.982   26.460   57.134
  -1.328   26.508   57.817
   3.708   26.573   57.709
  15.516   26.636   57.734
  26.983   26.522   57.619
  -1.820   26.544   58.345
   3.625   26.555   58.141
  15.188   26.509   58.241
  25.496   26.589   58.177
  -2.008   26.594   58.807
   3.663   26.563   58.628
  15.013   26.545   58.724
  25.004   26.538   58.645
  -2.057   26.576   59.307
   3.998   26.469   59.151
  14.967   26.545   59.224
  24.754   26.624   59.241
  -1.927   26.526   59.758
   4.634   26.486   59.633
  15.087   26.545   59.701
  25.048   26.548   59.687
  -1.358   26.489   60.263
   5.021   26.469   60.151
  15.488   26.462   60.236
  25.162   26.610   60.188
  -0.384   26.527   60.824
   5.072   26.475   60.688
  16.597   26.443   60.740
  25.222   26.621   60.692
  -0.295   26.523   61.257
   4.914   26.522   61.130
  17.123   26.470   61.182
  25.644   26.560   61.139
   0.053   26.533   61.773
   4.145   26.619   61.732
  21.969   26.618   61.756
  26.433   26.415   61.720
   0.701   26.527   62.262
   3.965   26.533   62.106
  22.474   26.552   62.341
  26.507   26.480   62.224
   1.117   26.520   62.752
   3.624   26.549   62.659
  22.632   26.504   62.807
  26.427   26.484   62.695
  22.752   26.506   63.233
  23.729   26.562   63.216
  24.693   26.521   63.250
  26.023   26.519   63.143
  11.089   32.594   19.727
  12.946   32.500   19.750
   4.999   32.626   20.217
   6.222   32.534   20.209
  10.087   32.596   20.218
  13.471   32.495   20.226
   2.205   32.541   20.816
   7.029   32.519   20.818
   9.618   32.644   20.709
  13.672   32.519   20.644
   1.980   32.572   21.166
   7.462   32.439   21.250
   9.139   32.628   21.221
  13.730   32.540   21.188
   1.076   32.586   21.722
  13.582   32.628   21.711
   0.251   32.489   22.282
  13.202   32.620   22.319
  -0.336   32.530   22.807
  12.774   32.548   22.856
  -1.479   32.547   23.282
  12.623   32.495   23.274
  -1.774   32.523   23.777
  12.620   32.595   23.674
  -1.510   32.552   24.337
  12.585   32.551   24.224
  -1.365   32.509   24.807
  12.436   32.595   24.729
  -1.309   32.508   25.307
  10.488   32.562   25.210
  -1.409   32.531   25.716
   9.995   32.579   25.679
  -1.755   32.521   26.305
   9.640   32.498   26.267
  -1.961   32.495   26.774
   9.598   32.525   26.807
  -2.007   32.545   27.224
   9.677   32.463   27.287
  -9.894   32.548   27.754
  -7.427   32.439   27.801
  -1.930   32.545   27.724
  10.088   32.548   27.714
  12.633   32.550   27.715
  13.117   32.546   27.764
 -10.350   32.529   28.241
  -7.050   32.463   28.291
  -1.756   32.557   28.273
  12.400   32.551   28.304
 -11.241   32.515   28.798
  -6.911   32.595   28.674
  -1.658   32.552   28.739
  12.230   32.488   28.841
 -11.383   32.495   29.274
  -6.809   32.525   29.135
  -1.753   32.537   29.182
  12.183   32.448   29.298
 -11.511   32.561   29.695
  -6.829   32.590   29.641
  -1.991   32.628   29.662
  12.278   32.429   29.769
 -11.806   32.616   30.203
  -6.845   32.625   30.185
  -3.083   32.547   30.208
  12.621   32.468   30.195
 -12.398   32.640   30.715
  -6.533   32.462   30.670
  -4.817   32.513   30.767
  13.113   32.509   30.681
 -13.382   32.537   31.239
  13.559   32.509   31.279
 -13.808   32.573   31.824
  13.957   32.501   31.812
 -13.953   32.545   32.224
  15.038   32.480   32.220
 -14.055   32.609   32.710
  15.696   32.573   32.699
 -14.286   32.527   33.281
  16.031   32.455   33.189
 -14.441   32.495   33.774
  16.017   32.503   33.724
 -14.590   32.619   34.163
  15.934   32.487   34.224
 -14.701   32.573   34.714
  15.942   32.474   34.724
 -14.815   32.545   35.224
  15.933   32.478   35.208
 -15.044   32.628   35.658
  15.685   32.523   35.715
 -15.380   32.545   36.241
  13.565   32.547   36.219
 -15.496   32.545   36.724
  13.090   32.499   36.706
 -15.468   32.595   37.174
  12.763   32.625   37.285
 -15.273   32.525   37.613
  12.921   32.439   37.718
 -14.442   32.503   38.227
  12.962   32.486   38.224
 -13.594   32.541   38.792
  12.947   32.499   38.742
 -13.317   32.482   39.146
   4.215   32.586   39.364
   5.703   32.566   39.210
  12.656   32.572   39.264
 -12.953   32.494   39.635
   3.944   32.641   39.709
   6.112   32.551   39.689
  12.048   32.536   39.711
  15.143   32.550   39.790
  15.673   32.493   39.700
 -11.420   32.506   40.208
  -9.845   32.567   40.200
  -9.060   32.561   40.298
   3.116   32.531   40.244
   6.263   32.596   40.213
  11.677   32.579   40.204
  14.495   32.572   40.268
  16.481   32.436   40.167
  -9.958   32.533   40.794
   2.586   32.591   40.733
   6.419   32.509   40.715
  11.494   32.621   40.656
  14.224   32.453   40.742
  16.668   32.502   40.615
  -9.880   32.522   41.307
  -2.331   32.635   41.267
  -1.301   32.515   41.265
   1.722   32.573   41.262
   6.643   32.476   41.144
  11.075   32.588   41.220
  14.262   32.445   41.277
  16.965   32.478   41.172
  -9.864   32.501   41.807
  -2.541   32.556   41.602
  -0.815   32.501   41.688
   1.110   32.628   41.722
   7.126   32.507   41.624
   9.029   32.628   41.711
  14.585   32.521   41.763
  17.190   32.537   41.603
  -9.741   32.474   42.224
  -2.770   32.625   42.143
  15.505   32.549   42.303
  17.446   32.528   42.179
  -7.900   32.532   42.832
  -2.817   32.608   42.641
  15.973   32.560   42.833
  17.551   32.523   42.641
  -7.800   32.502   43.307
  -2.862   32.584   43.141
  15.989   32.554   43.307
  17.645   32.544   43.141
  -7.733   32.488   43.727
  -2.825   32.585   43.641
  16.094   32.532   43.756
  17.583   32.551   43.624
  -6.934   32.521   44.213
  -2.853   32.598   44.141
  -5.367   32.462   44.741
  -2.873   32.618   44.626
  -4.832   32.417   45.266
  -2.902   32.565   45.119
   4.073   32.550   45.786
   5.132   32.474   45.636
   3.611   32.545   46.325
   5.631   32.596   46.247
   3.532   32.564   46.807
   5.977   32.440   46.706
   3.554   32.489   47.331
   5.957   32.490   47.222
   3.713   32.456   47.730
   5.697   32.580   47.772
   4.208   32.420   48.203
   5.137   32.603   48.192
  13.094   38.544   25.798
  13.510   38.531   25.698
  -3.146  -33.489   26.069
  -3.075  -33.466   28.843
  -2.673  -33.483   25.336
  -2.733  -33.435   29.070
  -2.112  -33.451   25.118
  -2.179  -33.363   29.274
  -1.620  -33.405   25.031
  -1.670  -33.455   29.360
  -1.170  -33.455   25.065
  -1.220  -33.505   29.442
  -0.728  -33.429   25.168
  -0.678  -33.506   29.372
  -0.180  -33.367   25.504
  -0.140  -33.467   29.091
   0.347  -33.445   26.350
   0.344  -33.497   28.556
  -7.156  -27.523   26.659
  -7.157  -27.423   26.873
  -6.579  -27.535   25.502
  -6.688  -27.372   28.015
  -6.088  -27.427   25.152
  -6.158  -27.386   28.874
  -5.670  -27.455   25.072
  -5.675  -27.413   29.299
  -5.232  -27.502   24.916
  -5.254  -27.425   29.376
  -4.719  -27.475   24.422
  -4.775  -27.447   29.470
  -4.233  -27.432   22.929
  -4.124  -27.440   30.945
  -3.687  -27.491   22.428
  -3.754  -27.462   31.094
  -3.101  -27.455   22.164
  -3.262  -27.480   31.048
  -2.670  -27.455   22.113
  -2.726  -27.470   30.449
  -2.181  -27.491   22.148
  -2.175  -27.475   29.426
  -1.642  -27.340   22.270
  -1.735  -27.549   29.121
  -1.253  -27.426   22.264
  -1.272  -27.516   28.962
  -0.656  -27.417   22.061
  -0.632  -27.542   28.029
  -0.170  -27.419   21.866
  -0.254  -27.466   27.870
   0.297  -27.382   21.776
   0.246  -27.413   27.854
   0.801  -27.483   21.659
   0.717  -27.442   28.005
   1.365  -27.447   21.670
   1.324  -27.422   28.839
   1.874  -27.353   21.699
   1.721  -27.459   29.012
   2.415  -27.398   21.905
   2.308  -27.433   29.940
   2.801  -27.356   22.157
   2.859  -27.380   30.290
   3.254  -27.419   22.573
   3.404  -27.401   30.495
   3.799  -27.419   23.077
   3.919  -27.441   30.797
   4.339  -27.372   24.960
   4.330  -27.419   30.917
   4.861  -27.372   25.430
   4.780  -27.505   30.989
   5.318  -27.491   25.588
   5.281  -27.500   30.882
   5.842  -27.345   25.883
   5.835  -27.491   30.553
   6.380  -27.336   26.329
   6.324  -27.567   29.911
   6.865  -27.449   27.377
   6.834  -27.545   28.595
 -20.176  -21.520   20.972
 -20.163  -21.411   22.491
 -19.753  -21.551   20.412
 -19.660  -21.413   23.455
 -19.137  -21.421   19.999
 -19.231  -21.378   23.892
 -18.670  -21.455   20.068
 -18.781  -21.431   24.090
 -18.162  -21.410   20.140
 -18.228  -21.359   24.415
 -17.660  -21.487   20.391
 -17.680  -21.405   24.885
 -17.575  -21.475   43.407
 -17.700  -21.439   44.973
 -17.170  -21.485   20.484
 -17.220  -21.398   25.078
 -17.087  -21.475   43.327
 -17.254  -21.469   45.062
 -16.670  -21.479   20.465
 -16.670  -21.455   25.059
 -16.587  -21.459   43.386
 -16.754  -21.459   44.975
 -16.223  -21.461   20.486
 -16.203  -21.538   24.911
 -16.111  -21.543   30.924
 -16.156  -21.333   32.365
 -16.165  -21.489   34.994
 -16.154  -21.380   35.823
 -16.066  -21.440   42.027
 -16.227  -21.453   42.991
 -16.147  -21.459   43.515
 -16.255  -21.431   44.973
 -15.628  -21.372   20.881
 -15.647  -21.538   24.484
 -15.716  -21.480   30.356
 -15.698  -21.422   33.060
 -15.677  -21.538   33.945
 -15.701  -21.372   36.545
 -15.629  -21.383   39.043
 -15.680  -21.410   40.358
 -15.654  -21.437   42.073
 -15.713  -21.350   45.305
 -15.103  -21.372   21.305
 -15.114  -21.455   24.131
 -15.148  -21.408   29.986
 -15.220  -21.446   37.083
 -15.158  -21.479   38.874
 -15.254  -21.449   40.505
 -15.064  -21.460   42.957
 -15.259  -21.394   45.540
 -14.635  -21.459   21.531
 -14.706  -21.465   24.010
 -14.641  -21.489   29.859
 -14.778  -21.463   40.559
 -14.643  -21.468   42.944
 -14.754  -21.497   45.600
 -14.087  -21.395   21.615
 -14.212  -21.385   24.034
 -14.063  -21.446   29.577
 -14.247  -21.460   41.032
 -14.130  -21.505   41.600
 -14.254  -21.503   45.545
 -13.620  -21.455   21.572
 -13.677  -21.335   24.383
 -13.650  -21.444   29.533
 -13.754  -21.467   45.416
 -13.169  -21.509   21.402
 -13.189  -21.415   25.056
 -13.140  -21.431   30.616
 -13.259  -21.444   45.422
 -12.626  -21.364   21.111
 -12.682  -21.416   26.998
 -12.586  -21.466   30.950
 -12.717  -21.440   45.866
 -12.634  -21.461   46.393
 -12.681  -21.422   47.342
 -12.087  -21.385   21.129
 -12.185  -21.409   27.856
 -12.087  -21.491   30.985
 -12.271  -21.434   47.409
 -11.587  -21.388   21.139
 -11.706  -21.488   27.970
 -11.654  -21.570   30.918
 -11.673  -21.427   45.462
 -11.087  -21.389   21.135
 -11.252  -21.456   28.114
 -11.173  -21.521   30.440
 -11.249  -21.429   44.886
 -10.615  -21.340   21.170
 -10.697  -21.501   28.506
 -10.728  -21.479   29.900
 -10.687  -21.392   44.419
 -10.179  -21.385   21.428
 -10.176  -21.551   35.629
 -10.147  -21.475   38.468
 -10.186  -21.496   44.138
  -9.656  -21.458   22.458
  -9.766  -21.533   35.473
  -9.577  -21.490   38.750
  -9.674  -21.491   43.900
  -9.083  -21.381   22.960
  -9.206  -21.510   35.479
  -9.156  -21.561   38.792
  -9.133  -21.484   43.689
  -8.684  -21.360   23.158
  -8.767  -21.485   35.639
  -8.630  -21.364   38.572
  -8.670  -21.455   43.637
  -8.180  -21.419   23.448
  -8.171  -21.453   36.451
  -8.087  -21.452   38.524
  -8.162  -21.491   43.479
  -7.670  -21.455   23.593
  -7.714  -21.418   37.836
  -7.662  -21.475   38.389
  -7.678  -21.574   43.092
  -7.170  -21.455   23.564
  -7.127  -21.484   40.930
  -6.728  -21.538   23.392
  -6.657  -21.439   40.504
  -6.145  -21.455   23.062
  -6.170  -21.401   40.343
  -5.700  -21.480   22.893
  -5.670  -21.385   40.353
  -5.173  -21.512   22.675
  -5.137  -21.409   40.524
  -4.670  -21.455   22.635
  -4.613  -21.504   40.856
  -4.170  -21.455   22.647
  -4.089  -21.461   41.392
  -3.670  -21.455   22.562
  -3.643  -21.421   44.894
  -3.205  -21.538   22.421
  -3.175  -21.419   45.494
  -2.630  -21.450   22.050
  -2.720  -21.505   45.572
  -2.076  -21.462   22.317
  -2.301  -21.438   45.696
  -1.635  -21.480   22.518
  -1.764  -21.516   46.078
  -1.593  -21.515   48.524
  -1.701  -21.434   50.101
  -1.064  -21.395   22.526
  -1.161  -21.371   46.899
  -1.132  -21.481   47.934
  -1.204  -21.447   50.494
  -0.587  -21.427   22.520
  -0.737  -21.454   50.668
  -0.127  -21.494   17.388
  -0.179  -21.393   18.493
  -0.087  -21.437   22.529
  -0.236  -21.367   50.923
   0.435  -21.470   15.923
   0.352  -21.428   18.958
   0.413  -21.446   22.487
   0.375  -21.432   51.344
   0.913  -21.461   15.845
   0.746  -21.452   19.046
   0.913  -21.443   22.434
   0.779  -21.385   51.573
   1.279  -21.444   15.999
   1.290  -21.461   18.975
   1.411  -21.402   22.508
   1.260  -21.537   51.636
   1.867  -21.421   17.051
   1.843  -21.472   18.565
   1.960  -21.435   22.819
   1.785  -21.351   51.844
   2.413  -21.421   22.938
   2.276  -21.539   51.606
   2.894  -21.523   22.951
   2.727  -21.535   51.493
   3.449  -21.463   22.609
   3.217  -21.489   51.568
   3.879  -21.530   22.318
   3.753  -21.459   52.039
   4.423  -21.484   22.094
   4.317  -21.515   36.471
   4.337  -21.430   37.873
   4.340  -21.432   52.386
   4.899  -21.513   21.925
   4.843  -21.405   35.974
   4.808  -21.338   40.104
   4.746  -21.421   52.384
   5.410  -21.521   21.540
   5.330  -21.407   35.851
   5.280  -21.417   40.673
   5.246  -21.419   52.376
   5.852  -21.420   21.072
   5.865  -21.459   35.921
   5.773  -21.441   41.133
   5.794  -21.383   52.371
   6.365  -21.425   20.916
   6.339  -21.405   36.108
   6.327  -21.373   46.564
   6.289  -21.379   52.271
   6.914  -21.393   20.932
   6.879  -21.372   36.460
   6.866  -21.475   47.414
   6.744  -21.424   51.961
   7.336  -21.367   21.103
   7.330  -21.408   36.672
   7.351  -21.478   47.876
   7.275  -21.472   49.496
   7.812  -21.331   21.601
   7.811  -21.565   36.757
   8.371  -21.405   22.304
   8.348  -21.419   36.620
   8.720  -21.437   22.592
   8.797  -21.538   36.410
   9.347  -21.359   23.496
   9.380  -21.455   36.126
   9.933  -21.395   24.446
   9.830  -21.455   36.068
  10.382  -21.368   24.651
  10.280  -21.505   36.059
  10.367  -21.485   49.364
  10.265  -21.449   50.565
  10.857  -21.446   24.809
  10.754  -21.433   35.923
  10.917  -21.486   48.919
  10.781  -21.465   50.983
  11.357  -21.426   25.002
  11.303  -21.492   35.505
  11.413  -21.487   48.841
  11.246  -21.478   51.062
  11.858  -21.429   25.391
  11.790  -21.464   35.312
  11.876  -21.463   48.941
  11.787  -21.463   50.972
  12.233  -21.466   25.672
  12.272  -21.535   35.117
  12.347  -21.468   49.377
  12.335  -21.444   50.534
  12.769  -21.393   25.876
  12.725  -21.517   35.009
  13.265  -21.455   26.092
  13.223  -21.473   35.062
  13.777  -21.372   26.560
  13.898  -21.558   28.601
  13.957  -21.408   30.370
  13.857  -21.438   35.447
  14.332  -21.452   27.426
  14.311  -21.511   28.033
  14.376  -21.354   30.629
  14.246  -21.458   35.553
  14.779  -21.527   30.920
  14.746  -21.479   35.526
  15.355  -21.432   31.355
  15.264  -21.404   35.363
  16.858  -21.475   41.581
  16.894  -21.419   44.421
  17.362  -21.538   39.991
  17.381  -21.425   44.797
  17.332  -21.362   50.047
  17.352  -21.425   51.423
  17.886  -21.455   39.618
  17.759  -21.384   44.972
  17.882  -21.473   47.905
  17.796  -21.398   48.465
  17.805  -21.389   49.506
  17.804  -21.484   52.055
  18.330  -21.455   39.521
  18.249  -21.514   44.949
  18.346  -21.476   47.348
  18.431  -21.386   54.307
  18.780  -21.505   39.535
  18.744  -21.479   45.004
  18.869  -21.420   47.144
  18.859  -21.455   54.590
  19.266  -21.478   39.641
  19.326  -21.404   45.286
  19.392  -21.452   47.429
  19.359  -21.349   54.786
  19.802  -21.348   39.793
  19.774  -21.398   45.327
  19.878  -21.477   48.379
  19.821  -21.414   54.786
  20.280  -21.431   39.813
  20.326  -21.434   45.011
  20.452  -21.428   48.861
  20.322  -21.496   54.634
  20.723  -21.393   39.991
  20.763  -21.457   44.432
  20.831  -21.375   49.071
  20.748  -21.524   54.375
  21.328  -21.385   40.996
  21.242  -21.567   43.838
  21.335  -21.395   49.938
  21.273  -21.490   50.411
  21.338  -21.394   51.068
  21.323  -21.510   53.522
  21.797  -21.492   41.541
  21.761  -21.475   43.359
 -24.605  -15.468   26.520
 -24.697  -15.400   27.017
 -24.226  -15.424   25.928
 -24.183  -15.406   29.043
 -23.686  -15.538   18.392
 -23.705  -15.372   20.108
 -23.681  -15.491   25.514
 -23.741  -15.375   29.404
 -23.191  -15.567   16.355
 -23.235  -15.356   20.613
 -23.182  -15.543   24.955
 -23.247  -15.398   29.527
 -22.622  -15.557   15.477
 -22.754  -15.450   29.512
 -22.047  -15.452   13.972
 -22.266  -15.467   29.536
 -22.078  -15.441   39.627
 -22.190  -15.414   42.576
 -21.587  -15.437   14.005
 -21.684  -15.459   29.973
 -21.635  -15.409   39.453
 -21.722  -15.507   43.087
 -21.209  -15.428   14.100
 -21.174  -15.373   31.880
 -21.086  -15.395   39.434
 -21.203  -15.362   43.373
 -20.648  -15.437   14.408
 -20.778  -15.414   32.069
 -20.620  -15.468   39.499
 -20.682  -15.410   43.351
 -20.189  -15.491   14.620
 -20.216  -15.355   32.409
 -20.180  -15.499   39.393
 -20.224  -15.546   43.086
 -19.618  -15.418   14.896
 -19.674  -15.372   33.036
 -19.652  -15.451   34.332
 -19.591  -15.487   35.400
 -19.654  -15.480   39.023
 -19.772  -15.505   42.895
 -19.697  -15.385   47.409
 -19.615  -15.431   48.389
 -19.104  -15.395   15.102
 -19.096  -15.484   35.932
 -19.159  -15.489   38.557
 -19.254  -15.424   42.888
 -19.149  -15.351   47.046
 -19.254  -15.450   48.558
 -18.591  -15.449   15.329
 -18.617  -15.422   36.437
 -18.684  -15.488   37.471
 -18.782  -15.463   43.019
 -18.725  -15.407   47.130
 -18.767  -15.469   48.520
 -18.116  -15.421   15.473
 -18.205  -15.425   43.356
 -17.620  -15.347   15.624
 -17.780  -15.463   43.514
 -17.085  -15.391   15.992
 -17.209  -15.505   44.092
 -16.674  -15.371   16.159
 -16.696  -15.432   45.075
 -16.173  -15.419   16.296
 -16.186  -15.400   47.367
 -15.698  -15.467   16.310
 -15.653  -15.434   47.891
 -15.270  -15.422   16.254
 -15.173  -15.458   49.517
 -14.706  -15.455   16.123
 -14.653  -15.438   49.935
[truncated: 10,658,369 more chars]
