# Supplementary material for: Modeling of the Electrostatic Interaction and Catalytic Activity of [NiFe] Hydrogenases on a Planar Electrode
Source: J Phys Chem B. 2022 Oct 21;126(43):8777–90. doi: 10.1021/acs.jpcb.2c05371 (PMC9639099; doi:10.1021/acs.jpcb.2c05371)
Supplement: Supplementary file 1 — jp2c05371_si_001.zip [file jp2c05371_si_001.zip › Supplementary data/1e3d_5_theta_120_phi_248/extra information/1e3d_5_theta_120_phi_248_sorted_union.csv]

aminoacid_No_residue_data	distance_atom	aminoacid_No_residue_data	atomic_charge
LYS_194	6.902363636363637	LYS_194	1.0
GLN_168	7.003176470588236	GLN_168	5.551115123125783e-17
LYS_166	7.050681818181818	LYS_166	1.0
LYS_169	7.492909090909091	LYS_169	1.0
GLY_167	8.306	GLY_167	5.551115123125783e-17
ASP_197	8.540750000000001	ASP_197	-0.9999999999999999
ALA_198	8.6018	ALA_198	6.245004513516506e-17
ARG_193	8.764208333333334	ARG_193	0.9999999999999999
LYS_232	8.834818181818182	LYS_232	1.0
GLN_184	9.432	GLN_184	5.551115123125783e-17
MET_180	9.64735294117647	MET_180	5.551115123125783e-17
GLU_171	9.655666666666667	GLU_171	-0.9999999999999999
ASP_188	9.784	ASP_188	-0.9999999999999999
LEU_189	9.872	LEU_189	2.7755575615628914e-17
GLU_155	10.002999999999998	GLU_155	-0.9999999999999999
GLU_191	10.138399999999999	GLU_191	-0.9999999999999999
ALA_163	10.2175	ALA_163	6.245004513516506e-17
GLN_29	10.264411764705883	GLN_29	5.551115123125783e-17
HIS_195	10.446055555555555	HIS_195	1.0
VAL_179	10.692625	VAL_179	1.249000902703301e-16
GLU_243	11.090933333333334	GLU_243	-0.9999999999999999
VAL_162	11.4015	VAL_162	1.249000902703301e-16
VAL_233	11.467125	VAL_233	1.249000902703301e-16
CYS_190	11.724272727272728	CYS_190	2.7755575615628914e-17
GLU_200	11.734533333333333	GLU_200	-0.9999999999999999
ILE_170	11.77442105263158	ILE_170	-6.938893903907228e-18
LYS_246	11.840727272727271	LYS_246	1.0
GLY_199	12.186285714285715	GLY_199	5.551115123125783e-17
THR_153	12.281857142857143	THR_153	1.1102230246251565e-16
ALA_159	12.4176	ALA_159	6.245004513516506e-17
PRO_30	12.421357142857143	PRO_30	6.938893903907228e-18
GLU_237	12.540533333333334	GLU_237	-0.9999999999999999
GLU_156	12.607000000000001	GLU_156	-0.9999999999999999
LEU_234	12.617894736842105	LEU_234	2.7755575615628914e-17
PRO_231	12.683714285714286	PRO_231	6.938893903907228e-18
PRO_242	12.786428571428571	PRO_242	6.938893903907228e-18
LEU_165	12.802842105263158	LEU_165	2.7755575615628914e-17
TYR_28	12.896619047619048	TYR_28	5.551115123125783e-17
GLY_159	12.913714285714287	GLY_159	5.551115123125783e-17
PHE_196	13.012200000000002	PHE_196	8.326672684688674e-17
ASP_38	13.085083333333335	ASP_38	-0.9999999999999999
SER_185	13.278818181818183	SER_185	1.1102230246251565e-16
LEU_155	13.324947368421054	LEU_155	2.7755575615628914e-17
THR_39	13.340642857142857	THR_39	1.1102230246251565e-16
HIS_187	13.371411764705883	HIS_187	8.326672684688674e-17
ASN_229	13.438142857142859	ASN_229	-5.551115123125783e-17
LYS_163	13.493863636363637	LYS_163	1.0
THR_154	13.496142857142857	THR_154	1.1102230246251565e-16
LYS_212	13.505681818181818	LYS_212	1.0
THR_34	13.5515	THR_34	1.1102230246251565e-16
TRP_214	13.657666666666666	TRP_214	8.326672684688674e-17
ALA_158	13.6898	ALA_158	6.245004513516506e-17
ARG_192	13.829708333333334	ARG_192	0.9999999999999999
ALA_162	13.8743	ALA_162	6.245004513516506e-17
PHE_164	13.964099999999998	PHE_164	8.326672684688674e-17
PHE_31	14.23185	PHE_31	8.326672684688674e-17
GLU_250	14.409733333333332	GLU_250	-0.9999999999999999
THR_241	14.459642857142857	THR_241	1.1102230246251565e-16
GLN_247	14.475882352941177	GLN_247	5.551115123125783e-17
THR_238	14.5	THR_238	1.1102230246251565e-16
THR_166	14.503142857142858	THR_166	1.1102230246251565e-16
GLY_213	14.523285714285715	GLY_213	5.551115123125783e-17
SER_5	14.55423076923077	SER_5	0.9999999999999999
PRO_178	14.652642857142856	PRO_178	6.938893903907228e-18
LEU_172	14.812368421052632	LEU_172	2.7755575615628914e-17
ARG_244	14.971041666666666	ARG_244	0.9999999999999999
THR_160	15.075857142857144	THR_160	1.1102230246251565e-16
ASP_173	15.334666666666665	ASP_173	-0.9999999999999999
ASN_156	15.440285714285713	ASN_156	-5.551115123125783e-17
ARG_207	15.494458333333334	ARG_207	0.9999999999999999
SF4_268	15.574125	SF4_268	3.9591000000000003
GLU_238	15.5829375	GLU_238	5.551115123125783e-17
CYS_215	15.600181818181818	CYS_215	2.7755575615628914e-17
VAL_186	15.6159375	VAL_186	1.249000902703301e-16
CYS_230	15.67009090909091	CYS_230	2.7755575615628914e-17
VAL_158	15.69175	VAL_158	1.249000902703301e-16
ALA_152	15.867099999999999	ALA_152	6.245004513516506e-17
ALA_243	15.871	ALA_243	6.245004513516506e-17
PHE_182	15.88055	PHE_182	8.326672684688674e-17
TRP_240	15.969125	TRP_240	8.326672684688674e-17
TYR_227	16.080428571428573	TYR_227	5.551115123125783e-17
LEU_161	16.276	LEU_161	2.7755575615628914e-17
ARG_6	16.28770833333333	ARG_6	0.9999999999999999
LEU_35	16.361894736842103	LEU_35	2.7755575615628914e-17
LYS_165	16.399727272727272	LYS_165	1.0
PHE_201	16.4728	PHE_201	8.326672684688674e-17
LYS_254	16.521818181818183	LYS_254	1.0
ASN_239	16.604	ASN_239	0.0
LYS_214	16.734727272727273	LYS_214	1.0
VAL_160	16.7885	VAL_160	1.249000902703301e-16
GLU_174	16.801866666666665	GLU_174	-0.9999999999999999
PRO_137	16.977857142857143	PRO_137	6.938893903907228e-18
ASN_228	17.000785714285715	ASN_228	0.0
LYS_151	17.049863636363636	LYS_151	1.0
THR_27	17.126857142857144	THR_27	1.1102230246251565e-16
LEU_251	17.242631578947368	LEU_251	2.7755575615628914e-17
GLU_209	17.265666666666668	GLU_209	-0.9999999999999999
GLU_211	17.2936	GLU_211	-0.9999999999999999
LEU_37	17.368526315789474	LEU_37	2.7755575615628914e-17
ASP_33	17.368583333333333	ASP_33	-0.9999999999999999
ASN_153	17.445785714285712	ASN_153	0.0
VAL_242	17.5105625	VAL_242	1.249000902703301e-16
ILE_245	17.56478947368421	ILE_245	-6.938893903907228e-18
ILE_40	17.669842105263157	ILE_40	-6.938893903907228e-18
PHE_157	17.69	PHE_157	8.326672684688674e-17
GLU_208	17.829	GLU_208	-0.9999999999999999
ASN_236	17.85657142857143	ASN_236	0.0
GLN_161	17.97829411764706	GLN_161	5.551115123125783e-17
ASP_68	17.986250000000002	ASP_68	-0.9999999999999999
SER_170	18.043272727272726	SER_170	1.1102230246251565e-16
GLY_223	18.057142857142857	GLY_223	5.551115123125783e-17
PHE_235	18.0674	PHE_235	8.326672684688674e-17
PRO_154	18.096785714285712	PRO_154	6.938893903907228e-18
ARG_177	18.162125	ARG_177	0.9999999999999999
ALA_169	18.2149	ALA_169	6.245004513516506e-17
ALA_141	18.2608	ALA_141	6.245004513516506e-17
ILE_145	18.284315789473684	ILE_145	-6.938893903907228e-18
VAL_218	18.2855	VAL_218	1.249000902703301e-16
LYS_106	18.308136363636365	LYS_106	1.0
ARG_150	18.411791666666666	ARG_150	0.9999999999999999
ARG_249	18.413791666666665	ARG_249	0.9999999999999999
ARG_211	18.513708333333334	ARG_211	0.9999999999999999
VAL_253	18.764625	VAL_253	1.249000902703301e-16
GLY_176	18.817857142857143	GLY_176	5.551115123125783e-17
VAL_210	18.8578125	VAL_210	1.249000902703301e-16
LYS_142	18.922772727272726	LYS_142	1.0
GLN_204	19.08870588235294	GLN_204	5.551115123125783e-17
LEU_240	19.187052631578947	LEU_240	2.7755575615628914e-17
VAL_444	19.19025	VAL_444	1.249000902703301e-16
ASN_145	19.20757142857143	ASN_145	0.0
ALA_210	19.2223	ALA_210	6.245004513516506e-17
MET_157	19.422529411764707	MET_157	5.551115123125783e-17
ILE_71	19.469052631578947	ILE_71	-6.938893903907228e-18
PHE_167	19.52485	PHE_167	8.326672684688674e-17
LEU_216	19.52742105263158	LEU_216	2.7755575615628914e-17
ALA_202	19.5624	ALA_202	6.245004513516506e-17
TYR_217	19.636904761904763	TYR_217	5.551115123125783e-17
ILE_32	19.64636842105263	ILE_32	-6.938893903907228e-18
LYS_447	19.654954545454544	LYS_447	1.0
ALA_239	19.7162	ALA_239	6.245004513516506e-17
ALA_107	19.7892	ALA_107	6.245004513516506e-17
ALA_244	19.8168	ALA_244	6.245004513516506e-17
VAL_147	19.8256875	VAL_147	1.249000902703301e-16
ASP_136	19.941666666666666	ASP_136	-0.9999999999999999
ALA_208	20.0159	ALA_208	6.245004513516506e-17
LEU_164	20.018947368421053	LEU_164	2.7755575615628914e-17
TYR_237	20.052285714285716	TYR_237	5.551115123125783e-17
ALA_217	20.066300000000002	ALA_217	6.245004513516506e-17
GLU_440	20.084333333333333	GLU_440	-0.9999999999999999
ILE_36	20.10221052631579	ILE_36	-6.938893903907228e-18
GLY_245	20.152714285714286	GLY_245	5.551115123125783e-17
GLN_172	20.185411764705883	GLN_172	5.551115123125783e-17
SER_41	20.223181818181818	SER_41	1.1102230246251565e-16
LEU_203	20.334263157894735	LEU_203	2.7755575615628914e-17
PRO_241	20.404500000000002	PRO_241	6.938893903907228e-18
VAL_175	20.502	VAL_175	1.249000902703301e-16
PHE_248	20.5483	PHE_248	8.326672684688674e-17
GLU_225	20.575875	GLU_225	1.6653345369377348e-16
SER_8	20.76981818181818	SER_8	1.1102230246251565e-16
PRO_149	20.773428571428575	PRO_149	6.938893903907228e-18
GLY_215	20.77914285714286	GLY_215	5.551115123125783e-17
GLY_69	20.801	GLY_69	5.551115123125783e-17
ALA_200	20.830099999999998	ALA_200	6.245004513516506e-17
CYS_221	20.83327272727273	CYS_221	2.7755575615628914e-17
ALA_257	20.861	ALA_257	6.245004513516506e-17
ILE_443	20.902578947368422	ILE_443	-6.938893903907228e-18
ALA_221	20.9487	ALA_221	6.245004513516506e-17
F3S_267	20.95957142857143	F3S_267	-0.6277999999999999
VAL_109	20.9763125	VAL_109	1.249000902703301e-16
ALA_140	21.0833	ALA_140	6.245004513516506e-17
PRO_224	21.135964285714287	PRO_224	6.938893903907228e-18
PRO_67	21.233	PRO_67	6.938893903907228e-18
PHE_219	21.472550000000002	PHE_219	8.326672684688674e-17
ASN_146	21.47657142857143	ASN_146	0.0
VAL_9	21.482125	VAL_9	1.249000902703301e-16
CYS_248	21.510545454545454	CYS_248	2.7755575615628914e-17
GLY_171	21.51085714285714	GLY_171	5.551115123125783e-17
ASP_218	21.635	ASP_218	-0.9999999999999999
LYS_139	21.636863636363636	LYS_139	1.0
VAL_168	21.69	VAL_168	1.249000902703301e-16
PRO_148	21.731357142857142	PRO_148	6.938893903907228e-18
SER_252	21.731545454545454	SER_252	1.1102230246251565e-16
SER_207	21.733727272727272	SER_207	1.1102230246251565e-16
CYS_236	21.753363636363638	CYS_236	2.7755575615628914e-17
LEU_206	21.777157894736842	LEU_206	2.7755575615628914e-17
LEU_133	21.79415789473684	LEU_133	2.7755575615628914e-17
LEU_24	21.83494736842105	LEU_24	2.7755575615628914e-17
GLY_183	21.936	GLY_183	1.1102230246251565e-16
ALA_255	21.9914	ALA_255	6.245004513516506e-17
PHE_258	22.002000000000002	PHE_258	8.326672684688674e-17
LYS_445	22.005454545454544	LYS_445	1.0
LEU_196	22.022684210526315	LEU_196	2.7755575615628914e-17
PRO_203	22.023142857142858	PRO_203	6.938893903907228e-18
GLU_261	22.1032	GLU_261	-0.9999999999999999
ARG_26	22.157791666666668	ARG_26	0.9999999999999999
PRO_152	22.209285714285716	PRO_152	6.938893903907228e-18
ALA_135	22.2196	ALA_135	6.245004513516506e-17
PHE_181	22.236775	PHE_181	1.942890293094024e-16
ALA_144	22.35685	ALA_144	1.1796119636642288e-16
LYS_143	22.390227272727273	LYS_143	1.0
TYR_252	22.467142857142857	TYR_252	5.551115123125783e-17
ALA_213	22.569499999999998	ALA_213	6.245004513516506e-17
GLN_209	22.594882352941177	GLN_209	5.551115123125783e-17
ALA_138	22.6909	ALA_138	1.1796119636642288e-16
SER_148	22.72509090909091	SER_148	1.1102230246251565e-16
ALA_205	22.744300000000003	ALA_205	6.245004513516506e-17
GLU_253	22.7503125	GLU_253	1.6653345369377348e-16
HIS_201	22.758444444444443	HIS_201	1.0
VAL_212	22.7688125	VAL_212	1.249000902703301e-16
LEU_436	22.784052631578948	LEU_436	2.7755575615628914e-17
LEU_73	22.98194736842105	LEU_73	2.7755575615628914e-17
ASN_441	22.990785714285714	ASN_441	0.0
ALA_23	23.040399999999998	ALA_23	6.245004513516506e-17
LYS_222	23.06240909090909	LYS_222	2.0
THR_226	23.091785714285717	THR_226	1.1102230246251565e-16
ASN_437	23.113071428571427	ASN_437	0.0
PRO_247	23.3475	PRO_247	6.938893903907228e-18
VAL_108	23.4406875	VAL_108	1.249000902703301e-16
GLY_149	23.488571428571426	GLY_149	5.551115123125783e-17
VAL_262	23.4904375	VAL_262	1.249000902703301e-16
LEU_42	23.556789473684212	LEU_42	2.7755575615628914e-17
GLY_250	23.562	GLY_250	5.551115123125783e-17
TYR_439	23.687095238095235	TYR_439	5.551115123125783e-17
ALA_105	23.726599999999998	ALA_105	6.245004513516506e-17
PHE_70	23.743450000000003	PHE_70	8.326672684688674e-17
ASN_223	23.75407142857143	ASN_223	0.0
GLY_220	23.828714285714288	GLY_220	1.1102230246251565e-16
LEU_25	23.829263157894736	LEU_25	2.7755575615628914e-17
SER_146	23.91681818181818	SER_146	1.1102230246251565e-16
VAL_219	23.9175	VAL_219	1.249000902703301e-16
THR_199	23.96607142857143	THR_199	1.1102230246251565e-16
ASN_266	23.982866666666666	ASN_266	-0.9999999999999998
VAL_197	24.050125	VAL_197	1.249000902703301e-16
ILE_111	24.127842105263156	ILE_111	-6.938893903907228e-18
THR_235	24.159	THR_235	1.1102230246251565e-16
ARG_256	24.173666666666666	ARG_256	0.9999999999999999
HIS_246	24.210941176470588	HIS_246	8.326672684688674e-17
ILE_449	24.253526315789475	ILE_449	-6.938893903907228e-18
ALA_132	24.3397	ALA_132	6.245004513516506e-17
LEU_173	24.351473684210525	LEU_173	2.7755575615628914e-17
SER_110	24.355363636363634	SER_110	1.1102230246251565e-16
GLY_66	24.413142857142855	GLY_66	5.551115123125783e-17
ASP_446	24.433333333333334	ASP_446	-0.9999999999999999
GLU_433	24.509466666666665	GLU_433	-0.9999999999999999
CYS_72	24.54627272727273	CYS_72	2.7755575615628914e-17
CYS_251	24.681909090909087	CYS_251	2.7755575615628914e-17
GLY_174	24.689857142857143	GLY_174	5.551115123125783e-17
LEU_134	24.70026315789474	LEU_134	2.7755575615628914e-17
GLU_193	24.720000000000002	GLU_193	-0.9999999999999999
GLN_227	24.730882352941176	GLN_227	5.551115123125783e-17
SER_204	24.811818181818182	SER_204	1.1102230246251565e-16
PRO_151	24.894214285714288	PRO_151	6.938893903907228e-18
MET_216	24.938000000000002	MET_216	5.551115123125783e-17
LEU_143	25.054368421052633	LEU_143	2.7755575615628914e-17
ASP_43	25.134333333333334	ASP_43	-0.9999999999999999
PRO_254	25.149285714285714	PRO_254	6.938893903907228e-18
PHE_205	25.1666	PHE_205	8.326672684688674e-17
TYR_202	25.226	TYR_202	5.551115123125783e-17
ASN_442	25.330071428571426	ASN_442	0.0
GLY_112	25.448714285714285	GLY_112	5.551115123125783e-17
GLU_260	25.601999999999997	GLU_260	-0.9999999999999999
ASN_206	25.622071428571427	ASN_206	0.0
GLY_141	25.70442857142857	GLY_141	5.551115123125783e-17
CYS_116	25.70918181818182	CYS_116	2.7755575615628914e-17
PRO_175	25.9435	PRO_175	6.938893903907228e-18
ASN_134	25.96764285714286	ASN_134	0.0
ILE_147	26.02394736842105	ILE_147	-6.938893903907228e-18
ASN_108	26.037785714285715	ASN_108	0.0
TYR_117	26.077666666666666	TYR_117	5.551115123125783e-17
PHE_228	26.22505	PHE_228	8.326672684688674e-17
ILE_249	26.262421052631577	ILE_249	-6.938893903907228e-18
GLN_448	26.29035294117647	GLN_448	5.551115123125783e-17
VAL_10	26.31325	VAL_10	1.249000902703301e-16
VAL_142	26.369375	VAL_142	1.249000902703301e-16
CYS_20	26.383000000000003	CYS_20	2.7755575615628914e-17
PHE_176	26.42145	PHE_176	8.326672684688674e-17
ASN_97	26.442785714285712	ASN_97	0.0
MET_260	26.53064705882353	MET_260	5.551115123125783e-17
LEU_104	26.539105263157893	LEU_104	2.7755575615628914e-17
VAL_129	26.579250000000002	VAL_129	1.249000902703301e-16
ILE_259	26.63621052631579	ILE_259	-6.938893903907228e-18
HIS_112	26.71170588235294	HIS_112	2.7755575615628914e-17
CYS_150	26.73918181818182	CYS_150	2.7755575615628914e-17
THR_130	26.758357142857143	THR_130	1.1102230246251565e-16
CYS_198	26.836363636363636	CYS_198	2.7755575615628914e-17
VAL_234	26.9376875	VAL_234	1.249000902703301e-16
THR_113	26.969142857142856	THR_113	1.1102230246251565e-16
PRO_192	27.03242857142857	PRO_192	6.938893903907228e-18
LEU_115	27.050526315789476	LEU_115	2.7755575615628914e-17
VAL_105	27.109625	VAL_105	1.249000902703301e-16
MET_432	27.111	MET_432	5.551115123125783e-17
GLU_22	27.1805625	GLU_22	5.551115123125783e-17
VAL_450	27.2229375	VAL_450	1.249000902703301e-16
SER_21	27.301727272727273	SER_21	1.1102230246251565e-16
HIS_120	27.368529411764705	HIS_120	2.7755575615628914e-17
MET_111	27.408941176470588	MET_111	5.551115123125783e-17
GLU_438	27.5341875	GLU_438	5.551115123125783e-17
TYR_119	27.573095238095238	TYR_119	5.551115123125783e-17
PRO_265	27.728285714285715	PRO_265	6.938893903907228e-18
VAL_74	27.8180625	VAL_74	1.249000902703301e-16
SER_131	27.896	SER_131	1.1102230246251565e-16
ALA_194	28.0416	ALA_194	6.245004513516506e-17
ASN_434	28.050642857142858	ASN_434	0.0
PHE_256	28.0649	PHE_256	8.326672684688674e-17
ASN_195	28.12642857142857	ASN_195	0.0
ILE_48	28.19494736842105	ILE_48	-6.938893903907228e-18
ASP_266	28.22353846153846	ASP_266	1.1102230246251565e-16
HIS_225	28.228941176470588	HIS_225	2.7755575615628914e-17
PRO_103	28.252714285714287	PRO_103	6.938893903907228e-18
ILE_101	28.347499999999997	ILE_101	-6.938893903907228e-18
VAL_116	28.353	VAL_116	1.249000902703301e-16
ALA_429	28.375	ALA_429	6.245004513516506e-17
HIS_45	28.392764705882353	HIS_45	8.326672684688674e-17
VAL_64	28.4270625	VAL_64	1.249000902703301e-16
ALA_115	28.445	ALA_115	6.245004513516506e-17
LYS_104	28.593999999999998	LYS_104	1.0
GLN_430	28.61464705882353	GLN_430	5.551115123125783e-17
LEU_102	28.637105263157896	LEU_102	2.7755575615628914e-17
TYR_100	28.66357142857143	TYR_100	5.551115123125783e-17
GLY_19	28.704	GLY_19	5.551115123125783e-17
THR_177	28.7715	THR_177	1.1102230246251565e-16
ASN_65	28.7925	ASN_65	0.0
ASP_259	28.930166666666665	ASP_259	-0.9999999999999999
ALA_62	29.155099999999997	ALA_62	6.245004513516506e-17
TYR_264	29.16257142857143	TYR_264	5.551115123125783e-17
ILE_133	29.183157894736844	ILE_133	-6.938893903907228e-18
GLU_75	29.303125	GLU_75	1.6653345369377348e-16
GLN_265	29.304529411764708	GLN_265	5.551115123125783e-17
TYR_263	29.537857142857142	TYR_263	5.551115123125783e-17
ASN_255	29.55542857142857	ASN_255	0.0
ALA_98	29.5779	ALA_98	6.245004513516506e-17
THR_229	29.613357142857144	THR_229	1.1102230246251565e-16
PHE_263	29.723000000000003	PHE_263	8.326672684688674e-17
ASP_452	29.730166666666666	ASP_452	-0.9999999999999999
FSX_269	29.742399999999996	FSX_269	-0.2754
VAL_230	29.791875	VAL_230	1.249000902703301e-16
ASP_191	29.851666666666663	ASP_191	-0.9999999999999999
GLY_107	29.902428571428572	GLY_107	5.551115123125783e-17
TRP_435	30.171583333333334	TRP_435	8.326672684688674e-17
THR_75	30.177214285714285	THR_75	1.1102230246251565e-16
ILE_264	30.282105263157895	ILE_264	-6.938893903907228e-18
PRO_7	30.29792857142857	PRO_7	6.938893903907228e-18
GLN_109	30.308882352941175	GLN_109	5.551115123125783e-17
GLY_233	30.387857142857143	GLY_233	5.551115123125783e-17
ASP_128	30.42016666666667	ASP_128	-0.9999999999999999
CYS_114	30.437181818181816	CYS_114	2.7755575615628914e-17
LEU_269	30.458842105263155	LEU_269	2.7755575615628914e-17
ALA_96	30.459600000000002	ALA_96	6.245004513516506e-17
VAL_127	30.5050625	VAL_127	1.249000902703301e-16
LEU_12	30.514789473684207	LEU_12	2.7755575615628914e-17
LEU_140	30.595578947368423	LEU_140	2.7755575615628914e-17
PRO_95	30.67142857142857	PRO_95	6.938893903907228e-18
ASP_135	30.682833333333335	ASP_135	-0.9999999999999999
TYR_44	30.688380952380953	TYR_44	5.551115123125783e-17
GLU_451	30.713199999999997	GLU_451	-0.9999999999999999
LEU_182	30.794473684210526	LEU_182	2.7755575615628914e-17
GLY_132	30.96042857142857	GLY_132	5.551115123125783e-17
TYR_76	31.017142857142858	TYR_76	5.551115123125783e-17
LEU_124	31.05284210526316	LEU_124	2.7755575615628914e-17
GLN_431	31.137647058823532	GLN_431	5.551115123125783e-17
ASP_139	31.153666666666666	ASP_139	-0.9999999999999999
THR_47	31.202357142857146	THR_47	1.1102230246251565e-16
LEU_426	31.232105263157894	LEU_426	2.7755575615628914e-17
HIS_65	31.376823529411762	HIS_65	8.326672684688674e-17
GLY_72	31.40085714285714	GLY_72	5.551115123125783e-17
GLY_76	31.409714285714283	GLY_76	5.551115123125783e-17
ASP_113	31.467083333333335	ASP_113	-0.9999999999999999
ALA_59	31.4818	ALA_59	6.245004513516506e-17
MET_49	31.54458823529412	MET_49	5.551115123125783e-17
ARG_69	31.56204166666667	ARG_69	0.9999999999999999
ARG_102	31.563833333333335	ARG_102	0.9999999999999999
THR_18	31.665357142857143	THR_18	1.1102230246251565e-16
TYR_137	31.673714285714286	TYR_137	5.551115123125783e-17
ASN_103	31.743	ASN_103	0.0
GLY_118	31.84842857142857	GLY_118	5.551115123125783e-17
PRO_262	31.849857142857143	PRO_262	6.938893903907228e-18
GLY_119	31.864714285714285	GLY_119	5.551115123125783e-17
PHE_118	31.865999999999996	PHE_118	8.326672684688674e-17
THR_261	31.913999999999998	THR_261	1.1102230246251565e-16
LEU_60	31.919684210526317	LEU_60	2.7755575615628914e-17
TRP_257	31.92441666666667	TRP_257	8.326672684688674e-17
THR_425	31.954428571428572	THR_425	1.1102230246251565e-16
ALA_50	32.0005	ALA_50	6.245004513516506e-17
H2S_904	32.158500000000004	H2S_904	-0.6932
ALA_179	32.1823	ALA_179	6.245004513516506e-17
ALA_63	32.20605	ALA_63	1.1796119636642288e-16
HIS_13	32.20647058823529	HIS_13	8.326672684688674e-17
GLN_68	32.26423529411765	GLN_68	5.551115123125783e-17
VAL_73	32.4251875	VAL_73	1.249000902703301e-16
THR_99	32.47992857142857	THR_99	1.1102230246251565e-16
ASN_178	32.48135714285714	ASN_178	0.0
MET_190	32.50329411764706	MET_190	5.551115123125783e-17
GLY_232	32.568714285714286	GLY_232	5.551115123125783e-17
LEU_106	32.69984210526316	LEU_106	2.7755575615628914e-17
ILE_428	32.76726315789474	ILE_428	-6.938893903907228e-18
CYS_136	32.846272727272726	CYS_136	2.7755575615628914e-17
LEU_121	32.87557894736842	LEU_121	2.7755575615628914e-17
CYS_98	33.12609090909091	CYS_98	2.7755575615628914e-17
ASP_258	33.236	ASP_258	-0.9999999999999999
GLN_61	33.29305882352941	GLN_61	5.551115123125783e-17
LEU_268	33.31763157894736	LEU_268	2.7755575615628914e-17
CYS_17	33.38809090909091	CYS_17	2.7755575615628914e-17
PRO_295	33.476	PRO_295	6.938893903907228e-18
PHE_110	33.490500000000004	PHE_110	8.326672684688674e-17
HIS_114	33.50858823529411	HIS_114	0.0
GLN_64	33.61952941176471	GLN_64	5.551115123125783e-17
ALA_79	33.657	ALA_79	6.245004513516506e-17
GLU_46	33.7375	GLU_46	1.6653345369377348e-16
LEU_267	33.746	LEU_267	2.7755575615628914e-17
ARG_61	33.747166666666665	ARG_61	0.9999999999999999
GLU_16	33.8188125	GLU_16	1.6653345369377348e-16
ALA_77	33.8418	ALA_77	6.245004513516506e-17
VAL_270	33.960375	VAL_270	1.249000902703301e-16
ASN_100	33.979	ASN_100	0.0
HIS_117	34.079352941176474	HIS_117	8.326672684688674e-17
ASP_62	34.122461538461536	ASP_62	1.1102230246251565e-16
ALA_123	34.126850000000005	ALA_123	1.1796119636642288e-16
ALA_51	34.2284	ALA_51	6.245004513516506e-17
ALA_231	34.2284	ALA_231	6.245004513516506e-17
ARG_22	34.25716666666667	ARG_22	0.9999999999999999
VAL_427	34.3123125	VAL_427	1.249000902703301e-16
ALA_14	34.5668	ALA_14	6.245004513516506e-17
CYS_74	34.582454545454546	CYS_74	2.7755575615628914e-17
LYS_403	34.58886363636364	LYS_403	1.0
TYR_273	34.61819047619048	TYR_273	5.551115123125783e-17
TYR_453	34.62533333333333	TYR_453	5.551115123125783e-17
GLY_184	34.640142857142855	GLY_184	5.551115123125783e-17
GLY_422	34.754285714285714	GLY_422	5.551115123125783e-17
LEU_80	34.809	LEU_80	2.7755575615628914e-17
ILE_120	34.88647368421052	ILE_120	-6.938893903907228e-18
ILE_94	34.936052631578946	ILE_94	-6.938893903907228e-18
THR_77	35.12271428571429	THR_77	1.1102230246251565e-16
CYS_71	35.129000000000005	CYS_71	-1.0
PHE_292	35.2984	PHE_292	8.326672684688674e-17
ILE_78	35.395947368421055	ILE_78	-6.938893903907228e-18
LYS_131	35.43986363636364	LYS_131	1.0
PHE_66	35.46225	PHE_66	8.326672684688674e-17
THR_83	35.46414285714285	THR_83	1.1102230246251565e-16
GLU_58	35.519133333333336	GLU_58	-0.9999999999999999
ALA_56	35.5606	ALA_56	6.245004513516506e-17
LYS_99	35.577636363636366	LYS_99	1.0
ALA_122	35.676100000000005	ALA_122	6.245004513516506e-17
SER_272	35.885363636363635	SER_272	1.1102230246251565e-16
TYR_188	35.98238095238095	TYR_188	5.551115123125783e-17
THR_392	36.047285714285714	THR_392	1.1102230246251565e-16
GLU_24	36.05875	GLU_24	1.6653345369377348e-16
ALA_15	36.141200000000005	ALA_15	6.245004513516506e-17
HIS_122	36.16270588235294	HIS_122	2.7755575615628914e-17
PHE_126	36.2911	PHE_126	8.326672684688674e-17
ALA_454	36.3324	ALA_454	6.245004513516506e-17
TRP_305	36.37891666666667	TRP_305	8.326672684688674e-17
SER_468	36.42918181818182	SER_468	1.1102230246251565e-16
THR_21	36.477	THR_21	1.1102230246251565e-16
GLN_121	36.528470588235294	GLN_121	5.551115123125783e-17
ILE_97	36.55947368421052	ILE_97	-6.938893903907228e-18
ASP_125	36.56283333333334	ASP_125	-0.9999999999999999
ALA_294	36.6128	ALA_294	6.245004513516506e-17
PRO_93	36.67614285714286	PRO_93	6.938893903907228e-18
GLN_424	36.74	GLN_424	5.551115123125783e-17
ALA_55	36.7939	ALA_55	6.245004513516506e-17
ASP_59	36.80408333333333	ASP_59	-0.9999999999999999
THR_396	36.81471428571428	THR_396	1.1102230246251565e-16
GLY_296	36.824714285714286	GLY_296	5.551115123125783e-17
ALA_271	37.1322	ALA_271	6.245004513516506e-17
ILE_423	37.236000000000004	ILE_423	-6.938893903907228e-18
LYS_391	37.251000000000005	LYS_391	1.0
PRO_293	37.27607142857143	PRO_293	6.938893903907228e-18
ALA_130	37.3959	ALA_130	6.245004513516506e-17
HIS_78	37.48488235294117	HIS_78	8.326672684688674e-17
ALA_399	37.4888	ALA_399	6.245004513516506e-17
GLU_57	37.531625	GLU_57	1.6653345369377348e-16
ARG_421	37.53625	ARG_421	0.9999999999999999
TYR_180	37.540238095238095	TYR_180	5.551115123125783e-17
GLY_25	37.60514285714286	GLY_25	5.551115123125783e-17
THR_67	37.66285714285714	THR_67	1.1102230246251565e-16
TYR_95	37.71038095238095	TYR_95	5.551115123125783e-17
GLU_87	37.91246666666667	GLU_87	-0.9999999999999999
THR_70	37.9285	THR_70	1.1102230246251565e-16
LYS_124	37.98918181818181	LYS_124	1.0
VAL_400	38.0460625	VAL_400	1.249000902703301e-16
GLU_298	38.09693333333333	GLU_298	-0.9999999999999999
ALA_52	38.1104	ALA_52	6.245004513516506e-17
ARG_84	38.13245833333333	ARG_84	0.9999999999999999
ILE_23	38.16557894736842	ILE_23	-6.938893903907228e-18
SER_82	38.20336363636364	SER_82	1.1102230246251565e-16
VAL_467	38.3450625	VAL_467	1.249000902703301e-16
ARG_58	38.38545833333333	ARG_58	0.9999999999999999
ARG_469	38.430375	ARG_469	0.9999999999999999
GLU_291	38.48066666666667	GLU_291	-0.9999999999999999
HIS_185	38.50435294117647	HIS_185	8.326672684688674e-17
TYR_274	38.511809523809525	TYR_274	5.551115123125783e-17
MET_94	38.515647058823525	MET_94	5.551115123125783e-17
LEU_404	38.519789473684206	LEU_404	2.7755575615628914e-17
ASP_534	38.60276923076923	ASP_534	1.1102230246251565e-16
VAL_455	38.6506875	VAL_455	1.249000902703301e-16
LYS_92	38.68959090909091	LYS_92	1.0
FNE_543	38.778555555555556	FNE_543	0.2276999999999999
PRO_395	38.815999999999995	PRO_395	6.938893903907228e-18
ALA_538	38.8506	ALA_538	6.245004513516506e-17
ALA_419	38.8871	ALA_419	6.245004513516506e-17
TYR_189	38.88757142857143	TYR_189	5.551115123125783e-17
HIS_531	38.961444444444446	HIS_531	1.0
ALA_81	38.9745	ALA_81	6.245004513516506e-17
LEU_86	38.99431578947368	LEU_86	2.7755575615628914e-17
THR_418	39.01535714285715	THR_418	1.1102230246251565e-16
PRO_19	39.10421428571429	PRO_19	6.938893903907228e-18
ASP_96	39.163333333333334	ASP_96	-0.9999999999999999
HIS_26	39.189470588235295	HIS_26	0.0
GLY_297	39.210142857142856	GLY_297	5.551115123125783e-17
CYS_536	39.27654545454545	CYS_536	2.7755575615628914e-17
ILE_89	39.341421052631574	ILE_89	-6.938893903907228e-18
ARG_49	39.37854166666667	ARG_49	0.9999999999999999
PRO_60	39.405071428571425	PRO_60	6.938893903907228e-18
TYR_11	39.462714285714284	TYR_11	1.6653345369377348e-16
PRO_79	39.5655	PRO_79	6.938893903907228e-18
ARG_522	39.62766666666666	ARG_522	0.9999999999999999
ASN_126	39.63471428571428	ASN_126	0.0
ILE_90	39.64863157894737	ILE_90	-6.938893903907228e-18
ILE_393	39.65084210526316	ILE_393	-6.938893903907228e-18
THR_80	39.780142857142856	THR_80	1.1102230246251565e-16
GLY_402	39.784285714285716	GLY_402	5.551115123125783e-17
TYR_306	39.81595238095238	TYR_306	5.551115123125783e-17
GLY_53	39.941857142857145	GLY_53	5.551115123125783e-17
CYS_539	40.19	CYS_539	2.7755575615628914e-17
ALA_420	40.207499999999996	ALA_420	6.245004513516506e-17
ILE_51	40.22694736842105	ILE_51	-6.938893903907228e-18
GLY_187	40.245999999999995	GLY_187	5.551115123125783e-17
ILE_54	40.352	ILE_54	-6.938893903907228e-18
VAL_524	40.4075625	VAL_524	1.249000902703301e-16
ALA_465	40.487700000000004	ALA_465	6.245004513516506e-17
PRO_378	40.50235714285714	PRO_378	6.938893903907228e-18
HIS_390	40.51476470588235	HIS_390	0.0
LEU_527	40.55663157894737	LEU_527	2.7755575615628914e-17
ARG_528	40.687916666666666	ARG_528	0.9999999999999999
ALA_129	40.7242	ALA_129	6.245004513516506e-17
ARG_304	40.92825	ARG_304	0.9999999999999999
LEU_55	40.97015789473684	LEU_55	2.7755575615628914e-17
PRO_535	41.06407142857143	PRO_535	6.938893903907228e-18
SER_303	41.13663636363636	SER_303	1.1102230246251565e-16
GLU_54	41.14333333333333	GLU_54	-0.9999999999999999
LEU_47	41.17268421052631	LEU_47	2.7755575615628914e-17
ASP_466	41.17284615384615	ASP_466	1.1102230246251565e-16
GLU_186	41.232200000000006	GLU_186	-0.9999999999999999
LYS_275	41.24213636363636	LYS_275	1.0
LEU_20	41.374	LEU_20	2.7755575615628914e-17
MET_382	41.53094117647059	MET_382	5.551115123125783e-17
HIS_92	41.654833333333336	HIS_92	1.0
ASN_405	41.68057142857143	ASN_405	0.0
ILE_397	41.71526315789473	ILE_397	-6.938893903907228e-18
ASP_398	41.715583333333335	ASP_398	-0.9999999999999999
SER_532	41.79490909090909	SER_532	1.1102230246251565e-16
LEU_472	41.80489473684211	LEU_472	2.7755575615628914e-17
CYS_85	41.871	CYS_85	2.7755575615628914e-17
LEU_415	41.873315789473686	LEU_415	2.7755575615628914e-17
ALA_90	41.9682	ALA_90	6.245004513516506e-17
ILE_537	42.05110526315789	ILE_537	-6.938893903907228e-18
ARG_299	42.117958333333334	ARG_299	0.9999999999999999
PRO_456	42.22792857142857	PRO_456	6.938893903907228e-18
GLY_470	42.263285714285715	GLY_470	5.551115123125783e-17
THR_93	42.27007142857143	THR_93	1.1102230246251565e-16
LYS_482	42.346863636363636	LYS_482	1.0
THR_128	42.37285714285714	THR_128	1.1102230246251565e-16
ASN_84	42.378	ASN_84	-5.551115123125783e-17
GLY_87	42.41728571428571	GLY_87	5.551115123125783e-17
GLY_481	42.55414285714286	GLY_481	5.551115123125783e-17
PRO_125	42.6415	PRO_125	6.938893903907228e-18
HIS_474	42.64641176470588	HIS_474	2.7755575615628914e-17
ILE_483	42.73736842105263	ILE_483	-6.938893903907228e-18
GLY_57	42.79271428571428	GLY_57	5.551115123125783e-17
GLY_290	42.80142857142857	GLY_290	5.551115123125783e-17
LEU_401	42.83873684210526	LEU_401	2.7755575615628914e-17
GLY_463	43.14757142857143	GLY_463	5.551115123125783e-17
ASP_18	43.149307692307694	ASP_18	1.1102230246251565e-16
GLY_416	43.17671428571429	GLY_416	5.551115123125783e-17
GLN_381	43.20552941176471	GLN_381	5.551115123125783e-17
PRO_523	43.237	PRO_523	6.938893903907228e-18
ASN_91	43.32307142857143	ASN_91	0.0
HIS_542	43.343944444444446	HIS_542	-0.9999999999999999
GLY_50	43.37357142857143	GLY_50	5.551115123125783e-17
PRO_491	43.41857142857143	PRO_491	6.938893903907228e-18
GLY_377	43.435428571428574	GLY_377	5.551115123125783e-17
PRO_127	43.52278571428571	PRO_127	6.938893903907228e-18
ASP_88	43.52391666666667	ASP_88	-0.9999999999999999
LEU_406	43.605947368421056	LEU_406	2.7755575615628914e-17
ALA_89	43.6682	ALA_89	6.245004513516506e-17
LEU_27	43.71584210526316	LEU_27	2.7755575615628914e-17
LEU_488	43.72342105263158	LEU_488	2.7755575615628914e-17
GLY_81	43.74085714285714	GLY_81	5.551115123125783e-17
VAL_490	43.7761875	VAL_490	1.249000902703301e-16
LYS_394	43.88368181818182	LYS_394	1.0
THR_492	43.904357142857144	THR_492	1.1102230246251565e-16
ALA_385	43.9356	ALA_385	6.245004513516506e-17
ASP_519	43.93608333333333	ASP_519	-0.9999999999999999
PHE_486	43.970749999999995	PHE_486	8.326672684688674e-17
VAL_17	44.039125	VAL_17	1.249000902703301e-16
LYS_521	44.06404545454546	LYS_521	1.0
ASP_300	44.08241666666667	ASP_300	-0.9999999999999999
TRP_277	44.18779166666667	TRP_277	8.326672684688674e-17
SER_540	44.20463636363636	SER_540	1.1102230246251565e-16
ILE_530	44.32863157894737	ILE_530	-6.938893903907228e-18
THR_414	44.414	THR_414	1.1102230246251565e-16
GLU_525	44.442625	GLU_525	1.6653345369377348e-16
THR_457	44.483642857142854	THR_457	1.1102230246251565e-16
MET_476	44.55488235294118	MET_476	5.551115123125783e-17
ARG_417	44.57475	ARG_417	0.9999999999999999
THR_46	44.662142857142854	THR_46	1.1102230246251565e-16
ILE_478	44.69336842105263	ILE_478	-6.938893903907228e-18
GLY_471	44.707142857142856	GLY_471	5.551115123125783e-17
ASP_276	44.7765	ASP_276	-0.9999999999999999
THR_541	44.778642857142856	THR_541	1.1102230246251565e-16
TYR_88	44.78738095238095	TYR_88	5.551115123125783e-17
GLY_91	44.820142857142855	GLY_91	5.551115123125783e-17
LEU_379	44.89952631578947	LEU_379	2.7755575615628914e-17
LYS_307	44.904227272727276	LYS_307	1.0
PHE_533	44.9499	PHE_533	8.326672684688674e-17
PHE_464	45.0863	PHE_464	8.326672684688674e-17
PHE_48	45.220549999999996	PHE_48	8.326672684688674e-17
GLU_52	45.2902	GLU_52	-0.9999999999999999
ALA_518	45.3418	ALA_518	6.245004513516506e-17
THR_529	45.352500000000006	THR_529	1.1102230246251565e-16
THR_53	45.43364285714286	THR_53	1.1102230246251565e-16
LEU_301	45.46657894736842	LEU_301	2.7755575615628914e-17
SER_473	45.544363636363634	SER_473	1.1102230246251565e-16
TYR_86	45.57214285714286	TYR_86	5.551115123125783e-17
TYR_386	45.646904761904764	TYR_386	5.551115123125783e-17
ILE_526	45.79931578947369	ILE_526	-6.938893903907228e-18
LEU_411	45.91368421052632	LEU_411	2.7755575615628914e-17
ASP_480	45.928416666666664	ASP_480	-0.9999999999999999
ASN_389	46.115	ASN_389	0.0
PHE_289	46.1312	PHE_289	8.326672684688674e-17
GLY_278	46.156285714285715	GLY_278	5.551115123125783e-17
GLY_461	46.25371428571429	GLY_461	5.551115123125783e-17
ASN_302	46.309285714285714	ASN_302	0.0
ALA_380	46.3551	ALA_380	6.245004513516506e-17
LYS_56	46.45872727272727	LYS_56	1.0
THR_376	46.48464285714285	THR_376	1.1102230246251565e-16
ALA_45	46.5025	ALA_45	6.245004513516506e-17
ASP_83	46.510083333333334	ASP_83	-0.9999999999999999
THR_6	46.6714375	THR_6	0.9999999999999999
ALA_288	46.6943	ALA_288	6.245004513516506e-17
VAL_462	46.698875	VAL_462	1.249000902703301e-16
LEU_496	46.705263157894734	LEU_496	2.7755575615628914e-17
ALA_410	46.775400000000005	ALA_410	6.245004513516506e-17
ALA_459	46.903800000000004	ALA_459	6.245004513516506e-17
PRO_308	46.98135714285714	PRO_308	6.938893903907228e-18
ASN_495	47.03328571428572	ASN_495	0.0
SER_413	47.07481818181818	SER_413	1.1102230246251565e-16
LEU_383	47.17547368421053	LEU_383	2.7755575615628914e-17
ILE_29	47.22978947368421	ILE_29	-6.938893903907228e-18
ARG_28	47.240125	ARG_28	0.9999999999999999
GLY_407	47.24185714285714	GLY_407	5.551115123125783e-17
PRO_520	47.244571428571426	PRO_520	6.938893903907228e-18
HIS_388	47.440444444444445	HIS_388	1.0
VAL_384	47.574125	VAL_384	1.249000902703301e-16
MG_901	47.586	MG_901	2.0
THR_493	47.707857142857144	THR_493	1.1102230246251565e-16
SER_458	47.812999999999995	SER_458	1.1102230246251565e-16
VAL_16	47.9188125	VAL_16	1.249000902703301e-16
LYS_85	47.997	LYS_85	1.0
MET_82	48.032823529411765	MET_82	5.551115123125783e-17
VAL_489	48.0701875	VAL_489	1.249000902703301e-16
ILE_280	48.127	ILE_280	-6.938893903907228e-18
ASP_484	48.245	ASP_484	-0.9999999999999999
VAL_517	48.329125	VAL_517	1.249000902703301e-16
TRP_363	48.37320833333334	TRP_363	8.326672684688674e-17
GLN_487	48.4455294117647	GLN_487	5.551115123125783e-17
GLU_479	48.52906666666667	GLU_479	-0.9999999999999999
GLY_387	48.64557142857143	GLY_387	5.551115123125783e-17
ASN_364	48.73007142857143	ASN_364	0.0
TRP_475	48.76133333333333	TRP_475	8.326672684688674e-17
PRO_408	48.76157142857143	PRO_408	6.938893903907228e-18
CYS_44	48.83472727272727	CYS_44	2.7755575615628914e-17
THR_477	48.92835714285714	THR_477	1.1102230246251565e-16
ILE_15	48.99826315789473	ILE_15	-6.938893903907228e-18
GLU_375	49.0532	GLU_375	-0.9999999999999999
MET_355	49.05564705882353	MET_355	5.551115123125783e-17
PRO_516	49.09178571428571	PRO_516	6.938893903907228e-18
ASN_485	49.30407142857143	ASN_485	0.0
GLY_281	49.39271428571429	GLY_281	5.551115123125783e-17
ALA_508	49.4161	ALA_508	6.245004513516506e-17
LYS_279	49.52781818181818	LYS_279	1.0
SER_9	49.72390909090909	SER_9	1.1102230246251565e-16
GLY_309	49.82371428571429	GLY_309	5.551115123125783e-17
THR_515	49.896071428571425	THR_515	1.1102230246251565e-16
SER_43	49.92218181818182	SER_43	1.1102230246251565e-16
LEU_512	50.002947368421054	LEU_512	2.7755575615628914e-17
TRP_494	50.00666666666667	TRP_494	8.326672684688674e-17
THR_348	50.042500000000004	THR_348	1.1102230246251565e-16
MET_287	50.05988235294118	MET_287	5.551115123125783e-17
PHE_412	50.291399999999996	PHE_412	8.326672684688674e-17
GLU_409	50.68513333333333	GLU_409	-0.9999999999999999
PHE_286	50.8156	PHE_286	8.326672684688674e-17
GLY_497	50.83242857142857	GLY_497	5.551115123125783e-17
PRO_350	50.83314285714285	PRO_350	6.938893903907228e-18
ARG_460	50.96595833333333	ARG_460	0.9999999999999999
ALA_511	50.9791	ALA_511	6.245004513516506e-17
PHE_322	50.98715	PHE_322	8.326672684688674e-17
SER_362	51.037909090909096	SER_362	1.1102230246251565e-16
GLU_30	51.17346666666666	GLU_30	-0.9999999999999999
GLY_282	51.17385714285714	GLY_282	5.551115123125783e-17
VAL_316	51.2465	VAL_316	1.249000902703301e-16
PHE_352	51.42999999999999	PHE_352	8.326672684688674e-17
VAL_31	51.491625	VAL_31	1.249000902703301e-16
ALA_507	51.503499999999995	ALA_507	6.245004513516506e-17
LYS_365	51.64422727272727	LYS_365	1.0
PHE_344	51.778099999999995	PHE_344	8.326672684688674e-17
ARG_8	51.899	ARG_8	0.9999999999999999
THR_283	51.97478571428571	THR_283	1.1102230246251565e-16
PRO_324	52.075857142857146	PRO_324	6.938893903907228e-18
VAL_319	52.1434375	VAL_319	1.249000902703301e-16
TRP_335	52.155791666666666	TRP_335	8.326672684688674e-17
PRO_343	52.202999999999996	PRO_343	6.938893903907228e-18
PRO_367	52.41185714285714	PRO_367	6.938893903907228e-18
ILE_38	52.46052631578947	ILE_38	-6.938893903907228e-18
TYR_336	52.53038095238095	TYR_336	5.551115123125783e-17
GLY_356	52.580714285714286	GLY_356	5.551115123125783e-17
ILE_311	52.67836842105263	ILE_311	-6.938893903907228e-18
GLY_36	52.884	GLY_36	5.551115123125783e-17
GLU_509	53.043125	GLU_509	1.6653345369377348e-16
ILE_327	53.20036842105263	ILE_327	-6.938893903907228e-18
GLY_346	53.22485714285715	GLY_346	5.551115123125783e-17
VAL_374	53.3049375	VAL_374	1.249000902703301e-16
ASN_349	53.4835	ASN_349	0.0
PRO_14	53.494142857142855	PRO_14	6.938893903907228e-18
VAL_310	53.636125	VAL_310	1.249000902703301e-16
GLY_317	53.645714285714284	GLY_317	5.551115123125783e-17
SER_506	53.66045454545454	SER_506	1.1102230246251565e-16
ALA_41	53.67100000000001	ALA_41	6.245004513516506e-17
VAL_33	53.7644375	VAL_33	1.249000902703301e-16
PRO_498	53.76714285714286	PRO_498	6.938893903907228e-18
GLU_329	53.80273333333333	GLU_329	-0.9999999999999999
GLY_514	53.85771428571429	GLY_514	5.551115123125783e-17
GLU_347	54.2994	GLU_347	-0.9999999999999999
ASN_10	54.31321428571429	ASN_10	0.0
TYR_361	54.4045238095238	TYR_361	5.551115123125783e-17
ARG_314	54.43954166666666	ARG_314	0.9999999999999999
ALA_510	54.48049999999999	ALA_510	6.245004513516506e-17
ARG_42	54.56483333333333	ARG_42	0.9999999999999999
VAL_37	54.62775	VAL_37	1.249000902703301e-16
ALA_366	54.638099999999994	ALA_366	6.245004513516506e-17
SER_334	54.68263636363636	SER_334	1.1102230246251565e-16
PHE_354	54.83239999999999	PHE_354	8.326672684688674e-17
PRO_321	54.871428571428574	PRO_321	6.938893903907228e-18
GLY_13	54.96342857142857	GLY_13	5.551115123125783e-17
ASP_323	55.23500000000001	ASP_323	-0.9999999999999999
ASN_285	55.494214285714285	ASN_285	0.0
VAL_513	55.551875	VAL_513	1.249000902703301e-16
THR_353	55.75392857142857	THR_353	1.1102230246251565e-16
TYR_369	55.782428571428575	TYR_369	5.551115123125783e-17
ASP_357	55.83025	ASP_357	-0.9999999999999999
GLU_32	56.082	GLU_32	5.551115123125783e-17
GLU_345	56.08753333333333	GLU_345	-0.9999999999999999
GLY_35	56.12657142857143	GLY_35	5.551115123125783e-17
ASN_284	56.127	ASN_284	0.0
SER_318	56.26272727272727	SER_318	1.1102230246251565e-16
HIS_351	56.278222222222226	HIS_351	1.0
GLN_320	56.320764705882354	GLN_320	5.551115123125783e-17
SER_325	56.32327272727273	SER_325	1.1102230246251565e-16
ALA_342	56.39110000000001	ALA_342	6.245004513516506e-17
ALA_373	56.5827	ALA_373	6.245004513516506e-17
ARG_368	56.67633333333333	ARG_368	0.9999999999999999
THR_12	56.892357142857136	THR_12	1.1102230246251565e-16
VAL_331	57.019125	VAL_331	1.249000902703301e-16
GLU_337	57.190466666666666	GLU_337	-0.9999999999999999
GLU_40	57.46666666666667	GLU_40	-0.9999999999999999
PRO_505	57.61857142857143	PRO_505	6.938893903907228e-18
LYS_360	57.74040909090909	LYS_360	1.0
ARG_499	57.844125	ARG_499	0.9999999999999999
GLU_328	57.84753333333333	GLU_328	-0.9999999999999999
ARG_341	57.8655	ARG_341	0.9999999999999999
THR_358	57.895785714285715	THR_358	1.1102230246251565e-16
TYR_312	57.909238095238095	TYR_312	5.551115123125783e-17
LYS_39	58.269409090909086	LYS_39	1.0
GLU_34	58.553466666666665	GLU_34	-0.9999999999999999
LYS_315	58.60995454545455	LYS_315	1.0
HIS_330	58.667722222222224	HIS_330	1.0
LYS_326	58.721045454545454	LYS_326	1.0
ASP_313	58.88558333333333	ASP_313	-0.9999999999999999
HIS_333	58.998333333333335	HIS_333	1.0
ASP_500	59.83208333333334	ASP_500	-0.9999999999999999
HIS_372	60.00833333333334	HIS_372	1.0
ASP_370	60.06125	ASP_370	-0.9999999999999999
ASP_359	60.127833333333335	ASP_359	-0.9999999999999999
ALA_340	60.1702	ALA_340	6.245004513516506e-17
GLY_338	60.18285714285714	GLY_338	5.551115123125783e-17
GLY_371	60.80842857142857	GLY_371	5.551115123125783e-17
VAL_504	60.896125	VAL_504	1.249000902703301e-16
ARG_332	61.86266666666666	ARG_332	0.9999999999999999
GLY_503	62.38585714285715	GLY_503	5.551115123125783e-17
ASP_501	63.148583333333335	ASP_501	-0.9999999999999999
LYS_339	63.763954545454546	LYS_339	1.0
LYS_502	65.38381818181819	LYS_502	1.0
