# Supplementary material for: Modeling of the Electrostatic Interaction and Catalytic Activity of [NiFe] Hydrogenases on a Planar Electrode
Source: J Phys Chem B. 2022 Oct 21;126(43):8777–90. doi: 10.1021/acs.jpcb.2c05371 (PMC9639099; doi:10.1021/acs.jpcb.2c05371)
Supplement: Supplementary file 1 — jp2c05371_si_001.zip [file jp2c05371_si_001.zip › Supplementary data/1e3d_5_theta_120_phi_248/extra information/1e3d_5_theta_120_phi_248_stern.prm]

###############################################################################
###################### NanoShaper 0.7 Configuration file  #####################
###############################################################################

Operative_Mode = normal

Compute_Vertex_Normals = true
Save_Mesh_MSMS_Format = true

Pocket_Radius_Big = 3.0
Pocket_Radius_Small = 1.4

Num_Wat_Pocket = 2

# if you put true here, look at polar.pqr in VMD VDW representation
Tri2Balls = false

################################ Grid params ##################################

# Grid scale
Grid_scale = 2.0

# Percentage that the surface occupies with respect to the total grid volume
# default value is 90.0; in the case of very small molecules (e.g. fullerene) keep more margin
# (e.g. lower the value to 50%)
Grid_perfil = 90.0

# without  atom info
# with atom info
XYZR_FileName = /data/simulations_running/1e3d_5_m_full_rotation4.1Ananoshaperwater/1e3d_5_theta_120_phi_248/1e3d_5_theta_120_phi_248_stern.xyzr
############################## Internal maps ##################################

# Enable/Disable build of epsilon (dielectric) map
Build_epsilon_maps = false

# Enable/Disable build of map for cavity detection and for a non analytical
# triangulation
Build_status_map = true

########################## Surface Type params ################################

# Possible values: skin,blobby,msms,mesh,ses
Surface = ses

# Apply final surface smoothing
Smooth_Mesh = true

# Number of total threads
Number_thread = -1  # default value is 32

# Skin surface parameter [0.05,0.95]
# the extrema are possibly not numerically stable,
# the suggested range is [0.15,0.95]
# default value is 0.45
Skin_Surface_Parameter = 0.45

# Blobbyness value for the blobby surface [-0.5,-5.0]
# default value is -2.5
Blobbyness = -2.5

# Name of the input surface file used if mesh Surface is enabled or msms.
# In case of msms remove any extension, .face and .vert file will be
# automatically loaded.
# In case of mesh, .off and .ply files are supported
# Surface_File_Name = 1e3d_5_theta_120_phi_248_stern.off
# Surface_File_Name = 1e3d_5_theta_120_phi_248_stern 

######################## Surface Processing params ############################
# Enable or disable cavity detection together with the volume conditional
# filling of voids and cavities
Cavity_Detection_Filling = false

# It is the value of the minimal volume of a cavity to get filled if
# cavity detection is enabled.
# The default value is an approximation of the volume of the water molecule
# default value is 11.4, this is the approximate volume of a water molecule
# in Angstrom
Conditional_Volume_Filling_Value = 100

# If this flag is true, cavities where a sphere of Probe_Radius cannot fit,
# are removed.
# Use this feature when cavity detection is enabled to filter out bad shaped
# cavities whose
# volume is higher than Conditional_Volume_Filling_Value.
Keep_Water_Shaped_Cavities = true

# The radius of the sphere that represents a water molecule in Angstrom
# default value is 1.4 Angstrom
Probe_Radius = 1.4

# Enable accurate triangulation: if accurate triangulation is enable all points
# are sampled from the original surface. If disabled the points are not
# analytically sampled and an high memory saving can be obtained
# together with a 3x speed-up on ray casting if both epsmap is disabled
# MC phase will be slower because vertices are calculated on the fly
Accurate_Triangulation = true

# Perform triangulation using a single ray-casting process. Vertex data is
# inferred.
Triangulation = true

# Check duplicated vertices when reading
Check_duplicated_vertices = true

# If true save the status map. Enable this for cavity detection and
# visualization of the coloured FD grid
Save_Status_map = false

# Save Skin/SES in a PovRay file for ray-tracing.
# This is a purely graphics representation because the surface is not in
# a left handed system as it should in Pov-Ray
Save_PovRay = false

####################### Acceleration Data Structures ##########################

# Mesh Projection(3D)/Ray Casting (3D) acceleration grid
# Increase *_size to increase performance and memory usage.
# Increase *_cell if requested by NanoShaper

# default 100
Max_mesh_auxiliary_grid_size = 100
# default 250
Max_mesh_patches_per_auxiliary_grid_cell = 250;
# default 100
Max_mesh_auxiliary_grid_2d_size = 100
# default 250
Max_mesh_patches_per_auxiliary_grid_2d_cell = 250

# SES Projection(3D)/Ray Casting (3D) acceleration grid
# default 100
Max_ses_patches_auxiliary_grid_size = 100
# default 400
Max_ses_patches_per_auxiliary_grid_cell = 400
# defualt 40
Max_ses_patches_auxiliary_grid_2d_size = 40
# default 400
Max_ses_patches_per_auxiliary_grid_2d_cell = 400

# Skin Projection(3D)/Ray Casting (3D) acceleration grid
# default 100
Max_skin_patches_auxiliary_grid_size = 100
# default 400
Max_skin_patches_per_auxiliary_grid_cell = 400
# default 50
Max_skin_patches_auxiliary_grid_2d_size = 50
# default 400
Max_skin_patches_per_auxiliary_grid_2d_cell = 400

###############################################################################
