# Supplementary material for: Modeling of the Electrostatic Interaction and Catalytic Activity of [NiFe] Hydrogenases on a Planar Electrode
Source: J Phys Chem B. 2022 Oct 21;126(43):8777–90. doi: 10.1021/acs.jpcb.2c05371 (PMC9639099; doi:10.1021/acs.jpcb.2c05371)
Supplement: Supplementary file 1 — jp2c05371_si_001.zip [file jp2c05371_si_001.zip › Supplementary data/1e3d_5_theta_120_phi_248/extra information/1e3d_5_theta_120_phi_248_stern.xyzr]

15.815   29.792   21.0210  3.8240 
15.487   29.440   19.6460  3.9080 
14.448   28.325   19.5770  3.9080 
13.440   28.449   18.8730  3.6612 
16.740   29.040   18.8660  3.9080 
16.520   29.224   17.4750  3.7210 
15.433   29.381   21.6730  2.6000 
15.105   30.234   19.2150  3.1000 
17.491   29.582   19.1520  3.3870 
16.953   28.110   19.0430  3.3870 
16.624   29.714   21.3030  2.6000 
15.679   30.592   21.3040  2.6000 
16.287   28.348   17.0570  2.0000 
14.652   27.225   20.3040  3.8240 
13.593   26.209   20.3340  3.9080 
12.450   26.719   21.1980  3.9080 
12.670   27.374   22.2220  3.6612 
14.152   24.872   20.8260  3.9080 
14.873   24.094   19.7300  3.9080 
15.657   22.924   20.3000  3.9080 
16.732   23.344   21.1930  3.8240 
16.820   23.223   22.5050  3.9080 
15.869   22.656   23.2430  3.8240 
17.917   23.691   23.0970  3.8240 
15.383   27.115   20.7430  2.6000 
13.259   26.086   19.4220  3.3870 
14.769   25.036   21.5570  3.4870 
13.422   24.332   21.1700  3.4870 
14.223   23.763   19.0900  3.4870 
15.479   24.688   19.2610  3.4870 
15.051   22.343   20.7870  3.3870 
16.035   22.410   19.5690  3.3870 
17.403   23.725   20.8110  2.6000 
15.159   22.349   22.8680  2.6000 
15.966   22.597   24.0960  2.6000 
18.538   24.057   22.6280  2.6000 
18.005   23.628   23.9510  2.6000 
11.212   26.443   20.8080  3.8240 
10.053   26.917   21.5690  3.9080 
9.998    26.328   22.9860  3.9080 
10.209   25.126   23.1390  3.6612 
8.852    26.431   20.7770  3.9080 
9.353    25.554   19.6990  3.9080 
10.842   25.666   19.6210  3.9080 
10.056   27.896   21.6110  3.3870 
8.246    25.940   21.3540  3.4870 
8.373    27.186   20.3990  3.4870 
9.101    24.636   19.8810  3.4870 
8.959    25.816   18.8530  3.4870 
11.255   24.788   19.6400  3.3870 
11.112   26.123   18.8100  3.3870 
9.720    27.187   23.9510  3.8240 
9.684    26.882   25.3730  3.9080 
8.361    26.208   25.7460  3.9080 
7.270    26.652   25.3960  3.6612 
9.909    28.149   26.1970  3.9080 
9.648    27.956   27.5750  3.7210 
9.544    27.996   23.7180  2.6000 
10.412   26.256   25.5700  3.3870 
10.827   28.441   26.0850  3.3870 
9.331    28.852   25.8600  3.3870 
10.419   27.481   27.9970  2.0000 
8.477    25.093   26.4530  3.8240 
7.368    24.311   26.9660  3.9080 
7.557    24.134   28.4760  3.9080 
8.608    23.710   28.9540  3.6612 
7.241    22.922   26.3180  3.9080 
6.124    22.118   26.9710  3.9080 
6.986    23.051   24.8290  3.9080 
9.272    24.811   26.6220  2.6000 
6.538    24.807   26.8100  3.3870 
8.084    22.441   26.4470  3.4870 
5.293    22.590   26.8760  3.4870 
6.056    21.262   26.5450  3.4870 
6.319    21.999   27.9030  3.4870 
7.680    23.582   24.4300  3.4870 
6.982    22.179   24.4290  3.4870 
6.136    23.474   24.6850  3.4870 
6.530    24.500   29.2170  3.8240 
6.499    24.297   30.6570  3.9080 
5.464    23.217   30.9280  3.9080 
4.340    23.322   30.4410  3.6612 
6.190    25.599   31.4120  3.9080 
5.814    25.339   32.8640  3.9080 
7.407    26.516   31.3220  3.9080 
5.854    24.871   28.8360  2.6000 
7.377    23.970   30.9460  3.3870 
5.435    26.041   30.9700  3.4870 
5.043    24.768   32.8970  3.4870 
6.548    24.914   33.3140  3.4870 
5.614    26.173   33.2970  3.4870 
7.642    26.648   30.4010  3.4870 
7.199    27.364   31.7220  3.4870 
8.145    26.116   31.7880  3.4870 
5.864    22.180   31.6600  3.8240 
4.950    21.086   31.9940  3.9080 
4.718    21.082   33.5020  3.9080 
5.632    20.920   34.3050  3.6612 
5.510    19.752   31.5200  3.9080 
4.646    18.518   31.5870  3.9080 
4.060    18.032   32.7500  3.9080 
4.399    17.798   30.4300  3.9080 
3.271    16.895   32.7660  3.9080 
3.619    16.658   30.4240  3.9080 
3.058    16.209   31.5890  3.9080 
2.275    15.083   31.6040  3.7210 
6.675    22.153   31.9420  2.6000 
4.093    21.245   31.5450  3.3870 
5.786    19.864   30.5960  3.4870 
6.312    19.573   32.0350  3.4870 
4.201    18.489   33.5470  3.4590 
4.771    18.092   29.6300  3.4590 
2.891    16.598   33.5610  3.4590 
3.475    16.196   29.6290  3.4590 
2.011    14.878   32.5450  2.0000 
3.464    21.250   33.8880  3.8240 
3.066    21.287   35.2790  3.9080 
2.280    20.057   35.6930  3.9080 
1.488    19.538   34.9180  3.6612 
2.190    22.523   35.5580  3.9080 
2.905    23.871   35.4180  3.9080 
1.958    25.015   35.7350  3.9080 
4.123    23.933   36.3260  3.9080 
2.857    21.342   33.2850  2.6000 
3.873    21.344   35.8340  3.3870 
1.437    22.509   34.9460  3.4870 
1.837    22.454   36.4570  3.4870 
3.207    23.966   34.4900  3.4870 
1.184    24.955   35.1700  3.4870 
1.687    24.961   36.6540  3.4870 
2.403    25.852   35.5800  3.4870 
4.727    23.222   36.1000  3.4870 
4.566    24.778   36.2100  3.4870 
3.846    23.840   37.2400  3.4870 
2.516    19.632   36.9300  3.8240 
1.794    18.558   37.5550  3.9080 
0.995    19.065   38.7590  3.9080 
1.572    19.640   39.6950  3.6612 
2.745    17.488   38.0770  3.9080 
3.517    16.736   37.0520  3.9080 
3.136    20.021   37.3800  2.6000 
1.180    18.158   36.9050  3.3870 
3.375    17.912   38.6800  3.4870 
2.230    16.851   38.5960  3.4870 
3.251    15.550   36.4600  3.9080 
5.143    17.860   36.7740  2.6000 
5.976    16.302   35.2050  3.3590 
5.179    16.250   35.6800  3.9080 
4.733    17.137   36.5520  3.8240 
4.292    15.275   35.6050  3.8240 
2.502    15.018   36.6050  3.4090 
-0.291   18.834   38.7360  3.8240 
-1.194   19.158   39.8350  3.9080 
-1.629   17.873   40.5360  3.9080 
-0.763   17.143   41.0260  3.6612 
-2.387   19.951   39.3350  3.9080 
-0.625   18.471   38.0310  2.6000 
-0.706   19.710   40.4800  3.3870 
-2.941   20.201   40.0790  3.4870 
-2.080   20.742   38.8850  3.4870 
-2.897   19.413   38.7250  3.4870 
-2.922   17.577   40.5820  3.8240 
-3.375   16.307   41.1690  3.9080 
-3.513   15.249   40.0710  3.9080 
-4.477   15.200   39.3130  3.6612 
-4.670   16.471   41.9320  3.9080 
-3.499   18.131   40.2650  2.6000 
-2.688   16.003   41.7990  3.3870 
-4.559   17.141   42.6100  3.4870 
-4.907   15.636   42.3430  3.4870 
-5.366   16.738   41.3280  3.4870 
-2.495   14.391   39.9930  3.8240 
-2.335   13.411   38.9390  3.9080 
-1.577   12.175   39.4120  3.9080 
-1.029   12.179   40.5240  3.6612 
-1.583   14.050   37.7580  3.9080 
-0.445   14.964   38.1780  3.9080 
0.821    14.256   38.5940  3.9080 
1.236    13.325   37.8700  3.6612 
1.421    14.612   39.6450  3.7210 
-1.894   14.422   40.6070  2.6000 
-3.224   13.136   38.6320  3.3870 
-1.227   13.344   37.1970  3.4870 
-2.213   14.560   37.2260  3.4870 
-0.237   15.557   37.4400  3.4870 
-0.747   15.514   38.9180  3.4870 
1.091    15.314   40.1680  2.0000 
-1.567   11.155   38.5550  3.8240 
-0.920   9.888    38.8550  3.9080 
0.345    9.696    38.0320  3.9080 
1.040    8.693    38.1620  3.6612 
-1.888   8.699    38.7170  3.9080 
-1.933   7.874    37.1030  4.0000 
-1.959   11.250   37.7960  2.6000 
-0.645   9.924    39.7950  3.3870 
-1.654   8.039    39.3880  3.3870 
-2.784   9.013    38.9210  3.3870 
-1.062   7.409    36.9450  2.6000 
0.666    10.677   37.2120  3.8240 
1.862    10.740   36.3860  3.9080 
1.734    9.802    35.1920  3.9080 
2.715    9.597    34.4780  3.6612 
3.118    10.487   37.2370  3.9080 
3.075    11.395   38.3550  3.7210 
4.404    10.840   36.5040  3.9080 
0.119    11.339   37.1590  2.6000 
1.926    11.653   36.0350  3.3870 
3.143    9.557    37.5480  3.3870 
4.468    10.318   35.7010  3.4870 
4.398    11.773   36.2790  3.4870 
5.156    10.652   37.0690  3.4870 
2.449    12.154   38.1600  2.0000 
0.537    9.264    34.9710  3.8240 
0.241    8.458    33.7950  3.9080 
0.476    9.193    32.4910  3.9080 
0.899    8.619    31.4780  3.6612 
-0.087   9.400    35.5470  2.6000 
0.795    7.662    33.8120  3.3870 
-0.686   8.174    33.8340  3.3870 
0.197    10.502   32.4790  3.8240 
0.309    11.277   31.2490  3.9080 
1.777    11.522   30.9270  3.9080 
2.198    11.477   29.7690  3.6612 
-0.462   12.604   31.3280  3.9080 
-2.243   12.390   31.6290  4.0000 
-0.052   10.892   33.2050  2.6000 
-0.077   10.746   30.5210  3.3870 
-0.086   13.144   32.0420  3.3870 
-0.340   13.088   30.4970  3.3870 
-2.694   13.277   31.5670  2.6000 
2.575    11.747   31.9720  3.8240 
4.004    11.957   31.7060  3.9080 
4.619    10.691   31.1510  3.9080 
5.464    10.669   30.2610  3.6612 
4.703    12.382   32.9940  3.9080 
4.391    13.737   33.2810  3.7210 
2.264    11.769   32.7730  2.6000 
4.101    12.672   31.0420  3.3870 
4.412    11.815   33.7260  3.3870 
5.662    12.279   32.8950  3.3870 
3.424    13.812   33.5180  2.0000 
4.153    9.571    31.7190  3.8240 
4.672    8.286    31.2260  3.9080 
4.231    8.090    29.7760  3.9080 
5.046    7.713    28.9210  3.6612 
4.239    7.133    32.1300  3.9080 
5.027    7.037    33.4250  3.9080 
6.442    6.543    33.3360  3.9080 
6.876    5.994    32.2980  3.7210 
7.176    6.675    34.3560  3.6612 
3.569    9.601    32.3500  2.6000 
5.651    8.330    31.2400  3.3870 
3.299    7.241    32.3450  3.4870 
4.336    6.300    31.6430  3.4870 
5.042    7.918    33.8320  3.4870 
4.542    6.451    34.0280  3.4870 
7.826    5.667    32.2640  2.0000 
2.963    8.356    29.4590  3.8240 
2.515    8.288    28.0650  3.9080 
3.396    9.125    27.1420  3.9080 
3.820    8.700    26.0720  3.6612 
1.061    8.736    27.9700  3.9080 
2.404    8.568    30.0770  2.6000 
2.567    7.354    27.7720  3.3870 
0.992    9.657    28.2320  3.4870 
0.754    8.638    27.0640  3.4870 
0.520    8.196    28.5510  3.4870 
3.680    10.366   27.5440  3.8240 
4.528    11.245   26.7370  3.9080 
5.852    10.562   26.4270  3.9080 
6.385    10.673   25.3160  3.6612 
4.799    12.576   27.4240  3.9080 
5.714    13.604   26.7730  3.9080 
5.035    14.207   25.5410  3.9080 
6.086    14.687   27.7720  3.9080 
3.359    10.654   28.2880  2.6000 
4.069    11.424   25.8890  3.3870 
3.942    13.005   27.5690  3.4870 
5.166    12.379   28.3000  3.4870 
6.534    13.151   26.4850  3.4870 
4.839    13.511   24.9100  3.4870 
4.219    14.639   25.8040  3.4870 
5.621    14.850   25.1360  3.4870 
6.527    14.288   28.5270  3.4870 
6.676    15.319   27.3550  3.4870 
5.292    15.137   28.0670  3.4870 
6.362    9.869    27.4490  3.8240 
7.641    9.195    27.2690  3.9080 
7.556    8.070    26.2480  3.9080 
8.603    7.617    25.7760  3.6612 
8.169    8.673    28.6210  3.9080 
8.610    9.757    29.6040  3.9080 
8.974    9.160    30.9530  3.9080 
9.772    10.566   29.0310  3.9080 
5.942    9.821    28.1980  2.6000 
8.284    9.857    26.9340  3.3870 
7.472    8.144    29.0390  3.4870 
8.921    8.084    28.4520  3.4870 
7.857    10.368   29.7380  3.4870 
8.221    8.677    31.3020  3.4870 
9.717    8.563    30.8490  3.4870 
9.212    9.865    31.5610  3.4870 
9.510    10.948   28.1900  3.4870 
10.005   11.268   29.6420  3.4870 
10.528   9.991    28.9000  3.4870 
6.349    7.636    25.8950  3.8240 
6.200    6.577    24.9010  3.9080 
6.087    7.145    23.4880  3.9080 
5.849    6.395    22.5510  3.6612 
4.994    5.700    25.1820  3.9080 
4.917    5.199    26.5970  3.9080 
6.013    4.223    27.0340  3.9080 
5.662    3.859    28.4090  3.8240 
6.129    4.324    29.5410  3.9080 
7.091    5.234    29.6110  3.8240 
5.606    3.827    30.6570  3.8240 
5.651    7.982    26.2570  2.6000 
6.999    6.013    24.9370  3.3870 
4.189    6.204    24.9850  3.4870 
5.016    4.937    24.5830  3.4870 
4.939    5.966    27.1910  3.4870 
4.059    4.764    26.7190  3.4870 
6.026    3.441    26.4620  3.3870 
6.885    4.649    27.0020  3.3870 
5.058    3.250    28.4830  2.6000 
7.439    5.547    28.8890  2.6000 
7.368    5.510    30.3770  2.6000 
4.990    3.229    30.6140  2.6000 
5.884    4.104    31.4220  2.6000 
6.277    8.450    23.3310  3.8240 
6.131    9.068    22.0130  3.9080 
7.110    8.473    21.0090  3.9080 
8.268    8.171    21.2790  3.6612 
6.280    10.596   22.1020  3.9080 
6.071    11.165   20.8030  3.7210 
7.671    11.011   22.5570  3.9080 
6.488    8.936    24.0080  2.6000 
5.224    8.876    21.6930  3.3870 
5.612    10.953   22.7250  3.3870 
8.324    10.667   21.9430  3.4870 
7.728    11.969   22.5810  3.4870 
7.838    10.659   23.4340  3.4870 
6.939    11.213   20.2980  2.0000 
6.615    8.265    19.7870  3.8240 
7.501    7.720    18.7590  3.9080 
7.399    8.504    17.4440  3.9080 
8.058    8.088    16.4930  3.6612 
7.279    6.244    18.4520  3.9080 
5.917    5.819    17.9650  3.9080 
4.865    5.649    18.8560  3.9080 
5.671    5.578    16.6170  3.9080 
3.611    5.259    18.4330  3.9080 
4.426    5.188    16.1670  3.9080 
3.407    5.038    17.0860  3.9080 
2.170    4.641    16.6420  3.7210 
5.794    8.447    19.6080  2.6000 
8.420    7.815    19.0840  3.3870 
7.930    5.978    17.7830  3.4870 
7.476    5.740    19.2580  3.4870 
5.009    5.803    19.7620  3.4590 
6.363    5.683    16.0040  3.4590 
2.918    5.147    19.0430  3.4590 
4.277    5.029    15.2630  3.4590 
1.482    4.887    17.3230  2.0000 
6.648    9.586    17.3950  3.8240 
6.592    10.461   16.2330  3.9080 
6.699    11.926   16.6140  3.9080 
5.690    12.641   16.5480  3.6612 
5.280    10.248   15.4640  3.9080 
4.927    8.783    15.2790  3.9080 
5.345    8.251    13.9210  3.9080 
6.170    9.783    18.0810  2.6000 
7.339    10.239   15.6400  3.3870 
4.559    10.688   15.9410  3.4870 
5.355    10.667   14.5910  3.4870 
5.363    8.262    15.9700  3.4870 
3.969    8.673    15.3810  3.4870 
4.534    7.564    12.3330  2.6000 
6.537    8.179    13.6160  3.6612 
4.355    7.876    13.1140  3.8240 
3.539    7.945    13.3740  2.6000 
7.872    12.414   16.9950  3.8240 
9.101    11.642   17.1180  3.9080 
9.334    11.110   18.5300  3.9080 
8.477    11.254   19.4000  3.6612 
10.154   12.723   16.8410  3.9080 
9.584    13.873   17.6190  3.9080 
8.104    13.834   17.3190  3.9080 
9.141    10.923   16.4530  3.3870 
11.028   12.465   17.1730  3.4870 
10.216   12.928   15.8950  3.4870 
9.748    13.761   18.5690  3.4870 
9.975    14.712   17.3310  3.4870 
7.583    14.109   18.0890  3.3870 
7.885    14.406   16.5670  3.3870 
10.499   10.502   18.7080  3.8240 
10.915   10.003   20.0130  3.9080 
11.149   11.191   20.9390  3.9080 
11.356   12.312   20.4570  3.6612 
12.139   9.113    19.8470  3.9080 
11.849   7.722    19.3040  3.9080 
11.166   6.803    20.0860  3.9080 
12.237   7.330    18.0370  3.9080 
10.876   5.534    19.6240  3.9080 
11.960   6.063    17.5580  3.9080 
11.273   5.164    18.3500  3.9080 
11.024   10.398   18.0350  2.6000 
10.188   9.460    20.3840  3.3870 
12.762   9.555    19.2480  3.4870 
12.575   9.024    20.7090  3.4870 
10.896   7.046    20.9420  3.4590 
12.693   7.932    17.4960  3.4590 
10.418   4.932    20.1650  3.4590 
12.237   5.817    16.7060  3.4590 
11.077   4.313    18.0290  3.4590 
11.117   10.948   22.2490  3.8240 
11.256   12.002   23.2580  3.9080 
12.621   12.658   23.2030  3.9080 
12.751   13.869   23.4350  3.6612 
10.938   11.481   24.6830  3.9080 
10.692   12.592   25.7100  3.9080 
11.987   10.514   25.2320  3.9080 
9.366    13.304   25.5410  3.9080 
11.010   10.136   22.5140  2.6000 
10.593   12.693   23.0480  3.3870 
10.101   10.974   24.6140  3.4870 
10.729   12.208   26.5990  3.4870 
11.408   13.243   25.6410  3.4870 
12.125   9.802    24.6040  3.4870 
12.812   10.984   25.3710  3.4870 
11.681   10.150   26.0650  3.4870 
9.320    13.690   24.6620  3.4870 
8.649    12.677   25.6530  3.4870 
9.290    13.999   26.1990  3.4870 
13.695   11.933   22.8910  3.8240 
14.990   12.613   22.8460  3.9080 
15.013   13.610   21.6920  3.9080 
15.507   14.730   21.8240  3.6612 
16.132   11.622   22.7360  3.9080 
16.065   10.653   21.5790  3.9080 
14.976   10.292   21.0920  3.6612 
17.146   10.210   21.1330  3.6612 
13.630   11.093   22.7220  2.6000 
15.100   13.113   23.6820  3.3870 
16.962   12.120   22.6670  3.4870 
16.171   11.109   23.5590  3.4870 
14.468   13.208   20.5460  3.8240 
14.333   14.159   19.4430  3.9080 
13.515   15.361   19.8630  3.9080 
13.924   16.497   19.6070  3.6612 
13.690   13.448   18.2420  3.9080 
14.703   12.545   17.7560  3.7210 
13.328   14.363   17.0940  3.9080 
14.197   12.397   20.4550  2.6000 
15.226   14.465   19.1830  3.3870 
12.901   12.944   18.5320  3.3870 
14.118   14.810   16.7800  3.4870 
12.950   13.846   16.3790  3.4870 
12.688   15.013   17.3920  3.4870 
14.905   11.848   18.4490  2.0000 
12.377   15.124   20.5150  3.8240 
11.510   16.233   20.9100  3.9080 
12.231   17.251   21.7790  3.9080 
12.123   18.462   21.5440  3.6612 
10.278   15.702   21.6400  3.9080 
9.016    16.562   21.6460  3.9080 
8.416    16.669   20.2570  3.9080 
8.001    15.988   22.6290  3.9080 
12.151   14.315   20.7040  2.6000 
11.210   16.688   20.0960  3.3870 
10.049   14.845   21.2500  3.4870 
10.528   15.538   22.5630  3.4870 
9.259    17.463   21.9470  3.4870 
9.074    17.017   19.6510  3.4870 
8.137    15.799   19.9610  3.4870 
7.659    17.259   20.2790  3.4870 
8.414    15.880   23.4890  3.4870 
7.255    16.587   22.7050  3.4870 
7.696    15.135   22.3110  3.4870 
12.973   16.819   22.8080  3.8240 
13.482   17.849   23.7170  3.9080 
14.858   18.381   23.3440  3.9080 
15.265   19.435   23.8530  3.6612 
13.461   17.337   25.1710  3.9080 
14.455   16.230   25.4910  3.9080 
12.034   16.920   25.5200  3.9080 
14.058   15.398   26.6950  3.9080 
13.140   15.984   22.9280  2.6000 
12.861   18.605   23.6700  3.3870 
13.685   18.098   25.7460  3.4870 
14.537   15.647   24.7200  3.4870 
15.325   16.626   25.6560  3.4870 
11.434   17.647   25.3330  3.4870 
11.785   16.157   24.9930  3.4870 
11.984   16.695   26.4510  3.4870 
13.190   15.016   26.5460  3.4870 
14.700   14.697   26.8250  3.4870 
14.032   15.957   27.4750  3.4870 
15.587   17.716   22.4530  3.8240 
16.832   18.303   21.9690  3.9080 
16.639   19.173   20.7320  3.9080 
17.356   20.155   20.5090  3.6612 
17.836   17.201   21.6340  3.9080 
18.211   16.232   22.7540  3.9080 
19.149   15.186   22.1750  3.9080 
18.834   16.946   23.9350  3.9080 
15.327   16.948   22.1660  2.6000 
17.211   18.859   22.6820  3.3870 
17.476   16.684   20.8980  3.4870 
18.650   17.624   21.3190  3.4870 
17.395   15.782   23.0590  3.4870 
18.716   14.736   21.4460  3.4870 
19.949   15.613   21.8600  3.4870 
19.375   14.547   22.8570  3.4870 
18.226   17.615   24.2610  3.4870 
19.016   16.313   24.6330  3.4870 
19.653   17.364   23.6600  3.4870 
15.664   18.820   19.8990  3.8240 
15.512   19.485   18.6220  3.9080 
14.241   20.294   18.4580  3.9080 
14.242   21.408   17.9270  3.6612 
15.489   18.450   17.4860  3.9080 
16.813   17.743   17.2850  3.9080 
17.858   18.268   17.7190  3.6612 
16.775   16.652   16.6770  3.6612 
15.120   18.193   20.1220  2.6000 
16.279   20.079   18.4860  3.3870 
14.806   17.787   17.6790  3.4870 
15.242   18.895   16.6610  3.4870 
13.124   19.699   18.8680  3.8240 
11.851   20.322   18.5150  3.9080 
11.426   21.353   19.5440  3.9080 
10.936   22.433   19.2180  3.6612 
10.743   19.259   18.3490  3.9080 
11.166   18.270   17.4150  3.7210 
9.486    19.915   17.7990  3.9080 
13.151   18.971   19.3250  2.6000 
11.965   20.780   17.6560  3.3870 
10.550   18.840   19.2130  3.3870 
9.189    20.596   18.4060  3.4870 
9.679    20.309   16.9450  3.4870 
8.799    19.254   17.6980  3.4870 
11.877   17.684   17.8180  2.0000 
11.595   21.050   20.8300  3.8240 
11.173   22.015   21.8370  3.9080 
12.293   22.233   22.8350  3.9080 
13.336   21.589   22.7620  3.6612 
9.914    21.546   22.5930  3.9080 
10.101   20.216   23.3270  3.9080 
8.718    21.467   21.6740  3.9080 
9.062    19.978   24.4020  3.9080 
11.947   20.300   21.0610  2.6000 
10.976   22.867   21.3930  3.3870 
9.713    22.225   23.2700  3.4870 
10.059   19.492   22.6830  3.4870 
10.983   20.201   23.7330  3.4870 
8.619    22.298   21.2050  3.4870 
8.847    20.755   21.0420  3.4870 
7.928    21.295   22.1920  3.4870 
9.082    20.701   25.0330  3.4870 
8.191    19.928   24.0000  3.4870 
9.252    19.154   24.8550  3.4870 
12.072   23.140   23.7630  3.8240 
12.932   23.275   24.9350  3.9080 
12.015   22.974   26.1240  3.9080 
11.138   23.766   26.4390  3.6612 
13.603   24.628   25.0600  3.9080 
14.478   24.708   26.1690  3.7210 
11.399   23.669   23.6750  2.6000 
13.626   22.586   24.8950  3.3870 
14.104   24.808   24.2490  3.3870 
12.922   25.313   25.1460  3.3870 
13.950   24.877   27.0000  2.0000 
12.222   21.820   26.7470  3.8240 
11.412   21.463   27.9230  3.9080 
12.021   22.051   29.1780  3.9080 
12.942   21.514   29.7880  3.6612 
11.316   19.943   27.9820  3.9080 
10.465   19.381   29.1170  3.9080 
9.044    19.915   29.0640  3.9080 
10.479   17.864   29.0540  3.9080 
12.828   21.281   26.4620  2.6000 
10.512   21.831   27.8090  3.3870 
10.953   19.626   27.1410  3.4870 
12.213   19.582   28.0660  3.4870 
10.866   19.657   29.9680  3.4870 
9.062    20.874   29.1030  3.4870 
8.628    19.636   28.2450  3.4870 
8.545    19.574   29.8090  3.4870 
11.385   17.551   29.1010  3.4870 
9.979    17.509   29.7920  3.4870 
10.082   17.574   28.2300  3.4870 
11.526   23.214   29.5780  3.8240 
12.212   24.035   30.5650  3.9080 
11.795   23.758   31.9960  3.9080 
12.407   24.320   32.9080  3.6612 
11.964   25.512   30.2220  3.9080 
12.521   25.840   28.8430  3.9080 
13.479   25.156   28.4220  3.6612 
11.989   26.774   28.2130  3.6612 
10.781   23.489   29.2480  2.6000 
13.174   23.862   30.4890  3.3870 
11.012   25.694   30.2410  3.4870 
12.392   26.076   30.8870  3.4870 
10.798   22.922   32.2100  3.8240 
10.323   22.520   33.5210  3.9080 
9.473    21.248   33.3800  3.9080 
8.553    21.192   32.5720  3.6612 
9.531    23.618   34.2300  3.9080 
9.229    23.302   35.6760  3.9080 
10.156   23.543   36.6810  3.9080 
8.014    22.766   36.0590  3.9080 
9.862    23.251   38.0010  3.9080 
7.709    22.464   37.3750  3.9080 
8.651    22.709   38.3570  3.9080 
8.358    22.414   39.6710  3.7210 
10.400   22.591   31.5230  2.6000 
11.104   22.304   34.0730  3.3870 
10.034   24.446   34.1870  3.4870 
8.695    23.756   33.7580  3.4870 
10.985   23.904   36.4640  3.4590 
7.374    22.601   35.4050  3.4590 
10.495   23.426   38.6600  3.4590 
6.883    22.101   37.5950  3.4590 
9.104    21.876   40.0580  2.0000 
9.850    20.247   34.1630  3.8240 
9.176    18.958   34.2280  3.9080 
9.650    18.243   35.4930  3.9080 
10.790   17.772   35.5390  3.6612 
9.429    18.138   32.9670  3.9080 
8.506    16.963   32.8810  3.9080 
10.537   20.368   34.6660  2.6000 
8.213    19.117   34.3060  3.3870 
9.304    18.700   32.1870  3.4870 
10.347   17.825   32.9650  3.4870 
8.428    15.859   33.6370  3.9080 
7.308    17.396   31.3360  2.6000 
6.138    15.371   31.6540  3.3590 
6.854    15.686   32.1560  3.9080 
7.494    16.826   31.9530  3.8240 
7.400    15.067   33.1910  3.8240 
8.985    15.661   34.3550  3.4090 
8.800    18.199   36.5180  3.8240 
9.299    17.684   37.7980  3.9080 
9.743    16.232   37.7540  3.9080 
10.529   15.798   38.5950  3.6612 
8.207    17.884   38.8620  3.9080 
8.068    19.333   39.3260  3.9080 
6.660    19.605   39.8290  3.9080 
5.905    18.624   40.0200  3.6612 
6.321    20.795   40.0140  3.7210 
7.987    18.464   36.4310  2.6000 
10.072   18.227   38.0570  3.3870 
7.357    17.588   38.4990  3.4870 
8.411    17.327   39.6290  3.4870 
8.704    19.508   40.0360  3.4870 
8.267    19.930   38.5880  3.4870 
6.941    21.494   39.8440  2.0000 
9.281    15.393   36.8430  3.8240 
9.648    13.983   36.7840  3.9080 
11.080   13.725   36.3320  3.9080 
11.710   12.757   36.7860  3.6612 
8.730    13.201   35.8080  3.9080 
7.368    13.564   36.0510  3.7210 
8.903    11.706   36.0200  3.9080 
8.735    15.695   36.2530  2.6000 
9.536    13.600   37.6800  3.3870 
8.968    13.430   34.8850  3.3870 
8.686    11.485   36.9290  3.4870 
8.318    11.229   35.4270  3.4870 
9.812    11.460   35.8390  3.4870 
6.838    13.533   35.1960  2.0000 
11.627   14.541   35.4290  3.8240 
12.956   14.286   34.8780  3.9080 
13.946   15.415   35.0680  3.9080 
15.157   15.225   34.8530  3.6612 
12.892   13.947   33.3680  3.9080 
12.342   15.089   32.5010  3.9080 
12.130   12.651   33.1540  3.9080 
12.518   14.891   31.0120  3.9080 
11.188   15.233   35.1660  2.6000 
13.318   13.500   35.3390  3.3870 
13.813   13.787   33.0730  3.4870 
11.397   15.193   32.6900  3.4870 
12.785   15.913   32.7580  3.4870 
12.503   11.965   33.7110  3.4870 
11.206   12.781   33.3810  3.4870 
12.199   12.387   32.2330  3.4870 
13.449   14.770   30.8130  3.4870 
12.027   14.114   30.7320  3.4870 
12.188   15.662   30.5450  3.4870 
13.516   16.607   35.4750  3.8240 
14.480   17.698   35.5830  3.9080 
15.554   17.540   36.6450  3.9080 
15.346   16.974   37.7220  3.6612 
13.753   19.021   35.8570  3.9080 
13.023   19.130   37.1660  3.9080 
11.961   20.597   37.1970  4.0000 
13.203   21.893   37.2610  3.9080 
12.688   16.733   35.6710  2.6000 
14.930   17.781   34.7160  3.3870 
14.405   19.739   35.8140  3.4870 
13.114   19.168   35.1420  3.4870 
12.482   18.337   37.3010  3.3870 
13.666   19.182   37.8910  3.3870 
13.770   21.832   36.4880  3.3870 
12.771   22.750   37.2740  3.3870 
13.734   21.790   38.0550  3.3870 
16.734   18.097   36.3100  3.8240 
17.901   18.035   37.1740  3.9080 
17.741   18.806   38.4790  3.9080 
18.121   18.359   39.5650  3.6612 
19.167   18.554   36.4870  3.9080 
16.799   18.506   35.5570  2.6000 
18.051   17.094   37.4020  3.3870 
19.306   18.074   35.6680  3.4870 
19.922   18.423   37.0660  3.4870 
19.068   19.489   36.2970  3.4870 
17.183   20.003   38.3590  3.8240 
17.104   20.863   39.5290  3.9080 
15.951   20.468   40.4400  3.9080 
14.932   19.948   39.9920  3.6612 
16.958   22.332   39.1430  3.9080 
16.873   20.266   37.6000  2.6000 
17.938   20.765   40.0350  3.3870 
16.115   22.464   38.7030  3.4870 
16.996   22.876   39.9330  3.4870 
17.671   22.579   38.5500  3.4870 
16.183   20.763   41.7120  3.8240 
15.202   20.590   42.7690  3.9080 
15.035   21.862   43.5940  3.9080 
15.827   22.795   43.4680  3.6612 
15.637   19.451   43.6750  3.9080 
16.956   21.074   41.9230  2.6000 
14.340   20.361   42.3640  3.3870 
16.461   19.685   44.1090  3.4870 
15.765   18.657   43.1520  3.4870 
14.960   19.293   44.3380  3.4870 
14.004   21.885   44.4280  3.8240 
13.824   22.944   45.3980  3.9080 
13.920   24.326   44.7730  3.9080 
13.375   24.569   43.6940  3.6612 
13.424   21.252   44.3910  2.6000 
12.956   22.846   45.8200  3.3870 
14.500   22.861   46.0890  3.3870 
14.650   25.204   45.4630  3.8240 
14.760   26.584   44.9780  3.9080 
15.320   26.666   43.5670  3.9080 
14.835   27.502   42.8030  3.6612 
15.619   27.427   45.9240  3.9080 
14.783   28.043   47.0450  3.9080 
15.683   28.497   48.1880  3.9080 
16.662   29.213   47.8800  3.6612 
15.413   28.139   49.3510  3.6612 
15.053   24.964   46.1840  2.6000 
13.859   26.970   44.9670  3.3870 
16.312   26.869   46.3100  3.4870 
16.051   28.134   45.4190  3.4870 
14.287   28.802   46.7000  3.4870 
14.146   27.389   47.3710  3.4870 
16.307   25.848   43.2060  3.8240 
16.824   25.854   41.8440  3.9080 
15.752   25.467   40.8370  3.9080 
15.770   25.900   39.6810  3.6612 
18.025   24.928   41.7520  3.9080 
16.643   25.309   43.7850  2.6000 
17.123   26.764   41.6360  3.3870 
17.748   24.026   41.9290  3.4870 
18.403   24.980   40.8710  3.4870 
18.684   25.194   42.3980  3.4870 
14.799   24.631   41.2670  3.8240 
13.762   24.232   40.3000  3.9080 
12.790   25.386   40.1070  3.9080 
12.362   25.730   39.0070  3.6612 
13.078   22.956   40.7770  3.9080 
14.793   24.339   42.0760  2.6000 
14.196   24.047   39.4410  3.3870 
12.427   22.679   40.1270  3.4870 
13.733   22.263   40.8880  3.4870 
12.641   23.121   41.6160  3.4870 
12.441   26.007   41.2330  3.8240 
11.539   27.155   41.2330  3.9080 
12.119   28.273   40.3800  3.9080 
11.426   28.915   39.5970  3.6612 
11.286   27.622   42.6730  3.9080 
10.186   28.664   42.7630  3.9080 
9.761    28.952   44.1880  3.9080 
10.082   28.150   45.0840  3.6612 
9.115    30.000   44.3880  3.7210 
12.756   25.723   41.9810  2.6000 
10.685   26.878   40.8430  3.3870 
11.044   26.856   43.2160  3.4870 
12.107   27.994   43.0340  3.4870 
10.496   29.487   42.3540  3.4870 
9.416    28.355   42.2610  3.4870 
8.827    30.212   45.2780  2.0000 
13.416   28.520   40.5110  3.8240 
14.057   29.548   39.6990  3.9080 
14.000   29.162   38.2260  3.9080 
13.698   30.004   37.3740  3.6612 
15.494   29.809   40.1520  3.9080 
15.567   30.813   41.2990  3.9080 
16.840   30.730   42.1100  3.9080 
17.867   30.256   41.5720  3.6612 
16.822   31.147   43.2920  3.6612 
13.881   28.071   41.0770  2.6000 
13.551   30.379   39.8130  3.3870 
15.895   28.973   40.4360  3.4870 
16.007   30.146   39.4020  3.4870 
15.487   31.708   40.9350  3.4870 
14.812   30.667   41.8890  3.4870 
14.267   27.897   37.8970  3.8240 
14.143   27.495   36.4930  3.9080 
12.732   27.763   35.9860  3.9080 
12.548   28.243   34.8600  3.6612 
14.519   26.036   36.3100  3.9080 
14.507   27.329   38.4970  2.6000 
14.765   28.038   35.9650  3.3870 
14.493   25.815   35.3750  3.4870 
15.405   25.889   36.6490  3.4870 
13.897   25.483   36.7860  3.4870 
11.725   27.448   36.7990  3.8240 
10.345   27.658   36.3770  3.9080 
10.062   29.144   36.1430  3.9080 
9.370    29.477   35.1760  3.6612 
9.355    27.121   37.3940  3.9080 
7.864    27.312   37.1390  3.9080 
7.412    26.679   35.8320  3.9080 
7.087    26.730   38.3160  3.9080 
11.890   27.120   37.5760  2.6000 
10.207   27.182   35.5320  3.3870 
9.517    26.170   37.4890  3.4870 
9.562    27.530   38.2490  3.4870 
7.680    28.274   37.0940  3.4870 
7.915    27.052   35.1050  3.4870 
7.558    25.731   35.8690  3.4870 
6.478    26.855   35.6980  3.4870 
7.397    27.130   39.1310  3.4870 
6.152    26.914   38.2030  3.4870 
7.226    25.781   38.3520  3.4870 
10.571   30.010   37.0080  3.8240 
10.264   31.440   36.8500  3.9080 
10.989   32.027   35.6480  3.9080 
10.467   32.893   34.9480  3.6612 
10.635   32.201   38.1220  3.9080 
9.786    31.832   39.3250  3.9080 
8.362    32.346   39.2590  3.9080 
11.073   29.741   37.6510  2.6000 
9.299    31.534   36.7040  3.3870 
11.566   32.026   38.3310  3.4870 
10.543   33.152   37.9550  3.4870 
9.765    30.866   39.4060  3.4870 
10.209   32.185   40.1230  3.4870 
7.188    33.504   40.2220  2.6000 
7.561    32.018   38.3880  3.6612 
7.989    33.190   40.2150  3.8240 
8.547    33.421   40.8270  2.6000 
12.197   31.540   35.3820  3.8240 
12.944   32.009   34.2200  3.9080 
12.178   31.702   32.9410  3.9080 
12.092   32.487   31.9960  3.6612 
14.331   31.382   34.2070  3.9080 
12.540   30.944   35.8990  2.6000 
13.046   32.980   34.2910  3.3870 
14.251   30.428   34.1380  3.4870 
14.827   31.717   33.4570  3.4870 
14.790   31.606   35.0200  3.4870 
11.596   30.498   32.9310  3.8240 
10.883   30.005   31.7700  3.9080 
9.609    30.804   31.5650  3.9080 
9.225    31.195   30.4660  3.6612 
10.569   28.522   31.9580  3.9080 
11.646   30.003   33.6330  2.6000 
11.453   30.110   30.9800  3.3870 
11.388   28.032   32.0640  3.4870 
10.098   28.194   31.1870  3.4870 
10.023   28.406   32.7390  3.4870 
8.913    31.036   32.6820  3.8240 
7.621    31.695   32.6010  3.9080 
7.780    33.187   32.3310  3.9080 
6.940    33.778   31.6570  3.6612 
6.808    31.470   33.8880  3.9080 
5.627    32.428   33.9560  3.9080 
6.347    30.014   33.9530  3.9080 
9.229    30.797   33.4450  2.6000 
7.124    31.300   31.8540  3.3870 
7.391    31.643   34.6560  3.4870 
5.055    32.285   33.1980  3.4870 
5.132    32.270   34.7640  3.4870 
5.948    33.332   33.9480  3.4870 
7.109    29.434   33.8910  3.4870 
5.893    29.860   34.7850  3.4870 
5.748    29.835   33.2240  3.4870 
8.846    33.804   32.8290  3.8240 
9.061    35.217   32.5020  3.9080 
10.051   35.362   31.3570  3.9080 
10.709   36.384   31.1770  3.6612 
9.526    35.951   33.7620  3.9080 
8.471    35.829   34.8490  3.9080 
9.399    33.381   33.3340  2.6000 
8.205    35.601   32.2200  3.3870 
10.362   35.569   34.0720  3.4870 
9.679    36.887   33.5570  3.4870 
7.297    36.122   34.6250  3.6612 
8.893    35.375   36.0170  3.8240 
8.336    35.273   36.6650  2.6000 
9.723    35.182   36.1290  2.6000 
10.157   34.307   30.5490  3.8240 
11.051   34.281   29.4170  3.9080 
10.622   35.169   28.2640  3.9080 
9.487    35.620   28.1430  3.6612 
9.673    33.614   30.7100  2.6000 
11.933   34.558   29.7110  3.3870 
11.122   33.368   29.0980  3.3870 
11.590   35.404   27.3800  3.8240 
11.398   36.264   26.2140  3.9080 
10.389   35.716   25.2060  3.9080 
9.350    36.328   24.9340  3.6612 
12.795   36.294   25.5790  3.9080 
13.487   35.070   26.0870  3.9080 
12.946   34.826   27.4680  3.9080 
11.136   37.164   26.4980  3.3870 
12.731   36.275   24.6110  3.4870 
13.274   37.094   25.8450  3.4870 
13.303   34.311   25.5110  3.4870 
14.447   35.211   26.1170  3.4870 
12.914   33.878   27.6720  3.3870 
13.480   35.279   28.1400  3.3870 
10.646   34.551   24.6140  3.8240 
9.763    34.064   23.5610  3.9080 
8.393    33.630   24.0450  3.9080 
7.598    33.142   23.2360  3.6612 
10.439   32.887   22.8360  3.9080 
11.157   33.328   21.5760  3.9080 
10.812   34.402   21.0400  3.6612 
12.064   32.600   21.1210  3.6612 
11.331   34.090   24.8530  2.6000 
9.640    34.787   22.9120  3.3870 
11.076   32.466   23.4350  3.4870 
9.766    32.226   22.6060  3.4870 
8.056    33.770   25.3210  3.8240 
6.766    33.227   25.7820  3.9080 
6.912    31.734   26.0220  3.9080 
8.014    31.196   25.8950  3.6612 
8.583    34.170   25.8700  2.6000 
6.498    33.669   26.6040  3.3870 
6.082    33.389   25.1130  3.3870 
5.837    31.033   26.3520  3.8240 
5.938    29.583   26.5350  3.9080 
4.552    28.957   26.3670  3.9080 
3.547    29.636   26.5540  3.6612 
6.536    29.259   27.9030  3.9080 
5.598    29.614   29.0570  3.9080 
5.510    30.901   29.5450  3.9080 
4.802    28.658   29.6510  3.9080 
4.640    31.258   30.5650  3.9080 
3.936    28.989   30.6750  3.9080 
3.837    30.284   31.1390  3.9080 
5.081    31.429   26.4600  2.6000 
6.529    29.222   25.8410  3.3870 
6.742    28.312   27.9430  3.4870 
7.367    29.747   28.0090  3.4870 
6.056    31.556   29.1750  3.4590 
4.849    27.776   29.3570  3.4590 
4.597    32.139   30.8600  3.4590 
3.408    28.326   31.0580  3.4590 
3.245    30.500   31.8230  3.4590 
4.553    27.692   26.0220  3.8240 
3.375    26.831   25.9460  3.9080 
3.303    26.008   27.2280  3.9080 
4.355    25.503   27.6500  3.6612 
3.435    25.922   24.7130  3.9080 
3.579    26.711   23.3970  3.9080 
2.249    24.969   24.6340  3.9080 
4.090    25.863   22.2480  3.9080 
5.311    27.340   25.8220  2.6000 
2.575    27.394   25.8860  3.3870 
4.239    25.370   24.8050  3.4870 
2.715    27.082   23.1550  3.4870 
4.189    27.452   23.5380  3.4870 
2.233    24.413   25.4160  3.4870 
1.434    25.475   24.5850  3.4870 
2.332    24.420   23.8520  3.4870 
3.484    25.133   22.0950  3.4870 
4.149    26.401   21.4540  3.4870 
4.958    25.517   22.4660  3.4870 
2.129    25.902   27.8310  3.8240 
1.980    25.181   29.0890  3.9080 
1.133    23.928   28.8440  3.9080 
0.035    23.987   28.2970  3.6612 
1.343    25.990   30.2150  3.9080 
1.528    25.229   31.8610  4.0000 
1.439    26.266   27.4700  2.6000 
2.869    24.895   29.3850  3.3870 
1.744    26.873   30.2310  3.3870 
0.398    26.099   30.0260  3.3870 
1.565    24.238   31.7600  2.6000 
1.724    22.808   29.2530  3.8240 
1.041    21.522   29.2780  3.9080 
0.745    21.265   30.7580  3.9080 
1.677    21.331   31.5680  3.6612 
1.866    20.404   28.6710  3.9080 
1.838    20.124   27.1730  3.9080 
1.681    21.384   26.3430  3.9080 
3.113    19.394   26.7620  3.9080 
2.543    22.846   29.5130  2.6000 
0.195    21.597   28.7900  3.3870 
2.791    20.571   28.9120  3.4870 
1.604    19.584   29.1190  3.4870 
1.075    19.538   26.9860  3.4870 
2.416    21.976   26.5190  3.4870 
1.670    21.154   25.4110  3.4870 
0.857    21.819   26.5750  3.4870 
3.224    18.612   27.3070  3.4870 
3.050    19.135   25.8390  3.4870 
3.867    19.976   26.8800  3.4870 
-0.509   21.025   31.1060  3.8240 
-0.787   20.817   32.5300  3.9080 
-1.459   19.461   32.6910  3.9080 
-2.425   19.116   32.0010  3.6612 
-1.591   21.981   33.1320  3.9080 
-2.673   22.470   32.1820  3.9080 
-2.214   21.587   34.4640  3.9080 
-1.137   20.993   30.5180  2.6000 
0.074    20.778   32.9960  3.3870 
-0.973   22.724   33.2950  3.4870 
-2.287   22.646   31.3200  3.4870 
-3.352   21.796   32.0960  3.4870 
-3.064   23.276   32.5280  3.4870 
-1.522   21.335   35.0790  3.4870 
-2.704   22.331   34.8200  3.4870 
-2.809   20.845   34.3310  3.4870 
-0.894   18.686   33.6220  3.8240 
-1.405   17.382   33.9680  3.9080 
-2.004   17.403   35.3800  3.9080 
-1.352   17.910   36.2950  3.6612 
-0.319   16.306   33.9620  3.9080 
-0.888   14.941   34.3070  3.9080 
0.146    13.830   34.2950  3.9080 
1.326    14.125   34.0150  3.6612 
-0.204   12.650   34.5510  3.7210 
-0.196   18.977   34.0320  2.6000 
-2.104   17.133   33.3280  3.3870 
0.094    16.270   33.0850  3.4870 
0.369    16.539   34.6070  3.4870 
-1.292   14.983   35.1880  3.4870 
-1.587   14.724   33.6710  3.4870 
0.421    11.955   34.5440  2.0000 
-3.192   16.841   35.5090  3.8240 
-3.842   16.727   36.7980  3.9080 
-4.890   17.799   37.0370  3.9080 
-4.948   18.824   36.3570  3.6612 
-3.590   16.535   34.8100  2.6000 
-4.263   15.856   36.8620  3.3870 
-3.169   16.784   37.4950  3.3870 
-5.709   17.536   38.0380  3.8240 
-6.773   18.439   38.4510  3.9080 
-6.295   19.390   39.5370  3.9080 
-5.257   19.147   40.1400  3.6612 
-7.963   17.632   38.9490  3.9080 
-5.609   16.797   38.4670  2.6000 
-7.055   18.967   37.6750  3.3870 
-8.679   18.227   39.1800  3.4870 
-7.705   17.127   39.7230  3.4870 
-8.254   17.033   38.2580  3.4870 
-7.064   20.457   39.7760  3.8240 
-6.769   21.380   40.8640  3.9080 
-7.658   21.077   42.0660  3.9080 
-8.883   21.076   41.9670  3.6612 
-6.951   22.852   40.4360  3.9080 
-6.142   23.236   39.2050  3.9080 
-6.634   23.773   41.6080  3.9080 
-4.646   23.186   39.4610  3.9080 
-7.749   20.602   39.2760  2.6000 
-5.835   21.251   41.1320  3.3870 
-7.898   22.977   40.2150  3.4870 
-6.360   22.631   38.4790  3.4870 
-6.388   24.132   38.9290  3.4870 
-7.151   23.508   42.3730  3.4870 
-5.699   23.714   41.8180  3.4870 
-6.853   24.677   41.3730  3.4870 
-4.424   23.790   40.1740  3.4870 
-4.393   22.293   39.7070  3.4870 
-4.177   23.444   38.6640  3.4870 
-7.066   20.778   43.2180  3.8240 
-7.876   20.535   44.4240  3.9080 
-8.185   21.894   45.0590  3.9080 
-7.277   22.655   45.3950  3.6612 
-6.968   19.670   45.2830  3.9080 
-5.580   19.994   44.8470  3.9080 
-5.628   20.638   43.4940  3.9080 
-8.703   20.058   44.2000  3.3870 
-7.087   19.877   46.2240  3.4870 
-7.159   18.730   45.1450  3.4870 
-5.167   20.597   45.4850  3.4870 
-5.050   19.183   44.8080  3.4870 
-5.190   21.504   43.5070  3.3870 
-5.200   20.078   42.8280  3.3870 
-9.472   22.210   45.1770  3.8240 
-9.888   23.528   45.6470  3.9080 
-10.549  23.478   47.0200  3.9080 
-10.861  24.533   47.5880  3.6612 
-10.884  24.210   44.6830  3.9080 
-12.125  23.496   44.6850  3.7210 
-10.376  24.199   43.2530  3.9080 
-10.069  21.626   44.9720  2.6000 
-9.091   24.094   45.7130  3.3870 
-11.037  25.135   44.9690  3.3870 
-10.248  23.292   42.9660  3.4870 
-11.016  24.629   42.6820  3.4870 
-9.539   24.671   43.2070  3.4870 
-11.988  22.555   44.3600  2.0000 
-10.777  22.284   47.5530  3.8240 
-11.364  22.100   48.8680  3.9080 
-10.462  22.613   49.9810  3.9080 
-9.259   22.715   49.7720  3.6612 
-10.567  21.586   47.0970  2.6000 
-12.213  22.567   48.9060  3.3870 
-11.537  21.156   49.0090  3.3870 
-10.985  22.955   51.1480  3.8240 
-10.146  23.402   52.2700  3.9080 
-9.205   24.528   51.8630  3.9080 
-7.994   24.450   52.1120  3.6612 
-9.362   22.198   52.8050  3.9080 
-8.982   22.209   54.2710  3.9080 
-8.082   20.741   54.8260  4.0000 
-6.754   20.674   53.6250  3.9080 
-11.837  22.913   51.2530  2.6000 
-10.733  23.732   52.9840  3.3870 
-9.888   21.401   52.6380  3.4870 
-8.546   22.118   52.2860  3.4870 
-8.436   22.991   54.4440  3.3870 
-9.791   22.294   54.8000  3.3870 
-7.124   20.603   52.7430  3.3870 
-6.225   21.472   53.6880  3.3870 
-6.201   19.909   53.8020  3.3870 
-9.701   25.574   51.2180  3.8240 
-8.883   26.701   50.7680  3.9080 
-7.641   26.313   49.9710  3.9080 
-6.582   26.940   50.1040  3.6612 
-8.445   27.540   51.9790  3.9080 
-9.659   28.146   52.6720  3.9080 
-10.564  28.621   51.9470  3.6612 
-9.676   28.132   53.9190  3.6612 
-10.545  25.590   51.0550  2.6000 
-9.442   27.268   50.1960  3.3870 
-7.961   26.978   52.6050  3.4870 
-7.850   28.248   51.6870  3.4870 
-7.792   25.299   49.1370  3.8240 
-6.882   24.788   48.1380  3.9080 
-5.686   24.054   48.7540  3.9080 
-4.715   23.807   48.0260  3.6612 
-6.350   25.911   47.2370  3.9080 
-7.458   26.762   46.6390  3.9080 
-7.446   27.991   46.7480  3.6612 
-8.399   26.075   45.9940  3.8240 
-8.542   24.882   49.1980  2.6000 
-7.373   24.153   47.5760  3.3870 
-5.759   26.478   47.7550  3.4870 
-5.830   25.519   46.5180  3.4870 
-8.353   25.217   45.9520  2.6000 
-9.054   26.489   45.6200  2.6000 
-5.781   23.737   50.0450  3.8240 
-4.678   23.203   50.8190  3.9080 
-4.453   21.700   50.7190  3.9080 
-3.530   21.189   51.3690  3.6612 
-4.868   23.583   52.3120  3.9080 
-4.701   25.085   52.5380  3.9080 
-5.109   25.416   53.9590  3.9080 
-5.210   26.922   54.1370  3.9080 
-5.114   27.296   55.5800  3.8240 
-6.536   23.856   50.4390  2.6000 
-3.860   23.643   50.5080  3.3870 
-5.755   23.314   52.6010  3.4870 
-4.220   23.104   52.8500  3.4870 
-3.776   25.338   52.3920  3.4870 
-5.254   25.576   51.9120  3.4870 
-5.966   25.006   54.1550  3.4870 
-4.454   25.058   54.5780  3.4870 
-4.495   27.354   53.6440  3.1000 
-6.055   27.234   53.7780  3.1000 
-4.344   27.000   55.9120  2.6000 
-5.151   28.182   55.6600  2.6000 
-5.790   26.929   56.0270  2.6000 
-5.209   20.948   49.9300  3.8240 
-4.980   19.508   49.7860  3.9080 
-3.802   19.284   48.8400  3.9080 
-3.297   18.176   48.6960  3.6612 
-6.193   18.769   49.2290  3.9080 
-7.312   18.517   50.2140  3.9080 
-7.159   17.580   51.2220  3.9080 
-8.512   19.224   50.1240  3.9080 
-8.173   17.339   52.1270  3.9080 
-9.531   18.989   51.0360  3.9080 
-9.358   18.048   52.0250  3.9080 
-10.362  17.797   52.9380  3.7210 
-5.850   21.315   49.4910  2.6000 
-4.757   19.134   50.6640  3.3870 
-6.548   19.282   48.4860  3.4870 
-5.896   17.915   48.8780  3.4870 
-6.361   17.106   51.2900  3.4590 
-8.629   19.856   49.4510  3.4590 
-8.060   16.706   52.7990  3.4590 
-10.327  19.467   50.9790  3.4590 
-9.953   17.540   53.8100  2.0000 
-3.380   20.365   48.1920  3.8240 
-2.254   20.275   47.2740  3.9080 
-1.334   21.484   47.3060  3.9080 
-1.749   22.595   46.9700  3.6612 
-3.773   21.120   48.3150  2.6000 
-1.737   19.484   47.4910  3.3870 
-2.594   20.167   46.3730  3.3870 
-0.085   21.270   47.6880  3.8240 
0.978    22.238   47.7490  3.9080 
2.217    21.798   46.9620  3.9080 
2.534    20.620   46.8380  3.6612 
1.442    22.482   49.1790  3.9080 
0.715    23.473   50.0280  3.9080 
1.078    24.813   50.0550  3.9080 
-0.352   23.077   50.8190  3.9080 
0.392    25.714   50.8460  3.9080 
-1.047   23.968   51.6100  3.9080 
-0.668   25.288   51.6180  3.9080 
-1.358   26.166   52.4180  3.7210 
0.111    20.467   47.9260  2.6000 
0.653    23.084   47.3760  3.3870 
1.420    21.630   49.6420  3.4870 
2.372    22.758   49.1400  3.4870 
1.791    25.107   49.5360  3.4590 
-0.608   22.182   50.8150  3.4590 
0.644    26.609   50.8580  3.4590 
-1.761   23.678   52.1310  3.4590 
-2.339   26.017   52.3010  2.0000 
2.921    22.810   46.4740  3.8240 
4.270    22.702   45.9580  3.9080 
5.100    23.901   46.3980  3.9080 
4.717    25.049   46.1820  3.6612 
4.300    22.614   44.4190  3.9080 
3.389    21.523   43.8820  3.9080 
5.726    22.478   43.9040  3.9080 
3.506    21.311   42.3850  3.9080 
2.550    23.586   46.4630  2.6000 
4.679    21.890   46.3230  3.3870 
3.954    23.467   44.0790  3.4870 
3.599    20.690   44.3330  3.4870 
2.470    21.750   44.0940  3.4870 
6.273    23.167   44.2870  3.4870 
6.075    21.618   44.1520  3.4870 
5.731    22.561   42.9480  3.4870 
3.315    22.134   41.9280  3.4870 
4.398    21.026   42.1710  3.4870 
2.880    20.638   42.1070  3.4870 
6.248    23.677   47.0210  3.8240 
7.145    24.775   47.3820  3.9080 
6.449    25.834   48.2300  3.9080 
6.754    27.022   48.1430  3.6612 
7.748    25.414   46.1400  3.9080 
6.469    22.870   47.2180  2.6000 
7.879    24.400   47.9120  3.3870 
8.186    24.739   45.6140  3.4870 
7.051    25.822   45.6210  3.4870 
8.386    26.081   46.4010  3.4870 
5.528    25.388   49.0690  3.8240 
4.798    26.211   50.0000  3.9080 
3.663    27.007   49.3980  3.9080 
3.045    27.824   50.1000  3.6612 
5.352    24.547   49.0560  2.6000 
4.438    25.641   50.6990  3.3870 
5.420    26.828   50.4190  3.3870 
3.351    26.826   48.1320  3.8240 
2.233    27.442   47.4440  3.9080 
1.130    26.435   47.1310  3.9080 
1.394    25.301   46.7160  3.6612 
2.675    28.076   46.1170  3.9080 
3.745    29.118   46.2180  3.9080 
3.852    26.297   47.6760  2.6000 
1.861    28.144   48.0180  3.3870 
2.991    27.370   45.5320  3.4870 
1.898    28.476   45.6970  3.4870 
6.513    30.629   45.9480  2.6000 
5.026    29.128   45.7850  3.9080 
2.808    30.593   47.1860  2.6000 
4.783    31.897   47.1210  3.3590 
4.663    31.044   46.7710  3.9080 
3.545    30.332   46.8260  3.8240 
5.574    30.339   46.1400  3.8240 
5.458    28.441   45.3290  3.4090 
-0.145   26.798   47.2750  3.8240 
-1.170   25.850   46.8220  3.9080 
-1.121   25.690   45.3060  3.9080 
-0.740   26.576   44.5260  3.6612 
-2.585   26.256   47.2670  3.9080 
-2.929   27.524   46.6980  3.7210 
-2.709   26.495   48.7630  3.9080 
-0.358   27.557   47.6200  2.6000 
-0.968   24.979   47.2210  3.3870 
-3.232   25.575   46.9820  3.3870 
-2.091   27.179   49.0310  3.4870 
-3.604   26.776   48.9690  3.4870 
-2.513   25.684   49.2360  3.4870 
-3.704   27.424   46.0650  2.0000 
-1.537   24.520   44.8210  3.8240 
-1.603   24.292   43.3820  3.9080 
-2.516   25.291   42.6740  3.9080 
-2.203   25.788   41.5880  3.6612 
-2.090   22.859   43.0830  3.9080 
-1.050   21.829   43.4790  3.9080 
-1.537   20.121   43.3500  4.0000 
-0.025   19.327   43.9200  3.9080 
-1.770   23.894   45.3620  2.6000 
-0.699   24.389   43.0150  3.3870 
-2.911   22.691   43.5720  3.4870 
-2.282   22.775   42.1360  3.4870 
-0.265   21.963   42.9240  3.3870 
-0.788   22.001   44.3970  3.3870 
0.170    19.617   44.8140  3.3870 
-0.141   18.375   43.9090  3.3870 
0.701    19.569   43.3400  3.3870 
-3.652   25.607   43.2820  3.8240 
-4.525   26.641   42.7270  3.9080 
-3.795   27.940   42.4200  3.9080 
-3.943   28.567   41.3630  3.6612 
-5.685   26.920   43.7120  3.9080 
-6.546   28.055   43.1770  3.9080 
-7.504   27.790   42.2010  3.9080 
-6.414   29.363   43.6310  3.9080 
-8.306   28.793   41.6900  3.9080 
-7.205   30.367   43.1210  3.9080 
-8.145   30.087   42.1580  3.9080 
-8.940   31.097   41.6530  3.7210 
-3.877   25.200   44.0060  2.6000 
-4.908   26.301   41.8910  3.3870 
-6.226   26.121   43.8170  3.4870 
-5.327   27.161   44.5800  3.4870 
-7.605   26.921   41.8880  3.4590 
-5.785   29.561   44.2870  3.4590 
-8.944   28.603   41.0410  3.4590 
-7.104   31.238   43.4300  3.4590 
-9.416   30.762   40.8430  2.0000 
-2.996   28.390   43.3770  3.8240 
-2.307   29.672   43.3540  3.9080 
-1.213   29.644   42.3040  3.9080 
-0.929   30.637   41.6390  3.6612 
-1.704   30.036   44.7120  3.9080 
-2.756   30.589   45.6560  3.9080 
-3.896   30.794   45.2150  3.6612 
-2.441   30.810   46.8400  3.6612 
-2.874   27.886   44.0640  2.6000 
-2.954   30.365   43.1080  3.3870 
-1.300   29.247   45.1060  3.4870 
-1.005   30.698   44.5850  3.4870 
-0.614   28.454   42.1610  3.8240 
0.466    28.349   41.1930  3.9080 
-0.032   28.424   39.7600  3.9080 
0.557    29.068   38.9030  3.6612 
1.231    27.017   41.3570  3.9080 
2.056    27.003   42.6440  3.9080 
2.044    26.771   40.1080  3.9080 
2.373    25.606   43.1120  3.9080 
-0.860   27.775   42.6270  2.6000 
1.092    29.088   41.3440  3.3870 
0.567    26.300   41.4240  3.4870 
2.885    27.482   42.4940  3.4870 
1.566    27.467   43.3400  3.4870 
1.469    26.809   39.3400  3.4870 
2.725    27.443   40.0310  3.4870 
2.454    25.904   40.1580  3.4870 
1.555    25.122   43.2500  3.4870 
2.902    25.157   42.4480  3.4870 
2.863    25.648   43.9360  3.4870 
-1.141   27.743   39.5120  3.8240 
-1.676   27.741   38.1520  3.9080 
-2.402   29.053   37.8700  3.9080 
-2.423   29.522   36.7330  3.6612 
-2.570   26.518   37.9590  3.9080 
-1.593   24.978   37.8840  4.0000 
-1.539   27.309   40.1390  2.6000 
-0.922   27.669   37.5290  3.3870 
-3.201   26.462   38.6940  3.3870 
-3.075   26.618   37.1370  3.3870 
-2.214   24.205   37.7780  2.6000 
-2.972   29.658   38.9030  3.8240 
-3.595   30.969   38.6900  3.9080 
-2.551   31.993   38.2580  3.9080 
-2.791   32.906   37.4700  3.6612 
-4.297   31.421   39.9670  3.9080 
-4.675   32.898   39.9570  3.9080 
-5.762   33.192   40.9780  3.9080 
-5.375   34.357   41.8710  3.9080 
-4.776   33.901   43.1610  3.8240 
-2.975   29.290   39.6810  2.6000 
-4.263   30.885   37.9780  3.3870 
-5.102   30.892   40.0870  3.4870 
-3.715   31.250   40.7240  3.4870 
-3.891   33.433   40.1580  3.4870 
-4.988   33.146   39.0730  3.4870 
-6.590   33.402   40.5160  3.4870 
-5.915   32.405   41.5240  3.4870 
-4.735   34.917   41.4030  3.1000 
-6.162   34.893   42.0560  3.1000 
-4.067   33.390   42.9960  2.6000 
-4.527   34.609   43.6390  2.6000 
-5.379   33.432   43.6180  2.6000 
-1.342   31.825   38.8010  3.8240 
-0.256   32.724   38.4750  3.9080 
0.291    32.462   37.0790  3.9080 
0.499    33.399   36.3160  3.6612 
0.866    32.605   39.5130  3.9080 
1.917    33.684   39.3100  3.9080 
-1.209   31.179   39.3510  2.6000 
-0.600   33.641   38.5020  3.3870 
0.491    32.685   40.4040  3.4870 
1.282    31.732   39.4390  3.4870 
2.957    33.468   38.6930  3.6612 
1.622    34.872   39.8300  3.8240 
2.171    35.529   39.7380  2.6000 
0.884    34.985   40.2550  2.6000 
0.526    31.205   36.7470  3.8240 
1.264    30.855   35.5330  3.9080 
0.392    30.711   34.3030  3.9080 
0.811    31.215   33.2550  3.6612 
2.062    29.557   35.8170  3.9080 
3.176    29.834   36.8360  3.9080 
2.600    28.911   34.5660  3.9080 
3.860    28.610   37.4000  3.9080 
0.238    30.576   37.2580  2.6000 
1.910    31.571   35.3600  3.3870 
1.443    28.920   36.2300  3.4870 
3.847    30.393   36.4130  3.4870 
2.798    30.340   37.5720  3.4870 
1.876    28.734   33.9610  3.4870 
3.230    29.503   34.1460  3.4870 
3.037    28.088   34.7930  3.4870 
4.213    28.081   36.6810  3.4870 
4.576    28.881   37.9790  3.4870 
3.225    28.090   37.8980  3.4870 
-0.758   30.069   34.3590  3.8240 
-1.563   29.733   33.1840  3.9080 
-1.949   30.948   32.3470  3.9080 
-1.778   30.892   31.1150  3.6612 
-2.783   28.912   33.6040  3.9080 
-2.517   27.527   34.2070  3.9080 
-3.801   26.705   34.2310  3.9080 
-1.412   26.787   33.4650  3.9080 
-1.053   29.834   35.1320  2.6000 
-1.012   29.156   32.6150  3.3870 
-3.285   29.430   34.2520  3.4870 
-3.351   28.796   32.8260  3.4870 
-2.223   27.655   35.1340  3.4870 
-4.132   26.601   33.3360  3.4870 
-3.619   25.841   34.6070  3.4870 
-4.460   27.155   34.7660  3.4870 
-0.612   27.318   33.4680  3.4870 
-1.241   25.948   33.8990  3.4870 
-1.686   26.628   32.5580  3.4870 
-2.424   32.041   32.9220  3.8240 
-2.590   33.284   32.1560  3.9080 
-1.332   33.801   31.4730  3.9080 
-1.464   34.591   30.5260  3.6612 
-2.985   34.315   33.2210  3.9080 
-3.638   33.489   34.2790  3.9080 
-2.856   32.199   34.3190  3.9080 
-3.312   33.182   31.5010  3.3870 
-2.204   34.773   33.5680  3.4870 
-3.602   34.970   32.8610  3.4870 
-3.598   33.940   35.1380  3.4870 
-4.567   33.321   34.0580  3.4870 
-2.095   32.267   34.9170  3.3870 
-3.416   31.458   34.5990  3.3870 
-0.122   33.417   31.8810  3.8240 
1.066    33.955   31.2040  3.9080 
1.448    33.200   29.9410  3.9080 
2.287    33.646   29.1460  3.6612 
2.262    33.977   32.1690  3.9080 
1.977    34.762   33.4550  3.9080 
3.230    34.995   34.2740  3.9080 
2.916    35.664   35.6050  3.9080 
4.005    35.398   36.5900  3.8240 
-0.036   32.864   32.5330  2.6000 
0.871    34.882   30.9500  3.3870 
2.497    33.064   32.4010  3.4870 
3.023    34.374   31.7180  3.4870 
1.584    35.618   33.2250  3.4870 
1.334    34.272   33.9900  3.4870 
3.668    34.145   34.4390  3.4870 
3.842    35.555   33.7710  3.4870 
2.823    36.620   35.4730  3.1000 
2.075    35.323   35.9480  3.1000 
4.783    35.665   36.2510  2.6000 
3.840    35.844   37.3410  2.6000 
4.041    34.526   36.7630  2.6000 
0.853    32.037   29.7100  3.8240 
1.217    31.160   28.6100  3.9080 
0.659    31.607   27.2670  3.9080 
-0.463   32.104   27.2200  3.6612 
0.701    29.754   28.8760  3.9080 
0.222    31.789   30.2380  2.6000 
2.194    31.128   28.5470  3.3870 
1.006    29.165   28.1830  3.4870 
-0.259   29.762   28.8900  3.4870 
1.029    29.448   29.7250  3.4870 
1.418    31.414   26.1890  3.8240 
0.815    31.767   24.8920  3.9080 
-0.281   30.767   24.5560  3.9080 
-1.176   30.998   23.7390  3.6612 
1.880    31.879   23.8180  3.9080 
2.419    30.624   23.1790  3.9080 
3.446    30.954   22.0960  3.9080 
4.803    31.269   22.7070  3.9080 
5.592    32.209   21.8600  3.8240 
2.217    31.101   26.2460  2.6000 
0.395    32.647   24.9880  3.3870 
1.522    32.436   23.1080  3.4870 
2.632    32.356   24.2000  3.4870 
2.834    30.069   23.8590  3.4870 
1.688    30.121   22.7870  3.4870 
3.532    30.199   21.4930  3.4870 
3.138    31.716   21.5820  3.4870 
4.674    31.663   23.5850  3.1000 
5.302    30.446   22.8210  3.1000 
5.139    32.968   21.7580  2.6000 
6.372    32.378   22.2530  2.6000 
5.736    31.838   21.0630  2.6000 
-0.246   29.616   25.2170  3.8240 
-1.257   28.587   25.0370  3.9080 
-1.156   27.555   26.1650  3.9080 
-0.052   27.349   26.6730  3.6612 
-1.139   27.877   23.6980  3.9080 
0.398    29.475   25.7710  2.6000 
-2.140   29.011   25.0840  3.3870 
-1.182   28.523   22.9880  3.4870 
-0.301   27.410   23.6560  3.4870 
-1.860   27.250   23.6030  3.4870 
-2.294   26.964   26.4900  3.8240 
-2.386   25.902   27.4910  3.9080 
-3.008   24.644   26.8980  3.9080 
-4.037   24.709   26.2240  3.6612 
-3.234   26.350   28.7010  3.9080 
-3.214   25.272   29.7710  3.9080 
-2.724   27.685   29.2160  3.9080 
-3.014   27.215   26.0930  2.6000 
-1.483   25.689   27.8040  3.3870 
-4.159   26.469   28.4010  3.4870 
-2.310   25.117   30.0520  3.4870 
-3.739   25.558   30.5220  3.4870 
-3.581   24.461   29.4130  3.4870 
-2.706   28.320   28.4970  3.4870 
-3.306   28.004   29.9110  3.4870 
-1.837   27.575   29.5670  3.4870 
-2.392   23.498   27.1060  3.8240 
-2.913   22.188   26.7540  3.9080 
-3.165   21.360   28.0220  3.9080 
-2.240   21.138   28.8080  3.6612 
-1.970   21.411   25.8180  3.9080 
-2.566   20.065   25.4440  3.9080 
-1.658   22.228   24.5710  3.9080 
-1.618   23.527   27.4800  2.6000 
-3.769   22.312   26.2940  3.3870 
-1.130   21.252   26.2970  3.4870 
-2.739   19.560   26.2420  3.4870 
-3.387   20.201   24.9660  3.4870 
-1.947   19.585   24.8890  3.4870 
-1.312   23.086   24.8300  3.4870 
-1.004   21.766   24.0420  3.4870 
-2.460   22.348   24.0580  3.4870 
-4.409   20.941   28.2060  3.8240 
-4.821   20.106   29.3260  3.9080 
-4.585   18.657   28.9300  3.9080 
-5.260   18.160   28.0240  3.6612 
-6.275   20.338   29.7240  3.9080 
-6.375   21.520   30.5060  3.7210 
-5.005   21.174   27.6330  2.6000 
-4.251   20.315   30.0960  3.3870 
-6.822   20.425   28.9260  3.3870 
-6.601   19.580   30.2330  3.3870 
-6.946   21.341   31.3050  2.0000 
-3.615   18.015   29.6030  3.8240 
-3.386   16.623   29.1680  3.9080 
-3.866   15.658   30.2510  3.9080 
-3.545   15.781   31.4380  3.6612 
-1.928   16.360   28.7850  3.9080 
-0.918   16.754   29.8530  3.9080 
-1.607   17.036   27.4450  3.9080 
0.521    16.605   29.4170  3.9080 
-3.165   18.384   30.2370  2.6000 
-3.934   16.469   28.3710  3.3870 
-1.838   15.394   28.6470  3.4870 
-1.073   17.678   30.1050  3.4870 
-1.064   16.206   30.6400  3.4870 
-1.759   17.980   27.5190  3.4870 
-0.688   16.876   27.2180  3.4870 
-2.173   16.673   26.7600  3.4870 
0.678    15.700   29.1340  3.4870 
0.698    17.203   28.6870  3.4870 
1.102    16.816   30.1510  3.4870 
-4.665   14.699   29.8060  3.8240 
-5.285   13.681   30.6120  3.9080 
-6.660   14.111   31.0800  3.9080 
-6.941   15.295   31.2000  3.6612 
-4.828   14.683   28.9620  2.6000 
-5.362   12.864   30.0970  3.3870 
-4.726   13.498   31.3840  3.3870 
-7.505   13.138   31.3350  3.8240 
-8.872   13.386   31.7570  3.9080 
-8.950   14.206   33.0350  3.9080 
-9.945   14.899   33.2370  3.6612 
-9.596   12.048   31.9660  3.9080 
-9.631   11.391   30.6930  3.7210 
-11.038  12.240   32.3960  3.9080 
-7.239   12.325   31.2500  2.6000 
-9.331   13.878   31.0450  3.3870 
-9.114   11.500   32.6200  3.3870 
-11.500  12.767   31.7410  3.4870 
-11.464  11.383   32.4760  3.4870 
-11.062  12.690   33.2430  3.4870 
-10.084  10.498   30.7740  2.0000 
-7.916   14.130   33.8810  3.8240 
-7.985   14.924   35.1140  3.9080 
-7.852   16.413   34.8280  3.9080 
-8.638   17.251   35.2990  3.6612 
-6.909   14.487   36.1000  3.9080 
-6.876   12.767   36.6040  4.0000 
-7.236   13.632   33.7080  2.6000 
-8.859   14.769   35.5280  3.3870 
-6.046   14.699   35.7110  3.3870 
-7.001   15.030   36.9000  3.3870 
-7.604   12.261   36.1360  2.6000 
-6.847   16.820   34.0680  3.8240 
-6.730   18.265   33.8060  3.9080 
-7.894   18.736   32.9530  3.9080 
-8.345   19.875   33.0100  3.6612 
-5.405   18.568   33.1560  3.9080 
-6.283   16.260   33.7400  2.6000 
-6.766   18.737   34.6640  3.3870 
-5.364   18.140   32.2980  3.4870 
-4.693   18.243   33.7120  3.4870 
-5.314   19.518   33.0430  3.4870 
-8.419   17.827   32.1200  3.8240 
-9.526   18.241   31.2740  3.9080 
-10.809  18.403   32.0870  3.9080 
-11.432  19.464   31.9680  3.6612 
-9.763   17.250   30.1390  3.9080 
-8.429   17.154   28.9480  4.0000 
-8.111   17.026   32.0880  2.6000 
-9.302   19.110   30.8800  3.3870 
-9.902   16.369   30.5200  3.3870 
-10.576  17.499   29.6740  3.3870 
-8.689   17.628   28.1030  2.6000 
-11.205  17.437   32.8870  3.8240 
-12.559  17.414   33.4290  3.9080 
-12.607  17.112   34.9150  3.9080 
-13.691  17.114   35.5180  3.6612 
-13.418  16.394   32.6560  3.9080 
-13.327  16.497   31.1460  3.9080 
-13.658  17.676   30.4900  3.9080 
-12.915  15.438   30.3470  3.9080 
-13.580  17.785   29.1110  3.9080 
-12.830  15.544   28.9730  3.9080 
-13.164  16.724   28.3420  3.9080 
-13.080  16.842   26.9730  3.7210 
-10.656  16.808   33.0930  2.6000 
-12.952  18.301   33.2920  3.3870 
-13.149  15.500   32.9200  3.4870 
-14.345  16.508   32.9180  3.4870 
-13.937  18.410   30.9880  3.4590 
-12.689  14.631   30.7510  3.4590 
-13.812  18.586   28.7000  3.4590 
-12.545  14.815   28.4710  3.4590 
-13.298  17.781   26.7110  2.0000 
-11.466  16.846   35.5590  3.8240 
-11.500  16.552   36.9730  3.9080 
-10.909  15.195   37.2960  3.9080 
-10.141  15.050   38.2420  3.6612 
-10.717  16.850   35.1350  2.6000 
-11.006  17.235   37.4530  3.3870 
-12.420  16.578   37.2810  3.3870 
-11.244  14.194   36.4910  3.8240 
-10.647  12.890   36.6410  3.9080 
-10.938  12.187   37.9480  3.9080 
-11.935  12.396   38.6360  3.6612 
-11.826  14.325   35.8700  2.6000 
-10.955  12.327   35.9150  3.3870 
-9.686   12.982   36.5520  3.3870 
-10.021  11.299   38.3130  3.8240 
-10.213  10.295   39.3450  3.9080 
-10.490  10.940   40.7000  3.9080 
-11.332  10.434   41.4390  3.6612 
-9.021   9.328    39.4810  3.9080 
-9.184   8.259    40.5590  3.9080 
-7.714   10.071   39.7130  3.9080 
-10.377  7.361    40.3730  3.9080 
-9.263   11.319   37.9090  2.6000 
-10.999  9.764    39.1020  3.3870 
-8.935   8.859    38.6240  3.4870 
-8.384   7.711    40.5750  3.4870 
-9.257   8.698    41.4200  3.4870 
-7.606   10.746   39.0410  3.4870 
-7.729   10.482   40.5810  3.4870 
-6.982   9.451    39.6650  3.4870 
-10.308  6.908    39.5300  3.4870 
-10.403  6.713    41.0820  3.4870 
-11.179  7.886    40.3910  3.4870 
-9.785   12.036   40.9860  3.8240 
-9.984   12.602   42.3140  3.9080 
-11.318  13.353   42.3980  3.9080 
-11.720  13.671   43.5200  3.6612 
-8.826   13.507   42.7210  3.9080 
-8.341   14.505   41.6950  3.9080 
-7.395   13.900   40.6780  3.9080 
-9.243   12.389   40.4190  2.6000 
-10.020  11.859   42.9530  3.3870 
-9.092   13.998   43.5140  3.4870 
-8.077   12.943   42.9690  3.4870 
-9.108   14.876   41.2290  3.4870 
-7.891   15.233   42.1510  3.4870 
-7.244   13.688   38.7920  2.6000 
-6.375   13.306   41.0410  3.6612 
-7.739   14.027   39.4080  3.8240 
-8.458   14.449   39.1960  2.6000 
-11.950  13.620   41.2670  3.8240 
-13.224  14.345   41.2090  3.9080 
-14.411  13.396   41.2980  3.9080 
-15.549  13.827   41.5240  3.6612 
-13.271  15.201   39.9370  3.9080 
-11.595  13.355   40.5290  2.6000 
-13.263  14.948   41.9800  3.3870 
-13.257  14.630   39.1660  3.4870 
-14.076  15.724   39.9340  3.4870 
-12.510  15.786   39.9170  3.4870 
-14.150  12.097   41.1260  3.8240 
-15.165  11.071   41.2790  3.9080 
-15.847  11.171   42.6440  3.9080 
-15.253  11.616   43.6270  3.6612 
-14.619  9.656    41.0980  3.9080 
-13.350  11.860   40.9150  2.6000 
-15.848  11.219   40.5920  3.3870 
-13.990  9.464    41.7960  3.4870 
-14.181  9.590    40.2450  3.4870 
-15.343  9.026    41.1350  3.4870 
-17.121  10.750   42.6800  3.8240 
-17.857  10.816   43.9430  3.9080 
-17.106  10.152   45.0860  3.9080 
-16.596  9.034    44.9270  3.6612 
-19.221  10.148   43.7830  3.9080 
-20.188  10.902   42.8800  3.9080 
-21.616  10.449   43.2000  3.9080 
-22.623  11.472   42.6920  3.9080 
-23.094  11.145   41.3160  3.8240 
-17.499  10.446   41.9710  2.6000 
-17.998  11.758   44.1720  3.3870 
-19.090  9.257    43.4230  3.4870 
-19.625  10.053   44.6600  3.4870 
-20.103  11.858   43.0290  3.4870 
-19.983  10.720   41.9510  3.4870 
-21.785  9.591    42.7810  3.4870 
-21.716  10.343   44.1580  3.4870 
-23.383  11.498   43.2930  3.1000 
-22.213  12.350   42.6900  3.1000 
-22.397  11.104   40.7650  2.6000 
-23.513  10.361   41.3240  2.6000 
-23.655  11.778   41.0380  2.6000 
-17.046  10.730   46.2840  3.8240 
-17.599  12.023   46.6490  3.9080 
-16.687  13.233   46.4980  3.9080 
-16.930  14.272   47.1340  3.6612 
-17.857  11.804   48.1630  3.9080 
-16.690  10.986   48.5940  3.9080 
-16.433  10.038   47.4500  3.9080 
-18.446  12.175   46.1800  3.3870 
-17.886  12.649   48.6380  3.4870 
-18.689  11.328   48.3100  3.4870 
-15.917  11.549   48.7530  3.4870 
-16.894  10.497   49.4060  3.4870 
-15.483  9.902    47.3150  3.3870 
-16.856  9.179    47.6070  3.3870 
-15.657  13.188   45.6710  3.8240 
-14.744  14.296   45.4170  3.9080 
-14.262  14.957   46.7090  3.9080 
-14.508  16.135   46.9620  3.6612 
-15.364  15.355   44.5010  3.9080 
-14.341  16.319   43.9460  3.9080 
-15.515  12.450   45.2520  2.6000 
-13.957  13.933   44.9590  3.3870 
-15.815  14.912   43.7660  3.4870 
-16.030  15.853   45.0010  3.4870 
-13.178  16.362   44.3390  3.6612 
-14.792  17.126   42.9940  3.8240 
-14.264  17.701   42.6320  2.6000 
-15.611  17.075   42.7370  2.6000 
-13.538  14.192   47.5220  3.8240 
-13.045  14.657   48.8060  3.9080 
-12.285  15.974   48.7610  3.9080 
-12.294  16.706   49.7510  3.6612 
-12.027  13.569   49.1930  3.9080 
-12.534  12.331   48.5450  3.9080 
-13.135  12.796   47.2450  3.9080 
-13.772  14.700   49.4610  3.3870 
-11.142  13.791   48.8660  3.4870 
-11.987  13.461   50.1560  3.4870 
-11.810  11.705   48.3840  3.4870 
-13.203  11.901   49.0990  3.4870 
-12.484  12.759   46.5270  3.3870 
-13.903  12.255   47.0030  3.3870 
-11.601  16.285   47.6590  3.8240 
-10.751  17.476   47.6830  3.9080 
-11.320  18.603   46.8340  3.9080 
-10.656  19.624   46.6270  3.6612 
-9.315   17.178   47.2100  3.9080 
-9.356   16.638   45.8750  3.7210 
-8.641   16.151   48.1080  3.9080 
-11.658  15.797   46.9530  2.6000 
-10.703  17.792   48.6100  3.3870 
-8.792   18.007   47.2120  3.3870 
-8.627   16.475   49.0120  3.4870 
-9.130   15.325   48.0720  3.4870 
-7.742   16.003   47.8070  3.4870 
-10.306  16.573   45.5580  2.0000 
-12.541  18.419   46.3410  3.8240 
-13.191  19.412   45.4900  3.9080 
-12.305  19.727   44.2950  3.9080 
-12.047  20.870   43.9250  3.6612 
-13.514  20.686   46.2550  3.9080 
-12.961  17.692   46.5290  2.6000 
-14.030  19.032   45.1590  3.3870 
-14.071  20.475   47.0080  3.4870 
-13.976  21.299   45.6770  3.4870 
-12.700  21.090   46.5630  3.4870 
-11.817  18.649   43.6830  3.8240 
-10.982  18.783   42.4990  3.9080 
-11.785  19.221   41.2740  3.9080 
-12.923  18.777   41.1060  3.6612 
-10.249  17.469   42.2240  3.9080 
-11.996  17.866   43.9910  2.6000 
-10.309  19.472   42.6810  3.3870 
-9.637   17.590   41.4940  3.4870 
-9.763   17.203   43.0090  3.4870 
-10.886  16.788   41.9980  3.4870 
-11.158  20.063   40.4770  3.8240 
-11.671  20.676   39.2690  3.9080 
-10.710  20.593   38.0890  3.9080 
-9.498   20.752   38.2520  3.6612 
-11.942  22.163   39.5170  3.9080 
-13.096  22.441   40.4670  3.9080 
-13.458  23.923   40.4190  3.9080 
-14.342  24.330   41.5810  3.9080 
-15.335  23.279   41.9530  3.8240 
-10.355  20.271   40.6990  2.6000 
-12.512  20.239   39.0240  3.3870 
-11.138  22.569   39.8780  3.4870 
-12.130  22.590   38.6670  3.4870 
-13.865  21.907   40.2130  3.4870 
-12.842  22.195   41.3710  3.4870 
-12.645  24.451   40.4370  3.4870 
-13.919  24.112   39.5860  3.4870 
-13.783  24.523   42.3500  3.1000 
-14.815  25.144   41.3470  3.1000 
-15.839  23.084   41.2460  2.6000 
-14.906  22.548   42.2230  2.6000 
-15.853  23.580   42.6120  2.6000 
-11.247  20.364   36.8880  3.8240 
-10.396  20.456   35.7080  3.9080 
-9.948   21.885   35.4760  3.9080 
-10.502  22.808   36.0830  3.6612 
-12.081  20.166   36.8120  2.6000 
-9.618   19.888   35.8250  3.3870 
-10.883  20.140   34.9310  3.3870 
-8.950   22.060   34.6280  3.8240 
-8.346   23.372   34.4330  3.9080 
-9.340   24.380   33.8760  3.9080 
-9.482   25.469   34.4470  3.6612 
-7.127   23.202   33.5140  3.9080 
-6.060   22.302   34.1450  3.9080 
-6.581   24.539   33.0950  3.9080 
-5.399   22.860   35.3740  3.9080 
-8.652   21.388   34.1820  2.6000 
-8.032   23.698   35.3030  3.3870 
-7.440   22.750   32.7020  3.4870 
-6.469   21.453   34.3730  3.4870 
-5.375   22.127   33.4810  3.4870 
-7.286   25.066   32.7100  3.4870 
-6.225   24.994   33.8620  3.4870 
-5.886   24.413   32.4460  3.4870 
-4.979   23.697   35.1600  3.4870 
-6.061   23.001   36.0570  3.4870 
-4.738   22.242   35.6920  3.4870 
-10.036  24.035   32.7990  3.8240 
-10.974  25.018   32.2320  3.9080 
-12.103  25.326   33.2070  3.9080 
-12.593  26.456   33.2900  3.6612 
-11.538  24.533   30.8980  3.9080 
-10.600  24.755   29.7270  3.9080 
-9.940   23.259   32.4410  2.6000 
-10.481  25.848   32.0680  3.3870 
-11.734  23.586   30.9660  3.4870 
-12.372  24.995   30.7220  3.4870 
-9.771   25.660   29.7500  3.6612 
-10.690  23.912   28.7030  3.8240 
-10.158  23.993   28.0320  2.6000 
-11.279  23.286   28.7120  2.6000 
-12.588  24.361   33.9840  3.8240 
-13.580  24.716   35.0090  3.9080 
-13.037  25.732   36.0010  3.9080 
-13.606  26.750   36.3830  3.6612 
-13.963  23.454   35.7670  3.9080 
-15.038  23.559   36.8160  3.9080 
-15.616  24.651   36.9860  3.6612 
-15.300  22.519   37.4740  3.6612 
-12.327  23.547   33.8870  2.6000 
-14.376  25.085   34.5740  3.3870 
-14.247  22.792   35.1180  3.4870 
-13.163  23.110   36.1950  3.4870 
-11.835  25.405   36.4720  3.8240 
-11.238  26.161   37.5690  3.9080 
-10.820  27.557   37.1480  3.9080 
-10.981  28.506   37.9220  3.6612 
-10.091  25.318   38.1380  3.9080 
-9.247   25.999   39.5740  4.0000 
-11.407  24.743   36.1260  2.6000 
-11.916  26.253   38.2710  3.3870 
-10.444  24.447   38.3770  3.3870 
-9.437   25.184   37.4350  3.3870 
-8.548   26.652   39.2770  2.6000 
-10.303  27.771   35.9460  3.8240 
-9.735   29.059   35.5710  3.9080 
-10.486  29.789   34.4600  3.9080 
-9.959   30.722   33.8400  3.6612 
-8.266   28.836   35.1590  3.9080 
-7.461   28.319   36.3410  3.9080 
-7.200   29.134   37.4310  3.9080 
-6.972   27.019   36.3760  3.9080 
-6.475   28.669   38.5120  3.9080 
-6.242   26.556   37.4630  3.9080 
-5.992   27.379   38.5310  3.9080 
-5.269   26.935   39.6160  3.7210 
-10.304  27.131   35.3720  2.6000 
-9.741   29.634   36.3650  3.3870 
-8.225   28.195   34.4320  3.4870 
-7.885   29.672   34.8460  3.4870 
-7.517   30.009   37.4360  3.4590 
-7.136   26.448   35.6600  3.4590 
-6.313   29.232   39.2340  3.4590 
-5.920   25.684   37.4650  3.4590 
-4.878   27.720   40.0920  2.0000 
-11.718  29.380   34.2260  3.8240 
-12.633  30.014   33.2910  3.9080 
-12.608  31.536   33.4420  3.9080 
-12.355  32.256   32.4770  3.6612 
-14.044  29.505   33.5450  3.9080 
-11.999  28.691   34.6570  2.6000 
-12.369  29.779   32.3780  3.3870 
-14.642  29.881   32.8960  3.4870 
-14.324  29.764   34.4270  3.4870 
-14.056  28.547   33.4750  3.4870 
-12.881  31.939   34.6680  3.8240 
-12.925  33.284   35.2000  3.9080 
-11.619  34.046   35.0050  3.9080 
-11.567  35.268   35.2060  3.6612 
-13.259  33.233   36.6990  3.9080 
-12.160  32.591   37.5290  3.9080 
-11.607  31.552   37.1020  3.6612 
-11.840  33.109   38.6200  3.6612 
-13.059  31.313   35.2310  2.6000 
-13.639  33.774   34.7420  3.3870 
-13.410  34.136   37.0200  3.4870 
-14.081  32.733   36.8220  3.4870 
-10.547  33.356   34.6210  3.8240 
-9.279   34.033   34.3780  3.9080 
-9.060   34.156   32.8720  3.9080 
-8.047   34.682   32.4210  3.6612 
-8.086   33.302   34.9560  3.9080 
-7.774   33.254   36.4380  3.9080 
-6.488   32.454   36.6270  3.9080 
-7.629   34.630   37.0630  3.9080 
-10.603  32.504   34.5160  2.6000 
-9.321   34.932   34.7660  3.3870 
-8.158   32.381   34.6610  3.4870 
-7.300   33.670   34.5220  3.4870 
-8.503   32.782   36.8930  3.4870 
-5.786   32.849   36.1040  3.4870 
-6.240   32.460   37.5530  3.4870 
-6.630   31.549   36.3390  3.4870 
-6.957   35.127   36.5910  3.4870 
-8.467   35.095   37.0110  3.4870 
-7.371   34.537   37.9840  3.4870 
-10.013  33.644   32.0980  3.8240 
-9.850   33.731   30.6530  3.9080 
-8.935   32.646   30.1250  3.9080 
-8.529   32.678   28.9620  3.6612 
-10.708  33.272   32.4430  2.6000 
-10.719  33.652   30.2270  3.3870 
-9.483   34.598   30.4230  3.3870 
-8.616   31.687   30.9990  3.8240 
-7.798   30.564   30.5400  3.9080 
-8.679   29.683   29.6600  3.9080 
-9.783   29.321   30.0710  3.6612 
-7.205   29.757   31.7070  3.9080 
-6.679   28.403   31.2560  3.9080 
-6.069   30.507   32.3960  3.9080 
-8.887   31.730   31.8140  2.6000 
-7.062   30.914   29.9960  3.3870 
-7.915   29.606   32.3650  3.4870 
-7.373   27.930   30.7900  3.4870 
-5.929   28.529   30.6700  3.4870 
-6.405   27.894   32.0220  3.4870 
-6.394   31.348   32.7250  3.4870 
-5.739   29.983   33.1300  3.4870 
-5.359   30.661   31.7690  3.4870 
-8.205   29.339   28.4690  3.8240 
-8.976   28.411   27.6470  3.9080 
-8.097   27.336   27.0230  3.9080 
-7.686   27.400   25.8670  3.6612 
-9.748   29.160   26.5590  3.9080 
-11.117  29.654   26.9650  3.9080 
-11.915  28.726   27.8620  3.9080 
-12.049  27.327   27.2790  3.9080 
-13.065  26.514   28.0050  3.8240 
-7.457   29.657   28.1870  2.6000 
-9.628   27.966   28.2280  3.3870 
-9.219   29.921   26.2750  3.4870 
-9.848   28.574   25.7930  3.4870 
-11.012  30.504   27.4230  3.4870 
-11.633  29.820   26.1610  3.4870 
-11.480  28.669   28.7270  3.4870 
-12.800  29.098   27.9980  3.4870 
-12.301  27.394   26.3450  3.1000 
-11.189  26.880   27.3240  3.1000 
-13.821  26.978   28.0760  2.6000 
-13.220  25.762   27.5550  2.6000 
-12.761  26.317   28.8170  2.6000 
-7.822   26.309   27.8190  3.8240 
-7.005   25.197   27.3580  3.9080 
-7.717   24.321   26.3300  3.9080 
-8.935   24.159   26.3430  3.6612 
-6.583   24.359   28.5680  3.9080 
-8.132   26.300   28.6210  2.6000 
-6.196   25.563   26.9420  3.3870 
-6.157   24.926   29.2160  3.4870 
-5.969   23.677   28.2870  3.4870 
-7.357   23.952   28.9610  3.4870 
-6.908   23.754   25.4510  3.8240 
-7.212   22.631   24.5940  3.9080 
-7.167   21.347   25.4270  3.9080 
-6.195   21.104   26.1390  3.6612 
-6.243   22.495   23.4090  3.9080 
-6.216   23.729   22.5090  3.9080 
-6.556   21.234   22.6170  3.9080 
-4.921   23.956   21.7630  3.9080 
-6.118   24.087   25.3840  2.6000 
-8.121   22.743   24.2420  3.3870 
-5.343   22.389   23.7820  3.4870 
-6.935   23.652   21.8630  3.4870 
-6.397   24.511   23.0540  3.4870 
-6.567   20.478   23.2100  3.4870 
-7.414   21.324   22.1970  3.4870 
-5.882   21.103   21.9460  3.4870 
-4.203   24.059   22.3920  3.4870 
-4.742   23.201   21.1960  3.4870 
-4.994   24.749   21.2270  3.4870 
-8.215   20.559   25.3170  3.8240 
-8.391   19.351   26.1010  3.9080 
-7.905   18.123   25.3380  3.9080 
-8.428   17.795   24.2750  3.6612 
-9.863   19.184   26.4970  3.9080 
-10.295  20.147   27.5890  3.9080 
-8.828   20.771   24.7510  2.6000 
-7.859   19.436   26.9190  3.3870 
-10.418  19.325   25.7140  3.4870 
-10.006  18.275   26.8030  3.4870 
-9.493   20.598   28.4090  3.6612 
-11.588  20.472   27.6420  3.8240 
-11.874  21.004   28.2540  2.6000 
-12.136  20.149   27.0630  2.6000 
-6.906   17.440   25.8990  3.8240 
-6.464   16.170   25.3290  3.9080 
-6.621   15.076   26.3790  3.9080 
-5.694   14.714   27.1070  3.6612 
-5.022   16.219   24.8100  3.9080 
-4.697   14.943   24.0410  3.9080 
-4.811   17.456   23.9490  3.9080 
-6.518   17.750   26.6000  2.6000 
-7.051   15.955   24.5750  3.3870 
-4.419   16.276   25.5800  3.4870 
-4.850   14.182   24.6060  3.4870 
-5.261   14.884   23.2660  3.4870 
-3.777   14.959   23.7680  3.4870 
-5.007   18.243   24.4630  3.4870 
-3.898   17.488   23.6520  3.4870 
-5.395   17.418   23.1870  3.4870 
-7.844   14.575   26.4760  3.8240 
-8.158   13.562   27.4710  3.9080 
-7.828   12.136   27.0390  3.9080 
-7.287   11.902   25.9680  3.6612 
-9.670   13.723   27.6560  3.9080 
-10.175  14.441   26.4500  3.9080 
-9.011   14.972   25.6780  3.9080 
-7.697   13.770   28.3110  3.3870 
-10.095  12.855   27.7340  3.4870 
-9.860   14.233   28.4580  3.4870 
-10.691  13.835   25.8950  3.4870 
-10.753  15.172   26.7190  3.4870 
-8.975   14.578   24.7910  3.3870 
-9.062   15.936   25.5930  3.3870 
-8.161   11.219   27.9070  3.8240 
-7.830   9.834    28.1160  3.9080 
-7.050   9.637    29.4100  3.9080 
-6.500   10.603   29.9700  3.6612 
-8.713   11.514   28.4970  2.6000 
-8.646   9.310    28.1510  3.3870 
-7.300   9.514    27.3690  3.3870 
-6.994   8.398    29.8780  3.8240 
-6.450   8.092    31.2020  3.9080 
-5.428   6.966    31.1300  3.9080 
-5.758   5.872    31.6290  3.6612 
-7.577   7.718    32.1670  3.9080 
-7.247   7.825    33.9410  4.0000 
-7.287   7.754    29.3890  2.6000 
-6.003   8.892    31.5450  3.3870 
-8.336   8.290    31.9720  3.3870 
-7.847   6.808    31.9710  3.3870 
-7.659   8.661    34.3070  2.6000 
-4.259   7.203    30.5460  3.8240 
-3.811   8.463    29.9630  3.9080 
-4.106   8.579    28.4720  3.9080 
-4.544   7.630    27.8290  3.6612 
-2.282   8.379    30.1610  3.9080 
-2.019   6.943    29.8270  3.9080 
-3.176   6.193    30.4210  3.9080 
-4.185   9.226    30.4520  3.3870 
-1.812   8.976    29.5590  3.4870 
-2.031   8.582    31.0760  3.4870 
-1.984   6.816    28.8660  3.4870 
-1.181   6.648    30.2150  3.4870 
-3.449   5.464    29.8420  3.3870 
-2.941   5.830    31.2900  3.3870 
-3.883   9.781    27.9440  3.8240 
-4.073   10.002   26.5090  3.9080 
-3.008   9.245    25.7230  3.9080 
-1.943   8.885    26.2210  3.6612 
-3.883   11.502   26.3310  3.9080 
-3.908   12.082   27.6990  3.9080 
-3.457   11.001   28.6400  3.9080 
-4.972   9.730    26.2310  3.3870 
-3.035   11.689   25.8970  3.4870 
-4.597   11.874   25.7900  3.4870 
-3.312   12.845   27.7530  3.4870 
-4.805   12.373   27.9260  3.4870 
-2.494   11.019   28.7620  3.3870 
-3.889   11.084   29.5040  3.3870 
-3.320   8.977    24.4680  3.8240 
-2.350   8.474    23.5220  3.9080 
-1.274   9.524    23.2990  3.9080 
-1.600   10.697   23.0580  3.6612 
-3.032   8.135    22.1920  3.9080 
-2.146   7.211    21.3750  3.9080 
-4.128   9.106    24.2040  2.6000 
-1.936   7.664    23.8870  3.3870 
-3.885   7.703    22.3640  3.4870 
-3.202   8.950    21.6950  3.4870 
-1.018   7.546    21.0290  3.6612 
-2.714   6.047    21.1070  3.8240 
-2.286   5.453    20.6570  2.6000 
-3.513   5.884    21.3840  2.6000 
0.004    9.164    23.3800  3.8240 
1.045    10.152   23.0890  3.9080 
0.867    10.751   21.6900  3.9080 
1.288    11.880   21.4730  3.6612 
2.358    9.354    23.1390  3.9080 
1.918    7.922    23.0260  3.9080 
0.586    7.866    23.7440  3.9080 
1.047    10.859   23.7670  3.3870 
2.941    9.597    22.4020  3.4870 
2.826    9.508    23.9750  3.4870 
1.817    7.665    22.0950  3.4870 
2.561    7.330    23.4460  3.4870 
0.041    7.130    23.4250  3.3870 
0.703    7.786    24.7040  3.3870 
0.262    10.012   20.7620  3.8240 
0.054    10.524   19.4140  3.9080 
-0.878   11.733   19.4000  3.9080 
-0.716   12.600   18.5360  3.6612 
-0.528   9.465    18.4810  3.9080 
0.395    8.307    18.1140  3.9080 
-0.420   7.091    17.7050  3.9080 
1.376    8.706    17.0260  3.9080 
-0.010   9.220    20.9610  2.6000 
0.923    10.802   19.0550  3.3870 
-1.324   9.099    18.8990  3.4870 
-0.806   9.903    17.6620  3.4870 
0.910    8.067    18.9130  3.4870 
-1.037   6.869    18.4060  3.4870 
-0.907   7.290    16.9020  3.4870 
0.169    6.349    17.5480  3.4870 
1.879    9.471    17.3140  3.4870 
1.976    7.976    16.8520  3.4870 
0.894    8.923    16.2240  3.4870 
-1.821   11.766   20.3290  3.8240 
-2.750   12.885   20.4690  3.9080 
-2.133   14.079   21.1770  3.9080 
-2.332   15.256   20.8490  3.6612 
-3.986   12.355   21.2060  3.9080 
-4.639   11.213   20.4460  3.9080 
-5.549   10.557   20.9590  3.6612 
-4.199   10.945   19.2250  3.8240 
-1.890   11.102   20.8710  2.6000 
-3.025   13.169   19.5720  3.3870 
-3.725   12.046   22.0880  3.4870 
-4.626   13.074   21.3170  3.4870 
-3.564   11.414   18.8830  2.6000 
-4.549   10.302   18.7730  2.6000 
-1.329   13.813   22.2080  3.8240 
-0.682   14.872   22.9600  3.9080 
0.349    15.597   22.1210  3.9080 
0.342    16.813   21.9210  3.6612 
-0.026   14.282   24.2260  3.9080 
-1.099   13.815   25.2190  3.9080 
-0.393   13.332   26.8160  4.0000 
0.389    11.799   26.3660  3.9080 
-1.191   12.994   22.4330  2.6000 
-1.365   15.517   23.2380  3.3870 
0.538    13.532   23.9800  3.4870 
0.533    14.955   24.6450  3.4870 
-1.738   14.531   25.3570  3.3870 
-1.575   13.058   24.8400  3.3870 
1.040    11.961   25.6790  3.3870 
0.821    11.422   27.1350  3.3870 
-0.275   11.186   26.0390  3.3870 
1.298    14.810   21.6170  3.8240 
2.369    15.402   20.8210  3.9080 
1.778    15.989   19.5430  3.9080 
2.190    17.062   19.0950  3.6612 
3.429    14.330   20.5270  3.9080 
4.550    14.881   19.6650  3.9080 
3.969    13.776   21.8470  3.9080 
1.281    13.962   21.7590  2.6000 
2.784    16.124   21.3380  3.3870 
2.997    13.598   20.0400  3.4870 
4.189    15.203   18.8370  3.4870 
4.985    15.600   20.1270  3.4870 
5.187    14.185   19.4860  3.4870 
3.242    13.423   22.3660  3.4870 
4.601    13.077   21.6640  3.4870 
4.402    14.480   22.3360  3.4870 
0.795    15.297   18.9770  3.8240 
0.154    15.736   17.7470  3.9080 
-0.472   17.117   17.8470  3.9080 
-0.316   17.937   16.9320  3.6612 
0.528    14.570   19.3500  2.6000 
0.812    15.740   17.0350  3.3870 
-0.535   15.096   17.5080  3.3870 
-1.178   17.364   18.9390  3.8240 
-1.800   18.643   19.2520  3.9080 
-0.740   19.721   19.3880  3.9080 
-0.864   20.835   18.8870  3.6612 
-2.625   18.584   20.5470  3.9080 
-3.738   17.692   20.3860  3.7210 
-3.232   19.941   20.8980  3.9080 
-1.276   16.723   19.5060  2.6000 
-2.399   18.886   18.5130  3.3870 
-2.059   18.275   21.2840  3.3870 
-3.806   20.228   20.1850  3.4870 
-3.742   19.864   21.7080  3.4870 
-2.530   20.582   21.0230  3.4870 
-3.448   16.742   20.5460  2.0000 
0.343    19.373   20.0910  3.8240 
1.398    20.364   20.2970  3.9080 
2.040    20.805   18.9900  3.9080 
2.301    21.990   18.7440  3.6612 
2.443    19.748   21.2240  3.9080 
3.719    20.547   21.4660  3.9080 
3.448    21.790   22.3040  3.9080 
4.763    19.667   22.1420  3.9080 
0.418    18.580   20.4150  2.6000 
1.010    21.149   20.7380  3.3870 
2.024    19.586   22.0840  3.4870 
2.695    18.885   20.8590  3.4870 
4.072    20.833   20.5970  3.4870 
2.738    22.298   21.9030  3.4870 
3.191    21.527   23.1910  3.4870 
4.241    22.327   22.3460  3.4870 
4.916    18.883   21.6090  3.4870 
5.585    20.157   22.2330  3.4870 
4.449    19.407   23.0110  3.4870 
2.307    19.786   18.1750  3.8240 
3.054    19.946   16.9370  3.9080 
2.239    20.770   15.9530  3.9080 
2.752    21.586   15.2010  3.6612 
3.402    18.563   16.3560  3.9080 
3.843    18.698   14.9000  3.9080 
4.492    17.890   17.1730  3.9080 
2.025    19.002   18.3890  2.6000 
3.887    20.424   17.1330  3.3870 
2.599    18.002   16.3860  3.4870 
3.149    19.126   14.3940  3.4870 
4.643    19.227   14.8560  3.4870 
4.015    17.827   14.5360  3.4870 
4.199    17.797   18.0830  3.4870 
4.677    17.022   16.8060  3.4870 
5.289    18.424   17.1460  3.4870 
0.928    20.521   15.9830  3.8240 
0.054    21.284   15.0860  3.9080 
0.046    22.744   15.5210  3.9080 
0.071    23.641   14.6880  3.6612 
-1.321   20.647   15.0550  3.9080 
0.604    19.929   16.5160  2.6000 
0.432    21.238   14.1840  3.3870 
-1.880   21.124   14.4370  3.4870 
-1.710   20.681   15.9310  3.4870 
-1.244   19.732   14.7740  3.4870 
0.038    22.987   16.8330  3.8240 
0.125    24.351   17.3320  3.9080 
1.460    24.983   16.9560  3.9080 
1.515    26.155   16.5640  3.6612 
-0.058   24.396   18.8560  3.9080 
0.041    25.807   19.4220  3.9080 
-1.073   26.630   19.4240  3.9080 
1.237    26.287   19.9390  3.9080 
-1.012   27.924   19.9200  3.9080 
1.311    27.577   20.4390  3.9080 
0.188    28.380   20.4330  3.9080 
-0.020   22.333   17.3880  2.6000 
-0.592   24.877   16.9200  3.3870 
-0.925   24.025   19.0820  3.4870 
0.620    23.840   19.2720  3.4870 
-1.877   26.309   19.0860  3.4590 
1.989    25.741   19.9500  3.4590 
-1.763   28.474   19.9070  3.4590 
2.115    27.900   20.7780  3.4590 
0.238    29.241   20.7810  3.4590 
2.561    24.234   17.0810  3.8240 
3.846    24.822   16.6980  3.9080 
3.882    25.171   15.2080  3.9080 
4.627    26.062   14.8080  3.6612 
5.017    23.903   17.0200  3.9080 
5.210    23.565   18.5040  3.9080 
6.138    22.369   18.6550  3.9080 
5.742    24.765   19.2630  3.9080 
2.516    23.429   17.3770  2.6000 
3.963    25.651   17.2070  3.3870 
4.896    23.074   16.5310  3.4870 
5.829    24.318   16.6930  3.4870 
4.337    23.326   18.8810  3.4870 
5.762    21.614   18.1960  3.4870 
6.994    22.578   18.2760  3.4870 
6.241    22.160   19.5850  3.4870 
5.143    25.506   19.1520  3.4870 
5.813    24.548   20.1960  3.4870 
6.609    25.000   18.9230  3.4870 
3.099    24.471   14.4130  3.8240 
3.022    24.679   12.9800  3.9080 
1.985    25.730   12.6020  3.9080 
1.705    25.937   11.4210  3.6612 
2.660    23.367   12.2850  3.9080 
3.811    22.387   12.1470  3.9080 
3.300    21.029   11.6780  3.9080 
4.425    20.111   11.2370  3.9080 
3.987    18.685   11.1790  3.8240 
2.608    23.857   14.7630  2.6000 
3.900    24.973   12.6580  3.3870 
1.946    22.938   12.7830  3.4870 
2.317    23.569   11.4000  3.4870 
4.455    22.729   11.5080  3.4870 
4.258    22.288   13.0020  3.4870 
2.810    20.606   12.4020  3.4870 
2.686    21.157   10.9380  3.4870 
4.738    20.386   10.3600  3.1000 
5.167    20.192   11.8580  3.1000 
3.588    18.466   11.9430  2.6000 
3.415    18.578   10.5050  2.6000 
4.695    18.162   11.0530  2.6000 
1.396    26.381   13.5960  3.8240 
0.418    27.439   13.3760  3.9080 
-0.803   26.865   12.6810  3.9080 
-1.571   27.561   12.0280  3.6612 
1.600    26.171   14.4040  2.6000 
0.159    27.827   14.2270  3.3870 
0.808    28.139   12.8300  3.3870 
-0.970   25.561   12.8420  3.8240 
-2.050   24.823   12.2150  3.9080 
-3.393   25.105   12.8850  3.9080 
-3.452   25.530   14.0300  3.6612 
-1.780   23.326   12.2970  3.9080 
-1.708   22.555   11.0080  3.9080 
-1.465   21.078   11.2690  3.9080 
-0.415   25.133   13.3400  2.6000 
-2.106   25.083   11.2720  3.3870 
-0.940   23.201   12.7660  3.4870 
-2.475   22.927   12.8430  3.4870 
-2.539   22.665   10.5200  3.4870 
-0.990   22.910   10.4600  3.4870 
-2.432   19.514   11.8060  2.6000 
-0.333   20.616   11.1340  3.6612 
-2.521   20.354   11.6440  3.8240 
-3.292   20.728   11.7230  2.6000 
-4.440   24.840   12.1250  3.8240 
-5.835   24.894   12.5050  3.9080 
-6.192   23.734   13.4310  3.9080 
-6.036   22.576   13.0310  3.6612 
-6.702   24.844   11.2400  3.9080 
-8.177   25.110   11.4890  3.9080 
-8.366   26.450   12.1880  3.9080 
-8.867   26.259   13.6120  3.9080 
-10.354  26.396   13.6880  3.8240 
-4.275   24.610   11.3120  2.6000 
-6.004   25.738   12.9730  3.3870 
-6.369   25.501   10.6080  3.4870 
-6.608   23.969   10.8310  3.4870 
-8.653   25.114   10.6440  3.4870 
-8.546   24.402   12.0400  3.4870 
-7.522   26.928   12.2040  3.4870 
-9.005   26.986   11.6910  3.4870 
-8.607   25.380   13.9300  3.1000 
-8.452   26.919   14.1910  3.1000 
-10.734  25.806   13.1420  2.6000 
-10.624  26.244   14.5230  2.6000 
-10.590  27.219   13.4460  2.6000 
-6.644   24.034   14.6480  3.8240 
-7.027   22.960   15.5670  3.9080 
-8.485   23.113   16.0020  3.9080 
-8.822   23.732   17.0040  3.6612 
-6.123   22.867   16.8070  3.9080 
-4.621   22.844   16.5260  3.9080 
-6.522   21.636   17.6250  3.9080 
-3.755   22.631   17.7590  3.9080 
-6.709   24.856   14.8930  2.6000 
-6.950   22.112   15.0800  3.3870 
-6.305   23.657   17.3600  3.4870 
-4.436   22.135   15.8900  3.4870 
-4.370   23.683   16.1110  3.4870 
-7.462   21.672   17.8190  3.4870 
-6.329   20.842   17.1220  3.4870 
-6.026   21.624   18.4470  3.4870 
-3.915   23.338   18.3880  3.4870 
-3.973   21.788   18.1620  3.4870 
-2.829   22.634   17.5040  3.4870 
-9.366   22.522   15.2050  3.8240 
-10.786  22.486   15.4980  3.9080 
-11.097  21.661   16.7440  3.9080 
-10.622  20.532   16.8730  3.6612 
-11.571  21.893   14.3100  3.9080 
-13.066  22.149   14.3830  3.9080 
-13.910  21.363   13.4000  3.9080 
-13.369  20.831   12.4040  3.6612 
-15.143  21.262   13.6050  3.6612 
-9.085   22.145   14.4850  2.6000 
-11.096  23.403   15.6480  3.3870 
-11.228  22.274   13.4860  3.4870 
-11.418  20.937   14.2790  3.4870 
-13.370  21.941   15.2810  3.4870 
-13.224  23.095   14.2340  3.4870 
-11.908  22.209   17.6290  3.8240 
-12.336  21.539   18.8440  3.9080 
-13.804  21.150   18.8220  3.9080 
-14.632  21.788   18.1640  3.6612 
-12.116  22.449   20.0580  3.9080 
-10.740  23.114   20.1050  3.9080 
-10.571  23.915   21.3950  3.9080 
-9.661   22.054   19.9530  3.9080 
-12.197  23.004   17.4790  2.6000 
-11.799  20.728   18.9600  3.3870 
-12.796  23.142   20.0550  3.4870 
-12.237  21.926   20.8660  3.4870 
-10.672  23.733   19.3480  3.4870 
-11.279  24.559   21.4670  3.4870 
-10.603  23.320   22.1470  3.4870 
-9.725   24.370   21.3810  3.4870 
-9.819   21.549   19.1520  3.4870 
-8.801   22.478   19.8990  3.4870 
-9.680   21.466   20.7110  3.4870 
-14.103  20.097   19.5840  3.8240 
-15.483  19.644   19.7300  3.9080 
-16.132  20.374   20.9090  3.9080 
-15.544  21.323   21.4140  3.6612 
-15.570  18.139   19.8950  3.9080 
-15.078  17.557   21.2020  3.9080 
-14.896  18.290   22.1910  3.6612 
-14.893  16.320   21.2260  3.6612 
-13.475  19.678   19.9950  2.6000 
-15.970  19.890   18.9160  3.3870 
-16.497  17.879   19.7800  3.4870 
-15.065  17.729   19.1740  3.4870 
-17.301  19.918   21.3360  3.8240 
-18.083  20.649   22.3260  3.9080 
-17.488  20.552   23.7200  3.9080 
-17.898  21.274   24.6300  3.6612 
-19.519  20.128   22.3410  3.9080 
-20.032  19.657   20.9880  3.9080 
-21.390  20.238   20.6470  3.9080 
-21.444  21.405   20.2080  3.6612 
-22.401  19.528   20.8200  3.6612 
-17.604  19.178   21.0230  2.6000 
-18.101  21.593   22.0660  3.3870 
-19.575  19.390   22.9670  3.4870 
-20.101  20.834   22.6640  3.4870 
-19.396  19.912   20.3010  3.4870 
-20.092  18.688   20.9910  3.4870 
-16.518  19.660   23.9160  3.8240 
-15.913  19.601   25.2470  3.9080 
-14.400  19.741   25.1390  3.9080 
-13.647  19.193   25.9360  3.6612 
-16.249  18.313   26.0020  3.9080 
-17.716  18.315   26.4040  3.9080 
-15.893  17.104   25.1470  3.9080 
-16.255  19.139   23.2850  2.6000 
-16.253  20.357   25.7690  3.3870 
-15.706  18.284   26.8180  3.4870 
-17.894  19.079   26.9580  3.4870 
-18.263  18.356   25.6170  3.4870 
-17.916  17.512   26.8910  3.4870 
-14.965  17.149   24.9020  3.4870 
-16.053  16.301   25.6470  3.4870 
-16.434  17.103   24.3540  3.4870 
-14.008  20.504   24.1350  3.8240 
-12.705  21.079   23.9830  3.9080 
-11.619  20.249   23.3530  3.9080 
-10.442  20.637   23.4180  3.6612 
-14.586  20.671   23.5200  2.6000 
-12.800  21.888   23.4540  3.3870 
-12.397  21.347   24.8620  3.3870 
-12.005  19.141   22.7440  3.8240 
-11.081  18.163   22.2080  3.9080 
-10.794  18.274   20.7230  3.9080 
-11.732  18.410   19.9250  3.6612 
-11.688  16.772   22.4800  3.9080 
-12.091  16.575   23.9260  3.9080 
-12.746  15.237   24.1860  3.9080 
-13.927  14.982   23.3700  3.8240 
-14.772  13.995   23.6220  3.9080 
-14.570  13.183   24.6540  3.8240 
-15.832  13.798   22.8540  3.8240 
-12.848  18.994   22.6610  2.6000 
-10.234  18.234   22.6960  3.3870 
-12.467  16.652   21.9160  3.4870 
-11.039  16.092   22.2380  3.4870 
-11.303  16.654   24.4860  3.4870 
-12.706  17.280   24.1800  3.4870 
-12.096  14.537   24.0210  3.3870 
-12.997  15.191   25.1200  3.3870 
-14.082  15.493   22.6950  2.6000 
-13.887  13.298   25.1640  2.6000 
-15.122  12.544   24.8130  2.6000 
-15.978  14.315   22.1820  2.6000 
-16.374  13.154   23.0270  2.6000 
-9.530   18.200   20.3350  3.8240 
-9.221   18.156   18.9000  3.9080 
-10.021  17.116   18.1370  3.9080 
-9.853   15.905   18.2620  3.6612 
-7.741   17.785   18.8690  3.9080 
-7.194   18.335   20.1470  3.9080 
-8.303   18.199   21.1550  3.9080 
-9.354   19.042   18.5010  3.3870 
-7.626   16.823   18.8290  3.4870 
-7.299   18.186   18.1040  3.4870 
-6.414   17.832   20.4290  3.4870 
-6.944   19.266   20.0390  3.4870 
-8.220   17.370   21.6530  3.3870 
-8.301   18.943   21.7770  3.3870 
-10.924  17.602   17.2750  3.8240 
-11.664  16.686   16.4170  3.9080 
-10.723  15.833   15.5790  3.9080 
-11.069  14.715   15.1820  3.6612 
-12.634  17.411   15.4620  3.9080 
-13.025  16.505   14.3010  3.9080 
-13.871  17.840   16.2220  3.9080 
-11.066  18.449   17.2290  2.6000 
-12.189  16.088   16.9900  3.3870 
-12.189  18.207   15.1060  3.4870 
-12.235  16.228   13.8310  3.4870 
-13.485  15.733   14.6370  3.4870 
-13.601  16.984   13.7010  3.4870 
-13.617  18.404   16.9560  3.4870 
-14.456  18.322   15.6350  3.4870 
-14.326  17.063   16.5590  3.4870 
-9.515   16.298   15.2540  3.8240 
-8.656   15.394   14.4800  3.9080 
-8.326   14.092   15.2100  3.9080 
-7.959   13.130   14.5230  3.6612 
-7.374   16.116   14.0650  3.9080 
-6.508   16.577   15.2180  3.9080 
-5.011   17.418   14.6860  4.0000 
-5.603   19.094   14.4900  3.9080 
-9.254   17.085   15.4860  2.6000 
-9.139   15.158   13.6600  3.3870 
-6.851   15.522   13.5030  3.4870 
-7.613   16.888   13.5300  3.4870 
-7.023   17.177   15.7790  3.3870 
-6.262   15.807   15.7550  3.3870 
-6.001   19.391   15.3120  3.3870 
-4.867   19.669   14.2660  3.3870 
-6.256   19.123   13.7880  3.3870 
-8.431   14.008   16.5330  3.8240 
-8.125   12.759   17.2430  3.9080 
-9.332   12.164   17.9500  3.9080 
-9.492   10.964   18.1750  3.6612 
-7.021   12.993   18.2730  3.9080 
-5.776   13.661   17.7370  3.9080 
-5.041   13.087   16.7110  3.9080 
-5.334   14.863   18.2640  3.9080 
-3.900   13.685   16.2270  3.9080 
-4.196   15.461   17.7760  3.9080 
-3.469   14.885   16.7550  3.9080 
-8.684   14.697   16.9810  2.6000 
-7.800   12.106   16.5880  3.3870 
-7.379   13.539   18.9900  3.4870 
-6.771   12.137   18.6550  3.4870 
-5.325   12.283   16.3430  3.4590 
-5.809   15.267   18.9530  3.4590 
-3.419   13.279   15.5420  3.4590 
-3.913   16.269   18.1390  3.4590 
-2.702   15.297   16.4280  3.4590 
-10.257  13.029   18.3430  3.8240 
-11.430  12.638   19.0820  3.9080 
-12.721  12.853   18.2960  3.9080 
-13.785  12.910   18.8910  3.6612 
-11.499  13.448   20.3820  3.9080 
-10.255  13.329   21.2560  3.9080 
-9.174   14.182   21.0900  3.9080 
-10.208  12.349   22.2350  3.9080 
-8.050   14.069   21.8940  3.9080 
-9.095   12.242   23.0480  3.9080 
-8.033   13.097   22.8850  3.9080 
-10.151  13.860   18.1480  2.6000 
-11.356  11.688   19.3090  3.3870 
-11.636  14.382   20.1610  3.4870 
-12.268  13.152   20.8930  3.4870 
-9.204   14.836   20.4310  3.4590 
-10.924  11.764   22.3440  3.4590 
-7.321   14.633   21.7700  3.4590 
-9.064   11.588   23.7080  3.4590 
-7.295   13.025   23.4450  3.4590 
-12.648  12.975   16.9760  3.8240 
-13.849  13.296   16.2170  3.9080 
-14.737  12.102   15.9570  3.9080 
-15.890  12.271   15.5460  3.6612 
-11.897  12.866   16.5730  2.6000 
-14.357  13.964   16.7010  3.3870 
-13.587  13.683   15.3670  3.3870 
-14.231  10.884   16.1750  3.8240 
-15.053  9.696    16.0450  3.9080 
-15.058  8.856    17.3240  3.9080 
-14.114  8.860    18.1160  3.6612 
-14.596  8.782    14.9150  3.9080 
-14.811  9.366    13.5210  3.9080 
-14.079  8.498    12.5130  3.9080 
-13.404  10.804   16.3970  2.6000 
-15.974  9.978    15.8590  3.3870 
-13.652  8.591    15.0310  3.4870 
-15.077  7.942    14.9790  3.4870 
-15.758  9.388    13.3150  3.4870 
-14.469  10.274   13.4870  3.4870 
-14.456  7.040    11.3480  2.6000 
-12.880  8.652    12.2960  3.6612 
-14.814  7.573    11.9190  3.8240 
-15.651  7.505    12.1040  2.6000 
-16.160  8.121    17.4640  3.8240 
-16.257  7.218    18.6010  3.9080 
-15.320  6.028    18.3970  3.9080 
-15.059  5.605    17.2720  3.6612 
-17.689  6.746    18.8100  3.9080 
-18.117  5.925    17.7470  3.7210 
-16.802  8.179    16.8940  2.6000 
-15.971  7.701    19.4040  3.3870 
-17.746  6.251    19.6420  3.3870 
-18.275  7.516    18.8790  3.3870 
-19.017  5.543    17.9570  2.0000 
-14.822  5.507    19.5140  3.8240 
-14.132  4.229    19.5650  3.9080 
-14.901  3.142    18.8220  3.9080 
-14.373  2.365    18.0230  3.6612 
-13.955  3.822    21.0440  3.9080 
-13.604  2.356    21.1720  3.9080 
-12.896  4.703    21.7010  3.9080 
-14.912  5.950    20.2450  2.6000 
-13.248  4.329    19.1540  3.3870 
-14.806  3.974    21.5060  3.4870 
-14.279  1.827    20.7400  3.4870 
-12.755  2.193    20.7540  3.4870 
-13.555  2.119    22.1000  3.4870 
-13.148  5.626    21.6120  3.4870 
-12.826  4.480    22.6310  3.4870 
-12.050  4.560    21.2720  3.4870 
-16.201  3.055    19.0830  3.8240 
-17.066  2.045    18.4860  3.9080 
-17.067  2.174    16.9630  3.9080 
-16.982  1.165    16.2520  3.6612 
-18.484  2.155    19.0470  3.9080 
-19.536  1.258    18.4780  3.9080 
-16.549  3.619    19.6310  2.6000 
-16.711  1.162    18.7180  3.3870 
-18.438  1.991    20.0020  3.4870 
-18.780  3.071    18.9280  3.4870 
-20.582  1.500    17.6460  3.9080 
-19.056  -0.512   19.2780  2.6000 
-20.871  -1.534   18.1780  3.3590 
-20.625  -0.638   18.1390  3.9080 
-19.603  -0.090   18.7650  3.8240 
-21.245  0.310    17.4410  3.8240 
-20.810  2.323    17.2790  3.4090 
-17.159  3.396    16.4300  3.8240 
-17.186  3.477    14.9570  3.9080 
-15.890  2.929    14.3700  3.9080 
-15.897  2.414    13.2440  3.6612 
-17.442  4.899    14.4720  3.9080 
-18.893  5.326    14.5790  3.9080 
-19.776  4.474    14.8130  3.6612 
-19.175  6.533    14.4440  3.6612 
-17.199  4.100    16.9220  2.6000 
-17.922  2.915    14.6390  3.3870 
-16.896  5.510    14.9920  3.4870 
-17.161  4.969    13.5460  3.4870 
-14.804  3.030    15.1360  3.8240 
-13.486  2.628    14.6570  3.9080 
-13.215  1.156    14.9430  3.9080 
-12.228  0.596    14.4470  3.6612 
-12.403  3.507    15.2900  3.9080 
-12.407  5.002    14.9430  3.9080 
-11.529  5.805    15.8830  3.9080 
-11.974  5.201    13.4980  3.9080 
-14.883  3.340    15.9340  2.6000 
-13.460  2.760    13.6870  3.3870 
-12.478  3.425    16.2540  3.4870 
-11.540  3.145    15.0370  3.4870 
-13.326  5.331    15.0310  3.4870 
-11.818  5.664    16.7880  3.4870 
-10.617  5.522    15.7910  3.4870 
-11.599  6.738    15.6670  3.4870 
-12.539  4.681    12.9200  3.4870 
-12.048  6.129    13.2680  3.4870 
-11.063  4.917    13.3940  3.4870 
-14.073  0.514    15.7190  3.8240 
-13.795  -0.808   16.2630  3.9080 
-13.915  -1.917   15.2270  3.9080 
-14.906  -1.957   14.5140  3.6612 
-14.713  -1.103   17.4720  3.9080 
-14.374  -2.695   18.2590  4.0000 
-14.822  0.891    15.9080  2.6000 
-12.869  -0.806   16.5880  3.3870 
-14.603  -0.397   18.1290  3.3870 
-15.636  -1.089   17.1760  3.3870 
-13.484  -2.659   18.7120  2.6000 
-12.921  -2.798   15.1960  3.8240 
-12.904  -3.986   14.3640  3.9080 
-13.951  -5.013   14.7620  3.9080 
-14.215  -5.929   13.9690  3.6612 
-11.513  -4.649   14.3550  3.9080 
-11.043  -5.217   15.6830  3.9080 
-10.218  -4.232   16.4920  3.9080 
-10.401  -3.006   16.3020  3.6612 
-9.404   -4.697   17.3240  3.6612 
-12.242  -2.655   15.7040  2.6000 
-13.102  -3.705   13.4460  3.3870 
-11.520  -5.366   13.7020  3.4870 
-10.864  -3.992   14.0570  3.4870 
-11.817  -5.482   16.2040  3.4870 
-10.511  -6.011   15.5160  3.4870 
-14.578  -4.930   15.9370  3.8240 
-15.613  -5.900   16.2500  3.9080 
-17.003  -5.317   15.9710  3.9080 
-17.974  -5.956   16.3650  3.6612 
-15.551  -6.376   17.7060  3.9080 
-14.179  -6.833   18.1670  3.9080 
-14.191  -7.497   19.5380  3.9080 
-12.894  -8.110   19.8210  3.8240 
-12.620  -8.972   20.7890  3.9080 
-13.539  -9.384   21.6450  3.8240 
-11.380  -9.441   20.9110  3.8240 
-14.372  -4.311   16.4990  2.6000 
-15.487  -6.678   15.6680  3.3870 
-15.846  -5.653   18.2810  3.4870 
-16.176  -7.112   17.8170  3.4870 
-13.822  -7.459   17.5180  3.4870 
-13.586  -6.066   18.1950  3.4870 
-14.393  -6.834   20.2170  3.3870 
-14.883  -8.176   19.5640  3.3870 
-12.242  -7.887   19.3070  2.6000 
-14.345  -9.092   21.5830  2.6000 
-13.330  -9.944   22.2620  2.6000 
-10.767  -9.184   20.3650  2.6000 
-11.191  -9.998   21.5370  2.6000 
-17.078  -4.156   15.3360  3.8240 
-18.357  -3.515   15.0330  3.9080 
-19.243  -4.417   14.1820  3.9080 
-20.465  -4.451   14.3350  3.6612 
-18.127  -2.155   14.3570  3.9080 
-19.382  -1.295   14.3070  3.9080 
-19.164  -0.028   13.4970  3.9080 
-20.342  0.841    13.5690  3.8240 
-20.548  1.902    12.7920  3.9080 
-19.636  2.217    11.8820  3.8240 
-21.654  2.629    12.9410  3.8240 
-16.351  -3.766   15.0960  2.6000 
-18.820  -3.354   15.8810  3.3870 
-17.435  -1.676   14.8390  3.4870 
-17.810  -2.303   13.4520  3.4870 
-20.106  -1.807   13.9130  3.4870 
-19.643  -1.056   15.2110  3.4870 
-18.391  0.446    13.8390  3.3870 
-18.990  -0.261   12.5720  3.3870 
-20.942  0.652    14.1560  2.6000 
-18.927  1.738    11.7990  2.6000 
-19.753  2.902    11.3750  2.6000 
-22.235  2.412    13.5360  2.6000 
-21.786  3.317    12.4410  2.6000 
-18.645  -5.191   13.2750  3.8240 
-19.438  -6.112   12.4680  3.9080 
-20.197  -7.068   13.3730  3.9080 
-21.319  -7.450   13.0650  3.6612 
-18.591  -6.917   11.4800  3.9080 
-17.814  -8.070   12.1070  3.9080 
-16.632  -8.443   11.2200  3.9080 
-15.505  -9.072   12.0300  3.9080 
-14.621  -9.913   11.1730  3.8240 
-17.793  -5.147   13.1670  2.6000 
-20.091  -5.590   11.9570  3.3870 
-19.172  -7.274   10.7910  3.4870 
-17.961  -6.317   11.0500  3.4870 
-17.493  -7.809   12.9850  3.4870 
-18.397  -8.838   12.2130  3.4870 
-16.926  -9.068   10.5390  3.4870 
-16.301  -7.649   10.7730  3.4870 
-14.979  -8.371   12.4460  3.1000 
-15.884  -9.620   12.7340  3.1000 
-14.295  -9.418   10.5080  2.6000 
-13.949  -10.231  11.6620  2.6000 
-15.089  -10.590  10.8360  2.6000 
-19.591  -7.460   14.4930  3.8240 
-20.257  -8.422   15.3660  3.9080 
-21.414  -7.746   16.0970  3.9080 
-22.493  -8.301   16.2650  3.6612 
-19.273  -9.034   16.3570  3.9080 
-18.214  -9.891   15.7380  3.9080 
-18.816  -7.151   14.6980  2.6000 
-20.622  -9.142   14.8100  3.3870 
-18.841  -8.317   16.8480  3.4870 
-19.768  -9.569   16.9960  3.4870 
-15.419  -11.026  14.7810  2.6000 
-16.870  -9.761   15.6750  3.9080 
-19.300  -11.400  14.9820  2.6000 
-17.339  -12.423  14.1730  3.3590 
-17.399  -11.624  14.6460  3.9080 
-18.510  -11.074  15.0850  3.8240 
-16.378  -10.851  14.9870  3.8240 
-16.367  -9.064   16.0320  3.4090 
-21.178  -6.519   16.5380  3.8240 
-22.208  -5.716   17.1920  3.9080 
-23.479  -5.667   16.3370  3.9080 
-24.593  -5.922   16.7920  3.6612 
-21.668  -4.311   17.4310  3.9080 
-22.575  -3.309   18.1100  3.9080 
-23.471  -2.547   17.3660  3.9080 
-22.540  -3.118   19.4760  3.9080 
-24.292  -1.614   17.9580  3.9080 
-23.364  -2.183   20.0800  3.9080 
-24.244  -1.429   19.3230  3.9080 
-20.393  -6.185   16.4370  2.6000 
-22.424  -6.122   18.0580  3.3870 
-20.860  -4.388   17.9620  3.4870 
-21.410  -3.943   16.5710  3.4870 
-23.515  -2.671   16.4450  3.4590 
-21.957  -3.621   19.9970  3.4590 
-24.876  -1.111   17.4390  3.4590 
-23.326  -2.060   21.0010  3.4590 
-24.798  -0.805   19.7310  3.4590 
-23.251  -5.308   15.0870  3.8240 
-24.295  -5.049   14.1130  3.9080 
-25.014  -6.350   13.7690  3.9080 
-26.194  -6.337   13.4170  3.6612 
-23.714  -4.432   12.8400  3.9080 
-23.376  -2.968   13.0200  3.9080 
-23.887  -2.382   13.9980  3.6612 
-22.618  -2.414   12.2020  3.6612 
-22.434  -5.223   14.8350  2.6000 
-24.941  -4.423   14.5000  3.3870 
-22.911  -4.916   12.5890  3.4870 
-24.355  -4.525   12.1190  3.4870 
-24.264  -7.439   13.8720  3.8240 
-24.780  -8.770   13.5880  3.9080 
-25.422  -9.386   14.8310  3.9080 
-25.908  -10.524  14.7880  3.6612 
-23.669  -9.666   13.0650  3.9080 
-23.444  -7.356   14.1150  2.6000 
-25.466  -8.694   12.8930  3.3870 
-22.989  -9.759   13.7370  3.4870 
-24.029  -10.531  12.8530  3.4870 
-23.288  -9.276   12.2760  3.4870 
-25.397  -8.614   15.9120  3.8240 
-25.889  -9.026   17.2050  3.9080 
-25.061  -10.119  17.8450  3.9080 
-25.578  -10.945  18.6020  3.6612 
-25.068  -7.824   15.8370  2.6000 
-25.903  -8.257   17.7950  3.3870 
-26.802  -9.341   17.1080  3.3870 
-23.753  -10.148  17.5540  3.8240 
-22.942  -11.249  18.0930  3.9080 
-22.160  -10.820  19.3300  3.9080 
-21.147  -10.140  19.1940  3.6612 
-21.999  -11.747  16.9990  3.9080 
-22.722  -12.382  15.8270  3.9080 
-21.874  -12.688  14.6150  3.9080 
-21.051  -11.850  14.1860  3.6612 
-22.053  -13.806  14.0710  3.6612 
-23.396  -9.537   17.0660  2.6000 
-23.543  -11.983  18.3430  3.3870 
-21.471  -11.000  16.6750  3.4870 
-21.388  -12.396  17.3810  3.4870 
-23.127  -13.210  16.1300  3.4870 
-23.440  -11.791  15.5540  3.4870 
-22.596  -11.194  20.5250  3.8240 
-22.027  -10.678  21.7640  3.9080 
-21.459  -11.761  22.6680  3.9080 
-22.013  -12.856  22.7580  3.6612 
-23.099  -9.913   22.5660  3.9080 
-23.784  -8.793   21.8000  3.9080 
-23.147  -7.604   21.5820  3.9080 
-25.073  -8.947   21.3040  3.9080 
-23.727  -6.564   20.8900  3.9080 
-25.668  -7.918   20.5970  3.9080 
-25.010  -6.721   20.3830  3.9080 
-23.239  -11.762  20.5710  2.6000 
-21.306  -10.054  21.5360  3.3870 
-23.773  -10.543  22.8620  3.4870 
-22.682  -9.536   23.3580  3.4870 
-22.287  -7.491   21.9160  3.4590 
-25.535  -9.741   21.4460  3.4590 
-23.264  -5.768   20.7630  3.4590 
-26.528  -8.033   20.2600  3.4590 
-25.419  -6.035   19.9070  3.4590 
-20.354  -11.437  23.3570  3.8240 
-19.871  -12.349  24.3990  3.9080 
-20.736  -12.160  25.6420  3.9080 
-20.950  -11.026  26.0910  3.6612 
-18.394  -12.121  24.6730  3.9080 
-19.935  -10.706  23.1890  2.6000 
-19.986  -13.268  24.0800  3.3870 
-17.892  -12.268  23.8680  3.4870 
-18.259  -11.220  24.9740  3.4870 
-18.096  -12.732  25.3510  3.4870 
-21.293  -13.229  26.1830  3.8240 
-22.086  -13.131  27.4040  3.9080 
-21.292  -13.129  28.7030  3.9080 
-21.839  -12.780  29.7540  3.6612 
-22.891  -14.445  27.3630  3.9080 
-21.911  -15.399  26.7530  3.9080 
-21.277  -14.602  25.6390  3.9080 
-22.686  -12.357  27.3650  3.3870 
-23.150  -14.729  28.2540  3.4870 
-23.685  -14.355  26.8130  3.4870 
-21.247  -15.678  27.4020  3.4870 
-22.362  -16.184  26.4040  3.4870 
-20.371  -14.901  25.4640  3.3870 
-21.797  -14.663  24.8230  3.3870 
-20.034  -13.517  28.6610  3.8240 
-19.142  -13.621  29.8030  3.9080 
-17.721  -13.726  29.2430  3.9080 
-17.606  -13.925  28.0210  3.6612 
-19.473  -14.807  30.7000  3.9080 
-19.196  -16.056  30.0800  3.7210 
-19.713  -13.727  27.8910  2.6000 
-19.211  -12.798  30.3310  3.3870 
-18.957  -14.738  31.5190  3.3870 
-20.413  -14.772  30.9380  3.3870 
-18.767  -16.666  30.7430  2.0000 
-16.703  -13.587  30.0930  3.8240 
-15.330  -13.633  29.6010  3.9080 
-14.924  -15.073  29.3380  3.9080 
-14.184  -15.307  28.3840  3.6612 
-14.368  -12.921  30.5720  3.9080 
-14.558  -11.410  30.4750  3.9080 
-14.135  -10.728  29.3490  3.9080 
-15.160  -10.708  31.4990  3.9080 
-14.326  -9.369   29.2220  3.9080 
-15.347  -9.344   31.3940  3.9080 
-14.945  -8.683   30.2500  3.9080 
-16.857  -13.470  30.9320  2.6000 
-15.303  -13.154  28.7470  3.3870 
-14.542  -13.215  31.4800  3.4870 
-13.451  -13.150  30.3500  3.4870 
-13.715  -11.195  28.6640  3.4590 
-15.442  -11.156  32.2640  3.4590 
-14.042  -8.920   28.4590  3.4590 
-15.742  -8.872   32.0900  3.4590 
-15.094  -7.768   30.1690  3.4590 
-15.402  -16.036  30.1300  3.8240 
-15.124  -17.432  29.8470  3.9080 
-16.250  -18.044  29.0130  3.9080 
-17.072  -18.825  29.4830  3.6612 
-14.941  -18.269  31.1100  3.9080 
-14.406  -19.649  30.7390  3.9080 
-15.879  -15.826  30.8150  2.6000 
-14.295  -17.479  29.3260  3.3870 
-14.319  -17.828  31.7090  3.4870 
-15.791  -18.360  31.5680  3.4870 
-13.738  -19.817  29.7190  3.6612 
-14.710  -20.629  31.5700  3.8240 
-14.437  -21.429  31.4090  2.6000 
-15.180  -20.469  32.2710  2.6000 
-16.274  -17.653  27.7480  3.8240 
-17.327  -18.131  26.8580  3.9080 
-16.760  -18.274  25.4610  3.9080 
-15.733  -17.659  25.1770  3.6612 
-18.511  -17.172  26.8600  3.9080 
-18.120  -15.954  26.2500  3.7210 
-15.670  -17.117  27.4510  2.6000 
-17.631  -19.010  27.1690  3.3870 
-19.253  -17.562  26.3720  3.3870 
-18.800  -17.005  27.7710  3.3870 
-17.964  -15.263  26.9540  2.0000 
-17.387  -19.063  24.5980  3.8240 
-16.890  -19.254  23.2430  3.9080 
-16.907  -17.976  22.4190  3.9080 
-16.050  -17.730  21.5780  3.6612 
-17.727  -20.343  22.5500  3.9080 
-17.135  -21.734  22.7040  3.9080 
-18.133  -22.832  22.3970  3.9080 
-19.124  -22.555  21.6910  3.6612 
-17.926  -23.972  22.8620  3.6612 
-18.103  -19.471  24.8450  2.6000 
-15.963  -19.570  23.2990  3.3870 
-18.622  -20.339  22.9240  3.4870 
-17.799  -20.133  21.6050  3.4870 
-16.373  -21.821  22.1080  3.4870 
-16.813  -21.842  23.6120  3.4870 
-17.918  -17.147  22.6420  3.8240 
-18.095  -15.926  21.8750  3.9080 
-16.937  -14.969  22.1060  3.9080 
-16.436  -14.316  21.1950  3.6612 
-19.426  -15.286  22.2860  3.9080 
-20.656  -16.102  21.9310  3.9080 
-21.125  -17.071  22.9890  3.9080 
-20.343  -17.520  23.8520  3.6612 
-22.330  -17.425  22.9690  3.6612 
-18.487  -17.339  23.2590  2.6000 
-18.133  -16.152  20.9230  3.3870 
-19.417  -15.141  23.2450  3.4870 
-19.498  -14.417  21.8590  3.4870 
-21.382  -15.491  21.7330  3.4870 
-20.467  -16.603  21.1210  3.4870 
-16.508  -14.875  23.3590  3.8240 
-15.391  -14.019  23.7480  3.9080 
-14.110  -14.600  23.1570  3.9080 
-13.260  -13.874  22.6510  3.6612 
-15.293  -13.883  25.2550  3.9080 
-16.905  -15.336  23.9670  2.6000 
-15.533  -13.129  23.3650  3.3870 
-15.144  -14.748  25.6460  3.4870 
-16.112  -13.516  25.5970  3.4870 
-14.564  -13.301  25.4780  3.4870 
-14.013  -15.928  23.2170  3.8240 
-12.872  -16.620  22.6210  3.9080 
-12.767  -16.357  21.1290  3.9080 
-11.669  -16.184  20.5930  3.6612 
-12.940  -18.127  22.9190  3.9080 
-11.680  -18.856  22.4940  3.9080 
-11.755  -20.349  22.7260  3.9080 
-11.827  -20.672  24.1420  3.8240 
-10.810  -20.797  24.9770  3.9080 
-9.568   -20.623  24.5410  3.8240 
-11.036  -21.095  26.2470  3.8240 
-14.627  -16.383  23.6110  2.6000 
-12.059  -16.270  23.0430  3.3870 
-13.078  -18.258  23.8700  3.4870 
-13.701  -18.509  22.4530  3.4870 
-11.522  -18.690  21.5520  3.4870 
-10.926  -18.498  22.9890  3.4870 
-12.538  -20.703  22.2770  3.3870 
-10.972  -20.772  22.3400  3.3870 
-12.612  -20.796  24.4690  2.6000 
-9.426   -20.429  23.7160  2.6000 
-8.907   -20.704  25.0850  2.6000 
-11.842  -21.207  26.5250  2.6000 
-10.378  -21.177  26.7930  2.6000 
-13.886  -16.294  20.4050  3.8240 
-13.837  -16.035  18.9730  3.9080 
-13.777  -14.549  18.6560  3.9080 
-13.778  -14.134  17.4920  3.6612 
-15.056  -16.654  18.2720  3.9080 
-15.227  -18.141  18.4800  3.9080 
-16.510  -18.667  17.8520  3.9080 
-17.723  -17.875  18.3250  3.9080 
-18.923  -18.743  18.4770  3.8240 
-14.647  -16.409  20.7890  2.6000 
-13.029  -16.458  18.6130  3.3870 
-15.855  -16.205  18.5890  3.4870 
-14.984  -16.483  17.3200  3.4870 
-14.470  -18.606  18.0920  3.4870 
-15.238  -18.330  19.4310  3.4870 
-16.444  -18.607  16.8870  3.4870 
-16.624  -19.601  18.0880  3.4870 
-17.520  -17.456  19.1760  3.1000 
-17.916  -17.171  17.6850  3.1000 
-19.106  -19.134  17.6990  2.6000 
-18.761  -19.367  19.0910  2.6000 
-19.617  -18.249  18.7330  2.6000 
-13.716  -13.734  19.7160  3.8240 
-13.561  -12.314  19.5160  3.9080 
-14.814  -11.511  19.2670  3.9080 
-14.739  -10.471  18.5900  3.6612 
-13.769  -14.055  20.5120  2.6000 
-13.120  -11.948  20.2990  3.3870 
-12.965  -12.181  18.7630  3.3870 
-15.960  -11.938  19.8020  3.8240 
-17.199  -11.181  19.5590  3.9080 
-17.274  -9.896   20.3790  3.9080 
-16.398  -9.577   21.1820  3.6612 
-18.411  -12.070  19.8130  3.9080 
-18.641  -13.034  18.6890  3.9080 
-17.816  -13.230  17.6140  3.9080 
-19.746  -13.925  18.5210  3.9080 
-18.344  -14.194  16.7840  3.8240 
-19.528  -14.635  17.3150  3.9080 
-20.899  -14.198  19.2580  3.9080 
-20.426  -15.597  16.8450  3.9080 
-21.789  -15.155  18.7860  3.9080 
-21.546  -15.842  17.5910  3.9080 
-15.975  -12.650  20.2840  2.6000 
-17.209  -10.930  18.6130  3.3870 
-18.280  -12.564  20.6370  3.4870 
-19.198  -11.512  19.9210  3.4870 
-17.017  -12.777  17.4650  3.4090 
-17.989  -14.474  16.0520  2.6000 
-21.069  -13.747  20.0530  3.4590 
-20.266  -16.055  16.0520  3.4590 
-22.559  -15.342  19.2720  3.4590 
-22.159  -16.478  17.2970  3.4590 
-18.329  -9.117   20.1420  3.8240 
-18.456  -7.773   20.6880  3.9080 
-18.588  -7.815   22.2110  3.9080 
-19.151  -8.776   22.7310  3.6612 
-19.646  -7.050   20.0570  3.9080 
-20.095  -5.501   20.8520  4.0000 
-18.962  -9.421   19.6440  2.6000 
-17.642  -7.274   20.4660  3.3870 
-19.440  -6.871   19.1250  3.3870 
-20.413  -7.643   20.0780  3.3870 
-19.431  -4.792   20.6080  2.6000 
-18.065  -6.796   22.8840  3.8240 
-17.966  -6.786   24.3440  3.9080 
-19.031  -5.937   25.0180  3.9080 
-19.007  -5.668   26.2270  3.6612 
-16.552  -6.321   24.7630  3.9080 
-15.406  -7.191   24.2380  3.9080 
-14.069  -6.717   24.7910  3.9080 
-15.621  -8.668   24.5710  3.9080 
-17.774  -6.116   22.4460  2.6000 
-18.080  -7.708   24.6560  3.3870 
-16.420  -5.414   24.4480  3.4870 
-16.507  -6.303   25.7320  3.4870 
-15.380  -7.102   23.2630  3.4870 
-13.925  -5.803   24.5380  3.4870 
-14.075  -6.788   25.7480  3.4870 
-13.364  -7.263   24.4330  3.4870 
-16.483  -8.945   24.2510  3.4870 
-14.939  -9.194   24.1480  3.4870 
-15.577  -8.791   25.5220  3.4870 
-20.022  -5.502   24.2310  3.8240 
-21.040  -4.604   24.7580  3.9080 
-21.754  -5.147   25.9870  3.9080 
-22.042  -4.400   26.9310  3.6612 
-22.093  -4.292   23.6820  3.9080 
-23.064  -3.211   24.1240  3.9080 
-22.733  -1.867   24.0500  3.9080 
-24.324  -3.541   24.6200  3.9080 
-23.616  -0.879   24.4510  3.9080 
-25.209  -2.563   25.0210  3.9080 
-24.859  -1.237   24.9340  3.9080 
-25.738  -0.252   25.3420  3.7210 
-20.059  -5.755   23.4100  2.6000 
-20.604  -3.762   25.0080  3.3870 
-21.644  -4.004   22.8720  3.4870 
-22.587  -5.101   23.4780  3.4870 
-21.898  -1.623   23.7220  3.4590 
-24.572  -4.436   24.6830  3.4590 
-23.373  0.017    24.3950  3.4590 
-26.045  -2.802   25.3520  3.4590 
-25.892  -0.340   26.3240  2.0000 
-22.050  -6.449   25.9520  3.8240 
-22.835  -7.046   27.0240  3.9080 
-21.958  -7.233   28.2580  3.9080 
-22.511  -7.497   29.3280  3.6612 
-23.474  -8.371   26.6100  3.9080 
-24.671  -8.208   25.6900  3.9080 
-25.322  -7.140   25.6890  3.6612 
-24.976  -9.156   24.9460  3.6612 
-21.777  -6.935   25.2970  2.6000 
-23.554  -6.422   27.2550  3.3870 
-22.807  -8.915   26.1630  3.4870 
-23.754  -8.846   27.4080  3.4870 
-20.634  -7.098   28.1160  3.8240 
-19.828  -7.195   29.3430  3.9080 
-19.283  -5.831   29.7530  3.9080 
-18.305  -5.741   30.5080  3.6612 
-18.687  -8.218   29.2290  3.9080 
-19.266  -9.626   29.3020  3.9080 
-17.862  -8.026   27.9670  3.9080 
-20.273  -6.962   27.3480  2.6000 
-20.423  -7.500   30.0600  3.3870 
-18.093  -8.095   29.9990  3.4870 
-19.815  -9.705   30.0860  3.4870 
-19.797  -9.793   28.5200  3.4870 
-18.551  -10.264  29.3450  3.4870 
-17.482  -7.144   27.9640  3.4870 
-17.157  -8.678   27.9430  3.4870 
-18.424  -8.136   27.1970  3.4870 
-19.942  -4.787   29.2710  3.8240 
-19.742  -3.430   29.6700  3.9080 
-19.184  -2.439   28.7100  3.9080 
-19.041  -1.246   29.0450  3.6612 
-20.540  -4.939   28.6700  2.6000 
-20.599  -3.088   29.9690  3.3870 
-19.157  -3.440   30.4430  3.3870 
-18.805  -2.809   27.4970  3.8240 
-18.078  -1.874   26.6470  3.9080 
-18.802  -0.568   26.3610  3.9080 
-19.967  -0.454   25.9710  3.6612 
-17.681  -2.570   25.3350  3.9080 
-16.599  -1.588   24.3010  4.0000 
-18.987  -3.598   27.2110  2.6000 
-17.247  -1.646   27.1140  3.3870 
-17.238  -3.406   25.5460  3.3870 
-18.486  -2.779   24.8370  3.3870 
-16.676  -1.886   23.3460  2.6000 
-18.057  0.528    26.5720  3.8240 
-18.575  1.887    26.4750  3.9080 
-18.122  2.557    25.1870  3.9080 
-18.349  3.747    25.0210  3.6612 
-18.144  2.744    27.6710  3.9080 
-18.579  2.211    29.0240  3.9080 
-20.023  1.705    29.0060  3.9080 
-20.562  1.584    30.4220  3.9080 
-19.985  0.409    31.1370  3.8240 
-17.229  0.422    26.7750  2.6000 
-19.553  1.841    26.4680  3.3870 
-17.177  2.819    27.6660  3.4870 
-18.508  3.636    27.5590  3.4870 
-17.990  1.485    29.2840  3.4870 
-18.496  2.915    29.6860  3.4870 
-20.577  2.321    28.4990  3.4870 
-20.059  0.839    28.5700  3.4870 
-20.350  2.393    30.9140  3.1000 
-21.526  1.497    30.3910  3.1000 
-19.101  0.494    31.1810  2.6000 
-20.321  0.369    31.9610  2.6000 
-20.190  -0.336   30.6960  2.6000 
-17.495  1.781    24.3100  3.8240 
-17.064  2.197    22.9960  3.9080 
-18.049  3.102    22.2850  3.9080 
-17.654  4.134    21.7350  3.6612 
-17.333  0.969    24.5420  2.6000 
-16.217  2.662    23.0790  3.3870 
-16.916  1.409    22.4530  3.3870 
-19.321  2.720    22.2390  3.8240 
-20.330  3.570    21.5910  3.9080 
-20.550  4.938    22.2140  3.9080 
-21.084  5.807    21.5210  3.6612 
-21.622  2.739    21.7310  3.9080 
-21.159  1.331    21.8790  3.9080 
-19.901  1.442    22.7030  3.9080 
-20.110  3.675    20.6420  3.3870 
-22.129  3.018    22.5100  3.4870 
-22.181  2.836    20.9440  3.4870 
-21.826  0.793    22.3350  3.4870 
-20.973  0.934    21.0130  3.4870 
-20.103  1.472    23.6500  3.3870 
-19.300  0.700    22.5290  3.3870 
-20.183  5.199    23.4550  3.8240 
-20.338  6.494    24.0790  3.9080 
-19.017  7.245    24.2000  3.9080 
-18.987  8.321    24.8000  3.6612 
-20.913  6.355    25.4950  3.9080 
-21.656  5.080    25.8030  3.9080 
-22.333  5.057    27.1640  3.9080 
-22.896  6.092    27.5810  3.6612 
-22.322  4.008    27.8430  3.7210 
-19.831  4.564    23.9170  2.6000 
-20.957  7.030    23.5400  3.3870 
-20.182  6.439    26.1270  3.4870 
-21.515  7.100    25.6500  3.4870 
-22.330  4.940    25.1190  3.4870 
-21.032  4.339    25.7550  3.4870 
-22.731  3.978    28.6860  2.0000 
-17.933  6.697    23.6730  3.8240 
-16.604  7.196    23.9930  3.9080 
-15.840  7.666    22.7650  3.9080 
-15.762  6.916    21.7880  3.6612 
-15.794  6.089    24.7160  3.9080 
-16.498  5.671    25.8890  3.7210 
-14.438  6.617    25.1520  3.9080 
-18.017  6.034    23.1320  2.6000 
-16.700  7.956    24.6050  3.3870 
-15.672  5.325    24.1150  3.3870 
-13.953  6.927    24.3830  3.4870 
-14.560  7.344    25.7670  3.4870 
-13.944  5.916    25.5810  3.4870 
-17.197  4.988    25.6540  2.0000 
-15.289  8.876    22.8380  3.8240 
-14.587  9.507    21.7260  3.9080 
-13.079  9.504    21.9220  3.9080 
-12.554  10.091   22.8550  3.6612 
-15.159  10.922   21.5410  3.9080 
-16.590  10.700   21.0600  3.9080 
-17.641  10.466   21.9260  3.9080 
-16.822  10.711   19.6940  3.9080 
-18.921  10.260   21.4430  3.9080 
-18.096  10.509   19.2050  3.9080 
-19.135  10.283   20.0820  3.9080 
-20.388  10.086   19.5520  3.7210 
-15.352  9.308    23.5790  2.6000 
-14.786  8.994    20.9150  3.3870 
-15.150  11.411   22.3780  3.4870 
-14.647  11.418   20.8830  3.4870 
-17.485  10.445   22.8430  3.4590 
-16.116  10.856   19.1060  3.4590 
-19.627  10.111   22.0290  3.4590 
-18.253  10.525   18.2880  3.4590 
-20.334  9.406    18.8240  2.0000 
-12.403  8.819    21.0100  3.8240 
-10.965  8.597    21.0470  3.9080 
-10.569  7.802    19.8130  3.9080 
-11.450  7.298    19.0990  3.6612 
-10.568  7.834    22.3040  3.9080 
-9.197   8.139    22.8640  3.9080 
-12.844  8.482    20.3540  2.6000 
-10.505  9.462    21.0360  3.3870 
-11.226  8.019    22.9920  3.4870 
-10.612  6.884    22.1090  3.4870 
-8.337   8.701    22.1720  3.6612 
-9.011   7.751    24.1320  3.8240 
-8.255   7.889    24.5170  2.6000 
-9.648   7.364    24.5620  2.6000 
-9.278   7.656    19.5380  3.8240 
-8.932   6.997    18.2700  3.9080 
-8.261   5.647    18.4550  3.9080 
-7.648   5.133    17.5220  3.6612 
-8.056   7.957    17.4520  3.9080 
-6.922   8.571    18.2390  3.9080 
-6.161   9.408    17.7500  3.6612 
-6.804   8.134    19.4840  3.8240 
-8.670   7.935    20.0790  2.6000 
-9.763   6.852    17.7720  3.3870 
-7.687   7.475    16.6960  3.4870 
-8.616   8.668    17.1030  3.4870 
-7.355   7.548    19.7870  2.6000 
-6.176   8.435    19.9870  2.6000 
-8.381   5.070    19.6540  3.8240 
-7.658   3.885    20.0760  3.9080 
-7.658   2.757    19.0540  3.9080 
-6.563   2.191    18.8430  3.6612 
-8.228   3.381    21.4230  3.9080 
-8.429   4.755    22.5750  4.0000 
-8.925   5.428    20.2160  2.6000 
-6.726   4.146    20.2280  3.3870 
-9.087   2.955    21.2730  3.3870 
-7.627   2.722    21.8040  3.3870 
-7.947   5.559    22.2250  2.6000 
-8.746   2.348    18.4210  3.8240 
-8.666   1.155    17.5420  3.9080 
-7.938   1.444    16.2410  3.9080 
-7.398   0.575    15.5500  3.6612 
-10.128  0.800    17.2640  3.9080 
-10.905  1.601    18.2740  3.9080 
-10.123  2.883    18.4460  3.9080 
-8.227   0.419    18.0150  3.3870 
-10.377  1.048    16.3600  3.4870 
-10.281  -0.150   17.3850  3.4870 
-11.801  1.786    17.9510  3.4870 
-10.970  1.123    19.1160  3.4870 
-10.282  3.502    17.7170  3.3870 
-10.326  3.317    19.2900  3.3870 
-7.919   2.719    15.8800  3.8240 
-7.253   3.161    14.6780  3.9080 
-5.758   3.340    14.8730  3.9080 
-4.937   2.857    14.0930  3.6612 
-7.848   4.503    14.2430  3.9080 
-7.384   4.948    12.8690  3.9080 
-7.205   6.457    12.8180  3.9080 
-8.400   7.219    13.3730  3.9080 
-8.051   8.627    13.7220  3.8240 
-8.314   3.300    16.3760  2.6000 
-7.405   2.501    13.9690  3.3870 
-8.815   4.432    14.2390  3.4870 
-7.604   5.181    14.8930  3.4870 
-6.541   4.515    12.6580  3.4870 
-8.035   4.677    12.2040  3.4870 
-6.414   6.699    13.3250  3.4870 
-7.059   6.726    11.8980  3.4870 
-9.111   7.220    12.7150  3.1000 
-8.727   6.766    14.1660  3.1000 
-7.327   8.634    14.2400  2.6000 
-7.886   9.085    12.9770  2.6000 
-8.730   9.003    14.1570  2.6000 
-5.357   4.069    15.9200  3.8240 
-3.916   4.354    16.0050  3.9080 
-3.165   3.372    16.9000  3.9080 
-1.941   3.223    16.8150  3.6612 
-3.702   5.808    16.4740  3.9080 
-4.230   6.796    15.4330  3.9080 
-4.373   6.067    17.8110  3.9080 
-5.911   4.354    16.5120  2.6000 
-3.544   4.275    15.1010  3.3870 
-2.739   5.959    16.5790  3.4870 
-3.803   6.631    14.5900  3.4870 
-5.179   6.684    15.3380  3.4870 
-4.042   7.693    15.7180  3.4870 
-4.072   5.419    18.4510  3.4870 
-4.147   6.948    18.1170  3.4870 
-5.326   5.998    17.7100  3.4870 
-3.892   2.672    17.7450  3.8240 
-3.384   1.703    18.7040  3.9080 
-2.527   2.385    19.7680  3.9080 
-2.176   3.564    19.6340  3.6612 
-2.582   0.622    17.9770  3.9080 
-3.394   -0.105   16.8900  3.9080 
-2.514   -1.141   16.2100  3.9080 
-4.640   -0.726   17.4860  3.9080 
-4.742   2.798    17.7290  2.6000 
-4.147   1.278    19.1480  3.3870 
-1.803   1.030    17.5680  3.4870 
-2.270   -0.029   18.6250  3.4870 
-3.668   0.553    16.2190  3.4870 
-1.733   -0.713   15.8520  3.4870 
-2.249   -1.806   16.8510  3.4870 
-3.004   -1.560   15.4990  3.4870 
-5.162   -0.045   17.9170  3.4870 
-5.159   -1.133   16.7890  3.4870 
-4.390   -1.393   18.1290  3.4870 
-2.215   1.606    20.7980  3.8240 
-1.260   1.972    21.8230  3.9080 
0.018    1.170    21.5750  3.9080 
-0.032   -0.001   21.1960  3.6612 
-1.833   1.711    23.2180  3.9080 
-2.949   2.692    23.5530  3.9080 
-2.621   3.935    24.0720  3.9080 
-4.272   2.362    23.3420  3.9080 
-3.632   4.831    24.3850  3.9080 
-5.293   3.249    23.6480  3.9080 
-4.952   4.485    24.1740  3.9080 
-2.601   0.841    20.8590  2.6000 
-1.055   2.927    21.7390  3.3870 
-2.177   0.805    23.2590  3.4870 
-1.124   1.792    23.8770  3.4870 
-1.730   4.165    24.2100  3.4590 
-4.483   1.530    22.9890  3.4590 
-3.421   5.666    24.7370  3.4590 
-6.183   3.021    23.5050  3.4590 
-5.624   5.091    24.3890  3.4590 
1.142    1.828    21.7960  3.8240 
2.436    1.147    21.6920  3.9080 
2.583    0.468    20.3400  3.9080 
3.168    -0.601   20.1720  3.6612 
2.603    0.161    22.8610  3.9080 
2.129    0.788    24.1660  3.9080 
1.115    2.661    22.0030  2.6000 
3.140    1.825    21.7670  3.3870 
2.090    -0.642   22.6810  3.4870 
3.537    -0.090   22.9420  3.4870 
0.982    0.634    24.5610  3.6612 
2.986    1.535    24.8550  3.8240 
2.735    1.914    25.5850  2.6000 
3.790    1.639    24.5710  2.6000 
2.026    1.129    19.3230  3.8240 
1.999    0.575    17.9750  3.9080 
1.448    -0.835   17.9110  3.9080 
1.727    -1.540   16.9220  3.6612 
3.427    0.537    17.3970  3.9080 
4.097    1.905    17.3820  3.9080 
5.471    1.829    16.7400  3.9080 
5.499    1.734    15.4930  3.6612 
6.462    1.847    17.4970  3.6612 
1.673    1.901    19.4670  2.6000 
1.447    1.154    17.4080  3.3870 
3.965    -0.073   17.9240  3.4870 
3.392    0.192    16.4900  3.4870 
3.544    2.531    16.8880  3.4870 
4.183    2.233    18.2910  3.4870 
0.687    -1.336   18.8960  3.8240 
0.420    -2.776   18.7170  3.9080 
-0.861   -3.301   19.3200  3.9080 
-1.250   -4.436   18.9950  3.6612 
1.652    -3.564   19.2410  3.9080 
1.567    -4.923   18.7820  3.7210 
1.704    -3.599   20.7560  3.9080 
0.389    -0.871   19.5540  2.6000 
0.368    -2.938   17.7520  3.3870 
2.472    -3.153   18.8950  3.3870 
1.757    -2.702   21.0950  3.4870 
0.912    -4.023   21.0940  3.4870 
2.478    -4.093   21.0380  3.4870 
2.461    -5.374   18.8650  2.0000 
-1.581   -2.573   20.1650  3.8240 
-2.790   -3.157   20.7590  3.9080 
-3.748   -2.110   21.3160  3.9080 
-3.467   -0.917   21.4210  3.6612 
-2.413   -4.149   21.8650  3.9080 
-3.355   -5.334   21.9270  3.9080 
-1.342   -1.771   20.3630  2.6000 
-3.261   -3.653   20.0570  3.3870 
-1.510   -4.468   21.7110  3.4870 
-2.424   -3.690   22.7200  3.4870 
-4.326   -5.402   21.1760  3.6612 
-3.104   -6.297   22.8020  3.8240 
-3.623   -6.981   22.8500  2.6000 
-2.422   -6.238   23.3240  2.6000 
-4.952   -2.565   21.6840  3.8240 
-5.860   -1.689   22.4390  3.9080 
-6.786   -2.542   23.2940  3.9080 
-6.798   -3.765   23.1470  3.6612 
-6.556   -0.721   21.5080  3.9080 
-7.611   -1.287   20.6170  3.9080 
-7.473   -2.141   19.5700  3.9080 
-9.011   -1.002   20.7340  3.9080 
-8.710   -2.414   19.0170  3.8240 
-9.667   -1.727   19.7120  3.9080 
-9.775   -0.216   21.5940  3.9080 
-11.051  -1.669   19.5430  3.9080 
-11.146  -0.166   21.4220  3.9080 
-11.776  -0.892   20.4010  3.9080 
-5.193   -3.365   21.4800  2.6000 
-5.309   -1.157   23.0490  3.3870 
-6.959   -0.022   22.0470  3.4870 
-5.883   -0.303   20.9490  3.4870 
-6.666   -2.491   19.2700  3.4090 
-8.854   -2.930   18.3450  2.6000 
-9.367   0.267    22.2750  3.4590 
-11.469  -2.149   18.8630  3.4590 
-11.658  0.359    21.9930  3.4590 
-12.700  -0.843   20.3060  3.4590 
-7.490   -1.975   24.2670  3.8240 
-8.215   -2.812   25.2390  3.9080 
-9.131   -3.842   24.6030  3.9080 
-9.067   -5.001   24.9930  3.6612 
-9.010   -1.777   26.0580  3.9080 
-8.109   -0.565   26.0320  3.9080 
-7.612   -0.543   24.5960  3.9080 
-7.572   -3.264   25.8230  3.3870 
-9.867   -1.585   25.6440  3.4870 
-9.157   -2.085   26.9650  3.4870 
-8.602   0.242    26.2460  3.4870 
-7.373   -0.663   26.6560  3.4870 
-8.248   -0.102   24.0120  3.3870 
-6.755   -0.094   24.5290  3.3870 
-9.966   -3.477   23.6310  3.8240 
-10.926  -4.460   23.1270  3.9080 
-10.207  -5.595   22.4050  3.9080 
-10.623  -6.751   22.4490  3.6612 
-11.951  -3.816   22.1890  3.9080 
-12.674  -4.903   21.3970  3.9080 
-12.919  -2.971   23.0020  3.9080 
-9.940   -2.682   23.3060  2.6000 
-11.407  -4.838   23.8920  3.3870 
-11.477  -3.233   21.5590  3.4870 
-12.034  -5.413   20.8940  3.4870 
-13.140  -5.483   22.0020  3.4870 
-13.302  -4.496   20.7950  3.4870 
-12.427  -2.315   23.5030  3.4870 
-13.531  -2.528   22.4110  3.4870 
-13.407  -3.534   23.6070  3.4870 
-9.101   -5.242   21.7360  3.8240 
-8.331   -6.285   21.0480  3.9080 
-7.689   -7.221   22.0590  3.9080 
-7.373   -8.374   21.7660  3.6612 
-7.305   -5.658   20.1190  3.9080 
-8.849   -4.422   21.7100  2.6000 
-8.952   -6.811   20.5020  3.3870 
-6.685   -5.135   20.6330  3.4870 
-6.831   -6.350   19.6520  3.4870 
-7.752   -5.092   19.4850  3.4870 
-7.515   -6.725   23.2840  3.8240 
-6.984   -7.558   24.3540  3.9080 
-8.127   -8.246   25.0980  3.9080 
-7.936   -8.837   26.1680  3.6612 
-6.114   -6.773   25.3170  3.9080 
-7.719   -5.905   23.4430  2.6000 
-6.428   -8.255   23.9440  3.3870 
-5.399   -6.351   24.8330  3.4870 
-5.746   -7.369   25.9740  3.4870 
-6.643   -6.103   25.7530  3.4870 
-9.328   -8.161   24.5140  3.8240 
-10.494  -8.825   25.0560  3.9080 
-11.218  -8.179   26.2210  3.9080 
-12.109  -8.809   26.8140  3.6612 
-9.409   -7.698   23.7930  2.6000 
-11.134  -8.934   24.3360  3.3870 
-10.223  -9.714   25.3350  3.3870 
-10.888  -6.941   26.5740  3.8240 
-11.524  -6.226   27.6820  3.9080 
-12.298  -5.028   27.1670  3.9080 
-11.862  -4.321   26.2670  3.6612 
-10.444  -5.763   28.6780  3.9080 
-10.952  -5.618   30.0730  3.9080 
-10.270  -6.539   26.1300  2.6000 
-12.143  -6.832   28.1400  3.3870 
-9.716   -6.404   28.6720  3.4870 
-10.089  -4.910   28.3820  3.4870 
-10.776  -6.352   31.1950  3.9080 
-12.073  -3.976   29.8810  2.6000 
-12.667  -4.104   32.1620  3.3590 
-12.110  -4.685   31.6940  3.9080 
-11.794  -4.589   30.4170  3.8240 
-11.505  -5.745   32.1950  3.8240 
-10.261  -7.122   31.2770  3.4090 
-13.479  -4.764   27.7120  3.8240 
-14.270  -3.619   27.2670  3.9080 
-13.572  -2.287   27.5290  3.9080 
-12.734  -2.190   28.4270  3.6612 
-15.528  -3.709   28.1280  3.9080 
-15.219  -4.652   29.2430  3.9080 
-14.131  -5.552   28.7650  3.9080 
-14.497  -3.706   26.3180  3.3870 
-15.761  -2.835   28.4790  3.4870 
-16.275  -4.041   27.6040  3.4870 
-14.930  -4.161   30.0290  3.4870 
-16.006  -5.169   29.4750  3.4870 
-13.509  -5.759   29.4800  3.3870 
-14.492  -6.379   28.4090  3.3870 
-13.948  -1.310   26.7240  3.8240 
-13.613  0.092    26.8850  3.9080 
-14.327  0.601    28.1330  3.9080 
-15.496  0.271    28.3970  3.6612 
-14.003  0.897    25.6460  3.9080 
-13.843  2.687    25.7650  4.0000 
-14.432  -1.524   26.0470  2.6000 
-12.645  0.172    27.0220  3.3870 
-13.457  0.594    24.9050  3.3870 
-14.925  0.690    25.4290  3.3870 
-14.163  2.994    26.6630  2.6000 
-13.630  1.395    28.9330  3.8240 
-14.237  1.887    30.1750  3.9080 
-14.596  3.375    30.0840  3.9080 
-14.992  3.952    31.1030  3.6612 
-13.316  1.668    31.3860  3.9080 
-11.959  2.368    31.3160  3.9080 
-13.131  0.174    31.6430  3.9080 
-11.184  2.267    32.6270  3.9080 
-12.826  1.620    28.7250  2.6000 
-15.064  1.384    30.3280  3.3870 
-13.784  2.033    32.1650  3.4870 
-11.433  1.972    30.6050  3.4870 
-12.095  3.304    31.1000  3.4870 
-13.989  -0.255   31.6720  3.4870 
-12.606  -0.209   30.9370  3.4870 
-12.681  0.047    32.4800  3.4870 
-11.714  2.627    33.3420  3.4870 
-10.985  1.346    32.8100  3.4870 
-10.365  2.763    32.5550  3.4870 
-14.433  3.932    28.9000  3.8240 
-14.690  5.259    28.4110  3.9080 
-13.821  6.367    28.9550  3.9080 
-14.304  7.455    29.3090  3.6612 
-14.110  3.400    28.3070  2.6000 
-14.594  5.248    27.4460  3.3870 
-15.614  5.478    28.6060  3.3870 
-12.512  6.134    29.0420  3.8240 
-11.629  6.936    29.8780  3.9080 
-11.316  8.303    29.3160  3.9080 
-10.665  9.091    30.0240  3.6612 
-10.342  6.150    30.1820  3.9080 
-9.148   6.074    28.8330  4.0000 
-12.176  5.487    28.5870  2.6000 
-12.089  7.074    30.7330  3.3870 
-9.909   6.554    30.9510  3.3870 
-10.586  5.244    30.4260  3.3870 
-8.925   7.000    28.5290  2.6000 
-11.769  8.622    28.1120  3.8240 
-11.553  9.970    27.5960  3.9080 
-12.811  10.826   27.6900  3.9080 
-12.835  11.920   27.1110  3.6612 
-11.110  9.958    26.1330  3.9080 
-12.018  9.217    25.3310  3.7210 
-12.187  8.039    27.6380  2.6000 
-10.849  10.396   28.1290  3.3870 
-11.058  10.869   25.8040  3.3870 
-10.227  9.564    26.0670  3.3870 
-12.103  9.653    24.4360  2.0000 
-13.810  10.345   28.3950  3.8240 
-15.095  11.004   28.5800  3.9080 
-15.214  11.711   29.9180  3.9080 
-14.848  11.190   30.9670  3.6612 
-16.239  9.978    28.4680  3.9080 
-16.475  9.458    27.0540  3.9080 
-16.800  10.551   26.0590  3.9080 
-17.769  11.302   26.3120  3.6612 
-16.084  10.678   25.0430  3.7210 
-13.696  9.582    28.7760  2.6000 
-15.206  11.669   27.8680  3.3870 
-16.039  9.226    29.0460  3.4870 
-17.056  10.388   28.7900  3.4870 
-15.682  8.986    26.7560  3.4870 
-17.207  8.821    27.0720  3.4870 
-15.349  10.102   24.9010  2.0000 
-15.777  12.916   29.9270  3.8240 
-16.027  13.619   31.1790  3.9080 
-16.810  12.756   32.1670  3.9080 
-17.761  12.125   31.7100  3.6612 
-16.922  14.790   30.7810  3.9080 
-16.886  14.877   29.3110  3.9080 
-16.200  13.677   28.7510  3.9080 
-15.189  13.937   31.5770  3.3870 
-17.830  14.640   31.0880  3.4870 
-16.595  15.614   31.1760  3.4870 
-17.790  14.929   28.9640  3.4870 
-16.413  15.680   29.0430  3.4870 
-16.808  13.157   28.2030  3.3870 
-15.436  13.937   28.2130  3.3870 
-16.432  12.756   33.4340  3.8240 
-17.096  12.051   34.5060  3.9080 
-17.243  10.563   34.2350  3.9080 
-18.213  9.945    34.6740  3.6612 
-18.510  12.626   34.7470  3.9080 
-18.429  14.097   35.1160  3.9080 
-15.733  13.214   33.6380  2.6000 
-16.571  12.167   35.3260  3.3870 
-19.044  12.521   33.9440  3.4870 
-18.942  12.135   35.4630  3.4870 
-17.709  14.491   36.0230  3.6612 
-19.173  14.913   34.3820  3.8240 
-19.162  15.759   34.5350  2.6000 
-19.666  14.596   33.7530  2.6000 
-16.295  9.958    33.5150  3.8240 
-16.541  8.547    33.1740  3.9080 
-16.553  7.679    34.4230  3.9080 
-17.235  6.647    34.4610  3.6612 
-15.526  8.080    32.1510  3.9080 
-14.130  7.754    32.6340  3.9080 
-13.169  8.737    32.7310  3.9080 
-13.797  6.452    32.9730  3.9080 
-11.884  8.446    33.1510  3.9080 
-12.520  6.144    33.4090  3.9080 
-11.558  7.143    33.4550  3.9080 
-15.583  10.368   33.2640  2.6000 
-17.429  8.489    32.7610  3.3870 
-15.882  7.288    31.7180  3.4870 
-15.451  8.768    31.4720  3.4870 
-13.388  9.613    32.5110  3.4590 
-14.436  5.780    32.9070  3.4590 
-11.248  9.121    33.2260  3.4590 
-12.308  5.277    33.6680  3.4590 
-10.685  6.930    33.6940  3.4590 
-15.814  8.097    35.4460  3.8240 
-15.736  7.324    36.6840  3.9080 
-17.116  7.057    37.2590  3.9080 
-17.421  5.980    37.7630  3.6612 
-14.880  8.049    37.7450  3.9080 
-13.458  8.118    37.2590  3.9080 
-12.765  9.210    36.8450  3.9080 
-12.569  6.992    37.1460  3.9080 
-11.484  8.839    36.4820  3.8240 
-11.349  7.478    36.6590  3.9080 
-12.702  5.633    37.4170  3.9080 
-10.274  6.626    36.4370  3.9080 
-11.634  4.783    37.1970  3.9080 
-10.431  5.288    36.7100  3.9080 
-15.376  8.834    35.3780  2.6000 
-15.314  6.463    36.4830  3.3870 
-15.224  8.944    37.8900  3.4870 
-14.920  7.568    38.5860  3.4870 
-13.101  10.077   36.8110  3.4090 
-10.872  9.368    36.1920  2.6000 
-13.507  5.299    37.7440  3.4590 
-9.467   6.953    36.1110  3.4590 
-11.718  3.874    37.3760  3.4590 
-9.719   4.708    36.5660  3.4590 
-17.943  8.100    37.1660  3.8240 
-19.285  7.974    37.7000  3.9080 
-20.303  7.613    36.6270  3.9080 
-21.270  6.915    36.9360  3.6612 
-19.651  9.284    38.4240  3.9080 
-18.951  9.413    39.7720  3.9080 
-19.052  8.506    40.6170  3.6612 
-18.285  10.440   40.0050  3.6612 
-17.685  8.832    36.7960  2.6000 
-19.278  7.253    38.3650  3.3870 
-19.404  10.037   37.8640  3.4870 
-20.611  9.315    38.5600  3.4870 
-20.129  8.054    35.3880  3.8240 
-21.128  7.770    34.3600  3.9080 
-20.937  6.423    33.6740  3.9080 
-21.885  5.903    33.0630  3.6612 
-21.108  8.872    33.3030  3.9080 
-21.550  10.226   33.8290  3.9080 
-22.115  10.293   34.9350  3.6612 
-21.312  11.226   33.1170  3.6612 
-19.426  8.508    35.1880  2.6000 
-22.010  7.772    34.7850  3.3870 
-20.209  8.951    32.9490  3.4870 
-21.692  8.615    32.5710  3.4870 
-19.744  5.822    33.7300  3.8240 
-19.593  4.561    32.9850  3.9080 
-19.575  3.353    33.9010  3.9080 
-19.447  2.223    33.4210  3.6612 
-18.320  4.599    32.1470  3.9080 
-18.230  5.816    31.2340  3.9080 
-19.531  5.720    29.9800  4.0000 
-18.996  7.085    28.9300  3.9080 
-19.094  6.158    34.1820  2.6000 
-20.357  4.473    32.3770  3.3870 
-17.554  4.595    32.7400  3.4870 
-18.279  3.796    31.6040  3.4870 
-18.336  6.628    31.7560  3.3870 
-17.360  5.843    30.8050  3.3870 
-18.941  7.888    29.4520  3.3870 
-18.133  6.884    28.5590  3.3870 
-19.629  7.207    28.2180  3.3870 
-19.710  3.604    35.2010  3.8240 
-19.739  2.534    36.1850  3.9080 
-21.170  2.034    36.3790  3.9080 
-22.103  2.835    36.2510  3.6612 
-19.166  2.979    37.5400  3.9080 
-19.521  4.351    37.7500  3.7210 
-17.640  2.883    37.5470  3.9080 
-19.783  4.419    35.4650  2.6000 
-19.196  1.792    35.8480  3.3870 
-19.538  2.425    38.2580  3.3870 
-17.376  1.975    37.3770  3.4870 
-17.281  3.453    36.8630  3.4870 
-17.305  3.158    38.4020  3.4870 
-18.701  4.932    37.7300  2.0000 
-21.377  0.764    36.6850  3.8240 
-20.312  -0.234   36.7810  3.9080 
-19.760  -0.582   35.4040  3.9080 
-20.464  -0.647   34.3990  3.6612 
-20.997  -1.436   37.4120  3.9080 
-22.453  -1.267   37.1550  3.9080 
-22.702  0.196    36.9930  3.9080 
-19.594  0.091    37.3630  3.3870 
-20.674  -2.259   37.0130  3.4870 
-20.821  -1.465   38.3660  3.4870 
-22.711  -1.743   36.3500  3.4870 
-22.969  -1.617   37.8980  3.4870 
-23.326  0.363    36.2690  3.3870 
-23.061  0.578    37.8100  3.3870 
-18.440  -0.756   35.3720  3.8240 
-17.750  -1.003   34.1150  3.9080 
-18.164  -2.293   33.4140  3.9080 
-18.034  -2.306   32.1810  3.6612 
-16.235  -1.018   34.3580  3.9080 
-15.696  0.340    34.7520  3.9080 
-15.895  1.443    33.9440  3.9080 
-14.983  0.503    35.9300  3.9080 
-15.397  2.689    34.2820  3.9080 
-14.490  1.735    36.2790  3.9080 
-14.681  2.826    35.4630  3.9080 
-17.989  -0.721   36.1040  2.6000 
-17.950  -0.257   33.5130  3.3870 
-16.034  -1.656   35.0590  3.4870 
-15.789  -1.314   33.5490  3.4870 
-16.374  1.346    33.1520  3.4590 
-14.839  -0.227   36.4880  3.4590 
-15.539  3.422    33.7280  3.4590 
-14.020  1.833    37.0760  3.4590 
-14.330  3.654    35.7010  3.4590 
-18.607  -3.332   34.1140  3.8240 
-18.845  -4.607   33.4350  3.9080 
-20.302  -4.812   33.0230  3.9080 
-20.677  -5.957   32.7860  3.6612 
-18.362  -5.787   34.2970  3.9080 
-16.839  -5.733   34.3630  3.9080 
-16.083  -6.065   33.2420  3.9080 
-16.170  -5.337   35.5120  3.9080 
-14.703  -6.021   33.2690  3.9080 
-14.787  -5.289   35.5450  3.9080 
-14.060  -5.631   34.4290  3.9080 
-12.683  -5.576   34.4560  3.7210 
-18.752  -3.256   34.9580  2.6000 
-18.308  -4.606   32.6160  3.3870 
-18.735  -5.724   35.1890  3.4870 
-18.648  -6.626   33.9030  3.4870 
-16.516  -6.322   32.4600  3.4590 
-16.656  -5.101   36.2690  3.4590 
-14.211  -6.251   32.5130  3.4590 
-14.349  -5.027   36.3220  3.4590 
-12.399  -4.654   34.7130  2.0000 
-21.044  -3.721   32.9380  3.8240 
-22.437  -3.702   32.5280  3.9080 
-22.791  -2.561   31.5830  3.9080 
-22.217  -1.469   31.6330  3.6612 
-23.354  -3.534   33.7450  3.9080 
-23.472  -4.657   34.7490  3.9080 
-24.394  -4.250   35.8980  3.9080 
-20.676  -2.970   33.1410  2.6000 
-22.648  -4.552   32.0890  3.3870 
-23.058  -2.746   34.2250  3.4870 
-24.245  -3.345   33.4130  3.4870 
-23.827  -5.447   34.3120  3.4870 
-22.594  -4.875   35.0980  3.4870 
-24.363  -4.107   37.7990  2.6000 
-25.542  -3.846   35.6710  3.6612 
-23.888  -4.336   37.1210  3.8240 
-23.086  -4.622   37.2340  2.6000 
-23.786  -2.816   30.7270  3.8240 
-24.393  -1.747   29.9350  3.9080 
-25.894  -1.700   30.2490  3.9080 
-26.374  -2.590   30.9530  3.6612 
-24.170  -1.900   28.4380  3.9080 
-23.022  -1.068   27.9040  3.9080 
-26.548  -0.743   29.7790  3.6612 
-24.074  -3.622   30.6410  2.6000 
-23.996  -0.896   30.2170  3.3870 
-23.998  -2.833   28.2400  3.4870 
-24.983  -1.646   27.9730  3.4870 
-23.020  0.162    27.9710  3.6612 
-22.015  -1.749   27.3560  3.8240 
-21.337  -1.329   27.0360  2.6000 
-22.043  -2.607   27.3240  2.6000 
34.796   11.916   51.9470  3.8240 
33.511   12.394   51.4390  3.9080 
33.364   13.878   51.7920  3.9080 
33.351   14.210   52.9860  3.6612 
32.293   11.618   51.9560  3.9080 
32.411   10.230   51.6290  3.7210 
31.019   12.100   51.2740  3.9080 
35.029   11.096   51.8280  2.6000 
33.526   12.316   50.4620  3.1000 
32.214   11.727   52.9270  3.3870 
30.892   13.034   51.4560  3.4870 
31.093   11.965   50.3260  3.4870 
30.269   11.604   51.6110  3.4870 
35.529   12.275   51.6740  2.6000 
34.968   11.953   52.7890  2.6000 
32.250   10.087   50.6470  2.0000 
33.267   14.753   50.7990  3.8240 
33.261   16.195   51.0940  3.9080 
32.100   16.578   51.9980  3.9080 
31.036   15.958   51.9950  3.6612 
33.099   16.852   49.7200  3.9080 
33.628   15.827   48.7750  3.9080 
33.163   14.513   49.3450  3.9080 
34.112   16.463   51.5010  3.3870 
32.167   17.047   49.5360  3.4870 
33.612   17.674   49.6650  3.4870 
33.271   15.963   47.8830  3.4870 
34.596   15.862   48.7350  3.4870 
32.248   14.318   49.0840  3.3870 
33.736   13.782   49.0650  3.3870 
32.329   17.633   52.7770  3.8240 
31.351   18.068   53.7600  3.9080 
31.669   19.474   54.2590  3.9080 
32.832   19.749   54.5530  3.6612 
31.350   17.120   54.9500  3.9080 
30.842   17.677   56.2560  3.9080 
31.011   16.639   57.3580  3.9080 
31.461   17.231   58.6210  3.8240 
31.858   16.487   59.6500  3.9080 
31.849   15.163   59.5380  3.8240 
32.261   17.053   60.7800  3.8240 
33.069   18.065   52.6960  2.6000 
30.462   18.067   53.3480  3.3870 
30.809   16.348   54.7200  3.4870 
32.256   16.805   55.0870  3.4870 
31.337   18.480   56.4830  3.4870 
29.905   17.913   56.1700  3.4870 
30.165   16.188   57.5030  3.3870 
31.657   15.974   57.0720  3.3870 
31.469   18.087   58.6980  2.6000 
31.588   14.795   58.8060  2.6000 
32.105   14.673   60.1980  2.6000 
32.267   17.909   60.8540  2.6000 
32.516   16.562   61.4390  2.6000 
30.631   20.291   54.3420  3.8240 
30.755   21.654   54.8420  3.9080 
30.690   21.663   56.3660  3.9080 
30.678   20.593   56.9780  3.6612 
29.653   22.521   54.2250  3.9080 
28.379   22.007   54.5960  3.7210 
29.858   20.008   54.0930  2.6000 
31.625   22.011   54.5640  3.3870 
29.741   23.435   54.5390  3.3870 
29.739   22.522   53.2590  3.3870 
28.241   21.120   54.1590  2.0000 
30.637   22.856   56.9560  3.8240 
30.443   23.014   58.3900  3.9080 
29.137   23.748   58.6940  3.9080 
28.952   24.426   59.7100  3.6612 
31.630   23.753   59.0280  3.9080 
31.694   23.496   60.5220  3.9080 
30.720   23.561   56.4710  2.6000 
30.390   22.121   58.7890  3.3870 
32.454   23.455   58.6130  3.4870 
31.541   24.705   58.8680  3.4870 
31.744   24.437   61.3170  3.6612 
31.699   22.227   60.9230  3.8240 
31.739   22.041   61.7610  2.6000 
31.665   21.593   60.3430  2.6000 
28.177   23.617   57.7940  3.8240 
26.850   24.170   57.8740  3.9080 
26.041   23.621   59.0440  3.9080 
25.898   22.419   59.2650  3.6612 
26.083   23.928   56.5500  3.9080 
24.703   24.545   56.6280  3.9080 
24.551   25.915   56.5030  3.9080 
23.564   23.769   56.8280  3.9080 
23.307   26.518   56.5720  3.9080 
22.314   24.366   56.9000  3.9080 
22.185   25.733   56.7700  3.9080 
20.955   26.343   56.8410  3.7210 
28.363   23.155   57.0920  2.6000 
26.937   25.139   57.9980  3.3870 
26.574   24.320   55.8120  3.4870 
26.005   22.974   56.3890  3.4870 
25.304   26.444   56.3710  3.4590 
23.641   22.846   56.9160  3.4590 
23.227   27.440   56.4880  3.4590 
21.558   23.842   57.0360  3.4590 
20.247   25.682   56.6020  2.0000 
25.499   24.564   59.8130  3.8240 
24.584   24.329   60.9090  3.9080 
23.315   25.139   60.6440  3.9080 
23.307   26.366   60.6570  3.6612 
25.135   24.720   62.2900  3.9080 
26.191   23.831   62.6590  3.7210 
24.057   24.581   63.3560  3.9080 
25.709   25.380   59.6440  2.6000 
24.351   23.377   60.9230  3.3870 
25.465   25.642   62.2690  3.3870 
23.313   25.147   63.1360  3.4870 
23.763   23.668   63.3970  3.4870 
24.415   24.840   64.2080  3.4870 
27.081   24.295   62.5880  2.0000 
22.226   24.430   60.3950  3.8240 
20.960   25.078   60.1160  3.9080 
20.071   24.135   59.3040  3.9080 
20.526   23.046   58.9660  3.6612 
22.270   23.571   60.3990  2.6000 
20.519   25.310   60.9480  3.3870 
21.113   25.895   59.6160  3.3870 
18.868   24.600   59.0300  3.8240 
17.913   23.841   58.2330  3.9080 
18.224   23.854   56.7470  3.9080 
18.915   24.724   56.2130  3.6612 
16.604   24.624   58.4570  3.9080 
17.065   26.037   58.6430  3.9080 
18.317   25.902   59.4770  3.9080 
17.832   22.923   58.5660  3.3870 
16.017   24.548   57.6890  3.4870 
16.137   24.303   59.2450  3.4870 
17.259   26.454   57.7900  3.4870 
16.395   26.564   59.1070  3.4870 
18.939   26.625   59.2970  3.3870 
18.109   25.889   60.4240  3.3870 
17.676   22.864   56.0490  3.8240 
17.647   22.747   54.5970  3.9080 
16.269   22.146   54.2630  3.9080 
15.876   21.200   54.9550  3.6612 
18.766   21.883   54.0080  3.9080 
20.177   22.316   54.4100  3.9080 
18.647   21.800   52.4840  3.9080 
21.314   21.688   53.6200  3.9080 
17.302   22.232   56.4980  2.6000 
17.702   23.644   54.2070  3.3870 
18.637   20.975   54.3540  3.4870 
20.238   23.279   54.3180  3.4870 
20.305   22.105   55.3470  3.4870 
17.759   21.523   52.2460  3.4870 
18.827   22.661   52.1010  3.4870 
19.282   21.163   52.1480  3.4870 
21.215   21.904   52.6900  3.4870 
22.153   22.028   53.9400  3.4870 
21.292   20.734   53.7320  3.4870 
15.623   22.741   53.2880  3.8240 
14.331   22.346   52.7500  3.9080 
14.497   22.102   51.2590  3.9080 
15.101   22.911   50.5570  3.6612 
13.232   23.405   52.9550  3.9080 
11.948   22.946   52.2590  3.9080 
12.988   23.689   54.4290  3.9080 
15.999   23.427   52.9330  2.6000 
14.051   21.511   53.1800  3.3870 
13.528   24.236   52.5300  3.4870 
12.138   22.743   51.3410  3.4870 
11.610   22.162   52.6970  3.4870 
11.293   23.646   52.3040  3.4870 
13.802   23.999   54.8350  3.4870 
12.310   24.364   54.5170  3.4870 
12.699   22.886   54.8670  3.4870 
13.984   20.975   50.7730  3.8240 
13.993   20.693   49.3520  3.9080 
12.537   20.498   48.9150  3.9080 
11.968   19.456   49.2430  3.6612 
14.815   19.456   48.9880  3.9080 
14.935   19.291   47.4800  3.9080 
16.199   19.535   49.6130  3.9080 
13.640   20.401   51.3120  2.6000 
14.363   21.467   48.8790  3.3870 
14.360   18.666   49.3490  3.4870 
14.058   19.242   47.0930  3.4870 
15.405   20.043   47.1130  3.4870 
15.417   18.485   47.2840  3.4870 
16.116   19.644   50.5630  3.4870 
16.683   18.727   49.4230  3.4870 
16.673   20.285   49.2460  3.4870 
11.956   21.483   48.2440  3.8240 
10.546   21.410   47.8300  3.9080 
10.341   22.245   46.5800  3.9080 
10.436   23.476   46.6960  3.6612 
9.666    21.895   48.9730  3.9080 
8.178    21.820   48.7550  3.9080 
7.703    21.460   47.6640  3.7210 
7.411    22.111   49.7090  3.6612 
12.415   22.183   48.0460  2.6000 
10.322   20.478   47.6300  3.3870 
9.884    21.375   49.7630  3.4870 
9.898    22.817   49.1630  3.4870 
8.273    21.225   46.8880  2.0000 
10.119   21.684   45.3990  3.8240 
9.867    20.262   45.1780  3.9080 
11.108   19.382   45.1290  3.9080 
12.148   19.727   44.5520  3.6612 
9.217    20.283   43.7780  3.9080 
9.974    21.389   43.0790  3.9080 
10.132   22.450   44.1330  3.9080 
9.233    19.920   45.8430  3.3870 
9.335    19.435   43.3220  3.4870 
8.270    20.486   43.8320  3.4870 
10.838   21.076   42.7700  3.4870 
9.472    21.727   42.3200  3.4870 
10.969   22.928   44.0230  3.3870 
9.399    23.085   44.1010  3.3870 
10.994   18.199   45.7460  3.8240 
12.027   17.189   45.5030  3.9080 
11.642   16.459   44.2130  3.9080 
10.691   15.680   44.1630  3.6612 
12.198   16.232   46.6690  3.9080 
13.592   15.572   46.7230  3.9080 
13.959   15.188   48.1420  3.9080 
13.615   14.379   45.7720  3.9080 
10.331   18.035   46.2690  2.6000 
12.880   17.649   45.3540  3.3870 
12.046   16.715   47.4970  3.4870 
11.524   15.536   46.6060  3.4870 
14.250   16.227   46.4060  3.4870 
13.302   14.578   48.4880  3.4870 
14.821   14.766   48.1470  3.4870 
13.985   15.975   48.6910  3.4870 
13.325   14.659   44.9000  3.4870 
14.508   14.031   45.7160  3.4870 
13.024   13.697   46.1010  3.4870 
12.384   16.776   43.1710  3.8240 
12.112   16.378   41.8050  3.9080 
12.745   15.027   41.5020  3.9080 
13.358   14.402   42.3620  3.6612 
12.617   17.470   40.8330  3.9080 
13.998   17.751   41.0770  3.7210 
11.839   18.753   41.0620  3.9080 
13.084   17.255   43.3140  2.6000 
11.142   16.295   41.6960  3.3870 
12.498   17.170   39.9070  3.3870 
11.964   19.046   41.9670  3.4870 
12.155   19.431   40.4600  3.4870 
10.905   18.594   40.9020  3.4870 
14.269   18.605   40.6200  2.0000 
12.595   14.556   40.2810  3.8240 
13.016   13.241   39.7940  3.9080 
12.554   12.130   40.7210  3.9080 
13.279   11.222   41.1120  3.6612 
14.530   13.210   39.5330  3.9080 
14.785   13.700   38.0980  3.9080 
16.231   13.862   37.7310  3.9080 
16.971   14.773   38.5850  3.8240 
17.938   14.487   39.4350  3.9080 
18.390   13.261   39.6380  3.8240 
18.493   15.482   40.1240  3.8240 
12.211   15.074   39.7110  2.6000 
12.572   13.098   38.9310  3.3870 
14.988   13.785   40.1660  3.4870 
14.868   12.307   39.6400  3.4870 
14.379   13.071   37.4810  3.4870 
14.339   14.554   37.9810  3.4870 
16.658   12.992   37.7630  3.3870 
16.285   14.182   36.8170  3.3870 
16.752   15.603   38.5300  2.6000 
18.050   12.600   39.2030  2.6000 
19.023   13.123   40.2030  2.6000 
18.220   16.289   40.0100  2.6000 
19.125   15.316   40.6840  2.6000 
11.278   12.247   41.0570  3.8240 
10.448   11.272   41.7300  3.9080 
9.089    11.260   41.0430  3.9080 
8.797    12.025   40.1330  3.6612 
10.258   11.556   43.2360  3.9080 
9.386    12.782   43.5260  3.9080 
11.597   11.682   43.9490  3.9080 
8.994    12.909   44.9770  3.9080 
10.900   12.991   40.8510  2.6000 
10.857   10.389   41.6280  3.3870 
9.800    10.779   43.6200  3.4870 
9.869    13.581   43.2600  3.4870 
8.582    12.730   42.9870  3.4870 
12.136   10.911   43.7560  3.4870 
12.049   12.472   43.6450  3.4870 
11.451   11.740   44.8960  3.4870 
8.498    12.131   45.2430  3.4870 
9.784    12.985   45.5160  3.4870 
8.450    13.691   45.0930  3.4870 
8.170    10.411   41.4630  3.8240 
6.780    10.609   41.1000  3.9080 
6.119    11.365   42.2520  3.9080 
6.335    11.056   43.4210  3.6612 
6.049    9.298    40.8160  3.9080 
4.644    9.405    40.2790  3.9080 
3.565    9.958    41.1790  3.9080 
3.665    9.711    42.4120  3.6612 
2.652    10.663   40.6930  3.7210 
8.395    9.742    41.9530  2.6000 
6.742    11.168   40.2960  3.3870 
6.578    8.792    40.1790  3.4870 
6.020    8.786    41.6390  3.4870 
4.673    9.956    39.4830  3.4870 
4.367    8.517    40.0010  3.4870 
2.630    10.856   39.7740  2.0000 
5.272    12.313   41.8570  3.8240 
4.460    13.035   42.8060  3.9080 
5.174    14.142   43.5540  3.9080 
6.260    14.588   43.2150  3.6612 
5.208    12.499   41.0190  2.6000 
3.706    13.422   42.3330  3.3870 
4.108    12.405   43.4520  3.3870 
4.536    14.598   44.6220  3.8240 
4.889    15.849   45.2860  3.9080 
5.441    15.675   46.6890  3.9080 
4.713    15.365   47.6330  3.6612 
3.617    16.716   45.3280  3.9080 
3.077    17.003   43.9620  3.9080 
1.905    16.449   43.5070  3.8240 
3.548    17.766   42.9510  3.9080 
1.670    16.866   42.2790  3.9080 
2.659    17.666   41.9180  3.8240 
3.884    14.134   44.9400  2.6000 
5.561    16.310   44.7430  3.3870 
2.938    16.260   45.8490  3.4870 
3.820    17.555   45.7710  3.4870 
4.333    18.266   42.9560  3.4090 
0.935    16.636   41.7580  3.3590 
2.738    18.124   41.0290  2.6000 
6.747    15.887   46.8370  3.8240 
7.434    15.628   48.0970  3.9080 
8.300    16.806   48.5340  3.9080 
9.028    17.382   47.7430  3.6612 
8.357    14.407   48.0020  3.9080 
9.219    14.084   49.2270  3.9080 
8.352    13.595   50.3740  3.9080 
10.282   13.043   48.9030  3.9080 
7.200    16.187   46.1690  2.6000 
6.762    15.459   48.7910  3.3870 
7.807    13.630   47.8100  3.4870 
8.948    14.535   47.2450  3.4870 
9.669    14.907   49.5110  3.4870 
7.682    14.253   50.5730  3.4870 
7.927    12.770   50.1270  3.4870 
8.900    13.452   51.1510  3.4870 
10.818   13.352   48.1690  3.4870 
10.841   12.907   49.6730  3.4870 
9.858    12.216   48.6650  3.4870 
8.169    17.124   49.8060  3.8240 
8.959    18.131   50.4900  3.9080 
9.826    17.447   51.5480  3.9080 
9.319    16.672   52.3670  3.6612 
8.038    19.153   51.1380  3.9080 
8.641    20.047   52.2130  3.9080 
7.496    20.711   52.9810  3.9080 
7.954    21.826   53.8140  3.8240 
8.253    23.040   53.3650  3.9080 
8.167    23.383   52.0840  3.8240 
8.659    23.936   54.2630  3.8240 
7.574    16.705   50.2630  2.6000 
9.537    18.583   49.8410  3.3870 
7.682    19.723   50.4390  3.4870 
7.290    18.676   51.5300  3.4870 
9.186    19.519   52.8180  3.4870 
9.205    20.723   51.8060  3.4870 
6.836    21.038   52.3490  3.3870 
7.065    20.049   53.5450  3.3870 
8.036    21.683   54.6580  2.6000 
7.908    22.806   51.5010  2.6000 
8.371    24.181   51.8380  2.6000 
8.717    23.718   55.0930  2.6000 
8.862    24.733   54.0130  2.6000 
11.109   17.761   51.4970  3.8240 
12.004   17.249   52.5320  3.9080 
12.551   18.406   53.3710  3.9080 
13.063   19.368   52.7900  3.6612 
13.145   16.429   51.9240  3.9080 
12.661   15.117   51.2820  3.9080 
14.239   16.137   52.9460  3.9080 
12.331   14.056   52.3140  3.9080 
11.412   18.259   50.8660  2.6000 
11.487   16.661   53.1220  3.3870 
13.548   16.971   51.2130  3.4870 
11.871   15.297   50.7480  3.4870 
13.351   14.780   50.6880  3.4870 
13.866   15.643   53.6800  3.4870 
14.933   15.619   52.5330  3.4870 
14.604   16.964   53.2680  3.4870 
13.109   13.874   52.8450  3.4870 
11.622   14.370   52.8800  3.4870 
12.052   13.253   51.8670  3.4870 
12.443   18.281   54.6900  3.8240 
13.039   19.238   55.6290  3.9080 
14.091   18.505   56.4630  3.9080 
13.842   17.414   56.9890  3.6612 
12.017   19.899   56.5340  3.9080 
10.695   20.335   55.9230  3.9080 
9.895    21.230   56.8440  3.9080 
10.407   21.585   57.9290  3.6612 
8.758    21.602   56.4940  3.6612 
12.006   17.611   55.0070  2.6000 
13.489   19.938   55.1100  3.3870 
11.820   19.284   57.2570  3.4870 
12.433   20.681   56.9280  3.4870 
10.870   20.808   55.0940  3.4870 
10.170   19.548   55.7110  3.4870 
15.285   19.084   56.5860  3.8240 
16.289   18.472   57.4470  3.9080 
16.915   19.542   58.3640  3.9080 
16.837   20.725   58.0440  3.6612 
17.390   17.733   56.6720  3.9080 
16.812   16.669   55.7290  3.9080 
18.258   18.677   55.8600  3.9080 
15.462   19.811   56.1600  2.6000 
15.834   17.817   58.0180  3.3870 
17.964   17.278   57.3230  3.4870 
16.273   16.054   56.2310  3.4870 
16.272   17.095   55.0590  3.4870 
17.530   16.193   55.3050  3.4870 
17.711   19.158   55.2350  3.4870 
18.693   19.298   56.4500  3.4870 
18.920   18.172   55.3830  3.4870 
17.491   19.075   59.4560  3.8240 
18.335   19.876   60.3400  3.9080 
19.775   19.393   60.2060  3.9080 
20.030   18.189   60.2600  3.6612 
17.817   19.781   61.7710  3.9080 
16.543   20.587   61.9790  3.9080 
16.666   21.970   61.3460  3.9080 
17.667   22.677   61.6100  3.7210 
15.753   22.325   60.5730  3.6612 
17.363   18.249   59.6590  2.6000 
18.290   20.811   60.0520  3.3870 
17.642   18.851   61.9850  3.4870 
18.500   20.103   62.3790  3.4870 
15.793   20.116   61.5830  3.4870 
16.371   20.681   62.9290  3.4870 
17.732   23.595   61.1840  2.0000 
20.702   20.322   60.0110  3.8240 
22.107   20.008   59.8250  3.9080 
22.977   20.636   60.9140  3.9080 
22.726   21.767   61.3390  3.6612 
22.632   20.527   58.4650  3.9080 
24.022   19.970   58.1990  3.9080 
21.657   20.198   57.3460  3.9080 
20.459   21.146   59.9930  2.6000 
22.220   19.035   59.8540  3.3870 
22.705   21.503   58.5240  3.4870 
24.601   20.189   58.9320  3.4870 
23.971   19.016   58.1070  3.4870 
24.370   20.352   57.3900  3.4870 
20.796   20.570   57.5520  3.4870 
21.978   20.570   56.5220  3.4870 
21.580   19.245   57.2580  3.4870 
23.986   19.909   61.3450  3.8240 
24.934   20.357   62.3580  3.9080 
26.342   19.994   61.9150  3.9080 
26.635   18.817   61.7200  3.6612 
24.670   19.725   63.7200  3.9080 
23.372   20.072   64.4150  3.9080 
23.163   19.243   65.6690  3.9080 
24.138   18.576   66.0790  3.6612 
22.056   19.239   66.2490  3.6612 
24.093   19.124   61.0100  2.6000 
24.870   21.331   62.4420  3.3870 
24.702   18.761   63.6130  3.4870 
25.399   19.971   64.3100  3.4870 
23.378   21.013   64.6510  3.4870 
22.632   19.921   63.8060  3.4870 
27.216   20.976   61.7550  3.8240 
28.565   20.662   61.3300  3.9080 
28.591   20.013   59.9550  3.9080 
29.496   19.223   59.6640  3.6612 
26.985   21.792   61.9010  2.6000 
29.091   21.476   61.3070  3.3870 
28.971   20.061   61.9740  3.3870 
27.609   20.346   59.1170  3.8240 
27.579   19.809   57.7780  3.9080 
27.073   18.373   57.6730  3.9080 
27.180   17.759   56.6020  3.6612 
26.991   20.885   59.3760  2.6000 
27.014   20.376   57.2310  3.3870 
28.475   19.847   57.4110  3.3870 
26.534   17.855   58.7460  3.8240 
25.998   16.510   58.9070  3.9080 
24.528   16.560   59.2720  3.9080 
24.076   17.264   60.1790  3.6612 
26.803   15.729   59.9660  3.9080 
26.298   14.304   60.1060  3.9080 
28.280   15.746   59.5950  3.9080 
26.490   18.368   59.4350  2.6000 
26.086   16.043   58.0500  3.3870 
26.696   16.181   60.8290  3.4870 
25.377   14.315   60.3710  3.4870 
26.384   13.850   59.2640  3.4870 
26.817   13.844   60.7710  3.4870 
28.571   16.654   59.4850  3.4870 
28.790   15.329   60.2940  3.4870 
28.409   15.267   58.7740  3.4870 
23.708   15.804   58.5310  3.8240 
22.274   15.829   58.8350  3.9080 
21.947   15.081   60.1190  3.9080 
22.302   13.914   60.2450  3.6612 
21.434   15.232   57.6870  3.9080 
21.589   16.074   56.4260  3.9080 
19.982   15.062   58.0740  3.9080 
20.746   15.635   55.2430  3.9080 
24.013   15.316   57.8920  2.6000 
22.005   16.763   58.9530  3.3870 
21.792   14.341   57.4910  3.4870 
21.360   16.993   56.6410  3.4870 
22.521   16.061   56.1600  3.4870 
19.923   14.519   58.8640  3.4870 
19.595   15.923   58.2500  3.4870 
19.507   14.637   57.3570  3.4870 
19.818   15.645   55.4900  3.4870 
20.888   16.235   54.5090  3.4870 
20.998   14.746   54.9830  3.4870 
21.263   15.767   61.0290  3.8240 
20.919   15.190   62.3140  3.9080 
19.456   14.780   62.4000  3.9080 
19.051   13.956   63.2240  3.6612 
21.207   16.187   63.4450  3.9080 
22.654   16.662   63.4760  3.9080 
23.538   15.539   63.9980  3.9080 
24.997   15.752   63.6470  3.9080 
25.757   14.470   63.7950  3.8240 
21.021   16.574   60.8530  2.6000 
21.472   14.394   62.4540  3.3870 
20.625   16.955   63.3420  3.4870 
20.995   15.768   64.2940  3.4870 
22.937   16.916   62.5830  3.4870 
22.733   17.439   64.0530  3.4870 
23.448   15.484   64.9620  3.4870 
23.239   14.697   63.6210  3.4870 
25.070   16.070   62.7340  3.1000 
25.379   16.426   64.2320  3.1000 
25.634   14.145   64.6140  2.6000 
25.463   13.880   63.1950  2.6000 
26.624   14.621   63.6620  2.6000 
18.623   15.367   61.5440  3.8240 
17.197   15.079   61.6460  3.9080 
16.473   15.371   60.3390  3.9080 
16.810   16.337   59.6410  3.6612 
16.586   15.899   62.7860  3.9080 
15.160   15.496   63.1220  3.9080 
14.530   16.417   64.1460  3.9080 
15.170   17.441   64.4670  3.6612 
13.413   16.102   64.6130  3.6612 
18.919   15.906   60.9430  2.6000 
17.087   14.128   61.8560  3.3870 
17.137   15.795   63.5780  3.4870 
16.597   16.837   62.5390  3.4870 
14.627   15.507   62.3130  3.4870 
15.159   14.589   63.4670  3.4870 
15.485   14.528   60.0370  3.8240 
14.754   14.703   58.7760  3.9080 
13.266   14.433   58.9040  3.9080 
12.833   13.565   59.6630  3.6612 
15.405   13.792   57.7320  3.9080 
15.279   13.889   60.5740  2.6000 
14.870   15.631   58.4840  3.3870 
16.345   13.983   57.6820  3.4870 
15.001   13.949   56.8750  3.4870 
15.277   12.875   57.9830  3.4870 
12.472   15.166   58.1400  3.8240 
11.032   15.001   58.0180  3.9080 
10.639   14.782   56.5530  3.9080 
11.051   15.552   55.6770  3.6612 
10.294   16.204   58.6040  3.9080 
10.362   16.320   60.1300  3.9080 
9.440    17.463   60.5870  3.9080 
10.007   18.731   60.1200  3.8240 
11.081   19.288   60.6650  3.9080 
11.667   18.679   61.6880  3.8240 
11.585   20.429   60.2280  3.8240 
12.838   15.792   57.6770  2.6000 
10.772   14.205   58.5270  3.3870 
10.665   17.013   58.2170  3.4870 
9.363    16.155   58.3390  3.4870 
10.080   15.486   60.5370  3.4870 
11.274   16.501   60.4080  3.4870 
8.552    17.342   60.2170  3.3870 
9.370    17.468   61.5540  3.3870 
9.628    19.133   59.4610  2.6000 
11.351   17.935   61.9830  2.6000 
12.362   19.027   62.0540  2.6000 
11.216   20.835   59.5660  2.6000 
12.281   20.765   60.6060  2.6000 
9.875    13.720   56.2690  3.8240 
9.323    13.495   54.9280  3.9080 
7.896    14.034   54.8210  3.9080 
7.004    13.583   55.5490  3.6612 
9.362    12.002   54.5780  3.9080 
8.532    11.728   53.4650  3.7210 
9.702    13.152   56.8910  2.6000 
9.882    13.976   54.2830  3.3870 
10.275   11.742   54.3740  3.3870 
9.065    11.483   55.3410  3.3870 
7.994    10.905   53.6450  2.0000 
7.671    14.995   53.9150  3.8240 
6.380    15.666   53.8070  3.9080 
5.715    15.406   52.4610  3.9080 
6.100    16.009   51.4560  3.6612 
6.545    17.173   54.0670  3.9080 
7.479    17.557   55.5870  4.0000 
8.305    15.221   53.3810  2.6000 
5.795    15.305   54.5060  3.3870 
7.002    17.572   53.3100  3.3870 
5.667    17.578   54.1290  3.3870 
8.350    17.073   55.5630  2.6000 
4.729    14.506   52.4150  3.8240 
3.961    14.302   51.1730  3.9080 
2.958    15.437   51.0570  3.9080 
2.235    15.636   52.0420  3.6612 
3.341    12.913   51.1990  3.9080 
4.541    14.042   53.1140  2.6000 
4.578    14.353   50.4130  3.3870 
2.751    12.839   51.9530  3.4870 
2.845    12.768   50.3890  3.4870 
4.035    12.254   51.2700  3.4870 
2.887    16.203   49.9740  3.8240 
2.079    17.426   49.9630  3.9080 
0.856    17.440   49.0490  3.9080 
0.332    18.549   48.8170  3.6612 
2.956    18.636   49.5670  3.9080 
3.374    18.494   48.2080  3.7210 
4.210    18.742   50.4220  3.9080 
3.322    15.978   49.2690  2.6000 
1.763    17.578   50.8780  3.3870 
2.433    19.459   49.6590  3.3870 
3.960    18.836   51.3440  3.4870 
4.739    17.949   50.3130  3.4870 
4.720    19.508   50.1490  3.4870 
3.054    19.274   47.6580  2.0000 
0.395    16.309   48.5420  3.8240 
-0.869   16.169   47.8310  3.9080 
-1.673   14.970   48.3440  3.9080 
-1.121   13.882   48.5350  3.6612 
-0.685   15.985   46.3280  3.9080 
-1.934   15.586   45.5320  3.9080 
-2.891   16.762   45.4220  3.9080 
-1.557   15.064   44.1590  3.9080 
0.877    15.604   48.6380  2.6000 
-1.397   16.980   47.9800  3.3870 
-0.344   16.816   45.9620  3.4870 
-0.006   15.307   46.1870  3.4870 
-2.389   14.867   46.0180  3.4870 
-3.126   17.068   46.3010  3.4870 
-2.469   17.475   44.9380  3.4870 
-3.685   16.487   44.9570  3.4870 
-0.965   14.314   44.2530  3.4870 
-2.351   14.789   43.6930  3.4870 
-1.119   15.759   43.6610  3.4870 
-2.969   15.216   48.5400  3.8240 
-3.957   14.188   48.8530  3.9080 
-5.035   14.190   47.7570  3.9080 
-5.357   15.260   47.2410  3.6612 
-4.565   14.383   50.2290  3.9080 
-5.662   13.462   50.7010  3.9080 
-5.381   12.214   51.2270  3.9080 
-6.995   13.850   50.6360  3.9080 
-6.376   11.361   51.6500  3.9080 
-7.989   13.013   51.0790  3.9080 
-7.701   11.749   51.5740  3.9080 
-3.239   16.031   48.4780  2.6000 
-3.507   13.317   48.8370  3.3870 
-3.843   14.328   50.8750  3.4870 
-4.911   15.288   50.2680  3.4870 
-4.494   11.943   51.2970  3.4590 
-7.216   14.684   50.2870  3.4590 
-6.158   10.522   51.9870  3.4590 
-8.874   13.298   51.0470  3.4590 
-8.382   11.179   51.8480  3.4590 
-5.525   13.006   47.4250  3.8240 
-6.559   12.754   46.4410  3.9080 
-7.725   11.983   47.0470  3.9080 
-8.883   12.275   46.7560  3.6612 
-5.996   12.008   45.2160  3.9080 
-5.120   12.858   44.3240  3.9080 
-4.552   12.047   43.1620  3.9080 
-3.741   10.930   43.5970  3.8240 
-3.477   9.799    42.9660  3.9080 
-3.970   9.563    41.7520  3.8240 
-2.695   8.887    43.5650  3.8240 
-5.197   12.323   47.8320  2.6000 
-6.900   13.621   46.1350  3.3870 
-5.480   11.248   45.5250  3.4870 
-6.736   11.666   44.6900  3.4870 
-5.640   13.598   43.9740  3.4870 
-4.390   13.224   44.8460  3.4870 
-5.285   11.714   42.6210  3.3870 
-4.014   12.630   42.6040  3.3870 
-3.380   11.014   44.3720  2.6000 
-4.467   10.151   41.3690  2.6000 
-3.792   8.823    41.3530  2.6000 
-2.373   9.045    44.3470  2.6000 
-2.515   8.147    43.1660  2.6000 
-7.492   10.990   47.9060  3.8240 
-8.563   10.293   48.5730  3.9080 
-9.230   9.133    47.8820  3.9080 
-10.460  8.989    47.9890  3.6612 
-6.679   10.759   48.0670  2.6000 
-8.218   9.970    49.4200  3.3870 
-9.252   10.946   48.7780  3.3870 
-8.475   8.281    47.1850  3.8240 
-9.061   7.191    46.4180  3.9080 
-9.740   6.158    47.3000  3.9080 
-10.729  5.549    46.8790  3.6612 
-8.012   6.500    45.5200  3.9080 
-7.417   7.415    44.4450  3.9080 
-8.596   5.240    44.8910  3.9080 
-6.179   6.866    43.7700  3.9080 
-7.621   8.377    47.1900  2.6000 
-9.746   7.576    45.8320  3.3870 
-7.276   6.219    46.1020  3.4870 
-8.093   7.579    43.7690  3.4870 
-7.196   8.267    44.8520  3.4870 
-8.974   4.685    45.5770  3.4870 
-9.281   5.483    44.2630  3.4870 
-7.902   4.758    44.4360  3.4870 
-5.495   6.716    44.4280  3.4870 
-6.392   6.036    43.3370  3.4870 
-5.864   7.497    43.1180  3.4870 
-9.261   5.936    48.5170  3.8240 
-9.978   5.000    49.3870  3.9080 
-11.430  5.420    49.6170  3.9080 
-12.359  4.612    49.5260  3.6612 
-9.223   4.860    50.7180  3.9080 
-7.902   4.106    50.5590  3.9080 
-6.862   4.459    51.5950  3.9080 
-6.963   5.561    52.1780  3.6612 
-5.945   3.638    51.7990  3.6612 
-8.547   6.332    48.7890  2.6000 
-9.984   4.124    48.9490  3.3870 
-9.043   5.744    51.0770  3.4870 
-9.783   4.390    51.3550  3.4870 
-8.080   3.153    50.6090  3.4870 
-7.541   4.291    49.6780  3.4870 
-11.658  6.691    49.9000  3.8240 
-12.999  7.222    50.1490  3.9080 
-13.869  7.141    48.9090  3.9080 
-15.052  6.800    48.9150  3.6612 
-12.880  8.683    50.6290  3.9080 
-12.367  8.626    51.9680  3.7210 
-14.210  9.392    50.6840  3.9080 
-10.988  7.230    49.9400  2.6000 
-13.418  6.693    50.8600  3.3870 
-12.259  9.176    50.0530  3.3870 
-14.617  9.376    49.8150  3.4870 
-14.783  8.950    51.3140  3.4870 
-14.075  10.303   50.9570  3.4870 
-11.469  8.173    51.9780  2.0000 
-13.254  7.456    47.7750  3.8240 
-13.978  7.398    46.5050  3.9080 
-14.488  6.003    46.2180  3.9080 
-15.542  5.808    45.6020  3.6612 
-13.046  7.910    45.3780  3.9080 
-12.808  9.422    45.4320  3.9080 
-13.543  7.502    43.9950  3.9080 
-11.574  9.929    44.7110  3.9080 
-12.427  7.695    47.7870  2.6000 
-14.748  8.000    46.5630  3.3870 
-12.175  7.478    45.5080  3.4870 
-13.583  9.866    45.0570  3.4870 
-12.745  9.686    46.3630  3.4870 
-13.684  6.553    43.9740  3.4870 
-14.369  7.953    43.8060  3.4870 
-12.888  7.743    43.3370  3.4870 
-10.792  9.518    45.0860  3.4870 
-11.637  9.710    43.7780  3.4870 
-11.514  10.883   44.8130  3.4870 
-13.774  4.965    46.6300  3.8240 
-14.159  3.582    46.3660  3.9080 
-15.369  3.089    47.1400  3.9080 
-16.117  2.222    46.6770  3.6612 
-12.972  2.682    46.7160  3.9080 
-11.846  2.582    45.6710  3.9080 
-10.681  1.765    46.2130  3.9080 
-12.313  1.962    44.3690  3.9080 
-13.053  5.113    47.0740  2.6000 
-14.345  3.490    45.4080  3.3870 
-12.584  3.002    47.5460  3.4870 
-13.309  1.788    46.8810  3.4870 
-11.524  3.487    45.4820  3.4870 
-10.393  2.136    47.0490  3.4870 
-10.961  0.856    46.3450  3.4870 
-9.955   1.789    45.5850  3.4870 
-13.059  2.460    44.0260  3.4870 
-11.596  1.979    43.7310  3.4870 
-12.580  1.053    44.5240  3.4870 
-15.603  3.599    48.3510  3.8240 
-16.739  3.178    49.1670  3.9080 
-18.075  3.179    48.4350  3.9080 
-18.553  4.119    47.8050  3.6612 
-16.801  4.076    50.4200  3.9080 
-15.441  4.173    51.1260  3.9080 
-15.620  4.311    52.6290  3.9080 
-14.268  4.398    53.3300  3.9080 
-14.029  3.250    54.2360  3.8240 
-15.067  4.195    48.6610  2.6000 
-16.566  2.261    49.4660  3.3870 
-17.091  4.965    50.1600  3.4870 
-17.457  3.717    51.0380  3.4870 
-14.920  3.378    50.9340  3.4870 
-14.955  4.940    50.7860  3.4870 
-16.136  5.110    52.8220  3.4870 
-16.111  3.547    52.9680  3.4870 
-13.565  4.429    52.6630  3.1000 
-14.228  5.221    53.8430  3.1000 
-14.672  3.217    54.8500  2.6000 
-14.029  2.495    53.7650  2.6000 
-13.240  3.348    54.6370  2.6000 
-18.767  2.045    48.5140  3.8240 
-20.103  1.920    47.9710  3.9080 
-20.108  1.370    46.5680  3.9080 
-21.174  0.989    46.0810  3.6612 
-18.408  1.366    48.9020  2.6000 
-20.624  1.334    48.5420  3.3870 
-20.528  2.791    47.9710  3.3870 
-18.950  1.329    45.9170  3.8240 
-18.935  0.911    44.5090  3.9080 
-18.879  -0.602   44.3330  3.9080 
-18.797  -1.387   45.2770  3.6612 
-17.769  1.604    43.7740  3.9080 
-17.977  3.106    43.6530  3.9080 
-16.814  3.840    43.0420  3.9080 
-16.854  5.293    43.1700  3.8240 
-17.344  6.173    42.3140  3.9080 
-17.895  5.790    41.1640  3.8240 
-17.310  7.477    42.5650  3.8240 
-18.220  1.544    46.3150  2.6000 
-19.769  1.223    44.1000  3.3870 
-16.943  1.435    44.2550  3.4870 
-17.679  1.222    42.8870  3.4870 
-18.767  3.269    43.1130  3.4870 
-18.145  3.469    44.5360  3.4870 
-15.997  3.517    43.4540  3.3870 
-16.771  3.616    42.0990  3.3870 
-16.517  5.616    43.8920  2.6000 
-17.939  4.955    40.9660  2.6000 
-18.207  6.379    40.6200  2.6000 
-16.966  7.764    43.3000  2.6000 
-17.635  8.033    41.9960  2.6000 
-18.937  -1.037   43.0770  3.8240 
-18.887  -2.457   42.7160  3.9080 
-17.445  -2.929   42.8480  3.9080 
-16.595  -2.317   42.1870  3.6612 
-19.424  -2.670   41.2980  3.9080 
-19.292  -4.079   40.7500  3.9080 
-18.716  -4.995   41.3820  3.6612 
-19.781  -4.273   39.6120  3.6612 
-19.008  -0.457   42.4470  2.6000 
-19.444  -2.963   43.3440  3.3870 
-20.362  -2.425   41.2870  3.4870 
-18.958  -2.066   40.7010  3.4870 
-17.187  -3.932   43.6660  3.8240 
-15.826  -4.439   43.8480  3.9080 
-15.179  -4.798   42.5220  3.9080 
-13.949  -4.822   42.4340  3.6612 
-16.004  -5.712   44.6740  3.9080 
-17.273  -5.459   45.4400  3.9080 
-18.149  -4.680   44.4990  3.9080 
-15.278  -3.787   44.3330  3.3870 
-16.092  -6.491   44.1020  3.4870 
-15.254  -5.845   45.2750  3.4870 
-17.696  -6.295   45.6900  3.4870 
-17.092  -4.947   46.2440  3.4870 
-18.692  -5.273   43.9580  3.3870 
-18.731  -4.075   44.9860  3.3870 
-15.949  -5.125   41.4860  3.8240 
-15.274  -5.414   40.2190  3.9080 
-14.614  -4.175   39.6320  3.9080 
-13.714  -4.285   38.7950  3.6612 
-16.237  -5.981   39.1640  3.9080 
-16.875  -7.303   39.5250  3.9080 
-17.894  -7.765   38.4870  3.9080 
-19.061  -6.893   38.4040  3.8240 
-20.065  -6.999   37.5430  3.9080 
-20.093  -7.959   36.6320  3.8240 
-21.060  -6.128   37.5870  3.8240 
-16.805  -5.166   41.5580  2.6000 
-14.576  -6.081   40.3880  3.3870 
-16.942  -5.332   39.0100  3.4870 
-15.753  -6.090   38.3320  3.4870 
-16.182  -7.976   39.6120  3.4870 
-17.315  -7.218   40.3850  3.4870 
-17.464  -7.801   37.6170  3.3870 
-18.186  -8.663   38.7090  3.3870 
-19.101  -6.246   38.9700  2.6000 
-19.453  -8.533   36.5920  2.6000 
-20.752  -8.011   36.0820  2.6000 
-21.054  -5.499   38.1730  2.6000 
-21.712  -6.191   37.0300  2.6000 
-15.045  -2.980   40.0110  3.8240 
-14.488  -1.781   39.3950  3.9080 
-13.249  -1.285   40.1340  3.9080 
-12.547  -0.415   39.6200  3.6612 
-15.540  -0.667   39.3440  3.9080 
-16.736  -0.995   38.4680  3.9080 
-16.640  -1.868   37.5920  3.7210 
-17.797  -0.360   38.6620  3.6612 
-15.651  -2.910   40.6170  2.6000 
-14.229  -2.000   38.4750  3.3870 
-15.852  -0.490   40.2460  3.4870 
-15.122  0.143    39.0130  3.4870 
-17.418  -2.115   37.0150  2.0000 
-12.998  -1.833   41.3270  3.8240 
-11.919  -1.302   42.1630  3.9080 
-10.603  -1.229   41.3970  3.9080 
-9.941   -0.196   41.4510  3.6612 
-11.752  -2.134   43.4150  3.9080 
-13.469  -2.498   41.6030  2.6000 
-12.164  -0.392   42.4330  3.3870 
-11.476  -3.022   43.1750  3.4870 
-11.088  -1.733   43.9790  3.4870 
-12.588  -2.176   43.8850  3.4870 
-10.229  -2.292   40.7040  3.8240 
-8.940   -2.341   40.0150  3.9080 
-8.771   -1.184   39.0340  3.9080 
-7.655   -0.674   38.8710  3.6612 
-8.766   -3.678   39.3070  3.9080 
-9.837   -4.080   38.3080  3.9080 
-9.317   -4.944   37.1740  3.9080 
-10.757  -2.969   40.6590  2.6000 
-8.236   -2.267   40.6910  3.3870 
-7.913   -3.662   38.8440  3.4870 
-8.712   -4.371   39.9840  3.4870 
-10.536  -4.562   38.7760  3.4870 
-10.232  -3.277   37.9340  3.4870 
-9.985   -6.250   35.9510  2.6000 
-8.145   -4.912   36.7870  3.6612 
-10.216  -5.741   36.6040  3.8240 
-11.027  -5.747   36.8890  2.6000 
-9.844   -0.730   38.3950  3.8240 
-9.762   0.357    37.4460  3.9080 
-9.540   1.688    38.1520  3.9080 
-8.839   2.569    37.6670  3.6612 
-11.023  0.393    36.5690  3.9080 
-11.238  -0.946   35.9090  3.9080 
-10.609  -1.094   38.5510  2.6000 
-8.993   0.192    36.8630  3.3870 
-11.794  0.613    37.1150  3.4870 
-10.929  1.078    35.8890  3.4870 
-12.112  -1.943   36.1590  3.9080 
-9.829   -0.921   34.4800  2.6000 
-10.509  -3.084   33.7960  3.3590 
-10.874  -2.577   34.4860  3.9080 
-10.467  -1.367   34.8470  3.8240 
-11.879  -2.951   35.2560  3.8240 
-12.761  -1.946   36.8260  3.4090 
-10.143  1.829    39.3350  3.8240 
-9.899   3.048    40.0980  3.9080 
-8.491   3.028    40.6950  3.9080 
-7.767   4.025    40.5850  3.6612 
-10.923  3.202    41.2310  3.9080 
-12.308  3.684    40.8370  3.9080 
-13.170  2.852    40.1410  3.9080 
-12.715  4.964    41.1700  3.9080 
-14.428  3.285    39.7770  3.9080 
-13.971  5.407    40.8070  3.9080 
-14.828  4.569    40.1120  3.9080 
-10.663  1.216    39.6400  2.6000 
-9.976   3.818    39.4970  3.3870 
-11.016  2.344    41.6720  3.4870 
-10.561  3.823    41.8820  3.4870 
-12.897  1.993    39.9160  3.4590 
-12.143  5.527    41.6380  3.4590 
-15.004  2.720    39.3130  3.4590 
-14.243  6.268    41.0290  3.4590 
-15.674  4.869    39.8700  3.4590 
-8.112   1.906    41.3350  3.8240 
-6.829   1.917    42.0540  3.9080 
-5.632   1.964    41.1160  3.9080 
-4.555   2.444    41.4970  3.6612 
-6.678   0.707    42.9980  3.9080 
-6.780   -0.488   42.2190  3.7210 
-7.780   0.673    44.0390  3.9080 
-8.607   1.202    41.3250  2.6000 
-6.806   2.728    42.6040  3.3870 
-5.805   0.740    43.4420  3.3870 
-8.632   0.613    43.6010  3.4870 
-7.659   -0.091   44.6080  3.4870 
-7.746   1.474    44.5670  3.4870 
-7.719   -0.603   41.8750  2.0000 
-5.796   1.495    39.8800  3.8240 
-4.690   1.576    38.9420  3.9080 
-4.313   3.054    38.7820  3.9080 
-3.125   3.285    38.5930  3.6612 
-4.968   0.908    37.5890  3.9080 
-3.678   0.651    36.8290  3.9080 
-3.715   -0.076   35.5180  3.9080 
-6.546   1.149    39.6410  2.6000 
-3.925   1.117    39.3480  3.3870 
-5.430   0.068    37.7330  3.4870 
-5.545   1.481    37.0590  3.4870 
-3.260   1.512    36.6720  3.4870 
-3.089   0.155    37.4190  3.4870 
-4.939   -0.709   34.2050  2.6000 
-2.665   -0.442   34.9660  3.6612 
-4.893   -0.302   34.9610  3.8240 
-5.611   -0.043   35.3550  2.6000 
-5.266   3.971    38.9320  3.8240 
-5.020   5.406    38.8410  3.9080 
-4.426   6.006    40.1020  3.9080 
-4.217   7.208    40.2440  3.6612 
-6.320   6.101    38.4100  3.9080 
-6.348   6.170    36.8610  3.9080 
-6.828   4.831    36.3280  3.9080 
-6.883   4.762    34.8650  3.8240 
-7.211   3.639    34.2260  3.9080 
-7.507   2.563    34.9280  3.8240 
-7.236   3.593    32.9110  3.8240 
-6.068   3.703    39.0910  2.6000 
-4.367   5.542    38.1220  3.3870 
-7.086   5.603    38.7340  3.4870 
-6.356   6.996    38.7830  3.4870 
-6.946   6.875    36.5710  3.4870 
-5.460   6.363    36.5210  3.4870 
-6.235   4.135    36.6510  3.3870 
-7.712   4.653    36.6820  3.3870 
-6.698   5.465    34.4070  2.6000 
-7.491   2.591    35.7880  2.6000 
-7.715   1.832    34.5270  2.6000 
-7.043   4.294    32.4530  2.6000 
-7.445   2.862    32.5110  2.6000 
-4.080   5.163    41.0540  3.8240 
-3.161   5.555    42.1090  3.9080 
-1.828   6.046    41.5550  3.9080 
-1.226   7.040    42.0060  3.6612 
-2.895   4.362    43.0660  3.9080 
-4.081   4.019    43.7910  3.7210 
-1.812   4.768    44.0530  3.9080 
-4.403   4.366    41.0500  2.6000 
-3.570   6.281    42.6240  3.3870 
-2.592   3.587    42.5480  3.3870 
-2.105   5.534    44.5520  3.4870 
-1.638   4.041    44.6550  3.4870 
-1.010   4.987    43.5730  3.4870 
-4.377   4.791    44.3630  2.0000 
-1.321   5.351    40.5310  3.8240 
-0.012   5.682    39.9660  3.9080 
0.226    5.137    38.5640  3.9080 
-0.098   3.987    38.2820  3.6612 
1.115    5.128    40.8470  3.9080 
2.725    5.860    40.4600  4.0000 
-1.772   4.697    40.1990  2.6000 
0.073    6.659    39.9360  3.3870 
0.904    5.301    41.7770  3.3870 
1.167    4.167    40.7280  3.3870 
0.805    5.944    37.6800  3.8240 
1.086    5.520    36.3330  3.9080 
2.551    5.223    36.0470  3.9080 
2.848    4.726    34.9570  3.6612 
1.017    6.743    37.9180  2.6000 
0.567    4.720    36.1480  3.3870 
0.786    6.210    35.7230  3.3870 
3.448    5.503    36.9800  3.8240 
4.832    5.021    36.9070  3.9080 
4.816    3.527    37.2080  3.9080 
5.218    2.723    36.3600  3.6612 
5.758    5.817    37.8390  3.9080 
7.147    5.210    37.9520  3.9080 
5.889    7.267    37.3860  3.9080 
3.211    5.984    37.6520  2.6000 
5.148    5.143    35.9880  3.3870 
5.356    5.817    38.7330  3.4870 
7.073    4.290    38.2130  3.4870 
7.591    5.268    37.1020  3.4870 
7.653    5.690    38.6110  3.4870 
5.019    7.673    37.3570  3.4870 
6.445    7.746    38.0040  3.4870 
6.283    7.294    36.5110  3.4870 
4.327    3.167    38.3960  3.8240 
4.057    1.786    38.7590  3.9080 
2.646    1.429    38.2720  3.9080 
1.789    0.959    39.0040  3.6612 
4.192    1.526    40.2430  3.9080 
3.076    2.305    41.4140  4.0000 
4.163    3.782    38.9750  2.6000 
4.697    1.214    38.2880  3.3870 
4.121    0.568    40.3740  3.3870 
5.094    1.778    40.4970  3.3870 
2.967    3.275    41.1850  2.6000 
2.417    1.693    36.9920  3.8240 
1.205    1.243    36.3050  3.9080 
1.055    -0.273   36.4080  3.9080 
2.044    -0.966   36.6660  3.6612 
1.254    1.741    34.8600  3.9080 
0.028    1.333    34.2220  3.7210 
2.282    1.038    33.9920  3.9080 
3.000    2.145    36.5500  2.6000 
0.434    1.656    36.7450  3.3870 
1.365    2.713    34.8250  3.3870 
2.092    0.098    33.9690  3.4870 
2.245    1.394    33.1010  3.4870 
3.159    1.178    34.3570  3.4870 
0.222    0.675    33.4890  2.0000 
-0.150   -0.821   36.2730  3.8240 
-0.519   -2.222   36.3910  3.9080 
-0.507   -2.755   37.8220  3.9080 
-1.462   -3.461   38.1540  3.6612 
0.365    -3.146   35.5620  3.9080 
0.160    -4.632   35.6770  3.9080 
-1.071   -5.258   35.5820  3.9080 
1.275    -5.442   35.8770  3.9080 
-1.194   -6.639   35.6940  3.9080 
1.165    -6.813   35.9840  3.9080 
-0.068   -7.402   35.8920  3.9080 
-0.146   -8.776   35.9960  3.7210 
-0.792   -0.278   36.0930  2.6000 
-1.434   -2.313   36.0540  3.3870 
0.250    -2.904   34.6290  3.4870 
1.287    -2.956   35.7940  3.4870 
-1.833   -4.744   35.4380  3.4590 
2.116    -5.049   35.9410  3.4590 
-2.030   -7.042   35.6360  3.4590 
1.924    -7.333   36.1170  3.4590 
0.737    -9.172   35.7540  2.0000 
0.514    -2.439   38.6070  3.8240 
0.683    -2.969   39.9410  3.9080 
-0.603   -2.912   40.7660  3.9080 
-0.915   -3.910   41.4230  3.6612 
1.826    -2.281   40.7370  3.9080 
1.507    -0.918   41.0300  3.7210 
3.126    -2.283   39.9410  3.9080 
1.106    -1.890   38.3070  2.6000 
0.924    -3.914   39.8480  3.3870 
1.965    -2.764   41.5780  3.3870 
2.996    -1.813   39.1130  3.4870 
3.814    -1.848   40.4500  3.4870 
3.388    -3.188   39.7560  3.4870 
1.660    -0.340   40.2210  2.0000 
-1.311   -1.788   40.7760  3.8240 
-2.486   -1.610   41.6350  3.9080 
-3.668   -2.394   41.0860  3.9080 
-4.465   -2.904   41.8630  3.6612 
-2.827   -0.123   41.8320  3.9080 
-1.836   0.586    42.7240  3.9080 
-1.071   -1.142   40.2610  2.6000 
-2.268   -1.982   42.5160  3.3870 
-2.844   0.316    40.9670  3.4870 
-3.712   -0.048   42.2200  3.4870 
-0.817   1.420    42.4290  3.9080 
-2.359   -0.023   44.5600  2.6000 
-0.628   1.269    45.5010  3.3590 
-0.838   1.192    44.5990  3.9080 
-1.816   0.460    44.0990  3.8240 
-0.200   1.802    43.6000  3.8240 
-0.570   1.692    41.5750  3.4090 
-3.784   -2.493   39.7620  3.8240 
-4.815   -3.325   39.1380  3.9080 
-4.617   -4.774   39.5690  3.9080 
-5.537   -5.526   39.8570  3.6612 
-4.746   -3.210   37.6250  3.9080 
-3.238   -2.055   39.2610  2.6000 
-5.696   -3.020   39.4400  3.3870 
-4.879   -2.294   37.3670  3.4870 
-5.430   -3.756   37.2310  3.4870 
-3.885   -3.506   37.3200  3.4870 
-3.334   -5.148   39.6180  3.8240 
-2.991   -6.517   39.9840  3.9080 
-3.306   -6.765   41.4480  3.9080 
-3.903   -7.786   41.7960  3.6612 
-1.523   -6.794   39.6740  3.9080 
-0.961   -8.182   39.9880  3.9080 
-1.544   -9.229   39.0560  3.9080 
0.560    -8.210   39.9020  3.9080 
-2.713   -4.583   39.4340  2.6000 
-3.538   -7.124   39.4440  3.3870 
-1.385   -6.627   38.7300  3.4870 
-0.991   -6.145   40.1600  3.4870 
-1.218   -8.414   40.9050  3.4870 
-2.502   -9.208   39.1120  3.4870 
-1.272   -9.042   38.1560  3.4870 
-1.228   -10.098  39.3130  3.4870 
0.927    -7.548   40.4930  3.4870 
0.879    -9.079   40.1570  3.4870 
0.833    -8.021   39.0010  3.4870 
-2.923   -5.821   42.3100  3.8240 
-3.201   -5.971   43.7310  3.9080 
-4.692   -5.944   44.0470  3.9080 
-5.151   -6.679   44.9460  3.6612 
-2.457   -4.907   44.5420  3.9080 
-2.510   -5.123   42.0240  2.6000 
-2.857   -6.846   44.0070  3.3870 
-1.522   -4.937   44.3280  3.4870 
-2.576   -5.080   45.4800  3.4870 
-2.807   -4.039   44.3300  3.4870 
-5.491   -5.149   43.3500  3.8240 
-6.933   -5.121   43.5660  3.9080 
-7.550   -6.425   43.0570  3.9080 
-8.458   -6.963   43.6800  3.6612 
-7.652   -3.967   42.8700  3.9080 
-7.403   -2.725   43.5160  3.7210 
-5.148   -4.635   42.7530  2.6000 
-7.101   -5.054   44.5290  3.3870 
-7.355   -3.915   41.9480  3.3870 
-8.607   -4.141   42.8650  3.3870 
-7.972   -2.017   43.1030  2.0000 
-7.048   -6.917   41.9340  3.8240 
-7.650   -8.153   41.3890  3.9080 
-7.360   -9.319   42.3140  3.9080 
-8.235   -10.145  42.6390  3.6612 
-7.168   -8.363   39.9480  3.9080 
-7.711   -7.292   39.1650  3.7210 
-7.712   -9.655   39.3550  3.9080 
-6.394   -6.529   41.5340  2.6000 
-8.622   -8.026   41.3650  3.3870 
-6.189   -8.355   39.9100  3.3870 
-8.671   -9.629   39.3560  3.4870 
-7.393   -9.752   38.4540  3.4870 
-7.411   -10.399  39.8810  3.4870 
-7.137   -6.470   39.2540  2.0000 
-6.116   -9.381   42.7790  3.8240 
-5.697   -10.336  43.7810  3.9080 
-6.547   -10.214  45.0420  3.9080 
-6.874   -11.240  45.6420  3.6612 
-4.207   -10.137  44.1010  3.9080 
-3.292   -10.744  43.0710  3.9080 
-1.812   -10.432  43.2870  3.9080 
-1.009   -11.098  42.2540  3.8240 
0.320    -11.036  42.2650  3.9080 
0.930    -10.347  43.2240  3.8240 
1.007    -11.654  41.3170  3.8240 
-5.535   -8.829   42.4690  2.6000 
-5.815   -11.237  43.4160  3.3870 
-4.023   -9.187   44.1650  3.4870 
-4.016   -10.535  44.9650  3.4870 
-3.411   -11.707  43.0770  3.4870 
-3.552   -10.421  42.1940  3.4870 
-1.670   -9.474   43.2450  3.3870 
-1.538   -10.741  44.1650  3.3870 
-1.406   -11.535  41.6290  2.6000 
0.466    -9.953   43.8310  2.6000 
1.788    -10.298  43.2390  2.6000 
0.594    -12.094  40.7050  2.6000 
1.866    -11.616  41.3160  2.6000 
-6.899   -8.993   45.4240  3.8240 
-7.709   -8.741   46.6200  3.9080 
-9.111   -9.324   46.4510  3.9080 
-9.607   -10.067  47.3000  3.6612 
-7.742   -7.239   46.9130  3.9080 
-8.836   -6.720   48.2500  4.0000 
-6.640   -8.323   44.9530  2.6000 
-7.282   -9.190   47.3780  3.3870 
-6.841   -6.951   47.1270  3.3870 
-8.009   -6.776   46.1030  3.3870 
-8.660   -7.278   49.0620  2.6000 
-9.784   -8.996   45.3460  3.8240 
-11.111  -9.509   45.0620  3.9080 
-11.111  -11.028  44.9210  3.9080 
-12.056  -11.699  45.3580  3.6612 
-11.656  -8.859   43.7940  3.9080 
-13.080  -9.207   43.3810  3.9080 
-14.010  -9.133   44.5880  3.9080 
-13.537  -8.294   42.2570  3.9080 
-9.416   -8.461   44.7820  2.6000 
-11.700  -9.269   45.8070  3.3870 
-11.603  -7.898   43.9050  3.4870 
-11.067  -9.096   43.0600  3.4870 
-13.085  -10.128  43.0470  3.4870 
-13.687  -9.717   45.2770  3.4870 
-14.036  -8.232   44.9170  3.4870 
-14.894  -9.404   44.3280  3.4870 
-12.923  -8.359   41.5220  3.4870 
-14.414  -8.558   41.9670  3.4870 
-13.565  -7.388   42.5730  3.4870 
-10.051  -11.571  44.3350  3.8240 
-9.894   -13.012  44.1730  3.9080 
-9.659   -13.707  45.5000  3.9080 
-10.117  -14.843  45.6680  3.6612 
-8.784   -13.311  43.1570  3.9080 
-9.157   -12.824  41.7600  3.9080 
-8.070   -13.098  40.7450  3.9080 
-6.893   -13.293  41.1310  3.6612 
-8.402   -13.106  39.5390  3.6612 
-9.433   -11.053  44.0380  2.6000 
-10.733  -13.360  43.8040  3.3870 
-7.964   -12.876  43.4390  3.4870 
-8.622   -14.267  43.1300  3.4870 
-9.974   -13.266  41.4770  3.4870 
-9.329   -11.871  41.7910  3.4870 
-9.005   -13.066  46.4540  3.8240 
-8.910   -13.657  47.7950  3.9080 
-10.276  -13.756  48.4690  3.9080 
-10.572  -14.741  49.1420  3.6612 
-7.961   -12.810  48.6330  3.9080 
-7.518   -13.419  49.9400  3.9080 
-6.909   -14.510  49.9330  3.6612 
-7.743   -12.773  50.9920  3.6612 
-8.638   -12.305  46.2900  2.6000 
-8.535   -14.559  47.7140  3.3870 
-7.172   -12.620  48.1020  3.4870 
-8.394   -11.963  48.8230  3.4870 
-11.106  -12.735  48.2990  3.8240 
-12.441  -12.642  48.8670  3.9080 
-13.402  -13.653  48.2430  3.9080 
-14.275  -14.212  48.9210  3.6612 
-13.041  -11.250  48.7030  3.9080 
-10.833  -12.077  47.8160  2.6000 
-12.378  -12.835  49.8260  3.3870 
-13.151  -11.057  47.7700  3.4870 
-13.894  -11.215  49.1400  3.4870 
-12.453  -10.601  49.0970  3.4870 
-13.260  -13.904  46.9560  3.8240 
-14.084  -14.887  46.2530  3.9080 
-13.653  -16.309  46.5740  3.9080 
-14.465  -17.218  46.6860  3.6612 
-14.003  -14.699  44.7260  3.9080 
-14.719  -13.440  44.2500  3.9080 
-14.508  -15.932  43.9910  3.9080 
-14.264  -12.940  42.8930  3.9080 
-12.661  -13.473  46.5140  2.6000 
-15.017  -14.771  46.5340  3.3870 
-13.056  -14.595  44.4980  3.4870 
-15.671  -13.619  44.2120  3.4870 
-14.578  -12.737  44.9040  3.4870 
-14.031  -16.706  44.3000  3.4870 
-15.447  -16.046  44.1640  3.4870 
-14.367  -15.824  43.0480  3.4870 
-14.402  -13.626  42.2370  3.4870 
-14.772  -12.161  42.6530  3.4870 
-13.333  -12.714  42.9310  3.4870 
-12.345  -16.443  46.6970  3.8240 
-11.634  -17.628  47.1220  3.9080 
-12.007  -18.856  46.2920  3.9080 
-12.329  -19.901  46.8490  3.6612 
-11.925  -17.881  48.6070  3.9080 
-10.892  -18.795  49.2100  3.9080 
-11.867  -15.754  46.5070  2.6000 
-10.673  -17.466  47.0190  3.3870 
-11.927  -17.037  49.0830  3.4870 
-12.805  -18.282  48.7000  3.4870 
-9.806   -18.980  48.6620  3.6612 
-11.254  -19.388  50.3470  3.8240 
-10.716  -19.934  50.7380  2.6000 
-12.025  -19.226  50.6900  2.6000 
-11.955  -18.699  44.9830  3.8240 
-12.189  -19.763  44.0100  3.9080 
-10.967  -19.874  43.1160  3.9080 
-10.214  -18.901  43.0380  3.6612 
-13.473  -19.474  43.2330  3.9080 
-14.716  -19.703  44.1110  3.9080 
-15.975  -19.484  43.2990  3.9080 
-17.243  -19.755  44.0980  3.9080 
-18.454  -19.433  43.2810  3.8240 
-11.770  -17.915  44.6820  2.6000 
-12.299  -20.608  44.4930  3.3870 
-13.461  -18.555  42.9230  3.4870 
-13.516  -20.053  42.4560  3.4870 
-14.706  -20.608  44.4600  3.4870 
-14.702  -19.089  44.8620  3.4870 
-15.991  -18.568  42.9790  3.4870 
-15.958  -20.068  42.5240  3.4870 
-17.268  -20.688  44.3610  3.1000 
-17.240  -19.214  44.9030  3.1000 
-18.404  -18.591  42.9960  2.6000 
-18.494  -19.981  42.5820  2.6000 
-19.184  -19.534  43.7810  2.6000 
-10.705  -21.001  42.4770  3.8240 
-9.469   -21.185  41.7140  3.9080 
-9.270   -20.217  40.5530  3.9080 
-10.152  -19.880  39.7840  3.6612 
-9.608   -22.602  41.1410  3.9080 
-10.565  -23.278  42.0660  3.9080 
-11.557  -22.204  42.4530  3.9080 
-8.697   -21.143  42.3170  3.3870 
-9.959   -22.577  40.2370  3.4870 
-8.752   -23.058  41.1350  3.4870 
-11.012  -24.014  41.6200  3.4870 
-10.105  -23.618  42.8500  3.4870 
-12.266  -22.123  41.7950  3.3870 
-11.947  -22.379  43.3240  3.3870 
-8.015   -19.778  40.4460  3.8240 
-7.562   -18.890  39.3940  3.9080 
-6.834   -19.698  38.3190  3.9080 
-5.930   -20.473  38.6300  3.6612 
-6.636   -17.806  39.9660  3.9080 
-7.258   -16.932  41.0530  3.9080 
-6.094   -16.953  38.8230  3.9080 
-8.651   -16.433  40.7790  3.9080 
-7.442   -20.037  41.0330  2.6000 
-8.343   -18.456  38.9880  3.3870 
-5.871   -18.265  40.3700  3.4870 
-7.275   -17.441  41.8800  3.4870 
-6.681   -16.166  41.1950  3.4870 
-5.715   -17.523  38.1500  3.4870 
-6.808   -16.438  38.4410  3.4870 
-5.416   -16.361  39.1590  3.4870 
-8.653   -15.924  39.9640  3.4870 
-9.247   -17.180  40.6900  3.4870 
-8.940   -15.876  41.5050  3.4870 
-7.227   -19.579  37.0620  3.8240 
-6.554   -20.340  35.9980  3.9080 
-5.041   -20.151  36.0010  3.9080 
-4.509   -19.045  36.1700  3.6612 
-7.160   -19.754  34.7200  3.9080 
-8.503   -19.237  35.1310  3.9080 
-8.356   -18.780  36.5520  3.9080 
-6.776   -21.292  36.0720  3.3870 
-6.606   -19.036  34.3760  3.4870 
-7.248   -20.436  34.0370  3.4870 
-8.771   -18.498  34.5630  3.4870 
-9.171   -19.937  35.0660  3.4870 
-8.158   -17.831  36.5930  3.3870 
-9.165   -18.955  37.0590  3.3870 
-4.345   -21.269  35.7960  3.8240 
-2.902   -21.261  35.6960  3.9080 
-2.421   -20.256  34.6490  3.9080 
-1.418   -19.577  34.8820  3.6612 
-2.359   -22.651  35.3730  3.9080 
-4.767   -22.015  35.7200  2.6000 
-2.541   -20.989  36.5650  3.3870 
-2.663   -23.275  36.0350  3.4870 
-1.399   -22.627  35.3730  3.4870 
-2.672   -22.924  34.5070  3.4870 
-3.086   -20.129  33.4980  3.8240 
-2.566   -19.224  32.4700  3.9080 
-2.706   -17.761  32.8670  3.9080 
-1.979   -16.901  32.3720  3.6612 
-3.272   -19.470  31.1300  3.9080 
-2.842   -20.792  30.5060  3.9080 
-3.809   -20.573  33.3610  2.6000 
-1.612   -19.416  32.3510  3.3870 
-4.232   -19.477  31.2700  3.4870 
-3.065   -18.744  30.5200  3.4870 
-1.670   -21.171  30.5750  3.6612 
-3.800   -21.488  29.8910  3.8240 
-3.613   -22.241  29.5200  2.6000 
-4.604   -21.185  29.8680  2.6000 
-3.668   -17.461  33.7410  3.8240 
-3.818   -16.089  34.2210  3.9080 
-2.612   -15.698  35.0760  3.9080 
-2.052   -14.607  34.9520  3.6612 
-5.143   -15.945  34.9640  3.9080 
-4.200   -18.075  34.0220  2.6000 
-3.842   -15.495  33.4420  3.3870 
-5.864   -16.208  34.3870  3.4870 
-5.135   -16.506  35.7440  3.4870 
-5.263   -15.031  35.2300  3.4870 
-2.193   -16.621  35.9450  3.8240 
-0.982   -16.472  36.7450  3.9080 
0.239    -16.249  35.8650  3.9080 
0.969    -15.275  36.0870  3.6612 
-0.818   -17.702  37.6490  3.9080 
-1.904   -17.658  38.5920  3.7210 
0.495    -17.681  38.4110  3.9080 
-2.659   -17.338  36.0380  2.6000 
-1.091   -15.686  37.3180  3.3870 
-0.877   -18.520  37.1130  3.3870 
1.226    -17.655  37.7890  3.4870 
0.525    -16.903  38.9740  3.4870 
0.563    -18.470  38.9530  3.4870 
-1.771   -16.902  39.2400  2.0000 
0.463    -17.099  34.8750  3.8240 
1.565    -16.991  33.9390  3.9080 
1.619    -15.640  33.2380  3.9080 
2.630    -14.942  33.2310  3.6612 
1.434    -18.079  32.8640  3.9080 
1.991    -19.425  33.2560  3.9080 
3.253    -19.556  33.7940  3.9080 
1.222    -20.573  33.0770  3.9080 
3.768    -20.790  34.1550  3.9080 
1.733    -21.796  33.4350  3.9080 
2.992    -21.911  33.9650  3.9080 
3.498    -23.138  34.3260  3.7210 
-0.081   -17.759  34.7790  2.6000 
2.405    -17.128  34.4240  3.3870 
0.495    -18.184  32.6460  3.4870 
1.889    -17.777  32.0630  3.4870 
3.773    -18.795  33.9180  3.4590 
0.367    -20.513  32.7160  3.4590 
4.622    -20.859  34.5180  3.4590 
1.217    -22.559  33.3140  3.4590 
4.491    -23.074  34.4020  2.0000 
0.496    -15.290  32.6050  3.8240 
0.432    -14.035  31.8560  3.9080 
0.575    -12.834  32.7880  3.9080 
1.287    -11.888  32.4440  3.6612 
-0.867   -13.946  31.0380  3.9080 
-0.980   -15.015  29.9560  3.9080 
-1.029   -12.555  30.4360  3.9080 
-2.337   -15.362  29.4270  3.9080 
-0.192   -15.805  32.6390  2.6000 
1.185    -14.020  31.2280  3.3870 
-1.612   -14.080  31.6610  3.4870 
-0.434   -14.734  29.2060  3.4870 
-0.584   -15.830  30.3060  3.4870 
-0.970   -11.896  31.1300  3.4870 
-0.335   -12.403  29.7900  3.4870 
-1.885   -12.491  30.0060  3.4870 
-2.744   -14.576  29.0540  3.4870 
-2.253   -16.033  28.7460  3.4870 
-2.883   -15.697  30.1410  3.4870 
-0.060   -12.863  33.9540  3.8240 
0.093    -11.784  34.9210  3.9080 
1.548    -11.649  35.3850  3.9080 
2.073    -10.538  35.5080  3.6612 
-0.810   -11.998  36.1350  3.9080 
-2.257   -11.565  35.9310  3.9080 
-3.095   -12.069  37.1130  3.9080 
-4.530   -12.000  36.8050  3.8240 
-5.432   -12.336  37.7330  3.9080 
-5.021   -12.717  38.9300  3.8240 
-6.737   -12.305  37.5090  3.8240 
-0.569   -13.530  34.1420  2.6000 
-0.169   -10.945  34.4870  3.3870 
-0.798   -12.939  36.3660  3.4870 
-0.442   -11.506  36.8840  3.4870 
-2.308   -10.598  35.8780  3.4870 
-2.600   -11.935  35.1030  3.4870 
-2.852   -12.986  37.3150  3.3870 
-2.906   -11.529  37.8970  3.3870 
-4.789   -11.741  36.0270  2.6000 
-4.179   -12.747  39.1050  2.6000 
-5.594   -12.934  39.5320  2.6000 
-7.036   -12.063  36.7400  2.6000 
-7.286   -12.529  38.1320  2.6000 
2.202    -12.767  35.6560  3.8240 
3.604    -12.761  36.0780  3.9080 
4.506    -12.194  35.0010  3.9080 
5.443    -11.440  35.2720  3.6612 
4.039    -14.166  36.4580  3.9080 
3.477    -14.595  37.8020  3.9080 
1.792    -13.520  35.5830  2.6000 
3.682    -12.192  36.8730  3.3870 
3.740    -14.788  35.7750  3.4870 
5.007    -14.203  36.4900  3.4870 
2.778    -13.798  38.4310  3.6612 
3.786    -15.815  38.2350  3.8240 
3.492    -16.089  38.9950  2.6000 
4.279    -16.329  37.7530  2.6000 
4.240    -12.547  33.7470  3.8240 
5.070    -12.080  32.6430  3.9080 
4.937    -10.576  32.4490  3.9080 
5.929    -9.867   32.2580  3.6612 
4.746    -12.852  31.3580  3.9080 
5.177    -14.328  31.3490  3.9080 
4.468    -15.112  30.2600  3.9080 
6.679    -14.469  31.1740  3.9080 
3.567    -13.059  33.5850  2.6000 
6.004    -12.267  32.8750  3.3870 
3.788    -12.812  31.2100  3.4870 
5.175    -12.403  30.6140  3.4870 
4.934    -14.720  32.2140  3.4870 
3.517    -15.044  30.3850  3.4870 
4.704    -14.753  29.4020  3.4870 
4.731    -16.034  30.3060  3.4870 
7.128    -13.965  31.8570  3.4870 
6.923    -15.394  31.2460  3.4870 
6.933    -14.136  30.3110  3.4870 
3.704    -10.093  32.5200  3.8240 
3.452    -8.661   32.3780  3.9080 
4.117    -7.929   33.5430  3.9080 
4.686    -6.859   33.3420  3.6612 
1.961    -8.334   32.2970  3.9080 
1.703    -6.838   32.2410  3.9080 
1.326    -8.989   31.0570  3.9080 
3.045    -10.629  32.6510  2.6000 
3.876    -8.359   31.5480  3.3870 
1.521    -8.694   33.0950  3.4870 
2.057    -6.422   33.0310  3.4870 
2.131    -6.468   31.4650  3.4870 
0.758    -6.678   32.1920  3.4870 
1.479    -9.936   31.0810  3.4870 
0.382    -8.816   31.0510  3.4870 
1.722    -8.621   30.2620  3.4870 
4.058    -8.509   34.7380  3.8240 
4.653    -7.854   35.9050  3.9080 
6.171    -7.820   35.7440  3.9080 
6.826    -6.822   36.0560  3.6612 
4.220    -8.527   37.2010  3.9080 
4.833    -7.944   38.4870  3.9080 
4.435    -6.509   38.7210  3.9080 
4.433    -8.782   39.7000  3.9080 
3.670    -9.272   34.8250  2.6000 
4.332    -6.929   35.9260  3.3870 
3.254    -8.468   37.2680  3.4870 
4.451    -9.468   37.1490  3.4870 
5.809    -7.978   38.4020  3.4870 
4.677    -5.980   37.9570  3.4870 
3.485    -6.459   38.8560  3.4870 
4.886    -6.173   39.4990  3.4870 
4.678    -9.698   39.5520  3.4870 
4.885    -8.452   40.4800  3.4870 
3.484    -8.722   39.8310  3.4870 
6.768    -8.902   35.2390  3.8240 
8.221    -8.911   35.0620  3.9080 
8.646    -7.828   34.0910  3.9080 
9.643    -7.129   34.2600  3.6612 
6.302    -9.590   35.0200  2.6000 
8.654    -8.768   35.9190  3.3870 
8.502    -9.777   34.7260  3.3870 
7.856    -7.686   33.0310  3.8240 
8.143    -6.622   32.0530  3.9080 
8.018    -5.260   32.7180  3.9080 
8.761    -4.344   32.3890  3.6612 
7.202    -6.784   30.8820  3.9080 
7.484    -6.092   29.5850  3.9080 
7.184    -8.210   32.9190  2.6000 
9.064    -6.731   31.7330  3.3870 
7.138    -7.733   30.6930  3.4870 
6.324    -6.495   31.1760  3.4870 
6.958    -6.527   28.5470  3.6612 
8.285    -5.031   29.5980  3.8240 
8.459    -4.615   28.8660  2.6000 
8.629    -4.762   30.3390  2.6000 
7.089    -5.096   33.6650  3.8240 
6.922    -3.806   34.3470  3.9080 
8.159    -3.476   35.1570  3.9080 
8.619    -2.334   35.1490  3.6612 
5.672    -3.813   35.2140  3.9080 
5.391    -2.653   36.1200  3.9080 
5.409    -1.272   35.5170  3.9080 
6.582    -5.756   33.8780  2.6000 
6.814    -3.113   33.6640  3.3870 
4.909    -3.910   34.6210  3.4870 
5.705    -4.611   35.7640  3.4870 
4.519    -2.793   36.5200  3.4870 
6.043    -2.673   36.8380  3.4870 
5.894    0.514    36.0160  2.6000 
5.034    -1.058   34.3630  3.6612 
5.859    -0.294   36.3080  3.8240 
6.115    -0.472   37.1100  2.6000 
8.713    -4.455   35.8550  3.8240 
9.965    -4.310   36.5880  3.9080 
11.097   -3.857   35.6810  3.9080 
11.825   -2.909   35.9680  3.6612 
10.342   -5.636   37.2520  3.9080 
9.741    -5.851   38.6310  3.9080 
10.368   -5.326   39.7430  3.9080 
8.585    -6.560   38.8430  3.9080 
9.848    -5.508   41.0080  3.9080 
8.041    -6.744   40.1000  3.9080 
8.697    -6.240   41.2180  3.9080 
8.314    -5.217   35.8770  2.6000 
9.840    -3.635   37.2890  3.3870 
10.059   -6.362   36.6740  3.4870 
11.309   -5.681   37.3250  3.4870 
11.155   -4.842   39.6380  3.4590 
8.150    -6.932   38.1100  3.4590 
10.283   -5.127   41.7370  3.4590 
7.240    -7.205   40.1970  3.4590 
8.372    -6.392   42.0760  3.4590 
11.252   -4.539   34.5500  3.8240 
12.292   -4.172   33.5810  3.9080 
12.130   -2.735   33.1420  3.9080 
13.081   -1.944   33.1020  3.6612 
12.254   -5.167   32.4150  3.9080 
12.745   -6.537   32.8670  3.9080 
12.410   -7.893   31.7440  4.0000 
11.660   -7.062   30.3480  3.9080 
10.736   -5.206   34.3840  2.6000 
13.163   -4.258   34.0220  3.3870 
11.346   -5.241   32.0800  3.4870 
12.815   -4.842   31.6930  3.4870 
13.703   -6.487   33.0070  3.3870 
12.337   -6.741   33.7220  3.3870 
12.266   -6.401   30.0060  3.3870 
11.465   -7.704   29.6610  3.3870 
10.847   -6.636   30.6280  3.3870 
10.909   -2.310   32.8230  3.8240 
10.723   -0.931   32.4030  3.9080 
11.014   0.080    33.5070  3.9080 
11.786   1.029    33.3960  3.6612 
9.277    -0.706   31.9210  3.9080 
9.092    0.699    31.4230  3.9080 
10.238   -2.846   32.8650  2.6000 
11.329   -0.753   31.6550  3.3870 
9.073    -1.331   31.2070  3.4870 
8.662    -0.875   32.6520  3.4870 
9.164    3.286    29.6110  2.6000 
9.429    1.284    30.2480  3.9080 
8.175    3.628    31.8200  3.3590 
8.510    2.815    31.5160  3.9080 
8.525    1.690    32.1960  3.8240 
9.050    2.599    30.3320  3.8240 
9.841    0.872    29.5240  3.4090 
10.328   -0.115   34.6240  3.8240 
10.374   0.850    35.7160  3.9080 
11.786   1.038    36.2360  3.9080 
12.287   2.162    36.4010  3.6612 
9.385    0.342    36.7510  3.9080 
8.977    1.315    37.8250  3.9080 
9.642    2.367    37.9930  3.6612 
7.981    0.994    38.5060  3.6612 
9.847    -0.823   34.7070  2.6000 
10.052   1.712    35.3790  3.3870 
8.584    0.051    36.2870  3.4870 
9.770    -0.438   37.1800  3.4870 
12.509   -0.057   36.5020  3.8240 
13.838   0.117    37.0880  3.9080 
14.787   0.752    36.0880  3.9080 
15.654   1.551    36.4640  3.6612 
14.331   -1.235   37.6080  3.9080 
13.737   -1.683   38.9100  3.9080 
13.955   -2.910   39.4910  3.8240 
12.916   -1.030   39.7610  3.9080 
13.297   -2.999   40.6260  3.9080 
12.651   -1.867   40.8270  3.8240 
12.200   -0.841   36.3320  2.6000 
13.754   0.722    37.8530  3.3870 
14.141   -1.909   36.9370  3.4870 
15.294   -1.190   37.7110  3.4870 
12.587   -0.167   39.6490  3.4090 
13.290   -3.736   41.1910  3.3590 
12.076   -1.649   41.6080  2.6000 
14.649   0.429    34.8010  3.8240 
15.556   1.009    33.8060  3.9080 
15.406   2.516    33.7580  3.9080 
16.378   3.287    33.7560  3.6612 
15.292   0.367    32.4480  3.9080 
16.028   0.937    31.2370  3.9080 
17.521   0.702    31.3720  3.9080 
15.506   0.331    29.9440  3.9080 
14.032   -0.117   34.5560  2.6000 
16.477   0.800    34.0700  3.3870 
15.514   -0.574   32.5150  3.4870 
14.340   0.426    32.2720  3.4870 
15.869   1.903    31.2090  3.4870 
17.830   1.073    32.2010  3.4870 
17.700   -0.242   31.3570  3.4870 
17.979   1.124    30.6420  3.4870 
14.561   0.478    29.8800  3.4870 
15.946   0.744    29.1980  3.4870 
15.685   -0.612   29.9380  3.4870 
14.157   2.978    33.7310  3.8240 
13.906   4.418    33.6970  3.9080 
14.299   5.078    35.0070  3.9080 
14.829   6.191    35.0500  3.6612 
12.412   4.697    33.4200  3.9080 
12.095   6.153    33.6830  3.9080 
12.053   4.285    31.9980  3.9080 
13.496   2.429    33.7340  2.6000 
14.438   4.813    32.9760  3.3870 
11.881   4.153    34.0390  3.4870 
12.338   6.377    34.5840  3.4870 
12.591   6.704    33.0720  3.4870 
11.155   6.304    33.5590  3.4870 
12.252   3.354    31.8740  3.4870 
11.117   4.433    31.8490  3.4870 
12.564   4.807    31.3750  3.4870 
14.052   4.395    36.1350  3.8240 
14.493   5.014    37.3700  3.9080 
15.996   5.273    37.3950  3.9080 
16.427   6.385    37.7060  3.6612 
14.150   4.157    38.5970  3.9080 
14.632   4.902    39.8130  3.9080 
13.653   3.633    36.1250  2.6000 
14.033   5.874    37.4610  3.3870 
13.193   4.014    38.6490  3.4870 
14.589   3.294    38.5370  3.4870 
14.109   5.980    40.4490  3.9080 
16.294   3.909    40.2880  2.6000 
16.634   5.377    42.1120  3.3590 
15.931   5.399    41.5020  3.9080 
15.769   4.560    40.4870  3.8240 
14.938   6.272    41.5100  3.8240 
13.334   6.437    40.2130  3.4090 
16.786   4.246    37.0890  3.8240 
18.238   4.437    37.1500  3.9080 
18.692   5.555    36.2130  3.9080 
19.394   6.463    36.6710  3.6612 
19.005   3.143    36.8440  3.9080 
20.512   3.411    36.8420  3.9080 
21.182   3.574    38.0360  3.9080 
21.183   3.490    35.6410  3.9080 
22.544   3.821    37.9930  3.9080 
22.536   3.741    35.5930  3.9080 
23.208   3.896    36.7880  3.9080 
16.453   3.487    36.8610  2.6000 
18.463   4.707    38.0650  3.3870 
18.796   2.473    37.5130  3.4870 
18.735   2.801    35.9780  3.4870 
20.732   3.522    38.8490  3.4590 
20.713   3.371    34.8470  3.4590 
23.015   3.938    38.7860  3.4590 
22.983   3.803    34.7800  3.4590 
24.124   4.053    36.7810  3.4590 
18.335   5.544    34.9330  3.8240 
18.852   6.550    34.0170  3.9080 
18.190   7.911    34.2170  3.9080 
18.926   8.875    34.4300  3.6612 
18.707   6.131    32.5360  3.9080 
19.802   5.141    32.1980  3.9080 
21.140   5.523    32.1420  3.9080 
19.499   3.815    31.9670  3.9080 
22.122   4.595    31.8430  3.9080 
20.472   2.879    31.6670  3.9080 
21.795   3.274    31.6040  3.9080 
22.746   2.323    31.3050  3.7210 
17.797   4.938    34.6430  2.6000 
19.808   6.656    34.2030  3.3870 
17.839   5.725    32.3900  3.4870 
18.780   6.910    31.9630  3.4870 
21.375   6.407    32.3050  3.4590 
18.612   3.540    32.0150  3.4590 
23.012   4.863    31.8040  3.4590 
20.239   1.993    31.5090  3.4590 
23.003   2.409    30.3440  2.0000 
16.871   7.971    34.1120  3.8240 
16.162   9.244    34.0200  3.9080 
15.730   9.852    35.3420  3.9080 
15.437   11.057   35.3480  3.6612 
14.989   9.027    33.0340  3.9080 
15.509   8.326    31.8100  3.9080 
16.419   7.240    34.0980  2.6000 
16.775   9.881    33.5990  3.3870 
14.298   8.489    33.4530  3.4870 
14.603   9.881    32.7850  3.4870 
17.278   7.668    29.2710  2.6000 
16.533   8.651    30.9990  3.9080 
15.523   6.018    29.7390  3.3590 
15.682   6.783    30.2450  3.9080 
15.011   7.158    31.3110  3.8240 
16.619   7.679    30.0180  3.8240 
17.084   9.396    31.0810  3.4090 
15.701   9.138    36.4640  3.8240 
15.424   9.764    37.7480  3.9080 
16.656   9.799    38.6450  3.9080 
16.872   10.787   39.3770  3.6612 
14.250   9.042    38.4230  3.9080 
12.839   9.474    38.0430  3.9080 
12.571   9.321    36.5630  3.9080 
11.797   8.660    38.8100  3.9080 
15.848   8.292    36.4310  2.6000 
15.150   10.689   37.5770  3.3870 
14.333   8.095    38.2300  3.4870 
14.346   9.149    39.3820  3.4870 
12.731   10.419   38.2800  3.4870 
12.690   8.401    36.3100  3.4870 
11.669   9.590    36.3720  3.4870 
13.181   9.871    36.0680  3.4870 
11.972   8.722    39.7520  3.4870 
10.920   9.005    38.6250  3.4870 
11.842   7.741    38.5360  3.4870 
17.531   8.794    38.6390  3.8240 
18.644   8.781    39.6030  3.9080 
19.993   9.230    39.0600  3.9080 
20.767   9.880    39.7840  3.6612 
18.751   7.370    40.1860  3.9080 
19.250   7.265    41.5950  3.9080 
17.445   8.153    38.0720  2.6000 
18.405   9.385    40.3370  3.3870 
17.873   6.959    40.1460  3.4870 
19.341   6.851    39.6170  3.4870 
20.301   7.925    44.5170  2.6000 
19.593   8.182    42.5330  3.9080 
20.143   5.537    43.9990  3.3590 
19.922   6.218    43.4060  3.9080 
19.477   6.038    42.1710  3.8240 
20.004   7.512    43.6730  3.8240 
19.557   9.105    42.4280  3.4090 
20.349   8.920    37.8200  3.8240 
21.715   9.111    37.3400  3.9080 
22.221   10.541   37.4300  3.9080 
23.424   10.715   37.6840  3.6612 
21.854   8.675    35.8890  3.9080 
19.759   8.597    37.2840  2.6000 
22.306   8.548    37.8820  3.3870 
21.324   9.248    35.3300  3.4870 
22.775   8.733    35.6240  3.4870 
21.552   7.769    35.7970  3.4870 
21.369   11.544   37.2360  3.8240 
21.895   12.923   37.3230  3.9080 
22.416   13.293   38.6990  3.9080 
23.034   14.351   38.8860  3.6612 
20.832   13.929   36.8610  3.9080 
20.467   13.830   35.3720  3.9080 
19.275   14.697   35.0040  3.9080 
21.665   14.177   34.5030  3.9080 
20.539   11.395   37.0670  2.6000 
22.648   12.987   36.7000  3.3870 
20.028   13.796   37.3870  3.4870 
21.155   14.826   37.0420  3.4870 
20.225   12.898   35.1870  3.4870 
18.532   14.475   35.5680  3.4870 
19.504   15.622   35.1250  3.4870 
19.039   14.543   34.0870  3.4870 
22.408   13.621   34.7440  3.4870 
21.443   14.031   33.5800  3.4870 
21.899   15.099   34.6330  3.4870 
22.158   12.445   39.7020  3.8240 
22.733   12.612   41.0130  3.9080 
24.200   12.170   41.0730  3.9080 
24.840   12.522   42.0720  3.6612 
21.964   11.817   42.0650  3.9080 
20.571   12.316   42.3600  3.9080 
20.180   13.443   41.9700  3.6612 
19.830   11.557   43.0320  3.6612 
21.634   11.779   39.5590  2.6000 
22.688   13.561   41.2510  3.3870 
21.903   10.895   41.7680  3.4870 
22.474   11.824   42.8890  3.4870 
24.674   11.436   40.0810  3.8240 
26.012   10.872   40.0240  3.9080 
26.809   11.254   38.7830  3.9080 
28.040   11.150   38.8040  3.6612 
25.932   9.327    40.0440  3.9080 
25.263   8.763    41.2870  3.9080 
25.932   8.645    42.4810  3.9080 
23.942   8.351    41.2370  3.9080 
25.352   8.142    43.6260  3.9080 
23.353   7.867    42.3790  3.9080 
24.037   7.721    43.5610  3.9080 
24.151   11.282   39.4160  2.6000 
26.508   11.168   40.8160  3.3870 
25.441   9.029    39.2630  3.4870 
26.831   8.966    39.9820  3.4870 
26.819   8.919    42.5200  3.4590 
23.460   8.401    40.4430  3.4590 
25.831   8.088    44.4210  3.4590 
22.455   7.628    42.3500  3.4590 
23.623   7.345    44.3040  3.4590 
26.134   11.644   37.7160  3.8240 
26.662   11.913   36.4000  3.9080 
26.661   13.421   36.1340  3.9080 
25.629   14.080   36.2430  3.6612 
25.859   11.189   35.3010  3.9080 
26.368   11.568   33.9120  3.9080 
25.907   9.676    35.4630  3.9080 
25.286   11.751   37.8180  2.6000 
27.589   11.594   36.3680  3.3870 
24.923   11.473   35.3700  3.4870 
26.324   12.521   33.8050  3.4870 
27.277   11.276   33.8150  3.4870 
25.822   11.146   33.2450  3.4870 
25.585   9.437    36.3350  3.4870 
25.355   9.264    34.7940  3.4870 
26.812   9.373    35.3620  3.4870 
27.808   13.963   35.7710  3.8240 
27.970   15.371   35.4360  3.9080 
27.907   15.505   33.9240  3.9080 
28.886   15.246   33.2340  3.6612 
29.288   15.927   35.9430  3.9080 
29.503   17.399   35.6420  3.9080 
28.928   17.934   34.6740  3.6612 
30.267   18.026   36.4060  3.6612 
28.501   13.456   35.7310  2.6000 
27.234   15.881   35.8330  3.3870 
29.331   15.795   36.9030  3.4870 
30.013   15.419   35.5450  3.4870 
26.745   15.910   33.4380  3.8240 
26.544   15.961   31.9860  3.9080 
27.459   16.954   31.3140  3.9080 
27.930   16.783   30.1890  3.6612 
25.070   16.301   31.7130  3.9080 
24.899   16.686   30.2530  3.9080 
24.214   15.113   32.1080  3.9080 
26.111   16.142   33.9710  2.6000 
26.730   15.072   31.6180  3.3870 
24.818   17.067   32.2700  3.4870 
25.459   17.440   30.0530  3.4870 
25.149   15.945   29.6950  3.4870 
23.982   16.915   30.0880  3.4870 
24.367   14.901   33.0310  3.4870 
23.288   15.329   31.9780  3.4870 
24.446   14.356   31.5630  3.4870 
27.782   18.050   32.0130  3.8240 
28.695   18.990   31.3340  3.9080 
30.120   18.451   31.3010  3.9080 
30.867   18.683   30.3420  3.6612 
28.612   20.374   31.9990  3.9080 
28.422   20.272   33.4130  3.7210 
27.382   21.109   31.4520  3.9080 
27.477   18.196   32.8040  2.6000 
28.392   19.086   30.4080  3.3870 
29.423   20.889   31.8060  3.3870 
27.454   21.189   30.4980  3.4870 
26.589   20.613   31.6720  3.4870 
27.331   21.984   31.8450  3.4870 
28.641   19.343   33.7300  2.0000 
30.510   17.714   32.3340  3.8240 
31.806   17.039   32.3490  3.9080 
31.925   16.083   31.1710  3.9080 
33.017   15.865   30.6320  3.6612 
31.994   16.327   33.6790  3.9080 
33.132   15.481   33.6690  3.7210 
29.986   17.631   33.0110  2.6000 
32.506   17.719   32.2630  3.3870 
32.092   16.987   34.3830  3.3870 
31.204   15.799   33.8730  3.3870 
33.133   14.916   34.4920  2.0000 
30.804   15.514   30.7200  3.8240 
30.825   14.657   29.5310  3.9080 
31.341   15.387   28.2940  3.9080 
31.810   14.768   27.3270  3.6612 
29.448   14.082   29.2200  3.9080 
30.061   15.651   31.1310  2.6000 
31.431   13.907   29.7120  3.3870 
28.851   14.796   28.9800  3.4870 
29.517   13.464   28.4890  3.4870 
29.108   13.627   29.9930  3.4870 
31.235   16.718   28.3010  3.8240 
31.641   17.459   27.1010  3.9080 
33.162   17.582   27.0420  3.9080 
33.754   17.887   26.0120  3.6612 
31.037   18.860   27.0780  3.9080 
29.541   19.017   26.8240  3.9080 
29.086   20.416   27.2180  3.9080 
29.183   18.738   25.3770  3.9080 
30.936   17.131   28.9930  2.6000 
31.333   16.970   26.3090  3.3870 
31.234   19.278   27.9310  3.4870 
31.504   19.369   26.3970  3.4870 
29.065   18.371   27.3870  3.4870 
29.394   20.614   28.1060  3.4870 
29.450   21.056   26.6030  3.4870 
28.127   20.459   27.1950  3.4870 
29.447   17.844   25.1500  3.4870 
28.237   18.833   25.2570  3.4870 
29.642   19.361   24.8080  3.4870 
33.808   17.363   28.1800  3.8240 
35.258   17.470   28.2510  3.9080 
35.994   16.175   27.9150  3.9080 
37.233   16.163   27.9430  3.6612 
35.654   17.880   29.6630  3.9080 
35.020   19.143   30.2300  3.9080 
35.309   19.225   31.7180  3.9080 
35.527   20.405   29.5460  3.9080 
33.364   17.154   28.8860  2.6000 
35.551   18.167   27.6290  3.3870 
35.442   17.145   30.2590  3.4870 
36.618   17.995   29.6820  3.4870 
34.050   19.088   30.1040  3.4870 
34.962   18.444   32.1550  3.4870 
36.257   19.275   31.8580  3.4870 
34.891   20.008   32.0830  3.4870 
35.345   20.353   28.6040  3.4870 
35.082   21.170   29.9150  3.4870 
36.473   20.486   29.6840  3.4870 
35.235   15.119   27.6350  3.8240 
35.770   13.789   27.4370  3.9080 
36.483   13.584   26.0940  3.9080 
36.185   14.197   25.0700  3.6612 
34.654   12.736   27.5430  3.9080 
34.385   15.231   27.5690  2.6000 
36.418   13.615   28.1520  3.3870 
34.040   12.845   26.8130  3.4870 
35.038   11.856   27.5080  3.4870 
34.186   12.848   28.3750  3.4870 
37.425   12.651   26.1330  3.8240 
38.055   12.104   24.9490  3.9080 
37.182   10.971   24.3960  3.9080 
37.119   9.918    25.0350  3.6612 
39.438   11.525   25.2180  3.9080 
40.156   11.073   23.9610  3.9080 
39.534   10.591   22.9860  3.6612 
41.400   11.226   23.9650  3.6612 
37.675   12.357   26.9010  2.6000 
38.131   12.809   24.2720  3.3870 
39.978   12.196   25.6650  3.4870 
39.349   10.768   25.8190  3.4870 
36.552   11.211   23.2610  3.8240 
35.534   10.284   22.7650  3.9080 
36.131   8.905    22.5080  3.9080 
35.395   7.923    22.5540  3.6612 
35.064   10.906   21.4510  3.9080 
36.157   11.843   21.0630  3.9080 
36.746   12.343   22.3500  3.9080 
34.790   10.222   23.4000  3.3870 
34.938   10.224   20.7730  3.4870 
34.228   11.383   21.5750  3.4870 
36.828   11.382   20.5370  3.4870 
35.803   12.580   20.5410  3.4870 
37.687   12.553   22.2460  3.3870 
36.278   13.132   22.6660  3.3870 
37.431   8.866    22.2460  3.8240 
38.102   7.601    21.9650  3.9080 
38.296   6.828    23.2610  3.9080 
38.170   5.600    23.3440  3.6612 
39.417   7.872    21.2560  3.9080 
37.885   9.597    22.2420  2.6000 
37.532   7.072    21.3690  3.3870 
39.983   8.401    21.8230  3.4870 
39.249   8.347    20.4400  3.4870 
39.851   7.039    21.0580  3.4870 
38.600   7.592    24.3020  3.8240 
38.752   7.044    25.6470  3.9080 
37.396   6.606    26.1940  3.9080 
37.281   5.664    26.9670  3.6612 
39.384   8.071    26.5820  3.9080 
40.814   8.432    26.2080  3.9080 
41.520   9.164    27.3350  3.9080 
42.674   10.012   26.8200  3.9080 
43.547   10.493   27.9330  3.8240 
38.710   8.436    24.1800  2.6000 
39.339   6.260    25.6010  3.3870 
38.845   8.878    26.5740  3.4870 
39.376   7.720    27.4870  3.4870 
41.304   7.622    25.9960  3.4870 
40.806   8.993    25.4160  3.4870 
40.884   9.734    27.7950  3.4870 
41.858   8.518    27.9750  3.4870 
43.206   9.487    26.2000  3.1000 
42.320   10.776   26.3370  3.1000 
43.854   9.796    28.3920  2.6000 
44.231   10.953   27.5960  2.6000 
43.074   11.019   28.4740  2.6000 
36.345   7.304    25.7660  3.8240 
35.030   6.950    26.3180  3.9080 
34.542   5.647    25.7010  3.9080 
34.004   4.777    26.3750  3.6612 
34.056   8.083    26.0870  3.9080 
36.433   7.937    25.1890  2.6000 
35.126   6.818    27.2840  3.3870 
33.969   8.243    25.1440  3.4870 
33.200   7.848    26.4520  3.4870 
34.381   8.876    26.5170  3.4870 
34.758   5.522    24.3960  3.8240 
34.474   4.269    23.6950  3.9080 
35.188   3.079    24.3110  3.9080 
34.607   2.010    24.5200  3.6612 
34.845   4.429    22.2270  3.9080 
35.069   6.191    23.9550  2.6000 
33.510   4.103    23.7480  3.3870 
34.379   5.185    21.8610  3.4870 
35.792   4.567    22.1490  3.4870 
34.596   3.636    21.7460  3.4870 
36.483   3.225    24.6100  3.8240 
37.248   2.132    25.1780  3.9080 
36.778   1.778    26.5810  3.9080 
36.885   0.622    26.9730  3.6612 
38.743   2.483    25.2410  3.9080 
39.301   2.874    23.8770  3.9080 
40.793   3.156    23.9570  3.9080 
41.492   2.811    22.6540  3.9080 
41.347   3.895    21.6430  3.8240 
36.868   3.980    24.4630  2.6000 
37.138   1.345    24.6040  3.3870 
38.872   3.218    25.8600  3.4870 
39.235   1.719    25.5790  3.4870 
39.142   2.155    23.2450  3.4870 
38.840   3.664    23.5540  3.4870 
40.932   4.094    24.1580  3.4870 
41.179   2.634    24.6770  3.4870 
42.434   2.660    22.8260  3.1000 
41.118   1.990    22.2970  3.1000 
41.631   4.664    21.9890  2.6000 
41.832   3.697    20.9240  2.6000 
40.491   3.973    21.4110  2.6000 
36.297   2.782    27.3140  3.8240 
35.738   2.541    28.6310  3.9080 
34.428   1.782    28.4860  3.9080 
34.171   0.769    29.1300  3.6612 
35.524   3.866    29.3450  3.9080 
34.764   3.803    30.6750  3.9080 
35.510   2.981    31.7060  3.9080 
34.505   5.215    31.1830  3.9080 
36.319   3.583    27.0020  2.6000 
36.365   1.997    29.1510  3.3870 
36.391   4.266    29.5100  3.4870 
35.041   4.459    28.7480  3.4870 
33.898   3.374    30.5110  3.4870 
35.665   2.099    31.3600  3.4870 
36.351   3.400    31.9030  3.4870 
34.987   2.923    32.5090  3.4870 
34.043   5.718    30.5080  3.4870 
33.967   5.175    31.9770  3.4870 
35.342   5.641    31.3840  3.4870 
33.580   2.278    27.5880  3.8240 
32.329   1.584    27.3040  3.9080 
32.561   0.139    26.8780  3.9080 
31.920   -0.760   27.4180  3.6612 
31.565   2.329    26.2230  3.9080 
33.769   3.009    27.1750  2.6000 
31.786   1.583    28.1190  3.3870 
31.408   3.232    26.5070  3.4870 
30.725   1.892    26.0670  3.4870 
32.080   2.333    25.4130  3.4870 
33.447   -0.074   25.9150  3.8240 
33.739   -1.405   25.3960  3.9080 
34.353   -2.319   26.4400  3.9080 
34.189   -3.539   26.3900  3.6612 
34.668   -1.291   24.1770  3.9080 
33.934   -0.607   23.0350  3.9080 
33.865   0.601    25.5840  2.6000 
32.897   -1.807   25.0990  3.3870 
35.457   -0.778   24.4120  3.4870 
34.954   -2.176   23.8990  3.4870 
32.706   -0.535   23.0740  3.6612 
34.665   -0.105   22.0420  3.8240 
34.280   0.294    21.3840  2.6000 
35.521   -0.179   22.0590  2.6000 
35.062   -1.777   27.4210  3.8240 
35.691   -2.627   28.4270  3.9080 
34.724   -3.142   29.4700  3.9080 
35.081   -3.995   30.2930  3.6612 
36.800   -1.848   29.1580  3.9080 
36.189   -0.965   30.1070  3.7210 
35.150   -0.923   27.4640  2.6000 
36.097   -3.396   27.9740  3.3870 
37.394   -2.465   29.6140  3.3870 
37.323   -1.338   28.5200  3.3870 
35.520   -0.396   29.6370  2.0000 
33.500   -2.625   29.5090  3.8240 
32.587   -3.012   30.5810  3.9080 
31.368   -3.759   30.0520  3.9080 
30.571   -4.239   30.8690  3.6612 
32.100   -1.775   31.3590  3.9080 
31.286   -0.788   30.5190  3.9080 
33.279   -1.079   32.0310  3.9080 
30.582   0.278    31.3540  3.9080 
33.247   -2.065   28.9060  2.6000 
33.069   -3.601   31.2000  3.3870 
31.512   -2.099   32.0740  3.4870 
31.876   -0.352   29.8860  3.4870 
30.621   -1.281   30.0120  3.4870 
33.750   -1.708   32.5840  3.4870 
33.874   -0.737   31.3590  3.4870 
32.957   -0.356   32.5730  3.4870 
31.229   0.743    31.8900  3.4870 
30.141   0.901    30.7710  3.4870 
29.933   -0.140   31.9260  3.4870 
31.234   -3.843   28.7430  3.8240 
30.095   -4.462   28.0770  3.9080 
30.448   -5.193   26.7860  3.9080 
31.382   -4.791   26.0980  3.6612 
29.076   -3.369   27.7210  3.9080 
27.830   -3.927   27.3470  3.7210 
31.858   -3.512   28.2510  2.6000 
29.676   -5.096   28.6940  3.3870 
28.951   -2.786   28.4860  3.3870 
29.421   -2.834   26.9890  3.3870 
27.090   -3.416   27.7840  2.0000 
29.718   -6.247   26.4220  3.8240 
29.929   -6.921   25.1270  3.9080 
29.314   -6.210   23.9400  3.9080 
29.597   -6.492   22.7700  3.6612 
29.237   -8.269   25.3630  3.9080 
28.177   -8.000   26.3700  3.9080 
28.684   -6.897   27.2510  3.9080 
30.888   -7.060   24.9750  3.3870 
28.849   -8.603   24.5400  3.4870 
29.869   -8.924   25.6990  3.4870 
27.355   -7.729   25.9310  3.4870 
28.000   -8.796   26.8950  3.4870 
27.973   -6.275   27.4750  3.3870 
29.063   -7.252   28.0700  3.3870 
28.434   -5.246   24.1790  3.8240 
27.858   -4.350   23.1920  3.9080 
28.908   -3.273   22.9250  3.9080 
29.333   -2.614   23.8790  3.6612 
26.533   -3.752   23.6550  3.9080 
25.804   -2.903   22.6300  3.9080 
24.583   -2.194   23.2040  3.9080 
23.591   -3.155   23.6850  3.8240 
22.279   -3.164   23.5180  3.9080 
21.658   -2.215   22.8250  3.8240 
21.553   -4.147   24.0510  3.8240 
28.180   -5.142   24.9930  2.6000 
27.705   -4.851   22.3640  3.3870 
25.948   -4.478   23.9230  3.4870 
26.701   -3.208   24.4400  3.4870 
26.417   -2.238   22.2770  3.4870 
25.524   -3.468   21.8930  3.4870 
24.858   -1.621   23.9370  3.3870 
24.183   -1.635   22.5190  3.3870 
23.908   -3.809   24.1460  2.6000 
22.112   -1.574   22.4730  2.6000 
20.804   -2.240   22.7290  2.6000 
21.939   -4.771   24.5010  2.6000 
20.700   -4.158   23.9450  2.6000 
29.339   -3.138   21.6780  3.8240 
30.496   -2.293   21.3970  3.9080 
30.107   -0.979   20.7270  3.9080 
29.084   -0.900   20.0530  3.6612 
31.509   -3.043   20.5330  3.9080 
32.000   -4.358   21.1080  3.9080 
32.431   -4.283   22.5640  3.9080 
33.299   -5.482   22.9090  3.9080 
33.637   -5.547   24.3530  3.8240 
28.938   -3.548   21.0370  2.6000 
30.927   -2.080   22.2510  3.3870 
31.107   -3.217   19.6680  3.4870 
32.275   -2.466   20.3880  3.4870 
31.292   -5.016   21.0280  3.4870 
32.751   -4.668   20.5790  3.4870 
32.930   -3.464   22.7160  3.4870 
31.648   -4.270   23.1360  3.4870 
32.831   -6.295   22.6570  3.1000 
34.118   -5.439   22.3930  3.1000 
34.059   -4.800   24.5910  2.6000 
32.890   -5.630   24.8290  2.6000 
34.164   -6.247   24.5020  2.6000 
30.964   0.023    20.9430  3.8240 
30.785   1.353    20.3780  3.9080 
32.035   1.883    19.6900  3.9080 
33.168   1.444    19.9070  3.6612 
30.361   2.329    21.4770  3.9080 
31.652   -0.123   21.4390  2.6000 
30.066   1.310    19.7140  3.3870 
30.178   3.188    21.0900  3.4870 
31.069   2.413    22.1210  3.4870 
29.572   1.998    21.9120  3.4870 
31.847   2.888    18.8200  3.8240 
33.058   3.421    18.1980  3.9080 
33.363   4.835    18.6670  3.9080 
32.592   5.538    19.3050  3.6612 
32.946   3.394    16.6660  3.9080 
32.032   4.399    16.2290  3.7210 
32.365   2.060    16.2060  3.9080 
31.065   3.199    18.6410  2.6000 
33.808   2.847    18.4560  3.3870 
33.826   3.538    16.2610  3.3870 
31.542   1.892    16.6700  3.4870 
32.200   2.092    15.2610  3.4870 
32.989   1.356    16.3980  3.4870 
31.099   4.025    16.1680  2.0000 
34.571   5.274    18.3310  3.8240 
34.983   6.634    18.6670  3.9080 
34.045   7.637    18.0190  3.9080 
33.677   8.672    18.5790  3.6612 
36.431   6.861    18.1980  3.9080 
37.313   6.069    19.0160  3.7210 
36.863   8.308    18.3720  3.9080 
35.114   4.754    17.9110  2.6000 
34.943   6.747    19.6400  3.3870 
36.521   6.597    17.2590  3.3870 
36.272   8.880    17.8770  3.4870 
36.830   8.542    19.3030  3.4870 
37.760   8.416    18.0480  3.4870 
37.732   6.641    19.7260  2.0000 
33.641   7.316    16.7880  3.8240 
32.812   8.238    16.0180  3.9080 
31.435   8.433    16.6270  3.9080 
30.803   9.488    16.5730  3.6612 
32.694   7.721    14.5790  3.9080 
33.973   7.796    13.7670  3.9080 
35.037   6.795    14.1780  3.9080 
34.747   5.826    14.9140  3.6612 
36.199   6.993    13.7500  3.6612 
33.872   6.561    16.4470  2.6000 
33.262   9.107    15.9940  3.3870 
32.398   6.798    14.6050  3.4870 
32.008   8.234    14.1220  3.4870 
33.756   7.652    12.8330  3.4870 
34.341   8.690    13.8500  3.4870 
30.901   7.388    17.2500  3.8240 
29.548   7.461    17.7790  3.9080 
29.564   8.371    19.0040  3.9080 
28.638   9.157    19.1350  3.6612 
29.004   6.076    18.1220  3.9080 
28.548   5.302    16.8990  3.9080 
28.696   3.800    17.0670  3.9080 
28.855   3.325    18.2080  3.6612 
28.654   3.102    16.0360  3.6612 
31.357   6.664    17.3410  2.6000 
28.969   7.864    17.1000  3.3870 
29.693   5.569    18.5790  3.4870 
28.256   6.173    18.7320  3.4870 
27.618   5.510    16.7200  3.4870 
29.070   5.587    16.1330  3.4870 
30.606   8.237    19.8160  3.8240 
30.743   9.029    21.0330  3.9080 
31.070   10.477   20.6920  3.9080 
30.562   11.385   21.3430  3.6612 
31.798   8.428    21.9620  3.9080 
31.215   7.425    22.9540  3.9080 
30.566   7.838    24.0920  3.9080 
31.303   6.063    22.7210  3.9080 
30.037   6.947    25.0060  3.9080 
30.757   5.165    23.6170  3.9080 
30.125   5.592    24.7650  3.9080 
31.217   7.666    19.6190  2.6000 
29.884   9.015    21.5020  3.3870 
32.475   7.986    21.4270  3.4870 
32.230   9.144    22.4540  3.4870 
30.479   8.751    24.2530  3.4590 
31.733   5.751    21.9580  3.4590 
29.626   7.259    25.7790  3.4590 
30.816   4.253    23.4420  3.4590 
29.765   4.979    25.3650  3.4590 
31.888   10.708   19.6750  3.8240 
32.114   12.052   19.1610  3.9080 
30.813   12.683   18.6930  3.9080 
30.543   13.865   18.8780  3.6612 
33.110   12.026   18.0070  3.9080 
32.295   10.045   19.3070  2.6000 
32.486   12.603   19.8820  3.3870 
33.279   12.924   17.7100  3.4870 
33.931   11.626   18.3020  3.4870 
32.745   11.513   17.2830  3.4870 
29.973   11.870   18.0480  3.8240 
28.707   12.403   17.5700  3.9080 
27.798   12.801   18.7250  3.9080 
27.086   13.804   18.6860  3.6612 
28.035   11.367   16.6900  3.9080 
30.177   11.044   17.9170  2.6000 
28.890   13.199   17.0290  3.3870 
27.228   11.735   16.3220  3.4870 
28.628   11.120   15.9760  3.4870 
27.823   10.591   17.2130  3.4870 
27.816   12.005   19.7970  3.8240 
27.011   12.324   20.9710  3.9080 
27.488   13.632   21.5960  3.9080 
26.710   14.542   21.8690  3.6612 
27.065   11.191   22.0080  3.9080 
26.481   11.645   23.3350  3.9080 
26.328   9.977    21.4760  3.9080 
28.307   11.299   19.7960  2.6000 
26.080   12.439   20.6860  3.3870 
28.003   10.946   22.1510  3.4870 
26.945   12.429   23.6370  3.4870 
25.550   11.847   23.2210  3.4870 
26.580   10.944   23.9840  3.4870 
26.719   9.706    20.6410  3.4870 
26.394   9.258    22.1090  3.4870 
25.404   10.198   21.3390  3.4870 
28.795   13.731   21.8240  3.8240 
29.350   14.978   22.3440  3.9080 
28.996   16.179   21.4810  3.9080 
28.710   17.261   21.9950  3.6612 
30.865   14.899   22.4290  3.9080 
31.452   13.955   23.4570  3.9080 
32.967   14.157   23.4800  3.9080 
29.313   13.062   21.6670  2.6000 
28.995   15.126   23.2450  3.3870 
31.201   14.638   21.5570  3.4870 
31.202   15.789   22.6130  3.4870 
31.079   14.143   24.3330  3.4870 
31.242   13.037   23.2260  3.4870 
34.328   14.781   24.6550  2.6000 
33.590   13.880   22.4540  3.6612 
33.482   14.635   24.5990  3.8240 
32.971   14.801   25.2720  2.6000 
29.035   16.030   20.1570  3.8240 
28.778   17.219   19.3550  3.9080 
27.332   17.666   19.5360  3.9080 
27.033   18.852   19.6110  3.6612 
29.058   16.968   17.8890  3.9080 
29.203   15.270   19.7930  2.6000 
29.366   17.938   19.6660  3.3870 
28.902   17.774   17.3900  3.4870 
28.477   16.274   17.5660  3.4870 
29.973   16.696   17.7800  3.4870 
26.412   16.700   19.5760  3.8240 
25.001   17.066   19.7150  3.9080 
24.808   17.726   21.0750  3.9080 
24.174   18.770   21.2430  3.6612 
24.085   15.851   19.5470  3.9080 
23.429   15.755   18.1790  3.9080 
22.003   15.242   18.2850  3.9080 
21.352   15.129   16.9150  3.9080 
19.946   14.649   17.0070  3.8240 
26.644   15.874   19.5210  2.6000 
24.781   17.720   19.0190  3.3870 
24.605   15.047   19.7020  3.4870 
23.392   15.888   20.2240  3.4870 
23.426   16.630   17.7610  3.4870 
23.946   15.156   17.6160  3.4870 
22.006   14.371   18.7130  3.4870 
21.484   15.846   18.8400  3.4870 
21.367   15.997   16.4820  3.1000 
21.865   14.514   16.3670  3.1000 
19.931   13.847   17.3910  2.6000 
19.469   15.222   17.4960  2.6000 
19.597   14.595   16.1910  2.6000 
25.415   17.073   22.0740  3.8240 
25.391   17.682   23.3980  3.9080 
25.977   19.085   23.3890  3.9080 
25.481   20.004   24.0460  3.6612 
26.197   16.829   24.3710  3.9080 
26.006   17.051   25.8620  3.9080 
24.543   17.283   26.2140  3.9080 
26.571   15.858   26.6340  3.9080 
25.805   16.319   21.9380  2.6000 
24.462   17.728   23.7100  3.3870 
25.997   15.898   24.1830  3.4870 
27.137   16.962   24.1710  3.4870 
26.513   17.849   26.1200  3.4870 
24.217   18.049   25.7350  3.4870 
24.029   16.511   25.9690  3.4870 
24.461   17.437   27.1580  3.4870 
26.114   15.058   26.3650  3.4870 
27.509   15.770   26.4470  3.4870 
26.446   15.998   27.5760  3.4870 
27.084   19.260   22.6600  3.8240 
27.723   20.581   22.7150  3.9080 
26.796   21.642   22.1370  3.9080 
26.688   22.723   22.7170  3.6612 
29.062   20.583   21.9850  3.9080 
29.609   21.990   21.7360  3.9080 
30.839   21.914   20.8430  3.9080 
31.523   23.274   20.7270  3.9080 
32.709   23.181   19.8240  3.8240 
27.408   18.624   22.1800  2.6000 
27.888   20.800   23.6560  3.3870 
29.707   20.083   22.5080  3.4870 
28.957   20.132   21.1330  3.4870 
28.929   22.535   21.3100  3.4870 
29.844   22.405   22.5810  3.4870 
31.465   21.270   21.2100  3.4870 
30.578   21.609   19.9600  3.4870 
30.896   23.925   20.3750  3.1000 
31.806   23.572   21.6060  3.1000 
33.265   22.556   20.1260  2.6000 
32.440   22.967   19.0020  2.6000 
33.129   23.966   19.8030  2.6000 
26.154   21.320   21.0200  3.8240 
25.203   22.213   20.3660  3.9080 
24.073   22.575   21.3240  3.9080 
23.626   23.719   21.3930  3.6612 
24.621   21.590   19.0850  3.9080 
25.669   21.383   18.1280  3.7210 
23.618   22.525   18.4120  3.9080 
26.305   20.551   20.6660  2.6000 
25.673   23.036   20.1210  3.3870 
24.189   20.737   19.2970  3.3870 
22.900   22.715   19.0200  3.4870 
24.057   23.344   18.1680  3.4870 
23.267   22.104   17.6240  3.4870 
26.264   20.627   18.4200  2.0000 
23.624   21.564   22.0660  3.8240 
22.533   21.779   23.0170  3.9080 
22.970   22.752   24.1030  3.9080 
22.328   23.763   24.3760  3.6612 
22.111   20.438   23.6080  3.9080 
20.937   20.471   24.5770  3.9080 
19.626   20.512   24.1340  3.9080 
21.177   20.452   25.9440  3.9080 
18.562   20.524   25.0270  3.9080 
20.124   20.459   26.8450  3.9080 
18.820   20.499   26.3870  3.9080 
23.975   20.783   21.9870  2.6000 
21.772   22.165   22.5380  3.3870 
21.884   19.843   22.8770  3.4870 
22.875   20.055   24.0680  3.4870 
19.454   20.532   23.2200  3.4590 
22.052   20.434   26.2570  3.4590 
17.687   20.550   24.7150  3.4590 
20.294   20.439   27.7590  3.4590 
18.114   20.508   26.9920  3.4590 
24.093   22.455   24.7470  3.8240 
24.510   23.279   25.8770  3.9080 
24.881   24.686   25.4120  3.9080 
24.576   25.681   26.0730  3.6612 
25.666   22.636   26.6630  3.9080 
26.224   23.632   27.6810  3.9080 
25.227   21.359   27.3620  3.9080 
24.571   21.784   24.5000  2.6000 
23.746   23.358   26.4850  3.3870 
26.380   22.410   26.0300  3.4870 
26.482   24.439   27.2300  3.4870 
25.551   23.831   28.3350  3.4870 
26.990   23.250   28.1160  3.4870 
24.885   20.740   26.7130  3.4870 
25.978   20.968   27.8150  3.4870 
24.540   21.564   28.0010  3.4870 
25.525   24.749   24.2500  3.8240 
25.983   26.032   23.7190  3.9080 
24.802   26.938   23.4120  3.9080 
24.889   28.161   23.3760  3.6612 
26.845   25.801   22.4900  3.9080 
25.674   24.028   23.8070  2.6000 
26.534   26.467   24.4030  3.3870 
27.587   25.236   22.7200  3.4870 
26.321   25.376   21.8060  3.4870 
27.173   26.642   22.1660  3.4870 
23.650   26.298   23.1970  3.8240 
22.438   27.044   22.8920  3.9080 
21.952   27.861   24.0740  3.9080 
21.188   28.809   23.9020  3.6612 
21.342   26.060   22.4650  3.9080 
20.733   25.566   23.6580  3.7210 
23.624   25.440   23.2380  2.6000 
22.623   27.651   22.1460  3.3870 
20.683   26.509   21.9120  3.3870 
21.725   25.328   21.9550  3.3870 
21.297   24.836   24.0370  2.0000 
22.355   27.509   25.2890  3.8240 
21.920   28.235   26.4690  3.9080 
20.547   27.818   26.9440  3.9080 
20.095   28.155   28.0420  3.6612 
22.885   26.837   25.3780  2.6000 
22.560   28.087   27.1830  3.3870 
21.912   29.184   26.2710  3.3870 
19.845   27.056   26.1170  3.8240 
18.566   26.489   26.5170  3.9080 
18.845   25.083   27.0560  3.9080 
18.789   24.124   26.2980  3.6612 
17.569   26.478   25.3670  3.9080 
17.055   27.827   24.8880  3.9080 
16.026   27.713   23.7800  3.9080 
20.152   26.894   25.3300  2.6000 
18.197   27.034   27.2440  3.3870 
17.985   26.029   24.6140  3.4870 
16.806   25.943   25.6360  3.4870 
16.660   28.299   25.6370  3.4870 
17.804   28.355   24.5680  3.4870 
14.135   27.735   23.4860  2.6000 
16.350   27.523   22.6010  3.6612 
14.735   27.806   24.0980  3.8240 
14.502   27.938   24.9150  2.6000 
19.175   24.960   28.3380  3.8240 
19.558   23.657   28.8850  3.9080 
18.362   22.769   29.2180  3.9080 
18.516   21.577   29.5170  3.6612 
20.421   23.867   30.1220  3.9080 
21.901   24.174   29.9080  3.9080 
22.651   22.912   29.5020  3.9080 
22.103   25.267   28.8680  3.9080 
19.162   25.651   28.8500  2.6000 
20.100   23.195   28.2130  3.3870 
20.037   24.596   30.6330  3.4870 
20.358   23.069   30.6690  3.4870 
22.273   24.489   30.7580  3.4870 
22.199   22.496   28.7650  3.4870 
23.546   23.142   29.2410  3.4870 
22.681   22.304   30.2440  3.4870 
21.475   25.977   29.0230  3.4870 
22.997   25.612   28.9340  3.4870 
21.964   24.905   27.9900  3.4870 
17.145   23.300   29.1810  3.8240 
15.968   22.451   29.3340  3.9080 
15.961   21.698   30.6470  3.9080 
16.125   22.271   31.7170  3.6612 
17.051   24.146   29.0660  2.6000 
15.171   23.001   29.2800  3.3870 
15.939   21.813   28.6040  3.3870 
15.763   20.383   30.6300  3.8240 
15.747   19.645   31.8900  3.9080 
17.087   19.656   32.6120  3.9080 
17.120   19.212   33.7620  3.6612 
15.414   18.210   31.4800  3.9080 
15.461   18.150   30.0100  3.9080 
15.539   19.540   29.4550  3.9080 
15.046   19.998   32.4760  3.3870 
16.060   17.595   31.8610  3.4870 
14.531   17.966   31.7980  3.4870 
16.236   17.639   29.7270  3.4870 
14.666   17.707   29.6750  3.4870 
16.273   19.621   28.8250  3.3870 
14.713   19.782   29.0080  3.3870 
18.194   20.146   32.0310  3.8240 
19.446   20.183   32.7880  3.9080 
19.665   21.563   33.4130  3.9080 
20.681   21.816   34.0590  3.6612 
20.647   19.819   31.9240  3.9080 
20.573   18.457   31.2470  3.9080 
19.984   17.379   31.8750  3.9080 
21.098   18.265   29.9800  3.9080 
19.906   16.145   31.2600  3.9080 
21.023   17.028   29.3540  3.9080 
20.430   15.958   29.9950  3.9080 
18.167   20.434   31.2220  2.6000 
19.383   19.527   33.5130  3.3870 
20.749   20.497   31.2370  3.4870 
21.443   19.842   32.4780  3.4870 
19.633   17.486   32.7300  3.4590 
21.506   18.976   29.5420  3.4590 
19.497   15.434   31.7000  3.4590 
21.375   16.921   28.4990  3.4590 
20.384   15.126   29.5820  3.4590 
18.713   22.464   33.2340  3.8240 
18.796   23.795   33.8230  3.9080 
19.028   23.789   35.3290  3.9080 
18.374   23.134   36.1410  3.6612 
17.510   24.602   33.5270  3.9080 
17.380   24.773   32.1080  3.7210 
17.590   25.994   34.1280  3.9080 
18.027   22.259   32.7580  2.6000 
19.548   24.263   33.4050  3.3870 
16.728   24.128   33.8800  3.3870 
18.341   26.462   33.7550  3.4870 
16.783   26.476   33.9300  3.4870 
17.696   25.926   35.0800  3.4870 
16.913   23.980   31.7030  2.0000 
20.010   24.591   35.7400  3.8240 
20.347   24.740   37.1500  3.9080 
20.751   23.434   37.8190  3.9080 
20.713   23.308   39.0440  3.6612 
19.169   25.379   37.8970  3.9080 
18.943   26.819   37.4750  3.9080 
20.458   25.035   35.1540  2.6000 
21.107   25.354   37.2110  3.3870 
18.364   24.865   37.7240  3.4870 
19.341   25.349   38.8520  3.4870 
19.776   27.439   36.8080  3.6612 
17.804   27.368   37.8700  3.8240 
17.625   28.183   37.6620  2.6000 
17.244   26.909   38.3330  2.6000 
21.163   22.443   37.0410  3.8240 
21.660   21.211   37.6610  3.9080 
22.737   21.483   38.7040  3.9080 
23.550   22.405   38.6080  3.6612 
22.159   20.286   36.5530  3.9080 
21.138   22.520   36.1850  2.6000 
20.907   20.771   38.1080  3.3870 
22.919   20.684   36.1220  3.4870 
21.461   20.151   35.9090  3.4870 
22.413   19.441   36.9320  3.4870 
22.718   20.688   39.7640  3.8240 
23.657   20.886   40.8690  3.9080 
25.104   20.711   40.4270  3.9080 
26.002   21.258   41.0870  3.6612 
23.315   19.936   42.0150  3.9080 
22.043   20.240   42.7660  3.9080 
21.402   21.465   42.6690  3.9080 
21.478   19.279   43.5940  3.9080 
20.240   21.743   43.3570  3.9080 
20.309   19.544   44.2900  3.9080 
19.697   20.773   44.1680  3.9080 
18.539   21.039   44.8570  3.7210 
22.145   20.047   39.8030  2.6000 
23.550   21.804   41.1960  3.3870 
23.250   19.038   41.6560  3.4870 
24.052   19.943   42.6470  3.4870 
21.766   22.121   42.1200  3.4590 
21.887   18.449   43.6820  3.4590 
19.830   22.574   43.2750  3.4590 
19.938   18.892   44.8410  3.4590 
17.910   21.537   44.2620  2.0000 
25.368   19.985   39.3410  3.8240 
26.754   19.774   38.9350  3.9080 
27.304   20.954   38.1380  3.9080 
28.513   21.033   37.8900  3.6612 
26.906   18.499   38.1060  3.9080 
25.912   18.299   36.9780  3.9080 
25.966   19.022   35.8120  3.9080 
24.906   17.351   37.1010  3.9080 
25.058   18.826   34.7800  3.9080 
23.980   17.146   36.0970  3.9080 
24.046   17.883   34.9280  3.9080 
24.727   19.643   38.8820  2.6000 
27.297   19.677   39.7460  3.3870 
27.798   18.489   37.7280  3.4870 
26.838   17.740   38.7060  3.4870 
26.632   19.664   35.7100  3.4590 
24.855   16.843   37.8780  3.4590 
25.126   19.321   33.9960  3.4590 
23.310   16.510   36.2070  3.4590 
23.424   17.750   34.2490  3.4590 
26.455   21.891   37.7120  3.8240 
26.973   22.976   36.8650  3.9080 
27.942   23.844   37.6670  3.9080 
27.666   24.209   38.8100  3.6612 
25.859   23.824   36.2710  3.9080 
24.855   23.206   35.3080  3.9080 
23.816   24.254   34.9010  3.9080 
25.514   22.636   34.0620  3.9080 
25.623   21.862   37.9280  2.6000 
27.472   22.570   36.1250  3.3870 
25.355   24.198   37.0120  3.4870 
26.277   24.569   35.8120  3.4870 
24.392   22.477   35.7720  3.4870 
23.394   24.608   35.6870  3.4870 
24.250   24.964   34.4240  3.4870 
23.154   23.847   34.3380  3.4870 
26.163   21.976   34.3170  3.4870 
24.848   22.231   33.5040  3.4870 
25.951   23.342   33.5800  3.4870 
29.079   24.156   37.0520  3.8240 
30.111   25.000   37.6600  3.9080 
31.052   24.216   38.5540  3.9080 
32.026   24.724   39.1030  3.6612 
29.215   23.848   36.2610  2.6000 
30.624   25.429   36.9560  3.3870 
29.683   25.696   38.1810  3.3870 
30.752   22.929   38.7070  3.8240 
31.504   21.994   39.4950  3.9080 
30.917   21.818   40.8870  3.9080 
30.403   22.773   41.4730  3.6612 
30.052   22.634   38.3040  2.6000 
31.519   21.136   39.0430  3.3870 
32.420   22.306   39.5720  3.3870 
31.017   20.592   41.3890  3.8240 
30.488   20.181   42.6790  3.9080 
31.399   19.087   43.2210  3.9080 
31.585   18.096   42.5060  3.6612 
29.034   19.753   42.5080  3.9080 
28.225   19.738   43.7640  3.9080 
31.423   19.999   40.9170  2.6000 
30.521   20.948   43.2900  3.3870 
28.609   20.353   41.8760  3.4870 
29.018   18.864   42.1210  3.4870 
27.213   20.496   44.2460  3.9080 
29.028   18.196   44.6930  2.6000 
27.596   18.465   46.5500  3.3590 
27.622   18.979   45.7750  3.9080 
28.434   18.816   44.7410  3.8240 
26.857   20.014   45.4850  3.8240 
26.824   21.221   43.8130  3.4090 
31.973   19.237   44.4060  3.8240 
32.951   18.308   44.9560  3.9080 
32.369   16.905   45.1800  3.9080 
33.071   15.895   45.2000  3.6612 
33.528   18.740   46.2960  3.9080 
33.561   20.200   46.6950  3.9080 
34.072   20.324   48.1300  3.9080 
35.196   19.846   48.4000  3.6612 
33.342   20.869   48.9840  3.6612 
31.754   19.922   44.8780  2.6000 
33.691   18.231   44.3160  3.3870 
33.034   18.267   46.9840  3.4870 
34.440   18.414   46.3320  3.4870 
34.143   20.691   46.0960  3.4870 
32.670   20.578   46.6300  3.4870 
31.074   16.828   45.3720  3.8240 
30.294   15.626   45.4840  3.9080 
30.196   14.804   44.2170  3.9080 
29.771   13.639   44.2660  3.6612 
30.647   17.571   45.4390  2.6000 
30.681   15.071   46.1790  3.3870 
29.398   15.865   45.7650  3.3870 
30.548   15.354   43.0600  3.8240 
30.549   14.600   41.8090  3.9080 
31.984   14.141   41.5380  3.9080 
32.855   15.014   41.5180  3.6612 
29.985   15.385   40.6370  3.9080 
28.483   15.545   40.6380  3.9080 
27.819   16.406   41.4980  3.9080 
27.694   14.814   39.7590  3.9080 
26.438   16.537   41.4850  3.9080 
26.314   14.933   39.7310  3.9080 
25.685   15.796   40.5980  3.9080 
24.319   15.904   40.5540  3.7210 
30.783   16.181   43.0470  2.6000 
29.993   13.803   41.9340  3.3870 
30.388   16.267   40.6340  3.4870 
30.247   14.942   39.8150  3.4870 
28.314   16.911   42.1020  3.4590 
28.106   14.224   39.1690  3.4590 
26.020   17.125   42.0720  3.4590 
25.815   14.431   39.1280  3.4590 
23.955   15.239   39.9040  2.0000 
32.198   12.840   41.3640  3.8240 
33.498   12.200   41.4360  3.9080 
33.985   11.605   40.1230  3.9080 
35.172   11.327   39.9310  3.6612 
33.461   11.050   42.4460  3.9080 
33.130   11.282   43.8860  3.9080 
33.273   12.503   44.5220  3.9080 
32.660   10.220   44.6670  3.9080 
32.958   12.665   45.8570  3.9080 
32.341   10.370   45.9990  3.9080 
32.494   11.604   46.5960  3.9080 
32.179   11.759   47.9210  3.7210 
31.517   12.342   41.1970  2.6000 
34.154   12.861   41.7410  3.3870 
32.822   10.402   42.1110  3.4870 
34.331   10.623   42.4210  3.4870 
33.588   13.233   44.0390  3.4590 
32.559   9.383    44.2740  3.4590 
33.062   13.496   46.2590  3.4590 
32.027   9.647    46.4910  3.4590 
32.135   10.862   48.3580  2.0000 
33.062   11.354   39.1970  3.8240 
33.444   10.601   38.0130  3.9080 
34.245   11.441   37.0290  3.9080 
34.146   12.662   36.9260  3.6612 
32.197   10.002   37.3330  3.9080 
31.480   9.005    38.2270  3.9080 
30.480   7.794    37.3140  4.0000 
29.495   8.901    36.3110  3.9080 
32.255   11.631   39.2990  2.6000 
34.013   9.858    38.3030  3.3870 
31.586   10.718   37.1000  3.4870 
32.464   9.559    36.5130  3.4870 
32.138   8.531    38.7590  3.3870 
30.903   9.490    38.8380  3.3870 
30.074   9.429    35.7550  3.3870 
28.900   8.389    35.7590  3.3870 
28.984   9.480    36.8800  3.3870 
35.059   10.720   36.2650  3.8240 
35.851   11.361   35.2140  3.9080 
34.974   11.640   33.9970  3.9080 
33.893   11.070   33.8480  3.6612 
37.069   10.502   34.9150  3.9080 
36.857   9.216    34.1590  3.9080 
35.910   9.082    33.3600  3.6612 
37.690   8.302    34.3460  3.6612 
35.121   9.872    36.3890  2.6000 
36.168   12.223   35.5580  3.3870 
37.696   11.043   34.4100  3.4870 
37.493   10.285   35.7590  3.4870 
35.406   12.542   33.1230  3.8240 
34.639   12.914   31.9360  3.9080 
34.299   11.744   31.0240  3.9080 
33.227   11.741   30.4050  3.6612 
35.583   13.875   31.1950  3.9080 
36.409   14.459   32.3080  3.9080 
36.682   13.297   33.2150  3.9080 
33.821   13.384   32.2000  3.3870 
36.138   13.398   30.5580  3.4870 
35.085   14.564   30.7280  3.4870 
37.236   14.832   31.9650  3.4870 
35.919   15.155   32.7740  3.4870 
37.431   12.769   32.8990  3.3870 
36.856   13.590   34.1240  3.3870 
35.177   10.755   30.9030  3.8240 
34.870   9.638    30.0030  3.9080 
33.727   8.795    30.5770  3.9080 
32.885   8.283    29.8380  3.6612 
36.101   8.760    29.7630  3.9080 
37.133   9.349    28.8140  3.9080 
37.879   10.510   29.4460  3.9080 
38.066   10.472   30.6800  3.6612 
38.267   11.433   28.6940  3.6612 
35.915   10.769   31.3460  2.6000 
34.580   10.006   29.1430  3.3870 
36.529   8.588    30.6160  3.4870 
35.806   7.907    29.4070  3.4870 
37.767   8.659    28.5630  3.4870 
36.689   9.654    28.0070  3.4870 
33.729   8.646    31.9010  3.8240 
32.653   7.888    32.5470  3.9080 
31.354   8.680    32.4520  3.9080 
30.259   8.134    32.2730  3.6612 
33.053   7.562    33.9760  3.9080 
34.358   8.993    32.3730  2.6000 
32.537   7.045    32.0610  3.3870 
33.190   8.377    34.4650  3.4870 
33.868   7.051    33.9720  3.4870 
32.358   7.051    34.3960  3.4870 
31.475   10.003   32.5690  3.8240 
30.300   10.864   32.4420  3.9080 
29.692   10.788   31.0500  3.9080 
28.475   10.775   30.8530  3.6612 
30.688   12.318   32.7630  3.9080 
30.787   12.555   34.2580  3.9080 
32.248   10.351   32.7190  2.6000 
29.628   10.571   33.0910  3.3870 
31.543   12.520   32.3500  3.4870 
30.025   12.918   32.3870  3.4870 
29.937   12.073   35.0040  3.6612 
31.812   13.297   34.6720  3.8240 
31.911   13.466   35.5100  2.6000 
32.377   13.608   34.1020  2.6000 
30.554   10.738   30.0230  3.8240 
30.063   10.638   28.6560  3.9080 
29.446   9.277    28.3530  3.9080 
28.461   9.175    27.6100  3.6612 
31.216   10.926   27.6880  3.9080 
30.838   10.943   26.2060  3.9080 
29.678   11.904   25.9710  3.9080 
32.025   11.313   25.3290  3.9080 
31.400   10.764   30.1720  2.6000 
29.374   11.322   28.5260  3.3870 
31.599   11.788   27.9160  3.4870 
31.904   10.256   27.8220  3.4870 
30.543   10.042   25.9570  3.4870 
28.938   11.656   26.5310  3.4870 
29.955   12.798   26.1840  3.4870 
29.409   11.863   25.0500  3.4870 
32.740   10.690   25.4800  3.4870 
31.763   11.282   24.4070  3.4870 
32.321   12.199   25.5500  3.4870 
30.018   8.217    28.9250  3.8240 
29.478   6.877    28.7400  3.9080 
28.057   6.824    29.2990  3.9080 
27.109   6.463    28.6080  3.6612 
30.343   5.807    29.4160  3.9080 
29.551   4.509    29.5350  3.9080 
31.632   5.565    28.6440  3.9080 
30.717   8.326    29.4120  2.6000 
29.442   6.686    27.7790  3.3870 
30.573   6.116    30.3180  3.4870 
28.733   4.677    30.0090  3.4870 
29.350   4.177    28.6580  3.4870 
30.071   3.860    30.0130  3.4870 
31.422   5.271    27.7550  3.4870 
32.137   6.381    28.6010  3.4870 
32.150   4.891    29.0900  3.4870 
27.891   7.228    30.5470  3.8240 
26.566   7.270    31.1800  3.9080 
25.606   8.210    30.4680  3.9080 
24.406   7.946    30.3380  3.6612 
26.751   7.650    32.6460  3.9080 
27.617   6.392    33.6350  4.0000 
28.579   7.473    31.0010  2.6000 
26.186   6.368    31.1470  3.3870 
27.250   8.480    32.6920  3.3870 
25.879   7.809    33.0390  3.3870 
27.169   5.509    33.5070  2.6000 
26.075   9.362    29.9770  3.8240 
25.235   10.324   29.2810  3.9080 
24.755   9.770    27.9360  3.9080 
23.580   9.881    27.5810  3.6612 
25.962   11.675   29.0920  3.9080 
26.082   12.302   30.3770  3.7210 
25.152   12.599   28.2070  3.9080 
26.909   9.543    30.0780  2.6000 
24.444   10.486   29.8360  3.3870 
26.851   11.529   28.7050  3.3870 
25.025   12.189   27.3480  3.4870 
24.298   12.764   28.6130  3.4870 
25.621   13.430   28.0990  3.4870 
26.882   12.910   30.3950  2.0000 
25.649   9.139    27.1820  3.8240 
25.249   8.479    25.9460  3.9080 
24.162   7.436    26.2270  3.9080 
23.185   7.321    25.4910  3.6612 
26.447   7.823    25.2790  3.9080 
26.473   9.120    27.4250  2.6000 
24.883   9.154    25.3360  3.3870 
27.122   8.486    25.1130  3.4870 
26.174   7.429    24.4470  3.4870 
26.801   7.142    25.8550  3.4870 
24.332   6.686    27.3090  3.8240 
23.401   5.587    27.6080  3.9080 
22.069   6.137    28.0930  3.9080 
21.052   5.556    27.7430  3.6612 
24.059   4.629    28.5860  3.9080 
25.218   3.889    27.9890  3.9080 
24.991   6.844    27.8380  2.6000 
23.237   5.099    26.7750  3.3870 
24.366   5.129    29.3580  3.4870 
23.399   3.989    28.8920  3.4870 
27.241   2.745    25.8420  2.6000 
25.611   3.785    26.6930  3.9080 
26.082   3.021    29.5630  2.6000 
27.697   2.063    28.1450  3.3590 
26.991   2.613    27.8930  3.9080 
26.102   3.135    28.7100  3.8240 
26.720   2.996    26.6540  3.8240 
25.194   4.181    25.9610  3.4090 
22.115   7.217    28.8560  3.8240 
20.916   7.947    29.2750  3.9080 
20.062   8.200    28.0430  3.9080 
18.854   7.972    27.9910  3.6612 
21.299   9.239    29.9900  3.9080 
20.241   10.238   30.3810  3.9080 
19.639   11.079   29.4470  3.9080 
19.827   10.393   31.7030  3.9080 
18.681   12.006   29.7970  3.9080 
18.852   11.318   32.0650  3.9080 
18.276   12.123   31.1090  3.9080 
17.308   13.045   31.4410  3.7210 
22.882   7.503    29.1180  2.6000 
20.409   7.385    29.8980  3.3870 
21.773   8.990    30.7980  3.4870 
21.936   9.703    29.4220  3.4870 
19.893   11.013   28.5540  3.4590 
20.212   9.863    32.3630  3.4590 
18.307   12.554   29.1460  3.4590 
18.589   11.391   32.9530  3.4590 
17.048   12.917   32.3960  2.0000 
20.717   8.713    27.0010  3.8240 
19.959   9.084    25.8230  3.9080 
19.433   7.856    25.1010  3.9080 
18.297   7.835    24.6380  3.6612 
20.822   9.935    24.8850  3.9080 
21.259   11.300   25.4450  3.9080 
22.227   11.971   24.4870  3.9080 
20.067   12.205   25.7000  3.9080 
21.571   8.821    27.0280  2.6000 
19.193   9.623    26.1090  3.3870 
21.617   9.429    24.6560  3.4870 
20.327   10.085   24.0640  3.4870 
21.720   11.150   26.2970  3.4870 
22.981   11.395   24.3390  3.4870 
21.785   12.140   23.6510  3.4870 
22.527   12.801   24.8640  3.4870 
19.466   11.776   26.3140  3.4870 
20.370   13.034   26.0760  3.4870 
19.612   12.374   24.8730  3.4870 
20.268   6.826    25.0030  3.8240 
19.804   5.607    24.3470  3.9080 
18.608   4.998    25.0840  3.9080 
17.652   4.499    24.4930  3.6612 
20.916   4.570    24.3290  3.9080 
21.921   4.684    23.2040  3.9080 
23.141   3.806    23.4390  3.9080 
21.066   6.878    25.3190  2.6000 
19.542   5.815    23.4260  3.3870 
21.394   4.623    25.1700  3.4870 
20.508   3.690    24.2840  3.4870 
21.497   4.426    22.3700  3.4870 
22.203   5.608    23.1200  3.4870 
23.695   2.203    24.3010  2.6000 
24.225   4.115    22.9480  3.6612 
23.015   2.710    24.1660  3.8240 
22.251   2.506    24.5050  2.6000 
18.732   5.049    26.4080  3.8240 
17.712   4.436    27.2730  3.9080 
16.390   5.183    27.1310  3.9080 
15.309   4.596    27.3080  3.6612 
18.253   4.330    28.6800  3.9080 
19.411   5.443    26.7600  2.6000 
17.566   3.523    26.9480  3.3870 
17.625   3.859    29.2310  3.4870 
19.087   3.853    28.6680  3.4870 
18.394   5.211    29.0360  3.4870 
16.419   6.458    26.7480  3.8240 
15.192   7.191    26.4480  3.9080 
14.388   6.544    25.3330  3.9080 
13.150   6.514    25.3690  3.6612 
15.508   8.640    26.0650  3.9080 
15.681   9.660    27.1830  3.9080 
15.992   11.025   26.5810  3.9080 
14.475   9.740    28.1040  3.9080 
17.177   6.858    26.6770  2.6000 
14.639   7.203    27.2560  3.3870 
16.322   8.636    25.5380  3.4870 
14.795   8.954    25.4860  3.4870 
16.453   9.385    27.7210  3.4870 
16.762   10.957   26.0130  3.4870 
15.239   11.325   26.0660  3.4870 
16.168   11.653   27.2850  3.4870 
14.297   8.873    28.4750  3.4870 
14.656   10.361   28.8130  3.4870 
13.711   10.038   27.6050  3.4870 
15.049   6.001    24.3170  3.8240 
14.361   5.266    23.2560  3.9080 
14.090   3.817    23.6320  3.9080 
13.031   3.269    23.3220  3.6612 
15.174   5.260    21.9590  3.9080 
15.323   6.634    21.3510  3.9080 
15.322   6.546    19.8290  3.9080 
15.378   7.900    19.3020  3.8240 
15.713   8.169    18.0470  3.9080 
16.018   7.207    17.1890  3.8240 
15.727   9.443    17.6950  3.8240 
15.904   6.083    24.2830  2.6000 
13.503   5.707    23.0810  3.3870 
16.056   4.897    22.1410  3.4870 
14.741   4.675    21.3170  3.4870 
14.592   7.199    21.6440  3.4870 
16.153   7.035    21.6520  3.4870 
16.089   6.036    19.5230  3.3870 
14.516   6.101    19.5210  3.3870 
15.187   8.555    19.8250  2.6000 
16.002   6.385    17.4410  2.6000 
16.233   7.405    16.3800  2.6000 
15.526   10.050   18.2690  2.6000 
15.939   9.666    16.8910  2.6000 
15.062   3.200    24.2940  3.8240 
14.977   1.797    24.6570  3.9080 
13.758   1.532    25.5440  3.9080 
13.120   0.499    25.3800  3.6612 
16.234   1.328    25.3710  3.9080 
15.764   3.646    24.5150  2.6000 
14.878   1.273    23.8350  3.3870 
16.335   1.813    26.1930  3.4870 
16.998   1.485    24.8110  3.4870 
16.163   0.389    25.5590  3.4870 
13.446   2.451    26.4490  3.8240 
12.379   2.200    27.4080  3.9080 
11.043   2.105    26.6730  3.9080 
10.135   1.427    27.1690  3.6612 
12.363   3.262    28.5030  3.9080 
12.251   4.693    28.0290  3.9080 
10.850   5.188    27.7870  3.9080 
13.874   3.196    26.4690  2.6000 
12.551   1.333    27.8320  3.3870 
11.617   3.077    29.0960  3.4870 
13.176   3.176    29.0240  3.4870 
12.668   5.268    28.6910  3.4870 
12.755   4.784    27.2060  3.4870 
9.971    6.569    26.8170  2.6000 
9.883    4.621    28.3020  3.6612 
10.746   6.242    26.9960  3.8240 
11.452   6.600    26.6620  2.6000 
10.949   2.760    25.5170  3.8240 
9.711    2.715    24.7290  3.9080 
9.406    1.286    24.3010  3.9080 
8.272    0.808    24.3600  3.6612 
9.775    3.620    23.4750  3.9080 
8.465    3.530    22.6990  3.9080 
10.116   5.060    23.8450  3.9080 
11.620   3.214    25.2290  2.6000 
8.976    3.028    25.2970  3.3870 
10.491   3.281    22.8970  3.4870 
8.272    2.611    22.5010  3.4870 
7.754    3.900    23.2270  3.4870 
8.545    4.023    21.8780  3.4870 
10.951   5.080    24.3180  3.4870 
10.187   5.587    23.0470  3.4870 
9.423    5.419    24.4050  3.4870 
10.454   0.595    23.8560  3.8240 
10.339   -0.782   23.3810  3.9080 
10.121   -1.765   24.5280  3.9080 
9.433    -2.773   24.3850  3.6612 
11.592   -1.140   22.5780  3.9080 
11.634   -0.484   21.2110  3.9080 
10.587   -1.092   20.2890  3.9080 
10.757   -2.275   19.9360  3.6612 
9.619    -0.389   19.9370  3.6612 
11.226   0.972    23.8480  2.6000 
9.566    -0.835   22.7820  3.3870 
12.376   -0.870   23.0800  3.4870 
11.630   -2.103   22.4660  3.4870 
11.472   0.467    21.3040  3.4870 
12.515   -0.603   20.8230  3.4870 
10.700   -1.465   25.6950  3.8240 
10.484   -2.304   26.8540  3.9080 
9.006    -2.248   27.2380  3.9080 
8.332    -3.252   27.4220  3.6612 
11.349   -1.902   28.0600  3.9080 
11.088   -2.827   29.2460  3.9080 
12.832   -1.930   27.7090  3.9080 
11.203   -0.769   25.7560  2.6000 
10.704   -3.228   26.6120  3.3870 
11.111   -0.988   28.3220  3.4870 
10.155   -2.803   29.4700  3.4870 
11.338   -3.725   29.0120  3.4870 
11.607   -2.536   29.9990  3.4870 
12.997   -1.344   26.9670  3.4870 
13.346   -1.639   28.4660  3.4870 
13.088   -2.825   27.4730  3.4870 
8.489    -1.028   27.3220  3.8240 
7.101    -0.823   27.6710  3.9080 
6.188    -1.466   26.6330  3.9080 
5.141    -1.984   26.9940  3.6612 
6.776    0.655    27.8210  3.9080 
8.989    -0.346   27.1640  2.6000 
6.937    -1.259   28.5330  3.3870 
6.884    1.094    26.9740  3.4870 
5.870    0.756    28.1200  3.4870 
7.371    1.050    28.4630  3.4870 
6.574    -1.444   25.3690  3.8240 
5.717    -2.031   24.3280  3.9080 
5.372    -3.472   24.6370  3.9080 
4.270    -3.940   24.3360  3.6612 
6.417    -1.928   22.9730  3.9080 
5.637    -2.561   21.8270  3.9080 
6.331    -2.381   20.4890  3.9080 
6.257    -0.963   19.9710  3.9080 
7.105    -0.695   18.7660  3.8240 
7.327    -1.087   25.1550  2.6000 
4.884    -1.515   24.2850  3.3870 
6.568    -0.992   22.7700  3.4870 
7.283    -2.360   23.0370  3.4870 
5.524    -3.509   22.0020  3.4870 
4.754    -2.161   21.7840  3.4870 
7.263    -2.635   20.5820  3.4870 
5.924    -2.976   19.8400  3.4870 
5.334    -0.762   19.7500  3.1000 
6.526    -0.359   20.6800  3.1000 
6.881    -1.259   18.1150  2.6000 
6.975    0.141    18.4920  2.6000 
7.963    -0.810   18.9760  2.6000 
6.303    -4.189   25.2630  3.8240 
6.116    -5.552   25.6890  3.9080 
4.900    -5.816   26.5470  3.9080 
4.215    -6.832   26.4490  3.6612 
7.062    -3.816   25.4210  2.6000 
6.059    -6.112   24.9000  3.3870 
6.903    -5.826   26.1850  3.3870 
4.565    -4.889   27.4450  3.8240 
3.381    -5.072   28.2710  3.9080 
2.100    -4.921   27.4640  3.9080 
1.099    -5.491   27.8840  3.6612 
3.350    -4.061   29.4270  3.9080 
4.535    -4.188   30.3700  3.9080 
4.598    -2.945   31.6760  4.0000 
3.056    -3.266   32.5360  3.9080 
5.049    -4.184   27.5350  2.6000 
3.404    -5.976   28.6500  3.3870 
3.337    -3.163   29.0590  3.4870 
2.532    -4.184   29.9310  3.4870 
4.508    -5.067   30.7810  3.3870 
5.351    -4.132   29.8500  3.3870 
3.052    -4.171   32.8590  3.3870 
2.971    -2.662   33.2760  3.3870 
2.321    -3.139   31.9320  3.3870 
2.100    -4.184   26.3650  3.8240 
0.937    -4.002   25.5030  3.9080 
0.593    -5.264   24.7160  3.9080 
-0.557   -5.463   24.3240  3.6612 
1.163    -2.843   24.5370  3.9080 
2.830    -3.788   26.1450  2.6000 
0.170    -3.779   26.0710  3.3870 
1.383    -2.052   25.0330  3.4870 
1.886    -3.059   23.9420  3.4870 
0.364    -2.691   24.0270  3.4870 
1.565    -6.137   24.4800  3.8240 
1.288    -7.363   23.7130  3.9080 
0.186    -8.198   24.3430  3.9080 
-0.768   -8.591   23.6330  3.6612 
2.590    -8.148   23.5000  3.9080 
2.327    -9.410   22.7050  3.9080 
3.618    -7.292   22.7660  3.9080 
2.358    -5.987   24.7760  2.6000 
0.971    -7.086   22.8290  3.3870 
2.954    -8.396   24.3750  3.4870 
1.679    -9.948   23.1640  3.4870 
1.992    -9.177   21.8360  3.4870 
3.145    -9.904   22.6110  3.4870 
3.778    -6.487   23.2640  3.4870 
4.438    -7.783   22.6780  3.4870 
3.283    -7.067   21.8950  3.4870 
0.215    -8.481   25.6400  3.8240 
-0.878   -9.166   26.3180  3.9080 
-1.788   -8.203   27.0860  3.9080 
-2.965   -8.507   27.2970  3.6612 
-0.367   -10.200  27.3370  3.9080 
0.605    -11.215  26.7740  3.9080 
0.521    -11.632  25.4430  3.9080 
1.580    -11.742  27.5880  3.9080 
1.426    -12.566  24.9710  3.9080 
2.492    -12.673  27.1090  3.9080 
2.404    -13.096  25.7970  3.9080 
0.904    -8.250   26.0980  2.6000 
-1.416   -9.633   25.6450  3.3870 
0.066    -9.729   28.0650  3.4870 
-1.128   -10.673  27.7060  3.4870 
-0.133   -11.286  24.8810  3.4590 
1.630    -11.470  28.4750  3.4590 
1.378    -12.843  24.0840  3.4590 
3.156    -13.009  27.6670  3.4590 
2.998    -13.732  25.4700  3.4590 
-1.237   -7.079   27.5420  3.8240 
-1.945   -6.191   28.4530  3.9080 
-2.656   -4.998   27.8660  3.9080 
-3.122   -4.139   28.6310  3.6612 
-0.440   -6.873   27.2920  2.6000 
-2.600   -6.721   28.9340  3.3870 
-1.306   -5.865   29.1060  3.3870 
-2.744   -4.924   26.5480  3.8240 
-3.499   -3.973   25.7670  3.9080 
-2.784   -2.656   25.4870  3.9080 
-2.788   -2.176   24.3560  3.6612 
-4.808   -3.618   26.4690  3.9080 
-2.299   -5.510   26.1040  2.6000 
-3.718   -4.391   24.9080  3.3870 
-5.300   -4.421   26.6550  3.4870 
-5.330   -3.046   25.9010  3.4870 
-4.616   -3.162   27.2920  3.4870 
-2.215   -2.045   26.5220  3.8240 
-1.588   -0.743   26.3790  3.9080 
-0.694   -0.457   27.5790  3.9080 
-0.903   -0.989   28.6610  3.6612 
-2.618   0.380    26.2370  3.9080 
-3.576   0.582    27.4070  3.9080 
-4.782   1.412    26.9900  3.9080 
-5.787   1.650    28.1010  3.9080 
-5.253   2.554    29.1680  3.8240 
-2.217   -2.429   27.2910  2.6000 
-1.031   -0.755   25.5730  3.3870 
-2.140   1.210    26.0910  3.4870 
-3.146   0.207    25.4410  3.4870 
-3.876   -0.282   27.7310  3.4870 
-3.110   1.029    28.1310  3.4870 
-4.471   2.270    26.6630  3.4870 
-5.230   0.963    26.2560  3.4870 
-6.590   2.041    27.7240  3.1000 
-6.029   0.798    28.4980  3.1000 
-4.500   2.211    29.4990  2.6000 
-5.084   3.356    28.8210  2.6000 
-5.854   2.633    29.8180  2.6000 
0.276    0.422    27.3500  3.8240 
1.086    0.981    28.4190  3.9080 
1.241    2.478    28.2060  3.9080 
1.732    2.831    27.1360  3.6612 
2.469    0.328    28.4710  3.9080 
3.364    0.942    29.5300  3.9080 
0.431    0.668    26.5400  2.6000 
0.632    0.828    29.2740  3.3870 
2.366    -0.619   28.6520  3.4870 
2.895    0.420    27.6030  3.4870 
3.564    2.149    29.6120  3.6612 
3.946    0.125    30.4000  3.8240 
4.459    0.444    31.0130  2.6000 
3.811    -0.723   30.3510  2.6000 
0.930    3.316    29.1840  3.8240 
0.456    2.933    30.5120  3.9080 
-1.026   2.567    30.6670  3.9080 
-1.882   2.766    29.8140  3.6612 
0.725    4.200    31.3560  3.9080 
1.496    5.124    30.4890  3.9080 
1.110    4.775    29.0790  3.9080 
1.008    2.198    30.8520  3.3870 
-0.113   4.609    31.6270  3.4870 
1.233    3.976    32.1510  3.4870 
1.271    6.046    30.6870  3.4870 
2.449    5.000    30.6220  3.4870 
0.287    5.217    28.8160  3.3870 
1.813    5.002    28.4500  3.3870 
-1.297   1.991    31.8220  3.8240 
-2.553   1.525    32.3910  3.9080 
-3.111   0.359    31.5850  3.9080 
-3.816   0.485    30.5940  3.6612 
-3.551   2.674    32.5320  3.9080 
-3.244   3.610    33.6650  3.9080 
-3.736   4.881    33.8040  3.8240 
-2.448   3.474    34.7540  3.9080 
-3.319   5.486    34.8890  3.9080 
-2.508   4.636    35.4950  3.8240 
-0.612   1.870    32.3270  2.6000 
-2.360   1.193    33.2920  3.3870 
-3.564   3.180    31.7030  3.4870 
-4.437   2.304    32.6640  3.4870 
-4.269   5.246    33.2360  2.6000 
-1.944   2.722    34.9660  3.4090 
-3.548   6.340    35.1730  3.3590 
-2.747   -0.842   32.0240  3.8240 
-3.090   -2.037   31.2560  3.9080 
-4.582   -2.323   31.3890  3.9080 
-5.266   -1.810   32.2820  3.6612 
-2.308   -3.276   31.7120  3.9080 
-2.468   -3.419   33.1480  3.7210 
-0.820   -3.098   31.4510  3.9080 
-2.311   -0.916   32.7620  2.6000 
-2.887   -1.870   30.3110  3.3870 
-2.640   -4.075   31.2520  3.3870 
-0.673   -2.967   30.5120  3.4870 
-0.500   -2.334   31.9350  3.4870 
-0.349   -3.882   31.7420  3.4870 
-2.482   -2.515   33.5810  2.0000 
-5.090   -3.167   30.5030  3.8240 
-6.539   -3.429   30.4880  3.9080 
-6.805   -4.827   29.9530  3.9080 
-7.269   -5.013   28.8230  3.6612 
-7.235   -2.391   29.6340  3.9080 
-8.654   -2.002   29.9450  3.9080 
-9.058   -0.587   29.5940  3.9080 
-4.576   -3.562   29.9380  2.6000 
-6.883   -3.369   31.4030  3.3870 
-6.700   -1.583   29.6660  3.4870 
-7.216   -2.708   28.7180  3.4870 
-9.245   -2.611   29.4740  3.4870 
-8.802   -2.132   30.8950  3.4870 
-10.525  0.326    28.7630  2.6000 
-8.389   0.421    29.8390  3.6612 
-10.239  -0.455   28.9820  3.8240 
-10.713  -1.151   28.8070  2.6000 
-6.485   -5.790   30.7970  3.8240 
-6.620   -7.196   30.4560  3.9080 
-6.972   -8.079   31.6370  3.9080 
-6.969   -9.304   31.4470  3.6612 
-5.307   -7.694   29.8240  3.9080 
-4.175   -7.873   30.8120  3.9080 
-3.567   -6.787   31.4230  3.9080 
-3.726   -9.149   31.1150  3.9080 
-2.544   -6.956   32.3310  3.9080 
-2.710   -9.327   32.0270  3.9080 
-2.106   -8.238   32.6210  3.9080 
-6.186   -5.578   31.5740  2.6000 
-7.332   -7.281   29.7880  3.3870 
-5.474   -8.543   29.3840  3.4870 
-5.029   -7.060   29.1440  3.4870 
-3.853   -5.926   31.2150  3.4590 
-4.111   -9.886   30.7000  3.4590 
-2.154   -6.220   32.7440  3.4590 
-2.429   -10.187  32.2450  3.4590 
-1.403   -8.365   33.2170  3.4590 
-7.257   -7.541   32.8190  3.8240 
-7.449   -8.373   34.0020  3.9080 
-8.909   -8.334   34.4520  3.9080 
-9.571   -7.305   34.3130  3.6612 
-6.562   -7.921   35.1830  3.9080 
-6.583   -6.495   35.2480  3.7210 
-5.084   -8.264   35.0240  3.9080 
-7.329   -6.686   32.8880  2.6000 
-7.218   -9.298   33.7740  3.3870 
-6.904   -8.299   36.0200  3.3870 
-4.741   -7.842   34.2330  3.4870 
-4.599   -7.950   35.7910  3.4870 
-4.983   -9.216   34.9490  3.4870 
-7.292   -6.183   35.8910  2.0000 
-9.404   -9.423   35.0050  3.8240 
-10.686  -9.458   35.6960  3.9080 
-10.536  -10.376  36.9060  3.9080 
-9.611   -11.187  36.9850  3.6612 
-11.859  -9.945   34.8430  3.9080 
-12.197  -8.945   33.7450  3.9080 
-11.538  -11.301  34.2340  3.9080 
-8.947   -10.150  34.9550  2.6000 
-10.890  -8.555   36.0160  3.3870 
-12.642  -10.044  35.4230  3.4870 
-12.382  -8.089   34.1380  3.4870 
-11.452  -8.866   33.1450  3.4870 
-12.968  -9.248   33.2610  3.4870 
-11.343  -11.928  34.9340  3.4870 
-12.293  -11.612  33.7290  3.4870 
-10.776  -11.220  33.6550  3.4870 
-11.450  -10.251  37.8690  3.8240 
-11.404  -11.173  39.0060  3.9080 
-11.896  -12.544  38.5270  3.9080 
-13.099  -12.732  38.3520  3.6612 
-12.226  -10.656  40.1680  3.9080 
-12.055  -9.642   37.8240  2.6000 
-10.472  -11.261  39.2980  3.3870 
-13.145  -10.577  39.9000  3.4870 
-12.159  -11.268  40.9050  3.4870 
-11.896  -9.795   40.4350  3.4870 
-10.965  -13.460  38.3130  3.8240 
-11.219  -14.739  37.6750  3.9080 
-10.179  -15.080  36.6240  3.9080 
-10.104  -16.237  36.1940  3.6612 
-10.163  -13.289  38.5680  2.6000 
-11.228  -15.435  38.3490  3.3870 
-12.094  -14.718  37.2580  3.3870 
-9.371   -14.095  36.2160  3.8240 
-8.293   -14.360  35.2740  3.9080 
-7.870   -13.211  34.4020  3.9080 
-7.680   -12.068  34.8350  3.6612 
-9.490   -13.297  36.5140  2.6000 
-7.519   -14.660  35.7750  3.3870 
-8.566   -15.091  34.6990  3.3870 
-7.706   -13.487  33.1150  3.8240 
-7.413   -12.454  32.1180  3.9080 
-8.287   -12.621  30.8830  3.9080 
-8.855   -13.701  30.6570  3.6612 
-5.935   -12.452  31.7290  3.9080 
-5.064   -12.346  32.9850  3.9080 
-5.546   -13.688  30.9330  3.9080 
-7.773   -14.304  32.8570  2.6000 
-7.620   -11.582  32.5180  3.3870 
-5.765   -11.663  31.1720  3.4870 
-5.318   -11.568  33.4860  3.4870 
-5.185   -13.129  33.5270  3.4870 
-4.141   -12.274  32.7300  3.4870 
-6.073   -13.733  30.1310  3.4870 
-4.615   -13.640  30.7000  3.4870 
-5.702   -14.473  31.4620  3.4870 
-8.422   -11.571  30.0910  3.8240 
-9.290   -11.462  28.9340  3.9080 
-8.642   -11.610  27.5690  3.9080 
-9.345   -11.702  26.5580  3.6612 
-9.932   -10.060  28.9380  3.9080 
-8.935   -9.042   28.8330  3.7210 
-10.639  -9.843   30.2690  3.9080 
-7.945   -10.880  30.2810  2.6000 
-10.002  -12.130  29.0150  3.3870 
-10.573  -9.980   28.2010  3.3870 
-11.310  -10.518  30.3880  3.4870 
-9.999   -9.898   30.9830  3.4870 
-11.051  -8.976   30.2750  3.4870 
-8.583   -8.990   27.8910  2.0000 
-7.312   -11.602  27.5230  3.8240 
-6.596   -11.596  26.2540  3.9080 
-6.475   -12.967  25.6100  3.9080 
-5.385   -13.554  25.6520  3.6612 
-5.202   -10.970  26.4700  3.9080 
-4.323   -11.569  27.9370  4.0000 
-6.866   -11.600  28.2580  2.6000 
-7.089   -11.017  25.6350  3.3870 
-4.657   -11.150  25.6870  3.3870 
-5.303   -10.008  26.5410  3.3870 
-4.943   -11.562  28.7200  2.6000 
-7.546   -13.476  24.9900  3.8240 
-7.425   -14.708  24.1910  3.9080 
-6.324   -14.650  23.1460  3.9080 
-5.724   -15.672  22.7760  3.6612 
-8.800   -15.072  23.5430  3.9080 
-9.748   -15.572  24.6200  3.9080 
-9.666   -16.891  25.0520  3.9080 
-10.692  -14.748  25.2130  3.9080 
-10.485  -17.408  26.0150  3.9080 
-11.530  -15.251  26.2000  3.9080 
-11.423  -16.564  26.5890  3.9080 
-12.222  -17.095  27.5690  3.7210 
-8.307   -13.082  25.0580  2.6000 
-7.198   -15.432  24.8110  3.3870 
-9.177   -14.290  23.1100  3.4870 
-8.675   -15.761  22.8710  3.4870 
-9.026   -17.446  24.6660  3.4590 
-10.765  -13.859  24.9500  3.4590 
-10.417  -18.297  26.2780  3.4590 
-12.163  -14.698  26.5990  3.4590 
-12.895  -16.412  27.8510  2.0000 
-5.953   -13.483  22.6110  3.8240 
-4.874   -13.387  21.6440  3.9080 
-3.521   -13.791  22.2150  3.9080 
-2.592   -14.134  21.4800  3.6612 
-4.770   -11.952  21.0860  3.9080 
-5.979   -11.633  20.2050  3.9080 
-5.932   -12.508  18.9600  3.9080 
-4.924   -12.381  18.2290  3.7210 
-6.875   -13.298  18.7420  3.6612 
-6.366   -12.766  22.8470  2.6000 
-5.081   -13.989  20.8980  3.3870 
-4.728   -11.319  21.8210  3.4870 
-3.956   -11.864  20.5660  3.4870 
-6.798   -11.803  20.6950  3.4870 
-5.964   -10.697  19.9510  3.4870 
-4.889   -12.971  17.3770  2.0000 
-3.388   -13.741  23.5380  3.8240 
-2.127   -14.121  24.1610  3.9080 
-1.864   -15.613  23.9840  3.9080 
-0.765   -16.093  24.2400  3.6612 
-2.137   -13.761  25.6390  3.9080 
-4.047   -13.483  24.0270  2.6000 
-1.404   -13.624  23.7250  3.3870 
-1.285   -13.975  26.0250  3.4870 
-2.307   -12.821  25.7380  3.4870 
-2.825   -14.260  26.0850  3.4870 
-2.898   -16.348  23.5700  3.8240 
-2.766   -17.770  23.3140  3.9080 
-2.188   -18.022  21.9280  3.9080 
-1.891   -19.178  21.6090  3.6612 
-4.128   -18.469  23.4220  3.9080 
-4.786   -18.515  24.8000  3.9080 
-6.193   -19.067  24.6940  3.9080 
-3.969   -19.349  25.7700  3.9080 
-3.661   -15.970  23.4530  2.6000 
-2.161   -18.155  23.9820  3.3870 
-4.740   -18.027  22.8130  3.4870 
-4.022   -19.381  23.1110  3.4870 
-4.839   -17.601  25.1480  3.4870 
-6.686   -18.560  24.0450  3.4870 
-6.156   -19.986  24.4230  3.4870 
-6.626   -19.001  25.5490  3.4870 
-3.089   -18.974  25.8500  3.4870 
-4.396   -19.351  26.6300  3.4870 
-3.905   -20.249  25.4430  3.4870 
-2.051   -16.979  21.1130  3.8240 
-1.616   -17.233  19.7380  3.9080 
-0.096   -17.186  19.5870  3.9080 
0.638    -16.474  20.2750  3.6612 
-2.253   -16.266  18.7190  3.9080 
-1.826   -14.915  18.9610  3.7210 
-3.761   -16.212  18.8480  3.9080 
-2.214   -16.179  21.3860  2.6000 
-1.905   -18.139  19.5030  3.3870 
-2.007   -16.534  17.8090  3.3870 
-3.996   -15.930  19.7350  3.4870 
-4.114   -15.588  18.2100  3.4870 
-4.128   -17.082  18.6820  3.4870 
-2.134   -14.611  19.8690  2.0000 
0.451    -17.958  18.6440  3.8240 
1.914    -17.979  18.5080  3.9080 
2.447    -16.614  18.1090  3.9080 
3.570    -16.218  18.4230  3.6612 
2.150    -19.030  17.4210  3.9080 
0.881    -19.804  17.3120  3.9080 
-0.222   -18.848  17.6800  3.9080 
2.324    -18.268  19.3500  3.3870 
2.361    -18.602  16.5750  3.4870 
2.886    -19.613  17.6660  3.4870 
0.760    -20.133  16.4080  3.4870 
0.892    -20.562  17.9190  3.4870 
-0.537   -18.356  16.9050  3.3870 
-0.970   -19.310  18.0900  3.3870 
1.634    -15.849  17.3860  3.8240 
2.106    -14.573  16.8600  3.9080 
2.345    -13.550  17.9630  3.9080 
3.333    -12.818  17.9200  3.6612 
1.116    -14.017  15.8360  3.9080 
0.653    -15.059  14.8300  3.9080 
-0.507   -15.870  15.3900  3.9080 
-1.487   -15.262  15.8630  3.6612 
-0.411   -17.101  15.3940  3.6612 
0.829    -16.107  17.2280  2.6000 
2.959    -14.731  16.4030  3.3870 
0.343    -13.665  16.3040  3.4870 
1.535    -13.282  15.3600  3.4870 
0.375    -14.618  14.0110  3.4870 
1.390    -15.653  14.6160  3.4870 
1.457    -13.509  18.9450  3.8240 
1.567    -12.598  20.0870  3.9080 
2.690    -13.099  20.9870  3.9080 
3.452    -12.298  21.5370  3.6612 
0.243    -12.447  20.8340  3.9080 
-0.791   -11.497  20.2600  3.9080 
-0.278   -10.069  20.1310  3.9080 
-1.293   -9.142   19.6540  3.8240 
-1.179   -7.846   19.4500  3.9080 
-0.032   -7.221   19.6780  3.8240 
-2.234   -7.160   19.0070  3.8240 
0.784    -14.043  18.9110  2.6000 
1.823    -11.716  19.7460  3.3870 
-0.164   -13.325  20.9000  3.4870 
0.443    -12.156  21.7390  3.4870 
-1.061   -11.817  19.3850  3.4870 
-1.576   -11.500  20.8310  3.4870 
0.042    -9.769   20.9950  3.3870 
0.472    -10.058  19.5160  3.3870 
-2.066   -9.482   19.4840  2.6000 
0.649    -7.664   19.9620  2.6000 
0.031    -6.375   19.5400  2.6000 
-2.977   -7.566   18.8570  2.6000 
-2.170   -6.314   18.8690  2.6000 
2.825    -14.420  21.1290  3.8240 
3.866    -14.931  22.0180  3.9080 
5.256    -14.649  21.4590  3.9080 
6.181    -14.293  22.1920  3.6612 
3.707    -16.433  22.2770  3.9080 
2.418    -16.751  23.0420  3.9080 
4.923    -17.021  22.9840  3.9080 
2.075    -18.217  23.1590  3.9080 
2.307    -14.961  20.7050  2.6000 
3.785    -14.466  22.8770  3.3870 
3.640    -16.872  21.4030  3.4870 
2.494    -16.382  23.9370  3.4870 
1.681    -16.298  22.6020  3.4870 
5.047    -16.579  23.8270  3.4870 
4.783    -17.959  23.1330  3.4870 
5.702    -16.896  22.4380  3.4870 
1.997    -18.599  22.2800  3.4870 
2.769    -18.671  23.6430  3.4870 
1.243    -18.316  23.6260  3.4870 
5.384    -14.826  20.1510  3.8240 
6.630    -14.520  19.4720  3.9080 
7.015    -13.056  19.6070  3.9080 
8.163    -12.717  19.8870  3.6612 
6.516    -14.844  17.9760  3.9080 
7.828    -14.567  17.2260  3.9080 
7.777    -15.205  15.8480  3.9080 
9.020    -14.862  15.0320  3.9080 
8.829    -15.305  13.6180  3.8240 
4.718    -15.128  19.6980  2.6000 
7.344    -15.069  19.8590  3.3870 
6.278    -15.779  17.8690  3.4870 
5.806    -14.309  17.5870  3.4870 
7.959    -13.610  17.1390  3.4870 
8.574    -14.930  17.7270  3.4870 
7.708    -16.168  15.9420  3.4870 
6.987    -14.893  15.3790  3.4870 
9.175    -13.904  15.0560  3.1000 
9.795    -15.305  15.4120  3.1000 
8.065    -14.976  13.3040  2.6000 
9.505    -15.010  13.1200  2.6000 
8.803    -16.195  13.5870  2.6000 
6.048    -12.176  19.3910  3.8240 
6.262    -10.736  19.5370  3.9080 
6.702    -10.422  20.9620  3.9080 
7.659    -9.688   21.1890  3.6612 
4.992    -9.971   19.1900  3.9080 
5.119    -8.465   19.3300  3.9080 
3.810    -7.718   19.2020  3.9080 
3.775    -6.524   18.8990  3.6612 
2.718    -8.447   19.4260  3.8240 
5.269    -12.459  19.1590  2.6000 
6.973    -10.461  18.9200  3.3870 
4.741    -10.180  18.2760  3.4870 
4.275    -10.279  19.7670  3.4870 
5.509    -8.264   20.1940  3.4870 
5.729    -8.140   18.6500  3.4870 
2.792    -9.278   19.6360  2.6000 
1.940    -8.088   19.3620  2.6000 
5.989    -11.002  21.9300  3.8240 
6.341    -10.738  23.3290  3.9080 
7.771    -11.199  23.5940  3.9080 
8.528    -10.505  24.2700  3.6612 
5.388    -11.436  24.2940  3.9080 
5.739    -11.189  25.7520  3.9080 
5.319    -10.030  26.3710  3.9080 
6.488    -12.089  26.4750  3.9080 
5.639    -9.773   27.6950  3.9080 
6.823    -11.848  27.7850  3.9080 
6.414    -10.683  28.3940  3.9080 
5.333    -11.523  21.7350  2.6000 
6.291    -9.773   23.4860  3.3870 
4.485    -11.123  24.1280  3.4870 
5.406    -12.390  24.1220  3.4870 
4.815    -9.412   25.8940  3.4590 
6.774    -12.875  26.0680  3.4590 
5.336    -8.998   28.1100  3.4590 
7.323    -12.472  28.2610  3.4590 
6.658    -10.507  29.2730  3.4590 
8.115    -12.368  23.0580  3.8240 
9.442    -12.941  23.3160  3.9080 
10.544   -12.096  22.6810  3.9080 
11.591   -11.888  23.2950  3.6612 
9.489    -14.371  22.7910  3.9080 
10.652   -15.239  23.2320  3.9080 
10.688   -16.541  22.4420  3.9080 
9.797    -17.580  22.9580  3.8240 
10.063   -18.245  24.0760  3.9080 
11.165   -17.969  24.7620  3.8240 
9.243    -19.182  24.5220  3.8240 
7.557    -12.790  22.5590  2.6000 
9.587    -12.962  24.2850  3.3870 
8.668    -14.814  23.0580  3.4870 
9.494    -14.334  21.8230  3.4870 
11.483   -14.758  23.1000  3.4870 
10.568   -15.437  24.1780  3.4870 
10.446   -16.352  21.5220  3.3870 
11.596   -16.880  22.4450  3.3870 
9.078    -17.766  22.5250  2.6000 
11.706   -17.360  24.4810  2.6000 
11.339   -18.396  25.4870  2.6000 
8.527    -19.370  24.0860  2.6000 
9.426    -19.603  25.2490  2.6000 
10.302   -11.645  21.4530  3.8240 
11.280   -10.817  20.7320  3.9080 
11.510   -9.517   21.4710  3.9080 
12.634   -9.037   21.6280  3.6612 
10.790   -10.665  19.2750  3.9080 
10.824   -12.036  18.6210  3.9080 
10.792   -12.222  17.1400  3.9080 
10.147   -11.446  16.4030  3.6612 
11.416   -13.212  16.6620  3.6612 
9.556    -11.842  21.0730  2.6000 
12.130   -11.306  20.7130  3.3870 
9.887    -10.311  19.2620  3.4870 
11.366   -10.051  18.7930  3.4870 
11.626   -12.477  18.9400  3.4870 
10.073   -12.534  18.9800  3.4870 
10.454   -8.889   21.9790  3.8240 
10.641   -7.670   22.7530  3.9080 
11.307   -7.931   24.0920  3.9080 
12.160   -7.165   24.5370  3.6612 
9.274    -7.004   22.9610  3.9080 
8.636    -6.417   21.6940  3.9080 
7.150    -6.183   21.9080  3.9080 
9.343    -5.133   21.2720  3.9080 
9.663    -9.202   21.8520  2.6000 
11.209   -7.060   22.2370  3.3870 
8.666    -7.660   23.3350  3.4870 
9.374    -6.292   23.6120  3.4870 
8.739    -7.072   20.9720  3.4870 
6.729    -7.007   22.1610  3.4870 
7.025    -5.532   22.6020  3.4870 
6.756    -5.861   21.0930  3.4870 
10.277   -5.310   21.1410  3.4870 
8.960    -4.812   20.4520  3.4870 
9.236    -4.468   21.9570  3.4870 
10.935   -8.997   24.7820  3.8240 
11.607   -9.370   26.0210  3.9080 
13.105   -9.548   25.8400  3.9080 
13.943   -9.063   26.6030  3.6612 
10.991   -10.681  26.5360  3.9080 
11.906   -11.496  27.4270  3.9080 
12.306   -11.024  28.6690  3.9080 
12.362   -12.744  27.0200  3.9080 
13.140   -11.768  29.4790  3.9080 
13.198   -13.498  27.8300  3.9080 
13.585   -13.004  29.0570  3.9080 
14.409   -13.748  29.8650  3.7210 
10.283   -9.479   24.4940  2.6000 
11.453   -8.667   26.6870  3.3870 
10.184   -10.470  27.0310  3.4870 
10.736   -11.224  25.7730  3.4870 
12.007   -10.193  28.9600  3.4590 
12.102   -13.080  26.1910  3.4590 
13.400   -11.438  30.3070  3.4590 
13.495   -14.332  27.5470  3.4590 
14.619   -13.225  30.6910  2.0000 
13.484   -10.297  24.7990  3.8240 
14.910   -10.563  24.5750  3.9080 
15.683   -9.266   24.4260  3.9080 
16.797   -9.073   24.9310  3.6612 
15.052   -11.462  23.3300  3.9080 
16.484   -11.590  22.8380  3.9080 
14.485   -12.832  23.6730  3.9080 
12.895   -10.621  24.2630  2.6000 
15.263   -11.047  25.3500  3.3870 
14.511   -11.077  22.6090  3.4870 
16.824   -10.720  22.6160  3.4870 
17.026   -11.978  23.5290  3.4870 
16.506   -12.151  22.0610  3.4870 
13.586   -12.735  23.9930  3.4870 
14.487   -13.385  22.8880  3.4870 
15.026   -13.241  24.3530  3.4870 
15.071   -8.341   23.6930  3.8240 
15.728   -7.058   23.3780  3.9080 
15.890   -6.215   24.6320  3.9080 
16.856   -5.475   24.8330  3.6612 
14.884   -6.335   22.3280  3.9080 
15.481   -5.135   21.6370  3.9080 
14.949   -4.945   20.2230  3.9080 
13.444   -4.831   20.1660  3.9080 
12.906   -3.597   19.5350  3.8240 
14.279   -8.492   23.3960  2.6000 
16.615   -7.240   23.0020  3.3870 
14.646   -6.982   21.6440  3.4870 
14.060   -6.053   22.7530  3.4870 
15.285   -4.341   22.1590  3.4870 
16.445   -5.236   21.6020  3.4870 
15.341   -4.142   19.8450  3.4870 
15.230   -5.696   19.6770  3.4870 
13.100   -5.597   19.6790  3.1000 
13.100   -4.885   21.0710  3.1000 
13.246   -2.883   19.9420  2.6000 
13.129   -3.582   18.6740  2.6000 
12.019   -3.587   19.6110  2.6000 
14.883   -6.351   25.4910  3.8240 
14.801   -5.611   26.7500  3.9080 
15.827   -6.145   27.7410  3.9080 
16.574   -5.434   28.4040  3.6612 
13.400   -5.709   27.3240  3.9080 
14.251   -6.900   25.2970  2.6000 
15.000   -4.668   26.5710  3.3870 
13.187   -6.630   27.4900  3.4870 
13.357   -5.216   28.1470  3.4870 
12.771   -5.342   26.6990  3.4870 
15.848   -7.468   27.7910  3.8240 
16.876   -8.139   28.5530  3.9080 
18.280   -7.761   28.0980  3.9080 
19.148   -7.491   28.9360  3.6612 
16.712   -9.655   28.4150  3.9080 
17.603   -10.421  29.3750  3.9080 
17.233   -11.903  29.3280  3.9080 
18.386   -12.720  29.7260  3.8240 
18.344   -14.036  29.8420  3.9080 
17.206   -14.667  29.6010  3.8240 
19.454   -14.659  30.2050  3.8240 
15.252   -7.926   27.3730  2.6000 
16.775   -7.897   29.4970  3.3870 
15.786   -9.891   28.5810  3.4870 
16.927   -9.915   27.5050  3.4870 
18.533   -10.305  29.1250  3.4870 
17.485   -10.079  30.2750  3.4870 
16.489   -12.072  29.9280  3.3870 
16.956   -12.142  28.4290  3.3870 
19.129   -12.321  29.8910  2.6000 
16.507   -14.221  29.3730  2.6000 
17.165   -15.523  29.6740  2.6000 
20.169   -14.207  30.3570  2.6000 
19.459   -15.514  30.2900  2.6000 
18.526   -7.735   26.7840  3.8240 
19.879   -7.371   26.3490  3.9080 
20.262   -5.970   26.8210  3.9080 
21.383   -5.764   27.2830  3.6612 
19.977   -7.497   24.8410  3.9080 
17.912   -7.926   26.2130  2.6000 
20.508   -8.008   26.7490  3.3870 
19.374   -6.874   24.4280  3.4870 
19.745   -8.391   24.5800  3.4870 
20.876   -7.305   24.5620  3.4870 
19.344   -5.005   26.7070  3.8240 
19.649   -3.633   27.1270  3.9080 
19.952   -3.595   28.6180  3.9080 
20.856   -2.934   29.1230  3.6612 
18.503   -2.692   26.7620  3.9080 
18.937   -1.227   26.8080  3.9080 
19.483   -0.607   25.6990  3.9080 
18.799   -0.493   27.9680  3.9080 
19.894   0.716    25.7290  3.9080 
19.199   0.835    28.0030  3.9080 
19.734   1.456    26.8910  3.9080 
18.568   -5.190   26.3850  2.6000 
20.450   -3.339   26.6450  3.3870 
18.187   -2.902   25.8690  3.4870 
17.768   -2.827   27.3790  3.4870 
19.576   -1.090   24.9110  3.4590 
18.436   -0.889   28.7280  3.4590 
20.273   1.105    24.9740  3.4590 
19.105   1.318    28.7930  3.4590 
19.983   2.352    26.9210  3.4590 
19.173   -4.353   29.3950  3.8240 
19.420   -4.355   30.8330  3.9080 
20.788   -4.947   31.1320  3.9080 
21.551   -4.375   31.9180  3.6612 
18.309   -5.107   31.5970  3.9080 
17.004   -4.292   31.6290  3.9080 
18.741   -5.504   32.9950  3.9080 
15.766   -5.122   31.7880  3.9080 
18.542   -4.829   29.0560  2.6000 
19.421   -3.424   31.1400  3.3870 
18.124   -5.933   31.1040  3.4870 
17.051   -3.659   32.3620  3.4870 
16.936   -3.784   30.8060  3.4870 
19.510   -6.076   32.9400  3.4870 
18.963   -4.716   33.4970  3.4870 
18.025   -5.971   33.4310  3.4870 
15.732   -5.783   31.0910  3.4870 
15.782   -5.561   32.6420  3.4870 
14.992   -4.558   31.7320  3.4870 
21.084   -6.075   30.4850  3.8240 
22.307   -6.787   30.8130  3.9080 
23.544   -6.069   30.2750  3.9080 
24.594   -6.131   30.9010  3.6612 
22.286   -8.213   30.2500  3.9080 
21.388   -9.146   31.0500  3.9080 
21.325   -10.548  30.4770  3.9080 
21.915   -10.790  29.4130  3.6612 
20.668   -11.428  31.0790  3.6612 
20.555   -6.378   29.8780  2.6000 
22.380   -6.840   31.7880  3.3870 
21.978   -8.188   29.3310  3.4870 
23.189   -8.567   30.2510  3.4870 
21.714   -9.194   31.9630  3.4870 
20.492   -8.775   31.0760  3.4870 
23.411   -5.435   29.1260  3.8240 
24.572   -4.905   28.4160  3.9080 
24.771   -3.414   28.6330  3.9080 
25.843   -2.872   28.3420  3.6612 
24.429   -5.148   26.9020  3.9080 
24.440   -6.636   26.5620  3.9080 
24.189   -6.915   25.0940  3.9080 
23.837   -5.992   24.3250  3.6612 
24.333   -8.093   24.6990  3.6612 
22.627   -5.333   28.7880  2.6000 
25.372   -5.375   28.7330  3.3870 
23.598   -4.756   26.5920  3.4870 
25.158   -4.709   26.4370  3.4870 
25.300   -7.010   26.8110  3.4870 
23.759   -7.084   27.0880  3.4870 
23.724   -2.747   29.1370  3.8240 
23.902   -1.296   29.2640  3.9080 
23.655   -0.876   30.6950  3.9080 
24.556   -0.391   31.3760  3.6612 
22.974   -0.566   28.2820  3.9080 
23.166   0.945    28.3940  3.9080 
23.206   -1.036   26.8540  3.9080 
22.997   -3.143   29.3690  2.6000 
24.829   -1.078   29.0340  3.3870 
22.047   -0.774   28.5250  3.4870 
23.040   1.216    29.3060  3.4870 
24.053   1.177    28.1120  3.4870 
22.526   1.392    27.8360  3.4870 
24.116   -0.862   26.6050  3.4870 
23.033   -1.978   26.7960  3.4870 
22.616   -0.564   26.2620  3.4870 
22.428   -1.067   31.1700  3.8240 
22.125   -0.666   32.5500  3.9080 
23.051   -1.325   33.5500  3.9080 
23.690   -0.606   34.3320  3.6612 
20.667   -0.973   32.8830  3.9080 
20.166   -0.842   34.2870  3.9080 
20.686   0.016    35.2470  3.9080 
19.086   -1.636   34.6800  3.9080 
20.178   0.090    36.5260  3.9080 
18.575   -1.569   35.9600  3.9080 
19.117   -0.708   36.8890  3.9080 
18.576   -0.664   38.1480  3.7210 
21.819   -1.420   30.6760  2.6000 
22.251   0.304    32.6170  3.3870 
20.119   -0.398   32.3270  3.4870 
20.495   -1.885   32.6000  3.4870 
21.403   0.561    35.0180  3.4590 
18.704   -2.223   34.0670  3.4590 
20.552   0.677    37.1420  3.4590 
17.856   -2.109   36.1980  3.4590 
18.317   -1.588   38.4280  2.0000 
23.098   -2.657   33.6000  3.8240 
23.850   -3.213   34.7380  3.9080 
25.314   -2.802   34.7350  3.9080 
25.865   -2.479   35.8020  3.6612 
23.623   -4.736   34.7620  3.9080 
22.168   -5.103   35.1150  3.9080 
24.579   -5.447   35.6970  3.9080 
21.607   -4.479   36.3580  3.9080 
22.715   -3.153   33.0120  2.6000 
23.450   -2.848   35.5550  3.3870 
23.797   -5.070   33.8580  3.4870 
21.603   -4.851   34.3670  3.4870 
22.113   -6.067   35.2070  3.4870 
25.482   -5.284   35.4160  3.4870 
24.458   -5.117   36.5910  3.4870 
24.403   -6.390   35.6780  3.4870 
22.149   -4.723   37.1110  3.4870 
21.604   -3.523   36.2630  3.4870 
20.709   -4.790   36.4950  3.4870 
26.047   -2.779   33.6360  3.8240 
27.443   -2.314   33.7460  3.9080 
27.536   -0.837   34.0880  3.9080 
28.487   -0.474   34.7850  3.6612 
28.015   -2.582   32.3580  3.9080 
27.104   -3.606   31.7580  3.9080 
25.731   -3.221   32.2830  3.9080 
27.923   -2.846   34.4160  3.3870 
28.020   -1.771   31.8250  3.4870 
28.922   -2.921   32.4180  3.4870 
27.129   -3.568   30.7890  3.4870 
27.348   -4.499   32.0460  3.4870 
25.338   -2.505   31.7590  3.3870 
25.127   -3.980   32.2890  3.3870 
26.619   0.025    33.6380  3.8240 
26.713   1.422    34.0700  3.9080 
26.490   1.562    35.5620  3.9080 
27.071   2.389    36.2620  3.6612 
25.703   2.297    33.3410  3.9080 
25.947   2.383    31.8490  3.9080 
27.062   1.983    31.4320  3.7210 
25.026   2.843    31.1360  3.6612 
25.991   -0.234   33.1100  2.6000 
27.612   1.749    33.8600  3.3870 
24.813   1.944    33.4940  3.4870 
25.734   3.191    33.7160  3.4870 
27.259   2.007    30.4360  2.0000 
25.590   0.750    36.1110  3.8240 
25.356   0.787    37.5400  3.9080 
26.610   0.395    38.3130  3.9080 
26.940   0.999    39.3330  3.6612 
24.222   -0.168   37.9100  3.9080 
23.976   -0.408   39.3960  3.9080 
23.677   0.901    40.1140  3.9080 
22.831   -1.408   39.5840  3.9080 
25.146   0.205    35.6160  2.6000 
25.100   1.697    37.7960  3.3870 
23.402   0.174    37.5200  3.4870 
24.403   -1.025   37.4930  3.4870 
24.789   -0.794   39.7840  3.4870 
22.914   1.321    39.7090  3.4870 
23.491   0.724    41.0390  3.4870 
24.437   1.484    40.0470  3.4870 
22.038   -1.069   39.1620  3.4870 
23.071   -2.248   39.1860  3.4870 
22.666   -1.534   40.5210  3.4870 
27.317   -0.604   37.7990  3.8240 
28.582   -1.043   38.3990  3.9080 
29.691   -0.002   38.2230  3.9080 
30.489   0.240    39.1300  3.6612 
29.000   -2.384   37.8030  3.9080 
28.197   -3.618   38.2280  3.9080 
28.672   -4.839   37.4470  3.9080 
28.296   -3.877   39.7210  3.9080 
27.026   -1.004   37.0960  2.6000 
28.434   -1.171   39.3590  3.3870 
28.948   -2.312   36.8360  3.4870 
29.930   -2.537   38.0310  3.4870 
27.255   -3.461   38.0070  3.4870 
28.564   -4.679   36.5070  3.4870 
29.599   -5.001   37.6390  3.4870 
28.153   -5.604   37.7030  3.4870 
28.025   -3.093   40.2020  3.4870 
27.725   -4.612   39.9560  3.4870 
29.204   -4.093   39.9490  3.4870 
29.747   0.629    37.0700  3.8240 
30.680   1.750    36.8340  3.9080 
30.443   2.833    37.8730  3.9080 
31.330   3.267    38.6010  3.6612 
30.501   2.283    35.4180  3.9080 
31.436   3.414    34.9870  3.9080 
32.900   2.994    35.1000  3.9080 
31.108   3.852    33.5700  3.9080 
29.225   0.381    36.4340  2.6000 
31.598   1.420    36.9310  3.3870 
30.618   1.544    34.8000  3.4870 
29.588   2.594    35.3260  3.4870 
31.289   4.176    35.5860  3.4870 
33.088   2.729    36.0040  3.4870 
33.067   2.257    34.5090  3.4870 
33.464   3.732    34.8600  3.4870 
30.177   4.079    33.5130  3.4870 
31.639   4.620    33.3410  3.4870 
31.301   3.137    32.9610  3.4870 
29.192   3.287    37.9940  3.8240 
28.869   4.319    38.9750  3.9080 
29.200   3.881    40.3900  3.9080 
29.798   4.647    41.1630  3.6612 
27.385   4.740    38.8990  3.9080 
27.025   5.600    40.1010  3.9080 
27.082   5.473    37.6030  3.9080 
28.572   2.969    37.4900  2.6000 
29.415   5.107    38.7700  3.3870 
26.834   3.929    38.9280  3.4870 
27.218   5.119    40.9080  3.4870 
27.541   6.410    40.0810  3.4870 
26.090   5.816    40.0710  3.4870 
27.327   4.921    36.8580  3.4870 
26.144   5.672    37.5600  3.4870 
27.584   6.291    37.5750  3.4870 
28.817   2.660    40.7680  3.8240 
29.138   2.204    42.1150  3.9080 
30.638   2.208    42.4050  3.9080 
31.018   2.445    43.5580  3.6612 
28.588   0.799    42.3400  3.9080 
28.386   2.150    40.2250  2.6000 
28.704   2.807    42.7520  3.3870 
28.757   0.531    43.2450  3.4870 
27.641   0.797    42.1760  3.4870 
29.018   0.187    41.7380  3.4870 
31.442   1.939    41.3940  3.8240 
32.897   1.888    41.5770  3.9080 
33.487   3.260    41.9090  3.9080 
34.548   3.323    42.5500  3.6612 
33.572   1.282    40.3570  3.9080 
33.587   2.114    39.2120  3.7210 
31.108   1.793    40.6150  2.6000 
33.078   1.296    42.3370  3.3870 
34.488   1.062    40.5890  3.3870 
33.120   0.456    40.1310  3.3870 
32.676   2.501    39.0680  2.0000 
32.840   4.347    41.5100  3.8240 
33.270   5.698    41.8670  3.9080 
32.687   6.146    43.2040  3.9080 
33.165   7.095    43.8450  3.6612 
32.862   6.700    40.7870  3.9080 
33.734   6.814    39.5760  3.9080 
34.860   7.637    39.5800  3.9080 
33.458   6.108    38.4120  3.9080 
35.671   7.754    38.4650  3.9080 
34.261   6.207    37.2900  3.9080 
35.368   7.039    37.3280  3.9080 
36.170   7.147    36.2160  3.7210 
32.139   4.254    41.0210  2.6000 
34.247   5.703    41.9400  3.3870 
31.968   6.468    40.4880  3.4870 
32.808   7.576    41.1990  3.4870 
35.070   8.118    40.3470  3.4590 
32.713   5.552    38.3870  3.4590 
36.416   8.311    38.4820  3.4590 
34.061   5.723    36.5220  3.4590 
35.848   6.511    35.5160  2.0000 
31.620   5.518    43.6930  3.8240 
30.950   6.026    44.8850  3.9080 
30.876   5.051    46.0450  3.9080 
29.875   4.936    46.7460  3.6612 
29.531   6.471    44.4860  3.9080 
29.538   7.722    43.6300  3.9080 
29.559   8.985    44.2050  3.9080 
29.524   7.654    42.2470  3.9080 
29.564   10.139   43.4300  3.9080 
29.528   8.795    41.4730  3.9080 
29.547   10.041   42.0670  3.9080 
29.553   11.164   41.2660  3.7210 
31.324   4.809    43.3050  2.6000 
31.439   6.818    45.1910  3.3870 
29.100   5.753    43.9970  3.4870 
29.013   6.638    45.2880  3.4870 
29.570   9.062    45.1320  3.4590 
29.512   6.822    41.8320  3.4590 
29.579   10.975   43.8380  3.4590 
29.517   8.725    40.5450  3.4590 
29.013   10.983   40.4470  2.0000 
31.971   4.336    46.2780  3.8240 
32.032   3.352    47.3530  3.9080 
31.890   3.997    48.7080  3.9080 
31.431   3.409    49.6820  3.6612 
33.354   2.590    47.2600  3.9080 
33.469   1.755    45.9930  3.9080 
34.648   0.789    46.1100  3.9080 
34.714   -0.136   44.9060  3.9080 
36.003   -0.882   44.8780  3.8240 
32.664   4.457    45.7810  2.6000 
31.296   2.715    47.2330  3.3870 
34.087   3.225    47.2860  3.4870 
33.438   2.008    48.0300  3.4870 
32.649   1.254    45.8560  3.4870 
33.598   2.337    45.2280  3.4870 
35.474   1.293    46.1740  3.4870 
34.554   0.261    46.9180  3.4870 
33.977   -0.766   44.9410  3.1000 
34.624   0.385    44.0930  3.1000 
36.680   -0.304   44.8590  2.6000 
36.067   -1.390   45.6060  2.6000 
36.032   -1.398   44.1540  2.6000 
32.272   5.272    48.8260  3.8240 
32.023   5.915    50.1170  3.9080 
30.528   5.975    50.4050  3.9080 
30.104   6.079    51.5530  3.6612 
32.670   7.299    50.1290  3.9080 
32.192   8.227    49.0390  3.9080 
31.942   7.751    47.9180  3.6612 
32.076   9.448    49.3060  3.6612 
32.647   5.694    48.1760  2.6000 
32.447   5.374    50.8140  3.3870 
32.494   7.715    50.9880  3.4870 
33.630   7.193    50.0470  3.4870 
29.676   5.891    49.3750  3.8240 
28.243   5.923    49.6650  3.9080 
27.717   4.584    50.1670  3.9080 
26.522   4.436    50.4740  3.6612 
27.487   6.437    48.4190  3.9080 
27.469   7.951    48.5480  3.9080 
28.466   8.827    48.2510  3.9080 
26.375   8.737    49.0310  3.9080 
28.066   10.120   48.5090  3.8240 
26.785   10.088   48.9930  3.9080 
25.095   8.420    49.4860  3.9080 
25.946   11.121   49.3990  3.9080 
24.263   9.445    49.8890  3.9080 
24.694   10.778   49.8400  3.9080 
29.963   5.823    48.5670  2.6000 
28.105   6.577    50.3810  3.3870 
27.944   6.168    47.6060  3.4870 
26.582   6.085    48.3980  3.4870 
29.302   8.586    47.9210  3.4090 
28.541   10.827   48.3860  2.6000 
24.808   7.537    49.5190  3.4590 
26.222   12.009   49.3720  3.4590 
23.407   9.250    50.1950  3.4590 
24.114   11.449   50.1160  3.4590 
28.614   3.608    50.2800  3.8240 
28.359   2.350    50.9400  3.9080 
28.274   2.491    52.4410  3.9080 
27.909   1.569    53.1660  3.6612 
29.394   3.734    49.9380  2.6000 
27.525   1.981    50.6090  3.3870 
29.067   1.726    50.7200  3.3870 
28.612   3.675    52.9400  3.8240 
28.590   3.939    54.3670  3.9080 
27.600   5.031    54.7370  3.9080 
27.571   5.512    55.8690  3.6612 
30.015   4.299    54.8200  3.9080 
30.987   3.158    54.5310  3.9080 
32.366   3.470    55.0970  3.9080 
33.455   3.180    54.0750  3.9080 
34.570   2.390    54.6660  3.8240 
28.851   4.302    52.4020  2.6000 
28.322   3.115    54.8260  3.3870 
30.309   5.098    54.3550  3.4870 
30.013   4.487    55.7710  3.4870 
30.651   2.338    54.9260  3.4870 
31.053   3.024    53.5720  3.4870 
32.406   4.404    55.3540  3.4870 
32.517   2.933    55.8910  3.4870 
33.072   2.688    53.3310  3.1000 
33.802   4.018    53.7330  3.1000 
34.239   1.776    55.2200  2.6000 
35.025   1.986    54.0150  2.6000 
35.114   2.932    55.1140  2.6000 
26.766   5.416    53.7820  3.8240 
25.788   6.480    53.9700  3.9080 
24.383   5.975    53.6510  3.9080 
24.242   5.296    52.6320  3.6612 
26.137   7.687    53.0740  3.9080 
27.530   8.253    53.3320  3.9080 
25.095   8.789    53.2100  3.9080 
28.074   9.150    52.2600  3.9080 
26.802   5.020    53.0190  2.6000 
25.813   6.767    54.9070  3.3870 
26.114   7.377    52.1450  3.4870 
27.509   8.751    54.1640  3.4870 
28.144   7.513    53.4520  3.4870 
24.225   8.431    53.0230  3.4870 
25.113   9.136    54.1060  3.4870 
25.292   9.494    52.5900  3.4870 
27.475   9.889    52.1250  3.4870 
28.935   9.483    52.5280  3.4870 
28.162   8.656    51.4430  3.4870 
23.410   6.272    54.4880  3.8240 
21.998   6.027    54.2900  3.9080 
21.507   4.629    54.5700  3.9080 
20.552   4.143    53.9470  3.6612 
23.637   6.651    55.2270  2.6000 
21.503   6.639    54.8570  3.3870 
21.781   6.244    53.3700  3.3870 
22.163   3.968    55.5220  3.8240 
21.777   2.646    55.9410  3.9080 
20.560   2.669    56.8600  3.9080 
20.224   3.710    57.4300  3.6612 
22.839   4.342    55.8990  2.6000 
21.576   2.109    55.1590  3.3870 
22.519   2.229    56.4060  3.3870 
19.939   1.501    56.9740  3.8240 
18.791   1.217    57.8060  3.9080 
18.972   -0.185   58.3960  3.9080 
19.933   -0.868   58.0250  3.6612 
17.458   1.259    57.0450  3.9080 
17.583   0.349    55.9450  3.7210 
17.181   2.648    56.4890  3.9080 
20.251   0.848    56.5070  2.6000 
18.759   1.868    58.5380  3.3870 
16.726   0.979    57.6320  3.3870 
17.890   2.902    55.8920  3.4870 
16.348   2.643    56.0120  3.4870 
17.132   3.279    57.2120  3.4870 
17.010   0.650    55.1740  2.0000 
18.086   -0.578   59.2880  3.8240 
18.270   -1.835   60.0090  3.9080 
17.242   -2.925   59.7430  3.9080 
17.622   -4.099   59.7440  3.6612 
18.265   -1.542   61.5260  3.9080 
19.344   -0.549   61.8990  3.9080 
17.394   -0.093   59.4460  2.6000 
19.152   -2.192   59.7750  3.3870 
17.398   -1.187   61.7810  3.4870 
18.404   -2.369   62.0130  3.4870 
20.428   -0.540   61.3230  3.6612 
19.012   0.294    62.8680  3.8240 
19.574   0.893    63.1260  2.6000 
18.238   0.242    63.2370  2.6000 
15.973   -2.592   59.5520  3.8240 
14.900   -3.571   59.4450  3.9080 
14.260   -3.508   58.0530  3.9080 
14.214   -2.434   57.4430  3.6612 
13.830   -3.342   60.4890  3.9080 
14.358   -3.010   61.8670  3.9080 
15.773   -1.758   59.4880  2.6000 
15.278   -4.466   59.5750  3.3870 
13.259   -2.616   60.1930  3.4870 
13.282   -4.140   60.5510  3.4870 
15.324   -3.606   62.3320  3.6612 
13.707   -2.062   62.5050  3.8240 
13.953   -1.827   63.2950  2.6000 
13.035   -1.677   62.1310  2.6000 
13.849   -4.680   57.5850  3.8240 
13.389   -4.898   56.2280  3.9080 
12.169   -5.806   56.1680  3.9080 
12.062   -6.749   56.9460  3.6612 
14.535   -5.479   55.3890  3.9080 
15.767   -4.600   55.3960  3.9080 
16.744   -4.758   56.3810  3.9080 
15.947   -3.610   54.4530  3.9080 
17.858   -3.943   56.4100  3.9080 
17.060   -2.790   54.4840  3.9080 
18.020   -2.940   55.4750  3.9080 
13.855   -5.353   58.1210  2.6000 
13.141   -4.030   55.8470  3.3870 
14.768   -6.355   55.7340  3.4870 
14.232   -5.592   54.4740  3.4870 
16.643   -5.423   57.0250  3.4590 
15.310   -3.493   53.7860  3.4590 
18.503   -4.070   57.0670  3.4590 
17.167   -2.134   53.8340  3.4590 
18.759   -2.377   55.5090  3.4590 
11.266   -5.517   55.2400  3.8240 
10.039   -6.262   55.0270  3.9080 
9.764    -6.340   53.5190  3.9080 
9.805    -5.286   52.8800  3.6612 
8.871    -5.600   55.7230  3.9080 
7.504    -6.223   55.5940  3.9080 
6.148    -5.186   56.1530  4.0000 
6.264    -3.889   54.9020  3.9080 
11.418   -4.841   54.7290  2.6000 
10.152   -7.170   55.3800  3.3870 
9.082    -5.549   56.6690  3.4870 
8.811    -4.690   55.3950  3.4870 
7.355    -6.451   54.6620  3.3870 
7.492    -7.049   56.1030  3.3870 
7.132    -3.481   54.9450  3.3870 
6.134    -4.272   54.0320  3.3870 
5.589    -3.227   55.0650  3.3870 
9.524    -7.535   53.0300  3.8240 
9.161    -7.886   51.6680  3.9080 
8.005    -8.880   51.6450  3.9080 
7.779    -9.680   52.5630  3.6612 
10.371   -8.436   50.9270  3.9080 
9.591    -8.190   53.5840  2.6000 
8.871    -7.069   51.2110  3.3870 
11.091   -7.802   50.9740  3.4870 
10.646   -9.262   51.3320  3.4870 
10.141   -8.591   50.0090  3.4870 
7.210    -8.825   50.5800  3.8240 
6.003    -9.644   50.5140  3.9080 
6.140    -10.814  49.5440  3.9080 
5.202    -11.593  49.3880  3.6612 
4.800    -8.811   50.0740  3.9080 
4.302    -7.748   51.0250  3.9080 
4.841    -7.580   52.2810  3.9080 
3.268    -6.914   50.6290  3.9080 
4.361    -6.603   53.1240  3.9080 
2.774    -5.932   51.4670  3.9080 
3.328    -5.781   52.7290  3.9080 
7.408    -8.304   49.9260  2.6000 
5.822    -10.002  51.4090  3.3870 
5.027    -8.378   49.2350  3.4870 
4.066    -9.419   49.8940  3.4870 
5.535    -8.130   52.5630  3.4590 
2.900    -7.017   49.7810  3.4590 
4.736    -6.497   53.9680  3.4590 
2.078    -5.382   51.1870  3.4590 
3.005    -5.127   53.3060  3.4590 
7.292    -10.924  48.8760  3.8240 
7.485    -11.874  47.8130  3.9080 
6.650    -11.659  46.5660  3.9080 
5.657    -10.918  46.5450  3.6612 
7.945    -10.408  49.0920  2.6000 
8.421    -11.858  47.5590  3.3870 
7.293    -12.759  48.1590  3.3870 
7.014    -12.328  45.4590  3.8240 
6.273    -12.073  44.2260  3.9080 
6.403    -13.250  43.2610  3.9080 
7.301    -14.081  43.3950  3.6612 
6.769    -10.783  43.5630  3.9080 
5.931    -10.224  42.4190  3.9080 
4.454    -10.246  42.7790  3.9080 
4.035    -9.391   43.5820  3.6612 
3.731    -11.142  42.2730  3.6612 
7.665    -12.889  45.4750  2.6000 
5.326    -11.961  44.4510  3.3870 
6.836    -10.100  44.2480  3.4870 
7.666    -10.943  43.2280  3.4870 
6.206    -9.313   42.2310  3.4870 
6.078    -10.754  41.6200  3.4870 
5.504    -13.281  42.3070  3.8240 
5.373    -14.207  41.2140  3.9080 
4.915    -15.579  41.7170  3.9080 
5.726    -16.492  41.7870  3.6612 
6.692    -14.352  40.4380  3.9080 
7.247    -12.990  39.9970  3.9080 
6.646    -12.309  38.9510  3.9080 
8.336    -12.443  40.6500  3.9080 
7.149    -11.077  38.5520  3.9080 
8.848    -11.220  40.2400  3.9080 
8.249    -10.542  39.1960  3.9080 
4.908    -12.661  42.3400  2.6000 
4.692    -13.862  40.5990  3.3870 
7.346    -14.797  41.0000  3.4870 
6.544    -14.905  39.6560  3.4870 
5.908    -12.674  38.5180  3.4590 
8.725    -12.893  41.3640  3.4590 
6.746    -10.614  37.8530  3.4590 
9.593    -10.859  40.6650  3.4590 
8.587    -9.719   38.9240  3.4590 
3.639    -15.657  42.0730  3.8240 
3.038    -16.913  42.5140  3.9080 
3.127    -18.008  41.4540  3.9080 
3.102    -17.842  40.2480  3.6612 
1.566    -16.597  42.7690  3.9080 
1.378    -15.163  42.4920  3.9080 
2.675    -14.546  42.0910  3.9080 
3.464    -17.215  43.3430  3.3870 
1.002    -17.130  42.1860  3.4870 
1.334    -16.797  43.6880  3.4870 
0.729    -15.051  41.7800  3.4870 
1.036    -14.720  43.2850  3.4870 
2.605    -14.138  41.2130  3.3870 
2.945    -13.868  42.7290  3.3870 
3.218    -19.237  41.9800  3.8240 
3.173    -20.394  41.0970  3.9080 
1.726    -20.653  40.6910  3.9080 
0.813    -20.311  41.4540  3.6612 
3.760    -21.595  41.8300  3.9080 
3.303    -19.342  42.8290  2.6000 
3.706    -20.211  40.2950  3.3870 
3.234    -21.783  42.6110  3.4870 
4.663    -21.400  42.0920  3.4870 
3.753    -22.360  41.2490  3.4870 
1.518    -21.258  39.5340  3.8240 
0.173    -21.669  39.1320  3.9080 
-0.459   -22.457  40.2700  3.9080 
0.225    -23.304  40.8320  3.6612 
0.446    -22.582  37.9280  3.9080 
1.668    -21.970  37.3360  3.9080 
2.529    -21.613  38.5240  3.9080 
-0.377   -20.899  38.8820  3.3870 
0.609    -23.495  38.2080  3.4870 
-0.295   -22.568  37.3010  3.4870 
2.124    -22.600  36.7560  3.4870 
1.443    -21.178  36.8230  3.4870 
3.066    -22.369  38.8110  3.3870 
3.111    -20.862  38.3270  3.3870 
-1.696   -22.143  40.6110  3.8240 
-2.385   -22.809  41.6920  3.9080 
-2.053   -22.224  43.0500  3.9080 
-2.739   -22.573  44.0140  3.6612 
-2.104   -21.522  40.1770  2.6000 
-3.342   -22.744  41.5440  3.3870 
-2.147   -23.749  41.6850  3.3870 
-1.043   -21.365  43.1240  3.8240 
-0.500   -20.845  44.3500  3.9080 
-0.853   -19.412  44.6670  3.9080 
-0.230   -18.821  45.5510  3.6612 
-0.687   -21.102  42.3860  2.6000 
-0.807   -21.404  45.0810  3.3870 
0.467    -20.920  44.3120  3.3870 
-1.839   -18.838  43.9850  3.8240 
-2.155   -17.433  44.2000  3.9080 
-2.479   -17.112  45.6580  3.9080 
-2.122   -16.011  46.0840  3.6612 
-3.321   -16.961  43.3320  3.9080 
-2.983   -16.866  41.8540  3.9080 
-2.294   -15.584  41.4200  3.9080 
-2.556   -14.530  42.0490  3.6612 
-1.488   -15.619  40.4500  3.6612 
-2.292   -19.297  43.4170  2.6000 
-1.365   -16.909  43.9480  3.3870 
-4.064   -17.576  43.4440  3.4870 
-3.611   -16.089  43.6440  3.4870 
-2.410   -17.614  41.6230  3.4870 
-3.804   -16.959  41.3460  3.4870 
-3.136   -18.014  46.3800  3.8240 
-3.541   -17.737  47.7460  3.9080 
-2.409   -17.980  48.7530  3.9080 
-2.571   -17.623  49.9240  3.6612 
-4.777   -18.550  48.1090  3.9080 
-6.023   -18.294  47.2920  3.9080 
-6.833   -17.085  47.7170  3.9080 
-6.235   -15.806  47.3710  3.8240 
-6.021   -15.263  46.1860  3.9080 
-6.382   -15.927  45.1070  3.8240 
-5.452   -14.064  46.0630  3.8240 
-3.325   -18.777  46.0310  2.6000 
-3.784   -16.789  47.7960  3.3870 
-4.554   -19.491  48.0300  3.4870 
-4.988   -18.380  49.0410  3.4870 
-5.764   -18.179  46.3640  3.4870 
-6.591   -19.077  47.3420  3.4870 
-7.710   -17.139  47.3060  3.3870 
-6.958   -17.119  48.6790  3.3870 
-5.981   -15.329  48.0410  2.6000 
-6.749   -16.701  45.1800  2.6000 
-6.248   -15.587  44.3280  2.6000 
-5.215   -13.627  46.7640  2.6000 
-5.321   -13.729  45.2810  2.6000 
-1.286   -18.539  48.3440  3.8240 
-0.173   -18.861  49.2300  3.9080 
1.073    -18.034  48.9470  3.9080 
1.751    -18.303  47.9640  3.6612 
0.189    -20.339  49.0870  3.9080 
1.379    -20.821  49.8810  3.9080 
1.878    -20.118  50.7890  3.6612 
1.844    -21.952  49.5890  3.6612 
-1.207   -18.723  47.5080  2.6000 
-0.453   -18.698  50.1550  3.3870 
-0.583   -20.867  49.3470  3.4870 
0.358    -20.519  48.1480  3.4870 
1.387    -17.071  49.8170  3.8240 
2.566    -16.238  49.6020  3.9080 
3.831    -17.069  49.4400  3.9080 
4.750    -16.695  48.7080  3.6612 
2.757    -15.247  50.7580  3.9080 
1.634    -14.252  51.0250  3.9080 
2.052    -13.164  52.0050  3.9080 
1.151    -13.643  49.7090  3.9080 
0.892    -16.942  50.5090  2.6000 
2.430    -15.723  48.7790  3.3870 
2.902    -15.759  51.5690  3.4870 
3.569    -14.744  50.5880  3.4870 
0.884    -14.743  51.4220  3.4870 
2.343    -13.569  52.8260  3.4870 
2.772    -12.654  51.6280  3.4870 
1.305    -12.587  52.1790  3.4870 
0.887    -14.345  49.1100  3.4870 
0.402    -13.068  49.8780  3.4870 
1.862    -13.134  49.3130  3.4870 
3.897    -18.207  50.1320  3.8240 
5.143    -18.970  50.0350  3.9080 
5.249    -19.770  48.7540  3.9080 
6.246    -20.474  48.5650  3.6612 
5.302    -19.860  51.2800  3.9080 
5.793    -19.011  52.4470  3.9080 
3.237    -18.482  50.6110  2.6000 
5.881    -18.325  50.0400  3.3870 
4.452    -20.267  51.5050  3.4870 
5.939    -20.568  51.0970  3.4870 
6.717    -18.205  52.3110  3.6612 
5.169    -19.185  53.6010  3.8240 
5.403    -18.727  54.2900  2.6000 
4.529    -19.757  53.6620  2.6000 
4.278    -19.659  47.8450  3.8240 
4.447    -20.301  46.5450  3.9080 
5.249    -19.454  45.5630  3.9080 
5.474    -19.884  44.4320  3.6612 
3.094    -20.573  45.8900  3.9080 
2.577    -19.396  45.2830  3.7210 
3.563    -19.215  48.0220  2.6000 
4.911    -21.156  46.6740  3.3870 
3.194    -21.265  45.2170  3.3870 
2.469    -20.892  46.5590  3.3870 
1.598    -19.329  45.4730  2.0000 
5.641    -18.261  45.9960  3.8240 
6.167    -17.250  45.0860  3.9080 
7.623    -17.513  44.7400  3.9080 
8.269    -18.156  45.5560  3.6612 
5.940    -15.867  45.7090  3.9080 
4.466    -15.507  45.6420  3.9080 
4.128    -14.230  46.3970  3.9080 
2.698    -13.948  46.2260  3.8240 
2.138    -12.750  46.2400  3.9080 
2.860    -11.644  46.4290  3.8240 
0.834    -12.623  46.0710  3.8240 
5.585    -18.080  46.8350  2.6000 
5.648    -17.295  44.2560  3.3870 
6.234    -15.873  46.6330  3.4870 
6.461    -15.204  45.2290  3.4870 
4.209    -15.400  44.7130  3.4870 
3.946    -16.239  46.0100  3.4870 
4.332    -14.339  47.3400  3.3870 
4.654    -13.493  46.0530  3.3870 
2.178    -14.621  46.1060  2.6000 
3.711    -11.700  46.5420  2.6000 
2.475    -10.875  46.4390  2.6000 
0.347    -13.322  45.9510  2.6000 
0.473    -11.843  46.0790  2.6000 
8.050    -17.057  43.5700  3.8240 
9.379    -17.324  43.0430  3.9080 
10.425   -16.824  44.0330  3.9080 
11.465   -17.448  44.2390  3.6612 
9.600    -16.704  41.6560  3.9080 
10.979   -16.980  41.1580  3.9080 
11.536   -18.207  40.9150  3.9080 
11.977   -16.007  40.8380  3.9080 
12.825   -18.046  40.4620  3.8240 
13.118   -16.713  40.4100  3.9080 
12.005   -14.614  40.8750  3.9080 
14.281   -16.055  40.0230  3.9080 
13.160   -13.962  40.4940  3.9080 
14.276   -14.692  40.0710  3.9080 
7.512    -16.580  43.0980  2.6000 
9.482    -18.295  42.9600  3.3870 
8.953    -17.069  41.0330  3.4870 
9.460    -15.746  41.7060  3.4870 
11.108   -19.023  41.0380  3.4090 
13.362   -18.683  40.2470  2.6000 
11.259   -14.134  41.1510  3.4590 
15.032   -16.526  39.7430  3.4590 
13.196   -13.033  40.5180  3.4590 
15.042   -14.231  39.8130  3.4590 
10.105   -15.693  44.6610  3.8240 
10.798   -15.364  45.9150  3.9080 
9.746    -15.025  46.9670  3.9080 
8.679    -14.517  46.6480  3.6612 
11.826   -14.285  45.7480  3.9080 
11.581   -13.014  44.9970  3.9080 
10.601   -12.095  45.3360  3.9080 
12.389   -12.719  43.8990  3.9080 
10.405   -10.930  44.6160  3.9080 
12.203   -11.554  43.1810  3.9080 
11.223   -10.670  43.5400  3.9080 
11.070   -9.520   42.8160  3.7210 
9.506    -15.166  44.3390  2.6000 
11.265   -16.171  46.2150  3.3870 
12.101   -14.027  46.6410  3.4870 
12.596   -14.704  45.3330  3.4870 
10.058   -12.266  46.0720  3.4590 
13.059   -13.313  43.6470  3.4590 
9.733    -10.334  44.8550  3.4590 
12.747   -11.370  42.4490  3.4590 
11.572   -8.779   43.2600  2.0000 
10.039   -15.342  48.2140  3.8240 
9.078    -15.377  49.3070  3.9080 
9.126    -14.131  50.1740  3.9080 
10.116   -13.387  50.1570  3.6612 
9.369    -16.630  50.1400  3.9080 
9.247    -17.932  49.3640  3.9080 
9.066    -19.110  50.3170  3.9080 
10.402   -19.483  50.9400  3.9080 
11.337   -20.078  49.9370  3.8240 
10.855   -15.542  48.3940  2.6000 
8.177    -15.458  48.9270  3.3870 
10.268   -16.564  50.4990  3.4870 
8.755    -16.656  50.8900  3.4870 
8.488    -17.881  48.7630  3.4870 
10.045   -18.067  48.8290  3.4870 
8.435    -18.873  51.0140  3.4870 
8.709    -19.870  49.8320  3.4870 
10.808   -18.690  51.3260  3.1000 
10.254   -20.120  51.6570  3.1000 
10.971   -20.809  49.5860  2.6000 
11.495   -19.485  49.2910  2.6000 
12.103   -20.292  50.3350  2.6000 
8.063    -13.886  50.9320  3.8240 
8.056    -12.735  51.8380  3.9080 
8.933    -12.998  53.0550  3.9080 
9.351    -14.142  53.2830  3.6612 
6.612    -12.663  52.3060  3.9080 
6.183    -14.095  52.2920  3.9080 
6.817    -14.655  51.0360  3.9080 
8.324    -11.914  51.3750  3.3870 
6.551    -12.288  53.1990  3.4870 
6.073    -12.130  51.7010  3.4870 
6.504    -14.561  53.0790  3.4870 
5.217    -14.168  52.2540  3.4870 
6.997    -15.604  51.1270  3.3870 
6.251    -14.510  50.2620  3.3870 
9.190    -11.943  53.8190  3.8240 
9.977    -12.042  55.0230  3.9080 
10.236   -10.728  55.7210  3.9080 
10.095   -9.637   55.1700  3.6612 
8.875    -11.177  53.5890  2.6000 
9.524    -12.636  55.6420  3.3870 
10.831   -12.447  54.8020  3.3870 
10.633   -10.843  56.9850  3.8240 
11.002   -9.713   57.8360  3.9080 
12.398   -9.924   58.4200  3.9080 
12.736   -11.017  58.8840  3.6612 
9.976    -9.525   58.9630  3.9080 
10.372   -8.335   59.8330  3.9080 
8.589    -9.385   58.3640  3.9080 
10.678   -11.632  57.3240  2.6000 
11.013   -8.902   57.2880  3.3870 
9.986    -10.330  59.5230  3.4870 
11.249   -8.480   60.1940  3.4870 
10.373   -7.536   59.3010  3.4870 
9.742    -8.240   60.5510  3.4870 
8.398    -10.148  57.8150  3.4870 
7.940    -9.328   59.0690  3.4870 
8.551    -8.589   57.8280  3.4870 
13.208   -8.878   58.3770  3.8240 
14.572   -8.909   58.8960  3.9080 
14.710   -7.731   59.8620  3.9080 
14.379   -6.586   59.5330  3.6612 
15.639   -8.866   57.7980  3.9080 
15.767   -10.110  56.9130  3.9080 
17.010   -8.546   58.3960  3.9080 
16.594   -9.862   55.6550  3.9080 
12.918   -8.147   58.0280  2.6000 
14.690   -9.738   59.4050  3.3870 
15.407   -8.121   57.2080  3.4870 
16.179   -10.822  57.4270  3.4870 
14.879   -10.405  56.6560  3.4870 
16.972   -7.700   58.8480  3.4870 
17.255   -9.233   59.0210  3.4870 
17.663   -8.504   57.6940  3.4870 
17.478   -9.581   55.9030  3.4870 
16.648   -10.673  55.1430  3.4870 
16.176   -9.179   55.1260  3.4870 
15.173   -8.047   61.0670  3.8240 
15.402   -7.077   62.1300  3.9080 
16.896   -6.928   62.4250  3.9080 
17.650   -7.897   62.3720  3.6612 
14.660   -7.485   63.3980  3.9080 
13.160   -7.516   63.3210  3.9080 
12.425   -6.389   62.9940  3.9080 
12.458   -8.691   63.5800  3.9080 
11.042   -6.435   62.9300  3.9080 
11.080   -8.752   63.5160  3.9080 
10.376   -7.612   63.1890  3.9080 
9.006    -7.682   63.1370  3.7210 
15.348   -8.873   61.2290  2.6000 
15.057   -6.208   61.8360  3.3870 
14.967   -8.369   63.6560  3.4870 
14.913   -6.874   64.1070  3.4870 
12.865   -5.590   62.8150  3.4590 
12.932   -9.459   63.8030  3.4590 
10.562   -5.670   62.7120  3.4590 
10.633   -9.549   63.6920  3.4590 
8.627    -6.760   63.1850  2.0000 
17.312   -5.700   62.7210  3.8240 
18.691   -5.386   63.0240  3.9080 
19.687   -6.047   62.0920  3.9080 
20.677   -6.579   62.6000  3.6612 
18.994   -5.849   64.4610  3.9080 
17.814   -5.511   65.3590  3.9080 
17.631   -4.312   65.6570  3.6612 
17.069   -6.428   65.7450  3.6612 
16.733   -5.063   62.7330  2.6000 
18.810   -4.415   62.9750  3.3870 
19.152   -6.807   64.4720  3.4870 
19.794   -5.406   64.7880  3.4870 
19.423   -5.988   60.7960  3.8240 
20.289   -6.503   59.7440  3.9080 
20.626   -7.979   59.9210  3.9080 
21.618   -8.447   59.3640  3.6612 
21.576   -5.669   59.6620  3.9080 
21.309   -4.168   59.6340  3.9080 
22.608   -3.371   59.5400  3.9080 
22.390   -1.960   59.2370  3.8240 
23.288   -1.023   59.0120  3.9080 
24.597   -1.237   59.0290  3.8240 
22.871   0.210    58.7460  3.8240 
18.684   -5.618   60.5560  2.6000 
19.815   -6.406   58.8920  3.3870 
22.137   -5.876   60.4250  3.4870 
22.064   -5.918   58.8600  3.4870 
20.746   -3.956   58.8730  3.4870 
20.832   -3.912   60.4390  3.4870 
23.083   -3.442   60.3830  3.3870 
23.167   -3.759   58.8500  3.3870 
21.569   -1.708   59.1980  2.6000 
24.901   -2.025   59.1930  2.6000 
25.141   -0.590   58.8750  2.6000 
22.030   0.384    58.7230  2.6000 
23.444   0.834    58.5970  2.6000 
19.811   -8.732   60.6590  3.8240 
20.100   -10.155  60.8070  3.9080 
19.491   -10.933  59.6320  3.9080 
18.427   -11.545  59.7910  3.6612 
19.571   -10.758  62.0930  3.9080 
19.985   -10.176  63.4310  3.9080 
19.104   -10.759  64.5370  3.9080 
19.564   -10.394  65.9380  3.9080 
18.565   -10.772  66.9850  3.8240 
19.124   -8.385   61.0440  2.6000 
21.072   -10.276  60.7860  3.3870 
18.602   -10.725  62.0520  3.4870 
19.821   -11.695  62.0970  3.4870 
20.915   -10.386  63.6070  3.4870 
19.891   -9.211   63.4120  3.4870 
18.195   -10.444  64.4130  3.4870 
19.095   -11.726  64.4530  3.4870 
20.404   -10.844  66.1240  3.1000 
19.723   -9.438   65.9810  3.1000 
17.788   -10.372  66.8120  2.6000 
18.450   -11.655  66.9810  2.6000 
18.860   -10.515  67.7840  2.6000 
20.188   -10.870  58.5090  3.8240 
19.736   -11.506  57.2820  3.9080 
19.704   -13.020  57.4310  3.9080 
18.892   -13.706  56.8150  3.6612 
20.627   -11.169  56.0750  3.9080 
20.064   -11.857  54.8440  3.9080 
20.729   -9.669   55.8800  3.9080 
20.933   -10.439  58.5050  2.6000 
18.826   -11.196  57.0900  3.3870 
21.525   -11.523  56.2450  3.4870 
19.167   -11.550  54.6880  3.4870 
20.609   -11.648  54.0820  3.4870 
20.057   -12.807  54.9810  3.4870 
21.039   -9.261   56.6920  3.4870 
21.348   -9.479   55.1710  3.4870 
19.865   -9.316   55.6540  3.4870 
20.602   -13.555  58.2640  3.8240 
20.561   -15.008  58.4110  3.9080 
19.410   -15.457  59.2840  3.9080 
19.240   -16.651  59.5390  3.6612 
21.171   -13.071  58.6880  2.6000 
20.474   -15.415  57.5340  3.3870 
21.394   -15.313  58.8000  3.3870 
18.601   -14.513  59.7670  3.8240 
17.516   -14.898  60.6710  3.9080 
16.192   -14.330  60.1830  3.9080 
15.399   -13.738  60.9120  3.6612 
17.857   -14.448  62.0870  3.9080 
16.892   -14.906  63.0180  3.7210 
18.716   -13.689  59.5490  2.6000 
17.449   -15.876  60.6690  3.3870 
18.729   -14.791  62.3320  3.3870 
17.896   -13.479  62.1160  3.3870 
15.992   -14.919  62.5860  2.0000 
15.945   -14.518  58.8850  3.8240 
14.688   -14.051  58.3210  3.9080 
13.505   -14.645  59.0780  3.9080 
13.451   -15.856  59.2740  3.6612 
14.508   -14.414  56.8340  3.9080 
13.239   -13.754  56.2880  3.9080 
15.716   -14.001  56.0130  3.9080 
16.524   -14.911  58.3860  2.6000 
14.653   -13.075  58.4080  3.3870 
14.406   -15.386  56.7640  3.4870 
13.311   -12.800  56.3770  3.4870 
13.132   -13.981  55.3620  3.4870 
12.478   -14.064  56.7850  3.4870 
16.507   -14.399  56.3850  3.4870 
15.605   -14.296  55.1060  3.4870 
15.803   -13.044  56.0290  3.4870 
12.601   -13.770  59.4740  3.8240 
11.384   -14.113  60.1640  3.9080 
10.220   -14.222  59.1890  3.9080 
10.216   -13.651  58.0920  3.6612 
11.043   -13.060  61.2220  3.9080 
12.164   -12.836  62.2380  3.9080 
12.388   -14.138  62.9930  3.9080 
12.748   -12.938  59.3090  2.6000 
11.506   -14.978  60.6070  3.3870 
10.850   -12.220  60.7780  3.4870 
10.243   -13.337  61.6930  3.4870 
12.978   -12.572  61.7830  3.4870 
11.916   -12.132  62.8570  3.4870 
13.726   -15.473  63.2140  2.6000 
11.476   -14.594  63.6800  3.6612 
13.562   -14.723  62.8270  3.8240 
14.160   -14.353  62.3330  2.6000 
9.198    -14.945  59.6030  3.8240 
7.990    -15.013  58.7910  3.9080 
7.294    -13.657  58.7520  3.9080 
7.423    -12.833  59.6540  3.6612 
7.099    -16.019  59.5230  3.9080 
8.031    -16.760  60.4210  3.9080 
9.065    -15.739  60.8370  3.9080 
8.196    -15.325  57.8850  3.3870 
6.414    -15.564  60.0370  3.4870 
6.671    -16.622  58.8950  3.4870 
7.561    -17.108  61.1940  3.4870 
8.448    -17.498  59.9490  3.4870 
8.751    -15.196  61.5780  3.3870 
9.905    -16.161  61.0810  3.3870 
6.572    -13.497  57.6580  3.8240 
5.691    -12.376  57.4190  3.9080 
4.259    -12.805  57.7430  3.9080 
3.772    -13.759  57.1400  3.6612 
5.801    -11.903  55.9660  3.9080 
4.726    -10.895  55.5890  3.9080 
4.733    -9.643   56.1880  3.9080 
3.734    -11.183  54.6750  3.9080 
3.780    -8.689   55.8840  3.9080 
2.772    -10.236  54.3660  3.9080 
2.786    -8.990   54.9720  3.9080 
6.630    -14.100  57.0470  2.6000 
5.944    -11.641  58.0140  3.3870 
6.674    -11.499  55.8310  3.4870 
5.736    -12.671  55.3760  3.4870 
5.396    -9.441   56.8080  3.4590 
3.710    -12.017  54.2650  3.4590 
3.807    -7.852   56.2900  3.4590 
2.111    -10.439  53.7450  3.4590 
2.132    -8.362   54.7670  3.4590 
3.608    -12.154  58.6490  3.8240 
2.336    -12.113  59.3080  3.9080 
1.642    -10.760  59.0770  3.9080 
1.866    -9.763   59.7570  3.6612 
2.444    -12.377  60.8160  3.9080 
1.101    -12.392  61.5220  3.9080 
0.054    -12.128  60.8900  3.6612 
1.085    -12.674  62.7450  3.6612 
4.110    -11.532  58.9650  2.6000 
1.771    -12.813  58.9180  3.3870 
2.881    -13.232  60.9560  3.4870 
3.001    -11.692  61.2170  3.4870 
0.783    -10.799  58.0660  3.8240 
0.055    -9.639   57.5980  3.9080 
-0.746   -8.959   58.7110  3.9080 
-0.994   -7.764   58.5880  3.6612 
-0.918   -10.199  56.5560  3.9080 
-0.414   -11.544  56.1830  3.9080 
0.465    -12.016  57.2880  3.9080 
0.669    -8.998   57.1800  3.3870 
-1.811   -10.264  56.9280  3.4870 
-0.949   -9.622   55.7770  3.4870 
-1.156   -12.157  56.0600  3.4870 
0.086    -11.497  55.3520  3.4870 
0.006    -12.667  57.8400  3.3870 
1.274    -12.419  56.9350  3.3870 
-1.134   -9.721   59.7270  3.8240 
-1.925   -9.161   60.8200  3.9080 
-1.092   -8.208   61.6690  3.9080 
-1.648   -7.478   62.4940  3.6612 
-2.530   -10.272  61.6800  3.9080 
-1.573   -10.771  62.6040  3.7210 
-0.918   -10.553  59.7420  2.6000 
-2.662   -8.649   60.4270  3.3870 
-3.297   -9.927   62.1640  3.3870 
-2.836   -10.994  61.1090  3.3870 
-0.910   -11.340  62.1200  2.0000 
0.225    -8.200   61.4730  3.8240 
1.082    -7.316   62.2600  3.9080 
1.208    -5.929   61.6240  3.9080 
1.921    -5.070   62.1400  3.6612 
2.468    -7.936   62.4780  3.9080 
2.432    -9.335   63.0980  3.9080 
1.671    -9.295   64.4050  3.9080 
1.732    -10.617  65.1540  3.9080 
0.688    -10.671  66.2190  3.8240 
0.572    -8.717   60.8800  2.6000 
0.665    -7.203   63.1400  3.3870 
2.926    -7.985   61.6240  3.4870 
2.984    -7.352   63.0550  3.4870 
2.001    -9.953   62.4870  3.4870 
3.337    -9.646   63.2550  3.4870 
2.040    -8.595   64.9650  3.4870 
0.744    -9.075   64.2250  3.4870 
1.598    -11.349  64.5320  3.1000 
2.609    -10.721  65.5560  3.1000 
0.766    -9.959   66.7480  2.6000 
-0.119   -10.674  65.8440  2.6000 
0.794    -11.412  66.7010  2.6000 
0.495    -5.683   60.5240  3.8240 
0.536    -4.370   59.8780  3.9080 
-0.451   -3.390   60.4930  3.9080 
-1.663   -3.618   60.5670  3.6612 
0.285    -4.488   58.3530  3.9080 
1.342    -5.312   57.6160  3.9080 
0.143    -3.108   57.7140  3.9080 
1.040    -5.621   56.1660  3.9080 
0.005    -6.305   60.1900  2.6000 
1.436    -4.004   60.0040  3.3870 
-0.572   -4.949   58.2370  3.4870 
2.185    -4.834   57.6590  3.4870 
1.460    -6.150   58.0890  3.4870 
-0.534   -2.610   58.1770  3.4870 
0.980    -2.642   57.7700  3.4870 
-0.106   -3.207   56.7920  3.4870 
0.898    -4.801   55.6870  3.4870 
1.781    -6.093   55.7790  3.4870 
0.252    -6.165   56.1120  3.4870 
0.063    -2.243   60.9340  3.8240 
-0.781   -1.172   61.4350  3.9080 
-0.329   0.178    60.8730  3.9080 
0.869    0.369    60.6850  3.6612 
-0.715   -1.091   62.9560  3.9080 
-1.617   -1.993   63.7690  3.9080 
-1.981   -1.357   65.1060  3.9080 
-1.129   -0.661   65.7080  3.6612 
-3.139   -1.550   65.5340  3.6612 
0.916    -2.134   60.9220  2.6000 
-1.708   -1.339   61.1640  3.3870 
0.200    -1.274   63.2210  3.4870 
-0.908   -0.175   63.2110  3.4870 
-2.427   -2.173   63.2680  3.4870 
-1.168   -2.838   63.9270  3.4870 
-1.245   1.106    60.6480  3.8240 
-0.855   2.425    60.1550  3.9080 
-1.088   3.513    61.1950  3.9080 
-2.211   3.784    61.6140  3.6612 
-1.585   2.754    58.8520  3.9080 
-1.223   1.866    57.6590  3.9080 
-1.931   2.321    56.3940  3.9080 
-3.166   2.171    56.2970  3.6612 
-1.268   2.850    55.4760  3.6612 
-2.075   0.932    60.7920  2.6000 
0.106    2.399    59.9620  3.3870 
-2.539   2.685    59.0080  3.4870 
-1.394   3.676    58.6170  3.4870 
-0.263   1.892    57.5180  3.4870 
-1.473   0.949    57.8540  3.4870 
-0.009   4.171    61.6040  3.8240 
-0.118   5.297    62.5260  3.9080 
-0.460   6.599    61.8290  3.9080 
-0.171   6.791    60.6440  3.6612 
1.213    5.419    63.2840  3.9080 
1.500    4.196    64.1080  3.9080 
0.766    3.929    61.3210  2.6000 
-0.825   5.098    63.1740  3.3870 
1.932    5.553    62.6480  3.4870 
1.180    6.195    63.8650  3.4870 
1.875    1.207    65.0970  2.6000 
1.453    2.870    63.8470  3.9080 
1.976    5.019    65.8610  2.6000 
2.352    2.903    66.8080  3.3590 
2.078    3.088    65.9390  3.9080 
1.880    4.282    65.4270  3.8240 
1.819    2.198    64.9990  3.8240 
1.217    2.479    63.0380  3.4090 
-1.058   7.534    62.5770  3.8240 
-1.351   8.872    62.0770  3.9080 
-0.939   10.005   63.0170  3.9080 
-1.271   11.163   62.7520  3.6612 
-2.839   9.044    61.7210  3.9080 
-3.200   8.084    60.5920  3.9080 
-3.738   8.839    62.9280  3.9080 
-1.280   7.338    63.3850  2.6000 
-0.840   8.987    61.2480  3.3870 
-2.971   9.959    61.3960  3.4870 
-2.606   8.224    59.8510  3.4870 
-3.117   7.179    60.9020  3.4870 
-4.104   8.245    60.3120  3.4870 
-3.503   9.469    63.6130  3.4870 
-4.654   8.971    62.6720  3.4870 
-3.625   7.946    63.2630  3.4870 
-0.207   9.740    64.0940  3.8240 
0.141    10.790   65.0490  3.9080 
0.793    11.988   64.3840  3.9080 
0.519    13.133   64.7590  3.6612 
1.051    10.203   66.1360  3.9080 
1.767    11.221   67.0050  3.9080 
0.813    12.052   67.8540  3.9080 
1.574    13.084   68.5880  3.8240 
1.760    14.324   68.1580  3.9080 
1.260    14.758   67.0040  3.8240 
2.464    15.175   68.8900  3.8240 
0.068    8.936    64.2310  2.6000 
-0.686   11.095   65.4790  3.3870 
0.515    9.632    66.7100  3.4870 
1.717    9.642    65.7080  3.4870 
2.387    10.757   67.5890  3.4870 
2.282    11.815   66.4370  3.4870 
0.152    12.475   67.2850  3.3870 
0.349    11.478   68.4830  3.3870 
1.919    12.866   69.3460  2.6000 
0.799    14.227   66.5080  2.6000 
1.399    15.569   66.7530  2.6000 
2.799    14.922   69.6400  2.6000 
2.587    15.980   68.6140  2.6000 
1.650    11.739   63.3960  3.8240 
2.378    12.823   62.7340  3.9080 
1.922    13.049   61.2930  3.9080 
2.568    13.750   60.5280  3.6612 
3.878    12.515   62.8130  3.9080 
4.381    12.556   64.2340  3.9080 
1.778    10.928   63.1410  2.6000 
2.211    13.649   63.2360  3.3870 
4.045    11.636   62.4380  3.4870 
4.366    13.164   62.2810  3.4870 
5.499    11.697   67.0670  2.6000 
4.803    11.583   65.0680  3.9080 
4.283    14.509   64.6580  2.6000 
5.113    14.106   66.8310  3.3590 
4.954    13.477   66.1640  3.9080 
4.489    13.729   64.9550  3.8240 
5.153    12.177   66.2610  3.8240 
4.850    10.674   64.8720  3.4090 
0.794    12.453   60.9510  3.8240 
0.158    12.499   59.6390  3.9080 
-1.065   13.395   59.6460  3.9080 
-1.613   13.648   60.7280  3.6612 
-0.267   11.079   59.2340  3.9080 
0.823    10.169   59.2580  3.7210 
0.396    11.994   61.5610  2.6000 
0.801    12.840   58.9830  3.3870 
-0.956   10.767   59.8410  3.3870 
-0.644   11.101   58.3410  3.3870 
1.155    10.024   58.3270  2.0000 
-1.515   13.876   58.4880  3.8240 
-2.660   14.790   58.4650  3.9080 
-3.976   14.030   58.4520  3.9080 
-4.831   14.190   57.5780  3.6612 
-2.560   15.758   57.2820  3.9080 
-1.543   16.842   57.4880  3.9080 
-1.454   17.581   58.6370  3.9080 
-0.514   17.323   56.6240  3.9080 
-0.439   18.487   58.5370  3.8240 
0.165    18.364   57.3170  3.9080 
-0.049   17.035   55.3410  3.9080 
1.236    19.079   56.7900  3.9080 
1.011    17.736   54.8120  3.9080 
1.660    18.757   55.5250  3.9080 
-1.132   13.651   57.7520  2.6000 
-2.632   15.322   59.2870  3.3870 
-2.329   15.257   56.4840  3.4870 
-3.429   16.165   57.1350  3.4870 
-2.007   17.481   59.3790  3.4090 
-0.213   19.048   59.1470  2.6000 
-0.458   16.366   54.8410  3.4590 
1.649    19.754   57.2790  3.4590 
1.307    17.526   53.9560  3.4590 
2.374    19.213   55.1430  3.4590 
-4.180   13.153   59.4450  3.8240 
-5.461   12.469   59.5700  3.9080 
-5.866   12.409   61.0460  3.9080 
-5.010   12.582   61.9170  3.6612 
-5.428   11.064   58.9810  3.9080 
-4.970   11.002   57.5370  3.9080 
-5.835   11.231   56.4820  3.9080 
-3.643   10.702   57.2620  3.9080 
-5.403   11.167   55.1680  3.9080 
-3.195   10.636   55.9610  3.9080 
-4.071   10.868   54.9290  3.9080 
-3.590   10.798   53.6460  3.7210 
-3.552   12.992   60.0100  2.6000 
-6.136   12.990   59.0860  3.3870 
-4.834   10.516   59.5190  3.4870 
-6.317   10.681   59.0430  3.4870 
-6.726   11.433   56.6590  3.4590 
-3.051   10.544   57.9620  3.4590 
-5.991   11.321   54.4630  3.4590 
-2.306   10.435   55.7820  3.4590 
-2.592   10.744   53.6700  2.0000 
-7.139   12.164   61.3030  3.8240 
-7.626   12.047   62.6740  3.9080 
-7.582   10.612   63.1740  3.9080 
-7.610   9.608    62.4750  3.6612 
-9.063   12.550   62.8350  3.9080 
-9.944   12.736   61.6360  3.9080 
-11.439  12.742   61.9090  3.9080 
-12.031  11.687   62.2370  3.6612 
-12.069  13.819   61.7760  3.6612 
-7.690   12.071   60.6500  2.6000 
-7.047   12.589   63.2500  3.3870 
-9.516   11.933   63.4310  3.4870 
-9.018   13.403   63.2930  3.4870 
-9.709   13.575   61.2110  3.4870 
-9.753   12.027   61.0030  3.4870 
-7.550   10.501   64.4990  3.8240 
-7.633   9.204    65.1220  3.9080 
-6.293   8.655    65.5510  3.9080 
-5.298   9.354    65.7220  3.6612 
-7.479   11.207   64.9860  2.6000 
-8.209   9.266    65.9000  3.3870 
-8.041   8.583    64.5000  3.3870 
-6.272   7.341    65.7070  3.8240 
-5.097   6.620    66.1510  3.9080 
-4.820   5.489    65.1610  3.9080 
-5.498   5.402    64.1430  3.6612 
-5.285   6.086    67.5680  3.9080 
-4.427   6.776    68.6140  3.9080 
-5.107   6.776    69.9740  3.9080 
-4.937   8.113    70.6770  3.9080 
-4.900   7.962    72.1580  3.8240 
-6.987   6.896    65.5380  2.6000 
-4.333   7.234    66.1470  3.3870 
-6.218   6.185    67.8160  3.4870 
-5.079   5.138    67.5730  3.4870 
-3.574   6.320    68.6820  3.4870 
-4.258   7.690    68.3400  3.4870 
-6.052   6.590    69.8620  3.4870 
-4.727   6.073    70.5250  3.4870 
-4.113   8.529    70.3780  3.1000 
-5.672   8.698    70.4340  3.1000 
-5.603   7.485    72.4250  2.6000 
-4.150   7.543    72.3950  2.6000 
-4.924   8.766    72.5390  2.6000 
-3.825   4.698    65.5100  3.8240 
-3.304   3.632    64.6820  3.9080 
-4.410   2.611    64.4170  3.9080 
-5.243   2.335    65.2840  3.6612 
-2.078   3.012    65.3250  3.9080 
-3.464   4.824    66.2810  2.6000 
-3.034   4.018    63.8230  3.3870 
-1.414   3.691    65.4670  3.4870 
-2.322   2.621    66.1660  3.4870 
-1.722   2.333    64.7470  3.4870 
-4.398   2.092    63.1890  3.8240 
-5.348   1.095    62.7570  3.9080 
-4.746   0.047    61.8250  3.9080 
-3.925   0.362    60.9590  3.6612 
-6.521   1.752    62.0090  3.9080 
-7.294   2.765    62.8430  3.9080 
-8.284   3.548    61.9980  3.9080 
-9.173   4.405    62.7660  3.8240 
-10.078  4.050    63.6640  3.9080 
-10.294  2.781    63.9900  3.8240 
-10.803  4.991    64.2650  3.8240 
-3.801   2.361    62.6330  2.6000 
-5.702   0.639    63.5500  3.3870 
-6.178   2.197    61.2180  3.4870 
-7.132   1.059    61.7150  3.4870 
-7.772   2.301    63.5480  3.4870 
-6.670   3.380    63.2590  3.4870 
-7.790   4.096    61.3670  3.3870 
-8.820   2.922    61.4850  3.3870 
-9.100   5.249    62.6200  2.6000 
-9.838   2.157    63.6140  2.6000 
-10.890  2.583    64.5780  2.6000 
-10.679  5.820    64.0700  2.6000 
-11.393  4.772    64.8500  2.6000 
-5.225   -1.174   62.0310  3.8240 
-5.079   -2.279   61.1010  3.9080 
-5.880   -1.994   59.8300  3.9080 
-6.970   -1.422   59.9160  3.6612 
-5.520   -3.581   61.7500  3.9080 
-5.649   -1.320   62.7640  2.6000 
-4.132   -2.359   60.8600  3.3870 
-5.003   -3.734   62.5450  3.4870 
-6.450   -3.525   61.9780  3.4870 
-5.383   -4.306   61.1360  3.4870 
-5.391   -2.314   58.6410  3.8240 
-6.103   -1.863   57.4320  3.9080 
-7.505   -2.409   57.2420  3.9080 
-8.266   -1.694   56.5770  3.6612 
-5.193   -2.311   56.2730  3.9080 
-3.868   -2.564   56.9040  3.9080 
-4.162   -3.036   58.3050  3.9080 
-6.145   -0.884   57.4380  3.3870 
-5.537   -3.117   55.8580  3.4870 
-5.127   -1.615   55.6000  3.4870 
-3.381   -3.243   56.4100  3.4870 
-3.338   -1.752   56.9220  3.4870 
-4.302   -3.996   58.3290  3.3870 
-3.442   -2.804   58.9110  3.3870 
-7.918   -3.573   57.7450  3.8240 
-9.312   -3.988   57.5420  3.9080 
-10.248  -3.034   58.2870  3.9080 
-11.437  -2.917   57.9850  3.6612 
-9.525   -5.428   57.9900  3.9080 
-9.288   -6.502   56.9450  3.9080 
-9.834   -6.399   55.6710  3.9080 
-8.517   -7.622   57.2420  3.9080 
-9.623   -7.377   54.7210  3.9080 
-8.306   -8.601   56.2870  3.9080 
-8.858   -8.483   55.0260  3.9080 
-7.375   -4.075   58.1840  2.6000 
-9.513   -3.930   56.5850  3.3870 
-8.936   -5.602   58.7420  3.4870 
-10.437  -5.514   58.3110  3.4870 
-10.352  -5.657   55.4540  3.4590 
-8.141   -7.712   58.0890  3.4590 
-9.998   -7.291   53.8730  3.4590 
-7.788   -9.345   56.4960  3.4590 
-8.714   -9.144   54.3870  3.4590 
-9.691   -2.349   59.2770  3.8240 
-10.362  -1.326   60.0640  3.9080 
-9.787   0.062    59.8000  3.9080 
-9.863   0.948    60.6570  3.6612 
-10.279  -1.595   61.5720  3.9080 
-10.596  -3.020   61.9860  3.9080 
-12.072  -3.332   61.8460  3.9080 
-12.895  -2.401   61.9900  3.6612 
-12.402  -4.514   61.5950  3.6612 
-8.871   -2.523   59.4690  2.6000 
-11.309  -1.317   59.8080  3.3870 
-9.383   -1.378   61.8760  3.4870 
-10.893  -0.997   62.0270  3.4870 
-10.086  -3.634   61.4370  3.4870 
-10.328  -3.152   62.9090  3.4870 
-9.217   0.277    58.6130  3.8240 
-8.626   1.576    58.3330  3.9080 
-9.611   2.712    58.1700  3.9080 
-10.784  2.501    57.8640  3.6612 
-9.200   -0.345   58.0190  2.6000 
-8.018   1.798    59.0550  3.3870 
-8.101   1.506    57.5200  3.3870 
-9.107   3.921    58.3810  3.8240 
-9.840   5.169    58.2200  3.9080 
-8.982   6.279    57.6240  3.9080 
-7.791   6.423    57.9030  3.6612 
-10.386  5.625    59.5810  3.9080 
-10.945  7.042    59.5190  3.9080 
-11.237  7.569    60.9170  3.9080 
-12.301  7.189    61.4580  3.6612 
-10.415  8.336    61.4550  3.6612 
-8.286   3.972    58.6330  2.6000 
-10.598  5.007    57.6200  3.3870 
-11.086  5.017    59.8640  3.4870 
-9.675   5.589    60.2390  3.4870 
-10.304  7.624    59.0820  3.4870 
-11.761  7.046    58.9950  3.4870 
-9.585   7.105    56.7680  3.8240 
-8.833   8.164    56.1000  3.9080 
-9.616   9.465    56.1410  3.9080 
-10.122  10.014   55.1690  3.6612 
-8.520   7.721    54.6710  3.9080 
-8.060   6.364    54.7670  3.7210 
-7.437   8.594    54.0460  3.9080 
-10.425  7.013    56.6080  2.6000 
-7.988   8.294    56.5780  3.3870 
-9.333   7.759    54.1250  3.3870 
-6.640   8.546    54.5770  3.4870 
-7.249   8.284    53.1570  3.4870 
-7.741   9.504    54.0090  3.4870 
-7.709   6.052    53.8790  2.0000 
-9.709   9.969    57.3750  3.8240 
-10.365  11.261   57.5960  3.9080 
-9.321   12.358   57.6930  3.9080 
-8.543   12.373   58.6610  3.6612 
-11.212  11.115   58.8600  3.9080 
-12.450  10.278   58.5260  3.9080 
-9.383   9.534    58.0410  2.6000 
-10.955  11.451   56.8370  3.3870 
-10.696  10.679   59.5560  3.4870 
-11.481  11.990   59.1830  3.4870 
-12.934  10.330   57.3900  3.6612 
-12.962  9.517    59.4770  3.8240 
-13.656  9.036    59.3160  2.6000 
-12.601  9.504    60.2580  2.6000 
-9.255   13.253   56.7170  3.8240 
-8.209   14.279   56.7190  3.9080 
-8.296   15.190   57.9450  3.9080 
-9.381   15.488   58.4400  3.6612 
-8.492   15.099   55.4570  3.9080 
-9.178   14.090   54.5720  3.9080 
-10.106  13.390   55.5210  3.9080 
-7.324   13.864   56.6650  3.3870 
-9.073   15.853   55.6490  3.4870 
-7.672   15.423   55.0540  3.4870 
-9.668   14.526   53.8580  3.4870 
-8.538   13.472   54.1850  3.4870 
-10.895  13.924   55.7050  3.3870 
-10.378  12.524   55.1770  3.3870 
-7.114   15.598   58.3580  3.8240 
-6.848   16.479   59.4640  3.9080 
-5.571   17.284   59.1880  3.9080 
-4.506   16.896   59.6570  3.6612 
-6.685   15.717   60.7950  3.9080 
-6.750   16.731   61.9090  3.9080 
-6.433   15.307   57.9230  2.6000 
-7.597   17.104   59.5520  3.3870 
-7.395   15.063   60.8960  3.4870 
-5.835   15.252   60.8140  3.4870 
-7.855   18.699   64.1150  2.6000 
-7.809   17.258   62.5630  3.9080 
-4.821   17.180   62.1800  2.6000 
-5.416   18.705   63.8890  3.3590 
-5.989   18.180   63.3790  3.9080 
-5.630   17.332   62.4300  3.8240 
-7.309   18.151   63.4750  3.8240 
-8.706   17.053   62.4210  3.4090 
-5.734   18.352   58.4130  3.8240 
-4.627   19.164   57.9740  3.9080 
-4.288   20.250   59.0050  3.9080 
-5.228   20.820   59.5630  3.6612 
-4.931   19.892   56.6640  3.9080 
-3.745   20.553   56.0050  3.9080 
-2.771   19.818   55.3480  3.9080 
-3.576   21.925   56.0180  3.9080 
-1.690   20.415   54.7300  3.9080 
-2.503   22.529   55.4090  3.9080 
-1.543   21.792   54.7450  3.9080 
-6.529   18.567   58.1640  2.6000 
-3.842   18.592   57.8450  3.3870 
-5.314   19.255   56.0410  3.4870 
-5.603   20.570   56.8370  3.4870 
-2.848   18.892   55.3210  3.4590 
-4.208   22.453   56.4500  3.4590 
-1.055   19.888   54.3000  3.4590 
-2.420   23.455   55.4460  3.4590 
-0.826   22.205   54.3220  3.4590 
-3.009   20.520   59.1990  3.8240 
-2.647   21.618   60.1190  3.9080 
-2.263   22.832   59.2840  3.9080 
-3.114   23.690   59.0100  3.6612 
-1.593   21.154   61.1270  3.9080 
-0.473   20.410   60.6390  3.7210 
-2.272   20.126   62.0590  3.9080 
-2.399   20.065   58.7980  2.6000 
-3.453   21.854   60.6240  3.3870 
-1.278   21.919   61.6520  3.3870 
-3.020   20.537   62.4970  3.4870 
-2.576   19.376   61.5410  3.4870 
-1.641   19.825   62.7170  3.4870 
0.294    20.465   61.2890  2.0000 
-1.034   22.952   58.8270  3.8240 
-0.455   23.969   57.9980  3.9080 
0.837    23.409   57.3940  3.9080 
1.520    22.590   58.0070  3.6612 
-0.166   25.273   58.7560  3.9080 
0.838    25.181   59.8830  3.9080 
0.450    24.785   61.1520  3.9080 
2.177    25.493   59.6890  3.9080 
1.350    24.723   62.2060  3.9080 
3.087    25.409   60.7220  3.9080 
2.677    25.053   61.9910  3.9080 
-0.495   22.324   59.0620  2.6000 
-1.079   24.166   57.2680  3.3870 
0.153    25.932   58.1180  3.4870 
-1.002   25.605   59.1200  3.4870 
-0.438   24.554   61.3010  3.4590 
2.465    25.762   58.8470  3.4590 
1.063    24.462   63.0510  3.4590 
3.985    25.594   60.5620  3.4590 
3.285    25.033   62.6940  3.4590 
1.124    23.867   56.1940  3.8240 
2.334    23.461   55.4670  3.9080 
3.516    24.062   56.2130  3.9080 
3.515    25.275   56.4630  3.6612 
2.193    23.881   54.0040  3.9080 
3.382    23.545   53.1160  3.9080 
3.793    21.788   53.0760  4.0000 
2.265    21.049   52.5320  3.9080 
0.583    24.423   55.8230  2.6000 
2.407    22.484   55.5050  3.3870 
1.404    23.451   53.6360  3.4870 
2.045    24.839   53.9710  3.4870 
3.191    23.841   52.2120  3.3870 
4.155    24.039   53.4300  3.3870 
2.029    21.400   51.6710  3.3870 
2.373    20.098   52.4710  3.3870 
1.570    21.253   53.1620  3.3870 
4.491    23.237   56.5890  3.8240 
5.647    23.677   57.3620  3.9080 
5.517    23.285   58.8230  3.9080 
6.427    23.468   59.6380  3.6612 
4.438    22.408   56.3670  2.6000 
6.450    23.279   56.9930  3.3870 
5.730    24.641   57.2930  3.3870 
4.369    22.736   59.2160  3.8240 
4.209    22.226   60.5790  3.9080 
5.189    21.095   60.8630  3.9080 
5.566    20.334   59.9710  3.6612 
2.774    21.748   60.8020  3.9080 
2.446    21.399   62.2430  3.9080 
3.224    21.648   63.1940  3.6612 
1.349    20.839   62.4720  3.6612 
3.714    22.680   58.6620  2.6000 
4.391    22.958   61.2060  3.3870 
2.165    22.442   60.5050  3.4870 
2.618    20.966   60.2500  3.4870 
5.625    20.967   62.1190  3.8240 
6.513    19.868   62.4650  3.9080 
5.796    18.861   63.3570  3.9080 
6.359    17.792   63.6000  3.6612 
7.804    20.297   63.1850  3.9080 
7.459    20.954   64.4110  3.7210 
8.578    21.299   62.3530  3.9080 
5.383    21.533   62.7210  2.6000 
6.767    19.411   61.6360  3.3870 
8.363    19.513   63.3710  3.3870 
8.784    20.915   61.4990  3.4870 
8.047    22.090   62.2290  3.4870 
9.393    21.530   62.8060  3.4870 
6.612    20.565   64.7890  2.0000 
4.590    19.182   63.8240  3.8240 
3.819    18.242   64.6210  3.9080 
3.147    17.181   63.7370  3.9080 
3.413    15.992   63.8520  3.6612 
2.747    18.944   65.4580  3.9080 
2.249    17.980   66.5270  3.9080 
3.076    17.522   67.3340  3.6612 
1.044    17.684   66.5330  3.6612 
4.262    19.958   63.6500  2.6000 
4.434    17.785   65.2330  3.3870 
3.120    19.737   65.8750  3.4870 
2.010    19.217   64.8900  3.4870 
2.280    17.664   62.8700  3.8240 
1.686    16.877   61.7930  3.9080 
2.207    17.460   60.4760  3.9080 
2.053    18.651   60.1870  3.6612 
0.173    16.871   61.8680  3.9080 
-0.393   16.018   62.9910  3.9080 
-1.914   15.986   62.9570  3.9080 
-2.523   15.030   63.9690  3.9080 
-2.278   13.588   63.6820  3.8240 
2.050    18.490   62.9440  2.6000 
2.005    15.954   61.8710  3.3870 
-0.136   17.784   61.9840  3.4870 
-0.179   16.547   61.0240  3.4870 
-0.052   15.115   62.9110  3.4870 
-0.099   16.375   63.8440  3.4870 
-2.251   16.879   63.1270  3.4870 
-2.202   15.726   62.0680  3.4870 
-2.163   15.236   64.8460  3.1000 
-3.480   15.181   64.0020  3.1000 
-1.402   13.435   63.6520  2.6000 
-2.643   13.091   64.3240  2.6000 
-2.643   13.375   62.8990  2.6000 
2.878    16.592   59.7080  3.8240 
3.639    17.125   58.5950  3.9080 
3.554    16.336   57.2960  3.9080 
4.380    16.630   56.4120  3.6612 
5.112    17.292   59.0090  3.9080 
5.873    16.068   59.4220  3.9080 
6.402    15.197   58.4800  3.9080 
6.069    15.786   60.7770  3.9080 
7.102    14.067   58.8660  3.9080 
6.772    14.673   61.1650  3.9080 
7.282    13.816   60.2100  3.9080 
7.971    12.698   60.6340  3.7210 
2.859    15.747   59.8690  2.6000 
3.288    18.022   58.4100  3.3870 
5.585    17.697   58.2640  3.4870 
5.143    17.923   59.7450  3.4870 
6.283    15.374   57.5760  3.4590 
5.720    16.359   61.4220  3.4590 
7.448    13.486   58.2270  3.4590 
6.903    14.495   62.0690  3.4590 
7.438    12.234   61.3390  2.0000 
2.628    15.394   57.1710  3.8240 
2.561    14.646   55.8990  3.9080 
1.203    14.024   55.6420  3.9080 
0.459    13.677   56.5650  3.6612 
3.643    13.568   55.9240  3.9080 
3.883    12.967   54.6730  3.7210 
2.081    15.223   57.8130  2.6000 
2.759    15.266   55.1660  3.3870 
4.470    13.963   56.2440  3.3870 
3.383    12.880   56.5560  3.3870 
4.598    12.273   54.7640  2.0000 
0.834    13.856   54.3670  3.8240 
-0.363   13.127   53.9680  3.9080 
-0.153   11.612   53.8900  3.9080 
-0.991   10.753   53.5930  3.6612 
-0.861   13.645   52.6170  3.9080 
-1.521   14.994   52.6460  3.9080 
-1.045   16.159   52.1000  3.9080 
-2.773   15.316   53.2420  3.9080 
-1.933   17.187   52.3280  3.8240 
-3.003   16.692   53.0290  3.9080 
-3.730   14.569   53.9440  3.9080 
-4.149   17.333   53.4940  3.9080 
-4.860   15.219   54.3970  3.9080 
-5.067   16.585   54.1730  3.9080 
1.329    14.195   53.7520  2.6000 
-1.060   13.301   54.6340  3.3870 
-0.107   13.686   52.0090  3.4870 
-1.492   13.003   52.2570  3.4870 
-0.239   16.242   51.6420  3.4090 
-1.834   18.003   52.0730  2.6000 
-3.606   13.660   54.1000  3.4590 
-4.284   18.240   53.3450  3.4590 
-5.502   14.736   54.8640  3.4590 
-5.841   16.989   54.4930  3.4590 
1.041    11.121   54.1560  3.8240 
1.418    9.740    54.2870  3.9080 
1.108    9.295    55.7190  3.9080 
1.518    9.947    56.6880  3.6612 
2.896    9.481    53.9960  3.9080 
3.233    9.418    52.5070  3.9080 
1.671    11.696   54.2650  2.6000 
0.878    9.205    53.6670  3.3870 
3.423    10.185   54.4060  3.4870 
3.153    8.642    54.4090  3.4870 
2.324    9.373    51.6940  3.6612 
4.527    9.421    52.2070  3.8240 
4.777    9.389    51.3850  2.6000 
5.115    9.454    52.8350  2.6000 
0.383    8.181    55.7930  3.8240 
0.279    7.467    57.0660  3.9080 
1.642    6.870    57.3770  3.9080 
2.487    6.729    56.4930  3.6612 
-0.780   6.380    56.9910  3.9080 
-2.190   6.939    56.8230  3.9080 
-3.229   5.836    56.7690  3.9080 
-4.653   6.369    56.6500  3.9080 
-5.608   5.298    56.2220  3.8240 
-0.024   7.884    55.0970  2.6000 
0.040    8.103    57.7730  3.3870 
-0.580   5.796    56.2430  3.4870 
-0.745   5.848    57.8010  3.4870 
-2.390   7.531    57.5650  3.4870 
-2.232   7.459    56.0060  3.4870 
-3.042   5.262    56.0090  3.4870 
-3.160   5.296    57.5720  3.4870 
-4.934   6.726    57.5070  3.1000 
-4.672   7.093    56.0040  3.1000 
-5.591   4.632    56.8130  2.6000 
-6.431   5.635    56.1780  2.6000 
-5.370   4.991    55.4210  2.6000 
1.874    6.489    58.6230  3.8240 
3.101    5.809    59.0110  3.9080 
2.808    4.345    59.3300  3.9080 
2.458    4.010    60.4740  3.6612 
3.746    6.545    60.1830  3.9080 
1.280    6.648    59.2230  2.6000 
3.720    5.840    58.2520  3.3870 
4.577    6.120    60.4080  3.4870 
3.157    6.517    60.9400  3.4870 
3.909    7.458    59.9370  3.4870 
2.969    3.464    58.3450  3.8240 
2.805    2.026    58.5720  3.9080 
3.975    1.448    59.3740  3.9080 
5.132    1.801    59.1960  3.6612 
2.829    1.384    57.1820  3.9080 
2.874    2.512    56.2050  3.9080 
3.361    3.733    56.9470  3.9080 
1.954    1.843    59.0230  3.3870 
3.611    0.818    57.0850  3.4870 
2.035    0.844    57.0440  3.4870 
3.476    2.299    55.4750  3.4870 
1.990    2.672    55.8390  3.4870 
4.322    3.829    56.8670  3.3870 
2.933    4.537    56.6120  3.3870 
3.632    0.523    60.2590  3.8240 
4.567    -0.140   61.1450  3.9080 
4.275    -1.643   61.1610  3.9080 
3.126    -2.068   61.0910  3.6612 
4.477    0.467    62.5460  3.9080 
4.933    1.908    62.6550  3.9080 
6.406    2.036    62.2950  3.9080 
6.948    3.378    62.3790  3.8240 
7.058    4.295    61.4350  3.9080 
6.640    4.078    60.1870  3.8240 
7.596    5.480    61.7230  3.8240 
2.802    0.304    60.3110  2.6000 
5.475    -0.002   60.8020  3.3870 
3.557    0.412    62.8460  3.4870 
5.013    -0.072   63.1490  3.4870 
4.405    2.460    62.0580  3.4870 
4.793    2.224    63.5610  3.4870 
6.918    1.460    62.8860  3.3870 
6.531    1.709    61.3900  3.3870 
7.240    3.611    63.1540  2.6000 
6.288    3.323    59.9760  2.6000 
6.724    4.694    59.5930  2.6000 
7.871    5.645    62.5210  2.6000 
7.669    6.078    61.1090  2.6000 
5.346    -2.418   61.2250  3.8240 
5.238    -3.864   61.2750  3.9080 
5.543    -4.336   62.7020  3.9080 
6.677    -4.324   63.1800  3.6612 
6.141    -4.536   60.2390  3.9080 
5.937    -6.038   60.2930  3.9080 
4.928    -6.647   59.5540  3.9080 
6.764    -6.808   61.0970  3.9080 
4.764    -8.024   59.6260  3.9080 
6.613    -8.172   61.1930  3.9080 
5.610    -8.747   60.4450  3.9080 
5.508    -10.106  60.5780  3.7210 
6.126    -2.056   61.2380  2.6000 
4.311    -4.105   61.0680  3.3870 
5.926    -4.208   59.3520  3.4870 
7.069    -4.324   60.4240  3.4870 
4.368    -6.136   59.0150  3.4590 
7.438    -6.392   61.5840  3.4590 
4.100    -8.450   59.1340  3.4590 
7.166    -8.685   61.7380  3.4590 
5.116    -10.323  61.4710  2.0000 
4.480    -4.777   63.3600  3.8240 
4.607    -5.270   64.7320  3.9080 
5.254    -4.184   65.5890  3.9080 
6.072    -4.489   66.4650  3.6612 
5.420    -6.554   64.7880  3.9080 
5.120    -7.419   65.9980  3.9080 
4.095    -7.268   66.6930  3.6612 
5.963    -8.299   66.2730  3.6612 
3.709    -4.773   62.9770  2.6000 
3.711    -5.453   65.0830  3.3870 
5.246    -7.068   63.9840  3.4870 
6.363    -6.325   64.7930  3.4870 
4.882    -2.937   65.3050  3.8240 
5.397    -1.785   66.0220  3.9080 
6.729    -1.234   65.6080  3.9080 
7.160    -0.202   66.1470  3.6612 
4.314    -2.809   64.6720  2.6000 
4.745    -1.071   65.9440  3.3870 
5.452    -2.021   66.9610  3.3870 
7.441    -1.850   64.6770  3.8240 
8.727    -1.432   64.1980  3.9080 
8.668    -0.775   62.8130  3.9080 
7.799    -1.102   62.0020  3.6612 
9.681    -2.620   64.0420  3.9080 
9.722    -3.553   65.2010  3.9080 
7.104    -2.560   64.3300  2.6000 
9.114    -0.796   64.8360  3.3870 
9.422    -3.119   63.2520  3.4870 
10.576   -2.278   63.8900  3.4870 
10.461   -4.896   67.9570  2.6000 
10.447   -3.529   66.3360  3.9080 
8.383    -4.938   64.6530  2.6000 
8.771    -6.110   66.6680  3.3590 
9.177    -5.320   66.3910  3.9080 
8.939    -4.685   65.2590  3.8240 
10.087   -4.643   67.0610  3.8240 
11.069   -2.884   66.5840  3.4090 
9.651    0.087    62.6240  3.8240 
9.884    0.752    61.3640  3.9080 
10.746   -0.157   60.4900  3.9080 
11.778   -0.657   60.9330  3.6612 
10.534   2.118    61.5280  3.9080 
10.175   0.261    63.2820  2.6000 
9.020    0.876    60.9180  3.3870 
11.391   2.015    61.9500  3.4870 
10.650   2.523    60.6660  3.4870 
9.974    2.676    62.0720  3.4870 
10.268   -0.327   59.2570  3.8240 
10.913   -1.193   58.2970  3.9080 
11.033   -0.498   56.9460  3.9080 
10.173   0.311    56.6170  3.6612 
10.111   -2.500   58.1160  3.9080 
10.003   -3.234   59.4420  3.9080 
8.717    -2.241   57.5640  3.9080 
9.553    0.091    59.0270  2.6000 
11.810   -1.415   58.6220  3.3870 
10.592   -3.074   57.4840  3.4870 
10.882   -3.368   59.8060  3.4870 
9.479    -2.713   60.0540  3.4870 
9.581    -4.086   59.3030  3.4870 
8.786    -1.799   56.7140  3.4870 
8.255    -3.075   57.4540  3.4870 
8.229    -1.684   58.1760  3.4870 
12.077   -0.842   56.2110  3.8240 
12.249   -0.480   54.8190  3.9080 
11.714   -1.612   53.9220  3.9080 
11.877   -2.792   54.2590  3.6612 
13.714   -0.197   54.4970  3.9080 
14.010   -0.162   53.0130  3.9080 
15.424   0.280    52.6940  3.9080 
16.080   0.828    53.5970  3.6612 
15.869   0.097    51.5400  3.6612 
12.693   -1.311   56.5830  2.6000 
11.729   0.331    54.6400  3.3870 
13.961   0.656    54.8860  3.4870 
14.264   -0.881   54.9120  3.4870 
13.867   -1.048   52.6430  3.4870 
13.386   0.442    52.5820  3.4870 
11.079   -1.247   52.8200  3.8240 
10.590   -2.221   51.8270  3.9080 
11.176   -1.815   50.4770  3.9080 
11.712   -0.703   50.3500  3.6612 
9.057    -2.331   51.8290  3.9080 
8.644    -3.476   51.0690  3.7210 
8.371    -1.109   51.2090  3.9080 
10.947   -0.409   52.6780  2.6000 
10.956   -3.099   52.0620  3.3870 
8.747    -2.433   52.7520  3.3870 
8.627    -0.320   51.6920  3.4870 
8.638    -1.023   50.2910  3.4870 
7.418    -1.219   51.2560  3.4870 
9.391    -3.787   50.4730  2.0000 
11.112   -2.687   49.4740  3.8240 
11.621   -2.392   48.1570  3.9080 
12.659   -3.418   47.7310  3.9080 
12.827   -4.445   48.3940  3.6612 
10.752   -3.455   49.6160  2.6000 
10.889   -2.391   47.5200  3.3870 
12.021   -1.508   48.1560  3.3870 
13.320   -3.153   46.6170  3.8240 
14.283   -4.113   46.0680  3.9080 
15.327   -4.553   47.0850  3.9080 
15.560   -5.755   47.1780  3.6612 
14.954   -3.340   44.9230  3.9080 
13.894   -2.368   44.4980  3.9080 
13.205   -1.949   45.7770  3.9080 
13.810   -4.895   45.7120  3.3870 
15.749   -2.878   45.2320  3.4870 
15.195   -3.934   44.1950  3.4870 
14.290   -1.601   44.0560  3.4870 
13.266   -2.789   43.8910  3.4870 
13.653   -1.191   46.1850  3.3870 
12.276   -1.720   45.6160  3.3870 
15.961   -3.625   47.8020  3.8240 
16.934   -4.024   48.8140  3.9080 
16.328   -4.967   49.8550  3.9080 
16.910   -6.014   50.1700  3.6612 
17.518   -2.802   49.5340  3.9080 
18.562   -3.118   50.6160  3.9080 
19.704   -3.899   50.0020  3.9080 
19.018   -1.832   51.2790  3.9080 
15.797   -2.791   47.6680  2.6000 
17.667   -4.494   48.3660  3.3870 
17.927   -2.222   48.8720  3.4870 
16.790   -2.309   49.9430  3.4870 
18.137   -3.680   51.2980  3.4870 
19.365   -4.709   49.6130  3.4870 
20.125   -3.369   49.3210  3.4870 
20.346   -4.116   50.6820  3.4870 
18.256   -1.364   51.6260  3.4870 
19.621   -2.039   51.9970  3.4870 
19.466   -1.281   50.6330  3.4870 
15.178   -4.627   50.4140  3.8240 
14.464   -5.496   51.3470  3.9080 
14.191   -6.872   50.7510  3.9080 
14.549   -7.897   51.3360  3.6612 
13.136   -4.876   51.7680  3.9080 
14.836   -3.862   50.2200  2.6000 
15.018   -5.610   52.1480  3.3870 
12.716   -5.436   52.4250  3.4870 
12.562   -4.798   51.0010  3.4870 
13.292   -4.006   52.1410  3.4870 
13.558   -6.910   49.5680  3.8240 
13.232   -8.203   48.9680  3.9080 
14.471   -9.010   48.6030  3.9080 
14.459   -10.252  48.6980  3.6612 
12.335   -7.967   47.7590  3.9080 
11.801   -9.196   47.0390  3.9080 
10.922   -10.088  47.8990  3.9080 
13.344   -6.180   49.1680  2.6000 
12.720   -8.719   49.6250  3.3870 
11.577   -7.434   48.0470  3.4870 
12.832   -7.436   47.1160  3.4870 
11.289   -8.907   46.2680  3.4870 
12.551   -9.718   46.7160  3.4870 
11.080   -11.630  49.0360  2.6000 
9.698    -9.888   47.9470  3.6612 
11.538   -11.086  48.5520  3.8240 
12.390   -11.181  48.4850  2.6000 
15.560   -8.388   48.1740  3.8240 
16.780   -9.141   47.8400  3.9080 
17.504   -9.637   49.0900  3.9080 
18.064   -10.738  49.0900  3.6612 
17.712   -8.310   46.9630  3.9080 
17.170   -7.833   45.6270  3.9080 
16.814   -9.159   44.4510  4.0000 
15.048   -9.347   44.7380  3.9080 
15.553   -7.532   48.0890  2.6000 
16.509   -9.928   47.3210  3.3870 
17.985   -7.530   47.4710  3.4870 
18.510   -8.835   46.7920  3.4870 
16.354   -7.331   45.7850  3.3870 
17.815   -7.229   45.2280  3.3870 
14.603   -8.519   44.5450  3.3870 
14.703   -10.037  44.1670  3.3870 
14.896   -9.585   45.6550  3.3870 
17.528   -8.902   50.2030  3.8240 
18.071   -9.405   51.4490  3.9080 
17.255   -10.574  51.9910  3.9080 
17.806   -11.549  52.5230  3.6612 
18.174   -8.309   52.5220  3.9080 
19.118   -7.142   52.1830  3.9080 
19.002   -6.061   53.2380  3.9080 
20.552   -7.626   52.0330  3.9080 
17.211   -8.103   50.1800  2.6000 
18.977   -9.732   51.2690  3.3870 
17.286   -7.950   52.6790  3.4870 
18.474   -8.717   53.3490  3.4870 
18.835   -6.761   51.3260  3.4870 
18.088   -5.771   53.3000  3.4870 
19.286   -6.409   54.0860  3.4870 
19.557   -5.316   52.9960  3.4870 
20.586   -8.335   51.3870  3.4870 
21.106   -6.899   51.7400  3.4870 
20.871   -7.950   52.8800  3.4870 
15.932   -10.481  51.8840  3.8240 
15.073   -11.543  52.4010  3.9080 
15.329   -12.810  51.5820  3.9080 
15.419   -13.894  52.1510  3.6612 
13.598   -11.153  52.3640  3.9080 
12.701   -12.384  52.4300  3.9080 
13.241   -10.193  53.4950  3.9080 
15.581   -9.791   51.5070  2.6000 
15.324   -11.720  53.3320  3.3870 
13.426   -10.697  51.5140  3.4870 
12.918   -12.977  51.7060  3.4870 
12.838   -12.835  53.2660  3.4870 
11.782   -12.115  52.3580  3.4870 
13.813   -9.422   53.4520  3.4870 
12.326   -9.918   53.4050  3.4870 
13.362   -10.633  54.3390  3.4870 
15.454   -12.650  50.2650  3.8240 
15.742   -13.774  49.3840  3.9080 
17.104   -14.386  49.7340  3.9080 
17.263   -15.601  49.7600  3.6612 
15.735   -13.371  47.9230  3.9080 
15.363   -11.864  49.9280  2.6000 
15.053   -14.457  49.5200  3.3870 
16.425   -12.721  47.7670  3.4870 
15.896   -14.144  47.3770  3.4870 
14.882   -12.993  47.6980  3.4870 
18.055   -13.503  49.9950  3.8240 
19.399   -13.942  50.3340  3.9080 
19.329   -14.858  51.5560  3.9080 
19.900   -15.950  51.5660  3.6612 
20.328   -12.770  50.6080  3.9080 
21.796   -13.130  50.6980  3.9080 
22.346   -13.736  51.8210  3.9080 
22.660   -12.858  49.6490  3.9080 
23.687   -14.065  51.8970  3.9080 
23.998   -13.171  49.7080  3.9080 
24.512   -13.778  50.8350  3.9080 
25.849   -14.104  50.9060  3.7210 
17.876   -12.663  49.9660  2.6000 
19.758   -14.455  49.5800  3.3870 
20.215   -12.114  49.9030  3.4870 
20.062   -12.352  51.4420  3.4870 
21.795   -13.928  52.5450  3.4590 
22.326   -12.452  48.8820  3.4590 
24.027   -14.476  52.6590  3.4590 
24.554   -12.973  48.9890  3.4590 
26.292   -13.854  50.0460  2.0000 
18.639   -14.368  52.5780  3.8240 
18.472   -15.137  53.7970  3.9080 
17.676   -16.408  53.5830  3.9080 
17.748   -17.308  54.4350  3.6612 
18.287   -13.586  52.5180  2.6000 
19.347   -15.367  54.1490  3.3870 
18.022   -14.588  54.4590  3.3870 
16.921   -16.515  52.4900  3.8240 
16.172   -17.734  52.2030  3.9080 
16.990   -18.612  51.2490  3.9080 
16.486   -19.587  50.6790  3.6612 
14.826   -17.474  51.5400  3.9080 
13.728   -16.906  52.3600  3.9080 
16.875   -15.853  51.9430  2.6000 
16.026   -18.223  53.0400  3.3870 
14.977   -16.874  50.7930  3.4870 
14.513   -18.315  51.1700  3.4870 
11.350   -15.046  53.3110  2.6000 
12.922   -15.843  52.1360  3.9080 
13.651   -18.134  53.9390  2.6000 
11.872   -16.874  54.8600  3.3590 
12.314   -16.721  54.0570  3.9080 
13.311   -17.437  53.5640  3.8240 
12.061   -15.746  53.1990  3.8240 
12.947   -15.280  51.3950  3.4090 
18.247   -18.212  51.0680  3.8240 
19.149   -18.908  50.1710  3.9080 
18.619   -19.044  48.7470  3.9080 
18.777   -20.117  48.1460  3.6612 
19.433   -20.318  50.7440  3.9080 
20.118   -20.247  52.1010  3.9080 
18.531   -17.521  51.4950  2.6000 
19.994   -18.413  50.1380  3.3870 
18.597   -20.803  50.8320  3.4870 
19.999   -20.807  50.1250  3.4870 
21.070   -19.479  52.2880  3.6612 
19.649   -21.054  53.0470  3.8240 
20.009   -21.056  53.8290  2.6000 
18.985   -21.573  52.8790  2.6000 
18.012   -18.015  48.1680  3.8240 
17.471   -18.044  46.8100  3.9080 
18.541   -18.382  45.7700  3.9080 
19.656   -17.853  45.8030  3.6612 
16.789   -16.710  46.4960  3.9080 
16.005   -16.658  45.2190  3.9080 
16.569   -16.565  43.9640  3.8240 
14.695   -16.703  44.9450  3.9080 
15.633   -16.541  43.0240  3.9080 
14.453   -16.627  43.6050  3.8240 
17.931   -17.286  48.6190  2.6000 
16.788   -18.746  46.7750  3.3870 
16.192   -16.493  47.2300  3.4870 
17.471   -16.021  46.4640  3.4870 
14.030   -16.777  45.5920  3.4090 
15.787   -16.475  42.1100  3.3590 
13.574   -16.635  43.1570  2.6000 
18.206   -19.255  44.8320  3.8240 
19.041   -19.893  43.8450  3.9080 
19.837   -18.945  42.9560  3.9080 
20.981   -19.240  42.6270  3.6612 
18.228   -20.764  42.8570  3.9080 
19.046   -21.236  41.6660  3.9080 
19.938   -22.409  42.0370  3.9080 
20.268   -23.259  40.8220  3.9080 
21.161   -24.398  41.1680  3.8240 
17.374   -19.470  44.8080  2.6000 
19.674   -20.474  44.3140  3.3870 
17.885   -21.539  43.3300  3.4870 
17.470   -20.252  42.5360  3.4870 
18.448   -21.500  40.9490  3.4870 
19.596   -20.503  41.3430  3.4870 
20.760   -22.076  42.4300  3.4870 
19.489   -22.956  42.7000  3.4870 
19.446   -23.602  40.4390  3.1000 
20.701   -22.705  40.1540  3.1000 
21.917   -24.088  41.5190  2.6000 
20.755   -24.926  41.7580  2.6000 
21.346   -24.864  40.4320  2.6000 
19.241   -17.845  42.5340  3.8240 
19.977   -16.841  41.7690  3.9080 
20.308   -15.569  42.5390  3.9080 
21.333   -14.934  42.2600  3.6612 
19.183   -16.487  40.4880  3.9080 
17.946   -15.843  40.8390  3.7210 
18.840   -17.751  39.7070  3.9080 
18.409   -17.719  42.7110  2.6000 
20.825   -17.246  41.4890  3.3870 
19.717   -15.888  39.9260  3.3870 
19.648   -18.221  39.4880  3.4870 
18.278   -18.316  40.2420  3.4870 
18.379   -17.513  38.8990  3.4870 
17.672   -16.101  41.7710  2.0000 
19.541   -15.094  43.5030  3.8240 
19.749   -13.833  44.2000  3.9080 
20.924   -13.957  45.1580  3.9080 
21.737   -13.032  45.2260  3.6612 
18.459   -13.353  44.8930  3.9080 
17.442   -12.840  43.8680  3.9080 
18.714   -12.298  45.9570  3.9080 
16.017   -12.834  44.3550  3.9080 
18.864   -15.567  43.7390  2.6000 
19.988   -13.161  43.5260  3.3870 
18.061   -14.129  45.3380  3.4870 
17.687   -11.936  43.6140  3.4870 
17.496   -13.393  43.0730  3.4870 
19.352   -12.631  46.5920  3.4870 
19.060   -11.503  45.5430  3.4870 
17.891   -12.092  46.4070  3.4870 
15.947   -12.274  45.1310  3.4870 
15.444   -12.496  43.6620  3.4870 
15.753   -13.728  44.5810  3.4870 
21.091   -15.059  45.8850  3.8240 
22.264   -15.108  46.7820  3.9080 
23.575   -15.083  46.0200  3.9080 
24.451   -14.246  46.3060  3.6612 
22.186   -16.325  47.7040  3.9080 
23.444   -16.617  48.5100  3.9080 
23.142   -17.469  49.7280  3.9080 
24.407   -17.882  50.4710  3.9080 
24.121   -18.254  51.8820  3.8240 
20.538   -15.716  45.8360  2.6000 
22.236   -14.308  47.3480  3.3870 
21.451   -16.196  48.3220  3.4870 
21.980   -17.104  47.1650  3.4870 
24.085   -17.079  47.9460  3.4870 
23.842   -15.780  48.7940  3.4870 
22.568   -16.971  50.3310  3.4870 
22.663   -18.265  49.4490  3.4870 
24.812   -18.637  50.0160  3.1000 
25.041   -17.149  50.4550  3.1000 
23.651   -17.605  52.2700  2.6000 
23.652   -19.010  51.9010  2.6000 
24.886   -18.368  52.3200  2.6000 
23.824   -15.942  45.0460  3.8240 
25.068   -15.805  44.2770  3.9080 
25.197   -14.487  43.5350  3.9080 
26.317   -13.995  43.3600  3.6612 
24.993   -16.929  43.2340  3.9080 
23.586   -17.411  43.2530  3.9080 
23.027   -17.099  44.6100  3.9080 
25.843   -15.940  44.8630  3.3870 
25.226   -16.593  42.3550  3.4870 
25.601   -17.648  43.4650  3.4870 
23.069   -16.963  42.5650  3.4870 
23.557   -18.367  43.0880  3.4870 
22.085   -16.874  44.5570  3.3870 
23.140   -17.848  45.2160  3.3870 
24.093   -13.895  43.0730  3.8240 
24.233   -12.643  42.3370  3.9080 
24.709   -11.533  43.2720  3.9080 
25.574   -10.734  42.9100  3.6612 
22.930   -12.203  41.6550  3.9080 
22.514   -13.161  40.6670  3.7210 
23.160   -10.878  40.9190  3.9080 
23.318   -14.245  43.2050  2.6000 
24.913   -12.770  41.6430  3.3870 
22.225   -12.091  42.3270  3.3870 
23.852   -10.992  40.2630  3.4870 
22.349   -10.607  40.4840  3.4870 
23.426   -10.204  41.5480  3.4870 
22.009   -13.912  41.1030  2.0000 
24.147   -11.495  44.4730  3.8240 
24.596   -10.516  45.4550  3.9080 
26.065   -10.772  45.7940  3.9080 
26.848   -9.819   45.8240  3.6612 
23.748   -10.510  46.7350  3.9080 
22.374   -9.821   46.5770  3.9080 
24.482   -9.874   47.8970  3.9080 
21.409   -10.147  47.6830  3.9080 
23.518   -12.048  44.6710  2.6000 
24.531   -9.627   45.0470  3.3870 
23.578   -11.445  46.9750  3.4870 
22.506   -8.860   46.5490  3.4870 
21.983   -10.089  45.7300  3.4870 
24.718   -8.971   47.6710  3.4870 
23.915   -9.873   48.6710  3.4870 
25.279   -10.376  48.0830  3.4870 
21.781   -9.871   48.5240  3.4870 
20.581   -9.685   47.5320  3.4870 
21.249   -11.094  47.6990  3.4870 
26.414   -12.039  46.0360  3.8240 
27.807   -12.356  46.3790  3.9080 
28.769   -11.909  45.2890  3.9080 
29.911   -11.489  45.5030  3.6612 
27.974   -13.851  46.6430  3.9080 
27.436   -14.313  47.9740  3.9080 
27.174   -13.469  48.8540  3.6612 
27.255   -15.539  48.1810  3.6612 
25.826   -12.664  45.9920  2.6000 
28.036   -11.875  47.2010  3.3870 
27.524   -14.344  45.9380  3.4870 
28.918   -14.071  46.5970  3.4870 
28.324   -11.989  44.0430  3.8240 
29.180   -11.634  42.9270  3.9080 
29.320   -10.123  42.8000  3.9080 
30.364   -9.618   42.3820  3.6612 
28.628   -12.236  41.6410  3.9080 
27.519   -12.252  43.8950  2.6000 
30.068   -12.014  43.0870  3.3870 
27.764   -11.860  41.4570  3.4870 
29.223   -12.039  40.9150  3.4870 
28.548   -13.187  41.7410  3.4870 
28.263   -9.386   43.1560  3.8240 
28.375   -7.926   43.0370  3.9080 
29.438   -7.421   44.0010  3.9080 
30.333   -6.687   43.5840  3.6612 
27.034   -7.234   43.3000  3.9080 
27.210   -5.751   43.5470  3.9080 
26.117   -7.483   42.1000  3.9080 
27.541   -9.754   43.4450  2.6000 
28.659   -7.712   42.1240  3.3870 
26.625   -7.636   44.0950  3.4870 
27.789   -5.618   44.3020  3.4870 
27.598   -5.341   42.7710  3.4870 
26.355   -5.352   43.7270  3.4870 
25.997   -8.428   41.9790  3.4870 
25.264   -7.071   42.2580  3.4870 
26.512   -7.107   41.3110  3.4870 
29.293   -7.849   45.2450  3.8240 
30.171   -7.441   46.3340  3.9080 
31.633   -7.778   46.0190  3.9080 
32.529   -7.001   46.3220  3.6612 
29.787   -8.112   47.6440  3.9080 
28.472   -7.672   48.2830  3.9080 
27.994   -8.722   49.2740  3.9080 
28.645   -6.310   48.9350  3.9080 
28.650   -8.393   45.4190  2.6000 
30.095   -6.471   46.4480  3.3870 
29.741   -9.069   47.4910  3.4870 
30.499   -7.956   48.2840  3.4870 
27.799   -7.590   47.5760  3.4870 
27.937   -9.574   48.8350  3.4870 
28.617   -8.780   50.0040  3.4870 
27.129   -8.476   49.6090  3.4870 
28.909   -5.670   48.2700  3.4870 
27.815   -6.037   49.3310  3.4870 
29.321   -6.364   49.6130  3.4870 
31.804   -8.948   45.4110  3.8240 
33.094   -9.368   44.9050  3.9080 
33.588   -8.406   43.8370  3.9080 
34.745   -7.980   43.8590  3.6612 
31.128   -9.472   45.3150  2.6000 
33.734   -9.399   45.6340  3.3870 
33.022   -10.260  44.5290  3.3870 
32.710   -8.052   42.8950  3.8240 
33.147   -7.171   41.8130  3.9080 
33.673   -5.838   42.3470  3.9080 
34.721   -5.344   41.9180  3.6612 
32.000   -6.915   40.8340  3.9080 
32.054   -7.767   39.5820  3.9080 
30.825   -7.553   38.7110  3.9080 
30.697   -8.644   37.6620  3.9080 
29.369   -8.615   36.9880  3.8240 
31.899   -8.338   42.9240  2.6000 
33.873   -7.616   41.3260  3.3870 
31.160   -7.083   41.2880  3.4870 
32.013   -5.980   40.5750  3.4870 
32.851   -7.543   39.0750  3.4870 
32.113   -8.702   39.8320  3.4870 
30.032   -7.547   39.2690  3.4870 
30.887   -6.690   38.2700  3.4870 
31.394   -8.534   36.9990  3.1000 
30.820   -9.510   38.0850  3.1000 
29.237   -7.811   36.6310  2.6000 
29.347   -9.231   36.3470  2.6000 
28.730   -8.784   37.5840  2.6000 
32.928   -5.265   43.2800  3.8240 
33.198   -3.937   43.8280  3.9080 
34.158   -3.998   45.0050  3.9080 
34.556   -2.978   45.5600  3.6612 
31.873   -3.279   44.2180  3.9080 
30.966   -2.871   43.0420  3.9080 
29.537   -2.632   43.5190  3.9080 
31.522   -1.648   42.3430  3.9080 
32.249   -5.697   43.5800  2.6000 
33.612   -3.395   43.1250  3.3870 
31.381   -3.893   44.7860  3.4870 
32.067   -2.488   44.7440  3.4870 
30.952   -3.610   42.3980  3.4870 
29.216   -3.414   43.9740  3.4870 
29.522   -1.883   44.1210  3.4870 
28.974   -2.446   42.7650  3.4870 
32.414   -1.831   42.0380  3.4870 
30.965   -1.427   41.5930  3.4870 
31.540   -0.910   42.9570  3.4870 
34.542   -5.213   45.3820  3.8240 
35.415   -5.430   46.5270  3.9080 
34.832   -4.805   47.7840  3.9080 
35.456   -4.078   48.5450  3.6612 
36.819   -4.879   46.2670  3.9080 
37.861   -5.982   46.3770  3.9080 
34.265   -5.894   44.9350  2.6000 
35.490   -6.397   46.6730  3.3870 
36.855   -4.488   45.3800  3.4870 
37.018   -4.182   46.9110  3.4870 
38.588   -6.208   45.4090  3.6612 
37.900   -6.639   47.5300  3.8240 
38.466   -7.276   47.6440  2.6000 
37.359   -6.426   48.1640  2.6000 
33.566   -5.120   48.0220  3.8240 
32.903   -4.577   49.1910  3.9080 
32.525   -5.665   50.1850  3.9080 
32.274   -6.807   49.8190  3.6612 
31.641   -3.829   48.7310  3.9080 
31.888   -2.436   48.1450  3.9080 
30.599   -1.884   47.5550  3.9080 
32.453   -1.500   49.2030  3.9080 
33.142   -5.643   47.4870  2.6000 
33.506   -3.942   49.6320  3.3870 
31.190   -4.368   48.0640  3.4870 
31.041   -3.741   49.4890  3.4870 
32.545   -2.518   47.4230  3.4870 
30.270   -2.490   46.8870  3.4870 
29.945   -1.788   48.2500  3.4870 
30.771   -1.029   47.1550  3.4870 
33.271   -1.865   49.5490  3.4870 
32.628   -0.641   48.8100  3.4870 
31.819   -1.402   49.9160  3.4870 
32.467   -5.282   51.4490  3.8240 
31.902   -6.107   52.5010  3.9080 
30.393   -6.064   52.4380  3.9080 
29.776   -5.158   51.8860  3.6612 
32.779   -4.507   51.6590  2.6000 
32.207   -7.022   52.3950  3.3870 
32.203   -5.785   53.3650  3.3870 
29.755   -7.069   53.0180  3.8240 
28.297   -7.099   53.0400  3.9080 
27.712   -5.893   53.7660  3.9080 
26.555   -5.553   53.5310  3.6612 
27.989   -8.373   53.8320  3.9080 
29.247   -8.709   54.5670  3.9080 
30.369   -8.224   53.6890  3.9080 
27.939   -7.162   52.1300  3.3870 
27.260   -8.220   54.4540  3.4870 
27.740   -9.094   53.2330  3.4870 
29.269   -8.264   55.4280  3.4870 
29.315   -9.667   54.7090  3.4870 
31.139   -7.958   54.2150  3.3870 
30.638   -8.902   53.0500  3.3870 
28.478   -5.244   54.6470  3.8240 
27.947   -4.126   55.4170  3.9080 
27.543   -2.958   54.5050  3.9080 
26.695   -2.162   54.9010  3.6612 
28.940   -3.651   56.4780  3.9080 
30.315   -3.335   55.9310  3.9080 
31.162   -4.582   55.7440  3.9080 
30.767   -5.652   56.2480  3.6612 
32.217   -4.477   55.0850  3.6612 
29.294   -5.489   54.7600  2.6000 
27.141   -4.437   55.8800  3.3870 
28.584   -2.856   56.9050  3.4870 
29.024   -4.338   57.1570  3.4870 
30.222   -2.882   55.0780  3.4870 
30.769   -2.732   56.5410  3.4870 
28.141   -2.901   53.3360  3.8240 
27.891   -2.004   52.2310  3.9080 
26.510   -2.175   51.5950  3.9080 
26.016   -1.248   50.9440  3.6612 
28.929   -2.231   51.1430  3.9080 
28.768   -3.477   53.2120  2.6000 
27.973   -1.082   52.5530  3.3870 
29.809   -2.128   51.5130  3.4870 
28.801   -1.591   50.4390  3.4870 
28.833   -3.118   50.7880  3.4870 
25.889   -3.340   51.7560  3.8240 
24.508   -3.517   51.3130  3.9080 
23.537   -2.571   52.0140  3.9080 
22.577   -2.091   51.4120  3.6612 
24.054   -4.946   51.6130  3.9080 
24.681   -6.019   50.7240  3.9080 
24.231   -7.398   51.1870  3.9080 
24.316   -5.816   49.2690  3.9080 
26.306   -3.996   52.1230  2.6000 
24.460   -3.364   50.3470  3.3870 
24.264   -5.150   52.5370  3.4870 
23.090   -4.991   51.5160  3.4870 
25.655   -5.966   50.8100  3.4870 
24.482   -7.526   52.1050  3.4870 
23.277   -7.468   51.1050  3.4870 
24.648   -8.071   50.6440  3.4870 
24.596   -4.942   48.9880  3.4870 
24.756   -6.480   48.7340  3.4870 
23.366   -5.898   49.1630  3.4870 
23.785   -2.320   53.2980  3.8240 
22.912   -1.502   54.1250  3.9080 
23.288   -0.033   54.0050  3.9080 
23.867   0.577    54.8990  3.6612 
22.997   -1.941   55.5900  3.9080 
22.765   -3.442   55.7200  3.9080 
21.485   -3.933   55.8450  3.9080 
23.831   -4.325   55.7130  3.9080 
21.264   -5.301   55.9570  3.9080 
23.611   -5.686   55.8270  3.9080 
22.335   -6.175   55.9510  3.9080 
24.491   -2.658   53.6540  2.6000 
21.990   -1.616   53.8160  3.3870 
23.871   -1.716   55.9440  3.4870 
22.330   -1.464   56.1090  3.4870 
20.764   -3.347   55.8560  3.4590 
24.699   -4.002   55.6310  3.4590 
20.398   -5.628   56.0380  3.4590 
24.333   -6.273   55.8210  3.4590 
22.192   -7.091   56.0290  3.4590 
22.939   0.503    52.8380  3.8240 
23.301   1.867    52.5160  3.9080 
22.561   2.351    51.2710  3.9080 
21.887   1.534    50.6450  3.6612 
24.808   1.910    52.3080  3.9080 
25.199   1.329    51.0960  3.7210 
22.494   0.035    52.2710  2.6000 
23.068   2.446    53.2720  3.3870 
25.105   2.833    52.3270  3.3870 
25.243   1.442    53.0390  3.3870 
25.437   0.367    51.2400  2.0000 
22.727   3.636    50.9550  3.8240 
22.217   4.188    49.6940  3.9080 
22.863   3.541    48.4930  3.9080 
22.179   3.263    47.4900  3.6612 
22.416   5.721    49.6720  3.9080 
21.455   6.222    50.6050  3.7210 
22.128   6.317    48.3160  3.9080 
23.145   4.152    51.5020  2.6000 
21.254   4.008    49.6530  3.3870 
23.324   5.951    49.9600  3.3870 
22.713   5.927    47.6630  3.4870 
21.216   6.139    48.0750  3.4870 
22.271   7.267    48.3460  3.4870 
21.344   5.581    51.3720  2.0000 
24.173   3.272    48.5510  3.8240 
24.792   2.526    47.4610  3.9080 
24.186   1.137    47.2460  3.9080 
23.840   0.756    46.1360  3.6612 
26.295   2.359    47.6950  3.9080 
27.019   1.577    46.5900  3.9080 
26.879   2.325    45.2700  3.9080 
28.481   1.332    46.9450  3.9080 
24.644   3.534    49.2220  2.6000 
24.670   3.040    46.6360  3.3870 
26.698   3.239    47.7670  3.4870 
26.431   1.903    48.5400  3.4870 
26.579   0.707    46.4970  3.4870 
25.949   2.469    45.0810  3.4870 
27.328   3.170    45.3310  3.4870 
27.271   1.804    44.5640  3.4870 
28.535   0.893    47.7980  3.4870 
28.885   0.777    46.2740  3.4870 
28.945   2.171    46.9890  3.4870 
24.055   0.316    48.2670  3.8240 
23.499   -1.019   48.2710  3.9080 
22.044   -0.996   47.8160  3.9080 
21.677   -1.858   47.0130  3.6612 
24.336   0.610    49.0250  2.6000 
24.015   -1.588   47.6790  3.3870 
23.552   -1.390   49.1660  3.3870 
21.264   -0.033   48.3010  3.8240 
19.879   0.125    47.8660  3.9080 
19.797   0.261    46.3540  3.9080 
18.993   -0.343   45.6400  3.6612 
19.251   1.334    48.5740  3.9080 
17.734   1.430    48.4640  3.9080 
17.132   2.500    49.3640  3.9080 
17.414   2.251    50.7680  3.8240 
18.263   2.890    51.5600  3.9080 
19.016   3.904    51.1550  3.8240 
18.344   2.470    52.8140  3.8240 
21.585   0.509    48.8860  2.6000 
19.381   -0.677   48.1280  3.3870 
19.490   1.298    49.5130  3.4870 
19.638   2.143    48.2050  3.4870 
17.497   1.624    47.5430  3.4870 
17.346   0.570    48.6940  3.4870 
17.492   3.365    49.1150  3.3870 
16.172   2.526    49.2310  3.3870 
16.974   1.607    51.1300  2.6000 
18.965   4.180    50.3420  2.6000 
19.555   4.286    51.7060  2.6000 
17.859   1.811    53.0780  2.6000 
18.881   2.855    53.3630  2.6000 
20.670   1.109    45.8210  3.8240 
20.738   1.394    44.3940  3.9080 
21.196   0.179    43.6140  3.9080 
20.701   -0.155   42.5310  3.6612 
21.691   2.582    44.1670  3.9080 
21.179   3.703    44.9110  3.7210 
21.815   3.020    42.7200  3.9080 
21.222   1.510    46.3440  2.6000 
19.844   1.647    44.0820  3.3870 
22.579   2.350    44.5100  3.3870 
22.146   2.291    42.1920  3.4870 
20.953   3.287    42.3910  3.4870 
22.422   3.761    42.6610  3.4870 
21.446   3.629    45.8770  2.0000 
22.170   -0.538   44.1820  3.8240 
22.655   -1.768   43.5480  3.9080 
21.596   -2.868   43.5560  3.9080 
21.434   -3.662   42.6290  3.6612 
23.934   -2.223   44.2440  3.9080 
22.515   -0.276   44.9250  2.6000 
22.874   -1.563   42.6150  3.3870 
24.582   -1.516   44.2170  3.4870 
23.738   -2.443   45.1580  3.4870 
24.285   -2.995   43.7970  3.4870 
20.845   -2.940   44.6510  3.8240 
19.852   -3.998   44.8000  3.9080 
18.740   -3.858   43.7640  3.9080 
18.234   -4.872   43.2820  3.6612 
19.249   -3.978   46.1890  3.9080 
20.945   -2.358   45.2760  2.6000 
20.295   -4.861   44.6650  3.3870 
18.787   -3.148   46.3260  3.4870 
19.948   -4.067   46.8420  3.4870 
18.631   -4.707   46.2800  3.4870 
18.379   -2.627   43.4250  3.8240 
17.410   -2.347   42.3640  3.9080 
17.923   -2.935   41.0490  3.9080 
17.162   -3.523   40.2710  3.6612 
17.112   -0.851   42.2250  3.9080 
16.156   -0.474   41.1060  3.9080 
15.696   0.985    41.2440  3.9080 
15.095   1.180    42.5550  3.8240 
15.600   1.757    43.6220  3.9080 
16.819   2.288    43.6160  3.8240 
14.867   1.805    44.7170  3.8240 
18.729   -1.964   43.8460  2.6000 
16.572   -2.801   42.5920  3.3870 
16.743   -0.534   43.0640  3.4870 
17.951   -0.384   42.0820  3.4870 
16.597   -0.594   40.2510  3.4870 
15.382   -1.060   41.1310  3.4870 
16.454   1.580    41.1380  3.3870 
15.048   1.192    40.5520  3.3870 
14.296   0.874    42.6440  2.6000 
17.297   2.260    42.9020  2.6000 
17.129   2.662    44.3270  2.6000 
14.079   1.463    44.7210  2.6000 
15.179   2.177    45.4260  2.6000 
19.220   -2.812   40.7800  3.8240 
19.781   -3.397   39.5640  3.9080 
19.751   -4.920   39.6570  3.9080 
19.459   -5.655   38.7120  3.6612 
19.731   -2.385   41.3250  2.6000 
19.266   -3.108   38.7940  3.3870 
20.695   -3.095   39.4480  3.3870 
20.075   -5.455   40.8350  3.8240 
20.105   -6.918   40.9350  3.9080 
18.726   -7.501   40.7260  3.9080 
18.547   -8.504   40.0230  3.6612 
20.703   -7.305   42.3030  3.9080 
22.224   -7.099   42.3290  3.9080 
20.327   -8.712   42.7240  3.9080 
22.774   -6.894   43.7140  3.9080 
20.259   -4.959   41.5130  2.6000 
20.695   -7.262   40.2330  3.3870 
20.319   -6.695   42.9680  3.4870 
22.653   -7.872   41.9300  3.4870 
22.445   -6.326   41.7850  3.4870 
19.373   -8.812   42.6920  3.4870 
20.736   -9.344   42.1280  3.4870 
20.635   -8.871   43.6190  3.4870 
22.565   -7.657   44.2570  3.4870 
23.728   -6.788   43.6680  3.4870 
22.384   -6.109   44.1020  3.4870 
17.701   -6.885   41.3070  3.8240 
16.349   -7.388   41.1330  3.9080 
15.930   -7.361   39.6720  3.9080 
15.267   -8.295   39.2220  3.6612 
15.373   -6.572   41.9870  3.9080 
13.900   -6.928   41.8000  3.9080 
13.046   -6.068   42.7200  3.9080 
12.348   -6.602   43.5900  3.6612 
13.086   -4.769   42.4940  3.8240 
17.839   -6.185   41.7880  2.6000 
16.324   -8.317   41.4430  3.3870 
15.604   -6.695   42.9210  3.4870 
15.492   -5.632   41.7770  3.4870 
13.642   -6.778   40.8780  3.4870 
13.762   -7.866   42.0060  3.4870 
13.593   -4.457   41.8740  2.6000 
12.608   -4.234   42.9680  2.6000 
16.317   -6.311   38.9560  3.8240 
16.032   -6.185   37.5400  3.9080 
16.654   -7.326   36.7430  3.9080 
16.011   -7.924   35.8790  3.6612 
16.575   -4.867   36.9400  3.9080 
16.144   -3.744   37.7180  3.7210 
16.007   -4.655   35.5410  3.9080 
16.753   -5.682   39.3470  2.6000 
15.060   -6.209   37.4140  3.3870 
17.553   -4.894   36.9030  3.3870 
15.049   -4.609   35.5880  3.4870 
16.350   -3.834   35.1780  3.4870 
16.265   -5.386   34.9760  3.4870 
16.546   -3.781   38.6390  2.0000 
17.920   -7.608   37.0440  3.8240 
18.665   -8.665   36.3650  3.9080 
18.088   -10.051  36.6080  3.9080 
17.885   -10.854  35.6860  3.6612 
20.115   -8.610   36.8450  3.9080 
21.083   -9.610   36.2190  3.9080 
21.119   -9.426   34.7110  3.9080 
22.451   -9.439   36.8480  3.9080 
18.312   -7.152   37.6580  2.6000 
18.650   -8.487   35.4010  3.3870 
20.454   -7.718   36.6780  3.4870 
20.120   -8.747   37.8050  3.4870 
20.762   -10.515  36.4140  3.4870 
20.230   -9.505   34.3590  3.4870 
21.471   -8.558   34.5030  3.4870 
21.679   -10.101  34.3210  3.4870 
22.380   -9.539   37.8010  3.4870 
23.048   -10.105  36.5010  3.4870 
22.791   -8.566   36.6430  3.4870 
17.802   -10.406  37.8590  3.8240 
17.355   -11.781  38.1010  3.9080 
15.943   -11.985  37.5770  3.9080 
15.588   -13.057  37.0710  3.6612 
17.475   -12.144  39.5950  3.9080 
18.924   -11.962  40.0440  3.9080 
16.566   -11.324  40.4910  3.9080 
17.878   -9.846   38.5060  2.6000 
17.948   -12.380  37.6000  3.3870 
17.237   -13.089  39.7000  3.4870 
19.506   -12.445  39.4510  3.4870 
19.150   -11.030  40.0250  3.4870 
19.027   -12.300  40.9370  3.4870 
15.652   -11.463  40.2320  3.4870 
16.685   -11.597  41.4040  3.4870 
16.784   -10.394  40.4040  3.4870 
15.108   -10.955  37.6840  3.8240 
13.767   -11.108  37.1010  3.9080 
13.827   -11.223  35.5940  3.9080 
13.191   -12.074  34.9760  3.6612 
12.884   -9.919   37.5100  3.9080 
12.571   -9.877   39.0090  3.9080 
11.617   -9.905   36.6810  3.9080 
11.751   -8.665   39.4150  3.9080 
15.345   -10.229  38.0790  2.6000 
13.366   -11.928  37.4570  3.3870 
13.380   -9.102   37.2950  3.4870 
12.085   -10.681  39.2520  3.4870 
13.404   -9.874   39.5040  3.4870 
11.844   -9.909   35.7490  3.4870 
11.091   -10.681  36.8870  3.4870 
11.112   -9.114   36.8840  3.4870 
10.930   -8.653   38.9170  3.4870 
11.556   -8.712   40.3540  3.4870 
12.249   -7.867   39.2300  3.4870 
14.594   -10.364  34.9280  3.8240 
14.824   -10.458  33.5000  3.9080 
15.294   -11.845  33.0720  3.9080 
14.840   -12.337  32.0460  3.6612 
15.863   -9.447   33.0250  3.9080 
14.970   -9.726   35.3630  2.6000 
13.979   -10.267  33.0410  3.3870 
15.589   -8.563   33.2810  3.4870 
15.941   -9.494   32.0690  3.4870 
16.712   -9.648   33.4250  3.4870 
16.190   -12.482  33.8260  3.8240 
16.624   -13.822  33.3830  3.9080 
15.555   -14.872  33.6670  3.9080 
15.327   -15.768  32.8590  3.6612 
17.971   -14.131  34.0320  3.9080 
19.045   -13.127  33.6110  3.9080 
20.450   -13.602  33.9130  3.9080 
16.504   -12.127  34.5440  2.6000 
16.759   -13.788  32.4140  3.3870 
17.873   -14.110  34.9980  3.4870 
18.250   -15.024  33.7800  3.4870 
18.966   -12.961  32.6580  3.4870 
18.890   -12.287  34.0710  3.4870 
22.231   -13.389  33.2530  2.6000 
20.673   -14.357  34.8620  3.6612 
21.415   -13.154  33.1160  3.8240 
21.223   -12.629  32.4620  2.6000 
14.856   -14.793  34.7950  3.8240 
13.821   -15.780  35.1200  3.9080 
12.668   -15.721  34.1330  3.9080 
11.989   -16.735  33.9440  3.6612 
13.349   -15.603  36.5640  3.9080 
12.219   -16.499  37.0360  3.9080 
12.535   -17.966  36.8330  3.9080 
15.013   -14.150  35.3460  2.6000 
14.226   -16.669  35.0490  3.3870 
14.110   -15.748  37.1480  3.4870 
13.071   -14.682  36.6780  3.4870 
12.052   -16.334  37.9770  3.4870 
11.410   -16.276  36.5470  3.4870 
11.631   -19.644  36.7160  2.6000 
13.694   -18.343  36.6710  3.6612 
11.503   -18.802  36.8330  3.8240 
10.705   -18.501  36.9500  2.6000 
12.443   -14.584  33.4800  3.8240 
11.317   -14.445  32.5610  3.9080 
11.336   -15.474  31.4340  3.9080 
10.298   -15.943  30.9610  3.6612 
11.247   -13.019  31.9960  3.9080 
10.424   -12.106  32.8930  3.9080 
10.383   -10.390  32.3500  4.0000 
9.096    -10.470  31.1120  3.9080 
12.971   -13.917  33.6010  2.6000 
10.498   -14.594  33.0790  3.3870 
12.145   -12.662  31.9110  3.4870 
10.849   -13.043  31.1120  3.4870 
9.515    -12.442  32.9330  3.3870 
10.789   -12.140  33.7920  3.3870 
8.280    -10.774  31.5180  3.3870 
8.960    -9.597   30.7350  3.3870 
9.355    -11.082  30.4190  3.3870 
12.539   -15.808  30.9950  3.8240 
12.762   -16.843  30.0000  3.9080 
12.092   -18.145  30.4250  3.9080 
11.450   -18.796  29.6060  3.6612 
14.253   -17.089  29.8110  3.9080 
14.492   -18.218  28.8300  3.9080 
15.952   -18.406  28.4750  3.9080 
16.746   -17.445  28.5990  3.6612 
16.253   -19.550  28.0640  3.6612 
13.222   -15.392  31.3120  2.6000 
12.378   -16.552  29.1470  3.3870 
14.676   -16.281  29.4820  3.4870 
14.656   -17.313  30.6650  3.4870 
14.152   -19.044  29.2120  3.4870 
13.991   -18.041  28.0190  3.4870 
12.241   -18.522  31.6960  3.8240 
11.643   -19.775  32.1540  3.9080 
10.130   -19.714  32.2630  3.9080 
9.414    -20.638  31.8670  3.6612 
12.240   -20.124  33.5190  3.9080 
13.709   -20.492  33.3490  3.9080 
12.686   -18.031  32.2430  2.6000 
11.881   -20.483  31.5200  3.3870 
12.158   -19.365  34.1170  3.4870 
11.757   -20.870  33.9080  3.4870 
14.093   -21.060  32.3300  3.6612 
14.486   -20.149  34.3610  3.8240 
15.328   -20.322  34.3360  2.6000 
14.150   -19.751  35.0460  2.6000 
9.613    -18.616  32.8180  3.8240 
8.178    -18.415  32.8890  3.9080 
7.568    -18.449  31.4910  3.9080 
6.521    -19.024  31.2340  3.6612 
7.833    -17.089  33.5690  3.9080 
8.209    -16.997  35.0090  3.9080 
8.259    -17.979  35.9490  3.9080 
8.609    -15.794  35.6980  3.9080 
8.659    -17.480  37.1670  3.8240 
8.877    -16.132  37.0310  3.9080 
8.756    -14.466  35.2800  3.9080 
9.290    -15.201  37.9880  3.9080 
9.166    -13.548  36.2300  3.9080 
9.429    -13.908  37.5510  3.9080 
10.140   -18.018  33.1400  2.6000 
7.788    -19.144  33.4150  3.3870 
8.277    -16.372  33.0880  3.4870 
6.877    -16.943  33.4910  3.4870 
8.050    -18.872  35.7890  3.4090 
8.755    -17.935  37.8910  2.6000 
8.584    -14.214  34.4010  3.4590 
9.460    -15.445  38.8690  3.4590 
9.270    -12.658  35.9780  3.4590 
9.705    -13.254  38.1520  3.4590 
8.235    -17.810  30.5370  3.8240 
7.689    -17.757  29.1830  3.9080 
7.620    -19.156  28.5840  3.9080 
6.630    -19.517  27.9500  3.6612 
8.532    -16.795  28.3510  3.9080 
8.062    -16.403  26.9590  3.9080 
6.634    -15.895  26.9420  3.9080 
8.995    -15.352  26.3700  3.9080 
8.985    -17.429  30.7160  2.6000 
6.777    -17.400  29.2350  3.3870 
8.634    -15.977  28.8640  3.4870 
9.415    -17.185  28.2620  3.4870 
8.106    -17.200  26.3900  3.4870 
6.046    -16.579  27.2700  3.4870 
6.563    -15.118  27.5020  3.4870 
6.387    -15.665  26.0430  3.4870 
9.890    -15.699  26.3370  3.4870 
8.706    -15.128  25.4830  3.4870 
8.978    -14.564  26.9190  3.4870 
8.671    -19.944  28.8010  3.8240 
8.705    -21.302  28.2580  3.9080 
7.651    -22.172  28.9340  3.9080 
7.032    -23.008  28.2580  3.6612 
10.104   -21.892  28.4290  3.9080 
11.040   -21.385  27.3460  3.9080 
9.335    -19.652  29.2630  2.6000 
8.503    -21.257  27.3010  3.3870 
10.454   -21.649  29.3010  3.4870 
10.053   -22.860  28.3860  3.4870 
10.587   -20.906  26.3100  3.6612 
12.329   -21.510  27.6080  3.8240 
12.913   -21.248  27.0340  2.6000 
12.585   -21.855  28.3540  2.6000 
7.457    -21.948  30.2240  3.8240 
6.490    -22.709  31.0210  3.9080 
5.072    -22.375  30.5710  3.9080 
4.248    -23.286  30.4010  3.6612 
6.679    -22.476  32.5170  3.9080 
7.947    -23.094  33.0750  3.9080 
8.494    -22.487  34.3450  3.9080 
7.746    -21.817  35.0920  3.7210 
9.709    -22.700  34.6050  3.6612 
7.916    -21.332  30.6090  2.6000 
6.642    -23.661  30.8460  3.3870 
6.697    -21.521  32.6850  3.4870 
5.917    -22.845  32.9890  3.4870 
7.778    -24.035  33.2370  3.4870 
8.635    -23.037  32.3930  3.4870 
8.130    -21.414  35.9370  2.0000 
4.799    -21.094  30.3510  3.8240 
3.508    -20.651  29.8280  3.9080 
3.227    -21.268  28.4620  3.9080 
2.190    -21.881  28.2130  3.6612 
3.475    -19.120  29.7700  3.9080 
2.311    -18.597  28.9610  3.9080 
1.005    -18.890  29.3270  3.9080 
2.501    -17.813  27.8350  3.9080 
-0.070   -18.419  28.6010  3.9080 
1.432    -17.335  27.0890  3.9080 
0.142    -17.645  27.4870  3.9080 
-0.927   -17.183  26.7620  3.7210 
5.402    -20.505  30.5210  2.6000 
2.809    -20.949  30.4470  3.3870 
3.417    -18.770  30.6730  3.4870 
4.303    -18.799  29.3790  3.4870 
0.851    -19.415  30.0790  3.4590 
3.368    -17.600  27.5730  3.4590 
-0.937   -18.625  28.8670  3.4590 
1.581    -16.814  26.3330  3.4590 
-0.608   -16.861  25.8710  2.0000 
4.173    -21.130  27.5410  3.8240 
4.053    -21.661  26.1940  3.9080 
3.799    -23.166  26.1470  3.9080 
3.063    -23.650  25.2720  3.6612 
5.338    -21.319  25.4440  3.9080 
5.319    -21.665  23.9730  3.9080 
6.613    -21.249  23.2920  3.9080 
7.671    -21.652  23.8240  3.6612 
6.528    -20.558  22.2630  3.6612 
4.890    -20.706  27.7510  2.6000 
3.306    -21.209  25.7480  3.3870 
5.507    -20.369  25.5370  3.4870 
6.076    -21.790  25.8630  3.4870 
5.193    -22.621  23.8690  3.4870 
4.572    -21.217  23.5470  3.4870 
4.408    -23.915  27.0620  3.8240 
4.211    -25.346  27.1950  3.9080 
2.856    -25.644  27.8490  3.9080 
2.192    -26.597  27.4330  3.6612 
5.288    -26.034  28.0370  3.9080 
5.010    -27.532  28.0960  3.9080 
4.951    -23.529  27.6050  2.6000 
4.217    -25.745  26.3000  3.3870 
6.161    -25.878  27.6440  3.4870 
5.290    -25.665  28.9340  3.4870 
5.065    -28.220  27.0760  3.6612 
4.698    -28.013  29.2880  3.8240 
4.519    -28.849  29.3810  2.6000 
4.675    -27.489  29.9710  2.6000 
2.463    -24.847  28.8440  3.8240 
1.163    -25.074  29.4760  3.9080 
-0.017   -24.896  28.5190  3.9080 
-1.027   -25.599  28.6310  3.6612 
0.952    -24.146  30.6900  3.9080 
-0.335   -24.513  31.4170  3.9080 
2.969    -24.205  29.1100  2.6000 
1.146    -25.998  29.8020  3.3870 
1.704    -24.229  31.2980  3.4870 
0.906    -23.225  30.3920  3.4870 
-0.484   -25.650  31.8880  3.6612 
-1.268   -23.576  31.5000  3.8240 
-2.014   -23.744  31.8940  2.6000 
-1.127   -22.797  31.1600  2.6000 
0.036    -23.960  27.5670  3.8240 
-1.120   -23.671  26.7420  3.9080 
-1.306   -24.705  25.6230  3.9080 
-2.312   -24.608  24.9400  3.6612 
-1.052   -22.292  26.0510  3.9080 
0.132    -22.156  25.0820  3.9080 
-1.074   -21.181  27.0920  3.9080 
0.151    -20.835  24.3240  3.9080 
0.766    -23.522  27.4430  2.6000 
-1.917   -23.690  27.3110  3.3870 
-1.869   -22.200  25.5180  3.4870 
0.958    -22.241  25.5840  3.4870 
0.099    -22.884  24.4430  3.4870 
-1.821   -21.309  27.6820  3.4870 
-0.259   -21.202  27.6000  3.4870 
-1.156   -20.332  26.6520  3.4870 
-0.661   -20.743  23.8210  3.4870 
0.225    -20.109  24.9480  3.4870 
0.902    -20.821  23.7260  3.4870 
-0.361   -25.614  25.4560  3.8240 
-0.500   -26.655  24.4390  3.9080 
-1.833   -27.374  24.6620  3.9080 
-2.606   -27.566  23.7250  3.6612 
0.670    -27.641  24.4660  3.9080 
0.330    -28.865  23.6390  3.9080 
1.939    -27.005  23.9260  3.9080 
0.342    -25.593  25.9500  2.6000 
-0.523   -26.226  23.5580  3.3870 
0.826    -27.919  25.3920  3.4870 
-0.470   -29.271  23.9820  3.4870 
0.190    -28.605  22.7250  3.4870 
1.053    -29.494  23.6860  3.4870 
1.796    -26.722  23.0200  3.4870 
2.170    -26.244  24.4650  3.4870 
2.654    -27.644  23.9530  3.4870 
-2.084   -27.734  25.9160  3.8240 
-3.330   -28.384  26.2870  3.9080 
-4.299   -27.444  27.0020  3.9080 
-5.517   -27.547  26.8080  3.6612 
-3.109   -29.585  27.2070  3.9080 
-2.542   -30.823  26.5310  3.9080 
-2.059   -31.846  27.5470  3.9080 
-1.446   -33.050  26.8640  3.9080 
-1.135   -34.174  27.7820  3.8240 
-1.496   -27.580  26.5230  2.6000 
-3.762   -28.703  25.4680  3.3870 
-2.506   -29.320  27.9180  3.4870 
-3.958   -29.818  27.6150  3.4870 
-3.227   -31.225  25.9720  3.4870 
-1.802   -30.566  25.9580  3.4870 
-1.401   -31.435  28.1290  3.4870 
-2.807   -32.133  28.0960  3.4870 
-2.057   -33.365  26.1810  3.1000 
-0.628   -32.774  26.4220  3.1000 
-1.879   -34.430  28.1980  2.6000 
-0.806   -34.856  27.3140  2.6000 
-0.535   -33.909  28.3820  2.6000 
-3.778   -26.575  27.8560  3.8240 
-4.586   -25.686  28.6800  3.9080 
-4.894   -24.391  27.9420  3.9080 
-4.018   -23.523  27.8530  3.6612 
-3.847   -25.390  29.9860  3.9080 
-4.674   -24.670  31.0270  3.9080 
-5.844   -24.321  30.7750  3.6612 
-4.112   -24.455  32.1160  3.6612 
-2.922   -26.533  27.9270  2.6000 
-5.430   -26.135  28.8920  3.3870 
-3.536   -26.229  30.3620  3.4870 
-3.065   -24.852  29.7840  3.4870 
-6.123   -24.298  27.4270  3.8240 
-6.562   -23.132  26.6810  3.9080 
-7.404   -22.198  27.5470  3.9080 
-8.003   -21.243  27.0500  3.6612 
-7.349   -23.560  25.4390  3.9080 
-6.566   -24.520  24.5480  3.9080 
-5.285   -23.937  23.9690  3.9080 
-4.657   -24.918  22.9880  3.9080 
-3.354   -24.486  22.4380  3.8240 
-6.671   -24.950  27.5410  2.6000 
-5.767   -22.641  26.3850  3.3870 
-8.173   -23.990  25.7180  3.4870 
-7.585   -22.773  24.9250  3.4870 
-6.341   -25.310  25.0650  3.4870 
-7.137   -24.801  23.8160  3.4870 
-5.482   -23.104  23.5140  3.4870 
-4.659   -23.749  24.6870  3.4870 
-4.537   -25.769  23.4360  3.1000 
-5.273   -25.059  22.2530  3.1000 
-3.455   -23.711  22.0130  2.6000 
-2.769   -24.387  23.1010  2.6000 
-3.054   -25.100  21.8680  2.6000 
-7.469   -22.455  28.8520  3.8240 
-8.249   -21.571  29.7110  3.9080 
-7.452   -20.360  30.2130  3.9080 
-6.311   -20.563  30.6410  3.6612 
-8.760   -22.293  30.9630  3.9080 
-9.564   -21.316  31.8240  3.9080 
-10.384  -22.044  32.8770  3.9080 
-7.058   -23.132  29.1840  2.6000 
-9.021   -21.245  29.2030  3.3870 
-9.321   -23.040  30.7030  3.4870 
-8.010   -22.639  31.4700  3.4870 
-8.957   -20.699  32.2610  3.4870 
-10.157  -20.800  31.2550  3.4870 
-12.131  -21.928  33.6430  2.6000 
-9.872   -23.003  33.4670  3.6612 
-11.610  -21.564  33.0640  3.8240 
-11.882  -20.889  32.6050  2.6000 
-8.068   -19.185  30.1610  3.8240 
-7.429   -17.970  30.6630  3.9080 
-8.292   -17.253  31.6950  3.9080 
-7.805   -16.330  32.3600  3.6612 
-7.077   -16.963  29.5500  3.9080 
-8.279   -16.411  28.7830  3.9080 
-6.067   -17.574  28.5920  3.9080 
-7.935   -15.412  27.7070  3.9080 
-8.858   -19.137  29.8260  2.6000 
-6.594   -18.232  31.1040  3.3870 
-6.638   -16.202  29.9810  3.4870 
-8.754   -17.152  28.3760  3.4870 
-8.881   -15.989  29.4150  3.4870 
-5.316   -17.908  29.0880  3.4870 
-6.477   -18.295  28.1090  3.4870 
-5.768   -16.904  27.9720  3.4870 
-7.335   -15.816  27.0750  3.4870 
-8.738   -15.139  27.2560  3.4870 
-7.514   -14.646  28.1040  3.4870 
-9.560   -17.645  31.8470  3.8240 
-10.421  -16.934  32.8020  3.9080 
-11.560  -17.832  33.2560  3.9080 
-12.012  -18.698  32.4970  3.6612 
-10.918  -15.615  32.1880  3.9080 
-11.712  -15.837  30.9050  3.9080 
-11.786  -14.801  33.1540  3.9080 
-9.870   -18.306  31.3910  2.6000 
-9.880   -16.715  33.5890  3.3870 
-10.131  -15.074  31.9640  3.4870 
-11.182  -16.343  30.2840  3.4870 
-12.517  -16.320  31.1060  3.4870 
-11.935  -14.989  30.5150  3.4870 
-11.303  -14.652  33.9710  3.4870 
-12.006  -13.957  32.7540  3.4870 
-12.593  -15.285  33.3440  3.4870 
-11.999  -17.628  34.4950  3.8240 
-13.213  -18.231  35.0340  3.9080 
-14.228  -17.137  35.3930  3.9080 
-13.828  -16.059  35.8400  3.6612 
-12.979  -19.075  36.2820  3.9080 
-12.441  -20.468  36.0400  3.9080 
-13.481  -21.559  35.9120  3.9080 
-14.581  -21.331  35.3590  3.6612 
-13.195  -22.688  36.3740  3.6612 
-11.541  -17.112  35.0090  2.6000 
-13.607  -18.803  34.3430  3.3870 
-12.357  -18.603  36.8580  3.4870 
-13.819  -19.151  36.7620  3.4870 
-11.911  -20.454  35.2270  3.4870 
-11.846  -20.697  36.7700  3.4870 
-15.501  -17.427  35.2040  3.8240 
-16.612  -16.518  35.4580  3.9080 
-17.061  -16.652  36.9130  3.9080 
-17.744  -17.622  37.2650  3.6612 
-17.760  -16.784  34.4890  3.9080 
-17.530  -16.501  33.0270  3.9080 
-16.712  -15.621  32.6760  3.6612 
-18.182  -17.130  32.1520  3.6612 
-15.690  -18.212  34.9070  2.6000 
-16.296  -15.601  35.3160  3.3870 
-18.009  -17.718  34.5760  3.4870 
-18.521  -16.257  34.7790  3.4870 
-16.659  -15.701  37.7570  3.8240 
-16.987  -15.746  39.1750  3.9080 
-17.837  -14.562  39.6210  3.9080 
-17.623  -13.425  39.2080  3.6612 
-15.724  -15.753  40.0400  3.9080 
-14.902  -17.015  39.9760  3.9080 
-15.493  -18.268  39.8590  3.9080 
-13.509  -16.946  40.0310  3.9080 
-14.716  -19.410  39.8030  3.9080 
-12.729  -18.085  39.9740  3.9080 
-13.338  -19.314  39.8600  3.9080 
-12.580  -20.455  39.7990  3.7210 
-16.194  -15.043  37.4550  2.6000 
-17.486  -16.569  39.3510  3.3870 
-15.163  -15.009  39.7710  3.4870 
-15.983  -15.603  40.9620  3.4870 
-16.419  -18.338  39.8200  3.4590 
-13.096  -16.115  40.1070  3.4590 
-15.121  -20.244  39.7270  3.4590 
-11.803  -18.022  40.0130  3.4590 
-11.611  -20.209  39.8230  2.0000 
-18.821  -14.808  40.4930  3.8240 
-19.611  -13.681  40.9850  3.9080 
-18.975  -13.027  42.2060  3.9080 
-18.257  -13.671  42.9640  3.6612 
-21.017  -14.136  41.3530  3.9080 
-18.985  -15.609  40.7590  2.6000 
-19.676  -13.012  40.2710  3.3870 
-21.424  -14.567  40.5970  3.4870 
-21.544  -13.375  41.6090  3.4870 
-20.972  -14.754  42.0870  3.4870 
-19.264  -11.743  42.4120  3.8240 
-18.864  -11.133  43.6810  3.9080 
-19.729  -11.611  44.8380  3.9080 
-20.964  -11.509  44.7500  3.6612 
-18.986  -9.598   43.6260  3.9080 
-18.592  -9.023   44.9750  3.9080 
-18.159  -9.030   42.4830  3.9080 
-19.677  -11.284  41.8130  2.6000 
-17.931  -11.370  43.8650  3.3870 
-19.925  -9.374   43.4620  3.4870 
-19.144  -9.408   45.6600  3.4870 
-17.671  -9.228   45.1530  3.4870 
-18.712  -8.071   44.9640  3.4870 
-18.441  -9.427   41.6570  3.4870 
-18.283  -8.079   42.4410  3.4870 
-17.231  -9.226   42.6310  3.4870 
-19.147  -12.114  45.9150  3.8240 
-19.975  -12.535  47.0520  3.9080 
-20.614  -11.348  47.7630  3.9080 
-20.139  -10.217  47.6860  3.6612 
-18.984  -13.222  47.9910  3.9080 
-17.645  -12.711  47.6050  3.9080 
-17.707  -12.333  46.1560  3.9080 
-20.663  -13.167  46.7580  3.3870 
-19.181  -13.003  48.9150  3.4870 
-19.025  -14.186  47.8830  3.4870 
-17.415  -11.937  48.1430  3.4870 
-16.971  -13.395  47.7450  3.4870 
-17.199  -11.525  45.9840  3.3870 
-17.366  -13.047  45.5950  3.3870 
-21.706  -11.635  48.4700  3.8240 
-22.457  -10.562  49.1260  3.9080 
-21.713  -10.016  50.3350  3.9080 
-21.664  -8.810   50.5920  3.6612 
-23.862  -11.062  49.5340  3.9080 
-24.610  -11.297  48.3280  3.7210 
-24.615  -10.008  50.3210  3.9080 
-21.970  -12.449  48.5410  2.6000 
-22.568  -9.832   48.4830  3.3870 
-23.789  -11.889  50.0560  3.3870 
-24.709  -9.217   49.7860  3.4870 
-25.485  -10.343  50.5540  3.4870 
-24.129  -9.799   51.1210  3.4870 
-24.036  -11.119  47.5240  2.0000 
-21.100  -10.919  51.0850  3.8240 
-20.328  -10.579  52.2580  3.9080 
-19.011  -11.332  52.2030  3.9080 
-18.991  -12.539  51.9990  3.6612 
-21.051  -10.917  53.5560  3.9080 
-20.335  -10.468  54.7020  3.7210 
-21.165  -11.747  50.8630  2.6000 
-20.143  -9.617   52.2440  3.3870 
-21.930  -10.506  53.5460  3.3870 
-21.173  -11.878  53.6120  3.3870 
-20.556  -9.511   54.8750  2.0000 
-17.942  -10.570  52.3910  3.8240 
-16.639  -11.219  52.3870  3.9080 
-15.521  -10.230  52.6750  3.9080 
-15.705  -9.007   52.6880  3.6612 
-16.469  -11.906  51.0370  3.9080 
-18.016  -9.722   52.5130  2.6000 
-16.632  -11.905  53.0860  3.3870 
-16.460  -11.244  50.3410  3.4870 
-15.642  -12.393  51.0270  3.4870 
-17.200  -12.511  50.8930  3.4870 
-14.335  -10.787  52.9010  3.8240 
-13.155  -9.907   52.9190  3.9080 
-11.963  -10.611  52.2740  3.9080 
-11.806  -11.830  52.2310  3.6612 
-12.877  -9.385   54.3150  3.9080 
-11.982  -10.106  55.2860  3.9080 
-12.526  -10.077  56.7090  3.9080 
-11.666  -9.578   57.7490  3.8240 
-11.803  -8.506   58.5160  3.9080 
-12.823  -7.660   58.4380  3.8240 
-10.855  -8.266   59.4200  3.8240 
-14.260  -11.634  53.0330  2.6000 
-13.367  -9.130   52.3600  3.3870 
-12.512  -8.492   54.2100  3.4870 
-13.737  -9.284   54.7510  3.4870 
-11.884  -11.028  55.0020  3.4870 
-11.104  -9.695   55.2740  3.4870 
-13.333  -9.539   56.7070  3.3870 
-12.785  -10.981  56.9460  3.3870 
-10.959  -10.044  57.8950  2.6000 
-13.447  -7.792   57.8610  2.6000 
-12.860  -6.980   58.9620  2.6000 
-10.183  -8.798   59.4900  2.6000 
-10.916  -7.579   59.9340  2.6000 
-11.094  -9.755   51.7200  3.8240 
-9.871   -10.196  51.0920  3.9080 
-8.788   -9.140   51.1510  3.9080 
-9.046   -7.952   51.3770  3.6612 
-11.272  -8.914   51.7380  2.6000 
-9.556   -11.000  51.5340  3.3870 
-10.050  -10.416  50.1640  3.3870 
-7.573   -9.627   50.9410  3.8240 
-6.392   -8.784   50.8290  3.9080 
-5.516   -9.358   49.7170  3.9080 
-5.316   -10.563  49.5610  3.6612 
-5.690   -8.662   52.1850  3.9080 
-5.460   -10.045  52.7840  3.9080 
-4.387   -7.888   52.0730  3.9080 
-7.478   -10.478  50.8690  2.6000 
-6.682   -7.888   50.5560  3.3870 
-6.284   -8.167   52.7880  3.4870 
-6.304   -10.491  52.8910  3.4870 
-4.899   -10.559  52.1980  3.4870 
-5.034   -9.957   53.6400  3.4870 
-4.558   -7.027   51.6850  3.4870 
-4.006   -7.775   52.9470  3.4870 
-3.773   -8.373   51.5180  3.4870 
-5.022   -8.445   48.8880  3.8240 
-4.134   -8.768   47.7850  3.9080 
-2.729   -8.280   48.1010  3.9080 
-2.551   -7.187   48.6310  3.6612 
-5.240   -7.622   49.0090  2.6000 
-4.123   -9.728   47.6450  3.3870 
-4.454   -8.346   46.9740  3.3870 
-1.735   -9.095   47.8000  3.8240 
-0.359   -8.750   48.0930  3.9080 
0.505    -8.785   46.8430  3.9080 
0.414    -9.679   46.0160  3.6612 
0.274    -9.738   49.0670  3.9080 
-0.420   -9.820   50.4050  3.9080 
-1.452   -10.720  50.6010  3.9080 
-0.032   -9.006   51.4430  3.9080 
-2.046   -10.781  51.8420  3.9080 
-0.624   -9.054   52.6890  3.9080 
-1.651   -9.968   52.8750  3.9080 
-1.908   -9.849   47.4220  2.6000 
-0.328   -7.851   48.4810  3.3870 
0.273    -10.619  48.6620  3.4870 
1.199    -9.483   49.2130  3.4870 
-1.739   -11.273  49.9100  3.4590 
0.656    -8.397   51.2990  3.4590 
-2.734   -11.390  51.9840  3.4590 
-0.345   -8.495   53.3790  3.4590 
-2.073   -10.030  53.7020  3.4590 
1.401    -7.819   46.7250  3.8240 
2.353    -7.852   45.6260  3.9080 
3.644    -7.217   46.1220  3.9080 
3.632    -6.231   46.8590  3.6612 
1.768    -7.148   44.4070  3.9080 
1.419    -7.174   47.2940  2.6000 
2.533    -8.787   45.3930  3.3870 
1.577    -6.233   44.6260  3.4870 
0.958    -7.590   44.1400  3.4870 
2.401    -7.178   43.6850  3.4870 
4.782    -7.768   45.7450  3.8240 
6.051    -7.073   45.9890  3.9080 
6.464    -6.542   44.6240  3.9080 
6.813    -7.319   43.7210  3.6612 
7.063    -7.982   46.6740  3.9080 
8.156    -7.170   47.3530  3.9080 
9.130    -6.847   46.6370  3.7210 
8.040    -6.856   48.5570  3.6612 
4.780    -8.535   45.3560  2.6000 
5.876    -6.308   46.5770  3.3870 
6.610    -8.528   47.3350  3.4870 
7.462    -8.573   46.0170  3.4870 
9.149    -7.153   45.6620  2.0000 
6.310    -5.227   44.4730  3.8240 
6.447    -4.589   43.1580  3.9080 
7.695    -3.729   43.1210  3.9080 
8.531    -3.850   44.0130  3.6612 
5.162    -3.815   42.7980  3.9080 
3.995    -4.779   42.6300  3.9080 
4.789    -2.756   43.8250  3.9080 
6.128    -4.742   45.1590  2.6000 
6.559    -5.300   42.4940  3.3870 
5.309    -3.366   41.9400  3.4870 
4.230    -5.458   41.9940  3.4870 
3.794    -5.188   43.4750  3.4870 
3.226    -4.298   42.3160  3.4870 
5.519    -2.143   43.9320  3.4870 
4.011    -2.278   43.5260  3.4870 
4.601    -3.179   44.6670  3.4870 
7.884    -2.867   42.1360  3.8240 
9.089    -2.076   41.9530  3.9080 
9.608    -1.440   43.2300  3.9080 
10.821   -1.465   43.4590  3.6612 
8.865    -0.945   40.9390  3.9080 
8.502    -1.472   39.6710  3.7210 
7.250    -2.768   41.5630  2.6000 
9.789    -2.665   41.6010  3.3870 
8.163    -0.357   41.2590  3.3870 
9.678    -0.423   40.8530  3.3870 
8.260    -0.722   39.0570  2.0000 
8.718    -0.869   44.0280  3.8240 
9.189    -0.168   45.2260  3.9080 
8.981    -0.888   46.5400  3.9080 
9.351    -0.354   47.6070  3.6612 
8.501    1.216    45.2590  3.9080 
9.124    2.115    44.1980  3.9080 
8.180    3.235    43.7740  3.9080 
8.675    3.800    42.5320  3.8240 
8.454    3.417    41.2930  3.9080 
7.664    2.411    40.9590  3.8240 
9.049    4.086    40.3200  3.8240 
7.878    -0.909   43.8460  2.6000 
10.152   -0.018   45.1210  3.3870 
7.552    1.116    45.0880  3.4870 
8.611    1.617    46.1360  3.4870 
9.942    2.504    44.5480  3.4870 
9.355    1.581    43.4220  3.4870 
7.285    2.884    43.6480  3.3870 
8.145    3.920    44.4600  3.3870 
9.188    4.485    42.6180  2.6000 
7.257    1.963    41.5690  2.6000 
7.557    2.205    40.1310  2.6000 
9.563    4.750    40.5060  2.6000 
8.924    3.858    39.5000  2.6000 
8.414    -2.090   46.4830  3.8240 
8.279    -2.895   47.6790  3.9080 
6.918    -3.499   47.9180  3.9080 
6.231    -3.807   46.9520  3.6612 
8.125    -2.392   45.7300  2.6000 
8.927    -3.615   47.6360  3.3870 
8.506    -2.345   48.4450  3.3870 
6.575    -3.692   49.1900  3.8240 
5.381    -4.418   49.5980  3.9080 
4.103    -3.615   49.5130  3.9080 
3.867    -2.691   50.2930  3.6612 
7.086    -3.371   49.8030  2.6000 
5.290    -5.206   49.0400  3.3870 
5.497    -4.718   50.5130  3.3870 
3.277    -3.956   48.5290  3.8240 
1.976    -3.385   48.2680  3.9080 
0.859    -4.305   48.7470  3.9080 
0.871    -5.512   48.5170  3.6612 
1.792    -3.135   46.7780  3.9080 
0.406    -2.717   46.3050  3.9080 
-0.033   -1.385   46.8830  3.9080 
0.374    -2.667   44.7640  3.9080 
3.543    -4.574   47.9950  2.6000 
1.905    -2.531   48.7430  3.3870 
2.419    -2.444   46.5120  3.4870 
2.037    -3.945   46.3050  3.4870 
-0.233   -3.401   46.5990  3.4870 
-0.053   -1.443   47.8410  3.4870 
0.586    -0.702   46.6170  3.4870 
-0.909   -1.167   46.5570  3.4870 
0.655    -3.515   44.4110  3.4870 
-0.520   -2.478   44.4680  3.4870 
0.966    -1.979   44.4540  3.4870 
-0.125   -3.718   49.4320  3.8240 
-1.252   -4.546   49.8380  3.9080 
-2.540   -3.745   49.7460  3.9080 
-2.596   -2.584   50.1290  3.6612 
-0.993   -5.126   51.2370  3.9080 
-0.874   -4.136   52.2460  3.7210 
-0.095   -2.880   49.6250  2.6000 
-1.317   -5.295   49.2090  3.3870 
-1.720   -5.724   51.4680  3.3870 
-0.176   -5.649   51.2130  3.3870 
-0.517   -3.294   51.8450  2.0000 
-3.585   -4.391   49.2490  3.8240 
-4.927   -3.852   49.1900  3.9080 
-5.880   -4.697   50.0440  3.9080 
-5.920   -5.926   49.9510  3.6612 
-5.467   -3.797   47.7610  3.9080 
-4.794   -2.876   46.8100  3.9080 
-3.631   -2.260   47.1740  3.8240 
-5.050   -2.440   45.5580  3.9080 
-3.181   -1.481   46.1930  3.9080 
-4.039   -1.576   45.1950  3.8240 
-3.457   -5.183   48.9410  2.6000 
-4.912   -2.941   49.5510  3.3870 
-5.423   -4.692   47.3910  3.4870 
-6.403   -3.548   47.8050  3.4870 
-3.243   -2.362   47.9360  2.6000 
-5.778   -2.681   45.0320  3.4090 
-2.407   -0.966   46.2080  3.3590 
-6.659   -4.019   50.8740  3.8240 
-7.496   -4.641   51.8910  3.9080 
-8.957   -4.238   51.7340  3.9080 
-9.330   -3.072   51.8310  3.6612 
-6.982   -4.244   53.2730  3.9080 
-5.528   -4.425   53.5500  3.9080 
-4.471   -3.732   53.0260  3.9080 
-4.939   -5.377   54.4490  3.9080 
-3.272   -4.191   53.5350  3.8240 
-3.542   -5.204   54.4100  3.9080 
-5.468   -6.365   55.2780  3.9080 
-2.668   -5.981   55.1710  3.9080 
-4.593   -7.132   56.0320  3.9080 
-3.213   -6.937   55.9760  3.9080 
-6.671   -3.162   50.8100  2.6000 
-7.427   -5.615   51.8000  3.3870 
-7.198   -3.309   53.4130  3.4870 
-7.477   -4.753   53.9330  3.4870 
-4.550   -3.041   52.4090  3.4090 
-2.491   -3.891   53.3350  2.6000 
-6.386   -6.506   55.3250  3.4590 
-1.748   -5.851   55.1310  3.4590 
-4.935   -7.792   56.5890  3.4590 
-2.654   -7.469   56.4970  3.4590 
-9.838   -5.207   51.4670  3.8240 
-11.233  -4.906   51.1720  3.9080 
-12.174  -5.757   52.0290  3.9080 
-11.924  -6.946   52.2250  3.6612 
-11.586  -5.169   49.7030  3.9080 
-13.043  -4.977   49.3030  3.9080 
-13.311  -4.974   47.5120  4.0000 
-12.622  -6.574   47.0980  3.9080 
-9.576   -6.026   51.4690  2.6000 
-11.398  -3.960   51.3700  3.3870 
-11.043  -4.583   49.1530  3.4870 
-11.332  -6.081   49.4920  3.4870 
-13.573  -5.689   49.6970  3.3870 
-13.360  -4.137   49.6690  3.3870 
-11.701  -6.605   47.3680  3.3870 
-13.112  -7.262   47.5550  3.3870 
-12.683  -6.713   46.1510  3.3870 
-13.228  -5.115   52.4950  3.8240 
-14.397  -5.744   53.0610  3.9080 
-15.598  -5.395   52.1640  3.9080 
-15.796  -4.231   51.8120  3.6612 
-14.713  -5.312   54.5030  3.9080 
-13.690  -5.764   55.3970  3.7210 
-16.014  -5.984   54.9190  3.9080 
-13.219  -4.256   52.4570  2.6000 
-14.267  -6.714   53.0460  3.3870 
-14.802  -4.338   54.5540  3.3870 
-15.917  -6.937   54.8530  3.4870 
-16.221  -5.745   55.8260  3.4870 
-16.723  -5.693   54.3410  3.4870 
-13.026  -5.028   55.5690  2.0000 
-16.346  -6.420   51.8170  3.8240 
-17.541  -6.365   50.9930  3.9080 
-18.770  -6.587   51.8730  3.9080 
-18.816  -7.550   52.6400  3.6612 
-17.493  -7.428   49.8710  3.9080 
-16.246  -7.312   48.9960  3.9080 
-18.761  -7.385   49.0320  3.9080 
-16.020  -8.404   47.9850  3.9080 
-16.106  -7.195   52.1050  2.6000 
-17.601  -5.477   50.5840  3.3870 
-17.464  -8.306   50.3040  3.4870 
-16.288  -6.467   48.5220  3.4870 
-15.471  -7.278   49.5790  3.4870 
-19.527  -7.453   49.6060  3.4870 
-18.797  -6.555   48.5490  3.4870 
-18.760  -8.116   48.4110  3.4870 
-15.959  -9.250   48.4340  3.4870 
-16.753  -8.424   47.3650  3.4870 
-15.204  -8.236   47.5080  3.4870 
-19.770  -5.722   51.7780  3.8240 
-21.059  -5.952   52.4270  3.9080 
-22.169  -5.595   51.4450  3.9080 
-22.038  -4.627   50.6850  3.6612 
-21.208  -5.144   53.7050  3.9080 
-20.208  -5.456   54.7900  3.9080 
-20.272  -6.843   55.3850  3.9080 
-21.168  -7.650   55.0540  3.6612 
-19.383  -7.128   56.2220  3.6612 
-19.656  -5.004   51.3190  2.6000 
-21.132  -6.904   52.6480  3.3870 
-21.134  -4.203   53.4830  3.4870 
-22.099  -5.291   54.0580  3.4870 
-19.318  -5.321   54.4300  3.4870 
-20.330  -4.813   55.5070  3.4870 
-23.260  -6.361   51.4490  3.8240 
-24.330  -6.148   50.4770  3.9080 
-23.775  -6.091   49.0560  3.9080 
-24.275  -5.376   48.1870  3.6612 
-25.102  -4.873   50.8150  3.9080 
-25.745  -4.941   52.1880  3.9080 
-25.788  -6.039   52.7900  3.6612 
-26.220  -3.896   52.6820  3.6612 
-23.334  -6.989   52.0320  2.6000 
-24.949  -6.905   50.5350  3.3870 
-24.498  -4.116   50.7830  3.4870 
-25.792  -4.733   50.1470  3.4870 
-22.719  -6.860   48.8000  3.8240 
-22.136  -6.930   47.4740  3.9080 
-21.483  -5.643   47.0260  3.9080 
-21.162  -5.513   45.8440  3.6612 
-22.375  -7.326   49.4360  2.6000 
-21.473  -7.638   47.4600  3.3870 
-22.830  -7.166   46.8390  3.3870 
-21.271  -4.688   47.9370  3.8240 
-20.562  -3.476   47.5430  3.9080 
-19.311  -3.258   48.3900  3.9080 
-19.099  -3.979   49.3630  3.6612 
-21.443  -2.247   47.6980  3.9080 
-22.677  -2.227   46.8200  3.9080 
-23.687  -1.246   47.4160  3.9080 
-24.731  -0.850   46.3870  3.9080 
-26.083  -0.700   46.9930  3.8240 
-21.551  -4.785   48.7450  2.6000 
-20.297  -3.557   46.6030  3.3870 
-21.724  -2.186   48.6250  3.4870 
-20.912  -1.460   47.5020  3.4870 
-22.439  -1.951   45.9210  3.4870 
-23.065  -3.115   46.7730  3.4870 
-24.123  -1.657   48.1790  3.4870 
-23.221  -0.454   47.7270  3.4870 
-24.470  -0.010   45.9760  3.1000 
-24.766  -1.525   45.6910  3.1000 
-26.051  -0.089   47.6400  2.6000 
-26.661  -0.442   46.3680  2.6000 
-26.342  -1.480   47.3340  2.6000 
-18.513  -2.260   48.0120  3.8240 
-17.281  -2.006   48.7650  3.9080 
-17.619  -1.273   50.0610  3.9080 
-18.082  -0.132   50.0430  3.6612 
-16.260  -1.210   47.9450  3.9080 
-15.695  -2.006   46.7610  3.9080 
-15.120  -0.666   48.7850  3.9080 
-14.956  -1.109   45.7680  3.9080 
-18.719  -1.770   47.3360  2.6000 
-16.880  -2.870   48.9970  3.3870 
-16.733  -0.438   47.5710  3.4870 
-15.087  -2.685   47.0930  3.4870 
-16.423  -2.456   46.3030  3.4870 
-15.473  -0.097   49.4740  3.4870 
-14.642  -1.395   49.1860  3.4870 
-14.525  -0.160   48.2270  3.4870 
-14.225  -0.674   46.2140  3.4870 
-14.618  -1.642   45.0450  3.4870 
-15.560  -0.447   45.4240  3.4870 
-17.376  -1.958   51.1680  3.8240 
-17.660  -1.438   52.4970  3.9080 
-16.527  -0.531   52.9520  3.9080 
-16.716  0.620    53.3320  3.6612 
-17.819  -2.599   53.4890  3.9080 
-18.542  -2.122   54.7360  3.9080 
-19.664  -1.601   54.5680  3.6612 
-17.967  -2.261   55.8260  3.6612 
-17.035  -2.745   51.0980  2.6000 
-18.492  -0.922   52.4690  3.3870 
-18.323  -3.316   53.0740  3.4870 
-16.945  -2.945   53.7310  3.4870 
-15.342  -1.121   52.8960  3.8240 
-14.107  -0.428   53.2310  3.9080 
-13.010  -0.963   52.3100  3.9080 
-12.977  -2.167   52.0240  3.6612 
-13.663  -0.604   54.6780  3.9080 
-12.585  0.367    55.1340  3.9080 
-15.301  -1.944   52.6520  2.6000 
-14.226  0.528    53.0540  3.3870 
-14.437  -0.500   55.2530  3.4870 
-13.331  -1.508   54.7920  3.4870 
-12.203  1.351    54.4870  3.6612 
-12.064  0.087    56.3250  3.8240 
-11.451  0.591    56.6570  2.6000 
-12.338  -0.601   56.7640  2.6000 
-12.168  -0.038   51.8790  3.8240 
-11.060  -0.394   50.9890  3.9080 
-9.839   0.413    51.4090  3.9080 
-9.913   1.640    51.4380  3.6612 
-11.429  -0.144   49.5320  3.9080 
-10.541  -0.876   48.5300  3.9080 
-9.221   -0.518   48.3380  3.9080 
-11.050  -1.931   47.7900  3.9080 
-8.416   -1.179   47.4290  3.9080 
-10.259  -2.600   46.8740  3.9080 
-8.937   -2.231   46.7040  3.9080 
-12.271  0.780    52.1240  2.6000 
-10.861  -1.348   51.1040  3.3870 
-12.350  -0.419   49.3920  3.4870 
-11.377  0.808    49.3570  3.4870 
-8.866   0.186    48.8330  3.4590 
-11.935  -2.192   47.9110  3.4590 
-7.531   -0.917   47.3080  3.4590 
-10.616  -3.297   46.3730  3.4590 
-8.400   -2.692   46.1010  3.4590 
-8.749   -0.266   51.7450  3.8240 
-7.550   0.447    52.1550  3.9080 
-6.335   -0.039   51.3700  3.9080 
-6.128   -1.243   51.2160  3.6612 
-7.319   0.278    53.6550  3.9080 
-8.426   0.871    54.5230  3.9080 
-8.397   2.384    54.5750  3.9080 
-8.753   -1.126   51.7200  2.6000 
-7.678   1.400    51.9670  3.3870 
-7.240   -0.668   53.8530  3.4870 
-6.478   0.699    53.8900  3.4870 
-9.286   0.584    54.1770  3.4870 
-8.339   0.523    55.4250  3.4870 
-9.607   3.872    54.5900  2.6000 
-7.335   3.011    54.6270  3.6612 
-9.576   3.012    54.5610  3.8240 
-10.305  2.557    54.5250  2.6000 
-5.551   0.923    50.8980  3.8240 
-4.277   0.627    50.2740  3.9080 
-3.141   0.964    51.2560  3.9080 
-3.198   2.020    51.8870  3.6612 
-4.019   1.405    48.9940  3.9080 
-4.970   1.304    47.8140  3.9080 
-6.302   1.978    48.0840  3.9080 
-4.291   1.910    46.5770  3.9080 
-5.806   1.743    50.9640  2.6000 
-4.243   -0.332   50.0710  3.3870 
-3.963   2.342    49.2350  3.4870 
-3.140   1.146    48.6740  3.4870 
-5.138   0.355    47.6370  3.4870 
-6.720   1.568    48.8450  3.4870 
-6.158   2.911    48.2630  3.4870 
-6.870   1.885    47.3170  3.4870 
-3.447   1.476    46.4300  3.4870 
-4.853   1.783    45.8080  3.4870 
-4.148   2.849    46.7170  3.4870 
-2.166   0.076    51.3430  3.8240 
-0.915   0.283    52.0780  3.9080 
0.198    0.030    51.0550  3.9080 
0.339    -1.091   50.5560  3.6612 
-0.793   -0.584   53.3390  3.9080 
0.363    -0.110   54.2170  3.9080 
-2.093   -0.563   54.1220  3.9080
[truncated: 29,226 more chars]
