# Supplementary material for: Modeling of the Electrostatic Interaction and Catalytic Activity of [NiFe] Hydrogenases on a Planar Electrode
Source: J Phys Chem B. 2022 Oct 21;126(43):8777–90. doi: 10.1021/acs.jpcb.2c05371 (PMC9639099; doi:10.1021/acs.jpcb.2c05371)
Supplement: Supplementary file 1 — jp2c05371_si_001.zip [file jp2c05371_si_001.zip › Supplementary data/1e3d_5_theta_120_phi_248/extra information/1e3d_5_theta_120_phi_248_stern_nude.vtk]

# vtk DataFile Version 3.0
GRAPHICAL REPRESENTATION NUDE SURFACES
ASCII
DATASET POLYDATA
POINTS    117746 float
  -1.438  -36.405   24.683
  -0.916  -36.507   24.772
  -2.875  -36.445   25.249
   0.596  -36.478   25.284
  -3.415  -36.453   25.747
   1.111  -36.461   25.722
  -3.806  -36.361   26.171
   1.521  -36.450   26.280
  -3.972  -36.445   26.669
   1.705  -36.498   26.755
  -4.073  -36.522   27.195
   1.916  -36.391   27.250
  -4.239  -36.377   27.653
   1.956  -36.393   27.728
  -4.234  -36.354   28.156
   1.950  -36.353   28.251
  -4.004  -36.522   28.644
   1.701  -36.485   28.839
  -3.855  -36.415   29.214
   1.569  -36.447   29.212
  -3.459  -36.468   29.736
   1.158  -36.490   29.763
  -2.943  -36.457   30.231
   0.648  -36.479   30.247
  -1.988  -36.541   30.645
  -0.325  -36.415   30.762
  -1.403  -30.449   20.250
   1.632  -30.480   20.186
  -1.952  -30.465   20.724
   2.579  -30.498   20.731
  -2.420  -30.467   21.209
   3.203  -30.532   21.172
  -3.483  -30.486   21.711
   3.673  -30.554   21.677
  -4.373  -30.446   22.235
   4.075  -30.528   22.255
  -4.924  -30.415   22.710
   4.442  -30.420   22.793
  -5.558  -30.451   23.177
   4.579  -30.493   23.311
  -6.049  -30.446   23.667
   4.715  -30.519   23.739
  -6.439  -30.464   24.269
   5.587  -30.465   24.227
  -6.820  -30.432   24.796
   6.671  -30.482   24.710
  -7.046  -30.505   25.192
   7.188  -30.508   25.194
  -7.412  -30.459   25.685
   7.605  -30.460   25.730
  -7.542  -30.522   26.156
   7.884  -30.387   26.268
  -7.755  -30.424   26.681
   7.962  -30.399   26.728
  -7.777  -30.375   27.204
   7.983  -30.394   27.228
  -7.508  -30.560   27.701
   7.947  -30.347   27.743
  -7.439  -30.425   28.228
   7.675  -30.480   28.328
  -7.240  -30.512   28.621
   7.607  -30.465   28.811
  -6.954  -30.499   29.218
   7.613  -30.464   29.311
  -6.573  -30.496   29.790
   7.589  -30.433   29.811
  -6.248  -30.502   30.131
   7.504  -30.421   30.211
  -5.367  -30.495   30.718
   7.177  -30.451   30.842
  -3.588  -30.530   31.236
   0.067  -30.375   31.233
   2.536  -30.477   31.239
   6.985  -30.409   31.175
   3.086  -30.449   31.727
   6.485  -30.367   31.693
 -20.046  -24.424   18.692
 -18.047  -24.480   18.777
  -4.274  -24.414   18.738
  -2.415  -24.550   18.736
 -20.985  -24.475   19.210
 -16.448  -24.470   19.291
  -5.538  -24.338   19.215
  -0.938  -24.517   19.241
 -21.489  -24.480   19.693
 -15.893  -24.490   19.672
  -6.937  -24.375   19.752
   2.149  -24.533   19.688
 -21.901  -24.441   20.281
 -14.999  -24.416   20.253
  -7.505  -24.375   20.208
   2.712  -24.439   20.151
 -22.046  -24.491   20.707
 -14.513  -24.443   20.789
  -8.752  -24.436   20.749
   3.559  -24.498   20.726
 -22.242  -24.372   21.165
 -14.308  -24.490   21.257
  -9.584  -24.455   21.177
   7.518  -24.438   21.240
 -22.271  -24.392   21.644
 -14.057  -24.418   21.835
 -10.323  -24.463   21.730
   8.658  -24.463   21.718
 -22.250  -24.365   22.169
 -14.034  -24.431   22.311
 -10.813  -24.427   22.215
   9.465  -24.431   22.294
 -22.038  -24.487   22.704
 -13.997  -24.455   22.811
 -10.985  -24.508   22.660
   9.697  -24.488   22.744
 -21.833  -24.475   23.179
 -13.931  -24.469   23.311
 -11.384  -24.457   23.175
   9.973  -24.424   23.275
 -21.497  -24.521   23.745
 -13.975  -24.463   23.777
 -12.016  -24.460   23.652
  10.034  -24.441   23.811
 -21.289  -24.508   24.206
 -14.267  -24.523   24.269
 -12.321  -24.455   24.178
  10.053  -24.460   24.311
 -21.021  -24.508   24.706
 -14.521  -24.470   24.700
 -12.343  -24.450   24.644
  10.183  -24.485   24.738
 -20.751  -24.462   25.110
 -14.976  -24.449   25.199
 -12.488  -24.459   25.121
  12.961  -24.427   25.241
 -20.062  -24.576   25.757
 -15.497  -24.376   25.704
 -12.793  -24.435   25.699
  13.978  -24.407   25.766
 -19.296  -24.483   26.207
 -16.468  -24.393   26.222
 -12.865  -24.436   26.144
  14.424  -24.409   26.299
 -12.829  -24.437   26.629
  14.582  -24.475   26.811
 -12.519  -24.475   27.204
  14.674  -24.496   27.311
 -12.060  -24.487   27.722
  14.692  -24.490   27.811
 -11.931  -24.467   28.144
  14.640  -24.455   28.311
 -11.954  -24.499   28.692
  14.518  -24.437   28.698
 -12.106  -24.521   29.190
  14.089  -24.455   29.285
 -12.383  -24.457   29.757
  13.561  -24.448   29.774
 -12.511  -24.504   30.215
  12.952  -24.446   30.254
 -12.807  -24.435   30.700
  12.603  -24.461   30.767
 -13.368  -24.440   31.185
  12.151  -24.480   31.335
  13.204  -24.444   31.224
  14.985  -24.459   31.349
 -13.934  -24.459   31.698
  12.229  -24.482   31.733
  12.956  -24.466   31.603
  15.229  -24.476   31.731
 -14.070  -24.482   32.144
  15.480  -24.433   32.314
 -14.084  -24.502   32.604
  15.425  -24.434   32.745
 -14.474  -24.510   33.186
  15.074  -24.449   33.269
 -15.465  -24.451   33.667
  13.484  -24.451   33.781
 -15.990  -24.470   34.143
  13.131  -24.470   34.319
 -16.354  -24.448   34.686
  13.044  -24.432   34.811
 -16.450  -24.458   35.144
  12.942  -24.418   35.184
 -16.447  -24.475   35.644
  12.689  -24.445   35.767
 -16.423  -24.479   36.144
  12.472  -24.414   36.244
 -16.398  -24.425   36.692
  12.100  -24.459   36.730
 -16.289  -24.419   37.214
  -8.266  -24.483   37.270
  -7.500  -24.462   37.172
  11.597  -24.396   37.229
  19.203  -24.335   37.232
  21.127  -24.522   37.234
 -16.055  -24.499   37.716
  -6.927  -24.452   37.781
  -6.038  -24.477   37.681
   5.993  -24.448   37.780
   9.039  -24.518   37.706
  10.545  -24.392   37.732
  18.153  -24.350   37.727
  22.734  -24.542   37.702
 -15.812  -24.472   38.177
   5.705  -24.510   38.330
  17.482  -24.422   38.207
  23.588  -24.542   38.236
 -15.389  -24.437   38.718
   5.688  -24.516   38.811
  17.047  -24.405   38.694
  24.089  -24.542   38.739
 -14.809  -24.432   39.210
   5.749  -24.522   39.238
  16.724  -24.441   39.257
  24.466  -24.542   39.284
 -14.422  -24.508   39.648
   6.083  -24.451   39.734
  16.549  -24.427   39.720
  24.687  -24.491   39.754
 -14.365  -24.493   40.192
   6.391  -24.392   40.266
  16.480  -24.486   40.228
  24.868  -24.538   40.302
 -14.488  -24.493   40.728
   6.497  -24.412   40.728
  16.477  -24.510   40.728
  24.937  -24.458   40.728
 -14.595  -24.524   41.192
   6.563  -24.400   41.263
  16.513  -24.513   41.228
  24.962  -24.458   41.228
 -14.770  -24.378   41.650
   6.519  -24.423   41.811
  16.485  -24.512   41.717
  24.932  -24.408   41.678
 -14.790  -24.388   42.144
   6.428  -24.426   42.256
  16.179  -24.381   42.230
  24.852  -24.414   42.116
 -14.782  -24.391   42.639
   6.188  -24.475   42.835
  16.087  -24.436   42.644
  24.652  -24.475   42.666
 -14.588  -24.548   43.180
   6.020  -24.437   43.255
  16.025  -24.467   43.144
  24.410  -24.375   43.154
 -14.511  -24.554   43.632
   5.577  -24.445   43.779
  16.052  -24.471   43.644
  24.021  -24.375   43.680
 -14.444  -24.501   44.144
   4.986  -24.429   44.258
  16.158  -24.448   44.120
  23.487  -24.375   44.184
 -14.307  -24.453   44.610
  -6.871  -24.420   44.768
  -6.362  -24.492   44.677
   1.008  -24.452   44.785
   1.981  -24.481   44.716
   4.447  -24.443   44.741
  16.559  -24.462   44.667
  22.567  -24.375   44.734
 -13.869  -24.389   45.244
  -7.779  -24.512   45.274
  -5.590  -24.513   45.226
   0.656  -24.461   45.335
   2.074  -24.463   45.144
   4.238  -24.476   45.317
  17.485  -24.546   45.154
  21.463  -24.337   45.225
 -13.019  -24.468   45.737
  -8.346  -24.411   45.736
  -5.353  -24.476   45.685
   0.506  -24.445   45.755
   2.154  -24.450   45.621
   4.171  -24.469   45.724
  18.631  -24.498   45.697
  20.489  -24.368   45.713
 -10.343  -24.495   46.208
  -9.881  -24.402   46.232
  -4.932  -24.453   46.230
   0.076  -24.453   46.274
   2.506  -24.461   46.193
   3.639  -24.456   46.287
   4.210  -24.458   46.213
   5.534  -24.456   46.338
  -4.388  -24.504   46.631
  -0.530  -24.442   46.751
   2.134  -24.451   46.681
   3.087  -24.456   46.783
   4.154  -24.456   46.639
   5.602  -24.453   46.811
   0.191  -24.447   47.210
   3.524  -24.466   47.287
   4.461  -24.465   47.191
   5.459  -24.440   47.235
  -0.282  -24.437   47.716
   4.114  -24.482   47.824
  -0.449  -24.453   48.137
   4.242  -24.487   48.248
  -0.756  -24.426   48.719
   4.457  -24.431   48.828
  -0.861  -24.442   49.144
   4.513  -24.441   49.311
  -0.868  -24.457   49.644
   4.525  -24.432   49.811
  -0.810  -24.444   50.124
   4.451  -24.431   50.260
  -0.529  -24.490   50.703
   4.179  -24.466   50.838
  -0.315  -24.401   51.203
   4.007  -24.434   51.183
   0.179  -24.376   51.740
   3.511  -24.430   51.693
  18.572  -24.450   51.674
  20.708  -24.483   51.753
   1.487  -24.502   52.179
   2.188  -24.410   52.268
  18.132  -24.447   52.196
  21.158  -24.467   52.268
  17.998  -24.464   52.644
  21.433  -24.416   52.842
  17.984  -24.479   53.144
  21.409  -24.430   53.255
  18.071  -24.471   53.641
  21.175  -24.457   53.833
  18.450  -24.483   54.209
  20.972  -24.426   54.237
  19.112  -24.467   54.666
  20.068  -24.430   54.775
   7.654  -18.392   11.716
   9.980  -18.422   11.753
  -1.559  -18.438   12.197
   0.679  -18.541   12.222
   7.154  -18.427   12.211
  10.531  -18.467   12.339
  -2.495  -18.425   12.707
   2.170  -18.520   12.741
   6.956  -18.467   12.608
  10.731  -18.490   12.735
  -3.013  -18.475   13.246
   3.500  -18.491   13.240
   6.662  -18.439   13.180
  10.990  -18.428   13.317
 -21.035  -18.468   13.723
 -19.418  -18.494   13.761
 -17.992  -18.436   13.716
 -14.972  -18.542   13.743
  -3.348  -18.428   13.704
   4.510  -18.552   13.765
   6.159  -18.385   13.717
  11.010  -18.422   13.811
 -21.963  -18.412   14.184
 -14.269  -18.553   14.178
  -3.572  -18.447   14.187
  10.933  -18.422   14.248
 -23.389  -18.448   14.753
 -13.443  -18.542   14.739
  -3.783  -18.377   14.660
  10.651  -18.462   14.828
 -24.008  -18.481   15.194
 -12.469  -18.542   15.252
  -4.017  -18.429   15.109
  10.554  -18.442   15.311
 -24.470  -18.472   15.708
 -11.913  -18.542   15.736
  -5.418  -18.389   15.730
  10.448  -18.444   15.776
 -24.801  -18.371   16.165
 -11.422  -18.547   16.294
  -6.255  -18.419   16.290
  10.237  -18.516   16.351
 -24.937  -18.394   16.636
 -11.003  -18.475   16.794
  -6.580  -18.416   16.622
  10.163  -18.460   16.811
 -24.962  -18.465   17.144
 -10.748  -18.566   17.270
  -6.972  -18.460   17.264
  10.005  -18.432   17.258
 -24.956  -18.433   17.692
 -10.425  -18.472   17.717
  -7.209  -18.338   17.681
   9.690  -18.479   17.837
 -24.841  -18.423   18.218
 -10.007  -18.462   18.203
  -7.372  -18.374   18.155
   9.679  -18.470   18.262
 -24.548  -18.548   18.677
  -9.397  -18.525   18.691
  -7.839  -18.373   18.738
  10.124  -18.497   18.769
 -24.408  -18.479   19.144
  11.657  -18.484   19.187
 -24.396  -18.479   19.692
  12.993  -18.441   19.804
 -24.567  -18.464   20.135
  13.621  -18.486   20.277
 -25.027  -18.464   20.746
  14.072  -18.401   20.745
 -25.349  -18.427   21.204
  14.374  -18.438   21.327
 -25.585  -18.445   21.691
  14.492  -18.433   21.728
 -25.752  -18.382   22.157
  14.550  -18.488   22.263
 -25.813  -18.435   22.644
  14.600  -18.458   22.728
 -25.818  -18.450   23.144
  14.688  -18.461   23.263
 -25.764  -18.402   23.680
  14.904  -18.503   23.821
 -25.579  -18.498   24.215
  15.189  -18.458   24.154
 -25.352  -18.492   24.713
  17.225  -18.462   24.706
 -25.078  -18.567   25.172
  18.242  -18.466   25.190
 -24.949  -18.522   25.633
  18.972  -18.542   25.782
 -24.968  -18.473   26.144
  19.419  -18.542   26.303
 -24.955  -18.476   26.644
  19.705  -18.501   26.740
 -24.878  -18.421   27.225
  19.962  -18.493   27.241
 -24.555  -18.549   27.683
  20.132  -18.458   27.728
 -24.333  -18.411   28.203
  20.235  -18.478   28.263
 -23.542  -18.547   28.658
  20.267  -18.541   28.788
 -22.421  -18.488   29.186
  20.411  -18.413   29.279
 -22.058  -18.497   29.702
  20.384  -18.428   29.731
 -21.993  -18.499   30.144
  20.172  -18.476   30.314
 -21.940  -18.479   30.644
  19.997  -18.442   30.745
 -21.830  -18.403   31.215
  19.479  -18.424   31.251
 -21.568  -18.570   31.714
  18.697  -18.487   31.847
 -21.560  -18.518   32.228
  18.560  -18.459   32.311
 -21.516  -18.452   32.763
  18.609  -18.464   32.772
 -21.415  -18.458   33.228
  18.945  -18.445   33.348
 -21.334  -18.520   33.666
  19.020  -18.454   33.811
 -21.388  -18.458   34.228
  19.007  -18.440   34.311
 -21.399  -18.458   34.728
  18.974  -18.450   34.811
 -21.370  -18.408   35.178
  19.120  -18.494   35.246
 -21.253  -18.472   35.631
  19.658  -18.535   35.713
 -21.217  -18.393   36.144
  21.139  -18.536   36.215
 -21.258  -18.405   36.644
  21.705  -18.559   36.657
 -21.289  -18.442   37.144
  22.195  -18.534   37.146
 -21.272  -18.444   37.644
  22.618  -18.516   37.731
 -21.232  -18.380   38.159
  22.899  -18.536   38.302
 -21.043  -18.529   38.648
  23.107  -18.480   38.751
 -20.904  -18.528   39.149
  23.520  -18.503   39.239
 -20.908  -18.521   39.656
  26.595  -18.488   39.783
 -21.313  -18.433   40.271
  27.172  -18.506   40.204
 -21.582  -18.475   40.629
  27.595  -18.517   40.663
 -21.894  -18.514   41.229
  28.128  -18.520   41.245
 -22.069  -18.498   41.717
  28.502  -18.541   41.789
 -22.236  -18.414   42.218
  28.733  -18.488   42.242
 -22.288  -18.458   42.728
  28.899  -18.438   42.744
 -22.258  -18.437   43.287
  28.960  -18.455   43.228
 -22.140  -18.492   43.855
  28.965  -18.437   43.728
 -22.027  -18.508   44.278
  28.913  -18.348   44.247
 -21.840  -18.478   44.755
  28.744  -18.436   44.769
 -21.548  -18.523   45.307
  28.554  -18.511   45.228
 -21.268  -18.488   45.666
  28.542  -18.399   45.763
 -20.800  -18.494   46.151
  28.602  -18.457   46.268
 -20.005  -18.493   46.827
  28.976  -18.440   46.792
 -19.489  -18.486   47.303
  29.198  -18.483   47.247
 -18.818  -18.486   47.705
  29.468  -18.415   47.827
 -17.574  -18.491   48.293
  29.493  -18.413   48.311
 -17.292  -18.512   48.630
  29.442  -18.417   48.691
 -16.864  -18.488   49.119
  29.141  -18.441   49.328
 -16.322  -18.492   49.618
  28.941  -18.417   49.665
 -15.935  -18.544   50.183
  28.542  -18.448   50.221
 -15.591  -18.508   50.757
  28.276  -18.487   50.812
 -15.280  -18.476   51.119
  28.169  -18.508   51.278
 -14.811  -18.564   51.649
  28.059  -18.458   51.728
 -14.433  -18.506   52.246
  -7.900  -18.375   52.240
  -6.397  -18.542   52.216
  27.943  -18.408   52.178
 -14.005  -18.456   52.812
  -8.417  -18.375   52.706
  -4.799  -18.483   52.708
  27.854  -18.400   52.627
 -13.546  -18.481   53.256
  -8.954  -18.411   53.223
  -3.884  -18.488   53.217
  27.677  -18.494   53.198
 -12.835  -18.570   53.719
  -9.848  -18.370   53.741
   0.468  -18.470   53.756
  27.473  -18.375   53.680
   1.206  -18.577   54.214
  27.109  -18.375   54.237
   1.564  -18.494   54.713
  26.630  -18.375   54.745
   1.768  -18.485   55.171
  25.990  -18.375   55.199
   2.068  -18.494   55.697
  24.083  -18.389   55.731
   2.508  -18.542   56.268
  22.438  -18.414   56.246
   3.034  -18.542   56.745
  22.099  -18.453   56.812
   3.492  -18.508   57.227
  22.071  -18.469   57.311
   3.682  -18.476   57.639
  22.217  -18.483   57.746
   3.734  -18.403   58.144
  22.531  -18.460   58.326
   3.700  -18.398   58.644
  22.611  -18.473   58.811
   3.706  -18.403   59.144
  22.593  -18.461   59.311
   3.769  -18.363   59.657
  22.522  -18.421   59.811
   4.029  -18.464   60.193
  22.427  -18.409   60.176
   4.227  -18.414   60.707
  22.155  -18.416   60.826
   4.406  -18.569   61.210
  21.950  -18.352   61.283
   4.432  -18.481   61.763
  14.535  -18.455   61.783
  15.491  -18.493   61.717
  21.567  -18.437   61.712
   4.541  -18.458   62.228
  12.568  -18.463   62.261
  12.894  -18.475   62.191
  14.218  -18.462   62.282
  15.697  -18.461   62.144
  21.038  -18.372   62.207
   4.703  -18.472   62.603
  12.035  -18.445   62.771
  12.738  -18.457   62.692
  14.402  -18.446   62.797
  15.739  -18.436   62.644
  19.469  -18.446   62.720
   5.074  -18.464   63.188
  11.149  -18.456   63.293
  12.940  -18.466   63.213
  14.153  -18.460   63.303
  15.734  -18.436   63.111
  18.010  -18.450   63.287
   5.547  -18.519   63.641
   9.594  -18.437   63.786
  16.037  -18.459   63.663
  17.636  -18.458   63.796
   6.564  -18.514   64.214
   8.628  -18.409   64.243
 -16.005  -12.471    8.714
 -13.010  -12.435    8.813
 -16.798  -12.412    9.212
 -12.476  -12.410    9.257
 -17.323  -12.438    9.702
 -12.098  -12.395    9.768
 -25.347  -12.437   10.267
 -22.865  -12.523   10.232
 -17.875  -12.445   10.184
 -11.919  -12.432   10.263
 -25.965  -12.468   10.719
 -19.947  -12.522   10.735
 -18.459  -12.466   10.655
 -11.849  -12.498   10.811
 -26.428  -12.455   11.244
 -11.826  -12.494   11.311
   7.981  -12.420   11.270
   9.643  -12.528   11.138
 -26.862  -12.440   11.762
 -11.862  -12.458   11.811
  -1.027  -12.429   11.699
   2.035  -12.449   11.811
   7.072  -12.455   11.790
  10.550  -12.529   11.655
 -27.772  -12.387   12.274
 -11.963  -12.438   12.216
  -1.755  -12.509   12.266
   2.670  -12.493   12.126
   6.641  -12.457   12.336
  11.036  -12.475   12.241
 -28.285  -12.366   12.727
 -12.291  -12.506   12.845
  -2.005  -12.488   12.655
   3.628  -12.542   12.693
   6.461  -12.412   12.739
  11.473  -12.555   12.662
 -28.506  -12.456   13.120
 -12.356  -12.510   13.303
  -2.324  -12.474   13.334
   4.214  -12.464   13.174
   5.626  -12.449   13.292
  12.494  -12.573   13.231
 -28.829  -12.385   13.655
 -12.277  -12.512   13.770
  -2.516  -12.415   13.737
  13.506  -12.558   13.745
 -28.956  -12.406   14.136
 -12.102  -12.494   14.258
  -3.309  -12.429   14.284
  14.063  -12.494   14.268
 -28.977  -12.478   14.644
 -11.893  -12.423   14.713
  -6.225  -12.393   14.751
  14.468  -12.507   14.805
 -28.972  -12.444   15.192
 -11.387  -12.456   15.304
  -7.417  -12.394   15.229
  14.694  -12.458   15.268
 -28.863  -12.434   15.727
 -10.971  -12.507   15.741
  -8.798  -12.438   15.761
  14.892  -12.569   15.768
 -28.603  -12.564   16.185
 -10.374  -12.481   16.198
  -9.514  -12.337   16.226
  14.951  -12.446   16.263
 -28.486  -12.569   16.680
  14.990  -12.508   16.778
 -28.589  -12.516   17.196
  14.966  -12.398   17.249
 -28.805  -12.388   17.655
  15.122  -12.458   17.791
 -28.874  -12.430   18.144
  15.484  -12.551   18.253
 -28.892  -12.447   18.644
  17.474  -12.488   18.740
 -28.851  -12.441   19.144
  18.526  -12.542   19.267
 -28.751  -12.383   19.665
  19.071  -12.542   19.760
 -28.453  -12.467   20.233
  19.464  -12.542   20.291
 -28.095  -12.580   20.684
  19.696  -12.485   20.748
 -27.851  -12.506   21.121
  19.937  -12.531   21.302
 -27.572  -12.538   21.678
  20.106  -12.458   21.728
 -27.479  -12.494   22.144
  20.245  -12.479   22.249
 -27.315  -12.403   22.703
  20.381  -12.524   22.817
 -26.881  -12.449   23.158
  20.451  -12.458   23.228
 -26.519  -12.565   23.707
  20.489  -12.408   23.678
 -26.552  -12.524   24.211
  20.447  -12.418   24.222
 -26.769  -12.468   24.753
  20.291  -12.568   24.778
 -26.898  -12.479   25.228
  20.424  -12.401   25.252
 -26.956  -12.437   25.763
  20.623  -12.437   25.705
 -26.912  -12.508   26.278
  22.567  -12.506   26.255
 -26.853  -12.458   26.728
  23.629  -12.498   26.677
 -26.720  -12.515   27.230
  24.400  -12.500   27.352
 -26.513  -12.483   27.746
  24.677  -12.497   27.744
 -26.278  -12.506   28.238
  24.983  -12.441   28.279
 -25.996  -12.483   28.749
  25.072  -12.514   28.816
 -25.749  -12.513   29.232
  25.137  -12.482   29.311
 -25.548  -12.482   29.746
  25.166  -12.384   29.794
 -25.442  -12.458   30.228
  25.025  -12.510   30.228
 -25.329  -12.458   30.728
  24.962  -12.416   30.728
 -25.197  -12.495   31.148
  24.904  -12.478   31.236
 -24.917  -12.494   31.672
  24.956  -12.458   31.728
 -24.478  -12.542   32.256
  25.060  -12.458   32.228
 -23.930  -12.542   32.732
  25.135  -12.458   32.728
 -22.919  -12.542   33.229
  25.151  -12.458   33.228
 -21.053  -12.444   33.831
  25.123  -12.458   33.728
 -20.602  -12.515   34.328
  25.117  -12.458   34.228
 -20.458  -12.508   34.778
  25.175  -12.468   34.763
 -20.449  -12.458   35.228
  25.239  -12.553   35.276
 -20.504  -12.427   35.714
  25.508  -12.440   35.769
 -20.539  -12.474   36.225
  25.590  -12.461   36.311
 -20.768  -12.376   36.703
  25.603  -12.471   36.811
 -21.362  -12.388   37.238
  25.666  -12.480   37.261
  28.200  -12.472   37.240
  31.496  -12.462   37.342
 -22.339  -12.362   37.814
  26.089  -12.500   37.773
  27.572  -12.448   37.667
  31.689  -12.481   37.747
 -22.908  -12.445   38.231
  32.008  -12.467   38.327
 -23.448  -12.448   38.718
  32.154  -12.491   38.768
 -23.923  -12.454   39.226
  32.445  -12.478   39.309
 -24.323  -12.430   39.753
  32.620  -12.514   39.811
 -24.579  -12.413   40.237
  32.715  -12.524   40.311
 -24.783  -12.468   40.783
  32.764  -12.553   40.790
 -24.883  -12.508   41.278
  32.990  -12.495   41.283
 -24.880  -12.458   41.728
  33.234  -12.551   41.730
 -24.825  -12.458   42.228
  34.131  -12.458   42.222
 -24.721  -12.487   42.686
  34.948  -12.408   42.797
 -24.566  -12.494   43.228
  35.192  -12.499   43.243
 -24.563  -12.423   43.749
  35.490  -12.423   43.775
 -24.776  -12.412   44.287
  35.572  -12.450   44.311
 -25.270  -12.334   44.746
  35.579  -12.444   44.811
 -26.354  -12.349   45.229
  35.522  -12.414   45.311
 -26.989  -12.415   45.715
  35.403  -12.406   45.730
 -27.426  -12.400   46.201
  35.061  -12.456   46.266
 -27.767  -12.436   46.762
  34.611  -12.454   46.788
 -27.943  -12.458   47.228
  33.599  -12.425   47.282
 -28.074  -12.440   47.709
  32.672  -12.544   47.701
 -28.106  -12.514   48.228
  32.156  -12.411   48.237
 -28.084  -12.522   48.728
  31.498  -12.375   48.720
 -28.044  -12.511   49.228
  30.971  -12.375   49.202
 -28.071  -12.520   49.697
  30.667  -12.458   49.761
 -28.267  -12.378   50.155
  30.564  -12.458   50.228
 -28.282  -12.391   50.644
  30.535  -12.408   50.678
 -28.242  -12.359   51.157
  30.468  -12.438   51.186
 -27.973  -12.467   51.693
  30.212  -12.502   51.845
 -27.745  -12.405   52.189
  30.122  -12.486   52.311
 -27.337  -12.416   52.634
  30.206  -12.499   52.740
 -26.325  -12.512   53.131
  30.711  -12.496   53.244
 -24.877  -12.463   53.730
  31.145  -12.467   53.775
 -24.550  -12.573   54.214
  31.429  -12.397   54.347
 -24.462  -12.423   54.728
  31.453  -12.396   54.811
 -24.250  -12.510   55.115
  31.407  -12.405   55.169
 -23.917  -12.459   55.684
  25.227  -12.451   55.857
  27.469  -12.514   55.718
  31.085  -12.459   55.773
 -23.470  -12.529   56.145
  -6.034  -12.450   56.272
  -5.428  -12.484   56.204
  25.002  -12.458   56.228
  27.955  -12.495   56.205
  30.641  -12.459   56.300
 -22.872  -12.499   56.629
 -17.912  -12.461   56.741
 -16.279  -12.407   56.767
  -6.342  -12.461   56.817
  -5.045  -12.497   56.716
  24.887  -12.374   56.703
  28.676  -12.398   56.752
  29.968  -12.442   56.704
 -22.315  -12.471   57.112
 -18.416  -12.394   57.228
 -15.905  -12.456   57.196
  -6.483  -12.444   57.255
  -4.815  -12.468   57.108
  24.702  -12.463   57.268
 -21.329  -12.510   57.630
 -19.425  -12.399   57.739
 -15.747  -12.411   57.703
  -6.944  -12.438   57.770
  -4.488  -12.531   57.649
  24.526  -12.508   57.778
 -15.518  -12.485   58.206
  -9.051  -12.431   58.246
  -4.445  -12.562   58.129
  24.386  -12.423   58.201
 -15.276  -12.512   58.620
  -9.381  -12.435   58.816
  -4.826  -12.481   58.727
  24.243  -12.449   58.738
 -14.873  -12.484   59.122
  -9.548  -12.413   59.171
  -5.314  -12.471   59.255
  24.126  -12.458   59.228
 -13.950  -12.520   59.717
 -10.016  -12.426   59.677
  -5.532  -12.505   59.706
  23.991  -12.458   59.728
 -12.009  -12.419   60.265
 -11.329  -12.461   60.230
  -5.782  -12.377   60.164
  23.897  -12.374   60.238
  -5.853  -12.419   60.644
  23.713  -12.504   60.823
  -5.875  -12.437   61.144
  23.643  -12.436   61.278
  -5.837  -12.431   61.644
  23.526  -12.416   61.764
  -5.779  -12.377   62.174
  23.463  -12.447   62.278
  -5.540  -12.539   62.665
  23.591  -12.432   62.763
  -5.383  -12.435   63.217
  23.648  -12.499   63.311
  -4.987  -12.478   63.741
  23.664  -12.490   63.811
  -4.480  -12.495   64.248
   5.645  -12.498   64.316
   7.040  -12.545   64.239
  23.635  -12.407   64.332
  -4.019  -12.529   64.751
   5.232  -12.523   64.847
   7.887  -12.558   64.751
  23.496  -12.378   64.794
  -3.465  -12.461   65.311
   5.191  -12.473   65.278
   8.106  -12.479   65.215
  23.161  -12.460   65.336
  -2.972  -12.490   65.713
   5.120  -12.523   65.763
   8.555  -12.579   65.657
  23.085  -12.394   65.800
  -2.758  -12.409   66.218
   5.079  -12.443   66.311
   9.648  -12.542   66.237
  23.022  -12.461   66.278
  -2.574  -12.569   66.720
   4.957  -12.424   66.679
  14.558  -12.542   66.734
  23.001  -12.365   66.760
  -2.529  -12.435   67.228
   4.569  -12.449   67.208
  15.013  -12.508   67.211
  22.747  -12.456   67.293
  -2.321  -12.477   67.684
   4.078  -12.396   67.726
  15.191  -12.441   67.661
  22.497  -12.409   67.743
  -1.977  -12.481   68.241
   3.489  -12.343   68.239
  15.410  -12.505   68.221
  22.070  -12.384   68.217
  -1.503  -12.485   68.742
   3.012  -12.346   68.730
  15.634  -12.483   68.701
  21.539  -12.352   68.792
  -0.920  -12.520   69.136
   2.180  -12.427   69.259
  16.022  -12.479   69.240
  21.122  -12.475   69.243
  16.503  -12.547   69.651
  20.630  -12.411   69.741
  17.536  -12.521   70.215
  19.660  -12.417   70.249
 -20.524   -6.341    7.731
 -15.011   -6.577    7.730
 -21.364   -6.414    8.239
 -14.298   -6.471    8.191
 -21.879   -6.375    8.752
 -13.828   -6.444    8.667
 -24.534   -6.410    9.200
 -23.974   -6.501    9.245
 -22.577   -6.452    9.196
 -13.419   -6.457    9.229
 -26.358   -6.343    9.714
 -13.055   -6.564    9.667
 -27.953   -6.375   10.223
 -12.004   -6.576   10.219
 -28.764   -6.405   10.836
 -10.030   -6.471   10.764
 -29.081   -6.408   11.192
  -9.368   -6.552   11.253
 -29.419   -6.458   11.740
  -8.896   -6.507   11.751
 -29.613   -6.375   12.156
  -8.551   -6.523   12.314
 -29.768   -6.458   12.740
  -8.335   -6.458   12.695
 -29.825   -6.458   13.228
  -7.908   -6.565   13.294
 -29.817   -6.458   13.728
  -7.546   -6.541   13.796
 -29.752   -6.458   14.185
  -7.318   -6.470   14.256
 -29.573   -6.542   14.769
  -7.126   -6.513   14.839
 -29.364   -6.480   15.253
  -6.923   -6.465   15.257
 -29.094   -6.525   15.829
  -6.506   -6.451   15.808
  -4.020   -6.363   15.714
   6.625   -6.509   15.711
 -28.897   -6.404   16.228
  -5.926   -6.526   16.225
  -4.958   -6.375   16.218
   7.633   -6.433   16.294
 -28.876   -6.534   16.763
   8.082   -6.521   16.631
  12.466   -6.488   16.709
  16.953   -6.477   16.762
 -28.879   -6.538   17.332
   9.129   -6.510   17.221
  10.640   -6.363   17.233
  17.578   -6.542   17.269
 -28.824   -6.463   17.778
  18.014   -6.542   17.790
  31.938   -6.425   17.689
  33.594   -6.512   17.754
 -28.949   -6.521   18.172
  18.259   -6.492   18.188
  29.709   -6.390   18.247
  34.616   -6.486   18.279
 -29.260   -6.533   18.795
  18.475   -6.494   18.729
  29.094   -6.358   18.696
  35.091   -6.443   18.731
 -29.381   -6.383   19.286
  18.707   -6.508   19.238
  28.500   -6.441   19.196
  35.439   -6.421   19.255
 -29.553   -6.488   19.728
  19.102   -6.432   19.727
  26.197   -6.440   19.755
  35.650   -6.455   19.708
 -29.555   -6.403   20.228
  19.498   -6.428   20.312
  24.995   -6.439   20.167
  36.085   -6.439   20.228
 -29.532   -6.433   20.728
  19.934   -6.460   20.757
  23.151   -6.371   20.734
  36.516   -6.531   20.799
 -29.427   -6.487   21.259
  36.758   -6.512   21.232
 -29.261   -6.548   21.738
  36.944   -6.482   21.760
 -28.923   -6.527   22.259
  37.027   -6.458   22.228
 -28.584   -6.469   22.771
  37.079   -6.458   22.728
 -28.426   -6.458   23.228
  37.168   -6.458   23.228
 -28.408   -6.408   23.678
  37.275   -6.489   23.745
 -28.574   -6.395   24.205
  37.353   -6.381   24.248
 -28.777   -6.462   24.772
  37.350   -6.327   24.728
 -28.884   -6.508   25.278
  37.216   -6.515   25.264
 -28.895   -6.458   25.728
  37.159   -6.445   25.778
 -28.855   -6.458   26.228
  37.076   -6.500   26.263
 -28.755   -6.469   26.704
  37.144   -6.464   26.777
 -28.549   -6.494   27.243
  37.433   -6.431   27.352
 -28.298   -6.464   27.679
  37.526   -6.445   27.811
 -27.923   -6.458   28.229
  37.535   -6.437   28.311
 -27.496   -6.503   28.806
  37.509   -6.441   28.811
 -27.066   -6.557   29.244
  37.578   -6.477   29.311
 -26.783   -6.509   29.587
  37.672   -6.511   29.811
 -26.510   -6.533   30.146
  37.712   -6.515   30.311
 -26.430   -6.535   30.625
  37.688   -6.487   30.811
 -26.358   -6.467   31.144
  37.617   -6.393   31.333
 -26.371   -6.486   31.692
  37.433   -6.352   31.775
 -26.565   -6.523   32.195
  37.029   -6.432   32.191
 -26.821   -6.480   32.737
  36.174   -6.475   32.745
 -26.997   -6.480   33.215
  33.712   -6.408   33.364
 -27.368   -6.384   33.746
  33.531   -6.451   33.778
 -27.530   -6.503   34.148
  33.398   -6.344   34.229
 -27.938   -6.406   34.680
  33.293   -6.526   34.663
 -28.010   -6.475   35.144
  33.424   -6.494   35.144
 -28.036   -6.503   35.644
  33.718   -6.486   35.621
 -27.995   -6.500   36.144
  34.559   -6.559   36.215
 -27.887   -6.427   36.720
  35.166   -6.496   36.708
 -27.525   -6.496   37.209
  35.578   -6.513   37.207
 -27.052   -6.556   37.681
  35.918   -6.521   37.801
 -26.878   -6.438   38.224
  36.104   -6.508   38.264
 -26.569   -6.509   38.723
  36.466   -6.544   38.819
 -26.313   -6.469   39.139
  37.015   -6.450   39.307
 -25.818   -6.471   39.614
  37.458   -6.519   39.817
 -24.470   -6.516   40.205
  37.731   -6.510   40.236
 -23.275   -6.481   40.699
  37.982   -6.488   40.745
 -22.864   -6.473   41.182
  38.208   -6.471   41.184
 -22.634   -6.594   41.712
  38.925   -6.472   41.745
 -22.729   -6.419   42.225
  40.412   -6.483   42.260
 -22.965   -6.375   42.661
  41.064   -6.542   42.755
 -23.518   -6.416   43.209
  41.525   -6.542   43.281
 -24.026   -6.357   43.636
  41.772   -6.458   43.657
 -24.849   -6.417   44.243
  42.019   -6.542   44.241
 -25.420   -6.375   44.725
  42.153   -6.458   44.728
 -26.076   -6.453   45.188
  42.213   -6.458   45.228
 -26.805   -6.401   45.773
  42.203   -6.458   45.728
 -27.212   -6.417   46.293
  42.123   -6.458   46.228
 -27.425   -6.458   46.728
  41.987   -6.375   46.705
 -27.606   -6.451   47.180
  41.774   -6.458   47.289
 -27.796   -6.433   47.700
  41.709   -6.458   47.728
 -28.076   -6.455   48.172
  41.633   -6.458   48.228
 -28.444   -6.461   48.732
  41.505   -6.375   48.713
 -28.711   -6.347   49.183
  41.267   -6.458   49.297
 -28.798   -6.393   49.644
  41.030   -6.375   49.679
 -28.852   -6.458   50.192
  40.589   -6.375   50.214
 -29.029   -6.435   50.707
  40.010   -6.375   50.690
 -29.228   -6.356   51.173
  38.895   -6.445   51.207
 -29.309   -6.466   51.692
  36.448   -6.342   51.701
 -29.389   -6.458   52.228
  36.047   -6.425   52.246
 -29.414   -6.458   52.728
  35.911   -6.343   52.688
 -29.378   -6.458   53.228
  35.714   -6.494   53.229
 -29.292   -6.458   53.688
  35.603   -6.408   53.678
 -29.076   -6.542   54.271
  35.442   -6.417   54.217
 -28.872   -6.458   54.678
  35.267   -6.558   54.787
 -28.457   -6.542   55.220
  35.225   -6.523   55.311
 -27.918   -6.542   55.706
  35.200   -6.449   55.778
 -26.910   -6.507   56.229
  35.043   -6.497   56.176
 -24.349   -6.542   56.731
  34.747   -6.458   56.794
 -23.879   -6.545   57.232
  34.460   -6.426   57.190
 -23.423   -6.494   57.706
  34.037   -6.401   57.753
 -22.916   -6.542   58.230
  33.689   -6.382   58.302
 -22.308   -6.557   58.693
  33.396   -6.418   58.654
 -21.375   -6.549   59.224
  26.184   -6.452   59.350
  27.098   -6.459   59.230
  32.695   -6.430   59.247
 -20.289   -6.580   59.715
 -18.535   -6.448   59.707
 -16.357   -6.558   59.750
  25.969   -6.420   59.675
  28.013   -6.539   59.647
  31.601   -6.387   59.726
 -15.992   -6.494   60.235
  25.648   -6.470   60.272
 -15.774   -6.423   60.726
  25.540   -6.508   60.778
 -15.572   -6.564   61.267
  25.464   -6.382   61.261
 -15.515   -6.455   61.678
  25.251   -6.453   61.839
 -15.425   -6.468   62.175
  25.034   -6.408   62.252
 -15.300   -6.420   62.708
  24.646   -6.375   62.786
 -14.982   -6.483   63.243
  -8.950   -6.453   63.287
  -7.938   -6.500   63.184
  24.290   -6.458   63.307
 -14.552   -6.505   63.753
  -9.482   -6.437   63.761
  -7.356   -6.397   63.747
  24.143   -6.458   63.728
 -14.017   -6.550   64.154
 -10.536   -6.418   64.262
  -6.429   -6.461   64.231
  23.957   -6.375   64.174
  -5.373   -6.525   64.638
  23.623   -6.375   64.738
  -4.008   -6.560   65.251
  23.236   -6.408   65.255
  -3.080   -6.490   65.744
  23.007   -6.415   65.722
  -0.997   -6.478   66.291
  22.753   -6.450   66.270
  -0.026   -6.419   66.819
  22.498   -6.452   66.694
   0.417   -6.507   67.344
  22.082   -6.423   67.200
   0.660   -6.471   67.757
  21.448   -6.339   67.701
   0.906   -6.470   68.271
  20.269   -6.443   68.269
   1.161   -6.461   68.692
  13.071   -6.450   68.739
  15.000   -6.542   68.746
  19.574   -6.375   68.736
   1.572   -6.494   69.201
  12.622   -6.475   69.243
  16.006   -6.542   69.232
  18.150   -6.375   69.236
   2.167   -6.564   69.709
   6.165   -6.431   69.741
   7.491   -6.565   69.735
  12.136   -6.414   69.747
   3.560   -6.521   70.229
   4.566   -6.417   70.214
   9.039   -6.520   70.213
  11.179   -6.421   70.255
 -23.422   -0.408    9.256
 -18.428   -0.510    9.232
 -24.448   -0.452    9.722
 -17.112   -0.464    9.773
 -24.960   -0.443   10.212
 -16.497   -0.542   10.274
 -25.409   -0.460   10.786
 -15.821   -0.577   10.717
 -25.840   -0.464   11.341
 -10.904   -0.514   11.229
 -26.014   -0.423   11.682
  -9.974   -0.542   11.767
 -26.435   -0.459   12.228
  -6.346   -0.538   12.225
  -4.872   -0.400   12.191
  -2.439   -0.519   12.226
 -26.756   -0.507   12.758
  -0.291   -0.542   12.699
   4.528   -0.410   12.700
   6.552   -0.480   12.788
 -26.911   -0.498   13.263
   0.572   -0.542   13.214
   2.439   -0.450   13.211
   7.495   -0.412   13.324
  30.999   -0.416   13.175
  33.507   -0.428   13.245
 -26.960   -0.436   13.811
   7.906   -0.443   13.826
  30.507   -0.474   13.643
  34.152   -0.501   13.685
 -26.973   -0.384   14.307
   8.146   -0.429   14.221
  30.095   -0.458   14.170
  35.079   -0.453   14.294
 -27.095   -0.370   14.727
   8.437   -0.463   14.780
  29.668   -0.435   14.698
  35.465   -0.429   14.755
 -27.442   -0.399   15.244
   8.729   -0.482   15.160
  28.507   -0.444   15.177
  35.699   -0.451   15.209
 -27.830   -0.426   15.821
   9.464   -0.542   15.777
  27.707   -0.435   15.722
  35.912   -0.399   15.751
 -28.043   -0.406   16.301
  10.051   -0.542   16.222
  27.480   -0.503   16.136
  35.970   -0.407   16.228
 -28.212   -0.499   16.842
  12.098   -0.507   16.726
  27.051   -0.486   16.650
  35.965   -0.393   16.728
 -28.253   -0.479   17.311
  13.145   -0.484   17.175
  26.602   -0.375   17.185
  35.905   -0.379   17.228
 -28.242   -0.507   17.811
  14.477   -0.493   17.750
  26.225   -0.458   17.786
  35.897   -0.406   17.728
 -28.191   -0.553   18.213
  15.016   -0.483   18.244
  25.983   -0.375   18.197
  36.030   -0.447   18.182
 -28.122   -0.412   18.738
  15.482   -0.500   18.719
  25.636   -0.365   18.799
  36.547   -0.542   18.751
 -28.203   -0.486   19.337
  15.762   -0.405   19.188
  25.116   -0.408   19.235
  37.172   -0.542   19.208
 -28.221   -0.485   19.811
  16.006   -0.415   19.730
  20.172   -0.509   19.753
  37.646   -0.542   19.715
 -28.198   -0.534   20.223
  16.187   -0.412   20.205
  19.525   -0.435   20.210
  38.077   -0.551   20.287
 -28.074   -0.494   20.725
  16.597   -0.446   20.733
  19.034   -0.434   20.707
  38.622   -0.509   20.768
  40.038   -0.410   20.678
  42.503   -0.431   20.745
 -27.917   -0.458   21.228
  17.011   -0.524   21.147
  18.589   -0.384   21.214
  43.110   -0.462   21.286
 -27.872   -0.458   21.728
  43.481   -0.438   21.838
 -27.986   -0.375   22.193
  43.576   -0.460   22.311
 -28.383   -0.375   22.749
  43.605   -0.457   22.811
 -28.808   -0.458   23.284
  43.552   -0.427   23.311
 -29.043   -0.375   23.677
  43.428   -0.418   23.668
 -29.272   -0.458   24.260
  42.992   -0.442   24.251
 -29.379   -0.458   24.728
  42.715   -0.480   24.828
 -29.429   -0.458   25.228
  42.639   -0.450   25.311
 -29.410   -0.458   25.728
  42.452   -0.422   25.735
 -29.333   -0.458   26.228
  42.016   -0.446   26.202
 -29.260   -0.458   26.728
  41.664   -0.408   26.848
 -29.327   -0.458   27.228
  41.445   -0.347   27.277
 -29.528   -0.375   27.683
  41.055   -0.458   27.725
 -29.847   -0.458   28.266
  40.760   -0.477   28.290
 -30.018   -0.458   28.728
  40.628   -0.508   28.778
 -30.129   -0.369   29.234
  40.519   -0.458   29.228
 -30.187   -0.519   29.818
  40.409   -0.445   29.685
 -30.173   -0.557   30.183
  40.260   -0.417   30.218
 -30.059   -0.494   30.696
  40.057   -0.423   30.726
 -29.877   -0.458   31.221
  39.754   -0.421   31.268
 -29.585   -0.542   31.805
  39.505   -0.375   31.678
 -29.303   -0.463   32.189
  39.156   -0.375   32.241
 -28.866   -0.533   32.739
  38.707   -0.375   32.763
 -28.398   -0.504   33.170
  38.129   -0.375   33.233
 -27.427   -0.466   33.789
  37.177   -0.415   33.747
 -26.969   -0.431   34.278
  36.624   -0.423   34.293
 -26.901   -0.431   34.811
  36.168   -0.384   34.805
 -26.959   -0.369   35.304
  35.733   -0.409   35.331
 -27.062   -0.427   35.778
  35.507   -0.458   35.728
 -27.023   -0.406   36.228
  35.394   -0.395   36.199
 -26.940   -0.437   36.728
  35.258   -0.572   36.744
 -26.788   -0.457   37.210
  35.515   -0.441   37.238
 -26.578   -0.476   37.762
  35.993   -0.386   37.761
 -26.393   -0.458   38.228
  36.492   -0.421   38.318
 -26.244   -0.458   38.687
  36.908   -0.506   38.847
 -26.027   -0.542   39.271
  37.160   -0.482   39.251
 -25.799   -0.458   39.676
  37.403   -0.408   39.754
 -25.375   -0.542   40.219
  37.487   -0.433   40.228
 -24.984   -0.542   40.770
  37.547   -0.488   40.736
 -24.871   -0.458   41.228
  37.725   -0.458   41.179
 -24.902   -0.408   41.678
  38.119   -0.542   41.701
 -25.099   -0.394   42.130
  38.670   -0.542   42.182
 -25.985   -0.375   42.729
  39.128   -0.494   42.747
 -26.963   -0.375   43.223
  39.445   -0.495   43.305
 -28.001   -0.375   43.717
  39.625   -0.508   43.778
 -28.792   -0.437   44.335
  39.724   -0.458   44.228
 -29.105   -0.408   44.693
  39.778   -0.458   44.728
 -29.458   -0.376   45.271
  39.765   -0.458   45.228
 -29.705   -0.447   45.843
  39.684   -0.458   45.728
 -29.815   -0.508   46.278
  39.519   -0.423   46.247
 -29.868   -0.458   46.728
  39.267   -0.422   46.792
 -29.870   -0.458   47.228
  39.007   -0.375   47.164
 -29.805   -0.458   47.728
  38.547   -0.375   47.688
 -29.705   -0.480   48.156
  38.019   -0.375   48.195
 -29.470   -0.494   48.702
  37.547   -0.423   48.757
 -29.220   -0.493   49.146
  37.176   -0.411   49.262
 -28.820   -0.529   49.634
  36.710   -0.434   49.787
 -28.308   -0.530   50.170
  36.450   -0.445   50.196
 -27.858   -0.555   50.735
  36.244   -0.425   50.708
 -27.399   -0.481   51.319
  36.161   -0.458   51.228
 -27.299   -0.478   51.811
 -24.386   -0.410   51.682
 -23.313   -0.450   51.715
  36.155   -0.458   51.728
 -27.393   -0.460   52.311
 -24.903   -0.457   52.192
 -22.890   -0.471   52.313
  36.218   -0.483   52.254
 -27.442   -0.462   52.811
 -24.959   -0.467   52.644
 -22.868   -0.435   52.811
  36.449   -0.423   52.790
 -27.344   -0.471   53.256
 -25.026   -0.474   53.115
 -22.999   -0.412   53.202
  36.658   -0.478   53.253
 -26.896   -0.475   53.769
 -25.443   -0.462   53.651
 -23.283   -0.498   53.835
  36.976   -0.427   53.782
 -23.257   -0.485   54.277
  37.074   -0.458   54.311
 -23.121   -0.396   54.769
  37.099   -0.455   54.811
 -23.063   -0.476   55.246
  37.057   -0.420   55.311
 -22.916   -0.458   55.728
  36.951   -0.411   55.680
 -22.739   -0.489   56.179
  36.584   -0.456   56.216
 -22.414   -0.526   56.700
  36.077   -0.454   56.720
 -21.925   -0.508   57.206
  34.986   -0.398   57.251
 -21.044   -0.474   57.754
  33.747   -0.441   57.759
 -19.965   -0.470   58.298
  33.096   -0.375   58.224
 -19.394   -0.492   58.678
 -16.456   -0.404   58.698
 -15.976   -0.459   58.795
  32.445   -0.455   58.686
 -15.447   -0.445   59.277
  29.628   -0.470   59.214
 -15.374   -0.453   59.811
  28.548   -0.463   59.709
 -15.471   -0.440   60.211
  28.158   -0.439   60.207
 -15.775   -0.508   60.758
  27.938   -0.387   60.651
 -15.910   -0.499   61.263
  27.618   -0.362   61.170
 -15.958   -0.440   61.811
  27.146   -0.375   61.723
 -15.959   -0.461   62.311
  26.521   -0.419   62.216
 -15.914   -0.533   62.802
  25.105   -0.406   62.718
 -15.764   -0.559   63.282
  23.573   -0.375   63.230
 -15.443   -0.459   63.730
  23.144   -0.375   63.746
 -14.982   -0.437   64.243
  22.610   -0.361   64.302
 -14.430   -0.484   64.688
  22.220   -0.386   64.804
 -13.321   -0.549   65.211
  21.953   -0.442   65.171
 -11.802   -0.416   65.787
  15.015   -0.415   65.699
  16.163   -0.503   65.773
  21.485   -0.357   65.693
  -7.458   -0.533   66.252
  13.674   -0.366   66.270
  16.692   -0.511   66.195
  20.636   -0.375   66.251
  -7.061   -0.571   66.680
  13.544   -0.480   66.692
  18.014   -0.506   66.771
  18.984   -0.435   66.717
  -6.770   -0.440   67.179
  13.431   -0.527   67.198
  -6.066   -0.581   67.774
  13.102   -0.396   67.701
  -5.460   -0.542   68.245
  12.671   -0.370   68.256
  -4.514   -0.487   68.745
  12.112   -0.450   68.749
  -2.027   -0.542   69.240
  -0.069   -0.375   69.204
   2.540   -0.544   69.165
  10.562   -0.449   69.246
   2.685   -0.448   69.644
  10.123   -0.431   69.704
   2.661   -0.406   70.144
   9.901   -0.380   70.154
   2.594   -0.424   70.644
   9.783   -0.471   70.781
   2.572   -0.452   71.144
   9.784   -0.545   71.279
   2.586   -0.422   71.692
   9.873   -0.385   71.737
   2.690   -0.477   72.178
   9.867   -0.336   72.234
   2.749   -0.382   72.667
   9.706   -0.475   72.779
   2.978   -0.474   73.202
   9.539   -0.415   73.310
   3.208   -0.520   73.638
   9.257   -0.415   73.831
   3.563   -0.512   74.137
   8.976   -0.435   74.182
   4.081   -0.515   74.634
   8.473   -0.342   74.705
   5.112   -0.497   75.209
   7.539   -0.369   75.216
 -15.420    5.598    8.711
 -14.363    5.487    8.758
  -7.981    5.590    8.719
  -6.345    5.474    8.734
 -16.553    5.562    9.176
 -12.961    5.507    9.242
  -9.539    5.661    9.222
  -5.038    5.565    9.319
 -17.946    5.655    9.743
  -4.557    5.517    9.772
 -20.484    5.548   10.217
  -4.084    5.458   10.305
   3.509    5.535   10.228
   5.202    5.482   10.269
  32.690    5.564   10.274
  34.622    5.484   10.258
 -22.868    5.542   10.798
  -3.829    5.542   10.660
   2.536    5.533   10.722
   6.150    5.524   10.714
  32.014    5.527   10.711
  37.600    5.482   10.736
 -23.457    5.552   11.280
  -3.299    5.442   11.174
   2.033    5.530   11.213
   7.515    5.536   11.296
  31.536    5.531   11.207
  38.510    5.569   11.313
 -23.855    5.536   11.833
  -2.026    5.551   11.809
   1.609    5.618   11.742
   8.158    5.524   11.710
  30.956    5.557   11.681
  38.915    5.492   11.838
 -23.981    5.577   12.311
  -1.439    5.525   12.296
   1.525    5.507   12.149
   8.647    5.525   12.267
  30.140    5.647   12.217
  39.169    5.518   12.249
 -24.046    5.589   12.811
  -1.028    5.510   12.755
   1.107    5.613   12.740
   8.966    5.571   12.785
  28.276    5.601   12.745
  39.407    5.582   12.753
 -24.041    5.573   13.311
  -0.445    5.435   13.240
   0.549    5.561   13.201
   9.139    5.509   13.247
  27.111    5.625   13.230
  39.501    5.557   13.228
 -23.966    5.528   13.811
  13.980    5.495   13.734
  25.780    5.585   13.768
  39.541    5.556   13.728
 -23.804    5.496   14.243
  17.652    5.461   14.219
  25.155    5.625   14.281
  39.519    5.578   14.228
 -23.459    5.500   14.839
  18.515    5.576   14.816
  24.731    5.542   14.799
  39.443    5.639   14.750
 -23.293    5.475   15.307
  18.895    5.542   15.325
  24.503    5.625   15.210
  39.277    5.424   15.265
 -23.123    5.539   15.785
  19.105    5.509   15.761
  24.275    5.542   15.793
  39.438    5.528   15.762
 -22.965    5.542   16.228
  19.268    5.444   16.271
  24.191    5.542   16.228
  39.694    5.542   16.173
 -22.761    5.501   16.735
  19.432    5.589   16.730
  24.155    5.542   16.728
  40.153    5.458   16.719
 -22.585    5.603   17.236
  19.466    5.585   17.228
  24.187    5.542   17.228
  40.543    5.458   17.263
 -22.609    5.661   17.679
  19.480    5.566   17.728
  24.239    5.542   17.728
  40.956    5.458   17.761
 -22.941    5.627   18.223
  19.588    5.544   18.171
  24.226    5.603   18.228
  42.028    5.477   18.226
 -23.467    5.632   18.720
  20.047    5.458   18.740
  24.042    5.487   18.650
  43.162    5.508   18.702
 -23.971    5.635   19.225
  22.574    5.491   19.219
  23.507    5.613   19.229
  43.677    5.525   19.112
 -24.330    5.542   19.693
  44.141    5.560   19.670
 -24.546    5.590   20.223
  44.476    5.511   20.205
 -24.720    5.516   20.791
  44.672    5.470   20.672
 -24.765    5.492   21.278
  44.720    5.584   21.144
 -24.773    5.542   21.728
  44.747    5.608   21.644
 -24.790    5.542   22.228
  44.723    5.559   22.192
 -24.906    5.622   22.760
  44.581    5.576   22.725
 -25.249    5.550   23.345
  44.440    5.511   23.199
 -25.448    5.542   23.728
  44.217    5.616   23.657
 -25.603    5.616   24.202
  44.184    5.524   24.192
 -25.739    5.530   24.780
  44.160    5.542   24.728
 -25.832    5.492   25.278
  44.160    5.542   25.228
 -26.007    5.577   25.729
  44.149    5.558   25.763
 -26.253    5.552   26.271
  44.130    5.614   26.309
 -26.389    5.542   26.728
  44.004    5.562   26.762
 -26.475    5.542   27.228
  43.765    5.468   27.267
 -26.489    5.542   27.728
  43.641    5.488   27.763
 -26.433    5.542   28.228
  43.622    5.545   28.311
 -26.321    5.542   28.687
  43.504    5.560   28.759
 -26.058    5.458   29.270
  43.102    5.548   29.287
 -25.835    5.542   29.659
  42.433    5.589   29.756
 -25.375    5.506   30.243
  40.122    5.464   30.193
 -25.133    5.479   30.802
  39.682    5.570   30.826
 -25.126    5.592   31.213
  39.490    5.492   31.278
 -25.270    5.542   31.757
  39.466    5.542   31.728
 -25.407    5.542   32.228
  39.567    5.542   32.228
 -25.490    5.542   32.728
  39.714    5.516   32.753
 -25.501    5.542   33.228
  39.936    5.597   33.289
 -25.443    5.542   33.728
  40.031    5.555   33.811
 -25.326    5.542   34.200
  40.080    5.549   34.311
 -25.107    5.458   34.783
  40.061    5.573   34.811
 -24.960    5.542   35.228
  39.971    5.580   35.192
 -24.880    5.542   35.728
  39.647    5.528   35.829
 -24.841    5.542   36.228
  39.570    5.597   36.307
 -24.828    5.542   36.728
  39.471    5.555   36.778
 -24.764    5.551   37.284
  39.409    5.668   37.236
 -24.615    5.498   37.834
  39.158    5.567   37.744
 -24.415    5.542   38.299
  38.948    5.522   38.228
 -24.107    5.502   38.799
  38.934    5.647   38.754
 -23.822    5.484   39.144
  38.732    5.486   39.258
 -23.324    5.523   39.613
  38.604    5.566   39.776
 -22.346    5.531   40.266
  38.408    5.659   40.274
 -21.965    5.536   40.743
  38.052    5.487   40.681
 -21.781    5.465   41.181
  37.805    5.543   41.359
 -21.804    5.523   41.692
  37.727    5.492   41.778
 -21.961    5.568   42.209
  37.665    5.542   42.228
 -22.045    5.505   42.728
  37.595    5.542   42.728
 -22.037    5.493   43.228
  37.467    5.577   43.220
 -21.977    5.510   43.728
  37.238    5.571   43.760
 -21.973    5.569   44.263
  36.985    5.562   44.201
 -21.877    5.492   44.778
  36.689    5.572   44.708
 -21.868    5.542   45.228
  36.518    5.542   45.228
 -21.939    5.592   45.678
  36.448    5.620   45.682
 -22.051    5.596   46.213
  36.546    5.492   46.149
 -22.303    5.507   46.833
  36.610    5.536   46.644
 -22.382    5.541   47.311
  36.636    5.599   47.192
 -22.455    5.552   47.811
  36.684    5.554   47.678
 -22.454    5.536   48.311
  36.679    5.537   48.192
 -22.343    5.522   48.762
  36.675    5.542   48.728
 -21.961    5.546   49.298
  36.677    5.542   49.228
 -21.453    5.552   49.738
  36.686    5.548   49.763
 -20.911    5.554   50.229
  36.685    5.564   50.278
 -20.550    5.569   50.749
  36.600    5.541   50.764
 -20.458    5.509   51.237
  36.478    5.460   51.275
 -20.334    5.526   51.763
  36.448    5.542   51.728
 -20.216    5.424   52.271
  36.400    5.555   52.220
 -19.910    5.524   52.721
  36.394    5.517   52.678
 -19.601    5.533   53.272
  36.507    5.459   53.146
 -19.456    5.542   53.728
  36.573    5.527   53.644
 -19.291    5.542   54.192
  36.648    5.561   54.144
 -18.982    5.458   54.770
  36.674    5.572   54.644
 -18.547    5.458   55.291
  36.624    5.563   55.144
 -17.971    5.458   55.748
  36.505    5.533   55.619
 -16.838    5.431   56.233
  36.101    5.546   56.168
 -15.916    5.500   56.737
  35.558    5.544   56.722
 -15.408    5.506   57.218
  35.123    5.599   57.182
 -15.067    5.458   57.790
  34.640    5.639   57.704
 -14.960    5.592   58.178
  34.020    5.565   58.203
 -14.887    5.508   58.651
  24.228    5.480   58.759
  25.040    5.423   58.726
  31.537    5.591   58.716
 -14.904    5.514   59.192
  23.583    5.519   59.235
  26.100    5.458   59.214
  29.035    5.625   59.214
 -15.058    5.554   59.681
  23.099    5.509   59.733
 -15.311    5.570   60.203
  22.540    5.604   60.224
 -15.474    5.571   60.718
  21.638    5.513   60.739
 -15.523    5.512   61.228
  20.981    5.572   61.200
 -15.543    5.538   61.678
  20.533    5.547   61.705
 -15.448    5.521   62.195
  20.121    5.527   62.186
 -15.309    5.564   62.711
  19.214    5.511   62.770
 -15.022    5.504   63.213
  18.736    5.584   63.254
 -14.781    5.466   63.657
  18.000    5.639   63.710
 -14.624    5.441   64.213
  16.474    5.659   64.231
 -14.552    5.542   64.728
  15.972    5.653   64.761
 -14.440    5.542   65.228
  15.710    5.522   65.291
 -14.285    5.542   65.696
  15.545    5.492   65.778
 -13.998    5.458   66.279
  15.408    5.625   66.163
 -13.729    5.503   66.651
  15.111    5.542   66.746
 -13.094    5.536   67.264
  14.883    5.585   67.131
 -12.354    5.444   67.717
  14.686    5.543   67.692
 -10.052    5.458   68.274
  14.596    5.542   68.228
  -9.548    5.458   68.780
  14.481    5.625   68.705
  -9.401    5.542   69.228
  14.245    5.542   69.289
  -9.377    5.592   69.678
  14.006    5.625   69.672
  -9.330    5.508   70.145
  13.552    5.625   70.197
  -9.270    5.597   70.677
  12.895    5.566   70.693
  -9.055    5.508   71.213
  11.502    5.625   71.224
  -8.811    5.474   71.646
  10.971    5.625   71.695
  -8.408    5.527   72.184
  10.611    5.625   72.238
  -7.930    5.526   72.739
  -1.791    5.581   72.859
   2.065    5.439   72.734
  10.178    5.625   72.761
  -7.584    5.437   73.184
  -2.064    5.643   73.275
   2.719    5.458   73.170
   9.619    5.625   73.226
  -7.402    5.558   73.717
  -2.405    5.541   73.721
   3.418    5.535   73.769
   8.542    5.594   73.722
  -6.965    5.533   74.236
  -2.851    5.518   74.254
   4.113    5.440   74.232
   7.011    5.569   74.206
  -6.401    5.486   74.637
  -3.399    5.596   74.748
 -14.963   11.597   10.247
 -11.973   11.462   10.153
 -16.543   11.566   10.708
 -11.356   11.544   10.650
 -17.478   11.559   11.210
 -10.418   11.479   11.137
  -9.292   11.572   11.235
  -6.792   11.520   11.206
   5.096   11.590   11.245
   5.636   11.487   11.217
 -17.957   11.553   11.715
  -5.924   11.458   11.720
   3.559   11.619   11.724
   7.143   11.518   11.695
 -18.304   11.550   12.272
  -5.408   11.458   12.199
   2.980   11.659   12.224
   7.703   11.522   12.115
  33.095   11.540   12.296
  35.549   11.471   12.157
 -18.519   11.556   12.711
  -2.438   11.495   12.755
   2.540   11.640   12.786
  10.599   11.491   12.748
  27.503   11.625   12.728
  29.996   11.475   12.718
  32.597   11.549   12.783
  36.010   11.514   12.705
 -18.775   11.506   13.249
  -1.485   11.524   13.251
   2.171   11.462   13.208
  12.055   11.540   13.294
  25.629   11.625   13.242
  36.179   11.546   13.133
 -18.981   11.625   13.691
  -0.352   11.527   13.707
   1.668   11.526   13.744
  12.680   11.457   13.717
  24.974   11.625   13.687
  36.388   11.495   13.702
 -19.259   11.542   14.275
  15.566   11.495   14.233
  24.493   11.625   14.172
  36.263   11.572   14.216
 -19.445   11.637   14.758
  17.162   11.532   14.709
  24.008   11.520   14.743
  36.207   11.616   14.723
 -19.781   11.521   15.265
  21.211   11.505   15.253
  23.545   11.524   15.198
  36.460   11.557   15.289
 -20.363   11.517   15.745
  22.554   11.529   15.770
  23.010   11.537   15.647
  37.016   11.533   15.734
 -21.289   11.556   16.267
  37.676   11.600   16.241
 -22.365   11.502   16.749
  38.548   11.518   16.686
 -22.906   11.522   17.240
  39.067   11.576   17.269
 -23.293   11.601   17.822
  39.436   11.550   17.759
 -23.522   11.562   18.252
  39.658   11.577   18.216
 -23.741   11.460   18.788
  39.991   11.513   18.717
 -23.799   11.505   19.311
  40.253   11.556   19.129
 -23.802   11.496   19.811
  41.025   11.458   19.652
 -23.749   11.459   20.295
  41.652   11.500   20.123
 -23.571   11.531   20.770
  43.067   11.458   20.730
 -23.349   11.512   21.251
  43.725   11.458   21.169
 -23.019   11.521   21.758
  44.207   11.458   21.656
 -22.794   11.526   22.263
  44.604   11.506   22.270
 -22.717   11.438   22.779
  44.857   11.470   22.833
 -22.514   11.520   23.247
  44.972   11.492   23.278
 -22.287   11.515   23.698
  45.040   11.592   23.678
 -21.905   11.453   24.250
  45.203   11.556   24.169
 -21.507   11.513   24.753
  45.603   11.516   24.727
 -21.384   11.542   25.228
  46.078   11.527   25.276
 -21.402   11.542   25.728
  46.496   11.531   25.765
 -21.429   11.542   26.228
  46.762   11.536   26.183
 -21.392   11.542   26.728
  47.007   11.505   26.731
 -21.292   11.542   27.217
  47.158   11.492   27.278
 -21.126   11.458   27.800
  47.195   11.542   27.728
 -21.064   11.592   28.178
  47.189   11.542   28.228
 -21.119   11.605   28.647
  47.113   11.542   28.728
 -21.442   11.577   29.175
  46.963   11.572   29.211
 -22.561   11.663   29.716
  46.722   11.589   29.718
 -23.489   11.625   30.220
  46.448   11.601   30.138
 -24.011   11.625   30.701
  45.961   11.563   30.682
 -24.434   11.623   31.287
  45.106   11.604   31.231
 -24.729   11.551   31.845
  41.603   11.549   31.739
 -24.878   11.542   32.228
  41.199   11.575   32.213
 -25.030   11.585   32.723
  41.007   11.542   32.728
 -25.224   11.463   33.294
  40.974   11.542   33.228
 -25.338   11.568   33.813
  41.057   11.542   33.728
 -25.463   11.542   34.228
  41.118   11.542   34.228
 -25.530   11.519   34.692
  41.108   11.542   34.728
 -25.530   11.512   35.240
  41.024   11.542   35.228
 -25.438   11.542   35.728
  40.891   11.561   35.689
 -25.287   11.506   36.249
  40.724   11.571   36.201
 -25.061   11.520   36.757
  40.573   11.542   36.728
 -24.961   11.542   37.228
  40.406   11.595   37.116
 -25.013   11.625   37.707
  40.035   11.535   37.756
 -25.362   11.625   38.265
  39.571   11.582   38.221
 -25.886   11.625   38.773
  39.090   11.569   38.707
 -26.297   11.542   39.298
  38.872   11.593   39.116
 -26.522   11.642   39.748
  38.810   11.550   39.701
 -26.744   11.571   40.325
  38.792   11.542   40.228
 -26.844   11.492   40.778
  38.715   11.542   40.728
 -26.874   11.542   41.228
  38.563   11.542   41.228
 -26.853   11.542   41.728
  38.382   11.602   41.640
 -26.769   11.542   42.213
  38.047   11.629   42.150
 -26.603   11.458   42.796
  37.718   11.542   42.759
 -26.493   11.542   43.228
  37.578   11.542   43.228
 -26.427   11.542   43.728
  37.427   11.607   43.643
 -26.318   11.542   44.208
  37.208   11.562   44.207
 -26.072   11.458   44.792
  37.065   11.542   44.728
 -25.823   11.542   45.166
  36.998   11.592   45.178
 -25.330   11.458   45.680
  36.887   11.605   45.654
 -24.408   11.458   46.245
  36.678   11.506   46.225
 -23.816   11.427   46.707
  36.605   11.592   46.678
 -22.927   11.480   47.231
  36.457   11.543   47.192
 -22.397   11.506   47.725
  36.395   11.534   47.760
 -22.203   11.513   48.176
  36.536   11.536   48.262
 -22.125   11.506   48.719
  36.899   11.533   48.774
 -22.020   11.542   49.228
  37.510   11.447   49.320
 -21.852   11.542   49.707
  37.918   11.473   49.810
 -21.531   11.458   50.290
  38.172   11.511   50.250
 -21.246   11.516   50.648
  38.400   11.464   50.799
 -20.520   11.458   51.256
  38.510   11.542   51.228
 -19.445   11.458   51.750
  38.573   11.542   51.728
 -18.572   11.539   52.265
  38.569   11.542   52.228
 -17.333   11.461   52.723
  38.516   11.592   52.678
 -16.416   11.539   53.226
  38.396   11.590   53.142
 -15.882   11.535   53.724
  38.166   11.542   53.669
 -15.522   11.581   54.279
  37.904   11.607   54.125
 -15.476   11.616   54.811
  37.453   11.641   54.660
 -15.610   11.637   55.224
  36.665   11.625   55.253
 -15.939   11.576   55.754
  35.182   11.588   55.729
 -16.229   11.493   56.348
  33.198   11.489   56.264
 -16.320   11.530   56.811
  31.054   11.547   56.788
  31.654   11.463   56.640
  32.446   11.578   56.758
 -16.365   11.539   57.311
  30.507   11.548   57.270
 -16.348   11.521   57.811
  30.261   11.493   57.775
 -16.285   11.482   58.311
  30.548   11.543   58.290
 -16.226   11.462   58.811
  32.701   11.529   58.753
 -16.234   11.465   59.311
  33.037   11.548   59.317
 -16.228   11.455   59.789
  29.664   11.529   59.846
  30.575   11.535   59.705
  33.050   11.557   59.811
 -16.061   11.588   60.247
  29.547   11.546   60.311
  30.932   11.525   60.220
  32.921   11.569   60.232
 -15.934   11.532   60.769
  29.518   11.563   60.811
  31.538   11.532   60.674
  32.092   11.561   60.775
 -15.781   11.495   61.311
  29.449   11.569   61.200
 -15.699   11.598   61.794
  29.181   11.536   61.834
 -15.690   11.477   62.168
  29.028   11.570   62.192
 -15.634   11.451   62.720
  28.569   11.551   62.726
 -15.528   11.542   63.228
  28.189   11.510   63.334
 -15.361   11.542   63.700
  28.169   11.516   63.811
 -15.067   11.492   64.245
  28.136   11.541   64.311
 -14.778   11.517   64.621
  28.016   11.558   64.766
 -14.055   11.458   65.260
  27.643   11.525   65.312
 -13.037   11.458   65.734
  15.521   11.584   65.713
  18.032   11.562   65.797
  22.705   11.549   65.767
  24.154   11.619   65.808
  27.154   11.543   65.801
 -11.510   11.458   66.261
  14.111   11.630   66.238
  25.476   11.586   66.264
  26.099   11.543   66.226
 -10.888   11.444   66.787
  13.528   11.577   66.740
 -10.367   11.504   67.271
  13.198   11.561   67.258
  -9.923   11.530   67.723
  12.978   11.554   67.685
  -9.032   11.549   68.238
  12.617   11.550   68.236
  -6.426   11.539   68.843
  12.123   11.550   68.734
  -6.391   11.535   69.275
  11.529   11.521   69.192
  -6.779   11.519   69.851
  11.113   11.556   69.777
  -6.881   11.532   70.311
  10.903   11.537   70.129
  -6.877   11.518   70.811
   4.697   11.602   70.784
   6.654   11.507   70.676
  10.201   11.574   70.767
  -6.770   11.511   71.244
   4.204   11.602   71.270
   7.957   11.501   71.274
   9.140   11.599   71.204
  -6.461   11.531   71.825
  -3.365   11.550   71.697
  -0.540   11.458   71.740
   3.522   11.627   71.704
  -6.289   11.523   72.265
  -3.506   11.532   72.142
  -6.023   11.540   72.842
  -3.767   11.558   72.725
  -5.788   11.511   73.231
  -4.002   11.544   73.108
   2.703   17.664    7.737
   5.101   17.484    7.734
   1.922   17.543    8.184
   6.082   17.497    8.226
   1.167   17.560    8.756
   6.624   17.500    8.708
  -3.462   17.592    9.187
  -1.477   17.517    9.281
  -0.882   17.576    9.179
   7.057   17.510    9.268
  -4.367   17.615    9.726
   7.364   17.545    9.827
 -14.004   17.557   10.213
 -13.019   17.511   10.236
  -8.445   17.595   10.230
  -6.787   17.524   10.214
  -5.022   17.575   10.188
   7.478   17.509   10.234
 -15.380   17.625   10.742
 -11.246   17.531   10.701
  -9.515   17.644   10.715
   7.585   17.542   10.728
 -15.970   17.625   11.214
   7.613   17.542   11.228
 -16.428   17.625   11.733
   7.599   17.592   11.678
 -16.760   17.542   12.284
   7.481   17.523   12.192
 -16.930   17.542   12.728
   7.398   17.518   12.736
 -17.070   17.576   13.214
   7.443   17.542   13.228
  16.030   17.606   13.229
  17.625   17.485   13.224
 -17.279   17.580   13.715
   7.633   17.542   13.683
  13.977   17.552   13.703
  18.705   17.522   13.702
 -17.532   17.577   14.219
   8.171   17.441   14.189
   9.403   17.554   14.201
  22.993   17.463   14.230
  27.508   17.625   14.213
  30.435   17.458   14.257
 -17.726   17.564   14.759
  24.963   17.423   14.742
  26.628   17.625   14.740
  31.489   17.429   14.741
 -17.807   17.542   15.228
  32.145   17.458   15.184
 -17.856   17.542   15.728
  32.641   17.506   15.725
 -17.969   17.577   16.247
  32.994   17.500   16.287
 -18.296   17.645   16.763
  33.169   17.542   16.728
 -18.882   17.625   17.221
  33.269   17.567   17.149
 -20.512   17.588   17.700
  33.370   17.435   17.699
 -23.987   17.528   18.214
  33.294   17.631   18.183
 -24.537   17.506   18.669
  33.226   17.540   18.692
 -24.976   17.524   19.197
  33.132   17.542   19.228
 -25.291   17.629   19.665
  33.163   17.577   19.728
 -25.423   17.610   20.147
  33.474   17.489   20.297
 -25.450   17.545   20.644
  33.994   17.513   20.804
 -25.447   17.573   21.192
  34.224   17.579   21.197
 -25.338   17.574   21.722
  34.521   17.570   21.768
 -25.074   17.493   22.223
  35.007   17.458   22.162
 -24.814   17.530   22.671
  35.559   17.490   22.641
 -24.377   17.510   23.126
  36.559   17.552   23.286
 -23.447   17.466   23.641
  37.089   17.579   23.765
 -22.342   17.602   24.254
  37.543   17.587   24.262
 -21.949   17.530   24.703
  38.470   17.514   24.741
 -21.740   17.587   25.203
  39.133   17.492   25.125
 -21.612   17.433   25.707
  39.677   17.528   25.610
 -21.582   17.539   26.263
  40.103   17.541   26.182
 -21.507   17.492   26.778
  40.426   17.413   26.716
 -21.445   17.542   27.228
  40.527   17.548   27.263
 -21.321   17.542   27.706
  40.618   17.492   27.778
 -21.098   17.458   28.290
  40.586   17.542   28.228
 -20.887   17.542   28.709
  40.499   17.571   28.709
 -20.493   17.468   29.317
  40.393   17.541   29.137
 -20.118   17.554   29.825
  40.179   17.548   29.699
 -19.934   17.566   30.263
  40.036   17.542   30.228
 -19.847   17.507   30.811
  39.927   17.577   30.737
 -19.857   17.543   31.311
  39.780   17.620   31.240
 -20.058   17.599   31.731
  39.693   17.577   31.644
 -20.947   17.557   32.281
  39.655   17.524   32.192
 -21.436   17.538   32.793
  39.529   17.577   32.751
 -21.758   17.477   33.264
  39.287   17.580   33.296
 -21.897   17.496   33.763
  39.035   17.625   33.673
 -21.929   17.540   34.311
  38.532   17.625   34.196
 -21.918   17.517   34.811
  37.952   17.625   34.670
 -21.820   17.509   35.265
  36.967   17.565   35.207
 -21.534   17.548   35.790
  35.567   17.541   35.732
 -21.302   17.472   36.236
  34.984   17.564   36.191
 -20.540   17.567   36.748
  34.481   17.584   36.699
 -19.392   17.526   37.287
  34.029   17.599   37.195
 -18.835   17.501   37.755
  33.766   17.620   37.713
 -17.406   17.543   38.293
  33.750   17.616   38.183
 -17.039   17.603   38.749
  33.960   17.501   38.719
 -16.982   17.638   39.262
  34.269   17.500   39.110
 -17.269   17.542   39.791
  34.685   17.623   39.688
 -17.498   17.548   40.202
  35.131   17.552   40.220
 -17.823   17.542   40.702
  35.435   17.499   40.717
 -18.081   17.606   41.138
  35.647   17.468   41.143
 -18.349   17.506   41.709
  35.956   17.443   41.717
 -18.493   17.542   42.228
  36.217   17.526   42.174
 -18.561   17.592   42.678
  36.560   17.506   42.718
 -18.613   17.611   43.205
  36.787   17.477   43.229
 -18.804   17.514   43.739
  36.937   17.510   43.739
 -18.949   17.565   44.267
  37.121   17.525   44.253
 -19.047   17.553   44.778
  37.421   17.480   44.818
 -19.025   17.580   45.228
  37.603   17.542   45.228
 -18.948   17.570   45.763
  37.742   17.534   45.763
 -18.860   17.490   46.311
  37.782   17.472   46.311
 -18.736   17.497   46.728
  37.784   17.466   46.811
 -18.522   17.557   47.311
  37.883   17.585   47.269
 -18.409   17.543   47.777
  37.990   17.507   47.728
 -18.016   17.560   48.320
  38.100   17.567   48.263
 -17.508   17.578   48.754
  38.095   17.573   48.816
 -16.978   17.575   49.245
  37.993   17.586   49.309
 -16.435   17.542   49.731
  37.780   17.544   49.866
 -15.950   17.507   50.244
  37.580   17.492   50.278
 -15.739   17.516   50.699
  37.463   17.542   50.728
 -15.523   17.506   51.239
  37.371   17.548   51.195
 -15.278   17.523   51.677
  37.295   17.628   51.656
 -14.892   17.485   52.182
  37.221   17.551   52.192
 -14.385   17.506   52.696
  37.036   17.577   52.729
 -14.076   17.458   53.277
  36.751   17.581   53.270
 -13.968   17.542   53.728
  36.470   17.625   53.659
 -13.832   17.542   54.197
  36.131   17.592   54.196
 -13.559   17.458   54.781
  35.924   17.609   54.702
 -13.317   17.542   55.167
  35.770   17.480   55.269
 -12.863   17.458   55.709
  35.676   17.575   55.802
 -12.437   17.458   56.269
  35.499   17.592   56.258
 -12.255   17.515   56.763
  35.260   17.542   56.795
 -12.260   17.479   57.311
  35.168   17.542   57.228
 -12.319   17.543   57.778
  35.188   17.577   57.741
 -12.418   17.483   58.263
  35.379   17.473   58.313
 -12.416   17.471   58.809
  35.531   17.492   58.778
 -12.339   17.471   59.299
  35.695   17.577   59.224
 -12.068   17.600   59.793
  35.910   17.498   59.796
 -11.963   17.572   60.311
  36.007   17.492   60.278
 -11.986   17.567   60.705
  36.031   17.542   60.728
 -12.331   17.544   61.338
  36.005   17.542   61.228
 -12.430   17.563   61.811
  35.918   17.625   61.672
 -12.438   17.550   62.311
  35.732   17.542   62.255
 -12.334   17.533   62.769
  35.511   17.625   62.676
 -12.080   17.585   63.262
  35.125   17.625   63.222
 -11.861   17.555   63.712
  34.616   17.625   63.718
 -11.488   17.550   64.309
  29.716   17.543   64.277
  30.193   17.490   64.218
  33.895   17.545   64.191
 -11.074   17.523   64.815
  28.729   17.511   64.808
 -10.764   17.619   65.129
  28.210   17.544   65.296
 -10.378   17.454   65.639
  27.972   17.625   65.683
  -9.893   17.458   66.184
   9.101   17.578   66.235
   9.995   17.440   66.259
  27.706   17.542   66.266
  -9.262   17.526   66.690
   8.217   17.576   66.749
  10.691   17.429   66.711
  27.608   17.592   66.678
  -7.782   17.538   67.209
  -6.883   17.598   67.229
  -6.295   17.508   67.214
  -5.813   17.594   67.232
  -2.915   17.500   67.230
   7.206   17.584   67.288
  11.183   17.449   67.166
  27.460   17.604   67.216
  -2.468   17.492   67.731
   6.781   17.557   67.803
  12.083   17.472   67.726
  16.882   17.571   67.693
  19.104   17.537   67.692
  27.209   17.565   67.754
  -2.246   17.519   68.120
   6.631   17.542   68.228
  19.532   17.526   68.238
  26.942   17.566   68.176
  -1.905   17.448   68.656
   6.461   17.625   68.684
  20.024   17.530   68.737
  26.494   17.648   68.703
  -1.420   17.458   69.215
   6.163   17.542   69.268
  20.648   17.503   69.127
  25.662   17.576   69.241
  -0.839   17.458   69.718
   5.900   17.606   69.642
  -0.337   17.424   70.271
   5.418   17.553   70.177
   0.084   17.530   70.720
   4.927   17.504   70.715
   0.579   17.524   71.224
   4.441   17.545   71.140
   1.488   17.541   71.715
   3.490   17.576   71.669
  -3.320   23.550    7.252
   0.116   23.449    7.213
  -9.829   23.572    7.764
   1.077   23.458    7.709
 -10.542   23.555    8.180
   5.222   23.520    8.211
 -11.040   23.552    8.665
   6.496   23.509    8.816
 -11.576   23.574    9.186
   7.027   23.502    9.317
 -12.418   23.569    9.725
   7.394   23.473    9.822
 -14.490   23.602   10.248
   7.573   23.542   10.228
 -15.834   23.517   10.746
   7.718   23.546   10.692
 -16.855   23.522   11.308
   7.846   23.405   11.225
 -17.362   23.553   11.840
   7.845   23.462   11.694
 -17.554   23.595   12.168
   7.750   23.557   12.199
 -17.879   23.533   12.813
   7.643   23.542   12.728
 -17.954   23.561   13.311
   7.640   23.542   13.228
 -17.969   23.552   13.811
   7.755   23.542   13.659
 -17.941   23.477   14.329
   8.155   23.458   14.178
 -17.805   23.453   14.788
   8.764   23.539   14.672
  22.046   23.605   14.735
  24.653   23.499   14.714
 -17.497   23.500   15.299
   9.499   23.458   15.148
  13.061   23.598   15.253
  15.562   23.476   15.222
  21.142   23.503   15.257
  26.609   23.568   15.286
 -17.330   23.479   15.811
  16.179   23.519   15.619
  20.703   23.598   15.826
  27.576   23.544   15.800
 -17.314   23.552   16.278
  17.031   23.458   16.235
  20.447   23.584   16.241
  28.036   23.513   16.241
  31.520   23.625   16.232
  33.992   23.441   16.243
 -17.493   23.508   16.666
  17.651   23.458   16.702
  20.155   23.468   16.682
  28.440   23.433   16.670
  30.522   23.625   16.728
  34.970   23.447   16.770
 -17.747   23.485   17.260
  18.487   23.492   17.240
  19.605   23.581   17.233
  35.533   23.506   17.296
 -23.001   23.566   17.706
 -19.868   23.546   17.721
 -17.954   23.511   17.714
  35.930   23.494   17.821
 -23.540   23.592   18.173
 -18.996   23.501   18.178
 -18.431   23.564   18.268
  36.172   23.542   18.294
 -23.971   23.563   18.702
  36.370   23.484   18.820
 -24.277   23.489   19.252
  36.461   23.492   19.278
 -24.397   23.484   19.763
  36.493   23.542   19.728
 -24.411   23.514   20.311
  36.472   23.542   20.228
 -24.392   23.460   20.803
  36.397   23.622   20.664
 -24.267   23.447   21.283
  36.227   23.575   21.211
 -23.959   23.555   21.738
  36.003   23.625   21.678
 -23.523   23.589   22.257
  35.627   23.625   22.228
 -22.971   23.557   22.736
  35.132   23.625   22.729
 -22.330   23.509   23.266
  34.532   23.625   23.206
 -21.947   23.551   23.794
  34.066   23.625   23.705
 -21.507   23.552   24.311
  33.541   23.625   24.191
 -20.957   23.514   24.841
  32.565   23.539   24.730
 -20.773   23.484   25.244
  32.056   23.525   25.260
 -20.513   23.536   25.775
  31.926   23.476   25.728
 -20.317   23.474   26.244
  31.902   23.495   26.178
 -19.891   23.506   26.713
  31.969   23.446   26.625
 -19.024   23.554   27.240
  31.760   23.585   27.223
  35.031   23.574   27.279
  35.665   23.518   27.174
 -16.927   23.511   27.734
  31.625   23.585   27.644
  33.645   23.536   27.805
  37.026   23.467   27.663
 -16.284   23.458   28.184
  31.446   23.540   28.104
  33.074   23.548   28.294
  37.514   23.474   28.170
 -15.795   23.506   28.707
  31.167   23.554   28.679
  32.687   23.538   28.840
  37.919   23.497   28.724
 -15.502   23.501   29.270
  30.989   23.540   29.112
  32.582   23.562   29.311
  38.073   23.519   29.144
 -15.425   23.492   29.778
  30.705   23.564   29.687
  32.538   23.571   29.811
  38.116   23.544   29.644
 -15.499   23.572   30.219
  30.932   23.514   30.225
  32.519   23.566   30.311
  38.057   23.542   30.140
 -15.523   23.521   30.728
  31.174   23.542   30.610
  32.562   23.540   30.811
  37.710   23.570   30.719
 -15.572   23.506   31.215
  31.490   23.538   31.187
  32.739   23.507   31.230
  37.172   23.624   31.235
 -15.815   23.645   31.686
  31.546   23.540   31.644
  33.205   23.489   31.735
  36.999   23.507   31.637
 -16.350   23.625   32.227
  31.518   23.529   32.144
  34.024   23.563   32.235
  36.101   23.596   32.185
 -16.856   23.542   32.763
  31.500   23.506   32.644
 -17.116   23.592   33.125
  31.598   23.570   33.221
 -17.444   23.621   33.651
  32.017   23.471   33.649
 -17.945   23.625   34.215
  33.136   23.576   34.269
 -18.360   23.542   34.766
  33.433   23.503   34.724
 -18.597   23.593   35.135
  33.602   23.514   35.199
 -18.846   23.550   35.696
  33.924   23.459   35.757
 -19.002   23.542   36.228
  34.165   23.492   36.243
 -19.082   23.560   36.700
  34.577   23.447   36.799
 -19.084   23.543   37.263
  34.968   23.472   37.300
 -19.003   23.492   37.778
  35.206   23.534   37.690
 -18.868   23.554   38.290
  35.426   23.506   38.231
 -18.640   23.485   38.840
  35.553   23.542   38.728
 -18.539   23.492   39.278
  35.610   23.542   39.228
 -18.563   23.646   39.754
  35.599   23.542   39.728
 -18.763   23.575   40.326
  35.516   23.542   40.228
 -18.946   23.492   40.778
  35.383   23.588   40.635
 -19.057   23.542   41.228
  35.100   23.577   41.203
 -19.121   23.542   41.728
  34.684   23.597   41.751
 -19.118   23.542   42.228
  34.255   23.633   42.239
 -19.048   23.542   42.728
  34.094   23.606   42.643
 -18.906   23.542   43.228
  34.024   23.525   43.144
 -18.732   23.528   43.658
  34.056   23.523   43.630
 -18.415   23.506   44.172
  34.966   23.458   44.163
 -17.934   23.458   44.732
  35.572   23.526   44.680
 -17.343   23.456   45.223
  35.999   23.473   45.167
 -16.886   23.486   45.742
  36.094   23.526   45.644
 -16.541   23.579   46.283
  36.115   23.548   46.144
 -16.392   23.536   46.775
  36.074   23.541   46.644
 -16.057   23.564   47.297
  36.102   23.535   47.144
 -15.802   23.495   47.739
  36.186   23.557   47.644
 -15.505   23.583   48.237
  36.209   23.578   48.144
 -15.476   23.517   48.748
  36.155   23.573   48.644
 -15.419   23.542   49.228
  36.030   23.542   49.125
 -15.315   23.540   49.763
  35.699   23.574   49.704
 -15.203   23.443   50.205
  35.558   23.511   50.164
 -14.928   23.506   50.712
  35.151   23.515   50.725
 -14.760   23.555   51.263
  34.557   23.503   51.197
 -14.713   23.467   51.748
  34.035   23.525   51.684
 -14.587   23.506   52.242
  33.970   23.492   52.144
 -14.379   23.538   52.763
  34.083   23.541   52.727
 -14.134   23.496   53.313
  34.397   23.406   53.227
 -14.011   23.542   53.728
  34.501   23.525   53.678
 -13.861   23.542   54.205
  34.599   23.530   54.193
 -13.564   23.458   54.788
  34.655   23.464   54.728
 -13.302   23.542   55.158
  34.562   23.648   55.192
 -12.867   23.458   55.764
  34.719   23.460   55.664
 -12.556   23.485   56.315
  35.030   23.480   56.236
 -12.299   23.517   56.686
  35.424   23.505   56.826
 -11.866   23.462   57.184
  35.650   23.492   57.278
 -10.960   23.488   57.735
  35.787   23.542   57.656
  -7.977   23.588   58.258
  35.899   23.458   58.239
  -7.589   23.610   58.795
  35.914   23.542   58.728
  -7.610   23.578   59.241
  35.875   23.625   59.167
  -7.765   23.429   59.740
  35.737   23.542   59.751
  -7.520   23.553   60.314
  35.621   23.542   60.228
  -7.367   23.522   60.760
  35.578   23.542   60.728
  -6.947   23.537   61.292
  35.516   23.542   61.228
  -6.400   23.532   61.727
  35.411   23.625   61.681
  -5.916   23.534   62.227
  35.199   23.542   62.264
  -5.461   23.555   62.736
  35.005   23.643   62.752
  -4.890   23.543   63.222
  12.705   23.594   63.199
  13.142   23.535   63.230
  34.699   23.618   63.299
  -4.331   23.507   63.754
  12.133   23.523   63.747
  14.037   23.576   63.743
  34.413   23.579   63.658
  -3.413   23.533   64.226
  11.906   23.487   64.190
  14.563   23.560   64.230
  33.726   23.555   64.257
  -2.379   23.511   64.687
  11.538   23.520   64.670
  15.501   23.531   64.792
  29.493   23.643   64.726
  30.709   23.534   64.706
  32.680   23.574   64.740
  -1.500   23.458   65.254
  10.962   23.554   65.150
  20.604   23.444   65.300
  28.936   23.647   65.166
  -0.889   23.499   65.721
  10.010   23.500   65.678
  21.020   23.549   65.800
  28.200   23.625   65.765
   0.090   23.494   66.224
   4.045   23.534   66.236
   5.518   23.543   66.304
   9.543   23.476   66.166
  21.457   23.572   66.317
  27.160   23.625   66.269
   6.127   23.491   66.769
   8.688   23.556   66.744
  22.014   23.535   66.796
  26.502   23.651   66.721
  22.674   23.452   67.211
  25.605   23.599   67.232
  -2.885   29.524    9.239
  -0.301   29.585    9.276
 -10.403   29.543    9.794
  -7.821   29.538    9.652
  -3.518   29.582    9.692
   0.675   29.506    9.688
 -10.921   29.531   10.304
  -6.381   29.478   10.139
  -3.994   29.578   10.189
   2.538   29.528   10.239
 -11.245   29.470   10.768
  -5.856   29.554   10.645
  -4.473   29.572   10.758
   3.084   29.537   10.734
 -11.379   29.497   11.263
   3.462   29.497   11.215
 -11.489   29.563   11.750
   3.674   29.520   11.704
 -11.967   29.552   12.277
   3.889   29.434   12.184
 -12.346   29.531   12.833
   4.032   29.463   12.631
 -12.449   29.556   13.311
   4.147   29.548   13.122
 -12.482   29.554   13.811
  -5.828   29.571   13.698
  -4.062   29.580   13.798
   5.009   29.519   13.692
 -12.436   29.525   14.311
  -6.373   29.517   14.227
  -3.799   29.482   14.233
   5.562   29.536   14.196
  14.719   29.577   14.251
  18.220   29.458   14.191
 -12.296   29.503   14.743
  -6.878   29.553   14.695
  -2.986   29.591   14.752
   5.683   29.549   14.644
  14.056   29.625   14.737
  19.025   29.458   14.755
 -11.879   29.517   15.263
  -7.040   29.485   15.146
  -2.553   29.594   15.258
   5.628   29.552   15.142
  13.508   29.638   15.212
  19.493   29.458   15.281
 -10.989   29.517   15.786
  -9.483   29.568   15.678
  -8.973   29.517   15.786
  -7.856   29.562   15.679
  -2.437   29.594   15.763
   3.077   29.555   15.709
   4.043   29.533   15.785
   5.215   29.556   15.695
  12.024   29.620   15.719
  19.728   29.542   15.656
  -2.505   29.564   16.198
   2.955   29.532   16.144
  11.138   29.517   16.250
  19.999   29.458   16.239
  -2.878   29.594   16.743
   2.990   29.519   16.644
  10.666   29.610   16.807
  20.139   29.542   16.728
  -3.774   29.480   17.282
   3.163   29.594   17.201
  10.393   29.610   17.229
  20.265   29.542   17.158
  -4.267   29.594   17.826
   4.965   29.513   17.685
   9.980   29.598   17.672
  20.547   29.458   17.742
  -4.552   29.589   18.237
   5.960   29.454   18.150
   7.018   29.608   18.230
  20.725   29.542   18.175
  -4.828   29.535   18.777
  21.032   29.506   18.753
  -4.961   29.542   19.228
  21.616   29.578   19.284
  -5.039   29.479   19.720
  24.114   29.570   19.790
  -5.011   29.542   20.228
  26.510   29.615   20.312
  -4.925   29.542   20.728
  28.523   29.469   20.671
  -4.783   29.513   21.244
  28.945   29.459   21.181
  -4.590   29.596   21.747
  29.055   29.511   21.644
  -4.583   29.658   22.249
  29.089   29.537   22.144
 -12.260   29.625   22.746
  -8.433   29.488   22.720
  -4.849   29.526   22.749
  29.035   29.534   22.639
 -13.460   29.625   23.215
  -6.336   29.504   23.183
  -5.414   29.618   23.225
  28.722   29.577   23.222
 -14.041   29.625   23.672
  28.522   29.511   23.665
 -14.480   29.625   24.193
  28.186   29.621   24.160
 -14.807   29.542   24.767
  28.058   29.611   24.638
 -15.000   29.625   25.194
  27.958   29.491   25.153
 -15.422   29.645   25.794
  27.500   29.528   25.700
 -15.799   29.573   26.325
  26.658   29.568   26.266
 -16.019   29.585   26.810
  26.011   29.517   26.694
 -16.189   29.494   27.352
  25.633   29.556   27.280
 -16.234   29.528   27.811
  25.549   29.534   27.728
 -16.230   29.501   28.311
  25.436   29.509   28.207
 -16.187   29.478   28.811
  25.164   29.572   28.710
 -16.213   29.552   29.313
  24.887   29.584   29.106
 -16.403   29.592   29.746
  24.144   29.621   29.737
 -16.871   29.625   30.248
  22.984   29.579   30.195
 -17.381   29.577   30.797
  22.096   29.602   30.729
 -17.712   29.573   31.304
  21.166   29.557   31.238
 -17.883   29.542   31.728
  20.052   29.572   31.668
 -18.022   29.542   32.228
  19.556   29.535   32.185
 -18.084   29.542   32.728
  19.606   29.534   32.632
 -18.072   29.542   33.228
  19.954   29.509   33.213
 -17.999   29.542   33.728
  20.181   29.534   33.606
 -17.887   29.542   34.228
  21.202   29.567   34.215
 -17.795   29.592   34.678
  21.981   29.452   34.718
 -17.715   29.516   35.122
  22.237   29.561   35.173
 -17.528   29.445   35.703
  22.554   29.490   35.645
 -17.314   29.542   36.169
  22.645   29.590   36.192
 -16.926   29.458   36.715
  22.733   29.566   36.678
 -16.416   29.488   37.320
  22.663   29.632   37.149
 -16.094   29.497   37.836
  22.616   29.535   37.692
 -15.841   29.492   38.218
  22.443   29.496   38.198
 -15.340   29.458   38.695
  22.079   29.535   38.702
 -14.455   29.512   39.354
  21.591   29.556   39.281
 -14.022   29.597   39.868
  21.415   29.516   39.723
 -13.563   29.554   40.321
  21.319   29.542   40.243
 -13.028   29.552   40.817
  21.365   29.533   40.805
 -12.625   29.481   41.322
  21.421   29.551   41.228
 -12.489   29.542   41.728
  21.438   29.564   41.728
 -12.387   29.592   42.178
  21.396   29.661   42.248
 -12.242   29.536   42.620
  21.261   29.538   42.778
 -11.983   29.465   43.194
  21.215   29.542   43.228
 -11.784   29.542   43.676
  21.261   29.519   43.625
 -11.438   29.453   44.284
  21.550   29.448   44.157
 -11.077   29.480   44.818
  23.460   29.420   44.728
 -10.841   29.542   45.228
  26.027   29.449   45.237
 -10.720   29.515   45.763
  26.679   29.458   45.679
 -10.750   29.483   46.311
  27.154   29.458   46.172
 -10.773   29.484   46.811
  27.515   29.458   46.748
 -10.778   29.483   47.311
  27.687   29.542   47.193
 -10.820   29.559   47.778
  27.918   29.458   47.776
 -11.011   29.574   48.151
  28.158   29.521   48.249
 -11.957   29.610   48.721
   9.571   29.538   48.723
  11.553   29.555   48.806
  28.422   29.476   48.810
 -12.854   29.521   49.251
   9.110   29.605   49.201
  11.910   29.488   49.337
  28.571   29.542   49.228
 -13.337   29.615   49.802
   8.991   29.486   49.629
  12.053   29.542   49.728
  28.670   29.542   49.728
 -13.602   29.581   50.178
   8.532   29.479   50.167
  12.178   29.533   50.263
  28.699   29.542   50.228
 -13.872   29.506   50.721
   7.612   29.571   50.699
  12.290   29.443   50.717
  28.659   29.542   50.728
 -13.986   29.592   51.178
   7.219   29.577   51.214
  12.591   29.451   51.240
  18.490   29.576   51.205
  19.476   29.527   51.253
  28.579   29.592   51.178
 -14.078   29.529   51.692
   7.039   29.510   51.659
  13.002   29.540   51.699
  17.726   29.611   51.752
  20.111   29.458   51.743
  28.417   29.600   51.651
 -14.079   29.517   52.242
   6.500   29.488   52.184
  13.590   29.482   52.206
  17.111   29.608   52.229
  20.484   29.458   52.283
  28.088   29.600   52.247
 -13.995   29.542   52.728
   4.984   29.581   52.682
  15.127   29.481   52.736
  15.567   29.588   52.701
  20.727   29.509   52.737
  27.699   29.585   52.755
 -13.834   29.531   53.258
   0.057   29.536   53.158
   2.128   29.472   53.231
   3.948   29.562   53.180
  20.978   29.575   53.238
  27.216   29.542   53.300
 -13.573   29.487   53.814
  -0.434   29.541   53.658
  21.148   29.550   53.763
  26.950   29.553   53.690
 -13.302   29.522   54.187
  -1.854   29.557   54.209
  21.180   29.535   54.311
  26.580   29.593   54.218
 -12.981   29.506   54.729
  -1.972   29.538   54.644
  21.054   29.556   54.685
  26.483   29.520   54.644
 -12.779   29.500   55.246
  -1.992   29.516   55.144
  19.990   29.564   55.267
  26.488   29.503   55.144
 -12.466   29.594   55.747
  -1.994   29.501   55.644
  19.472   29.564   55.748
  26.648   29.533   55.640
 -12.017   29.570   56.317
  -2.032   29.494   56.130
  16.680   29.541   56.301
  17.610   29.514   56.176
  19.089   29.542   56.281
  26.884   29.506   56.206
 -11.512   29.515   56.754
  -2.331   29.632   56.750
  16.033   29.547   56.781
  26.742   29.559   56.712
 -10.416   29.480   57.233
  -8.979   29.584   57.201
  -7.901   29.509   57.286
  -2.457   29.572   57.124
  15.635   29.530   57.298
  26.580   29.554   57.127
  -7.381   29.502   57.713
  -2.927   29.598   57.696
  15.123   29.529   57.814
  26.082   29.547   57.667
  -6.860   29.482   58.166
  -3.490   29.577   58.171
  14.718   29.510   58.349
  25.514   29.487   58.192
  14.620   29.532   58.811
  25.029   29.520   58.647
  14.595   29.525   59.311
  20.691   29.559   59.197
  21.693   29.528   59.317
  24.727   29.559   59.187
  14.686   29.519   59.757
  20.605   29.558   59.644
  21.668   29.545   59.811
  24.927   29.511   59.721
  15.049   29.541   60.292
  20.474   29.543   60.110
  21.548   29.558   60.311
  25.066   29.518   60.144
  15.604   29.513   60.773
  17.191   29.568   60.690
  17.628   29.526   60.784
  20.014   29.531   60.641
  21.527   29.548   60.811
  25.100   29.541   60.644
  21.619   29.539   61.277
  25.042   29.538   61.138
  21.982   29.559   61.824
  24.706   29.567   61.714
  22.507   29.530   62.293
  24.181   29.565   62.189
   9.695   35.549   17.760
  11.971   35.420   17.733
   8.701   35.493   18.268
  12.973   35.493   18.318
   8.187   35.603   18.815
  13.449   35.514   18.781
   7.906   35.582   19.184
  13.738   35.532   19.180
   7.509   35.661   19.769
  14.023   35.535   19.698
   4.600   35.544   20.294
  14.206   35.531   20.178
   4.064   35.538   20.801
  14.265   35.634   20.664
   3.736   35.515   21.351
  14.542   35.525   21.200
   0.636   35.535   21.806
   2.167   35.530   21.662
   3.675   35.536   21.811
  14.786   35.496   21.605
   0.155   35.536   22.339
   2.932   35.524   22.223
   3.648   35.541   22.311
  15.143   35.467   22.155
  -0.006   35.549   22.777
   3.116   35.545   22.617
   3.613   35.550   22.745
  15.599   35.458   22.713
  -0.322   35.528   23.313
  16.439   35.432   23.282
  -0.900   35.532   23.809
  17.012   35.506   23.807
  -1.278   35.506   24.349
  17.406   35.484   24.327
  -1.357   35.521   24.811
  17.629   35.492   24.778
  -1.360   35.513   25.311
  17.770   35.577   25.205
  -1.299   35.515   25.811
  17.882   35.500   25.776
  -1.371   35.540   26.263
  17.898   35.492   26.278
  -8.979   35.578   26.778
  -8.017   35.455   26.653
  -1.906   35.535   26.730
  17.858   35.604   26.618
 -10.372   35.587   27.250
  -6.998   35.461   27.170
  -2.806   35.509   27.211
  17.717   35.559   27.203
 -11.962   35.550   27.721
  -6.545   35.455   27.679
  -3.535   35.658   27.719
  17.511   35.625   27.685
 -12.765   35.538   28.325
  -6.394   35.519   28.144
  -4.059   35.665   28.195
  17.157   35.542   28.268
 -13.026   35.526   28.640
  -6.299   35.604   28.705
  -4.847   35.535   28.808
  16.892   35.592   28.633
 -13.344   35.510   29.238
  16.668   35.549   29.194
 -13.471   35.528   29.763
  16.461   35.625   29.669
 -13.487   35.578   30.311
  16.094   35.577   30.254
 -13.483   35.581   30.811
  15.662   35.584   30.738
 -13.529   35.573   31.195
  15.095   35.614   31.238
 -13.934   35.548   31.710
  14.709   35.647   31.670
 -14.991   35.562   32.212
  14.583   35.617   32.141
 -15.771   35.544   32.823
  14.651   35.613   32.712
 -16.026   35.529   33.139
  14.996   35.513   33.202
 -16.338   35.514   33.737
  15.142   35.540   33.644
 -16.467   35.528   34.263
  15.191   35.574   34.144
 -16.485   35.569   34.811
  15.163   35.578   34.644
 -16.477   35.504   35.324
  15.058   35.550   35.134
 -16.388   35.615   35.797
  14.682   35.573   35.702
 -16.518   35.488   36.228
  14.144   35.519   36.222
 -16.541   35.593   36.728
  13.140   35.622   36.751
 -16.554   35.577   37.228
  13.064   35.562   37.144
 -16.505   35.514   37.737
  13.071   35.530   37.644
 -16.335   35.522   38.256
  13.064   35.528   38.144
 -16.055   35.532   38.772
  13.021   35.478   38.667
 -15.761   35.506   39.172
  12.639   35.615   39.212
 -15.034   35.522   39.762
  12.483   35.495   39.634
 -13.994   35.562   40.317
  11.609   35.598   40.192
 -13.502   35.564   40.745
  11.107   35.562   40.699
 -12.819   35.468   41.226
 -10.940   35.566   41.169
  -9.817   35.501   41.268
  10.949   35.528   41.107
  -9.412   35.478   41.818
  10.631   35.505   41.713
  -9.247   35.452   42.287
   4.946   35.587   42.188
   5.579   35.548   42.234
  10.158   35.561   42.260
  -9.098   35.528   42.767
   4.012   35.591   42.718
   6.176   35.448   42.695
   9.619   35.547   42.727
  -8.931   35.542   43.228
   3.171   35.652   43.226
  -8.723   35.506   43.659
  -1.280   35.600   43.722
  -8.348   35.460   44.164
  -1.506   35.564   44.193
  -7.889   35.470   44.743
  -1.748   35.596   44.723
  -7.471   35.595   45.248
  -2.014   35.559   45.187
  -6.978   35.540   45.802
  -2.467   35.570   45.695
  -6.434   35.523   46.183
  -3.328   35.626   46.237
  -4.129  -36.510   27.432
  -4.179  -36.393   28.378
  -3.580  -36.528   26.050
  -3.670  -36.459   29.493
  -3.157  -36.455   25.493
  -3.188  -36.476   30.027
  -2.634  -36.390   25.042
  -2.646  -36.438   30.450
  -2.066  -36.539   24.949
  -2.279  -36.477   30.591
  -1.606  -36.539   24.836
  -1.692  -36.353   30.852
  -1.129  -36.350   24.630
  -1.169  -36.396   30.871
  -0.644  -36.523   24.827
  -0.678  -36.397   30.839
  -0.107  -36.449   24.916
  -0.180  -36.514   30.635
   0.392  -36.369   25.071
   0.287  -36.478   30.456
   0.836  -36.464   25.453
   0.855  -36.493   30.057
   1.329  -36.457   25.968
   1.343  -36.472   29.541
   1.852  -36.404   26.965
   1.783  -36.509   28.544
  -7.591  -30.545   26.410
  -7.660  -30.449   27.417
  -7.166  -30.524   25.416
  -7.180  -30.345   28.896
  -6.681  -30.397   24.582
  -6.705  -30.453   29.646
  -6.210  -30.482   23.901
  -6.069  -30.389   30.307
  -5.737  -30.485   23.347
  -5.634  -30.458   30.581
  -5.171  -30.490   22.918
  -5.103  -30.413   30.841
  -4.674  -30.465   22.509
  -4.619  -30.408   30.989
  -4.139  -30.411   22.017
  -4.219  -30.508   31.064
  -3.640  -30.573   21.890
  -3.799  -30.438   31.195
  -3.082  -30.463   21.529
  -3.228  -30.419   31.304
  -2.637  -30.559   21.441
  -2.669  -30.458   31.343
  -2.172  -30.459   20.955
  -2.169  -30.458   31.428
  -1.667  -30.461   20.462
  -1.669  -30.458   31.520
  -1.146  -30.424   20.093
  -1.169  -30.458   31.552
  -0.623  -30.491   19.937
  -0.669  -30.458   31.493
  -0.119  -30.490   19.827
  -0.212  -30.542   31.348
   0.331  -30.519   19.839
   0.371  -30.458   31.059
   0.867  -30.502   19.910
   0.831  -30.458   30.881
   1.323  -30.435   20.003
   1.310  -30.472   30.816
   1.889  -30.454   20.322
   1.781  -30.447   30.861
   2.352  -30.416   20.586
   2.211  -30.415   31.044
   2.810  -30.512   20.877
   2.816  -30.471   31.518
   3.386  -30.521   21.323
   3.359  -30.427   31.918
   3.857  -30.501   21.888
   3.748  -30.455   32.049
   4.307  -30.430   22.559
   4.248  -30.513   32.122
   4.949  -30.450   23.907
   4.748  -30.537   32.135
   5.301  -30.419   24.085
   5.248  -30.529   32.091
   5.936  -30.487   24.358
   5.795  -30.447   31.997
   6.322  -30.452   24.481
   6.290  -30.398   31.793
   6.880  -30.500   24.878
   6.796  -30.391   31.394
   7.364  -30.492   25.374
   7.338  -30.459   30.537
   7.827  -30.384   26.071
   7.776  -30.492   27.983
 -22.135  -24.505   21.003
 -22.181  -24.399   22.466
 -21.676  -24.467   19.932
 -21.689  -24.408   23.518
 -21.197  -24.476   19.396
 -21.181  -24.375   24.475
 -20.623  -24.452   18.972
 -20.591  -24.421   25.308
 -20.124  -24.554   18.811
 -20.254  -24.410   25.631
 -19.630  -24.382   18.583
 -19.688  -24.422   26.012
 -19.086  -24.412   18.558
 -19.084  -24.404   26.290
 -18.586  -24.394   18.592
 -18.619  -24.408   26.409
 -18.124  -24.352   18.678
 -18.169  -24.458   26.459
 -17.646  -24.437   18.878
 -17.669  -24.458   26.462
 -17.133  -24.464   19.015
 -17.169  -24.458   26.400
 -16.616  -24.348   19.148
 -16.712  -24.474   26.285
 -16.166  -24.457   19.457
 -16.198  -24.483   26.073
 -16.134  -24.485   34.369
 -16.192  -24.415   37.547
 -15.637  -24.499   19.848
 -15.716  -24.463   25.818
 -15.653  -24.483   33.862
 -15.664  -24.390   38.469
 -15.260  -24.475   20.097
 -15.196  -24.425   25.408
 -15.077  -24.479   33.517
 -15.137  -24.439   38.938
 -14.706  -24.437   20.535
 -14.743  -24.462   24.960
 -14.634  -24.565   33.396
 -14.639  -24.425   39.374
 -14.643  -24.512   41.415
 -14.752  -24.382   43.070
 -14.125  -24.422   21.524
 -14.175  -24.524   24.076
 -14.163  -24.503   32.836
 -14.191  -24.410   44.872
 -13.622  -24.468   31.432
 -13.626  -24.425   45.420
 -13.097  -24.452   31.012
 -13.290  -24.471   45.601
 -12.618  -24.473   25.436
 -12.721  -24.437   26.988
 -12.623  -24.504   30.555
 -12.663  -24.427   45.908
 -12.137  -24.469   23.830
 -12.252  -24.467   27.549
 -12.233  -24.445   29.379
 -12.252  -24.433   45.978
 -11.641  -24.470   23.450
 -11.705  -24.496   45.989
 -11.102  -24.546   22.995
 -11.219  -24.439   46.088
 -10.577  -24.530   22.065
 -10.715  -24.530   46.145
 -10.057  -24.511   21.536
 -10.196  -24.342   46.253
  -9.696  -24.555   21.293
  -9.685  -24.489   46.180
  -9.163  -24.458   20.948
  -9.169  -24.458   46.075
  -8.597  -24.481   20.682
  -8.680  -24.494   45.883
  -8.169  -24.458   20.519
  -8.178  -24.480   37.002
  -8.052  -24.467   37.437
  -8.129  -24.526   45.548
  -7.742  -24.542   20.327
  -7.774  -24.463   36.958
  -7.645  -24.463   37.434
  -7.610  -24.494   45.149
  -7.216  -24.542   19.919
  -7.206  -24.470   44.885
  -6.644  -24.458   19.567
  -6.711  -24.453   37.416
  -6.579  -24.451   38.086
  -6.698  -24.505   44.658
  -6.169  -24.458   19.373
  -6.281  -24.453   37.433
  -6.153  -24.476   38.020
  -6.218  -24.374   44.850
  -5.771  -24.504   19.256
  -5.808  -24.408   45.107
  -5.202  -24.462   19.077
  -5.182  -24.406   46.014
  -4.613  -24.519   18.852
  -4.662  -24.451   46.483
  -4.068  -24.498   18.698
  -4.223  -24.354   46.827
  -3.619  -24.408   18.643
  -3.709  -24.434   46.986
  -3.169  -24.458   18.639
  -3.219  -24.450   47.099
  -2.652  -24.430   18.683
  -2.752  -24.517   47.096
  -2.095  -24.426   18.791
  -2.252  -24.523   47.072
  -1.669  -24.470   18.896
  -1.775  -24.534   46.985
  -1.189  -24.470   19.079
  -1.252  -24.469   46.937
  -0.647  -24.500   19.398
  -0.788  -24.447   46.851
  -0.603  -24.470   48.535
  -0.718  -24.431   50.457
  -0.133  -24.446   19.612
  -0.232  -24.460   46.472
  -0.084  -24.457   47.521
  -0.129  -24.428   51.409
   0.414  -24.439   19.614
   0.278  -24.467   46.014
   0.449  -24.457   47.092
   0.383  -24.406   51.861
   0.915  -24.530   19.505
   0.783  -24.476   45.022
   0.914  -24.471   46.992
   0.748  -24.433   52.021
   1.381  -24.469   19.389
   1.296  -24.475   44.560
   1.414  -24.488   46.946
   1.215  -24.501   52.120
   1.771  -24.532   19.506
   1.719  -24.478   44.569
   1.862  -24.485   46.846
   1.797  -24.352   52.328
   2.411  -24.484   19.855
   2.292  -24.445   45.936
   2.387  -24.459   46.548
   2.322  -24.503   52.154
   2.926  -24.406   20.360
   2.748  -24.503   52.028
   3.348  -24.458   20.638
   3.284  -24.458   46.437
   3.351  -24.452   47.097
   3.267  -24.419   51.862
   3.881  -24.415   20.793
   3.860  -24.468   46.089
   3.872  -24.461   47.454
   3.808  -24.423   51.424
   4.331  -24.458   20.854
   4.283  -24.473   44.917
   4.447  -24.459   46.045
   4.270  -24.454   47.046
   4.383  -24.433   48.481
   4.284  -24.497   50.542
   4.795  -24.444   20.881
   4.745  -24.447   44.408
   4.914  -24.455   45.966
   4.787  -24.453   47.382
   5.367  -24.504   20.947
   5.271  -24.463   44.002
   5.349  -24.446   46.059
   5.213  -24.447   47.362
   5.914  -24.451   20.976
   5.786  -24.494   37.991
   5.857  -24.484   39.407
   5.779  -24.475   43.513
   6.414  -24.436   21.021
   6.293  -24.467   37.561
   6.321  -24.379   40.061
   6.280  -24.492   42.520
   6.914  -24.418   21.048
   6.748  -24.473   37.540
   7.284  -24.419   21.122
   7.295  -24.529   37.588
   7.925  -24.449   21.436
   7.781  -24.502   37.671
   8.319  -24.435   21.547
   8.248  -24.539   37.653
   8.948  -24.456   21.872
   8.768  -24.563   37.650
   9.277  -24.425   22.075
   9.303  -24.358   37.829
   9.835  -24.462   22.936
   9.831  -24.397   37.826
  10.445  -24.474   24.881
  10.300  -24.392   37.781
  10.914  -24.464   24.943
  10.804  -24.483   37.584
  11.414  -24.445   24.968
  11.281  -24.474   37.367
  11.914  -24.413   25.036
  11.833  -24.449   36.996
  12.414  -24.386   25.103
  12.297  -24.478   31.024
  12.450  -24.469   31.839
  12.275  -24.480   36.493
  12.770  -24.398   25.157
  12.769  -24.467   30.430
  12.832  -24.479   31.788
  12.841  -24.458   35.387
  13.415  -24.439   25.430
  13.261  -24.458   29.957
  13.451  -24.449   31.107
  13.273  -24.474   33.927
  13.774  -24.416   25.605
  13.789  -24.475   29.531
  13.914  -24.455   31.004
  13.792  -24.472   33.641
  14.275  -24.423   26.100
  14.329  -24.449   28.986
  14.414  -24.441   31.002
  14.248  -24.478   33.590
  14.837  -24.427   31.133
  14.730  -24.467   33.471
  15.391  -24.445   31.895
  15.266  -24.461   32.963
  16.297  -24.415   42.032
  16.294  -24.428   44.431
  16.848  -24.487   39.026
  16.807  -24.436   44.918
  17.342  -24.553   38.400
  17.216  -24.477   45.091
  17.856  -24.502   37.966
  17.841  -24.485   45.397
  18.447  -24.472   37.605
  18.314  -24.494   45.594
  18.377  -24.470   51.918
  18.256  -24.458   54.056
  18.913  -24.501   37.395
  18.773  -24.367   45.820
  18.929  -24.467   51.503
  18.771  -24.464   54.506
  19.454  -24.399   37.187
  19.287  -24.353   45.911
  19.414  -24.479   51.395
  19.317  -24.425   54.798
  19.914  -24.425   37.128
  19.831  -24.410   45.842
  19.914  -24.471   51.382
  19.729  -24.416   54.839
  20.414  -24.422   37.112
  20.291  -24.392   45.761
  20.376  -24.458   51.495
  20.308  -24.474   54.598
  20.905  -24.386   37.150
  20.832  -24.424   45.535
  20.912  -24.464   51.898
  20.714  -24.457   54.395
  21.381  -24.452   37.281
  21.234  -24.462   45.297
  21.369  -24.425   52.562
  21.278  -24.474   53.513
  21.831  -24.458   37.405
  21.798  -24.461   45.005
  22.326  -24.458   37.548
  22.276  -24.542   44.823
  22.909  -24.375   37.785
  22.859  -24.458   44.576
  23.290  -24.458   38.016
  23.262  -24.542   44.340
  23.833  -24.375   38.454
  23.786  -24.542   43.921
  24.309  -24.375   39.022
  24.276  -24.542   43.353
  24.811  -24.372   40.075
  24.810  -24.496   42.284
 -25.663  -18.517   21.954
 -25.678  -18.413   24.043
 -25.176  -18.514   20.964
 -25.195  -18.439   25.043
 -24.596  -18.538   15.997
 -24.708  -18.422   18.572
 -24.718  -18.484   20.383
 -24.692  -18.482   27.586
 -24.196  -18.476   15.381
 -24.120  -18.428   28.402
 -23.676  -18.466   14.941
 -23.790  -18.469   28.598
 -23.143  -18.407   14.623
 -23.214  -18.446   28.908
 -22.633  -18.426   14.487
 -22.769  -18.466   29.037
 -22.148  -18.497   14.376
 -22.230  -18.449   29.451
 -22.155  -18.496   42.063
 -22.182  -18.405   43.657
 -21.644  -18.415   13.966
 -21.679  -18.465   31.505
 -21.666  -18.582   40.857
 -21.660  -18.356   45.049
 -21.130  -18.574   13.877
 -21.184  -18.393   38.399
 -21.164  -18.442   40.069
 -21.116  -18.443   45.830
 -20.649  -18.360   13.532
 -20.626  -18.408   46.305
 -20.086  -18.403   13.545
 -20.280  -18.443   46.600
 -19.696  -18.407   13.600
 -19.706  -18.492   47.086
 -19.090  -18.479   13.821
 -19.117  -18.526   47.541
 -18.669  -18.505   13.863
 -18.644  -18.382   47.827
 -18.212  -18.565   13.802
 -18.169  -18.458   47.954
 -17.670  -18.423   13.629
 -17.803  -18.451   48.140
 -17.169  -18.458   13.505
 -17.159  -18.346   48.886
 -16.669  -18.458   13.435
 -16.645  -18.351   49.388
 -16.169  -18.458   13.438
 -16.151  -18.350   49.864
 -15.669  -18.458   13.516
 -15.706  -18.375   50.602
 -15.232  -18.458   13.641
 -15.070  -18.350   51.346
 -14.618  -18.361   13.943
 -14.647  -18.431   51.852
 -14.084  -18.387   14.294
 -14.171  -18.355   52.571
 -13.696  -18.458   14.577
 -13.687  -18.352   53.088
 -13.112  -18.375   14.866
 -13.150  -18.417   53.496
 -12.724  -18.458   15.089
 -12.567  -18.403   53.786
 -12.178  -18.375   15.482
 -12.169  -18.458   53.918
 -11.615  -18.353   16.001
 -11.669  -18.458   54.010
 -11.190  -18.425   16.524
 -11.169  -18.458   54.032
 -10.640  -18.495   17.356
 -10.719  -18.508   54.009
 -10.182  -18.442   18.037
 -10.173  -18.497   53.880
  -9.723  -18.526   18.447
  -9.627  -18.466   53.662
  -9.089  -18.437   18.841
  -9.199  -18.460   53.410
  -8.669  -18.469   18.952
  -8.685  -18.494   53.008
  -8.172  -18.504   18.945
  -8.145  -18.542   52.460
  -7.644  -18.402   18.580
  -7.614  -18.458   52.121
  -7.126  -18.464   17.601
  -7.169  -18.458   52.059
  -6.712  -18.489   16.852
  -6.707  -18.458   52.113
  -6.052  -18.502   16.167
  -6.124  -18.375   52.321
  -5.648  -18.480   15.901
  -5.669  -18.458   52.444
  -5.112  -18.391   15.625
  -5.158  -18.494   52.563
  -4.598  -18.533   15.545
  -4.587  -18.404   52.855
  -4.164  -18.523   15.318
  -4.143  -18.458   53.101
  -3.654  -18.510   14.474
  -3.611  -18.408   53.323
  -3.168  -18.516   13.466
  -3.119  -18.408   53.436
  -2.661  -18.496   12.897
  -2.669  -18.458   53.463
  -2.153  -18.489   12.518
  -2.169  -18.458   53.444
  -1.668  -18.516   12.282
  -1.669  -18.458   53.405
  -1.132  -18.407   12.076
  -1.169  -18.458   53.443
  -0.586  -18.452   12.020
  -0.669  -18.458   53.508
  -0.086  -18.441   12.025
  -0.169  -18.458   53.564
   0.414  -18.402   12.087
   0.285  -18.426   53.671
   0.872  -18.521   12.275
   0.857  -18.423   53.933
   1.367  -18.496   12.440
   1.362  -18.451   54.324
   1.879  -18.440   12.577
   1.861  -18.440   55.346
   2.371  -18.521   12.797
   2.321  -18.375   56.035
   2.857  -18.441   12.917
   2.794  -18.375   56.548
   3.295  -18.444   13.124
   3.287  -18.375   56.995
   3.836  -18.423   13.398
   3.840  -18.378   59.886
   4.339  -18.432   13.647
   4.305  -18.413   61.004
   4.892  -18.434   13.868
   4.822  -18.349   62.931
   5.367  -18.495   13.997
   5.329  -18.401   63.519
   5.877  -18.464   13.930
   5.813  -18.411   63.885
   6.331  -18.376   13.545
   6.288  -18.448   64.127
   6.870  -18.490   12.859
   6.807  -18.355   64.340
   7.410  -18.449   11.993
   7.331  -18.422   64.393
   7.867  -18.371   11.580
   7.831  -18.434   64.384
   8.414  -18.452   11.512
   8.314  -18.420   64.320
   8.914  -18.452   11.472
   8.772  -18.542   64.115
   9.414  -18.425   11.513
   9.229  -18.507   63.927
   9.775  -18.418   11.625
   9.790  -18.493   17.532
   9.891  -18.452   18.550
   9.814  -18.521   63.613
  10.351  -18.427   12.044
  10.290  -18.510   16.119
  10.438  -18.499   18.861
  10.248  -18.499   63.517
  10.890  -18.436   12.913
  10.774  -18.473   14.482
  10.914  -18.456   18.926
  10.742  -18.469   63.439
  11.329  -18.436   19.021
  11.324  -18.501   63.118
  11.871  -18.506   19.298
  11.723  -18.473   62.910
  12.366  -18.425   19.475
  12.325  -18.463   62.506
  12.831  -18.361   19.669
  12.756  -18.474   62.157
  12.875  -18.466   62.415
  12.774  -18.457   63.061
  13.387  -18.350   20.002
  13.283  -18.462   63.507
  13.840  -18.406   20.438
  13.743  -18.464   63.529
  14.326  -18.334   21.102
  14.289  -18.467   61.990
  14.373  -18.445   62.538
  14.280  -18.464   63.067
  14.814  -18.336   23.631
  14.802  -18.478   61.582
  15.399  -18.375   24.325
  15.217  -18.482   61.579
  15.831  -18.458   24.490
  15.799  -18.439   63.381
  16.331  -18.458   24.560
  16.302  -18.451   63.940
  16.838  -18.494   24.614
  16.748  -18.462   64.055
  17.409  -18.390   24.789
  17.240  -18.465   63.997
  17.894  -18.458   24.989
  17.788  -18.468   63.566
  18.421  -18.392   25.330
  18.297  -18.464   62.996
  18.800  -18.408   25.621
  18.826  -18.541   31.602
  18.856  -18.429   33.099
  18.748  -18.442   62.869
  19.279  -18.375   26.108
  19.214  -18.475   31.377
  19.403  -18.475   35.472
  19.261  -18.405   62.806
  19.838  -18.418   26.918
  19.755  -18.458   30.964
  19.869  -18.532   35.785
  19.750  -18.534   62.618
  20.330  -18.457   28.963
  20.272  -18.484   29.897
  20.331  -18.516   35.865
  20.289  -18.488   62.500
  20.824  -18.506   36.024
  20.799  -18.419   62.317
  21.321  -18.551   36.344
  21.317  -18.414   61.959
  21.887  -18.518   36.813
  21.764  -18.456   61.459
  22.360  -18.417   37.316
  22.258  -18.458   56.387
  22.392  -18.449   57.969
  22.322  -18.446   60.396
  22.810  -18.369   38.061
  22.782  -18.455   55.967
  23.388  -18.348   39.043
  23.295  -18.397   55.871
  23.860  -18.433   39.380
  23.806  -18.392   55.772
  24.281  -18.508   39.501
  24.310  -18.480   55.684
  24.831  -18.467   39.456
  24.831  -18.458   55.611
  25.414  -18.458   39.440
  25.331  -18.458   55.479
  25.910  -18.390   39.471
  25.759  -18.542   55.308
  26.392  -18.368   39.610
  26.307  -18.542   54.983
  26.851  -18.478   39.931
  26.840  -18.542   54.533
  27.368  -18.510   40.386
  27.308  -18.542   53.949
  27.818  -18.482   40.883
  27.814  -18.476   52.810
  28.350  -18.374   41.472
  28.373  -18.490   50.535
  28.833  -18.399   42.429
  28.821  -18.503   44.463
  28.806  -18.437   46.555
  28.804  -18.424   49.853
  29.381  -18.423   47.476
  29.325  -18.441   48.957
 -28.615  -12.552   13.421
 -28.721  -12.436   16.122
 -28.660  -12.523   17.441
 -28.659  -12.376   19.939
 -28.053  -12.507   12.611
 -28.206  -12.516   20.589
 -28.132  -12.512   49.944
 -28.170  -12.387   51.387
 -27.569  -12.444   12.168
 -27.732  -12.428   21.530
 -27.643  -12.481   46.551
 -27.627  -12.363   52.394
 -27.157  -12.495   11.987
 -27.132  -12.434   22.903
 -27.141  -12.548   45.931
 -27.214  -12.337   52.805
 -26.644  -12.446   11.547
 -26.721  -12.433   23.432
 -26.644  -12.508   24.528
 -26.649  -12.437   27.343
 -26.638  -12.501   45.478
 -26.770  -12.398   53.033
 -26.175  -12.466   10.938
 -26.151  -12.425   28.402
 -26.047  -12.471   45.124
 -26.173  -12.337   53.309
 -25.656  -12.457   10.476
 -25.645  -12.435   29.361
 -25.586  -12.500   44.942
 -25.719  -12.422   53.341
 -25.105  -12.376   10.122
 -25.135  -12.453   31.288
 -25.068  -12.500   44.646
 -25.276  -12.393   53.487
 -24.619  -12.472   10.041
 -24.667  -12.375   32.019
 -24.680  -12.495   40.395
 -24.649  -12.443   42.879
 -24.660  -12.493   44.106
 -24.684  -12.472   54.006
 -24.133  -12.415    9.949
 -24.170  -12.375   32.525
 -24.123  -12.464   39.449
 -24.176  -12.343   55.403
 -23.581  -12.396    9.965
 -23.621  -12.375   32.905
 -23.675  -12.448   38.958
 -23.675  -12.406   56.021
 -23.093  -12.387   10.074
 -23.153  -12.423   33.127
 -23.172  -12.443   38.457
 -23.228  -12.348   56.448
 -22.607  -12.454   10.288
 -22.609  -12.375   33.301
 -22.720  -12.558   38.020
 -22.672  -12.343   56.892
 -22.169  -12.458   10.422
 -22.169  -12.458   33.395
 -22.167  -12.508   37.652
 -22.169  -12.362   57.308
 -21.669  -12.458   10.531
 -21.719  -12.508   33.483
 -21.674  -12.508   37.410
 -21.759  -12.398   57.522
 -21.169  -12.458   10.568
 -21.281  -12.423   33.666
 -21.140  -12.477   37.106
 -21.171  -12.332   57.792
 -20.669  -12.458   10.602
 -20.760  -12.537   34.095
 -20.648  -12.476   36.614
 -20.669  -12.388   57.850
 -20.152  -12.432   10.662
 -20.169  -12.402   57.855
 -19.649  -12.527   10.783
 -19.695  -12.395   57.802
 -19.169  -12.529   10.841
 -19.153  -12.449   57.599
 -18.661  -12.579   10.830
 -18.694  -12.430   57.377
 -18.128  -12.477   10.437
 -18.172  -12.448   56.979
 -17.601  -12.460   10.000
 -17.730  -12.543   56.570
 -17.086  -12.449    9.527
 -17.252  -12.485   56.474
 -16.549  -12.459    9.081
 -16.710  -12.508   56.507
 -16.138  -12.568    8.904
 -16.139  -12.415   56.882
 -15.651  -12.398    8.483
 -15.673  -12.395   57.979
 -15.086  -12.497    8.415
 -15.167  -12.345   58.904
 -14.586  -12.500    8.380
 -14.632  -12.431   59.358
 -14.086  -12.471    8.404
 -14.215  -12.449   59.615
 -13.571  -12.383    8.475
 -13.741  -12.385   59.858
 -13.126  -12.347    8.654
 -13.254  -12.407   59.981
 -12.712  -12.428    9.034
 -12.752  -12.487   60.045
 -12.192  -12.374    9.570
 -12.157  -12.477   12.555
 -12.178  -12.412   14.048
 -12.288  -12.517   60.124
 -11.642  -12.477   15.033
 -11.618  -12.412   60.296
 -11.187  -12.489   15.511
 -11.176  -12.496   60.154
 -10.627  -12.522   16.044
 -10.752  -12.495   60.020
 -10.184  -12.332   16.283
 -10.237  -12.420   59.844
  -9.763  -12.421   16.261
  -9.703  -12.407   59.378
  -9.188  -12.492   15.998
  -9.233  -12.469   58.411
  -8.616  -12.483   15.645
  -8.715  -12.449   57.958
  -8.169  -12.458   15.449
  -8.252  -12.445   57.956
  -7.703  -12.472   15.286
  -7.752  -12.454   57.977
  -7.190  -12.484   15.147
  -7.273  -12.448   57.905
  -6.607  -12.497   14.922
  -6.724  -12.464   57.516
  -6.054  -12.483   14.700
  -6.225  -12.470   56.414
  -5.619  -12.408   14.594
  -5.734  -12.478   56.115
  -5.646  -12.511   59.998
  -5.695  -12.405   62.503
  -5.169  -12.458   14.539
  -5.235  -12.459   56.522
  -5.083  -12.537   59.042
  -5.179  -12.470   63.518
  -4.669  -12.458   14.524
  -4.704  -12.421   57.359
  -4.599  -12.539   58.526
  -4.698  -12.487   64.045
  -4.169  -12.458   14.492
  -4.208  -12.502   64.573
  -3.697  -12.476   14.397
  -3.657  -12.550   65.097
  -3.177  -12.514   14.114
  -3.197  -12.473   65.500
  -2.784  -12.469   13.897
  -2.693  -12.413   66.572
  -2.165  -12.472   12.989
  -2.185  -12.411   68.027
  -1.623  -12.555   12.061
  -1.703  -12.500   68.560
  -1.238  -12.446   11.843
  -1.181  -12.470   69.011
  -0.716  -12.469   11.514
  -0.682  -12.338   69.354
  -0.252  -12.441   11.386
  -0.169  -12.505   69.439
   0.248  -12.400   11.349
   0.252  -12.391   69.584
   0.748  -12.397   11.375
   0.748  -12.493   69.558
   1.295  -12.470   11.453
   1.296  -12.477   69.508
   1.794  -12.514   11.645
   1.822  -12.439   69.390
   2.337  -12.447   11.993
   2.324  -12.507   69.122
   2.862  -12.366   12.294
   2.726  -12.512   68.856
   3.322  -12.408   12.519
   3.251  -12.434   68.421
   3.865  -12.423   12.918
   3.812  -12.403   67.935
   4.338  -12.364   13.310
   4.324  -12.441   67.469
   4.730  -12.393   13.459
   4.813  -12.429   66.910
   5.238  -12.457   13.432
   5.338  -12.580   64.573
   5.820  -12.518   13.109
   5.829  -12.553   64.160
   6.213  -12.476   12.906
   6.248  -12.520   64.081
   6.795  -12.498   12.028
   6.768  -12.545   64.136
   7.309  -12.492   11.543
   7.341  -12.503   64.428
   7.714  -12.446   11.358
   7.731  -12.475   64.670
   8.291  -12.492   11.104
   8.336  -12.481   65.502
   8.748  -12.500   11.044
   8.813  -12.370   65.883
   9.239  -12.500   11.074
   9.312  -12.458   66.054
   9.821  -12.420   11.331
   9.896  -12.375   66.327
  10.224  -12.447   11.519
  10.367  -12.471   66.526
  10.767  -12.454   11.980
  10.914  -12.402   66.618
  11.298  -12.481   12.556
  11.414  -12.396   66.647
  11.801  -12.448   12.980
  11.914  -12.411   66.637
  12.229  -12.406   13.179
  12.429  -12.480   66.606
  12.756  -12.406   13.373
  12.881  -12.408   66.520
  13.225  -12.437   13.597
  13.331  -12.458   66.470
  13.750  -12.365   13.997
  13.831  -12.458   66.477
  14.305  -12.426   14.576
  14.278  -12.458   66.603
  14.812  -12.441   15.567
  14.796  -12.375   66.983
  15.313  -12.419   18.105
  15.304  -12.423   68.081
  15.804  -12.359   18.444
  15.810  -12.420   69.044
  16.331  -12.458   18.580
  16.307  -12.487   69.534
  16.831  -12.458   18.626
  16.807  -12.430   69.921
  17.275  -12.442   18.689
  17.274  -12.453   70.145
  17.819  -12.423   18.868
  17.803  -12.360   70.358
  18.279  -12.458   19.098
  18.331  -12.419   70.406
  18.822  -12.375   19.488
  18.831  -12.429   70.399
  19.311  -12.375   20.030
  19.319  -12.418   70.334
  19.840  -12.364   21.005
  19.821  -12.500   70.134
  20.337  -12.358   22.504
  20.336  -12.544   24.534
  20.361  -12.412   24.975
  20.299  -12.481   69.907
  20.943  -12.395   25.947
  20.842  -12.472   69.520
  21.414  -12.396   26.098
  21.283  -12.502   69.022
  21.914  -12.394   26.128
  21.820  -12.413   68.423
  22.395  -12.373   26.148
  22.267  -12.455   67.983
  22.854  -12.505   26.331
  22.820  -12.527   67.053
  23.274  -12.514   26.497
  23.284  -12.499   65.029
  23.894  -12.453   26.831
  23.808  -12.568   60.428
  24.284  -12.417   27.148
  24.325  -12.497   58.417
  24.831  -12.463   27.965
  24.807  -12.473   56.884
  25.349  -12.475   35.391
  25.398  -12.491   55.664
  25.884  -12.441   37.543
  25.831  -12.458   55.482
  26.443  -12.534   37.907
  26.281  -12.508   55.394
  26.881  -12.469   37.899
  26.738  -12.461   55.476
  27.344  -12.574   37.856
  27.212  -12.491   55.598
  27.903  -12.545   37.537
  27.743  -12.472   56.054
  28.448  -12.461   37.082
  28.280  -12.462   56.490
  28.914  -12.491   36.924
  28.886  -12.406   56.806
  29.414  -12.490   36.850
  29.248  -12.396   56.848
  29.914  -12.480   36.900
  29.761  -12.395   56.807
  30.414  -12.475   36.904
  30.289  -12.514   51.584
  30.417  -12.471   52.941
  30.275  -12.463   56.531
  30.914  -12.461   36.901
  30.819  -12.542   49.393
  30.910  -12.464   53.398
  30.804  -12.490   56.087
  31.341  -12.443   37.071
  31.282  -12.542   48.874
  31.366  -12.406   54.093
  31.316  -12.427   55.368
  31.884  -12.440   37.976
  31.844  -12.494   48.455
  32.316  -12.443   39.055
  32.360  -12.522   48.015
  32.837  -12.476   40.975
  32.865  -12.540   47.533
  33.425  -12.459   41.836
  33.234  -12.460   47.391
  33.766  -12.481   42.058
  33.814  -12.492   47.128
  34.443  -12.442   42.391
  34.236  -12.480   46.970
  34.773  -12.400   42.596
  34.793  -12.483   46.559
  35.338  -12.466   43.432
  35.258  -12.461   45.890
 -29.678   -6.542   12.359
 -29.672   -6.375   14.515
 -29.197   -6.542   11.360
 -29.182   -6.359   15.554
 -29.112   -6.506   18.535
 -29.145   -6.507   21.910
 -29.141   -6.486   51.050
 -29.189   -6.375   54.061
 -28.557   -6.477   10.647
 -28.683   -6.379   22.529
 -28.675   -6.506   24.399
 -28.665   -6.421   26.961
 -28.582   -6.513   49.101
 -28.677   -6.375   54.989
 -28.172   -6.508   10.362
 -28.153   -6.415   27.883
 -28.236   -6.448   48.382
 -28.189   -6.375   55.511
 -27.630   -6.458   10.073
 -27.691   -6.430   28.572
 -27.688   -6.472   34.351
 -27.684   -6.471   37.041
 -27.665   -6.523   47.435
 -27.633   -6.375   55.911
 -27.169   -6.458    9.911
 -27.215   -6.519   29.117
 -27.196   -6.410   33.532
 -27.255   -6.474   37.546
 -27.074   -6.501   46.140
 -27.182   -6.494   56.121
 -26.643   -6.538    9.801
 -26.706   -6.419   29.838
 -26.666   -6.529   32.435
 -26.690   -6.485   38.571
 -26.578   -6.516   45.601
 -26.611   -6.421   56.315
 -26.059   -6.510    9.675
 -26.178   -6.343   39.408
 -26.227   -6.496   45.313
 -26.119   -6.408   56.397
 -25.669   -6.404    9.489
 -25.673   -6.362   39.809
 -25.722   -6.494   44.954
 -25.669   -6.458   56.406
 -25.169   -6.527    9.378
 -25.216   -6.434   40.001
 -25.137   -6.494   44.474
 -25.169   -6.458   56.414
 -24.664   -6.566    9.293
 -24.703   -6.514   40.141
 -24.628   -6.465   44.062
 -24.687   -6.458   56.532
 -24.151   -6.346    9.167
 -24.163   -6.401   40.343
 -24.246   -6.542   43.809
 -24.091   -6.354   56.920
 -23.653   -6.511    9.281
 -23.615   -6.458   40.507
 -23.703   -6.548   43.394
 -23.660   -6.412   57.428
 -23.169   -6.513    9.316
 -23.151   -6.353   40.849
 -23.195   -6.459   42.946
 -23.146   -6.375   57.974
 -22.733   -6.578    9.268
 -22.693   -6.448   41.540
 -22.656   -6.503   42.107
 -22.596   -6.364   58.467
 -22.224   -6.494    8.995
 -22.087   -6.390   58.801
 -21.638   -6.494    8.482
 -21.647   -6.429   59.029
 -21.133   -6.463    8.052
 -21.098   -6.382   59.351
 -20.760   -6.507    7.801
 -20.636   -6.456   59.571
 -20.202   -6.465    7.585
 -20.072   -6.470   59.746
 -19.669   -6.458    7.463
 -19.669   -6.482   59.794
 -19.169   -6.458    7.426
 -19.169   -6.502   59.804
 -18.669   -6.458    7.452
 -18.716   -6.574   59.765
 -18.169   -6.458    7.519
 -18.174   -6.423   59.584
 -17.669   -6.458    7.573
 -17.719   -6.508   59.445
 -17.169   -6.458    7.584
 -17.191   -6.402   59.356
 -16.669   -6.458    7.539
 -16.644   -6.437   59.519
 -16.219   -6.508    7.502
 -16.160   -6.428   59.906
 -15.774   -6.431    7.575
 -15.680   -6.435   61.032
 -15.288   -6.503    7.657
 -15.186   -6.406   63.012
 -14.697   -6.423    7.960
 -14.714   -6.509   63.595
 -14.166   -6.344    8.369
 -14.214   -6.501   64.061
 -13.651   -6.376    8.924
 -13.742   -6.388   64.418
 -13.193   -6.498    9.572
 -13.229   -6.461   64.553
 -12.701   -6.448    9.998
 -12.719   -6.481   64.648
 -12.275   -6.410   10.182
 -12.252   -6.531   64.625
 -11.698   -6.381   10.299
 -11.742   -6.546   64.544
 -11.169   -6.458   10.393
 -11.252   -6.478   64.453
 -10.669   -6.458   10.521
 -10.789   -6.426   64.342
 -10.213   -6.427   10.668
 -10.213   -6.470   64.051
  -9.649   -6.404   10.980
  -9.780   -6.459   63.894
  -9.150   -6.421   11.394
  -9.228   -6.467   63.487
  -8.658   -6.356   12.002
  -8.695   -6.514   63.105
  -8.140   -6.375   12.964
  -8.272   -6.519   63.074
  -7.685   -6.375   13.534
  -7.704   -6.441   63.422
  -7.177   -6.347   14.574
  -7.120   -6.423   63.885
  -6.660   -6.341   15.562
  -6.775   -6.453   64.062
  -6.120   -6.364   16.071
  -6.141   -6.437   64.416
  -5.633   -6.447   16.268
  -5.761   -6.466   64.560
  -5.218   -6.542   16.271
  -5.220   -6.371   64.840
  -4.635   -6.458   16.080
  -4.729   -6.430   64.988
  -4.246   -6.529   15.827
  -4.256   -6.432   65.159
  -3.698   -6.484   15.547
  -3.741   -6.394   65.401
  -3.169   -6.458   15.369
  -3.275   -6.410   65.651
  -2.677   -6.481   15.276
  -2.727   -6.402   65.866
  -2.133   -6.454   15.261
  -2.169   -6.458   65.985
  -1.619   -6.408   15.321
  -1.669   -6.458   66.061
  -1.169   -6.458   15.412
  -1.231   -6.436   66.170
  -0.669   -6.458   15.543
  -0.615   -6.387   66.463
  -0.169   -6.458   15.610
  -0.183   -6.361   66.674
   0.367   -6.482   15.590
   0.310   -6.340   67.074
   0.881   -6.540   15.522
   0.819   -6.376   68.034
   1.331   -6.381   15.391
   1.340   -6.412   68.925
   1.839   -6.425   15.408
   1.910   -6.371   69.466
   2.331   -6.458   15.430
   2.420   -6.398   69.813
   2.831   -6.458   15.371
   2.831   -6.458   70.006
   3.331   -6.458   15.289
   3.349   -6.432   70.159
   3.831   -6.458   15.262
   3.852   -6.523   70.254
   4.331   -6.458   15.304
   4.350   -6.572   70.261
   4.831   -6.458   15.411
   4.889   -6.440   70.152
   5.281   -6.508   15.505
   5.381   -6.408   70.018
   5.738   -6.440   15.587
   5.843   -6.494   69.864
   6.280   -6.539   15.623
   6.347   -6.531   69.679
   6.816   -6.423   15.842
   6.748   -6.481   69.638
   7.288   -6.441   16.065
   7.214   -6.485   69.680
   7.840   -6.445   16.455
   7.802   -6.371   69.889
   8.351   -6.392   16.886
   8.281   -6.508   70.009
   8.916   -6.434   17.141
   8.748   -6.485   70.138
   9.414   -6.377   17.261
   9.303   -6.359   70.366
   9.831   -6.443   17.294
   9.831   -6.417   70.417
  10.270   -6.488   17.294
  10.331   -6.427   70.412
  10.823   -6.483   17.127
  10.822   -6.418   70.347
  11.281   -6.508   16.927
  11.323   -6.503   70.142
  11.795   -6.466   16.790
  11.797   -6.480   69.918
  12.284   -6.596   16.735
  12.343   -6.474   69.523
  12.868   -6.398   16.632
  12.836   -6.464   68.994
  13.434   -6.478   16.610
  13.350   -6.445   68.549
  13.881   -6.408   16.526
  13.867   -6.474   68.397
  14.281   -6.508   16.442
  14.381   -6.408   68.468
  14.795   -6.444   16.324
  14.771   -6.458   68.608
  15.355   -6.440   16.296
  15.354   -6.375   68.955
  15.831   -6.458   16.353
  15.774   -6.458   69.150
  16.331   -6.458   16.485
  16.357   -6.375   69.317
  16.776   -6.432   16.658
  16.831   -6.458   69.375
  17.293   -6.423   16.990
  17.331   -6.458   69.374
  17.839   -6.375   17.492
  17.800   -6.542   69.312
  18.351   -6.449   18.349
  18.384   -6.458   69.169
  18.855   -6.428   19.400
  18.831   -6.458   69.022
  19.340   -6.349   20.030
  19.280   -6.542   68.849
  19.819   -6.335   20.620
  19.916   -6.517   68.515
  20.331   -6.423   20.885
  20.438   -6.519   68.171
  20.781   -6.508   20.965
  20.881   -6.408   67.969
  21.295   -6.432   20.944
  21.249   -6.505   67.787
  21.850   -6.427   20.961
  21.748   -6.534   67.458
  22.281   -6.508   20.968
  22.318   -6.500   66.921
  22.827   -6.498   20.841
  22.839   -6.539   66.034
  23.368   -6.405   20.686
  23.365   -6.542   65.070
  23.867   -6.429   20.542
  23.819   -6.542   64.451
  24.414   -6.507   20.440
  24.372   -6.542   63.120
  24.834   -6.503   20.303
  24.821   -6.542   62.523
  25.417   -6.445   20.063
  25.332   -6.578   61.594
  25.896   -6.544   19.989
  25.830   -6.448   59.850
  26.401   -6.376   19.636
  26.326   -6.526   59.155
  26.914   -6.528   19.556
  26.727   -6.521   59.101
  27.331   -6.398   19.399
  27.362   -6.419   59.408
  27.831   -6.500   19.391
  27.720   -6.460   59.577
  28.294   -6.569   19.312
  28.261   -6.379   59.858
  28.852   -6.508   18.986
  28.750   -6.378   59.946
  29.409   -6.525   18.532
  29.295   -6.385   59.939
  29.927   -6.452   18.162
  29.831   -6.406   59.852
  30.376   -6.471   18.005
  30.331   -6.409   59.815
  30.881   -6.457   17.891
  30.831   -6.423   59.808
  31.331   -6.522   17.873
  31.309   -6.418   59.770
  31.832   -6.577   17.813
  31.812   -6.479   59.636
  32.368   -6.379   17.589
  32.332   -6.494   59.422
  32.914   -6.404   17.581
  32.874   -6.476   59.101
  33.400   -6.378   17.629
  33.316   -6.498   34.341
  33.338   -6.426   34.940
  33.231   -6.502   58.797
  33.887   -6.451   17.835
  33.826   -6.481   33.126
  33.903   -6.449   35.813
  33.819   -6.549   58.034
  34.350   -6.421   18.055
  34.248   -6.464   32.991
  34.257   -6.393   36.078
  34.283   -6.469   57.372
  34.836   -6.463   18.453
  34.748   -6.452   32.984
  34.808   -6.409   36.450
  34.877   -6.489   56.553
  35.325   -6.386   18.995
  35.248   -6.454   32.978
  35.306   -6.365   36.925
  35.334   -6.542   54.496
  35.844   -6.412   19.958
  35.791   -6.437   32.902
  35.795   -6.446   37.589
  35.813   -6.470   52.875
  36.351   -6.365   20.482
  36.325   -6.510   32.625
  36.291   -6.375   38.594
  36.255   -6.466   51.866
  36.853   -6.433   21.360
  36.770   -6.442   32.399
  36.795   -6.350   39.081
  36.798   -6.466   51.465
  37.335   -6.401   23.948
  37.307   -6.475   24.832
  37.359   -6.419   27.123
  37.250   -6.442   31.914
  37.311   -6.352   39.558
  37.331   -6.458   51.334
  37.850   -6.431   40.384
  37.831   -6.458   51.329
  38.408   -6.387   41.395
  38.281   -6.508   51.314
  38.764   -6.428   41.667
  38.725   -6.520   51.247
  39.309   -6.423   41.842
  39.270   -6.457   51.068
  39.831   -6.458   42.000
  39.773   -6.542   50.843
  40.256   -6.437   42.175
  40.317   -6.542   50.470
  40.765   -6.423   42.501
  40.823   -6.542   49.970
  41.318   -6.375   42.999
  41.360   -6.542   49.119
  41.866   -6.375   43.824
  41.840   -6.542   47.044
 -30.173   -0.562   29.403
 -30.152   -0.457   30.288
 -29.683   -0.542   27.928
 -29.688   -0.375   31.598
 -29.638   -0.570   45.621
 -29.649   -0.434   48.320
 -29.163   -0.542   23.953
 -29.135   -0.465   32.396
 -29.216   -0.542   44.834
 -29.117   -0.510   49.296
 -28.628   -0.542   23.041
 -28.640   -0.477   32.925
 -28.593   -0.476   44.138
 -28.620   -0.467   49.838
 -28.164   -0.573   16.555
 -28.152   -0.453   18.331
 -28.170   -0.563   19.027
 -28.159   -0.434   20.402
 -28.163   -0.542   22.508
 -28.111   -0.451   33.348
 -28.234   -0.542   43.857
 -28.120   -0.512   50.367
 -27.669   -0.545   15.506
 -27.656   -0.417   33.602
 -27.650   -0.458   43.535
 -27.598   -0.459   50.925
 -27.206   -0.470   14.867
 -27.182   -0.454   33.958
 -27.227   -0.542   43.345
 -27.113   -0.455   53.519
 -26.622   -0.493   12.495
 -26.666   -0.407   37.471
 -26.643   -0.458   43.025
 -26.565   -0.471   53.895
 -26.185   -0.435   11.921
 -26.163   -0.375   38.935
 -26.236   -0.542   42.811
 -26.086   -0.474   53.936
 -25.698   -0.526   11.060
 -25.633   -0.375   39.902
 -25.653   -0.458   42.574
 -25.654   -0.481   53.843
 -25.170   -0.458   10.463
 -25.164   -0.375   40.436
 -25.260   -0.508   42.305
 -25.145   -0.481   53.402
 -24.681   -0.444    9.931
 -24.623   -0.470   51.899
 -24.153   -0.453    9.545
 -24.064   -0.399   51.579
 -23.695   -0.424    9.347
 -23.674   -0.420   51.565
 -23.236   -0.541    9.136
 -23.090   -0.462   51.892
 -23.163   -0.445   53.499
 -23.151   -0.401   54.576
 -22.752   -0.518    9.092
 -22.641   -0.505   56.378
 -22.205   -0.459    9.097
 -22.164   -0.468   56.971
 -21.669   -0.458    9.081
 -21.597   -0.385   57.407
 -21.169   -0.458    9.084
 -21.166   -0.398   57.660
 -20.633   -0.460    9.104
 -20.655   -0.429   57.880
 -20.086   -0.403    9.094
 -20.161   -0.405   58.110
 -19.586   -0.419    9.079
 -19.670   -0.456   58.499
 -19.086   -0.422    9.091
 -19.137   -0.509   58.800
 -18.604   -0.376    9.150
 -18.669   -0.480   58.921
 -18.130   -0.443    9.295
 -18.133   -0.502   59.004
 -17.669   -0.458    9.477
 -17.592   -0.515   59.001
 -17.249   -0.422    9.684
 -17.119   -0.474   58.899
 -16.742   -0.423   10.055
 -16.692   -0.533   58.851
 -16.109   -0.382   10.507
 -16.147   -0.340   58.655
 -15.578   -0.474   10.771
 -15.689   -0.458   58.948
 -15.643   -0.481   60.496
 -15.653   -0.484   63.429
 -15.134   -0.439   10.840
 -15.191   -0.434   64.040
 -14.669   -0.458   10.943
 -14.677   -0.450   64.507
 -14.169   -0.458   11.067
 -14.121   -0.449   64.838
 -13.669   -0.458   11.112
 -13.634   -0.452   65.058
 -13.169   -0.458   11.044
 -13.132   -0.458   65.278
 -12.669   -0.458   10.965
 -12.719   -0.508   65.426
 -12.169   -0.458   10.947
 -12.224   -0.473   65.587
 -11.669   -0.458   10.999
 -11.580   -0.475   65.854
 -11.146   -0.427   11.121
 -11.219   -0.438   66.046
 -10.639   -0.439   11.332
 -10.752   -0.513   66.125
 -10.208   -0.458   11.587
 -10.252   -0.529   66.153
  -9.624   -0.375   11.962
  -9.752   -0.523   66.095
  -9.133   -0.429   12.152
  -9.205   -0.458   65.975
  -8.586   -0.402   12.152
  -8.750   -0.505   65.806
  -8.119   -0.487   12.108
  -8.210   -0.412   65.892
  -7.633   -0.430   12.007
  -7.701   -0.492   66.093
  -7.069   -0.414   12.004
  -7.252   -0.480   66.544
  -6.590   -0.400   12.088
  -6.572   -0.465   67.375
  -6.132   -0.527   12.271
  -6.267   -0.458   67.657
  -5.669   -0.518   12.357
  -5.755   -0.385   68.057
  -5.141   -0.559   12.363
  -5.146   -0.375   68.414
  -4.605   -0.383   12.115
  -4.661   -0.408   68.646
  -4.095   -0.487   12.113
  -4.150   -0.432   68.851
  -3.619   -0.408   12.097
  -3.669   -0.458   68.972
  -3.219   -0.508   12.128
  -3.169   -0.458   69.029
  -2.726   -0.482   12.177
  -2.669   -0.458   69.083
  -2.159   -0.402   12.306
  -2.222   -0.458   69.189
  -1.619   -0.408   12.386
  -1.638   -0.375   69.303
  -1.169   -0.458   12.441
  -1.169   -0.458   69.342
  -0.690   -0.458   12.558
  -0.669   -0.458   69.318
  -0.107   -0.375   12.808
  -0.250   -0.542   69.249
   0.277   -0.458   13.038
   0.334   -0.458   69.069
   0.860   -0.375   13.349
   0.831   -0.458   68.925
   1.331   -0.458   13.402
   1.257   -0.512   68.818
   1.781   -0.508   13.352
   1.753   -0.370   68.872
   2.301   -0.547   13.259
   2.226   -0.441   68.982
   2.871   -0.455   13.125
   2.837   -0.380   72.951
   3.331   -0.458   13.062
   3.325   -0.354   73.932
   3.795   -0.454   12.974
   3.807   -0.367   74.469
   4.345   -0.567   12.882
   4.363   -0.439   74.864
   4.880   -0.374   12.589
   4.805   -0.437   75.099
   5.414   -0.407   12.548
   5.314   -0.343   75.319
   5.914   -0.395   12.567
   5.831   -0.423   75.391
   6.384   -0.364   12.645
   6.331   -0.446   75.407
   6.939   -0.400   12.916
   6.831   -0.443   75.365
   7.333   -0.361   13.139
   7.299   -0.413   75.275
   7.825   -0.334   13.597
   7.804   -0.466   75.053
   8.332   -0.390   14.540
   8.225   -0.509   74.807
   8.915   -0.399   15.345
   8.750   -0.441   74.423
   9.255   -0.458   15.624
   9.329   -0.582   73.598
   9.783   -0.375   16.055
   9.828   -0.498   70.434
   9.845   -0.412   71.387
   9.803   -0.488   72.373
  10.359   -0.375   16.347
  10.375   -0.551   69.459
  10.831   -0.458   16.445
  10.882   -0.386   69.087
  11.281   -0.508   16.507
  11.381   -0.479   69.025
  11.777   -0.466   16.633
  11.832   -0.510   68.922
  12.312   -0.422   16.834
  12.346   -0.367   68.520
  12.812   -0.436   17.043
  12.838   -0.379   68.068
  13.319   -0.334   17.324
  13.278   -0.430   67.415
  13.781   -0.439   17.427
  13.869   -0.418   66.145
  14.202   -0.432   17.617
  14.364   -0.490   65.947
  14.787   -0.476   18.044
  14.887   -0.547   65.823
  15.297   -0.490   18.543
  15.379   -0.379   65.596
  15.842   -0.379   19.392
  15.903   -0.379   65.621
  16.330   -0.390   20.494
  16.373   -0.489   65.894
  16.817   -0.457   21.032
  16.958   -0.431   66.339
  17.307   -0.346   21.384
  17.414   -0.398   66.541
  17.831   -0.433   21.434
  17.886   -0.373   66.672
  18.307   -0.427   21.337
  18.345   -0.532   66.811
  18.820   -0.422   20.958
  18.839   -0.585   66.787
  19.314   -0.427   20.414
  19.380   -0.447   66.657
  19.837   -0.477   19.969
  19.881   -0.408   66.533
  20.284   -0.576   19.673
  20.285   -0.542   66.380
  20.748   -0.510   19.546
  20.868   -0.458   66.105
  21.248   -0.476   19.468
  21.247   -0.524   65.842
  21.769   -0.523   19.426
  21.751   -0.467   65.405
  22.281   -0.422   19.521
  22.359   -0.553   64.567
  22.795   -0.445   19.551
  22.856   -0.542   64.041
  23.331   -0.458   19.472
  23.346   -0.542   63.518
  23.826   -0.491   19.378
  23.830   -0.508   63.026
  24.331   -0.446   19.363
  24.295   -0.460   62.832
  24.812   -0.432   19.323
  24.856   -0.564   62.772
  25.287   -0.565   19.065
  25.396   -0.436   62.661
  25.814   -0.542   18.462
  25.831   -0.458   62.544
  26.380   -0.542   17.582
  26.263   -0.501   62.368
  26.892   -0.586   16.930
  26.822   -0.494   62.022
  27.346   -0.580   16.381
  27.373   -0.542   61.541
  27.952   -0.463   15.576
  27.828   -0.554   60.932
  28.336   -0.472   15.332
  28.375   -0.560   59.974
  28.919   -0.441   15.118
  28.848   -0.423   59.467
  29.368   -0.459   14.997
  29.355   -0.575   59.409
  29.891   -0.469   14.507
  29.936   -0.410   59.095
  30.359   -0.502   13.859
  30.431   -0.368   59.073
  30.850   -0.493   13.372
  30.914   -0.390   59.112
  31.348   -0.390   12.997
  31.381   -0.453   59.100
  31.914   -0.475   12.943
  31.880   -0.478   58.963
  32.414   -0.466   12.926
  32.333   -0.555   58.797
  32.914   -0.424   12.981
  32.810   -0.494   58.472
  33.281   -0.410   13.103
  33.407   -0.494   57.993
  33.841   -0.462   13.488
  33.904   -0.486   57.681
  34.399   -0.457   13.804
  34.327   -0.487   57.464
  34.845   -0.408   14.065
  34.790   -0.408   57.314
  35.318   -0.383   14.493
  35.307   -0.507   36.351
  35.342   -0.470   36.945
  35.282   -0.477   57.080
  35.843   -0.401   15.468
  35.906   -0.526   35.122
  35.811   -0.379   37.548
  35.777   -0.447   56.904
  36.301   -0.423   18.524
  36.357   -0.488   34.600
  36.326   -0.339   38.086
  36.341   -0.511   50.490
  36.325   -0.439   52.537
  36.331   -0.453   56.495
  36.857   -0.375   18.939
  36.897   -0.494   33.987
  36.810   -0.339   38.587
  36.915   -0.517   49.591
  36.826   -0.455   53.481
  36.816   -0.425   55.913
  37.377   -0.375   19.383
  37.390   -0.464   33.624
  37.331   -0.391   39.489
  37.346   -0.492   49.056
  37.865   -0.375   19.951
  37.806   -0.542   33.423
  37.868   -0.375   41.415
  37.832   -0.542   48.417
  38.399   -0.363   20.496
  38.386   -0.542   33.061
  38.350   -0.375   41.916
  38.331   -0.542   47.928
  38.938   -0.478   20.886
  38.893   -0.542   32.603
  38.845   -0.375   42.394
  38.826   -0.542   47.437
  39.414   -0.470   20.940
  39.351   -0.542   32.005
  39.321   -0.410   43.062
  39.355   -0.465   46.650
  39.852   -0.481   20.868
  39.872   -0.463   31.114
  40.347   -0.388   20.504
  40.347   -0.500   30.060
  40.914   -0.468   20.449
  40.882   -0.482   28.005
  41.414   -0.456   20.442
  41.258   -0.465   27.423
  41.914   -0.426   20.516
  41.830   -0.468   26.462
  42.280   -0.421   20.619
  42.250   -0.451   25.916
  42.866   -0.442   21.006
  42.789   -0.482   24.483
  43.366   -0.423   21.543
  43.301   -0.420   23.864
 -26.159    5.504   26.053
 -26.195    5.625   29.061
 -25.677    5.510   24.371
 -25.654    5.625   29.921
 -25.145    5.427   23.106
 -25.191    5.553   30.605
 -25.162    5.458   31.473
 -25.193    5.625   34.576
 -24.670    5.470   20.541
 -24.682    5.580   37.627
 -24.176    5.504   19.436
 -24.212    5.545   38.656
 -23.711    5.507   11.513
 -23.608    5.566   14.455
 -23.730    5.513   18.935
 -23.649    5.651   39.393
 -23.206    5.523   11.004
 -23.167    5.612   15.554
 -23.226    5.504   18.476
 -23.114    5.580   39.792
 -22.679    5.485   10.633
 -22.648    5.585   16.881
 -22.744    5.538   17.898
 -22.734    5.616   40.033
 -22.252    5.501   10.513
 -22.155    5.534   40.427
 -22.215    5.486   46.511
 -22.126    5.566   49.050
 -21.752    5.532   10.474
 -21.695    5.555   49.532
 -21.252    5.540   10.466
 -21.176    5.543   49.985
 -20.732    5.566   10.354
 -20.670    5.605   50.457
 -20.207    5.525   10.075
 -20.137    5.490   52.365
 -19.752    5.529    9.996
 -19.677    5.612   53.025
 -19.252    5.535    9.996
 -19.147    5.625   54.470
 -18.705    5.580    9.949
 -18.699    5.625   55.103
 -18.248    5.554    9.810
 -18.191    5.625   55.566
 -17.690    5.531    9.601
 -17.628    5.625   55.909
 -17.219    5.492    9.453
 -17.142    5.554   56.109
 -16.698    5.461    9.296
 -16.570    5.597   56.298
 -16.124    5.553    8.976
 -16.147    5.584   56.553
 -15.603    5.463    8.849
 -15.699    5.535   56.895
 -15.112    5.640    8.652
 -15.178    5.625   57.517
 -15.159    5.482   59.958
 -15.184    5.589   63.028
 -14.593    5.621    8.656
 -14.692    5.633   63.993
 -14.135    5.482    8.810
 -14.148    5.625   65.975
 -13.619    5.550    8.927
 -13.575    5.586   66.808
 -13.109    5.638    9.108
 -13.236    5.579   67.134
 -12.646    5.566    9.348
 -12.667    5.593   67.522
 -12.169    5.542    9.508
 -12.088    5.610   67.797
 -11.719    5.492    9.597
 -11.669    5.542   67.925
 -11.249    5.563    9.678
 -11.169    5.542   68.012
 -10.705    5.531    9.698
 -10.669    5.542   68.073
 -10.169    5.542    9.551
 -10.242    5.542   68.184
  -9.762    5.494    9.303
  -9.734    5.625   68.566
  -9.202    5.536    9.041
  -9.174    5.595   71.024
  -8.719    5.492    8.877
  -8.671    5.641   71.935
  -8.189    5.478    8.769
  -8.168    5.596   72.479
  -7.621    5.611    8.656
  -7.698    5.506   73.091
  -7.086    5.584    8.623
  -7.180    5.531   74.018
  -6.590    5.610    8.646
  -6.675    5.535   74.505
  -6.109    5.544    8.780
  -6.228    5.633   74.863
  -5.669    5.542    8.958
  -5.773    5.603   75.013
  -5.231    5.581    9.178
  -5.252    5.519   75.056
  -4.704    5.646    9.583
  -4.752    5.500   75.058
  -4.246    5.577   10.104
  -4.205    5.555   75.020
  -3.587    5.634   10.928
  -3.691    5.588   74.876
  -3.084    5.608   11.290
  -3.159    5.530   74.519
  -2.669    5.542   11.480
  -2.655    5.525   74.041
  -2.227    5.579   11.677
  -2.238    5.537   73.414
  -1.681    5.637   12.031
  -1.671    5.476   72.670
  -1.166    5.640   12.542
  -1.169    5.542   72.489
  -0.657    5.586   13.044
  -0.669    5.542   72.405
  -0.099    5.533   13.297
  -0.169    5.542   72.437
   0.302    5.433   13.302
   0.331    5.542   72.531
   0.859    5.526   13.012
   0.831    5.542   72.595
   1.325    5.534   12.495
   1.281    5.492   72.626
   1.837    5.541   11.474
   1.731    5.561   72.670
   2.316    5.531   10.919
   2.301    5.632   72.891
   2.860    5.584   10.471
   2.900    5.625   73.320
   3.346    5.423   10.383
   3.271    5.578   73.630
   3.874    5.628   10.083
   3.835    5.590   74.030
   4.414    5.600   10.064
   4.418    5.606   74.311
   4.909    5.616   10.100
   4.831    5.542   74.440
   5.451    5.506   10.341
   5.331    5.542   74.512
   5.817    5.547   10.476
   5.831    5.542   74.508
   6.447    5.543   10.887
   6.281    5.492   74.456
   6.931    5.631   11.022
   6.810    5.465   74.312
   7.378    5.638   11.141
   7.377    5.544   74.054
   7.827    5.537   11.454
   7.831    5.542   73.905
   8.404    5.539   11.923
   8.314    5.480   73.817
   8.821    5.550   12.502
   8.883    5.550   73.613
   9.439    5.564   13.442
   9.346    5.492   73.402
   9.903    5.625   13.550
   9.868    5.458   73.050
  10.426    5.527   13.612
  10.361    5.458   72.569
  10.881    5.592   13.520
  10.807    5.458   71.910
  11.331    5.542   13.404
  11.276    5.458   71.363
  11.831    5.542   13.307
  11.848    5.542   71.090
  12.331    5.542   13.284
  12.281    5.492   70.959
  12.831    5.542   13.335
  12.725    5.488   70.781
  13.331    5.542   13.463
  13.234    5.481   70.461
  13.781    5.544   13.639
  13.808    5.458   69.940
  14.324    5.577   13.835
  14.351    5.458   69.085
  14.781    5.492   13.918
  14.810    5.418   67.322
  15.295    5.523   13.846
  15.303    5.458   66.351
  15.831    5.468   13.808
  15.811    5.498   64.913
  16.331    5.486   13.809
  16.245    5.570   64.374
  16.854    5.560   13.866
  16.800    5.535   64.058
  17.362    5.556   14.039
  17.331    5.542   63.924
  17.884    5.546   14.319
  17.755    5.472   63.793
  18.286    5.573   14.606
  18.330    5.489   63.513
  18.809    5.664   15.104
  18.915    5.483   63.084
  19.360    5.574   16.341
  19.400    5.521   62.620
  19.805    5.577   18.495
  19.823    5.506   62.365
  20.324    5.592   18.896
  20.358    5.530   61.950
  20.753    5.573   19.059
  20.806    5.566   61.372
  21.248    5.527   19.080
  21.301    5.480   60.966
  21.748    5.520   19.091
  21.870    5.523   60.586
  22.273    5.470   19.150
  22.301    5.526   60.342
  22.808    5.648   19.328
  22.796    5.470   59.972
  23.294    5.610   19.300
  23.342    5.474   59.496
  23.809    5.555   18.963
  23.868    5.458   58.972
  24.350    5.458   15.549
  24.352    5.442   58.712
  24.884    5.458   14.586
  24.721    5.465   58.690
  25.440    5.502   14.026
  25.308    5.619   58.894
  25.942    5.501   13.679
  25.786    5.542   59.069
  26.381    5.592   13.485
  26.369    5.625   59.318
  26.795    5.458   13.340
  26.831    5.542   59.431
  27.378    5.542   13.096
  27.331    5.542   59.499
  27.893    5.505   12.874
  27.831    5.542   59.498
  28.451    5.512   12.715
  28.331    5.542   59.426
  28.881    5.592   12.656
  28.777    5.458   59.309
  29.331    5.542   12.598
  29.361    5.542   59.121
  29.856    5.453   12.458
  29.831    5.542   59.076
  30.420    5.480   12.077
  30.331    5.542   59.052
  30.834    5.481   11.805
  30.781    5.492   58.996
  31.308    5.528   11.452
  31.313    5.478   58.837
  31.812    5.529   10.904
  31.882    5.612   58.631
  32.350    5.542   10.475
  32.414    5.573   58.622
  32.900    5.636   10.145
  32.916    5.515   58.595
  33.414    5.594   10.065
  33.331    5.542   58.496
  33.914    5.596   10.046
  33.769    5.487   58.350
  34.404    5.618   10.098
  34.362    5.489   57.998
  34.863    5.492   10.335
  34.890    5.472   57.547
  35.361    5.567   10.410
  35.395    5.452   57.003
  35.781    5.492   10.447
  35.794    5.598   56.409
  36.310    5.602   10.392
  36.368    5.509   55.927
  36.831    5.542   10.476
  36.837    5.485   44.489
  37.355    5.571   10.604
  37.357    5.527   43.545
  37.870    5.555   10.852
  37.879    5.469   41.081
  38.284    5.572   11.121
  38.269    5.533   40.355
  38.810    5.659   11.582
  38.797    5.489   39.010
  39.330    5.609   12.479
  39.318    5.478   14.982
  39.352    5.577   15.438
  39.292    5.519   37.387
  39.886    5.625   16.383
  39.867    5.479   30.497
  39.823    5.560   33.030
  39.826    5.549   35.460
  40.351    5.625   16.939
  40.352    5.472   30.008
  40.795    5.625   17.602
  40.748    5.554   29.884
  41.293    5.592   17.991
  41.248    5.601   29.824
  41.767    5.516   18.157
  41.748    5.595   29.843
  42.302    5.567   18.335
  42.206    5.594   29.817
  42.808    5.565   18.546
  42.766    5.541   29.518
  43.288    5.660   18.885
  43.283    5.527   29.033
  43.828    5.664   19.358
  43.832    5.470   27.066
  44.321    5.598   19.968
  44.345    5.481   23.455
 -26.664   11.451   40.017
 -26.667   11.625   42.550
 -26.142   11.458   39.054
 -26.182   11.625   44.578
 -25.657   11.458   38.511
 -25.619   11.625   45.407
 -25.164   11.461   33.045
 -25.161   11.592   36.475
 -25.190   11.458   37.994
 -25.101   11.625   45.845
 -24.638   11.428   31.616
 -24.695   11.542   46.075
 -24.198   11.458   30.902
 -24.089   11.622   46.417
 -23.667   11.470   18.499
 -23.651   11.593   20.480
 -23.716   11.458   30.389
 -23.566   11.593   46.816
 -23.143   11.474   17.501
 -23.167   11.600   21.489
 -23.148   11.542   29.992
 -23.149   11.569   47.072
 -22.655   11.472   16.973
 -22.633   11.567   22.886
 -22.753   11.496   29.778
 -22.691   11.524   47.372
 -22.136   11.515   16.617
 -22.147   11.502   23.931
 -22.204   11.538   29.588
 -22.162   11.557   48.385
 -21.678   11.514   16.394
 -21.655   11.581   24.436
 -21.727   11.458   29.382
 -21.677   11.625   50.052
 -21.214   11.428   16.185
 -21.175   11.625   27.578
 -21.202   11.530   28.828
 -21.082   11.599   50.808
 -20.702   11.494   15.984
 -20.728   11.542   51.103
 -20.115   11.480   15.534
 -20.145   11.625   51.443
 -19.645   11.445   15.097
 -19.715   11.542   51.628
 -19.152   11.458   14.033
 -19.132   11.625   51.903
 -18.670   11.509   12.999
 -18.717   11.581   52.161
 -18.140   11.518   11.951
 -18.175   11.577   52.436
 -17.685   11.561   11.413
 -17.635   11.556   52.622
 -17.206   11.527   10.995
 -17.130   11.496   52.775
 -16.740   11.588   10.816
 -16.744   11.498   52.977
 -16.252   11.474   10.554
 -16.159   11.530   53.466
 -16.163   11.421   56.086
 -16.132   11.588   59.947
 -15.727   11.538   10.418
 -15.675   11.543   53.966
 -15.716   11.537   55.338
 -15.668   11.644   62.526
 -15.201   11.601   10.309
 -15.189   11.625   64.059
 -14.708   11.511   10.111
 -14.566   11.588   64.847
 -14.252   11.506   10.043
 -14.210   11.592   65.158
 -13.752   11.509   10.051
 -13.662   11.625   65.488
 -13.252   11.507   10.039
 -13.241   11.542   65.671
 -12.752   11.513   10.040
 -12.658   11.625   65.827
 -12.280   11.500   10.098
 -12.169   11.542   65.933
 -11.710   11.553   10.415
 -11.737   11.542   66.113
 -11.217   11.637   10.855
 -11.175   11.625   66.502
 -10.771   11.599   11.059
 -10.594   11.636   66.952
 -10.182   11.661   11.281
 -10.163   11.540   67.472
  -9.673   11.593   11.290
  -9.566   11.566   67.958
  -9.172   11.492   11.169
  -9.229   11.593   68.124
  -8.669   11.542   11.036
  -8.584   11.501   68.395
  -8.169   11.542   10.968
  -8.086   11.519   68.424
  -7.669   11.542   10.981
  -7.586   11.536   68.415
  -7.150   11.506   11.071
  -7.086   11.560   68.472
  -6.578   11.598   11.315
  -6.644   11.567   68.596
  -6.680   11.510   69.617
  -6.607   11.549   71.462
  -6.167   11.592   11.550
  -6.122   11.555   72.566
  -5.657   11.625   11.969
  -5.548   11.526   73.349
  -5.117   11.625   12.374
  -5.086   11.538   73.459
  -4.669   11.542   12.502
  -4.586   11.528   73.465
  -4.133   11.530   12.571
  -4.161   11.514   73.333
  -3.586   11.582   12.552
  -3.609   11.528   72.564
  -3.086   11.593   12.563
  -3.062   11.518   71.453
  -2.606   11.628   12.632
  -2.586   11.497   71.340
  -2.126   11.553   12.864
  -2.086   11.511   71.369
  -1.657   11.600   13.113
  -1.588   11.537   71.464
  -1.157   11.577   13.405
  -1.119   11.592   71.577
  -0.674   11.506   13.604
  -0.734   11.542   71.698
  -0.176   11.627   13.801
  -0.150   11.625   71.837
   0.249   11.615   13.924
   0.331   11.542   71.930
   0.748   11.561   13.938
   0.781   11.492   71.988
   1.290   11.558   13.906
   1.238   11.570   72.068
   1.821   11.453   13.558
   1.795   11.562   72.077
   2.327   11.480   13.005
   2.331   11.542   72.025
   2.758   11.550   12.407
   2.831   11.542   71.932
   3.308   11.607   11.900
   3.338   11.436   71.801
   3.844   11.577   11.544
   3.878   11.460   71.546
   4.331   11.578   11.361
   4.426   11.487   71.116
   4.808   11.603   11.280
   4.948   11.572   70.607
   5.298   11.433   11.179
   5.379   11.460   70.479
   5.817   11.646   11.295
   5.831   11.592   70.337
   6.331   11.499   11.354
   6.279   11.498   70.472
   6.816   11.574   11.551
   6.871   11.494   70.814
   7.293   11.668   11.881
   7.372   11.578   71.012
   7.885   11.662   12.328
   7.877   11.633   71.151
   8.367   11.545   12.490
   8.335   11.478   71.342
   8.881   11.592   12.595
   8.861   11.440   71.355
   9.331   11.542   12.617
   9.366   11.591   71.145
   9.867   11.561   12.666
   9.841   11.507   71.009
  10.401   11.625   12.680
  10.391   11.541   70.640
  10.859   11.501   12.798
  10.774   11.501   70.311
  11.334   11.573   12.911
  11.317   11.535   69.446
  11.801   11.569   13.124
  11.812   11.534   68.959
  12.412   11.624   13.476
  12.344   11.552   68.529
  12.872   11.464   13.784
  12.784   11.573   67.978
  13.393   11.437   13.894
  13.346   11.515   67.017
  13.913   11.601   13.894
  13.889   11.439   66.418
  14.331   11.542   14.046
  14.424   11.510   66.108
  14.831   11.542   14.153
  14.881   11.592   65.935
  15.333   11.506   14.207
  15.304   11.506   65.794
  15.904   11.580   14.302
  15.842   11.536   65.543
  16.381   11.592   14.460
  16.331   11.542   65.369
  16.825   11.506   14.599
  16.795   11.456   65.312
  17.366   11.575   14.754
  17.276   11.614   65.495
  17.831   11.603   14.784
  17.764   11.463   65.631
  18.331   11.496   14.827
  18.339   11.573   65.897
  18.831   11.482   14.874
  18.795   11.517   65.965
  19.367   11.472   14.906
  19.281   11.559   66.049
  19.914   11.506   14.855
  19.795   11.563   66.061
  20.414   11.526   14.877
  20.331   11.542   66.036
  20.877   11.544   15.003
  20.831   11.542   66.005
  21.453   11.523   15.341
  21.331   11.542   65.988
  21.914   11.549   15.452
  21.831   11.542   65.964
  22.345   11.553   15.595
  22.337   11.506   65.874
  22.851   11.517   15.792
  22.840   11.449   65.678
  23.385   11.454   15.456
  23.248   11.486   65.600
  23.764   11.573   14.931
  23.804   11.469   65.586
  24.286   11.506   14.420
  24.375   11.578   65.870
  24.794   11.458   13.866
  24.748   11.556   66.030
  25.331   11.458   13.435
  25.211   11.504   66.126
  25.893   11.542   13.127
  25.866   11.590   66.290
  26.331   11.542   12.984
  26.310   11.511   66.135
  26.831   11.542   12.879
  26.743   11.517   65.989
  27.259   11.458   12.784
  27.318   11.500   65.606
  27.842   11.542   12.629
  27.794   11.507   65.072
  28.331   11.542   12.552
  28.342   11.532   62.989
  28.831   11.542   12.545
  28.822   11.567   62.461
  29.281   11.492   12.591
  29.330   11.535   61.491
  29.749   11.512   12.678
  29.820   11.506   59.618
  30.250   11.611   12.842
  30.292   11.491   57.504
  30.390   11.547   57.990
  30.230   11.528   59.528
  30.743   11.605   12.965
  30.771   11.535   56.966
  30.925   11.547   58.526
  30.760   11.540   60.076
  31.248   11.545   13.008
  31.299   11.488   56.643
  31.414   11.533   58.450
  31.252   11.534   60.539
  31.748   11.533   13.010
  31.824   11.564   56.787
  31.914   11.532   58.384
  31.785   11.562   60.797
  32.234   11.537   12.966
  32.208   11.573   56.816
  32.375   11.541   58.476
  32.313   11.531   60.602
  32.797   11.524   12.528
  32.832   11.520   56.502
  32.896   11.548   58.914
  32.709   11.543   60.371
  33.314   11.504   12.090
  33.330   11.476   56.176
  33.748   11.529   11.944
  33.831   11.542   55.939
  34.248   11.559   11.898
  34.311   11.528   55.779
  34.748   11.560   11.940
  34.823   11.593   55.749
  35.222   11.531   12.056
  35.324   11.503   55.694
  35.767   11.543   12.466
  35.831   11.542   55.586
  36.274   11.561   13.508
  36.380   11.500   14.020
  36.325   11.536   15.063
  36.299   11.458   55.412
  36.790   11.512   15.574
  36.806   11.530   45.862
  36.790   11.660   48.628
  36.882   11.542   55.106
  37.344   11.553   15.933
  37.342   11.441   43.954
  37.252   11.577   49.058
  37.248   11.474   54.827
  37.890   11.570   16.349
  37.849   11.458   42.479
  37.782   11.640   49.597
  37.738   11.552   54.340
  38.225   11.547   16.546
  38.282   11.436   41.834
  38.322   11.631   50.530
  38.315   11.509   53.359
  38.779   11.551   16.930
  38.839   11.426   39.406
  39.308   11.534   17.543
  39.397   11.427   38.438
  39.814   11.587   18.557
  39.794   11.573   38.011
  40.347   11.640   19.314
  40.286   11.519   37.403
  40.712   11.600   19.559
  40.828   11.483   35.942
  41.276   11.636   19.944
  41.388   11.456   32.004
  41.906   11.601   20.306
  41.887   11.553   31.583
  42.381   11.592   20.466
  42.381   11.592   31.477
  42.774   11.542   20.602
  42.831   11.542   31.531
  43.344   11.625   20.913
  43.331   11.542   31.580
  43.884   11.625   21.331
  43.831   11.542   31.575
  44.353   11.625   21.865
  44.281   11.492   31.529
  44.800   11.542   22.674
  44.822   11.487   31.374
  45.342   11.607   24.458
  45.362   11.521   31.115
  45.828   11.529   25.010
  45.779   11.518   30.843
  46.314   11.525   25.522
  46.271   11.524   30.383
  46.847   11.633   26.403
  46.844   11.508   29.558
 -25.099   17.462   19.491
 -25.209   17.573   22.094
 -24.706   17.517   18.847
 -24.654   17.617   22.962
 -24.209   17.520   18.382
 -24.223   17.649   23.355
 -23.631   17.599   17.990
 -23.785   17.582   23.571
 -23.093   17.452   17.909
 -23.230   17.630   23.825
 -22.619   17.500   17.798
 -22.755   17.617   23.969
 -22.169   17.471   17.820
 -22.156   17.566   24.433
 -21.669   17.476   17.854
 -21.679   17.590   25.482
 -21.667   17.469   33.046
 -21.679   17.551   35.539
 -21.169   17.470   17.846
 -21.196   17.625   28.088
 -21.218   17.517   32.489
 -21.051   17.547   36.395
 -20.661   17.432   17.801
 -20.671   17.625   29.023
 -20.695   17.507   32.038
 -20.731   17.587   36.610
 -20.125   17.633   17.641
 -20.205   17.664   29.612
 -20.290   17.557   31.853
 -20.085   17.558   36.967
 -19.571   17.531   17.611
 -19.644   17.576   37.099
 -19.143   17.492   17.433
 -19.107   17.539   37.476
 -18.584   17.451   17.031
 -18.555   17.523   37.872
 -18.692   17.502   43.398
 -18.610   17.558   46.881
 -18.146   17.515   16.624
 -18.063   17.608   37.967
 -18.190   17.531   41.311
 -18.148   17.576   48.124
 -17.653   17.519   14.536
 -17.609   17.635   38.097
 -17.671   17.499   40.455
 -17.722   17.564   48.571
 -17.165   17.496   13.539
 -17.164   17.602   38.459
 -17.200   17.476   39.569
 -17.206   17.574   49.043
 -16.644   17.458   12.059
 -16.688   17.560   49.519
 -16.192   17.458   11.429
 -16.158   17.577   49.929
 -15.681   17.458   10.955
 -15.650   17.561   50.912
 -15.121   17.542   10.585
 -15.142   17.513   51.889
 -14.719   17.492   10.412
 -14.653   17.586   52.397
 -14.245   17.481   10.271
 -14.173   17.625   52.992
 -13.673   17.577   10.166
 -13.689   17.625   54.562
 -13.162   17.591   10.191
 -13.130   17.625   55.404
 -12.630   17.560   10.296
 -12.637   17.625   55.923
 -12.169   17.542   10.412
 -12.183   17.561   59.562
 -12.162   17.551   61.014
 -12.162   17.604   63.035
 -11.639   17.506   10.555
 -11.657   17.632   64.015
 -11.068   17.606   10.778
 -11.210   17.666   64.630
 -10.619   17.592   10.920
 -10.623   17.648   65.325
 -10.169   17.542   10.917
 -10.162   17.625   65.943
  -9.750   17.477   10.796
  -9.613   17.577   66.446
  -9.199   17.522   10.517
  -9.077   17.602   66.802
  -8.698   17.521   10.298
  -8.619   17.592   67.001
  -8.240   17.461   10.166
  -8.163   17.506   67.123
  -7.752   17.523   10.126
  -7.621   17.664   67.242
  -7.207   17.494   10.144
  -7.188   17.613   67.246
  -6.640   17.624   10.265
  -6.689   17.439   67.190
  -6.169   17.542   10.339
  -6.179   17.660   67.238
  -5.705   17.548   10.345
  -5.675   17.507   67.199
  -5.162   17.423   10.295
  -5.169   17.542   67.128
  -4.685   17.611    9.970
  -4.669   17.542   67.016
  -4.125   17.609    9.552
  -4.169   17.542   66.945
  -3.648   17.512    9.366
  -3.669   17.542   66.952
  -3.139   17.638    9.052
  -3.192   17.549   67.070
  -2.586   17.577    9.039
  -2.689   17.577   67.422
  -2.086   17.599    9.052
  -2.123   17.640   68.340
  -1.661   17.591    9.147
  -1.662   17.625   68.975
  -1.133   17.517    9.309
  -1.141   17.625   69.453
  -0.563   17.590    9.112
  -0.582   17.624   69.902
  -0.086   17.594    9.099
  -0.151   17.524   70.420
   0.414   17.582    9.101
   0.331   17.542   70.991
   0.891   17.468    9.012
   0.935   17.555   71.440
   1.377   17.533    8.612
   1.287   17.588   71.598
   1.779   17.501    8.305
   1.843   17.484   71.852
   2.353   17.508    7.955
   2.331   17.489   71.907
   2.954   17.592    7.678
   2.831   17.476   71.898
   3.414   17.553    7.594
   3.339   17.424   71.834
   3.914   17.545    7.552
   3.865   17.550   71.506
   4.414   17.563    7.569
   4.374   17.419   71.300
   4.901   17.618    7.639
   4.738   17.546   70.858
   5.367   17.555    7.817
   5.276   17.518   70.346
   5.852   17.581    8.057
   5.753   17.527   69.829
   6.297   17.491    8.400
   6.330   17.458   68.989
   6.843   17.583    8.909
   6.908   17.473   67.610
   7.311   17.666    9.615
   7.434   17.512   67.133
   7.907   17.634   13.981
   7.889   17.542   66.914
   8.427   17.608   14.270
   8.389   17.528   66.634
   8.781   17.492   14.311
   8.821   17.506   66.358
   9.228   17.479   14.253
   9.317   17.478   66.181
   9.800   17.577   14.034
   9.719   17.512   66.193
  10.281   17.492   13.905
  10.336   17.632   66.436
  10.795   17.550   13.805
  10.880   17.498   66.860
  11.351   17.560   13.788
  11.445   17.588   67.298
  11.831   17.542   13.849
  11.853   17.564   67.558
  12.331   17.542   13.953
  12.356   17.504   67.806
  12.831   17.542   14.020
  12.831   17.532   67.908
  13.281   17.492   13.972
  13.333   17.577   67.949
  13.766   17.477   13.803
  13.831   17.542   67.994
  14.337   17.577   13.571
  14.331   17.542   68.042
  14.831   17.542   13.468
  14.831   17.542   68.093
  15.331   17.542   13.362
  15.331   17.542   68.100
  15.787   17.534   13.265
  15.831   17.542   68.043
  16.256   17.471   13.163
  16.281   17.492   67.933
  16.748   17.507   13.136
  16.721   17.491   67.768
  17.280   17.473   13.164
  17.268   17.559   67.485
  17.849   17.600   13.331
  17.814   17.529   67.301
  18.377   17.542   13.530
  18.331   17.603   67.325
  18.877   17.567   13.808
  18.775   17.592   67.463
  19.288   17.623   14.037
  19.317   17.593   68.018
  19.748   17.515   14.076
  19.804   17.510   68.543
  20.288   17.518   13.996
  20.340   17.551   68.987
  20.831   17.574   13.892
  20.827   17.678   69.302
  21.331   17.597   13.855
  21.331   17.596   69.416
  21.781   17.560   13.859
  21.831   17.565   69.471
  22.276   17.559   13.987
  22.331   17.555   69.464
  22.791   17.489   14.160
  22.867   17.520   69.425
  23.332   17.586   14.380
  23.381   17.592   69.509
  23.881   17.592   14.460
  23.831   17.542   69.552
  24.281   17.492   14.515
  24.331   17.542   69.561
  24.697   17.547   14.667
  24.831   17.542   69.497
  25.299   17.619   14.932
  25.312   17.513   69.356
  25.831   17.542   14.985
  25.821   17.494   69.120
  26.297   17.458   14.891
  26.242   17.481   68.848
  26.881   17.542   14.565
  26.751   17.549   68.408
  27.280   17.458   14.331
  27.327   17.491   67.485
  27.864   17.542   14.090
  27.836   17.458   65.937
  28.331   17.542   13.983
  28.403   17.544   65.084
  28.831   17.542   13.935
  28.909   17.511   64.684
  29.331   17.542   13.960
  29.333   17.506   64.441
  29.831   17.542   14.057
  29.869   17.418   64.206
  30.251   17.542   14.189
  30.357   17.603   64.286
  30.785   17.592   14.431
  30.881   17.592   64.340
  31.218   17.552   14.635
  31.331   17.542   64.438
  31.764   17.624   14.959
  31.831   17.542   64.526
  32.324   17.625   15.405
  32.331   17.542   64.550
  32.825   17.583   16.007
  32.831   17.542   64.507
  33.317   17.592   17.448
  33.345   17.499   18.109
  33.308   17.545   20.123
  33.281   17.492   64.418
  33.837   17.454   20.616
  33.854   17.520   37.512
  33.823   17.585   38.565
  33.731   17.473   64.269
  34.324   17.601   21.444
  34.324   17.452   36.902
  34.360   17.666   39.341
  34.279   17.506   63.970
  34.800   17.517   22.067
  34.827   17.499   36.385
  34.844   17.618   39.891
  34.862   17.458   63.531
  35.252   17.632   22.496
  35.317   17.533   35.928
  35.317   17.529   40.527
  35.356   17.458   56.567
  35.301   17.545   58.136
  35.339   17.458   62.987
  35.855   17.557   22.876
  35.891   17.550   35.582
  35.785   17.635   41.528
  35.825   17.500   54.871
  35.824   17.580   59.532
  35.843   17.458   62.013
  36.290   17.550   23.092
  36.331   17.542   35.437
  36.354   17.573   42.346
  36.323   17.458   53.911
  36.818   17.544   23.483
  36.804   17.463   35.317
  36.849   17.551   43.338
  36.868   17.538   53.121
  37.325   17.541   23.982
  37.379   17.551   35.045
  37.323   17.647   44.549
  37.342   17.495   51.451
  37.854   17.559   24.464
  37.812   17.492   34.797
  37.842   17.601   47.076
  37.843   17.419   49.615
  38.208   17.515   24.615
  38.319   17.458   34.413
  38.826   17.543   24.964
  38.844   17.458   33.950
  39.298   17.676   25.352
  39.378   17.538   33.152
  39.828   17.662   25.866
  39.844   17.520   31.069
  40.301   17.561   26.545
  40.337   17.424   29.397
 -24.138   23.523   18.957
 -24.156   23.525   21.437
 -23.698   23.590   18.357
 -23.705   23.579   22.079
 -23.203   23.591   17.882
 -23.208   23.575   22.554
 -22.711   23.521   17.523
 -22.617   23.542   22.974
 -22.205   23.590   17.400
 -22.117   23.561   23.472
 -21.669   23.612   17.321
 -21.652   23.584   24.115
 -21.219   23.586   17.296
 -21.149   23.574   24.556
 -20.757   23.631   17.409
 -20.660   23.530   25.436
 -20.264   23.549   17.509
 -20.146   23.518   26.435
 -19.624   23.575   17.892
 -19.560   23.558   26.934
 -19.282   23.533   18.079
 -19.227   23.595   27.114
 -18.727   23.561   18.311
 -18.582   23.515   27.419
 -18.682   23.426   35.362
 -18.701   23.562   38.677
 -18.659   23.455   40.068
 -18.643   23.575   43.826
 -18.217   23.526   18.046
 -18.086   23.542   27.481
 -18.157   23.458   34.479
 -18.156   23.625   44.489
 -17.685   23.561   12.365
 -17.662   23.534   14.967
 -17.624   23.519   17.003
 -17.580   23.594   27.498
 -17.680   23.458   33.947
 -17.606   23.647   44.984
 -17.190   23.476   11.553
 -17.147   23.611   27.617
 -17.216   23.426   33.329
 -17.144   23.538   45.391
 -16.717   23.431   11.135
 -16.661   23.577   27.874
 -16.617   23.458   32.523
 -16.679   23.558   45.991
 -16.229   23.489   10.924
 -16.124   23.625   28.343
 -16.078   23.448   32.053
 -16.199   23.571   47.089
 -15.717   23.442   10.629
 -15.660   23.585   28.916
 -15.662   23.486   31.552
 -15.617   23.581   47.884
 -15.218   23.521   10.444
 -15.123   23.543   50.311
 -14.706   23.600   10.315
 -14.661   23.567   51.952
 -14.213   23.518   10.075
 -14.195   23.663   53.121
 -13.752   23.523    9.975
 -13.696   23.625   54.587
 -13.252   23.543    9.948
 -13.121   23.625   55.374
 -12.723   23.593    9.868
 -12.654   23.652   56.032
 -12.182   23.544    9.572
 -12.137   23.504   56.904
 -11.734   23.443    9.303
 -11.572   23.599   57.346
 -11.228   23.517    8.880
 -11.154   23.575   57.598
 -10.679   23.494    8.349
 -10.651   23.510   57.820
 -10.168   23.540    7.957
 -10.169   23.530   57.904
  -9.603   23.626    7.658
  -9.669   23.536   57.932
  -9.086   23.574    7.569
  -9.169   23.537   57.940
  -8.586   23.567    7.539
  -8.633   23.542   58.006
  -8.079   23.516    7.564
  -8.215   23.591   58.098
  -7.619   23.592    7.507
  -7.713   23.562   58.575
  -7.714   23.490   59.396
  -7.611   23.565   59.894
  -7.169   23.542    7.441
  -7.126   23.567   61.042
  -6.669   23.542    7.395
  -6.678   23.549   61.510
  -6.169   23.542    7.422
  -6.164   23.519   61.941
  -5.669   23.542    7.521
  -5.679   23.552   62.514
  -5.169   23.542    7.650
  -5.172   23.551   62.992
  -4.669   23.542    7.677
  -4.601   23.541   63.452
  -4.169   23.542    7.559
  -4.054   23.543   63.903
  -3.674   23.506    7.357
  -3.699   23.564   64.075
  -3.176   23.450    7.196
  -3.064   23.520   64.365
  -2.752   23.487    7.156
  -2.680   23.543   64.489
  -2.252   23.499    7.151
  -2.128   23.550   64.847
  -1.705   23.557    7.116
  -1.734   23.542   65.109
  -1.169   23.542    7.060
  -1.166   23.577   65.525
  -0.719   23.492    7.054
  -0.642   23.548   65.892
  -0.265   23.569    7.134
  -0.194   23.565   66.128
   0.318   23.641    7.337
   0.345   23.605   66.318
   0.772   23.542    7.542
   0.881   23.592   66.419
   1.355   23.625    7.848
   1.331   23.542   66.481
   1.831   23.542    7.920
   1.867   23.525   66.527
   2.331   23.542    7.929
   2.381   23.524   66.504
   2.831   23.542    7.967
   2.867   23.559   66.400
   3.281   23.492    8.046
   3.414   23.497   66.388
   3.751   23.569    8.134
   3.859   23.426   66.368
   4.248   23.521    8.131
   4.379   23.619   66.107
   4.794   23.482    8.143
   4.914   23.600   66.069
   5.361   23.622    8.284
   5.379   23.640   66.142
   5.831   23.542    8.432
   5.868   23.558   66.530
   6.212   23.552    8.633
   6.439   23.515   66.888
   6.793   23.521    9.064
   6.914   23.556   66.991
   7.286   23.483    9.636
   7.414   23.565   67.039
   7.808   23.551   11.108
   7.828   23.463   11.928
   7.889   23.625   13.874
   7.914   23.541   67.024
   8.414   23.577   14.394
   8.401   23.448   66.981
   8.868   23.639   14.785
   8.868   23.607   66.571
   9.218   23.588   15.040
   9.352   23.434   66.410
   9.760   23.622   15.378
   9.850   23.429   65.872
  10.249   23.615   15.496
  10.420   23.472   65.498
  10.748   23.548   15.551
  10.878   23.427   65.304
  11.248   23.510   15.577
  11.289   23.525   64.910
  11.748   23.505   15.559
  11.743   23.550   64.362
  12.295   23.560   15.530
  12.404   23.538   63.442
  12.803   23.585   15.359
  12.871   23.588   63.160
  13.261   23.463   15.082
  13.445   23.522   63.358
  13.738   23.475   14.971
  13.789   23.569   63.532
  14.248   23.532   14.968
  14.315   23.566   64.017
  14.795   23.491   14.995
  14.932   23.613   64.444
  15.303   23.488   15.128
  15.376   23.641   64.651
  15.774   23.638   15.448
  15.929   23.591   64.911
  16.406   23.610   15.817
  16.414   23.593   65.048
  16.820   23.592   16.078
  16.914   23.606   65.137
  17.345   23.625   16.484
  17.414   23.619   65.186
  17.896   23.625   16.882
  17.914   23.599   65.189
  18.298   23.506   17.156
  18.411   23.520   65.136
  18.835   23.625   17.337
  18.881   23.592   64.995
  19.310   23.553   17.310
  19.331   23.542   64.890
  19.813   23.458   17.037
  19.831   23.542   64.886
  20.312   23.500   16.419
  20.297   23.542   65.042
  20.866   23.461   15.519
  20.823   23.636   65.503
  21.367   23.516   15.091
  21.286   23.662   66.119
  21.786   23.532   14.835
  21.792   23.655   66.589
  22.258   23.469   14.598
  22.393   23.620   67.016
  22.795   23.557   14.518
  22.867   23.543   67.274
  23.281   23.492   14.450
  23.331   23.542   67.409
  23.730   23.575   14.523
  23.831   23.542   67.482
  24.284   23.491   14.605
  24.331   23.542   67.489
  24.852   23.609   14.791
  24.831   23.542   67.433
  25.331   23.542   14.912
  25.302   23.527   67.315
  25.757   23.573   15.039
  25.813   23.511   67.101
  26.275   23.471   15.115
  26.247   23.485   66.844
  26.903   23.521   15.366
  26.772   23.457   66.455
  27.305   23.507   15.576
  27.377   23.542   66.158
  27.817   23.527   15.991
  27.811   23.458   65.965
  28.298   23.499   16.575
  28.394   23.542   65.619
  28.834   23.480   17.003
  28.745   23.480   65.320
  29.281   23.516   17.151
  29.246   23.540   64.872
  29.795   23.531   17.066
  29.804   23.522   64.627
  30.262   23.458   16.848
  30.336   23.506   64.610
  30.845   23.542   16.522
  30.875   23.521   29.386
  30.767   23.560   30.067
  30.878   23.660   64.774
  31.266   23.458   16.311
  31.367   23.518   28.334
  31.292   23.571   30.875
  31.367   23.543   64.828
  31.849   23.542   16.136
  31.886   23.504   27.053
  31.814   23.525   33.547
  31.881   23.592   64.858
  32.331   23.542   16.058
  32.322   23.538   24.929
  32.259   23.620   33.878
  32.291   23.520   64.800
  32.831   23.542   16.041
  32.888   23.549   24.567
  32.802   23.518   28.553
  32.924   23.524   31.390
  32.735   23.601   34.005
  32.824   23.493   64.670
  33.281   23.492   16.075
  33.339   23.492   24.363
  33.302   23.521   28.034
  33.452   23.540   31.871
  33.317   23.536   34.509
  33.343   23.506   64.457
  33.722   23.563   16.173
  33.834   23.458   23.968
  33.824   23.487   27.630
  33.786   23.575   32.069
  33.794   23.559   35.611
  33.887   23.511   64.124
  34.258   23.608   16.375
  34.318   23.458   23.440
  34.248   23.522   27.469
  34.426   23.551   32.424
  34.357   23.625   36.475
  34.427   23.492   42.089
  34.299   23.548   43.988
  34.373   23.440   51.409
  34.297   23.493   53.099
  34.240   23.495   63.815
  34.727   23.568   16.620
  34.838   23.458   22.976
  34.723   23.575   27.356
  34.914   23.562   32.500
  34.830   23.639   37.033
  34.858   23.519   41.584
  34.710   23.509   44.120
  34.902   23.457   51.022
  34.816   23.626   55.976
  34.835   23.452   63.045
  35.246   23.639   17.024
  35.363   23.458   22.541
  35.298   23.516   27.159
  35.414   23.543   32.487
  35.329   23.583   37.946
  35.325   23.422   40.874
  35.264   23.540   44.452
  35.404   23.458   50.518
  35.303   23.590   56.632
  35.322   23.458   61.955
  35.799   23.575   17.626
  35.835   23.458   21.984
  35.828   23.574   27.293
  35.865   23.524   32.375
  35.771   23.549   44.967
  35.888   23.520   49.461
  35.836   23.625   57.851
  35.824   23.458   59.451
  36.311   23.560   18.627
  36.332   23.456   20.972
  36.248   23.578   27.408
  36.355   23.596   32.035
  36.719   23.535   27.556
  36.843   23.426   31.887
  37.258   23.537   27.998
  37.330   23.624   31.041
  37.745   23.530   28.561
  37.900   23.535   30.551
 -17.631   29.529   31.158
 -17.656   29.637   35.402
 -17.128   29.458   30.513
 -17.152   29.625   36.437
 -16.636   29.458   30.050
 -16.685   29.625   36.999
 -16.149   29.418   27.128
 -16.201   29.579   37.643
 -15.649   29.454   26.046
 -15.656   29.625   38.440
 -15.185   29.458   25.476
 -15.158   29.592   38.826
 -14.653   29.458   24.484
 -14.766   29.575   39.075
 -14.202   29.458   23.857
 -14.210   29.540   39.655
 -13.693   29.458   23.396
 -13.728   29.578   40.159
 -13.701   29.539   50.323
 -13.664   29.654   53.569
 -13.128   29.542   23.047
 -13.265   29.663   40.593
 -13.127   29.485   49.506
 -13.147   29.568   54.381
 -12.672   29.458   22.868
 -12.738   29.648   41.118
 -12.625   29.528   49.084
 -12.652   29.583   55.457
 -12.212   29.512   12.509
 -12.101   29.542   14.957
 -12.089   29.542   22.719
 -12.165   29.661   42.863
 -12.202   29.524   48.822
 -12.169   29.663   56.095
 -11.729   29.532   11.992
 -11.562   29.554   15.447
 -11.669   29.542   22.687
 -11.652   29.625   43.901
 -11.696   29.519   48.580
 -11.631   29.666   56.583
 -11.164   29.467   10.573
 -11.163   29.573   15.635
 -11.169   29.542   22.654
 -11.204   29.646   44.591
 -11.227   29.534   48.323
 -11.152   29.570   56.918
 -10.706   29.510   10.014
 -10.581   29.505   15.877
 -10.669   29.542   22.563
 -10.647   29.569   57.121
 -10.186   29.491    9.594
 -10.086   29.495   15.886
 -10.169   29.542   22.483
 -10.144   29.478   57.276
  -9.752   29.522    9.445
  -9.662   29.505   15.802
  -9.669   29.542   22.474
  -9.669   29.478   57.305
  -9.252   29.566    9.384
  -9.153   29.573   15.669
  -9.219   29.492   22.512
  -9.156   29.429   57.290
  -8.752   29.577    9.397
  -8.578   29.501   15.870
  -8.745   29.523   22.638
  -8.621   29.630   57.111
  -8.253   29.555    9.484
  -8.136   29.512   15.834
  -8.193   29.646   22.844
  -8.108   29.629   57.113
  -7.670   29.594    9.798
  -7.559   29.533   15.563
  -7.719   29.542   22.880
  -7.661   29.513   57.431
  -7.252   29.573    9.936
  -7.138   29.437   15.378
  -7.212   29.560   22.955
  -7.134   29.511   57.936
  -6.766   29.531   10.034
  -6.585   29.455   14.479
  -6.680   29.505   23.061
  -6.631   29.486   58.301
  -6.193   29.571   10.381
  -6.105   29.543   14.001
  -6.179   29.658   23.330
  -6.133   29.525   58.488
  -5.677   29.581   10.845
  -5.554   29.524   13.531
  -5.693   29.612   23.289
  -5.578   29.630   58.549
  -5.252   29.546   10.991
  -5.086   29.497   13.349
  -5.161   29.553   23.037
  -5.119   29.572   58.634
  -4.778   29.538   10.917
  -4.586   29.547   13.393
  -4.684   29.507   18.396
  -4.660   29.601   21.445
  -4.721   29.511   22.530
  -4.633   29.607   58.561
  -4.186   29.579   10.424
  -4.231   29.580   13.608
  -4.105   29.444   17.569
  -4.072   29.482   58.517
  -3.698   29.593    9.876
  -3.549   29.551   14.376
  -3.613   29.500   17.158
  -3.614   29.446   58.359
  -3.180   29.557    9.437
  -3.217   29.590   14.576
  -3.216   29.526   16.903
  -3.200   29.599   57.935
  -2.726   29.447    9.129
  -2.676   29.612   15.009
  -2.675   29.558   16.486
  -2.697   29.597   57.437
  -2.252   29.492    9.017
  -2.193   29.588   56.490
  -1.774   29.490    8.948
  -1.561   29.543   54.029
  -1.205   29.497    8.969
  -1.086   29.526   53.967
  -0.679   29.503    9.079
  -0.652   29.515   53.850
  -0.081   29.533    9.346
  -0.137   29.522   53.432
   0.322   29.515    9.561
   0.427   29.510   52.903
   0.823   29.659    9.805
   0.914   29.506   52.861
   1.331   29.611    9.847
   1.435   29.584   52.918
   1.781   29.551    9.920
   1.905   29.609   53.070
   2.200   29.575   10.090
   2.364   29.477   53.283
   2.816   29.548   10.487
   2.831   29.486   53.342
   3.312   29.527   11.018
   3.430   29.551   15.543
   3.380   29.584   17.354
   3.331   29.473   53.350
   3.788   29.562   12.119
   3.843   29.553   15.607
   3.748   29.584   17.431
   3.833   29.413   53.296
   4.317   29.565   13.440
   4.425   29.532   15.918
   4.248   29.566   17.471
   4.369   29.557   53.014
   4.719   29.527   13.602
   4.878   29.536   15.896
   4.712   29.534   17.609
   4.881   29.450   52.841
   5.274   29.544   13.920
   5.413   29.545   15.566
   5.253   29.619   17.885
   5.350   29.599   52.492
   5.708   29.579   18.106
   5.914   29.495   52.424
   6.300   29.641   18.326
   6.348   29.424   52.354
   6.795   29.607   18.284
   6.877   29.446   51.959
   7.288   29.522   18.054
   7.402   29.538   51.011
   7.748   29.541   17.925
   7.936   29.520   50.529
   8.248   29.575   17.886
   8.341   29.423   50.379
   8.748   29.577   17.907
   8.854   29.434   49.893
   9.248   29.559   17.928
   9.324   29.541   48.949
   9.763   29.607   17.830
   9.887   29.584   48.533
  10.237   29.584   17.389
  10.381   29.581   48.449
  10.865   29.479   16.506
  10.847   29.572   48.455
  11.370   29.525   16.076
  11.295   29.565   48.612
  11.789   29.532   15.812
  11.826   29.655   49.059
  12.301   29.526   15.588
  12.364   29.481   50.845
  12.831   29.542   15.442
  12.824   29.545   51.506
  13.254   29.471   15.307
  13.279   29.486   51.977
  13.761   29.445   14.966
  13.927   29.601   52.341
  14.379   29.506   14.472
  14.367   29.534   52.543
  14.896   29.529   14.159
  14.905   29.616   52.645
  14.817   29.494   58.107
  14.880   29.557   60.027
  15.331   29.542   13.989
  15.378   29.432   52.761
  15.310   29.507   57.582
  15.369   29.554   60.552
  15.831   29.542   13.856
  15.886   29.622   52.643
  15.792   29.516   57.026
  15.935   29.516   60.879
  16.331   29.542   13.795
  16.388   29.473   52.597
  16.301   29.532   56.494
  16.414   29.519   60.928
  16.831   29.542   13.804
  16.857   29.518   52.394
  16.831   29.500   56.172
  16.873   29.524   60.867
  17.331   29.542   13.881
  17.367   29.527   52.091
  17.236   29.495   56.116
  17.402   29.563   60.669
  17.813   29.542   14.024
  17.931   29.498   51.634
  17.817   29.560   56.333
  17.939   29.525   60.871
  18.397   29.625   14.309
  18.339   29.495   51.323
  18.248   29.549   56.513
  18.414   29.538   60.938
  18.768   29.542   14.552
  18.875   29.620   51.129
  18.732   29.528   56.542
  18.914   29.540   60.992
  19.282   29.625   15.040
  19.332   29.627   51.178
  19.271   29.536   55.940
  19.414   29.517   60.962
  19.840   29.625   15.877
  19.855   29.519   31.867
  19.765   29.545   33.004
  19.805   29.577   51.438
  19.751   29.550   55.417
  19.838   29.500   60.824
  20.357   29.625   17.367
  20.426   29.546   31.528
  20.325   29.599   33.825
  20.321   29.625   52.015
  20.293   29.527   55.052
  20.344   29.519   60.372
  20.831   29.625   18.462
  20.868   29.440   31.419
  20.745   29.571   33.993
  20.843   29.596   52.893
  20.775   29.557   54.900
  20.944   29.535   58.957
  21.346   29.518   19.065
  21.385   29.536   31.155
  21.428   29.537   34.327
  21.340   29.509   40.099
  21.338   29.653   40.506
  21.324   29.509   42.473
  21.347   29.641   43.924
  21.380   29.533   58.932
  21.860   29.578   19.356
  21.855   29.513   30.924
  21.741   29.549   34.579
  21.825   29.540   38.986
  21.817   29.592   44.440
  21.856   29.573   61.626
  22.248   29.588   19.391
  22.364   29.520   30.568
  22.360   29.576   35.359
  22.263   29.562   38.418
  22.250   29.568   44.627
  22.336   29.568   62.112
  22.748   29.588   19.396
  22.838   29.497   30.299
  22.748   29.511   44.676
  22.919   29.531   62.426
  23.295   29.530   19.439
  23.368   29.528   30.116
  23.208   29.484   44.700
  23.414   29.530   62.467
  23.808   29.502   19.595
  23.861   29.527   29.930
  23.797   29.616   44.821
  23.871   29.527   62.390
  24.403   29.516   19.886
  24.379   29.535   29.615
  24.331   29.542   44.855
  24.416   29.553   62.046
  24.781   29.588   20.006
  24.769   29.500   29.297
  24.831   29.542   44.890
  24.880   29.511   58.908
  24.774   29.555   59.543
  24.897   29.532   61.542
  25.248   29.535   20.024
  25.337   29.484   28.503
  25.281   29.492   44.962
  25.377   29.434   58.405
  25.748   29.514   20.092
  25.815   29.530   26.923
  25.731   29.569   45.123
  25.854   29.515   57.881
  26.283   29.462   20.134
  26.330   29.539   26.464
  26.283   29.641   45.427
  26.376   29.531   57.473
  26.839   29.587   20.303
  26.865   29.590   26.126
  26.851   29.625   45.874
  26.784   29.568   53.906
  26.769   29.550   56.051
  26.879   29.511   56.498
  27.248   29.594   20.326
  27.332   29.487   25.911
  27.316   29.625   46.445
  27.399   29.506   53.055
  27.748   29.575   20.402
  27.809   29.527   25.361
  27.814   29.625   47.545
  27.832   29.453   52.550
  28.218   29.537   20.555
  28.410   29.454   23.983
  28.335   29.643   48.513
  28.302   29.523   51.869
  28.749   29.530   21.046
  28.897   29.529   23.048
 -16.155   35.552   33.371
 -16.172   35.614   38.526
 -15.661   35.446   32.625
 -15.561   35.589   39.323
 -15.247   35.522   32.358
 -15.164   35.599   39.626
 -14.708   35.517   32.047
 -14.652   35.570   39.925
 -14.225   35.566   31.879
 -14.165   35.596   40.143
 -13.683   35.567   31.474
 -13.715   35.573   40.566
 -13.157   35.547   28.872
 -13.111   35.543   41.020
 -12.662   35.444   28.135
 -12.627   35.468   41.286
 -12.244   35.512   27.872
 -12.169   35.479   41.365
 -11.739   35.464   27.575
 -11.669   35.473   41.384
 -11.218   35.524   27.451
 -11.158   35.429   41.347
 -10.686   35.583   27.324
 -10.573   35.563   41.066
 -10.190   35.490   27.128
 -10.129   35.552   41.074
  -9.752   35.515   26.976
  -9.601   35.545   41.422
  -9.279   35.576   26.854
  -9.155   35.584   42.436
  -8.701   35.498   26.654
  -8.623   35.489   43.825
  -8.286   35.471   26.631
  -8.144   35.514   44.384
  -7.709   35.558   26.878
  -7.662   35.600   44.988
  -7.284   35.534   27.064
  -7.119   35.674   45.582
  -6.751   35.528   27.534
  -6.684   35.555   46.014
  -6.114   35.559   28.916
  -6.144   35.511   46.327
  -5.752   35.539   29.088
  -5.662   35.575   46.457
  -5.257   35.519   29.024
  -5.133   35.536   46.575
  -4.673   35.496   28.592
  -4.586   35.569   46.574
  -4.289   35.498   28.297
  -4.112   35.466   46.567
  -3.764   35.579   27.871
  -3.635   35.530   46.406
  -3.203   35.504   27.452
  -3.101   35.540   46.167
  -2.631   35.454   27.065
  -2.654   35.490   45.895
  -2.221   35.545   26.913
  -2.228   35.561   45.456
  -1.701   35.524   26.556
  -1.635   35.518   44.599
  -1.188   35.494   24.106
  -1.049   35.506   43.576
  -0.686   35.511   23.558
  -0.619   35.520   43.361
  -0.205   35.514   23.124
  -0.135   35.549   43.303
   0.309   35.515   22.044
   0.331   35.542   43.374
   0.822   35.505   21.635
   0.831   35.542   43.492
   1.248   35.515   21.529
   1.331   35.542   43.562
   1.745   35.526   21.541
   1.831   35.542   43.567
   2.328   35.566   21.831
   2.331   35.542   43.508
   2.709   35.544   22.081
   2.860   35.458   43.400
   3.302   35.558   22.865
   3.428   35.485   43.145
   3.807   35.503   21.121
   3.792   35.541   42.893
   4.291   35.526   20.500
   4.292   35.542   42.516
   4.815   35.509   20.114
   4.802   35.476   42.308
   5.248   35.520   20.006
   5.254   35.658   42.090
   5.748   35.533   20.004
   5.904   35.510   42.438
   6.248   35.521   20.074
   6.372   35.483   42.790
   6.748   35.504   20.068
   6.867   35.531   42.994
   7.215   35.535   19.898
   7.419   35.639   43.071
   7.742   35.581   19.380
   7.914   35.623   43.140
   8.385   35.460   18.535
   8.381   35.574   43.159
   8.886   35.509   18.150
   8.867   35.580   43.039
   9.329   35.506   17.907
   9.368   35.440   42.960
   9.828   35.449   17.686
   9.851   35.554   42.542
  10.248   35.493   17.610
  10.346   35.552   42.054
  10.748   35.522   17.576
  10.860   35.497   41.355
  11.248   35.521   17.603
  11.391   35.537   40.436
  11.710   35.489   17.676
  11.855   35.595   40.032
  12.251   35.587   17.913
  12.342   35.425   39.875
  12.701   35.545   18.143
  12.830   35.544   39.007
  13.282   35.500   18.588
  13.375   35.607   36.538
  13.845   35.624   19.419
  13.884   35.440   36.445
  14.339   35.619   20.932
  14.400   35.547   36.012
  14.885   35.662   21.829
  14.901   35.550   31.480
  14.833   35.539   32.977
  14.893   35.527   35.516
  15.364   35.625   22.430
  15.365   35.529   31.057
  15.842   35.592   22.904
  15.850   35.501   30.570
  16.218   35.554   23.145
  16.321   35.458   29.947
  16.737   35.626   23.547
  16.808   35.425   28.827
  17.290   35.561   24.150
  17.344   35.458   28.014
  17.833   35.583   25.442
  17.823   35.437   26.910
 -26.721   -5.713    9.749
 -26.678   -3.603    9.720
 -26.201   -9.665    9.741
 -26.101   -7.687    9.727
 -26.187   -6.617    9.738
 -26.193   -2.731    9.786
 -25.719  -10.136    9.739
 -25.691   -2.282    9.786
 -25.179  -11.615    9.759
 -25.176   -1.614    9.714
 -24.790  -11.833    9.724
 -24.671   -0.698    9.731
 -24.214  -12.072    9.745
 -24.197   -0.200    9.775
 -23.775  -12.089    9.759
 -23.643    0.172    9.775
 -23.722    2.242    9.759
 -23.605    3.228    9.718
 -23.196  -11.799    9.712
 -23.165    0.417    9.695
 -23.236    1.265    9.733
 -23.138    4.153    9.785
 -22.682  -11.663    9.792
 -22.648    4.389    9.709
 -22.186  -11.324    9.695
 -22.068    4.690    9.754
 -21.712  -11.126    9.796
 -21.586    4.774    9.702
 -21.213  -10.674    9.743
 -21.118    4.922    9.636
 -20.752  -10.595    9.776
 -20.659    5.211    9.763
 -20.264  -10.707    9.767
 -20.133    5.326    9.750
 -19.646  -11.154    9.744
 -19.586    5.341    9.707
 -19.213  -11.653    9.834
 -19.153   -2.604    9.716
 -19.253   -2.340    9.717
 -19.086    5.325    9.717
 -18.593  -12.033    9.794
 -18.586    5.312    9.714
 -18.169  -12.206    9.728
 -18.148    5.398    9.706
 -17.720  -12.345    9.718
 -17.635   -2.782    9.738
 -17.750   -1.649    9.735
 -17.589    8.860    9.645
 -17.177  -12.523    9.781
 -17.148   -3.108    9.673
 -17.230   -0.637    9.715
 -17.057    9.717    9.705
 -16.693  -12.783    9.754
 -16.702   -3.266    9.734
 -16.763    0.883    9.655
 -16.643   10.168    9.789
 -16.187  -13.084    9.770
 -16.177   -3.643    9.707
 -16.206    1.278    9.726
 -16.066    3.388    9.718
 -16.212    4.298    9.727
 -16.107   10.359    9.655
 -15.713  -13.292    9.808
 -15.577   -4.090    9.726
 -15.769    1.381    9.740
 -15.586    3.347    9.729
 -15.752    4.270    9.723
 -15.653   10.756    9.757
 -15.658   19.824    9.737
 -15.617   21.824    9.702
 -15.252  -13.360    9.693
 -15.210   -4.376    9.732
 -15.217    1.721    9.723
 -15.162    3.171    9.747
 -15.252    4.241    9.710
 -15.162   10.946    9.682
 -15.247   19.220    9.721
 -15.139   22.659    9.790
 -14.752  -13.403    9.655
 -14.600   -4.687    9.688
 -14.752    4.297    9.713
 -14.665   11.211    9.787
 -14.733   18.770    9.720
 -14.655   22.905    9.692
 -14.252  -13.385    9.652
 -14.163   -4.852    9.773
 -14.263    4.280    9.721
 -14.086   11.248    9.758
 -14.132   18.417    9.763
 -14.161   23.229    9.777
 -13.705  -13.307    9.725
 -13.589   -5.612    9.697
 -13.700    3.846    9.745
 -13.586   11.242    9.758
 -13.752   18.340    9.760
 -13.586   23.296    9.727
 -13.194  -13.117    9.702
 -13.160   -6.323    9.725
 -13.188    3.409    9.751
 -13.086   11.258    9.751
 -13.252   18.333    9.744
 -13.086   23.315    9.718
 -12.680  -12.824    9.681
 -12.694   -6.853    9.733
 -12.752    3.302    9.740
 -12.586   11.257    9.765
 -12.685   18.352    9.812
 -12.644   23.388    9.705
 -12.282  -12.525    9.685
 -12.183   -7.268    9.737
 -12.257    3.330    9.734
 -12.168   11.223    9.810
 -12.189   18.687    9.698
 -12.269   23.854    9.771
 -11.657  -11.763    9.648
 -11.615   -8.058    9.728
 -11.683    3.661    9.708
 -11.558   10.884    9.734
 -11.719   18.892    9.800
 -11.567   28.199    9.688
 -11.192  -10.679    9.684
 -11.155   -9.143    9.774
 -11.178    4.139    9.712
 -11.054    5.820    9.734
 -11.226    6.364    9.721
 -11.197   10.724    9.810
 -11.129   19.674    9.771
 -11.176   28.835    9.722
 -10.792    4.145    9.720
 -10.627    5.747    9.733
 -10.714    6.793    9.727
 -10.643    9.873    9.687
 -10.725   21.334    9.712
 -10.671   29.307    9.729
 -10.195    3.395    9.764
 -10.115    6.283    9.710
 -10.284    6.798    9.726
 -10.098    8.802    9.727
 -10.207   21.714    9.710
 -10.141   29.646    9.776
  -9.641    2.818    9.743
  -9.608    8.464    9.711
  -9.705   21.803    9.676
  -9.633   29.794    9.763
  -9.116    2.429    9.785
  -9.060    8.696    9.726
  -9.188   21.690    9.686
  -9.086   29.832    9.713
  -8.752    2.310    9.772
  -8.615    8.881    9.649
  -8.685   21.364    9.755
  -8.563   29.839    9.776
  -8.252    2.256    9.727
  -8.073    9.246    9.714
  -8.221   21.099    9.730
  -8.086   29.736    9.790
  -7.752    2.272    9.718
  -7.586    9.347    9.684
  -7.703   20.864    9.732
  -7.628   29.466    9.661
  -7.264    2.353    9.743
  -7.086    9.391    9.679
  -7.245   20.690    9.792
  -7.133   29.321    9.698
  -6.683    2.627    9.688
  -6.586    9.374    9.709
  -6.724   20.662    9.649
  -6.643   29.267    9.794
  -6.252    2.714    9.696
  -6.075    9.304    9.799
  -6.169   20.330    9.740
  -6.134   28.950    9.680
  -5.768    2.825    9.724
  -5.623    9.122    9.839
  -5.663   19.313    9.735
  -5.657   28.842    9.756
  -5.213    3.228    9.713
  -5.188    8.768    9.802
  -5.203   18.354    9.771
  -5.133   28.718    9.722
  -4.722    4.249    9.705
  -4.620    4.758    9.766
  -4.748    5.334    9.640
  -4.697    8.193    9.817
  -4.646   17.814    9.735
  -4.619   28.723    9.720
  -4.219   17.431    9.829
  -4.159   28.890    9.690
  -3.715   17.271    9.752
  -3.688   29.397    9.698
  -3.219   17.139    9.728
  -3.185   29.857    9.708
  -2.752   17.117    9.655
  -2.657   30.214    9.783
  -2.252   17.123    9.648
  -2.086   30.320    9.704
  -1.705   17.179    9.709
  -1.586   30.361    9.697
  -1.164   17.307    9.669
  -1.086   30.343    9.727
  -0.619   17.245    9.778
  -0.646   30.286    9.791
  -0.219   17.273    9.678
  -0.071   29.911    9.669
   0.283   17.215    9.720
   0.370   29.732    9.742
   0.785   16.896    9.852
   0.947   29.431    9.689
   1.318   16.325    9.830
   1.414   29.367    9.705
   1.861   15.873    9.746
   1.914   29.279    9.745
   2.276   15.610    9.730
   2.328   29.210    9.804
   2.812    6.903    9.765
   2.887    8.815    9.719
   2.798   15.373    9.738
   2.883   28.941    9.736
   3.316    6.397    9.756
   3.390    9.334    9.725
   3.288   15.205    9.810
   3.353   28.724    9.759
   3.748    6.230    9.732
   3.948    9.650    9.764
   3.748   15.185    9.710
   3.850   28.341    9.713
   4.248    6.176    9.707
   4.414    9.687    9.763
   4.295   15.180    9.738
   4.330   27.818    9.724
   4.748    6.221    9.705
   4.845    9.625    9.761
   4.831   15.275    9.728
   4.865   26.840    9.777
   5.222    6.352    9.729
   5.381    9.301    9.729
   5.288   15.427    9.709
   5.353   25.799    9.684
   5.760    6.815    9.729
   5.884    8.803    9.741
   5.815   15.699    9.694
   5.935   25.351    9.736
   6.216   15.982    9.685
   6.324   25.133    9.824
   6.824   16.685    9.607
   6.781   24.649    9.798
   7.284   17.441    9.727
   7.294   23.684    9.752
   7.796   18.886    9.710
   7.838   21.316    9.784
  32.306    6.899    9.764
  32.381    8.345    9.714
  32.810    6.361    9.748
  32.858    8.891    9.712
  33.248    6.195    9.724
  33.428    9.210    9.746
  33.748    6.156    9.701
  33.914    9.241    9.750
  34.248    6.230    9.705
  34.350    9.155    9.756
  34.711    6.400    9.736
  34.874    8.780    9.740
  35.270    7.354    9.717
  35.378    7.790    9.757
 -29.673  -10.610   15.848
 -29.652   -8.220   15.681
 -29.179  -11.823   15.845
 -29.188   -6.710   15.699
 -28.669  -12.691   15.776
 -28.588   -4.829   15.737
 -28.105  -13.241   15.825
 -28.231   -4.193   15.645
 -27.599  -13.597   15.800
 -27.660   -0.129   15.658
 -27.194  -13.818   15.728
 -27.088    0.838   15.658
 -26.647  -14.150   15.811
 -26.664    1.285   15.744
 -26.198  -14.801   15.811
 -26.086    1.647   15.753
 -25.653  -15.609   15.819
 -25.648    1.850   15.678
 -25.177  -17.200   15.789
 -25.109    2.233   15.692
 -24.685  -18.263   15.773
 -24.609    2.722   15.745
 -24.191  -18.762   15.703
 -24.258    3.409   15.670
 -23.692  -19.140   15.758
 -23.752    4.372   15.673
 -23.216  -19.352   15.737
 -23.192    5.421   15.707
 -22.689  -19.554   15.836
 -22.665    6.710   15.650
 -22.219  -19.580   15.748
 -22.194    8.395   15.623
 -21.771  -19.719   15.787
 -21.737    9.402   15.695
 -21.160  -20.186   15.737
 -21.058   10.224   15.692
 -20.670  -20.728   15.725
 -20.577   10.701   15.670
 -20.134  -21.129   15.759
 -20.171   11.834   15.715
 -19.752  -21.256   15.739
 -19.648   12.717   15.712
 -19.252  -21.323   15.694
 -19.179   13.845   15.644
 -18.780  -21.346   15.672
 -18.616   14.687   15.644
 -18.147  -21.678   15.747
 -18.122   15.182   15.644
 -18.165   19.787   15.773
 -18.171   22.252   15.644
 -17.792  -21.843   15.703
 -17.676   15.898   15.607
 -17.673   16.382   15.782
 -17.713   22.953   15.719
 -17.165  -22.122   15.763
 -17.143   23.714   15.644
 -16.752  -22.173   15.764
 -16.645   24.126   15.678
 -16.205  -22.162   15.792
 -16.281   24.439   15.700
 -15.706  -22.038   15.795
 -15.612   25.167   15.704
 -15.161  -21.712   15.718
 -15.117   25.612   15.690
 -14.720  -21.365   15.620
 -14.691   25.867   15.705
 -14.219  -21.197   15.711
 -14.211   26.183   15.607
 -13.693  -21.081   15.784
 -13.604   26.703   15.749
 -13.122  -20.813   15.783
 -13.215   27.915   15.701
 -12.638  -20.328   15.710
 -12.616   28.695   15.704
 -12.147  -19.744   15.778
 -12.171   29.123   15.632
 -11.729  -17.678   15.716
 -11.626  -11.286   15.759
 -11.648  -10.250   15.654
 -11.714   29.319   15.704
 -11.243  -16.158   15.641
 -11.156  -12.224   15.724
 -11.217   -9.878   15.623
 -11.206   29.459   15.783
 -10.679  -14.803   15.662
 -10.609  -13.168   15.736
 -10.705   -9.731   15.719
 -10.747   29.635   15.652
 -10.169   -9.568   15.728
 -10.252   29.648   15.664
  -9.705   -9.522   15.722
  -9.735   29.620   15.631
  -9.218   -9.417   15.640
  -9.229   29.461   15.835
  -8.730  -14.252   15.737
  -8.609  -12.204   15.719
  -8.752   -9.323   15.655
  -8.745   29.623   15.651
  -8.258  -14.791   15.713
  -8.121  -11.666   15.716
  -8.288   -9.140   15.668
  -8.217   29.628   15.634
  -7.715  -15.178   15.731
  -7.623  -11.161   15.712
  -7.757   -8.591   15.654
  -7.725   29.437   15.812
  -7.272  -15.304   15.715
  -7.125  -10.675   15.711
  -7.110   -7.330   15.701
  -7.271   29.273   15.781
  -6.731  -15.679   15.735
  -6.600  -10.196   15.724
  -6.642   -6.634   15.778
  -6.635   28.864   15.760
  -6.195  -16.814   15.706
  -6.050   -9.839   15.773
  -6.251   -5.597   15.656
  -6.120   28.406   15.767
  -5.698  -18.134   15.764
  -5.586   -9.731   15.727
  -5.714   -4.894   15.612
  -5.752   28.298   15.741
  -5.189  -18.626   15.755
  -5.086   -9.667   15.703
  -5.252   -4.810   15.660
  -5.205   28.318   15.750
  -4.765  -18.794   15.727
  -4.586   -9.653   15.700
  -4.735   -4.872   15.635
  -4.768   28.487   15.737
  -4.184  -19.086   15.763
  -4.086   -9.661   15.713
  -4.206   -7.585   15.770
  -4.111   -6.734   15.712
  -4.258   -5.281   15.690
  -4.204   28.711   15.727
  -3.792  -19.315   15.712
  -3.633   -9.754   15.728
  -3.673   -8.582   15.757
  -3.669   28.871   15.728
  -3.152  -20.636   15.811
  -3.106  -10.182   15.725
  -3.292   -8.831   15.718
  -3.246   28.974   15.652
  -2.665  -21.198   15.742
  -2.563  -10.655   15.709
  -2.716   -9.091   15.734
  -2.741   29.280   15.627
  -2.198  -21.823   15.688
  -2.122  -10.658   15.720
  -2.252   -9.146   15.739
  -2.182   29.891   15.685
  -1.606  -22.583   15.749
  -1.575  -10.294   15.737
  -1.752   -9.122   15.737
  -1.687   30.290   15.669
  -1.261  -22.881   15.770
  -1.097   -9.797   15.727
  -1.272   -9.138   15.735
  -1.125   30.590   15.689
  -0.752  -23.184   15.770
  -0.669   30.736   15.728
  -0.231  -23.379   15.708
  -0.046   -9.067   15.709
  -0.220   -8.617   15.725
  -0.172   30.845   15.693
   0.305  -23.525   15.829
   0.414   -9.183   15.725
   0.285   -6.832   15.718
   0.367   30.852   15.697
   0.831  -23.542   15.757
   0.914   -9.243   15.714
   0.714   -6.852   15.700
   0.831   30.775   15.728
   1.308  -23.504   15.764
   1.346   -9.110   15.697
   1.291   -7.082   15.738
   1.254   30.652   15.706
   1.811  -23.363   15.707
   1.877   -8.104   15.713
   1.719   -7.224   15.732
   1.769   30.336   15.820
   2.328  -23.145   15.692
   2.399   29.905   15.789
   2.869  -22.832   15.715
   2.849   29.659   15.728
   3.289  -22.574   15.718
   3.349   29.477   15.837
   3.836  -22.293   15.670
   3.800   29.498   15.787
   4.311  -22.129   15.756
   4.258   29.592   15.651
   4.829  -21.727   15.724
   4.913   -5.144   15.717
   4.824   -3.180   15.673
   4.793   29.602   15.648
   5.253  -21.165   15.654
   5.394   -5.660   15.733
   5.310   -2.773   15.614
   5.360   29.488   15.801
   5.815  -20.160   15.733
   5.931   -6.196   15.743
   5.748   -2.748   15.691
   5.831   29.374   15.728
   6.308  -19.759   15.709
   6.360   -6.322   15.755
   6.227   -2.820   15.703
   6.231   29.192   15.753
   6.831  -19.619   15.728
   6.899   -6.674   15.724
   6.807   -3.034   15.771
   6.782   28.832   15.824
   7.331  -19.612   15.728
   7.387   -7.186   15.743
   7.230   -3.069   15.790
   7.380   28.405   15.811
   7.831  -19.622   15.728
   7.883   -7.739   15.788
   7.810   -2.850   15.701
   7.834   28.135   15.785
   8.281  -19.576   15.678
   8.347   -8.038   15.657
   8.230   -2.683   15.715
   8.347   27.727   15.702
   8.709  -19.484   15.722
   8.859   -8.040   15.620
   8.782   -2.253   15.714
   8.905   27.382   15.677
   9.257  -19.254   15.693
   9.395   -7.905   15.801
   9.286   -1.307   15.695
   9.414   27.306   15.740
   9.861  -18.883   15.678
   9.914   -7.866   15.743
   9.811    1.370   15.742
   9.914   27.216   15.742
  10.245  -18.587   15.691
  10.414   -7.852   15.759
  10.292    1.710   15.714
  10.443   23.916   15.702
  10.296   24.761   15.723
  10.414   27.295   15.717
  10.772  -18.276   15.728
  10.894   -7.880   15.804
  10.748    1.759   15.718
  10.914   23.833   15.719
  10.748   24.756   15.721
  10.865   27.445   15.712
  11.231  -18.030   15.666
  11.352   -8.035   15.679
  11.248    1.768   15.719
  11.414   23.771   15.722
  11.248   24.765   15.716
  11.390   27.717   15.724
  11.757  -17.656   15.692
  11.829   -8.223   15.671
  11.815    1.805   15.798
  11.914   23.784   15.715
  11.721   24.870   15.727
  11.873   29.375   15.706
  12.290  -17.103   15.636
  12.429   -8.541   15.712
  12.310    2.194   15.610
  12.358   23.866   15.712
  12.254   25.334   15.730
  12.352   29.900   15.705
  12.749  -16.567   15.756
  12.774   -8.797   15.752
  12.796   -3.751   15.729
  12.896   -3.304   15.731
  12.791    2.339   15.777
  12.937   24.198   15.727
  12.829   26.599   15.702
  12.924   30.253   15.718
  13.253  -16.200   15.645
  13.385   -9.624   15.741
  13.311    2.692   15.700
  13.368   24.345   15.715
  13.248   26.650   15.695
  13.376   30.447   15.628
  13.812  -15.760   15.644
  13.834  -10.185   15.786
  13.753    2.910   15.658
  13.945   24.666   15.744
  13.748   26.669   15.694
  13.889   31.194   15.746
  14.326  -15.182   15.685
  14.339  -11.179   15.769
  14.310    3.268   15.675
  14.373   24.667   15.736
  14.214   26.650   15.682
  14.444   31.736   15.713
  14.812  -14.152   15.712
  14.837  -12.245   15.840
  14.867    3.614   15.698
  14.949   24.438   15.692
  14.764   26.285   15.716
  14.956   32.123   15.780
  15.281    3.726   15.678
  15.414   24.381   15.718
  15.305   25.855   15.735
  15.395   32.242   15.655
  15.736    3.692   15.755
  15.838   24.173   15.748
  15.748   25.722   15.712
  15.831   32.427   15.751
  16.295    3.700   15.749
  16.379   23.356   15.676
  16.248   25.741   15.700
  16.331   32.444   15.658
  16.831    3.794   15.728
  16.815   22.782   15.733
  16.748   25.834   15.714
  16.831   32.443   15.674
  17.282    3.938   15.711
  17.355   21.738   15.692
  17.278   25.920   15.816
  17.354   32.385   15.747
  17.814    4.204   15.697
  17.915   21.361   15.666
  17.830   26.266   15.680
  17.858   32.212   15.751
  18.215    4.483   15.685
  18.423   21.315   15.785
  18.239   26.447   15.721
  18.378   31.911   15.737
  18.827    5.178   15.606
  18.881   21.190   15.753
  18.741   26.872   15.670
  18.776   31.615   15.767
  19.289    5.911   15.722
  19.353    8.389   15.761
  19.331   10.754   15.676
  19.367   21.194   15.802
  19.230   27.442   15.684
  19.362   30.883   15.759
  19.812   10.940   15.773
  19.864   21.276   15.728
  20.270   11.102   15.641
  20.375   22.167   15.683
  20.795   11.171   15.723
  20.925   23.775   15.679
  21.328   11.343   15.694
  21.333   24.282   15.737
  21.831   11.438   15.747
  21.809   24.764   15.785
  22.301   11.500   15.778
  22.356   25.194   15.774
  22.774   11.575   15.615
  22.877   25.412   15.645
  23.279   11.369   15.813
  23.334   25.741   15.771
  23.832   10.879   15.834
  23.914   25.805   15.726
  24.335    4.822   15.805
  24.358    6.180   15.719
  24.347    9.861   15.823
  24.414   25.802   15.745
  24.810    3.698   15.750
  24.829    7.299   15.681
  24.801    9.278   15.811
  24.849   25.754   15.799
  25.306    1.677   15.811
  25.397   25.374   15.698
  25.835    0.801   15.811
  25.797   25.211   15.813
  26.338    0.297   15.811
  26.398   24.360   15.766
  26.885   -0.089   15.811
  26.908   23.877   15.687
  27.329   -0.290   15.692
  27.312   23.759   15.804
  27.870   -0.542   15.848
  27.834   23.286   15.792
  28.331   -0.579   15.683
  28.326   22.337   15.724
  28.749   -0.697   15.805
  28.827   21.215   15.806
  29.289   -0.735   15.673
  29.419   20.819   15.734
  29.824   -1.073   15.778
  29.854   20.746   15.797
  30.279   -1.323   15.741
  30.363   20.429   15.686
  30.899   -1.666   15.670
  30.772   20.225   15.750
  31.316   -1.844   15.672
  31.285   19.718   15.754
  31.813   -2.053   15.762
  31.836   18.813   15.724
  32.295   -2.152   15.791
  32.302   18.266   15.738
  32.831   -2.113   15.757
  32.902   16.441   15.759
  33.331   -2.046   15.748
  33.439   15.859   15.730
  33.732   -1.977   15.741
  33.905   15.766   15.810
  34.296   -1.779   15.727
  34.383   15.624   15.829
  34.744   -1.548   15.665
  34.822   15.314   15.725
  35.270   -1.146   15.646
  35.354   14.860   15.710
  35.759   -0.603   15.668
  35.805   14.263   15.738
  36.328    0.731   15.660
  36.323   12.223   15.734
  36.838    2.166   15.609
  36.770   11.695   15.760
  37.375    3.265   15.726
  37.422   11.358   15.738
  37.865    3.750   15.725
  37.888   11.187   15.811
  38.400    4.190   15.710
  38.387   10.873   15.676
  38.906    4.653   15.702
  38.857   10.806   15.784
  39.320    5.348   15.676
  39.379   10.350   15.665
  39.886    6.757   15.752
  39.856    9.892   15.710
  40.276    7.926   15.690
  40.318    8.807   15.729
 -29.157   -9.689   21.770
 -29.122   -6.286   21.704
 -28.646  -11.172   21.811
 -28.709   -5.697   21.638
 -28.078  -12.041   21.773
 -28.163   -4.751   21.651
 -27.740  -12.367   21.761
 -27.663   -3.300   21.678
 -27.690   -2.662   21.785
 -27.685    0.393   21.620
 -27.140  -12.787   21.780
 -27.143    1.266   21.644
 -26.633  -13.037   21.748
 -26.656    1.681   21.678
 -26.188  -13.244   21.731
 -26.268    1.928   21.683
 -25.680  -18.264   21.777
 -25.661  -16.669   21.668
 -25.691  -13.662   21.763
 -25.674    2.753   21.644
 -25.675   18.246   21.800
 -25.680   20.874   21.692
 -25.199  -19.317   21.743
 -25.127    4.652   21.644
 -25.159   17.338   21.771
 -25.136   21.759   21.721
 -24.723  -19.853   21.666
 -24.678    6.413   21.644
 -24.593   16.795   21.817
 -24.693   22.345   21.705
 -24.148  -20.298   21.661
 -24.158    7.766   21.644
 -24.082   16.442   21.791
 -24.128   23.321   21.761
 -23.690  -20.597   21.765
 -23.699    8.446   21.691
 -23.669   16.242   21.728
 -23.682   23.836   21.737
 -23.260  -20.865   21.776
 -23.184   11.301   21.671
 -23.161   16.094   21.769
 -23.191   24.229   21.695
 -22.649  -23.514   21.770
 -22.623   12.176   21.699
 -22.659   15.988   21.691
 -22.723   24.460   21.722
 -22.127  -24.617   21.811
 -22.128   12.664   21.694
 -22.160   15.910   21.755
 -22.244   24.653   21.656
 -21.645  -25.186   21.811
 -21.771   12.974   21.680
 -21.653   15.679   21.757
 -21.752   24.716   21.693
 -21.113  -25.647   21.763
 -21.252   13.427   21.660
 -21.169   15.335   21.769
 -21.252   24.719   21.703
 -20.665  -26.150   21.827
 -20.752   24.666   21.690
 -20.159  -26.658   21.824
 -20.205   24.604   21.713
 -19.585  -27.035   21.794
 -19.669   24.651   21.728
 -19.169  -27.201   21.728
 -19.169   24.778   21.728
 -18.753  -27.337   21.749
 -18.669   24.889   21.728
 -18.252  -27.400   21.673
 -18.169   24.937   21.728
 -17.752  -27.406   21.652
 -17.669   24.910   21.728
 -17.205  -27.351   21.717
 -17.169   24.831   21.728
 -16.669  -27.190   21.728
 -16.669   24.817   21.728
 -16.284  -27.006   21.682
 -16.169   24.897   21.728
 -15.745  -26.632   21.659
 -15.696   24.985   21.705
 -15.242  -26.130   21.667
 -15.179   25.206   21.704
 -14.679  -25.180   21.685
 -14.671   25.698   21.616
 -14.248  -24.555   21.669
 -14.212   26.414   21.644
 -13.702  -24.179   21.713
 -13.593   27.137   21.709
 -13.196  -24.027   21.709
 -13.236   27.420   21.644
 -12.669  -24.051   21.758
 -12.699   27.748   21.678
 -12.169  -24.095   21.743
 -12.185   27.952   21.666
 -11.633  -24.106   21.696
 -11.616   28.140   21.790
 -11.169  -24.132   21.728
 -11.119   28.153   21.706
 -10.716  -24.232   21.720
 -10.633   28.216   21.800
 -10.160  -24.653   21.747
 -10.086   28.161   21.790
  -9.651  -26.118   21.812
  -9.655   28.160   21.817
  -9.164  -26.712   21.733
  -9.148   27.962   21.679
  -8.637  -27.164   21.758
  -8.669   27.851   21.705
  -8.280  -27.317   21.717
  -8.133   27.726   21.719
  -7.692  -27.600   21.833
  -7.586   27.687   21.745
  -7.215  -27.709   21.771
  -7.096   27.763   21.660
  -6.601  -28.073   21.788
  -6.602   27.952   21.639
  -6.139  -28.290   21.728
  -6.117   28.139   21.745
  -5.693  -28.636   21.838
  -5.632   28.291   21.678
  -5.190  -29.256   21.775
  -5.138   28.696   21.644
  -4.695  -29.773   21.701
  -4.694   29.389   21.701
  -4.105  -30.187   21.685
  -4.077   31.744   21.660
  -3.707  -30.371   21.677
  -3.580   32.800   21.670
  -3.164  -30.628   21.762
  -3.168   33.295   21.735
  -2.782  -30.774   21.734
  -2.645   33.681   21.762
  -2.191  -31.263   21.709
  -2.125   33.849   21.686
  -1.601  -31.659   21.694
  -1.620   33.964   21.624
  -1.205  -31.867   21.681
  -1.143   34.299   21.720
  -0.747  -32.120   21.794
  -0.577   34.803   21.683
  -0.248  -32.234   21.783
  -0.072   35.162   21.669
   0.248  -32.265   21.713
   0.360   35.386   21.712
   0.748  -32.309   21.680
   0.896   35.595   21.817
   1.248  -32.306   21.668
   1.414   35.639   21.780
   1.795  -32.256   21.732
   1.912   35.625   21.798
   2.308  -32.095   21.766
   2.370   35.488   21.683
   2.830  -31.730   21.724
   2.834   35.414   21.760
   3.329  -31.225   21.725
   3.321   35.414   21.644
   3.837  -30.268   21.720
   3.904   35.620   21.728
   4.320  -29.712   21.727
   4.331   35.792   21.728
   4.817  -29.191   21.730
   4.831   35.932   21.728
   5.280  -27.802   21.681
   5.350  -27.301   21.787
   5.362  -25.723   21.774
   5.352   36.004   21.646
   5.801  -25.298   21.695
   5.939   36.118   21.767
   6.291  -25.175   21.795
   6.395   36.213   21.654
   6.774  -24.840   21.639
   6.795   36.429   21.699
   7.295  -24.767   21.733
   7.272   36.875   21.680
   7.804  -24.653   21.706
   7.871   37.397   21.603
   8.323  -24.594   21.772
   8.418   37.817   21.671
   8.823  -24.305   21.607
   8.953   38.144   21.765
   9.289  -24.190   21.776
   9.414   38.213   21.738
   9.823  -23.710   21.728
   9.933   38.227   21.689
  10.235  -23.093   21.669
  10.382   38.258   21.807
  10.833  -21.629   21.786
  10.831   38.171   21.728
  11.321  -21.189   21.817
  11.331   38.148   21.666
  11.854  -20.768   21.716
  11.867   38.244   21.771
  12.326  -20.338   21.671
  12.414   38.252   21.738
  12.713  -20.037   21.682
  12.914   38.245   21.755
  13.257  -19.710   21.653
  13.356   38.161   21.760
  13.824  -19.277   21.644
  13.896   37.820   21.724
  14.303  -18.719   21.644
  14.391   37.325   21.742
  14.810  -17.610   21.717
  14.879   35.417   21.730
  15.325  -16.658   21.702
  15.340   34.247   21.811
  15.818  -16.354   21.681
  15.912   33.722   21.774
  16.250  -16.110   21.661
  16.441   33.507   21.770
  16.810  -15.740   21.706
  16.881   33.370   21.778
  17.258  -15.529   21.652
  17.287   33.228   21.728
  17.811  -15.338   21.699
  17.828   32.933   21.778
  18.271  -15.107   21.644
  18.216   32.656   21.738
  18.806  -14.714   21.644
  18.733   32.173   21.810
  19.297  -14.177   21.644
  19.338   31.829   21.811
  19.832  -13.216   21.672
  19.831   31.720   21.728
  20.378  -10.756   21.757
  20.331   31.676   21.680
  20.849  -10.193   21.802
  20.867   31.762   21.795
  21.259   -9.689   21.732
  21.420   31.774   21.801
  21.792   -9.209   21.726
  21.911   31.695   21.798
  22.236   -9.190   21.736
  22.369   31.443   21.677
  22.812   -9.637   21.753
  22.872   31.279   21.754
  23.388  -10.060   21.771
  23.414   31.204   21.769
  23.748  -10.173   21.763
  23.902   31.224   21.657
  24.248  -10.214   21.734
  24.331   31.384   21.778
  24.748  -10.174   21.734
  24.831   31.387   21.691
  25.291  -10.103   21.817
  25.357   31.381   21.750
  25.753   -9.689   21.738
  25.867   31.253   21.728
  26.298   -9.300   21.713
  26.381   31.113   21.844
  26.713   -9.319   21.708
  26.809   30.791   21.740
  27.389  -10.095   21.760
  27.359   30.340   21.750
  27.716  -10.305   21.733
  27.769   30.088   21.764
  28.293  -10.599   21.752
  28.314   29.889   21.763
  28.748  -10.669   21.753
  28.790   29.677   21.728
  29.241  -10.633   21.752
  29.349   29.320   21.811
  29.823  -10.351   21.686
  29.848   28.825   21.811
  30.305  -10.172   21.778
  30.293   28.138   21.849
  30.812   -9.795   21.696
  30.839   27.366   21.778
  31.239   -9.564   21.667
  31.286   27.143   21.712
  31.805   -9.303   21.712
  31.829   26.998   21.852
  32.331   -9.216   21.728
  32.367   26.932   21.738
  32.831   -9.224   21.728
  32.831   26.798   21.728
  33.331   -9.198   21.728
  33.257   26.625   21.706
  33.831   -9.146   21.728
  33.801   26.334   21.741
  34.286   -9.046   21.708
  34.347   17.783   21.770
  34.342   19.203   21.614
  34.211   26.106   21.773
  34.817   -8.849   21.691
  34.806   17.318   21.722
  34.841   20.349   21.644
  34.857   25.740   21.650
  35.253   -8.607   21.658
  35.429   16.968   21.777
  35.429   21.257   21.669
  35.310   25.252   21.695
  35.784   -8.197   21.647
  35.846   16.695   21.760
  35.868   22.151   21.697
  35.802   24.271   21.774
  36.270   -7.667   21.661
  36.373   16.439   21.754
  36.833   -6.721   21.674
  36.831   16.328   21.728
  37.232   -3.571   21.669
  37.367   16.187   21.726
  37.823   -2.263   21.616
  37.807   16.071   21.825
  38.399   -1.382   21.690
  38.314   15.866   21.763
  38.812   -1.113   21.710
  38.815   15.682   21.728
  39.307   -1.010   21.787
  39.399   15.420   21.811
  39.765   -0.892   21.649
  39.768   15.153   21.744
  40.261   -0.920   21.628
  40.307   14.669   21.783
  40.796   -1.034   21.811
  40.883   14.276   21.763
  41.331   -1.033   21.752
  41.414   14.172   21.797
  41.799   -0.985   21.774
  41.894   14.128   21.813
  42.303   -0.875   21.710
  42.407   13.878   21.679
  42.831   -0.717   21.728
  42.826   13.787   21.795
  43.235   -0.530   21.672
  43.342   13.339   21.717
  43.750   -0.192   21.644
  43.837    6.794   21.811
  43.878    9.727   21.752
  43.816   12.798   21.730
  44.288    0.300   21.644
  44.314    6.278   21.811
  44.787    0.947   21.721
  44.845    5.396   21.811
 -29.208   -2.372   27.728
 -29.161    0.771   27.673
 -28.682   -3.770   27.820
 -28.757    1.399   27.685
 -28.133   -8.184   27.774
 -28.205   -6.092   27.691
 -28.174   -4.690   27.821
 -28.270    1.882   27.689
 -27.632   -9.663   27.767
 -27.689    2.275   27.763
 -27.217  -10.313   27.757
 -27.252    2.473   27.661
 -26.666  -15.811   27.845
 -26.660  -12.729   27.653
 -26.690  -10.830   27.850
 -26.728    2.742   27.635
 -26.128  -16.652   27.811
 -26.185    3.365   27.696
 -26.162    4.415   27.768
 -26.151    7.735   27.644
 -25.646  -17.185   27.811
 -25.711    8.407   27.644
 -25.158  -17.754   27.831
 -25.221    8.895   27.644
 -24.689  -18.349   27.797
 -24.649    9.277   27.728
 -24.142  -18.812   27.797
 -24.240    9.479   27.644
 -23.640  -19.109   27.751
 -23.656    9.649   27.728
 -23.133  -19.292   27.720
 -23.169    9.729   27.728
 -22.586  -19.359   27.790
 -22.669    9.799   27.728
 -22.111  -19.394   27.822
 -22.202    9.915   27.705
 -21.677  -19.607   27.704
 -21.718   10.187   27.613
 -21.067  -20.063   27.776
 -21.200   10.889   27.723
 -21.171   16.709   27.806
 -21.184   19.919   27.705
 -20.738  -20.376   27.769
 -20.602   21.144   27.697
 -20.126  -21.181   27.811
 -20.119   21.724   27.754
 -19.585  -21.677   27.805
 -19.666   22.260   27.727
 -19.068  -22.002   27.776
 -19.196   22.748   27.707
 -18.669  -22.168   27.728
 -18.712   23.191   27.618
 -18.133  -22.314   27.707
 -18.252   23.224   27.690
 -17.586  -22.356   27.763
 -17.752   23.240   27.706
 -17.086  -22.376   27.785
 -17.269   23.279   27.715
 -16.700  -22.434   27.823
 -16.665   27.725   27.679
 -16.191  -22.656   27.763
 -16.166   29.869   27.644
 -15.669  -22.744   27.728
 -15.554   31.178   27.677
 -15.219  -22.785   27.678
 -15.069   31.698   27.693
 -14.773  -22.867   27.753
 -14.701   31.984   27.678
 -14.154  -23.152   27.816
 -14.182   32.295   27.644
 -13.578  -23.540   27.774
 -13.659   32.777   27.644
 -13.164  -23.854   27.789
 -13.072   33.709   27.674
 -12.662  -24.190   27.761
 -12.706   34.823   27.770
 -12.225  -24.408   27.764
 -12.139   35.380   27.699
 -11.681  -24.643   27.763
 -11.659   35.752   27.760
 -11.244  -24.879   27.750
 -11.154   35.920   27.692
 -10.574  -25.627   27.810
 -10.574   36.280   27.709
 -10.080  -26.092   27.782
 -10.166   36.459   27.692
  -9.711  -26.372   27.765
  -9.583   36.681   27.777
  -9.141  -27.098   27.750
  -9.135   36.643   27.763
  -8.653  -29.153   27.757
  -8.557   36.402   27.704
  -8.179  -29.818   27.838
  -8.134   36.282   27.780
  -7.692  -30.318   27.772
  -7.601   35.992   27.729
  -7.151  -31.169   27.811
  -7.169   35.821   27.728
  -6.637  -32.035   27.764
  -6.723   35.608   27.762
  -6.147  -33.061   27.848
  -6.148   35.203   27.800
  -5.639  -34.121   27.817
  -5.691   34.748   27.749
  -5.167  -34.676   27.811
  -5.113   34.258   27.708
  -4.650  -35.644   27.811
  -4.586   34.170   27.747
  -4.100  -36.563   27.820
  -4.104   34.260   27.672
  -3.597  -37.077   27.811
  -3.710   35.379   27.759
  -3.235  -37.346   27.728
  -3.189   36.265   27.786
  -2.652  -37.662   27.811
  -2.646   36.683   27.788
  -2.107  -37.848   27.707
  -2.086   36.816   27.706
  -1.569  -37.964   27.820
  -1.586   36.883   27.694
  -1.219  -37.981   27.721
  -1.086   36.877   27.712
  -0.787  -37.968   27.737
  -0.586   36.798   27.758
  -0.227  -37.865   27.744
  -0.086   36.690   27.823
   0.323  -37.683   27.644
   0.414   36.639   27.785
   0.906  -37.386   27.728
   0.897   36.691   27.662
   1.268  -37.122   27.644
   1.331   36.888   27.772
   1.781  -36.619   27.644
   1.831   36.939   27.659
   2.332  -35.749   27.644
   2.331   36.973   27.662
   2.876  -32.265   27.644
   2.865   36.951   27.739
   3.392  -31.843   27.728
   3.331   36.828   27.728
   3.831  -31.738   27.728
   3.862   36.648   27.748
   4.331  -31.750   27.728
   4.373   36.519   27.732
   4.831  -31.798   27.728
   4.794   36.523   27.719
   5.331  -31.792   27.728
   5.302   36.654   27.707
   5.831  -31.716   27.728
   5.774   36.884   27.644
   6.310  -31.594   27.644
   6.291   37.380   27.644
   6.856  -31.338   27.678
   6.906   38.166   27.644
   7.241  -31.079   27.672
   7.412   38.604   27.728
   7.732  -30.622   27.692
   7.810   38.842   27.644
   8.342  -29.728   27.644
   8.393   39.113   27.728
   8.839  -28.252   27.644
   8.812   39.360   27.692
   9.342  -27.274   27.644
   9.351   39.740   27.717
   9.810  -26.572   27.683
   9.773   39.986   27.727
  10.305  -26.312   27.696
  10.296   40.184   27.717
  10.831  -26.172   27.728
  10.831   40.277   27.728
  11.248  -26.037   27.661
  11.281   40.311   27.678
  11.808  -25.768   27.706
  11.742   40.222   27.757
  12.229  -25.504   27.685
  12.271   40.136   27.657
  12.795  -25.305   27.727
  12.806   39.949   27.837
  13.331  -25.175   27.728
  13.331   39.954   27.804
  13.769  -25.035   27.644
  13.781   39.940   27.765
  14.338  -24.740   27.644
  14.277   39.803   27.753
  14.887  -24.329   27.644
  14.795   39.616   27.679
  15.378  -23.811   27.644
  15.294   39.240   27.685
  15.891  -23.362   27.728
  15.840   38.388   27.808
  16.331  -23.216   27.728
  16.315   37.731   27.692
  16.831  -23.128   27.728
  16.854   31.785   27.737
  16.876   33.219   27.700
  16.801   37.231   27.685
  17.263  -23.028   27.648
  17.322   31.441   27.847
  17.363   34.168   27.697
  17.308   36.285   27.777
  17.811  -22.816   27.695
  17.831   31.481   27.805
  18.256  -22.566   27.648
  18.313   31.514   27.716
  18.747  -22.167   27.624
  18.931   31.599   27.698
  19.293  -21.538   27.707
  19.381   31.716   27.778
  19.827  -20.189   27.695
  19.831   31.784   27.728
  20.386  -17.786   27.747
  20.333   31.893   27.692
  20.836  -17.223   27.727
  20.834   32.078   27.628
  21.361  -16.805   27.711
  21.248   32.176   27.667
  21.840  -16.273   27.719
  21.748   32.228   27.696
  22.243  -15.123   27.650
  22.248   32.212   27.700
  22.807  -14.110   27.823
  22.772   32.132   27.651
  23.317  -13.702   27.734
  23.307   31.864   27.748
  23.827  -13.350   27.669
  23.710   31.606   27.772
  24.212  -13.030   27.685
  24.274   31.152   27.668
  24.895  -12.241   27.747
  24.770   30.628   27.665
  25.328  -11.909   27.664
  25.337   29.890   27.811
  25.831  -11.800   27.728
  25.841   28.875   27.838
  26.364  -11.825   27.732
  26.361   28.399   27.753
  26.927  -11.992   27.731
  26.763   28.115   27.729
  27.335  -12.083   27.761
  27.296   27.847   27.739
  27.831  -12.152   27.728
  27.800   27.641   27.752
  28.281  -12.160   27.678
  28.284   27.350   27.824
  28.823  -12.072   27.679
  28.856   26.902   27.814
  29.394  -11.867   27.801
  29.325   26.344   27.811
  29.881  -11.791   27.709
  29.833   25.312   27.811
  30.382  -11.710   27.703
  30.364   24.426   27.778
  30.899  -11.605   27.647
  30.708   24.144   27.730
  31.369  -11.300   27.724
  31.250   23.775   27.802
  31.825  -11.046   27.629
  31.860   23.451   27.811
  32.286  -10.313   27.766
  32.331   23.337   27.728
  32.932   -8.258   27.698
  32.831   23.237   27.657
  33.353   -7.790   27.758
  33.361   23.342   27.718
  33.867   -7.591   27.709
  33.867   23.626   27.785
  34.389   -7.544   27.638
  34.367   23.788   27.754
  34.881   -7.364   27.792
  34.917   23.821   27.656
  35.405   -7.223   27.694
  35.381   23.875   27.736
  35.809   -7.005   27.678
  35.881   23.823   27.727
  36.354   -6.806   27.728
  36.414   23.750   27.771
  36.831   -6.685   27.728
  36.885   23.625   27.830
  37.264   -6.541   27.644
  37.345   23.324   27.720
  37.832   -6.259   27.644
  37.871   22.964   27.685
  38.381   -5.848   27.644
  38.263   22.744   27.754
  38.850   -5.313   27.644
  38.778   22.221   27.755
  39.305   -4.613   27.710
  39.362   19.782   27.771
  39.295   20.211   27.674
  39.357   20.866   27.777
  39.845   -3.768   27.641
  39.829   18.749   27.811
  40.325   -2.691   27.666
  40.282   18.160   27.826
  40.927   -0.747   27.669
  40.828   16.777   27.824
  41.249   -0.171   27.732
  41.322   14.734   27.763
  41.833    0.777   27.739
  41.844   14.389   27.792
  42.360    1.370   27.698
  42.381   14.276   27.778
  42.877    2.311   27.695
  42.783    2.915   27.750
  42.844    4.744   27.740
  42.831   14.275   27.728
  43.307    5.215   27.737
  43.331   14.291   27.728
  43.891    5.689   27.644
  43.831   14.279   27.728
  44.379    6.151   27.644
  44.331   14.207   27.728
  44.865    6.737   27.644
  44.767   14.095   27.735
  45.391    7.161   27.728
  45.312   13.854   27.763
  45.763    7.408   27.644
  45.749   13.597   27.758
  46.280    7.858   27.644
  46.267   13.150   27.770
  46.861    8.638   27.644
  46.854   12.381   27.811
  47.318    9.959   27.716
  47.335   10.892   27.824
 -28.660   -4.674   33.767
 -28.734   -1.726   33.644
 -28.169   -5.606   33.848
 -28.252   -1.114   33.760
 -27.688   -6.156   33.839
 -27.693   -0.646   33.801
 -27.186   -6.629   33.840
 -27.157   -0.268   33.792
 -26.689   -7.339   33.767
 -26.754    0.374   33.656
 -26.068   -8.043   33.797
 -26.119    1.168   33.619
 -25.692   -8.324   33.778
 -25.621    1.618   33.678
 -25.147   -8.612   33.811
 -25.269    1.929   33.661
 -25.158    4.407   33.757
 -25.160   11.854   33.619
 -24.669   -8.753   33.728
 -24.648   12.732   33.644
 -24.219   -8.838   33.678
 -24.209   13.381   33.644
 -23.757   -8.908   33.760
 -23.733   13.896   33.644
 -23.253   -9.049   33.760
 -23.233   14.402   33.644
 -22.779   -9.357   33.763
 -22.666   16.271   33.687
 -22.143  -16.096   33.750
 -22.149  -14.140   33.785
 -22.114  -11.062   33.755
 -22.147   17.194   33.687
 -21.693  -17.373   33.748
 -21.694  -13.288   33.697
 -21.605  -11.639   33.772
 -21.586   17.761   33.637
 -21.193  -18.900   33.734
 -21.225  -12.747   33.711
 -21.141  -12.175   33.783
 -21.060   18.149   33.708
 -20.706  -19.774   33.811
 -20.587   18.375   33.684
 -20.223  -20.278   33.811
 -20.046   18.571   33.771
 -19.698  -20.638   33.778
 -19.587   18.631   33.696
 -19.268  -20.841   33.748
 -19.119   18.669   33.778
 -18.736  -21.076   33.793
 -18.633   18.623   33.730
 -18.284  -21.361   33.743
 -18.126   18.571   33.821
 -17.670  -22.623   33.811
 -17.725   18.517   33.614
 -17.685   28.150   33.811
 -17.679   31.370   33.688
 -17.204  -23.328   33.743
 -17.192   18.721   33.692
 -17.164   21.398   33.849
 -17.156   32.196   33.623
 -16.704  -23.808   33.686
 -16.652   19.221   33.643
 -16.702   20.693   33.748
 -16.664   34.819   33.667
 -16.242  -24.171   33.783
 -16.081   35.822   33.656
 -15.753  -24.368   33.701
 -15.578   36.310   33.672
 -15.243  -24.586   33.802
 -15.072   36.632   33.669
 -14.782  -24.754   33.766
 -14.653   36.866   33.697
 -14.124  -25.082   33.778
 -14.177   37.334   33.719
 -13.705  -25.182   33.718
 -13.677   37.831   33.717
 -13.183  -25.324   33.687
 -13.134   38.191   33.706
 -12.648  -25.603   33.788
 -12.641   38.407   33.707
 -12.183  -25.842   33.778
 -12.105   38.596   33.820
 -11.639  -26.171   33.811
 -11.586   38.625   33.788
 -11.213  -26.379   33.728
 -11.102   38.605   33.810
 -10.630  -26.550   33.811
 -10.617   38.460   33.735
 -10.169  -26.620   33.728
 -10.169   38.304   33.728
  -9.669  -26.626   33.728
  -9.669   38.178   33.728
  -9.135  -26.564   33.647
  -9.169   38.156   33.728
  -8.555  -26.414   33.718
  -8.669   38.146   33.728
  -8.119  -26.269   33.778
  -8.219   38.136   33.678
  -7.669  -26.279   33.677
  -7.737   38.100   33.703
  -7.222  -26.247   33.837
  -7.152   37.981   33.788
  -6.656  -26.689   33.720
  -6.619   37.849   33.778
  -6.068  -27.136   33.732
  -6.169   37.759   33.728
  -5.609  -27.320   33.815
  -5.669   37.785   33.728
  -5.151  -27.590   33.694
  -5.196   37.951   33.703
  -4.633  -27.705   33.697
  -4.693   38.151   33.695
  -4.086  -27.725   33.751
  -4.169   38.274   33.728
  -3.586  -27.716   33.745
  -3.669   38.321   33.728
  -3.067  -27.714   33.803
  -3.169   38.306   33.728
  -2.626  -27.889   33.847
  -2.669   38.262   33.728
  -2.208  -28.269   33.748
  -2.169   38.242   33.728
  -1.650  -28.590   33.694
  -1.669   38.199   33.728
  -1.108  -28.716   33.740
  -1.169   38.175   33.728
  -0.619  -28.797   33.719
  -0.650   38.310   33.692
  -0.133  -28.744   33.767
  -0.105   38.612   33.705
   0.402  -28.709   33.654
   0.331   38.808   33.728
   0.885  -28.549   33.624
   0.782   38.969   33.644
   1.331  -28.219   33.722
   1.365   39.089   33.728
   1.840  -27.767   33.742
   1.831   39.155   33.728
   2.374  -27.269   33.708
   2.367   39.180   33.715
   2.831  -27.040   33.738
   2.914   39.196   33.772
   3.331  -27.039   33.660
   3.414   39.157   33.777
   3.867  -27.100   33.645
   3.894   39.091   33.826
   4.350  -27.040   33.678
   4.353   39.008   33.715
   4.881  -26.835   33.811
   4.857   38.978   33.642
   5.408  -26.831   33.800
   5.401   39.131   33.747
   5.920  -27.096   33.714
   5.831   39.334   33.728
   6.414  -27.247   33.763
   6.301   39.484   33.646
   6.914  -27.367   33.791
   6.889   39.633   33.738
   7.373  -27.435   33.825
   7.381   39.708   33.778
   7.859  -27.486   33.624
   7.850   39.853   33.692
   8.394  -27.407   33.751
   8.395   40.106   33.724
   8.881  -27.274   33.778
   8.831   40.239   33.728
   9.300  -27.122   33.644
   9.331   40.328   33.728
   9.872  -26.769   33.644
   9.831   40.342   33.728
  10.403  -26.350   33.728
  10.331   40.283   33.728
  10.815  -26.095   33.694
  10.789   40.167   33.728
  11.316  -25.840   33.693
  11.372   39.900   33.811
  11.745  -25.574   33.664
  11.757   39.657   33.728
  12.263  -25.126   33.655
  12.264   39.187   33.811
  12.759  -24.728   33.655
  12.830   38.349   33.820
  13.306  -24.526   33.667
  13.351   37.401   33.839
  13.874  -24.413   33.826
  13.931   36.404   33.781
  14.414  -24.393   33.785
  14.304   36.111   33.778
  14.923  -24.327   33.709
  14.832   35.791   33.811
  15.331  -24.189   33.728
  15.360   35.397   33.778
  15.747  -24.024   33.657
  15.724   35.125   33.750
  16.286  -23.651   33.692
  16.251   34.866   33.795
  16.831  -23.185   33.644
  16.718   34.612   33.737
  17.302  -22.654   33.644
  17.281   34.159   33.718
  17.835  -21.813   33.622
  17.844   33.396   33.811
  18.335  -19.170   33.682
  18.356   30.952   33.728
  18.748  -18.627   33.624
  18.875   30.172   33.849
  19.349  -18.316   33.728
  19.365   29.894   33.758
  19.836  -18.116   33.692
  19.862   29.731   33.730
  20.338  -17.903   33.664
  20.425   29.469   33.709
  20.795  -17.841   33.754
  20.805   29.272   33.734
  21.331  -17.750   33.728
  21.342   28.769   33.730
  21.818  -17.609   33.697
  21.894   28.250   33.721
  22.325  -17.374   33.669
  22.403   28.193   33.813
  22.747  -17.104   33.663
  22.924   28.165   33.712
  23.245  -16.655   33.637
  23.381   28.266   33.778
  23.784  -16.122   33.644
  23.831   28.329   33.728
  24.289  -15.602   33.627
  24.331   28.355   33.728
  24.844  -14.728   33.644
  24.831   28.306   33.728
  25.378  -10.265   33.702
  25.360   28.174   33.746
  25.852   -9.696   33.719
  25.910   27.949   33.791
  26.324   -9.429   33.632
  26.344   27.685   33.759
  26.770   -9.374   33.625
  26.925   27.327   33.741
  27.349   -9.605   33.760
  27.393   27.181   33.814
  27.711   -9.804   33.737
  27.857   26.842   33.714
  28.264  -10.240   33.721
  28.426   26.370   33.685
  28.808  -10.564   33.759
  28.869   26.174   33.750
  29.248  -10.634   33.760
  29.355   25.952   33.663
  29.732  -10.605   33.758
  29.944   26.185   33.733
  30.312  -10.314   33.708
  30.414   26.347   33.719
  30.799  -10.117   33.796
  30.914   26.361   33.729
  31.266   -9.126   33.719
  31.342   26.195   33.748
  31.744   -8.127   33.737
  31.847   23.699   33.703
  32.332   -7.278   33.610
  32.406   23.313   33.664
  32.878   -6.892   33.686
  32.928   23.288   33.720
  33.303   -6.653   33.644
  33.381   23.230   33.778
  33.927   -5.841   33.743
  33.781   23.141   33.678
  34.303   -5.580   33.743
  34.228   23.093   33.732
  34.928   -5.264   33.736
  34.748   23.104   33.656
  35.414   -5.213   33.716
  35.264   23.093   33.627
  35.838   -5.066   33.700
  35.800   22.906   33.750
  36.301   -4.247   33.766
  36.290   22.705   33.747
  36.926   -2.784   33.678
  36.863   22.343   33.750
  37.367   -0.091   33.692
  37.285   21.962   33.843
  37.855    0.663   33.773
  37.718   21.761   33.783
  38.346    1.223   33.756
  38.342   21.328   33.738
  38.771    1.736   33.753
  38.814   20.747   33.702
  39.343    4.385   33.667
  39.372   16.892   33.775
  39.808    5.354   33.644
  39.836   16.323   33.733
  40.282    5.835   33.644
  40.316   14.687   33.773
  40.786    6.472   33.723
  40.842   12.399   33.766
 -26.615   -4.701   39.763
 -26.708   -4.094   39.678
 -26.202   -5.832   39.748
 -26.236   -2.696   39.642
 -26.157    9.414   39.851
 -26.145   12.756   39.691
 -25.568   -6.609   39.673
 -25.593    1.674   39.741
 -25.662    8.774   39.796
 -25.722   13.363   39.692
 -25.139   -6.795   39.751
 -25.179    2.347   39.737
 -25.220    8.346   39.849
 -25.188   13.859   39.669
 -24.659  -15.591   39.849
 -24.662  -13.696   39.673
 -24.644   -7.079   39.669
 -24.672    2.820   39.733
 -24.640    7.893   39.817
 -24.644   14.221   39.703
 -24.137  -16.598   39.840
 -24.095  -12.094   39.632
 -24.198   -7.229   39.730
 -24.192    3.212   39.617
 -24.091    7.328   39.828
 -24.146   14.426   39.701
 -23.619  -17.111   39.743
 -23.559  -11.271   39.707
 -23.703   -7.817   39.752
 -23.753    3.319   39.714
 -23.715    6.707   39.754
 -23.610   14.607   39.818
 -23.266  -17.390   39.769
 -23.135  -10.820   39.714
 -23.112   -8.572   39.731
 -23.183    3.643   39.692
 -23.131    5.353   39.678
 -23.086   14.632   39.787
 -22.705  -17.683   39.799
 -22.600   14.609   39.809
 -22.219  -17.812   39.678
 -22.113   14.469   39.734
 -21.809  -17.921   39.730
 -21.669   14.346   39.728
 -21.194  -18.226   39.726
 -21.169   14.260   39.728
 -20.698  -18.882   39.667
 -20.669   14.253   39.728
 -20.156  -20.188   39.717
 -20.220   14.371   39.644
 -19.703  -20.676   39.736
 -19.636   14.681   39.728
 -19.077  -21.072   39.712
 -19.280   14.933   39.675
 -18.761  -21.316   39.726
 -18.693   15.718   39.621
 -18.134  -22.067   39.850
 -18.204   16.243   39.646
 -18.150   21.334   39.811
 -18.197   25.400   39.710
 -17.617  -22.619   39.811
 -17.753   16.893   39.614
 -17.693   20.705   39.831
 -17.673   26.288   39.683
 -17.097  -23.059   39.811
 -17.119   17.647   39.717
 -17.148   19.959   39.730
 -17.229   26.874   39.654
 -16.699  -23.296   39.728
 -16.708   27.288   39.628
 -16.115  -23.540   39.811
 -16.104   27.637   39.728
 -15.669  -23.670   39.728
 -15.739   27.895   39.652
 -15.633   31.691   39.755
 -15.730   33.798   39.710
 -15.197  -23.824   39.741
 -15.189   28.192   39.699
 -15.164   31.235   39.792
 -15.236   35.347   39.718
 -14.651  -24.199   39.766
 -14.777   28.430   39.670
 -14.694   30.698   39.813
 -14.746   35.839   39.738
 -14.190  -24.806   39.774
 -14.138   29.332   39.773
 -14.166   29.759   39.735
 -14.236   36.267   39.629
 -13.639  -25.582   39.843
 -13.705   36.295   39.755
 -13.121  -26.063   39.764
 -13.169   36.397   39.780
 -12.730  -26.364   39.730
 -12.694   36.477   39.788
 -12.115  -26.673   39.689
 -12.236   36.599   39.647
 -11.719  -26.836   39.735
 -11.708   36.609   39.640
 -11.252  -26.862   39.659
 -11.172   36.485   39.844
 -10.752  -26.857   39.651
 -10.686   36.454   39.805
 -10.211  -26.773   39.686
 -10.200   36.711   39.617
  -9.688  -26.620   39.757
  -9.777   36.861   39.712
  -9.186  -26.328   39.691
  -9.229   37.247   39.624
  -8.669  -26.232   39.728
  -8.705   37.291   39.751
  -8.187  -26.156   39.696
  -8.174   37.432   39.781
  -7.690  -26.058   39.758
  -7.673   37.600   39.685
  -7.187  -25.795   39.699
  -7.169   37.666   39.728
  -6.786  -25.522   39.684
  -6.669   37.708   39.728
  -6.207  -25.106   39.717
  -6.169   37.718   39.728
  -5.694  -24.884   39.614
  -5.669   37.695   39.728
  -5.176  -25.048   39.764
  -5.133   37.641   39.749
  -4.707  -25.299   39.743
  -4.625   37.591   39.821
  -4.163  -25.693   39.730
  -4.167   37.424   39.689
  -3.679  -26.073   39.782
  -3.708   37.293   39.736
  -3.199  -26.298   39.742
  -3.132   36.964   39.686
  -2.671  -26.524   39.849
  -2.665   36.851   39.760
  -2.169  -26.544   39.804
  -2.219   36.827   39.678
  -1.669  -26.534   39.799
  -1.763   36.983   39.657
  -1.133  -26.563   39.742
  -1.250   37.397   39.692
  -0.619  -26.700   39.778
  -0.705   37.878   39.644
  -0.169  -26.776   39.728
  -0.136   38.243   39.728
   0.331  -26.812   39.728
   0.299   38.435   39.644
   0.831  -26.779   39.728
   0.883   38.605   39.728
   1.331  -26.674   39.728
   1.331   38.661   39.728
   1.777  -26.528   39.644
   1.831   38.667   39.728
   2.378  -26.198   39.625
   2.302   38.614   39.728
   2.927  -25.833   39.697
   2.885   38.465   39.811
   3.381  -25.681   39.778
   3.281   38.311   39.678
   3.831  -25.618   39.728
   3.763   38.117   39.699
   4.307  -25.516   39.692
   4.257   37.805   39.811
   4.845  -25.325   39.714
   4.873   37.377   39.823
   5.302  -25.086   39.710
   5.225   37.213   39.750
   5.825  -24.707   39.733
   5.811   36.914   39.834
   6.279  -24.175   39.646
   6.367   36.914   39.736
   6.857  -23.374   39.658
   6.881   36.912   39.778
   7.351  -22.730   39.644
   7.299   36.981   39.704
   7.836  -22.105   39.644
   7.779   37.085   39.624
   8.375  -21.787   39.728
   8.248   37.127   39.666
   8.831  -21.751   39.728
   8.769   37.140   39.637
   9.303  -21.847   39.731
   9.304   36.907   39.827
   9.842  -22.017   39.763
   9.772   36.748   39.768
  10.331  -22.138   39.728
  10.355   36.394   39.750
  10.831  -22.198   39.728
  10.771   36.179   39.788
  11.331  -22.175   39.728
  11.262   36.113   39.638
  11.843  -22.082   39.692
  11.884   35.838   39.689
  12.387  -21.921   39.693
  12.234   35.617   39.722
  12.831  -21.823   39.728
  12.792   35.205   39.685
  13.331  -21.754   39.728
  13.306   34.894   39.811
  13.831  -21.681   39.728
  13.831   34.824   39.728
  14.281  -21.668   39.678
  14.281   34.802   39.678
  14.722  -21.820   39.741
  14.795   34.892   39.736
  15.334  -22.589   39.851
  15.331   34.936   39.681
  15.783  -23.364   39.728
  15.859   34.939   39.745
  16.336  -24.095   39.844
  16.331   34.840   39.728
  16.842  -25.141   39.831
  16.852   34.670   39.766
  17.347  -25.746   39.763
  17.314   34.391   39.715
  17.831  -26.163   39.812
  17.885   33.926   39.738
  18.347  -26.607   39.842
  18.449   33.453   39.777
  18.875  -27.093   39.754
  18.867   33.248   39.738
  19.280  -27.378   39.732
  19.334   33.102   39.825
  19.799  -27.646   39.737
  19.858   32.736   39.800
  20.273  -27.835   39.796
  20.301   32.265   39.744
  20.748  -27.876   39.678
  20.852   31.350   39.772
  21.248  -27.892   39.656
  21.330   29.757   39.772
  21.795  -27.854   39.711
  21.791   28.253   39.776
  22.331  -27.714   39.728
  22.415   27.357   39.714
  22.720  -27.536   39.675
  22.734   27.125   39.730
  23.316  -27.166   39.699
  23.389  -20.637   39.762
  23.287  -19.771   39.632
  23.298   26.879   39.801
  23.780  -26.711   39.653
  23.876  -22.096   39.739
  23.813  -19.287   39.705
  23.831   26.745   39.728
  24.244  -26.071   39.684
  24.323  -22.782   39.789
  24.207  -19.073   39.735
  24.331   26.716   39.728
  24.782  -18.862   39.703
  24.831   26.816   39.728
  25.248  -18.818   39.687
  25.259   26.953   39.648
  25.748  -18.762   39.697
  25.807   27.229   39.695
  26.303  -18.669   39.796
  26.296   27.463   39.713
  26.859  -18.267   39.792
  26.804   27.634   39.702
  27.335  -17.627   39.802
  27.338   27.794   39.692
  27.813  -16.273   39.701
  27.841   28.121   39.632
  28.295  -16.134   39.778
  28.288   28.328   39.740
  28.820  -16.051   39.795
  28.778   28.605   39.626
  29.278  -15.851   39.641
  29.248   28.684   39.672
  29.785  -15.721   39.732
  29.748   28.705   39.689
  30.374  -15.318   39.704
  30.284   28.662   39.653
  30.829  -14.873   39.663
  30.852   28.433   39.794
  31.236  -14.582   39.671
  31.381   28.329   39.778
  31.741  -14.082   39.677
  31.831   28.323   39.728
  32.300  -13.121   39.717
  32.331   28.295   39.728
  32.817  -12.258   39.678
  32.781   28.239   39.678
  33.216  -12.022   39.709
  33.215   28.109   39.742
  33.754  -11.748   39.686
  33.819   27.817   39.772
  34.377  -11.322   39.644
  34.345   18.286   39.778
  34.359   19.143   39.603
  34.368   27.420   39.833
  34.893  -10.797   39.692
  34.856   17.452   39.688
  34.798   19.889   39.644
  34.851   26.913   39.834
  35.366  -10.261   39.725
  35.392   16.936   39.735
  35.362   20.664   39.644
  35.309   26.181   39.751
  35.870   -9.806   39.704
  35.807   16.232   39.746
  36.327   -9.235   39.664
  36.379   -2.642   39.767
  36.248   -2.090   39.644
  36.419   14.918   39.781
  36.791   -8.092   39.694
  36.782   -3.257   39.747
  36.762   -1.233   39.623
  36.761   14.631   39.739
  37.252   -6.671   39.650
  37.348   -4.107   39.712
  37.296   -0.590   39.710
  37.335    2.769   39.782
  37.309    3.892   39.635
  37.276   14.292   39.763
  37.913    4.747   39.631
  37.836   13.812   39.811
  38.352    5.208   39.693
  38.299   13.197   39.811
  38.844    5.815   39.625
  38.833   10.818   39.795
  39.338    6.863   39.612
  39.299    9.716   39.743
 -29.673   -1.180   45.791
 -29.645   -0.278   45.690
 -29.162   -2.628   45.840
 -29.070    1.259   45.676
 -28.696   -3.209   45.818
 -28.586    1.838   45.658
 -28.143   -3.642   45.739
 -28.100    2.237   45.653
 -27.724   -3.899   45.729
 -27.669    2.492   45.660
 -27.183  -12.143   45.792
 -27.124  -10.612   45.684
 -27.225   -4.309   45.675
 -27.132    2.727   45.731
 -26.609  -13.095   45.773
 -26.676   -9.668   45.723
 -26.657   -6.679   45.739
 -26.669    2.842   45.728
 -26.294  -13.333   45.730
 -26.223   -9.146   45.736
 -26.201   -7.288   45.705
 -26.183    2.904   45.789
 -25.668  -13.716   45.726
 -25.669    2.904   45.728
 -25.265  -13.827   45.700
 -25.154    2.978   45.637
 -25.160   10.752   45.710
 -25.234   12.267   45.637
 -24.647  -14.068   45.791
 -24.563    3.094   45.709
 -24.636    9.349   45.763
 -24.737   12.832   45.726
 -24.129  -14.223   45.728
 -24.095    3.286   45.647
 -24.112    8.390   45.741
 -24.234   13.314   45.729
 -23.671  -14.583   45.847
 -23.593    3.678   45.647
 -23.569    7.902   45.784
 -23.731   13.771   45.630
 -23.188  -15.223   45.811
 -23.238    3.967   45.688
 -23.162    7.640   45.779
 -23.252   13.836   45.721
 -22.692  -15.748   45.811
 -22.740    4.319   45.684
 -22.696    7.353   45.711
 -22.752   13.882   45.751
 -22.132  -16.138   45.811
 -22.226    4.792   45.694
 -22.160    6.850   45.764
 -22.193   13.874   45.818
 -21.737  -16.370   45.745
 -21.679   14.154   45.691
 -21.103  -20.658   45.736
 -21.185  -18.233   45.668
 -21.146  -17.118   45.770
 -21.213   14.363   45.644
 -20.692  -21.286   45.744
 -20.654   14.732   45.644
 -20.215  -21.771   45.745
 -20.158   15.318   45.625
 -19.704  -22.279   45.753
 -19.659   16.248   45.698
 -19.172  -22.724   45.726
 -19.163   17.228   45.644
 -18.619  -23.080   45.743
 -18.706   17.951   45.718
 -18.133  -23.295   45.739
 -18.253   18.430   45.675
 -17.616  -23.386   45.810
 -17.767   18.878   45.647
 -17.148  -23.502   45.616
 -17.194   22.837   45.711
 -16.634  -23.379   45.838
 -16.690   23.807   45.733
 -16.142  -23.539   45.695
 -16.153   24.251   45.792
 -15.668  -23.669   45.763
 -15.641   24.698   45.772
 -15.133  -23.808   45.713
 -15.242   25.359   45.663
 -14.586  -23.828   45.777
 -14.762   25.937   45.678
 -14.103  -23.846   45.809
 -14.248   26.395   45.659
 -13.588  -24.151   45.696
 -13.604   27.185   45.708
 -13.178  -24.304   45.809
 -13.116   27.678   45.711
 -12.620  -24.684   45.684
 -12.754   27.948   45.673
 -12.086  -24.742   45.751
 -12.200   28.206   45.716
 -11.658  -24.851   45.766
 -11.719   28.397   45.644
 -11.122  -25.267   45.735
 -11.179   28.741   45.644
 -10.604  -25.598   45.654
 -10.653   29.712   45.681
 -10.086  -25.616   45.687
 -10.192   30.791   45.684
  -9.643  -25.561   45.693
  -9.679   31.853   45.735
  -9.064  -25.280   45.715
  -9.230   32.806   45.641
  -8.627  -25.063   45.637
  -8.726   33.320   45.641
  -8.098  -24.088   45.645
  -8.184   33.710   45.612
  -7.646  -23.097   45.688
  -7.723   34.183   45.633
  -7.126  -22.778   45.806
  -7.174   35.350   45.735
  -6.594  -22.803   45.802
  -6.675   35.860   45.815
  -6.123  -23.097   45.758
  -6.257   36.369   45.653
  -5.712  -23.827   45.752
  -5.722   36.640   45.634
  -5.144  -24.684   45.768
  -5.262   36.746   45.642
  -4.672  -25.152   45.709
  -4.752   36.746   45.691
  -4.072  -25.514   45.714
  -4.259   36.705   45.683
  -3.669  -25.652   45.714
  -3.616   36.425   45.774
  -3.137  -25.746   45.746
  -3.273   36.261   45.746
  -2.619  -25.798   45.701
  -2.723   35.819   45.741
  -2.131  -25.730   45.715
  -2.247   35.206   45.717
  -1.595  -25.617   45.659
  -1.582   34.451   45.795
  -1.117  -25.350   45.721
  -1.115   34.182   45.728
  -0.707  -25.084   45.697
  -0.587   33.978   45.784
  -0.207  -24.734   45.728
  -0.169   33.874   45.728
   0.263  -24.559   45.676
   0.289   33.713   45.720
   0.834  -24.327   45.763
   0.860   33.521   45.812
   1.331  -24.263   45.728
   1.334   33.523   45.678
   1.856  -24.342   45.743
   1.834   33.667   45.678
   2.423  -24.500   45.787
   2.248   33.922   45.665
   2.831  -24.569   45.728
   2.846   34.313   45.690
   3.281  -24.598   45.678
   3.449   34.644   45.762
   3.790  -24.542   45.690
   3.874   34.752   45.645
   4.288  -24.449   45.779
   4.331   34.915   45.770
   4.748  -24.411   45.690
   4.831   34.911   45.691
   5.295  -24.368   45.729
   5.347   34.884   45.752
   5.831  -24.249   45.728
   5.865   34.730   45.736
   6.251  -24.077   45.659
   6.388   34.475   45.729
   6.813  -23.743   45.676
   6.790   34.193   45.750
   7.322  -23.279   45.635
   7.323   33.779   45.763
   7.804  -22.672   45.644
   7.904   33.497   45.811
   8.296  -22.150   45.644
   8.331   33.429   45.728
   8.858  -21.821   45.728
   8.795   33.442   45.711
   9.331  -21.661   45.728
   9.331   33.426   45.773
   9.798  -21.510   45.698
   9.831   33.396   45.672
  10.299  -21.308   45.692
  10.320   33.218   45.758
  10.831  -21.150   45.728
  10.828   32.966   45.790
  11.331  -21.115   45.728
  11.242   32.691   45.789
  11.834  -21.061   45.692
  11.884   32.224   45.677
  12.376  -20.902   45.697
  12.355   31.999   45.794
  12.831  -20.728   45.728
  12.831   31.962   45.728
  13.331  -20.610   45.728
  13.226   32.015   45.664
  13.781  -20.634   45.678
  13.783   32.264   45.701
  14.220  -20.838   45.747
  14.380   32.641   45.692
  14.733  -21.346   45.838
  14.763   32.947   45.726
  15.348  -22.152   45.783
  15.301   33.370   45.741
  15.890  -23.156   45.666
  15.792   33.754   45.621
  16.425  -23.633   45.682
  16.248   33.813   45.708
  16.839  -23.758   45.799
  16.748   33.843   45.743
  17.357  -24.058   45.658
  17.248   33.811   45.742
  17.867  -24.147   45.687
  17.732   33.722   45.706
  18.361  -24.271   45.746
  18.365   33.359   45.752
  18.939  -24.609   45.706
  18.869   32.896   45.761
  19.414  -24.676   45.715
  19.349   32.299   45.737
  19.914  -24.658   45.695
  19.850   31.877   45.789
  20.374  -24.562   45.646
  20.411   31.679   45.771
  20.839  -24.103   45.688
  20.927   31.506   45.693
  21.310  -23.227   45.786
  21.367   31.410   45.636
  21.805  -22.766   45.781
  21.876   31.444   45.639
  22.321  -22.151   45.715
  22.333   31.721   45.784
  22.956  -21.385   45.782
  22.914   31.760   45.756
  23.413  -21.258   45.703
  23.430   31.752   45.812
  23.831  -21.122   45.728
  23.878   31.637   45.820
  24.249  -21.012   45.663
  24.420   31.375   45.707
  24.777  -20.761   45.728
  24.914   31.333   45.734
  25.301  -20.540   45.653
  25.355   31.265   45.794
  25.832  -20.302   45.766
  25.909   30.842   45.715
  26.384  -20.196   45.696
  26.395   30.393   45.765
  26.879  -20.048   45.622
  26.910   28.931   45.754
  27.318  -19.669   45.704
  27.375   28.382   45.738
  27.766  -19.225   45.752
  27.857   28.161   45.753
  28.300  -18.695   45.692
  28.366   27.950   45.742
  28.797  -18.064   45.712
  28.800   27.706   45.733
  29.300  -17.580   45.715
  29.361   27.330   45.728
  29.802  -17.326   45.713
  29.901   26.983   45.756
  30.318  -17.108   45.693
  30.315   26.740   45.755
  30.834  -16.811   45.699
  30.786   26.382   45.848
  31.353  -16.340   45.608
  31.324   25.898   45.847
  31.834  -15.718   45.682
  31.815   25.278   45.774
  32.363  -14.331   45.614
  32.413   24.436   45.794
  32.902  -13.705   45.652
  32.881   24.215   45.778
  33.452  -13.387   45.770
  33.331   24.132   45.728
  33.877  -13.318   45.650
  33.831   24.132   45.728
  34.356  -13.116   45.701
  34.331   24.129   45.728
  34.864  -12.821   45.710
  34.787   24.082   45.743
  35.263  -12.523   45.688
  35.329   23.929   45.763
  35.757  -12.121   45.692
  35.798   23.713   45.728
  36.285  -11.608   45.644
  36.346    5.915   45.848
  36.325    9.321   45.645
  36.360   23.343   45.811
  36.858  -10.763   45.644
  36.836    4.855   45.768
  36.820   11.334   45.638
  36.817   13.667   45.734
  36.827   15.791   45.619
  36.852   22.842   45.811
  37.375  -10.296   45.728
  37.332    4.245   45.811
  37.347   16.656   45.608
  37.295   22.140   45.849
  37.831  -10.119   45.728
  37.840    3.805   45.811
  37.816   17.863   45.716
  37.856   18.922   45.759
  38.279  -10.011   45.723
  38.320    3.247   45.811
  38.812   -9.910   45.696
  38.817    2.182   45.842
  39.331   -9.801   45.728
  39.325    0.763   45.766
  39.818   -9.638   45.644
  39.824   -2.316   45.811
  40.401   -9.354   45.728
  40.411   -3.046   45.806
  40.774   -9.112   45.644
  40.764   -3.302   45.728
  41.296   -8.635   45.644
  41.277   -3.781   45.811
  41.856   -7.808   45.644
  41.840   -4.609   45.811
 -29.672   -4.714   51.793
 -29.659   -3.191   51.674
 -29.196   -6.868   51.728
 -29.054   -1.824   51.704
 -28.645  -11.152   51.759
 -28.687   -9.600   51.691
 -28.673   -8.137   51.834
 -28.555   -1.265   51.703
 -28.161  -12.197   51.765
 -28.056   -0.872   51.725
 -27.618  -12.781   51.788
 -27.642   -0.637   51.678
 -27.148  -13.134   51.756
 -27.105   -0.416   51.728
 -26.659  -13.371   51.775
 -26.669   -0.316   51.728
 -26.158  -13.690   51.718
 -26.169   -0.270   51.728
 -25.667  -14.143   51.706
 -25.669   -0.288   51.728
 -25.075  -14.529   51.718
 -25.219   -0.292   51.678
 -24.634  -14.663   51.753
 -24.734   -0.327   51.705
 -24.133  -14.790   51.725
 -24.186   -0.567   51.838
 -23.586  -14.805   51.759
 -23.672   -0.589   51.788
 -23.083  -14.801   51.700
 -23.155   -0.298   51.664
 -22.619  -14.774   51.778
 -22.766   -0.058   51.732
 -22.197  -14.836   51.728
 -22.229    0.865   51.711
 -21.588  -15.120   51.763
 -21.664    1.829   51.801
 -21.064  -15.530   51.792
 -21.212    2.674   51.701
 -20.603  -15.795   51.728
 -20.676    4.864   51.680
 -20.077  -16.014   51.775
 -20.179    5.824   51.694
 -19.619  -16.124   51.778
 -19.608    6.764   51.742
 -19.169  -16.172   51.728
 -19.223    7.290   51.649
 -19.159    9.263   51.730
 -19.179   13.687   51.691
 -18.669  -16.163   51.728
 -18.673   14.122   51.686
 -18.134  -16.076   51.650
 -18.252   14.244   51.699
 -17.545  -15.936   51.778
 -17.752   14.252   51.715
 -17.086  -15.882   51.768
 -17.252   14.184   51.707
 -16.586  -15.860   51.791
 -16.773   14.223   51.705
 -16.116  -15.885   51.819
 -16.169   15.377   51.732
 -15.612  -16.173   51.700
 -15.666   16.311   51.731
 -15.150  -16.338   51.762
 -15.125   17.817   51.762
 -14.665  -20.287   51.798
 -14.718  -18.223   51.683
 -14.635  -16.720   51.750
 -14.591   18.727   51.739
 -14.671   22.226   51.802
 -14.674   23.791   51.624
 -14.168  -21.329   51.850
 -14.210   19.234   51.627
 -14.152   20.891   51.760
 -14.192   24.940   51.706
 -14.158   27.982   51.821
 -14.161   29.196   51.701
 -13.566  -22.056   51.777
 -13.684   25.796   51.644
 -13.695   26.687   51.811
 -13.626   30.595   51.721
 -13.162  -22.350   51.782
 -13.081   31.232   51.624
 -12.653  -22.631   51.757
 -12.567   31.652   51.696
 -12.133  -22.819   51.732
 -12.101   31.907   51.646
 -11.586  -22.891   51.803
 -11.574   32.112   51.694
 -11.086  -22.905   51.798
 -11.119   32.215   51.778
 -10.565  -22.868   51.717
 -10.669   32.251   51.728
 -10.169  -22.764   51.728
 -10.169   32.231   51.728
  -9.686  -22.596   51.652
  -9.687   32.147   51.728
  -9.125  -22.226   51.714
  -9.104   31.977   51.811
  -8.569  -21.738   51.669
  -8.669   31.822   51.728
  -8.175  -21.218   51.654
  -8.169   31.730   51.728
  -7.550  -20.297   51.716
  -7.669   31.707   51.728
  -7.086  -20.091   51.671
  -7.186   31.648   51.728
  -6.586  -20.073   51.701
  -6.603   31.483   51.811
  -6.130  -20.261   51.735
  -6.191   31.287   51.728
  -5.582  -20.594   51.645
  -5.584   30.882   51.829
  -5.086  -20.624   51.685
  -5.088   30.463   51.804
  -4.586  -20.619   51.677
  -4.669   30.220   51.728
  -4.086  -20.597   51.697
  -4.172   30.077   51.692
  -3.630  -20.703   51.734
  -3.601   29.947   51.767
  -3.160  -21.208   51.713
  -3.119   29.802   51.778
  -2.673  -22.269   51.736
  -2.669   29.756   51.728
  -2.195  -22.785   51.744
  -2.169   29.807   51.728
  -1.609  -23.200   51.700
  -1.669   29.862   51.728
  -1.166  -23.274   51.801
  -1.169   29.850   51.728
  -0.639  -23.656   51.712
  -0.669   29.816   51.728
  -0.119  -24.173   51.709
  -0.169   29.853   51.728
   0.366  -24.547   51.677
   0.296   29.956   51.712
   0.867  -24.736   51.719
   0.821   30.241   51.704
   1.410  -24.796   51.822
   1.365   30.635   51.696
   1.881  -24.879   51.762
   1.822   30.853   51.701
   2.367  -24.799   51.793
   2.296   30.971   51.777
   2.924  -24.743   51.665
   2.754   31.111   51.650
   3.382  -24.559   51.621
   3.284   31.120   51.635
   3.828  -24.171   51.720
   3.777   30.958   51.813
   4.391  -23.876   51.805
   4.296   30.814   51.757
   4.914  -23.870   51.777
   4.736   30.619   51.729
   5.380  -23.923   51.818
   5.357   30.213   51.648
   5.839  -23.990   51.666
   5.844   29.900   51.786
   6.292  -23.984   51.609
   6.331   29.793   51.728
   6.833  -23.847   51.763
   6.698   29.649   51.738
   7.363  -23.676   51.645
   7.374   29.270   51.668
   7.939  -23.355   51.716
   7.830   28.803   51.716
   8.331  -23.153   51.728
   8.363   27.913   51.847
   8.818  -23.063   51.780
   8.913   27.400   51.780
   9.331  -23.150   51.728
   9.374   27.139   51.728
   9.831  -23.250   51.728
   9.903   26.980   51.766
  10.367  -23.328   51.735
  10.407   26.981   51.680
  10.914  -23.376   51.804
  10.957   27.071   51.723
  11.414  -23.395   51.805
  11.381   27.161   51.778
  11.914  -23.357   51.779
  11.775   27.347   51.644
  12.393  -23.302   51.660
  12.310   27.826   51.701
  12.850  -23.096   51.690
  12.820   29.262   51.664
  13.355  -22.782   51.731
  13.306   29.897   51.743
  13.881  -22.574   51.703
  13.808   30.364   51.741
  14.366  -22.549   51.736
  14.293   30.760   51.623
  14.831  -22.681   51.728
  14.748   30.831   51.714
  15.344  -22.872   51.764
  15.248   30.871   51.756
  15.863  -23.050   51.744
  15.748   30.851   51.762
  16.295  -23.285   51.728
  16.247   30.768   51.732
  16.838  -23.658   51.778
  16.892   30.428   51.778
  17.223  -23.892   51.784
  17.216   30.225   51.738
  17.725  -24.151   51.755
  17.857   29.406   51.754
  18.266  -24.364   51.708
  18.382   28.351   51.750
  18.808  -24.562   51.832
  18.748   28.192   51.729
  19.331  -24.620   51.760
  19.238   28.233   51.707
  19.831  -24.622   51.744
  19.862   28.723   51.780
  20.327  -24.567   51.753
  20.399   31.197   51.736
  20.828  -24.405   51.674
  20.744   31.918   51.681
  21.333  -24.189   51.692
  21.381   32.623   51.690
  21.875  -23.843   51.696
  21.790   32.901   51.714
  22.235  -23.535   51.684
  22.308   33.176   51.697
  22.751  -23.080   51.655
  22.822   33.355   51.697
  23.247  -22.548   51.678
  23.288   33.586   51.610
  23.796  -22.195   51.721
  23.795   33.740   51.724
  24.331  -22.061   51.728
  24.313   33.898   51.705
  24.764  -22.000   51.646
  24.831   33.938   51.772
  25.311  -21.860   51.694
  25.331   33.924   51.784
  25.801  -21.659   51.644
  25.831   33.887   51.680
  26.377  -21.310   51.644
  26.304   33.702   51.752
  26.893  -20.861   51.644
  26.823   33.430   51.778
  27.359  -20.288   51.644
  27.226   33.147   51.778
  27.844  -19.298   51.705
  27.780   32.655   51.669
  28.433  -16.759   51.694
  28.306   27.758   51.811
  28.331   29.299   51.660
  28.289   31.675   51.738
  28.852  -16.229   51.692
  28.799   27.143   51.766
  29.335  -15.193   51.664
  29.397   26.282   51.833
  29.949  -12.790   51.714
  29.890   25.847   51.809
  30.443  -12.366   51.721
  30.350   25.653   51.747
  30.876  -12.126   51.728
  30.919   25.449   51.792
  31.335  -11.907   51.631
  31.348   25.218   51.760
  31.795  -11.769   51.729
  31.837   24.863   51.773
  32.220  -11.541   51.676
  32.346   24.351   51.776
  32.750  -11.133   51.666
  32.927   23.977   51.788
  33.244  -10.559   51.684
  33.331   23.823   51.728
  33.899   -9.875   51.697
  33.806   23.634   51.692
  34.267   -9.612   51.644
  34.289   23.289   51.816
  34.780   -9.116   51.644
  34.830   22.791   51.790
  35.428   -8.273   51.657
  35.326   22.295   51.738
  35.894   -7.558   51.619
  35.795   21.683   51.693
  36.282   -6.652   51.765
  36.330   -2.556   51.770
  36.361    0.336   51.772
  36.276   21.181   51.694
  36.801   -5.220   51.781
  36.710   -2.805   51.728
  36.817    1.367   51.736
  36.839    3.309   51.728
  36.823    8.344   51.656
  36.830   18.870   51.800
  37.391    9.145   51.644
  37.334   17.407   51.823
  37.859    9.673   51.644
  37.811   14.243   51.811
  38.309   10.452   51.701
  38.336   13.321   51.811
 -23.143   -9.221   57.689
 -23.139   -5.681   57.764
 -22.674   -9.741   57.706
 -22.684   -3.596   57.740
 -22.151  -11.706   57.687
 -22.198   -2.774   57.624
 -21.595  -12.217   57.721
 -21.710   -2.311   57.689
 -21.084  -12.581   57.651
 -21.237   -0.642   57.720
 -20.586  -12.632   57.700
 -20.749   -0.153   57.738
 -20.086  -12.645   57.690
 -20.204    0.199   57.709
 -19.612  -12.590   57.652
 -19.701    0.334   57.796
 -19.110  -12.226   57.730
 -19.227    0.670   57.642
 -18.602  -11.756   57.721
 -18.743    0.794   57.655
 -18.112  -10.681   57.717
 -18.252    0.831   57.725
 -17.575  -10.207   57.730
 -17.752    0.828   57.744
 -17.122  -10.224   57.729
 -17.252    0.800   57.731
 -16.596  -10.581   57.757
 -16.769    0.845   57.731
 -16.170  -11.260   57.795
 -16.224    1.293   57.636
 -16.170    8.308   57.785
 -16.202   11.924   57.644
 -15.639  -12.598   57.748
 -15.707    1.706   57.700
 -15.680    7.352   57.814
 -15.649   12.748   57.644
 -15.138  -13.230   57.811
 -15.248    4.797   57.642
 -15.157    6.336   57.831
 -15.121   13.226   57.728
 -14.587  -13.692   57.802
 -14.753   13.482   57.681
 -14.055  -13.993   57.773
 -14.261   13.839   57.652
 -13.669  -14.128   57.728
 -13.665   14.799   57.684
 -13.169  -14.228   57.728
 -13.175   15.698   57.644
 -12.669  -14.248   57.728
 -12.668   16.875   57.627
 -12.219  -14.216   57.678
 -12.132   17.759   57.644
 -11.721  -14.085   57.684
 -11.654   18.269   57.644
 -11.188  -13.839   57.728
 -11.180   18.847   57.688
 -11.115   21.267   57.742
 -11.213   23.268   57.704
 -10.758  -13.572   57.666
 -10.697   23.739   57.711
 -10.211  -13.155   57.692
 -10.252   23.887   57.734
  -9.615  -12.806   57.728
  -9.752   23.925   57.756
  -9.219  -12.620   57.678
  -9.252   23.942   57.760
  -8.705  -12.518   57.716
  -8.752   23.935   57.765
  -8.169  -12.553   57.686
  -8.214   23.904   57.830
  -8.149   26.380   57.712
  -8.147   28.324   57.793
  -7.669  -12.572   57.679
  -7.658   24.256   57.802
  -7.626   25.324   57.781
  -7.645   29.227   57.712
  -7.151  -12.536   57.615
  -7.124   29.727   57.709
  -6.610  -12.333   57.745
  -6.712   30.096   57.607
  -6.119  -12.156   57.778
  -6.249   30.283   57.648
  -5.669  -12.069   57.728
  -5.705   30.345   57.772
  -5.169  -12.107   57.728
  -5.219   30.427   57.745
  -4.721  -12.300   57.733
  -4.753   30.357   57.812
  -4.147  -13.071   57.735
  -4.205   30.310   57.712
  -3.685  -13.836   57.795
  -3.700   30.140   57.680
  -3.061  -14.541   57.770
  -3.180   29.792   57.719
  -2.725  -14.830   57.749
  -2.685   29.350   57.764
  -2.213  -15.234   57.763
  -2.241   29.138   57.786
  -1.623  -15.614   57.811
  -1.705   29.105   57.718
  -1.143  -15.822   57.692
  -1.169   29.163   57.728
  -0.572  -15.985   57.776
  -0.669   29.278   57.728
  -0.119  -16.030   57.778
  -0.169   29.357   57.728
   0.331  -16.039   57.728
   0.331   29.368   57.728
   0.831  -16.139   57.728
   0.831   29.305   57.728
   1.269  -16.371   57.753
   1.365   29.173   57.729
   1.832  -16.766   57.787
   1.928   29.023   57.682
   2.397  -17.073   57.807
   2.331   29.004   57.653
   2.804  -17.273   57.728
   2.831   28.985   57.688
   3.338  -17.676   57.811
   3.334   28.927   57.759
   3.853  -18.713   57.833
   3.831   28.794   57.728
   4.313  -19.334   57.849
   4.322   28.654   57.692
   4.878  -19.777   57.830
   4.894   28.412   57.780
   5.421  -20.094   57.706
   5.372   28.186   57.728
   5.911  -20.166   57.693
   5.902   27.993   57.787
   6.381  -20.173   57.778
   6.381   27.907   57.778
   6.831  -20.269   57.728
   6.781   27.813   57.678
   7.281  -20.289   57.678
   7.222   27.626   57.747
   7.757  -20.283   57.762
   7.755   27.279   57.818
   8.259  -20.203   57.683
   8.295   26.771   57.811
   8.795  -20.185   57.769
   8.853   26.203   57.707
   9.306  -20.071   57.785
   9.262   25.811   57.832
   9.809  -19.797   57.698
   9.864   25.457   57.847
  10.336  -19.593   57.692
  10.331   25.407   57.787
  10.878  -19.374   57.724
  10.816   25.439   57.784
  11.331  -19.209   57.728
  11.279   25.694   57.621
  11.831  -19.146   57.728
  11.740   25.745   57.698
  12.331  -19.197   57.728
  12.342   26.252   57.712
  12.831  -19.245   57.728
  12.780   26.835   57.647
  13.331  -19.276   57.728
  13.429   27.736   57.671
  13.831  -19.248   57.728
  13.809   28.362   57.638
  14.392  -19.116   57.670
  14.266   28.891   57.674
  14.954  -18.942   57.698
  14.826   29.311   57.695
  15.414  -18.887   57.747
  15.412   29.613   57.753
  15.914  -18.861   57.778
  15.881   29.741   57.778
  16.315  -18.915   57.817
  16.331   29.816   57.728
  16.829  -19.251   57.770
  16.831   29.894   57.728
  17.350  -19.562   57.763
  17.331   29.916   57.728
  17.781  -19.740   57.678
  17.831   29.875   57.728
  18.224  -19.912   57.790
  18.331   29.785   57.728
  18.770  -20.133   57.788
  18.831   29.705   57.728
  19.367  -20.256   57.706
  19.331   29.714   57.728
  19.890  -20.222   57.650
  19.831   29.789   57.728
  20.284  -20.035   57.698
  20.331   29.882   57.728
  20.786  -19.698   57.692
  20.820   29.953   57.697
  21.298  -19.159   57.644
  21.325   30.099   57.667
  21.853  -18.677   57.692
  21.835   30.340   57.692
  22.384  -18.394   57.701
  22.336   30.568   57.628
  22.829  -18.164   57.692
  22.748   30.638   57.664
  23.380  -17.816   57.710
  23.248   30.663   57.688
  23.845  -17.325   57.612
  23.781   30.628   57.653
  24.304  -16.631   57.711
  24.316   30.442   57.762
  24.924  -10.208   57.689
  24.808   30.215   57.755
  25.433   -9.742   57.708
  25.317   29.875   57.765
  25.836   -9.553   57.676
  25.776   29.617   57.735
  26.296   -9.323   57.781
  26.310   29.426   57.756
  26.921   -9.621   57.708
  26.803   29.210   57.752
  27.370  -10.162   57.675
  27.286   28.859   57.837
  27.902  -10.674   57.726
  27.907   28.431   57.784
  28.440  -11.149   57.727
  28.348   28.203   57.778
  28.914  -11.285   57.753
  28.887   27.912   57.811
  29.414  -11.332   57.753
  29.327    8.248   57.707
  29.339    9.766   57.695
  29.367   27.701   57.711
  29.914  -11.279   57.724
  29.809    7.752   57.691
  29.969   11.205   57.725
  29.914   27.668   57.748
  30.347  -11.110   57.697
  30.355    7.361   57.747
  30.446   11.581   57.690
  30.374   27.739   57.645
  30.851  -10.596   57.686
  30.795    7.268   57.687
  30.881   11.687   57.778
  30.831   27.916   57.775
  31.344   -9.806   57.743
  31.292    7.115   57.668
  31.331   11.721   57.728
  31.331   27.952   57.671
  31.900   -9.085   57.633
  31.834    6.908   57.755
  31.831   11.718   57.728
  31.866   27.963   57.740
  32.320   -8.644   57.701
  32.248    6.896   57.769
  32.331   11.750   57.728
  32.331   27.877   57.728
  32.839   -8.247   57.739
  32.748    6.871   57.769
  32.840   11.880   57.692
  32.859   27.706   57.746
  33.276   -7.810   57.773
  33.245    6.778   57.740
  33.383   12.135   57.700
  33.368   27.426   57.741
  33.766   -7.128   57.693
  33.832   -1.621   57.806
  33.912   -0.223   57.730
  33.890    6.413   57.770
  33.753   12.394   57.666
  33.769   27.126   57.764
  34.428   -5.785   57.675
  34.347   -3.144   57.740
  34.445    0.148   57.768
  34.209    6.186   57.725
  34.268   12.843   57.658
  34.365   26.404   57.741
  34.914    0.179   57.751
  34.773    5.274   57.749
  34.836   13.679   57.607
  34.815   19.740   57.781
  34.884   20.274   57.685
  34.864   25.819   57.811
  35.414    0.261   57.709
  35.240    4.699   57.700
  35.348   21.679   57.637
  35.328   25.241   57.829
  35.880    0.410   57.645
  35.767    4.322   57.727
  36.388    0.869   57.648
  36.286    3.849   57.746
  36.903    1.921   57.641
  36.777    2.802   57.752
 -15.618   -4.100   63.746
 -15.613   -0.727   63.750
 -15.118   -5.634   63.763
 -15.179   -0.166   63.736
 -15.115    6.931   63.769
 -15.199    7.349   63.676
 -15.118   10.441   63.728
 -15.195   12.849   63.690
 -14.712   -6.325   63.756
 -14.659    0.286   63.719
 -14.672    5.239   63.793
 -14.674    8.849   63.737
 -14.632    9.389   63.779
 -14.753   15.404   63.668
 -14.228   -6.809   63.757
 -14.223    0.814   63.642
 -14.189    3.258   63.811
 -14.167   16.152   63.634
 -13.605   -7.221   63.713
 -13.737   16.380   63.752
 -13.180   -7.299   63.816
 -13.242   16.712   63.656
 -12.641   -7.522   63.649
 -12.703   16.821   63.747
 -12.194   -7.545   63.643
 -12.157   17.170   63.687
 -11.657   -7.327   63.794
 -11.672   18.204   63.607
 -11.123   -7.188   63.735
 -11.217   18.931   63.723
 -10.630   -6.861   63.782
 -10.699   19.891   63.644
 -10.133   -6.658   63.737
 -10.127   20.707   63.644
  -9.613   -6.555   63.631
  -9.608   21.173   63.728
  -9.140   -6.339   63.707
  -9.234   21.431   63.644
  -8.669   -6.153   63.789
  -8.651   21.701   63.728
  -8.169   -6.152   63.704
  -8.169   21.845   63.728
  -7.708   -6.253   63.737
  -7.669   21.927   63.728
  -7.136   -6.550   63.685
  -7.169   21.960   63.728
  -6.697   -6.721   63.733
  -6.698   22.008   63.701
  -6.149  -10.734   63.783
  -6.195   -9.102   63.689
  -6.113   -7.146   63.670
  -6.192   22.144   63.691
  -5.658  -11.715   63.783
  -5.757   22.414   63.672
  -5.194  -12.255   63.746
  -5.261   22.916   63.677
  -4.694  -12.765   63.744
  -4.687   23.345   63.702
  -4.169  -13.207   63.720
  -4.221   23.626   63.625
  -3.642  -13.622   63.754
  -3.695   23.764   63.735
  -3.166  -13.894   63.792
  -3.215   24.213   63.628
  -2.661  -14.121   63.760
  -2.668   25.722   63.656
  -2.206  -14.333   63.741
  -2.167   26.302   63.727
  -1.678  -14.819   63.784
  -1.676   26.818   63.729
  -1.184  -15.329   63.783
  -1.176   27.304   63.730
  -0.641  -15.711   63.761
  -0.685   27.702   63.689
  -0.072  -15.993   63.726
  -0.216   27.948   63.719
   0.339  -16.088   63.760
   0.258   28.166   63.657
   0.831  -16.167   63.728
   0.795   28.247   63.745
   1.281  -16.188   63.678
   1.331   28.324   63.728
   1.795  -16.105   63.728
   1.801   28.429   63.714
   2.289  -16.013   63.607
   2.293   28.482   63.794
   2.861  -15.740   63.696
   2.773   28.587   63.621
   3.430  -15.395   63.752
   3.305   28.426   63.829
   3.812  -15.154   63.754
   3.831   28.362   63.685
   4.299  -14.735   63.772
   4.296   28.155   63.750
   4.868  -14.128   63.711
   4.818   27.917   63.764
   5.405  -18.121   63.724
   5.285  -16.245   63.688
   5.422  -13.750   63.743
   5.237   27.651   63.785
   5.835  -18.779   63.702
   5.803  -15.340   63.699
   5.844  -13.825   63.751
   5.790   27.184   63.686
   6.392  -19.199   63.703
   6.319   26.273   63.764
   6.857  -19.345   63.757
   6.873   25.450   63.764
   7.353  -19.550   63.649
   7.250   25.238   63.796
   7.845  -19.570   63.617
   7.748   25.238   63.699
   8.430  -19.308   63.735
   8.248   25.221   63.701
   8.894  -19.156   63.659
   8.782   25.161   63.658
   9.421  -18.711   63.679
   9.350   24.934   63.792
   9.890  -18.318   63.815
   9.881   24.828   63.778
  10.414  -18.303   63.770
  10.281   24.764   63.678
  10.933  -18.314   63.706
  10.699   24.606   63.734
  11.381  -18.275   63.778
  11.251   24.282   63.805
  11.831  -18.252   63.728
  11.840   23.812   63.763
  12.331  -18.256   63.728
  12.387   23.330   63.735
  12.831  -18.346   63.728
  12.781   23.150   63.718
  13.367  -18.410   63.746
  13.250   23.179   63.627
  13.934  -18.402   63.718
  13.798   23.301   63.765
  14.381  -18.317   63.778
  14.298   23.914   63.746
  14.831  -18.243   63.728
  14.794   24.388   63.746
  15.331  -18.255   63.728
  15.348   24.770   63.720
  15.846  -18.384   63.753
  15.780   25.164   63.622
  16.349  -18.506   63.698
  16.267   25.360   63.750
  16.831  -18.543   63.703
  16.794   25.735   63.716
  17.360  -18.527   63.633
  17.316   26.169   63.707
  17.898  -18.394   63.751
  17.799    4.798   63.743
  17.890    5.274   63.713
  17.822   26.618   63.708
  18.331  -18.246   63.728
  18.303    4.381   63.751
  18.379    6.880   63.721
  18.218   26.659   63.708
  18.805  -18.053   63.653
  18.746    4.228   63.733
  18.825    7.146   63.827
  18.748   26.486   63.740
  19.358  -17.825   63.702
  19.361    3.992   63.801
  19.415    6.922   63.639
  19.266   26.790   63.730
  19.863  -17.643   63.715
  19.881    3.889   63.778
  19.881    6.938   63.745
  19.813   27.159   63.688
  20.384  -17.371   63.723
  20.281    3.789   63.678
  20.335    6.876   63.762
  20.307   27.301   63.776
  20.784  -17.083   63.697
  20.701    3.596   63.729
  20.781    6.823   63.678
  20.823   27.669   63.685
  21.377  -16.355   63.720
  21.294    3.223   63.720
  21.295    6.879   63.743
  21.245   27.930   63.661
  21.846  -14.629   63.675
  21.812    2.738   63.717
  21.806    6.948   63.621
  21.804   28.243   63.706
  22.346  -13.662   63.644
  22.331    1.896   63.843
  22.306    7.178   63.728
  22.284   28.452   63.714
  22.865  -13.262   63.644
  22.811    0.787   63.778
  22.806    7.421   63.652
  22.774   28.617   63.636
  23.380  -12.826   63.644
  23.255   -2.747   63.726
  23.329    7.792   63.726
  23.248   28.650   63.669
  23.841  -12.255   63.644
  23.828   -4.735   63.728
  23.847    8.208   63.753
  23.770   28.638   63.640
  24.315  -11.102   63.626
  24.328   -9.761   63.771
  24.337    8.748   63.730
  24.279   28.501   63.837
  24.779    9.756   63.764
  24.758   28.648   63.655
  25.327   10.332   63.684
  25.248   28.691   63.683
  25.889   10.606   63.735
  25.748   28.681   63.689
  26.381   10.704   63.778
  26.267   28.611   63.643
  26.831   10.816   63.728
  26.802   28.353   63.742
  27.261   10.971   63.644
  27.209   28.102   63.772
  27.827   11.273   63.644
  27.776   27.663   63.671
  28.380   11.693   63.644
  28.330   26.774   63.787
  28.857   12.226   63.644
  28.864   26.384   63.769
  29.430   13.200   63.673
  29.248   26.327   63.758
  29.928   14.257   63.684
  29.800   26.364   63.808
  30.347   14.762   63.761
  30.274   26.828   63.642
  30.914   14.858   63.703
  30.782   26.904   63.816
  31.414   14.797   63.738
  31.249   27.187   63.655
  31.914   14.710   63.762
  31.773   27.252   63.622
  32.414   14.684   63.759
  32.315   27.164   63.665
  32.914   14.730   63.726
  32.870   26.899   63.765
  33.398   14.842   63.665
  33.306   19.353   63.752
  33.412   20.225   63.736
  33.222   26.735   63.732
  33.895   15.266   63.726
  33.801   18.879   63.754
  33.917   20.777   63.663
  33.765   26.289   63.728
  34.413   15.787   63.660
  34.282   18.340   63.750
  34.354   23.364   63.668
  34.336   25.339   63.733
  -9.138    4.977   69.762
  -9.185    8.314   69.705
  -8.659    4.280   69.811
  -8.697    9.836   69.693
  -8.137    3.798   69.811
  -8.156   10.626   69.636
  -7.596    3.453   69.811
  -7.765   10.945   69.701
  -7.150    3.200   69.758
  -7.194   11.294   69.678
  -6.583    2.838   69.739
  -6.534   11.582   69.726
  -6.110    2.649   69.814
  -6.119   11.716   69.778
  -5.652    2.427   69.681
  -5.669   11.816   69.728
  -5.124    2.333   69.643
  -5.169   11.880   69.728
  -4.619    2.402   69.738
  -4.669   11.878   69.728
  -4.133    2.356   69.679
  -4.169   11.842   69.728
  -3.586    2.329   69.732
  -3.654   11.899   69.692
  -3.086    2.308   69.733
  -3.095   12.154   69.710
  -2.586    2.296   69.754
  -2.602   12.691   69.737
  -2.194    2.186   69.808
  -2.171   13.794   69.662
  -1.649    1.800   69.787
  -1.683   15.345   69.679
  -1.035    1.426   69.770
  -1.205   16.363   69.700
  -0.627  -11.308   69.744
  -0.733  -10.121   69.716
  -0.603    1.202   69.808
  -0.709   18.220   69.692
  -0.159  -11.843   69.747
  -0.175   -9.360   69.695
  -0.062    0.920   69.687
  -0.250   18.870   69.733
   0.418  -12.156   69.718
   0.248   -9.213   69.712
   0.432    0.871   69.656
   0.267   19.283   69.727
   0.914  -12.179   69.711
   0.748   -9.188   69.729
   0.911    0.935   69.787
   0.812   19.728   69.705
   1.348  -12.077   69.703
   1.229   -9.267   69.722
   1.366    0.788   69.735
   1.209   19.923   69.739
   1.863  -11.666   69.709
   1.779   -9.663   69.735
   1.868    0.411   69.692
   1.784   20.181   69.708
   2.373   -8.287   69.753
   2.288   -6.243   69.697
   2.343   -0.116   69.763
   2.248   20.250   69.704
   2.849   -8.828   69.756
   2.780   -5.707   69.720
   2.857   -0.625   69.811
   2.748   20.280   69.716
   3.422   -9.175   69.730
   3.311   -5.340   69.692
   3.336   -1.711   69.789
   3.248   20.277   69.719
   3.914   -9.258   69.743
   3.746   -5.213   69.706
   3.852   -3.202   69.684
   3.739   20.218   69.702
   4.414   -9.263   69.735
   4.288   -4.848   69.709
   4.372   -3.718   69.746
   4.381   19.907   69.770
   4.914   -9.228   69.733
   4.718   19.725   69.731
   5.359   -9.321   69.735
   5.251   19.237   69.711
   5.907   -9.531   69.710
   5.829   17.804   69.725
   6.455   -9.347   69.734
   6.318   -7.138   69.750
   6.439   -6.198   69.719
   6.327   15.391   69.795
   6.846   -9.152   69.710
   6.706   -7.344   69.722
   6.914   -6.107   69.721
   6.828   13.390   69.753
   7.341   -6.251   69.747
   7.215   13.172   69.715
   7.942   -7.169   69.737
   7.892   12.922   69.821
   8.343   -7.359   69.744
   8.331   12.929   69.792
   8.869   -7.527   69.701
   8.831   12.909   69.780
   9.436   -7.339   69.773
   9.331   12.869   69.670
   9.914   -7.321   69.775
   9.792   12.676   69.748
  10.414   -7.311   69.759
  10.272   -0.822   69.748
  10.436    1.181   69.670
  10.280   12.363   69.836
  10.914   -7.248   69.712
  10.823   -1.545   69.759
  10.840    1.432   69.684
  10.818   11.889   69.845
  11.391   -7.116   69.648
  11.248   -1.641   69.746
  11.362    1.708   69.718
  11.307   11.255   69.767
  11.917   -6.724   69.676
  11.721   -1.769   69.725
  11.880    1.933   69.616
  11.810    9.763   69.779
  12.412   -6.191   69.655
  12.287   -2.580   69.746
  12.304    2.344   69.644
  12.294    8.182   69.754
  12.854    3.199   69.766
  12.802    7.745   69.694
  13.347    3.686   69.753
  13.312    7.264   69.707
  13.759    4.348   69.735
  13.834    6.331   69.732
  16.344  -12.258   69.703
  16.283   -9.252   69.631
  16.824  -12.794   69.705
  16.768   -8.694   69.637
  17.395  -13.180   69.693
  17.322   -8.359   69.680
  17.914  -13.283   69.773
  17.748   -8.219   69.708
  18.414  -13.346   69.786
  18.248   -8.156   69.740
  18.914  -13.344   69.771
  18.748   -8.158   69.749
  19.414  -13.277   69.724
  19.248   -8.225   69.733
  19.894  -13.140   69.656
  19.711   -8.340   69.684
  20.419  -12.732   69.676
  20.255   -8.717   69.716
  20.907  -12.167   69.648
  20.755   -9.264   69.719
  21.441   18.331   69.730
  21.322   20.163   69.704
  21.914   18.197   69.741
  21.748   20.316   69.720
  22.414   18.206   69.728
  22.248   20.307   69.731
  22.844   18.380   69.715
  22.709   20.169   69.717
  24.342   18.391   69.720
  24.242   18.726   69.726
  -6.098    7.341   75.727
  -6.227    8.362   75.712
  -5.565    6.815   75.733
  -5.677    9.146   75.699
  -5.086    6.692   75.745
  -5.252    9.285   75.714
  -4.586    6.687   75.734
  -4.752    9.290   75.727
  -4.140    6.828   75.718
  -4.284    9.188   75.716
  -3.633    7.349   75.705
  -3.756    8.704   75.719
  -2.893  -35.981   24.719
   0.157  -35.998   24.682
  -3.410  -36.001   25.200
   1.106  -35.979   25.282
  -3.886  -35.947   25.755
   1.572  -35.905   25.742
  -4.081  -36.009   26.191
   1.903  -35.953   26.320
  -4.342  -35.895   26.649
   2.042  -35.986   26.747
  -4.443  -35.948   27.187
   2.180  -35.963   27.263
  -4.481  -35.979   27.728
   2.199  -36.008   27.811
  -4.495  -35.899   28.228
   2.201  -35.938   28.278
  -4.341  -36.029   28.644
   2.089  -35.934   28.761
  -4.258  -35.907   29.107
   1.933  -35.858   29.284
  -3.912  -35.948   29.681
   1.606  -35.964   29.734
  -3.437  -35.954   30.231
   1.141  -35.986   30.249
  -2.885  -36.001   30.630
   0.579  -35.891   30.726
  -0.969  -29.909   19.716
   1.482  -29.954   19.800
  -1.852  -29.903   20.237
   2.122  -30.033   20.215
  -2.401  -29.962   20.730
   2.947  -29.961   20.813
  -3.888  -29.893   21.220
   3.559  -29.994   21.294
  -4.473  -29.969   21.716
   4.071  -29.947   21.730
  -4.929  -29.957   22.225
   4.595  -29.951   22.229
  -5.384  -29.934   22.749
   4.988  -29.929   22.784
  -5.945  -29.957   23.227
   5.158  -29.983   23.260
  -6.366  -29.891   23.687
   5.538  -29.964   23.730
  -6.819  -29.930   24.285
   6.601  -29.995   24.281
  -7.396  -29.889   24.733
   7.176  -30.006   24.703
  -7.859  -29.873   25.257
   7.643  -29.994   25.207
  -7.994  -29.947   25.630
   7.975  -29.976   25.776
  -8.256  -29.868   26.172
   8.153  -29.963   26.263
  -8.303  -29.888   26.644
   8.219  -30.024   26.811
  -8.300  -29.865   27.179
   8.225  -30.016   27.311
  -8.036  -30.035   27.671
   8.203  -29.950   27.778
  -7.883  -29.931   28.215
   8.076  -29.976   28.263
  -7.454  -30.009   28.746
   8.050  -29.887   28.806
  -7.061  -29.990   29.271
   7.982  -29.953   29.278
  -6.776  -30.038   29.649
   7.977  -29.895   29.728
  -6.338  -30.062   30.132
   7.906  -29.833   30.233
  -5.490  -30.042   30.731
   7.627  -29.899   30.819
  -3.939  -29.946   31.304
   0.178  -30.002   31.248
   2.076  -29.955   31.304
   7.410  -29.862   31.224
   2.537  -29.966   31.735
   6.989  -29.841   31.721
   3.126  -30.004   32.130
   6.156  -29.918   32.255
   0.571  -23.946   17.182
   1.202  -23.966   17.272
   0.162  -23.952   17.691
   1.602  -23.959   17.814
   0.148  -23.952   18.124
   1.623  -23.965   18.311
 -20.811  -23.894   18.749
 -17.432  -24.017   18.738
  -3.991  -23.883   18.726
  -0.327  -23.975   18.776
   0.400  -23.970   18.660
   1.735  -23.990   18.734
 -21.430  -23.950   19.236
 -16.003  -23.971   19.297
  -5.367  -23.910   19.228
   2.144  -23.995   19.261
 -21.862  -23.888   19.697
 -14.928  -23.970   19.789
  -6.782  -24.017   19.767
   2.502  -23.980   19.752
 -22.209  -23.859   20.241
 -14.389  -23.958   20.223
  -7.349  -23.930   20.244
   2.732  -23.974   20.162
 -22.332  -23.951   20.692
 -13.946  -23.946   20.736
  -8.604  -23.917   20.712
   3.500  -24.057   20.734
   4.506  -23.913   20.709
   7.679  -23.968   20.716
 -22.447  -23.958   21.228
 -13.458  -23.962   21.289
 -11.312  -23.938   21.176
   8.705  -23.987   21.212
 -22.503  -23.897   21.748
   9.586  -23.944   21.730
 -22.442  -23.958   22.228
  10.032  -23.958   22.281
 -22.337  -23.949   22.672
  10.232  -24.012   22.737
 -22.088  -24.014   23.223
  10.479  -23.904   23.235
 -21.830  -24.022   23.642
  10.618  -23.918   23.724
 -21.408  -24.006   24.217
  10.984  -23.957   24.238
 -21.022  -24.006   24.809
  13.017  -23.983   24.788
 -20.746  -24.008   25.184
  14.065  -23.933   25.235
 -20.237  -24.011   25.685
 -14.969  -23.921   25.773
 -13.860  -23.962   25.669
  14.583  -23.944   25.734
 -19.370  -24.042   26.210
 -15.883  -23.909   26.252
 -13.563  -23.987   26.193
  14.958  -23.908   26.256
 -13.482  -23.991   26.644
  15.123  -23.949   26.763
 -13.384  -23.961   27.135
  15.181  -24.014   27.311
 -13.031  -23.995   27.713
  15.196  -24.006   27.811
 -12.583  -24.015   28.224
  15.153  -23.965   28.311
 -12.451  -23.992   28.644
  15.046  -23.942   28.722
 -12.455  -24.023   29.145
  14.729  -24.000   29.349
 -14.979  -23.929   29.676
 -14.350  -23.979   29.778
 -12.872  -23.946   29.677
  14.723  -23.978   29.762
 -15.948  -23.953   30.166
  15.048  -23.963   30.286
 -16.369  -23.947   30.693
  15.642  -23.976   30.771
 -16.501  -23.965   31.144
  16.053  -23.968   31.327
 -16.518  -23.982   31.644
  16.181  -24.002   31.811
 -16.442  -23.974   32.144
  16.236  -24.008   32.311
 -16.304  -23.942   32.644
  16.213  -23.986   32.811
 -16.309  -23.916   33.144
  16.109  -23.934   33.311
 -16.483  -23.947   33.617
  15.916  -23.903   33.729
 -16.906  -23.895   34.210
  15.435  -23.929   34.229
 -16.998  -23.963   34.644
  14.964  -23.940   34.734
 -17.050  -24.003   35.144
  13.574  -23.953   35.291
 -17.034  -24.011   35.644
  13.075  -23.967   35.789
 -16.949  -23.989   36.144
  12.722  -23.952   36.282
 -16.802  -23.895   36.706
  12.448  -23.931   36.679
 -16.521  -23.984   37.203
  11.991  -23.847   37.208
  18.965  -23.942   37.213
  21.578  -23.999   37.229
 -16.338  -23.986   37.706
  11.139  -23.913   37.738
  17.993  -23.921   37.708
  22.703  -24.042   37.698
 -16.062  -24.062   38.174
   6.633  -23.968   38.311
  17.235  -23.928   38.288
  23.562  -24.042   38.232
 -15.837  -24.003   38.609
   6.225  -24.025   38.841
  16.934  -23.904   38.634
  24.086  -23.994   38.770
 -15.408  -24.006   39.129
   6.270  -24.022   39.233
  16.532  -23.976   39.247
  24.456  -23.997   39.310
 -14.911  -24.012   39.658
   6.469  -24.016   39.813
  16.228  -23.856   39.677
  24.681  -23.958   39.796
 -14.855  -23.952   40.144
   6.665  -23.968   40.263
  16.072  -23.892   40.121
  24.856  -24.024   40.322
 -14.937  -23.961   40.644
   6.754  -24.045   40.782
  16.026  -23.974   40.644
  24.926  -24.008   40.778
 -14.992  -24.029   41.192
   6.946  -23.912   41.274
  16.014  -23.985   41.144
  24.937  -23.958   41.228
 -15.059  -24.027   41.728
   7.023  -23.930   41.811
  15.992  -24.022   41.658
  24.895  -23.924   41.719
 -15.059  -24.033   42.228
   7.037  -23.921   42.311
  15.592  -23.894   42.214
  24.784  -23.907   42.222
 -15.066  -24.023   42.752
   6.975  -23.920   42.705
  15.501  -23.964   42.644
  24.598  -23.958   42.728
 -15.248  -23.930   43.218
   6.666  -23.948   43.338
  15.453  -24.005   43.144
  24.387  -23.905   43.135
 -15.391  -23.939   43.644
   6.468  -23.916   43.671
  15.473  -24.012   43.644
  24.015  -23.877   43.636
 -15.545  -23.966   44.144
   5.974  -23.940   44.257
  15.546  -23.946   44.192
  23.476  -23.875   44.176
 -15.535  -23.974   44.644
   5.777  -23.990   44.758
  15.736  -23.898   44.690
  22.686  -23.934   44.754
 -15.353  -23.960   45.109
  -7.427  -23.904   45.227
  -5.987  -23.989   45.330
   6.138  -23.974   45.250
  16.172  -23.875   45.236
  21.680  -23.949   45.269
 -13.913  -24.022   45.642
  -8.072  -23.835   45.679
  -5.607  -24.027   45.727
   6.565  -23.970   45.826
  17.111  -23.911   45.758
  20.977  -23.841   45.725
 -12.901  -24.030   46.135
  -9.338  -23.910   46.233
  -5.325  -24.019   46.138
   6.688  -23.996   46.311
  19.129  -24.005   46.184
  19.441  -23.923   46.269
  -4.863  -23.989   46.621
   6.728  -23.996   46.811
  -3.842  -23.990   47.196
   6.750  -23.981   47.258
  -2.418  -23.991   47.676
   7.037  -23.963   47.836
  -1.989  -23.962   48.190
   7.241  -23.970   48.232
  -2.017  -23.967   48.630
   7.394  -23.935   48.745
  19.553  -23.939   48.675
  20.577  -23.966   48.788
  -2.230  -23.925   49.201
   7.092  -23.954   49.270
  18.710  -23.939   49.188
  21.161  -23.969   49.266
  -2.086  -23.979   49.719
   5.265  -23.979   49.820
  17.618  -23.939   49.694
  21.481  -23.935   49.830
  -1.925  -23.973   50.129
   5.494  -23.965   50.280
  17.215  -23.931   50.211
  21.505  -23.930   50.311
  -1.443  -23.968   50.673
   6.616  -23.964   50.824
  17.119  -23.939   50.644
  21.454  -23.922   50.811
  -0.847  -23.895   51.247
   6.659  -23.957   51.311
  17.148  -23.945   51.137
  21.501  -23.959   51.311
  -0.366  -23.928   51.715
   4.103  -23.956   51.793
   5.477  -23.965   51.686
   6.484  -23.941   51.736
  17.391  -23.987   51.706
  21.704  -23.992   51.740
   0.178  -23.983   52.119
   3.470  -23.898   52.256
  17.250  -23.921   52.215
  22.021  -23.946   52.321
  17.157  -23.910   52.644
  22.095  -23.964   52.811
  17.148  -23.924   53.144
  22.105  -23.954   53.311
  17.195  -23.887   53.710
  22.045  -23.913   53.811
  17.494  -23.979   54.200
  21.923  -23.903   54.167
  17.725  -23.892   54.697
  21.532  -23.938   54.686
  18.501  -23.926   55.270
  20.963  -23.928   55.185
   7.522  -17.966   11.226
  10.138  -17.962   11.220
   6.691  -17.863   11.773
  10.929  -17.906   11.799
  -2.003  -17.925   12.215
   2.544  -17.968   12.293
   6.516  -17.935   12.122
  11.168  -17.986   12.252
  -2.808  -17.904   12.764
   3.099  -17.995   12.688
   6.145  -17.874   12.740
  11.470  -17.917   12.780
 -20.894  -17.953   13.242
 -19.516  -17.977   13.293
  -3.268  -17.933   13.284
   3.660  -18.048   13.177
   6.054  -17.977   13.166
  11.556  -17.946   13.311
 -21.950  -17.964   13.709
 -15.045  -18.076   13.751
  -3.534  -17.924   13.708
  11.573  -17.938   13.811
 -22.872  -17.895   14.205
 -14.050  -17.972   14.249
  -3.769  -17.913   14.208
  11.532  -17.914   14.311
 -23.929  -17.954   14.736
 -13.281  -18.083   14.708
  -3.986  -17.927   14.707
  11.469  -17.907   14.811
 -24.461  -17.969   15.215
 -12.468  -18.042   15.252
  -4.459  -17.919   15.208
  11.456  -17.909   15.311
 -24.840  -17.923   15.707
 -11.875  -18.053   15.724
  -5.820  -17.846   15.746
  11.405  -17.918   15.742
 -25.061  -17.948   16.185
 -11.027  -17.914   16.323
  -6.444  -17.923   16.245
  11.103  -17.961   16.283
 -25.243  -17.873   16.663
 -10.598  -17.961   16.825
  -6.869  -17.922   16.736
  10.678  -17.973   16.845
 -25.286  -17.904   17.144
 -10.349  -17.943   17.214
  -7.198  -17.918   17.293
  10.509  -17.923   17.311
 -25.275  -17.879   17.686
  -9.996  -17.902   17.745
  -7.367  -17.958   17.728
  10.472  -17.937   17.811
 -25.094  -18.051   18.179
  -9.440  -17.964   18.292
  -7.601  -17.916   18.115
  10.618  -17.990   18.249
 -24.940  -18.032   18.648
  11.533  -17.947   18.735
 -24.869  -17.949   19.144
  12.454  -17.966   19.272
 -24.861  -17.922   19.644
  13.196  -18.080   19.730
 -24.922  -17.978   20.159
  13.954  -18.014   20.322
 -25.234  -17.900   20.725
  14.242  -17.995   20.688
 -25.496  -17.923   21.233
  14.525  -17.994   21.229
 -25.735  -17.943   21.776
  14.707  -17.960   21.763
 -25.851  -17.958   22.228
  14.762  -18.024   22.311
 -25.921  -17.958   22.728
  14.769  -18.008   22.811
 -25.919  -17.958   23.228
  14.774  -18.029   23.265
 -25.868  -17.908   23.678
  14.929  -17.994   23.755
 -25.743  -17.979   24.119
  15.216  -17.969   24.156
 -25.515  -18.024   24.656
  17.020  -18.064   24.726
 -25.337  -17.982   25.144
  18.128  -18.042   25.202
 -25.313  -17.920   25.644
  18.999  -18.042   25.781
 -25.355  -17.916   26.144
  19.526  -18.038   26.318
 -25.352  -17.921   26.644
  19.881  -18.009   26.823
 -25.292  -17.879   27.173
  20.082  -17.958   27.228
 -25.014  -18.035   27.664
  20.269  -18.010   27.733
 -24.838  -17.962   28.117
  20.527  -17.983   28.269
 -24.447  -18.013   28.648
  20.723  -18.015   28.736
 -24.002  -17.981   29.188
  21.101  -17.980   29.318
 -22.894  -17.978   29.680
  21.258  -17.985   29.729
 -22.501  -17.986   30.195
  21.409  -17.930   30.273
 -22.370  -17.927   30.692
  21.220  -17.976   30.847
 -22.230  -17.897   31.188
  21.061  -17.950   31.261
 -21.957  -17.966   31.694
  20.588  -17.947   31.781
 -21.791  -17.980   32.178
  19.995  -17.928   32.328
 -21.738  -17.881   32.668
  19.950  -17.935   32.811
 -21.568  -18.001   33.238
  20.055  -17.965   33.311
 -21.484  -18.008   33.778
  20.177  -17.972   33.764
 -21.535  -17.937   34.202
  20.964  -17.958   34.352
 -21.546  -17.999   34.728
  21.198  -17.970   34.811
 -21.519  -17.960   35.263
  21.266  -17.976   35.237
 -21.396  -18.008   35.778
  21.551  -17.986   35.819
 -21.354  -17.958   36.228
  21.736  -18.046   36.233
 -21.354  -17.958   36.728
  22.076  -17.965   36.730
 -21.372  -17.958   37.228
  22.394  -17.964   37.265
 -21.374  -17.958   37.728
  22.646  -17.923   37.743
 -21.437  -17.882   38.174
  22.934  -18.001   38.314
 -21.411  -18.007   38.623
  23.177  -18.008   38.725
 -21.472  -17.976   39.144
  24.043  -18.019   39.243
  24.517  -17.916   39.209
  25.987  -17.985   39.261
 -21.533  -18.019   39.658
  27.099  -17.982   39.783
 -22.014  -17.976   40.133
  27.604  -17.942   40.224
 -22.320  -17.953   40.679
  27.992  -17.979   40.757
 -22.391  -17.954   41.144
  28.248  -17.983   41.170
 -22.408  -18.002   41.692
  28.597  -17.998   41.744
 -22.482  -18.015   42.228
  28.865  -18.011   42.324
 -22.480  -18.014   42.728
  28.975  -17.958   42.728
 -22.439  -17.913   43.228
  29.043  -17.958   43.228
 -22.257  -18.026   43.654
  29.042  -17.958   43.728
 -22.018  -18.052   44.203
  29.010  -17.908   44.178
 -21.776  -17.958   44.682
  28.953  -17.905   44.715
 -21.400  -18.055   45.284
  28.767  -18.066   45.274
 -21.016  -18.029   45.803
  28.948  -17.938   45.788
 -20.759  -17.958   46.150
  29.163  -17.996   46.243
 -20.342  -17.940   46.739
  29.609  -17.955   46.793
 -19.921  -18.022   47.137
  29.897  -17.887   47.269
 -19.451  -18.024   47.638
  30.010  -17.880   47.763
 -17.984  -18.045   48.254
  30.041  -17.878   48.332
 -17.475  -18.013   48.743
  29.975  -17.882   48.803
 -16.969  -18.060   49.213
  29.705  -17.976   49.345
 -16.387  -18.042   49.698
  29.549  -17.939   49.697
 -15.931  -18.042   50.240
  29.085  -17.956   50.224
 -15.563  -18.042   50.802
  28.579  -17.978   50.743
 -15.258  -17.992   51.148
  28.255  -17.979   51.293
 -14.566  -18.019   51.813
  28.084  -18.008   51.778
 -14.299  -17.985   52.190
  -7.867  -17.922   52.241
  -6.425  -18.053   52.223
  27.941  -17.958   52.228
 -13.914  -18.029   52.706
  -8.550  -17.932   52.699
  -4.902  -18.042   52.722
  27.850  -17.910   52.630
 -13.384  -18.027   53.196
  -9.299  -17.835   53.228
  -4.034  -18.042   53.237
  27.677  -17.952   53.194
 -12.398  -18.032   53.724
 -10.325  -17.883   53.726
   0.601  -18.042   53.731
  27.462  -17.875   53.668
   1.452  -17.992   54.330
  27.104  -17.875   54.215
   1.705  -18.026   54.792
  26.624  -17.875   54.728
   1.946  -18.026   55.300
  25.953  -17.917   55.208
   2.169  -17.923   55.735
  24.480  -17.852   55.719
   2.518  -17.989   56.314
  23.508  -17.922   56.207
   2.965  -18.012   56.820
  23.004  -17.925   56.817
   3.413  -18.079   57.286
  22.997  -17.953   57.311
   3.527  -18.009   57.728
  23.183  -17.980   57.750
   3.522  -17.987   58.228
  23.464  -17.920   58.279
   3.485  -17.989   58.728
  23.522  -17.926   58.811
   3.491  -17.944   59.263
  23.466  -17.933   59.270
   3.582  -17.958   59.728
  23.198  -17.963   59.846
   3.702  -17.939   60.148
  23.013  -17.935   60.181
   3.956  -18.045   60.662
  22.551  -17.959   60.717
   4.104  -17.986   61.181
  22.182  -17.941   61.261
   4.223  -17.943   61.725
  21.910  -17.923   61.670
   4.398  -18.040   62.257
  21.447  -17.836   62.190
   4.602  -17.958   62.780
  20.560  -17.944   62.722
   4.936  -17.992   63.280
  19.577  -17.944   63.281
   5.253  -18.002   63.627
  18.975  -17.937   63.759
   6.103  -17.994   64.220
  18.587  -17.955   64.280
  10.507  -17.972   64.685
  14.165  -17.938   64.788
  15.578  -17.968   64.670
  18.095  -17.941   64.783
 -15.934  -11.959    8.232
 -13.381  -12.020    8.245
 -17.509  -11.937    8.666
 -12.439  -11.947    8.799
 -18.369  -11.932    9.202
 -12.037  -11.969    9.287
 -24.546  -11.918    9.706
 -23.452  -12.002    9.754
 -18.825  -11.876    9.733
 -11.784  -12.002    9.737
 -25.852  -11.900   10.236
 -22.357  -12.002   10.170
 -18.998  -11.942   10.107
 -11.526  -11.920   10.239
 -26.387  -11.910   10.718
 -11.414  -11.913   10.763
 -26.811  -11.899   11.253
 -11.407  -11.943   11.311
 -27.392  -11.876   11.737
 -11.428  -11.885   11.800
 -28.033  -11.947   12.186
 -11.552  -11.873   12.291
  -0.987  -11.934   12.270
   2.156  -12.025   12.136
   7.569  -11.957   12.291
  10.098  -11.972   12.169
 -28.537  -11.984   12.731
 -11.836  -11.922   12.840
  -1.474  -11.948   12.775
   3.497  -12.002   12.804
   7.158  -11.962   12.836
  11.048  -12.038   12.645
 -28.862  -11.937   13.201
 -12.035  -11.933   13.278
  -1.804  -11.996   13.338
   4.026  -12.003   13.288
   7.001  -11.932   13.246
  12.079  -11.996   13.230
 -29.073  -11.948   13.685
 -12.121  -11.961   13.759
  -1.885  -11.948   13.811
   4.523  -12.024   13.723
   6.056  -11.943   13.783
  13.171  -11.985   13.706
 -29.237  -11.874   14.162
 -12.129  -11.950   14.216
  -1.999  -11.931   14.184
  13.905  -11.998   14.292
 -29.277  -11.905   14.644
 -12.061  -11.926   14.728
  -6.024  -11.853   14.727
  14.213  -11.971   14.689
 -29.266  -11.880   15.185
 -11.843  -12.018   15.143
  -7.030  -11.847   15.210
  14.510  -11.976   15.199
 -29.101  -12.051   15.678
 -11.395  -12.000   15.631
  -8.416  -11.909   15.738
  14.715  -12.027   15.673
 -28.969  -12.042   16.155
 -10.815  -11.993   16.116
  -9.273  -11.956   16.274
  14.767  -11.875   16.158
 -28.936  -11.982   16.644
  14.875  -12.061   16.682
 -28.946  -12.013   17.192
  14.790  -11.849   17.194
 -29.017  -12.006   17.728
  14.946  -11.983   17.704
 -29.059  -11.999   18.228
  15.221  -12.009   18.138
 -29.073  -11.952   18.763
  17.517  -12.049   18.740
 -28.992  -12.008   19.278
  18.536  -12.042   19.248
 -28.918  -11.908   19.678
  19.079  -12.042   19.736
 -28.740  -11.965   20.097
  19.481  -12.042   20.278
 -28.435  -12.004   20.649
  19.710  -11.958   20.678
 -28.279  -11.919   21.144
  20.011  -12.042   21.262
 -28.246  -11.857   21.660
  20.190  -11.958   21.728
 -28.040  -11.987   22.182
  20.303  -11.996   22.172
 -27.870  -11.922   22.715
  20.447  -11.994   22.715
 -27.471  -12.024   23.169
  20.604  -11.950   23.263
 -27.304  -11.933   23.644
  20.654  -12.010   23.811
  28.495  -11.949   23.666
  29.485  -11.961   23.801
 -27.294  -11.892   24.144
  20.676  -11.972   24.278
  28.051  -11.962   24.179
  30.693  -11.983   24.264
 -27.345  -11.909   24.644
  20.583  -12.061   24.777
  27.977  -11.967   24.644
  31.208  -11.983   24.739
 -27.343  -11.923   25.144
  20.683  -12.052   25.289
  27.972  -11.971   25.113
  31.531  -11.949   25.317
 -27.290  -11.883   25.711
  21.084  -12.026   25.732
  27.120  -11.940   25.691
  31.572  -11.947   25.811
 -27.049  -12.062   26.208
  23.694  -12.015   26.262
  26.682  -11.937   26.205
  31.493  -11.943   26.265
 -26.879  -11.969   26.809
  24.155  -12.046   26.694
  26.569  -11.950   26.644
  31.138  -11.965   26.804
 -26.597  -12.015   27.334
  24.683  -12.087   27.271
  26.589  -11.960   27.144
  30.592  -11.936   27.280
 -26.334  -12.027   27.797
  25.210  -12.001   27.739
  26.705  -11.948   27.607
  29.121  -11.961   27.800
 -26.085  -12.027   28.310
  25.510  -11.950   28.316
  27.456  -11.979   28.188
  28.575  -11.936   28.275
 -25.852  -11.990   28.747
  25.522  -11.931   28.811
 -25.564  -12.037   29.297
  25.491  -11.876   29.307
 -25.449  -11.958   29.728
  25.392  -11.873   29.794
 -25.367  -11.958   30.228
  25.242  -11.981   30.303
 -25.255  -12.001   30.749
  25.096  -12.008   30.778
 -25.062  -11.990   31.250
  24.994  -11.958   31.228
 -24.816  -11.967   31.688
  24.959  -11.958   31.728
 -24.420  -11.994   32.198
  24.999  -11.958   32.228
 -23.847  -12.060   32.713
  25.032  -11.958   32.728
 -22.606  -11.959   33.252
  25.042  -11.958   33.228
 -21.299  -11.919   33.789
  25.085  -11.958   33.728
 -20.887  -11.954   34.216
  25.209  -11.975   34.250
 -20.576  -12.076   34.708
  25.444  -11.928   34.753
 -20.575  -12.017   35.212
  25.688  -11.950   35.209
  28.707  -11.918   35.198
  30.043  -11.965   35.291
 -20.799  -11.873   35.734
  25.969  -11.941   35.783
  28.069  -11.951   35.672
  31.533  -11.963   35.794
 -20.814  -11.954   36.192
  26.083  -11.981   36.311
  27.674  -11.942   36.200
  32.160  -11.977   36.264
 -21.007  -11.965   36.641
  26.169  -11.977   36.774
  27.543  -11.955   36.643
  32.554  -11.965   36.824
 -21.793  -11.824   37.196
  26.498  -11.974   37.293
  27.223  -11.941   37.195
  32.664  -11.987   37.311
 -22.267  -11.908   37.736
  32.697  -11.990   37.811
 -22.545  -11.898   38.148
  32.684  -11.998   38.311
 -22.965  -11.851   38.722
  32.758  -12.002   38.732
 -23.547  -11.835   39.224
  33.167  -11.970   39.266
 -24.038  -11.829   39.761
  33.393  -11.936   39.802
 -24.378  -11.929   40.241
  33.232  -12.018   40.345
 -24.574  -11.927   40.746
  33.241  -11.996   40.770
 -24.734  -12.051   41.282
  33.499  -11.944   41.312
 -24.737  -12.031   41.811
  34.030  -11.958   41.736
 -24.694  -12.071   42.269
  34.983  -11.915   42.327
 -24.529  -11.983   42.737
  35.402  -11.910   42.769
 -24.449  -11.958   43.228
  35.651  -11.928   43.225
 -24.501  -11.875   43.714
  35.890  -11.891   43.766
 -24.788  -11.875   44.278
  35.977  -11.906   44.228
 -25.384  -11.875   44.719
  36.050  -11.891   44.763
 -26.499  -11.875   45.193
  36.025  -11.915   45.311
 -27.247  -11.923   45.801
  35.992  -11.898   45.811
 -27.548  -11.885   46.151
  35.929  -11.904   46.181
 -27.867  -11.931   46.698
  35.597  -11.964   46.785
 -28.082  -11.923   47.211
  35.154  -11.964   47.306
 -28.217  -11.883   47.704
  34.524  -11.946   47.712
 -28.253  -11.930   48.144
  32.488  -11.869   48.207
 -28.258  -11.939   48.644
  31.629  -11.989   48.741
 -28.309  -11.928   49.144
  31.074  -11.983   49.234
 -28.437  -11.945   49.693
  30.737  -12.005   49.838
 -28.517  -11.984   50.228
  30.688  -12.010   50.311
 -28.520  -12.005   50.728
  30.728  -12.041   50.786
 -28.500  -11.911   51.228
  30.985  -11.951   51.278
 -28.321  -11.978   51.683
  31.212  -11.990   51.731
 -28.031  -12.003   52.217
  31.940  -11.935   52.351
 -27.737  -12.002   52.606
  32.052  -11.953   52.811
 -26.952  -12.023   53.221
  32.071  -11.945   53.311
 -25.409  -11.942   53.791
  32.002  -11.924   53.811
 -24.959  -11.980   54.208
  31.975  -11.906   54.311
 -24.762  -11.923   54.701
  32.000  -11.867   54.809
 -24.439  -11.995   55.240
  31.931  -11.872   55.289
 -24.062  -11.990   55.773
  25.645  -11.987   55.810
  26.638  -12.011   55.704
  31.670  -11.955   55.831
 -23.761  -12.008   56.129
  25.208  -11.985   56.309
  27.127  -11.903   56.250
  31.509  -11.921   56.186
 -23.002  -12.009   56.804
  25.035  -11.958   56.728
  27.615  -11.896   56.753
  31.040  -11.937   56.702
 -22.499  -11.996   57.285
 -17.957  -11.882   57.213
 -16.328  -11.983   57.120
  24.888  -11.893   57.133
  28.567  -12.030   57.143
  30.099  -11.905   57.253
 -21.888  -11.996   57.706
 -18.816  -11.931   57.755
 -15.957  -12.005   57.650
  24.635  -11.994   57.704
 -15.789  -11.976   58.114
  24.411  -11.875   58.159
 -15.457  -12.005   58.711
  -7.407  -11.956   58.725
  -6.087  -11.979   58.724
  24.156  -11.958   58.742
 -15.016  -12.066   59.228
  -8.990  -11.935   59.201
  -5.977  -11.977   59.144
  24.042  -11.958   59.228
 -14.410  -11.996   59.722
  -9.444  -11.947   59.772
  -5.940  -12.011   59.692
  23.995  -11.958   59.728
 -13.337  -11.913   60.278
  -9.948  -11.942   60.271
  -5.993  -11.992   60.228
  24.010  -11.908   60.178
 -11.951  -11.961   60.727
 -11.384  -11.917   60.778
  -6.044  -11.979   60.728
  24.001  -11.962   60.692
  -6.054  -11.983   61.228
  23.988  -11.898   61.228
  -6.026  -11.993   61.728
  23.914  -11.848   61.733
  -6.015  -11.959   62.178
  23.734  -12.068   62.253
  -5.932  -11.979   62.681
  23.919  -11.911   62.751
  -5.808  -11.919   63.206
  23.995  -11.928   63.228
  -5.467  -11.970   63.736
  24.019  -11.923   63.728
  -4.993  -11.978   64.238
  23.980  -11.867   64.261
  -4.445  -12.041   64.648
   6.047  -11.960   64.795
   6.583  -11.991   64.684
  23.767  -11.957   64.794
  -3.958  -12.028   65.142
   5.753  -11.991   65.277
   7.533  -11.986   65.206
  23.545  -11.988   65.228
  -3.375  -12.010   65.631
   5.985  -11.958   65.832
   7.945  -12.036   65.661
  23.406  -11.845   65.729
  -2.985  -12.017   66.155
   6.021  -11.960   66.269
   9.640  -12.048   66.208
  23.240  -12.038   66.264
  -2.863  -11.992   66.648
   5.635  -11.964   66.804
  14.542  -11.990   66.818
  23.221  -11.893   66.787
  -2.781  -11.902   67.177
   5.086  -11.947   67.286
  14.905  -12.019   67.312
  23.034  -11.953   67.261
  -2.552  -11.994   67.713
   4.545  -11.900   67.738
  15.016  -11.958   67.728
  22.749  -11.955   67.777
  -2.308  -12.023   68.143
   3.672  -12.002   68.274
  15.158  -11.954   68.185
  22.437  -11.925   68.170
  -1.931  -12.013   68.636
   3.191  -12.005   68.768
  15.417  -12.016   68.722
  21.743  -11.915   68.828
  -1.378  -12.004   69.127
   2.649  -11.919   69.241
  15.687  -12.023   69.143
  21.456  -11.934   69.179
   0.005  -12.024   69.719
   1.564  -11.889   69.727
  16.113  -12.003   69.626
  21.000  -11.852   69.710
  17.026  -12.037   70.236
  20.170  -11.929   70.245
 -20.277   -5.957    7.773
 -16.004   -6.020    7.717
 -21.029   -5.838    8.233
 -14.515   -6.008    8.296
 -21.746   -5.956    8.775
 -14.019   -5.987    8.763
 -25.789   -5.834    9.239
 -13.731   -5.959    9.163
 -26.551   -5.939    9.702
 -13.413   -5.992    9.619
 -27.928   -5.875   10.243
 -12.456   -6.027   10.227
 -28.563   -5.847   10.688
  -9.853   -6.042   10.734
 -29.014   -5.923   11.155
  -9.080   -6.010   11.320
 -29.409   -5.958   11.755
  -8.776   -5.981   11.673
 -29.591   -5.875   12.190
  -8.447   -5.994   12.216
 -29.759   -5.958   12.773
  -8.231   -5.991   12.669
 -29.807   -5.958   13.228
  -7.892   -5.994   13.184
 -29.799   -5.958   13.728
  -7.510   -6.042   13.776
 -29.733   -5.963   14.195
  -7.299   -5.958   14.200
 -29.569   -5.994   14.736
  -7.029   -6.042   14.783
 -29.348   -5.958   15.198
  -6.751   -5.998   15.180
   1.112   -5.891   15.227
   1.986   -5.988   15.250
 -28.973   -6.032   15.807
  -6.389   -6.030   15.690
  -3.972   -5.875   15.699
   5.583   -5.993   15.717
 -28.616   -5.943   16.325
  -5.460   -6.007   16.229
  -4.947   -5.923   16.221
   7.059   -5.951   16.298
  14.724   -5.838   16.239
  15.584   -5.982   16.232
 -28.473   -5.928   16.728
   7.644   -6.003   16.625
  11.600   -5.893   16.723
  17.063   -6.042   16.749
 -28.418   -5.931   17.228
   9.581   -6.009   17.232
  10.594   -5.933   17.218
  17.650   -6.042   17.215
 -28.431   -5.920   17.728
  18.109   -6.059   17.783
  30.085   -5.902   17.695
  34.160   -6.043   17.716
 -28.532   -5.842   18.244
  18.400   -6.034   18.305
  29.494   -5.991   18.147
  35.042   -5.946   18.304
 -28.864   -5.902   18.825
  18.593   -5.973   18.758
  28.916   -5.955   18.636
  35.430   -6.013   18.830
 -29.048   -5.875   19.286
  18.938   -6.017   19.317
  27.049   -5.903   19.219
  35.673   -5.978   19.252
 -29.294   -6.048   19.778
  19.231   -5.987   19.678
  24.465   -5.921   19.670
  35.930   -5.969   19.771
 -29.316   -6.019   20.311
  19.581   -5.994   20.201
  23.627   -5.883   20.227
  36.222   -5.970   20.170
 -29.280   -6.038   20.799
  20.203   -6.083   20.724
  21.020   -5.909   20.707
  22.068   -6.012   20.754
  22.530   -5.913   20.689
  36.636   -6.016   20.732
 -29.053   -5.928   21.289
  36.934   -6.036   21.296
 -28.868   -5.976   21.770
  37.072   -5.958   21.728
 -28.583   -5.963   22.287
  37.148   -5.958   22.228
 -28.369   -5.958   22.728
  37.179   -5.958   22.728
 -28.231   -5.921   23.288
  37.263   -5.984   23.244
 -28.306   -6.008   23.778
  37.376   -6.030   23.808
 -28.440   -5.908   24.178
  37.415   -5.958   24.228
 -28.616   -5.891   24.653
  37.415   -5.908   24.678
 -28.764   -5.994   25.225
  37.386   -5.944   25.192
 -28.783   -5.958   25.728
  37.441   -5.906   25.728
 -28.739   -5.986   26.253
  37.611   -5.922   26.217
 -28.608   -5.967   26.773
  37.976   -5.931   26.790
 -28.395   -5.963   27.261
  38.137   -5.994   27.311
 -28.113   -6.006   27.822
  38.216   -6.010   27.811
 -27.963   -5.908   28.178
  38.215   -5.994   28.311
 -27.817   -5.941   28.675
  38.147   -5.971   28.811
 -27.580   -6.054   29.171
  38.084   -5.979   29.311
 -27.503   -6.004   29.644
  38.118   -6.000   29.811
 -27.545   -5.979   30.112
  38.139   -5.995   30.311
 -27.791   -5.943   30.688
  38.114   -5.953   30.811
 -27.819   -5.935   31.131
  38.030   -5.932   31.224
 -27.538   -5.973   31.712
  37.752   -5.957   31.796
 -27.354   -5.957   32.144
  37.488   -5.906   32.241
 -27.308   -5.929   32.644
  37.058   -5.881   32.713
 -27.387   -5.977   33.169
  36.090   -5.901   33.241
 -27.891   -5.878   33.756
  33.726   -6.028   33.796
 -28.032   -6.007   34.122
  33.550   -5.878   34.271
 -28.407   -5.888   34.722
  33.413   -6.042   34.751
 -28.465   -5.953   35.144
  33.558   -5.958   35.228
 -28.487   -5.989   35.644
  33.734   -5.958   35.659
 -28.469   -5.945   36.192
  34.208   -5.980   36.187
 -28.343   -5.924   36.717
  34.982   -6.015   36.807
 -28.039   -5.997   37.218
  35.399   -6.056   37.240
 -27.777   -5.956   37.632
  35.639   -5.965   37.713
 -27.312   -5.884   38.195
  35.975   -6.073   38.205
 -26.932   -5.957   38.729
  36.489   -6.042   38.770
 -26.533   -6.036   39.259
  37.102   -6.042   39.248
 -26.024   -6.003   39.790
  37.593   -6.053   39.794
 -25.393   -6.001   40.205
  37.920   -6.027   40.308
 -23.436   -5.996   40.785
  38.132   -5.969   40.761
 -22.995   -6.032   41.204
  38.399   -5.973   41.279
 -22.843   -6.032   41.685
  38.992   -6.042   41.737
 -22.932   -5.964   42.227
  40.444   -6.063   42.272
 -23.244   -5.867   42.736
  41.064   -6.042   42.739
 -23.755   -5.923   43.305
  41.532   -6.042   43.272
 -24.061   -5.875   43.651
  41.765   -5.958   43.644
 -24.551   -5.840   44.166
  42.025   -6.042   44.228
 -25.412   -5.875   44.726
  42.153   -5.958   44.728
 -26.365   -5.871   45.240
  42.213   -5.958   45.228
 -26.914   -5.875   45.724
  42.204   -5.958   45.728
 -27.315   -5.958   46.270
  42.124   -5.958   46.228
 -27.558   -5.923   46.714
  41.981   -5.875   46.692
 -27.766   -5.950   47.253
  41.758   -5.958   47.275
 -28.005   -5.929   47.703
  41.658   -5.958   47.728
 -28.393   -5.898   48.177
  41.575   -5.958   48.228
 -28.741   -5.929   48.766
  41.450   -5.875   48.674
 -28.896   -5.958   49.228
  41.219   -5.958   49.257
 -29.018   -5.925   49.723
  40.968   -5.882   49.654
 -29.068   -5.975   50.217
  40.552   -5.857   50.145
 -29.230   -5.911   50.719
  39.923   -5.945   50.687
 -29.370   -5.958   51.228
  38.565   -5.928   51.218
 -29.470   -5.958   51.728
  36.525   -5.875   51.747
 -29.508   -5.958   52.228
  36.151   -5.958   52.275
 -29.488   -5.958   52.728
  35.994   -5.866   52.757
 -29.427   -5.958   53.228
  35.756   -5.937   53.330
 -29.314   -5.923   53.754
  35.603   -6.008   53.778
 -29.098   -5.998   54.325
  35.549   -5.908   54.178
 -28.872   -6.008   54.738
  35.525   -5.986   54.692
 -28.480   -6.042   55.249
  35.546   -5.940   55.228
 -27.945   -6.042   55.730
  35.503   -5.909   55.728
 -26.986   -6.042   56.235
  35.402   -5.822   56.234
 -24.317   -6.042   56.706
  35.108   -5.960   56.732
 -23.602   -6.003   57.328
  34.719   -6.051   57.218
 -23.316   -5.976   57.676
  34.216   -5.910   57.822
 -22.862   -6.022   58.171
  33.916   -5.924   58.166
 -22.041   -5.976   58.748
  33.502   -5.923   58.659
 -21.043   -5.969   59.258
 -17.443   -5.900   59.222
 -17.025   -5.968   59.248
  32.940   -5.851   59.172
 -16.104   -6.016   59.821
  26.647   -5.920   59.764
  27.111   -6.040   59.646
  31.936   -5.842   59.700
 -15.904   -5.958   60.228
  25.994   -5.849   60.242
  28.665   -5.999   60.192
  29.489   -5.891   60.232
 -15.799   -5.908   60.678
  25.663   -5.994   60.736
 -15.762   -5.977   61.139
  25.568   -5.908   61.178
 -15.770   -5.914   61.644
  25.413   -5.918   61.648
 -15.735   -5.872   62.168
  25.124   -5.923   62.208
 -15.544   -5.983   62.704
  24.692   -5.875   62.788
 -15.324   -5.981   63.195
  24.284   -5.958   63.302
 -14.959   -5.968   63.736
  24.100   -5.958   63.728
 -14.498   -6.049   64.151
  -8.847   -5.970   64.312
  -7.465   -5.959   64.233
  23.910   -5.894   64.143
 -13.499   -6.034   64.728
  -9.405   -5.933   64.781
  -6.495   -5.974   64.738
  23.595   -5.867   64.675
  -4.997   -6.009   65.201
  23.239   -5.958   65.281
  -3.299   -5.973   65.700
  23.112   -5.908   65.678
  -1.007   -6.065   66.242
  22.940   -5.914   66.153
   0.123   -6.042   66.757
  22.626   -5.923   66.713
   0.615   -6.031   67.300
  22.167   -5.875   67.275
   0.871   -6.001   67.844
  21.572   -5.875   67.732
   1.082   -5.961   68.262
  20.497   -5.867   68.223
   1.425   -6.003   68.828
  13.496   -5.847   68.733
  15.033   -6.042   68.751
  19.678   -5.875   68.758
   1.739   -5.996   69.165
  12.999   -5.853   69.214
  16.070   -6.051   69.233
  18.197   -5.934   69.233
   2.525   -6.005   69.738
  12.526   -5.855   69.725
   8.512   -6.042   70.240
  11.705   -5.945   70.259
 -21.974    0.151    9.221
 -17.937   -0.011    9.233
 -23.832    0.016    9.754
 -17.049   -0.042    9.785
 -24.451    0.060   10.220
 -16.379   -0.068   10.237
 -24.903    0.111   10.826
 -14.837    0.017   10.683
 -25.115    0.159   11.270
 -10.554    0.019   11.255
 -25.466    0.079   11.688
  -9.839   -0.071   11.725
  -8.003    0.089   11.683
  -6.888    0.037   11.708
 -25.951    0.051   12.218
  -2.757   -0.016   12.213
 -26.357    0.033   12.831
  -0.403   -0.053   12.713
   3.697    0.164   12.726
   7.115   -0.025   12.732
  31.021    0.033   12.725
  33.535    0.038   12.796
 -26.478    0.086   13.311
   0.489   -0.063   13.232
   2.157    0.127   13.245
   7.687   -0.055   13.196
  30.138    0.129   13.262
  34.118    0.019   13.219
 -26.546    0.108   13.811
   8.141   -0.056   13.738
  29.663    0.110   13.723
  34.652   -0.022   13.661
 -26.588    0.095   14.180
   8.475    0.023   14.271
  27.654    0.107   14.210
  35.423   -0.007   14.334
 -26.882   -0.037   14.679
   8.675    0.013   14.755
  27.130    0.066   14.703
  35.709   -0.005   14.737
 -27.303    0.099   15.320
   8.929    0.059   15.222
  26.706    0.125   15.234
  35.974    0.018   15.257
 -27.596    0.109   15.729
   9.433   -0.042   15.787
  26.650    0.082   15.644
  36.120    0.042   15.728
 -27.863    0.076   16.231
   9.996   -0.042   16.231
  26.619    0.062   16.144
  36.195    0.056   16.263
 -28.050    0.001   16.728
  11.718    0.030   16.711
  26.570    0.010   16.692
  36.177    0.068   16.816
 -28.087    0.104   17.228
  12.709    0.023   17.194
  26.430    0.039   17.155
  36.079   -0.008   17.278
 -28.089    0.076   17.728
  14.058   -0.027   17.737
  26.215    0.056   17.712
  36.095    0.042   17.728
 -28.043    0.010   18.231
  14.646   -0.019   18.124
  26.018    0.119   18.259
  36.219    0.032   18.189
 -27.998    0.092   18.678
  15.140   -0.007   18.620
  25.758    0.091   18.823
  36.589    0.006   18.684
 -28.085    0.054   19.192
  15.532   -0.027   19.156
  25.494    0.067   19.176
  37.185   -0.042   19.188
 -28.117    0.098   19.728
  15.739    0.061   19.649
  23.191    0.077   19.768
  37.661   -0.042   19.687
 -28.094    0.024   20.242
  15.967    0.023   20.208
  20.035    0.053   20.217
  38.201   -0.078   20.199
  39.981    0.026   20.212
  42.691    0.025   20.212
 -27.976    0.042   20.728
  16.235   -0.013   20.627
  19.487    0.088   20.687
  43.523    0.084   20.756
 -27.820    0.064   21.263
  16.715   -0.003   21.109
  18.996    0.133   21.189
  43.931    0.099   21.297
 -27.807    0.069   21.814
  44.077    0.026   21.811
 -27.966    0.092   22.249
  44.163    0.001   22.311
 -28.378    0.125   22.771
  44.185    0.005   22.811
 -28.809    0.042   23.295
  44.145    0.039   23.311
 -29.030    0.125   23.696
  44.039    0.059   23.713
 -29.273    0.042   24.279
  43.684    0.035   24.343
 -29.373    0.042   24.728
  43.552    0.079   24.811
 -29.423    0.042   25.228
  43.474    0.079   25.209
 -29.405    0.042   25.728
  43.178    0.044   25.840
 -29.324    0.042   26.228
  42.992    0.075   26.177
 -29.232    0.049   26.763
  42.187   -0.001   26.783
 -29.279    0.064   27.316
  41.742    0.044   27.287
 -29.493    0.111   27.795
  41.448    0.075   27.682
 -29.791    0.066   28.330
  40.986    0.142   28.213
 -29.969   -0.008   28.778
  40.611    0.006   28.718
 -30.040    0.092   29.178
  40.392    0.044   29.178
 -30.103    0.025   29.692
  40.187    0.058   29.695
 -30.080    0.007   30.228
  40.021    0.065   30.199
 -29.971    0.042   30.728
  39.884    0.026   30.629
 -29.804    0.039   31.206
  39.604    0.042   31.193
 -29.498    0.007   31.773
  39.399    0.096   31.628
 -29.040    0.063   32.319
  39.089    0.124   32.166
 -28.483    0.028   32.795
  38.635    0.125   32.747
 -27.849   -0.042   33.216
  38.110    0.125   33.259
 -26.911    0.068   33.737
  37.479    0.161   33.739
 -26.587    0.089   34.254
  36.705   -0.003   34.262
 -26.545    0.098   34.728
  36.171    0.118   34.803
 -26.621    0.175   35.232
  35.901    0.107   35.228
 -26.796    0.036   35.765
  35.625    0.038   35.771
 -26.809   -0.008   36.278
  35.544    0.042   36.228
 -26.730    0.024   36.742
  35.629    0.023   36.682
 -26.619   -0.020   37.310
  35.974    0.032   37.285
 -26.526    0.042   37.728
  36.245    0.004   37.687
 -26.398    0.042   38.228
  36.622   -0.038   38.199
 -26.280    0.042   38.681
  37.098   -0.003   38.753
 -26.049   -0.042   39.265
  37.419   -0.018   39.324
 -25.831    0.042   39.668
  37.572    0.042   39.728
 -25.389   -0.042   40.197
  37.673    0.042   40.228
 -24.973   -0.042   40.757
  37.735    0.055   40.763
 -24.843    0.042   41.228
  37.801   -0.039   41.198
 -24.850    0.102   41.773
  38.064    0.006   41.664
 -25.054    0.092   42.229
  38.603    0.006   42.246
 -25.809    0.055   42.750
  39.022    0.041   42.757
 -26.843    0.076   43.240
  39.272   -0.001   43.129
 -27.888    0.088   43.730
  39.514   -0.031   43.692
 -28.539    0.149   44.206
  39.632    0.042   44.228
 -28.997    0.077   44.677
  39.687    0.042   44.728
 -29.362    0.092   45.229
  39.674    0.042   45.228
 -29.570    0.104   45.707
  39.591    0.042   45.728
 -29.748    0.032   46.287
  39.448    0.116   46.159
 -29.818   -0.008   46.778
  39.194    0.069   46.713
 -29.804    0.042   47.228
  38.916    0.094   47.139
 -29.742    0.014   47.754
  38.516    0.123   47.655
 -29.599    0.023   48.259
  38.043    0.125   48.230
 -29.373    0.012   48.756
  37.572    0.125   48.746
 -29.009    0.043   49.316
  37.134    0.125   49.249
 -28.538    0.042   49.814
  36.603    0.077   49.784
 -27.930    0.006   50.285
  36.244    0.058   50.282
 -26.990    0.035   50.792
  36.132    0.042   50.728
 -23.404    0.007   51.284
  36.134    0.042   51.228
 -22.588    0.055   51.823
  36.243    0.007   51.743
 -22.422    0.085   52.263
  36.529    0.077   52.240
 -22.436    0.116   52.814
  36.931    0.089   52.764
 -22.597    0.144   53.273
  37.195    0.052   53.204
 -22.852    0.026   53.815
  37.463    0.093   53.746
 -22.931    0.002   54.334
  37.573    0.091   54.263
 -22.914    0.024   54.811
  37.578    0.062   54.811
 -22.853   -0.005   55.311
  37.557    0.121   55.313
 -22.740   -0.064   55.780
  37.431    0.136   55.782
 -22.452    0.050   56.234
  37.117    0.029   56.239
 -22.020    0.109   56.758
  36.677    0.005   56.768
 -21.520    0.017   57.263
  36.123    0.032   57.236
 -20.492   -0.003   57.749
  34.165    0.062   57.761
 -19.457    0.041   58.232
  33.140    0.076   58.237
 -15.361    0.006   58.773
  29.145    0.098   58.697
  30.630   -0.015   58.762
  31.664    0.100   58.721
 -14.984    0.077   59.242
  28.546   -0.008   59.189
 -14.882    0.082   59.763
  28.155    0.064   59.702
 -14.983    0.059   60.197
  27.973    0.068   60.206
 -15.353    0.030   60.832
  27.735    0.093   60.720
 -15.473    0.083   61.311
  27.470    0.103   61.140
 -15.538    0.100   61.811
  26.994    0.067   61.690
 -15.540    0.084   62.311
  26.144    0.123   62.238
 -15.478    0.034   62.811
  24.081    0.111   62.731
 -15.332    0.000   63.254
  23.538    0.140   63.153
 -14.958    0.049   63.736
  23.103    0.125   63.705
 -14.437    0.041   64.232
  22.645    0.092   64.221
 -13.895    0.052   64.679
  22.402    0.103   64.624
 -13.067    0.033   65.322
  22.043    0.077   65.154
 -12.393    0.062   65.791
  14.005    0.091   65.716
  16.512    0.010   65.798
  21.544    0.125   65.708
 -11.814    0.069   66.211
  -8.856    0.059   66.294
  -8.348   -0.011   66.190
  13.278    0.137   66.252
  17.073   -0.006   66.220
  20.729    0.125   66.264
  -7.803    0.121   66.736
  13.130    0.091   66.644
  -7.367    0.116   67.243
  12.982    0.028   67.134
  -6.821    0.016   67.618
  12.620    0.096   67.705
  -5.536   -0.078   68.241
  12.205    0.105   68.266
  -4.011    0.029   68.746
  11.575    0.141   68.707
  -1.882   -0.071   69.230
  -0.002    0.075   69.225
   1.713    0.099   69.259
  10.248    0.068   69.305
   2.114    0.109   69.732
   9.965    0.099   69.782
   2.266    0.077   70.178
   9.824   -0.020   70.326
   2.218    0.110   70.644
   9.864    0.069   70.749
   2.199    0.097   71.144
   9.933    0.009   71.236
   2.223    0.127   71.680
   9.984    0.042   71.728
   2.453   -0.068   72.215
   9.982    0.092   72.178
   2.564    0.088   72.728
   9.904    0.094   72.671
   2.774   -0.010   73.121
   9.727    0.042   73.203
   3.072    0.003   73.706
   9.511    0.078   73.665
   3.504    0.015   74.307
   9.129    0.077   74.219
   3.978   -0.061   74.737
   8.606    0.125   74.752
   4.690    0.021   75.203
   7.930    0.166   75.196
 -16.321    6.107    8.742
 -13.418    5.989    8.741
  -8.365    6.145    8.731
  -5.874    5.972    8.720
 -17.013    6.062    9.194
 -12.529    6.026    9.256
  -9.379    6.125    9.256
  -4.933    5.958    9.266
 -17.833    6.125    9.770
 -11.276    6.016    9.719
 -10.308    6.065    9.737
  -4.426    5.958    9.768
 -18.452    6.153   10.247
  -4.048    5.958   10.298
   2.613    6.058   10.253
   6.098    6.010   10.282
  32.085    6.050   10.243
  35.640    5.977   10.240
  35.957    6.088   10.214
  36.516    6.006   10.247
 -20.334    6.078   10.757
  -3.813    6.042   10.671
   2.039    6.031   10.716
   7.135    5.984   10.758
  31.536    6.030   10.714
  38.020    6.010   10.745
 -21.959    6.049   11.223
  -3.046    6.022   11.240
   1.581    6.051   11.251
   8.194    6.005   11.205
  31.096    6.056   11.243
  38.634    5.958   11.246
 -22.925    6.039   11.798
  -1.919    5.958   11.754
   1.272    6.158   11.680
   8.903    6.056   11.827
  30.551    6.077   11.711
  39.094    5.957   11.797
 -23.297    6.017   12.343
  -1.353    5.958   12.228
   1.109    6.074   12.176
   9.155    6.067   12.217
  29.977    6.061   12.180
  39.401    5.985   12.326
 -23.372    6.031   12.811
  -0.843    5.927   12.726
   0.702    6.064   12.767
   9.487    6.119   12.758
  28.522    6.139   12.735
  39.557    6.042   12.728
 -23.373    6.024   13.311
   9.926    6.041   13.285
  27.190    6.079   13.237
  39.671    6.042   13.228
 -23.293    6.024   13.772
  14.097    5.955   13.729
  14.955    6.065   13.706
  17.091    5.988   13.737
  25.980    6.131   13.723
  39.726    6.103   13.766
 -23.107    6.112   14.264
  18.084    5.993   14.226
  25.203    6.018   14.275
  39.658    5.992   14.278
 -23.069    6.093   14.728
  18.630    5.993   14.705
  24.751    6.050   14.844
  39.608    6.092   14.678
 -23.044    6.023   15.260
  19.069    6.006   15.263
  24.507    6.090   15.307
  39.487    5.981   15.210
 -22.933    6.042   15.728
  19.378    6.037   15.822
  24.299    6.047   15.864
  39.586    6.042   15.728
 -22.765    5.992   16.241
  19.496    6.007   16.229
  24.215    5.992   16.278
  39.781    6.005   16.154
 -22.514    6.015   16.749
  19.606    6.042   16.728
  24.196    6.042   16.728
  40.174    5.963   16.649
 -22.416    6.042   17.228
  19.640    6.042   17.228
  24.232    6.042   17.228
  40.567    6.006   17.202
 -22.489    6.140   17.752
  19.653    6.042   17.728
  24.304    5.997   17.730
  40.966    5.958   17.770
 -22.814    6.079   18.245
  19.741    6.042   18.184
  24.407    6.103   18.230
  41.720    6.000   18.214
 -23.426    6.125   18.743
  20.055    6.006   18.759
  24.415    6.161   18.743
  42.649    6.025   18.701
 -23.922    6.125   19.254
  20.685    6.023   19.193
  24.120    6.041   19.226
  43.487    5.985   19.291
 -24.292    6.042   19.794
  43.922    5.946   19.725
 -24.459    6.092   20.178
  44.145    6.029   20.202
 -24.621    6.107   20.702
  44.432    5.923   20.718
 -24.714    6.001   21.270
  44.502    5.981   21.228
 -24.719    6.009   21.811
  44.518    5.996   21.728
 -24.713    5.995   22.311
  44.468    5.993   22.225
 -24.775    6.109   22.791
  44.256    6.138   22.683
 -25.024    6.076   23.241
  44.162    6.051   23.192
 -25.330    6.033   23.780
  44.092    6.042   23.728
 -25.494    6.042   24.228
  44.112    6.042   24.228
 -25.585    6.100   24.674
  44.211    6.037   24.763
 -25.780    6.006   25.246
  44.283    5.950   25.274
 -26.009    6.125   25.685
  44.413    6.103   25.733
 -26.293    6.042   26.268
  44.437    6.140   26.261
 -26.432    6.042   26.728
  44.274    5.968   26.767
 -26.517    6.042   27.228
  44.192    5.953   27.263
 -26.531    6.042   27.728
  44.223    5.982   27.811
 -26.476    6.042   28.228
  44.218    5.998   28.311
 -26.352    6.042   28.719
  44.147    6.049   28.811
 -26.105    5.958   29.302
  44.008    6.073   29.191
 -25.871    6.042   29.679
  43.579    6.047   29.717
 -25.452    5.992   30.220
  42.982    6.117   30.220
 -25.231    6.001   30.622
  39.988    6.074   30.700
 -25.149    6.049   31.138
  39.630    5.983   31.268
 -25.289    6.042   31.767
  39.606    6.002   31.811
 -25.422    6.042   32.228
  39.721    5.946   32.283
 -25.505    6.042   32.728
  40.077    6.054   32.738
 -25.517    6.042   33.228
  40.393    6.107   33.267
 -25.459    6.042   33.728
  40.532    6.105   33.763
 -25.326    6.077   34.254
  40.565    6.065   34.311
 -25.118    5.990   34.825
  40.565    6.117   34.819
 -24.960    5.992   35.278
  40.458    6.126   35.291
 -24.883    6.042   35.728
  40.168    6.091   35.850
 -24.822    6.042   36.228
  39.938    6.146   36.279
 -24.825    6.042   36.728
  39.670    6.031   36.775
 -24.819    6.092   37.178
  39.557    6.042   37.228
 -24.742    6.057   37.674
  39.415    6.115   37.703
 -24.568    6.019   38.210
  39.184    5.984   38.271
 -24.335    5.961   38.665
  39.183    6.114   38.802
 -23.973    5.937   39.171
  39.048    5.986   39.228
 -23.432    6.006   39.741
  38.975    6.151   39.747
 -22.823    6.084   40.271
  38.674    6.058   40.261
 -22.336    6.010   40.619
  38.403    6.080   40.676
 -22.026    5.938   41.200
  38.035    6.130   41.280
 -22.067    5.973   41.705
  37.752    6.023   41.790
 -22.318    6.056   42.201
  37.621    5.992   42.278
 -22.424    6.035   42.644
  37.518    6.042   42.728
 -22.406    6.020   43.144
  37.382    6.101   43.136
 -22.317    6.049   43.644
  37.102    6.086   43.718
 -22.252    6.136   44.198
  36.771    6.065   44.292
 -21.983    6.000   44.729
  36.616    6.042   44.728
 -21.922    5.992   45.278
  36.451    6.077   45.251
 -21.944    6.042   45.728
  36.311    6.136   45.761
 -21.973    6.092   46.178
  36.240    6.104   46.144
 -21.971    6.025   46.692
  36.176    6.093   46.644
 -21.838    6.044   47.263
  36.219    6.128   47.173
 -21.787    5.997   47.811
  36.465    5.986   47.743
 -21.734    6.004   48.239
  36.579    5.992   48.278
 -21.518    6.062   48.771
  36.683    6.042   48.728
 -21.337    6.010   49.255
  36.791    5.995   49.231
 -20.962    6.058   49.739
  36.903    6.090   49.732
 -20.547    6.031   50.273
  36.917    6.102   50.228
 -20.348    6.051   50.763
  36.875    6.176   50.734
 -20.253    5.952   51.283
  36.671    6.037   51.267
 -20.019    6.065   51.741
  36.470    6.042   51.797
 -19.802    6.039   52.202
  36.295    6.110   52.261
 -19.559    6.029   52.770
  36.207    6.063   52.644
 -19.456    6.042   53.228
  36.113    6.093   53.151
 -19.345    6.042   53.728
  36.122    6.062   53.644
 -19.208    6.005   54.169
  36.099    6.053   54.144
 -18.907    6.006   54.696
  36.042    6.039   54.644
 -18.451    5.958   55.262
  35.943    6.011   55.106
 -17.859    5.936   55.723
  35.599    6.049   55.682
 -16.416    5.981   56.232
  35.474    5.986   56.142
 -15.596    5.993   56.822
  35.105    6.056   56.772
 -15.319    6.077   57.231
  34.902    6.040   57.130
 -15.084    5.946   57.773
  34.435    6.046   57.642
 -15.043    6.024   58.228
  33.521    6.075   58.192
 -15.070    6.014   58.728
  31.022    6.076   58.694
 -15.109    5.989   59.202
  24.047    6.046   59.288
  26.024    5.930   59.226
  28.950    6.062   59.205
 -15.324    6.063   59.706
  23.596    6.035   59.786
 -15.539    6.071   60.213
  23.071    6.059   60.277
 -15.708    6.152   60.675
  22.048    6.047   60.787
 -15.763    6.095   61.144
  21.578    6.043   61.283
 -15.766    6.081   61.644
  21.084    6.044   61.791
 -15.715    6.125   62.163
  20.560    6.070   62.272
 -15.521    6.035   62.698
  19.535    6.042   62.717
 -15.297    5.976   63.144
  18.995    6.131   63.194
 -14.939    5.950   63.685
  18.042    6.125   63.717
 -14.616    5.958   64.287
  16.640    6.016   64.251
 -14.477    6.042   64.728
  16.150    6.108   64.802
 -14.323    6.042   65.263
  15.942    6.070   65.252
 -14.203    5.944   65.706
  15.709    6.024   65.789
 -13.898    5.981   66.235
  15.476    6.092   66.233
 -13.513    5.995   66.748
  15.079    6.077   66.783
 -12.949    5.957   67.259
  14.748    6.043   67.287
 -12.005    6.006   67.740
  14.628    6.042   67.728
 -10.006    5.958   68.292
  14.543    6.042   68.228
  -9.605    5.958   68.799
  14.429    6.119   68.663
  -9.492    6.042   69.228
  14.210    6.072   69.213
  -9.474    6.042   69.728
  13.948    6.111   69.647
  -9.451    6.042   70.228
  13.473    6.080   70.197
  -9.383    6.092   70.678
  12.671    6.142   70.726
  -9.238    6.026   71.113
  11.566    6.125   71.247
  -8.942    5.955   71.667
  11.020    6.145   71.783
  -8.534    5.992   72.233
  10.663    6.087   72.239
  -8.275    6.069   72.651
  -1.375    6.125   72.817
   1.667    6.019   72.715
  10.156    6.125   72.759
  -8.013    6.020   73.197
  -1.775    6.052   73.282
   2.629    5.949   73.189
   9.554    6.125   73.205
  -7.814    6.067   73.706
  -2.004    6.075   73.749
   3.585    5.954   73.755
   8.126    6.098   73.720
  -7.444    6.039   74.232
  -2.370    6.020   74.248
   4.553    5.985   74.234
   6.537    6.078   74.202
  -6.942    6.045   74.731
  -2.869    6.023   74.742
  -6.000    5.971   75.219
  -3.770    6.068   75.269
 -15.515   12.116   10.732
 -13.032   12.073   10.772
 -16.525   12.074   11.201
 -10.893   11.978   11.217
  -9.117   12.052   11.202
  -6.815   11.929   11.215
 -17.396   12.031   11.741
  -5.872   11.954   11.732
   4.024   12.115   11.725
   6.712   12.023   11.693
 -17.868   12.080   12.251
  -5.348   11.978   12.168
   3.145   12.004   12.261
   7.547   11.938   12.205
 -18.343   12.077   12.742
  -1.902   11.982   12.731
   2.726   12.095   12.831
  11.431   12.036   12.764
  27.705   12.048   12.753
  29.565   11.958   12.733
 -18.760   12.042   13.302
  -1.096   12.041   13.286
   2.479   12.071   13.248
  12.210   11.918   13.217
  25.671   12.090   13.238
  30.614   12.011   13.199
  33.545   12.067   13.270
  35.052   12.031   13.207
 -19.014   12.125   13.679
  -0.488   11.958   13.738
   2.148   12.011   13.754
  14.175   11.964   13.727
  24.982   12.125   13.705
  31.459   11.998   13.682
  32.496   12.109   13.732
  35.221   12.053   13.605
 -19.292   12.042   14.262
   0.161   12.031   14.180
   1.680   12.080   14.255
  15.683   11.929   14.226
  19.582   12.095   14.196
  20.195   11.997   14.277
  24.418   12.063   14.186
  35.521   12.079   14.230
 -19.434   12.092   14.678
  17.022   11.944   14.725
  17.661   12.121   14.726
  22.710   12.001   14.762
  23.491   12.022   14.700
  35.740   12.104   14.695
 -19.595   12.101   15.149
  36.075   12.045   15.231
 -19.997   12.170   15.764
  36.468   11.995   15.753
 -20.485   12.133   16.194
  36.964   12.000   16.255
 -21.868   12.015   16.745
  37.460   12.018   16.750
 -22.478   12.065   17.207
  38.046   12.019   17.176
 -22.947   12.049   17.720
  38.989   12.000   17.753
 -23.280   12.000   18.254
  39.424   11.981   18.224
 -23.438   12.022   18.763
  39.708   11.974   18.646
 -23.472   12.117   19.302
  40.037   11.991   19.201
 -23.528   12.037   19.778
  40.559   11.978   19.721
 -23.449   12.029   20.278
  41.513   11.929   20.214
 -23.328   11.965   20.797
  42.971   11.927   20.747
 -23.021   12.015   21.300
  43.643   11.958   21.188
 -22.758   11.938   21.773
  44.139   11.958   21.678
 -22.491   12.044   22.266
  44.495   11.992   22.204
 -22.416   11.967   22.807
  44.704   12.042   22.681
 -22.262   11.939   23.280
  44.897   11.915   23.210
 -21.930   12.029   23.724
  44.969   12.014   23.728
 -21.483   12.016   24.292
  45.019   12.116   24.228
 -21.285   11.983   24.811
  45.244   12.036   24.672
 -21.245   12.011   25.311
  45.652   12.025   25.113
 -21.292   12.076   25.801
  46.170   12.060   25.667
 -21.345   11.992   26.278
  46.561   12.028   26.198
 -21.307   12.042   26.728
  46.782   12.041   26.660
 -21.229   12.022   27.198
  46.981   11.954   27.192
 -21.066   12.006   27.738
  47.027   12.015   27.728
 -20.968   12.042   28.228
  47.016   12.024   28.228
 -21.007   12.128   28.751
  46.947   12.011   28.720
 -21.320   12.063   29.250
  46.753   12.089   29.221
 -22.399   12.069   29.737
  46.522   12.067   29.703
 -23.375   12.087   30.235
  46.133   12.059   30.250
 -23.957   12.147   30.790
  45.590   12.099   30.724
 -24.334   12.123   31.291
  44.624   12.105   31.218
 -24.573   12.076   31.740
  41.237   12.106   31.721
 -24.772   12.032   32.286
  41.009   12.042   32.228
 -24.869   12.042   32.728
  40.869   12.045   32.695
 -24.964   12.034   33.192
  40.880   11.968   33.228
 -25.039   12.150   33.742
  40.954   12.039   33.763
 -25.284   11.963   34.277
  41.026   11.992   34.278
 -25.330   12.001   34.811
  40.986   12.077   34.726
 -25.318   11.988   35.311
  40.922   12.024   35.214
 -25.249   11.951   35.787
  40.741   12.082   35.716
 -25.028   12.027   36.264
  40.518   12.069   36.221
 -24.816   12.023   36.763
  40.381   11.992   36.689
 -24.760   11.980   37.311
  40.102   12.043   37.218
 -24.852   12.006   37.726
  39.677   12.073   37.777
 -25.261   11.983   38.277
  39.131   12.066   38.294
 -25.805   12.009   38.778
  38.893   11.994   38.689
 -26.232   12.042   39.356
  38.735   12.052   39.194
 -26.433   12.042   39.728
  38.736   12.042   39.728
 -26.598   12.119   40.201
  38.727   12.042   40.228
 -26.761   11.990   40.768
  38.649   12.042   40.728
 -26.794   12.029   41.311
  38.488   12.077   41.228
 -26.770   12.000   41.811
  38.229   12.061   41.770
 -26.707   11.952   42.227
  37.959   12.109   42.146
 -26.543   12.006   42.727
  37.608   12.064   42.700
 -26.445   12.042   43.228
  37.420   12.054   43.190
 -26.381   12.042   43.728
  37.254   12.074   43.711
 -26.271   12.037   44.205
  37.169   12.042   44.228
 -26.045   12.006   44.744
  37.130   12.042   44.728
 -25.773   12.021   45.165
  37.066   12.042   45.228
 -25.313   11.964   45.648
  36.950   12.130   45.754
 -24.301   11.923   46.218
  36.777   12.058   46.335
 -23.410   11.969   46.722
  36.675   11.992   46.778
 -22.476   12.023   47.291
  36.566   12.042   47.228
 -22.228   11.934   47.775
  36.512   12.042   47.728
 -22.096   12.017   48.245
  36.627   12.042   48.218
 -22.051   12.042   48.728
  36.977   11.958   48.779
 -21.950   12.042   49.228
  37.507   11.958   49.274
 -21.787   12.034   49.696
  37.937   11.958   49.796
 -21.471   11.991   50.262
  38.168   12.042   50.192
 -21.056   12.011   50.759
  38.418   11.958   50.775
 -20.439   11.958   51.244
  38.527   12.042   51.228
 -19.440   11.958   51.734
  38.590   12.042   51.728
 -18.338   11.924   52.237
  38.586   12.042   52.228
 -16.482   12.064   52.814
  38.515   12.042   52.728
 -15.995   12.076   53.245
  38.399   12.125   53.162
 -15.420   12.064   53.740
  38.143   12.042   53.745
 -15.068   12.098   54.289
  37.901   12.111   54.144
 -15.073   12.081   54.686
  37.485   12.137   54.630
 -15.391   11.964   55.188
  36.687   12.125   55.247
 -15.748   12.041   55.821
  35.428   12.138   55.707
 -15.929   12.063   56.268
  33.597   12.013   56.308
 -16.074   12.078   56.778
  33.210   12.018   56.847
 -16.101   12.122   57.228
  33.117   12.037   57.311
 -16.097   12.104   57.728
  33.188   12.018   57.745
 -16.029   12.066   58.228
  33.629   12.034   58.278
 -15.919   12.065   58.763
  33.953   12.077   58.787
 -15.888   12.008   59.311
  34.041   12.056   59.311
 -15.869   11.957   59.816
  34.050   12.066   59.811
 -15.780   11.963   60.302
  33.961   12.071   60.256
 -15.622   12.101   60.760
  33.621   12.032   60.801
 -15.597   12.078   61.228
  33.151   12.042   61.301
 -15.626   12.130   61.749
  29.686   12.036   61.848
  31.544   12.016   61.675
  32.086   12.083   61.776
 -15.675   11.921   62.220
  29.495   12.081   62.184
 -15.624   12.006   62.735
  29.076   12.056   62.725
 -15.513   12.042   63.228
  28.702   11.993   63.338
 -15.342   12.042   63.707
  28.669   12.007   63.811
 -15.027   11.958   64.290
  28.639   12.037   64.311
 -14.744   12.011   64.650
  28.571   12.120   64.818
 -14.038   11.958   65.268
  28.397   12.154   65.271
 -13.000   11.958   65.741
  16.047   12.099   65.749
  17.153   11.995   65.694
  28.036   12.070   65.688
 -11.527   11.958   66.262
  14.150   12.072   66.244
  18.106   11.974   66.136
  20.022   12.114   66.231
  24.066   11.966   66.144
  27.532   12.118   66.215
 -10.784   11.922   66.707
  13.496   12.125   66.696
  25.455   11.958   66.645
  26.121   12.093   66.758
  -9.822   11.989   67.263
  12.978   12.039   67.250
  -8.941   12.016   67.783
  12.570   12.036   67.730
  -3.833   12.045   68.219
  12.112   12.046   68.231
  -3.440   12.048   68.768
  11.567   12.006   68.694
  -3.374   12.032   69.311
  11.090   11.994   69.201
  -3.291   12.024   69.749
  10.657   12.123   69.741
  -2.930   12.041   70.227
   5.494   12.139   70.220
   6.523   12.006   70.289
  10.472   12.030   70.106
  -2.393   12.021   70.720
   4.629   12.125   70.768
   7.495   12.036   70.715
   9.585   12.094   70.686
  -1.538   12.029   71.266
   4.155   12.125   71.267
  -0.483   11.958   71.740
   3.536   12.125   71.726
   1.083   11.994   72.212
   2.122   12.096   72.234
   2.525   18.125    7.706
   5.496   18.011    7.743
   1.585   18.093    8.233
   6.441   18.083    8.325
  -3.409   18.045    8.744
   6.905   17.993    8.823
  -4.397   18.052    9.257
   7.181   18.033    9.203
  -4.903   18.051    9.741
   7.462   18.006    9.742
 -14.530   18.063   10.180
 -12.364   18.015   10.183
  -5.774   18.166   10.233
   7.652   18.053   10.263
 -15.458   18.087   10.728
 -11.298   17.969   10.664
  -9.349   18.064   10.743
   7.729   17.989   10.811
 -15.931   18.146   11.153
   7.749   17.989   11.311
 -16.487   18.081   11.717
   7.710   18.012   11.811
 -16.880   18.041   12.292
   7.630   18.072   12.307
 -17.044   18.018   12.726
   7.506   17.992   12.778
 -17.243   18.092   13.226
   7.577   18.042   13.228
 -17.441   18.042   13.728
   7.753   18.010   13.672
  10.687   18.155   13.737
  11.545   18.017   13.733
  13.576   18.133   13.709
  18.512   17.938   13.725
 -17.619   18.100   14.112
   8.582   17.977   14.227
   9.037   18.059   14.200
  19.251   18.039   14.183
  20.679   18.109   14.319
  22.044   17.980   14.212
  27.514   18.125   14.227
  30.424   17.923   14.267
 -17.791   18.056   14.698
  24.519   17.955   14.740
  26.647   18.125   14.761
  31.160   18.007   14.712
 -17.885   18.042   15.228
  32.014   18.000   15.299
 -17.927   18.042   15.728
  32.470   18.016   15.768
 -18.016   18.125   16.189
  32.741   18.035   16.179
 -18.336   18.125   16.730
  33.007   17.996   16.732
 -19.039   18.051   17.198
  33.122   18.042   17.228
 -23.775   18.112   17.755
  33.189   17.985   17.674
 -24.468   18.029   18.215
  33.159   18.042   18.228
 -24.965   18.028   18.708
  33.109   18.042   18.728
 -25.324   18.078   19.207
  33.084   18.042   19.228
 -25.538   18.059   19.702
  33.138   18.092   19.678
 -25.712   18.141   20.175
  33.288   17.976   20.121
 -25.752   18.107   20.644
  33.658   17.980   20.592
 -25.746   18.129   21.178
  34.013   18.015   21.127
 -25.587   18.005   21.714
  34.195   18.019   21.615
 -25.394   18.009   22.221
  34.519   17.980   22.147
 -25.086   17.976   22.725
  35.456   17.934   22.746
 -24.775   17.993   23.121
  36.154   18.004   23.214
 -23.963   17.971   23.729
  36.610   17.989   23.633
 -22.813   18.021   24.189
  37.060   18.033   24.196
 -22.336   18.019   24.619
  37.529   17.977   24.643
 -21.944   17.985   25.156
  38.658   17.985   25.126
 -21.768   18.011   25.635
  39.525   17.991   25.784
 -21.694   18.080   26.108
  39.911   17.946   26.226
 -21.590   17.962   26.697
  40.101   18.016   26.686
 -21.504   18.042   27.228
  40.234   18.090   27.201
 -21.366   18.042   27.720
  40.408   17.934   27.705
 -21.112   17.958   28.303
  40.390   17.968   28.206
 -20.875   18.042   28.690
  40.234   18.121   28.664
 -20.449   17.958   29.252
  40.171   18.041   29.192
 -19.970   17.964   29.812
  40.097   18.042   29.728
 -19.577   18.045   30.321
  40.038   18.042   30.228
 -19.334   18.058   30.708
  39.935   18.125   30.686
 -19.064   18.098   31.282
  39.739   18.042   31.269
 -19.104   18.085   31.732
  39.622   18.042   31.728
 -19.553   18.082   32.233
  39.567   18.042   32.228
 -20.545   18.076   32.751
  39.464   18.136   32.752
 -21.007   18.060   33.255
  39.229   18.064   33.331
 -21.320   18.013   33.830
  38.983   18.092   33.731
 -21.374   18.021   34.311
  38.548   18.125   34.230
 -21.359   18.002   34.811
  37.948   18.125   34.699
 -21.254   17.992   35.235
  36.705   18.088   35.235
 -20.891   18.025   35.762
  35.214   18.103   35.769
 -20.369   18.007   36.266
  34.683   18.093   36.249
 -18.532   18.076   36.796
  34.232   18.077   36.782
 -18.279   17.990   37.232
  33.942   18.125   37.172
 -17.841   17.977   37.671
  33.723   18.042   37.755
 -16.994   17.976   38.316
  33.694   18.092   38.178
 -16.776   18.017   38.763
  33.784   18.005   38.617
 -16.723   18.085   39.300
  34.110   18.024   39.168
 -16.914   18.059   39.757
  34.443   18.016   39.757
 -17.301   17.965   40.211
  34.676   18.026   40.179
 -17.791   18.055   40.842
  35.019   18.017   40.744
 -18.047   18.113   41.288
  35.439   17.906   41.213
 -18.290   18.067   41.827
  35.962   17.957   41.820
 -18.426   17.992   42.278
  36.393   17.984   42.316
 -18.476   18.042   42.728
  36.656   18.008   42.751
 -18.480   18.092   43.178
  36.892   17.961   43.299
 -18.521   18.054   43.692
  37.015   18.042   43.728
 -18.547   18.151   44.237
  37.186   18.042   44.190
 -18.784   17.945   44.773
  37.504   17.958   44.773
 -18.768   17.962   45.303
  37.709   18.029   45.255
 -18.570   18.079   45.792
  37.854   18.031   45.816
 -18.408   18.038   46.272
  37.897   18.055   46.228
 -18.045   18.079   46.795
  37.966   18.013   46.763
 -17.802   18.013   47.252
  38.146   18.031   47.263
 -17.555   18.095   47.748
  38.255   17.955   47.778
 -17.357   18.077   48.217
  38.398   18.113   48.236
 -17.010   18.114   48.758
  38.404   18.152   48.745
 -16.536   18.074   49.315
  38.231   18.005   49.247
 -16.004   17.986   49.818
  38.071   17.990   49.674
 -15.737   17.987   50.233
  37.747   18.013   50.310
 -15.546   18.020   50.745
  37.498   18.042   50.798
 -15.339   18.017   51.253
  37.290   18.049   51.298
 -14.998   18.101   51.754
  37.158   18.042   51.728
 -14.559   17.995   52.323
  37.004   18.063   52.209
 -14.263   18.016   52.679
  36.882   18.025   52.631
 -14.067   18.006   53.222
  36.584   18.043   53.194
 -13.967   18.042   53.728
  36.371   18.093   53.633
 -13.827   18.042   54.210
  36.180   18.050   54.194
 -13.563   17.958   54.794
  36.095   18.092   54.678
 -13.307   18.042   55.168
  35.996   18.052   55.192
 -12.840   17.958   55.690
  35.900   18.178   55.731
 -12.303   17.919   56.254
  35.623   17.985   56.178
 -11.953   18.027   56.771
  35.276   18.047   56.850
 -11.864   18.009   57.311
  35.165   17.992   57.278
 -11.910   18.044   57.811
  35.134   18.092   57.678
 -11.962   18.058   58.311
  35.186   18.044   58.193
 -11.958   18.039   58.811
  35.398   17.952   58.757
 -11.858   18.029   59.277
  35.593   18.042   59.228
 -11.586   18.097   59.799
  35.752   18.066   59.657
 -11.483   18.113   60.320
  35.915   17.945   60.199
 -11.556   18.126   60.794
  35.943   18.012   60.728
 -11.809   18.076   61.349
  35.915   18.016   61.228
 -11.942   18.037   61.778
  35.851   18.022   61.628
 -11.969   18.077   62.228
  35.649   18.042   62.192
 -11.971   18.018   62.757
  35.420   18.100   62.635
 -11.844   18.046   63.263
  35.012   18.085   63.205
 -11.721   17.949   63.715
  34.491   18.071   63.700
 -11.418   18.006   64.206
  33.559   18.072   64.217
 -10.995   17.958   64.797
  29.138   18.062   64.759
 -10.739   18.042   65.151
  28.238   18.049   65.355
 -10.398   17.958   65.693
  27.997   18.097   65.795
  -9.939   17.958   66.223
  27.765   18.053   66.340
  -9.341   17.958   66.691
   8.532   18.110   66.723
  11.092   17.989   66.785
  27.666   17.992   66.778
  -7.963   17.958   67.224
  -5.346   18.084   67.230
  -2.817   17.958   67.212
   7.236   17.990   67.283
  11.618   17.991   67.167
  27.575   18.092   67.178
  -2.407   17.958   67.750
   6.768   18.047   67.842
  13.447   18.030   67.762
  16.660   18.127   67.723
  18.917   18.003   67.786
  27.399   18.101   67.635
  -2.209   18.008   68.151
   6.584   17.992   68.278
  19.196   17.980   68.139
  27.068   18.077   68.178
  -1.890   18.006   68.662
   6.427   18.118   68.656
  19.593   17.995   68.630
  26.590   18.125   68.738
  -1.404   17.958   69.221
   6.128   18.099   69.225
  20.175   18.010   69.118
  25.978   18.145   69.200
  -0.783   17.930   69.690
   5.730   18.097   69.765
   0.136   17.995   70.271
   5.205   18.086   70.243
   0.677   17.988   70.751
   4.520   18.016   70.709
   1.562   18.007   71.281
   3.508   18.030   71.214
  -1.507   24.107    7.237
  -0.352   23.994    7.217
 -10.296   24.106    7.756
   0.951   23.921    7.739
 -10.900   24.082    8.212
   3.681   24.031    8.209
 -11.361   24.085    8.737
   6.115   23.984    8.724
 -11.740   24.124    9.250
   6.629   23.998    9.123
 -12.053   24.085    9.646
   7.095   24.032    9.685
 -12.542   24.165   10.212
   7.444   23.915   10.214
 -14.928   24.068   10.783
   7.539   24.099   10.728
 -15.859   24.047   11.294
   7.679   23.959   11.183
 -16.540   24.082   11.755
   7.664   24.009   11.692
 -17.028   24.075   12.245
   7.591   24.042   12.228
 -17.374   24.038   12.821
   7.543   24.042   12.728
 -17.461   24.060   13.311
   7.596   24.042   13.228
 -17.479   24.053   13.811
   7.762   24.038   13.658
 -17.425   24.015   14.311
   8.185   24.006   14.145
 -17.284   23.989   14.741
   8.674   23.958   14.672
  23.137   24.087   14.755
  23.523   23.989   14.706
 -16.908   24.005   15.322
   9.137   24.005   15.202
  21.608   24.022   15.242
  25.731   24.035   15.190
 -16.800   23.991   15.811
  10.171   24.036   15.696
  12.618   24.082   15.744
  15.990   23.923   15.714
  21.078   24.034   15.735
  26.647   24.057   15.719
 -16.870   24.055   16.311
  17.078   23.958   16.244
  20.705   24.052   16.274
  27.489   23.952   16.173
  31.696   24.051   16.252
  33.657   23.999   16.220
 -17.046   24.090   16.673
  17.711   23.932   16.695
  20.449   24.088   16.740
  27.937   23.939   16.682
  30.650   24.078   16.744
  34.722   24.028   16.699
 -17.375   24.032   17.316
  18.436   23.958   17.253
  20.073   24.106   17.212
  28.146   24.020   17.110
  30.012   24.149   17.222
  35.430   24.012   17.293
 -21.981   24.078   17.777
 -20.883   23.990   17.690
 -17.456   24.072   17.811
  35.725   23.986   17.643
 -23.002   24.075   18.265
 -19.897   23.982   18.140
 -17.486   24.081   18.311
  36.029   23.986   18.149
 -23.489   24.061   18.765
 -19.424   24.035   18.677
 -17.487   24.076   18.811
  36.228   24.053   18.674
 -23.834   24.016   19.332
 -19.028   24.014   19.203
 -17.552   24.073   19.245
  36.391   23.927   19.208
 -23.923   24.047   19.811
  36.423   24.006   19.728
 -23.954   24.046   20.311
  36.401   24.013   20.225
 -23.918   24.012   20.811
  36.292   24.096   20.725
 -23.796   23.993   21.248
  36.135   24.042   21.228
 -23.424   24.035   21.783
  35.927   24.105   21.641
 -22.927   24.018   22.283
  35.569   24.131   22.149
 -21.889   24.026   22.781
  35.021   24.085   22.715
 -21.358   24.027   23.268
  34.448   24.073   23.196
 -20.915   24.030   23.775
  34.044   24.135   23.643
 -20.414   24.025   24.326
  33.429   24.059   24.189
 -20.337   23.992   24.811
  32.133   24.056   24.745
 -20.257   23.989   25.244
  31.530   24.079   25.192
 -19.975   24.021   25.825
  31.214   24.072   25.704
 -19.763   23.970   26.229
  31.172   24.063   26.144
 -18.964   24.019   26.788
  31.180   24.065   26.644
 -17.465   24.038   27.213
  31.106   24.058   27.144
 -16.823   24.006   27.672
  30.954   24.023   27.606
 -16.309   24.006   28.214
  30.616   24.054   28.181
  34.040   24.057   28.279
  36.083   24.026   28.176
 -15.988   24.030   28.740
  30.494   24.039   28.632
  33.515   24.054   28.770
  36.618   24.048   28.661
 -15.767   24.037   29.175
  30.245   24.131   29.174
  33.177   24.016   29.333
  36.961   24.025   29.199
 -15.611   23.934   29.697
  30.118   24.122   29.653
  33.113   24.027   29.811
  37.051   24.030   29.644
 -15.715   24.124   30.175
  30.102   24.063   30.144
  33.124   24.009   30.311
  37.039   24.034   30.144
 -15.733   24.104   30.644
  30.148   24.055   30.622
  33.234   23.996   30.738
  36.980   23.982   30.662
 -15.781   24.047   31.192
  30.507   24.028   31.201
  33.616   24.020   31.260
  36.597   24.040   31.161
 -16.003   24.117   31.655
  30.618   24.039   31.644
  34.210   23.989   31.751
  36.019   23.996   31.699
 -16.539   24.062   32.193
  30.627   24.045   32.144
 -16.980   24.085   32.686
  30.921   23.993   32.727
 -17.314   24.051   33.248
  31.153   24.029   33.113
 -17.534   24.125   33.667
  31.617   24.000   33.625
 -17.950   24.125   34.195
  32.645   24.020   34.205
 -18.441   24.077   34.757
  33.117   23.988   34.650
 -18.776   24.051   35.275
  33.404   23.964   35.181
 -18.974   24.042   35.728
  33.699   24.011   35.624
 -19.121   24.053   36.192
  34.146   23.939   36.152
 -19.207   24.118   36.654
  34.670   23.958   36.712
 -19.213   24.115   37.184
  35.093   23.964   37.293
 -19.110   23.972   37.752
  35.369   23.993   37.831
 -18.986   24.042   38.228
  35.498   24.042   38.228
 -18.802   24.006   38.635
  35.593   24.042   38.728
 -18.578   23.935   39.206
  35.618   24.042   39.228
 -18.543   24.092   39.678
  35.574   24.042   39.728
 -18.621   24.111   40.146
  35.456   24.077   40.247
 -18.856   24.006   40.717
  35.242   24.047   40.792
 -18.987   24.042   41.228
  35.009   24.125   41.177
 -19.052   24.042   41.728
  34.570   24.125   41.712
 -19.049   24.042   42.228
  34.091   24.077   42.250
 -18.978   24.042   42.728
  33.665   24.123   42.718
 -18.826   24.030   43.259
  33.479   24.080   43.111
 -18.584   23.986   43.812
  33.159   24.120   43.739
 -18.325   24.036   44.182
  33.077   24.067   44.144
 -17.889   23.997   44.682
  33.121   24.052   44.630
 -17.031   24.062   45.307
  34.549   24.024   45.189
 -16.403   24.030   45.789
  35.011   24.033   45.696
 -16.024   24.063   46.286
  35.070   24.037   46.144
 -15.852   24.017   46.756
  34.962   24.030   46.644
 -15.450   24.014   47.334
  34.973   24.021   47.144
 -15.317   23.946   47.807
  35.143   24.036   47.644
 -15.251   23.976   48.311
  35.195   24.054   48.144
 -15.270   23.985   48.811
  35.150   24.058   48.644
 -15.252   23.967   49.305
  35.119   24.054   49.144
 -15.096   24.081   49.763
  35.031   24.038   49.629
 -14.936   24.015   50.260
  34.656   24.056   50.188
 -14.746   23.962   50.787
  34.010   24.044   50.659
 -14.621   24.099   51.245
  32.701   24.076   51.207
 -14.586   24.024   51.746
  32.658   24.108   51.711
 -14.464   24.042   52.228
  33.095   24.092   52.258
 -14.289   24.027   52.708
  33.590   24.083   52.760
 -14.101   24.006   53.247
  33.999   23.954   53.166
 -13.998   24.042   53.728
  34.136   24.070   53.692
 -13.847   24.042   54.215
  34.234   24.109   54.200
 -13.561   23.958   54.798
  34.394   23.933   54.668
 -13.285   24.033   55.160
  34.259   24.148   55.157
 -12.817   23.975   55.663
  34.566   24.022   55.737
 -12.371   23.953   56.236
  34.964   24.026   56.283
 -11.939   24.033   56.729
  35.256   23.999   56.638
 -11.441   24.014   57.187
  35.569   23.969   57.192
  -7.942   24.030   57.789
  35.741   24.077   57.711
  -7.362   24.049   58.221
  35.871   23.933   58.250
  -7.096   24.109   58.751
  35.877   23.997   58.728
  -7.010   24.105   59.228
  35.845   24.022   59.130
  -6.948   24.098   59.763
  35.702   24.044   59.694
  -6.857   24.039   60.270
  35.576   24.042   60.228
  -6.555   24.097   60.763
  35.538   24.042   60.728
  -6.273   24.031   61.189
  35.479   24.042   61.228
  -5.859   24.012   61.708
  35.387   24.125   61.689
  -5.450   24.047   62.232
  35.239   24.042   62.272
  -4.938   24.033   62.728
  12.051   24.042   62.679
  13.173   23.990   62.765
  35.102   24.092   62.678
  -3.874   24.049   63.226
  11.735   24.079   63.210
  14.014   24.074   63.319
  34.891   24.107   63.126
  -3.331   23.997   63.699
  11.603   24.071   63.644
  14.471   24.096   63.756
  34.515   24.077   63.649
  -2.434   24.031   64.296
  11.469   23.977   64.126
  15.014   24.038   64.205
  33.975   24.136   64.185
  -2.019   24.003   64.755
  11.013   23.974   64.662
  16.096   23.979   64.736
  29.559   24.125   64.730
  30.527   23.958   64.725
  33.027   24.135   64.719
  -1.532   23.958   65.272
   9.644   24.083   65.191
  20.610   23.958   65.231
  28.907   24.073   65.189
  -1.021   23.958   65.744
   9.098   24.047   65.669
  21.020   23.958   65.759
  28.207   24.125   65.754
  -0.268   24.024   66.201
   2.556   24.145   66.221
   6.542   24.023   66.287
   8.565   24.000   66.210
  21.484   23.958   66.276
  27.221   24.125   66.294
  22.073   23.958   66.742
  26.643   24.125   66.769
  22.893   23.951   67.247
  26.007   24.148   67.217
  -2.945   30.045    9.724
  -0.288   30.061    9.713
  -9.900   30.043   10.295
  -8.324   30.031   10.160
  -3.496   30.066   10.196
   1.990   30.036   10.310
 -10.396   30.051   10.832
  -6.978   30.011   10.688
  -3.922   30.071   10.820
   2.614   30.043   10.722
 -10.566   30.060   11.251
  -6.381   30.042   11.161
  -4.063   30.089   11.176
   3.083   30.033   11.230
 -10.727   30.011   11.770
  -6.026   30.024   11.695
  -4.310   30.022   11.818
   3.414   29.938   11.676
 -10.605   30.064   12.266
  -5.955   30.028   12.144
  -4.319   30.011   12.311
   3.558   29.960   12.155
 -10.982   30.049   12.761
  -6.004   30.026   12.625
  -4.235   29.997   12.730
   3.592   30.026   12.644
 -11.403   30.043   13.323
  -6.350   30.051   13.184
  -3.926   30.049   13.279
   3.578   30.049   13.144
 -11.459   30.041   13.811
  -7.005   30.043   13.658
  -3.539   30.089   13.766
   3.516   30.041   13.637
 -11.356   30.031   14.255
  -7.985   30.034   14.143
  -3.022   30.071   14.248
   3.175   30.131   14.256
  14.984   30.154   14.230
  18.110   29.953   14.207
 -10.863   30.022   14.762
  -9.860   30.049   14.677
  -2.440   29.974   14.844
   3.039   30.070   14.626
  14.139   30.030   14.748
  18.988   29.997   14.826
  -2.265   29.947   15.275
   2.600   30.104   15.199
  13.636   30.033   15.234
  19.434   29.979   15.319
  -1.978   30.051   15.817
   2.138   30.115   15.729
  12.542   30.101   15.743
  19.694   30.042   15.756
  -2.007   30.056   16.261
   1.969   30.041   16.111
  11.527   30.062   16.212
  19.939   29.994   16.287
  -2.379   30.021   16.734
   1.758   30.071   16.658
  11.009   30.081   16.695
  20.090   29.992   16.778
  -3.354   29.993   17.251
   2.031   30.085   17.264
  10.611   30.069   17.248
  20.211   30.042   17.162
  -3.932   30.035   17.728
   2.995   29.962   17.650
  10.380   30.082   17.680
  20.523   29.958   17.745
  -4.332   30.060   18.267
   5.583   29.963   18.233
   9.998   30.161   18.211
  20.692   30.077   18.237
  -4.568   30.082   18.738
  20.886   29.949   18.741
  -4.793   29.969   19.274
  21.092   30.034   19.206
  -4.839   30.007   19.811
  21.604   29.987   19.630
  -4.823   29.992   20.311
  24.133   29.980   20.132
  -4.748   29.949   20.787
  26.581   30.038   20.727
  -4.548   30.025   21.259
  27.467   30.011   21.215
  -4.464   30.042   21.728
  27.924   30.018   21.721
  -4.482   30.092   22.178
  28.048   30.032   22.144
 -12.235   30.048   22.745
  -8.961   29.968   22.727
  -4.623   30.097   22.622
  28.078   30.049   22.644
 -13.465   30.125   23.228
  -7.359   30.029   23.195
  -5.009   30.171   23.152
  28.064   30.052   23.144
 -14.045   30.125   23.687
  28.041   30.000   23.692
 -14.483   30.125   24.212
  27.939   29.991   24.207
 -14.808   30.042   24.778
  27.637   30.123   24.751
 -14.986   30.133   25.253
  27.514   30.002   25.130
 -15.304   30.107   25.811
  27.001   30.064   25.666
 -15.586   30.079   26.181
  26.144   30.052   26.237
 -15.862   30.042   26.681
  25.546   30.030   26.717
 -16.033   30.037   27.192
  25.276   30.142   27.185
 -16.106   30.112   27.728
  25.213   30.118   27.644
 -16.116   30.084   28.228
  25.091   30.069   28.165
 -16.078   30.061   28.728
  24.898   29.988   28.689
 -16.087   30.137   29.201
  24.527   30.003   29.139
 -16.340   30.077   29.722
  23.588   30.094   29.696
 -16.884   30.125   30.259
  22.489   30.027   30.151
 -17.395   30.134   30.804
  21.624   30.109   30.720
 -17.735   30.063   31.336
  19.067   30.102   31.208
 -17.920   29.992   31.778
  18.550   30.100   31.725
 -18.035   30.042   32.228
  18.502   30.032   32.144
 -18.097   30.042   32.728
  18.562   30.072   32.692
 -18.085   30.042   33.228
  18.715   30.104   33.209
 -18.003   30.042   33.728
  18.965   30.022   33.698
 -17.871   30.042   34.228
  19.638   30.027   34.170
 -17.775   30.042   34.728
  21.190   30.059   34.712
 -17.704   30.024   35.169
  21.681   30.113   35.232
 -17.530   30.006   35.713
  22.093   30.000   35.647
 -17.305   30.042   36.177
  22.206   30.070   36.124
 -16.930   30.006   36.766
  22.429   29.932   36.703
 -16.562   30.019   37.280
  22.259   30.082   37.218
 -16.314   30.022   37.701
  22.138   30.085   37.644
 -15.957   29.998   38.238
  22.010   29.993   38.140
 -15.429   30.019   38.774
  21.591   29.998   38.709
 -14.776   30.030   39.184
  21.247   30.134   39.176
 -14.371   30.013   39.613
  21.240   30.055   39.692
 -13.849   30.004   40.114
  21.278   30.042   40.181
 -13.017   29.992   40.842
  21.410   29.958   40.765
 -12.637   29.972   41.330
  21.483   30.042   41.228
 -12.518   29.992   41.778
  21.496   30.042   41.728
 -12.451   30.042   42.228
  21.454   30.092   42.178
 -12.334   30.077   42.726
  21.356   30.108   42.621
 -12.072   29.976   43.297
  21.235   30.040   43.166
 -11.840   29.992   43.710
  21.238   30.077   43.722
 -11.456   29.958   44.239
  21.531   30.022   44.291
 -11.041   29.958   44.795
  22.164   30.012   44.709
 -10.746   29.978   45.230
  25.693   30.020   45.207
 -10.511   30.052   45.731
  26.600   30.033   45.779
 -10.424   30.083   46.263
  27.082   30.017   46.285
 -10.452   30.046   46.811
  27.429   29.980   46.806
 -10.435   30.035   47.311
  27.631   29.992   47.253
 -10.443   30.067   47.811
  27.949   29.958   47.790
 -10.569   30.086   48.167
   9.642   30.057   48.255
  11.040   30.002   48.257
  28.216   30.042   48.178
 -11.472   30.106   48.734
   8.962   30.013   48.682
  11.652   29.960   48.693
  28.504   29.958   48.762
 -12.465   30.118   49.216
   8.530   30.086   49.170
  12.096   29.979   49.259
  28.667   30.042   49.228
 -13.036   30.175   49.769
   8.059   30.093   49.684
  12.265   29.950   49.782
  28.764   30.042   49.728
 -13.433   29.991   50.175
   7.119   30.117   50.243
  12.461   30.073   50.241
  28.797   30.084   50.272
 -13.755   29.997   50.844
   6.610   30.105   50.724
  12.638   30.058   50.718
  28.742   29.992   50.778
 -13.844   30.069   51.331
  -3.465   30.069   51.168
   0.144   30.033   51.273
   6.098   30.096   51.190
  12.996   30.091   51.256
  18.014   30.072   51.207
  19.666   29.942   51.230
  28.645   30.042   51.228
 -13.931   29.992   51.778
  -3.952   30.034   51.683
   0.576   30.041   51.785
   5.586   30.054   51.671
  13.480   30.084   51.751
  17.488   30.053   51.663
  20.112   30.006   51.686
  28.489   30.125   51.701
 -13.885   30.067   52.263
  -3.840   30.042   52.111
   1.066   30.040   52.230
   5.058   30.036   52.205
  14.091   30.016   52.185
  16.586   30.095   52.203
  20.513   29.957   52.305
  28.197   30.092   52.246
 -13.827   29.991   52.811
  -3.360   30.052   52.650
   1.642   29.995   52.680
   4.192   30.058   52.744
  20.905   29.985   52.819
  27.917   30.108   52.625
 -13.715   29.945   53.224
  -3.010   30.029   53.190
  21.213   29.984   53.231
  27.227   30.022   53.299
 -13.429   29.963   53.748
  -2.903   30.037   53.644
  21.582   30.011   53.766
  26.664   30.088   53.741
 -13.024   30.025   54.263
  -2.839   30.057   54.127
  21.687   29.992   54.311
  26.052   30.086   54.201
 -12.744   29.991   54.734
  -2.561   29.999   54.707
  21.604   30.022   54.777
  25.472   30.077   54.660
 -12.492   29.997   55.280
  -2.465   30.002   55.144
  21.223   30.024   55.352
  25.243   30.071   55.181
 -12.267   29.949   55.732
  -2.452   30.018   55.644
  21.042   30.051   55.772
  25.421   30.016   55.716
 -11.866   29.948   56.196
  -2.478   29.978   56.172
  20.711   30.036   56.348
  25.518   30.022   56.144
 -11.006   30.004   56.759
  -2.776   30.084   56.718
  20.605   30.039   56.811
  25.518   30.035   56.644
  -7.287   29.976   57.242
  -2.956   30.013   57.151
  20.720   30.029   57.235
  25.455   30.019   57.114
  -6.778   29.962   57.733
  -3.439   29.994   57.687
  21.188   30.017   57.743
  25.136   30.051   57.679
  -5.429   29.989   58.264
  -4.854   30.079   58.177
  21.692   29.993   58.242
  24.666   30.071   58.191
  22.673   30.016   58.766
  23.696   30.078   58.684
  16.199   30.034   59.253
  16.527   30.039   59.153
   9.109   36.015   18.240
  12.577   36.045   18.308
   8.538   36.058   18.713
  13.097   36.034   18.725
   8.097   35.977   19.191
  13.517   36.004   19.208
   7.760   36.027   19.824
  13.760   36.039   19.665
   7.578   35.999   20.173
  14.001   35.951   20.195
   7.182   36.020   20.764
  14.063   36.100   20.728
   6.565   36.064   21.273
  14.255   35.983   21.120
   5.614   36.053   21.841
  14.664   35.956   21.636
   5.486   36.073   22.311
  15.197   35.958   22.175
   5.412   36.076   22.747
  15.629   35.958   22.697
   5.048   36.060   23.266
  16.190   36.010   23.203
   4.513   36.059   23.768
  16.905   36.004   23.798
   4.140   36.046   24.329
  17.201   35.974   24.150
   4.043   36.062   24.811
  17.519   35.948   24.700
   4.019   36.063   25.311
  17.662   36.092   25.178
   3.994   36.055   25.776
  17.772   36.067   25.657
   3.674   36.048   26.299
  17.845   35.929   26.176
   0.638   36.038   26.808
  17.757   36.060   26.694
  -1.992   36.102   27.241
  17.619   36.042   27.228
 -10.946   36.106   27.739
  -7.800   36.107   27.748
  -3.367   36.002   27.748
  17.433   36.107   27.644
 -11.983   36.055   28.213
  -7.289   36.129   28.230
  -3.917   36.023   28.235
  17.079   36.091   28.200
 -12.506   36.069   28.688
  -6.900   36.095   28.757
  -4.347   36.091   28.841
  16.738   36.050   28.761
 -12.902   36.054   29.319
  -6.490   36.031   29.242
  -4.562   36.149   29.276
  16.570   36.042   29.228
 -13.008   36.088   29.811
  16.393   36.095   29.628
 -13.044   36.093   30.311
  16.014   36.091   30.208
 -13.017   36.082   30.811
  15.514   36.081   30.710
 -13.011   36.066   31.227
  14.741   36.075   31.289
 -13.295   35.997   31.781
  14.470   36.077   31.715
 -13.896   36.045   32.226
  14.308   36.135   32.210
 -15.033   36.071   32.695
  14.268   36.143   32.682
 -15.534   36.083   33.171
  14.412   35.966   33.175
 -15.925   36.067   33.813
  14.461   35.993   33.644
 -16.032   36.104   34.311
  14.509   36.015   34.144
 -16.068   36.105   34.811
  14.476   36.018   34.622
 -16.046   36.095   35.311
  14.143   36.057   35.188
 -16.052   36.080   35.707
  13.619   36.124   35.742
 -16.276   35.954   36.287
  13.157   36.119   36.208
 -16.330   35.993   36.811
  12.734   36.129   36.724
 -16.329   35.985   37.311
  12.579   36.117   37.155
 -16.265   35.955   37.790
  12.543   36.052   37.644
 -16.028   36.013   38.299
  12.503   36.022   38.144
 -15.798   35.933   38.781
  12.451   35.967   38.645
 -15.412   35.987   39.170
  12.077   36.033   39.148
 -14.503   36.044   39.708
  11.512   35.993   39.696
 -13.350   36.005   40.268
  10.638   36.058   40.201
 -12.406   36.002   40.776
 -11.303   36.074   40.683
  -9.280   36.008   40.741
  10.515   36.030   40.643
  -9.024   36.099   41.231
  10.250   36.088   41.227
  -9.011   36.077   41.728
   5.107   36.050   41.736
   5.719   36.000   41.773
  10.078   36.023   41.666
  -9.019   36.014   42.243
   4.450   36.050   42.168
   6.529   36.034   42.295
   9.608   36.006   42.209
  -8.930   36.042   42.728
   3.716   36.166   42.739
   7.548   35.990   42.768
   8.521   36.062   42.668
  -8.776   35.994   43.245
  -1.324   36.039   43.261
   0.172   35.954   43.214
   2.972   36.052   43.195
  -8.451   36.072   43.739
  -1.576   35.981   43.692
  -7.961   36.048   44.300
  -1.846   36.063   44.264
  -7.501   36.022   44.800
  -2.011   36.010   44.705
  -7.248   35.943   45.221
  -2.396   36.045   45.224
  -6.527   36.077   45.749
  -2.943   36.087   45.692
  -5.522   35.999   46.260
  -3.973   36.083   46.185
  -4.169  -36.032   26.408
  -4.171  -35.837   29.377
  -3.681  -35.964   25.466
  -3.684  -35.911   30.025
  -3.107  -36.053   24.969
  -3.160  -35.946   30.481
  -2.568  -35.963   24.528
  -2.721  -35.848   30.813
  -2.086  -36.009   24.406
  -2.201  -35.930   30.980
  -1.579  -36.057   24.364
  -1.719  -35.938   31.103
  -1.119  -35.992   24.315
  -1.252  -36.014   31.112
  -0.633  -36.017   24.429
  -0.752  -36.015   31.091
  -0.171  -35.956   24.522
  -0.207  -35.979   30.996
   0.400  -35.958   24.790
   0.306  -35.927   30.838
   0.849  -35.916   25.044
   0.836  -35.962   30.506
   1.335  -35.901   25.447
   1.345  -35.980   30.037
   1.834  -35.839   26.068
   1.770  -35.977   29.467
  -8.111  -29.985   25.995
  -8.204  -29.910   27.540
  -7.664  -29.880   25.010
  -7.675  -29.963   28.503
  -7.129  -29.940   24.557
  -7.204  -30.006   29.078
  -6.632  -29.963   24.100
  -6.630  -29.871   29.865
  -6.121  -30.036   23.465
  -6.149  -29.908   30.327
  -5.664  -29.954   22.983
  -5.766  -29.923   30.589
  -5.160  -29.955   22.534
  -5.240  -29.876   30.880
  -4.678  -29.966   21.930
  -4.763  -29.938   31.070
  -4.192  -29.894   21.413
  -4.232  -30.040   31.166
  -3.639  -29.899   21.123
  -3.607  -29.999   31.363
  -3.133  -29.922   20.988
  -3.169  -29.880   31.469
  -2.624  -30.053   20.936
  -2.669  -29.958   31.436
  -2.147  -29.977   20.535
  -2.219  -30.008   31.454
  -1.576  -30.018   20.093
  -1.759  -29.934   31.580
  -1.155  -29.995   19.849
  -1.252  -30.003   31.639
  -0.619  -29.894   19.611
  -0.752  -30.019   31.619
  -0.086  -29.943   19.541
  -0.195  -30.014   31.461
   0.414  -29.936   19.534
   0.339  -30.044   31.137
   0.914  -29.902   19.591
   0.748  -29.989   30.992
   1.325  -29.860   19.690
   1.248  -29.961   30.962
   1.890  -29.869   19.982
   1.772  -30.015   31.073
   2.368  -29.944   20.369
   2.309  -29.978   31.527
   2.758  -29.919   20.670
   2.836  -29.954   31.988
   3.351  -29.852   21.067
   3.323  -29.831   32.335
   3.817  -29.941   21.503
   3.781  -29.951   32.434
   4.332  -29.959   21.966
   4.226  -29.923   32.542
   4.819  -29.947   22.497
   4.748  -29.990   32.538
   5.330  -29.950   23.517
   5.295  -29.940   32.510
   5.928  -29.910   23.939
   5.818  -29.928   32.379
   6.393  -29.868   24.107
   6.320  -30.001   32.097
   6.853  -29.981   24.429
   6.713  -30.007   31.829
   7.370  -30.007   24.881
   7.241  -29.921   31.389
   7.848  -29.912   25.425
   7.766  -29.975   30.413
 -22.080  -24.001   20.123
 -22.198  -23.936   23.094
 -21.616  -24.031   19.479
 -21.684  -23.855   23.942
 -21.150  -23.985   19.027
 -21.188  -23.925   24.590
 -20.551  -23.922   18.629
 -20.555  -23.903   25.386
 -20.124  -24.040   18.521
 -20.063  -23.925   25.812
 -19.669  -23.911   18.356
 -19.649  -23.908   26.070
 -19.169  -23.998   18.349
 -19.111  -23.875   26.309
 -18.669  -23.975   18.368
 -18.669  -23.958   26.429
 -18.166  -23.923   18.443
 -18.169  -23.958   26.507
 -17.649  -23.929   18.613
 -17.669  -23.958   26.528
 -17.146  -24.002   18.805
 -17.169  -23.958   26.508
 -16.650  -23.933   18.937
 -16.669  -23.958   26.441
 -16.703  -23.908   33.894
 -16.661  -23.940   36.930
 -16.167  -23.904   19.160
 -16.214  -23.967   26.332
 -16.127  -23.975   30.405
 -16.204  -23.933   38.059
 -15.568  -23.901   19.437
 -15.730  -24.043   26.097
 -15.574  -23.976   29.966
 -15.700  -23.917   38.906
 -15.112  -23.864   19.602
 -15.295  -24.002   25.891
 -15.161  -23.982   29.809
 -15.209  -23.937   39.409
 -15.164  -23.953   43.057
 -15.181  -23.938   45.339
 -14.670  -23.960   19.960
 -14.699  -23.986   25.572
 -14.627  -23.928   29.659
 -14.752  -23.946   45.455
 -14.168  -23.957   20.466
 -14.259  -23.972   25.513
 -14.058  -23.972   29.852
 -14.270  -23.969   45.559
 -13.637  -23.937   21.064
 -13.719  -23.945   25.904
 -13.586  -23.959   29.955
 -13.690  -23.922   45.859
 -13.076  -23.961   21.439
 -13.232  -23.941   27.522
 -13.140  -23.976   29.899
 -13.264  -23.960   46.033
 -12.586  -23.973   21.398
 -12.759  -23.977   28.062
 -12.604  -24.041   29.509
 -12.683  -23.916   46.313
 -12.086  -23.983   21.351
 -12.252  -23.927   46.390
 -11.628  -23.976   21.285
 -11.752  -23.935   46.386
 -11.051  -23.925   21.131
 -11.252  -23.927   46.387
 -10.586  -23.928   21.107
 -10.669  -23.938   46.395
 -10.086  -23.955   21.046
 -10.119  -23.908   46.355
  -9.596  -24.013   20.970
  -9.695  -23.988   46.282
  -9.119  -23.954   20.839
  -9.179  -23.995   46.171
  -8.754  -24.049   20.762
  -8.669  -23.958   45.989
  -8.230  -23.944   20.616
  -8.265  -24.002   45.775
  -7.675  -23.994   20.419
  -7.695  -23.912   45.386
  -7.126  -24.043   20.012
  -7.237  -24.038   45.116
  -6.613  -23.998   19.684
  -6.713  -24.022   45.015
  -6.169  -23.958   19.511
  -6.208  -24.000   45.161
  -5.681  -23.994   19.331
  -5.726  -24.017   45.597
  -5.141  -23.960   19.110
  -5.171  -23.852   46.420
  -4.669  -23.958   18.911
  -4.630  -23.928   46.832
  -4.209  -23.965   18.765
  -4.203  -23.938   47.073
  -3.701  -23.976   18.681
  -3.723  -23.860   47.304
  -3.169  -23.958   18.661
  -3.249  -23.888   47.437
  -2.669  -23.958   18.672
  -2.769  -23.974   47.545
  -2.133  -23.935   18.665
  -2.215  -23.944   47.891
  -2.112  -23.971   48.991
  -2.219  -23.929   49.534
  -1.619  -23.922   18.658
  -1.720  -23.950   50.484
  -1.133  -23.891   18.591
  -1.205  -23.937   50.900
  -0.631  -23.942   18.646
  -0.643  -23.926   51.415
  -0.054  -23.979   18.834
  -0.134  -23.930   51.937
   0.379  -23.962   17.396
   0.268  -23.954   18.455
   0.335  -23.980   18.816
   0.286  -23.844   52.297
   0.893  -23.948   17.130
   0.750  -23.883   52.479
   1.408  -23.959   17.395
   1.295  -24.008   52.540
   1.908  -23.963   18.911
   1.781  -23.977   52.619
   2.356  -23.922   19.461
   2.253  -24.043   52.542
   2.915  -23.891   20.360
   2.748  -23.979   52.477
   3.336  -23.936   20.634
   3.212  -23.919   52.353
   3.887  -23.968   20.777
   3.773  -23.966   52.001
   4.342  -24.069   20.774
   4.315  -23.995   51.601
   4.877  -23.873   20.633
   4.748  -23.968   51.468
   5.381  -23.942   20.625
   5.328  -23.987   49.645
   5.380  -23.957   50.111
   5.214  -23.956   51.573
   5.867  -23.900   20.532
   5.789  -23.984   44.504
   5.912  -23.961   44.902
   5.748  -23.970   49.581
   5.916  -23.966   50.355
   5.790  -23.951   51.874
   6.414  -23.947   20.493
   6.317  -24.008   38.558
   6.422  -23.891   39.381
   6.300  -23.915   43.876
   6.385  -23.944   45.468
   6.248  -23.973   49.601
   6.364  -23.957   50.461
   6.216  -23.946   51.867
   6.914  -23.933   20.489
   6.821  -24.007   38.153
   6.836  -23.963   40.927
   6.833  -23.950   43.013
   6.892  -23.950   47.530
   6.733  -23.968   49.498
   7.324  -23.928   20.555
   7.248  -24.016   38.084
   7.382  -23.940   48.400
   7.266  -23.961   48.943
   7.951  -23.978   20.849
   7.748  -24.016   38.077
   8.331  -23.943   21.011
   8.248  -24.008   38.042
   8.956  -23.986   21.335
   8.831  -23.976   37.992
   9.301  -23.942   21.497
   9.381  -23.908   38.029
   9.825  -23.953   21.976
   9.831  -23.958   38.015
  10.372  -23.918   22.873
  10.331  -23.958   37.960
  10.803  -23.933   24.080
  10.791  -23.979   37.837
  11.419  -23.966   24.423
  11.318  -23.997   37.602
  11.931  -23.886   24.488
  11.734  -24.014   37.337
  12.414  -23.883   24.607
  12.249  -23.941   36.910
  12.879  -23.865   24.663
  12.842  -24.030   36.029
  13.420  -23.953   24.900
  13.288  -23.988   35.484
  13.796  -23.922   25.045
  13.809  -23.985   35.122
  14.328  -23.957   25.468
  14.248  -23.976   35.009
  14.835  -23.893   25.998
  14.847  -23.978   29.079
  14.883  -23.941   30.050
  14.711  -23.957   34.865
  15.377  -23.947   30.497
  15.238  -23.951   34.381
  15.884  -23.939   30.975
  15.733  -23.939   33.883
  15.828  -23.964   41.936
  15.853  -23.878   44.901
  16.370  -23.986   39.577
  16.382  -23.913   45.375
  16.775  -23.980   38.858
  16.732  -23.944   45.550
  17.422  -24.012   38.135
  17.369  -23.914   45.830
  17.400  -23.958   49.993
  17.267  -23.947   51.532
  17.380  -23.983   52.017
  17.338  -23.953   53.963
  17.791  -23.969   37.850
  17.748  -23.914   45.892
  17.937  -23.957   49.531
  17.891  -23.917   54.852
  18.291  -23.958   37.537
  18.295  -23.990   45.964
  18.377  -23.967   49.383
  18.216  -23.949   55.068
  18.763  -24.018   37.316
  18.814  -24.023   46.112
  18.952  -23.958   49.089
  18.846  -23.937   55.410
  19.335  -23.923   37.107
  19.263  -23.928   46.278
  19.345  -23.975   48.855
  19.248  -23.946   55.493
  19.831  -23.958   37.025
  19.749  -24.035   46.097
  19.926  -23.926   48.597
  19.748  -23.965   55.502
  20.331  -23.958   37.000
  20.295  -23.965   45.977
  20.350  -23.930   48.640
  20.248  -23.954   55.442
  20.831  -23.958   37.041
  20.713  -24.008   45.786
  20.886  -23.958   48.957
  20.761  -23.902   55.318
  21.311  -23.951   37.140
  21.299  -23.995   45.480
  21.378  -23.936   49.490
  21.303  -23.925   54.928
  21.849  -23.923   37.327
  21.866  -23.992   45.152
  21.890  -23.935   51.940
  21.803  -23.908   54.359
  22.311  -23.958   37.538
  22.337  -23.994   44.931
  22.895  -23.875   37.815
  22.880  -23.979   44.608
  23.274  -23.958   38.035
  23.265  -24.042   44.344
  23.805  -23.875   38.478
  23.790  -24.042   43.901
  24.313  -23.912   39.081
  24.279  -24.072   43.334
  24.808  -23.950   40.144
  24.838  -23.987   42.088
 -25.654  -17.990   21.570
 -25.659  -17.857   24.404
 -25.145  -18.006   16.490
 -25.193  -17.920   18.084
 -25.099  -18.015   20.593
 -25.188  -17.903   27.497
 -24.617  -18.042   15.461
 -24.709  -17.921   28.416
 -24.177  -17.965   14.945
 -24.235  -17.959   29.010
 -23.631  -17.978   14.572
 -23.706  -17.953   29.430
 -23.141  -17.984   14.360
 -23.265  -17.969   29.547
 -22.622  -17.882   14.078
 -22.717  -17.946   29.917
 -22.136  -18.058   13.949
 -22.163  -17.877   31.393
 -22.134  -17.985   40.337
 -22.188  -17.860   43.927
 -21.650  -17.911   13.480
 -21.665  -17.877   32.963
 -21.625  -18.056   39.911
 -21.621  -17.875   44.881
 -21.143  -18.073   13.407
 -21.178  -17.863   45.545
 -20.612  -17.862   13.142
 -20.615  -17.923   46.377
 -20.086  -17.883   13.142
 -20.178  -17.908   46.958
 -19.627  -17.856   13.187
 -19.713  -17.940   47.453
 -19.074  -17.920   13.408
 -19.148  -17.983   47.888
 -18.586  -17.922   13.576
 -18.719  -17.974   48.075
 -18.084  -17.978   13.658
 -18.236  -18.055   48.144
 -17.619  -17.908   13.640
 -17.748  -17.982   48.501
 -17.169  -17.958   13.560
 -17.192  -17.986   49.036
 -16.669  -17.958   13.493
 -16.732  -17.867   49.487
 -16.169  -17.958   13.497
 -16.180  -17.875   49.931
 -15.719  -18.008   13.552
 -15.712  -17.875   50.606
 -15.298  -17.952   13.679
 -15.084  -17.908   51.300
 -14.701  -17.880   13.933
 -14.729  -17.936   51.599
 -14.210  -17.928   14.152
 -14.145  -17.999   52.412
 -13.637  -17.927   14.445
 -13.653  -17.979   52.953
 -13.061  -17.916   14.785
 -13.073  -17.900   53.344
 -12.715  -17.958   15.053
 -12.645  -17.939   53.577
 -12.116  -17.861   15.510
 -12.141  -18.007   53.784
 -11.594  -17.887   15.880
 -11.669  -17.986   53.859
 -11.224  -17.919   16.149
 -11.169  -17.991   53.885
 -10.699  -17.836   16.604
 -10.634  -18.048   53.854
 -10.168  -17.890   17.498
 -10.080  -17.928   53.656
  -9.621  -17.837   18.053
  -9.587  -18.002   53.471
  -9.073  -17.880   18.479
  -9.066  -18.002   53.144
  -8.619  -17.921   18.641
  -8.724  -17.978   52.844
  -8.109  -17.967   18.559
  -8.178  -17.958   52.443
  -7.684  -18.057   18.322
  -7.626  -17.970   52.137
  -7.088  -18.001   17.122
  -7.219  -18.008   52.066
  -6.667  -18.008   16.504
  -6.777  -17.933   52.134
  -6.089  -18.041   15.988
  -6.185  -17.861   52.314
  -5.547  -17.969   15.644
  -5.669  -17.958   52.437
  -5.169  -17.958   15.490
  -5.210  -17.958   52.577
  -4.687  -18.027   15.353
  -4.627  -17.875   52.919
  -4.208  -17.920   15.004
  -4.245  -17.958   53.141
  -3.662  -17.994   13.994
  -3.662  -17.875   53.387
  -3.088  -18.016   13.093
  -3.169  -17.958   53.496
  -2.582  -18.020   12.612
  -2.669  -17.958   53.545
  -2.160  -18.006   12.333
  -2.169  -17.958   53.524
  -1.628  -17.957   12.075
  -1.669  -17.958   53.452
  -1.119  -17.908   11.916
  -1.169  -17.958   53.423
  -0.669  -17.958   11.867
  -0.669  -17.958   53.475
  -0.169  -17.958   11.858
  -0.169  -17.958   53.531
   0.281  -18.008   11.921
   0.280  -17.958   53.623
   0.831  -17.957   11.971
   0.819  -17.908   53.825
   1.414  -17.933   11.995
   1.229  -17.921   54.095
   1.924  -17.876   12.009
   1.840  -17.860   54.999
   2.383  -17.862   12.130
   2.327  -17.915   56.048
   2.830  -17.964   12.455
   2.792  -18.010   56.619
   3.310  -18.048   12.900
   3.279  -18.014   57.110
   3.935  -17.905   13.317
   3.805  -17.912   60.486
   4.331  -17.958   13.538
   4.311  -17.940   62.111
   4.867  -17.941   13.631
   4.797  -17.949   63.125
   5.381  -17.946   13.596
   5.427  -17.889   63.814
   5.840  -18.002   13.453
   5.854  -17.958   64.088
   6.308  -17.907   12.443
   6.387  -17.912   64.353
   6.889  -17.884   11.603
   6.881  -17.908   64.496
   7.379  -18.062   11.432
   7.331  -17.958   64.542
   7.853  -17.889   11.002
   7.831  -17.958   64.543
   8.414  -17.981   10.940
   8.331  -17.958   64.488
   8.914  -17.981   10.910
   8.772  -18.026   64.375
   9.414  -17.949   10.941
   9.244  -17.887   64.392
   9.814  -17.933   11.038
   9.748  -17.917   64.394
  10.445  -17.942   11.394
  10.219  -17.948   64.527
  10.768  -17.904   11.613
  10.808  -18.007   16.585
  10.936  -17.942   18.455
  10.796  -17.951   64.938
  11.328  -17.956   12.473
  11.269  -17.967   15.949
  11.288  -17.916   18.600
  11.248  -17.964   65.055
  11.927  -17.907   18.924
  11.748  -17.971   65.029
  12.326  -17.866   19.145
  12.248  -17.954   64.899
  12.857  -17.925   19.489
  12.748  -17.926   64.839
  13.429  -17.913   19.813
  13.248  -17.919   64.885
  13.776  -17.931   20.103
  13.745  -17.926   64.881
  14.365  -17.953   20.844
  14.328  -17.989   64.645
  14.834  -17.929   23.520
  14.748  -17.975   64.497
  15.413  -17.886   24.312
  15.230  -17.957   64.519
  15.831  -17.958   24.502
  15.810  -17.930   64.879
  16.281  -18.008   24.597
  16.248  -17.952   65.028
  16.730  -17.942   24.673
  16.748  -17.982   65.079
  17.305  -17.871   24.856
  17.248  -17.986   65.049
  17.801  -17.958   25.046
  17.733  -17.962   64.942
  18.384  -17.875   25.352
  18.295  -17.978   64.557
  18.774  -17.958   25.591
  18.771  -17.967   63.961
  19.304  -17.875   26.038
  19.269  -17.956   63.451
  19.784  -17.842   26.620
  19.810  -17.998   63.084
  20.350  -17.985   27.894
  20.270  -17.956   31.978
  20.443  -17.945   34.037
  20.274  -17.952   62.885
  20.905  -17.957   28.921
  20.789  -17.973   31.545
  20.833  -17.941   34.162
  20.810  -17.986   62.547
  21.386  -17.931   29.885
  21.285  -17.984   30.597
  21.398  -17.951   35.424
  21.217  -18.003   62.288
  21.857  -18.015   36.380
  21.737  -17.919   61.876
  22.309  -17.871   37.065
  22.367  -17.980   60.958
  22.816  -17.918   38.093
  22.815  -17.943   60.415
  23.391  -17.875   38.900
  23.305  -17.919   56.389
  23.329  -17.957   57.964
  23.291  -17.994   59.588
  23.847  -17.930   39.138
  23.803  -17.973   55.985
  24.359  -18.071   39.286
  24.231  -18.019   55.780
  24.879  -17.873   39.149
  24.802  -17.975   55.619
  25.414  -17.894   39.144
  25.281  -18.008   55.496
  25.882  -17.855   39.187
  25.742  -18.000   55.316
  26.351  -17.938   39.367
  26.289  -17.994   54.995
  26.848  -17.910   39.592
  26.853  -18.042   54.527
  27.335  -17.954   39.955
  27.319  -18.042   53.941
  27.828  -17.893   40.455
  27.809  -18.076   52.832
  28.361  -17.937   41.341
  28.388  -17.999   51.016
  28.807  -17.844   42.108
  28.827  -18.023   44.981
  28.833  -17.960   45.525
  28.831  -17.970   50.460
  29.392  -17.943   46.454
  29.327  -17.943   49.979
  29.832  -17.883   47.076
  29.789  -18.008   49.083
 -29.148  -12.007   13.986
 -29.191  -11.919   15.580
 -28.675  -12.028   12.943
 -28.656  -11.841   20.363
 -28.205  -11.982   12.370
 -28.186  -11.898   21.902
 -28.160  -11.983   47.500
 -28.194  -11.921   52.056
 -27.646  -11.968   11.936
 -27.672  -11.962   23.001
 -27.673  -12.051   46.382
 -27.612  -11.918   52.796
 -27.125  -11.969   11.618
 -27.166  -11.952   25.967
 -27.052  -11.963   45.626
 -27.214  -11.948   53.092
 -26.593  -12.014   11.045
 -26.695  -11.994   27.145
 -26.672  -12.008   45.335
 -26.695  -11.933   53.385
 -26.105  -12.027   10.510
 -26.189  -11.860   28.057
 -26.130  -11.958   45.020
 -26.230  -11.888   53.567
 -25.566  -12.015   10.119
 -25.682  -11.870   29.015
 -25.686  -12.042   44.857
 -25.728  -12.033   53.600
 -25.169  -11.925    9.893
 -25.165  -11.918   30.981
 -25.112  -12.042   44.582
 -25.183  -11.944   53.964
 -24.666  -12.072    9.812
 -24.653  -11.918   31.910
 -24.679  -12.015   40.957
 -24.627  -11.943   42.329
 -24.653  -12.042   44.091
 -24.663  -11.885   54.969
 -24.130  -11.865    9.654
 -24.091  -11.867   32.468
 -24.205  -11.977   39.865
 -24.204  -12.006   55.587
 -23.608  -11.870    9.672
 -23.585  -11.894   32.830
 -23.763  -11.920   39.370
 -23.604  -11.924   56.317
 -23.150  -11.998    9.829
 -23.169  -11.958   33.045
 -23.250  -11.931   38.939
 -23.259  -11.907   56.614
 -22.723  -12.014    9.993
 -22.742  -11.917   33.201
 -22.745  -11.945   38.399
 -22.719  -12.012   57.093
 -22.131  -12.012   10.275
 -22.242  -11.958   33.378
 -22.073  -12.032   37.572
 -22.139  -12.025   57.537
 -21.652  -11.935   10.395
 -21.719  -11.969   33.558
 -21.534  -11.995   37.116
 -21.653  -11.888   57.853
 -21.169  -11.958   10.494
 -21.138  -11.931   33.895
 -21.156  -12.048   36.886
 -21.169  -11.958   57.986
 -20.669  -11.958   10.528
 -20.676  -11.976   34.468
 -20.714  -11.916   35.511
 -20.764  -11.934   58.071
 -20.219  -12.008   10.540
 -20.205  -11.947   58.089
 -19.669  -11.986   10.472
 -19.669  -11.958   58.019
 -19.159  -12.010   10.331
 -19.198  -11.982   57.880
 -18.681  -11.883    9.526
 -18.676  -12.011   57.629
 -18.061  -11.972    9.007
 -18.217  -11.971   57.349
 -17.667  -11.991    8.812
 -17.659  -11.916   57.006
 -17.084  -11.930    8.567
 -17.219  -11.940   56.836
 -16.586  -11.973    8.508
 -16.755  -11.872   56.938
 -16.144  -12.067    8.416
 -16.226  -11.827   57.373
 -15.651  -11.916    8.100
 -15.677  -11.854   58.447
 -15.133  -11.913    7.981
 -15.201  -11.937   59.098
 -14.586  -11.951    7.961
 -14.712  -11.914   59.539
 -14.087  -11.894    7.969
 -14.150  -11.948   59.870
 -13.596  -11.885    8.081
 -13.699  -11.940   60.072
 -13.111  -11.952    8.340
 -13.131  -11.911   60.387
 -12.658  -11.903    8.594
 -12.752  -11.940   60.530
 -12.185  -11.881    8.998
 -12.276  -12.009   60.617
 -11.638  -11.919    9.894
 -11.721  -12.000   12.507
 -11.685  -11.852   15.452
 -11.659  -11.908   60.797
 -11.154  -11.857   15.902
 -11.182  -12.008   60.660
 -10.577  -11.897   16.294
 -10.752  -12.022   60.559
 -10.119  -11.908   16.440
 -10.274  -11.978   60.426
  -9.666  -11.994   16.397
  -9.720  -11.980   60.014
  -9.124  -11.998   16.162
  -9.181  -11.943   59.438
  -8.698  -11.979   15.879
  -8.708  -11.947   58.938
  -8.190  -11.995   15.603
  -8.252  -11.903   58.826
  -7.669  -11.958   15.427
  -7.721  -11.890   58.815
  -7.271  -12.014   15.279
  -7.192  -11.988   58.636
  -6.700  -11.970   15.002
  -6.752  -11.989   58.561
  -6.249  -12.020   14.786
  -6.292  -11.973   58.616
  -5.701  -11.975   14.635
  -5.687  -11.904   63.501
  -5.169  -11.958   14.563
  -5.197  -11.988   64.051
  -4.669  -11.958   14.563
  -4.685  -11.967   64.492
  -4.219  -12.008   14.594
  -4.237  -11.861   64.972
  -3.769  -11.947   14.638
  -3.682  -11.868   65.448
  -3.246  -12.047   14.594
  -3.187  -11.850   65.912
  -2.752  -12.007   14.564
  -2.677  -11.908   67.524
  -2.231  -11.938   14.402
  -2.176  -11.856   68.436
  -1.707  -12.008   13.043
  -1.680  -11.865   68.951
  -1.234  -11.963   12.447
  -1.097  -11.899   69.347
  -0.703  -11.977   12.029
  -0.669  -11.958   69.532
  -0.252  -11.949   11.884
  -0.256  -11.988   69.660
   0.248  -11.915   11.839
   0.299  -11.863   69.813
   0.748  -11.912   11.870
   0.831  -11.910   69.815
   1.248  -11.932   11.969
   1.303  -11.902   69.771
   1.745  -11.976   12.069
   1.807  -11.980   69.611
   2.361  -11.886   12.298
   2.312  -11.988   69.396
   2.831  -11.958   12.431
   2.825  -12.051   69.048
   3.199  -11.952   12.625
   3.371  -12.046   68.560
   3.793  -11.995   13.053
   3.872  -11.988   68.125
   4.352  -12.051   13.564
   4.282  -11.969   67.864
   4.789  -11.961   13.973
   4.775  -11.969   67.494
   5.248  -11.985   14.063
   5.303  -11.985   67.053
   5.727  -11.969   13.929
   5.798  -11.995   65.002
   5.885  -11.953   65.502
   5.798  -11.975   66.584
   6.306  -11.987   13.589
   6.284  -11.992   64.639
   6.720  -11.967   13.436
   6.811  -11.950   64.876
   7.296  -11.985   12.530
   7.223  -11.963   65.009
   7.809  -11.980   12.054
   7.752  -11.969   65.573
   8.248  -11.957   11.896
   8.367  -11.952   65.933
   8.748  -11.932   11.849
   8.831  -11.958   66.010
   9.248  -11.930   11.896
   9.239  -11.928   66.087
   9.734  -11.952   12.025
   9.823  -11.856   66.319
  10.275  -11.872   12.365
  10.331  -11.958   66.455
  10.727  -11.899   12.551
  10.831  -11.958   66.535
  11.346  -11.900   12.894
  11.331  -11.958   66.546
  11.856  -11.958   13.142
  11.831  -11.958   66.543
  12.356  -11.948   13.340
  12.331  -11.958   66.550
  12.818  -11.928   13.548
  12.831  -11.958   66.515
  13.322  -11.906   13.849
  13.331  -11.958   66.462
  13.722  -11.914   14.155
  13.781  -12.008   66.454
  14.341  -11.882   14.931
  14.225  -11.934   66.604
  14.813  -11.903   16.388
  14.847  -12.005   17.052
  14.828  -11.893   17.466
  14.794  -12.002   67.098
  15.412  -11.895   18.338
  15.307  -11.939   68.586
  15.881  -11.908   18.525
  15.839  -11.856   69.416
  16.331  -11.958   18.582
  16.373  -11.939   69.870
  16.781  -12.008   18.608
  16.789  -11.949   70.139
  17.231  -11.929   18.677
  17.337  -11.914   70.396
  17.808  -11.858   18.865
  17.831  -11.958   70.526
  18.271  -11.958   19.083
  18.249  -11.927   70.594
  18.807  -11.875   19.480
  18.795  -11.931   70.597
  19.300  -11.875   20.020
  19.331  -11.958   70.514
  19.853  -11.875   20.906
  19.812  -11.987   70.367
  20.351  -11.954   22.322
  20.322  -12.009   70.124
  20.897  -11.963   25.497
  20.741  -12.018   69.852
  21.356  -12.016   25.838
  21.252  -11.951   69.416
  21.831  -12.003   25.906
  21.887  -11.998   68.632
  22.331  -12.006   25.930
  22.226  -12.008   68.328
  22.867  -12.009   25.970
  22.852  -12.051   67.563
  23.374  -11.955   26.047
  23.299  -11.999   65.835
  23.918  -11.993   26.403
  23.794  -12.004   61.866
  23.851  -11.912   62.470
  23.825  -12.030   64.561
  24.363  -12.035   26.890
  24.309  -12.042   58.355
  24.920  -11.986   27.403
  24.805  -11.966   57.310
  25.393  -11.952   27.908
  25.313  -12.006   29.975
  25.330  -11.881   34.483
  25.360  -12.040   56.005
  25.828  -11.950   35.489
  25.783  -12.072   55.674
  26.367  -11.943   37.110
  26.282  -12.057   55.614
  26.895  -11.960   25.967
  26.827  -11.930   27.853
  26.883  -11.974   37.373
  26.796  -11.933   55.882
  27.437  -11.958   25.543
  27.210  -11.959   28.095
  27.399  -11.965   37.070
  27.348  -11.944   56.455
  27.841  -11.979   25.378
  27.786  -11.943   28.351
  27.883  -11.970   35.939
  27.868  -11.926   56.918
  28.346  -11.969   23.836
  28.230  -11.932   28.371
  28.394  -11.960   35.439
  28.225  -11.961   57.074
  28.917  -11.938   23.576
  28.798  -11.970   28.067
  28.952  -11.916   35.129
  28.812  -11.850   57.354
  29.332  -11.933   23.662
  29.319  -11.976   27.569
  29.414  -11.918   35.092
  29.331  -11.891   57.368
  29.915  -11.952   23.957
  29.748  -11.957   27.445
  29.843  -11.922   35.150
  29.809  -11.891   57.326
  30.373  -11.946   24.060
  30.233  -11.937   27.390
  30.425  -11.949   35.428
  30.305  -11.991   57.093
  30.919  -11.971   24.402
  30.805  -11.975   27.075
  30.914  -11.919   35.548
  30.867  -12.033   49.501
  30.836  -11.958   50.956
  30.771  -11.935   56.892
  31.395  -11.947   24.912
  31.290  -11.979   26.564
  31.341  -11.917   35.646
  31.345  -12.026   48.955
  31.451  -11.956   51.870
  31.314  -11.919   56.437
  31.877  -11.954   35.979
  31.865  -11.979   48.578
  31.832  -11.917   52.122
  31.778  -11.991   55.499
  32.388  -11.945   36.459
  32.284  -11.960   48.294
  32.916  -11.968   38.899
  32.782  -11.955   48.014
  33.371  -11.932   39.547
  33.282  -11.996   40.080
  33.377  -11.931   41.091
  33.248  -11.928   47.902
  33.791  -11.937   41.561
  33.748  -11.910   47.886
  34.447  -11.899   41.925
  34.269  -11.898   47.829
  34.873  -11.839   42.150
  34.789  -11.971   47.545
  35.291  -11.865   42.576
  35.309  -11.999   47.101
  35.831  -11.880   43.561
  35.820  -11.929   46.418
 -29.683   -6.042   12.402
 -29.667   -5.914   14.450
 -29.204   -6.042   11.381
 -29.155   -5.875   15.496
 -29.195   -6.008   19.430
 -29.174   -5.952   21.033
 -29.151   -5.992   50.565
 -29.185   -5.914   54.150
 -28.711   -5.975   10.801
 -28.697   -5.836   16.110
 -28.724   -5.991   18.493
 -28.668   -5.887   22.041
 -28.688   -5.964   24.849
 -28.668   -5.898   26.507
 -28.596   -6.012   48.552
 -28.678   -5.875   55.019
 -28.246   -6.042   10.424
 -28.187   -5.839   27.600
 -28.187   -5.974   34.356
 -28.206   -5.920   37.063
 -28.176   -6.012   47.968
 -28.185   -5.875   55.532
 -27.636   -5.958   10.093
 -27.713   -5.925   29.037
 -27.625   -5.976   30.382
 -27.722   -5.941   31.499
 -27.655   -5.954   33.541
 -27.666   -5.837   37.871
 -27.666   -5.998   46.995
 -27.630   -5.875   55.927
 -27.219   -6.008    9.931
 -27.153   -5.866   38.412
 -27.127   -6.042   46.017
 -27.220   -5.958   56.138
 -26.746   -6.016    9.787
 -26.701   -6.008   39.081
 -26.600   -6.062   45.469
 -26.637   -5.875   56.328
 -26.143   -5.990    9.509
 -26.227   -6.021   39.616
 -26.073   -5.990   45.077
 -26.169   -5.958   56.407
 -25.545   -5.904    9.164
 -25.644   -6.030   40.042
 -25.666   -6.008   44.856
 -25.669   -5.958   56.429
 -25.086   -5.944    9.046
 -25.187   -5.846   40.364
 -25.125   -5.958   44.571
 -25.169   -5.958   56.428
 -24.593   -5.993    8.992
 -24.669   -6.014   40.443
 -24.765   -6.007   44.310
 -24.689   -5.958   56.522
 -24.119   -5.908    8.951
 -24.237   -5.886   40.585
 -24.265   -6.036   43.858
 -24.106   -5.875   56.860
 -23.633   -5.968    9.048
 -23.778   -6.000   40.615
 -23.577   -6.007   43.150
 -23.746   -5.920   57.151
 -23.086   -5.930    9.126
 -23.182   -5.987   40.972
 -23.118   -5.963   42.627
 -23.136   -5.984   57.885
 -22.594   -5.989    9.125
 -22.589   -5.890   58.365
 -22.104   -5.958    8.971
 -22.212   -5.932   58.633
 -21.604   -5.998    8.651
 -21.670   -5.923   58.906
 -21.268   -6.004    8.333
 -21.165   -5.894   59.157
 -20.697   -5.993    7.959
 -20.663   -5.924   59.408
 -20.167   -6.057    7.693
 -20.133   -5.967   59.587
 -19.752   -6.017    7.610
 -19.586   -5.899   59.647
 -19.252   -5.990    7.572
 -19.086   -5.919   59.645
 -18.705   -5.938    7.592
 -18.590   -5.986   59.585
 -18.169   -5.958    7.587
 -18.169   -5.958   59.455
 -17.719   -6.008    7.602
 -17.685   -6.016   59.311
 -17.253   -5.934    7.666
 -17.200   -5.842   59.209
 -16.752   -6.013    7.693
 -16.678   -5.923   59.377
 -16.238   -6.065    7.683
 -16.248   -5.933   59.646
 -15.750   -5.884    7.837
 -15.671   -5.893   62.463
 -15.212   -5.936    7.968
 -15.176   -5.905   63.518
 -14.764   -5.963    8.154
 -14.689   -5.983   64.029
 -14.209   -6.001    8.542
 -14.193   -5.930   64.428
 -13.640   -5.860    9.380
 -13.729   -5.956   64.665
 -13.183   -5.916    9.908
 -13.202   -5.869   64.878
 -12.715   -5.942   10.165
 -12.669   -5.935   64.936
 -12.196   -5.936   10.273
 -12.169   -5.948   64.945
 -11.638   -5.863   10.267
 -11.719   -5.982   64.894
 -11.169   -5.958   10.302
 -11.270   -5.896   64.933
 -10.669   -5.958   10.398
 -10.752   -5.937   64.955
 -10.183   -5.958   10.563
 -10.252   -5.949   64.964
  -9.599   -5.875   10.860
  -9.767   -5.939   64.903
  -9.241   -5.927   11.146
  -9.192   -5.982   64.576
  -8.645   -5.936   11.835
  -8.675   -5.996   64.132
  -8.126   -5.948   12.837
  -8.252   -5.974   64.027
  -7.673   -5.875   13.492
  -7.783   -5.982   64.092
  -7.155   -5.875   14.488
  -7.152   -5.927   64.421
  -6.628   -6.018   15.349
  -6.786   -5.966   64.578
  -6.098   -5.878   15.906
  -6.156   -5.947   64.961
  -5.654   -5.922   16.152
  -5.705   -6.010   65.063
  -5.195   -6.054   16.249
  -5.207   -6.033   65.158
  -4.671   -5.923   16.120
  -4.702   -5.852   65.308
  -4.227   -6.042   15.874
  -4.169   -5.978   65.320
  -3.689   -6.008   15.555
  -3.678   -5.926   65.524
  -3.205   -5.948   15.370
  -3.142   -5.874   65.813
  -2.669   -5.996   15.289
  -2.619   -5.908   65.950
  -2.149   -5.936   15.283
  -2.219   -6.008   65.981
  -1.669   -5.958   15.363
  -1.741   -5.923   66.066
  -1.169   -5.958   15.471
  -1.283   -5.982   66.158
  -0.669   -5.958   15.549
  -0.695   -5.871   66.364
  -0.169   -5.958   15.542
  -0.191   -5.958   66.567
   0.281   -6.008   15.456
   0.365   -5.875   66.908
   0.822   -6.010   15.323
   0.821   -5.835   67.611
   1.393   -5.857   15.200
   1.332   -5.836   68.595
   1.882   -5.858   15.208
   1.940   -5.912   69.302
   2.353   -5.941   15.301
   2.344   -5.920   69.586
   2.831   -5.958   15.348
   2.866   -5.937   69.851
   3.331   -5.958   15.325
   3.331   -5.958   69.999
   3.831   -5.958   15.306
   3.867   -5.978   70.087
   4.331   -5.958   15.349
   4.422   -5.986   70.092
   4.781   -6.008   15.439
   4.881   -5.908   70.025
   5.277   -5.965   15.611
   5.331   -5.958   69.977
   5.765   -5.863   15.840
   5.831   -5.958   69.902
   6.283   -5.949   15.985
   6.316   -5.974   69.820
   6.801   -6.012   16.126
   6.831   -5.897   69.780
   7.337   -5.954   16.464
   7.367   -5.946   69.836
   7.857   -5.883   16.815
   7.831   -5.958   69.996
   8.381   -5.908   16.967
   8.258   -5.984   70.151
   8.831   -5.958   17.076
   8.835   -5.917   70.416
   9.352   -5.923   17.170
   9.331   -5.958   70.552
   9.856   -6.008   17.267
   9.727   -5.940   70.617
  10.309   -6.062   17.288
  10.295   -5.957   70.624
  10.809   -5.958   17.124
  10.831   -5.958   70.549
  11.321   -6.011   16.881
  11.320   -5.989   70.397
  11.891   -5.895   16.620
  11.827   -6.020   70.151
  12.374   -6.039   16.574
  12.245   -6.022   69.880
  12.831   -5.881   16.431
  12.759   -5.958   69.439
  13.334   -5.924   16.421
  13.254   -5.948   68.890
  13.831   -5.958   16.420
  13.803   -5.970   68.573
  14.364   -6.034   16.332
  14.331   -5.958   68.523
  14.953   -5.900   16.220
  14.790   -5.958   68.627
  15.350   -5.882   16.211
  15.373   -5.875   68.921
  15.844   -5.923   16.274
  15.846   -5.931   69.136
  16.331   -5.958   16.405
  16.403   -5.885   69.287
  16.788   -5.958   16.591
  16.831   -5.958   69.345
  17.349   -5.875   16.938
  17.331   -5.958   69.349
  17.856   -5.875   17.415
  17.847   -5.994   69.294
  18.304   -5.867   18.072
  18.391   -5.980   69.195
  18.809   -5.850   19.096
  18.831   -5.958   69.088
  19.359   -5.943   19.840
  19.301   -6.042   68.914
  19.918   -5.887   20.474
  19.884   -5.958   68.621
  20.430   -6.002   20.754
  20.256   -6.034   68.348
  20.844   -6.066   20.796
  20.805   -5.987   68.073
  21.379   -5.860   20.649
  21.271   -6.042   67.863
  21.895   -5.878   20.649
  21.822   -6.042   67.527
  22.365   -6.069   20.780
  22.338   -6.042   67.060
  22.876   -5.964   20.639
  22.817   -5.996   66.396
  23.359   -5.976   20.464
  23.367   -6.042   65.053
  23.875   -5.898   20.047
  23.812   -6.060   64.392
  24.338   -6.004   19.836
  24.394   -6.042   63.123
  24.844   -5.883   19.502
  24.856   -6.042   62.580
  25.414   -5.958   19.474
  25.313   -6.001   61.853
  25.937   -6.006   19.485
  25.806   -5.977   60.393
  26.381   -5.958   19.405
  26.325   -5.903   59.935
  26.848   -6.061   19.338
  26.799   -6.015   59.664
  27.383   -5.871   19.164
  27.277   -5.878   59.819
  27.914   -5.916   19.123
  27.798   -5.927   59.985
  28.386   -6.028   19.053
  28.320   -5.992   60.120
  28.772   -5.997   18.793
  28.822   -5.844   60.276
  29.257   -5.988   18.326
  29.291   -5.877   60.258
  29.889   -6.061   17.935
  29.796   -5.982   60.110
  30.362   -5.874   17.557
  30.331   -5.958   59.975
  30.914   -5.955   17.519
  30.831   -5.958   59.889
  31.414   -5.972   17.493
  31.331   -5.958   59.829
  31.903   -6.015   17.467
  31.729   -6.009   59.749
  32.381   -5.939   17.370
  32.298   -5.966   59.533
  32.864   -5.935   17.360
  32.743   -6.018   59.291
  33.331   -5.958   17.420
  33.235   -6.045   58.900
  33.864   -5.948   17.559
  33.872   -6.051   33.579
  33.906   -5.923   35.901
  33.786   -5.967   58.317
  34.382   -5.955   17.804
  34.295   -5.942   33.469
  34.389   -5.934   36.347
  34.381   -6.054   57.569
  34.791   -5.936   18.078
  34.831   -5.915   33.398
  34.722   -5.911   36.628
  34.894   -5.995   57.036
  35.320   -5.846   18.561
  35.331   -5.910   33.380
  35.277   -6.018   37.110
  35.265   -5.966   56.421
  35.827   -5.886   19.501
  35.807   -5.901   33.314
  35.821   -5.971   38.028
  35.837   -6.059   53.067
  36.361   -5.922   20.331
  36.349   -5.950   33.093
  36.252   -5.867   38.571
  36.308   -6.042   51.937
  36.833   -5.869   20.995
  36.802   -5.926   32.857
  36.827   -5.875   38.993
  36.847   -5.958   51.511
  37.333   -5.863   23.477
  37.262   -5.949   32.469
  37.351   -5.875   39.451
  37.331   -5.958   51.346
  37.810   -5.938   26.537
  37.870   -5.981   31.548
  37.814   -5.860   40.054
  37.781   -6.008   51.298
  38.308   -5.846   41.118
  38.316   -6.033   51.267
  38.742   -5.923   41.591
  38.881   -5.952   51.140
  39.346   -5.875   41.851
  39.331   -5.958   50.990
  39.781   -6.008   41.976
  39.739   -6.020   50.806
  40.221   -5.941   42.162
  40.272   -5.994   50.432
  40.754   -5.870   42.501
  40.813   -6.049   49.913
  41.303   -5.875   42.999
  41.352   -6.042   49.026
  41.854   -5.875   43.824
  41.849   -6.042   47.040
 -29.668   -0.055   28.019
 -29.670    0.088   31.471
 -29.674   -0.008   45.910
 -29.670    0.103   48.011
 -29.173   -0.042   23.963
 -29.198    0.162   32.117
 -29.203   -0.042   44.910
 -29.170    0.132   49.064
 -28.640   -0.042   23.048
 -28.694    0.147   32.588
 -28.709    0.021   44.325
 -28.706    0.161   49.619
 -28.170   -0.042   22.521
 -28.104    0.125   32.985
 -28.206   -0.003   43.917
 -28.178    0.131   50.063
 -27.705    0.036   15.841
 -27.632    0.000   33.312
 -27.640    0.038   43.601
 -27.587    0.116   50.444
 -27.134   -0.036   15.038
 -27.242    0.005   33.518
 -27.170    0.006   43.394
 -27.123    0.138   50.650
 -26.667    0.054   14.370
 -26.673    0.110   33.989
 -26.710    0.028   35.360
 -26.663    0.146   36.957
 -26.628    0.029   43.106
 -26.581    0.049   50.920
 -26.166    0.025   12.476
 -26.181    0.125   39.016
 -26.168    0.006   42.878
 -26.086    0.058   50.972
 -25.682    0.073   11.943
 -25.651    0.125   39.928
 -25.626    0.011   42.658
 -25.586    0.076   50.977
 -25.253    0.071   11.380
 -25.173    0.125   40.443
 -25.244   -0.042   42.387
 -25.088    0.135   51.043
 -24.673    0.052   10.450
 -24.586    0.121   51.145
 -24.160    0.037    9.975
 -24.086    0.120   51.182
 -23.717   -0.059    9.640
 -23.608    0.136   51.188
 -23.219    0.016    9.506
 -23.055    0.089   51.380
 -22.669    0.066    9.388
 -22.678    0.138   51.623
 -22.733    0.019   53.400
 -22.653    0.008   55.920
 -22.250    0.041    9.281
 -22.192    0.129   56.550
 -21.691    0.028    9.118
 -21.625    0.167   57.078
 -21.219   -0.008    9.025
 -21.149    0.068   57.440
 -20.705    0.031    8.905
 -20.658    0.081   57.642
 -20.169   -0.034    8.840
 -20.156   -0.000   57.853
 -19.669   -0.035    8.808
 -19.752    0.015   58.068
 -19.169   -0.016    8.829
 -19.071    0.038   58.430
 -18.641    0.059    8.900
 -18.586    0.088   58.541
 -18.150    0.075    9.088
 -18.086    0.102   58.595
 -17.635    0.059    9.368
 -17.586    0.082   58.590
 -17.231    0.042    9.641
 -17.086    0.034   58.526
 -16.628    0.126   10.035
 -16.581   -0.024   58.449
 -16.088    0.041   10.324
 -16.107    0.108   58.383
 -15.633    0.012   10.467
 -15.646    0.069   58.553
 -15.169    0.067   10.544
 -15.151    0.089   58.916
 -15.167    0.030   60.481
 -15.167    0.040   63.487
 -14.628   -0.013   10.777
 -14.683    0.054   64.020
 -14.154    0.066   10.913
 -14.149    0.082   64.435
 -13.669    0.042   11.002
 -13.681    0.042   64.856
 -13.169    0.042   10.959
 -13.282    0.050   65.143
 -12.669    0.042   10.878
 -12.690   -0.062   65.527
 -12.169    0.042   10.852
 -12.150    0.046   65.946
 -11.669    0.042   10.895
 -11.616    0.093   66.350
 -11.169    0.042   11.012
 -11.252    0.073   66.490
 -10.729    0.064   11.166
 -10.752    0.013   66.572
 -10.159    0.082   11.475
 -10.252   -0.015   66.588
  -9.581    0.042   11.809
  -9.752   -0.005   66.540
  -9.169    0.008   11.930
  -9.259    0.039   66.431
  -8.669   -0.018   11.943
  -8.686   -0.076   66.134
  -8.160   -0.068   11.850
  -8.189    0.072   66.358
  -7.634    0.156   11.567
  -7.632    0.082   66.882
  -7.182    0.093   11.618
  -7.133    0.070   67.434
  -6.636   -0.024   11.817
  -6.715    0.153   67.807
  -6.133   -0.031   11.935
  -6.220    0.062   68.004
  -5.586   -0.006   11.900
  -5.763    0.030   68.178
  -5.070   -0.052   11.864
  -5.200    0.117   68.398
  -4.619    0.007   11.810
  -4.669    0.042   68.543
  -4.169   -0.005   11.879
  -4.214    0.073   68.671
  -3.648    0.064   11.934
  -3.672    0.077   68.836
  -3.111    0.029   12.095
  -3.169    0.042   68.931
  -2.561    0.072   12.273
  -2.669    0.042   69.011
  -2.119    0.092   12.407
  -2.146    0.052   69.146
  -1.669    0.042   12.457
  -1.578    0.096   69.262
  -1.219   -0.008   12.498
  -1.169    0.042   69.308
  -0.767    0.068   12.615
  -0.669    0.042   69.313
  -0.228    0.114   12.841
  -0.201    0.006   69.263
   0.221    0.059   13.094
   0.336    0.027   69.126
   0.803    0.131   13.405
   0.781   -0.008   69.022
   1.331    0.042   13.454
   1.275    0.034   69.049
   1.855   -0.064   13.356
   1.866    0.095   69.382
   2.428    0.008   13.162
   2.308    0.088   72.043
   2.881    0.092   13.031
   2.839    0.157   73.371
   3.364   -0.032   12.932
   3.307    0.073   74.102
   3.953    0.089   12.632
   3.786    0.013   74.602
   4.389   -0.034   12.511
   4.310    0.090   74.999
   4.831    0.060   12.328
   4.908    0.098   75.307
   5.331   -0.032   12.312
   5.381    0.092   75.452
   5.831   -0.014   12.316
   5.831    0.042   75.520
   6.354    0.060   12.378
   6.331    0.042   75.547
   6.857    0.066   12.557
   6.831    0.042   75.505
   7.317   -0.044   12.883
   7.331    0.042   75.392
   7.879   -0.020   13.354
   7.716   -0.001   75.254
   8.351    0.085   13.916
   8.250   -0.030   74.961
   8.825    0.101   15.020
   8.814   -0.042   74.521
   9.250    0.077   15.608
   9.327   -0.007   73.940
   9.771    0.125   16.092
   9.846    0.027   70.111
   9.834    0.111   70.458
   9.820    0.015   72.945
  10.347    0.125   16.374
  10.449    0.028   69.150
  10.831    0.042   16.500
  10.881    0.092   68.940
  11.348    0.006   16.609
  11.346   -0.052   68.842
  11.920    0.105   16.797
  11.910   -0.026   68.582
  12.386    0.042   17.005
  12.430   -0.009   68.111
  12.914    0.100   17.322
  12.888   -0.053   67.421
  13.331    0.042   17.476
  13.450   -0.004   66.151
  13.767    0.027   17.623
  13.841    0.006   65.857
  14.280    0.135   17.924
  14.343    0.082   65.625
  14.852    0.144   18.367
  14.873    0.024   65.490
  15.323    0.140   18.914
  15.412    0.105   65.373
  15.831    0.115   19.988
  15.831    0.042   65.468
  16.422    0.156   20.870
  16.271    0.055   65.635
  16.942    0.086   21.285
  16.828    0.127   66.025
  17.381    0.092   21.484
  17.344    0.077   66.346
  17.831    0.042   21.544
  17.831    0.042   66.537
  18.331    0.042   21.466
  18.367    0.014   66.649
  18.777    0.039   21.284
  18.910    0.009   66.680
  19.297    0.107   20.887
  19.381    0.092   66.655
  19.808    0.080   20.407
  19.831    0.042   66.577
  20.344    0.054   20.056
  20.317   -0.042   66.425
  20.831    0.073   19.886
  20.901    0.042   66.163
  21.331    0.107   19.812
  21.274   -0.042   65.910
  21.831    0.120   19.810
  21.797   -0.042   65.444
  22.331    0.113   19.854
  22.294    0.028   64.791
  22.824    0.099   19.858
  22.855   -0.042   64.000
  23.283   -0.054   19.668
  23.337   -0.042   63.467
  23.748   -0.021   19.595
  23.882   -0.052   62.908
  24.248   -0.005   19.567
  24.388    0.111   62.641
  24.795    0.052   19.535
  24.927    0.018   62.607
  25.240   -0.017   19.345
  25.331    0.042   62.538
  25.842   -0.076   18.587
  25.826   -0.001   62.407
  26.352   -0.067   17.485
  26.377    0.034   62.144
  26.819    0.118   15.038
  26.791    0.021   61.874
  27.405    0.047   14.476
  27.286    0.025   61.409
  27.865    0.133   14.082
  27.852    0.014   60.574
  28.414    0.061   14.039
  28.382   -0.057   59.448
  28.914    0.058   14.016
  28.883    0.022   58.895
  29.377    0.048   13.957
  29.397    0.137   58.609
  29.854    0.138   13.545
  29.914    0.105   58.564
  30.365    0.083   13.110
  30.406    0.119   58.616
  30.814   -0.019   12.888
  30.864   -0.032   58.812
  31.342    0.083   12.569
  31.364   -0.060   58.828
  31.867    0.081   12.460
  31.900    0.114   58.697
  32.414    0.057   12.462
  32.404    0.008   58.593
  32.910    0.122   12.497
  32.874    0.042   58.385
  33.382    0.144   12.642
  33.374    0.029   58.079
  33.822    0.045   12.969
  33.818    0.018   57.853
  34.368    0.004   13.438
  34.278   -0.066   57.687
  34.882    0.044   13.808
  34.748   -0.033   57.621
  35.274    0.076   14.123
  35.224   -0.039   57.523
  35.851    0.076   14.895
  35.800    0.034   35.331
  35.834    0.112   37.006
  35.783    0.053   57.415
  36.353    0.080   18.410
  36.399   -0.025   34.537
  36.372   -0.015   37.876
  36.358    0.011   50.075
  36.339    0.043   51.958
  36.354    0.011   57.047
  36.867    0.125   18.921
  36.892    0.012   34.124
  36.852    0.076   38.391
  36.862   -0.042   49.531
  36.804    0.133   52.547
  36.853    0.009   56.571
  37.372    0.125   19.370
  37.236   -0.006   33.835
  37.334    0.148   39.025
  37.339   -0.042   49.007
  37.357    0.092   53.437
  37.269    0.024   55.956
  37.915    0.118   19.916
  37.769   -0.035   33.478
  37.856    0.061   41.316
  37.807   -0.042   48.453
  38.426    0.035   20.291
  38.360   -0.042   33.025
  38.307    0.125   41.992
  38.298   -0.042   47.914
  38.867    0.007   20.447
  38.863   -0.042   32.519
  38.827    0.091   42.513
  38.790   -0.072   47.353
  39.414    0.012   20.448
  39.318   -0.071   31.887
  39.334    0.165   43.350
  39.350   -0.051   46.497
  39.853   -0.073   20.374
  39.832   -0.082   30.858
  40.355    0.109   19.987
  40.325   -0.036   29.398
  40.914    0.019   19.937
  40.810    0.012   28.359
  41.414    0.022   19.924
  41.247    0.053   27.904
  41.914    0.047   19.945
  41.899   -0.026   27.045
  42.327    0.059   20.026
  42.327   -0.023   26.626
  42.953    0.032   20.350
  42.766    0.062   26.381
  43.285    0.070   20.541
  43.335    0.047   25.527
  43.788    0.077   21.086
  43.841    0.033   24.046
 -26.163    5.958   25.966
 -26.198    6.125   29.127
 -25.680    6.024   24.955
 -25.657    6.125   29.964
 -25.176    5.990   23.424
 -25.166    6.085   30.825
 -25.183    5.958   31.424
 -25.189    6.069   34.644
 -24.674    5.996   20.872
 -24.668    6.111   38.003
 -24.154    5.958   19.538
 -24.185    6.127   38.979
 -23.681    5.958   18.957
 -23.712    6.125   39.525
 -23.196    6.008   12.071
 -23.150    6.100   14.048
 -23.132    6.006   18.492
 -23.127    6.034   39.991
 -22.690    6.022   11.543
 -22.642    6.072   16.423
 -22.685    5.948   18.028
 -22.630    6.065   40.397
 -22.228    6.060   11.352
 -22.213    6.077   40.882
 -22.151    5.985   41.995
 -22.143    6.084   44.368
 -21.702    6.018   11.105
 -21.658    6.032   48.410
 -21.205    6.065   11.006
 -21.168    6.040   49.488
 -20.680    6.081   10.877
 -20.677    6.113   50.014
 -20.182    5.986   10.641
 -20.145    6.084   51.411
 -19.752    6.005   10.554
 -19.647    6.087   52.426
 -19.205    6.072   10.528
 -19.126    6.048   54.324
 -18.750    6.039   10.371
 -18.636    6.125   55.001
 -18.218    5.958    9.989
 -18.099    6.130   55.492
 -17.657    5.992    9.632
 -17.579    6.103   55.819
 -17.193    5.961    9.362
 -17.169    6.042   55.992
 -16.665    6.008    8.988
 -16.647    6.069   56.138
 -16.052    6.085    8.639
 -16.140    6.057   56.363
 -15.576    6.013    8.537
 -15.745    6.077   56.661
 -15.642    6.024   60.562
 -15.659    6.133   62.424
 -15.119    6.092    8.430
 -15.176    6.076   57.531
 -15.170    5.972   59.474
 -15.177    6.143   63.443
 -14.669    6.042    8.444
 -14.722    6.125   64.083
 -14.133    6.026    8.514
 -14.125    6.044   65.813
 -13.602    6.123    8.612
 -13.648    6.128   66.526
 -13.134    6.057    8.860
 -13.156    6.103   67.035
 -12.712    6.070    9.121
 -12.611    6.124   67.417
 -12.170    6.077    9.438
 -12.160    6.088   67.647
 -11.614    6.038    9.636
 -11.632    6.065   67.818
 -11.091    6.145    9.755
 -11.169    6.042   67.904
 -10.676    6.071    9.783
 -10.669    6.042   67.974
 -10.175    5.987    9.667
 -10.218    6.042   68.133
  -9.721    5.958    9.428
  -9.709    6.125   68.596
  -9.137    6.042    9.094
  -9.148    6.149   71.376
  -8.646    5.951    8.872
  -8.708    6.125   72.051
  -8.062    6.023    8.650
  -8.170    6.110   72.913
  -7.619    6.092    8.537
  -7.676    6.100   73.996
  -7.169    6.042    8.506
  -7.184    6.025   74.520
  -6.669    6.042    8.526
  -6.600    6.011   74.949
  -6.141    6.063    8.624
  -6.208    6.000   75.146
  -5.638    6.061    8.807
  -5.702    6.134   75.397
  -5.203    6.042    9.053
  -5.169    6.077   75.451
[truncated: 9,608,448 more chars]
