# Supplementary material for: Modeling of the Electrostatic Interaction and Catalytic Activity of [NiFe] Hydrogenases on a Planar Electrode
Source: J Phys Chem B. 2022 Oct 21;126(43):8777–90. doi: 10.1021/acs.jpcb.2c05371 (PMC9639099; doi:10.1021/acs.jpcb.2c05371)
Supplement: Supplementary file 1 — jp2c05371_si_001.zip [file jp2c05371_si_001.zip › Supplementary data/1e3d_5_theta_120_phi_248/extra information/electrode_250x250x10_d02.vtk]

# vtk DataFile Version 3.0
GRAPHICAL REPRESENTATION NUDE SURFACES
ASCII
DATASET POLYDATA
POINTS    5814 float
 125.000 -125.000   -5.000
 125.000 -125.000    0.000
 125.000 -125.000    5.000
 125.000 -120.000   -5.000
 125.000 -120.000    0.000
 125.000 -120.000    5.000
 125.000 -115.000   -5.000
 125.000 -115.000    0.000
 125.000 -115.000    5.000
 125.000 -110.000   -5.000
 125.000 -110.000    0.000
 125.000 -110.000    5.000
 125.000 -105.000   -5.000
 125.000 -105.000    0.000
 125.000 -105.000    5.000
 125.000 -100.000   -5.000
 125.000 -100.000    0.000
 125.000 -100.000    5.000
 125.000  -95.000   -5.000
 125.000  -95.000    0.000
 125.000  -95.000    5.000
 125.000  -90.000   -5.000
 125.000  -90.000    0.000
 125.000  -90.000    5.000
 125.000  -85.000   -5.000
 125.000  -85.000    0.000
 125.000  -85.000    5.000
 125.000  -80.000   -5.000
 125.000  -80.000    0.000
 125.000  -80.000    5.000
 125.000  -75.000   -5.000
 125.000  -75.000    0.000
 125.000  -75.000    5.000
 125.000  -70.000   -5.000
 125.000  -70.000    0.000
 125.000  -70.000    5.000
 125.000  -65.000   -5.000
 125.000  -65.000    0.000
 125.000  -65.000    5.000
 125.000  -60.000   -5.000
 125.000  -60.000    0.000
 125.000  -60.000    5.000
 125.000  -55.000   -5.000
 125.000  -55.000    0.000
 125.000  -55.000    5.000
 125.000  -50.000   -5.000
 125.000  -50.000    0.000
 125.000  -50.000    5.000
 125.000  -45.000   -5.000
 125.000  -45.000    0.000
 125.000  -45.000    5.000
 125.000  -40.000   -5.000
 125.000  -40.000    0.000
 125.000  -40.000    5.000
 125.000  -35.000   -5.000
 125.000  -35.000    0.000
 125.000  -35.000    5.000
 125.000  -30.000   -5.000
 125.000  -30.000    0.000
 125.000  -30.000    5.000
 125.000  -25.000   -5.000
 125.000  -25.000    0.000
 125.000  -25.000    5.000
 125.000  -20.000   -5.000
 125.000  -20.000    0.000
 125.000  -20.000    5.000
 125.000  -15.000   -5.000
 125.000  -15.000    0.000
 125.000  -15.000    5.000
 125.000  -10.000   -5.000
 125.000  -10.000    0.000
 125.000  -10.000    5.000
 125.000   -5.000   -5.000
 125.000   -5.000    0.000
 125.000   -5.000    5.000
 125.000    0.000   -5.000
 125.000    0.000    0.000
 125.000    0.000    5.000
 125.000    5.000   -5.000
 125.000    5.000    0.000
 125.000    5.000    5.000
 125.000   10.000   -5.000
 125.000   10.000    0.000
 125.000   10.000    5.000
 125.000   15.000   -5.000
 125.000   15.000    0.000
 125.000   15.000    5.000
 125.000   20.000   -5.000
 125.000   20.000    0.000
 125.000   20.000    5.000
 125.000   25.000   -5.000
 125.000   25.000    0.000
 125.000   25.000    5.000
 125.000   30.000   -5.000
 125.000   30.000    0.000
 125.000   30.000    5.000
 125.000   35.000   -5.000
 125.000   35.000    0.000
 125.000   35.000    5.000
 125.000   40.000   -5.000
 125.000   40.000    0.000
 125.000   40.000    5.000
 125.000   45.000   -5.000
 125.000   45.000    0.000
 125.000   45.000    5.000
 125.000   50.000   -5.000
 125.000   50.000    0.000
 125.000   50.000    5.000
 125.000   55.000   -5.000
 125.000   55.000    0.000
 125.000   55.000    5.000
 125.000   60.000   -5.000
 125.000   60.000    0.000
 125.000   60.000    5.000
 125.000   65.000   -5.000
 125.000   65.000    0.000
 125.000   65.000    5.000
 125.000   70.000   -5.000
 125.000   70.000    0.000
 125.000   70.000    5.000
 125.000   75.000   -5.000
 125.000   75.000    0.000
 125.000   75.000    5.000
 125.000   80.000   -5.000
 125.000   80.000    0.000
 125.000   80.000    5.000
 125.000   85.000   -5.000
 125.000   85.000    0.000
 125.000   85.000    5.000
 125.000   90.000   -5.000
 125.000   90.000    0.000
 125.000   90.000    5.000
 125.000   95.000   -5.000
 125.000   95.000    0.000
 125.000   95.000    5.000
 125.000  100.000   -5.000
 125.000  100.000    0.000
 125.000  100.000    5.000
 125.000  105.000   -5.000
 125.000  105.000    0.000
 125.000  105.000    5.000
 125.000  110.000   -5.000
 125.000  110.000    0.000
 125.000  110.000    5.000
 125.000  115.000   -5.000
 125.000  115.000    0.000
 125.000  115.000    5.000
 125.000  120.000   -5.000
 125.000  120.000    0.000
 125.000  120.000    5.000
 125.000  125.000   -5.000
 125.000  125.000    0.000
 125.000  125.000    5.000
-125.000 -125.000   -5.000
-125.000 -125.000    0.000
-125.000 -125.000    5.000
-125.000 -120.000   -5.000
-125.000 -120.000    0.000
-125.000 -120.000    5.000
-125.000 -115.000   -5.000
-125.000 -115.000    0.000
-125.000 -115.000    5.000
-125.000 -110.000   -5.000
-125.000 -110.000    0.000
-125.000 -110.000    5.000
-125.000 -105.000   -5.000
-125.000 -105.000    0.000
-125.000 -105.000    5.000
-125.000 -100.000   -5.000
-125.000 -100.000    0.000
-125.000 -100.000    5.000
-125.000  -95.000   -5.000
-125.000  -95.000    0.000
-125.000  -95.000    5.000
-125.000  -90.000   -5.000
-125.000  -90.000    0.000
-125.000  -90.000    5.000
-125.000  -85.000   -5.000
-125.000  -85.000    0.000
-125.000  -85.000    5.000
-125.000  -80.000   -5.000
-125.000  -80.000    0.000
-125.000  -80.000    5.000
-125.000  -75.000   -5.000
-125.000  -75.000    0.000
-125.000  -75.000    5.000
-125.000  -70.000   -5.000
-125.000  -70.000    0.000
-125.000  -70.000    5.000
-125.000  -65.000   -5.000
-125.000  -65.000    0.000
-125.000  -65.000    5.000
-125.000  -60.000   -5.000
-125.000  -60.000    0.000
-125.000  -60.000    5.000
-125.000  -55.000   -5.000
-125.000  -55.000    0.000
-125.000  -55.000    5.000
-125.000  -50.000   -5.000
-125.000  -50.000    0.000
-125.000  -50.000    5.000
-125.000  -45.000   -5.000
-125.000  -45.000    0.000
-125.000  -45.000    5.000
-125.000  -40.000   -5.000
-125.000  -40.000    0.000
-125.000  -40.000    5.000
-125.000  -35.000   -5.000
-125.000  -35.000    0.000
-125.000  -35.000    5.000
-125.000  -30.000   -5.000
-125.000  -30.000    0.000
-125.000  -30.000    5.000
-125.000  -25.000   -5.000
-125.000  -25.000    0.000
-125.000  -25.000    5.000
-125.000  -20.000   -5.000
-125.000  -20.000    0.000
-125.000  -20.000    5.000
-125.000  -15.000   -5.000
-125.000  -15.000    0.000
-125.000  -15.000    5.000
-125.000  -10.000   -5.000
-125.000  -10.000    0.000
-125.000  -10.000    5.000
-125.000   -5.000   -5.000
-125.000   -5.000    0.000
-125.000   -5.000    5.000
-125.000    0.000   -5.000
-125.000    0.000    0.000
-125.000    0.000    5.000
-125.000    5.000   -5.000
-125.000    5.000    0.000
-125.000    5.000    5.000
-125.000   10.000   -5.000
-125.000   10.000    0.000
-125.000   10.000    5.000
-125.000   15.000   -5.000
-125.000   15.000    0.000
-125.000   15.000    5.000
-125.000   20.000   -5.000
-125.000   20.000    0.000
-125.000   20.000    5.000
-125.000   25.000   -5.000
-125.000   25.000    0.000
-125.000   25.000    5.000
-125.000   30.000   -5.000
-125.000   30.000    0.000
-125.000   30.000    5.000
-125.000   35.000   -5.000
-125.000   35.000    0.000
-125.000   35.000    5.000
-125.000   40.000   -5.000
-125.000   40.000    0.000
-125.000   40.000    5.000
-125.000   45.000   -5.000
-125.000   45.000    0.000
-125.000   45.000    5.000
-125.000   50.000   -5.000
-125.000   50.000    0.000
-125.000   50.000    5.000
-125.000   55.000   -5.000
-125.000   55.000    0.000
-125.000   55.000    5.000
-125.000   60.000   -5.000
-125.000   60.000    0.000
-125.000   60.000    5.000
-125.000   65.000   -5.000
-125.000   65.000    0.000
-125.000   65.000    5.000
-125.000   70.000   -5.000
-125.000   70.000    0.000
-125.000   70.000    5.000
-125.000   75.000   -5.000
-125.000   75.000    0.000
-125.000   75.000    5.000
-125.000   80.000   -5.000
-125.000   80.000    0.000
-125.000   80.000    5.000
-125.000   85.000   -5.000
-125.000   85.000    0.000
-125.000   85.000    5.000
-125.000   90.000   -5.000
-125.000   90.000    0.000
-125.000   90.000    5.000
-125.000   95.000   -5.000
-125.000   95.000    0.000
-125.000   95.000    5.000
-125.000  100.000   -5.000
-125.000  100.000    0.000
-125.000  100.000    5.000
-125.000  105.000   -5.000
-125.000  105.000    0.000
-125.000  105.000    5.000
-125.000  110.000   -5.000
-125.000  110.000    0.000
-125.000  110.000    5.000
-125.000  115.000   -5.000
-125.000  115.000    0.000
-125.000  115.000    5.000
-125.000  120.000   -5.000
-125.000  120.000    0.000
-125.000  120.000    5.000
-125.000  125.000   -5.000
-125.000  125.000    0.000
-125.000  125.000    5.000
-125.000  125.000   -5.000
-125.000  125.000    0.000
-125.000  125.000    5.000
-120.000  125.000   -5.000
-120.000  125.000    0.000
-120.000  125.000    5.000
-115.000  125.000   -5.000
-115.000  125.000    0.000
-115.000  125.000    5.000
-110.000  125.000   -5.000
-110.000  125.000    0.000
-110.000  125.000    5.000
-105.000  125.000   -5.000
-105.000  125.000    0.000
-105.000  125.000    5.000
-100.000  125.000   -5.000
-100.000  125.000    0.000
-100.000  125.000    5.000
 -95.000  125.000   -5.000
 -95.000  125.000    0.000
 -95.000  125.000    5.000
 -90.000  125.000   -5.000
 -90.000  125.000    0.000
 -90.000  125.000    5.000
 -85.000  125.000   -5.000
 -85.000  125.000    0.000
 -85.000  125.000    5.000
 -80.000  125.000   -5.000
 -80.000  125.000    0.000
 -80.000  125.000    5.000
 -75.000  125.000   -5.000
 -75.000  125.000    0.000
 -75.000  125.000    5.000
 -70.000  125.000   -5.000
 -70.000  125.000    0.000
 -70.000  125.000    5.000
 -65.000  125.000   -5.000
 -65.000  125.000    0.000
 -65.000  125.000    5.000
 -60.000  125.000   -5.000
 -60.000  125.000    0.000
 -60.000  125.000    5.000
 -55.000  125.000   -5.000
 -55.000  125.000    0.000
 -55.000  125.000    5.000
 -50.000  125.000   -5.000
 -50.000  125.000    0.000
 -50.000  125.000    5.000
 -45.000  125.000   -5.000
 -45.000  125.000    0.000
 -45.000  125.000    5.000
 -40.000  125.000   -5.000
 -40.000  125.000    0.000
 -40.000  125.000    5.000
 -35.000  125.000   -5.000
 -35.000  125.000    0.000
 -35.000  125.000    5.000
 -30.000  125.000   -5.000
 -30.000  125.000    0.000
 -30.000  125.000    5.000
 -25.000  125.000   -5.000
 -25.000  125.000    0.000
 -25.000  125.000    5.000
 -20.000  125.000   -5.000
 -20.000  125.000    0.000
 -20.000  125.000    5.000
 -15.000  125.000   -5.000
 -15.000  125.000    0.000
 -15.000  125.000    5.000
 -10.000  125.000   -5.000
 -10.000  125.000    0.000
 -10.000  125.000    5.000
  -5.000  125.000   -5.000
  -5.000  125.000    0.000
  -5.000  125.000    5.000
   0.000  125.000   -5.000
   0.000  125.000    0.000
   0.000  125.000    5.000
   5.000  125.000   -5.000
   5.000  125.000    0.000
   5.000  125.000    5.000
  10.000  125.000   -5.000
  10.000  125.000    0.000
  10.000  125.000    5.000
  15.000  125.000   -5.000
  15.000  125.000    0.000
  15.000  125.000    5.000
  20.000  125.000   -5.000
  20.000  125.000    0.000
  20.000  125.000    5.000
  25.000  125.000   -5.000
  25.000  125.000    0.000
  25.000  125.000    5.000
  30.000  125.000   -5.000
  30.000  125.000    0.000
  30.000  125.000    5.000
  35.000  125.000   -5.000
  35.000  125.000    0.000
  35.000  125.000    5.000
  40.000  125.000   -5.000
  40.000  125.000    0.000
  40.000  125.000    5.000
  45.000  125.000   -5.000
  45.000  125.000    0.000
  45.000  125.000    5.000
  50.000  125.000   -5.000
  50.000  125.000    0.000
  50.000  125.000    5.000
  55.000  125.000   -5.000
  55.000  125.000    0.000
  55.000  125.000    5.000
  60.000  125.000   -5.000
  60.000  125.000    0.000
  60.000  125.000    5.000
  65.000  125.000   -5.000
  65.000  125.000    0.000
  65.000  125.000    5.000
  70.000  125.000   -5.000
  70.000  125.000    0.000
  70.000  125.000    5.000
  75.000  125.000   -5.000
  75.000  125.000    0.000
  75.000  125.000    5.000
  80.000  125.000   -5.000
  80.000  125.000    0.000
  80.000  125.000    5.000
  85.000  125.000   -5.000
  85.000  125.000    0.000
  85.000  125.000    5.000
  90.000  125.000   -5.000
  90.000  125.000    0.000
  90.000  125.000    5.000
  95.000  125.000   -5.000
  95.000  125.000    0.000
  95.000  125.000    5.000
 100.000  125.000   -5.000
 100.000  125.000    0.000
 100.000  125.000    5.000
 105.000  125.000   -5.000
 105.000  125.000    0.000
 105.000  125.000    5.000
 110.000  125.000   -5.000
 110.000  125.000    0.000
 110.000  125.000    5.000
 115.000  125.000   -5.000
 115.000  125.000    0.000
 115.000  125.000    5.000
 120.000  125.000   -5.000
 120.000  125.000    0.000
 120.000  125.000    5.000
 125.000  125.000   -5.000
 125.000  125.000    0.000
 125.000  125.000    5.000
-125.000 -125.000   -5.000
-125.000 -125.000    0.000
-125.000 -125.000    5.000
-120.000 -125.000   -5.000
-120.000 -125.000    0.000
-120.000 -125.000    5.000
-115.000 -125.000   -5.000
-115.000 -125.000    0.000
-115.000 -125.000    5.000
-110.000 -125.000   -5.000
-110.000 -125.000    0.000
-110.000 -125.000    5.000
-105.000 -125.000   -5.000
-105.000 -125.000    0.000
-105.000 -125.000    5.000
-100.000 -125.000   -5.000
-100.000 -125.000    0.000
-100.000 -125.000    5.000
 -95.000 -125.000   -5.000
 -95.000 -125.000    0.000
 -95.000 -125.000    5.000
 -90.000 -125.000   -5.000
 -90.000 -125.000    0.000
 -90.000 -125.000    5.000
 -85.000 -125.000   -5.000
 -85.000 -125.000    0.000
 -85.000 -125.000    5.000
 -80.000 -125.000   -5.000
 -80.000 -125.000    0.000
 -80.000 -125.000    5.000
 -75.000 -125.000   -5.000
 -75.000 -125.000    0.000
 -75.000 -125.000    5.000
 -70.000 -125.000   -5.000
 -70.000 -125.000    0.000
 -70.000 -125.000    5.000
 -65.000 -125.000   -5.000
 -65.000 -125.000    0.000
 -65.000 -125.000    5.000
 -60.000 -125.000   -5.000
 -60.000 -125.000    0.000
 -60.000 -125.000    5.000
 -55.000 -125.000   -5.000
 -55.000 -125.000    0.000
 -55.000 -125.000    5.000
 -50.000 -125.000   -5.000
 -50.000 -125.000    0.000
 -50.000 -125.000    5.000
 -45.000 -125.000   -5.000
 -45.000 -125.000    0.000
 -45.000 -125.000    5.000
 -40.000 -125.000   -5.000
 -40.000 -125.000    0.000
 -40.000 -125.000    5.000
 -35.000 -125.000   -5.000
 -35.000 -125.000    0.000
 -35.000 -125.000    5.000
 -30.000 -125.000   -5.000
 -30.000 -125.000    0.000
 -30.000 -125.000    5.000
 -25.000 -125.000   -5.000
 -25.000 -125.000    0.000
 -25.000 -125.000    5.000
 -20.000 -125.000   -5.000
 -20.000 -125.000    0.000
 -20.000 -125.000    5.000
 -15.000 -125.000   -5.000
 -15.000 -125.000    0.000
 -15.000 -125.000    5.000
 -10.000 -125.000   -5.000
 -10.000 -125.000    0.000
 -10.000 -125.000    5.000
  -5.000 -125.000   -5.000
  -5.000 -125.000    0.000
  -5.000 -125.000    5.000
   0.000 -125.000   -5.000
   0.000 -125.000    0.000
   0.000 -125.000    5.000
   5.000 -125.000   -5.000
   5.000 -125.000    0.000
   5.000 -125.000    5.000
  10.000 -125.000   -5.000
  10.000 -125.000    0.000
  10.000 -125.000    5.000
  15.000 -125.000   -5.000
  15.000 -125.000    0.000
  15.000 -125.000    5.000
  20.000 -125.000   -5.000
  20.000 -125.000    0.000
  20.000 -125.000    5.000
  25.000 -125.000   -5.000
  25.000 -125.000    0.000
  25.000 -125.000    5.000
  30.000 -125.000   -5.000
  30.000 -125.000    0.000
  30.000 -125.000    5.000
  35.000 -125.000   -5.000
  35.000 -125.000    0.000
  35.000 -125.000    5.000
  40.000 -125.000   -5.000
  40.000 -125.000    0.000
  40.000 -125.000    5.000
  45.000 -125.000   -5.000
  45.000 -125.000    0.000
  45.000 -125.000    5.000
  50.000 -125.000   -5.000
  50.000 -125.000    0.000
  50.000 -125.000    5.000
  55.000 -125.000   -5.000
  55.000 -125.000    0.000
  55.000 -125.000    5.000
  60.000 -125.000   -5.000
  60.000 -125.000    0.000
  60.000 -125.000    5.000
  65.000 -125.000   -5.000
  65.000 -125.000    0.000
  65.000 -125.000    5.000
  70.000 -125.000   -5.000
  70.000 -125.000    0.000
  70.000 -125.000    5.000
  75.000 -125.000   -5.000
  75.000 -125.000    0.000
  75.000 -125.000    5.000
  80.000 -125.000   -5.000
  80.000 -125.000    0.000
  80.000 -125.000    5.000
  85.000 -125.000   -5.000
  85.000 -125.000    0.000
  85.000 -125.000    5.000
  90.000 -125.000   -5.000
  90.000 -125.000    0.000
  90.000 -125.000    5.000
  95.000 -125.000   -5.000
  95.000 -125.000    0.000
  95.000 -125.000    5.000
 100.000 -125.000   -5.000
 100.000 -125.000    0.000
 100.000 -125.000    5.000
 105.000 -125.000   -5.000
 105.000 -125.000    0.000
 105.000 -125.000    5.000
 110.000 -125.000   -5.000
 110.000 -125.000    0.000
 110.000 -125.000    5.000
 115.000 -125.000   -5.000
 115.000 -125.000    0.000
 115.000 -125.000    5.000
 120.000 -125.000   -5.000
 120.000 -125.000    0.000
 120.000 -125.000    5.000
 125.000 -125.000   -5.000
 125.000 -125.000    0.000
 125.000 -125.000    5.000
-125.000 -125.000    5.000
-125.000 -120.000    5.000
-125.000 -115.000    5.000
-125.000 -110.000    5.000
-125.000 -105.000    5.000
-125.000 -100.000    5.000
-125.000  -95.000    5.000
-125.000  -90.000    5.000
-125.000  -85.000    5.000
-125.000  -80.000    5.000
-125.000  -75.000    5.000
-125.000  -70.000    5.000
-125.000  -65.000    5.000
-125.000  -60.000    5.000
-125.000  -55.000    5.000
-125.000  -50.000    5.000
-125.000  -45.000    5.000
-125.000  -40.000    5.000
-125.000  -35.000    5.000
-125.000  -30.000    5.000
-125.000  -25.000    5.000
-125.000  -20.000    5.000
-125.000  -15.000    5.000
-125.000  -10.000    5.000
-125.000   -5.000    5.000
-125.000    0.000    5.000
-125.000    5.000    5.000
-125.000   10.000    5.000
-125.000   15.000    5.000
-125.000   20.000    5.000
-125.000   25.000    5.000
-125.000   30.000    5.000
-125.000   35.000    5.000
-125.000   40.000    5.000
-125.000   45.000    5.000
-125.000   50.000    5.000
-125.000   55.000    5.000
-125.000   60.000    5.000
-125.000   65.000    5.000
-125.000   70.000    5.000
-125.000   75.000    5.000
-125.000   80.000    5.000
-125.000   85.000    5.000
-125.000   90.000    5.000
-125.000   95.000    5.000
-125.000  100.000    5.000
-125.000  105.000    5.000
-125.000  110.000    5.000
-125.000  115.000    5.000
-125.000  120.000    5.000
-125.000  125.000    5.000
-120.000 -125.000    5.000
-120.000 -120.000    5.000
-120.000 -115.000    5.000
-120.000 -110.000    5.000
-120.000 -105.000    5.000
-120.000 -100.000    5.000
-120.000  -95.000    5.000
-120.000  -90.000    5.000
-120.000  -85.000    5.000
-120.000  -80.000    5.000
-120.000  -75.000    5.000
-120.000  -70.000    5.000
-120.000  -65.000    5.000
-120.000  -60.000    5.000
-120.000  -55.000    5.000
-120.000  -50.000    5.000
-120.000  -45.000    5.000
-120.000  -40.000    5.000
-120.000  -35.000    5.000
-120.000  -30.000    5.000
-120.000  -25.000    5.000
-120.000  -20.000    5.000
-120.000  -15.000    5.000
-120.000  -10.000    5.000
-120.000   -5.000    5.000
-120.000    0.000    5.000
-120.000    5.000    5.000
-120.000   10.000    5.000
-120.000   15.000    5.000
-120.000   20.000    5.000
-120.000   25.000    5.000
-120.000   30.000    5.000
-120.000   35.000    5.000
-120.000   40.000    5.000
-120.000   45.000    5.000
-120.000   50.000    5.000
-120.000   55.000    5.000
-120.000   60.000    5.000
-120.000   65.000    5.000
-120.000   70.000    5.000
-120.000   75.000    5.000
-120.000   80.000    5.000
-120.000   85.000    5.000
-120.000   90.000    5.000
-120.000   95.000    5.000
-120.000  100.000    5.000
-120.000  105.000    5.000
-120.000  110.000    5.000
-120.000  115.000    5.000
-120.000  120.000    5.000
-120.000  125.000    5.000
-115.000 -125.000    5.000
-115.000 -120.000    5.000
-115.000 -115.000    5.000
-115.000 -110.000    5.000
-115.000 -105.000    5.000
-115.000 -100.000    5.000
-115.000  -95.000    5.000
-115.000  -90.000    5.000
-115.000  -85.000    5.000
-115.000  -80.000    5.000
-115.000  -75.000    5.000
-115.000  -70.000    5.000
-115.000  -65.000    5.000
-115.000  -60.000    5.000
-115.000  -55.000    5.000
-115.000  -50.000    5.000
-115.000  -45.000    5.000
-115.000  -40.000    5.000
-115.000  -35.000    5.000
-115.000  -30.000    5.000
-115.000  -25.000    5.000
-115.000  -20.000    5.000
-115.000  -15.000    5.000
-115.000  -10.000    5.000
-115.000   -5.000    5.000
-115.000    0.000    5.000
-115.000    5.000    5.000
-115.000   10.000    5.000
-115.000   15.000    5.000
-115.000   20.000    5.000
-115.000   25.000    5.000
-115.000   30.000    5.000
-115.000   35.000    5.000
-115.000   40.000    5.000
-115.000   45.000    5.000
-115.000   50.000    5.000
-115.000   55.000    5.000
-115.000   60.000    5.000
-115.000   65.000    5.000
-115.000   70.000    5.000
-115.000   75.000    5.000
-115.000   80.000    5.000
-115.000   85.000    5.000
-115.000   90.000    5.000
-115.000   95.000    5.000
-115.000  100.000    5.000
-115.000  105.000    5.000
-115.000  110.000    5.000
-115.000  115.000    5.000
-115.000  120.000    5.000
-115.000  125.000    5.000
-110.000 -125.000    5.000
-110.000 -120.000    5.000
-110.000 -115.000    5.000
-110.000 -110.000    5.000
-110.000 -105.000    5.000
-110.000 -100.000    5.000
-110.000  -95.000    5.000
-110.000  -90.000    5.000
-110.000  -85.000    5.000
-110.000  -80.000    5.000
-110.000  -75.000    5.000
-110.000  -70.000    5.000
-110.000  -65.000    5.000
-110.000  -60.000    5.000
-110.000  -55.000    5.000
-110.000  -50.000    5.000
-110.000  -45.000    5.000
-110.000  -40.000    5.000
-110.000  -35.000    5.000
-110.000  -30.000    5.000
-110.000  -25.000    5.000
-110.000  -20.000    5.000
-110.000  -15.000    5.000
-110.000  -10.000    5.000
-110.000   -5.000    5.000
-110.000    0.000    5.000
-110.000    5.000    5.000
-110.000   10.000    5.000
-110.000   15.000    5.000
-110.000   20.000    5.000
-110.000   25.000    5.000
-110.000   30.000    5.000
-110.000   35.000    5.000
-110.000   40.000    5.000
-110.000   45.000    5.000
-110.000   50.000    5.000
-110.000   55.000    5.000
-110.000   60.000    5.000
-110.000   65.000    5.000
-110.000   70.000    5.000
-110.000   75.000    5.000
-110.000   80.000    5.000
-110.000   85.000    5.000
-110.000   90.000    5.000
-110.000   95.000    5.000
-110.000  100.000    5.000
-110.000  105.000    5.000
-110.000  110.000    5.000
-110.000  115.000    5.000
-110.000  120.000    5.000
-110.000  125.000    5.000
-105.000 -125.000    5.000
-105.000 -120.000    5.000
-105.000 -115.000    5.000
-105.000 -110.000    5.000
-105.000 -105.000    5.000
-105.000 -100.000    5.000
-105.000  -95.000    5.000
-105.000  -90.000    5.000
-105.000  -85.000    5.000
-105.000  -80.000    5.000
-105.000  -75.000    5.000
-105.000  -70.000    5.000
-105.000  -65.000    5.000
-105.000  -60.000    5.000
-105.000  -55.000    5.000
-105.000  -50.000    5.000
-105.000  -45.000    5.000
-105.000  -40.000    5.000
-105.000  -35.000    5.000
-105.000  -30.000    5.000
-105.000  -25.000    5.000
-105.000  -20.000    5.000
-105.000  -15.000    5.000
-105.000  -10.000    5.000
-105.000   -5.000    5.000
-105.000    0.000    5.000
-105.000    5.000    5.000
-105.000   10.000    5.000
-105.000   15.000    5.000
-105.000   20.000    5.000
-105.000   25.000    5.000
-105.000   30.000    5.000
-105.000   35.000    5.000
-105.000   40.000    5.000
-105.000   45.000    5.000
-105.000   50.000    5.000
-105.000   55.000    5.000
-105.000   60.000    5.000
-105.000   65.000    5.000
-105.000   70.000    5.000
-105.000   75.000    5.000
-105.000   80.000    5.000
-105.000   85.000    5.000
-105.000   90.000    5.000
-105.000   95.000    5.000
-105.000  100.000    5.000
-105.000  105.000    5.000
-105.000  110.000    5.000
-105.000  115.000    5.000
-105.000  120.000    5.000
-105.000  125.000    5.000
-100.000 -125.000    5.000
-100.000 -120.000    5.000
-100.000 -115.000    5.000
-100.000 -110.000    5.000
-100.000 -105.000    5.000
-100.000 -100.000    5.000
-100.000  -95.000    5.000
-100.000  -90.000    5.000
-100.000  -85.000    5.000
-100.000  -80.000    5.000
-100.000  -75.000    5.000
-100.000  -70.000    5.000
-100.000  -65.000    5.000
-100.000  -60.000    5.000
-100.000  -55.000    5.000
-100.000  -50.000    5.000
-100.000  -45.000    5.000
-100.000  -40.000    5.000
-100.000  -35.000    5.000
-100.000  -30.000    5.000
-100.000  -25.000    5.000
-100.000  -20.000    5.000
-100.000  -15.000    5.000
-100.000  -10.000    5.000
-100.000   -5.000    5.000
-100.000    0.000    5.000
-100.000    5.000    5.000
-100.000   10.000    5.000
-100.000   15.000    5.000
-100.000   20.000    5.000
-100.000   25.000    5.000
-100.000   30.000    5.000
-100.000   35.000    5.000
-100.000   40.000    5.000
-100.000   45.000    5.000
-100.000   50.000    5.000
-100.000   55.000    5.000
-100.000   60.000    5.000
-100.000   65.000    5.000
-100.000   70.000    5.000
-100.000   75.000    5.000
-100.000   80.000    5.000
-100.000   85.000    5.000
-100.000   90.000    5.000
-100.000   95.000    5.000
-100.000  100.000    5.000
-100.000  105.000    5.000
-100.000  110.000    5.000
-100.000  115.000    5.000
-100.000  120.000    5.000
-100.000  125.000    5.000
 -95.000 -125.000    5.000
 -95.000 -120.000    5.000
 -95.000 -115.000    5.000
 -95.000 -110.000    5.000
 -95.000 -105.000    5.000
 -95.000 -100.000    5.000
 -95.000  -95.000    5.000
 -95.000  -90.000    5.000
 -95.000  -85.000    5.000
 -95.000  -80.000    5.000
 -95.000  -75.000    5.000
 -95.000  -70.000    5.000
 -95.000  -65.000    5.000
 -95.000  -60.000    5.000
 -95.000  -55.000    5.000
 -95.000  -50.000    5.000
 -95.000  -45.000    5.000
 -95.000  -40.000    5.000
 -95.000  -35.000    5.000
 -95.000  -30.000    5.000
 -95.000  -25.000    5.000
 -95.000  -20.000    5.000
 -95.000  -15.000    5.000
 -95.000  -10.000    5.000
 -95.000   -5.000    5.000
 -95.000    0.000    5.000
 -95.000    5.000    5.000
 -95.000   10.000    5.000
 -95.000   15.000    5.000
 -95.000   20.000    5.000
 -95.000   25.000    5.000
 -95.000   30.000    5.000
 -95.000   35.000    5.000
 -95.000   40.000    5.000
 -95.000   45.000    5.000
 -95.000   50.000    5.000
 -95.000   55.000    5.000
 -95.000   60.000    5.000
 -95.000   65.000    5.000
 -95.000   70.000    5.000
 -95.000   75.000    5.000
 -95.000   80.000    5.000
 -95.000   85.000    5.000
 -95.000   90.000    5.000
 -95.000   95.000    5.000
 -95.000  100.000    5.000
 -95.000  105.000    5.000
 -95.000  110.000    5.000
 -95.000  115.000    5.000
 -95.000  120.000    5.000
 -95.000  125.000    5.000
 -90.000 -125.000    5.000
 -90.000 -120.000    5.000
 -90.000 -115.000    5.000
 -90.000 -110.000    5.000
 -90.000 -105.000    5.000
 -90.000 -100.000    5.000
 -90.000  -95.000    5.000
 -90.000  -90.000    5.000
 -90.000  -85.000    5.000
 -90.000  -80.000    5.000
 -90.000  -75.000    5.000
 -90.000  -70.000    5.000
 -90.000  -65.000    5.000
 -90.000  -60.000    5.000
 -90.000  -55.000    5.000
 -90.000  -50.000    5.000
 -90.000  -45.000    5.000
 -90.000  -40.000    5.000
 -90.000  -35.000    5.000
 -90.000  -30.000    5.000
 -90.000  -25.000    5.000
 -90.000  -20.000    5.000
 -90.000  -15.000    5.000
 -90.000  -10.000    5.000
 -90.000   -5.000    5.000
 -90.000    0.000    5.000
 -90.000    5.000    5.000
 -90.000   10.000    5.000
 -90.000   15.000    5.000
 -90.000   20.000    5.000
 -90.000   25.000    5.000
 -90.000   30.000    5.000
 -90.000   35.000    5.000
 -90.000   40.000    5.000
 -90.000   45.000    5.000
 -90.000   50.000    5.000
 -90.000   55.000    5.000
 -90.000   60.000    5.000
 -90.000   65.000    5.000
 -90.000   70.000    5.000
 -90.000   75.000    5.000
 -90.000   80.000    5.000
 -90.000   85.000    5.000
 -90.000   90.000    5.000
 -90.000   95.000    5.000
 -90.000  100.000    5.000
 -90.000  105.000    5.000
 -90.000  110.000    5.000
 -90.000  115.000    5.000
 -90.000  120.000    5.000
 -90.000  125.000    5.000
 -85.000 -125.000    5.000
 -85.000 -120.000    5.000
 -85.000 -115.000    5.000
 -85.000 -110.000    5.000
 -85.000 -105.000    5.000
 -85.000 -100.000    5.000
 -85.000  -95.000    5.000
 -85.000  -90.000    5.000
 -85.000  -85.000    5.000
 -85.000  -80.000    5.000
 -85.000  -75.000    5.000
 -85.000  -70.000    5.000
 -85.000  -65.000    5.000
 -85.000  -60.000    5.000
 -85.000  -55.000    5.000
 -85.000  -50.000    5.000
 -85.000  -45.000    5.000
 -85.000  -40.000    5.000
 -85.000  -35.000    5.000
 -85.000  -30.000    5.000
 -85.000  -25.000    5.000
 -85.000  -20.000    5.000
 -85.000  -15.000    5.000
 -85.000  -10.000    5.000
 -85.000   -5.000    5.000
 -85.000    0.000    5.000
 -85.000    5.000    5.000
 -85.000   10.000    5.000
 -85.000   15.000    5.000
 -85.000   20.000    5.000
 -85.000   25.000    5.000
 -85.000   30.000    5.000
 -85.000   35.000    5.000
 -85.000   40.000    5.000
 -85.000   45.000    5.000
 -85.000   50.000    5.000
 -85.000   55.000    5.000
 -85.000   60.000    5.000
 -85.000   65.000    5.000
 -85.000   70.000    5.000
 -85.000   75.000    5.000
 -85.000   80.000    5.000
 -85.000   85.000    5.000
 -85.000   90.000    5.000
 -85.000   95.000    5.000
 -85.000  100.000    5.000
 -85.000  105.000    5.000
 -85.000  110.000    5.000
 -85.000  115.000    5.000
 -85.000  120.000    5.000
 -85.000  125.000    5.000
 -80.000 -125.000    5.000
 -80.000 -120.000    5.000
 -80.000 -115.000    5.000
 -80.000 -110.000    5.000
 -80.000 -105.000    5.000
 -80.000 -100.000    5.000
 -80.000  -95.000    5.000
 -80.000  -90.000    5.000
 -80.000  -85.000    5.000
 -80.000  -80.000    5.000
 -80.000  -75.000    5.000
 -80.000  -70.000    5.000
 -80.000  -65.000    5.000
 -80.000  -60.000    5.000
 -80.000  -55.000    5.000
 -80.000  -50.000    5.000
 -80.000  -45.000    5.000
 -80.000  -40.000    5.000
 -80.000  -35.000    5.000
 -80.000  -30.000    5.000
 -80.000  -25.000    5.000
 -80.000  -20.000    5.000
 -80.000  -15.000    5.000
 -80.000  -10.000    5.000
 -80.000   -5.000    5.000
 -80.000    0.000    5.000
 -80.000    5.000    5.000
 -80.000   10.000    5.000
 -80.000   15.000    5.000
 -80.000   20.000    5.000
 -80.000   25.000    5.000
 -80.000   30.000    5.000
 -80.000   35.000    5.000
 -80.000   40.000    5.000
 -80.000   45.000    5.000
 -80.000   50.000    5.000
 -80.000   55.000    5.000
 -80.000   60.000    5.000
 -80.000   65.000    5.000
 -80.000   70.000    5.000
 -80.000   75.000    5.000
 -80.000   80.000    5.000
 -80.000   85.000    5.000
 -80.000   90.000    5.000
 -80.000   95.000    5.000
 -80.000  100.000    5.000
 -80.000  105.000    5.000
 -80.000  110.000    5.000
 -80.000  115.000    5.000
 -80.000  120.000    5.000
 -80.000  125.000    5.000
 -75.000 -125.000    5.000
 -75.000 -120.000    5.000
 -75.000 -115.000    5.000
 -75.000 -110.000    5.000
 -75.000 -105.000    5.000
 -75.000 -100.000    5.000
 -75.000  -95.000    5.000
 -75.000  -90.000    5.000
 -75.000  -85.000    5.000
 -75.000  -80.000    5.000
 -75.000  -75.000    5.000
 -75.000  -70.000    5.000
 -75.000  -65.000    5.000
 -75.000  -60.000    5.000
 -75.000  -55.000    5.000
 -75.000  -50.000    5.000
 -75.000  -45.000    5.000
 -75.000  -40.000    5.000
 -75.000  -35.000    5.000
 -75.000  -30.000    5.000
 -75.000  -25.000    5.000
 -75.000  -20.000    5.000
 -75.000  -15.000    5.000
 -75.000  -10.000    5.000
 -75.000   -5.000    5.000
 -75.000    0.000    5.000
 -75.000    5.000    5.000
 -75.000   10.000    5.000
 -75.000   15.000    5.000
 -75.000   20.000    5.000
 -75.000   25.000    5.000
 -75.000   30.000    5.000
 -75.000   35.000    5.000
 -75.000   40.000    5.000
 -75.000   45.000    5.000
 -75.000   50.000    5.000
 -75.000   55.000    5.000
 -75.000   60.000    5.000
 -75.000   65.000    5.000
 -75.000   70.000    5.000
 -75.000   75.000    5.000
 -75.000   80.000    5.000
 -75.000   85.000    5.000
 -75.000   90.000    5.000
 -75.000   95.000    5.000
 -75.000  100.000    5.000
 -75.000  105.000    5.000
 -75.000  110.000    5.000
 -75.000  115.000    5.000
 -75.000  120.000    5.000
 -75.000  125.000    5.000
 -70.000 -125.000    5.000
 -70.000 -120.000    5.000
 -70.000 -115.000    5.000
 -70.000 -110.000    5.000
 -70.000 -105.000    5.000
 -70.000 -100.000    5.000
 -70.000  -95.000    5.000
 -70.000  -90.000    5.000
 -70.000  -85.000    5.000
 -70.000  -80.000    5.000
 -70.000  -75.000    5.000
 -70.000  -70.000    5.000
 -70.000  -65.000    5.000
 -70.000  -60.000    5.000
 -70.000  -55.000    5.000
 -70.000  -50.000    5.000
 -70.000  -45.000    5.000
 -70.000  -40.000    5.000
 -70.000  -35.000    5.000
 -70.000  -30.000    5.000
 -70.000  -25.000    5.000
 -70.000  -20.000    5.000
 -70.000  -15.000    5.000
 -70.000  -10.000    5.000
 -70.000   -5.000    5.000
 -70.000    0.000    5.000
 -70.000    5.000    5.000
 -70.000   10.000    5.000
 -70.000   15.000    5.000
 -70.000   20.000    5.000
 -70.000   25.000    5.000
 -70.000   30.000    5.000
 -70.000   35.000    5.000
 -70.000   40.000    5.000
 -70.000   45.000    5.000
 -70.000   50.000    5.000
 -70.000   55.000    5.000
 -70.000   60.000    5.000
 -70.000   65.000    5.000
 -70.000   70.000    5.000
 -70.000   75.000    5.000
 -70.000   80.000    5.000
 -70.000   85.000    5.000
 -70.000   90.000    5.000
 -70.000   95.000    5.000
 -70.000  100.000    5.000
 -70.000  105.000    5.000
 -70.000  110.000    5.000
 -70.000  115.000    5.000
 -70.000  120.000    5.000
 -70.000  125.000    5.000
 -65.000 -125.000    5.000
 -65.000 -120.000    5.000
 -65.000 -115.000    5.000
 -65.000 -110.000    5.000
 -65.000 -105.000    5.000
 -65.000 -100.000    5.000
 -65.000  -95.000    5.000
 -65.000  -90.000    5.000
 -65.000  -85.000    5.000
 -65.000  -80.000    5.000
 -65.000  -75.000    5.000
 -65.000  -70.000    5.000
 -65.000  -65.000    5.000
 -65.000  -60.000    5.000
 -65.000  -55.000    5.000
 -65.000  -50.000    5.000
 -65.000  -45.000    5.000
 -65.000  -40.000    5.000
 -65.000  -35.000    5.000
 -65.000  -30.000    5.000
 -65.000  -25.000    5.000
 -65.000  -20.000    5.000
 -65.000  -15.000    5.000
 -65.000  -10.000    5.000
 -65.000   -5.000    5.000
 -65.000    0.000    5.000
 -65.000    5.000    5.000
 -65.000   10.000    5.000
 -65.000   15.000    5.000
 -65.000   20.000    5.000
 -65.000   25.000    5.000
 -65.000   30.000    5.000
 -65.000   35.000    5.000
 -65.000   40.000    5.000
 -65.000   45.000    5.000
 -65.000   50.000    5.000
 -65.000   55.000    5.000
 -65.000   60.000    5.000
 -65.000   65.000    5.000
 -65.000   70.000    5.000
 -65.000   75.000    5.000
 -65.000   80.000    5.000
 -65.000   85.000    5.000
 -65.000   90.000    5.000
 -65.000   95.000    5.000
 -65.000  100.000    5.000
 -65.000  105.000    5.000
 -65.000  110.000    5.000
 -65.000  115.000    5.000
 -65.000  120.000    5.000
 -65.000  125.000    5.000
 -60.000 -125.000    5.000
 -60.000 -120.000    5.000
 -60.000 -115.000    5.000
 -60.000 -110.000    5.000
 -60.000 -105.000    5.000
 -60.000 -100.000    5.000
 -60.000  -95.000    5.000
 -60.000  -90.000    5.000
 -60.000  -85.000    5.000
 -60.000  -80.000    5.000
 -60.000  -75.000    5.000
 -60.000  -70.000    5.000
 -60.000  -65.000    5.000
 -60.000  -60.000    5.000
 -60.000  -55.000    5.000
 -60.000  -50.000    5.000
 -60.000  -45.000    5.000
 -60.000  -40.000    5.000
 -60.000  -35.000    5.000
 -60.000  -30.000    5.000
 -60.000  -25.000    5.000
 -60.000  -20.000    5.000
 -60.000  -15.000    5.000
 -60.000  -10.000    5.000
 -60.000   -5.000    5.000
 -60.000    0.000    5.000
 -60.000    5.000    5.000
 -60.000   10.000    5.000
 -60.000   15.000    5.000
 -60.000   20.000    5.000
 -60.000   25.000    5.000
 -60.000   30.000    5.000
 -60.000   35.000    5.000
 -60.000   40.000    5.000
 -60.000   45.000    5.000
 -60.000   50.000    5.000
 -60.000   55.000    5.000
 -60.000   60.000    5.000
 -60.000   65.000    5.000
 -60.000   70.000    5.000
 -60.000   75.000    5.000
 -60.000   80.000    5.000
 -60.000   85.000    5.000
 -60.000   90.000    5.000
 -60.000   95.000    5.000
 -60.000  100.000    5.000
 -60.000  105.000    5.000
 -60.000  110.000    5.000
 -60.000  115.000    5.000
 -60.000  120.000    5.000
 -60.000  125.000    5.000
 -55.000 -125.000    5.000
 -55.000 -120.000    5.000
 -55.000 -115.000    5.000
 -55.000 -110.000    5.000
 -55.000 -105.000    5.000
 -55.000 -100.000    5.000
 -55.000  -95.000    5.000
 -55.000  -90.000    5.000
 -55.000  -85.000    5.000
 -55.000  -80.000    5.000
 -55.000  -75.000    5.000
 -55.000  -70.000    5.000
 -55.000  -65.000    5.000
 -55.000  -60.000    5.000
 -55.000  -55.000    5.000
 -55.000  -50.000    5.000
 -55.000  -45.000    5.000
 -55.000  -40.000    5.000
 -55.000  -35.000    5.000
 -55.000  -30.000    5.000
 -55.000  -25.000    5.000
 -55.000  -20.000    5.000
 -55.000  -15.000    5.000
 -55.000  -10.000    5.000
 -55.000   -5.000    5.000
 -55.000    0.000    5.000
 -55.000    5.000    5.000
 -55.000   10.000    5.000
 -55.000   15.000    5.000
 -55.000   20.000    5.000
 -55.000   25.000    5.000
 -55.000   30.000    5.000
 -55.000   35.000    5.000
 -55.000   40.000    5.000
 -55.000   45.000    5.000
 -55.000   50.000    5.000
 -55.000   55.000    5.000
 -55.000   60.000    5.000
 -55.000   65.000    5.000
 -55.000   70.000    5.000
 -55.000   75.000    5.000
 -55.000   80.000    5.000
 -55.000   85.000    5.000
 -55.000   90.000    5.000
 -55.000   95.000    5.000
 -55.000  100.000    5.000
 -55.000  105.000    5.000
 -55.000  110.000    5.000
 -55.000  115.000    5.000
 -55.000  120.000    5.000
 -55.000  125.000    5.000
 -50.000 -125.000    5.000
 -50.000 -120.000    5.000
 -50.000 -115.000    5.000
 -50.000 -110.000    5.000
 -50.000 -105.000    5.000
 -50.000 -100.000    5.000
 -50.000  -95.000    5.000
 -50.000  -90.000    5.000
 -50.000  -85.000    5.000
 -50.000  -80.000    5.000
 -50.000  -75.000    5.000
 -50.000  -70.000    5.000
 -50.000  -65.000    5.000
 -50.000  -60.000    5.000
 -50.000  -55.000    5.000
 -50.000  -50.000    5.000
 -50.000  -45.000    5.000
 -50.000  -40.000    5.000
 -50.000  -35.000    5.000
 -50.000  -30.000    5.000
 -50.000  -25.000    5.000
 -50.000  -20.000    5.000
 -50.000  -15.000    5.000
 -50.000  -10.000    5.000
 -50.000   -5.000    5.000
 -50.000    0.000    5.000
 -50.000    5.000    5.000
 -50.000   10.000    5.000
 -50.000   15.000    5.000
 -50.000   20.000    5.000
 -50.000   25.000    5.000
 -50.000   30.000    5.000
 -50.000   35.000    5.000
 -50.000   40.000    5.000
 -50.000   45.000    5.000
 -50.000   50.000    5.000
 -50.000   55.000    5.000
 -50.000   60.000    5.000
 -50.000   65.000    5.000
 -50.000   70.000    5.000
 -50.000   75.000    5.000
 -50.000   80.000    5.000
 -50.000   85.000    5.000
 -50.000   90.000    5.000
 -50.000   95.000    5.000
 -50.000  100.000    5.000
 -50.000  105.000    5.000
 -50.000  110.000    5.000
 -50.000  115.000    5.000
 -50.000  120.000    5.000
 -50.000  125.000    5.000
 -45.000 -125.000    5.000
 -45.000 -120.000    5.000
 -45.000 -115.000    5.000
 -45.000 -110.000    5.000
 -45.000 -105.000    5.000
 -45.000 -100.000    5.000
 -45.000  -95.000    5.000
 -45.000  -90.000    5.000
 -45.000  -85.000    5.000
 -45.000  -80.000    5.000
 -45.000  -75.000    5.000
 -45.000  -70.000    5.000
 -45.000  -65.000    5.000
 -45.000  -60.000    5.000
 -45.000  -55.000    5.000
 -45.000  -50.000    5.000
 -45.000  -45.000    5.000
 -45.000  -40.000    5.000
 -45.000  -35.000    5.000
 -45.000  -30.000    5.000
 -45.000  -25.000    5.000
 -45.000  -20.000    5.000
 -45.000  -15.000    5.000
 -45.000  -10.000    5.000
 -45.000   -5.000    5.000
 -45.000    0.000    5.000
 -45.000    5.000    5.000
 -45.000   10.000    5.000
 -45.000   15.000    5.000
 -45.000   20.000    5.000
 -45.000   25.000    5.000
 -45.000   30.000    5.000
 -45.000   35.000    5.000
 -45.000   40.000    5.000
 -45.000   45.000    5.000
 -45.000   50.000    5.000
 -45.000   55.000    5.000
 -45.000   60.000    5.000
 -45.000   65.000    5.000
 -45.000   70.000    5.000
 -45.000   75.000    5.000
 -45.000   80.000    5.000
 -45.000   85.000    5.000
 -45.000   90.000    5.000
 -45.000   95.000    5.000
 -45.000  100.000    5.000
 -45.000  105.000    5.000
 -45.000  110.000    5.000
 -45.000  115.000    5.000
 -45.000  120.000    5.000
 -45.000  125.000    5.000
 -40.000 -125.000    5.000
 -40.000 -120.000    5.000
 -40.000 -115.000    5.000
 -40.000 -110.000    5.000
 -40.000 -105.000    5.000
 -40.000 -100.000    5.000
 -40.000  -95.000    5.000
 -40.000  -90.000    5.000
 -40.000  -85.000    5.000
 -40.000  -80.000    5.000
 -40.000  -75.000    5.000
 -40.000  -70.000    5.000
 -40.000  -65.000    5.000
 -40.000  -60.000    5.000
 -40.000  -55.000    5.000
 -40.000  -50.000    5.000
 -40.000  -45.000    5.000
 -40.000  -40.000    5.000
 -40.000  -35.000    5.000
 -40.000  -30.000    5.000
 -40.000  -25.000    5.000
 -40.000  -20.000    5.000
 -40.000  -15.000    5.000
 -40.000  -10.000    5.000
 -40.000   -5.000    5.000
 -40.000    0.000    5.000
 -40.000    5.000    5.000
 -40.000   10.000    5.000
 -40.000   15.000    5.000
 -40.000   20.000    5.000
 -40.000   25.000    5.000
 -40.000   30.000    5.000
 -40.000   35.000    5.000
 -40.000   40.000    5.000
 -40.000   45.000    5.000
 -40.000   50.000    5.000
 -40.000   55.000    5.000
 -40.000   60.000    5.000
 -40.000   65.000    5.000
 -40.000   70.000    5.000
 -40.000   75.000    5.000
 -40.000   80.000    5.000
 -40.000   85.000    5.000
 -40.000   90.000    5.000
 -40.000   95.000    5.000
 -40.000  100.000    5.000
 -40.000  105.000    5.000
 -40.000  110.000    5.000
 -40.000  115.000    5.000
 -40.000  120.000    5.000
 -40.000  125.000    5.000
 -35.000 -125.000    5.000
 -35.000 -120.000    5.000
 -35.000 -115.000    5.000
 -35.000 -110.000    5.000
 -35.000 -105.000    5.000
 -35.000 -100.000    5.000
 -35.000  -95.000    5.000
 -35.000  -90.000    5.000
 -35.000  -85.000    5.000
 -35.000  -80.000    5.000
 -35.000  -75.000    5.000
 -35.000  -70.000    5.000
 -35.000  -65.000    5.000
 -35.000  -60.000    5.000
 -35.000  -55.000    5.000
 -35.000  -50.000    5.000
 -35.000  -45.000    5.000
 -35.000  -40.000    5.000
 -35.000  -35.000    5.000
 -35.000  -30.000    5.000
 -35.000  -25.000    5.000
 -35.000  -20.000    5.000
 -35.000  -15.000    5.000
 -35.000  -10.000    5.000
 -35.000   -5.000    5.000
 -35.000    0.000    5.000
 -35.000    5.000    5.000
 -35.000   10.000    5.000
 -35.000   15.000    5.000
 -35.000   20.000    5.000
 -35.000   25.000    5.000
 -35.000   30.000    5.000
 -35.000   35.000    5.000
 -35.000   40.000    5.000
 -35.000   45.000    5.000
 -35.000   50.000    5.000
 -35.000   55.000    5.000
 -35.000   60.000    5.000
 -35.000   65.000    5.000
 -35.000   70.000    5.000
 -35.000   75.000    5.000
 -35.000   80.000    5.000
 -35.000   85.000    5.000
 -35.000   90.000    5.000
 -35.000   95.000    5.000
 -35.000  100.000    5.000
 -35.000  105.000    5.000
 -35.000  110.000    5.000
 -35.000  115.000    5.000
 -35.000  120.000    5.000
 -35.000  125.000    5.000
 -30.000 -125.000    5.000
 -30.000 -120.000    5.000
 -30.000 -115.000    5.000
 -30.000 -110.000    5.000
 -30.000 -105.000    5.000
 -30.000 -100.000    5.000
 -30.000  -95.000    5.000
 -30.000  -90.000    5.000
 -30.000  -85.000    5.000
 -30.000  -80.000    5.000
 -30.000  -75.000    5.000
 -30.000  -70.000    5.000
 -30.000  -65.000    5.000
 -30.000  -60.000    5.000
 -30.000  -55.000    5.000
 -30.000  -50.000    5.000
 -30.000  -45.000    5.000
 -30.000  -40.000    5.000
 -30.000  -35.000    5.000
 -30.000  -30.000    5.000
 -30.000  -25.000    5.000
 -30.000  -20.000    5.000
 -30.000  -15.000    5.000
 -30.000  -10.000    5.000
 -30.000   -5.000    5.000
 -30.000    0.000    5.000
 -30.000    5.000    5.000
 -30.000   10.000    5.000
 -30.000   15.000    5.000
 -30.000   20.000    5.000
 -30.000   25.000    5.000
 -30.000   30.000    5.000
 -30.000   35.000    5.000
 -30.000   40.000    5.000
 -30.000   45.000    5.000
 -30.000   50.000    5.000
 -30.000   55.000    5.000
 -30.000   60.000    5.000
 -30.000   65.000    5.000
 -30.000   70.000    5.000
 -30.000   75.000    5.000
 -30.000   80.000    5.000
 -30.000   85.000    5.000
 -30.000   90.000    5.000
 -30.000   95.000    5.000
 -30.000  100.000    5.000
 -30.000  105.000    5.000
 -30.000  110.000    5.000
 -30.000  115.000    5.000
 -30.000  120.000    5.000
 -30.000  125.000    5.000
 -25.000 -125.000    5.000
 -25.000 -120.000    5.000
 -25.000 -115.000    5.000
 -25.000 -110.000    5.000
 -25.000 -105.000    5.000
 -25.000 -100.000    5.000
 -25.000  -95.000    5.000
 -25.000  -90.000    5.000
 -25.000  -85.000    5.000
 -25.000  -80.000    5.000
 -25.000  -75.000    5.000
 -25.000  -70.000    5.000
 -25.000  -65.000    5.000
 -25.000  -60.000    5.000
 -25.000  -55.000    5.000
 -25.000  -50.000    5.000
 -25.000  -45.000    5.000
 -25.000  -40.000    5.000
 -25.000  -35.000    5.000
 -25.000  -30.000    5.000
 -25.000  -25.000    5.000
 -25.000  -20.000    5.000
 -25.000  -15.000    5.000
 -25.000  -10.000    5.000
 -25.000   -5.000    5.000
 -25.000    0.000    5.000
 -25.000    5.000    5.000
 -25.000   10.000    5.000
 -25.000   15.000    5.000
 -25.000   20.000    5.000
 -25.000   25.000    5.000
 -25.000   30.000    5.000
 -25.000   35.000    5.000
 -25.000   40.000    5.000
 -25.000   45.000    5.000
 -25.000   50.000    5.000
 -25.000   55.000    5.000
 -25.000   60.000    5.000
 -25.000   65.000    5.000
 -25.000   70.000    5.000
 -25.000   75.000    5.000
 -25.000   80.000    5.000
 -25.000   85.000    5.000
 -25.000   90.000    5.000
 -25.000   95.000    5.000
 -25.000  100.000    5.000
 -25.000  105.000    5.000
 -25.000  110.000    5.000
 -25.000  115.000    5.000
 -25.000  120.000    5.000
 -25.000  125.000    5.000
 -20.000 -125.000    5.000
 -20.000 -120.000    5.000
 -20.000 -115.000    5.000
 -20.000 -110.000    5.000
 -20.000 -105.000    5.000
 -20.000 -100.000    5.000
 -20.000  -95.000    5.000
 -20.000  -90.000    5.000
 -20.000  -85.000    5.000
 -20.000  -80.000    5.000
 -20.000  -75.000    5.000
 -20.000  -70.000    5.000
 -20.000  -65.000    5.000
 -20.000  -60.000    5.000
 -20.000  -55.000    5.000
 -20.000  -50.000    5.000
 -20.000  -45.000    5.000
 -20.000  -40.000    5.000
 -20.000  -35.000    5.000
 -20.000  -30.000    5.000
 -20.000  -25.000    5.000
 -20.000  -20.000    5.000
 -20.000  -15.000    5.000
 -20.000  -10.000    5.000
 -20.000   -5.000    5.000
 -20.000    0.000    5.000
 -20.000    5.000    5.000
 -20.000   10.000    5.000
 -20.000   15.000    5.000
 -20.000   20.000    5.000
 -20.000   25.000    5.000
 -20.000   30.000    5.000
 -20.000   35.000    5.000
 -20.000   40.000    5.000
 -20.000   45.000    5.000
 -20.000   50.000    5.000
 -20.000   55.000    5.000
 -20.000   60.000    5.000
 -20.000   65.000    5.000
 -20.000   70.000    5.000
 -20.000   75.000    5.000
 -20.000   80.000    5.000
 -20.000   85.000    5.000
 -20.000   90.000    5.000
 -20.000   95.000    5.000
 -20.000  100.000    5.000
 -20.000  105.000    5.000
 -20.000  110.000    5.000
 -20.000  115.000    5.000
 -20.000  120.000    5.000
 -20.000  125.000    5.000
 -15.000 -125.000    5.000
 -15.000 -120.000    5.000
 -15.000 -115.000    5.000
 -15.000 -110.000    5.000
 -15.000 -105.000    5.000
 -15.000 -100.000    5.000
 -15.000  -95.000    5.000
 -15.000  -90.000    5.000
 -15.000  -85.000    5.000
 -15.000  -80.000    5.000
 -15.000  -75.000    5.000
 -15.000  -70.000    5.000
 -15.000  -65.000    5.000
 -15.000  -60.000    5.000
 -15.000  -55.000    5.000
 -15.000  -50.000    5.000
 -15.000  -45.000    5.000
 -15.000  -40.000    5.000
 -15.000  -35.000    5.000
 -15.000  -30.000    5.000
 -15.000  -25.000    5.000
 -15.000  -20.000    5.000
 -15.000  -15.000    5.000
 -15.000  -10.000    5.000
 -15.000   -5.000    5.000
 -15.000    0.000    5.000
 -15.000    5.000    5.000
 -15.000   10.000    5.000
 -15.000   15.000    5.000
 -15.000   20.000    5.000
 -15.000   25.000    5.000
 -15.000   30.000    5.000
 -15.000   35.000    5.000
 -15.000   40.000    5.000
 -15.000   45.000    5.000
 -15.000   50.000    5.000
 -15.000   55.000    5.000
 -15.000   60.000    5.000
 -15.000   65.000    5.000
 -15.000   70.000    5.000
 -15.000   75.000    5.000
 -15.000   80.000    5.000
 -15.000   85.000    5.000
 -15.000   90.000    5.000
 -15.000   95.000    5.000
 -15.000  100.000    5.000
 -15.000  105.000    5.000
 -15.000  110.000    5.000
 -15.000  115.000    5.000
 -15.000  120.000    5.000
 -15.000  125.000    5.000
 -10.000 -125.000    5.000
 -10.000 -120.000    5.000
 -10.000 -115.000    5.000
 -10.000 -110.000    5.000
 -10.000 -105.000    5.000
 -10.000 -100.000    5.000
 -10.000  -95.000    5.000
 -10.000  -90.000    5.000
 -10.000  -85.000    5.000
 -10.000  -80.000    5.000
 -10.000  -75.000    5.000
 -10.000  -70.000    5.000
 -10.000  -65.000    5.000
 -10.000  -60.000    5.000
 -10.000  -55.000    5.000
 -10.000  -50.000    5.000
 -10.000  -45.000    5.000
 -10.000  -40.000    5.000
 -10.000  -35.000    5.000
 -10.000  -30.000    5.000
 -10.000  -25.000    5.000
 -10.000  -20.000    5.000
 -10.000  -15.000    5.000
 -10.000  -10.000    5.000
 -10.000   -5.000    5.000
 -10.000    0.000    5.000
 -10.000    5.000    5.000
 -10.000   10.000    5.000
 -10.000   15.000    5.000
 -10.000   20.000    5.000
 -10.000   25.000    5.000
 -10.000   30.000    5.000
 -10.000   35.000    5.000
 -10.000   40.000    5.000
 -10.000   45.000    5.000
 -10.000   50.000    5.000
 -10.000   55.000    5.000
 -10.000   60.000    5.000
 -10.000   65.000    5.000
 -10.000   70.000    5.000
 -10.000   75.000    5.000
 -10.000   80.000    5.000
 -10.000   85.000    5.000
 -10.000   90.000    5.000
 -10.000   95.000    5.000
 -10.000  100.000    5.000
 -10.000  105.000    5.000
 -10.000  110.000    5.000
 -10.000  115.000    5.000
 -10.000  120.000    5.000
 -10.000  125.000    5.000
  -5.000 -125.000    5.000
  -5.000 -120.000    5.000
  -5.000 -115.000    5.000
  -5.000 -110.000    5.000
  -5.000 -105.000    5.000
  -5.000 -100.000    5.000
  -5.000  -95.000    5.000
  -5.000  -90.000    5.000
  -5.000  -85.000    5.000
  -5.000  -80.000    5.000
  -5.000  -75.000    5.000
  -5.000  -70.000    5.000
  -5.000  -65.000    5.000
  -5.000  -60.000    5.000
  -5.000  -55.000    5.000
  -5.000  -50.000    5.000
  -5.000  -45.000    5.000
  -5.000  -40.000    5.000
  -5.000  -35.000    5.000
  -5.000  -30.000    5.000
  -5.000  -25.000    5.000
  -5.000  -20.000    5.000
  -5.000  -15.000    5.000
  -5.000  -10.000    5.000
  -5.000   -5.000    5.000
  -5.000    0.000    5.000
  -5.000    5.000    5.000
  -5.000   10.000    5.000
  -5.000   15.000    5.000
  -5.000   20.000    5.000
  -5.000   25.000    5.000
  -5.000   30.000    5.000
  -5.000   35.000    5.000
  -5.000   40.000    5.000
  -5.000   45.000    5.000
  -5.000   50.000    5.000
  -5.000   55.000    5.000
  -5.000   60.000    5.000
  -5.000   65.000    5.000
  -5.000   70.000    5.000
  -5.000   75.000    5.000
  -5.000   80.000    5.000
  -5.000   85.000    5.000
  -5.000   90.000    5.000
  -5.000   95.000    5.000
  -5.000  100.000    5.000
  -5.000  105.000    5.000
  -5.000  110.000    5.000
  -5.000  115.000    5.000
  -5.000  120.000    5.000
  -5.000  125.000    5.000
   0.000 -125.000    5.000
   0.000 -120.000    5.000
   0.000 -115.000    5.000
   0.000 -110.000    5.000
   0.000 -105.000    5.000
   0.000 -100.000    5.000
   0.000  -95.000    5.000
   0.000  -90.000    5.000
   0.000  -85.000    5.000
   0.000  -80.000    5.000
   0.000  -75.000    5.000
   0.000  -70.000    5.000
   0.000  -65.000    5.000
   0.000  -60.000    5.000
   0.000  -55.000    5.000
   0.000  -50.000    5.000
   0.000  -45.000    5.000
   0.000  -40.000    5.000
   0.000  -35.000    5.000
   0.000  -30.000    5.000
   0.000  -25.000    5.000
   0.000  -20.000    5.000
   0.000  -15.000    5.000
   0.000  -10.000    5.000
   0.000   -5.000    5.000
   0.000    0.000    5.000
   0.000    5.000    5.000
   0.000   10.000    5.000
   0.000   15.000    5.000
   0.000   20.000    5.000
   0.000   25.000    5.000
   0.000   30.000    5.000
   0.000   35.000    5.000
   0.000   40.000    5.000
   0.000   45.000    5.000
   0.000   50.000    5.000
   0.000   55.000    5.000
   0.000   60.000    5.000
   0.000   65.000    5.000
   0.000   70.000    5.000
   0.000   75.000    5.000
   0.000   80.000    5.000
   0.000   85.000    5.000
   0.000   90.000    5.000
   0.000   95.000    5.000
   0.000  100.000    5.000
   0.000  105.000    5.000
   0.000  110.000    5.000
   0.000  115.000    5.000
   0.000  120.000    5.000
   0.000  125.000    5.000
   5.000 -125.000    5.000
   5.000 -120.000    5.000
   5.000 -115.000    5.000
   5.000 -110.000    5.000
   5.000 -105.000    5.000
   5.000 -100.000    5.000
   5.000  -95.000    5.000
   5.000  -90.000    5.000
   5.000  -85.000    5.000
   5.000  -80.000    5.000
   5.000  -75.000    5.000
   5.000  -70.000    5.000
   5.000  -65.000    5.000
   5.000  -60.000    5.000
   5.000  -55.000    5.000
   5.000  -50.000    5.000
   5.000  -45.000    5.000
   5.000  -40.000    5.000
   5.000  -35.000    5.000
   5.000  -30.000    5.000
   5.000  -25.000    5.000
   5.000  -20.000    5.000
   5.000  -15.000    5.000
   5.000  -10.000    5.000
   5.000   -5.000    5.000
   5.000    0.000    5.000
   5.000    5.000    5.000
   5.000   10.000    5.000
   5.000   15.000    5.000
   5.000   20.000    5.000
   5.000   25.000    5.000
   5.000   30.000    5.000
   5.000   35.000    5.000
   5.000   40.000    5.000
   5.000   45.000    5.000
   5.000   50.000    5.000
   5.000   55.000    5.000
   5.000   60.000    5.000
   5.000   65.000    5.000
   5.000   70.000    5.000
   5.000   75.000    5.000
   5.000   80.000    5.000
   5.000   85.000    5.000
   5.000   90.000    5.000
   5.000   95.000    5.000
   5.000  100.000    5.000
   5.000  105.000    5.000
   5.000  110.000    5.000
   5.000  115.000    5.000
   5.000  120.000    5.000
   5.000  125.000    5.000
  10.000 -125.000    5.000
  10.000 -120.000    5.000
  10.000 -115.000    5.000
  10.000 -110.000    5.000
  10.000 -105.000    5.000
  10.000 -100.000    5.000
  10.000  -95.000    5.000
  10.000  -90.000    5.000
  10.000  -85.000    5.000
  10.000  -80.000    5.000
  10.000  -75.000    5.000
  10.000  -70.000    5.000
  10.000  -65.000    5.000
  10.000  -60.000    5.000
  10.000  -55.000    5.000
  10.000  -50.000    5.000
  10.000  -45.000    5.000
  10.000  -40.000    5.000
  10.000  -35.000    5.000
  10.000  -30.000    5.000
  10.000  -25.000    5.000
  10.000  -20.000    5.000
  10.000  -15.000    5.000
  10.000  -10.000    5.000
  10.000   -5.000    5.000
  10.000    0.000    5.000
  10.000    5.000    5.000
  10.000   10.000    5.000
  10.000   15.000    5.000
  10.000   20.000    5.000
  10.000   25.000    5.000
  10.000   30.000    5.000
  10.000   35.000    5.000
  10.000   40.000    5.000
  10.000   45.000    5.000
  10.000   50.000    5.000
  10.000   55.000    5.000
  10.000   60.000    5.000
  10.000   65.000    5.000
  10.000   70.000    5.000
  10.000   75.000    5.000
  10.000   80.000    5.000
  10.000   85.000    5.000
  10.000   90.000    5.000
  10.000   95.000    5.000
  10.000  100.000    5.000
  10.000  105.000    5.000
  10.000  110.000    5.000
  10.000  115.000    5.000
  10.000  120.000    5.000
  10.000  125.000    5.000
  15.000 -125.000    5.000
  15.000 -120.000    5.000
  15.000 -115.000    5.000
  15.000 -110.000    5.000
  15.000 -105.000    5.000
  15.000 -100.000    5.000
  15.000  -95.000    5.000
  15.000  -90.000    5.000
  15.000  -85.000    5.000
  15.000  -80.000    5.000
  15.000  -75.000    5.000
  15.000  -70.000    5.000
  15.000  -65.000    5.000
  15.000  -60.000    5.000
  15.000  -55.000    5.000
  15.000  -50.000    5.000
  15.000  -45.000    5.000
  15.000  -40.000    5.000
  15.000  -35.000    5.000
  15.000  -30.000    5.000
  15.000  -25.000    5.000
  15.000  -20.000    5.000
  15.000  -15.000    5.000
  15.000  -10.000    5.000
  15.000   -5.000    5.000
  15.000    0.000    5.000
  15.000    5.000    5.000
  15.000   10.000    5.000
  15.000   15.000    5.000
  15.000   20.000    5.000
  15.000   25.000    5.000
  15.000   30.000    5.000
  15.000   35.000    5.000
  15.000   40.000    5.000
  15.000   45.000    5.000
  15.000   50.000    5.000
  15.000   55.000    5.000
  15.000   60.000    5.000
  15.000   65.000    5.000
  15.000   70.000    5.000
  15.000   75.000    5.000
  15.000   80.000    5.000
  15.000   85.000    5.000
  15.000   90.000    5.000
  15.000   95.000    5.000
  15.000  100.000    5.000
  15.000  105.000    5.000
  15.000  110.000    5.000
  15.000  115.000    5.000
  15.000  120.000    5.000
  15.000  125.000    5.000
  20.000 -125.000    5.000
  20.000 -120.000    5.000
  20.000 -115.000    5.000
  20.000 -110.000    5.000
  20.000 -105.000    5.000
  20.000 -100.000    5.000
  20.000  -95.000    5.000
  20.000  -90.000    5.000
  20.000  -85.000    5.000
  20.000  -80.000    5.000
  20.000  -75.000    5.000
  20.000  -70.000    5.000
  20.000  -65.000    5.000
  20.000  -60.000    5.000
  20.000  -55.000    5.000
  20.000  -50.000    5.000
  20.000  -45.000    5.000
  20.000  -40.000    5.000
  20.000  -35.000    5.000
  20.000  -30.000    5.000
  20.000  -25.000    5.000
  20.000  -20.000    5.000
  20.000  -15.000    5.000
  20.000  -10.000    5.000
  20.000   -5.000    5.000
  20.000    0.000    5.000
  20.000    5.000    5.000
  20.000   10.000    5.000
  20.000   15.000    5.000
  20.000   20.000    5.000
  20.000   25.000    5.000
  20.000   30.000    5.000
  20.000   35.000    5.000
  20.000   40.000    5.000
  20.000   45.000    5.000
  20.000   50.000    5.000
  20.000   55.000    5.000
  20.000   60.000    5.000
  20.000   65.000    5.000
  20.000   70.000    5.000
  20.000   75.000    5.000
  20.000   80.000    5.000
  20.000   85.000    5.000
  20.000   90.000    5.000
  20.000   95.000    5.000
  20.000  100.000    5.000
  20.000  105.000    5.000
  20.000  110.000    5.000
  20.000  115.000    5.000
  20.000  120.000    5.000
  20.000  125.000    5.000
  25.000 -125.000    5.000
  25.000 -120.000    5.000
  25.000 -115.000    5.000
  25.000 -110.000    5.000
  25.000 -105.000    5.000
  25.000 -100.000    5.000
  25.000  -95.000    5.000
  25.000  -90.000    5.000
  25.000  -85.000    5.000
  25.000  -80.000    5.000
  25.000  -75.000    5.000
  25.000  -70.000    5.000
  25.000  -65.000    5.000
  25.000  -60.000    5.000
  25.000  -55.000    5.000
  25.000  -50.000    5.000
  25.000  -45.000    5.000
  25.000  -40.000    5.000
  25.000  -35.000    5.000
  25.000  -30.000    5.000
  25.000  -25.000    5.000
  25.000  -20.000    5.000
  25.000  -15.000    5.000
  25.000  -10.000    5.000
  25.000   -5.000    5.000
  25.000    0.000    5.000
  25.000    5.000    5.000
  25.000   10.000    5.000
  25.000   15.000    5.000
  25.000   20.000    5.000
  25.000   25.000    5.000
  25.000   30.000    5.000
  25.000   35.000    5.000
  25.000   40.000    5.000
  25.000   45.000    5.000
  25.000   50.000    5.000
  25.000   55.000    5.000
  25.000   60.000    5.000
  25.000   65.000    5.000
  25.000   70.000    5.000
  25.000   75.000    5.000
  25.000   80.000    5.000
  25.000   85.000    5.000
  25.000   90.000    5.000
  25.000   95.000    5.000
  25.000  100.000    5.000
  25.000  105.000    5.000
  25.000  110.000    5.000
  25.000  115.000    5.000
  25.000  120.000    5.000
  25.000  125.000    5.000
  30.000 -125.000    5.000
  30.000 -120.000    5.000
  30.000 -115.000    5.000
  30.000 -110.000    5.000
  30.000 -105.000    5.000
  30.000 -100.000    5.000
  30.000  -95.000    5.000
  30.000  -90.000    5.000
  30.000  -85.000    5.000
  30.000  -80.000    5.000
  30.000  -75.000    5.000
  30.000  -70.000    5.000
  30.000  -65.000    5.000
  30.000  -60.000    5.000
  30.000  -55.000    5.000
  30.000  -50.000    5.000
  30.000  -45.000    5.000
  30.000  -40.000    5.000
  30.000  -35.000    5.000
  30.000  -30.000    5.000
  30.000  -25.000    5.000
  30.000  -20.000    5.000
  30.000  -15.000    5.000
  30.000  -10.000    5.000
  30.000   -5.000    5.000
  30.000    0.000    5.000
  30.000    5.000    5.000
  30.000   10.000    5.000
  30.000   15.000    5.000
  30.000   20.000    5.000
  30.000   25.000    5.000
  30.000   30.000    5.000
  30.000   35.000    5.000
  30.000   40.000    5.000
  30.000   45.000    5.000
  30.000   50.000    5.000
  30.000   55.000    5.000
  30.000   60.000    5.000
  30.000   65.000    5.000
  30.000   70.000    5.000
  30.000   75.000    5.000
  30.000   80.000    5.000
  30.000   85.000    5.000
  30.000   90.000    5.000
  30.000   95.000    5.000
  30.000  100.000    5.000
  30.000  105.000    5.000
  30.000  110.000    5.000
  30.000  115.000    5.000
  30.000  120.000    5.000
  30.000  125.000    5.000
  35.000 -125.000    5.000
  35.000 -120.000    5.000
  35.000 -115.000    5.000
  35.000 -110.000    5.000
  35.000 -105.000    5.000
  35.000 -100.000    5.000
  35.000  -95.000    5.000
  35.000  -90.000    5.000
  35.000  -85.000    5.000
  35.000  -80.000    5.000
  35.000  -75.000    5.000
  35.000  -70.000    5.000
  35.000  -65.000    5.000
  35.000  -60.000    5.000
  35.000  -55.000    5.000
  35.000  -50.000    5.000
  35.000  -45.000    5.000
  35.000  -40.000    5.000
  35.000  -35.000    5.000
  35.000  -30.000    5.000
  35.000  -25.000    5.000
  35.000  -20.000    5.000
  35.000  -15.000    5.000
  35.000  -10.000    5.000
  35.000   -5.000    5.000
  35.000    0.000    5.000
  35.000    5.000    5.000
  35.000   10.000    5.000
  35.000   15.000    5.000
  35.000   20.000    5.000
  35.000   25.000    5.000
  35.000   30.000    5.000
  35.000   35.000    5.000
  35.000   40.000    5.000
  35.000   45.000    5.000
  35.000   50.000    5.000
  35.000   55.000    5.000
  35.000   60.000    5.000
  35.000   65.000    5.000
  35.000   70.000    5.000
  35.000   75.000    5.000
  35.000   80.000    5.000
  35.000   85.000    5.000
  35.000   90.000    5.000
  35.000   95.000    5.000
  35.000  100.000    5.000
  35.000  105.000    5.000
  35.000  110.000    5.000
  35.000  115.000    5.000
  35.000  120.000    5.000
  35.000  125.000    5.000
  40.000 -125.000    5.000
  40.000 -120.000    5.000
  40.000 -115.000    5.000
  40.000 -110.000    5.000
  40.000 -105.000    5.000
  40.000 -100.000    5.000
  40.000  -95.000    5.000
  40.000  -90.000    5.000
  40.000  -85.000    5.000
  40.000  -80.000    5.000
  40.000  -75.000    5.000
  40.000  -70.000    5.000
  40.000  -65.000    5.000
  40.000  -60.000    5.000
  40.000  -55.000    5.000
  40.000  -50.000    5.000
  40.000  -45.000    5.000
  40.000  -40.000    5.000
  40.000  -35.000    5.000
  40.000  -30.000    5.000
  40.000  -25.000    5.000
  40.000  -20.000    5.000
  40.000  -15.000    5.000
  40.000  -10.000    5.000
  40.000   -5.000    5.000
  40.000    0.000    5.000
  40.000    5.000    5.000
  40.000   10.000    5.000
  40.000   15.000    5.000
  40.000   20.000    5.000
  40.000   25.000    5.000
  40.000   30.000    5.000
  40.000   35.000    5.000
  40.000   40.000    5.000
  40.000   45.000    5.000
  40.000   50.000    5.000
  40.000   55.000    5.000
  40.000   60.000    5.000
  40.000   65.000    5.000
  40.000   70.000    5.000
  40.000   75.000    5.000
  40.000   80.000    5.000
  40.000   85.000    5.000
  40.000   90.000    5.000
  40.000   95.000    5.000
  40.000  100.000    5.000
  40.000  105.000    5.000
  40.000  110.000    5.000
  40.000  115.000    5.000
  40.000  120.000    5.000
  40.000  125.000    5.000
  45.000 -125.000    5.000
  45.000 -120.000    5.000
  45.000 -115.000    5.000
  45.000 -110.000    5.000
  45.000 -105.000    5.000
  45.000 -100.000    5.000
  45.000  -95.000    5.000
  45.000  -90.000    5.000
  45.000  -85.000    5.000
  45.000  -80.000    5.000
  45.000  -75.000    5.000
  45.000  -70.000    5.000
  45.000  -65.000    5.000
  45.000  -60.000    5.000
  45.000  -55.000    5.000
  45.000  -50.000    5.000
  45.000  -45.000    5.000
  45.000  -40.000    5.000
  45.000  -35.000    5.000
  45.000  -30.000    5.000
  45.000  -25.000    5.000
  45.000  -20.000    5.000
  45.000  -15.000    5.000
  45.000  -10.000    5.000
  45.000   -5.000    5.000
  45.000    0.000    5.000
  45.000    5.000    5.000
  45.000   10.000    5.000
  45.000   15.000    5.000
  45.000   20.000    5.000
  45.000   25.000    5.000
  45.000   30.000    5.000
  45.000   35.000    5.000
  45.000   40.000    5.000
  45.000   45.000    5.000
  45.000   50.000    5.000
  45.000   55.000    5.000
  45.000   60.000    5.000
  45.000   65.000    5.000
  45.000   70.000    5.000
  45.000   75.000    5.000
  45.000   80.000    5.000
  45.000   85.000    5.000
  45.000   90.000    5.000
  45.000   95.000    5.000
  45.000  100.000    5.000
  45.000  105.000    5.000
  45.000  110.000    5.000
  45.000  115.000    5.000
  45.000  120.000    5.000
  45.000  125.000    5.000
  50.000 -125.000    5.000
  50.000 -120.000    5.000
  50.000 -115.000    5.000
  50.000 -110.000    5.000
  50.000 -105.000    5.000
  50.000 -100.000    5.000
  50.000  -95.000    5.000
  50.000  -90.000    5.000
  50.000  -85.000    5.000
  50.000  -80.000    5.000
  50.000  -75.000    5.000
  50.000  -70.000    5.000
  50.000  -65.000    5.000
  50.000  -60.000    5.000
  50.000  -55.000    5.000
  50.000  -50.000    5.000
  50.000  -45.000    5.000
  50.000  -40.000    5.000
  50.000  -35.000    5.000
  50.000  -30.000    5.000
  50.000  -25.000    5.000
  50.000  -20.000    5.000
  50.000  -15.000    5.000
  50.000  -10.000    5.000
  50.000   -5.000    5.000
  50.000    0.000    5.000
  50.000    5.000    5.000
  50.000   10.000    5.000
  50.000   15.000    5.000
  50.000   20.000    5.000
  50.000   25.000    5.000
  50.000   30.000    5.000
  50.000   35.000    5.000
  50.000   40.000    5.000
  50.000   45.000    5.000
  50.000   50.000    5.000
  50.000   55.000    5.000
  50.000   60.000    5.000
  50.000   65.000    5.000
  50.000   70.000    5.000
  50.000   75.000    5.000
  50.000   80.000    5.000
  50.000   85.000    5.000
  50.000   90.000    5.000
  50.000   95.000    5.000
  50.000  100.000    5.000
  50.000  105.000    5.000
  50.000  110.000    5.000
  50.000  115.000    5.000
  50.000  120.000    5.000
  50.000  125.000    5.000
  55.000 -125.000    5.000
  55.000 -120.000    5.000
  55.000 -115.000    5.000
  55.000 -110.000    5.000
  55.000 -105.000    5.000
  55.000 -100.000    5.000
  55.000  -95.000    5.000
  55.000  -90.000    5.000
  55.000  -85.000    5.000
  55.000  -80.000    5.000
  55.000  -75.000    5.000
  55.000  -70.000    5.000
  55.000  -65.000    5.000
  55.000  -60.000    5.000
  55.000  -55.000    5.000
  55.000  -50.000    5.000
  55.000  -45.000    5.000
  55.000  -40.000    5.000
  55.000  -35.000    5.000
  55.000  -30.000    5.000
  55.000  -25.000    5.000
  55.000  -20.000    5.000
  55.000  -15.000    5.000
  55.000  -10.000    5.000
  55.000   -5.000    5.000
  55.000    0.000    5.000
  55.000    5.000    5.000
  55.000   10.000    5.000
  55.000   15.000    5.000
  55.000   20.000    5.000
  55.000   25.000    5.000
  55.000   30.000    5.000
  55.000   35.000    5.000
  55.000   40.000    5.000
  55.000   45.000    5.000
  55.000   50.000    5.000
  55.000   55.000    5.000
  55.000   60.000    5.000
  55.000   65.000    5.000
  55.000   70.000    5.000
  55.000   75.000    5.000
  55.000   80.000    5.000
  55.000   85.000    5.000
  55.000   90.000    5.000
  55.000   95.000    5.000
  55.000  100.000    5.000
  55.000  105.000    5.000
  55.000  110.000    5.000
  55.000  115.000    5.000
  55.000  120.000    5.000
  55.000  125.000    5.000
  60.000 -125.000    5.000
  60.000 -120.000    5.000
  60.000 -115.000    5.000
  60.000 -110.000    5.000
  60.000 -105.000    5.000
  60.000 -100.000    5.000
  60.000  -95.000    5.000
  60.000  -90.000    5.000
  60.000  -85.000    5.000
  60.000  -80.000    5.000
  60.000  -75.000    5.000
  60.000  -70.000    5.000
  60.000  -65.000    5.000
  60.000  -60.000    5.000
  60.000  -55.000    5.000
  60.000  -50.000    5.000
  60.000  -45.000    5.000
  60.000  -40.000    5.000
  60.000  -35.000    5.000
  60.000  -30.000    5.000
  60.000  -25.000    5.000
  60.000  -20.000    5.000
  60.000  -15.000    5.000
  60.000  -10.000    5.000
  60.000   -5.000    5.000
  60.000    0.000    5.000
  60.000    5.000    5.000
  60.000   10.000    5.000
  60.000   15.000    5.000
  60.000   20.000    5.000
  60.000   25.000    5.000
  60.000   30.000    5.000
  60.000   35.000    5.000
  60.000   40.000    5.000
  60.000   45.000    5.000
  60.000   50.000    5.000
  60.000   55.000    5.000
  60.000   60.000    5.000
  60.000   65.000    5.000
  60.000   70.000    5.000
  60.000   75.000    5.000
  60.000   80.000    5.000
  60.000   85.000    5.000
  60.000   90.000    5.000
  60.000   95.000    5.000
  60.000  100.000    5.000
  60.000  105.000    5.000
  60.000  110.000    5.000
  60.000  115.000    5.000
  60.000  120.000    5.000
  60.000  125.000    5.000
  65.000 -125.000    5.000
  65.000 -120.000    5.000
  65.000 -115.000    5.000
  65.000 -110.000    5.000
  65.000 -105.000    5.000
  65.000 -100.000    5.000
  65.000  -95.000    5.000
  65.000  -90.000    5.000
  65.000  -85.000    5.000
  65.000  -80.000    5.000
  65.000  -75.000    5.000
  65.000  -70.000    5.000
  65.000  -65.000    5.000
  65.000  -60.000    5.000
  65.000  -55.000    5.000
  65.000  -50.000    5.000
  65.000  -45.000    5.000
  65.000  -40.000    5.000
  65.000  -35.000    5.000
  65.000  -30.000    5.000
  65.000  -25.000    5.000
  65.000  -20.000    5.000
  65.000  -15.000    5.000
  65.000  -10.000    5.000
  65.000   -5.000    5.000
  65.000    0.000    5.000
  65.000    5.000    5.000
  65.000   10.000    5.000
  65.000   15.000    5.000
  65.000   20.000    5.000
  65.000   25.000    5.000
  65.000   30.000    5.000
  65.000   35.000    5.000
  65.000   40.000    5.000
  65.000   45.000    5.000
  65.000   50.000    5.000
  65.000   55.000    5.000
  65.000   60.000    5.000
  65.000   65.000    5.000
  65.000   70.000    5.000
  65.000   75.000    5.000
  65.000   80.000    5.000
  65.000   85.000    5.000
  65.000   90.000    5.000
  65.000   95.000    5.000
  65.000  100.000    5.000
  65.000  105.000    5.000
  65.000  110.000    5.000
  65.000  115.000    5.000
  65.000  120.000    5.000
  65.000  125.000    5.000
  70.000 -125.000    5.000
  70.000 -120.000    5.000
  70.000 -115.000    5.000
  70.000 -110.000    5.000
  70.000 -105.000    5.000
  70.000 -100.000    5.000
  70.000  -95.000    5.000
  70.000  -90.000    5.000
  70.000  -85.000    5.000
  70.000  -80.000    5.000
  70.000  -75.000    5.000
  70.000  -70.000    5.000
  70.000  -65.000    5.000
  70.000  -60.000    5.000
  70.000  -55.000    5.000
  70.000  -50.000    5.000
  70.000  -45.000    5.000
  70.000  -40.000    5.000
  70.000  -35.000    5.000
  70.000  -30.000    5.000
  70.000  -25.000    5.000
  70.000  -20.000    5.000
  70.000  -15.000    5.000
  70.000  -10.000    5.000
  70.000   -5.000    5.000
  70.000    0.000    5.000
  70.000    5.000    5.000
  70.000   10.000    5.000
  70.000   15.000    5.000
  70.000   20.000    5.000
  70.000   25.000    5.000
  70.000   30.000    5.000
  70.000   35.000    5.000
  70.000   40.000    5.000
  70.000   45.000    5.000
  70.000   50.000    5.000
  70.000   55.000    5.000
  70.000   60.000    5.000
  70.000   65.000    5.000
  70.000   70.000    5.000
  70.000   75.000    5.000
  70.000   80.000    5.000
  70.000   85.000    5.000
  70.000   90.000    5.000
  70.000   95.000    5.000
  70.000  100.000    5.000
  70.000  105.000    5.000
  70.000  110.000    5.000
  70.000  115.000    5.000
  70.000  120.000    5.000
  70.000  125.000    5.000
  75.000 -125.000    5.000
  75.000 -120.000    5.000
  75.000 -115.000    5.000
  75.000 -110.000    5.000
  75.000 -105.000    5.000
  75.000 -100.000    5.000
  75.000  -95.000    5.000
  75.000  -90.000    5.000
  75.000  -85.000    5.000
  75.000  -80.000    5.000
  75.000  -75.000    5.000
  75.000  -70.000    5.000
  75.000  -65.000    5.000
  75.000  -60.000    5.000
  75.000  -55.000    5.000
  75.000  -50.000    5.000
  75.000  -45.000    5.000
  75.000  -40.000    5.000
  75.000  -35.000    5.000
  75.000  -30.000    5.000
  75.000  -25.000    5.000
  75.000  -20.000    5.000
  75.000  -15.000    5.000
  75.000  -10.000    5.000
  75.000   -5.000    5.000
  75.000    0.000    5.000
  75.000    5.000    5.000
  75.000   10.000    5.000
  75.000   15.000    5.000
  75.000   20.000    5.000
  75.000   25.000    5.000
  75.000   30.000    5.000
  75.000   35.000    5.000
  75.000   40.000    5.000
  75.000   45.000    5.000
  75.000   50.000    5.000
  75.000   55.000    5.000
  75.000   60.000    5.000
  75.000   65.000    5.000
  75.000   70.000    5.000
  75.000   75.000    5.000
  75.000   80.000    5.000
  75.000   85.000    5.000
  75.000   90.000    5.000
  75.000   95.000    5.000
  75.000  100.000    5.000
  75.000  105.000    5.000
  75.000  110.000    5.000
  75.000  115.000    5.000
  75.000  120.000    5.000
  75.000  125.000    5.000
  80.000 -125.000    5.000
  80.000 -120.000    5.000
  80.000 -115.000    5.000
  80.000 -110.000    5.000
  80.000 -105.000    5.000
  80.000 -100.000    5.000
  80.000  -95.000    5.000
  80.000  -90.000    5.000
  80.000  -85.000    5.000
  80.000  -80.000    5.000
  80.000  -75.000    5.000
  80.000  -70.000    5.000
  80.000  -65.000    5.000
  80.000  -60.000    5.000
  80.000  -55.000    5.000
  80.000  -50.000    5.000
  80.000  -45.000    5.000
  80.000  -40.000    5.000
  80.000  -35.000    5.000
  80.000  -30.000    5.000
  80.000  -25.000    5.000
  80.000  -20.000    5.000
  80.000  -15.000    5.000
  80.000  -10.000    5.000
  80.000   -5.000    5.000
  80.000    0.000    5.000
  80.000    5.000    5.000
  80.000   10.000    5.000
  80.000   15.000    5.000
  80.000   20.000    5.000
  80.000   25.000    5.000
  80.000   30.000    5.000
  80.000   35.000    5.000
  80.000   40.000    5.000
  80.000   45.000    5.000
  80.000   50.000    5.000
  80.000   55.000    5.000
  80.000   60.000    5.000
  80.000   65.000    5.000
  80.000   70.000    5.000
  80.000   75.000    5.000
  80.000   80.000    5.000
  80.000   85.000    5.000
  80.000   90.000    5.000
  80.000   95.000    5.000
  80.000  100.000    5.000
  80.000  105.000    5.000
  80.000  110.000    5.000
  80.000  115.000    5.000
  80.000  120.000    5.000
  80.000  125.000    5.000
  85.000 -125.000    5.000
  85.000 -120.000    5.000
  85.000 -115.000    5.000
  85.000 -110.000    5.000
  85.000 -105.000    5.000
  85.000 -100.000    5.000
  85.000  -95.000    5.000
  85.000  -90.000    5.000
  85.000  -85.000    5.000
  85.000  -80.000    5.000
  85.000  -75.000    5.000
  85.000  -70.000    5.000
  85.000  -65.000    5.000
  85.000  -60.000    5.000
  85.000  -55.000    5.000
  85.000  -50.000    5.000
  85.000  -45.000    5.000
  85.000  -40.000    5.000
  85.000  -35.000    5.000
  85.000  -30.000    5.000
  85.000  -25.000    5.000
  85.000  -20.000    5.000
  85.000  -15.000    5.000
  85.000  -10.000    5.000
  85.000   -5.000    5.000
  85.000    0.000    5.000
  85.000    5.000    5.000
  85.000   10.000    5.000
  85.000   15.000    5.000
  85.000   20.000    5.000
  85.000   25.000    5.000
  85.000   30.000    5.000
  85.000   35.000    5.000
  85.000   40.000    5.000
  85.000   45.000    5.000
  85.000   50.000    5.000
  85.000   55.000    5.000
  85.000   60.000    5.000
  85.000   65.000    5.000
  85.000   70.000    5.000
  85.000   75.000    5.000
  85.000   80.000    5.000
  85.000   85.000    5.000
  85.000   90.000    5.000
  85.000   95.000    5.000
  85.000  100.000    5.000
  85.000  105.000    5.000
  85.000  110.000    5.000
  85.000  115.000    5.000
  85.000  120.000    5.000
  85.000  125.000    5.000
  90.000 -125.000    5.000
  90.000 -120.000    5.000
  90.000 -115.000    5.000
  90.000 -110.000    5.000
  90.000 -105.000    5.000
  90.000 -100.000    5.000
  90.000  -95.000    5.000
  90.000  -90.000    5.000
  90.000  -85.000    5.000
  90.000  -80.000    5.000
  90.000  -75.000    5.000
  90.000  -70.000    5.000
  90.000  -65.000    5.000
  90.000  -60.000    5.000
  90.000  -55.000    5.000
  90.000  -50.000    5.000
  90.000  -45.000    5.000
  90.000  -40.000    5.000
  90.000  -35.000    5.000
  90.000  -30.000    5.000
  90.000  -25.000    5.000
  90.000  -20.000    5.000
  90.000  -15.000    5.000
  90.000  -10.000    5.000
  90.000   -5.000    5.000
  90.000    0.000    5.000
  90.000    5.000    5.000
  90.000   10.000    5.000
  90.000   15.000    5.000
  90.000   20.000    5.000
  90.000   25.000    5.000
  90.000   30.000    5.000
  90.000   35.000    5.000
  90.000   40.000    5.000
  90.000   45.000    5.000
  90.000   50.000    5.000
  90.000   55.000    5.000
  90.000   60.000    5.000
  90.000   65.000    5.000
  90.000   70.000    5.000
  90.000   75.000    5.000
  90.000   80.000    5.000
  90.000   85.000    5.000
  90.000   90.000    5.000
  90.000   95.000    5.000
  90.000  100.000    5.000
  90.000  105.000    5.000
  90.000  110.000    5.000
  90.000  115.000    5.000
  90.000  120.000    5.000
  90.000  125.000    5.000
  95.000 -125.000    5.000
  95.000 -120.000    5.000
  95.000 -115.000    5.000
  95.000 -110.000    5.000
  95.000 -105.000    5.000
  95.000 -100.000    5.000
  95.000  -95.000    5.000
  95.000  -90.000    5.000
  95.000  -85.000    5.000
  95.000  -80.000    5.000
  95.000  -75.000    5.000
  95.000  -70.000    5.000
  95.000  -65.000    5.000
  95.000  -60.000    5.000
  95.000  -55.000    5.000
  95.000  -50.000    5.000
  95.000  -45.000    5.000
  95.000  -40.000    5.000
  95.000  -35.000    5.000
  95.000  -30.000    5.000
  95.000  -25.000    5.000
  95.000  -20.000    5.000
  95.000  -15.000    5.000
  95.000  -10.000    5.000
  95.000   -5.000    5.000
  95.000    0.000    5.000
  95.000    5.000    5.000
  95.000   10.000    5.000
  95.000   15.000    5.000
  95.000   20.000    5.000
  95.000   25.000    5.000
  95.000   30.000    5.000
  95.000   35.000    5.000
  95.000   40.000    5.000
  95.000   45.000    5.000
  95.000   50.000    5.000
  95.000   55.000    5.000
  95.000   60.000    5.000
  95.000   65.000    5.000
  95.000   70.000    5.000
  95.000   75.000    5.000
  95.000   80.000    5.000
  95.000   85.000    5.000
  95.000   90.000    5.000
  95.000   95.000    5.000
  95.000  100.000    5.000
  95.000  105.000    5.000
  95.000  110.000    5.000
  95.000  115.000    5.000
  95.000  120.000    5.000
  95.000  125.000    5.000
 100.000 -125.000    5.000
 100.000 -120.000    5.000
 100.000 -115.000    5.000
 100.000 -110.000    5.000
 100.000 -105.000    5.000
 100.000 -100.000    5.000
 100.000  -95.000    5.000
 100.000  -90.000    5.000
 100.000  -85.000    5.000
 100.000  -80.000    5.000
 100.000  -75.000    5.000
 100.000  -70.000    5.000
 100.000  -65.000    5.000
 100.000  -60.000    5.000
 100.000  -55.000    5.000
 100.000  -50.000    5.000
 100.000  -45.000    5.000
 100.000  -40.000    5.000
 100.000  -35.000    5.000
 100.000  -30.000    5.000
 100.000  -25.000    5.000
 100.000  -20.000    5.000
 100.000  -15.000    5.000
 100.000  -10.000    5.000
 100.000   -5.000    5.000
 100.000    0.000    5.000
 100.000    5.000    5.000
 100.000   10.000    5.000
 100.000   15.000    5.000
 100.000   20.000    5.000
 100.000   25.000    5.000
 100.000   30.000    5.000
 100.000   35.000    5.000
 100.000   40.000    5.000
 100.000   45.000    5.000
 100.000   50.000    5.000
 100.000   55.000    5.000
 100.000   60.000    5.000
 100.000   65.000    5.000
 100.000   70.000    5.000
 100.000   75.000    5.000
 100.000   80.000    5.000
 100.000   85.000    5.000
 100.000   90.000    5.000
 100.000   95.000    5.000
 100.000  100.000    5.000
 100.000  105.000    5.000
 100.000  110.000    5.000
 100.000  115.000    5.000
 100.000  120.000    5.000
 100.000  125.000    5.000
 105.000 -125.000    5.000
 105.000 -120.000    5.000
 105.000 -115.000    5.000
 105.000 -110.000    5.000
 105.000 -105.000    5.000
 105.000 -100.000    5.000
 105.000  -95.000    5.000
 105.000  -90.000    5.000
 105.000  -85.000    5.000
 105.000  -80.000    5.000
 105.000  -75.000    5.000
 105.000  -70.000    5.000
 105.000  -65.000    5.000
 105.000  -60.000    5.000
 105.000  -55.000    5.000
 105.000  -50.000    5.000
 105.000  -45.000    5.000
 105.000  -40.000    5.000
 105.000  -35.000    5.000
 105.000  -30.000    5.000
 105.000  -25.000    5.000
 105.000  -20.000    5.000
 105.000  -15.000    5.000
 105.000  -10.000    5.000
 105.000   -5.000    5.000
 105.000    0.000    5.000
 105.000    5.000    5.000
 105.000   10.000    5.000
 105.000   15.000    5.000
 105.000   20.000    5.000
 105.000   25.000    5.000
 105.000   30.000    5.000
 105.000   35.000    5.000
 105.000   40.000    5.000
 105.000   45.000    5.000
 105.000   50.000    5.000
 105.000   55.000    5.000
 105.000   60.000    5.000
 105.000   65.000    5.000
 105.000   70.000    5.000
 105.000   75.000    5.000
 105.000   80.000    5.000
 105.000   85.000    5.000
 105.000   90.000    5.000
 105.000   95.000    5.000
 105.000  100.000    5.000
 105.000  105.000    5.000
 105.000  110.000    5.000
 105.000  115.000    5.000
 105.000  120.000    5.000
 105.000  125.000    5.000
 110.000 -125.000    5.000
 110.000 -120.000    5.000
 110.000 -115.000    5.000
 110.000 -110.000    5.000
 110.000 -105.000    5.000
 110.000 -100.000    5.000
 110.000  -95.000    5.000
 110.000  -90.000    5.000
 110.000  -85.000    5.000
 110.000  -80.000    5.000
 110.000  -75.000    5.000
 110.000  -70.000    5.000
 110.000  -65.000    5.000
 110.000  -60.000    5.000
 110.000  -55.000    5.000
 110.000  -50.000    5.000
 110.000  -45.000    5.000
 110.000  -40.000    5.000
 110.000  -35.000    5.000
 110.000  -30.000    5.000
 110.000  -25.000    5.000
 110.000  -20.000    5.000
 110.000  -15.000    5.000
 110.000  -10.000    5.000
 110.000   -5.000    5.000
 110.000    0.000    5.000
 110.000    5.000    5.000
 110.000   10.000    5.000
 110.000   15.000    5.000
 110.000   20.000    5.000
 110.000   25.000    5.000
 110.000   30.000    5.000
 110.000   35.000    5.000
 110.000   40.000    5.000
 110.000   45.000    5.000
 110.000   50.000    5.000
 110.000   55.000    5.000
 110.000   60.000    5.000
 110.000   65.000    5.000
 110.000   70.000    5.000
 110.000   75.000    5.000
 110.000   80.000    5.000
 110.000   85.000    5.000
 110.000   90.000    5.000
 110.000   95.000    5.000
 110.000  100.000    5.000
 110.000  105.000    5.000
 110.000  110.000    5.000
 110.000  115.000    5.000
 110.000  120.000    5.000
 110.000  125.000    5.000
 115.000 -125.000    5.000
 115.000 -120.000    5.000
 115.000 -115.000    5.000
 115.000 -110.000    5.000
 115.000 -105.000    5.000
 115.000 -100.000    5.000
 115.000  -95.000    5.000
 115.000  -90.000    5.000
 115.000  -85.000    5.000
 115.000  -80.000    5.000
 115.000  -75.000    5.000
 115.000  -70.000    5.000
 115.000  -65.000    5.000
 115.000  -60.000    5.000
 115.000  -55.000    5.000
 115.000  -50.000    5.000
 115.000  -45.000    5.000
 115.000  -40.000    5.000
 115.000  -35.000    5.000
 115.000  -30.000    5.000
 115.000  -25.000    5.000
 115.000  -20.000    5.000
 115.000  -15.000    5.000
 115.000  -10.000    5.000
 115.000   -5.000    5.000
 115.000    0.000    5.000
 115.000    5.000    5.000
 115.000   10.000    5.000
 115.000   15.000    5.000
 115.000   20.000    5.000
 115.000   25.000    5.000
 115.000   30.000    5.000
 115.000   35.000    5.000
 115.000   40.000    5.000
 115.000   45.000    5.000
 115.000   50.000    5.000
 115.000   55.000    5.000
 115.000   60.000    5.000
 115.000   65.000    5.000
 115.000   70.000    5.000
 115.000   75.000    5.000
 115.000   80.000    5.000
 115.000   85.000    5.000
 115.000   90.000    5.000
 115.000   95.000    5.000
 115.000  100.000    5.000
 115.000  105.000    5.000
 115.000  110.000    5.000
 115.000  115.000    5.000
 115.000  120.000    5.000
 115.000  125.000    5.000
 120.000 -125.000    5.000
 120.000 -120.000    5.000
 120.000 -115.000    5.000
 120.000 -110.000    5.000
 120.000 -105.000    5.000
 120.000 -100.000    5.000
 120.000  -95.000    5.000
 120.000  -90.000    5.000
 120.000  -85.000    5.000
 120.000  -80.000    5.000
 120.000  -75.000    5.000
 120.000  -70.000    5.000
 120.000  -65.000    5.000
 120.000  -60.000    5.000
 120.000  -55.000    5.000
 120.000  -50.000    5.000
 120.000  -45.000    5.000
 120.000  -40.000    5.000
 120.000  -35.000    5.000
 120.000  -30.000    5.000
 120.000  -25.000    5.000
 120.000  -20.000    5.000
 120.000  -15.000    5.000
 120.000  -10.000    5.000
 120.000   -5.000    5.000
 120.000    0.000    5.000
 120.000    5.000    5.000
 120.000   10.000    5.000
 120.000   15.000    5.000
 120.000   20.000    5.000
 120.000   25.000    5.000
 120.000   30.000    5.000
 120.000   35.000    5.000
 120.000   40.000    5.000
 120.000   45.000    5.000
 120.000   50.000    5.000
 120.000   55.000    5.000
 120.000   60.000    5.000
 120.000   65.000    5.000
 120.000   70.000    5.000
 120.000   75.000    5.000
 120.000   80.000    5.000
 120.000   85.000    5.000
 120.000   90.000    5.000
 120.000   95.000    5.000
 120.000  100.000    5.000
 120.000  105.000    5.000
 120.000  110.000    5.000
 120.000  115.000    5.000
 120.000  120.000    5.000
 120.000  125.000    5.000
 125.000 -125.000    5.000
 125.000 -120.000    5.000
 125.000 -115.000    5.000
 125.000 -110.000    5.000
 125.000 -105.000    5.000
 125.000 -100.000    5.000
 125.000  -95.000    5.000
 125.000  -90.000    5.000
 125.000  -85.000    5.000
 125.000  -80.000    5.000
 125.000  -75.000    5.000
 125.000  -70.000    5.000
 125.000  -65.000    5.000
 125.000  -60.000    5.000
 125.000  -55.000    5.000
 125.000  -50.000    5.000
 125.000  -45.000    5.000
 125.000  -40.000    5.000
 125.000  -35.000    5.000
 125.000  -30.000    5.000
 125.000  -25.000    5.000
 125.000  -20.000    5.000
 125.000  -15.000    5.000
 125.000  -10.000    5.000
 125.000   -5.000    5.000
 125.000    0.000    5.000
 125.000    5.000    5.000
 125.000   10.000    5.000
 125.000   15.000    5.000
 125.000   20.000    5.000
 125.000   25.000    5.000
 125.000   30.000    5.000
 125.000   35.000    5.000
 125.000   40.000    5.000
 125.000   45.000    5.000
 125.000   50.000    5.000
 125.000   55.000    5.000
 125.000   60.000    5.000
 125.000   65.000    5.000
 125.000   70.000    5.000
 125.000   75.000    5.000
 125.000   80.000    5.000
 125.000   85.000    5.000
 125.000   90.000    5.000
 125.000   95.000    5.000
 125.000  100.000    5.000
 125.000  105.000    5.000
 125.000  110.000    5.000
 125.000  115.000    5.000
 125.000  120.000    5.000
 125.000  125.000    5.000
-125.000 -125.000   -5.000
-125.000 -120.000   -5.000
-125.000 -115.000   -5.000
-125.000 -110.000   -5.000
-125.000 -105.000   -5.000
-125.000 -100.000   -5.000
-125.000  -95.000   -5.000
-125.000  -90.000   -5.000
-125.000  -85.000   -5.000
-125.000  -80.000   -5.000
-125.000  -75.000   -5.000
-125.000  -70.000   -5.000
-125.000  -65.000   -5.000
-125.000  -60.000   -5.000
-125.000  -55.000   -5.000
-125.000  -50.000   -5.000
-125.000  -45.000   -5.000
-125.000  -40.000   -5.000
-125.000  -35.000   -5.000
-125.000  -30.000   -5.000
-125.000  -25.000   -5.000
-125.000  -20.000   -5.000
-125.000  -15.000   -5.000
-125.000  -10.000   -5.000
-125.000   -5.000   -5.000
-125.000    0.000   -5.000
-125.000    5.000   -5.000
-125.000   10.000   -5.000
-125.000   15.000   -5.000
-125.000   20.000   -5.000
-125.000   25.000   -5.000
-125.000   30.000   -5.000
-125.000   35.000   -5.000
-125.000   40.000   -5.000
-125.000   45.000   -5.000
-125.000   50.000   -5.000
-125.000   55.000   -5.000
-125.000   60.000   -5.000
-125.000   65.000   -5.000
-125.000   70.000   -5.000
-125.000   75.000   -5.000
-125.000   80.000   -5.000
-125.000   85.000   -5.000
-125.000   90.000   -5.000
-125.000   95.000   -5.000
-125.000  100.000   -5.000
-125.000  105.000   -5.000
-125.000  110.000   -5.000
-125.000  115.000   -5.000
-125.000  120.000   -5.000
-125.000  125.000   -5.000
-120.000 -125.000   -5.000
-120.000 -120.000   -5.000
-120.000 -115.000   -5.000
-120.000 -110.000   -5.000
-120.000 -105.000   -5.000
-120.000 -100.000   -5.000
-120.000  -95.000   -5.000
-120.000  -90.000   -5.000
-120.000  -85.000   -5.000
-120.000  -80.000   -5.000
-120.000  -75.000   -5.000
-120.000  -70.000   -5.000
-120.000  -65.000   -5.000
-120.000  -60.000   -5.000
-120.000  -55.000   -5.000
-120.000  -50.000   -5.000
-120.000  -45.000   -5.000
-120.000  -40.000   -5.000
-120.000  -35.000   -5.000
-120.000  -30.000   -5.000
-120.000  -25.000   -5.000
-120.000  -20.000   -5.000
-120.000  -15.000   -5.000
-120.000  -10.000   -5.000
-120.000   -5.000   -5.000
-120.000    0.000   -5.000
-120.000    5.000   -5.000
-120.000   10.000   -5.000
-120.000   15.000   -5.000
-120.000   20.000   -5.000
-120.000   25.000   -5.000
-120.000   30.000   -5.000
-120.000   35.000   -5.000
-120.000   40.000   -5.000
-120.000   45.000   -5.000
-120.000   50.000   -5.000
-120.000   55.000   -5.000
-120.000   60.000   -5.000
-120.000   65.000   -5.000
-120.000   70.000   -5.000
-120.000   75.000   -5.000
-120.000   80.000   -5.000
-120.000   85.000   -5.000
-120.000   90.000   -5.000
-120.000   95.000   -5.000
-120.000  100.000   -5.000
-120.000  105.000   -5.000
-120.000  110.000   -5.000
-120.000  115.000   -5.000
-120.000  120.000   -5.000
-120.000  125.000   -5.000
-115.000 -125.000   -5.000
-115.000 -120.000   -5.000
-115.000 -115.000   -5.000
-115.000 -110.000   -5.000
-115.000 -105.000   -5.000
-115.000 -100.000   -5.000
-115.000  -95.000   -5.000
-115.000  -90.000   -5.000
-115.000  -85.000   -5.000
-115.000  -80.000   -5.000
-115.000  -75.000   -5.000
-115.000  -70.000   -5.000
-115.000  -65.000   -5.000
-115.000  -60.000   -5.000
-115.000  -55.000   -5.000
-115.000  -50.000   -5.000
-115.000  -45.000   -5.000
-115.000  -40.000   -5.000
-115.000  -35.000   -5.000
-115.000  -30.000   -5.000
-115.000  -25.000   -5.000
-115.000  -20.000   -5.000
-115.000  -15.000   -5.000
-115.000  -10.000   -5.000
-115.000   -5.000   -5.000
-115.000    0.000   -5.000
-115.000    5.000   -5.000
-115.000   10.000   -5.000
-115.000   15.000   -5.000
-115.000   20.000   -5.000
-115.000   25.000   -5.000
-115.000   30.000   -5.000
-115.000   35.000   -5.000
-115.000   40.000   -5.000
-115.000   45.000   -5.000
-115.000   50.000   -5.000
-115.000   55.000   -5.000
-115.000   60.000   -5.000
-115.000   65.000   -5.000
-115.000   70.000   -5.000
-115.000   75.000   -5.000
-115.000   80.000   -5.000
-115.000   85.000   -5.000
-115.000   90.000   -5.000
-115.000   95.000   -5.000
-115.000  100.000   -5.000
-115.000  105.000   -5.000
-115.000  110.000   -5.000
-115.000  115.000   -5.000
-115.000  120.000   -5.000
-115.000  125.000   -5.000
-110.000 -125.000   -5.000
-110.000 -120.000   -5.000
-110.000 -115.000   -5.000
-110.000 -110.000   -5.000
-110.000 -105.000   -5.000
-110.000 -100.000   -5.000
-110.000  -95.000   -5.000
-110.000  -90.000   -5.000
-110.000  -85.000   -5.000
-110.000  -80.000   -5.000
-110.000  -75.000   -5.000
-110.000  -70.000   -5.000
-110.000  -65.000   -5.000
-110.000  -60.000   -5.000
-110.000  -55.000   -5.000
-110.000  -50.000   -5.000
-110.000  -45.000   -5.000
-110.000  -40.000   -5.000
-110.000  -35.000   -5.000
-110.000  -30.000   -5.000
-110.000  -25.000   -5.000
-110.000  -20.000   -5.000
-110.000  -15.000   -5.000
-110.000  -10.000   -5.000
-110.000   -5.000   -5.000
-110.000    0.000   -5.000
-110.000    5.000   -5.000
-110.000   10.000   -5.000
-110.000   15.000   -5.000
-110.000   20.000   -5.000
-110.000   25.000   -5.000
-110.000   30.000   -5.000
-110.000   35.000   -5.000
-110.000   40.000   -5.000
-110.000   45.000   -5.000
-110.000   50.000   -5.000
-110.000   55.000   -5.000
-110.000   60.000   -5.000
-110.000   65.000   -5.000
-110.000   70.000   -5.000
-110.000   75.000   -5.000
-110.000   80.000   -5.000
-110.000   85.000   -5.000
-110.000   90.000   -5.000
-110.000   95.000   -5.000
-110.000  100.000   -5.000
-110.000  105.000   -5.000
-110.000  110.000   -5.000
-110.000  115.000   -5.000
-110.000  120.000   -5.000
-110.000  125.000   -5.000
-105.000 -125.000   -5.000
-105.000 -120.000   -5.000
-105.000 -115.000   -5.000
-105.000 -110.000   -5.000
-105.000 -105.000   -5.000
-105.000 -100.000   -5.000
-105.000  -95.000   -5.000
-105.000  -90.000   -5.000
-105.000  -85.000   -5.000
-105.000  -80.000   -5.000
-105.000  -75.000   -5.000
-105.000  -70.000   -5.000
-105.000  -65.000   -5.000
-105.000  -60.000   -5.000
-105.000  -55.000   -5.000
-105.000  -50.000   -5.000
-105.000  -45.000   -5.000
-105.000  -40.000   -5.000
-105.000  -35.000   -5.000
-105.000  -30.000   -5.000
-105.000  -25.000   -5.000
-105.000  -20.000   -5.000
-105.000  -15.000   -5.000
-105.000  -10.000   -5.000
-105.000   -5.000   -5.000
-105.000    0.000   -5.000
-105.000    5.000   -5.000
-105.000   10.000   -5.000
-105.000   15.000   -5.000
-105.000   20.000   -5.000
-105.000   25.000   -5.000
-105.000   30.000   -5.000
-105.000   35.000   -5.000
-105.000   40.000   -5.000
-105.000   45.000   -5.000
-105.000   50.000   -5.000
-105.000   55.000   -5.000
-105.000   60.000   -5.000
-105.000   65.000   -5.000
-105.000   70.000   -5.000
-105.000   75.000   -5.000
-105.000   80.000   -5.000
-105.000   85.000   -5.000
-105.000   90.000   -5.000
-105.000   95.000   -5.000
-105.000  100.000   -5.000
-105.000  105.000   -5.000
-105.000  110.000   -5.000
-105.000  115.000   -5.000
-105.000  120.000   -5.000
-105.000  125.000   -5.000
-100.000 -125.000   -5.000
-100.000 -120.000   -5.000
-100.000 -115.000   -5.000
-100.000 -110.000   -5.000
-100.000 -105.000   -5.000
-100.000 -100.000   -5.000
-100.000  -95.000   -5.000
-100.000  -90.000   -5.000
-100.000  -85.000   -5.000
-100.000  -80.000   -5.000
-100.000  -75.000   -5.000
-100.000  -70.000   -5.000
-100.000  -65.000   -5.000
-100.000  -60.000   -5.000
-100.000  -55.000   -5.000
-100.000  -50.000   -5.000
-100.000  -45.000   -5.000
-100.000  -40.000   -5.000
-100.000  -35.000   -5.000
-100.000  -30.000   -5.000
-100.000  -25.000   -5.000
-100.000  -20.000   -5.000
-100.000  -15.000   -5.000
-100.000  -10.000   -5.000
-100.000   -5.000   -5.000
-100.000    0.000   -5.000
-100.000    5.000   -5.000
-100.000   10.000   -5.000
-100.000   15.000   -5.000
-100.000   20.000   -5.000
-100.000   25.000   -5.000
-100.000   30.000   -5.000
-100.000   35.000   -5.000
-100.000   40.000   -5.000
-100.000   45.000   -5.000
-100.000   50.000   -5.000
-100.000   55.000   -5.000
-100.000   60.000   -5.000
-100.000   65.000   -5.000
-100.000   70.000   -5.000
-100.000   75.000   -5.000
-100.000   80.000   -5.000
-100.000   85.000   -5.000
-100.000   90.000   -5.000
-100.000   95.000   -5.000
-100.000  100.000   -5.000
-100.000  105.000   -5.000
-100.000  110.000   -5.000
-100.000  115.000   -5.000
-100.000  120.000   -5.000
-100.000  125.000   -5.000
 -95.000 -125.000   -5.000
 -95.000 -120.000   -5.000
 -95.000 -115.000   -5.000
 -95.000 -110.000   -5.000
 -95.000 -105.000   -5.000
 -95.000 -100.000   -5.000
 -95.000  -95.000   -5.000
 -95.000  -90.000   -5.000
 -95.000  -85.000   -5.000
 -95.000  -80.000   -5.000
 -95.000  -75.000   -5.000
 -95.000  -70.000   -5.000
 -95.000  -65.000   -5.000
 -95.000  -60.000   -5.000
 -95.000  -55.000   -5.000
 -95.000  -50.000   -5.000
 -95.000  -45.000   -5.000
 -95.000  -40.000   -5.000
 -95.000  -35.000   -5.000
 -95.000  -30.000   -5.000
 -95.000  -25.000   -5.000
 -95.000  -20.000   -5.000
 -95.000  -15.000   -5.000
 -95.000  -10.000   -5.000
 -95.000   -5.000   -5.000
 -95.000    0.000   -5.000
 -95.000    5.000   -5.000
 -95.000   10.000   -5.000
 -95.000   15.000   -5.000
 -95.000   20.000   -5.000
 -95.000   25.000   -5.000
 -95.000   30.000   -5.000
 -95.000   35.000   -5.000
 -95.000   40.000   -5.000
 -95.000   45.000   -5.000
 -95.000   50.000   -5.000
 -95.000   55.000   -5.000
 -95.000   60.000   -5.000
 -95.000   65.000   -5.000
 -95.000   70.000   -5.000
 -95.000   75.000   -5.000
 -95.000   80.000   -5.000
 -95.000   85.000   -5.000
 -95.000   90.000   -5.000
 -95.000   95.000   -5.000
 -95.000  100.000   -5.000
 -95.000  105.000   -5.000
 -95.000  110.000   -5.000
 -95.000  115.000   -5.000
 -95.000  120.000   -5.000
 -95.000  125.000   -5.000
 -90.000 -125.000   -5.000
 -90.000 -120.000   -5.000
 -90.000 -115.000   -5.000
 -90.000 -110.000   -5.000
 -90.000 -105.000   -5.000
 -90.000 -100.000   -5.000
 -90.000  -95.000   -5.000
 -90.000  -90.000   -5.000
 -90.000  -85.000   -5.000
 -90.000  -80.000   -5.000
 -90.000  -75.000   -5.000
 -90.000  -70.000   -5.000
 -90.000  -65.000   -5.000
 -90.000  -60.000   -5.000
 -90.000  -55.000   -5.000
 -90.000  -50.000   -5.000
 -90.000  -45.000   -5.000
 -90.000  -40.000   -5.000
 -90.000  -35.000   -5.000
 -90.000  -30.000   -5.000
 -90.000  -25.000   -5.000
 -90.000  -20.000   -5.000
 -90.000  -15.000   -5.000
 -90.000  -10.000   -5.000
 -90.000   -5.000   -5.000
 -90.000    0.000   -5.000
 -90.000    5.000   -5.000
 -90.000   10.000   -5.000
 -90.000   15.000   -5.000
 -90.000   20.000   -5.000
 -90.000   25.000   -5.000
 -90.000   30.000   -5.000
 -90.000   35.000   -5.000
 -90.000   40.000   -5.000
 -90.000   45.000   -5.000
 -90.000   50.000   -5.000
 -90.000   55.000   -5.000
 -90.000   60.000   -5.000
 -90.000   65.000   -5.000
 -90.000   70.000   -5.000
 -90.000   75.000   -5.000
 -90.000   80.000   -5.000
 -90.000   85.000   -5.000
 -90.000   90.000   -5.000
 -90.000   95.000   -5.000
 -90.000  100.000   -5.000
 -90.000  105.000   -5.000
 -90.000  110.000   -5.000
 -90.000  115.000   -5.000
 -90.000  120.000   -5.000
 -90.000  125.000   -5.000
 -85.000 -125.000   -5.000
 -85.000 -120.000   -5.000
 -85.000 -115.000   -5.000
 -85.000 -110.000   -5.000
 -85.000 -105.000   -5.000
 -85.000 -100.000   -5.000
 -85.000  -95.000   -5.000
 -85.000  -90.000   -5.000
 -85.000  -85.000   -5.000
 -85.000  -80.000   -5.000
 -85.000  -75.000   -5.000
 -85.000  -70.000   -5.000
 -85.000  -65.000   -5.000
 -85.000  -60.000   -5.000
 -85.000  -55.000   -5.000
 -85.000  -50.000   -5.000
 -85.000  -45.000   -5.000
 -85.000  -40.000   -5.000
 -85.000  -35.000   -5.000
 -85.000  -30.000   -5.000
 -85.000  -25.000   -5.000
 -85.000  -20.000   -5.000
 -85.000  -15.000   -5.000
 -85.000  -10.000   -5.000
 -85.000   -5.000   -5.000
 -85.000    0.000   -5.000
 -85.000    5.000   -5.000
 -85.000   10.000   -5.000
 -85.000   15.000   -5.000
 -85.000   20.000   -5.000
 -85.000   25.000   -5.000
 -85.000   30.000   -5.000
 -85.000   35.000   -5.000
 -85.000   40.000   -5.000
 -85.000   45.000   -5.000
 -85.000   50.000   -5.000
 -85.000   55.000   -5.000
 -85.000   60.000   -5.000
 -85.000   65.000   -5.000
 -85.000   70.000   -5.000
 -85.000   75.000   -5.000
 -85.000   80.000   -5.000
 -85.000   85.000   -5.000
 -85.000   90.000   -5.000
 -85.000   95.000   -5.000
 -85.000  100.000   -5.000
 -85.000  105.000   -5.000
 -85.000  110.000   -5.000
 -85.000  115.000   -5.000
 -85.000  120.000   -5.000
 -85.000  125.000   -5.000
 -80.000 -125.000   -5.000
 -80.000 -120.000   -5.000
 -80.000 -115.000   -5.000
 -80.000 -110.000   -5.000
 -80.000 -105.000   -5.000
 -80.000 -100.000   -5.000
 -80.000  -95.000   -5.000
 -80.000  -90.000   -5.000
 -80.000  -85.000   -5.000
 -80.000  -80.000   -5.000
 -80.000  -75.000   -5.000
 -80.000  -70.000   -5.000
 -80.000  -65.000   -5.000
 -80.000  -60.000   -5.000
 -80.000  -55.000   -5.000
 -80.000  -50.000   -5.000
 -80.000  -45.000   -5.000
 -80.000  -40.000   -5.000
 -80.000  -35.000   -5.000
 -80.000  -30.000   -5.000
 -80.000  -25.000   -5.000
 -80.000  -20.000   -5.000
 -80.000  -15.000   -5.000
 -80.000  -10.000   -5.000
 -80.000   -5.000   -5.000
 -80.000    0.000   -5.000
 -80.000    5.000   -5.000
 -80.000   10.000   -5.000
 -80.000   15.000   -5.000
 -80.000   20.000   -5.000
 -80.000   25.000   -5.000
 -80.000   30.000   -5.000
 -80.000   35.000   -5.000
 -80.000   40.000   -5.000
 -80.000   45.000   -5.000
 -80.000   50.000   -5.000
 -80.000   55.000   -5.000
 -80.000   60.000   -5.000
 -80.000   65.000   -5.000
 -80.000   70.000   -5.000
 -80.000   75.000   -5.000
 -80.000   80.000   -5.000
 -80.000   85.000   -5.000
 -80.000   90.000   -5.000
 -80.000   95.000   -5.000
 -80.000  100.000   -5.000
 -80.000  105.000   -5.000
 -80.000  110.000   -5.000
 -80.000  115.000   -5.000
 -80.000  120.000   -5.000
 -80.000  125.000   -5.000
 -75.000 -125.000   -5.000
 -75.000 -120.000   -5.000
 -75.000 -115.000   -5.000
 -75.000 -110.000   -5.000
 -75.000 -105.000   -5.000
 -75.000 -100.000   -5.000
 -75.000  -95.000   -5.000
 -75.000  -90.000   -5.000
 -75.000  -85.000   -5.000
 -75.000  -80.000   -5.000
 -75.000  -75.000   -5.000
 -75.000  -70.000   -5.000
 -75.000  -65.000   -5.000
 -75.000  -60.000   -5.000
 -75.000  -55.000   -5.000
 -75.000  -50.000   -5.000
 -75.000  -45.000   -5.000
 -75.000  -40.000   -5.000
 -75.000  -35.000   -5.000
 -75.000  -30.000   -5.000
 -75.000  -25.000   -5.000
 -75.000  -20.000   -5.000
 -75.000  -15.000   -5.000
 -75.000  -10.000   -5.000
 -75.000   -5.000   -5.000
 -75.000    0.000   -5.000
 -75.000    5.000   -5.000
 -75.000   10.000   -5.000
 -75.000   15.000   -5.000
 -75.000   20.000   -5.000
 -75.000   25.000   -5.000
 -75.000   30.000   -5.000
 -75.000   35.000   -5.000
 -75.000   40.000   -5.000
 -75.000   45.000   -5.000
 -75.000   50.000   -5.000
 -75.000   55.000   -5.000
 -75.000   60.000   -5.000
 -75.000   65.000   -5.000
 -75.000   70.000   -5.000
 -75.000   75.000   -5.000
 -75.000   80.000   -5.000
 -75.000   85.000   -5.000
 -75.000   90.000   -5.000
 -75.000   95.000   -5.000
 -75.000  100.000   -5.000
 -75.000  105.000   -5.000
 -75.000  110.000   -5.000
 -75.000  115.000   -5.000
 -75.000  120.000   -5.000
 -75.000  125.000   -5.000
 -70.000 -125.000   -5.000
 -70.000 -120.000   -5.000
 -70.000 -115.000   -5.000
 -70.000 -110.000   -5.000
 -70.000 -105.000   -5.000
 -70.000 -100.000   -5.000
 -70.000  -95.000   -5.000
 -70.000  -90.000   -5.000
 -70.000  -85.000   -5.000
 -70.000  -80.000   -5.000
 -70.000  -75.000   -5.000
 -70.000  -70.000   -5.000
 -70.000  -65.000   -5.000
 -70.000  -60.000   -5.000
 -70.000  -55.000   -5.000
 -70.000  -50.000   -5.000
 -70.000  -45.000   -5.000
 -70.000  -40.000   -5.000
 -70.000  -35.000   -5.000
 -70.000  -30.000   -5.000
 -70.000  -25.000   -5.000
 -70.000  -20.000   -5.000
 -70.000  -15.000   -5.000
 -70.000  -10.000   -5.000
 -70.000   -5.000   -5.000
 -70.000    0.000   -5.000
 -70.000    5.000   -5.000
 -70.000   10.000   -5.000
 -70.000   15.000   -5.000
 -70.000   20.000   -5.000
 -70.000   25.000   -5.000
 -70.000   30.000   -5.000
 -70.000   35.000   -5.000
 -70.000   40.000   -5.000
 -70.000   45.000   -5.000
 -70.000   50.000   -5.000
 -70.000   55.000   -5.000
 -70.000   60.000   -5.000
 -70.000   65.000   -5.000
 -70.000   70.000   -5.000
 -70.000   75.000   -5.000
 -70.000   80.000   -5.000
 -70.000   85.000   -5.000
 -70.000   90.000   -5.000
 -70.000   95.000   -5.000
 -70.000  100.000   -5.000
 -70.000  105.000   -5.000
 -70.000  110.000   -5.000
 -70.000  115.000   -5.000
 -70.000  120.000   -5.000
 -70.000  125.000   -5.000
 -65.000 -125.000   -5.000
 -65.000 -120.000   -5.000
 -65.000 -115.000   -5.000
 -65.000 -110.000   -5.000
 -65.000 -105.000   -5.000
 -65.000 -100.000   -5.000
 -65.000  -95.000   -5.000
 -65.000  -90.000   -5.000
 -65.000  -85.000   -5.000
 -65.000  -80.000   -5.000
 -65.000  -75.000   -5.000
 -65.000  -70.000   -5.000
 -65.000  -65.000   -5.000
 -65.000  -60.000   -5.000
 -65.000  -55.000   -5.000
 -65.000  -50.000   -5.000
 -65.000  -45.000   -5.000
 -65.000  -40.000   -5.000
 -65.000  -35.000   -5.000
 -65.000  -30.000   -5.000
 -65.000  -25.000   -5.000
 -65.000  -20.000   -5.000
 -65.000  -15.000   -5.000
 -65.000  -10.000   -5.000
 -65.000   -5.000   -5.000
 -65.000    0.000   -5.000
 -65.000    5.000   -5.000
 -65.000   10.000   -5.000
 -65.000   15.000   -5.000
 -65.000   20.000   -5.000
 -65.000   25.000   -5.000
 -65.000   30.000   -5.000
 -65.000   35.000   -5.000
 -65.000   40.000   -5.000
 -65.000   45.000   -5.000
 -65.000   50.000   -5.000
 -65.000   55.000   -5.000
 -65.000   60.000   -5.000
 -65.000   65.000   -5.000
 -65.000   70.000   -5.000
 -65.000   75.000   -5.000
 -65.000   80.000   -5.000
 -65.000   85.000   -5.000
 -65.000   90.000   -5.000
 -65.000   95.000   -5.000
 -65.000  100.000   -5.000
 -65.000  105.000   -5.000
 -65.000  110.000   -5.000
 -65.000  115.000   -5.000
 -65.000  120.000   -5.000
 -65.000  125.000   -5.000
 -60.000 -125.000   -5.000
 -60.000 -120.000   -5.000
 -60.000 -115.000   -5.000
 -60.000 -110.000   -5.000
 -60.000 -105.000   -5.000
 -60.000 -100.000   -5.000
 -60.000  -95.000   -5.000
 -60.000  -90.000   -5.000
 -60.000  -85.000   -5.000
 -60.000  -80.000   -5.000
 -60.000  -75.000   -5.000
 -60.000  -70.000   -5.000
 -60.000  -65.000   -5.000
 -60.000  -60.000   -5.000
 -60.000  -55.000   -5.000
 -60.000  -50.000   -5.000
 -60.000  -45.000   -5.000
 -60.000  -40.000   -5.000
 -60.000  -35.000   -5.000
 -60.000  -30.000   -5.000
 -60.000  -25.000   -5.000
 -60.000  -20.000   -5.000
 -60.000  -15.000   -5.000
 -60.000  -10.000   -5.000
 -60.000   -5.000   -5.000
 -60.000    0.000   -5.000
 -60.000    5.000   -5.000
 -60.000   10.000   -5.000
 -60.000   15.000   -5.000
 -60.000   20.000   -5.000
 -60.000   25.000   -5.000
 -60.000   30.000   -5.000
 -60.000   35.000   -5.000
 -60.000   40.000   -5.000
 -60.000   45.000   -5.000
 -60.000   50.000   -5.000
 -60.000   55.000   -5.000
 -60.000   60.000   -5.000
 -60.000   65.000   -5.000
 -60.000   70.000   -5.000
 -60.000   75.000   -5.000
 -60.000   80.000   -5.000
 -60.000   85.000   -5.000
 -60.000   90.000   -5.000
 -60.000   95.000   -5.000
 -60.000  100.000   -5.000
 -60.000  105.000   -5.000
 -60.000  110.000   -5.000
 -60.000  115.000   -5.000
 -60.000  120.000   -5.000
 -60.000  125.000   -5.000
 -55.000 -125.000   -5.000
 -55.000 -120.000   -5.000
 -55.000 -115.000   -5.000
 -55.000 -110.000   -5.000
 -55.000 -105.000   -5.000
 -55.000 -100.000   -5.000
 -55.000  -95.000   -5.000
 -55.000  -90.000   -5.000
 -55.000  -85.000   -5.000
 -55.000  -80.000   -5.000
 -55.000  -75.000   -5.000
 -55.000  -70.000   -5.000
 -55.000  -65.000   -5.000
 -55.000  -60.000   -5.000
 -55.000  -55.000   -5.000
 -55.000  -50.000   -5.000
 -55.000  -45.000   -5.000
 -55.000  -40.000   -5.000
 -55.000  -35.000   -5.000
 -55.000  -30.000   -5.000
 -55.000  -25.000   -5.000
 -55.000  -20.000   -5.000
 -55.000  -15.000   -5.000
 -55.000  -10.000   -5.000
 -55.000   -5.000   -5.000
 -55.000    0.000   -5.000
 -55.000    5.000   -5.000
 -55.000   10.000   -5.000
 -55.000   15.000   -5.000
 -55.000   20.000   -5.000
 -55.000   25.000   -5.000
 -55.000   30.000   -5.000
 -55.000   35.000   -5.000
 -55.000   40.000   -5.000
 -55.000   45.000   -5.000
 -55.000   50.000   -5.000
 -55.000   55.000   -5.000
 -55.000   60.000   -5.000
 -55.000   65.000   -5.000
 -55.000   70.000   -5.000
 -55.000   75.000   -5.000
 -55.000   80.000   -5.000
 -55.000   85.000   -5.000
 -55.000   90.000   -5.000
 -55.000   95.000   -5.000
 -55.000  100.000   -5.000
 -55.000  105.000   -5.000
 -55.000  110.000   -5.000
 -55.000  115.000   -5.000
 -55.000  120.000   -5.000
 -55.000  125.000   -5.000
 -50.000 -125.000   -5.000
 -50.000 -120.000   -5.000
 -50.000 -115.000   -5.000
 -50.000 -110.000   -5.000
 -50.000 -105.000   -5.000
 -50.000 -100.000   -5.000
 -50.000  -95.000   -5.000
 -50.000  -90.000   -5.000
 -50.000  -85.000   -5.000
 -50.000  -80.000   -5.000
 -50.000  -75.000   -5.000
 -50.000  -70.000   -5.000
 -50.000  -65.000   -5.000
 -50.000  -60.000   -5.000
 -50.000  -55.000   -5.000
 -50.000  -50.000   -5.000
 -50.000  -45.000   -5.000
 -50.000  -40.000   -5.000
 -50.000  -35.000   -5.000
 -50.000  -30.000   -5.000
 -50.000  -25.000   -5.000
 -50.000  -20.000   -5.000
 -50.000  -15.000   -5.000
 -50.000  -10.000   -5.000
 -50.000   -5.000   -5.000
 -50.000    0.000   -5.000
 -50.000    5.000   -5.000
 -50.000   10.000   -5.000
 -50.000   15.000   -5.000
 -50.000   20.000   -5.000
 -50.000   25.000   -5.000
 -50.000   30.000   -5.000
 -50.000   35.000   -5.000
 -50.000   40.000   -5.000
 -50.000   45.000   -5.000
 -50.000   50.000   -5.000
 -50.000   55.000   -5.000
 -50.000   60.000   -5.000
 -50.000   65.000   -5.000
 -50.000   70.000   -5.000
 -50.000   75.000   -5.000
 -50.000   80.000   -5.000
 -50.000   85.000   -5.000
 -50.000   90.000   -5.000
 -50.000   95.000   -5.000
 -50.000  100.000   -5.000
 -50.000  105.000   -5.000
 -50.000  110.000   -5.000
 -50.000  115.000   -5.000
 -50.000  120.000   -5.000
 -50.000  125.000   -5.000
 -45.000 -125.000   -5.000
 -45.000 -120.000   -5.000
 -45.000 -115.000   -5.000
 -45.000 -110.000   -5.000
 -45.000 -105.000   -5.000
 -45.000 -100.000   -5.000
 -45.000  -95.000   -5.000
 -45.000  -90.000   -5.000
 -45.000  -85.000   -5.000
 -45.000  -80.000   -5.000
 -45.000  -75.000   -5.000
 -45.000  -70.000   -5.000
 -45.000  -65.000   -5.000
 -45.000  -60.000   -5.000
 -45.000  -55.000   -5.000
 -45.000  -50.000   -5.000
 -45.000  -45.000   -5.000
 -45.000  -40.000   -5.000
 -45.000  -35.000   -5.000
 -45.000  -30.000   -5.000
 -45.000  -25.000   -5.000
 -45.000  -20.000   -5.000
 -45.000  -15.000   -5.000
 -45.000  -10.000   -5.000
 -45.000   -5.000   -5.000
 -45.000    0.000   -5.000
 -45.000    5.000   -5.000
 -45.000   10.000   -5.000
 -45.000   15.000   -5.000
 -45.000   20.000   -5.000
 -45.000   25.000   -5.000
 -45.000   30.000   -5.000
 -45.000   35.000   -5.000
 -45.000   40.000   -5.000
 -45.000   45.000   -5.000
 -45.000   50.000   -5.000
 -45.000   55.000   -5.000
 -45.000   60.000   -5.000
 -45.000   65.000   -5.000
 -45.000   70.000   -5.000
 -45.000   75.000   -5.000
 -45.000   80.000   -5.000
 -45.000   85.000   -5.000
 -45.000   90.000   -5.000
 -45.000   95.000   -5.000
 -45.000  100.000   -5.000
 -45.000  105.000   -5.000
 -45.000  110.000   -5.000
 -45.000  115.000   -5.000
 -45.000  120.000   -5.000
 -45.000  125.000   -5.000
 -40.000 -125.000   -5.000
 -40.000 -120.000   -5.000
 -40.000 -115.000   -5.000
 -40.000 -110.000   -5.000
 -40.000 -105.000   -5.000
 -40.000 -100.000   -5.000
 -40.000  -95.000   -5.000
 -40.000  -90.000   -5.000
 -40.000  -85.000   -5.000
 -40.000  -80.000   -5.000
 -40.000  -75.000   -5.000
 -40.000  -70.000   -5.000
 -40.000  -65.000   -5.000
 -40.000  -60.000   -5.000
 -40.000  -55.000   -5.000
 -40.000  -50.000   -5.000
 -40.000  -45.000   -5.000
 -40.000  -40.000   -5.000
 -40.000  -35.000   -5.000
 -40.000  -30.000   -5.000
 -40.000  -25.000   -5.000
 -40.000  -20.000   -5.000
 -40.000  -15.000   -5.000
 -40.000  -10.000   -5.000
 -40.000   -5.000   -5.000
 -40.000    0.000   -5.000
 -40.000    5.000   -5.000
 -40.000   10.000   -5.000
 -40.000   15.000   -5.000
 -40.000   20.000   -5.000
 -40.000   25.000   -5.000
 -40.000   30.000   -5.000
 -40.000   35.000   -5.000
 -40.000   40.000   -5.000
 -40.000   45.000   -5.000
 -40.000   50.000   -5.000
 -40.000   55.000   -5.000
 -40.000   60.000   -5.000
 -40.000   65.000   -5.000
 -40.000   70.000   -5.000
 -40.000   75.000   -5.000
 -40.000   80.000   -5.000
 -40.000   85.000   -5.000
 -40.000   90.000   -5.000
 -40.000   95.000   -5.000
 -40.000  100.000   -5.000
 -40.000  105.000   -5.000
 -40.000  110.000   -5.000
 -40.000  115.000   -5.000
 -40.000  120.000   -5.000
 -40.000  125.000   -5.000
 -35.000 -125.000   -5.000
 -35.000 -120.000   -5.000
 -35.000 -115.000   -5.000
 -35.000 -110.000   -5.000
 -35.000 -105.000   -5.000
 -35.000 -100.000   -5.000
 -35.000  -95.000   -5.000
 -35.000  -90.000   -5.000
 -35.000  -85.000   -5.000
 -35.000  -80.000   -5.000
 -35.000  -75.000   -5.000
 -35.000  -70.000   -5.000
 -35.000  -65.000   -5.000
 -35.000  -60.000   -5.000
 -35.000  -55.000   -5.000
 -35.000  -50.000   -5.000
 -35.000  -45.000   -5.000
 -35.000  -40.000   -5.000
 -35.000  -35.000   -5.000
 -35.000  -30.000   -5.000
 -35.000  -25.000   -5.000
 -35.000  -20.000   -5.000
 -35.000  -15.000   -5.000
 -35.000  -10.000   -5.000
 -35.000   -5.000   -5.000
 -35.000    0.000   -5.000
 -35.000    5.000   -5.000
 -35.000   10.000   -5.000
 -35.000   15.000   -5.000
 -35.000   20.000   -5.000
 -35.000   25.000   -5.000
 -35.000   30.000   -5.000
 -35.000   35.000   -5.000
 -35.000   40.000   -5.000
 -35.000   45.000   -5.000
 -35.000   50.000   -5.000
 -35.000   55.000   -5.000
 -35.000   60.000   -5.000
 -35.000   65.000   -5.000
 -35.000   70.000   -5.000
 -35.000   75.000   -5.000
 -35.000   80.000   -5.000
 -35.000   85.000   -5.000
 -35.000   90.000   -5.000
 -35.000   95.000   -5.000
 -35.000  100.000   -5.000
 -35.000  105.000   -5.000
 -35.000  110.000   -5.000
 -35.000  115.000   -5.000
 -35.000  120.000   -5.000
 -35.000  125.000   -5.000
 -30.000 -125.000   -5.000
 -30.000 -120.000   -5.000
 -30.000 -115.000   -5.000
 -30.000 -110.000   -5.000
 -30.000 -105.000   -5.000
 -30.000 -100.000   -5.000
 -30.000  -95.000   -5.000
 -30.000  -90.000   -5.000
 -30.000  -85.000   -5.000
 -30.000  -80.000   -5.000
 -30.000  -75.000   -5.000
 -30.000  -70.000   -5.000
 -30.000  -65.000   -5.000
 -30.000  -60.000   -5.000
 -30.000  -55.000   -5.000
 -30.000  -50.000   -5.000
 -30.000  -45.000   -5.000
 -30.000  -40.000   -5.000
 -30.000  -35.000   -5.000
 -30.000  -30.000   -5.000
 -30.000  -25.000   -5.000
 -30.000  -20.000   -5.000
 -30.000  -15.000   -5.000
 -30.000  -10.000   -5.000
 -30.000   -5.000   -5.000
 -30.000    0.000   -5.000
 -30.000    5.000   -5.000
 -30.000   10.000   -5.000
 -30.000   15.000   -5.000
 -30.000   20.000   -5.000
 -30.000   25.000   -5.000
 -30.000   30.000   -5.000
 -30.000   35.000   -5.000
 -30.000   40.000   -5.000
 -30.000   45.000   -5.000
 -30.000   50.000   -5.000
 -30.000   55.000   -5.000
 -30.000   60.000   -5.000
 -30.000   65.000   -5.000
 -30.000   70.000   -5.000
 -30.000   75.000   -5.000
 -30.000   80.000   -5.000
 -30.000   85.000   -5.000
 -30.000   90.000   -5.000
 -30.000   95.000   -5.000
 -30.000  100.000   -5.000
 -30.000  105.000   -5.000
 -30.000  110.000   -5.000
 -30.000  115.000   -5.000
 -30.000  120.000   -5.000
 -30.000  125.000   -5.000
 -25.000 -125.000   -5.000
 -25.000 -120.000   -5.000
 -25.000 -115.000   -5.000
 -25.000 -110.000   -5.000
 -25.000 -105.000   -5.000
 -25.000 -100.000   -5.000
 -25.000  -95.000   -5.000
 -25.000  -90.000   -5.000
 -25.000  -85.000   -5.000
 -25.000  -80.000   -5.000
 -25.000  -75.000   -5.000
 -25.000  -70.000   -5.000
 -25.000  -65.000   -5.000
 -25.000  -60.000   -5.000
 -25.000  -55.000   -5.000
 -25.000  -50.000   -5.000
 -25.000  -45.000   -5.000
 -25.000  -40.000   -5.000
 -25.000  -35.000   -5.000
 -25.000  -30.000   -5.000
 -25.000  -25.000   -5.000
 -25.000  -20.000   -5.000
 -25.000  -15.000   -5.000
 -25.000  -10.000   -5.000
 -25.000   -5.000   -5.000
 -25.000    0.000   -5.000
 -25.000    5.000   -5.000
 -25.000   10.000   -5.000
 -25.000   15.000   -5.000
 -25.000   20.000   -5.000
 -25.000   25.000   -5.000
 -25.000   30.000   -5.000
 -25.000   35.000   -5.000
 -25.000   40.000   -5.000
 -25.000   45.000   -5.000
 -25.000   50.000   -5.000
 -25.000   55.000   -5.000
 -25.000   60.000   -5.000
 -25.000   65.000   -5.000
 -25.000   70.000   -5.000
 -25.000   75.000   -5.000
 -25.000   80.000   -5.000
 -25.000   85.000   -5.000
 -25.000   90.000   -5.000
 -25.000   95.000   -5.000
 -25.000  100.000   -5.000
 -25.000  105.000   -5.000
 -25.000  110.000   -5.000
 -25.000  115.000   -5.000
 -25.000  120.000   -5.000
 -25.000  125.000   -5.000
 -20.000 -125.000   -5.000
 -20.000 -120.000   -5.000
 -20.000 -115.000   -5.000
 -20.000 -110.000   -5.000
 -20.000 -105.000   -5.000
 -20.000 -100.000   -5.000
 -20.000  -95.000   -5.000
 -20.000  -90.000   -5.000
 -20.000  -85.000   -5.000
 -20.000  -80.000   -5.000
 -20.000  -75.000   -5.000
 -20.000  -70.000   -5.000
 -20.000  -65.000   -5.000
 -20.000  -60.000   -5.000
 -20.000  -55.000   -5.000
 -20.000  -50.000   -5.000
 -20.000  -45.000   -5.000
 -20.000  -40.000   -5.000
 -20.000  -35.000   -5.000
 -20.000  -30.000   -5.000
 -20.000  -25.000   -5.000
 -20.000  -20.000   -5.000
 -20.000  -15.000   -5.000
 -20.000  -10.000   -5.000
 -20.000   -5.000   -5.000
 -20.000    0.000   -5.000
 -20.000    5.000   -5.000
 -20.000   10.000   -5.000
 -20.000   15.000   -5.000
 -20.000   20.000   -5.000
 -20.000   25.000   -5.000
 -20.000   30.000   -5.000
 -20.000   35.000   -5.000
 -20.000   40.000   -5.000
 -20.000   45.000   -5.000
 -20.000   50.000   -5.000
 -20.000   55.000   -5.000
 -20.000   60.000   -5.000
 -20.000   65.000   -5.000
 -20.000   70.000   -5.000
 -20.000   75.000   -5.000
 -20.000   80.000   -5.000
 -20.000   85.000   -5.000
 -20.000   90.000   -5.000
 -20.000   95.000   -5.000
 -20.000  100.000   -5.000
 -20.000  105.000   -5.000
 -20.000  110.000   -5.000
 -20.000  115.000   -5.000
 -20.000  120.000   -5.000
 -20.000  125.000   -5.000
 -15.000 -125.000   -5.000
 -15.000 -120.000   -5.000
 -15.000 -115.000   -5.000
 -15.000 -110.000   -5.000
 -15.000 -105.000   -5.000
 -15.000 -100.000   -5.000
 -15.000  -95.000   -5.000
 -15.000  -90.000   -5.000
 -15.000  -85.000   -5.000
 -15.000  -80.000   -5.000
 -15.000  -75.000   -5.000
 -15.000  -70.000   -5.000
 -15.000  -65.000   -5.000
 -15.000  -60.000   -5.000
 -15.000  -55.000   -5.000
 -15.000  -50.000   -5.000
 -15.000  -45.000   -5.000
 -15.000  -40.000   -5.000
 -15.000  -35.000   -5.000
 -15.000  -30.000   -5.000
 -15.000  -25.000   -5.000
 -15.000  -20.000   -5.000
 -15.000  -15.000   -5.000
 -15.000  -10.000   -5.000
 -15.000   -5.000   -5.000
 -15.000    0.000   -5.000
 -15.000    5.000   -5.000
 -15.000   10.000   -5.000
 -15.000   15.000   -5.000
 -15.000   20.000   -5.000
 -15.000   25.000   -5.000
 -15.000   30.000   -5.000
 -15.000   35.000   -5.000
 -15.000   40.000   -5.000
 -15.000   45.000   -5.000
 -15.000   50.000   -5.000
 -15.000   55.000   -5.000
 -15.000   60.000   -5.000
 -15.000   65.000   -5.000
 -15.000   70.000   -5.000
 -15.000   75.000   -5.000
 -15.000   80.000   -5.000
 -15.000   85.000   -5.000
 -15.000   90.000   -5.000
 -15.000   95.000   -5.000
 -15.000  100.000   -5.000
 -15.000  105.000   -5.000
 -15.000  110.000   -5.000
 -15.000  115.000   -5.000
 -15.000  120.000   -5.000
 -15.000  125.000   -5.000
 -10.000 -125.000   -5.000
 -10.000 -120.000   -5.000
 -10.000 -115.000   -5.000
 -10.000 -110.000   -5.000
 -10.000 -105.000   -5.000
 -10.000 -100.000   -5.000
 -10.000  -95.000   -5.000
 -10.000  -90.000   -5.000
 -10.000  -85.000   -5.000
 -10.000  -80.000   -5.000
 -10.000  -75.000   -5.000
 -10.000  -70.000   -5.000
 -10.000  -65.000   -5.000
 -10.000  -60.000   -5.000
 -10.000  -55.000   -5.000
 -10.000  -50.000   -5.000
 -10.000  -45.000   -5.000
 -10.000  -40.000   -5.000
 -10.000  -35.000   -5.000
 -10.000  -30.000   -5.000
 -10.000  -25.000   -5.000
 -10.000  -20.000   -5.000
 -10.000  -15.000   -5.000
 -10.000  -10.000   -5.000
 -10.000   -5.000   -5.000
 -10.000    0.000   -5.000
 -10.000    5.000   -5.000
 -10.000   10.000   -5.000
 -10.000   15.000   -5.000
 -10.000   20.000   -5.000
 -10.000   25.000   -5.000
 -10.000   30.000   -5.000
 -10.000   35.000   -5.000
 -10.000   40.000   -5.000
 -10.000   45.000   -5.000
 -10.000   50.000   -5.000
 -10.000   55.000   -5.000
 -10.000   60.000   -5.000
 -10.000   65.000   -5.000
 -10.000   70.000   -5.000
 -10.000   75.000   -5.000
 -10.000   80.000   -5.000
 -10.000   85.000   -5.000
 -10.000   90.000   -5.000
 -10.000   95.000   -5.000
 -10.000  100.000   -5.000
 -10.000  105.000   -5.000
 -10.000  110.000   -5.000
 -10.000  115.000   -5.000
 -10.000  120.000   -5.000
 -10.000  125.000   -5.000
  -5.000 -125.000   -5.000
  -5.000 -120.000   -5.000
  -5.000 -115.000   -5.000
  -5.000 -110.000   -5.000
  -5.000 -105.000   -5.000
  -5.000 -100.000   -5.000
  -5.000  -95.000   -5.000
  -5.000  -90.000   -5.000
  -5.000  -85.000   -5.000
  -5.000  -80.000   -5.000
  -5.000  -75.000   -5.000
  -5.000  -70.000   -5.000
  -5.000  -65.000   -5.000
  -5.000  -60.000   -5.000
  -5.000  -55.000   -5.000
  -5.000  -50.000   -5.000
  -5.000  -45.000   -5.000
  -5.000  -40.000   -5.000
  -5.000  -35.000   -5.000
  -5.000  -30.000   -5.000
  -5.000  -25.000   -5.000
  -5.000  -20.000   -5.000
  -5.000  -15.000   -5.000
  -5.000  -10.000   -5.000
  -5.000   -5.000   -5.000
  -5.000    0.000   -5.000
  -5.000    5.000   -5.000
  -5.000   10.000   -5.000
  -5.000   15.000   -5.000
  -5.000   20.000   -5.000
  -5.000   25.000   -5.000
  -5.000   30.000   -5.000
  -5.000   35.000   -5.000
  -5.000   40.000   -5.000
  -5.000   45.000   -5.000
  -5.000   50.000   -5.000
  -5.000   55.000   -5.000
  -5.000   60.000   -5.000
  -5.000   65.000   -5.000
  -5.000   70.000   -5.000
  -5.000   75.000   -5.000
  -5.000   80.000   -5.000
  -5.000   85.000   -5.000
  -5.000   90.000   -5.000
  -5.000   95.000   -5.000
  -5.000  100.000   -5.000
  -5.000  105.000   -5.000
  -5.000  110.000   -5.000
  -5.000  115.000   -5.000
  -5.000  120.000   -5.000
  -5.000  125.000   -5.000
   0.000 -125.000   -5.000
   0.000 -120.000   -5.000
   0.000 -115.000   -5.000
   0.000 -110.000   -5.000
   0.000 -105.000   -5.000
   0.000 -100.000   -5.000
   0.000  -95.000   -5.000
   0.000  -90.000   -5.000
   0.000  -85.000   -5.000
   0.000  -80.000   -5.000
   0.000  -75.000   -5.000
   0.000  -70.000   -5.000
   0.000  -65.000   -5.000
   0.000  -60.000   -5.000
   0.000  -55.000   -5.000
   0.000  -50.000   -5.000
   0.000  -45.000   -5.000
   0.000  -40.000   -5.000
   0.000  -35.000   -5.000
   0.000  -30.000   -5.000
   0.000  -25.000   -5.000
   0.000  -20.000   -5.000
   0.000  -15.000   -5.000
   0.000  -10.000   -5.000
   0.000   -5.000   -5.000
   0.000    0.000   -5.000
   0.000    5.000   -5.000
   0.000   10.000   -5.000
   0.000   15.000   -5.000
   0.000   20.000   -5.000
   0.000   25.000   -5.000
   0.000   30.000   -5.000
   0.000   35.000   -5.000
   0.000   40.000   -5.000
   0.000   45.000   -5.000
   0.000   50.000   -5.000
   0.000   55.000   -5.000
   0.000   60.000   -5.000
   0.000   65.000   -5.000
   0.000   70.000   -5.000
   0.000   75.000   -5.000
   0.000   80.000   -5.000
   0.000   85.000   -5.000
   0.000   90.000   -5.000
   0.000   95.000   -5.000
   0.000  100.000   -5.000
   0.000  105.000   -5.000
   0.000  110.000   -5.000
   0.000  115.000   -5.000
   0.000  120.000   -5.000
   0.000  125.000   -5.000
   5.000 -125.000   -5.000
   5.000 -120.000   -5.000
   5.000 -115.000   -5.000
   5.000 -110.000   -5.000
   5.000 -105.000   -5.000
   5.000 -100.000   -5.000
   5.000  -95.000   -5.000
   5.000  -90.000   -5.000
   5.000  -85.000   -5.000
   5.000  -80.000   -5.000
   5.000  -75.000   -5.000
   5.000  -70.000   -5.000
   5.000  -65.000   -5.000
   5.000  -60.000   -5.000
   5.000  -55.000   -5.000
   5.000  -50.000   -5.000
   5.000  -45.000   -5.000
   5.000  -40.000   -5.000
   5.000  -35.000   -5.000
   5.000  -30.000   -5.000
   5.000  -25.000   -5.000
   5.000  -20.000   -5.000
   5.000  -15.000   -5.000
   5.000  -10.000   -5.000
   5.000   -5.000   -5.000
   5.000    0.000   -5.000
   5.000    5.000   -5.000
   5.000   10.000   -5.000
   5.000   15.000   -5.000
   5.000   20.000   -5.000
   5.000   25.000   -5.000
   5.000   30.000   -5.000
   5.000   35.000   -5.000
   5.000   40.000   -5.000
   5.000   45.000   -5.000
   5.000   50.000   -5.000
   5.000   55.000   -5.000
   5.000   60.000   -5.000
   5.000   65.000   -5.000
   5.000   70.000   -5.000
   5.000   75.000   -5.000
   5.000   80.000   -5.000
   5.000   85.000   -5.000
   5.000   90.000   -5.000
   5.000   95.000   -5.000
   5.000  100.000   -5.000
   5.000  105.000   -5.000
   5.000  110.000   -5.000
   5.000  115.000   -5.000
   5.000  120.000   -5.000
   5.000  125.000   -5.000
  10.000 -125.000   -5.000
  10.000 -120.000   -5.000
  10.000 -115.000   -5.000
  10.000 -110.000   -5.000
  10.000 -105.000   -5.000
  10.000 -100.000   -5.000
  10.000  -95.000   -5.000
  10.000  -90.000   -5.000
  10.000  -85.000   -5.000
  10.000  -80.000   -5.000
  10.000  -75.000   -5.000
  10.000  -70.000   -5.000
  10.000  -65.000   -5.000
  10.000  -60.000   -5.000
  10.000  -55.000   -5.000
  10.000  -50.000   -5.000
  10.000  -45.000   -5.000
  10.000  -40.000   -5.000
  10.000  -35.000   -5.000
  10.000  -30.000   -5.000
  10.000  -25.000   -5.000
  10.000  -20.000   -5.000
  10.000  -15.000   -5.000
  10.000  -10.000   -5.000
  10.000   -5.000   -5.000
  10.000    0.000   -5.000
  10.000    5.000   -5.000
  10.000   10.000   -5.000
  10.000   15.000   -5.000
  10.000   20.000   -5.000
  10.000   25.000   -5.000
  10.000   30.000   -5.000
  10.000   35.000   -5.000
  10.000   40.000   -5.000
  10.000   45.000   -5.000
  10.000   50.000   -5.000
  10.000   55.000   -5.000
  10.000   60.000   -5.000
  10.000   65.000   -5.000
  10.000   70.000   -5.000
  10.000   75.000   -5.000
  10.000   80.000   -5.000
  10.000   85.000   -5.000
  10.000   90.000   -5.000
  10.000   95.000   -5.000
  10.000  100.000   -5.000
  10.000  105.000   -5.000
  10.000  110.000   -5.000
  10.000  115.000   -5.000
  10.000  120.000   -5.000
  10.000  125.000   -5.000
  15.000 -125.000   -5.000
  15.000 -120.000   -5.000
  15.000 -115.000   -5.000
  15.000 -110.000   -5.000
  15.000 -105.000   -5.000
  15.000 -100.000   -5.000
  15.000  -95.000   -5.000
  15.000  -90.000   -5.000
  15.000  -85.000   -5.000
  15.000  -80.000   -5.000
  15.000  -75.000   -5.000
  15.000  -70.000   -5.000
  15.000  -65.000   -5.000
  15.000  -60.000   -5.000
  15.000  -55.000   -5.000
  15.000  -50.000   -5.000
  15.000  -45.000   -5.000
  15.000  -40.000   -5.000
  15.000  -35.000   -5.000
  15.000  -30.000   -5.000
  15.000  -25.000   -5.000
  15.000  -20.000   -5.000
  15.000  -15.000   -5.000
  15.000  -10.000   -5.000
  15.000   -5.000   -5.000
  15.000    0.000   -5.000
  15.000    5.000   -5.000
  15.000   10.000   -5.000
  15.000   15.000   -5.000
  15.000   20.000   -5.000
  15.000   25.000   -5.000
  15.000   30.000   -5.000
  15.000   35.000   -5.000
  15.000   40.000   -5.000
  15.000   45.000   -5.000
  15.000   50.000   -5.000
  15.000   55.000   -5.000
  15.000   60.000   -5.000
  15.000   65.000   -5.000
  15.000   70.000   -5.000
  15.000   75.000   -5.000
  15.000   80.000   -5.000
  15.000   85.000   -5.000
  15.000   90.000   -5.000
  15.000   95.000   -5.000
  15.000  100.000   -5.000
  15.000  105.000   -5.000
  15.000  110.000   -5.000
  15.000  115.000   -5.000
  15.000  120.000   -5.000
  15.000  125.000   -5.000
  20.000 -125.000   -5.000
  20.000 -120.000   -5.000
  20.000 -115.000   -5.000
  20.000 -110.000   -5.000
  20.000 -105.000   -5.000
  20.000 -100.000   -5.000
  20.000  -95.000   -5.000
  20.000  -90.000   -5.000
  20.000  -85.000   -5.000
  20.000  -80.000   -5.000
  20.000  -75.000   -5.000
  20.000  -70.000   -5.000
  20.000  -65.000   -5.000
  20.000  -60.000   -5.000
  20.000  -55.000   -5.000
  20.000  -50.000   -5.000
  20.000  -45.000   -5.000
  20.000  -40.000   -5.000
  20.000  -35.000   -5.000
  20.000  -30.000   -5.000
  20.000  -25.000   -5.000
  20.000  -20.000   -5.000
  20.000  -15.000   -5.000
  20.000  -10.000   -5.000
  20.000   -5.000   -5.000
  20.000    0.000   -5.000
  20.000    5.000   -5.000
  20.000   10.000   -5.000
  20.000   15.000   -5.000
  20.000   20.000   -5.000
  20.000   25.000   -5.000
  20.000   30.000   -5.000
  20.000   35.000   -5.000
  20.000   40.000   -5.000
  20.000   45.000   -5.000
  20.000   50.000   -5.000
  20.000   55.000   -5.000
  20.000   60.000   -5.000
  20.000   65.000   -5.000
  20.000   70.000   -5.000
  20.000   75.000   -5.000
  20.000   80.000   -5.000
  20.000   85.000   -5.000
  20.000   90.000   -5.000
  20.000   95.000   -5.000
  20.000  100.000   -5.000
  20.000  105.000   -5.000
  20.000  110.000   -5.000
  20.000  115.000   -5.000
  20.000  120.000   -5.000
  20.000  125.000   -5.000
  25.000 -125.000   -5.000
  25.000 -120.000   -5.000
  25.000 -115.000   -5.000
  25.000 -110.000   -5.000
  25.000 -105.000   -5.000
  25.000 -100.000   -5.000
  25.000  -95.000   -5.000
  25.000  -90.000   -5.000
  25.000  -85.000   -5.000
  25.000  -80.000   -5.000
  25.000  -75.000   -5.000
  25.000  -70.000   -5.000
  25.000  -65.000   -5.000
  25.000  -60.000   -5.000
  25.000  -55.000   -5.000
  25.000  -50.000   -5.000
  25.000  -45.000   -5.000
  25.000  -40.000   -5.000
  25.000  -35.000   -5.000
  25.000  -30.000   -5.000
  25.000  -25.000   -5.000
  25.000  -20.000   -5.000
  25.000  -15.000   -5.000
  25.000  -10.000   -5.000
  25.000   -5.000   -5.000
  25.000    0.000   -5.000
  25.000    5.000   -5.000
  25.000   10.000   -5.000
  25.000   15.000   -5.000
  25.000   20.000   -5.000
  25.000   25.000   -5.000
  25.000   30.000   -5.000
  25.000   35.000   -5.000
  25.000   40.000   -5.000
  25.000   45.000   -5.000
  25.000   50.000   -5.000
  25.000   55.000   -5.000
  25.000   60.000   -5.000
  25.000   65.000   -5.000
  25.000   70.000   -5.000
  25.000   75.000   -5.000
  25.000   80.000   -5.000
  25.000   85.000   -5.000
  25.000   90.000   -5.000
  25.000   95.000   -5.000
  25.000  100.000   -5.000
  25.000  105.000   -5.000
  25.000  110.000   -5.000
  25.000  115.000   -5.000
  25.000  120.000   -5.000
  25.000  125.000   -5.000
  30.000 -125.000   -5.000
  30.000 -120.000   -5.000
  30.000 -115.000   -5.000
  30.000 -110.000   -5.000
  30.000 -105.000   -5.000
  30.000 -100.000   -5.000
  30.000  -95.000   -5.000
  30.000  -90.000   -5.000
  30.000  -85.000   -5.000
  30.000  -80.000   -5.000
  30.000  -75.000   -5.000
  30.000  -70.000   -5.000
  30.000  -65.000   -5.000
  30.000  -60.000   -5.000
  30.000  -55.000   -5.000
  30.000  -50.000   -5.000
  30.000  -45.000   -5.000
  30.000  -40.000   -5.000
  30.000  -35.000   -5.000
  30.000  -30.000   -5.000
  30.000  -25.000   -5.000
  30.000  -20.000   -5.000
  30.000  -15.000   -5.000
  30.000  -10.000   -5.000
  30.000   -5.000   -5.000
  30.000    0.000   -5.000
  30.000    5.000   -5.000
  30.000   10.000   -5.000
  30.000   15.000   -5.000
  30.000   20.000   -5.000
  30.000   25.000   -5.000
  30.000   30.000   -5.000
  30.000   35.000   -5.000
  30.000   40.000   -5.000
  30.000   45.000   -5.000
  30.000   50.000   -5.000
  30.000   55.000   -5.000
  30.000   60.000   -5.000
  30.000   65.000   -5.000
  30.000   70.000   -5.000
  30.000   75.000   -5.000
  30.000   80.000   -5.000
  30.000   85.000   -5.000
  30.000   90.000   -5.000
  30.000   95.000   -5.000
  30.000  100.000   -5.000
  30.000  105.000   -5.000
  30.000  110.000   -5.000
  30.000  115.000   -5.000
  30.000  120.000   -5.000
  30.000  125.000   -5.000
  35.000 -125.000   -5.000
  35.000 -120.000   -5.000
  35.000 -115.000   -5.000
  35.000 -110.000   -5.000
  35.000 -105.000   -5.000
  35.000 -100.000   -5.000
  35.000  -95.000   -5.000
  35.000  -90.000   -5.000
  35.000  -85.000   -5.000
  35.000  -80.000   -5.000
  35.000  -75.000   -5.000
  35.000  -70.000   -5.000
  35.000  -65.000   -5.000
  35.000  -60.000   -5.000
  35.000  -55.000   -5.000
  35.000  -50.000   -5.000
  35.000  -45.000   -5.000
  35.000  -40.000   -5.000
  35.000  -35.000   -5.000
  35.000  -30.000   -5.000
  35.000  -25.000   -5.000
  35.000  -20.000   -5.000
  35.000  -15.000   -5.000
  35.000  -10.000   -5.000
  35.000   -5.000   -5.000
  35.000    0.000   -5.000
  35.000    5.000   -5.000
  35.000   10.000   -5.000
  35.000   15.000   -5.000
  35.000   20.000   -5.000
  35.000   25.000   -5.000
  35.000   30.000   -5.000
  35.000   35.000   -5.000
  35.000   40.000   -5.000
  35.000   45.000   -5.000
  35.000   50.000   -5.000
  35.000   55.000   -5.000
  35.000   60.000   -5.000
  35.000   65.000   -5.000
  35.000   70.000   -5.000
  35.000   75.000   -5.000
  35.000   80.000   -5.000
  35.000   85.000   -5.000
  35.000   90.000   -5.000
  35.000   95.000   -5.000
  35.000  100.000   -5.000
  35.000  105.000   -5.000
  35.000  110.000   -5.000
  35.000  115.000   -5.000
  35.000  120.000   -5.000
  35.000  125.000   -5.000
  40.000 -125.000   -5.000
  40.000 -120.000   -5.000
  40.000 -115.000   -5.000
  40.000 -110.000   -5.000
  40.000 -105.000   -5.000
  40.000 -100.000   -5.000
  40.000  -95.000   -5.000
  40.000  -90.000   -5.000
  40.000  -85.000   -5.000
  40.000  -80.000   -5.000
  40.000  -75.000   -5.000
  40.000  -70.000   -5.000
  40.000  -65.000   -5.000
  40.000  -60.000   -5.000
  40.000  -55.000   -5.000
  40.000  -50.000   -5.000
  40.000  -45.000   -5.000
  40.000  -40.000   -5.000
  40.000  -35.000   -5.000
  40.000  -30.000   -5.000
  40.000  -25.000   -5.000
  40.000  -20.000   -5.000
  40.000  -15.000   -5.000
  40.000  -10.000   -5.000
  40.000   -5.000   -5.000
  40.000    0.000   -5.000
  40.000    5.000   -5.000
  40.000   10.000   -5.000
  40.000   15.000   -5.000
  40.000   20.000   -5.000
  40.000   25.000   -5.000
  40.000   30.000   -5.000
  40.000   35.000   -5.000
  40.000   40.000   -5.000
  40.000   45.000   -5.000
  40.000   50.000   -5.000
  40.000   55.000   -5.000
  40.000   60.000   -5.000
  40.000   65.000   -5.000
  40.000   70.000   -5.000
  40.000   75.000   -5.000
  40.000   80.000   -5.000
  40.000   85.000   -5.000
  40.000   90.000   -5.000
  40.000   95.000   -5.000
  40.000  100.000   -5.000
  40.000  105.000   -5.000
  40.000  110.000   -5.000
  40.000  115.000   -5.000
  40.000  120.000   -5.000
  40.000  125.000   -5.000
  45.000 -125.000   -5.000
  45.000 -120.000   -5.000
  45.000 -115.000   -5.000
  45.000 -110.000   -5.000
  45.000 -105.000   -5.000
  45.000 -100.000   -5.000
  45.000  -95.000   -5.000
  45.000  -90.000   -5.000
  45.000  -85.000   -5.000
  45.000  -80.000   -5.000
  45.000  -75.000   -5.000
  45.000  -70.000   -5.000
  45.000  -65.000   -5.000
  45.000  -60.000   -5.000
  45.000  -55.000   -5.000
  45.000  -50.000   -5.000
  45.000  -45.000   -5.000
  45.000  -40.000   -5.000
  45.000  -35.000   -5.000
  45.000  -30.000   -5.000
  45.000  -25.000   -5.000
  45.000  -20.000   -5.000
  45.000  -15.000   -5.000
  45.000  -10.000   -5.000
  45.000   -5.000   -5.000
  45.000    0.000   -5.000
  45.000    5.000   -5.000
  45.000   10.000   -5.000
  45.000   15.000   -5.000
  45.000   20.000   -5.000
  45.000   25.000   -5.000
  45.000   30.000   -5.000
  45.000   35.000   -5.000
  45.000   40.000   -5.000
  45.000   45.000   -5.000
  45.000   50.000   -5.000
  45.000   55.000   -5.000
  45.000   60.000   -5.000
  45.000   65.000   -5.000
  45.000   70.000   -5.000
  45.000   75.000   -5.000
  45.000   80.000   -5.000
  45.000   85.000   -5.000
  45.000   90.000   -5.000
  45.000   95.000   -5.000
  45.000  100.000   -5.000
  45.000  105.000   -5.000
  45.000  110.000   -5.000
  45.000  115.000   -5.000
  45.000  120.000   -5.000
  45.000  125.000   -5.000
  50.000 -125.000   -5.000
  50.000 -120.000   -5.000
  50.000 -115.000   -5.000
  50.000 -110.000   -5.000
  50.000 -105.000   -5.000
  50.000 -100.000   -5.000
  50.000  -95.000   -5.000
  50.000  -90.000   -5.000
  50.000  -85.000   -5.000
  50.000  -80.000   -5.000
  50.000  -75.000   -5.000
  50.000  -70.000   -5.000
  50.000  -65.000   -5.000
  50.000  -60.000   -5.000
  50.000  -55.000   -5.000
  50.000  -50.000   -5.000
  50.000  -45.000   -5.000
  50.000  -40.000   -5.000
  50.000  -35.000   -5.000
  50.000  -30.000   -5.000
  50.000  -25.000   -5.000
  50.000  -20.000   -5.000
  50.000  -15.000   -5.000
  50.000  -10.000   -5.000
  50.000   -5.000   -5.000
  50.000    0.000   -5.000
  50.000    5.000   -5.000
  50.000   10.000   -5.000
  50.000   15.000   -5.000
  50.000   20.000   -5.000
  50.000   25.000   -5.000
  50.000   30.000   -5.000
  50.000   35.000   -5.000
  50.000   40.000   -5.000
  50.000   45.000   -5.000
  50.000   50.000   -5.000
  50.000   55.000   -5.000
  50.000   60.000   -5.000
  50.000   65.000   -5.000
  50.000   70.000   -5.000
  50.000   75.000   -5.000
  50.000   80.000   -5.000
  50.000   85.000   -5.000
  50.000   90.000   -5.000
  50.000   95.000   -5.000
  50.000  100.000   -5.000
  50.000  105.000   -5.000
  50.000  110.000   -5.000
  50.000  115.000   -5.000
  50.000  120.000   -5.000
  50.000  125.000   -5.000
  55.000 -125.000   -5.000
  55.000 -120.000   -5.000
  55.000 -115.000   -5.000
  55.000 -110.000   -5.000
  55.000 -105.000   -5.000
  55.000 -100.000   -5.000
  55.000  -95.000   -5.000
  55.000  -90.000   -5.000
  55.000  -85.000   -5.000
  55.000  -80.000   -5.000
  55.000  -75.000   -5.000
  55.000  -70.000   -5.000
  55.000  -65.000   -5.000
  55.000  -60.000   -5.000
  55.000  -55.000   -5.000
  55.000  -50.000   -5.000
  55.000  -45.000   -5.000
  55.000  -40.000   -5.000
  55.000  -35.000   -5.000
  55.000  -30.000   -5.000
  55.000  -25.000   -5.000
  55.000  -20.000   -5.000
  55.000  -15.000   -5.000
  55.000  -10.000   -5.000
  55.000   -5.000   -5.000
  55.000    0.000   -5.000
  55.000    5.000   -5.000
  55.000   10.000   -5.000
  55.000   15.000   -5.000
  55.000   20.000   -5.000
  55.000   25.000   -5.000
  55.000   30.000   -5.000
  55.000   35.000   -5.000
  55.000   40.000   -5.000
  55.000   45.000   -5.000
  55.000   50.000   -5.000
  55.000   55.000   -5.000
  55.000   60.000   -5.000
  55.000   65.000   -5.000
  55.000   70.000   -5.000
  55.000   75.000   -5.000
  55.000   80.000   -5.000
  55.000   85.000   -5.000
  55.000   90.000   -5.000
  55.000   95.000   -5.000
  55.000  100.000   -5.000
  55.000  105.000   -5.000
  55.000  110.000   -5.000
  55.000  115.000   -5.000
  55.000  120.000   -5.000
  55.000  125.000   -5.000
  60.000 -125.000   -5.000
  60.000 -120.000   -5.000
  60.000 -115.000   -5.000
  60.000 -110.000   -5.000
  60.000 -105.000   -5.000
  60.000 -100.000   -5.000
  60.000  -95.000   -5.000
  60.000  -90.000   -5.000
  60.000  -85.000   -5.000
  60.000  -80.000   -5.000
  60.000  -75.000   -5.000
  60.000  -70.000   -5.000
  60.000  -65.000   -5.000
  60.000  -60.000   -5.000
  60.000  -55.000   -5.000
  60.000  -50.000   -5.000
  60.000  -45.000   -5.000
  60.000  -40.000   -5.000
  60.000  -35.000   -5.000
  60.000  -30.000   -5.000
  60.000  -25.000   -5.000
  60.000  -20.000   -5.000
  60.000  -15.000   -5.000
  60.000  -10.000   -5.000
  60.000   -5.000   -5.000
  60.000    0.000   -5.000
  60.000    5.000   -5.000
  60.000   10.000   -5.000
  60.000   15.000   -5.000
  60.000   20.000   -5.000
  60.000   25.000   -5.000
  60.000   30.000   -5.000
  60.000   35.000   -5.000
  60.000   40.000   -5.000
  60.000   45.000   -5.000
  60.000   50.000   -5.000
  60.000   55.000   -5.000
  60.000   60.000   -5.000
  60.000   65.000   -5.000
  60.000   70.000   -5.000
  60.000   75.000   -5.000
  60.000   80.000   -5.000
  60.000   85.000   -5.000
  60.000   90.000   -5.000
  60.000   95.000   -5.000
  60.000  100.000   -5.000
  60.000  105.000   -5.000
  60.000  110.000   -5.000
  60.000  115.000   -5.000
  60.000  120.000   -5.000
  60.000  125.000   -5.000
  65.000 -125.000   -5.000
  65.000 -120.000   -5.000
  65.000 -115.000   -5.000
  65.000 -110.000   -5.000
  65.000 -105.000   -5.000
  65.000 -100.000   -5.000
  65.000  -95.000   -5.000
  65.000  -90.000   -5.000
  65.000  -85.000   -5.000
  65.000  -80.000   -5.000
  65.000  -75.000   -5.000
  65.000  -70.000   -5.000
  65.000  -65.000   -5.000
  65.000  -60.000   -5.000
  65.000  -55.000   -5.000
  65.000  -50.000   -5.000
  65.000  -45.000   -5.000
  65.000  -40.000   -5.000
  65.000  -35.000   -5.000
  65.000  -30.000   -5.000
  65.000  -25.000   -5.000
  65.000  -20.000   -5.000
  65.000  -15.000   -5.000
  65.000  -10.000   -5.000
  65.000   -5.000   -5.000
  65.000    0.000   -5.000
  65.000    5.000   -5.000
  65.000   10.000   -5.000
  65.000   15.000   -5.000
  65.000   20.000   -5.000
  65.000   25.000   -5.000
  65.000   30.000   -5.000
  65.000   35.000   -5.000
  65.000   40.000   -5.000
  65.000   45.000   -5.000
  65.000   50.000   -5.000
  65.000   55.000   -5.000
  65.000   60.000   -5.000
  65.000   65.000   -5.000
  65.000   70.000   -5.000
  65.000   75.000   -5.000
  65.000   80.000   -5.000
  65.000   85.000   -5.000
  65.000   90.000   -5.000
  65.000   95.000   -5.000
  65.000  100.000   -5.000
  65.000  105.000   -5.000
  65.000  110.000   -5.000
  65.000  115.000   -5.000
  65.000  120.000   -5.000
  65.000  125.000   -5.000
  70.000 -125.000   -5.000
  70.000 -120.000   -5.000
  70.000 -115.000   -5.000
  70.000 -110.000   -5.000
  70.000 -105.000   -5.000
  70.000 -100.000   -5.000
  70.000  -95.000   -5.000
  70.000  -90.000   -5.000
  70.000  -85.000   -5.000
  70.000  -80.000   -5.000
  70.000  -75.000   -5.000
  70.000  -70.000   -5.000
  70.000  -65.000   -5.000
  70.000  -60.000   -5.000
  70.000  -55.000   -5.000
  70.000  -50.000   -5.000
  70.000  -45.000   -5.000
  70.000  -40.000   -5.000
  70.000  -35.000   -5.000
  70.000  -30.000   -5.000
  70.000  -25.000   -5.000
  70.000  -20.000   -5.000
  70.000  -15.000   -5.000
  70.000  -10.000   -5.000
  70.000   -5.000   -5.000
  70.000    0.000   -5.000
  70.000    5.000   -5.000
  70.000   10.000   -5.000
  70.000   15.000   -5.000
  70.000   20.000   -5.000
  70.000   25.000   -5.000
  70.000   30.000   -5.000
  70.000   35.000   -5.000
  70.000   40.000   -5.000
  70.000   45.000   -5.000
  70.000   50.000   -5.000
  70.000   55.000   -5.000
  70.000   60.000   -5.000
  70.000   65.000   -5.000
  70.000   70.000   -5.000
  70.000   75.000   -5.000
  70.000   80.000   -5.000
  70.000   85.000   -5.000
  70.000   90.000   -5.000
  70.000   95.000   -5.000
  70.000  100.000   -5.000
  70.000  105.000   -5.000
  70.000  110.000   -5.000
  70.000  115.000   -5.000
  70.000  120.000   -5.000
  70.000  125.000   -5.000
  75.000 -125.000   -5.000
  75.000 -120.000   -5.000
  75.000 -115.000   -5.000
  75.000 -110.000   -5.000
  75.000 -105.000   -5.000
  75.000 -100.000   -5.000
  75.000  -95.000   -5.000
  75.000  -90.000   -5.000
  75.000  -85.000   -5.000
  75.000  -80.000   -5.000
  75.000  -75.000   -5.000
  75.000  -70.000   -5.000
  75.000  -65.000   -5.000
  75.000  -60.000   -5.000
  75.000  -55.000   -5.000
  75.000  -50.000   -5.000
  75.000  -45.000   -5.000
  75.000  -40.000   -5.000
  75.000  -35.000   -5.000
  75.000  -30.000   -5.000
  75.000  -25.000   -5.000
  75.000  -20.000   -5.000
  75.000  -15.000   -5.000
  75.000  -10.000   -5.000
  75.000   -5.000   -5.000
  75.000    0.000   -5.000
  75.000    5.000   -5.000
  75.000   10.000   -5.000
  75.000   15.000   -5.000
  75.000   20.000   -5.000
  75.000   25.000   -5.000
  75.000   30.000   -5.000
  75.000   35.000   -5.000
  75.000   40.000   -5.000
  75.000   45.000   -5.000
  75.000   50.000   -5.000
  75.000   55.000   -5.000
  75.000   60.000   -5.000
  75.000   65.000   -5.000
  75.000   70.000   -5.000
  75.000   75.000   -5.000
  75.000   80.000   -5.000
  75.000   85.000   -5.000
  75.000   90.000   -5.000
  75.000   95.000   -5.000
  75.000  100.000   -5.000
  75.000  105.000   -5.000
  75.000  110.000   -5.000
  75.000  115.000   -5.000
  75.000  120.000   -5.000
  75.000  125.000   -5.000
  80.000 -125.000   -5.000
  80.000 -120.000   -5.000
  80.000 -115.000   -5.000
  80.000 -110.000   -5.000
  80.000 -105.000   -5.000
  80.000 -100.000   -5.000
  80.000  -95.000   -5.000
  80.000  -90.000   -5.000
  80.000  -85.000   -5.000
  80.000  -80.000   -5.000
  80.000  -75.000   -5.000
  80.000  -70.000   -5.000
  80.000  -65.000   -5.000
  80.000  -60.000   -5.000
  80.000  -55.000   -5.000
  80.000  -50.000   -5.000
  80.000  -45.000   -5.000
  80.000  -40.000   -5.000
  80.000  -35.000   -5.000
  80.000  -30.000   -5.000
  80.000  -25.000   -5.000
  80.000  -20.000   -5.000
  80.000  -15.000   -5.000
  80.000  -10.000   -5.000
  80.000   -5.000   -5.000
  80.000    0.000   -5.000
  80.000    5.000   -5.000
  80.000   10.000   -5.000
  80.000   15.000   -5.000
  80.000   20.000   -5.000
  80.000   25.000   -5.000
  80.000   30.000   -5.000
  80.000   35.000   -5.000
  80.000   40.000   -5.000
  80.000   45.000   -5.000
  80.000   50.000   -5.000
  80.000   55.000   -5.000
  80.000   60.000   -5.000
  80.000   65.000   -5.000
  80.000   70.000   -5.000
  80.000   75.000   -5.000
  80.000   80.000   -5.000
  80.000   85.000   -5.000
  80.000   90.000   -5.000
  80.000   95.000   -5.000
  80.000  100.000   -5.000
  80.000  105.000   -5.000
  80.000  110.000   -5.000
  80.000  115.000   -5.000
  80.000  120.000   -5.000
  80.000  125.000   -5.000
  85.000 -125.000   -5.000
  85.000 -120.000   -5.000
  85.000 -115.000   -5.000
  85.000 -110.000   -5.000
  85.000 -105.000   -5.000
  85.000 -100.000   -5.000
  85.000  -95.000   -5.000
  85.000  -90.000   -5.000
  85.000  -85.000   -5.000
  85.000  -80.000   -5.000
  85.000  -75.000   -5.000
  85.000  -70.000   -5.000
  85.000  -65.000   -5.000
  85.000  -60.000   -5.000
  85.000  -55.000   -5.000
  85.000  -50.000   -5.000
  85.000  -45.000   -5.000
  85.000  -40.000   -5.000
  85.000  -35.000   -5.000
  85.000  -30.000   -5.000
  85.000  -25.000   -5.000
  85.000  -20.000   -5.000
  85.000  -15.000   -5.000
  85.000  -10.000   -5.000
  85.000   -5.000   -5.000
  85.000    0.000   -5.000
  85.000    5.000   -5.000
  85.000   10.000   -5.000
  85.000   15.000   -5.000
  85.000   20.000   -5.000
  85.000   25.000   -5.000
  85.000   30.000   -5.000
  85.000   35.000   -5.000
  85.000   40.000   -5.000
  85.000   45.000   -5.000
  85.000   50.000   -5.000
  85.000   55.000   -5.000
  85.000   60.000   -5.000
  85.000   65.000   -5.000
  85.000   70.000   -5.000
  85.000   75.000   -5.000
  85.000   80.000   -5.000
  85.000   85.000   -5.000
  85.000   90.000   -5.000
  85.000   95.000   -5.000
  85.000  100.000   -5.000
  85.000  105.000   -5.000
  85.000  110.000   -5.000
  85.000  115.000   -5.000
  85.000  120.000   -5.000
  85.000  125.000   -5.000
  90.000 -125.000   -5.000
  90.000 -120.000   -5.000
  90.000 -115.000   -5.000
  90.000 -110.000   -5.000
  90.000 -105.000   -5.000
  90.000 -100.000   -5.000
  90.000  -95.000   -5.000
  90.000  -90.000   -5.000
  90.000  -85.000   -5.000
  90.000  -80.000   -5.000
  90.000  -75.000   -5.000
  90.000  -70.000   -5.000
  90.000  -65.000   -5.000
  90.000  -60.000   -5.000
  90.000  -55.000   -5.000
  90.000  -50.000   -5.000
  90.000  -45.000   -5.000
  90.000  -40.000   -5.000
  90.000  -35.000   -5.000
  90.000  -30.000   -5.000
  90.000  -25.000   -5.000
  90.000  -20.000   -5.000
  90.000  -15.000   -5.000
  90.000  -10.000   -5.000
  90.000   -5.000   -5.000
  90.000    0.000   -5.000
  90.000    5.000   -5.000
  90.000   10.000   -5.000
  90.000   15.000   -5.000
  90.000   20.000   -5.000
  90.000   25.000   -5.000
  90.000   30.000   -5.000
  90.000   35.000   -5.000
  90.000   40.000   -5.000
  90.000   45.000   -5.000
  90.000   50.000   -5.000
  90.000   55.000   -5.000
  90.000   60.000   -5.000
  90.000   65.000   -5.000
  90.000   70.000   -5.000
  90.000   75.000   -5.000
  90.000   80.000   -5.000
  90.000   85.000   -5.000
  90.000   90.000   -5.000
  90.000   95.000   -5.000
  90.000  100.000   -5.000
  90.000  105.000   -5.000
  90.000  110.000   -5.000
  90.000  115.000   -5.000
  90.000  120.000   -5.000
  90.000  125.000   -5.000
  95.000 -125.000   -5.000
  95.000 -120.000   -5.000
  95.000 -115.000   -5.000
  95.000 -110.000   -5.000
  95.000 -105.000   -5.000
  95.000 -100.000   -5.000
  95.000  -95.000   -5.000
  95.000  -90.000   -5.000
  95.000  -85.000   -5.000
  95.000  -80.000   -5.000
  95.000  -75.000   -5.000
  95.000  -70.000   -5.000
  95.000  -65.000   -5.000
  95.000  -60.000   -5.000
  95.000  -55.000   -5.000
  95.000  -50.000   -5.000
  95.000  -45.000   -5.000
  95.000  -40.000   -5.000
  95.000  -35.000   -5.000
  95.000  -30.000   -5.000
  95.000  -25.000   -5.000
  95.000  -20.000   -5.000
  95.000  -15.000   -5.000
  95.000  -10.000   -5.000
  95.000   -5.000   -5.000
  95.000    0.000   -5.000
  95.000    5.000   -5.000
  95.000   10.000   -5.000
  95.000   15.000   -5.000
  95.000   20.000   -5.000
  95.000   25.000   -5.000
  95.000   30.000   -5.000
  95.000   35.000   -5.000
  95.000   40.000   -5.000
  95.000   45.000   -5.000
  95.000   50.000   -5.000
  95.000   55.000   -5.000
  95.000   60.000   -5.000
  95.000   65.000   -5.000
  95.000   70.000   -5.000
  95.000   75.000   -5.000
  95.000   80.000   -5.000
  95.000   85.000   -5.000
  95.000   90.000   -5.000
  95.000   95.000   -5.000
  95.000  100.000   -5.000
  95.000  105.000   -5.000
  95.000  110.000   -5.000
  95.000  115.000   -5.000
  95.000  120.000   -5.000
  95.000  125.000   -5.000
 100.000 -125.000   -5.000
 100.000 -120.000   -5.000
 100.000 -115.000   -5.000
 100.000 -110.000   -5.000
 100.000 -105.000   -5.000
 100.000 -100.000   -5.000
 100.000  -95.000   -5.000
 100.000  -90.000   -5.000
 100.000  -85.000   -5.000
 100.000  -80.000   -5.000
 100.000  -75.000   -5.000
 100.000  -70.000   -5.000
 100.000  -65.000   -5.000
 100.000  -60.000   -5.000
 100.000  -55.000   -5.000
 100.000  -50.000   -5.000
 100.000  -45.000   -5.000
 100.000  -40.000   -5.000
 100.000  -35.000   -5.000
 100.000  -30.000   -5.000
 100.000  -25.000   -5.000
 100.000  -20.000   -5.000
 100.000  -15.000   -5.000
 100.000  -10.000   -5.000
 100.000   -5.000   -5.000
 100.000    0.000   -5.000
 100.000    5.000   -5.000
 100.000   10.000   -5.000
 100.000   15.000   -5.000
 100.000   20.000   -5.000
 100.000   25.000   -5.000
 100.000   30.000   -5.000
 100.000   35.000   -5.000
 100.000   40.000   -5.000
 100.000   45.000   -5.000
 100.000   50.000   -5.000
 100.000   55.000   -5.000
 100.000   60.000   -5.000
 100.000   65.000   -5.000
 100.000   70.000   -5.000
 100.000   75.000   -5.000
 100.000   80.000   -5.000
 100.000   85.000   -5.000
 100.000   90.000   -5.000
 100.000   95.000   -5.000
 100.000  100.000   -5.000
 100.000  105.000   -5.000
 100.000  110.000   -5.000
 100.000  115.000   -5.000
 100.000  120.000   -5.000
 100.000  125.000   -5.000
 105.000 -125.000   -5.000
 105.000 -120.000   -5.000
 105.000 -115.000   -5.000
 105.000 -110.000   -5.000
 105.000 -105.000   -5.000
 105.000 -100.000   -5.000
 105.000  -95.000   -5.000
 105.000  -90.000   -5.000
 105.000  -85.000   -5.000
 105.000  -80.000   -5.000
 105.000  -75.000   -5.000
 105.000  -70.000   -5.000
 105.000  -65.000   -5.000
 105.000  -60.000   -5.000
 105.000  -55.000   -5.000
 105.000  -50.000   -5.000
 105.000  -45.000   -5.000
 105.000  -40.000   -5.000
 105.000  -35.000   -5.000
 105.000  -30.000   -5.000
 105.000  -25.000   -5.000
 105.000  -20.000   -5.000
 105.000  -15.000   -5.000
 105.000  -10.000   -5.000
 105.000   -5.000   -5.000
 105.000    0.000   -5.000
 105.000    5.000   -5.000
 105.000   10.000   -5.000
 105.000   15.000   -5.000
 105.000   20.000   -5.000
 105.000   25.000   -5.000
 105.000   30.000   -5.000
 105.000   35.000   -5.000
 105.000   40.000   -5.000
 105.000   45.000   -5.000
 105.000   50.000   -5.000
 105.000   55.000   -5.000
 105.000   60.000   -5.000
 105.000   65.000   -5.000
 105.000   70.000   -5.000
 105.000   75.000   -5.000
 105.000   80.000   -5.000
 105.000   85.000   -5.000
 105.000   90.000   -5.000
 105.000   95.000   -5.000
 105.000  100.000   -5.000
 105.000  105.000   -5.000
 105.000  110.000   -5.000
 105.000  115.000   -5.000
 105.000  120.000   -5.000
 105.000  125.000   -5.000
 110.000 -125.000   -5.000
 110.000 -120.000   -5.000
 110.000 -115.000   -5.000
 110.000 -110.000   -5.000
 110.000 -105.000   -5.000
 110.000 -100.000   -5.000
 110.000  -95.000   -5.000
 110.000  -90.000   -5.000
 110.000  -85.000   -5.000
 110.000  -80.000   -5.000
 110.000  -75.000   -5.000
 110.000  -70.000   -5.000
 110.000  -65.000   -5.000
 110.000  -60.000   -5.000
 110.000  -55.000   -5.000
 110.000  -50.000   -5.000
 110.000  -45.000   -5.000
 110.000  -40.000   -5.000
 110.000  -35.000   -5.000
 110.000  -30.000   -5.000
 110.000  -25.000   -5.000
 110.000  -20.000   -5.000
 110.000  -15.000   -5.000
 110.000  -10.000   -5.000
 110.000   -5.000   -5.000
 110.000    0.000   -5.000
 110.000    5.000   -5.000
 110.000   10.000   -5.000
 110.000   15.000   -5.000
 110.000   20.000   -5.000
 110.000   25.000   -5.000
 110.000   30.000   -5.000
 110.000   35.000   -5.000
 110.000   40.000   -5.000
 110.000   45.000   -5.000
 110.000   50.000   -5.000
 110.000   55.000   -5.000
 110.000   60.000   -5.000
 110.000   65.000   -5.000
 110.000   70.000   -5.000
 110.000   75.000   -5.000
 110.000   80.000   -5.000
 110.000   85.000   -5.000
 110.000   90.000   -5.000
 110.000   95.000   -5.000
 110.000  100.000   -5.000
 110.000  105.000   -5.000
 110.000  110.000   -5.000
 110.000  115.000   -5.000
 110.000  120.000   -5.000
 110.000  125.000   -5.000
 115.000 -125.000   -5.000
 115.000 -120.000   -5.000
 115.000 -115.000   -5.000
 115.000 -110.000   -5.000
 115.000 -105.000   -5.000
 115.000 -100.000   -5.000
 115.000  -95.000   -5.000
 115.000  -90.000   -5.000
 115.000  -85.000   -5.000
 115.000  -80.000   -5.000
 115.000  -75.000   -5.000
 115.000  -70.000   -5.000
 115.000  -65.000   -5.000
 115.000  -60.000   -5.000
 115.000  -55.000   -5.000
 115.000  -50.000   -5.000
 115.000  -45.000   -5.000
 115.000  -40.000   -5.000
 115.000  -35.000   -5.000
 115.000  -30.000   -5.000
 115.000  -25.000   -5.000
 115.000  -20.000   -5.000
 115.000  -15.000   -5.000
 115.000  -10.000   -5.000
 115.000   -5.000   -5.000
 115.000    0.000   -5.000
 115.000    5.000   -5.000
 115.000   10.000   -5.000
 115.000   15.000   -5.000
 115.000   20.000   -5.000
 115.000   25.000   -5.000
 115.000   30.000   -5.000
 115.000   35.000   -5.000
 115.000   40.000   -5.000
 115.000   45.000   -5.000
 115.000   50.000   -5.000
 115.000   55.000   -5.000
 115.000   60.000   -5.000
 115.000   65.000   -5.000
 115.000   70.000   -5.000
 115.000   75.000   -5.000
 115.000   80.000   -5.000
 115.000   85.000   -5.000
 115.000   90.000   -5.000
 115.000   95.000   -5.000
 115.000  100.000   -5.000
 115.000  105.000   -5.000
 115.000  110.000   -5.000
 115.000  115.000   -5.000
 115.000  120.000   -5.000
 115.000  125.000   -5.000
 120.000 -125.000   -5.000
 120.000 -120.000   -5.000
 120.000 -115.000   -5.000
 120.000 -110.000   -5.000
 120.000 -105.000   -5.000
 120.000 -100.000   -5.000
 120.000  -95.000   -5.000
 120.000  -90.000   -5.000
 120.000  -85.000   -5.000
 120.000  -80.000   -5.000
 120.000  -75.000   -5.000
 120.000  -70.000   -5.000
 120.000  -65.000   -5.000
 120.000  -60.000   -5.000
 120.000  -55.000   -5.000
 120.000  -50.000   -5.000
 120.000  -45.000   -5.000
 120.000  -40.000   -5.000
 120.000  -35.000   -5.000
 120.000  -30.000   -5.000
 120.000  -25.000   -5.000
 120.000  -20.000   -5.000
 120.000  -15.000   -5.000
 120.000  -10.000   -5.000
 120.000   -5.000   -5.000
 120.000    0.000   -5.000
 120.000    5.000   -5.000
 120.000   10.000   -5.000
 120.000   15.000   -5.000
 120.000   20.000   -5.000
 120.000   25.000   -5.000
 120.000   30.000   -5.000
 120.000   35.000   -5.000
 120.000   40.000   -5.000
 120.000   45.000   -5.000
 120.000   50.000   -5.000
 120.000   55.000   -5.000
 120.000   60.000   -5.000
 120.000   65.000   -5.000
 120.000   70.000   -5.000
 120.000   75.000   -5.000
 120.000   80.000   -5.000
 120.000   85.000   -5.000
 120.000   90.000   -5.000
 120.000   95.000   -5.000
 120.000  100.000   -5.000
 120.000  105.000   -5.000
 120.000  110.000   -5.000
 120.000  115.000   -5.000
 120.000  120.000   -5.000
 120.000  125.000   -5.000
 125.000 -125.000   -5.000
 125.000 -120.000   -5.000
 125.000 -115.000   -5.000
 125.000 -110.000   -5.000
 125.000 -105.000   -5.000
 125.000 -100.000   -5.000
 125.000  -95.000   -5.000
 125.000  -90.000   -5.000
 125.000  -85.000   -5.000
 125.000  -80.000   -5.000
 125.000  -75.000   -5.000
 125.000  -70.000   -5.000
 125.000  -65.000   -5.000
 125.000  -60.000   -5.000
 125.000  -55.000   -5.000
 125.000  -50.000   -5.000
 125.000  -45.000   -5.000
 125.000  -40.000   -5.000
 125.000  -35.000   -5.000
 125.000  -30.000   -5.000
 125.000  -25.000   -5.000
 125.000  -20.000   -5.000
 125.000  -15.000   -5.000
 125.000  -10.000   -5.000
 125.000   -5.000   -5.000
 125.000    0.000   -5.000
 125.000    5.000   -5.000
 125.000   10.000   -5.000
 125.000   15.000   -5.000
 125.000   20.000   -5.000
 125.000   25.000   -5.000
 125.000   30.000   -5.000
 125.000   35.000   -5.000
 125.000   40.000   -5.000
 125.000   45.000   -5.000
 125.000   50.000   -5.000
 125.000   55.000   -5.000
 125.000   60.000   -5.000
 125.000   65.000   -5.000
 125.000   70.000   -5.000
 125.000   75.000   -5.000
 125.000   80.000   -5.000
 125.000   85.000   -5.000
 125.000   90.000   -5.000
 125.000   95.000   -5.000
 125.000  100.000   -5.000
 125.000  105.000   -5.000
 125.000  110.000   -5.000
 125.000  115.000   -5.000
 125.000  120.000   -5.000
 125.000  125.000   -5.000
POLYGONS 10800 43200
3        0        3        1
3        1        4        2
3        3        6        4
3        4        7        5
3        6        9        7
3        7       10        8
3        9       12       10
3       10       13       11
3       12       15       13
3       13       16       14
3       15       18       16
3       16       19       17
3       18       21       19
3       19       22       20
3       21       24       22
3       22       25       23
3       24       27       25
3       25       28       26
3       27       30       28
3       28       31       29
3       30       33       31
3       31       34       32
3       33       36       34
3       34       37       35
3       36       39       37
3       37       40       38
3       39       42       40
3       40       43       41
3       42       45       43
3       43       46       44
3       45       48       46
3       46       49       47
3       48       51       49
3       49       52       50
3       51       54       52
3       52       55       53
3       54       57       55
3       55       58       56
3       57       60       58
3       58       61       59
3       60       63       61
3       61       64       62
3       63       66       64
3       64       67       65
3       66       69       67
3       67       70       68
3       69       72       70
3       70       73       71
3       72       75       73
3       73       76       74
3       75       78       76
3       76       79       77
3       78       81       79
3       79       82       80
3       81       84       82
3       82       85       83
3       84       87       85
3       85       88       86
3       87       90       88
3       88       91       89
3       90       93       91
3       91       94       92
3       93       96       94
3       94       97       95
3       96       99       97
3       97      100       98
3       99      102      100
3      100      103      101
3      102      105      103
3      103      106      104
3      105      108      106
3      106      109      107
3      108      111      109
3      109      112      110
3      111      114      112
3      112      115      113
3      114      117      115
3      115      118      116
3      117      120      118
3      118      121      119
3      120      123      121
3      121      124      122
3      123      126      124
3      124      127      125
3      126      129      127
3      127      130      128
3      129      132      130
3      130      133      131
3      132      135      133
3      133      136      134
3      135      138      136
3      136      139      137
3      138      141      139
3      139      142      140
3      141      144      142
3      142      145      143
3      144      147      145
3      145      148      146
3      147      150      148
3      148      151      149
3        4        1        3
3        5        2        4
3        7        4        6
3        8        5        7
3       10        7        9
3       11        8       10
3       13       10       12
3       14       11       13
3       16       13       15
3       17       14       16
3       19       16       18
3       20       17       19
3       22       19       21
3       23       20       22
3       25       22       24
3       26       23       25
3       28       25       27
3       29       26       28
3       31       28       30
3       32       29       31
3       34       31       33
3       35       32       34
3       37       34       36
3       38       35       37
3       40       37       39
3       41       38       40
3       43       40       42
3       44       41       43
3       46       43       45
3       47       44       46
3       49       46       48
3       50       47       49
3       52       49       51
3       53       50       52
3       55       52       54
3       56       53       55
3       58       55       57
3       59       56       58
3       61       58       60
3       62       59       61
3       64       61       63
3       65       62       64
3       67       64       66
3       68       65       67
3       70       67       69
3       71       68       70
3       73       70       72
3       74       71       73
3       76       73       75
3       77       74       76
3       79       76       78
3       80       77       79
3       82       79       81
3       83       80       82
3       85       82       84
3       86       83       85
3       88       85       87
3       89       86       88
3       91       88       90
3       92       89       91
3       94       91       93
3       95       92       94
3       97       94       96
3       98       95       97
3      100       97       99
3      101       98      100
3      103      100      102
3      104      101      103
3      106      103      105
3      107      104      106
3      109      106      108
3      110      107      109
3      112      109      111
3      113      110      112
3      115      112      114
3      116      113      115
3      118      115      117
3      119      116      118
3      121      118      120
3      122      119      121
3      124      121      123
3      125      122      124
3      127      124      126
3      128      125      127
3      130      127      129
3      131      128      130
3      133      130      132
3      134      131      133
3      136      133      135
3      137      134      136
3      139      136      138
3      140      137      139
3      142      139      141
3      143      140      142
3      145      142      144
3      146      143      145
3      148      145      147
3      149      146      148
3      151      148      150
3      152      149      151
3      153      154      156
3      154      155      157
3      156      157      159
3      157      158      160
3      159      160      162
3      160      161      163
3      162      163      165
3      163      164      166
3      165      166      168
3      166      167      169
3      168      169      171
3      169      170      172
3      171      172      174
3      172      173      175
3      174      175      177
3      175      176      178
3      177      178      180
3      178      179      181
3      180      181      183
3      181      182      184
3      183      184      186
3      184      185      187
3      186      187      189
3      187      188      190
3      189      190      192
3      190      191      193
3      192      193      195
3      193      194      196
3      195      196      198
3      196      197      199
3      198      199      201
3      199      200      202
3      201      202      204
3      202      203      205
3      204      205      207
3      205      206      208
3      207      208      210
3      208      209      211
3      210      211      213
3      211      212      214
3      213      214      216
3      214      215      217
3      216      217      219
3      217      218      220
3      219      220      222
3      220      221      223
3      222      223      225
3      223      224      226
3      225      226      228
3      226      227      229
3      228      229      231
3      229      230      232
3      231      232      234
3      232      233      235
3      234      235      237
3      235      236      238
3      237      238      240
3      238      239      241
3      240      241      243
3      241      242      244
3      243      244      246
3      244      245      247
3      246      247      249
3      247      248      250
3      249      250      252
3      250      251      253
3      252      253      255
3      253      254      256
3      255      256      258
3      256      257      259
3      258      259      261
3      259      260      262
3      261      262      264
3      262      263      265
3      264      265      267
3      265      266      268
3      267      268      270
3      268      269      271
3      270      271      273
3      271      272      274
3      273      274      276
3      274      275      277
3      276      277      279
3      277      278      280
3      279      280      282
3      280      281      283
3      282      283      285
3      283      284      286
3      285      286      288
3      286      287      289
3      288      289      291
3      289      290      292
3      291      292      294
3      292      293      295
3      294      295      297
3      295      296      298
3      297      298      300
3      298      299      301
3      300      301      303
3      301      302      304
3      157      156      154
3      158      157      155
3      160      159      157
3      161      160      158
3      163      162      160
3      164      163      161
3      166      165      163
3      167      166      164
3      169      168      166
3      170      169      167
3      172      171      169
3      173      172      170
3      175      174      172
3      176      175      173
3      178      177      175
3      179      178      176
3      181      180      178
3      182      181      179
3      184      183      181
3      185      184      182
3      187      186      184
3      188      187      185
3      190      189      187
3      191      190      188
3      193      192      190
3      194      193      191
3      196      195      193
3      197      196      194
3      199      198      196
3      200      199      197
3      202      201      199
3      203      202      200
3      205      204      202
3      206      205      203
3      208      207      205
3      209      208      206
3      211      210      208
3      212      211      209
3      214      213      211
3      215      214      212
3      217      216      214
3      218      217      215
3      220      219      217
3      221      220      218
3      223      222      220
3      224      223      221
3      226      225      223
3      227      226      224
3      229      228      226
3      230      229      227
3      232      231      229
3      233      232      230
3      235      234      232
3      236      235      233
3      238      237      235
3      239      238      236
3      241      240      238
3      242      241      239
3      244      243      241
3      245      244      242
3      247      246      244
3      248      247      245
3      250      249      247
3      251      250      248
3      253      252      250
3      254      253      251
3      256      255      253
3      257      256      254
3      259      258      256
3      260      259      257
3      262      261      259
3      263      262      260
3      265      264      262
3      266      265      263
3      268      267      265
3      269      268      266
3      271      270      268
3      272      271      269
3      274      273      271
3      275      274      272
3      277      276      274
3      278      277      275
3      280      279      277
3      281      280      278
3      283      282      280
3      284      283      281
3      286      285      283
3      287      286      284
3      289      288      286
3      290      289      287
3      292      291      289
3      293      292      290
3      295      294      292
3      296      295      293
3      298      297      295
3      299      298      296
3      301      300      298
3      302      301      299
3      304      303      301
3      305      304      302
3      306      307      309
3      307      308      310
3      309      310      312
3      310      311      313
3      312      313      315
3      313      314      316
3      315      316      318
3      316      317      319
3      318      319      321
3      319      320      322
3      321      322      324
3      322      323      325
3      324      325      327
3      325      326      328
3      327      328      330
3      328      329      331
3      330      331      333
3      331      332      334
3      333      334      336
3      334      335      337
3      336      337      339
3      337      338      340
3      339      340      342
3      340      341      343
3      342      343      345
3      343      344      346
3      345      346      348
3      346      347      349
3      348      349      351
3      349      350      352
3      351      352      354
3      352      353      355
3      354      355      357
3      355      356      358
3      357      358      360
3      358      359      361
3      360      361      363
3      361      362      364
3      363      364      366
3      364      365      367
3      366      367      369
3      367      368      370
3      369      370      372
3      370      371      373
3      372      373      375
3      373      374      376
3      375      376      378
3      376      377      379
3      378      379      381
3      379      380      382
3      381      382      384
3      382      383      385
3      384      385      387
3      385      386      388
3      387      388      390
3      388      389      391
3      390      391      393
3      391      392      394
3      393      394      396
3      394      395      397
3      396      397      399
3      397      398      400
3      399      400      402
3      400      401      403
3      402      403      405
3      403      404      406
3      405      406      408
3      406      407      409
3      408      409      411
3      409      410      412
3      411      412      414
3      412      413      415
3      414      415      417
3      415      416      418
3      417      418      420
3      418      419      421
3      420      421      423
3      421      422      424
3      423      424      426
3      424      425      427
3      426      427      429
3      427      428      430
3      429      430      432
3      430      431      433
3      432      433      435
3      433      434      436
3      435      436      438
3      436      437      439
3      438      439      441
3      439      440      442
3      441      442      444
3      442      443      445
3      444      445      447
3      445      446      448
3      447      448      450
3      448      449      451
3      450      451      453
3      451      452      454
3      453      454      456
3      454      455      457
3      310      309      307
3      311      310      308
3      313      312      310
3      314      313      311
3      316      315      313
3      317      316      314
3      319      318      316
3      320      319      317
3      322      321      319
3      323      322      320
3      325      324      322
3      326      325      323
3      328      327      325
3      329      328      326
3      331      330      328
3      332      331      329
3      334      333      331
3      335      334      332
3      337      336      334
3      338      337      335
3      340      339      337
3      341      340      338
3      343      342      340
3      344      343      341
3      346      345      343
3      347      346      344
3      349      348      346
3      350      349      347
3      352      351      349
3      353      352      350
3      355      354      352
3      356      355      353
3      358      357      355
3      359      358      356
3      361      360      358
3      362      361      359
3      364      363      361
3      365      364      362
3      367      366      364
3      368      367      365
3      370      369      367
3      371      370      368
3      373      372      370
3      374      373      371
3      376      375      373
3      377      376      374
3      379      378      376
3      380      379      377
3      382      381      379
3      383      382      380
3      385      384      382
3      386      385      383
3      388      387      385
3      389      388      386
3      391      390      388
3      392      391      389
3      394      393      391
3      395      394      392
3      397      396      394
3      398      397      395
3      400      399      397
3      401      400      398
3      403      402      400
3      404      403      401
3      406      405      403
3      407      406      404
3      409      408      406
3      410      409      407
3      412      411      409
3      413      412      410
3      415      414      412
3      416      415      413
3      418      417      415
3      419      418      416
3      421      420      418
3      422      421      419
3      424      423      421
3      425      424      422
3      427      426      424
3      428      427      425
3      430      429      427
3      431      430      428
3      433      432      430
3      434      433      431
3      436      435      433
3      437      436      434
3      439      438      436
3      440      439      437
3      442      441      439
3      443      442      440
3      445      444      442
3      446      445      443
3      448      447      445
3      449      448      446
3      451      450      448
3      452      451      449
3      454      453      451
3      455      454      452
3      457      456      454
3      458      457      455
3      459      462      460
3      460      463      461
3      462      465      463
3      463      466      464
3      465      468      466
3      466      469      467
3      468      471      469
3      469      472      470
3      471      474      472
3      472      475      473
3      474      477      475
3      475      478      476
3      477      480      478
3      478      481      479
3      480      483      481
3      481      484      482
3      483      486      484
3      484      487      485
3      486      489      487
3      487      490      488
3      489      492      490
3      490      493      491
3      492      495      493
3      493      496      494
3      495      498      496
3      496      499      497
3      498      501      499
3      499      502      500
3      501      504      502
3      502      505      503
3      504      507      505
3      505      508      506
3      507      510      508
3      508      511      509
3      510      513      511
3      511      514      512
3      513      516      514
3      514      517      515
3      516      519      517
3      517      520      518
3      519      522      520
3      520      523      521
3      522      525      523
3      523      526      524
3      525      528      526
3      526      529      527
3      528      531      529
3      529      532      530
3      531      534      532
3      532      535      533
3      534      537      535
3      535      538      536
3      537      540      538
3      538      541      539
3      540      543      541
3      541      544      542
3      543      546      544
3      544      547      545
3      546      549      547
3      547      550      548
3      549      552      550
3      550      553      551
3      552      555      553
3      553      556      554
3      555      558      556
3      556      559      557
3      558      561      559
3      559      562      560
3      561      564      562
3      562      565      563
3      564      567      565
3      565      568      566
3      567      570      568
3      568      571      569
3      570      573      571
3      571      574      572
3      573      576      574
3      574      577      575
3      576      579      577
3      577      580      578
3      579      582      580
3      580      583      581
3      582      585      583
3      583      586      584
3      585      588      586
3      586      589      587
3      588      591      589
3      589      592      590
3      591      594      592
3      592      595      593
3      594      597      595
3      595      598      596
3      597      600      598
3      598      601      599
3      600      603      601
3      601      604      602
3      603      606      604
3      604      607      605
3      606      609      607
3      607      610      608
3      463      460      462
3      464      461      463
3      466      463      465
3      467      464      466
3      469      466      468
3      470      467      469
3      472      469      471
3      473      470      472
3      475      472      474
3      476      473      475
3      478      475      477
3      479      476      478
3      481      478      480
3      482      479      481
3      484      481      483
3      485      482      484
3      487      484      486
3      488      485      487
3      490      487      489
3      491      488      490
3      493      490      492
3      494      491      493
3      496      493      495
3      497      494      496
3      499      496      498
3      500      497      499
3      502      499      501
3      503      500      502
3      505      502      504
3      506      503      505
3      508      505      507
3      509      506      508
3      511      508      510
3      512      509      511
3      514      511      513
3      515      512      514
3      517      514      516
3      518      515      517
3      520      517      519
3      521      518      520
3      523      520      522
3      524      521      523
3      526      523      525
3      527      524      526
3      529      526      528
3      530      527      529
3      532      529      531
3      533      530      532
3      535      532      534
3      536      533      535
3      538      535      537
3      539      536      538
3      541      538      540
3      542      539      541
3      544      541      543
3      545      542      544
3      547      544      546
3      548      545      547
3      550      547      549
3      551      548      550
3      553      550      552
3      554      551      553
3      556      553      555
3      557      554      556
3      559      556      558
3      560      557      559
3      562      559      561
3      563      560      562
3      565      562      564
3      566      563      565
3      568      565      567
3      569      566      568
3      571      568      570
3      572      569      571
3      574      571      573
3      575      572      574
3      577      574      576
3      578      575      577
3      580      577      579
3      581      578      580
3      583      580      582
3      584      581      583
3      586      583      585
3      587      584      586
3      589      586      588
3      590      587      589
3      592      589      591
3      593      590      592
3      595      592      594
3      596      593      595
3      598      595      597
3      599      596      598
3      601      598      600
3      602      599      601
3      604      601      603
3      605      602      604
3      607      604      606
3      608      605      607
3      610      607      609
3      611      608      610
3      612      663      613
3      613      664      614
3      614      665      615
3      615      666      616
3      616      667      617
3      617      668      618
3      618      669      619
3      619      670      620
3      620      671      621
3      621      672      622
3      622      673      623
3      623      674      624
3      624      675      625
3      625      676      626
3      626      677      627
3      627      678      628
3      628      679      629
3      629      680      630
3      630      681      631
3      631      682      632
3      632      683      633
3      633      684      634
3      634      685      635
3      635      686      636
3      636      687      637
3      637      688      638
3      638      689      639
3      639      690      640
3      640      691      641
3      641      692      642
3      642      693      643
3      643      694      644
3      644      695      645
3      645      696      646
3      646      697      647
3      647      698      648
3      648      699      649
3      649      700      650
3      650      701      651
3      651      702      652
3      652      703      653
3      653      704      654
3      654      705      655
3      655      706      656
3      656      707      657
3      657      708      658
3      658      709      659
3      659      710      660
3      660      711      661
3      661      712      662
3      663      714      664
3      664      715      665
3      665      716      666
3      666      717      667
3      667      718      668
3      668      719      669
3      669      720      670
3      670      721      671
3      671      722      672
3      672      723      673
3      673      724      674
3      674      725      675
3      675      726      676
3      676      727      677
3      677      728      678
3      678      729      679
3      679      730      680
3      680      731      681
3      681      732      682
3      682      733      683
3      683      734      684
3      684      735      685
3      685      736      686
3      686      737      687
3      687      738      688
3      688      739      689
3      689      740      690
3      690      741      691
3      691      742      692
3      692      743      693
3      693      744      694
3      694      745      695
3      695      746      696
3      696      747      697
3      697      748      698
3      698      749      699
3      699      750      700
3      700      751      701
3      701      752      702
3      702      753      703
3      703      754      704
3      704      755      705
3      705      756      706
3      706      757      707
3      707      758      708
3      708      759      709
3      709      760      710
3      710      761      711
3      711      762      712
3      712      763      713
3      714      765      715
3      715      766      716
3      716      767      717
3      717      768      718
3      718      769      719
3      719      770      720
3      720      771      721
3      721      772      722
3      722      773      723
3      723      774      724
3      724      775      725
3      725      776      726
3      726      777      727
3      727      778      728
3      728      779      729
3      729      780      730
3      730      781      731
3      731      782      732
3      732      783      733
3      733      784      734
3      734      785      735
3      735      786      736
3      736      787      737
3      737      788      738
3      738      789      739
3      739      790      740
3      740      791      741
3      741      792      742
3      742      793      743
3      743      794      744
3      744      795      745
3      745      796      746
3      746      797      747
3      747      798      748
3      748      799      749
3      749      800      750
3      750      801      751
3      751      802      752
3      752      803      753
3      753      804      754
3      754      805      755
3      755      806      756
3      756      807      757
3      757      808      758
3      758      809      759
3      759      810      760
3      760      811      761
3      761      812      762
3      762      813      763
3      763      814      764
3      765      816      766
3      766      817      767
3      767      818      768
3      768      819      769
3      769      820      770
3      770      821      771
3      771      822      772
3      772      823      773
3      773      824      774
3      774      825      775
3      775      826      776
3      776      827      777
3      777      828      778
3      778      829      779
3      779      830      780
3      780      831      781
3      781      832      782
3      782      833      783
3      783      834      784
3      784      835      785
3      785      836      786
3      786      837      787
3      787      838      788
3      788      839      789
3      789      840      790
3      790      841      791
3      791      842      792
3      792      843      793
3      793      844      794
3      794      845      795
3      795      846      796
3      796      847      797
3      797      848      798
3      798      849      799
3      799      850      800
3      800      851      801
3      801      852      802
3      802      853      803
3      803      854      804
3      804      855      805
3      805      856      806
3      806      857      807
3      807      858      808
3      808      859      809
3      809      860      810
3      810      861      811
3      811      862      812
3      812      863      813
3      813      864      814
3      814      865      815
3      816      867      817
3      817      868      818
3      818      869      819
3      819      870      820
3      820      871      821
3      821      872      822
3      822      873      823
3      823      874      824
3      824      875      825
3      825      876      826
3      826      877      827
3      827      878      828
3      828      879      829
3      829      880      830
3      830      881      831
3      831      882      832
3      832      883      833
3      833      884      834
3      834      885      835
3      835      886      836
3      836      887      837
3      837      888      838
3      838      889      839
3      839      890      840
3      840      891      841
3      841      892      842
3      842      893      843
3      843      894      844
3      844      895      845
3      845      896      846
3      846      897      847
3      847      898      848
3      848      899      849
3      849      900      850
3      850      901      851
3      851      902      852
3      852      903      853
3      853      904      854
3      854      905      855
3      855      906      856
3      856      907      857
3      857      908      858
3      858      909      859
3      859      910      860
3      860      911      861
3      861      912      862
3      862      913      863
3      863      914      864
3      864      915      865
3      865      916      866
3      867      918      868
3      868      919      869
3      869      920      870
3      870      921      871
3      871      922      872
3      872      923      873
3      873      924      874
3      874      925      875
3      875      926      876
3      876      927      877
3      877      928      878
3      878      929      879
3      879      930      880
3      880      931      881
3      881      932      882
3      882      933      883
3      883      934      884
3      884      935      885
3      885      936      886
3      886      937      887
3      887      938      888
3      888      939      889
3      889      940      890
3      890      941      891
3      891      942      892
3      892      943      893
3      893      944      894
3      894      945      895
3      895      946      896
3      896      947      897
3      897      948      898
3      898      949      899
3      899      950      900
3      900      951      901
3      901      952      902
3      902      953      903
3      903      954      904
3      904      955      905
3      905      956      906
3      906      957      907
3      907      958      908
3      908      959      909
3      909      960      910
3      910      961      911
3      911      962      912
3      912      963      913
3      913      964      914
3      914      965      915
3      915      966      916
3      916      967      917
3      918      969      919
3      919      970      920
3      920      971      921
3      921      972      922
3      922      973      923
3      923      974      924
3      924      975      925
3      925      976      926
3      926      977      927
3      927      978      928
3      928      979      929
3      929      980      930
3      930      981      931
3      931      982      932
3      932      983      933
3      933      984      934
3      934      985      935
3      935      986      936
3      936      987      937
3      937      988      938
3      938      989      939
3      939      990      940
3      940      991      941
3      941      992      942
3      942      993      943
3      943      994      944
3      944      995      945
3      945      996      946
3      946      997      947
3      947      998      948
3      948      999      949
3      949     1000      950
3      950     1001      951
3      951     1002      952
3      952     1003      953
3      953     1004      954
3      954     1005      955
3      955     1006      956
3      956     1007      957
3      957     1008      958
3      958     1009      959
3      959     1010      960
3      960     1011      961
3      961     1012      962
3      962     1013      963
3      963     1014      964
3      964     1015      965
3      965     1016      966
3      966     1017      967
3      967     1018      968
3      969     1020      970
3      970     1021      971
3      971     1022      972
3      972     1023      973
3      973     1024      974
3      974     1025      975
3      975     1026      976
3      976     1027      977
3      977     1028      978
3      978     1029      979
3      979     1030      980
3      980     1031      981
3      981     1032      982
3      982     1033      983
3      983     1034      984
3      984     1035      985
3      985     1036      986
3      986     1037      987
3      987     1038      988
3      988     1039      989
3      989     1040      990
3      990     1041      991
3      991     1042      992
3      992     1043      993
3      993     1044      994
3      994     1045      995
3      995     1046      996
3      996     1047      997
3      997     1048      998
3      998     1049      999
3      999     1050     1000
3     1000     1051     1001
3     1001     1052     1002
3     1002     1053     1003
3     1003     1054     1004
3     1004     1055     1005
3     1005     1056     1006
3     1006     1057     1007
3     1007     1058     1008
3     1008     1059     1009
3     1009     1060     1010
3     1010     1061     1011
3     1011     1062     1012
3     1012     1063     1013
3     1013     1064     1014
3     1014     1065     1015
3     1015     1066     1016
3     1016     1067     1017
3     1017     1068     1018
3     1018     1069     1019
3     1020     1071     1021
3     1021     1072     1022
3     1022     1073     1023
3     1023     1074     1024
3     1024     1075     1025
3     1025     1076     1026
3     1026     1077     1027
3     1027     1078     1028
3     1028     1079     1029
3     1029     1080     1030
3     1030     1081     1031
3     1031     1082     1032
3     1032     1083     1033
3     1033     1084     1034
3     1034     1085     1035
3     1035     1086     1036
3     1036     1087     1037
3     1037     1088     1038
3     1038     1089     1039
3     1039     1090     1040
3     1040     1091     1041
3     1041     1092     1042
3     1042     1093     1043
3     1043     1094     1044
3     1044     1095     1045
3     1045     1096     1046
3     1046     1097     1047
3     1047     1098     1048
3     1048     1099     1049
3     1049     1100     1050
3     1050     1101     1051
3     1051     1102     1052
3     1052     1103     1053
3     1053     1104     1054
3     1054     1105     1055
3     1055     1106     1056
3     1056     1107     1057
3     1057     1108     1058
3     1058     1109     1059
3     1059     1110     1060
3     1060     1111     1061
3     1061     1112     1062
3     1062     1113     1063
3     1063     1114     1064
3     1064     1115     1065
3     1065     1116     1066
3     1066     1117     1067
3     1067     1118     1068
3     1068     1119     1069
3     1069     1120     1070
3     1071     1122     1072
3     1072     1123     1073
3     1073     1124     1074
3     1074     1125     1075
3     1075     1126     1076
3     1076     1127     1077
3     1077     1128     1078
3     1078     1129     1079
3     1079     1130     1080
3     1080     1131     1081
3     1081     1132     1082
3     1082     1133     1083
3     1083     1134     1084
3     1084     1135     1085
3     1085     1136     1086
3     1086     1137     1087
3     1087     1138     1088
3     1088     1139     1089
3     1089     1140     1090
3     1090     1141     1091
3     1091     1142     1092
3     1092     1143     1093
3     1093     1144     1094
3     1094     1145     1095
3     1095     1146     1096
3     1096     1147     1097
3     1097     1148     1098
3     1098     1149     1099
3     1099     1150     1100
3     1100     1151     1101
3     1101     1152     1102
3     1102     1153     1103
3     1103     1154     1104
3     1104     1155     1105
3     1105     1156     1106
3     1106     1157     1107
3     1107     1158     1108
3     1108     1159     1109
3     1109     1160     1110
3     1110     1161     1111
3     1111     1162     1112
3     1112     1163     1113
3     1113     1164     1114
3     1114     1165     1115
3     1115     1166     1116
3     1116     1167     1117
3     1117     1168     1118
3     1118     1169     1119
3     1119     1170     1120
3     1120     1171     1121
3     1122     1173     1123
3     1123     1174     1124
3     1124     1175     1125
3     1125     1176     1126
3     1126     1177     1127
3     1127     1178     1128
3     1128     1179     1129
3     1129     1180     1130
3     1130     1181     1131
3     1131     1182     1132
3     1132     1183     1133
3     1133     1184     1134
3     1134     1185     1135
3     1135     1186     1136
3     1136     1187     1137
3     1137     1188     1138
3     1138     1189     1139
3     1139     1190     1140
3     1140     1191     1141
3     1141     1192     1142
3     1142     1193     1143
3     1143     1194     1144
3     1144     1195     1145
3     1145     1196     1146
3     1146     1197     1147
3     1147     1198     1148
3     1148     1199     1149
3     1149     1200     1150
3     1150     1201     1151
3     1151     1202     1152
3     1152     1203     1153
3     1153     1204     1154
3     1154     1205     1155
3     1155     1206     1156
3     1156     1207     1157
3     1157     1208     1158
3     1158     1209     1159
3     1159     1210     1160
3     1160     1211     1161
3     1161     1212     1162
3     1162     1213     1163
3     1163     1214     1164
3     1164     1215     1165
3     1165     1216     1166
3     1166     1217     1167
3     1167     1218     1168
3     1168     1219     1169
3     1169     1220     1170
3     1170     1221     1171
3     1171     1222     1172
3     1173     1224     1174
3     1174     1225     1175
3     1175     1226     1176
3     1176     1227     1177
3     1177     1228     1178
3     1178     1229     1179
3     1179     1230     1180
3     1180     1231     1181
3     1181     1232     1182
3     1182     1233     1183
3     1183     1234     1184
3     1184     1235     1185
3     1185     1236     1186
3     1186     1237     1187
3     1187     1238     1188
3     1188     1239     1189
3     1189     1240     1190
3     1190     1241     1191
3     1191     1242     1192
3     1192     1243     1193
3     1193     1244     1194
3     1194     1245     1195
3     1195     1246     1196
3     1196     1247     1197
3     1197     1248     1198
3     1198     1249     1199
3     1199     1250     1200
3     1200     1251     1201
3     1201     1252     1202
3     1202     1253     1203
3     1203     1254     1204
3     1204     1255     1205
3     1205     1256     1206
3     1206     1257     1207
3     1207     1258     1208
3     1208     1259     1209
3     1209     1260     1210
3     1210     1261     1211
3     1211     1262     1212
3     1212     1263     1213
3     1213     1264     1214
3     1214     1265     1215
3     1215     1266     1216
3     1216     1267     1217
3     1217     1268     1218
3     1218     1269     1219
3     1219     1270     1220
3     1220     1271     1221
3     1221     1272     1222
3     1222     1273     1223
3     1224     1275     1225
3     1225     1276     1226
3     1226     1277     1227
3     1227     1278     1228
3     1228     1279     1229
3     1229     1280     1230
3     1230     1281     1231
3     1231     1282     1232
3     1232     1283     1233
3     1233     1284     1234
3     1234     1285     1235
3     1235     1286     1236
3     1236     1287     1237
3     1237     1288     1238
3     1238     1289     1239
3     1239     1290     1240
3     1240     1291     1241
3     1241     1292     1242
3     1242     1293     1243
3     1243     1294     1244
3     1244     1295     1245
3     1245     1296     1246
3     1246     1297     1247
3     1247     1298     1248
3     1248     1299     1249
3     1249     1300     1250
3     1250     1301     1251
3     1251     1302     1252
3     1252     1303     1253
3     1253     1304     1254
3     1254     1305     1255
3     1255     1306     1256
3     1256     1307     1257
3     1257     1308     1258
3     1258     1309     1259
3     1259     1310     1260
3     1260     1311     1261
3     1261     1312     1262
3     1262     1313     1263
3     1263     1314     1264
3     1264     1315     1265
3     1265     1316     1266
3     1266     1317     1267
3     1267     1318     1268
3     1268     1319     1269
3     1269     1320     1270
3     1270     1321     1271
3     1271     1322     1272
3     1272     1323     1273
3     1273     1324     1274
3     1275     1326     1276
3     1276     1327     1277
3     1277     1328     1278
3     1278     1329     1279
3     1279     1330     1280
3     1280     1331     1281
3     1281     1332     1282
3     1282     1333     1283
3     1283     1334     1284
3     1284     1335     1285
3     1285     1336     1286
3     1286     1337     1287
3     1287     1338     1288
3     1288     1339     1289
3     1289     1340     1290
3     1290     1341     1291
3     1291     1342     1292
3     1292     1343     1293
3     1293     1344     1294
3     1294     1345     1295
3     1295     1346     1296
3     1296     1347     1297
3     1297     1348     1298
3     1298     1349     1299
3     1299     1350     1300
3     1300     1351     1301
3     1301     1352     1302
3     1302     1353     1303
3     1303     1354     1304
3     1304     1355     1305
3     1305     1356     1306
3     1306     1357     1307
3     1307     1358     1308
3     1308     1359     1309
3     1309     1360     1310
3     1310     1361     1311
3     1311     1362     1312
3     1312     1363     1313
3     1313     1364     1314
3     1314     1365     1315
3     1315     1366     1316
3     1316     1367     1317
3     1317     1368     1318
3     1318     1369     1319
3     1319     1370     1320
3     1320     1371     1321
3     1321     1372     1322
3     1322     1373     1323
3     1323     1374     1324
3     1324     1375     1325
3     1326     1377     1327
3     1327     1378     1328
3     1328     1379     1329
3     1329     1380     1330
3     1330     1381     1331
3     1331     1382     1332
3     1332     1383     1333
3     1333     1384     1334
3     1334     1385     1335
3     1335     1386     1336
3     1336     1387     1337
3     1337     1388     1338
3     1338     1389     1339
3     1339     1390     1340
3     1340     1391     1341
3     1341     1392     1342
3     1342     1393     1343
3     1343     1394     1344
3     1344     1395     1345
3     1345     1396     1346
3     1346     1397     1347
3     1347     1398     1348
3     1348     1399     1349
3     1349     1400     1350
3     1350     1401     1351
3     1351     1402     1352
3     1352     1403     1353
3     1353     1404     1354
3     1354     1405     1355
3     1355     1406     1356
3     1356     1407     1357
3     1357     1408     1358
3     1358     1409     1359
3     1359     1410     1360
3     1360     1411     1361
3     1361     1412     1362
3     1362     1413     1363
3     1363     1414     1364
3     1364     1415     1365
3     1365     1416     1366
3     1366     1417     1367
3     1367     1418     1368
3     1368     1419     1369
3     1369     1420     1370
3     1370     1421     1371
3     1371     1422     1372
3     1372     1423     1373
3     1373     1424     1374
3     1374     1425     1375
3     1375     1426     1376
3     1377     1428     1378
3     1378     1429     1379
3     1379     1430     1380
3     1380     1431     1381
3     1381     1432     1382
3     1382     1433     1383
3     1383     1434     1384
3     1384     1435     1385
3     1385     1436     1386
3     1386     1437     1387
3     1387     1438     1388
3     1388     1439     1389
3     1389     1440     1390
3     1390     1441     1391
3     1391     1442     1392
3     1392     1443     1393
3     1393     1444     1394
3     1394     1445     1395
3     1395     1446     1396
3     1396     1447     1397
3     1397     1448     1398
3     1398     1449     1399
3     1399     1450     1400
3     1400     1451     1401
3     1401     1452     1402
3     1402     1453     1403
3     1403     1454     1404
3     1404     1455     1405
3     1405     1456     1406
3     1406     1457     1407
3     1407     1458     1408
3     1408     1459     1409
3     1409     1460     1410
3     1410     1461     1411
3     1411     1462     1412
3     1412     1463     1413
3     1413     1464     1414
3     1414     1465     1415
3     1415     1466     1416
3     1416     1467     1417
3     1417     1468     1418
3     1418     1469     1419
3     1419     1470     1420
3     1420     1471     1421
3     1421     1472     1422
3     1422     1473     1423
3     1423     1474     1424
3     1424     1475     1425
3     1425     1476     1426
3     1426     1477     1427
3     1428     1479     1429
3     1429     1480     1430
3     1430     1481     1431
3     1431     1482     1432
3     1432     1483     1433
3     1433     1484     1434
3     1434     1485     1435
3     1435     1486     1436
3     1436     1487     1437
3     1437     1488     1438
3     1438     1489     1439
3     1439     1490     1440
3     1440     1491     1441
3     1441     1492     1442
3     1442     1493     1443
3     1443     1494     1444
3     1444     1495     1445
3     1445     1496     1446
3     1446     1497     1447
3     1447     1498     1448
3     1448     1499     1449
3     1449     1500     1450
3     1450     1501     1451
3     1451     1502     1452
3     1452     1503     1453
3     1453     1504     1454
3     1454     1505     1455
3     1455     1506     1456
3     1456     1507     1457
3     1457     1508     1458
3     1458     1509     1459
3     1459     1510     1460
3     1460     1511     1461
3     1461     1512     1462
3     1462     1513     1463
3     1463     1514     1464
3     1464     1515     1465
3     1465     1516     1466
3     1466     1517     1467
3     1467     1518     1468
3     1468     1519     1469
3     1469     1520     1470
3     1470     1521     1471
3     1471     1522     1472
3     1472     1523     1473
3     1473     1524     1474
3     1474     1525     1475
3     1475     1526     1476
3     1476     1527     1477
3     1477     1528     1478
3     1479     1530     1480
3     1480     1531     1481
3     1481     1532     1482
3     1482     1533     1483
3     1483     1534     1484
3     1484     1535     1485
3     1485     1536     1486
3     1486     1537     1487
3     1487     1538     1488
3     1488     1539     1489
3     1489     1540     1490
3     1490     1541     1491
3     1491     1542     1492
3     1492     1543     1493
3     1493     1544     1494
3     1494     1545     1495
3     1495     1546     1496
3     1496     1547     1497
3     1497     1548     1498
3     1498     1549     1499
3     1499     1550     1500
3     1500     1551     1501
3     1501     1552     1502
3     1502     1553     1503
3     1503     1554     1504
3     1504     1555     1505
3     1505     1556     1506
3     1506     1557     1507
3     1507     1558     1508
3     1508     1559     1509
3     1509     1560     1510
3     1510     1561     1511
3     1511     1562     1512
3     1512     1563     1513
3     1513     1564     1514
3     1514     1565     1515
3     1515     1566     1516
3     1516     1567     1517
3     1517     1568     1518
3     1518     1569     1519
3     1519     1570     1520
3     1520     1571     1521
3     1521     1572     1522
3     1522     1573     1523
3     1523     1574     1524
3     1524     1575     1525
3     1525     1576     1526
3     1526     1577     1527
3     1527     1578     1528
3     1528     1579     1529
3     1530     1581     1531
3     1531     1582     1532
3     1532     1583     1533
3     1533     1584     1534
3     1534     1585     1535
3     1535     1586     1536
3     1536     1587     1537
3     1537     1588     1538
3     1538     1589     1539
3     1539     1590     1540
3     1540     1591     1541
3     1541     1592     1542
3     1542     1593     1543
3     1543     1594     1544
3     1544     1595     1545
3     1545     1596     1546
3     1546     1597     1547
3     1547     1598     1548
3     1548     1599     1549
3     1549     1600     1550
3     1550     1601     1551
3     1551     1602     1552
3     1552     1603     1553
3     1553     1604     1554
3     1554     1605     1555
3     1555     1606     1556
3     1556     1607     1557
3     1557     1608     1558
3     1558     1609     1559
3     1559     1610     1560
3     1560     1611     1561
3     1561     1612     1562
3     1562     1613     1563
3     1563     1614     1564
3     1564     1615     1565
3     1565     1616     1566
3     1566     1617     1567
3     1567     1618     1568
3     1568     1619     1569
3     1569     1620     1570
3     1570     1621     1571
3     1571     1622     1572
3     1572     1623     1573
3     1573     1624     1574
3     1574     1625     1575
3     1575     1626     1576
3     1576     1627     1577
3     1577     1628     1578
3     1578     1629     1579
3     1579     1630     1580
3     1581     1632     1582
3     1582     1633     1583
3     1583     1634     1584
3     1584     1635     1585
3     1585     1636     1586
3     1586     1637     1587
3     1587     1638     1588
3     1588     1639     1589
3     1589     1640     1590
3     1590     1641     1591
3     1591     1642     1592
3     1592     1643     1593
3     1593     1644     1594
3     1594     1645     1595
3     1595     1646     1596
3     1596     1647     1597
3     1597     1648     1598
3     1598     1649     1599
3     1599     1650     1600
3     1600     1651     1601
3     1601     1652     1602
3     1602     1653     1603
3     1603     1654     1604
3     1604     1655     1605
3     1605     1656     1606
3     1606     1657     1607
3     1607     1658     1608
3     1608     1659     1609
3     1609     1660     1610
3     1610     1661     1611
3     1611     1662     1612
3     1612     1663     1613
3     1613     1664     1614
3     1614     1665     1615
3     1615     1666     1616
3     1616     1667     1617
3     1617     1668     1618
3     1618     1669     1619
3     1619     1670     1620
3     1620     1671     1621
3     1621     1672     1622
3     1622     1673     1623
3     1623     1674     1624
3     1624     1675     1625
3     1625     1676     1626
3     1626     1677     1627
3     1627     1678     1628
3     1628     1679     1629
3     1629     1680     1630
3     1630     1681     1631
3     1632     1683     1633
3     1633     1684     1634
3     1634     1685     1635
3     1635     1686     1636
3     1636     1687     1637
3     1637     1688     1638
3     1638     1689     1639
3     1639     1690     1640
3     1640     1691     1641
3     1641     1692     1642
3     1642     1693     1643
3     1643     1694     1644
3     1644     1695     1645
3     1645     1696     1646
3     1646     1697     1647
3     1647     1698     1648
3     1648     1699     1649
3     1649     1700     1650
3     1650     1701     1651
3     1651     1702     1652
3     1652     1703     1653
3     1653     1704     1654
3     1654     1705     1655
3     1655     1706     1656
3     1656     1707     1657
3     1657     1708     1658
3     1658     1709     1659
3     1659     1710     1660
3     1660     1711     1661
3     1661     1712     1662
3     1662     1713     1663
3     1663     1714     1664
3     1664     1715     1665
3     1665     1716     1666
3     1666     1717     1667
3     1667     1718     1668
3     1668     1719     1669
3     1669     1720     1670
3     1670     1721     1671
3     1671     1722     1672
3     1672     1723     1673
3     1673     1724     1674
3     1674     1725     1675
3     1675     1726     1676
3     1676     1727     1677
3     1677     1728     1678
3     1678     1729     1679
3     1679     1730     1680
3     1680     1731     1681
3     1681     1732     1682
3     1683     1734     1684
3     1684     1735     1685
3     1685     1736     1686
3     1686     1737     1687
3     1687     1738     1688
3     1688     1739     1689
3     1689     1740     1690
3     1690     1741     1691
3     1691     1742     1692
3     1692     1743     1693
3     1693     1744     1694
3     1694     1745     1695
3     1695     1746     1696
3     1696     1747     1697
3     1697     1748     1698
3     1698     1749     1699
3     1699     1750     1700
3     1700     1751     1701
3     1701     1752     1702
3     1702     1753     1703
3     1703     1754     1704
3     1704     1755     1705
3     1705     1756     1706
3     1706     1757     1707
3     1707     1758     1708
3     1708     1759     1709
3     1709     1760     1710
3     1710     1761     1711
3     1711     1762     1712
3     1712     1763     1713
3     1713     1764     1714
3     1714     1765     1715
3     1715     1766     1716
3     1716     1767     1717
3     1717     1768     1718
3     1718     1769     1719
3     1719     1770     1720
3     1720     1771     1721
3     1721     1772     1722
3     1722     1773     1723
3     1723     1774     1724
3     1724     1775     1725
3     1725     1776     1726
3     1726     1777     1727
3     1727     1778     1728
3     1728     1779     1729
3     1729     1780     1730
3     1730     1781     1731
3     1731     1782     1732
3     1732     1783     1733
3     1734     1785     1735
3     1735     1786     1736
3     1736     1787     1737
3     1737     1788     1738
3     1738     1789     1739
3     1739     1790     1740
3     1740     1791     1741
3     1741     1792     1742
3     1742     1793     1743
3     1743     1794     1744
3     1744     1795     1745
3     1745     1796     1746
3     1746     1797     1747
3     1747     1798     1748
3     1748     1799     1749
3     1749     1800     1750
3     1750     1801     1751
3     1751     1802     1752
3     1752     1803     1753
3     1753     1804     1754
3     1754     1805     1755
3     1755     1806     1756
3     1756     1807     1757
3     1757     1808     1758
3     1758     1809     1759
3     1759     1810     1760
3     1760     1811     1761
3     1761     1812     1762
3     1762     1813     1763
3     1763     1814     1764
3     1764     1815     1765
3     1765     1816     1766
3     1766     1817     1767
3     1767     1818     1768
3     1768     1819     1769
3     1769     1820     1770
3     1770     1821     1771
3     1771     1822     1772
3     1772     1823     1773
3     1773     1824     1774
3     1774     1825     1775
3     1775     1826     1776
3     1776     1827     1777
3     1777     1828     1778
3     1778     1829     1779
3     1779     1830     1780
3     1780     1831     1781
3     1781     1832     1782
3     1782     1833     1783
3     1783     1834     1784
3     1785     1836     1786
3     1786     1837     1787
3     1787     1838     1788
3     1788     1839     1789
3     1789     1840     1790
3     1790     1841     1791
3     1791     1842     1792
3     1792     1843     1793
3     1793     1844     1794
3     1794     1845     1795
3     1795     1846     1796
3     1796     1847     1797
3     1797     1848     1798
3     1798     1849     1799
3     1799     1850     1800
3     1800     1851     1801
3     1801     1852     1802
3     1802     1853     1803
3     1803     1854     1804
3     1804     1855     1805
3     1805     1856     1806
3     1806     1857     1807
3     1807     1858     1808
3     1808     1859     1809
3     1809     1860     1810
3     1810     1861     1811
3     1811     1862     1812
3     1812     1863     1813
3     1813     1864     1814
3     1814     1865     1815
3     1815     1866     1816
3     1816     1867     1817
3     1817     1868     1818
3     1818     1869     1819
3     1819     1870     1820
3     1820     1871     1821
3     1821     1872     1822
3     1822     1873     1823
3     1823     1874     1824
3     1824     1875     1825
3     1825     1876     1826
3     1826     1877     1827
3     1827     1878     1828
3     1828     1879     1829
3     1829     1880     1830
3     1830     1881     1831
3     1831     1882     1832
3     1832     1883     1833
3     1833     1884     1834
3     1834     1885     1835
3     1836     1887     1837
3     1837     1888     1838
3     1838     1889     1839
3     1839     1890     1840
3     1840     1891     1841
3     1841     1892     1842
3     1842     1893     1843
3     1843     1894     1844
3     1844     1895     1845
3     1845     1896     1846
3     1846     1897     1847
3     1847     1898     1848
3     1848     1899     1849
3     1849     1900     1850
3     1850     1901     1851
3     1851     1902     1852
3     1852     1903     1853
3     1853     1904     1854
3     1854     1905     1855
3     1855     1906     1856
3     1856     1907     1857
3     1857     1908     1858
3     1858     1909     1859
3     1859     1910     1860
3     1860     1911     1861
3     1861     1912     1862
3     1862     1913     1863
3     1863     1914     1864
3     1864     1915     1865
3     1865     1916     1866
3     1866     1917     1867
3     1867     1918     1868
3     1868     1919     1869
3     1869     1920     1870
3     1870     1921     1871
3     1871     1922     1872
3     1872     1923     1873
3     1873     1924     1874
3     1874     1925     1875
3     1875     1926     1876
3     1876     1927     1877
3     1877     1928     1878
3     1878     1929     1879
3     1879     1930     1880
3     1880     1931     1881
3     1881     1932     1882
3     1882     1933     1883
3     1883     1934     1884
3     1884     1935     1885
3     1885     1936     1886
3     1887     1938     1888
3     1888     1939     1889
3     1889     1940     1890
3     1890     1941     1891
3     1891     1942     1892
3     1892     1943     1893
3     1893     1944     1894
3     1894     1945     1895
3     1895     1946     1896
3     1896     1947     1897
3     1897     1948     1898
3     1898     1949     1899
3     1899     1950     1900
3     1900     1951     1901
3     1901     1952     1902
3     1902     1953     1903
3     1903     1954     1904
3     1904     1955     1905
3     1905     1956     1906
3     1906     1957     1907
3     1907     1958     1908
3     1908     1959     1909
3     1909     1960     1910
3     1910     1961     1911
3     1911     1962     1912
3     1912     1963     1913
3     1913     1964     1914
3     1914     1965     1915
3     1915     1966     1916
3     1916     1967     1917
3     1917     1968     1918
3     1918     1969     1919
3     1919     1970     1920
3     1920     1971     1921
3     1921     1972     1922
3     1922     1973     1923
3     1923     1974     1924
3     1924     1975     1925
3     1925     1976     1926
3     1926     1977     1927
3     1927     1978     1928
3     1928     1979     1929
3     1929     1980     1930
3     1930     1981     1931
3     1931     1982     1932
3     1932     1983     1933
3     1933     1984     1934
3     1934     1985     1935
3     1935     1986     1936
3     1936     1987     1937
3     1938     1989     1939
3     1939     1990     1940
3     1940     1991     1941
3     1941     1992     1942
3     1942     1993     1943
3     1943     1994     1944
3     1944     1995     1945
3     1945     1996     1946
3     1946     1997     1947
3     1947     1998     1948
3     1948     1999     1949
3     1949     2000     1950
3     1950     2001     1951
3     1951     2002     1952
3     1952     2003     1953
3     1953     2004     1954
3     1954     2005     1955
3     1955     2006     1956
3     1956     2007     1957
3     1957     2008     1958
3     1958     2009     1959
3     1959     2010     1960
3     1960     2011     1961
3     1961     2012     1962
3     1962     2013     1963
3     1963     2014     1964
3     1964     2015     1965
3     1965     2016     1966
3     1966     2017     1967
3     1967     2018     1968
3     1968     2019     1969
3     1969     2020     1970
3     1970     2021     1971
3     1971     2022     1972
3     1972     2023     1973
3     1973     2024     1974
3     1974     2025     1975
3     1975     2026     1976
3     1976     2027     1977
3     1977     2028     1978
3     1978     2029     1979
3     1979     2030     1980
3     1980     2031     1981
3     1981     2032     1982
3     1982     2033     1983
3     1983     2034     1984
3     1984     2035     1985
3     1985     2036     1986
3     1986     2037     1987
3     1987     2038     1988
3     1989     2040     1990
3     1990     2041     1991
3     1991     2042     1992
3     1992     2043     1993
3     1993     2044     1994
3     1994     2045     1995
3     1995     2046     1996
3     1996     2047     1997
3     1997     2048     1998
3     1998     2049     1999
3     1999     2050     2000
3     2000     2051     2001
3     2001     2052     2002
3     2002     2053     2003
3     2003     2054     2004
3     2004     2055     2005
3     2005     2056     2006
3     2006     2057     2007
3     2007     2058     2008
3     2008     2059     2009
3     2009     2060     2010
3     2010     2061     2011
3     2011     2062     2012
3     2012     2063     2013
3     2013     2064     2014
3     2014     2065     2015
3     2015     2066     2016
3     2016     2067     2017
3     2017     2068     2018
3     2018     2069     2019
3     2019     2070     2020
3     2020     2071     2021
3     2021     2072     2022
3     2022     2073     2023
3     2023     2074     2024
3     2024     2075     2025
3     2025     2076     2026
3     2026     2077     2027
3     2027     2078     2028
3     2028     2079     2029
3     2029     2080     2030
3     2030     2081     2031
3     2031     2082     2032
3     2032     2083     2033
3     2033     2084     2034
3     2034     2085     2035
3     2035     2086     2036
3     2036     2087     2037
3     2037     2088     2038
3     2038     2089     2039
3     2040     2091     2041
3     2041     2092     2042
3     2042     2093     2043
3     2043     2094     2044
3     2044     2095     2045
3     2045     2096     2046
3     2046     2097     2047
3     2047     2098     2048
3     2048     2099     2049
3     2049     2100     2050
3     2050     2101     2051
3     2051     2102     2052
3     2052     2103     2053
3     2053     2104     2054
3     2054     2105     2055
3     2055     2106     2056
3     2056     2107     2057
3     2057     2108     2058
3     2058     2109     2059
3     2059     2110     2060
3     2060     2111     2061
3     2061     2112     2062
3     2062     2113     2063
3     2063     2114     2064
3     2064     2115     2065
3     2065     2116     2066
3     2066     2117     2067
3     2067     2118     2068
3     2068     2119     2069
3     2069     2120     2070
3     2070     2121     2071
3     2071     2122     2072
3     2072     2123     2073
3     2073     2124     2074
3     2074     2125     2075
3     2075     2126     2076
3     2076     2127     2077
3     2077     2128     2078
3     2078     2129     2079
3     2079     2130     2080
3     2080     2131     2081
3     2081     2132     2082
3     2082     2133     2083
3     2083     2134     2084
3     2084     2135     2085
3     2085     2136     2086
3     2086     2137     2087
3     2087     2138     2088
3     2088     2139     2089
3     2089     2140     2090
3     2091     2142     2092
3     2092     2143     2093
3     2093     2144     2094
3     2094     2145     2095
3     2095     2146     2096
3     2096     2147     2097
3     2097     2148     2098
3     2098     2149     2099
3     2099     2150     2100
3     2100     2151     2101
3     2101     2152     2102
3     2102     2153     2103
3     2103     2154     2104
3     2104     2155     2105
3     2105     2156     2106
3     2106     2157     2107
3     2107     2158     2108
3     2108     2159     2109
3     2109     2160     2110
3     2110     2161     2111
3     2111     2162     2112
3     2112     2163     2113
3     2113     2164     2114
3     2114     2165     2115
3     2115     2166     2116
3     2116     2167     2117
3     2117     2168     2118
3     2118     2169     2119
3     2119     2170     2120
3     2120     2171     2121
3     2121     2172     2122
3     2122     2173     2123
3     2123     2174     2124
3     2124     2175     2125
3     2125     2176     2126
3     2126     2177     2127
3     2127     2178     2128
3     2128     2179     2129
3     2129     2180     2130
3     2130     2181     2131
3     2131     2182     2132
3     2132     2183     2133
3     2133     2184     2134
3     2134     2185     2135
3     2135     2186     2136
3     2136     2187     2137
3     2137     2188     2138
3     2138     2189     2139
3     2139     2190     2140
3     2140     2191     2141
3     2142     2193     2143
3     2143     2194     2144
3     2144     2195     2145
3     2145     2196     2146
3     2146     2197     2147
3     2147     2198     2148
3     2148     2199     2149
3     2149     2200     2150
3     2150     2201     2151
3     2151     2202     2152
3     2152     2203     2153
3     2153     2204     2154
3     2154     2205     2155
3     2155     2206     2156
3     2156     2207     2157
3     2157     2208     2158
3     2158     2209     2159
3     2159     2210     2160
3     2160     2211     2161
3     2161     2212     2162
3     2162     2213     2163
3     2163     2214     2164
3     2164     2215     2165
3     2165     2216     2166
3     2166     2217     2167
3     2167     2218     2168
3     2168     2219     2169
3     2169     2220     2170
3     2170     2221     2171
3     2171     2222     2172
3     2172     2223     2173
3     2173     2224     2174
3     2174     2225     2175
3     2175     2226     2176
3     2176     2227     2177
3     2177     2228     2178
3     2178     2229     2179
3     2179     2230     2180
3     2180     2231     2181
3     2181     2232     2182
3     2182     2233     2183
3     2183     2234     2184
3     2184     2235     2185
3     2185     2236     2186
3     2186     2237     2187
3     2187     2238     2188
3     2188     2239     2189
3     2189     2240     2190
3     2190     2241     2191
3     2191     2242     2192
3     2193     2244     2194
3     2194     2245     2195
3     2195     2246     2196
3     2196     2247     2197
3     2197     2248     2198
3     2198     2249     2199
3     2199     2250     2200
3     2200     2251     2201
3     2201     2252     2202
3     2202     2253     2203
3     2203     2254     2204
3     2204     2255     2205
3     2205     2256     2206
3     2206     2257     2207
3     2207     2258     2208
3     2208     2259     2209
3     2209     2260     2210
3     2210     2261     2211
3     2211     2262     2212
3     2212     2263     2213
3     2213     2264     2214
3     2214     2265     2215
3     2215     2266     2216
3     2216     2267     2217
3     2217     2268     2218
3     2218     2269     2219
3     2219     2270     2220
3     2220     2271     2221
3     2221     2272     2222
3     2222     2273     2223
3     2223     2274     2224
3     2224     2275     2225
3     2225     2276     2226
3     2226     2277     2227
3     2227     2278     2228
3     2228     2279     2229
3     2229     2280     2230
3     2230     2281     2231
3     2231     2282     2232
3     2232     2283     2233
3     2233     2284     2234
3     2234     2285     2235
3     2235     2286     2236
3     2236     2287     2237
3     2237     2288     2238
3     2238     2289     2239
3     2239     2290     2240
3     2240     2291     2241
3     2241     2292     2242
3     2242     2293     2243
3     2244     2295     2245
3     2245     2296     2246
3     2246     2297     2247
3     2247     2298     2248
3     2248     2299     2249
3     2249     2300     2250
3     2250     2301     2251
3     2251     2302     2252
3     2252     2303     2253
3     2253     2304     2254
3     2254     2305     2255
3     2255     2306     2256
3     2256     2307     2257
3     2257     2308     2258
3     2258     2309     2259
3     2259     2310     2260
3     2260     2311     2261
3     2261     2312     2262
3     2262     2313     2263
3     2263     2314     2264
3     2264     2315     2265
3     2265     2316     2266
3     2266     2317     2267
3     2267     2318     2268
3     2268     2319     2269
3     2269     2320     2270
3     2270     2321     2271
3     2271     2322     2272
3     2272     2323     2273
3     2273     2324     2274
3     2274     2325     2275
3     2275     2326     2276
3     2276     2327     2277
3     2277     2328     2278
3     2278     2329     2279
3     2279     2330     2280
3     2280     2331     2281
3     2281     2332     2282
3     2282     2333     2283
3     2283     2334     2284
3     2284     2335     2285
3     2285     2336     2286
3     2286     2337     2287
3     2287     2338     2288
3     2288     2339     2289
3     2289     2340     2290
3     2290     2341     2291
3     2291     2342     2292
3     2292     2343     2293
3     2293     2344     2294
3     2295     2346     2296
3     2296     2347     2297
3     2297     2348     2298
3     2298     2349     2299
3     2299     2350     2300
3     2300     2351     2301
3     2301     2352     2302
3     2302     2353     2303
3     2303     2354     2304
3     2304     2355     2305
3     2305     2356     2306
3     2306     2357     2307
3     2307     2358     2308
3     2308     2359     2309
3     2309     2360     2310
3     2310     2361     2311
3     2311     2362     2312
3     2312     2363     2313
3     2313     2364     2314
3     2314     2365     2315
3     2315     2366     2316
3     2316     2367     2317
3     2317     2368     2318
3     2318     2369     2319
3     2319     2370     2320
3     2320     2371     2321
3     2321     2372     2322
3     2322     2373     2323
3     2323     2374     2324
3     2324     2375     2325
3     2325     2376     2326
3     2326     2377     2327
3     2327     2378     2328
3     2328     2379     2329
3     2329     2380     2330
3     2330     2381     2331
3     2331     2382     2332
3     2332     2383     2333
3     2333     2384     2334
3     2334     2385     2335
3     2335     2386     2336
3     2336     2387     2337
3     2337     2388     2338
3     2338     2389     2339
3     2339     2390     2340
3     2340     2391     2341
3     2341     2392     2342
3     2342     2393     2343
3     2343     2394     2344
3     2344     2395     2345
3     2346     2397     2347
3     2347     2398     2348
3     2348     2399     2349
3     2349     2400     2350
3     2350     2401     2351
3     2351     2402     2352
3     2352     2403     2353
3     2353     2404     2354
3     2354     2405     2355
3     2355     2406     2356
3     2356     2407     2357
3     2357     2408     2358
3     2358     2409     2359
3     2359     2410     2360
3     2360     2411     2361
3     2361     2412     2362
3     2362     2413     2363
3     2363     2414     2364
3     2364     2415     2365
3     2365     2416     2366
3     2366     2417     2367
3     2367     2418     2368
3     2368     2419     2369
3     2369     2420     2370
3     2370     2421     2371
3     2371     2422     2372
3     2372     2423     2373
3     2373     2424     2374
3     2374     2425     2375
3     2375     2426     2376
3     2376     2427     2377
3     2377     2428     2378
3     2378     2429     2379
3     2379     2430     2380
3     2380     2431     2381
3     2381     2432     2382
3     2382     2433     2383
3     2383     2434     2384
3     2384     2435     2385
3     2385     2436     2386
3     2386     2437     2387
3     2387     2438     2388
3     2388     2439     2389
3     2389     2440     2390
3     2390     2441     2391
3     2391     2442     2392
3     2392     2443     2393
3     2393     2444     2394
3     2394     2445     2395
3     2395     2446     2396
3     2397     2448     2398
3     2398     2449     2399
3     2399     2450     2400
3     2400     2451     2401
3     2401     2452     2402
3     2402     2453     2403
3     2403     2454     2404
3     2404     2455     2405
3     2405     2456     2406
3     2406     2457     2407
3     2407     2458     2408
3     2408     2459     2409
3     2409     2460     2410
3     2410     2461     2411
3     2411     2462     2412
3     2412     2463     2413
3     2413     2464     2414
3     2414     2465     2415
3     2415     2466     2416
3     2416     2467     2417
3     2417     2468     2418
3     2418     2469     2419
3     2419     2470     2420
3     2420     2471     2421
3     2421     2472     2422
3     2422     2473     2423
3     2423     2474     2424
3     2424     2475     2425
3     2425     2476     2426
3     2426     2477     2427
3     2427     2478     2428
3     2428     2479     2429
3     2429     2480     2430
3     2430     2481     2431
3     2431     2482     2432
3     2432     2483     2433
3     2433     2484     2434
3     2434     2485     2435
3     2435     2486     2436
3     2436     2487     2437
3     2437     2488     2438
3     2438     2489     2439
3     2439     2490     2440
3     2440     2491     2441
3     2441     2492     2442
3     2442     2493     2443
3     2443     2494     2444
3     2444     2495     2445
3     2445     2496     2446
3     2446     2497     2447
3     2448     2499     2449
3     2449     2500     2450
3     2450     2501     2451
3     2451     2502     2452
3     2452     2503     2453
3     2453     2504     2454
3     2454     2505     2455
3     2455     2506     2456
3     2456     2507     2457
3     2457     2508     2458
3     2458     2509     2459
3     2459     2510     2460
3     2460     2511     2461
3     2461     2512     2462
3     2462     2513     2463
3     2463     2514     2464
3     2464     2515     2465
3     2465     2516     2466
3     2466     2517     2467
3     2467     2518     2468
3     2468     2519     2469
3     2469     2520     2470
3     2470     2521     2471
3     2471     2522     2472
3     2472     2523     2473
3     2473     2524     2474
3     2474     2525     2475
3     2475     2526     2476
3     2476     2527     2477
3     2477     2528     2478
3     2478     2529     2479
3     2479     2530     2480
3     2480     2531     2481
3     2481     2532     2482
3     2482     2533     2483
3     2483     2534     2484
3     2484     2535     2485
3     2485     2536     2486
3     2486     2537     2487
3     2487     2538     2488
3     2488     2539     2489
3     2489     2540     2490
3     2490     2541     2491
3     2491     2542     2492
3     2492     2543     2493
3     2493     2544     2494
3     2494     2545     2495
3     2495     2546     2496
3     2496     2547     2497
3     2497     2548     2498
3     2499     2550     2500
3     2500     2551     2501
3     2501     2552     2502
3     2502     2553     2503
3     2503     2554     2504
3     2504     2555     2505
3     2505     2556     2506
3     2506     2557     2507
3     2507     2558     2508
3     2508     2559     2509
3     2509     2560     2510
3     2510     2561     2511
3     2511     2562     2512
3     2512     2563     2513
3     2513     2564     2514
3     2514     2565     2515
3     2515     2566     2516
3     2516     2567     2517
3     2517     2568     2518
3     2518     2569     2519
3     2519     2570     2520
3     2520     2571     2521
3     2521     2572     2522
3     2522     2573     2523
3     2523     2574     2524
3     2524     2575     2525
3     2525     2576     2526
3     2526     2577     2527
3     2527     2578     2528
3     2528     2579     2529
3     2529     2580     2530
3     2530     2581     2531
3     2531     2582     2532
3     2532     2583     2533
3     2533     2584     2534
3     2534     2585     2535
3     2535     2586     2536
3     2536     2587     2537
3     2537     2588     2538
3     2538     2589     2539
3     2539     2590     2540
3     2540     2591     2541
3     2541     2592     2542
3     2542     2593     2543
3     2543     2594     2544
3     2544     2595     2545
3     2545     2596     2546
3     2546     2597     2547
3     2547     2598     2548
3     2548     2599     2549
3     2550     2601     2551
3     2551     2602     2552
3     2552     2603     2553
3     2553     2604     2554
3     2554     2605     2555
3     2555     2606     2556
3     2556     2607     2557
3     2557     2608     2558
3     2558     2609     2559
3     2559     2610     2560
3     2560     2611     2561
3     2561     2612     2562
3     2562     2613     2563
3     2563     2614     2564
3     2564     2615     2565
3     2565     2616     2566
3     2566     2617     2567
3     2567     2618     2568
3     2568     2619     2569
3     2569     2620     2570
3     2570     2621     2571
3     2571     2622     2572
3     2572     2623     2573
3     2573     2624     2574
3     2574     2625     2575
3     2575     2626     2576
3     2576     2627     2577
3     2577     2628     2578
3     2578     2629     2579
3     2579     2630     2580
3     2580     2631     2581
3     2581     2632     2582
3     2582     2633     2583
3     2583     2634     2584
3     2584     2635     2585
3     2585     2636     2586
3     2586     2637     2587
3     2587     2638     2588
3     2588     2639     2589
3     2589     2640     2590
3     2590     2641     2591
3     2591     2642     2592
3     2592     2643     2593
3     2593     2644     2594
3     2594     2645     2595
3     2595     2646     2596
3     2596     2647     2597
3     2597     2648     2598
3     2598     2649     2599
3     2599     2650     2600
3     2601     2652     2602
3     2602     2653     2603
3     2603     2654     2604
3     2604     2655     2605
3     2605     2656     2606
3     2606     2657     2607
3     2607     2658     2608
3     2608     2659     2609
3     2609     2660     2610
3     2610     2661     2611
3     2611     2662     2612
3     2612     2663     2613
3     2613     2664     2614
3     2614     2665     2615
3     2615     2666     2616
3     2616     2667     2617
3     2617     2668     2618
3     2618     2669     2619
3     2619     2670     2620
3     2620     2671     2621
3     2621     2672     2622
3     2622     2673     2623
3     2623     2674     2624
3     2624     2675     2625
3     2625     2676     2626
3     2626     2677     2627
3     2627     2678     2628
3     2628     2679     2629
3     2629     2680     2630
3     2630     2681     2631
3     2631     2682     2632
3     2632     2683     2633
3     2633     2684     2634
3     2634     2685     2635
3     2635     2686     2636
3     2636     2687     2637
3     2637     2688     2638
3     2638     2689     2639
3     2639     2690     2640
3     2640     2691     2641
3     2641     2692     2642
3     2642     2693     2643
3     2643     2694     2644
3     2644     2695     2645
3     2645     2696     2646
3     2646     2697     2647
3     2647     2698     2648
3     2648     2699     2649
3     2649     2700     2650
3     2650     2701     2651
3     2652     2703     2653
3     2653     2704     2654
3     2654     2705     2655
3     2655     2706     2656
3     2656     2707     2657
3     2657     2708     2658
3     2658     2709     2659
3     2659     2710     2660
3     2660     2711     2661
3     2661     2712     2662
3     2662     2713     2663
3     2663     2714     2664
3     2664     2715     2665
3     2665     2716     2666
3     2666     2717     2667
3     2667     2718     2668
3     2668     2719     2669
3     2669     2720     2670
3     2670     2721     2671
3     2671     2722     2672
3     2672     2723     2673
3     2673     2724     2674
3     2674     2725     2675
3     2675     2726     2676
3     2676     2727     2677
3     2677     2728     2678
3     2678     2729     2679
3     2679     2730     2680
3     2680     2731     2681
3     2681     2732     2682
3     2682     2733     2683
3     2683     2734     2684
3     2684     2735     2685
3     2685     2736     2686
3     2686     2737     2687
3     2687     2738     2688
3     2688     2739     2689
3     2689     2740     2690
3     2690     2741     2691
3     2691     2742     2692
3     2692     2743     2693
3     2693     2744     2694
3     2694     2745     2695
3     2695     2746     2696
3     2696     2747     2697
3     2697     2748     2698
3     2698     2749     2699
3     2699     2750     2700
3     2700     2751     2701
3     2701     2752     2702
3     2703     2754     2704
3     2704     2755     2705
3     2705     2756     2706
3     2706     2757     2707
3     2707     2758     2708
3     2708     2759     2709
3     2709     2760     2710
3     2710     2761     2711
3     2711     2762     2712
3     2712     2763     2713
3     2713     2764     2714
3     2714     2765     2715
3     2715     2766     2716
3     2716     2767     2717
3     2717     2768     2718
3     2718     2769     2719
3     2719     2770     2720
3     2720     2771     2721
3     2721     2772     2722
3     2722     2773     2723
3     2723     2774     2724
3     2724     2775     2725
3     2725     2776     2726
3     2726     2777     2727
3     2727     2778     2728
3     2728     2779     2729
3     2729     2780     2730
3     2730     2781     2731
3     2731     2782     2732
3     2732     2783     2733
3     2733     2784     2734
3     2734     2785     2735
3     2735     2786     2736
3     2736     2787     2737
3     2737     2788     2738
3     2738     2789     2739
3     2739     2790     2740
3     2740     2791     2741
3     2741     2792     2742
3     2742     2793     2743
3     2743     2794     2744
3     2744     2795     2745
3     2745     2796     2746
3     2746     2797     2747
3     2747     2798     2748
3     2748     2799     2749
3     2749     2800     2750
3     2750     2801     2751
3     2751     2802     2752
3     2752     2803     2753
3     2754     2805     2755
3     2755     2806     2756
3     2756     2807     2757
3     2757     2808     2758
3     2758     2809     2759
3     2759     2810     2760
3     2760     2811     2761
3     2761     2812     2762
3     2762     2813     2763
3     2763     2814     2764
3     2764     2815     2765
3     2765     2816     2766
3     2766     2817     2767
3     2767     2818     2768
3     2768     2819     2769
3     2769     2820     2770
3     2770     2821     2771
3     2771     2822     2772
3     2772     2823     2773
3     2773     2824     2774
3     2774     2825     2775
3     2775     2826     2776
3     2776     2827     2777
3     2777     2828     2778
3     2778     2829     2779
3     2779     2830     2780
3     2780     2831     2781
3     2781     2832     2782
3     2782     2833     2783
3     2783     2834     2784
3     2784     2835     2785
3     2785     2836     2786
3     2786     2837     2787
3     2787     2838     2788
3     2788     2839     2789
3     2789     2840     2790
3     2790     2841     2791
3     2791     2842     2792
3     2792     2843     2793
3     2793     2844     2794
3     2794     2845     2795
3     2795     2846     2796
3     2796     2847     2797
3     2797     2848     2798
3     2798     2849     2799
3     2799     2850     2800
3     2800     2851     2801
3     2801     2852     2802
3     2802     2853     2803
3     2803     2854     2804
3     2805     2856     2806
3     2806     2857     2807
3     2807     2858     2808
3     2808     2859     2809
3     2809     2860     2810
3     2810     2861     2811
3     2811     2862     2812
3     2812     2863     2813
3     2813     2864     2814
3     2814     2865     2815
3     2815     2866     2816
3     2816     2867     2817
3     2817     2868     2818
3     2818     2869     2819
3     2819     2870     2820
3     2820     2871     2821
3     2821     2872     2822
3     2822     2873     2823
3     2823     2874     2824
3     2824     2875     2825
3     2825     2876     2826
3     2826     2877     2827
3     2827     2878     2828
3     2828     2879     2829
3     2829     2880     2830
3     2830     2881     2831
3     2831     2882     2832
3     2832     2883     2833
3     2833     2884     2834
3     2834     2885     2835
3     2835     2886     2836
3     2836     2887     2837
3     2837     2888     2838
3     2838     2889     2839
3     2839     2890     2840
3     2840     2891     2841
3     2841     2892     2842
3     2842     2893     2843
3     2843     2894     2844
3     2844     2895     2845
3     2845     2896     2846
3     2846     2897     2847
3     2847     2898     2848
3     2848     2899     2849
3     2849     2900     2850
3     2850     2901     2851
3     2851     2902     2852
3     2852     2903     2853
3     2853     2904     2854
3     2854     2905     2855
3     2856     2907     2857
3     2857     2908     2858
3     2858     2909     2859
3     2859     2910     2860
3     2860     2911     2861
3     2861     2912     2862
3     2862     2913     2863
3     2863     2914     2864
3     2864     2915     2865
3     2865     2916     2866
3     2866     2917     2867
3     2867     2918     2868
3     2868     2919     2869
3     2869     2920     2870
3     2870     2921     2871
3     2871     2922     2872
3     2872     2923     2873
3     2873     2924     2874
3     2874     2925     2875
3     2875     2926     2876
3     2876     2927     2877
3     2877     2928     2878
3     2878     2929     2879
3     2879     2930     2880
3     2880     2931     2881
3     2881     2932     2882
3     2882     2933     2883
3     2883     2934     2884
3     2884     2935     2885
3     2885     2936     2886
3     2886     2937     2887
3     2887     2938     2888
3     2888     2939     2889
3     2889     2940     2890
3     2890     2941     2891
3     2891     2942     2892
3     2892     2943     2893
3     2893     2944     2894
3     2894     2945     2895
3     2895     2946     2896
3     2896     2947     2897
3     2897     2948     2898
3     2898     2949     2899
3     2899     2950     2900
3     2900     2951     2901
3     2901     2952     2902
3     2902     2953     2903
3     2903     2954     2904
3     2904     2955     2905
3     2905     2956     2906
3     2907     2958     2908
3     2908     2959     2909
3     2909     2960     2910
3     2910     2961     2911
3     2911     2962     2912
3     2912     2963     2913
3     2913     2964     2914
3     2914     2965     2915
3     2915     2966     2916
3     2916     2967     2917
3     2917     2968     2918
3     2918     2969     2919
3     2919     2970     2920
3     2920     2971     2921
3     2921     2972     2922
3     2922     2973     2923
3     2923     2974     2924
3     2924     2975     2925
3     2925     2976     2926
3     2926     2977     2927
3     2927     2978     2928
3     2928     2979     2929
3     2929     2980     2930
3     2930     2981     2931
3     2931     2982     2932
3     2932     2983     2933
3     2933     2984     2934
3     2934     2985     2935
3     2935     2986     2936
3     2936     2987     2937
3     2937     2988     2938
3     2938     2989     2939
3     2939     2990     2940
3     2940     2991     2941
3     2941     2992     2942
3     2942     2993     2943
3     2943     2994     2944
3     2944     2995     2945
3     2945     2996     2946
3     2946     2997     2947
3     2947     2998     2948
3     2948     2999     2949
3     2949     3000     2950
3     2950     3001     2951
3     2951     3002     2952
3     2952     3003     2953
3     2953     3004     2954
3     2954     3005     2955
3     2955     3006     2956
3     2956     3007     2957
3     2958     3009     2959
3     2959     3010     2960
3     2960     3011     2961
3     2961     3012     2962
3     2962     3013     2963
3     2963     3014     2964
3     2964     3015     2965
3     2965     3016     2966
3     2966     3017     2967
3     2967     3018     2968
3     2968     3019     2969
3     2969     3020     2970
3     2970     3021     2971
3     2971     3022     2972
3     2972     3023     2973
3     2973     3024     2974
3     2974     3025     2975
3     2975     3026     2976
3     2976     3027     2977
3     2977     3028     2978
3     2978     3029     2979
3     2979     3030     2980
3     2980     3031     2981
3     2981     3032     2982
3     2982     3033     2983
3     2983     3034     2984
3     2984     3035     2985
3     2985     3036     2986
3     2986     3037     2987
3     2987     3038     2988
3     2988     3039     2989
3     2989     3040     2990
3     2990     3041     2991
3     2991     3042     2992
3     2992     3043     2993
3     2993     3044     2994
3     2994     3045     2995
3     2995     3046     2996
3     2996     3047     2997
3     2997     3048     2998
3     2998     3049     2999
3     2999     3050     3000
3     3000     3051     3001
3     3001     3052     3002
3     3002     3053     3003
3     3003     3054     3004
3     3004     3055     3005
3     3005     3056     3006
3     3006     3057     3007
3     3007     3058     3008
3     3009     3060     3010
3     3010     3061     3011
3     3011     3062     3012
3     3012     3063     3013
3     3013     3064     3014
3     3014     3065     3015
3     3015     3066     3016
3     3016     3067     3017
3     3017     3068     3018
3     3018     3069     3019
3     3019     3070     3020
3     3020     3071     3021
3     3021     3072     3022
3     3022     3073     3023
3     3023     3074     3024
3     3024     3075     3025
3     3025     3076     3026
3     3026     3077     3027
3     3027     3078     3028
3     3028     3079     3029
3     3029     3080     3030
3     3030     3081     3031
3     3031     3082     3032
3     3032     3083     3033
3     3033     3084     3034
3     3034     3085     3035
3     3035     3086     3036
3     3036     3087     3037
3     3037     3088     3038
3     3038     3089     3039
3     3039     3090     3040
3     3040     3091     3041
3     3041     3092     3042
3     3042     3093     3043
3     3043     3094     3044
3     3044     3095     3045
3     3045     3096     3046
3     3046     3097     3047
3     3047     3098     3048
3     3048     3099     3049
3     3049     3100     3050
3     3050     3101     3051
3     3051     3102     3052
3     3052     3103     3053
3     3053     3104     3054
3     3054     3105     3055
3     3055     3106     3056
3     3056     3107     3057
3     3057     3108     3058
3     3058     3109     3059
3     3060     3111     3061
3     3061     3112     3062
3     3062     3113     3063
3     3063     3114     3064
3     3064     3115     3065
3     3065     3116     3066
3     3066     3117     3067
3     3067     3118     3068
3     3068     3119     3069
3     3069     3120     3070
3     3070     3121     3071
3     3071     3122     3072
3     3072     3123     3073
3     3073     3124     3074
3     3074     3125     3075
3     3075     3126     3076
3     3076     3127     3077
3     3077     3128     3078
3     3078     3129     3079
3     3079     3130     3080
3     3080     3131     3081
3     3081     3132     3082
3     3082     3133     3083
3     3083     3134     3084
3     3084     3135     3085
3     3085     3136     3086
3     3086     3137     3087
3     3087     3138     3088
3     3088     3139     3089
3     3089     3140     3090
3     3090     3141     3091
3     3091     3142     3092
3     3092     3143     3093
3     3093     3144     3094
3     3094     3145     3095
3     3095     3146     3096
3     3096     3147     3097
3     3097     3148     3098
3     3098     3149     3099
3     3099     3150     3100
3     3100     3151     3101
3     3101     3152     3102
3     3102     3153     3103
3     3103     3154     3104
3     3104     3155     3105
3     3105     3156     3106
3     3106     3157     3107
3     3107     3158     3108
3     3108     3159     3109
3     3109     3160     3110
3     3111     3162     3112
3     3112     3163     3113
3     3113     3164     3114
3     3114     3165     3115
3     3115     3166     3116
3     3116     3167     3117
3     3117     3168     3118
3     3118     3169     3119
3     3119     3170     3120
3     3120     3171     3121
3     3121     3172     3122
3     3122     3173     3123
3     3123     3174     3124
3     3124     3175     3125
3     3125     3176     3126
3     3126     3177     3127
3     3127     3178     3128
3     3128     3179     3129
3     3129     3180     3130
3     3130     3181     3131
3     3131     3182     3132
3     3132     3183     3133
3     3133     3184     3134
3     3134     3185     3135
3     3135     3186     3136
3     3136     3187     3137
3     3137     3188     3138
3     3138     3189     3139
3     3139     3190     3140
3     3140     3191     3141
3     3141     3192     3142
3     3142     3193     3143
3     3143     3194     3144
3     3144     3195     3145
3     3145     3196     3146
3     3146     3197     3147
3     3147     3198     3148
3     3148     3199     3149
3     3149     3200     3150
3     3150     3201     3151
3     3151     3202     3152
3     3152     3203     3153
3     3153     3204     3154
3     3154     3205     3155
3     3155     3206     3156
3     3156     3207     3157
3     3157     3208     3158
3     3158     3209     3159
3     3159     3210     3160
3     3160     3211     3161
3      664      613      663
3      665      614      664
3      666      615      665
3      667      616      666
3      668      617      667
3      669      618      668
3      670      619      669
3      671      620      670
3      672      621      671
3      673      622      672
3      674      623      673
3      675      624      674
3      676      625      675
3      677      626      676
3      678      627      677
3      679      628      678
3      680      629      679
3      681      630      680
3      682      631      681
3      683      632      682
3      684      633      683
3      685      634      684
3      686      635      685
3      687      636      686
3      688      637      687
3      689      638      688
3      690      639      689
3      691      640      690
3      692      641      691
3      693      642      692
3      694      643      693
3      695      644      694
3      696      645      695
3      697      646      696
3      698      647      697
3      699      648      698
3      700      649      699
3      701      650      700
3      702      651      701
3      703      652      702
3      704      653      703
3      705      654      704
3      706      655      705
3      707      656      706
3      708      657      707
3      709      658      708
3      710      659      709
3      711      660      710
3      712      661      711
3      713      662      712
3      715      664      714
3      716      665      715
3      717      666      716
3      718      667      717
3      719      668      718
3      720      669      719
3      721      670      720
3      722      671      721
3      723      672      722
3      724      673      723
3      725      674      724
3      726      675      725
3      727      676      726
3      728      677      727
3      729      678      728
3      730      679      729
3      731      680      730
3      732      681      731
3      733      682      732
3      734      683      733
3      735      684      734
3      736      685      735
3      737      686      736
3      738      687      737
3      739      688      738
3      740      689      739
3      741      690      740
3      742      691      741
3      743      692      742
3      744      693      743
3      745      694      744
3      746      695      745
3      747      696      746
3      748      697      747
3      749      698      748
3      750      699      749
3      751      700      750
3      752      701      751
3      753      702      752
3      754      703      753
3      755      704      754
3      756      705      755
3      757      706      756
3      758      707      757
3      759      708      758
3      760      709      759
3      761      710      760
3      762      711      761
3      763      712      762
3      764      713      763
3      766      715      765
3      767      716      766
3      768      717      767
3      769      718      768
3      770      719      769
3      771      720      770
3      772      721      771
3      773      722      772
3      774      723      773
3      775      724      774
3      776      725      775
3      777      726      776
3      778      727      777
3      779      728      778
3      780      729      779
3      781      730      780
3      782      731      781
3      783      732      782
3      784      733      783
3      785      734      784
3      786      735      785
3      787      736      786
3      788      737      787
3      789      738      788
3      790      739      789
3      791      740      790
3      792      741      791
3      793      742      792
3      794      743      793
3      795      744      794
3      796      745      795
3      797      746      796
3      798      747      797
3      799      748      798
3      800      749      799
3      801      750      800
3      802      751      801
3      803      752      802
3      804      753      803
3      805      754      804
3      806      755      805
3      807      756      806
3      808      757      807
3      809      758      808
3      810      759      809
3      811      760      810
3      812      761      811
3      813      762      812
3      814      763      813
3      815      764      814
3      817      766      816
3      818      767      817
3      819      768      818
3      820      769      819
3      821      770      820
3      822      771      821
3      823      772      822
3      824      773      823
3      825      774      824
3      826      775      825
3      827      776      826
3      828      777      827
3      829      778      828
3      830      779      829
3      831      780      830
3      832      781      831
3      833      782      832
3      834      783      833
3      835      784      834
3      836      785      835
3      837      786      836
3      838      787      837
3      839      788      838
3      840      789      839
3      841      790      840
3      842      791      841
3      843      792      842
3      844      793      843
3      845      794      844
3      846      795      845
3      847      796      846
3      848      797      847
3      849      798      848
3      850      799      849
3      851      800      850
3      852      801      851
3      853      802      852
3      854      803      853
3      855      804      854
3      856      805      855
3      857      806      856
3      858      807      857
3      859      808      858
3      860      809      859
3      861      810      860
3      862      811      861
3      863      812      862
3      864      813      863
3      865      814      864
3      866      815      865
3      868      817      867
3      869      818      868
3      870      819      869
3      871      820      870
3      872      821      871
3      873      822      872
3      874      823      873
3      875      824      874
3      876      825      875
3      877      826      876
3      878      827      877
3      879      828      878
3      880      829      879
3      881      830      880
3      882      831      881
3      883      832      882
3      884      833      883
3      885      834      884
3      886      835      885
3      887      836      886
3      888      837      887
3      889      838      888
3      890      839      889
3      891      840      890
3      892      841      891
3      893      842      892
3      894      843      893
3      895      844      894
3      896      845      895
3      897      846      896
3      898      847      897
3      899      848      898
3      900      849      899
3      901      850      900
3      902      851      901
3      903      852      902
3      904      853      903
3      905      854      904
3      906      855      905
3      907      856      906
3      908      857      907
3      909      858      908
3      910      859      909
3      911      860      910
3      912      861      911
3      913      862      912
3      914      863      913
3      915      864      914
3      916      865      915
3      917      866      916
3      919      868      918
3      920      869      919
3      921      870      920
3      922      871      921
3      923      872      922
3      924      873      923
3      925      874      924
3      926      875      925
3      927      876      926
3      928      877      927
3      929      878      928
3      930      879      929
3      931      880      930
3      932      881      931
3      933      882      932
3      934      883      933
3      935      884      934
3      936      885      935
3      937      886      936
3      938      887      937
3      939      888      938
3      940      889      939
3      941      890      940
3      942      891      941
3      943      892      942
3      944      893      943
3      945      894      944
3      946      895      945
3      947      896      946
3      948      897      947
3      949      898      948
3      950      899      949
3      951      900      950
3      952      901      951
3      953      902      952
3      954      903      953
3      955      904      954
3      956      905      955
3      957      906      956
3      958      907      957
3      959      908      958
3      960      909      959
3      961      910      960
3      962      911      961
3      963      912      962
3      964      913      963
3      965      914      964
3      966      915      965
3      967      916      966
3      968      917      967
3      970      919      969
3      971      920      970
3      972      921      971
3      973      922      972
3      974      923      973
3      975      924      974
3      976      925      975
3      977      926      976
3      978      927      977
3      979      928      978
3      980      929      979
3      981      930      980
3      982      931      981
3      983      932      982
3      984      933      983
3      985      934      984
3      986      935      985
3      987      936      986
3      988      937      987
3      989      938      988
3      990      939      989
3      991      940      990
3      992      941      991
3      993      942      992
3      994      943      993
3      995      944      994
3      996      945      995
3      997      946      996
3      998      947      997
3      999      948      998
3     1000      949      999
3     1001      950     1000
3     1002      951     1001
3     1003      952     1002
3     1004      953     1003
3     1005      954     1004
3     1006      955     1005
3     1007      956     1006
3     1008      957     1007
3     1009      958     1008
3     1010      959     1009
3     1011      960     1010
3     1012      961     1011
3     1013      962     1012
3     1014      963     1013
3     1015      964     1014
3     1016      965     1015
3     1017      966     1016
3     1018      967     1017
3     1019      968     1018
3     1021      970     1020
3     1022      971     1021
3     1023      972     1022
3     1024      973     1023
3     1025      974     1024
3     1026      975     1025
3     1027      976     1026
3     1028      977     1027
3     1029      978     1028
3     1030      979     1029
3     1031      980     1030
3     1032      981     1031
3     1033      982     1032
3     1034      983     1033
3     1035      984     1034
3     1036      985     1035
3     1037      986     1036
3     1038      987     1037
3     1039      988     1038
3     1040      989     1039
3     1041      990     1040
3     1042      991     1041
3     1043      992     1042
3     1044      993     1043
3     1045      994     1044
3     1046      995     1045
3     1047      996     1046
3     1048      997     1047
3     1049      998     1048
3     1050      999     1049
3     1051     1000     1050
3     1052     1001     1051
3     1053     1002     1052
3     1054     1003     1053
3     1055     1004     1054
3     1056     1005     1055
3     1057     1006     1056
3     1058     1007     1057
3     1059     1008     1058
3     1060     1009     1059
3     1061     1010     1060
3     1062     1011     1061
3     1063     1012     1062
3     1064     1013     1063
3     1065     1014     1064
3     1066     1015     1065
3     1067     1016     1066
3     1068     1017     1067
3     1069     1018     1068
3     1070     1019     1069
3     1072     1021     1071
3     1073     1022     1072
3     1074     1023     1073
3     1075     1024     1074
3     1076     1025     1075
3     1077     1026     1076
3     1078     1027     1077
3     1079     1028     1078
3     1080     1029     1079
3     1081     1030     1080
3     1082     1031     1081
3     1083     1032     1082
3     1084     1033     1083
3     1085     1034     1084
3     1086     1035     1085
3     1087     1036     1086
3     1088     1037     1087
3     1089     1038     1088
3     1090     1039     1089
3     1091     1040     1090
3     1092     1041     1091
3     1093     1042     1092
3     1094     1043     1093
3     1095     1044     1094
3     1096     1045     1095
3     1097     1046     1096
3     1098     1047     1097
3     1099     1048     1098
3     1100     1049     1099
3     1101     1050     1100
3     1102     1051     1101
3     1103     1052     1102
3     1104     1053     1103
3     1105     1054     1104
3     1106     1055     1105
3     1107     1056     1106
3     1108     1057     1107
3     1109     1058     1108
3     1110     1059     1109
3     1111     1060     1110
3     1112     1061     1111
3     1113     1062     1112
3     1114     1063     1113
3     1115     1064     1114
3     1116     1065     1115
3     1117     1066     1116
3     1118     1067     1117
3     1119     1068     1118
3     1120     1069     1119
3     1121     1070     1120
3     1123     1072     1122
3     1124     1073     1123
3     1125     1074     1124
3     1126     1075     1125
3     1127     1076     1126
3     1128     1077     1127
3     1129     1078     1128
3     1130     1079     1129
3     1131     1080     1130
3     1132     1081     1131
3     1133     1082     1132
3     1134     1083     1133
3     1135     1084     1134
3     1136     1085     1135
3     1137     1086     1136
3     1138     1087     1137
3     1139     1088     1138
3     1140     1089     1139
3     1141     1090     1140
3     1142     1091     1141
3     1143     1092     1142
3     1144     1093     1143
3     1145     1094     1144
3     1146     1095     1145
3     1147     1096     1146
3     1148     1097     1147
3     1149     1098     1148
3     1150     1099     1149
3     1151     1100     1150
3     1152     1101     1151
3     1153     1102     1152
3     1154     1103     1153
3     1155     1104     1154
3     1156     1105     1155
3     1157     1106     1156
3     1158     1107     1157
3     1159     1108     1158
3     1160     1109     1159
3     1161     1110     1160
3     1162     1111     1161
3     1163     1112     1162
3     1164     1113     1163
3     1165     1114     1164
3     1166     1115     1165
3     1167     1116     1166
3     1168     1117     1167
3     1169     1118     1168
3     1170     1119     1169
3     1171     1120     1170
3     1172     1121     1171
3     1174     1123     1173
3     1175     1124     1174
3     1176     1125     1175
3     1177     1126     1176
3     1178     1127     1177
3     1179     1128     1178
3     1180     1129     1179
3     1181     1130     1180
3     1182     1131     1181
3     1183     1132     1182
3     1184     1133     1183
3     1185     1134     1184
3     1186     1135     1185
3     1187     1136     1186
3     1188     1137     1187
3     1189     1138     1188
3     1190     1139     1189
3     1191     1140     1190
3     1192     1141     1191
3     1193     1142     1192
3     1194     1143     1193
3     1195     1144     1194
3     1196     1145     1195
3     1197     1146     1196
3     1198     1147     1197
3     1199     1148     1198
3     1200     1149     1199
3     1201     1150     1200
3     1202     1151     1201
3     1203     1152     1202
3     1204     1153     1203
3     1205     1154     1204
3     1206     1155     1205
3     1207     1156     1206
3     1208     1157     1207
3     1209     1158     1208
3     1210     1159     1209
3     1211     1160     1210
3     1212     1161     1211
3     1213     1162     1212
3     1214     1163     1213
3     1215     1164     1214
3     1216     1165     1215
3     1217     1166     1216
3     1218     1167     1217
3     1219     1168     1218
3     1220     1169     1219
3     1221     1170     1220
3     1222     1171     1221
3     1223     1172     1222
3     1225     1174     1224
3     1226     1175     1225
3     1227     1176     1226
3     1228     1177     1227
3     1229     1178     1228
3     1230     1179     1229
3     1231     1180     1230
3     1232     1181     1231
3     1233     1182     1232
3     1234     1183     1233
3     1235     1184     1234
3     1236     1185     1235
3     1237     1186     1236
3     1238     1187     1237
3     1239     1188     1238
3     1240     1189     1239
3     1241     1190     1240
3     1242     1191     1241
3     1243     1192     1242
3     1244     1193     1243
3     1245     1194     1244
3     1246     1195     1245
3     1247     1196     1246
3     1248     1197     1247
3     1249     1198     1248
3     1250     1199     1249
3     1251     1200     1250
3     1252     1201     1251
3     1253     1202     1252
3     1254     1203     1253
3     1255     1204     1254
3     1256     1205     1255
3     1257     1206     1256
3     1258     1207     1257
3     1259     1208     1258
3     1260     1209     1259
3     1261     1210     1260
3     1262     1211     1261
3     1263     1212     1262
3     1264     1213     1263
3     1265     1214     1264
3     1266     1215     1265
3     1267     1216     1266
3     1268     1217     1267
3     1269     1218     1268
3     1270     1219     1269
3     1271     1220     1270
3     1272     1221     1271
3     1273     1222     1272
3     1274     1223     1273
3     1276     1225     1275
3     1277     1226     1276
3     1278     1227     1277
3     1279     1228     1278
3     1280     1229     1279
3     1281     1230     1280
3     1282     1231     1281
3     1283     1232     1282
3     1284     1233     1283
3     1285     1234     1284
3     1286     1235     1285
3     1287     1236     1286
3     1288     1237     1287
3     1289     1238     1288
3     1290     1239     1289
3     1291     1240     1290
3     1292     1241     1291
3     1293     1242     1292
3     1294     1243     1293
3     1295     1244     1294
3     1296     1245     1295
3     1297     1246     1296
3     1298     1247     1297
3     1299     1248     1298
3     1300     1249     1299
3     1301     1250     1300
3     1302     1251     1301
3     1303     1252     1302
3     1304     1253     1303
3     1305     1254     1304
3     1306     1255     1305
3     1307     1256     1306
3     1308     1257     1307
3     1309     1258     1308
3     1310     1259     1309
3     1311     1260     1310
3     1312     1261     1311
3     1313     1262     1312
3     1314     1263     1313
3     1315     1264     1314
3     1316     1265     1315
3     1317     1266     1316
3     1318     1267     1317
3     1319     1268     1318
3     1320     1269     1319
3     1321     1270     1320
3     1322     1271     1321
3     1323     1272     1322
3     1324     1273     1323
3     1325     1274     1324
3     1327     1276     1326
3     1328     1277     1327
3     1329     1278     1328
3     1330     1279     1329
3     1331     1280     1330
3     1332     1281     1331
3     1333     1282     1332
3     1334     1283     1333
3     1335     1284     1334
3     1336     1285     1335
3     1337     1286     1336
3     1338     1287     1337
3     1339     1288     1338
3     1340     1289     1339
3     1341     1290     1340
3     1342     1291     1341
3     1343     1292     1342
3     1344     1293     1343
3     1345     1294     1344
3     1346     1295     1345
3     1347     1296     1346
3     1348     1297     1347
3     1349     1298     1348
3     1350     1299     1349
3     1351     1300     1350
3     1352     1301     1351
3     1353     1302     1352
3     1354     1303     1353
3     1355     1304     1354
3     1356     1305     1355
3     1357     1306     1356
3     1358     1307     1357
3     1359     1308     1358
3     1360     1309     1359
3     1361     1310     1360
3     1362     1311     1361
3     1363     1312     1362
3     1364     1313     1363
3     1365     1314     1364
3     1366     1315     1365
3     1367     1316     1366
3     1368     1317     1367
3     1369     1318     1368
3     1370     1319     1369
3     1371     1320     1370
3     1372     1321     1371
3     1373     1322     1372
3     1374     1323     1373
3     1375     1324     1374
3     1376     1325     1375
3     1378     1327     1377
3     1379     1328     1378
3     1380     1329     1379
3     1381     1330     1380
3     1382     1331     1381
3     1383     1332     1382
3     1384     1333     1383
3     1385     1334     1384
3     1386     1335     1385
3     1387     1336     1386
3     1388     1337     1387
3     1389     1338     1388
3     1390     1339     1389
3     1391     1340     1390
3     1392     1341     1391
3     1393     1342     1392
3     1394     1343     1393
3     1395     1344     1394
3     1396     1345     1395
3     1397     1346     1396
3     1398     1347     1397
3     1399     1348     1398
3     1400     1349     1399
3     1401     1350     1400
3     1402     1351     1401
3     1403     1352     1402
3     1404     1353     1403
3     1405     1354     1404
3     1406     1355     1405
3     1407     1356     1406
3     1408     1357     1407
3     1409     1358     1408
3     1410     1359     1409
3     1411     1360     1410
3     1412     1361     1411
3     1413     1362     1412
3     1414     1363     1413
3     1415     1364     1414
3     1416     1365     1415
3     1417     1366     1416
3     1418     1367     1417
3     1419     1368     1418
3     1420     1369     1419
3     1421     1370     1420
3     1422     1371     1421
3     1423     1372     1422
3     1424     1373     1423
3     1425     1374     1424
3     1426     1375     1425
3     1427     1376     1426
3     1429     1378     1428
3     1430     1379     1429
3     1431     1380     1430
3     1432     1381     1431
3     1433     1382     1432
3     1434     1383     1433
3     1435     1384     1434
3     1436     1385     1435
3     1437     1386     1436
3     1438     1387     1437
3     1439     1388     1438
3     1440     1389     1439
3     1441     1390     1440
3     1442     1391     1441
3     1443     1392     1442
3     1444     1393     1443
3     1445     1394     1444
3     1446     1395     1445
3     1447     1396     1446
3     1448     1397     1447
3     1449     1398     1448
3     1450     1399     1449
3     1451     1400     1450
3     1452     1401     1451
3     1453     1402     1452
3     1454     1403     1453
3     1455     1404     1454
3     1456     1405     1455
3     1457     1406     1456
3     1458     1407     1457
3     1459     1408     1458
3     1460     1409     1459
3     1461     1410     1460
3     1462     1411     1461
3     1463     1412     1462
3     1464     1413     1463
3     1465     1414     1464
3     1466     1415     1465
3     1467     1416     1466
3     1468     1417     1467
3     1469     1418     1468
3     1470     1419     1469
3     1471     1420     1470
3     1472     1421     1471
3     1473     1422     1472
3     1474     1423     1473
3     1475     1424     1474
3     1476     1425     1475
3     1477     1426     1476
3     1478     1427     1477
3     1480     1429     1479
3     1481     1430     1480
3     1482     1431     1481
3     1483     1432     1482
3     1484     1433     1483
3     1485     1434     1484
3     1486     1435     1485
3     1487     1436     1486
3     1488     1437     1487
3     1489     1438     1488
3     1490     1439     1489
3     1491     1440     1490
3     1492     1441     1491
3     1493     1442     1492
3     1494     1443     1493
3     1495     1444     1494
3     1496     1445     1495
3     1497     1446     1496
3     1498     1447     1497
3     1499     1448     1498
3     1500     1449     1499
3     1501     1450     1500
3     1502     1451     1501
3     1503     1452     1502
3     1504     1453     1503
3     1505     1454     1504
3     1506     1455     1505
3     1507     1456     1506
3     1508     1457     1507
3     1509     1458     1508
3     1510     1459     1509
3     1511     1460     1510
3     1512     1461     1511
3     1513     1462     1512
3     1514     1463     1513
3     1515     1464     1514
3     1516     1465     1515
3     1517     1466     1516
3     1518     1467     1517
3     1519     1468     1518
3     1520     1469     1519
3     1521     1470     1520
3     1522     1471     1521
3     1523     1472     1522
3     1524     1473     1523
3     1525     1474     1524
3     1526     1475     1525
3     1527     1476     1526
3     1528     1477     1527
3     1529     1478     1528
3     1531     1480     1530
3     1532     1481     1531
3     1533     1482     1532
3     1534     1483     1533
3     1535     1484     1534
3     1536     1485     1535
3     1537     1486     1536
3     1538     1487     1537
3     1539     1488     1538
3     1540     1489     1539
3     1541     1490     1540
3     1542     1491     1541
3     1543     1492     1542
3     1544     1493     1543
3     1545     1494     1544
3     1546     1495     1545
3     1547     1496     1546
3     1548     1497     1547
3     1549     1498     1548
3     1550     1499     1549
3     1551     1500     1550
3     1552     1501     1551
3     1553     1502     1552
3     1554     1503     1553
3     1555     1504     1554
3     1556     1505     1555
3     1557     1506     1556
3     1558     1507     1557
3     1559     1508     1558
3     1560     1509     1559
3     1561     1510     1560
3     1562     1511     1561
3     1563     1512     1562
3     1564     1513     1563
3     1565     1514     1564
3     1566     1515     1565
3     1567     1516     1566
3     1568     1517     1567
3     1569     1518     1568
3     1570     1519     1569
3     1571     1520     1570
3     1572     1521     1571
3     1573     1522     1572
3     1574     1523     1573
3     1575     1524     1574
3     1576     1525     1575
3     1577     1526     1576
3     1578     1527     1577
3     1579     1528     1578
3     1580     1529     1579
3     1582     1531     1581
3     1583     1532     1582
3     1584     1533     1583
3     1585     1534     1584
3     1586     1535     1585
3     1587     1536     1586
3     1588     1537     1587
3     1589     1538     1588
3     1590     1539     1589
3     1591     1540     1590
3     1592     1541     1591
3     1593     1542     1592
3     1594     1543     1593
3     1595     1544     1594
3     1596     1545     1595
3     1597     1546     1596
3     1598     1547     1597
3     1599     1548     1598
3     1600     1549     1599
3     1601     1550     1600
3     1602     1551     1601
3     1603     1552     1602
3     1604     1553     1603
3     1605     1554     1604
3     1606     1555     1605
3     1607     1556     1606
3     1608     1557     1607
3     1609     1558     1608
3     1610     1559     1609
3     1611     1560     1610
3     1612     1561     1611
3     1613     1562     1612
3     1614     1563     1613
3     1615     1564     1614
3     1616     1565     1615
3     1617     1566     1616
3     1618     1567     1617
3     1619     1568     1618
3     1620     1569     1619
3     1621     1570     1620
3     1622     1571     1621
3     1623     1572     1622
3     1624     1573     1623
3     1625     1574     1624
3     1626     1575     1625
3     1627     1576     1626
3     1628     1577     1627
3     1629     1578     1628
3     1630     1579     1629
3     1631     1580     1630
3     1633     1582     1632
3     1634     1583     1633
3     1635     1584     1634
3     1636     1585     1635
3     1637     1586     1636
3     1638     1587     1637
3     1639     1588     1638
3     1640     1589     1639
3     1641     1590     1640
3     1642     1591     1641
3     1643     1592     1642
3     1644     1593     1643
3     1645     1594     1644
3     1646     1595     1645
3     1647     1596     1646
3     1648     1597     1647
3     1649     1598     1648
3     1650     1599     1649
3     1651     1600     1650
3     1652     1601     1651
3     1653     1602     1652
3     1654     1603     1653
3     1655     1604     1654
3     1656     1605     1655
3     1657     1606     1656
3     1658     1607     1657
3     1659     1608     1658
3     1660     1609     1659
3     1661     1610     1660
3     1662     1611     1661
3     1663     1612     1662
3     1664     1613     1663
3     1665     1614     1664
3     1666     1615     1665
3     1667     1616     1666
3     1668     1617     1667
3     1669     1618     1668
3     1670     1619     1669
3     1671     1620     1670
3     1672     1621     1671
3     1673     1622     1672
3     1674     1623     1673
3     1675     1624     1674
3     1676     1625     1675
3     1677     1626     1676
3     1678     1627     1677
3     1679     1628     1678
3     1680     1629     1679
3     1681     1630     1680
3     1682     1631     1681
3     1684     1633     1683
3     1685     1634     1684
3     1686     1635     1685
3     1687     1636     1686
3     1688     1637     1687
3     1689     1638     1688
3     1690     1639     1689
3     1691     1640     1690
3     1692     1641     1691
3     1693     1642     1692
3     1694     1643     1693
3     1695     1644     1694
3     1696     1645     1695
3     1697     1646     1696
3     1698     1647     1697
3     1699     1648     1698
3     1700     1649     1699
3     1701     1650     1700
3     1702     1651     1701
3     1703     1652     1702
3     1704     1653     1703
3     1705     1654     1704
3     1706     1655     1705
3     1707     1656     1706
3     1708     1657     1707
3     1709     1658     1708
3     1710     1659     1709
3     1711     1660     1710
3     1712     1661     1711
3     1713     1662     1712
3     1714     1663     1713
3     1715     1664     1714
3     1716     1665     1715
3     1717     1666     1716
3     1718     1667     1717
3     1719     1668     1718
3     1720     1669     1719
3     1721     1670     1720
3     1722     1671     1721
3     1723     1672     1722
3     1724     1673     1723
3     1725     1674     1724
3     1726     1675     1725
3     1727     1676     1726
3     1728     1677     1727
3     1729     1678     1728
3     1730     1679     1729
3     1731     1680     1730
3     1732     1681     1731
3     1733     1682     1732
3     1735     1684     1734
3     1736     1685     1735
3     1737     1686     1736
3     1738     1687     1737
3     1739     1688     1738
3     1740     1689     1739
3     1741     1690     1740
3     1742     1691     1741
3     1743     1692     1742
3     1744     1693     1743
3     1745     1694     1744
3     1746     1695     1745
3     1747     1696     1746
3     1748     1697     1747
3     1749     1698     1748
3     1750     1699     1749
3     1751     1700     1750
3     1752     1701     1751
3     1753     1702     1752
3     1754     1703     1753
3     1755     1704     1754
3     1756     1705     1755
3     1757     1706     1756
3     1758     1707     1757
3     1759     1708     1758
3     1760     1709     1759
3     1761     1710     1760
3     1762     1711     1761
3     1763     1712     1762
3     1764     1713     1763
3     1765     1714     1764
3     1766     1715     1765
3     1767     1716     1766
3     1768     1717     1767
3     1769     1718     1768
3     1770     1719     1769
3     1771     1720     1770
3     1772     1721     1771
3     1773     1722     1772
3     1774     1723     1773
3     1775     1724     1774
3     1776     1725     1775
3     1777     1726     1776
3     1778     1727     1777
3     1779     1728     1778
3     1780     1729     1779
3     1781     1730     1780
3     1782     1731     1781
3     1783     1732     1782
3     1784     1733     1783
3     1786     1735     1785
3     1787     1736     1786
3     1788     1737     1787
3     1789     1738     1788
3     1790     1739     1789
3     1791     1740     1790
3     1792     1741     1791
3     1793     1742     1792
3     1794     1743     1793
3     1795     1744     1794
3     1796     1745     1795
3     1797     1746     1796
3     1798     1747     1797
3     1799     1748     1798
3     1800     1749     1799
3     1801     1750     1800
3     1802     1751     1801
3     1803     1752     1802
3     1804     1753     1803
3     1805     1754     1804
3     1806     1755     1805
3     1807     1756     1806
3     1808     1757     1807
3     1809     1758     1808
3     1810     1759     1809
3     1811     1760     1810
3     1812     1761     1811
3     1813     1762     1812
3     1814     1763     1813
3     1815     1764     1814
3     1816     1765     1815
3     1817     1766     1816
3     1818     1767     1817
3     1819     1768     1818
3     1820     1769     1819
3     1821     1770     1820
3     1822     1771     1821
3     1823     1772     1822
3     1824     1773     1823
3     1825     1774     1824
3     1826     1775     1825
3     1827     1776     1826
3     1828     1777     1827
3     1829     1778     1828
3     1830     1779     1829
3     1831     1780     1830
3     1832     1781     1831
3     1833     1782     1832
3     1834     1783     1833
3     1835     1784     1834
3     1837     1786     1836
3     1838     1787     1837
3     1839     1788     1838
3     1840     1789     1839
3     1841     1790     1840
3     1842     1791     1841
3     1843     1792     1842
3     1844     1793     1843
3     1845     1794     1844
3     1846     1795     1845
3     1847     1796     1846
3     1848     1797     1847
3     1849     1798     1848
3     1850     1799     1849
3     1851     1800     1850
3     1852     1801     1851
3     1853     1802     1852
3     1854     1803     1853
3     1855     1804     1854
3     1856     1805     1855
3     1857     1806     1856
3     1858     1807     1857
3     1859     1808     1858
3     1860     1809     1859
3     1861     1810     1860
3     1862     1811     1861
3     1863     1812     1862
3     1864     1813     1863
3     1865     1814     1864
3     1866     1815     1865
3     1867     1816     1866
3     1868     1817     1867
3     1869     1818     1868
3     1870     1819     1869
3     1871     1820     1870
3     1872     1821     1871
3     1873     1822     1872
3     1874     1823     1873
3     1875     1824     1874
3     1876     1825     1875
3     1877     1826     1876
3     1878     1827     1877
3     1879     1828     1878
3     1880     1829     1879
3     1881     1830     1880
3     1882     1831     1881
3     1883     1832     1882
3     1884     1833     1883
3     1885     1834     1884
3     1886     1835     1885
3     1888     1837     1887
3     1889     1838     1888
3     1890     1839     1889
3     1891     1840     1890
3     1892     1841     1891
3     1893     1842     1892
3     1894     1843     1893
3     1895     1844     1894
3     1896     1845     1895
3     1897     1846     1896
3     1898     1847     1897
3     1899     1848     1898
3     1900     1849     1899
3     1901     1850     1900
3     1902     1851     1901
3     1903     1852     1902
3     1904     1853     1903
3     1905     1854     1904
3     1906     1855     1905
3     1907     1856     1906
3     1908     1857     1907
3     1909     1858     1908
3     1910     1859     1909
3     1911     1860     1910
3     1912     1861     1911
3     1913     1862     1912
3     1914     1863     1913
3     1915     1864     1914
3     1916     1865     1915
3     1917     1866     1916
3     1918     1867     1917
3     1919     1868     1918
3     1920     1869     1919
3     1921     1870     1920
3     1922     1871     1921
3     1923     1872     1922
3     1924     1873     1923
3     1925     1874     1924
3     1926     1875     1925
3     1927     1876     1926
3     1928     1877     1927
3     1929     1878     1928
3     1930     1879     1929
3     1931     1880     1930
3     1932     1881     1931
3     1933     1882     1932
3     1934     1883     1933
3     1935     1884     1934
3     1936     1885     1935
3     1937     1886     1936
3     1939     1888     1938
3     1940     1889     1939
3     1941     1890     1940
3     1942     1891     1941
3     1943     1892     1942
3     1944     1893     1943
3     1945     1894     1944
3     1946     1895     1945
3     1947     1896     1946
3     1948     1897     1947
3     1949     1898     1948
3     1950     1899     1949
3     1951     1900     1950
3     1952     1901     1951
3     1953     1902     1952
3     1954     1903     1953
3     1955     1904     1954
3     1956     1905     1955
3     1957     1906     1956
3     1958     1907     1957
3     1959     1908     1958
3     1960     1909     1959
3     1961     1910     1960
3     1962     1911     1961
3     1963     1912     1962
3     1964     1913     1963
3     1965     1914     1964
3     1966     1915     1965
3     1967     1916     1966
3     1968     1917     1967
3     1969     1918     1968
3     1970     1919     1969
3     1971     1920     1970
3     1972     1921     1971
3     1973     1922     1972
3     1974     1923     1973
3     1975     1924     1974
3     1976     1925     1975
3     1977     1926     1976
3     1978     1927     1977
3     1979     1928     1978
3     1980     1929     1979
3     1981     1930     1980
3     1982     1931     1981
3     1983     1932     1982
3     1984     1933     1983
3     1985     1934     1984
3     1986     1935     1985
3     1987     1936     1986
3     1988     1937     1987
3     1990     1939     1989
3     1991     1940     1990
3     1992     1941     1991
3     1993     1942     1992
3     1994     1943     1993
3     1995     1944     1994
3     1996     1945     1995
3     1997     1946     1996
3     1998     1947     1997
3     1999     1948     1998
3     2000     1949     1999
3     2001     1950     2000
3     2002     1951     2001
3     2003     1952     2002
3     2004     1953     2003
3     2005     1954     2004
3     2006     1955     2005
3     2007     1956     2006
3     2008     1957     2007
3     2009     1958     2008
3     2010     1959     2009
3     2011     1960     2010
3     2012     1961     2011
3     2013     1962     2012
3     2014     1963     2013
3     2015     1964     2014
3     2016     1965     2015
3     2017     1966     2016
3     2018     1967     2017
3     2019     1968     2018
3     2020     1969     2019
3     2021     1970     2020
3     2022     1971     2021
3     2023     1972     2022
3     2024     1973     2023
3     2025     1974     2024
3     2026     1975     2025
3     2027     1976     2026
3     2028     1977     2027
3     2029     1978     2028
3     2030     1979     2029
3     2031     1980     2030
3     2032     1981     2031
3     2033     1982     2032
3     2034     1983     2033
3     2035     1984     2034
3     2036     1985     2035
3     2037     1986     2036
3     2038     1987     2037
3     2039     1988     2038
3     2041     1990     2040
3     2042     1991     2041
3     2043     1992     2042
3     2044     1993     2043
3     2045     1994     2044
3     2046     1995     2045
3     2047     1996     2046
3     2048     1997     2047
3     2049     1998     2048
3     2050     1999     2049
3     2051     2000     2050
3     2052     2001     2051
3     2053     2002     2052
3     2054     2003     2053
3     2055     2004     2054
3     2056     2005     2055
3     2057     2006     2056
3     2058     2007     2057
3     2059     2008     2058
3     2060     2009     2059
3     2061     2010     2060
3     2062     2011     2061
3     2063     2012     2062
3     2064     2013     2063
3     2065     2014     2064
3     2066     2015     2065
3     2067     2016     2066
3     2068     2017     2067
3     2069     2018     2068
3     2070     2019     2069
3     2071     2020     2070
3     2072     2021     2071
3     2073     2022     2072
3     2074     2023     2073
3     2075     2024     2074
3     2076     2025     2075
3     2077     2026     2076
3     2078     2027     2077
3     2079     2028     2078
3     2080     2029     2079
3     2081     2030     2080
3     2082     2031     2081
3     2083     2032     2082
3     2084     2033     2083
3     2085     2034     2084
3     2086     2035     2085
3     2087     2036     2086
3     2088     2037     2087
3     2089     2038     2088
3     2090     2039     2089
3     2092     2041     2091
3     2093     2042     2092
3     2094     2043     2093
3     2095     2044     2094
3     2096     2045     2095
3     2097     2046     2096
3     2098     2047     2097
3     2099     2048     2098
3     2100     2049     2099
3     2101     2050     2100
3     2102     2051     2101
3     2103     2052     2102
3     2104     2053     2103
3     2105     2054     2104
3     2106     2055     2105
3     2107     2056     2106
3     2108     2057     2107
3     2109     2058     2108
3     2110     2059     2109
3     2111     2060     2110
3     2112     2061     2111
3     2113     2062     2112
3     2114     2063     2113
3     2115     2064     2114
3     2116     2065     2115
3     2117     2066     2116
3     2118     2067     2117
3     2119     2068     2118
3     2120     2069     2119
3     2121     2070     2120
3     2122     2071     2121
3     2123     2072     2122
3     2124     2073     2123
3     2125     2074     2124
3     2126     2075     2125
3     2127     2076     2126
3     2128     2077     2127
3     2129     2078     2128
3     2130     2079     2129
3     2131     2080     2130
3     2132     2081     2131
3     2133     2082     2132
3     2134     2083     2133
3     2135     2084     2134
3     2136     2085     2135
3     2137     2086     2136
3     2138     2087     2137
3     2139     2088     2138
3     2140     2089     2139
3     2141     2090     2140
3     2143     2092     2142
3     2144     2093     2143
3     2145     2094     2144
3     2146     2095     2145
3     2147     2096     2146
3     2148     2097     2147
3     2149     2098     2148
3     2150     2099     2149
3     2151     2100     2150
3     2152     2101     2151
3     2153     2102     2152
3     2154     2103     2153
3     2155     2104     2154
3     2156     2105     2155
3     2157     2106     2156
3     2158     2107     2157
3     2159     2108     2158
3     2160     2109     2159
3     2161     2110     2160
3     2162     2111     2161
3     2163     2112     2162
3     2164     2113     2163
3     2165     2114     2164
3     2166     2115     2165
3     2167     2116     2166
3     2168     2117     2167
3     2169     2118     2168
3     2170     2119     2169
3     2171     2120     2170
3     2172     2121     2171
3     2173     2122     2172
3     2174     2123     2173
3     2175     2124     2174
3     2176     2125     2175
3     2177     2126     2176
3     2178     2127     2177
3     2179     2128     2178
3     2180     2129     2179
3     2181     2130     2180
3     2182     2131     2181
3     2183     2132     2182
3     2184     2133     2183
3     2185     2134     2184
3     2186     2135     2185
3     2187     2136     2186
3     2188     2137     2187
3     2189     2138     2188
3     2190     2139     2189
3     2191     2140     2190
3     2192     2141     2191
3     2194     2143     2193
3     2195     2144     2194
3     2196     2145     2195
3     2197     2146     2196
3     2198     2147     2197
3     2199     2148     2198
3     2200     2149     2199
3     2201     2150     2200
3     2202     2151     2201
3     2203     2152     2202
3     2204     2153     2203
3     2205     2154     2204
3     2206     2155     2205
3     2207     2156     2206
3     2208     2157     2207
3     2209     2158     2208
3     2210     2159     2209
3     2211     2160     2210
3     2212     2161     2211
3     2213     2162     2212
3     2214     2163     2213
3     2215     2164     2214
3     2216     2165     2215
3     2217     2166     2216
3     2218     2167     2217
3     2219     2168     2218
3     2220     2169     2219
3     2221     2170     2220
3     2222     2171     2221
3     2223     2172     2222
3     2224     2173     2223
3     2225     2174     2224
3     2226     2175     2225
3     2227     2176     2226
3     2228     2177     2227
3     2229     2178     2228
3     2230     2179     2229
3     2231     2180     2230
3     2232     2181     2231
3     2233     2182     2232
3     2234     2183     2233
3     2235     2184     2234
3     2236     2185     2235
3     2237     2186     2236
3     2238     2187     2237
3     2239     2188     2238
3     2240     2189     2239
3     2241     2190     2240
3     2242     2191     2241
3     2243     2192     2242
3     2245     2194     2244
3     2246     2195     2245
3     2247     2196     2246
3     2248     2197     2247
3     2249     2198     2248
3     2250     2199     2249
3     2251     2200     2250
3     2252     2201     2251
3     2253     2202     2252
3     2254     2203     2253
3     2255     2204     2254
3     2256     2205     2255
3     2257     2206     2256
3     2258     2207     2257
3     2259     2208     2258
3     2260     2209     2259
3     2261     2210     2260
3     2262     2211     2261
3     2263     2212     2262
3     2264     2213     2263
3     2265     2214     2264
3     2266     2215     2265
3     2267     2216     2266
3     2268     2217     2267
3     2269     2218     2268
3     2270     2219     2269
3     2271     2220     2270
3     2272     2221     2271
3     2273     2222     2272
3     2274     2223     2273
3     2275     2224     2274
3     2276     2225     2275
3     2277     2226     2276
3     2278     2227     2277
3     2279     2228     2278
3     2280     2229     2279
3     2281     2230     2280
3     2282     2231     2281
3     2283     2232     2282
3     2284     2233     2283
3     2285     2234     2284
3     2286     2235     2285
3     2287     2236     2286
3     2288     2237     2287
3     2289     2238     2288
3     2290     2239     2289
3     2291     2240     2290
3     2292     2241     2291
3     2293     2242     2292
3     2294     2243     2293
3     2296     2245     2295
3     2297     2246     2296
3     2298     2247     2297
3     2299     2248     2298
3     2300     2249     2299
3     2301     2250     2300
3     2302     2251     2301
3     2303     2252     2302
3     2304     2253     2303
3     2305     2254     2304
3     2306     2255     2305
3     2307     2256     2306
3     2308     2257     2307
3     2309     2258     2308
3     2310     2259     2309
3     2311     2260     2310
3     2312     2261     2311
3     2313     2262     2312
3     2314     2263     2313
3     2315     2264     2314
3     2316     2265     2315
3     2317     2266     2316
3     2318     2267     2317
3     2319     2268     2318
3     2320     2269     2319
3     2321     2270     2320
3     2322     2271     2321
3     2323     2272     2322
3     2324     2273     2323
3     2325     2274     2324
3     2326     2275     2325
3     2327     2276     2326
3     2328     2277     2327
3     2329     2278     2328
3     2330     2279     2329
3     2331     2280     2330
3     2332     2281     2331
3     2333     2282     2332
3     2334     2283     2333
3     2335     2284     2334
3     2336     2285     2335
3     2337     2286     2336
3     2338     2287     2337
3     2339     2288     2338
3     2340     2289     2339
3     2341     2290     2340
3     2342     2291     2341
3     2343     2292     2342
3     2344     2293     2343
3     2345     2294     2344
3     2347     2296     2346
3     2348     2297     2347
3     2349     2298     2348
3     2350     2299     2349
3     2351     2300     2350
3     2352     2301     2351
3     2353     2302     2352
3     2354     2303     2353
3     2355     2304     2354
3     2356     2305     2355
3     2357     2306     2356
3     2358     2307     2357
3     2359     2308     2358
3     2360     2309     2359
3     2361     2310     2360
3     2362     2311     2361
3     2363     2312     2362
3     2364     2313     2363
3     2365     2314     2364
3     2366     2315     2365
3     2367     2316     2366
3     2368     2317     2367
3     2369     2318     2368
3     2370     2319     2369
3     2371     2320     2370
3     2372     2321     2371
3     2373     2322     2372
3     2374     2323     2373
3     2375     2324     2374
3     2376     2325     2375
3     2377     2326     2376
3     2378     2327     2377
3     2379     2328     2378
3     2380     2329     2379
3     2381     2330     2380
3     2382     2331     2381
3     2383     2332     2382
3     2384     2333     2383
3     2385     2334     2384
3     2386     2335     2385
3     2387     2336     2386
3     2388     2337     2387
3     2389     2338     2388
3     2390     2339     2389
3     2391     2340     2390
3     2392     2341     2391
3     2393     2342     2392
3     2394     2343     2393
3     2395     2344     2394
3     2396     2345     2395
3     2398     2347     2397
3     2399     2348     2398
3     2400     2349     2399
3     2401     2350     2400
3     2402     2351     2401
3     2403     2352     2402
3     2404     2353     2403
3     2405     2354     2404
3     2406     2355     2405
3     2407     2356     2406
3     2408     2357     2407
3     2409     2358     2408
3     2410     2359     2409
3     2411     2360     2410
3     2412     2361     2411
3     2413     2362     2412
3     2414     2363     2413
3     2415     2364     2414
3     2416     2365     2415
3     2417     2366     2416
3     2418     2367     2417
3     2419     2368     2418
3     2420     2369     2419
3     2421     2370     2420
3     2422     2371     2421
3     2423     2372     2422
3     2424     2373     2423
3     2425     2374     2424
3     2426     2375     2425
3     2427     2376     2426
3     2428     2377     2427
3     2429     2378     2428
3     2430     2379     2429
3     2431     2380     2430
3     2432     2381     2431
3     2433     2382     2432
3     2434     2383     2433
3     2435     2384     2434
3     2436     2385     2435
3     2437     2386     2436
3     2438     2387     2437
3     2439     2388     2438
3     2440     2389     2439
3     2441     2390     2440
3     2442     2391     2441
3     2443     2392     2442
3     2444     2393     2443
3     2445     2394     2444
3     2446     2395     2445
3     2447     2396     2446
3     2449     2398     2448
3     2450     2399     2449
3     2451     2400     2450
3     2452     2401     2451
3     2453     2402     2452
3     2454     2403     2453
3     2455     2404     2454
3     2456     2405     2455
3     2457     2406     2456
3     2458     2407     2457
3     2459     2408     2458
3     2460     2409     2459
3     2461     2410     2460
3     2462     2411     2461
3     2463     2412     2462
3     2464     2413     2463
3     2465     2414     2464
3     2466     2415     2465
3     2467     2416     2466
3     2468     2417     2467
3     2469     2418     2468
3     2470     2419     2469
3     2471     2420     2470
3     2472     2421     2471
3     2473     2422     2472
3     2474     2423     2473
3     2475     2424     2474
3     2476     2425     2475
3     2477     2426     2476
3     2478     2427     2477
3     2479     2428     2478
3     2480     2429     2479
3     2481     2430     2480
3     2482     2431     2481
3     2483     2432     2482
3     2484     2433     2483
3     2485     2434     2484
3     2486     2435     2485
3     2487     2436     2486
3     2488     2437     2487
3     2489     2438     2488
3     2490     2439     2489
3     2491     2440     2490
3     2492     2441     2491
3     2493     2442     2492
3     2494     2443     2493
3     2495     2444     2494
3     2496     2445     2495
3     2497     2446     2496
3     2498     2447     2497
3     2500     2449     2499
3     2501     2450     2500
3     2502     2451     2501
3     2503     2452     2502
3     2504     2453     2503
3     2505     2454     2504
3     2506     2455     2505
3     2507     2456     2506
3     2508     2457     2507
3     2509     2458     2508
3     2510     2459     2509
3     2511     2460     2510
3     2512     2461     2511
3     2513     2462     2512
3     2514     2463     2513
3     2515     2464     2514
3     2516     2465     2515
3     2517     2466     2516
3     2518     2467     2517
3     2519     2468     2518
3     2520     2469     2519
3     2521     2470     2520
3     2522     2471     2521
3     2523     2472     2522
3     2524     2473     2523
3     2525     2474     2524
3     2526     2475     2525
3     2527     2476     2526
3     2528     2477     2527
3     2529     2478     2528
3     2530     2479     2529
3     2531     2480     2530
3     2532     2481     2531
3     2533     2482     2532
3     2534     2483     2533
3     2535     2484     2534
3     2536     2485     2535
3     2537     2486     2536
3     2538     2487     2537
3     2539     2488     2538
3     2540     2489     2539
3     2541     2490     2540
3     2542     2491     2541
3     2543     2492     2542
3     2544     2493     2543
3     2545     2494     2544
3     2546     2495     2545
3     2547     2496     2546
3     2548     2497     2547
3     2549     2498     2548
3     2551     2500     2550
3     2552     2501     2551
3     2553     2502     2552
3     2554     2503     2553
3     2555     2504     2554
3     2556     2505     2555
3     2557     2506     2556
3     2558     2507     2557
3     2559     2508     2558
3     2560     2509     2559
3     2561     2510     2560
3     2562     2511     2561
3     2563     2512     2562
3     2564     2513     2563
3     2565     2514     2564
3     2566     2515     2565
3     2567     2516     2566
3     2568     2517     2567
3     2569     2518     2568
3     2570     2519     2569
3     2571     2520     2570
3     2572     2521     2571
3     2573     2522     2572
3     2574     2523     2573
3     2575     2524     2574
3     2576     2525     2575
3     2577     2526     2576
3     2578     2527     2577
3     2579     2528     2578
3     2580     2529     2579
3     2581     2530     2580
3     2582     2531     2581
3     2583     2532     2582
3     2584     2533     2583
3     2585     2534     2584
3     2586     2535     2585
3     2587     2536     2586
3     2588     2537     2587
3     2589     2538     2588
3     2590     2539     2589
3     2591     2540     2590
3     2592     2541     2591
3     2593     2542     2592
3     2594     2543     2593
3     2595     2544     2594
3     2596     2545     2595
3     2597     2546     2596
3     2598     2547     2597
3     2599     2548     2598
3     2600     2549     2599
3     2602     2551     2601
3     2603     2552     2602
3     2604     2553     2603
3     2605     2554     2604
3     2606     2555     2605
3     2607     2556     2606
3     2608     2557     2607
3     2609     2558     2608
3     2610     2559     2609
3     2611     2560     2610
3     2612     2561     2611
3     2613     2562     2612
3     2614     2563     2613
3     2615     2564     2614
3     2616     2565     2615
3     2617     2566     2616
3     2618     2567     2617
3     2619     2568     2618
3     2620     2569     2619
3     2621     2570     2620
3     2622     2571     2621
3     2623     2572     2622
3     2624     2573     2623
3     2625     2574     2624
3     2626     2575     2625
3     2627     2576     2626
3     2628     2577     2627
3     2629     2578     2628
3     2630     2579     2629
3     2631     2580     2630
3     2632     2581     2631
3     2633     2582     2632
3     2634     2583     2633
3     2635     2584     2634
3     2636     2585     2635
3     2637     2586     2636
3     2638     2587     2637
3     2639     2588     2638
3     2640     2589     2639
3     2641     2590     2640
3     2642     2591     2641
3     2643     2592     2642
3     2644     2593     2643
3     2645     2594     2644
3     2646     2595     2645
3     2647     2596     2646
3     2648     2597     2647
3     2649     2598     2648
3     2650     2599     2649
3     2651     2600     2650
3     2653     2602     2652
3     2654     2603     2653
3     2655     2604     2654
3     2656     2605     2655
3     2657     2606     2656
3     2658     2607     2657
3     2659     2608     2658
3     2660     2609     2659
3     2661     2610     2660
3     2662     2611     2661
3     2663     2612     2662
3     2664     2613     2663
3     2665     2614     2664
3     2666     2615     2665
3     2667     2616     2666
3     2668     2617     2667
3     2669     2618     2668
3     2670     2619     2669
3     2671     2620     2670
3     2672     2621     2671
3     2673     2622     2672
3     2674     2623     2673
3     2675     2624     2674
3     2676     2625     2675
3     2677     2626     2676
3     2678     2627     2677
3     2679     2628     2678
3     2680     2629     2679
3     2681     2630     2680
3     2682     2631     2681
3     2683     2632     2682
3     2684     2633     2683
3     2685     2634     2684
3     2686     2635     2685
3     2687     2636     2686
3     2688     2637     2687
3     2689     2638     2688
3     2690     2639     2689
3     2691     2640     2690
3     2692     2641     2691
3     2693     2642     2692
3     2694     2643     2693
3     2695     2644     2694
3     2696     2645     2695
3     2697     2646     2696
3     2698     2647     2697
3     2699     2648     2698
3     2700     2649     2699
3     2701     2650     2700
3     2702     2651     2701
3     2704     2653     2703
3     2705     2654     2704
3     2706     2655     2705
3     2707     2656     2706
3     2708     2657     2707
3     2709     2658     2708
3     2710     2659     2709
3     2711     2660     2710
3     2712     2661     2711
3     2713     2662     2712
3     2714     2663     2713
3     2715     2664     2714
3     2716     2665     2715
3     2717     2666     2716
3     2718     2667     2717
3     2719     2668     2718
3     2720     2669     2719
3     2721     2670     2720
3     2722     2671     2721
3     2723     2672     2722
3     2724     2673     2723
3     2725     2674     2724
3     2726     2675     2725
3     2727     2676     2726
3     2728     2677     2727
3     2729     2678     2728
3     2730     2679     2729
3     2731     2680     2730
3     2732     2681     2731
3     2733     2682     2732
3     2734     2683     2733
3     2735     2684     2734
3     2736     2685     2735
3     2737     2686     2736
3     2738     2687     2737
3     2739     2688     2738
3     2740     2689     2739
3     2741     2690     2740
3     2742     2691     2741
3     2743     2692     2742
3     2744     2693     2743
3     2745     2694     2744
3     2746     2695     2745
3     2747     2696     2746
3     2748     2697     2747
3     2749     2698     2748
3     2750     2699     2749
3     2751     2700     2750
3     2752     2701     2751
3     2753     2702     2752
3     2755     2704     2754
3     2756     2705     2755
3     2757     2706     2756
3     2758     2707     2757
3     2759     2708     2758
3     2760     2709     2759
3     2761     2710     2760
3     2762     2711     2761
3     2763     2712     2762
3     2764     2713     2763
3     2765     2714     2764
3     2766     2715     2765
3     2767     2716     2766
3     2768     2717     2767
3     2769     2718     2768
3     2770     2719     2769
3     2771     2720     2770
3     2772     2721     2771
3     2773     2722     2772
3     2774     2723     2773
3     2775     2724     2774
3     2776     2725     2775
3     2777     2726     2776
3     2778     2727     2777
3     2779     2728     2778
3     2780     2729     2779
3     2781     2730     2780
3     2782     2731     2781
3     2783     2732     2782
3     2784     2733     2783
3     2785     2734     2784
3     2786     2735     2785
3     2787     2736     2786
3     2788     2737     2787
3     2789     2738     2788
3     2790     2739     2789
3     2791     2740     2790
3     2792     2741     2791
3     2793     2742     2792
3     2794     2743     2793
3     2795     2744     2794
3     2796     2745     2795
3     2797     2746     2796
3     2798     2747     2797
3     2799     2748     2798
3     2800     2749     2799
3     2801     2750     2800
3     2802     2751     2801
3     2803     2752     2802
3     2804     2753     2803
3     2806     2755     2805
3     2807     2756     2806
3     2808     2757     2807
3     2809     2758     2808
3     2810     2759     2809
3     2811     2760     2810
3     2812     2761     2811
3     2813     2762     2812
3     2814     2763     2813
3     2815     2764     2814
3     2816     2765     2815
3     2817     2766     2816
3     2818     2767     2817
3     2819     2768     2818
3     2820     2769     2819
3     2821     2770     2820
3     2822     2771     2821
3     2823     2772     2822
3     2824     2773     2823
3     2825     2774     2824
3     2826     2775     2825
3     2827     2776     2826
3     2828     2777     2827
3     2829     2778     2828
3     2830     2779     2829
3     2831     2780     2830
3     2832     2781     2831
3     2833     2782     2832
3     2834     2783     2833
3     2835     2784     2834
3     2836     2785     2835
3     2837     2786     2836
3     2838     2787     2837
3     2839     2788     2838
3     2840     2789     2839
3     2841     2790     2840
3     2842     2791     2841
3     2843     2792     2842
3     2844     2793     2843
3     2845     2794     2844
3     2846     2795     2845
3     2847     2796     2846
3     2848     2797     2847
3     2849     2798     2848
3     2850     2799     2849
3     2851     2800     2850
3     2852     2801     2851
3     2853     2802     2852
3     2854     2803     2853
3     2855     2804     2854
3     2857     2806     2856
3     2858     2807     2857
3     2859     2808     2858
3     2860     2809     2859
3     2861     2810     2860
3     2862     2811     2861
3     2863     2812     2862
3     2864     2813     2863
3     2865     2814     2864
3     2866     2815     2865
3     2867     2816     2866
3     2868     2817     2867
3     2869     2818     2868
3     2870     2819     2869
3     2871     2820     2870
3     2872     2821     2871
3     2873     2822     2872
3     2874     2823     2873
3     2875     2824     2874
3     2876     2825     2875
3     2877     2826     2876
3     2878     2827     2877
3     2879     2828     2878
3     2880     2829     2879
3     2881     2830     2880
3     2882     2831     2881
3     2883     2832     2882
3     2884     2833     2883
3     2885     2834     2884
3     2886     2835     2885
3     2887     2836     2886
3     2888     2837     2887
3     2889     2838     2888
3     2890     2839     2889
3     2891     2840     2890
3     2892     2841     2891
3     2893     2842     2892
3     2894     2843     2893
3     2895     2844     2894
3     2896     2845     2895
3     2897     2846     2896
3     2898     2847     2897
3     2899     2848     2898
3     2900     2849     2899
3     2901     2850     2900
3     2902     2851     2901
3     2903     2852     2902
3     2904     2853     2903
3     2905     2854     2904
3     2906     2855     2905
3     2908     2857     2907
3     2909     2858     2908
3     2910     2859     2909
3     2911     2860     2910
3     2912     2861     2911
3     2913     2862     2912
3     2914     2863     2913
3     2915     2864     2914
3     2916     2865     2915
3     2917     2866     2916
3     2918     2867     2917
3     2919     2868     2918
3     2920     2869     2919
3     2921     2870     2920
3     2922     2871     2921
3     2923     2872     2922
3     2924     2873     2923
3     2925     2874     2924
3     2926     2875     2925
3     2927     2876     2926
3     2928     2877     2927
3     2929     2878     2928
3     2930     2879     2929
3     2931     2880     2930
3     2932     2881     2931
3     2933     2882     2932
3     2934     2883     2933
3     2935     2884     2934
3     2936     2885     2935
3     2937     2886     2936
3     2938     2887     2937
3     2939     2888     2938
3     2940     2889     2939
3     2941     2890     2940
3     2942     2891     2941
3     2943     2892     2942
3     2944     2893     2943
3     2945     2894     2944
3     2946     2895     2945
3     2947     2896     2946
3     2948     2897     2947
3     2949     2898     2948
3     2950     2899     2949
3     2951     2900     2950
3     2952     2901     2951
3     2953     2902     2952
3     2954     2903     2953
3     2955     2904     2954
3     2956     2905     2955
3     2957     2906     2956
3     2959     2908     2958
3     2960     2909     2959
3     2961     2910     2960
3     2962     2911     2961
3     2963     2912     2962
3     2964     2913     2963
3     2965     2914     2964
3     2966     2915     2965
3     2967     2916     2966
3     2968     2917     2967
3     2969     2918     2968
3     2970     2919     2969
3     2971     2920     2970
3     2972     2921     2971
3     2973     2922     2972
3     2974     2923     2973
3     2975     2924     2974
3     2976     2925     2975
3     2977     2926     2976
3     2978     2927     2977
3     2979     2928     2978
3     2980     2929     2979
3     2981     2930     2980
3     2982     2931     2981
3     2983     2932     2982
3     2984     2933     2983
3     2985     2934     2984
3     2986     2935     2985
3     2987     2936     2986
3     2988     2937     2987
3     2989     2938     2988
3     2990     2939     2989
3     2991     2940     2990
3     2992     2941     2991
3     2993     2942     2992
3     2994     2943     2993
3     2995     2944     2994
3     2996     2945     2995
3     2997     2946     2996
3     2998     2947     2997
3     2999     2948     2998
3     3000     2949     2999
3     3001     2950     3000
3     3002     2951     3001
3     3003     2952     3002
3     3004     2953     3003
3     3005     2954     3004
3     3006     2955     3005
3     3007     2956     3006
3     3008     2957     3007
3     3010     2959     3009
3     3011     2960     3010
3     3012     2961     3011
3     3013     2962     3012
3     3014     2963     3013
3     3015     2964     3014
3     3016     2965     3015
3     3017     2966     3016
3     3018     2967     3017
3     3019     2968     3018
3     3020     2969     3019
3     3021     2970     3020
3     3022     2971     3021
3     3023     2972     3022
3     3024     2973     3023
3     3025     2974     3024
3     3026     2975     3025
3     3027     2976     3026
3     3028     2977     3027
3     3029     2978     3028
3     3030     2979     3029
3     3031     2980     3030
3     3032     2981     3031
3     3033     2982     3032
3     3034     2983     3033
3     3035     2984     3034
3     3036     2985     3035
3     3037     2986     3036
3     3038     2987     3037
3     3039     2988     3038
3     3040     2989     3039
3     3041     2990     3040
3     3042     2991     3041
3     3043     2992     3042
3     3044     2993     3043
3     3045     2994     3044
3     3046     2995     3045
3     3047     2996     3046
3     3048     2997     3047
3     3049     2998     3048
3     3050     2999     3049
3     3051     3000     3050
3     3052     3001     3051
3     3053     3002     3052
3     3054     3003     3053
3     3055     3004     3054
3     3056     3005     3055
3     3057     3006     3056
3     3058     3007     3057
3     3059     3008     3058
3     3061     3010     3060
3     3062     3011     3061
3     3063     3012     3062
3     3064     3013     3063
3     3065     3014     3064
3     3066     3015     3065
3     3067     3016     3066
3     3068     3017     3067
3     3069     3018     3068
3     3070     3019     3069
3     3071     3020     3070
3     3072     3021     3071
3     3073     3022     3072
3     3074     3023     3073
3     3075     3024     3074
3     3076     3025     3075
3     3077     3026     3076
3     3078     3027     3077
3     3079     3028     3078
3     3080     3029     3079
3     3081     3030     3080
3     3082     3031     3081
3     3083     3032     3082
3     3084     3033     3083
3     3085     3034     3084
3     3086     3035     3085
3     3087     3036     3086
3     3088     3037     3087
3     3089     3038     3088
3     3090     3039     3089
3     3091     3040     3090
3     3092     3041     3091
3     3093     3042     3092
3     3094     3043     3093
3     3095     3044     3094
3     3096     3045     3095
3     3097     3046     3096
3     3098     3047     3097
3     3099     3048     3098
3     3100     3049     3099
3     3101     3050     3100
3     3102     3051     3101
3     3103     3052     3102
3     3104     3053     3103
3     3105     3054     3104
3     3106     3055     3105
3     3107     3056     3106
3     3108     3057     3107
3     3109     3058     3108
3     3110     3059     3109
3     3112     3061     3111
3     3113     3062     3112
3     3114     3063     3113
3     3115     3064     3114
3     3116     3065     3115
3     3117     3066     3116
3     3118     3067     3117
3     3119     3068     3118
3     3120     3069     3119
3     3121     3070     3120
3     3122     3071     3121
3     3123     3072     3122
3     3124     3073     3123
3     3125     3074     3124
3     3126     3075     3125
3     3127     3076     3126
3     3128     3077     3127
3     3129     3078     3128
3     3130     3079     3129
3     3131     3080     3130
3     3132     3081     3131
3     3133     3082     3132
3     3134     3083     3133
3     3135     3084     3134
3     3136     3085     3135
3     3137     3086     3136
3     3138     3087     3137
3     3139     3088     3138
3     3140     3089     3139
3     3141     3090     3140
3     3142     3091     3141
3     3143     3092     3142
3     3144     3093     3143
3     3145     3094     3144
3     3146     3095     3145
3     3147     3096     3146
3     3148     3097     3147
3     3149     3098     3148
3     3150     3099     3149
3     3151     3100     3150
3     3152     3101     3151
3     3153     3102     3152
3     3154     3103     3153
3     3155     3104     3154
3     3156     3105     3155
3     3157     3106     3156
3     3158     3107     3157
3     3159     3108     3158
3     3160     3109     3159
3     3161     3110     3160
3     3163     3112     3162
3     3164     3113     3163
3     3165     3114     3164
3     3166     3115     3165
3     3167     3116     3166
3     3168     3117     3167
3     3169     3118     3168
3     3170     3119     3169
3     3171     3120     3170
3     3172     3121     3171
3     3173     3122     3172
3     3174     3123     3173
3     3175     3124     3174
3     3176     3125     3175
3     3177     3126     3176
3     3178     3127     3177
3     3179     3128     3178
3     3180     3129     3179
3     3181     3130     3180
3     3182     3131     3181
3     3183     3132     3182
3     3184     3133     3183
3     3185     3134     3184
3     3186     3135     3185
3     3187     3136     3186
3     3188     3137     3187
3     3189     3138     3188
3     3190     3139     3189
3     3191     3140     3190
3     3192     3141     3191
3     3193     3142     3192
3     3194     3143     3193
3     3195     3144     3194
3     3196     3145     3195
3     3197     3146     3196
3     3198     3147     3197
3     3199     3148     3198
3     3200     3149     3199
3     3201     3150     3200
3     3202     3151     3201
3     3203     3152     3202
3     3204     3153     3203
3     3205     3154     3204
3     3206     3155     3205
3     3207     3156     3206
3     3208     3157     3207
3     3209     3158     3208
3     3210     3159     3209
3     3211     3160     3210
3     3212     3161     3211
3     3213     3214     3264
3     3214     3215     3265
3     3215     3216     3266
3     3216     3217     3267
3     3217     3218     3268
3     3218     3219     3269
3     3219     3220     3270
3     3220     3221     3271
3     3221     3222     3272
3     3222     3223     3273
3     3223     3224     3274
3     3224     3225     3275
3     3225     3226     3276
3     3226     3227     3277
3     3227     3228     3278
3     3228     3229     3279
3     3229     3230     3280
3     3230     3231     3281
3     3231     3232     3282
3     3232     3233     3283
3     3233     3234     3284
3     3234     3235     3285
3     3235     3236     3286
3     3236     3237     3287
3     3237     3238     3288
3     3238     3239     3289
3     3239     3240     3290
3     3240     3241     3291
3     3241     3242     3292
3     3242     3243     3293
3     3243     3244     3294
3     3244     3245     3295
3     3245     3246     3296
3     3246     3247     3297
3     3247     3248     3298
3     3248     3249     3299
3     3249     3250     3300
3     3250     3251     3301
3     3251     3252     3302
3     3252     3253     3303
3     3253     3254     3304
3     3254     3255     3305
3     3255     3256     3306
3     3256     3257     3307
3     3257     3258     3308
3     3258     3259     3309
3     3259     3260     3310
3     3260     3261     3311
3     3261     3262     3312
3     3262     3263     3313
3     3264     3265     3315
3     3265     3266     3316
3     3266     3267     3317
3     3267     3268     3318
3     3268     3269     3319
3     3269     3270     3320
3     3270     3271     3321
3     3271     3272     3322
3     3272     3273     3323
3     3273     3274     3324
3     3274     3275     3325
3     3275     3276     3326
3     3276     3277     3327
3     3277     3278     3328
3     3278     3279     3329
3     3279     3280     3330
3     3280     3281     3331
3     3281     3282     3332
3     3282     3283     3333
3     3283     3284     3334
3     3284     3285     3335
3     3285     3286     3336
3     3286     3287     3337
3     3287     3288     3338
3     3288     3289     3339
3     3289     3290     3340
3     3290     3291     3341
3     3291     3292     3342
3     3292     3293     3343
3     3293     3294     3344
3     3294     3295     3345
3     3295     3296     3346
3     3296     3297     3347
3     3297     3298     3348
3     3298     3299     3349
3     3299     3300     3350
3     3300     3301     3351
3     3301     3302     3352
3     3302     3303     3353
3     3303     3304     3354
3     3304     3305     3355
3     3305     3306     3356
3     3306     3307     3357
3     3307     3308     3358
3     3308     3309     3359
3     3309     3310     3360
3     3310     3311     3361
3     3311     3312     3362
3     3312     3313     3363
3     3313     3314     3364
3     3315     3316     3366
3     3316     3317     3367
3     3317     3318     3368
3     3318     3319     3369
3     3319     3320     3370
3     3320     3321     3371
3     3321     3322     3372
3     3322     3323     3373
3     3323     3324     3374
3     3324     3325     3375
3     3325     3326     3376
3     3326     3327     3377
3     3327     3328     3378
3     3328     3329     3379
3     3329     3330     3380
3     3330     3331     3381
3     3331     3332     3382
3     3332     3333     3383
3     3333     3334     3384
3     3334     3335     3385
3     3335     3336     3386
3     3336     3337     3387
3     3337     3338     3388
3     3338     3339     3389
3     3339     3340     3390
3     3340     3341     3391
3     3341     3342     3392
3     3342     3343     3393
3     3343     3344     3394
3     3344     3345     3395
3     3345     3346     3396
3     3346     3347     3397
3     3347     3348     3398
3     3348     3349     3399
3     3349     3350     3400
3     3350     3351     3401
3     3351     3352     3402
3     3352     3353     3403
3     3353     3354     3404
3     3354     3355     3405
3     3355     3356     3406
3     3356     3357     3407
3     3357     3358     3408
3     3358     3359     3409
3     3359     3360     3410
3     3360     3361     3411
3     3361     3362     3412
3     3362     3363     3413
3     3363     3364     3414
3     3364     3365     3415
3     3366     3367     3417
3     3367     3368     3418
3     3368     3369     3419
3     3369     3370     3420
3     3370     3371     3421
3     3371     3372     3422
3     3372     3373     3423
3     3373     3374     3424
3     3374     3375     3425
3     3375     3376     3426
3     3376     3377     3427
3     3377     3378     3428
3     3378     3379     3429
3     3379     3380     3430
3     3380     3381     3431
3     3381     3382     3432
3     3382     3383     3433
3     3383     3384     3434
3     3384     3385     3435
3     3385     3386     3436
3     3386     3387     3437
3     3387     3388     3438
3     3388     3389     3439
3     3389     3390     3440
3     3390     3391     3441
3     3391     3392     3442
3     3392     3393     3443
3     3393     3394     3444
3     3394     3395     3445
3     3395     3396     3446
3     3396     3397     3447
3     3397     3398     3448
3     3398     3399     3449
3     3399     3400     3450
3     3400     3401     3451
3     3401     3402     3452
3     3402     3403     3453
3     3403     3404     3454
3     3404     3405     3455
3     3405     3406     3456
3     3406     3407     3457
3     3407     3408     3458
3     3408     3409     3459
3     3409     3410     3460
3     3410     3411     3461
3     3411     3412     3462
3     3412     3413     3463
3     3413     3414     3464
3     3414     3415     3465
3     3415     3416     3466
3     3417     3418     3468
3     3418     3419     3469
3     3419     3420     3470
3     3420     3421     3471
3     3421     3422     3472
3     3422     3423     3473
3     3423     3424     3474
3     3424     3425     3475
3     3425     3426     3476
3     3426     3427     3477
3     3427     3428     3478
3     3428     3429     3479
3     3429     3430     3480
3     3430     3431     3481
3     3431     3432     3482
3     3432     3433     3483
3     3433     3434     3484
3     3434     3435     3485
3     3435     3436     3486
3     3436     3437     3487
3     3437     3438     3488
3     3438     3439     3489
3     3439     3440     3490
3     3440     3441     3491
3     3441     3442     3492
3     3442     3443     3493
3     3443     3444     3494
3     3444     3445     3495
3     3445     3446     3496
3     3446     3447     3497
3     3447     3448     3498
3     3448     3449     3499
3     3449     3450     3500
3     3450     3451     3501
3     3451     3452     3502
3     3452     3453     3503
3     3453     3454     3504
3     3454     3455     3505
3     3455     3456     3506
3     3456     3457     3507
3     3457     3458     3508
3     3458     3459     3509
3     3459     3460     3510
3     3460     3461     3511
3     3461     3462     3512
3     3462     3463     3513
3     3463     3464     3514
3     3464     3465     3515
3     3465     3466     3516
3     3466     3467     3517
3     3468     3469     3519
3     3469     3470     3520
3     3470     3471     3521
3     3471     3472     3522
3     3472     3473     3523
3     3473     3474     3524
3     3474     3475     3525
3     3475     3476     3526
3     3476     3477     3527
3     3477     3478     3528
3     3478     3479     3529
3     3479     3480     3530
3     3480     3481     3531
3     3481     3482     3532
3     3482     3483     3533
3     3483     3484     3534
3     3484     3485     3535
3     3485     3486     3536
3     3486     3487     3537
3     3487     3488     3538
3     3488     3489     3539
3     3489     3490     3540
3     3490     3491     3541
3     3491     3492     3542
3     3492     3493     3543
3     3493     3494     3544
3     3494     3495     3545
3     3495     3496     3546
3     3496     3497     3547
3     3497     3498     3548
3     3498     3499     3549
3     3499     3500     3550
3     3500     3501     3551
3     3501     3502     3552
3     3502     3503     3553
3     3503     3504     3554
3     3504     3505     3555
3     3505     3506     3556
3     3506     3507     3557
3     3507     3508     3558
3     3508     3509     3559
3     3509     3510     3560
3     3510     3511     3561
3     3511     3512     3562
3     3512     3513     3563
3     3513     3514     3564
3     3514     3515     3565
3     3515     3516     3566
3     3516     3517     3567
3     3517     3518     3568
3     3519     3520     3570
3     3520     3521     3571
3     3521     3522     3572
3     3522     3523     3573
3     3523     3524     3574
3     3524     3525     3575
3     3525     3526     3576
3     3526     3527     3577
3     3527     3528     3578
3     3528     3529     3579
3     3529     3530     3580
3     3530     3531     3581
3     3531     3532     3582
3     3532     3533     3583
3     3533     3534     3584
3     3534     3535     3585
3     3535     3536     3586
3     3536     3537     3587
3     3537     3538     3588
3     3538     3539     3589
3     3539     3540     3590
3     3540     3541     3591
3     3541     3542     3592
3     3542     3543     3593
3     3543     3544     3594
3     3544     3545     3595
3     3545     3546     3596
3     3546     3547     3597
3     3547     3548     3598
3     3548     3549     3599
3     3549     3550     3600
3     3550     3551     3601
3     3551     3552     3602
3     3552     3553     3603
3     3553     3554     3604
3     3554     3555     3605
3     3555     3556     3606
3     3556     3557     3607
3     3557     3558     3608
3     3558     3559     3609
3     3559     3560     3610
3     3560     3561     3611
3     3561     3562     3612
3     3562     3563     3613
3     3563     3564     3614
3     3564     3565     3615
3     3565     3566     3616
3     3566     3567     3617
3     3567     3568     3618
3     3568     3569     3619
3     3570     3571     3621
3     3571     3572     3622
3     3572     3573     3623
3     3573     3574     3624
3     3574     3575     3625
3     3575     3576     3626
3     3576     3577     3627
3     3577     3578     3628
3     3578     3579     3629
3     3579     3580     3630
3     3580     3581     3631
3     3581     3582     3632
3     3582     3583     3633
3     3583     3584     3634
3     3584     3585     3635
3     3585     3586     3636
3     3586     3587     3637
3     3587     3588     3638
3     3588     3589     3639
3     3589     3590     3640
3     3590     3591     3641
3     3591     3592     3642
3     3592     3593     3643
3     3593     3594     3644
3     3594     3595     3645
3     3595     3596     3646
3     3596     3597     3647
3     3597     3598     3648
3     3598     3599     3649
3     3599     3600     3650
3     3600     3601     3651
3     3601     3602     3652
3     3602     3603     3653
3     3603     3604     3654
3     3604     3605     3655
3     3605     3606     3656
3     3606     3607     3657
3     3607     3608     3658
3     3608     3609     3659
3     3609     3610     3660
3     3610     3611     3661
3     3611     3612     3662
3     3612     3613     3663
3     3613     3614     3664
3     3614     3615     3665
3     3615     3616     3666
3     3616     3617     3667
3     3617     3618     3668
3     3618     3619     3669
3     3619     3620     3670
3     3621     3622     3672
3     3622     3623     3673
3     3623     3624     3674
3     3624     3625     3675
3     3625     3626     3676
3     3626     3627     3677
3     3627     3628     3678
3     3628     3629     3679
3     3629     3630     3680
3     3630     3631     3681
3     3631     3632     3682
3     3632     3633     3683
3     3633     3634     3684
3     3634     3635     3685
3     3635     3636     3686
3     3636     3637     3687
3     3637     3638     3688
3     3638     3639     3689
3     3639     3640     3690
3     3640     3641     3691
3     3641     3642     3692
3     3642     3643     3693
3     3643     3644     3694
3     3644     3645     3695
3     3645     3646     3696
3     3646     3647     3697
3     3647     3648     3698
3     3648     3649     3699
3     3649     3650     3700
3     3650     3651     3701
3     3651     3652     3702
3     3652     3653     3703
3     3653     3654     3704
3     3654     3655     3705
3     3655     3656     3706
3     3656     3657     3707
3     3657     3658     3708
3     3658     3659     3709
3     3659     3660     3710
3     3660     3661     3711
3     3661     3662     3712
3     3662     3663     3713
3     3663     3664     3714
3     3664     3665     3715
3     3665     3666     3716
3     3666     3667     3717
3     3667     3668     3718
3     3668     3669     3719
3     3669     3670     3720
3     3670     3671     3721
3     3672     3673     3723
3     3673     3674     3724
3     3674     3675     3725
3     3675     3676     3726
3     3676     3677     3727
3     3677     3678     3728
3     3678     3679     3729
3     3679     3680     3730
3     3680     3681     3731
3     3681     3682     3732
3     3682     3683     3733
3     3683     3684     3734
3     3684     3685     3735
3     3685     3686     3736
3     3686     3687     3737
3     3687     3688     3738
3     3688     3689     3739
3     3689     3690     3740
3     3690     3691     3741
3     3691     3692     3742
3     3692     3693     3743
3     3693     3694     3744
3     3694     3695     3745
3     3695     3696     3746
3     3696     3697     3747
3     3697     3698     3748
3     3698     3699     3749
3     3699     3700     3750
3     3700     3701     3751
3     3701     3702     3752
3     3702     3703     3753
3     3703     3704     3754
3     3704     3705     3755
3     3705     3706     3756
3     3706     3707     3757
3     3707     3708     3758
3     3708     3709     3759
3     3709     3710     3760
3     3710     3711     3761
3     3711     3712     3762
3     3712     3713     3763
3     3713     3714     3764
3     3714     3715     3765
3     3715     3716     3766
3     3716     3717     3767
3     3717     3718     3768
3     3718     3719     3769
3     3719     3720     3770
3     3720     3721     3771
3     3721     3722     3772
3     3723     3724     3774
3     3724     3725     3775
3     3725     3726     3776
3     3726     3727     3777
3     3727     3728     3778
3     3728     3729     3779
3     3729     3730     3780
3     3730     3731     3781
3     3731     3732     3782
3     3732     3733     3783
3     3733     3734     3784
3     3734     3735     3785
3     3735     3736     3786
3     3736     3737     3787
3     3737     3738     3788
3     3738     3739     3789
3     3739     3740     3790
3     3740     3741     3791
3     3741     3742     3792
3     3742     3743     3793
3     3743     3744     3794
3     3744     3745     3795
3     3745     3746     3796
3     3746     3747     3797
3     3747     3748     3798
3     3748     3749     3799
3     3749     3750     3800
3     3750     3751     3801
3     3751     3752     3802
3     3752     3753     3803
3     3753     3754     3804
3     3754     3755     3805
3     3755     3756     3806
3     3756     3757     3807
3     3757     3758     3808
3     3758     3759     3809
3     3759     3760     3810
3     3760     3761     3811
3     3761     3762     3812
3     3762     3763     3813
3     3763     3764     3814
3     3764     3765     3815
3     3765     3766     3816
3     3766     3767     3817
3     3767     3768     3818
3     3768     3769     3819
3     3769     3770     3820
3     3770     3771     3821
3     3771     3772     3822
3     3772     3773     3823
3     3774     3775     3825
3     3775     3776     3826
3     3776     3777     3827
3     3777     3778     3828
3     3778     3779     3829
3     3779     3780     3830
3     3780     3781     3831
3     3781     3782     3832
3     3782     3783     3833
3     3783     3784     3834
3     3784     3785     3835
3     3785     3786     3836
3     3786     3787     3837
3     3787     3788     3838
3     3788     3789     3839
3     3789     3790     3840
3     3790     3791     3841
3     3791     3792     3842
3     3792     3793     3843
3     3793     3794     3844
3     3794     3795     3845
3     3795     3796     3846
3     3796     3797     3847
3     3797     3798     3848
3     3798     3799     3849
3     3799     3800     3850
3     3800     3801     3851
3     3801     3802     3852
3     3802     3803     3853
3     3803     3804     3854
3     3804     3805     3855
3     3805     3806     3856
3     3806     3807     3857
3     3807     3808     3858
3     3808     3809     3859
3     3809     3810     3860
3     3810     3811     3861
3     3811     3812     3862
3     3812     3813     3863
3     3813     3814     3864
3     3814     3815     3865
3     3815     3816     3866
3     3816     3817     3867
3     3817     3818     3868
3     3818     3819     3869
3     3819     3820     3870
3     3820     3821     3871
3     3821     3822     3872
3     3822     3823     3873
3     3823     3824     3874
3     3825     3826     3876
3     3826     3827     3877
3     3827     3828     3878
3     3828     3829     3879
3     3829     3830     3880
3     3830     3831     3881
3     3831     3832     3882
3     3832     3833     3883
3     3833     3834     3884
3     3834     3835     3885
3     3835     3836     3886
3     3836     3837     3887
3     3837     3838     3888
3     3838     3839     3889
3     3839     3840     3890
3     3840     3841     3891
3     3841     3842     3892
3     3842     3843     3893
3     3843     3844     3894
3     3844     3845     3895
3     3845     3846     3896
3     3846     3847     3897
3     3847     3848     3898
3     3848     3849     3899
3     3849     3850     3900
3     3850     3851     3901
3     3851     3852     3902
3     3852     3853     3903
3     3853     3854     3904
3     3854     3855     3905
3     3855     3856     3906
3     3856     3857     3907
3     3857     3858     3908
3     3858     3859     3909
3     3859     3860     3910
3     3860     3861     3911
3     3861     3862     3912
3     3862     3863     3913
3     3863     3864     3914
3     3864     3865     3915
3     3865     3866     3916
3     3866     3867     3917
3     3867     3868     3918
3     3868     3869     3919
3     3869     3870     3920
3     3870     3871     3921
3     3871     3872     3922
3     3872     3873     3923
3     3873     3874     3924
3     3874     3875     3925
3     3876     3877     3927
3     3877     3878     3928
3     3878     3879     3929
3     3879     3880     3930
3     3880     3881     3931
3     3881     3882     3932
3     3882     3883     3933
3     3883     3884     3934
3     3884     3885     3935
3     3885     3886     3936
3     3886     3887     3937
3     3887     3888     3938
3     3888     3889     3939
3     3889     3890     3940
3     3890     3891     3941
3     3891     3892     3942
3     3892     3893     3943
3     3893     3894     3944
3     3894     3895     3945
3     3895     3896     3946
3     3896     3897     3947
3     3897     3898     3948
3     3898     3899     3949
3     3899     3900     3950
3     3900     3901     3951
3     3901     3902     3952
3     3902     3903     3953
3     3903     3904     3954
3     3904     3905     3955
3     3905     3906     3956
3     3906     3907     3957
3     3907     3908     3958
3     3908     3909     3959
3     3909     3910     3960
3     3910     3911     3961
3     3911     3912     3962
3     3912     3913     3963
3     3913     3914     3964
3     3914     3915     3965
3     3915     3916     3966
3     3916     3917     3967
3     3917     3918     3968
3     3918     3919     3969
3     3919     3920     3970
3     3920     3921     3971
3     3921     3922     3972
3     3922     3923     3973
3     3923     3924     3974
3     3924     3925     3975
3     3925     3926     3976
3     3927     3928     3978
3     3928     3929     3979
3     3929     3930     3980
3     3930     3931     3981
3     3931     3932     3982
3     3932     3933     3983
3     3933     3934     3984
3     3934     3935     3985
3     3935     3936     3986
3     3936     3937     3987
3     3937     3938     3988
3     3938     3939     3989
3     3939     3940     3990
3     3940     3941     3991
3     3941     3942     3992
3     3942     3943     3993
3     3943     3944     3994
3     3944     3945     3995
3     3945     3946     3996
3     3946     3947     3997
3     3947     3948     3998
3     3948     3949     3999
3     3949     3950     4000
3     3950     3951     4001
3     3951     3952     4002
3     3952     3953     4003
3     3953     3954     4004
3     3954     3955     4005
3     3955     3956     4006
3     3956     3957     4007
3     3957     3958     4008
3     3958     3959     4009
3     3959     3960     4010
3     3960     3961     4011
3     3961     3962     4012
3     3962     3963     4013
3     3963     3964     4014
3     3964     3965     4015
3     3965     3966     4016
3     3966     3967     4017
3     3967     3968     4018
3     3968     3969     4019
3     3969     3970     4020
3     3970     3971     4021
3     3971     3972     4022
3     3972     3973     4023
3     3973     3974     4024
3     3974     3975     4025
3     3975     3976     4026
3     3976     3977     4027
3     3978     3979     4029
3     3979     3980     4030
3     3980     3981     4031
3     3981     3982     4032
3     3982     3983     4033
3     3983     3984     4034
3     3984     3985     4035
3     3985     3986     4036
3     3986     3987     4037
3     3987     3988     4038
3     3988     3989     4039
3     3989     3990     4040
3     3990     3991     4041
3     3991     3992     4042
3     3992     3993     4043
3     3993     3994     4044
3     3994     3995     4045
3     3995     3996     4046
3     3996     3997     4047
3     3997     3998     4048
3     3998     3999     4049
3     3999     4000     4050
3     4000     4001     4051
3     4001     4002     4052
3     4002     4003     4053
3     4003     4004     4054
3     4004     4005     4055
3     4005     4006     4056
3     4006     4007     4057
3     4007     4008     4058
3     4008     4009     4059
3     4009     4010     4060
3     4010     4011     4061
3     4011     4012     4062
3     4012     4013     4063
3     4013     4014     4064
3     4014     4015     4065
3     4015     4016     4066
3     4016     4017     4067
3     4017     4018     4068
3     4018     4019     4069
3     4019     4020     4070
3     4020     4021     4071
3     4021     4022     4072
3     4022     4023     4073
3     4023     4024     4074
3     4024     4025     4075
3     4025     4026     4076
3     4026     4027     4077
3     4027     4028     4078
3     4029     4030     4080
3     4030     4031     4081
3     4031     4032     4082
3     4032     4033     4083
3     4033     4034     4084
3     4034     4035     4085
3     4035     4036     4086
3     4036     4037     4087
3     4037     4038     4088
3     4038     4039     4089
3     4039     4040     4090
3     4040     4041     4091
3     4041     4042     4092
3     4042     4043     4093
3     4043     4044     4094
3     4044     4045     4095
3     4045     4046     4096
3     4046     4047     4097
3     4047     4048     4098
3     4048     4049     4099
3     4049     4050     4100
3     4050     4051     4101
3     4051     4052     4102
3     4052     4053     4103
3     4053     4054     4104
3     4054     4055     4105
3     4055     4056     4106
3     4056     4057     4107
3     4057     4058     4108
3     4058     4059     4109
3     4059     4060     4110
3     4060     4061     4111
3     4061     4062     4112
3     4062     4063     4113
3     4063     4064     4114
3     4064     4065     4115
3     4065     4066     4116
3     4066     4067     4117
3     4067     4068     4118
3     4068     4069     4119
3     4069     4070     4120
3     4070     4071     4121
3     4071     4072     4122
3     4072     4073     4123
3     4073     4074     4124
3     4074     4075     4125
3     4075     4076     4126
3     4076     4077     4127
3     4077     4078     4128
3     4078     4079     4129
3     4080     4081     4131
3     4081     4082     4132
3     4082     4083     4133
3     4083     4084     4134
3     4084     4085     4135
3     4085     4086     4136
3     4086     4087     4137
3     4087     4088     4138
3     4088     4089     4139
3     4089     4090     4140
3     4090     4091     4141
3     4091     4092     4142
3     4092     4093     4143
3     4093     4094     4144
3     4094     4095     4145
3     4095     4096     4146
3     4096     4097     4147
3     4097     4098     4148
3     4098     4099     4149
3     4099     4100     4150
3     4100     4101     4151
3     4101     4102     4152
3     4102     4103     4153
3     4103     4104     4154
3     4104     4105     4155
3     4105     4106     4156
3     4106     4107     4157
3     4107     4108     4158
3     4108     4109     4159
3     4109     4110     4160
3     4110     4111     4161
3     4111     4112     4162
3     4112     4113     4163
3     4113     4114     4164
3     4114     4115     4165
3     4115     4116     4166
3     4116     4117     4167
3     4117     4118     4168
3     4118     4119     4169
3     4119     4120     4170
3     4120     4121     4171
3     4121     4122     4172
3     4122     4123     4173
3     4123     4124     4174
3     4124     4125     4175
3     4125     4126     4176
3     4126     4127     4177
3     4127     4128     4178
3     4128     4129     4179
3     4129     4130     4180
3     4131     4132     4182
3     4132     4133     4183
3     4133     4134     4184
3     4134     4135     4185
3     4135     4136     4186
3     4136     4137     4187
3     4137     4138     4188
3     4138     4139     4189
3     4139     4140     4190
3     4140     4141     4191
3     4141     4142     4192
3     4142     4143     4193
3     4143     4144     4194
3     4144     4145     4195
3     4145     4146     4196
3     4146     4147     4197
3     4147     4148     4198
3     4148     4149     4199
3     4149     4150     4200
3     4150     4151     4201
3     4151     4152     4202
3     4152     4153     4203
3     4153     4154     4204
3     4154     4155     4205
3     4155     4156     4206
3     4156     4157     4207
3     4157     4158     4208
3     4158     4159     4209
3     4159     4160     4210
3     4160     4161     4211
3     4161     4162     4212
3     4162     4163     4213
3     4163     4164     4214
3     4164     4165     4215
3     4165     4166     4216
3     4166     4167     4217
3     4167     4168     4218
3     4168     4169     4219
3     4169     4170     4220
3     4170     4171     4221
3     4171     4172     4222
3     4172     4173     4223
3     4173     4174     4224
3     4174     4175     4225
3     4175     4176     4226
3     4176     4177     4227
3     4177     4178     4228
3     4178     4179     4229
3     4179     4180     4230
3     4180     4181     4231
3     4182     4183     4233
3     4183     4184     4234
3     4184     4185     4235
3     4185     4186     4236
3     4186     4187     4237
3     4187     4188     4238
3     4188     4189     4239
3     4189     4190     4240
3     4190     4191     4241
3     4191     4192     4242
3     4192     4193     4243
3     4193     4194     4244
3     4194     4195     4245
3     4195     4196     4246
3     4196     4197     4247
3     4197     4198     4248
3     4198     4199     4249
3     4199     4200     4250
3     4200     4201     4251
3     4201     4202     4252
3     4202     4203     4253
3     4203     4204     4254
3     4204     4205     4255
3     4205     4206     4256
3     4206     4207     4257
3     4207     4208     4258
3     4208     4209     4259
3     4209     4210     4260
3     4210     4211     4261
3     4211     4212     4262
3     4212     4213     4263
3     4213     4214     4264
3     4214     4215     4265
3     4215     4216     4266
3     4216     4217     4267
3     4217     4218     4268
3     4218     4219     4269
3     4219     4220     4270
3     4220     4221     4271
3     4221     4222     4272
3     4222     4223     4273
3     4223     4224     4274
3     4224     4225     4275
3     4225     4226     4276
3     4226     4227     4277
3     4227     4228     4278
3     4228     4229     4279
3     4229     4230     4280
3     4230     4231     4281
3     4231     4232     4282
3     4233     4234     4284
3     4234     4235     4285
3     4235     4236     4286
3     4236     4237     4287
3     4237     4238     4288
3     4238     4239     4289
3     4239     4240     4290
3     4240     4241     4291
3     4241     4242     4292
3     4242     4243     4293
3     4243     4244     4294
3     4244     4245     4295
3     4245     4246     4296
3     4246     4247     4297
3     4247     4248     4298
3     4248     4249     4299
3     4249     4250     4300
3     4250     4251     4301
3     4251     4252     4302
3     4252     4253     4303
3     4253     4254     4304
3     4254     4255     4305
3     4255     4256     4306
3     4256     4257     4307
3     4257     4258     4308
3     4258     4259     4309
3     4259     4260     4310
3     4260     4261     4311
3     4261     4262     4312
3     4262     4263     4313
3     4263     4264     4314
3     4264     4265     4315
3     4265     4266     4316
3     4266     4267     4317
3     4267     4268     4318
3     4268     4269     4319
3     4269     4270     4320
3     4270     4271     4321
3     4271     4272     4322
3     4272     4273     4323
3     4273     4274     4324
3     4274     4275     4325
3     4275     4276     4326
3     4276     4277     4327
3     4277     4278     4328
3     4278     4279     4329
3     4279     4280     4330
3     4280     4281     4331
3     4281     4282     4332
3     4282     4283     4333
3     4284     4285     4335
3     4285     4286     4336
3     4286     4287     4337
3     4287     4288     4338
3     4288     4289     4339
3     4289     4290     4340
3     4290     4291     4341
3     4291     4292     4342
3     4292     4293     4343
3     4293     4294     4344
3     4294     4295     4345
3     4295     4296     4346
3     4296     4297     4347
3     4297     4298     4348
3     4298     4299     4349
3     4299     4300     4350
3     4300     4301     4351
3     4301     4302     4352
3     4302     4303     4353
3     4303     4304     4354
3     4304     4305     4355
3     4305     4306     4356
3     4306     4307     4357
3     4307     4308     4358
3     4308     4309     4359
3     4309     4310     4360
3     4310     4311     4361
3     4311     4312     4362
3     4312     4313     4363
3     4313     4314     4364
3     4314     4315     4365
3     4315     4316     4366
3     4316     4317     4367
3     4317     4318     4368
3     4318     4319     4369
3     4319     4320     4370
3     4320     4321     4371
3     4321     4322     4372
3     4322     4323     4373
3     4323     4324     4374
3     4324     4325     4375
3     4325     4326     4376
3     4326     4327     4377
3     4327     4328     4378
3     4328     4329     4379
3     4329     4330     4380
3     4330     4331     4381
3     4331     4332     4382
3     4332     4333     4383
3     4333     4334     4384
3     4335     4336     4386
3     4336     4337     4387
3     4337     4338     4388
3     4338     4339     4389
3     4339     4340     4390
3     4340     4341     4391
3     4341     4342     4392
3     4342     4343     4393
3     4343     4344     4394
3     4344     4345     4395
3     4345     4346     4396
3     4346     4347     4397
3     4347     4348     4398
3     4348     4349     4399
3     4349     4350     4400
3     4350     4351     4401
3     4351     4352     4402
3     4352     4353     4403
3     4353     4354     4404
3     4354     4355     4405
3     4355     4356     4406
3     4356     4357     4407
3     4357     4358     4408
3     4358     4359     4409
3     4359     4360     4410
3     4360     4361     4411
3     4361     4362     4412
3     4362     4363     4413
3     4363     4364     4414
3     4364     4365     4415
3     4365     4366     4416
3     4366     4367     4417
3     4367     4368     4418
3     4368     4369     4419
3     4369     4370     4420
3     4370     4371     4421
3     4371     4372     4422
3     4372     4373     4423
3     4373     4374     4424
3     4374     4375     4425
3     4375     4376     4426
3     4376     4377     4427
3     4377     4378     4428
3     4378     4379     4429
3     4379     4380     4430
3     4380     4381     4431
3     4381     4382     4432
3     4382     4383     4433
3     4383     4384     4434
3     4384     4385     4435
3     4386     4387     4437
3     4387     4388     4438
3     4388     4389     4439
3     4389     4390     4440
3     4390     4391     4441
3     4391     4392     4442
3     4392     4393     4443
3     4393     4394     4444
3     4394     4395     4445
3     4395     4396     4446
3     4396     4397     4447
3     4397     4398     4448
3     4398     4399     4449
3     4399     4400     4450
3     4400     4401     4451
3     4401     4402     4452
3     4402     4403     4453
3     4403     4404     4454
3     4404     4405     4455
3     4405     4406     4456
3     4406     4407     4457
3     4407     4408     4458
3     4408     4409     4459
3     4409     4410     4460
3     4410     4411     4461
3     4411     4412     4462
3     4412     4413     4463
3     4413     4414     4464
3     4414     4415     4465
3     4415     4416     4466
3     4416     4417     4467
3     4417     4418     4468
3     4418     4419     4469
3     4419     4420     4470
3     4420     4421     4471
3     4421     4422     4472
3     4422     4423     4473
3     4423     4424     4474
3     4424     4425     4475
3     4425     4426     4476
3     4426     4427     4477
3     4427     4428     4478
3     4428     4429     4479
3     4429     4430     4480
3     4430     4431     4481
3     4431     4432     4482
3     4432     4433     4483
3     4433     4434     4484
3     4434     4435     4485
3     4435     4436     4486
3     4437     4438     4488
3     4438     4439     4489
3     4439     4440     4490
3     4440     4441     4491
3     4441     4442     4492
3     4442     4443     4493
3     4443     4444     4494
3     4444     4445     4495
3     4445     4446     4496
3     4446     4447     4497
3     4447     4448     4498
3     4448     4449     4499
3     4449     4450     4500
3     4450     4451     4501
3     4451     4452     4502
3     4452     4453     4503
3     4453     4454     4504
3     4454     4455     4505
3     4455     4456     4506
3     4456     4457     4507
3     4457     4458     4508
3     4458     4459     4509
3     4459     4460     4510
3     4460     4461     4511
3     4461     4462     4512
3     4462     4463     4513
3     4463     4464     4514
3     4464     4465     4515
3     4465     4466     4516
3     4466     4467     4517
3     4467     4468     4518
3     4468     4469     4519
3     4469     4470     4520
3     4470     4471     4521
3     4471     4472     4522
3     4472     4473     4523
3     4473     4474     4524
3     4474     4475     4525
3     4475     4476     4526
3     4476     4477     4527
3     4477     4478     4528
3     4478     4479     4529
3     4479     4480     4530
3     4480     4481     4531
3     4481     4482     4532
3     4482     4483     4533
3     4483     4484     4534
3     4484     4485     4535
3     4485     4486     4536
3     4486     4487     4537
3     4488     4489     4539
3     4489     4490     4540
3     4490     4491     4541
3     4491     4492     4542
3     4492     4493     4543
3     4493     4494     4544
3     4494     4495     4545
3     4495     4496     4546
3     4496     4497     4547
3     4497     4498     4548
3     4498     4499     4549
3     4499     4500     4550
3     4500     4501     4551
3     4501     4502     4552
3     4502     4503     4553
3     4503     4504     4554
3     4504     4505     4555
3     4505     4506     4556
3     4506     4507     4557
3     4507     4508     4558
3     4508     4509     4559
3     4509     4510     4560
3     4510     4511     4561
3     4511     4512     4562
3     4512     4513     4563
3     4513     4514     4564
3     4514     4515     4565
3     4515     4516     4566
3     4516     4517     4567
3     4517     4518     4568
3     4518     4519     4569
3     4519     4520     4570
3     4520     4521     4571
3     4521     4522     4572
3     4522     4523     4573
3     4523     4524     4574
3     4524     4525     4575
3     4525     4526     4576
3     4526     4527     4577
3     4527     4528     4578
3     4528     4529     4579
3     4529     4530     4580
3     4530     4531     4581
3     4531     4532     4582
3     4532     4533     4583
3     4533     4534     4584
3     4534     4535     4585
3     4535     4536     4586
3     4536     4537     4587
3     4537     4538     4588
3     4539     4540     4590
3     4540     4541     4591
3     4541     4542     4592
3     4542     4543     4593
3     4543     4544     4594
3     4544     4545     4595
3     4545     4546     4596
3     4546     4547     4597
3     4547     4548     4598
3     4548     4549     4599
3     4549     4550     4600
3     4550     4551     4601
3     4551     4552     4602
3     4552     4553     4603
3     4553     4554     4604
3     4554     4555     4605
3     4555     4556     4606
3     4556     4557     4607
3     4557     4558     4608
3     4558     4559     4609
3     4559     4560     4610
3     4560     4561     4611
3     4561     4562     4612
3     4562     4563     4613
3     4563     4564     4614
3     4564     4565     4615
3     4565     4566     4616
3     4566     4567     4617
3     4567     4568     4618
3     4568     4569     4619
3     4569     4570     4620
3     4570     4571     4621
3     4571     4572     4622
3     4572     4573     4623
3     4573     4574     4624
3     4574     4575     4625
3     4575     4576     4626
3     4576     4577     4627
3     4577     4578     4628
3     4578     4579     4629
3     4579     4580     4630
3     4580     4581     4631
3     4581     4582     4632
3     4582     4583     4633
3     4583     4584     4634
3     4584     4585     4635
3     4585     4586     4636
3     4586     4587     4637
3     4587     4588     4638
3     4588     4589     4639
3     4590     4591     4641
3     4591     4592     4642
3     4592     4593     4643
3     4593     4594     4644
3     4594     4595     4645
3     4595     4596     4646
3     4596     4597     4647
3     4597     4598     4648
3     4598     4599     4649
3     4599     4600     4650
3     4600     4601     4651
3     4601     4602     4652
3     4602     4603     4653
3     4603     4604     4654
3     4604     4605     4655
3     4605     4606     4656
3     4606     4607     4657
3     4607     4608     4658
3     4608     4609     4659
3     4609     4610     4660
3     4610     4611     4661
3     4611     4612     4662
3     4612     4613     4663
3     4613     4614     4664
3     4614     4615     4665
3     4615     4616     4666
3     4616     4617     4667
3     4617     4618     4668
3     4618     4619     4669
3     4619     4620     4670
3     4620     4621     4671
3     4621     4622     4672
3     4622     4623     4673
3     4623     4624     4674
3     4624     4625     4675
3     4625     4626     4676
3     4626     4627     4677
3     4627     4628     4678
3     4628     4629     4679
3     4629     4630     4680
3     4630     4631     4681
3     4631     4632     4682
3     4632     4633     4683
3     4633     4634     4684
3     4634     4635     4685
3     4635     4636     4686
3     4636     4637     4687
3     4637     4638     4688
3     4638     4639     4689
3     4639     4640     4690
3     4641     4642     4692
3     4642     4643     4693
3     4643     4644     4694
3     4644     4645     4695
3     4645     4646     4696
3     4646     4647     4697
3     4647     4648     4698
3     4648     4649     4699
3     4649     4650     4700
3     4650     4651     4701
3     4651     4652     4702
3     4652     4653     4703
3     4653     4654     4704
3     4654     4655     4705
3     4655     4656     4706
3     4656     4657     4707
3     4657     4658     4708
3     4658     4659     4709
3     4659     4660     4710
3     4660     4661     4711
3     4661     4662     4712
3     4662     4663     4713
3     4663     4664     4714
3     4664     4665     4715
3     4665     4666     4716
3     4666     4667     4717
3     4667     4668     4718
3     4668     4669     4719
3     4669     4670     4720
3     4670     4671     4721
3     4671     4672     4722
3     4672     4673     4723
3     4673     4674     4724
3     4674     4675     4725
3     4675     4676     4726
3     4676     4677     4727
3     4677     4678     4728
3     4678     4679     4729
3     4679     4680     4730
3     4680     4681     4731
3     4681     4682     4732
3     4682     4683     4733
3     4683     4684     4734
3     4684     4685     4735
3     4685     4686     4736
3     4686     4687     4737
3     4687     4688     4738
3     4688     4689     4739
3     4689     4690     4740
3     4690     4691     4741
3     4692     4693     4743
3     4693     4694     4744
3     4694     4695     4745
3     4695     4696     4746
3     4696     4697     4747
3     4697     4698     4748
3     4698     4699     4749
3     4699     4700     4750
3     4700     4701     4751
3     4701     4702     4752
3     4702     4703     4753
3     4703     4704     4754
3     4704     4705     4755
3     4705     4706     4756
3     4706     4707     4757
3     4707     4708     4758
3     4708     4709     4759
3     4709     4710     4760
3     4710     4711     4761
3     4711     4712     4762
3     4712     4713     4763
3     4713     4714     4764
3     4714     4715     4765
3     4715     4716     4766
3     4716     4717     4767
3     4717     4718     4768
3     4718     4719     4769
3     4719     4720     4770
3     4720     4721     4771
3     4721     4722     4772
3     4722     4723     4773
3     4723     4724     4774
3     4724     4725     4775
3     4725     4726     4776
3     4726     4727     4777
3     4727     4728     4778
3     4728     4729     4779
3     4729     4730     4780
3     4730     4731     4781
3     4731     4732     4782
3     4732     4733     4783
3     4733     4734     4784
3     4734     4735     4785
3     4735     4736     4786
3     4736     4737     4787
3     4737     4738     4788
3     4738     4739     4789
3     4739     4740     4790
3     4740     4741     4791
3     4741     4742     4792
3     4743     4744     4794
3     4744     4745     4795
3     4745     4746     4796
3     4746     4747     4797
3     4747     4748     4798
3     4748     4749     4799
3     4749     4750     4800
3     4750     4751     4801
3     4751     4752     4802
3     4752     4753     4803
3     4753     4754     4804
3     4754     4755     4805
3     4755     4756     4806
3     4756     4757     4807
3     4757     4758     4808
3     4758     4759     4809
3     4759     4760     4810
3     4760     4761     4811
3     4761     4762     4812
3     4762     4763     4813
3     4763     4764     4814
3     4764     4765     4815
3     4765     4766     4816
3     4766     4767     4817
3     4767     4768     4818
3     4768     4769     4819
3     4769     4770     4820
3     4770     4771     4821
3     4771     4772     4822
3     4772     4773     4823
3     4773     4774     4824
3     4774     4775     4825
3     4775     4776     4826
3     4776     4777     4827
3     4777     4778     4828
3     4778     4779     4829
3     4779     4780     4830
3     4780     4781     4831
3     4781     4782     4832
3     4782     4783     4833
3     4783     4784     4834
3     4784     4785     4835
3     4785     4786     4836
3     4786     4787     4837
3     4787     4788     4838
3     4788     4789     4839
3     4789     4790     4840
3     4790     4791     4841
3     4791     4792     4842
3     4792     4793     4843
3     4794     4795     4845
3     4795     4796     4846
3     4796     4797     4847
3     4797     4798     4848
3     4798     4799     4849
3     4799     4800     4850
3     4800     4801     4851
3     4801     4802     4852
3     4802     4803     4853
3     4803     4804     4854
3     4804     4805     4855
3     4805     4806     4856
3     4806     4807     4857
3     4807     4808     4858
3     4808     4809     4859
3     4809     4810     4860
3     4810     4811     4861
3     4811     4812     4862
3     4812     4813     4863
3     4813     4814     4864
3     4814     4815     4865
3     4815     4816     4866
3     4816     4817     4867
3     4817     4818     4868
3     4818     4819     4869
3     4819     4820     4870
3     4820     4821     4871
3     4821     4822     4872
3     4822     4823     4873
3     4823     4824     4874
3     4824     4825     4875
3     4825     4826     4876
3     4826     4827     4877
3     4827     4828     4878
3     4828     4829     4879
3     4829     4830     4880
3     4830     4831     4881
3     4831     4832     4882
3     4832     4833     4883
3     4833     4834     4884
3     4834     4835     4885
3     4835     4836     4886
3     4836     4837     4887
3     4837     4838     4888
3     4838     4839     4889
3     4839     4840     4890
3     4840     4841     4891
3     4841     4842     4892
3     4842     4843     4893
3     4843     4844     4894
3     4845     4846     4896
3     4846     4847     4897
3     4847     4848     4898
3     4848     4849     4899
3     4849     4850     4900
3     4850     4851     4901
3     4851     4852     4902
3     4852     4853     4903
3     4853     4854     4904
3     4854     4855     4905
3     4855     4856     4906
3     4856     4857     4907
3     4857     4858     4908
3     4858     4859     4909
3     4859     4860     4910
3     4860     4861     4911
3     4861     4862     4912
3     4862     4863     4913
3     4863     4864     4914
3     4864     4865     4915
3     4865     4866     4916
3     4866     4867     4917
3     4867     4868     4918
3     4868     4869     4919
3     4869     4870     4920
3     4870     4871     4921
3     4871     4872     4922
3     4872     4873     4923
3     4873     4874     4924
3     4874     4875     4925
3     4875     4876     4926
3     4876     4877     4927
3     4877     4878     4928
3     4878     4879     4929
3     4879     4880     4930
3     4880     4881     4931
3     4881     4882     4932
3     4882     4883     4933
3     4883     4884     4934
3     4884     4885     4935
3     4885     4886     4936
3     4886     4887     4937
3     4887     4888     4938
3     4888     4889     4939
3     4889     4890     4940
3     4890     4891     4941
3     4891     4892     4942
3     4892     4893     4943
3     4893     4894     4944
3     4894     4895     4945
3     4896     4897     4947
3     4897     4898     4948
3     4898     4899     4949
3     4899     4900     4950
3     4900     4901     4951
3     4901     4902     4952
3     4902     4903     4953
3     4903     4904     4954
3     4904     4905     4955
3     4905     4906     4956
3     4906     4907     4957
3     4907     4908     4958
3     4908     4909     4959
3     4909     4910     4960
3     4910     4911     4961
3     4911     4912     4962
3     4912     4913     4963
3     4913     4914     4964
3     4914     4915     4965
3     4915     4916     4966
3     4916     4917     4967
3     4917     4918     4968
3     4918     4919     4969
3     4919     4920     4970
3     4920     4921     4971
3     4921     4922     4972
3     4922     4923     4973
3     4923     4924     4974
3     4924     4925     4975
3     4925     4926     4976
3     4926     4927     4977
3     4927     4928     4978
3     4928     4929     4979
3     4929     4930     4980
3     4930     4931     4981
3     4931     4932     4982
3     4932     4933     4983
3     4933     4934     4984
3     4934     4935     4985
3     4935     4936     4986
3     4936     4937     4987
3     4937     4938     4988
3     4938     4939     4989
3     4939     4940     4990
3     4940     4941     4991
3     4941     4942     4992
3     4942     4943     4993
3     4943     4944     4994
3     4944     4945     4995
3     4945     4946     4996
3     4947     4948     4998
3     4948     4949     4999
3     4949     4950     5000
3     4950     4951     5001
3     4951     4952     5002
3     4952     4953     5003
3     4953     4954     5004
3     4954     4955     5005
3     4955     4956     5006
3     4956     4957     5007
3     4957     4958     5008
3     4958     4959     5009
3     4959     4960     5010
3     4960     4961     5011
3     4961     4962     5012
3     4962     4963     5013
3     4963     4964     5014
3     4964     4965     5015
3     4965     4966     5016
3     4966     4967     5017
3     4967     4968     5018
3     4968     4969     5019
3     4969     4970     5020
3     4970     4971     5021
3     4971     4972     5022
3     4972     4973     5023
3     4973     4974     5024
3     4974     4975     5025
3     4975     4976     5026
3     4976     4977     5027
3     4977     4978     5028
3     4978     4979     5029
3     4979     4980     5030
3     4980     4981     5031
3     4981     4982     5032
3     4982     4983     5033
3     4983     4984     5034
3     4984     4985     5035
3     4985     4986     5036
3     4986     4987     5037
3     4987     4988     5038
3     4988     4989     5039
3     4989     4990     5040
3     4990     4991     5041
3     4991     4992     5042
3     4992     4993     5043
3     4993     4994     5044
3     4994     4995     5045
3     4995     4996     5046
3     4996     4997     5047
3     4998     4999     5049
3     4999     5000     5050
3     5000     5001     5051
3     5001     5002     5052
3     5002     5003     5053
3     5003     5004     5054
3     5004     5005     5055
3     5005     5006     5056
3     5006     5007     5057
3     5007     5008     5058
3     5008     5009     5059
3     5009     5010     5060
3     5010     5011     5061
3     5011     5012     5062
3     5012     5013     5063
3     5013     5014     5064
3     5014     5015     5065
3     5015     5016     5066
3     5016     5017     5067
3     5017     5018     5068
3     5018     5019     5069
3     5019     5020     5070
3     5020     5021     5071
3     5021     5022     5072
3     5022     5023     5073
3     5023     5024     5074
3     5024     5025     5075
3     5025     5026     5076
3     5026     5027     5077
3     5027     5028     5078
3     5028     5029     5079
3     5029     5030     5080
3     5030     5031     5081
3     5031     5032     5082
3     5032     5033     5083
3     5033     5034     5084
3     5034     5035     5085
3     5035     5036     5086
3     5036     5037     5087
3     5037     5038     5088
3     5038     5039     5089
3     5039     5040     5090
3     5040     5041     5091
3     5041     5042     5092
3     5042     5043     5093
3     5043     5044     5094
3     5044     5045     5095
3     5045     5046     5096
3     5046     5047     5097
3     5047     5048     5098
3     5049     5050     5100
3     5050     5051     5101
3     5051     5052     5102
3     5052     5053     5103
3     5053     5054     5104
3     5054     5055     5105
3     5055     5056     5106
3     5056     5057     5107
3     5057     5058     5108
3     5058     5059     5109
3     5059     5060     5110
3     5060     5061     5111
3     5061     5062     5112
3     5062     5063     5113
3     5063     5064     5114
3     5064     5065     5115
3     5065     5066     5116
3     5066     5067     5117
3     5067     5068     5118
3     5068     5069     5119
3     5069     5070     5120
3     5070     5071     5121
3     5071     5072     5122
3     5072     5073     5123
3     5073     5074     5124
3     5074     5075     5125
3     5075     5076     5126
3     5076     5077     5127
3     5077     5078     5128
3     5078     5079     5129
3     5079     5080     5130
3     5080     5081     5131
3     5081     5082     5132
3     5082     5083     5133
3     5083     5084     5134
3     5084     5085     5135
3     5085     5086     5136
3     5086     5087     5137
3     5087     5088     5138
3     5088     5089     5139
3     5089     5090     5140
3     5090     5091     5141
3     5091     5092     5142
3     5092     5093     5143
3     5093     5094     5144
3     5094     5095     5145
3     5095     5096     5146
3     5096     5097     5147
3     5097     5098     5148
3     5098     5099     5149
3     5100     5101     5151
3     5101     5102     5152
3     5102     5103     5153
3     5103     5104     5154
3     5104     5105     5155
3     5105     5106     5156
3     5106     5107     5157
3     5107     5108     5158
3     5108     5109     5159
3     5109     5110     5160
3     5110     5111     5161
3     5111     5112     5162
3     5112     5113     5163
3     5113     5114     5164
3     5114     5115     5165
3     5115     5116     5166
3     5116     5117     5167
3     5117     5118     5168
3     5118     5119     5169
3     5119     5120     5170
3     5120     5121     5171
3     5121     5122     5172
3     5122     5123     5173
3     5123     5124     5174
3     5124     5125     5175
3     5125     5126     5176
3     5126     5127     5177
3     5127     5128     5178
3     5128     5129     5179
3     5129     5130     5180
3     5130     5131     5181
3     5131     5132     5182
3     5132     5133     5183
3     5133     5134     5184
3     5134     5135     5185
3     5135     5136     5186
3     5136     5137     5187
3     5137     5138     5188
3     5138     5139     5189
3     5139     5140     5190
3     5140     5141     5191
3     5141     5142     5192
3     5142     5143     5193
3     5143     5144     5194
3     5144     5145     5195
3     5145     5146     5196
3     5146     5147     5197
3     5147     5148     5198
3     5148     5149     5199
3     5149     5150     5200
3     5151     5152     5202
3     5152     5153     5203
3     5153     5154     5204
3     5154     5155     5205
3     5155     5156     5206
3     5156     5157     5207
3     5157     5158     5208
3     5158     5159     5209
3     5159     5160     5210
3     5160     5161     5211
3     5161     5162     5212
3     5162     5163     5213
3     5163     5164     5214
3     5164     5165     5215
3     5165     5166     5216
3     5166     5167     5217
3     5167     5168     5218
3     5168     5169     5219
3     5169     5170     5220
3     5170     5171     5221
3     5171     5172     5222
3     5172     5173     5223
3     5173     5174     5224
3     5174     5175     5225
3     5175     5176     5226
3     5176     5177     5227
3     5177     5178     5228
3     5178     5179     5229
3     5179     5180     5230
3     5180     5181     5231
3     5181     5182     5232
3     5182     5183     5233
3     5183     5184     5234
3     5184     5185     5235
3     5185     5186     5236
3     5186     5187     5237
3     5187     5188     5238
3     5188     5189     5239
3     5189     5190     5240
3     5190     5191     5241
3     5191     5192     5242
3     5192     5193     5243
3     5193     5194     5244
3     5194     5195     5245
3     5195     5196     5246
3     5196     5197     5247
3     5197     5198     5248
3     5198     5199     5249
3     5199     5200     5250
3     5200     5201     5251
3     5202     5203     5253
3     5203     5204     5254
3     5204     5205     5255
3     5205     5206     5256
3     5206     5207     5257
3     5207     5208     5258
3     5208     5209     5259
3     5209     5210     5260
3     5210     5211     5261
3     5211     5212     5262
3     5212     5213     5263
3     5213     5214     5264
3     5214     5215     5265
3     5215     5216     5266
3     5216     5217     5267
3     5217     5218     5268
3     5218     5219     5269
3     5219     5220     5270
3     5220     5221     5271
3     5221     5222     5272
3     5222     5223     5273
3     5223     5224     5274
3     5224     5225     5275
3     5225     5226     5276
3     5226     5227     5277
3     5227     5228     5278
3     5228     5229     5279
3     5229     5230     5280
3     5230     5231     5281
3     5231     5232     5282
3     5232     5233     5283
3     5233     5234     5284
3     5234     5235     5285
3     5235     5236     5286
3     5236     5237     5287
3     5237     5238     5288
3     5238     5239     5289
3     5239     5240     5290
3     5240     5241     5291
3     5241     5242     5292
3     5242     5243     5293
3     5243     5244     5294
3     5244     5245     5295
3     5245     5246     5296
3     5246     5247     5297
3     5247     5248     5298
3     5248     5249     5299
3     5249     5250     5300
3     5250     5251     5301
3     5251     5252     5302
3     5253     5254     5304
3     5254     5255     5305
3     5255     5256     5306
3     5256     5257     5307
3     5257     5258     5308
3     5258     5259     5309
3     5259     5260     5310
3     5260     5261     5311
3     5261     5262     5312
3     5262     5263     5313
3     5263     5264     5314
3     5264     5265     5315
3     5265     5266     5316
3     5266     5267     5317
3     5267     5268     5318
3     5268     5269     5319
3     5269     5270     5320
3     5270     5271     5321
3     5271     5272     5322
3     5272     5273     5323
3     5273     5274     5324
3     5274     5275     5325
3     5275     5276     5326
3     5276     5277     5327
3     5277     5278     5328
3     5278     5279     5329
3     5279     5280     5330
3     5280     5281     5331
3     5281     5282     5332
3     5282     5283     5333
3     5283     5284     5334
3     5284     5285     5335
3     5285     5286     5336
3     5286     5287     5337
3     5287     5288     5338
3     5288     5289     5339
3     5289     5290     5340
3     5290     5291     5341
3     5291     5292     5342
3     5292     5293     5343
3     5293     5294     5344
3     5294     5295     5345
3     5295     5296     5346
3     5296     5297     5347
3     5297     5298     5348
3     5298     5299     5349
3     5299     5300     5350
3     5300     5301     5351
3     5301     5302     5352
3     5302     5303     5353
3     5304     5305     5355
3     5305     5306     5356
3     5306     5307     5357
3     5307     5308     5358
3     5308     5309     5359
3     5309     5310     5360
3     5310     5311     5361
3     5311     5312     5362
3     5312     5313     5363
3     5313     5314     5364
3     5314     5315     5365
3     5315     5316     5366
3     5316     5317     5367
3     5317     5318     5368
3     5318     5319     5369
3     5319     5320     5370
3     5320     5321     5371
3     5321     5322     5372
3     5322     5323     5373
3     5323     5324     5374
3     5324     5325     5375
3     5325     5326     5376
3     5326     5327     5377
3     5327     5328     5378
3     5328     5329     5379
3     5329     5330     5380
3     5330     5331     5381
3     5331     5332     5382
3     5332     5333     5383
3     5333     5334     5384
3     5334     5335     5385
3     5335     5336     5386
3     5336     5337     5387
3     5337     5338     5388
3     5338     5339     5389
3     5339     5340     5390
3     5340     5341     5391
3     5341     5342     5392
3     5342     5343     5393
3     5343     5344     5394
3     5344     5345     5395
3     5345     5346     5396
3     5346     5347     5397
3     5347     5348     5398
3     5348     5349     5399
3     5349     5350     5400
3     5350     5351     5401
3     5351     5352     5402
3     5352     5353     5403
3     5353     5354     5404
3     5355     5356     5406
3     5356     5357     5407
3     5357     5358     5408
3     5358     5359     5409
3     5359     5360     5410
3     5360     5361     5411
3     5361     5362     5412
3     5362     5363     5413
3     5363     5364     5414
3     5364     5365     5415
3     5365     5366     5416
3     5366     5367     5417
3     5367     5368     5418
3     5368     5369     5419
3     5369     5370     5420
3     5370     5371     5421
3     5371     5372     5422
3     5372     5373     5423
3     5373     5374     5424
3     5374     5375     5425
3     5375     5376     5426
3     5376     5377     5427
3     5377     5378     5428
3     5378     5379     5429
3     5379     5380     5430
3     5380     5381     5431
3     5381     5382     5432
3     5382     5383     5433
3     5383     5384     5434
3     5384     5385     5435
3     5385     5386     5436
3     5386     5387     5437
3     5387     5388     5438
3     5388     5389     5439
3     5389     5390     5440
3     5390     5391     5441
3     5391     5392     5442
3     5392     5393     5443
3     5393     5394     5444
3     5394     5395     5445
3     5395     5396     5446
3     5396     5397     5447
3     5397     5398     5448
3     5398     5399     5449
3     5399     5400     5450
3     5400     5401     5451
3     5401     5402     5452
3     5402     5403     5453
3     5403     5404     5454
3     5404     5405     5455
3     5406     5407     5457
3     5407     5408     5458
3     5408     5409     5459
3     5409     5410     5460
3     5410     5411     5461
3     5411     5412     5462
3     5412     5413     5463
3     5413     5414     5464
3     5414     5415     5465
3     5415     5416     5466
3     5416     5417     5467
3     5417     5418     5468
3     5418     5419     5469
3     5419     5420     5470
3     5420     5421     5471
3     5421     5422     5472
3     5422     5423     5473
3     5423     5424     5474
3     5424     5425     5475
3     5425     5426     5476
3     5426     5427     5477
3     5427     5428     5478
3     5428     5429     5479
3     5429     5430     5480
3     5430     5431     5481
3     5431     5432     5482
3     5432     5433     5483
3     5433     5434     5484
3     5434     5435     5485
3     5435     5436     5486
3     5436     5437     5487
3     5437     5438     5488
3     5438     5439     5489
3     5439     5440     5490
3     5440     5441     5491
3     5441     5442     5492
3     5442     5443     5493
3     5443     5444     5494
3     5444     5445     5495
3     5445     5446     5496
3     5446     5447     5497
3     5447     5448     5498
3     5448     5449     5499
3     5449     5450     5500
3     5450     5451     5501
3     5451     5452     5502
3     5452     5453     5503
3     5453     5454     5504
3     5454     5455     5505
3     5455     5456     5506
3     5457     5458     5508
3     5458     5459     5509
3     5459     5460     5510
3     5460     5461     5511
3     5461     5462     5512
3     5462     5463     5513
3     5463     5464     5514
3     5464     5465     5515
3     5465     5466     5516
3     5466     5467     5517
3     5467     5468     5518
3     5468     5469     5519
3     5469     5470     5520
3     5470     5471     5521
3     5471     5472     5522
3     5472     5473     5523
3     5473     5474     5524
3     5474     5475     5525
3     5475     5476     5526
3     5476     5477     5527
3     5477     5478     5528
3     5478     5479     5529
3     5479     5480     5530
3     5480     5481     5531
3     5481     5482     5532
3     5482     5483     5533
3     5483     5484     5534
3     5484     5485     5535
3     5485     5486     5536
3     5486     5487     5537
3     5487     5488     5538
3     5488     5489     5539
3     5489     5490     5540
3     5490     5491     5541
3     5491     5492     5542
3     5492     5493     5543
3     5493     5494     5544
3     5494     5495     5545
3     5495     5496     5546
3     5496     5497     5547
3     5497     5498     5548
3     5498     5499     5549
3     5499     5500     5550
3     5500     5501     5551
3     5501     5502     5552
3     5502     5503     5553
3     5503     5504     5554
3     5504     5505     5555
3     5505     5506     5556
3     5506     5507     5557
3     5508     5509     5559
3     5509     5510     5560
3     5510     5511     5561
3     5511     5512     5562
3     5512     5513     5563
3     5513     5514     5564
3     5514     5515     5565
3     5515     5516     5566
3     5516     5517     5567
3     5517     5518     5568
3     5518     5519     5569
3     5519     5520     5570
3     5520     5521     5571
3     5521     5522     5572
3     5522     5523     5573
3     5523     5524     5574
3     5524     5525     5575
3     5525     5526     5576
3     5526     5527     5577
3     5527     5528     5578
3     5528     5529     5579
3     5529     5530     5580
3     5530     5531     5581
3     5531     5532     5582
3     5532     5533     5583
3     5533     5534     5584
3     5534     5535     5585
3     5535     5536     5586
3     5536     5537     5587
3     5537     5538     5588
3     5538     5539     5589
3     5539     5540     5590
3     5540     5541     5591
3     5541     5542     5592
3     5542     5543     5593
3     5543     5544     5594
3     5544     5545     5595
3     5545     5546     5596
3     5546     5547     5597
3     5547     5548     5598
3     5548     5549     5599
3     5549     5550     5600
3     5550     5551     5601
3     5551     5552     5602
3     5552     5553     5603
3     5553     5554     5604
3     5554     5555     5605
3     5555     5556     5606
3     5556     5557     5607
3     5557     5558     5608
3     5559     5560     5610
3     5560     5561     5611
3     5561     5562     5612
3     5562     5563     5613
3     5563     5564     5614
3     5564     5565     5615
3     5565     5566     5616
3     5566     5567     5617
3     5567     5568     5618
3     5568     5569     5619
3     5569     5570     5620
3     5570     5571     5621
3     5571     5572     5622
3     5572     5573     5623
3     5573     5574     5624
3     5574     5575     5625
3     5575     5576     5626
3     5576     5577     5627
3     5577     5578     5628
3     5578     5579     5629
3     5579     5580     5630
3     5580     5581     5631
3     5581     5582     5632
3     5582     5583     5633
3     5583     5584     5634
3     5584     5585     5635
3     5585     5586     5636
3     5586     5587     5637
3     5587     5588     5638
3     5588     5589     5639
3     5589     5590     5640
3     5590     5591     5641
3     5591     5592     5642
3     5592     5593     5643
3     5593     5594     5644
3     5594     5595     5645
3     5595     5596     5646
3     5596     5597     5647
3     5597     5598     5648
3     5598     5599     5649
3     5599     5600     5650
3     5600     5601     5651
3     5601     5602     5652
3     5602     5603     5653
3     5603     5604     5654
3     5604     5605     5655
3     5605     5606     5656
3     5606     5607     5657
3     5607     5608     5658
3     5608     5609     5659
3     5610     5611     5661
3     5611     5612     5662
3     5612     5613     5663
3     5613     5614     5664
3     5614     5615     5665
3     5615     5616     5666
3     5616     5617     5667
3     5617     5618     5668
3     5618     5619     5669
3     5619     5620     5670
3     5620     5621     5671
3     5621     5622     5672
3     5622     5623     5673
3     5623     5624     5674
3     5624     5625     5675
3     5625     5626     5676
3     5626     5627     5677
3     5627     5628     5678
3     5628     5629     5679
3     5629     5630     5680
3     5630     5631     5681
3     5631     5632     5682
3     5632     5633     5683
3     5633     5634     5684
3     5634     5635     5685
3     5635     5636     5686
3     5636     5637     5687
3     5637     5638     5688
3     5638     5639     5689
3     5639     5640     5690
3     5640     5641     5691
3     5641     5642     5692
3     5642     5643     5693
3     5643     5644     5694
3     5644     5645     5695
3     5645     5646     5696
3     5646     5647     5697
3     5647     5648     5698
3     5648     5649     5699
3     5649     5650     5700
3     5650     5651     5701
3     5651     5652     5702
3     5652     5653     5703
3     5653     5654     5704
3     5654     5655     5705
3     5655     5656     5706
3     5656     5657     5707
3     5657     5658     5708
3     5658     5659     5709
3     5659     5660     5710
3     5661     5662     5712
3     5662     5663     5713
3     5663     5664     5714
3     5664     5665     5715
3     5665     5666     5716
3     5666     5667     5717
3     5667     5668     5718
3     5668     5669     5719
3     5669     5670     5720
3     5670     5671     5721
3     5671     5672     5722
3     5672     5673     5723
3     5673     5674     5724
3     5674     5675     5725
3     5675     5676     5726
3     5676     5677     5727
3     5677     5678     5728
3     5678     5679     5729
3     5679     5680     5730
3     5680     5681     5731
3     5681     5682     5732
3     5682     5683     5733
3     5683     5684     5734
3     5684     5685     5735
3     5685     5686     5736
3     5686     5687     5737
3     5687     5688     5738
3     5688     5689     5739
3     5689     5690     5740
3     5690     5691     5741
3     5691     5692     5742
3     5692     5693     5743
3     5693     5694     5744
3     5694     5695     5745
3     5695     5696     5746
3     5696     5697     5747
3     5697     5698     5748
3     5698     5699     5749
3     5699     5700     5750
3     5700     5701     5751
3     5701     5702     5752
3     5702     5703     5753
3     5703     5704     5754
3     5704     5705     5755
3     5705     5706     5756
3     5706     5707     5757
3     5707     5708     5758
3     5708     5709     5759
3     5709     5710     5760
3     5710     5711     5761
3     5712     5713     5763
3     5713     5714     5764
3     5714     5715     5765
3     5715     5716     5766
3     5716     5717     5767
3     5717     5718     5768
3     5718     5719     5769
3     5719     5720     5770
3     5720     5721     5771
3     5721     5722     5772
3     5722     5723     5773
3     5723     5724     5774
3     5724     5725     5775
3     5725     5726     5776
3     5726     5727     5777
3     5727     5728     5778
3     5728     5729     5779
3     5729     5730     5780
3     5730     5731     5781
3     5731     5732     5782
3     5732     5733     5783
3     5733     5734     5784
3     5734     5735     5785
3     5735     5736     5786
3     5736     5737     5787
3     5737     5738     5788
3     5738     5739     5789
3     5739     5740     5790
3     5740     5741     5791
3     5741     5742     5792
3     5742     5743     5793
3     5743     5744     5794
3     5744     5745     5795
3     5745     5746     5796
3     5746     5747     5797
3     5747     5748     5798
3     5748     5749     5799
3     5749     5750     5800
3     5750     5751     5801
3     5751     5752     5802
3     5752     5753     5803
3     5753     5754     5804
3     5754     5755     5805
3     5755     5756     5806
3     5756     5757     5807
3     5757     5758     5808
3     5758     5759     5809
3     5759     5760     5810
3     5760     5761     5811
3     5761     5762     5812
3     3265     3264     3214
3     3266     3265     3215
3     3267     3266     3216
3     3268     3267     3217
3     3269     3268     3218
3     3270     3269     3219
3     3271     3270     3220
3     3272     3271     3221
3     3273     3272     3222
3     3274     3273     3223
3     3275     3274     3224
3     3276     3275     3225
3     3277     3276     3226
3     3278     3277     3227
3     3279     3278     3228
3     3280     3279     3229
3     3281     3280     3230
3     3282     3281     3231
3     3283     3282     3232
3     3284     3283     3233
3     3285     3284     3234
3     3286     3285     3235
3     3287     3286     3236
3     3288     3287     3237
3     3289     3288     3238
3     3290     3289     3239
3     3291     3290     3240
3     3292     3291     3241
3     3293     3292     3242
3     3294     3293     3243
3     3295     3294     3244
3     3296     3295     3245
3     3297     3296     3246
3     3298     3297     3247
3     3299     3298     3248
3     3300     3299     3249
3     3301     3300     3250
3     3302     3301     3251
3     3303     3302     3252
3     3304     3303     3253
3     3305     3304     3254
3     3306     3305     3255
3     3307     3306     3256
3     3308     3307     3257
3     3309     3308     3258
3     3310     3309     3259
3     3311     3310     3260
3     3312     3311     3261
3     3313     3312     3262
3     3314     3313     3263
3     3316     3315     3265
3     3317     3316     3266
3     3318     3317     3267
3     3319     3318     3268
3     3320     3319     3269
3     3321     3320     3270
3     3322     3321     3271
3     3323     3322     3272
3     3324     3323     3273
3     3325     3324     3274
3     3326     3325     3275
3     3327     3326     3276
3     3328     3327     3277
3     3329     3328     3278
3     3330     3329     3279
3     3331     3330     3280
3     3332     3331     3281
3     3333     3332     3282
3     3334     3333     3283
3     3335     3334     3284
3     3336     3335     3285
3     3337     3336     3286
3     3338     3337     3287
3     3339     3338     3288
3     3340     3339     3289
[truncated: 275,584 more chars]
