# Supplementary material for: Modeling of the Electrostatic Interaction and Catalytic Activity of [NiFe] Hydrogenases on a Planar Electrode
Source: J Phys Chem B. 2022 Oct 21;126(43):8777–90. doi: 10.1021/acs.jpcb.2c05371 (PMC9639099; doi:10.1021/acs.jpcb.2c05371)
Supplement: Supplementary file 1 — jp2c05371_si_001.zip [file jp2c05371_si_001.zip › Supplementary data/1e3d_5_theta_120_phi_248/extra information/electrode_252x252x12_d02_stern_nude.vtk]

# vtk DataFile Version 3.0
GRAPHICAL REPRESENTATION NUDE SURFACES
ASCII
DATASET POLYDATA
POINTS    6944 float
 126.000 -126.000   -6.000
 126.000 -126.000    0.000
 126.000 -126.000    6.000
 126.000 -121.418   -6.000
 126.000 -121.418    0.000
 126.000 -121.418    6.000
 126.000 -116.836   -6.000
 126.000 -116.836    0.000
 126.000 -116.836    6.000
 126.000 -112.255   -6.000
 126.000 -112.255    0.000
 126.000 -112.255    6.000
 126.000 -107.673   -6.000
 126.000 -107.673    0.000
 126.000 -107.673    6.000
 126.000 -103.091   -6.000
 126.000 -103.091    0.000
 126.000 -103.091    6.000
 126.000  -98.509   -6.000
 126.000  -98.509    0.000
 126.000  -98.509    6.000
 126.000  -93.927   -6.000
 126.000  -93.927    0.000
 126.000  -93.927    6.000
 126.000  -89.345   -6.000
 126.000  -89.345    0.000
 126.000  -89.345    6.000
 126.000  -84.764   -6.000
 126.000  -84.764    0.000
 126.000  -84.764    6.000
 126.000  -80.182   -6.000
 126.000  -80.182    0.000
 126.000  -80.182    6.000
 126.000  -75.600   -6.000
 126.000  -75.600    0.000
 126.000  -75.600    6.000
 126.000  -71.018   -6.000
 126.000  -71.018    0.000
 126.000  -71.018    6.000
 126.000  -66.436   -6.000
 126.000  -66.436    0.000
 126.000  -66.436    6.000
 126.000  -61.855   -6.000
 126.000  -61.855    0.000
 126.000  -61.855    6.000
 126.000  -57.273   -6.000
 126.000  -57.273    0.000
 126.000  -57.273    6.000
 126.000  -52.691   -6.000
 126.000  -52.691    0.000
 126.000  -52.691    6.000
 126.000  -48.109   -6.000
 126.000  -48.109    0.000
 126.000  -48.109    6.000
 126.000  -43.527   -6.000
 126.000  -43.527    0.000
 126.000  -43.527    6.000
 126.000  -38.945   -6.000
 126.000  -38.945    0.000
 126.000  -38.945    6.000
 126.000  -34.364   -6.000
 126.000  -34.364    0.000
 126.000  -34.364    6.000
 126.000  -29.782   -6.000
 126.000  -29.782    0.000
 126.000  -29.782    6.000
 126.000  -25.200   -6.000
 126.000  -25.200    0.000
 126.000  -25.200    6.000
 126.000  -20.618   -6.000
 126.000  -20.618    0.000
 126.000  -20.618    6.000
 126.000  -16.036   -6.000
 126.000  -16.036    0.000
 126.000  -16.036    6.000
 126.000  -11.455   -6.000
 126.000  -11.455    0.000
 126.000  -11.455    6.000
 126.000   -6.873   -6.000
 126.000   -6.873    0.000
 126.000   -6.873    6.000
 126.000   -2.291   -6.000
 126.000   -2.291    0.000
 126.000   -2.291    6.000
 126.000    2.291   -6.000
 126.000    2.291    0.000
 126.000    2.291    6.000
 126.000    6.873   -6.000
 126.000    6.873    0.000
 126.000    6.873    6.000
 126.000   11.455   -6.000
 126.000   11.455    0.000
 126.000   11.455    6.000
 126.000   16.036   -6.000
 126.000   16.036    0.000
 126.000   16.036    6.000
 126.000   20.618   -6.000
 126.000   20.618    0.000
 126.000   20.618    6.000
 126.000   25.200   -6.000
 126.000   25.200    0.000
 126.000   25.200    6.000
 126.000   29.782   -6.000
 126.000   29.782    0.000
 126.000   29.782    6.000
 126.000   34.364   -6.000
 126.000   34.364    0.000
 126.000   34.364    6.000
 126.000   38.945   -6.000
 126.000   38.945    0.000
 126.000   38.945    6.000
 126.000   43.527   -6.000
 126.000   43.527    0.000
 126.000   43.527    6.000
 126.000   48.109   -6.000
 126.000   48.109    0.000
 126.000   48.109    6.000
 126.000   52.691   -6.000
 126.000   52.691    0.000
 126.000   52.691    6.000
 126.000   57.273   -6.000
 126.000   57.273    0.000
 126.000   57.273    6.000
 126.000   61.855   -6.000
 126.000   61.855    0.000
 126.000   61.855    6.000
 126.000   66.436   -6.000
 126.000   66.436    0.000
 126.000   66.436    6.000
 126.000   71.018   -6.000
 126.000   71.018    0.000
 126.000   71.018    6.000
 126.000   75.600   -6.000
 126.000   75.600    0.000
 126.000   75.600    6.000
 126.000   80.182   -6.000
 126.000   80.182    0.000
 126.000   80.182    6.000
 126.000   84.764   -6.000
 126.000   84.764    0.000
 126.000   84.764    6.000
 126.000   89.345   -6.000
 126.000   89.345    0.000
 126.000   89.345    6.000
 126.000   93.927   -6.000
 126.000   93.927    0.000
 126.000   93.927    6.000
 126.000   98.509   -6.000
 126.000   98.509    0.000
 126.000   98.509    6.000
 126.000  103.091   -6.000
 126.000  103.091    0.000
 126.000  103.091    6.000
 126.000  107.673   -6.000
 126.000  107.673    0.000
 126.000  107.673    6.000
 126.000  112.255   -6.000
 126.000  112.255    0.000
 126.000  112.255    6.000
 126.000  116.836   -6.000
 126.000  116.836    0.000
 126.000  116.836    6.000
 126.000  121.418   -6.000
 126.000  121.418    0.000
 126.000  121.418    6.000
 126.000  126.000   -6.000
 126.000  126.000    0.000
 126.000  126.000    6.000
-126.000 -126.000   -6.000
-126.000 -126.000    0.000
-126.000 -126.000    6.000
-126.000 -121.418   -6.000
-126.000 -121.418    0.000
-126.000 -121.418    6.000
-126.000 -116.836   -6.000
-126.000 -116.836    0.000
-126.000 -116.836    6.000
-126.000 -112.255   -6.000
-126.000 -112.255    0.000
-126.000 -112.255    6.000
-126.000 -107.673   -6.000
-126.000 -107.673    0.000
-126.000 -107.673    6.000
-126.000 -103.091   -6.000
-126.000 -103.091    0.000
-126.000 -103.091    6.000
-126.000  -98.509   -6.000
-126.000  -98.509    0.000
-126.000  -98.509    6.000
-126.000  -93.927   -6.000
-126.000  -93.927    0.000
-126.000  -93.927    6.000
-126.000  -89.345   -6.000
-126.000  -89.345    0.000
-126.000  -89.345    6.000
-126.000  -84.764   -6.000
-126.000  -84.764    0.000
-126.000  -84.764    6.000
-126.000  -80.182   -6.000
-126.000  -80.182    0.000
-126.000  -80.182    6.000
-126.000  -75.600   -6.000
-126.000  -75.600    0.000
-126.000  -75.600    6.000
-126.000  -71.018   -6.000
-126.000  -71.018    0.000
-126.000  -71.018    6.000
-126.000  -66.436   -6.000
-126.000  -66.436    0.000
-126.000  -66.436    6.000
-126.000  -61.855   -6.000
-126.000  -61.855    0.000
-126.000  -61.855    6.000
-126.000  -57.273   -6.000
-126.000  -57.273    0.000
-126.000  -57.273    6.000
-126.000  -52.691   -6.000
-126.000  -52.691    0.000
-126.000  -52.691    6.000
-126.000  -48.109   -6.000
-126.000  -48.109    0.000
-126.000  -48.109    6.000
-126.000  -43.527   -6.000
-126.000  -43.527    0.000
-126.000  -43.527    6.000
-126.000  -38.945   -6.000
-126.000  -38.945    0.000
-126.000  -38.945    6.000
-126.000  -34.364   -6.000
-126.000  -34.364    0.000
-126.000  -34.364    6.000
-126.000  -29.782   -6.000
-126.000  -29.782    0.000
-126.000  -29.782    6.000
-126.000  -25.200   -6.000
-126.000  -25.200    0.000
-126.000  -25.200    6.000
-126.000  -20.618   -6.000
-126.000  -20.618    0.000
-126.000  -20.618    6.000
-126.000  -16.036   -6.000
-126.000  -16.036    0.000
-126.000  -16.036    6.000
-126.000  -11.455   -6.000
-126.000  -11.455    0.000
-126.000  -11.455    6.000
-126.000   -6.873   -6.000
-126.000   -6.873    0.000
-126.000   -6.873    6.000
-126.000   -2.291   -6.000
-126.000   -2.291    0.000
-126.000   -2.291    6.000
-126.000    2.291   -6.000
-126.000    2.291    0.000
-126.000    2.291    6.000
-126.000    6.873   -6.000
-126.000    6.873    0.000
-126.000    6.873    6.000
-126.000   11.455   -6.000
-126.000   11.455    0.000
-126.000   11.455    6.000
-126.000   16.036   -6.000
-126.000   16.036    0.000
-126.000   16.036    6.000
-126.000   20.618   -6.000
-126.000   20.618    0.000
-126.000   20.618    6.000
-126.000   25.200   -6.000
-126.000   25.200    0.000
-126.000   25.200    6.000
-126.000   29.782   -6.000
-126.000   29.782    0.000
-126.000   29.782    6.000
-126.000   34.364   -6.000
-126.000   34.364    0.000
-126.000   34.364    6.000
-126.000   38.945   -6.000
-126.000   38.945    0.000
-126.000   38.945    6.000
-126.000   43.527   -6.000
-126.000   43.527    0.000
-126.000   43.527    6.000
-126.000   48.109   -6.000
-126.000   48.109    0.000
-126.000   48.109    6.000
-126.000   52.691   -6.000
-126.000   52.691    0.000
-126.000   52.691    6.000
-126.000   57.273   -6.000
-126.000   57.273    0.000
-126.000   57.273    6.000
-126.000   61.855   -6.000
-126.000   61.855    0.000
-126.000   61.855    6.000
-126.000   66.436   -6.000
-126.000   66.436    0.000
-126.000   66.436    6.000
-126.000   71.018   -6.000
-126.000   71.018    0.000
-126.000   71.018    6.000
-126.000   75.600   -6.000
-126.000   75.600    0.000
-126.000   75.600    6.000
-126.000   80.182   -6.000
-126.000   80.182    0.000
-126.000   80.182    6.000
-126.000   84.764   -6.000
-126.000   84.764    0.000
-126.000   84.764    6.000
-126.000   89.345   -6.000
-126.000   89.345    0.000
-126.000   89.345    6.000
-126.000   93.927   -6.000
-126.000   93.927    0.000
-126.000   93.927    6.000
-126.000   98.509   -6.000
-126.000   98.509    0.000
-126.000   98.509    6.000
-126.000  103.091   -6.000
-126.000  103.091    0.000
-126.000  103.091    6.000
-126.000  107.673   -6.000
-126.000  107.673    0.000
-126.000  107.673    6.000
-126.000  112.255   -6.000
-126.000  112.255    0.000
-126.000  112.255    6.000
-126.000  116.836   -6.000
-126.000  116.836    0.000
-126.000  116.836    6.000
-126.000  121.418   -6.000
-126.000  121.418    0.000
-126.000  121.418    6.000
-126.000  126.000   -6.000
-126.000  126.000    0.000
-126.000  126.000    6.000
-126.000  126.000   -6.000
-126.000  126.000    0.000
-126.000  126.000    6.000
-121.418  126.000   -6.000
-121.418  126.000    0.000
-121.418  126.000    6.000
-116.836  126.000   -6.000
-116.836  126.000    0.000
-116.836  126.000    6.000
-112.255  126.000   -6.000
-112.255  126.000    0.000
-112.255  126.000    6.000
-107.673  126.000   -6.000
-107.673  126.000    0.000
-107.673  126.000    6.000
-103.091  126.000   -6.000
-103.091  126.000    0.000
-103.091  126.000    6.000
 -98.509  126.000   -6.000
 -98.509  126.000    0.000
 -98.509  126.000    6.000
 -93.927  126.000   -6.000
 -93.927  126.000    0.000
 -93.927  126.000    6.000
 -89.345  126.000   -6.000
 -89.345  126.000    0.000
 -89.345  126.000    6.000
 -84.764  126.000   -6.000
 -84.764  126.000    0.000
 -84.764  126.000    6.000
 -80.182  126.000   -6.000
 -80.182  126.000    0.000
 -80.182  126.000    6.000
 -75.600  126.000   -6.000
 -75.600  126.000    0.000
 -75.600  126.000    6.000
 -71.018  126.000   -6.000
 -71.018  126.000    0.000
 -71.018  126.000    6.000
 -66.436  126.000   -6.000
 -66.436  126.000    0.000
 -66.436  126.000    6.000
 -61.855  126.000   -6.000
 -61.855  126.000    0.000
 -61.855  126.000    6.000
 -57.273  126.000   -6.000
 -57.273  126.000    0.000
 -57.273  126.000    6.000
 -52.691  126.000   -6.000
 -52.691  126.000    0.000
 -52.691  126.000    6.000
 -48.109  126.000   -6.000
 -48.109  126.000    0.000
 -48.109  126.000    6.000
 -43.527  126.000   -6.000
 -43.527  126.000    0.000
 -43.527  126.000    6.000
 -38.945  126.000   -6.000
 -38.945  126.000    0.000
 -38.945  126.000    6.000
 -34.364  126.000   -6.000
 -34.364  126.000    0.000
 -34.364  126.000    6.000
 -29.782  126.000   -6.000
 -29.782  126.000    0.000
 -29.782  126.000    6.000
 -25.200  126.000   -6.000
 -25.200  126.000    0.000
 -25.200  126.000    6.000
 -20.618  126.000   -6.000
 -20.618  126.000    0.000
 -20.618  126.000    6.000
 -16.036  126.000   -6.000
 -16.036  126.000    0.000
 -16.036  126.000    6.000
 -11.455  126.000   -6.000
 -11.455  126.000    0.000
 -11.455  126.000    6.000
  -6.873  126.000   -6.000
  -6.873  126.000    0.000
  -6.873  126.000    6.000
  -2.291  126.000   -6.000
  -2.291  126.000    0.000
  -2.291  126.000    6.000
   2.291  126.000   -6.000
   2.291  126.000    0.000
   2.291  126.000    6.000
   6.873  126.000   -6.000
   6.873  126.000    0.000
   6.873  126.000    6.000
  11.455  126.000   -6.000
  11.455  126.000    0.000
  11.455  126.000    6.000
  16.036  126.000   -6.000
  16.036  126.000    0.000
  16.036  126.000    6.000
  20.618  126.000   -6.000
  20.618  126.000    0.000
  20.618  126.000    6.000
  25.200  126.000   -6.000
  25.200  126.000    0.000
  25.200  126.000    6.000
  29.782  126.000   -6.000
  29.782  126.000    0.000
  29.782  126.000    6.000
  34.364  126.000   -6.000
  34.364  126.000    0.000
  34.364  126.000    6.000
  38.945  126.000   -6.000
  38.945  126.000    0.000
  38.945  126.000    6.000
  43.527  126.000   -6.000
  43.527  126.000    0.000
  43.527  126.000    6.000
  48.109  126.000   -6.000
  48.109  126.000    0.000
  48.109  126.000    6.000
  52.691  126.000   -6.000
  52.691  126.000    0.000
  52.691  126.000    6.000
  57.273  126.000   -6.000
  57.273  126.000    0.000
  57.273  126.000    6.000
  61.855  126.000   -6.000
  61.855  126.000    0.000
  61.855  126.000    6.000
  66.436  126.000   -6.000
  66.436  126.000    0.000
  66.436  126.000    6.000
  71.018  126.000   -6.000
  71.018  126.000    0.000
  71.018  126.000    6.000
  75.600  126.000   -6.000
  75.600  126.000    0.000
  75.600  126.000    6.000
  80.182  126.000   -6.000
  80.182  126.000    0.000
  80.182  126.000    6.000
  84.764  126.000   -6.000
  84.764  126.000    0.000
  84.764  126.000    6.000
  89.345  126.000   -6.000
  89.345  126.000    0.000
  89.345  126.000    6.000
  93.927  126.000   -6.000
  93.927  126.000    0.000
  93.927  126.000    6.000
  98.509  126.000   -6.000
  98.509  126.000    0.000
  98.509  126.000    6.000
 103.091  126.000   -6.000
 103.091  126.000    0.000
 103.091  126.000    6.000
 107.673  126.000   -6.000
 107.673  126.000    0.000
 107.673  126.000    6.000
 112.255  126.000   -6.000
 112.255  126.000    0.000
 112.255  126.000    6.000
 116.836  126.000   -6.000
 116.836  126.000    0.000
 116.836  126.000    6.000
 121.418  126.000   -6.000
 121.418  126.000    0.000
 121.418  126.000    6.000
 126.000  126.000   -6.000
 126.000  126.000    0.000
 126.000  126.000    6.000
-126.000 -126.000   -6.000
-126.000 -126.000    0.000
-126.000 -126.000    6.000
-121.418 -126.000   -6.000
-121.418 -126.000    0.000
-121.418 -126.000    6.000
-116.836 -126.000   -6.000
-116.836 -126.000    0.000
-116.836 -126.000    6.000
-112.255 -126.000   -6.000
-112.255 -126.000    0.000
-112.255 -126.000    6.000
-107.673 -126.000   -6.000
-107.673 -126.000    0.000
-107.673 -126.000    6.000
-103.091 -126.000   -6.000
-103.091 -126.000    0.000
-103.091 -126.000    6.000
 -98.509 -126.000   -6.000
 -98.509 -126.000    0.000
 -98.509 -126.000    6.000
 -93.927 -126.000   -6.000
 -93.927 -126.000    0.000
 -93.927 -126.000    6.000
 -89.345 -126.000   -6.000
 -89.345 -126.000    0.000
 -89.345 -126.000    6.000
 -84.764 -126.000   -6.000
 -84.764 -126.000    0.000
 -84.764 -126.000    6.000
 -80.182 -126.000   -6.000
 -80.182 -126.000    0.000
 -80.182 -126.000    6.000
 -75.600 -126.000   -6.000
 -75.600 -126.000    0.000
 -75.600 -126.000    6.000
 -71.018 -126.000   -6.000
 -71.018 -126.000    0.000
 -71.018 -126.000    6.000
 -66.436 -126.000   -6.000
 -66.436 -126.000    0.000
 -66.436 -126.000    6.000
 -61.855 -126.000   -6.000
 -61.855 -126.000    0.000
 -61.855 -126.000    6.000
 -57.273 -126.000   -6.000
 -57.273 -126.000    0.000
 -57.273 -126.000    6.000
 -52.691 -126.000   -6.000
 -52.691 -126.000    0.000
 -52.691 -126.000    6.000
 -48.109 -126.000   -6.000
 -48.109 -126.000    0.000
 -48.109 -126.000    6.000
 -43.527 -126.000   -6.000
 -43.527 -126.000    0.000
 -43.527 -126.000    6.000
 -38.945 -126.000   -6.000
 -38.945 -126.000    0.000
 -38.945 -126.000    6.000
 -34.364 -126.000   -6.000
 -34.364 -126.000    0.000
 -34.364 -126.000    6.000
 -29.782 -126.000   -6.000
 -29.782 -126.000    0.000
 -29.782 -126.000    6.000
 -25.200 -126.000   -6.000
 -25.200 -126.000    0.000
 -25.200 -126.000    6.000
 -20.618 -126.000   -6.000
 -20.618 -126.000    0.000
 -20.618 -126.000    6.000
 -16.036 -126.000   -6.000
 -16.036 -126.000    0.000
 -16.036 -126.000    6.000
 -11.455 -126.000   -6.000
 -11.455 -126.000    0.000
 -11.455 -126.000    6.000
  -6.873 -126.000   -6.000
  -6.873 -126.000    0.000
  -6.873 -126.000    6.000
  -2.291 -126.000   -6.000
  -2.291 -126.000    0.000
  -2.291 -126.000    6.000
   2.291 -126.000   -6.000
   2.291 -126.000    0.000
   2.291 -126.000    6.000
   6.873 -126.000   -6.000
   6.873 -126.000    0.000
   6.873 -126.000    6.000
  11.455 -126.000   -6.000
  11.455 -126.000    0.000
  11.455 -126.000    6.000
  16.036 -126.000   -6.000
  16.036 -126.000    0.000
  16.036 -126.000    6.000
  20.618 -126.000   -6.000
  20.618 -126.000    0.000
  20.618 -126.000    6.000
  25.200 -126.000   -6.000
  25.200 -126.000    0.000
  25.200 -126.000    6.000
  29.782 -126.000   -6.000
  29.782 -126.000    0.000
  29.782 -126.000    6.000
  34.364 -126.000   -6.000
  34.364 -126.000    0.000
  34.364 -126.000    6.000
  38.945 -126.000   -6.000
  38.945 -126.000    0.000
  38.945 -126.000    6.000
  43.527 -126.000   -6.000
  43.527 -126.000    0.000
  43.527 -126.000    6.000
  48.109 -126.000   -6.000
  48.109 -126.000    0.000
  48.109 -126.000    6.000
  52.691 -126.000   -6.000
  52.691 -126.000    0.000
  52.691 -126.000    6.000
  57.273 -126.000   -6.000
  57.273 -126.000    0.000
  57.273 -126.000    6.000
  61.855 -126.000   -6.000
  61.855 -126.000    0.000
  61.855 -126.000    6.000
  66.436 -126.000   -6.000
  66.436 -126.000    0.000
  66.436 -126.000    6.000
  71.018 -126.000   -6.000
  71.018 -126.000    0.000
  71.018 -126.000    6.000
  75.600 -126.000   -6.000
  75.600 -126.000    0.000
  75.600 -126.000    6.000
  80.182 -126.000   -6.000
  80.182 -126.000    0.000
  80.182 -126.000    6.000
  84.764 -126.000   -6.000
  84.764 -126.000    0.000
  84.764 -126.000    6.000
  89.345 -126.000   -6.000
  89.345 -126.000    0.000
  89.345 -126.000    6.000
  93.927 -126.000   -6.000
  93.927 -126.000    0.000
  93.927 -126.000    6.000
  98.509 -126.000   -6.000
  98.509 -126.000    0.000
  98.509 -126.000    6.000
 103.091 -126.000   -6.000
 103.091 -126.000    0.000
 103.091 -126.000    6.000
 107.673 -126.000   -6.000
 107.673 -126.000    0.000
 107.673 -126.000    6.000
 112.255 -126.000   -6.000
 112.255 -126.000    0.000
 112.255 -126.000    6.000
 116.836 -126.000   -6.000
 116.836 -126.000    0.000
 116.836 -126.000    6.000
 121.418 -126.000   -6.000
 121.418 -126.000    0.000
 121.418 -126.000    6.000
 126.000 -126.000   -6.000
 126.000 -126.000    0.000
 126.000 -126.000    6.000
-126.000 -126.000    6.000
-126.000 -121.418    6.000
-126.000 -116.836    6.000
-126.000 -112.255    6.000
-126.000 -107.673    6.000
-126.000 -103.091    6.000
-126.000  -98.509    6.000
-126.000  -93.927    6.000
-126.000  -89.345    6.000
-126.000  -84.764    6.000
-126.000  -80.182    6.000
-126.000  -75.600    6.000
-126.000  -71.018    6.000
-126.000  -66.436    6.000
-126.000  -61.855    6.000
-126.000  -57.273    6.000
-126.000  -52.691    6.000
-126.000  -48.109    6.000
-126.000  -43.527    6.000
-126.000  -38.945    6.000
-126.000  -34.364    6.000
-126.000  -29.782    6.000
-126.000  -25.200    6.000
-126.000  -20.618    6.000
-126.000  -16.036    6.000
-126.000  -11.455    6.000
-126.000   -6.873    6.000
-126.000   -2.291    6.000
-126.000    2.291    6.000
-126.000    6.873    6.000
-126.000   11.455    6.000
-126.000   16.036    6.000
-126.000   20.618    6.000
-126.000   25.200    6.000
-126.000   29.782    6.000
-126.000   34.364    6.000
-126.000   38.945    6.000
-126.000   43.527    6.000
-126.000   48.109    6.000
-126.000   52.691    6.000
-126.000   57.273    6.000
-126.000   61.855    6.000
-126.000   66.436    6.000
-126.000   71.018    6.000
-126.000   75.600    6.000
-126.000   80.182    6.000
-126.000   84.764    6.000
-126.000   89.345    6.000
-126.000   93.927    6.000
-126.000   98.509    6.000
-126.000  103.091    6.000
-126.000  107.673    6.000
-126.000  112.255    6.000
-126.000  116.836    6.000
-126.000  121.418    6.000
-126.000  126.000    6.000
-121.418 -126.000    6.000
-121.418 -121.418    6.000
-121.418 -116.836    6.000
-121.418 -112.255    6.000
-121.418 -107.673    6.000
-121.418 -103.091    6.000
-121.418  -98.509    6.000
-121.418  -93.927    6.000
-121.418  -89.345    6.000
-121.418  -84.764    6.000
-121.418  -80.182    6.000
-121.418  -75.600    6.000
-121.418  -71.018    6.000
-121.418  -66.436    6.000
-121.418  -61.855    6.000
-121.418  -57.273    6.000
-121.418  -52.691    6.000
-121.418  -48.109    6.000
-121.418  -43.527    6.000
-121.418  -38.945    6.000
-121.418  -34.364    6.000
-121.418  -29.782    6.000
-121.418  -25.200    6.000
-121.418  -20.618    6.000
-121.418  -16.036    6.000
-121.418  -11.455    6.000
-121.418   -6.873    6.000
-121.418   -2.291    6.000
-121.418    2.291    6.000
-121.418    6.873    6.000
-121.418   11.455    6.000
-121.418   16.036    6.000
-121.418   20.618    6.000
-121.418   25.200    6.000
-121.418   29.782    6.000
-121.418   34.364    6.000
-121.418   38.945    6.000
-121.418   43.527    6.000
-121.418   48.109    6.000
-121.418   52.691    6.000
-121.418   57.273    6.000
-121.418   61.855    6.000
-121.418   66.436    6.000
-121.418   71.018    6.000
-121.418   75.600    6.000
-121.418   80.182    6.000
-121.418   84.764    6.000
-121.418   89.345    6.000
-121.418   93.927    6.000
-121.418   98.509    6.000
-121.418  103.091    6.000
-121.418  107.673    6.000
-121.418  112.255    6.000
-121.418  116.836    6.000
-121.418  121.418    6.000
-121.418  126.000    6.000
-116.836 -126.000    6.000
-116.836 -121.418    6.000
-116.836 -116.836    6.000
-116.836 -112.255    6.000
-116.836 -107.673    6.000
-116.836 -103.091    6.000
-116.836  -98.509    6.000
-116.836  -93.927    6.000
-116.836  -89.345    6.000
-116.836  -84.764    6.000
-116.836  -80.182    6.000
-116.836  -75.600    6.000
-116.836  -71.018    6.000
-116.836  -66.436    6.000
-116.836  -61.855    6.000
-116.836  -57.273    6.000
-116.836  -52.691    6.000
-116.836  -48.109    6.000
-116.836  -43.527    6.000
-116.836  -38.945    6.000
-116.836  -34.364    6.000
-116.836  -29.782    6.000
-116.836  -25.200    6.000
-116.836  -20.618    6.000
-116.836  -16.036    6.000
-116.836  -11.455    6.000
-116.836   -6.873    6.000
-116.836   -2.291    6.000
-116.836    2.291    6.000
-116.836    6.873    6.000
-116.836   11.455    6.000
-116.836   16.036    6.000
-116.836   20.618    6.000
-116.836   25.200    6.000
-116.836   29.782    6.000
-116.836   34.364    6.000
-116.836   38.945    6.000
-116.836   43.527    6.000
-116.836   48.109    6.000
-116.836   52.691    6.000
-116.836   57.273    6.000
-116.836   61.855    6.000
-116.836   66.436    6.000
-116.836   71.018    6.000
-116.836   75.600    6.000
-116.836   80.182    6.000
-116.836   84.764    6.000
-116.836   89.345    6.000
-116.836   93.927    6.000
-116.836   98.509    6.000
-116.836  103.091    6.000
-116.836  107.673    6.000
-116.836  112.255    6.000
-116.836  116.836    6.000
-116.836  121.418    6.000
-116.836  126.000    6.000
-112.255 -126.000    6.000
-112.255 -121.418    6.000
-112.255 -116.836    6.000
-112.255 -112.255    6.000
-112.255 -107.673    6.000
-112.255 -103.091    6.000
-112.255  -98.509    6.000
-112.255  -93.927    6.000
-112.255  -89.345    6.000
-112.255  -84.764    6.000
-112.255  -80.182    6.000
-112.255  -75.600    6.000
-112.255  -71.018    6.000
-112.255  -66.436    6.000
-112.255  -61.855    6.000
-112.255  -57.273    6.000
-112.255  -52.691    6.000
-112.255  -48.109    6.000
-112.255  -43.527    6.000
-112.255  -38.945    6.000
-112.255  -34.364    6.000
-112.255  -29.782    6.000
-112.255  -25.200    6.000
-112.255  -20.618    6.000
-112.255  -16.036    6.000
-112.255  -11.455    6.000
-112.255   -6.873    6.000
-112.255   -2.291    6.000
-112.255    2.291    6.000
-112.255    6.873    6.000
-112.255   11.455    6.000
-112.255   16.036    6.000
-112.255   20.618    6.000
-112.255   25.200    6.000
-112.255   29.782    6.000
-112.255   34.364    6.000
-112.255   38.945    6.000
-112.255   43.527    6.000
-112.255   48.109    6.000
-112.255   52.691    6.000
-112.255   57.273    6.000
-112.255   61.855    6.000
-112.255   66.436    6.000
-112.255   71.018    6.000
-112.255   75.600    6.000
-112.255   80.182    6.000
-112.255   84.764    6.000
-112.255   89.345    6.000
-112.255   93.927    6.000
-112.255   98.509    6.000
-112.255  103.091    6.000
-112.255  107.673    6.000
-112.255  112.255    6.000
-112.255  116.836    6.000
-112.255  121.418    6.000
-112.255  126.000    6.000
-107.673 -126.000    6.000
-107.673 -121.418    6.000
-107.673 -116.836    6.000
-107.673 -112.255    6.000
-107.673 -107.673    6.000
-107.673 -103.091    6.000
-107.673  -98.509    6.000
-107.673  -93.927    6.000
-107.673  -89.345    6.000
-107.673  -84.764    6.000
-107.673  -80.182    6.000
-107.673  -75.600    6.000
-107.673  -71.018    6.000
-107.673  -66.436    6.000
-107.673  -61.855    6.000
-107.673  -57.273    6.000
-107.673  -52.691    6.000
-107.673  -48.109    6.000
-107.673  -43.527    6.000
-107.673  -38.945    6.000
-107.673  -34.364    6.000
-107.673  -29.782    6.000
-107.673  -25.200    6.000
-107.673  -20.618    6.000
-107.673  -16.036    6.000
-107.673  -11.455    6.000
-107.673   -6.873    6.000
-107.673   -2.291    6.000
-107.673    2.291    6.000
-107.673    6.873    6.000
-107.673   11.455    6.000
-107.673   16.036    6.000
-107.673   20.618    6.000
-107.673   25.200    6.000
-107.673   29.782    6.000
-107.673   34.364    6.000
-107.673   38.945    6.000
-107.673   43.527    6.000
-107.673   48.109    6.000
-107.673   52.691    6.000
-107.673   57.273    6.000
-107.673   61.855    6.000
-107.673   66.436    6.000
-107.673   71.018    6.000
-107.673   75.600    6.000
-107.673   80.182    6.000
-107.673   84.764    6.000
-107.673   89.345    6.000
-107.673   93.927    6.000
-107.673   98.509    6.000
-107.673  103.091    6.000
-107.673  107.673    6.000
-107.673  112.255    6.000
-107.673  116.836    6.000
-107.673  121.418    6.000
-107.673  126.000    6.000
-103.091 -126.000    6.000
-103.091 -121.418    6.000
-103.091 -116.836    6.000
-103.091 -112.255    6.000
-103.091 -107.673    6.000
-103.091 -103.091    6.000
-103.091  -98.509    6.000
-103.091  -93.927    6.000
-103.091  -89.345    6.000
-103.091  -84.764    6.000
-103.091  -80.182    6.000
-103.091  -75.600    6.000
-103.091  -71.018    6.000
-103.091  -66.436    6.000
-103.091  -61.855    6.000
-103.091  -57.273    6.000
-103.091  -52.691    6.000
-103.091  -48.109    6.000
-103.091  -43.527    6.000
-103.091  -38.945    6.000
-103.091  -34.364    6.000
-103.091  -29.782    6.000
-103.091  -25.200    6.000
-103.091  -20.618    6.000
-103.091  -16.036    6.000
-103.091  -11.455    6.000
-103.091   -6.873    6.000
-103.091   -2.291    6.000
-103.091    2.291    6.000
-103.091    6.873    6.000
-103.091   11.455    6.000
-103.091   16.036    6.000
-103.091   20.618    6.000
-103.091   25.200    6.000
-103.091   29.782    6.000
-103.091   34.364    6.000
-103.091   38.945    6.000
-103.091   43.527    6.000
-103.091   48.109    6.000
-103.091   52.691    6.000
-103.091   57.273    6.000
-103.091   61.855    6.000
-103.091   66.436    6.000
-103.091   71.018    6.000
-103.091   75.600    6.000
-103.091   80.182    6.000
-103.091   84.764    6.000
-103.091   89.345    6.000
-103.091   93.927    6.000
-103.091   98.509    6.000
-103.091  103.091    6.000
-103.091  107.673    6.000
-103.091  112.255    6.000
-103.091  116.836    6.000
-103.091  121.418    6.000
-103.091  126.000    6.000
 -98.509 -126.000    6.000
 -98.509 -121.418    6.000
 -98.509 -116.836    6.000
 -98.509 -112.255    6.000
 -98.509 -107.673    6.000
 -98.509 -103.091    6.000
 -98.509  -98.509    6.000
 -98.509  -93.927    6.000
 -98.509  -89.345    6.000
 -98.509  -84.764    6.000
 -98.509  -80.182    6.000
 -98.509  -75.600    6.000
 -98.509  -71.018    6.000
 -98.509  -66.436    6.000
 -98.509  -61.855    6.000
 -98.509  -57.273    6.000
 -98.509  -52.691    6.000
 -98.509  -48.109    6.000
 -98.509  -43.527    6.000
 -98.509  -38.945    6.000
 -98.509  -34.364    6.000
 -98.509  -29.782    6.000
 -98.509  -25.200    6.000
 -98.509  -20.618    6.000
 -98.509  -16.036    6.000
 -98.509  -11.455    6.000
 -98.509   -6.873    6.000
 -98.509   -2.291    6.000
 -98.509    2.291    6.000
 -98.509    6.873    6.000
 -98.509   11.455    6.000
 -98.509   16.036    6.000
 -98.509   20.618    6.000
 -98.509   25.200    6.000
 -98.509   29.782    6.000
 -98.509   34.364    6.000
 -98.509   38.945    6.000
 -98.509   43.527    6.000
 -98.509   48.109    6.000
 -98.509   52.691    6.000
 -98.509   57.273    6.000
 -98.509   61.855    6.000
 -98.509   66.436    6.000
 -98.509   71.018    6.000
 -98.509   75.600    6.000
 -98.509   80.182    6.000
 -98.509   84.764    6.000
 -98.509   89.345    6.000
 -98.509   93.927    6.000
 -98.509   98.509    6.000
 -98.509  103.091    6.000
 -98.509  107.673    6.000
 -98.509  112.255    6.000
 -98.509  116.836    6.000
 -98.509  121.418    6.000
 -98.509  126.000    6.000
 -93.927 -126.000    6.000
 -93.927 -121.418    6.000
 -93.927 -116.836    6.000
 -93.927 -112.255    6.000
 -93.927 -107.673    6.000
 -93.927 -103.091    6.000
 -93.927  -98.509    6.000
 -93.927  -93.927    6.000
 -93.927  -89.345    6.000
 -93.927  -84.764    6.000
 -93.927  -80.182    6.000
 -93.927  -75.600    6.000
 -93.927  -71.018    6.000
 -93.927  -66.436    6.000
 -93.927  -61.855    6.000
 -93.927  -57.273    6.000
 -93.927  -52.691    6.000
 -93.927  -48.109    6.000
 -93.927  -43.527    6.000
 -93.927  -38.945    6.000
 -93.927  -34.364    6.000
 -93.927  -29.782    6.000
 -93.927  -25.200    6.000
 -93.927  -20.618    6.000
 -93.927  -16.036    6.000
 -93.927  -11.455    6.000
 -93.927   -6.873    6.000
 -93.927   -2.291    6.000
 -93.927    2.291    6.000
 -93.927    6.873    6.000
 -93.927   11.455    6.000
 -93.927   16.036    6.000
 -93.927   20.618    6.000
 -93.927   25.200    6.000
 -93.927   29.782    6.000
 -93.927   34.364    6.000
 -93.927   38.945    6.000
 -93.927   43.527    6.000
 -93.927   48.109    6.000
 -93.927   52.691    6.000
 -93.927   57.273    6.000
 -93.927   61.855    6.000
 -93.927   66.436    6.000
 -93.927   71.018    6.000
 -93.927   75.600    6.000
 -93.927   80.182    6.000
 -93.927   84.764    6.000
 -93.927   89.345    6.000
 -93.927   93.927    6.000
 -93.927   98.509    6.000
 -93.927  103.091    6.000
 -93.927  107.673    6.000
 -93.927  112.255    6.000
 -93.927  116.836    6.000
 -93.927  121.418    6.000
 -93.927  126.000    6.000
 -89.345 -126.000    6.000
 -89.345 -121.418    6.000
 -89.345 -116.836    6.000
 -89.345 -112.255    6.000
 -89.345 -107.673    6.000
 -89.345 -103.091    6.000
 -89.345  -98.509    6.000
 -89.345  -93.927    6.000
 -89.345  -89.345    6.000
 -89.345  -84.764    6.000
 -89.345  -80.182    6.000
 -89.345  -75.600    6.000
 -89.345  -71.018    6.000
 -89.345  -66.436    6.000
 -89.345  -61.855    6.000
 -89.345  -57.273    6.000
 -89.345  -52.691    6.000
 -89.345  -48.109    6.000
 -89.345  -43.527    6.000
 -89.345  -38.945    6.000
 -89.345  -34.364    6.000
 -89.345  -29.782    6.000
 -89.345  -25.200    6.000
 -89.345  -20.618    6.000
 -89.345  -16.036    6.000
 -89.345  -11.455    6.000
 -89.345   -6.873    6.000
 -89.345   -2.291    6.000
 -89.345    2.291    6.000
 -89.345    6.873    6.000
 -89.345   11.455    6.000
 -89.345   16.036    6.000
 -89.345   20.618    6.000
 -89.345   25.200    6.000
 -89.345   29.782    6.000
 -89.345   34.364    6.000
 -89.345   38.945    6.000
 -89.345   43.527    6.000
 -89.345   48.109    6.000
 -89.345   52.691    6.000
 -89.345   57.273    6.000
 -89.345   61.855    6.000
 -89.345   66.436    6.000
 -89.345   71.018    6.000
 -89.345   75.600    6.000
 -89.345   80.182    6.000
 -89.345   84.764    6.000
 -89.345   89.345    6.000
 -89.345   93.927    6.000
 -89.345   98.509    6.000
 -89.345  103.091    6.000
 -89.345  107.673    6.000
 -89.345  112.255    6.000
 -89.345  116.836    6.000
 -89.345  121.418    6.000
 -89.345  126.000    6.000
 -84.764 -126.000    6.000
 -84.764 -121.418    6.000
 -84.764 -116.836    6.000
 -84.764 -112.255    6.000
 -84.764 -107.673    6.000
 -84.764 -103.091    6.000
 -84.764  -98.509    6.000
 -84.764  -93.927    6.000
 -84.764  -89.345    6.000
 -84.764  -84.764    6.000
 -84.764  -80.182    6.000
 -84.764  -75.600    6.000
 -84.764  -71.018    6.000
 -84.764  -66.436    6.000
 -84.764  -61.855    6.000
 -84.764  -57.273    6.000
 -84.764  -52.691    6.000
 -84.764  -48.109    6.000
 -84.764  -43.527    6.000
 -84.764  -38.945    6.000
 -84.764  -34.364    6.000
 -84.764  -29.782    6.000
 -84.764  -25.200    6.000
 -84.764  -20.618    6.000
 -84.764  -16.036    6.000
 -84.764  -11.455    6.000
 -84.764   -6.873    6.000
 -84.764   -2.291    6.000
 -84.764    2.291    6.000
 -84.764    6.873    6.000
 -84.764   11.455    6.000
 -84.764   16.036    6.000
 -84.764   20.618    6.000
 -84.764   25.200    6.000
 -84.764   29.782    6.000
 -84.764   34.364    6.000
 -84.764   38.945    6.000
 -84.764   43.527    6.000
 -84.764   48.109    6.000
 -84.764   52.691    6.000
 -84.764   57.273    6.000
 -84.764   61.855    6.000
 -84.764   66.436    6.000
 -84.764   71.018    6.000
 -84.764   75.600    6.000
 -84.764   80.182    6.000
 -84.764   84.764    6.000
 -84.764   89.345    6.000
 -84.764   93.927    6.000
 -84.764   98.509    6.000
 -84.764  103.091    6.000
 -84.764  107.673    6.000
 -84.764  112.255    6.000
 -84.764  116.836    6.000
 -84.764  121.418    6.000
 -84.764  126.000    6.000
 -80.182 -126.000    6.000
 -80.182 -121.418    6.000
 -80.182 -116.836    6.000
 -80.182 -112.255    6.000
 -80.182 -107.673    6.000
 -80.182 -103.091    6.000
 -80.182  -98.509    6.000
 -80.182  -93.927    6.000
 -80.182  -89.345    6.000
 -80.182  -84.764    6.000
 -80.182  -80.182    6.000
 -80.182  -75.600    6.000
 -80.182  -71.018    6.000
 -80.182  -66.436    6.000
 -80.182  -61.855    6.000
 -80.182  -57.273    6.000
 -80.182  -52.691    6.000
 -80.182  -48.109    6.000
 -80.182  -43.527    6.000
 -80.182  -38.945    6.000
 -80.182  -34.364    6.000
 -80.182  -29.782    6.000
 -80.182  -25.200    6.000
 -80.182  -20.618    6.000
 -80.182  -16.036    6.000
 -80.182  -11.455    6.000
 -80.182   -6.873    6.000
 -80.182   -2.291    6.000
 -80.182    2.291    6.000
 -80.182    6.873    6.000
 -80.182   11.455    6.000
 -80.182   16.036    6.000
 -80.182   20.618    6.000
 -80.182   25.200    6.000
 -80.182   29.782    6.000
 -80.182   34.364    6.000
 -80.182   38.945    6.000
 -80.182   43.527    6.000
 -80.182   48.109    6.000
 -80.182   52.691    6.000
 -80.182   57.273    6.000
 -80.182   61.855    6.000
 -80.182   66.436    6.000
 -80.182   71.018    6.000
 -80.182   75.600    6.000
 -80.182   80.182    6.000
 -80.182   84.764    6.000
 -80.182   89.345    6.000
 -80.182   93.927    6.000
 -80.182   98.509    6.000
 -80.182  103.091    6.000
 -80.182  107.673    6.000
 -80.182  112.255    6.000
 -80.182  116.836    6.000
 -80.182  121.418    6.000
 -80.182  126.000    6.000
 -75.600 -126.000    6.000
 -75.600 -121.418    6.000
 -75.600 -116.836    6.000
 -75.600 -112.255    6.000
 -75.600 -107.673    6.000
 -75.600 -103.091    6.000
 -75.600  -98.509    6.000
 -75.600  -93.927    6.000
 -75.600  -89.345    6.000
 -75.600  -84.764    6.000
 -75.600  -80.182    6.000
 -75.600  -75.600    6.000
 -75.600  -71.018    6.000
 -75.600  -66.436    6.000
 -75.600  -61.855    6.000
 -75.600  -57.273    6.000
 -75.600  -52.691    6.000
 -75.600  -48.109    6.000
 -75.600  -43.527    6.000
 -75.600  -38.945    6.000
 -75.600  -34.364    6.000
 -75.600  -29.782    6.000
 -75.600  -25.200    6.000
 -75.600  -20.618    6.000
 -75.600  -16.036    6.000
 -75.600  -11.455    6.000
 -75.600   -6.873    6.000
 -75.600   -2.291    6.000
 -75.600    2.291    6.000
 -75.600    6.873    6.000
 -75.600   11.455    6.000
 -75.600   16.036    6.000
 -75.600   20.618    6.000
 -75.600   25.200    6.000
 -75.600   29.782    6.000
 -75.600   34.364    6.000
 -75.600   38.945    6.000
 -75.600   43.527    6.000
 -75.600   48.109    6.000
 -75.600   52.691    6.000
 -75.600   57.273    6.000
 -75.600   61.855    6.000
 -75.600   66.436    6.000
 -75.600   71.018    6.000
 -75.600   75.600    6.000
 -75.600   80.182    6.000
 -75.600   84.764    6.000
 -75.600   89.345    6.000
 -75.600   93.927    6.000
 -75.600   98.509    6.000
 -75.600  103.091    6.000
 -75.600  107.673    6.000
 -75.600  112.255    6.000
 -75.600  116.836    6.000
 -75.600  121.418    6.000
 -75.600  126.000    6.000
 -71.018 -126.000    6.000
 -71.018 -121.418    6.000
 -71.018 -116.836    6.000
 -71.018 -112.255    6.000
 -71.018 -107.673    6.000
 -71.018 -103.091    6.000
 -71.018  -98.509    6.000
 -71.018  -93.927    6.000
 -71.018  -89.345    6.000
 -71.018  -84.764    6.000
 -71.018  -80.182    6.000
 -71.018  -75.600    6.000
 -71.018  -71.018    6.000
 -71.018  -66.436    6.000
 -71.018  -61.855    6.000
 -71.018  -57.273    6.000
 -71.018  -52.691    6.000
 -71.018  -48.109    6.000
 -71.018  -43.527    6.000
 -71.018  -38.945    6.000
 -71.018  -34.364    6.000
 -71.018  -29.782    6.000
 -71.018  -25.200    6.000
 -71.018  -20.618    6.000
 -71.018  -16.036    6.000
 -71.018  -11.455    6.000
 -71.018   -6.873    6.000
 -71.018   -2.291    6.000
 -71.018    2.291    6.000
 -71.018    6.873    6.000
 -71.018   11.455    6.000
 -71.018   16.036    6.000
 -71.018   20.618    6.000
 -71.018   25.200    6.000
 -71.018   29.782    6.000
 -71.018   34.364    6.000
 -71.018   38.945    6.000
 -71.018   43.527    6.000
 -71.018   48.109    6.000
 -71.018   52.691    6.000
 -71.018   57.273    6.000
 -71.018   61.855    6.000
 -71.018   66.436    6.000
 -71.018   71.018    6.000
 -71.018   75.600    6.000
 -71.018   80.182    6.000
 -71.018   84.764    6.000
 -71.018   89.345    6.000
 -71.018   93.927    6.000
 -71.018   98.509    6.000
 -71.018  103.091    6.000
 -71.018  107.673    6.000
 -71.018  112.255    6.000
 -71.018  116.836    6.000
 -71.018  121.418    6.000
 -71.018  126.000    6.000
 -66.436 -126.000    6.000
 -66.436 -121.418    6.000
 -66.436 -116.836    6.000
 -66.436 -112.255    6.000
 -66.436 -107.673    6.000
 -66.436 -103.091    6.000
 -66.436  -98.509    6.000
 -66.436  -93.927    6.000
 -66.436  -89.345    6.000
 -66.436  -84.764    6.000
 -66.436  -80.182    6.000
 -66.436  -75.600    6.000
 -66.436  -71.018    6.000
 -66.436  -66.436    6.000
 -66.436  -61.855    6.000
 -66.436  -57.273    6.000
 -66.436  -52.691    6.000
 -66.436  -48.109    6.000
 -66.436  -43.527    6.000
 -66.436  -38.945    6.000
 -66.436  -34.364    6.000
 -66.436  -29.782    6.000
 -66.436  -25.200    6.000
 -66.436  -20.618    6.000
 -66.436  -16.036    6.000
 -66.436  -11.455    6.000
 -66.436   -6.873    6.000
 -66.436   -2.291    6.000
 -66.436    2.291    6.000
 -66.436    6.873    6.000
 -66.436   11.455    6.000
 -66.436   16.036    6.000
 -66.436   20.618    6.000
 -66.436   25.200    6.000
 -66.436   29.782    6.000
 -66.436   34.364    6.000
 -66.436   38.945    6.000
 -66.436   43.527    6.000
 -66.436   48.109    6.000
 -66.436   52.691    6.000
 -66.436   57.273    6.000
 -66.436   61.855    6.000
 -66.436   66.436    6.000
 -66.436   71.018    6.000
 -66.436   75.600    6.000
 -66.436   80.182    6.000
 -66.436   84.764    6.000
 -66.436   89.345    6.000
 -66.436   93.927    6.000
 -66.436   98.509    6.000
 -66.436  103.091    6.000
 -66.436  107.673    6.000
 -66.436  112.255    6.000
 -66.436  116.836    6.000
 -66.436  121.418    6.000
 -66.436  126.000    6.000
 -61.855 -126.000    6.000
 -61.855 -121.418    6.000
 -61.855 -116.836    6.000
 -61.855 -112.255    6.000
 -61.855 -107.673    6.000
 -61.855 -103.091    6.000
 -61.855  -98.509    6.000
 -61.855  -93.927    6.000
 -61.855  -89.345    6.000
 -61.855  -84.764    6.000
 -61.855  -80.182    6.000
 -61.855  -75.600    6.000
 -61.855  -71.018    6.000
 -61.855  -66.436    6.000
 -61.855  -61.855    6.000
 -61.855  -57.273    6.000
 -61.855  -52.691    6.000
 -61.855  -48.109    6.000
 -61.855  -43.527    6.000
 -61.855  -38.945    6.000
 -61.855  -34.364    6.000
 -61.855  -29.782    6.000
 -61.855  -25.200    6.000
 -61.855  -20.618    6.000
 -61.855  -16.036    6.000
 -61.855  -11.455    6.000
 -61.855   -6.873    6.000
 -61.855   -2.291    6.000
 -61.855    2.291    6.000
 -61.855    6.873    6.000
 -61.855   11.455    6.000
 -61.855   16.036    6.000
 -61.855   20.618    6.000
 -61.855   25.200    6.000
 -61.855   29.782    6.000
 -61.855   34.364    6.000
 -61.855   38.945    6.000
 -61.855   43.527    6.000
 -61.855   48.109    6.000
 -61.855   52.691    6.000
 -61.855   57.273    6.000
 -61.855   61.855    6.000
 -61.855   66.436    6.000
 -61.855   71.018    6.000
 -61.855   75.600    6.000
 -61.855   80.182    6.000
 -61.855   84.764    6.000
 -61.855   89.345    6.000
 -61.855   93.927    6.000
 -61.855   98.509    6.000
 -61.855  103.091    6.000
 -61.855  107.673    6.000
 -61.855  112.255    6.000
 -61.855  116.836    6.000
 -61.855  121.418    6.000
 -61.855  126.000    6.000
 -57.273 -126.000    6.000
 -57.273 -121.418    6.000
 -57.273 -116.836    6.000
 -57.273 -112.255    6.000
 -57.273 -107.673    6.000
 -57.273 -103.091    6.000
 -57.273  -98.509    6.000
 -57.273  -93.927    6.000
 -57.273  -89.345    6.000
 -57.273  -84.764    6.000
 -57.273  -80.182    6.000
 -57.273  -75.600    6.000
 -57.273  -71.018    6.000
 -57.273  -66.436    6.000
 -57.273  -61.855    6.000
 -57.273  -57.273    6.000
 -57.273  -52.691    6.000
 -57.273  -48.109    6.000
 -57.273  -43.527    6.000
 -57.273  -38.945    6.000
 -57.273  -34.364    6.000
 -57.273  -29.782    6.000
 -57.273  -25.200    6.000
 -57.273  -20.618    6.000
 -57.273  -16.036    6.000
 -57.273  -11.455    6.000
 -57.273   -6.873    6.000
 -57.273   -2.291    6.000
 -57.273    2.291    6.000
 -57.273    6.873    6.000
 -57.273   11.455    6.000
 -57.273   16.036    6.000
 -57.273   20.618    6.000
 -57.273   25.200    6.000
 -57.273   29.782    6.000
 -57.273   34.364    6.000
 -57.273   38.945    6.000
 -57.273   43.527    6.000
 -57.273   48.109    6.000
 -57.273   52.691    6.000
 -57.273   57.273    6.000
 -57.273   61.855    6.000
 -57.273   66.436    6.000
 -57.273   71.018    6.000
 -57.273   75.600    6.000
 -57.273   80.182    6.000
 -57.273   84.764    6.000
 -57.273   89.345    6.000
 -57.273   93.927    6.000
 -57.273   98.509    6.000
 -57.273  103.091    6.000
 -57.273  107.673    6.000
 -57.273  112.255    6.000
 -57.273  116.836    6.000
 -57.273  121.418    6.000
 -57.273  126.000    6.000
 -52.691 -126.000    6.000
 -52.691 -121.418    6.000
 -52.691 -116.836    6.000
 -52.691 -112.255    6.000
 -52.691 -107.673    6.000
 -52.691 -103.091    6.000
 -52.691  -98.509    6.000
 -52.691  -93.927    6.000
 -52.691  -89.345    6.000
 -52.691  -84.764    6.000
 -52.691  -80.182    6.000
 -52.691  -75.600    6.000
 -52.691  -71.018    6.000
 -52.691  -66.436    6.000
 -52.691  -61.855    6.000
 -52.691  -57.273    6.000
 -52.691  -52.691    6.000
 -52.691  -48.109    6.000
 -52.691  -43.527    6.000
 -52.691  -38.945    6.000
 -52.691  -34.364    6.000
 -52.691  -29.782    6.000
 -52.691  -25.200    6.000
 -52.691  -20.618    6.000
 -52.691  -16.036    6.000
 -52.691  -11.455    6.000
 -52.691   -6.873    6.000
 -52.691   -2.291    6.000
 -52.691    2.291    6.000
 -52.691    6.873    6.000
 -52.691   11.455    6.000
 -52.691   16.036    6.000
 -52.691   20.618    6.000
 -52.691   25.200    6.000
 -52.691   29.782    6.000
 -52.691   34.364    6.000
 -52.691   38.945    6.000
 -52.691   43.527    6.000
 -52.691   48.109    6.000
 -52.691   52.691    6.000
 -52.691   57.273    6.000
 -52.691   61.855    6.000
 -52.691   66.436    6.000
 -52.691   71.018    6.000
 -52.691   75.600    6.000
 -52.691   80.182    6.000
 -52.691   84.764    6.000
 -52.691   89.345    6.000
 -52.691   93.927    6.000
 -52.691   98.509    6.000
 -52.691  103.091    6.000
 -52.691  107.673    6.000
 -52.691  112.255    6.000
 -52.691  116.836    6.000
 -52.691  121.418    6.000
 -52.691  126.000    6.000
 -48.109 -126.000    6.000
 -48.109 -121.418    6.000
 -48.109 -116.836    6.000
 -48.109 -112.255    6.000
 -48.109 -107.673    6.000
 -48.109 -103.091    6.000
 -48.109  -98.509    6.000
 -48.109  -93.927    6.000
 -48.109  -89.345    6.000
 -48.109  -84.764    6.000
 -48.109  -80.182    6.000
 -48.109  -75.600    6.000
 -48.109  -71.018    6.000
 -48.109  -66.436    6.000
 -48.109  -61.855    6.000
 -48.109  -57.273    6.000
 -48.109  -52.691    6.000
 -48.109  -48.109    6.000
 -48.109  -43.527    6.000
 -48.109  -38.945    6.000
 -48.109  -34.364    6.000
 -48.109  -29.782    6.000
 -48.109  -25.200    6.000
 -48.109  -20.618    6.000
 -48.109  -16.036    6.000
 -48.109  -11.455    6.000
 -48.109   -6.873    6.000
 -48.109   -2.291    6.000
 -48.109    2.291    6.000
 -48.109    6.873    6.000
 -48.109   11.455    6.000
 -48.109   16.036    6.000
 -48.109   20.618    6.000
 -48.109   25.200    6.000
 -48.109   29.782    6.000
 -48.109   34.364    6.000
 -48.109   38.945    6.000
 -48.109   43.527    6.000
 -48.109   48.109    6.000
 -48.109   52.691    6.000
 -48.109   57.273    6.000
 -48.109   61.855    6.000
 -48.109   66.436    6.000
 -48.109   71.018    6.000
 -48.109   75.600    6.000
 -48.109   80.182    6.000
 -48.109   84.764    6.000
 -48.109   89.345    6.000
 -48.109   93.927    6.000
 -48.109   98.509    6.000
 -48.109  103.091    6.000
 -48.109  107.673    6.000
 -48.109  112.255    6.000
 -48.109  116.836    6.000
 -48.109  121.418    6.000
 -48.109  126.000    6.000
 -43.527 -126.000    6.000
 -43.527 -121.418    6.000
 -43.527 -116.836    6.000
 -43.527 -112.255    6.000
 -43.527 -107.673    6.000
 -43.527 -103.091    6.000
 -43.527  -98.509    6.000
 -43.527  -93.927    6.000
 -43.527  -89.345    6.000
 -43.527  -84.764    6.000
 -43.527  -80.182    6.000
 -43.527  -75.600    6.000
 -43.527  -71.018    6.000
 -43.527  -66.436    6.000
 -43.527  -61.855    6.000
 -43.527  -57.273    6.000
 -43.527  -52.691    6.000
 -43.527  -48.109    6.000
 -43.527  -43.527    6.000
 -43.527  -38.945    6.000
 -43.527  -34.364    6.000
 -43.527  -29.782    6.000
 -43.527  -25.200    6.000
 -43.527  -20.618    6.000
 -43.527  -16.036    6.000
 -43.527  -11.455    6.000
 -43.527   -6.873    6.000
 -43.527   -2.291    6.000
 -43.527    2.291    6.000
 -43.527    6.873    6.000
 -43.527   11.455    6.000
 -43.527   16.036    6.000
 -43.527   20.618    6.000
 -43.527   25.200    6.000
 -43.527   29.782    6.000
 -43.527   34.364    6.000
 -43.527   38.945    6.000
 -43.527   43.527    6.000
 -43.527   48.109    6.000
 -43.527   52.691    6.000
 -43.527   57.273    6.000
 -43.527   61.855    6.000
 -43.527   66.436    6.000
 -43.527   71.018    6.000
 -43.527   75.600    6.000
 -43.527   80.182    6.000
 -43.527   84.764    6.000
 -43.527   89.345    6.000
 -43.527   93.927    6.000
 -43.527   98.509    6.000
 -43.527  103.091    6.000
 -43.527  107.673    6.000
 -43.527  112.255    6.000
 -43.527  116.836    6.000
 -43.527  121.418    6.000
 -43.527  126.000    6.000
 -38.945 -126.000    6.000
 -38.945 -121.418    6.000
 -38.945 -116.836    6.000
 -38.945 -112.255    6.000
 -38.945 -107.673    6.000
 -38.945 -103.091    6.000
 -38.945  -98.509    6.000
 -38.945  -93.927    6.000
 -38.945  -89.345    6.000
 -38.945  -84.764    6.000
 -38.945  -80.182    6.000
 -38.945  -75.600    6.000
 -38.945  -71.018    6.000
 -38.945  -66.436    6.000
 -38.945  -61.855    6.000
 -38.945  -57.273    6.000
 -38.945  -52.691    6.000
 -38.945  -48.109    6.000
 -38.945  -43.527    6.000
 -38.945  -38.945    6.000
 -38.945  -34.364    6.000
 -38.945  -29.782    6.000
 -38.945  -25.200    6.000
 -38.945  -20.618    6.000
 -38.945  -16.036    6.000
 -38.945  -11.455    6.000
 -38.945   -6.873    6.000
 -38.945   -2.291    6.000
 -38.945    2.291    6.000
 -38.945    6.873    6.000
 -38.945   11.455    6.000
 -38.945   16.036    6.000
 -38.945   20.618    6.000
 -38.945   25.200    6.000
 -38.945   29.782    6.000
 -38.945   34.364    6.000
 -38.945   38.945    6.000
 -38.945   43.527    6.000
 -38.945   48.109    6.000
 -38.945   52.691    6.000
 -38.945   57.273    6.000
 -38.945   61.855    6.000
 -38.945   66.436    6.000
 -38.945   71.018    6.000
 -38.945   75.600    6.000
 -38.945   80.182    6.000
 -38.945   84.764    6.000
 -38.945   89.345    6.000
 -38.945   93.927    6.000
 -38.945   98.509    6.000
 -38.945  103.091    6.000
 -38.945  107.673    6.000
 -38.945  112.255    6.000
 -38.945  116.836    6.000
 -38.945  121.418    6.000
 -38.945  126.000    6.000
 -34.364 -126.000    6.000
 -34.364 -121.418    6.000
 -34.364 -116.836    6.000
 -34.364 -112.255    6.000
 -34.364 -107.673    6.000
 -34.364 -103.091    6.000
 -34.364  -98.509    6.000
 -34.364  -93.927    6.000
 -34.364  -89.345    6.000
 -34.364  -84.764    6.000
 -34.364  -80.182    6.000
 -34.364  -75.600    6.000
 -34.364  -71.018    6.000
 -34.364  -66.436    6.000
 -34.364  -61.855    6.000
 -34.364  -57.273    6.000
 -34.364  -52.691    6.000
 -34.364  -48.109    6.000
 -34.364  -43.527    6.000
 -34.364  -38.945    6.000
 -34.364  -34.364    6.000
 -34.364  -29.782    6.000
 -34.364  -25.200    6.000
 -34.364  -20.618    6.000
 -34.364  -16.036    6.000
 -34.364  -11.455    6.000
 -34.364   -6.873    6.000
 -34.364   -2.291    6.000
 -34.364    2.291    6.000
 -34.364    6.873    6.000
 -34.364   11.455    6.000
 -34.364   16.036    6.000
 -34.364   20.618    6.000
 -34.364   25.200    6.000
 -34.364   29.782    6.000
 -34.364   34.364    6.000
 -34.364   38.945    6.000
 -34.364   43.527    6.000
 -34.364   48.109    6.000
 -34.364   52.691    6.000
 -34.364   57.273    6.000
 -34.364   61.855    6.000
 -34.364   66.436    6.000
 -34.364   71.018    6.000
 -34.364   75.600    6.000
 -34.364   80.182    6.000
 -34.364   84.764    6.000
 -34.364   89.345    6.000
 -34.364   93.927    6.000
 -34.364   98.509    6.000
 -34.364  103.091    6.000
 -34.364  107.673    6.000
 -34.364  112.255    6.000
 -34.364  116.836    6.000
 -34.364  121.418    6.000
 -34.364  126.000    6.000
 -29.782 -126.000    6.000
 -29.782 -121.418    6.000
 -29.782 -116.836    6.000
 -29.782 -112.255    6.000
 -29.782 -107.673    6.000
 -29.782 -103.091    6.000
 -29.782  -98.509    6.000
 -29.782  -93.927    6.000
 -29.782  -89.345    6.000
 -29.782  -84.764    6.000
 -29.782  -80.182    6.000
 -29.782  -75.600    6.000
 -29.782  -71.018    6.000
 -29.782  -66.436    6.000
 -29.782  -61.855    6.000
 -29.782  -57.273    6.000
 -29.782  -52.691    6.000
 -29.782  -48.109    6.000
 -29.782  -43.527    6.000
 -29.782  -38.945    6.000
 -29.782  -34.364    6.000
 -29.782  -29.782    6.000
 -29.782  -25.200    6.000
 -29.782  -20.618    6.000
 -29.782  -16.036    6.000
 -29.782  -11.455    6.000
 -29.782   -6.873    6.000
 -29.782   -2.291    6.000
 -29.782    2.291    6.000
 -29.782    6.873    6.000
 -29.782   11.455    6.000
 -29.782   16.036    6.000
 -29.782   20.618    6.000
 -29.782   25.200    6.000
 -29.782   29.782    6.000
 -29.782   34.364    6.000
 -29.782   38.945    6.000
 -29.782   43.527    6.000
 -29.782   48.109    6.000
 -29.782   52.691    6.000
 -29.782   57.273    6.000
 -29.782   61.855    6.000
 -29.782   66.436    6.000
 -29.782   71.018    6.000
 -29.782   75.600    6.000
 -29.782   80.182    6.000
 -29.782   84.764    6.000
 -29.782   89.345    6.000
 -29.782   93.927    6.000
 -29.782   98.509    6.000
 -29.782  103.091    6.000
 -29.782  107.673    6.000
 -29.782  112.255    6.000
 -29.782  116.836    6.000
 -29.782  121.418    6.000
 -29.782  126.000    6.000
 -25.200 -126.000    6.000
 -25.200 -121.418    6.000
 -25.200 -116.836    6.000
 -25.200 -112.255    6.000
 -25.200 -107.673    6.000
 -25.200 -103.091    6.000
 -25.200  -98.509    6.000
 -25.200  -93.927    6.000
 -25.200  -89.345    6.000
 -25.200  -84.764    6.000
 -25.200  -80.182    6.000
 -25.200  -75.600    6.000
 -25.200  -71.018    6.000
 -25.200  -66.436    6.000
 -25.200  -61.855    6.000
 -25.200  -57.273    6.000
 -25.200  -52.691    6.000
 -25.200  -48.109    6.000
 -25.200  -43.527    6.000
 -25.200  -38.945    6.000
 -25.200  -34.364    6.000
 -25.200  -29.782    6.000
 -25.200  -25.200    6.000
 -25.200  -20.618    6.000
 -25.200  -16.036    6.000
 -25.200  -11.455    6.000
 -25.200   -6.873    6.000
 -25.200   -2.291    6.000
 -25.200    2.291    6.000
 -25.200    6.873    6.000
 -25.200   11.455    6.000
 -25.200   16.036    6.000
 -25.200   20.618    6.000
 -25.200   25.200    6.000
 -25.200   29.782    6.000
 -25.200   34.364    6.000
 -25.200   38.945    6.000
 -25.200   43.527    6.000
 -25.200   48.109    6.000
 -25.200   52.691    6.000
 -25.200   57.273    6.000
 -25.200   61.855    6.000
 -25.200   66.436    6.000
 -25.200   71.018    6.000
 -25.200   75.600    6.000
 -25.200   80.182    6.000
 -25.200   84.764    6.000
 -25.200   89.345    6.000
 -25.200   93.927    6.000
 -25.200   98.509    6.000
 -25.200  103.091    6.000
 -25.200  107.673    6.000
 -25.200  112.255    6.000
 -25.200  116.836    6.000
 -25.200  121.418    6.000
 -25.200  126.000    6.000
 -20.618 -126.000    6.000
 -20.618 -121.418    6.000
 -20.618 -116.836    6.000
 -20.618 -112.255    6.000
 -20.618 -107.673    6.000
 -20.618 -103.091    6.000
 -20.618  -98.509    6.000
 -20.618  -93.927    6.000
 -20.618  -89.345    6.000
 -20.618  -84.764    6.000
 -20.618  -80.182    6.000
 -20.618  -75.600    6.000
 -20.618  -71.018    6.000
 -20.618  -66.436    6.000
 -20.618  -61.855    6.000
 -20.618  -57.273    6.000
 -20.618  -52.691    6.000
 -20.618  -48.109    6.000
 -20.618  -43.527    6.000
 -20.618  -38.945    6.000
 -20.618  -34.364    6.000
 -20.618  -29.782    6.000
 -20.618  -25.200    6.000
 -20.618  -20.618    6.000
 -20.618  -16.036    6.000
 -20.618  -11.455    6.000
 -20.618   -6.873    6.000
 -20.618   -2.291    6.000
 -20.618    2.291    6.000
 -20.618    6.873    6.000
 -20.618   11.455    6.000
 -20.618   16.036    6.000
 -20.618   20.618    6.000
 -20.618   25.200    6.000
 -20.618   29.782    6.000
 -20.618   34.364    6.000
 -20.618   38.945    6.000
 -20.618   43.527    6.000
 -20.618   48.109    6.000
 -20.618   52.691    6.000
 -20.618   57.273    6.000
 -20.618   61.855    6.000
 -20.618   66.436    6.000
 -20.618   71.018    6.000
 -20.618   75.600    6.000
 -20.618   80.182    6.000
 -20.618   84.764    6.000
 -20.618   89.345    6.000
 -20.618   93.927    6.000
 -20.618   98.509    6.000
 -20.618  103.091    6.000
 -20.618  107.673    6.000
 -20.618  112.255    6.000
 -20.618  116.836    6.000
 -20.618  121.418    6.000
 -20.618  126.000    6.000
 -16.036 -126.000    6.000
 -16.036 -121.418    6.000
 -16.036 -116.836    6.000
 -16.036 -112.255    6.000
 -16.036 -107.673    6.000
 -16.036 -103.091    6.000
 -16.036  -98.509    6.000
 -16.036  -93.927    6.000
 -16.036  -89.345    6.000
 -16.036  -84.764    6.000
 -16.036  -80.182    6.000
 -16.036  -75.600    6.000
 -16.036  -71.018    6.000
 -16.036  -66.436    6.000
 -16.036  -61.855    6.000
 -16.036  -57.273    6.000
 -16.036  -52.691    6.000
 -16.036  -48.109    6.000
 -16.036  -43.527    6.000
 -16.036  -38.945    6.000
 -16.036  -34.364    6.000
 -16.036  -29.782    6.000
 -16.036  -25.200    6.000
 -16.036  -20.618    6.000
 -16.036  -16.036    6.000
 -16.036  -11.455    6.000
 -16.036   -6.873    6.000
 -16.036   -2.291    6.000
 -16.036    2.291    6.000
 -16.036    6.873    6.000
 -16.036   11.455    6.000
 -16.036   16.036    6.000
 -16.036   20.618    6.000
 -16.036   25.200    6.000
 -16.036   29.782    6.000
 -16.036   34.364    6.000
 -16.036   38.945    6.000
 -16.036   43.527    6.000
 -16.036   48.109    6.000
 -16.036   52.691    6.000
 -16.036   57.273    6.000
 -16.036   61.855    6.000
 -16.036   66.436    6.000
 -16.036   71.018    6.000
 -16.036   75.600    6.000
 -16.036   80.182    6.000
 -16.036   84.764    6.000
 -16.036   89.345    6.000
 -16.036   93.927    6.000
 -16.036   98.509    6.000
 -16.036  103.091    6.000
 -16.036  107.673    6.000
 -16.036  112.255    6.000
 -16.036  116.836    6.000
 -16.036  121.418    6.000
 -16.036  126.000    6.000
 -11.455 -126.000    6.000
 -11.455 -121.418    6.000
 -11.455 -116.836    6.000
 -11.455 -112.255    6.000
 -11.455 -107.673    6.000
 -11.455 -103.091    6.000
 -11.455  -98.509    6.000
 -11.455  -93.927    6.000
 -11.455  -89.345    6.000
 -11.455  -84.764    6.000
 -11.455  -80.182    6.000
 -11.455  -75.600    6.000
 -11.455  -71.018    6.000
 -11.455  -66.436    6.000
 -11.455  -61.855    6.000
 -11.455  -57.273    6.000
 -11.455  -52.691    6.000
 -11.455  -48.109    6.000
 -11.455  -43.527    6.000
 -11.455  -38.945    6.000
 -11.455  -34.364    6.000
 -11.455  -29.782    6.000
 -11.455  -25.200    6.000
 -11.455  -20.618    6.000
 -11.455  -16.036    6.000
 -11.455  -11.455    6.000
 -11.455   -6.873    6.000
 -11.455   -2.291    6.000
 -11.455    2.291    6.000
 -11.455    6.873    6.000
 -11.455   11.455    6.000
 -11.455   16.036    6.000
 -11.455   20.618    6.000
 -11.455   25.200    6.000
 -11.455   29.782    6.000
 -11.455   34.364    6.000
 -11.455   38.945    6.000
 -11.455   43.527    6.000
 -11.455   48.109    6.000
 -11.455   52.691    6.000
 -11.455   57.273    6.000
 -11.455   61.855    6.000
 -11.455   66.436    6.000
 -11.455   71.018    6.000
 -11.455   75.600    6.000
 -11.455   80.182    6.000
 -11.455   84.764    6.000
 -11.455   89.345    6.000
 -11.455   93.927    6.000
 -11.455   98.509    6.000
 -11.455  103.091    6.000
 -11.455  107.673    6.000
 -11.455  112.255    6.000
 -11.455  116.836    6.000
 -11.455  121.418    6.000
 -11.455  126.000    6.000
  -6.873 -126.000    6.000
  -6.873 -121.418    6.000
  -6.873 -116.836    6.000
  -6.873 -112.255    6.000
  -6.873 -107.673    6.000
  -6.873 -103.091    6.000
  -6.873  -98.509    6.000
  -6.873  -93.927    6.000
  -6.873  -89.345    6.000
  -6.873  -84.764    6.000
  -6.873  -80.182    6.000
  -6.873  -75.600    6.000
  -6.873  -71.018    6.000
  -6.873  -66.436    6.000
  -6.873  -61.855    6.000
  -6.873  -57.273    6.000
  -6.873  -52.691    6.000
  -6.873  -48.109    6.000
  -6.873  -43.527    6.000
  -6.873  -38.945    6.000
  -6.873  -34.364    6.000
  -6.873  -29.782    6.000
  -6.873  -25.200    6.000
  -6.873  -20.618    6.000
  -6.873  -16.036    6.000
  -6.873  -11.455    6.000
  -6.873   -6.873    6.000
  -6.873   -2.291    6.000
  -6.873    2.291    6.000
  -6.873    6.873    6.000
  -6.873   11.455    6.000
  -6.873   16.036    6.000
  -6.873   20.618    6.000
  -6.873   25.200    6.000
  -6.873   29.782    6.000
  -6.873   34.364    6.000
  -6.873   38.945    6.000
  -6.873   43.527    6.000
  -6.873   48.109    6.000
  -6.873   52.691    6.000
  -6.873   57.273    6.000
  -6.873   61.855    6.000
  -6.873   66.436    6.000
  -6.873   71.018    6.000
  -6.873   75.600    6.000
  -6.873   80.182    6.000
  -6.873   84.764    6.000
  -6.873   89.345    6.000
  -6.873   93.927    6.000
  -6.873   98.509    6.000
  -6.873  103.091    6.000
  -6.873  107.673    6.000
  -6.873  112.255    6.000
  -6.873  116.836    6.000
  -6.873  121.418    6.000
  -6.873  126.000    6.000
  -2.291 -126.000    6.000
  -2.291 -121.418    6.000
  -2.291 -116.836    6.000
  -2.291 -112.255    6.000
  -2.291 -107.673    6.000
  -2.291 -103.091    6.000
  -2.291  -98.509    6.000
  -2.291  -93.927    6.000
  -2.291  -89.345    6.000
  -2.291  -84.764    6.000
  -2.291  -80.182    6.000
  -2.291  -75.600    6.000
  -2.291  -71.018    6.000
  -2.291  -66.436    6.000
  -2.291  -61.855    6.000
  -2.291  -57.273    6.000
  -2.291  -52.691    6.000
  -2.291  -48.109    6.000
  -2.291  -43.527    6.000
  -2.291  -38.945    6.000
  -2.291  -34.364    6.000
  -2.291  -29.782    6.000
  -2.291  -25.200    6.000
  -2.291  -20.618    6.000
  -2.291  -16.036    6.000
  -2.291  -11.455    6.000
  -2.291   -6.873    6.000
  -2.291   -2.291    6.000
  -2.291    2.291    6.000
  -2.291    6.873    6.000
  -2.291   11.455    6.000
  -2.291   16.036    6.000
  -2.291   20.618    6.000
  -2.291   25.200    6.000
  -2.291   29.782    6.000
  -2.291   34.364    6.000
  -2.291   38.945    6.000
  -2.291   43.527    6.000
  -2.291   48.109    6.000
  -2.291   52.691    6.000
  -2.291   57.273    6.000
  -2.291   61.855    6.000
  -2.291   66.436    6.000
  -2.291   71.018    6.000
  -2.291   75.600    6.000
  -2.291   80.182    6.000
  -2.291   84.764    6.000
  -2.291   89.345    6.000
  -2.291   93.927    6.000
  -2.291   98.509    6.000
  -2.291  103.091    6.000
  -2.291  107.673    6.000
  -2.291  112.255    6.000
  -2.291  116.836    6.000
  -2.291  121.418    6.000
  -2.291  126.000    6.000
   2.291 -126.000    6.000
   2.291 -121.418    6.000
   2.291 -116.836    6.000
   2.291 -112.255    6.000
   2.291 -107.673    6.000
   2.291 -103.091    6.000
   2.291  -98.509    6.000
   2.291  -93.927    6.000
   2.291  -89.345    6.000
   2.291  -84.764    6.000
   2.291  -80.182    6.000
   2.291  -75.600    6.000
   2.291  -71.018    6.000
   2.291  -66.436    6.000
   2.291  -61.855    6.000
   2.291  -57.273    6.000
   2.291  -52.691    6.000
   2.291  -48.109    6.000
   2.291  -43.527    6.000
   2.291  -38.945    6.000
   2.291  -34.364    6.000
   2.291  -29.782    6.000
   2.291  -25.200    6.000
   2.291  -20.618    6.000
   2.291  -16.036    6.000
   2.291  -11.455    6.000
   2.291   -6.873    6.000
   2.291   -2.291    6.000
   2.291    2.291    6.000
   2.291    6.873    6.000
   2.291   11.455    6.000
   2.291   16.036    6.000
   2.291   20.618    6.000
   2.291   25.200    6.000
   2.291   29.782    6.000
   2.291   34.364    6.000
   2.291   38.945    6.000
   2.291   43.527    6.000
   2.291   48.109    6.000
   2.291   52.691    6.000
   2.291   57.273    6.000
   2.291   61.855    6.000
   2.291   66.436    6.000
   2.291   71.018    6.000
   2.291   75.600    6.000
   2.291   80.182    6.000
   2.291   84.764    6.000
   2.291   89.345    6.000
   2.291   93.927    6.000
   2.291   98.509    6.000
   2.291  103.091    6.000
   2.291  107.673    6.000
   2.291  112.255    6.000
   2.291  116.836    6.000
   2.291  121.418    6.000
   2.291  126.000    6.000
   6.873 -126.000    6.000
   6.873 -121.418    6.000
   6.873 -116.836    6.000
   6.873 -112.255    6.000
   6.873 -107.673    6.000
   6.873 -103.091    6.000
   6.873  -98.509    6.000
   6.873  -93.927    6.000
   6.873  -89.345    6.000
   6.873  -84.764    6.000
   6.873  -80.182    6.000
   6.873  -75.600    6.000
   6.873  -71.018    6.000
   6.873  -66.436    6.000
   6.873  -61.855    6.000
   6.873  -57.273    6.000
   6.873  -52.691    6.000
   6.873  -48.109    6.000
   6.873  -43.527    6.000
   6.873  -38.945    6.000
   6.873  -34.364    6.000
   6.873  -29.782    6.000
   6.873  -25.200    6.000
   6.873  -20.618    6.000
   6.873  -16.036    6.000
   6.873  -11.455    6.000
   6.873   -6.873    6.000
   6.873   -2.291    6.000
   6.873    2.291    6.000
   6.873    6.873    6.000
   6.873   11.455    6.000
   6.873   16.036    6.000
   6.873   20.618    6.000
   6.873   25.200    6.000
   6.873   29.782    6.000
   6.873   34.364    6.000
   6.873   38.945    6.000
   6.873   43.527    6.000
   6.873   48.109    6.000
   6.873   52.691    6.000
   6.873   57.273    6.000
   6.873   61.855    6.000
   6.873   66.436    6.000
   6.873   71.018    6.000
   6.873   75.600    6.000
   6.873   80.182    6.000
   6.873   84.764    6.000
   6.873   89.345    6.000
   6.873   93.927    6.000
   6.873   98.509    6.000
   6.873  103.091    6.000
   6.873  107.673    6.000
   6.873  112.255    6.000
   6.873  116.836    6.000
   6.873  121.418    6.000
   6.873  126.000    6.000
  11.455 -126.000    6.000
  11.455 -121.418    6.000
  11.455 -116.836    6.000
  11.455 -112.255    6.000
  11.455 -107.673    6.000
  11.455 -103.091    6.000
  11.455  -98.509    6.000
  11.455  -93.927    6.000
  11.455  -89.345    6.000
  11.455  -84.764    6.000
  11.455  -80.182    6.000
  11.455  -75.600    6.000
  11.455  -71.018    6.000
  11.455  -66.436    6.000
  11.455  -61.855    6.000
  11.455  -57.273    6.000
  11.455  -52.691    6.000
  11.455  -48.109    6.000
  11.455  -43.527    6.000
  11.455  -38.945    6.000
  11.455  -34.364    6.000
  11.455  -29.782    6.000
  11.455  -25.200    6.000
  11.455  -20.618    6.000
  11.455  -16.036    6.000
  11.455  -11.455    6.000
  11.455   -6.873    6.000
  11.455   -2.291    6.000
  11.455    2.291    6.000
  11.455    6.873    6.000
  11.455   11.455    6.000
  11.455   16.036    6.000
  11.455   20.618    6.000
  11.455   25.200    6.000
  11.455   29.782    6.000
  11.455   34.364    6.000
  11.455   38.945    6.000
  11.455   43.527    6.000
  11.455   48.109    6.000
  11.455   52.691    6.000
  11.455   57.273    6.000
  11.455   61.855    6.000
  11.455   66.436    6.000
  11.455   71.018    6.000
  11.455   75.600    6.000
  11.455   80.182    6.000
  11.455   84.764    6.000
  11.455   89.345    6.000
  11.455   93.927    6.000
  11.455   98.509    6.000
  11.455  103.091    6.000
  11.455  107.673    6.000
  11.455  112.255    6.000
  11.455  116.836    6.000
  11.455  121.418    6.000
  11.455  126.000    6.000
  16.036 -126.000    6.000
  16.036 -121.418    6.000
  16.036 -116.836    6.000
  16.036 -112.255    6.000
  16.036 -107.673    6.000
  16.036 -103.091    6.000
  16.036  -98.509    6.000
  16.036  -93.927    6.000
  16.036  -89.345    6.000
  16.036  -84.764    6.000
  16.036  -80.182    6.000
  16.036  -75.600    6.000
  16.036  -71.018    6.000
  16.036  -66.436    6.000
  16.036  -61.855    6.000
  16.036  -57.273    6.000
  16.036  -52.691    6.000
  16.036  -48.109    6.000
  16.036  -43.527    6.000
  16.036  -38.945    6.000
  16.036  -34.364    6.000
  16.036  -29.782    6.000
  16.036  -25.200    6.000
  16.036  -20.618    6.000
  16.036  -16.036    6.000
  16.036  -11.455    6.000
  16.036   -6.873    6.000
  16.036   -2.291    6.000
  16.036    2.291    6.000
  16.036    6.873    6.000
  16.036   11.455    6.000
  16.036   16.036    6.000
  16.036   20.618    6.000
  16.036   25.200    6.000
  16.036   29.782    6.000
  16.036   34.364    6.000
  16.036   38.945    6.000
  16.036   43.527    6.000
  16.036   48.109    6.000
  16.036   52.691    6.000
  16.036   57.273    6.000
  16.036   61.855    6.000
  16.036   66.436    6.000
  16.036   71.018    6.000
  16.036   75.600    6.000
  16.036   80.182    6.000
  16.036   84.764    6.000
  16.036   89.345    6.000
  16.036   93.927    6.000
  16.036   98.509    6.000
  16.036  103.091    6.000
  16.036  107.673    6.000
  16.036  112.255    6.000
  16.036  116.836    6.000
  16.036  121.418    6.000
  16.036  126.000    6.000
  20.618 -126.000    6.000
  20.618 -121.418    6.000
  20.618 -116.836    6.000
  20.618 -112.255    6.000
  20.618 -107.673    6.000
  20.618 -103.091    6.000
  20.618  -98.509    6.000
  20.618  -93.927    6.000
  20.618  -89.345    6.000
  20.618  -84.764    6.000
  20.618  -80.182    6.000
  20.618  -75.600    6.000
  20.618  -71.018    6.000
  20.618  -66.436    6.000
  20.618  -61.855    6.000
  20.618  -57.273    6.000
  20.618  -52.691    6.000
  20.618  -48.109    6.000
  20.618  -43.527    6.000
  20.618  -38.945    6.000
  20.618  -34.364    6.000
  20.618  -29.782    6.000
  20.618  -25.200    6.000
  20.618  -20.618    6.000
  20.618  -16.036    6.000
  20.618  -11.455    6.000
  20.618   -6.873    6.000
  20.618   -2.291    6.000
  20.618    2.291    6.000
  20.618    6.873    6.000
  20.618   11.455    6.000
  20.618   16.036    6.000
  20.618   20.618    6.000
  20.618   25.200    6.000
  20.618   29.782    6.000
  20.618   34.364    6.000
  20.618   38.945    6.000
  20.618   43.527    6.000
  20.618   48.109    6.000
  20.618   52.691    6.000
  20.618   57.273    6.000
  20.618   61.855    6.000
  20.618   66.436    6.000
  20.618   71.018    6.000
  20.618   75.600    6.000
  20.618   80.182    6.000
  20.618   84.764    6.000
  20.618   89.345    6.000
  20.618   93.927    6.000
  20.618   98.509    6.000
  20.618  103.091    6.000
  20.618  107.673    6.000
  20.618  112.255    6.000
  20.618  116.836    6.000
  20.618  121.418    6.000
  20.618  126.000    6.000
  25.200 -126.000    6.000
  25.200 -121.418    6.000
  25.200 -116.836    6.000
  25.200 -112.255    6.000
  25.200 -107.673    6.000
  25.200 -103.091    6.000
  25.200  -98.509    6.000
  25.200  -93.927    6.000
  25.200  -89.345    6.000
  25.200  -84.764    6.000
  25.200  -80.182    6.000
  25.200  -75.600    6.000
  25.200  -71.018    6.000
  25.200  -66.436    6.000
  25.200  -61.855    6.000
  25.200  -57.273    6.000
  25.200  -52.691    6.000
  25.200  -48.109    6.000
  25.200  -43.527    6.000
  25.200  -38.945    6.000
  25.200  -34.364    6.000
  25.200  -29.782    6.000
  25.200  -25.200    6.000
  25.200  -20.618    6.000
  25.200  -16.036    6.000
  25.200  -11.455    6.000
  25.200   -6.873    6.000
  25.200   -2.291    6.000
  25.200    2.291    6.000
  25.200    6.873    6.000
  25.200   11.455    6.000
  25.200   16.036    6.000
  25.200   20.618    6.000
  25.200   25.200    6.000
  25.200   29.782    6.000
  25.200   34.364    6.000
  25.200   38.945    6.000
  25.200   43.527    6.000
  25.200   48.109    6.000
  25.200   52.691    6.000
  25.200   57.273    6.000
  25.200   61.855    6.000
  25.200   66.436    6.000
  25.200   71.018    6.000
  25.200   75.600    6.000
  25.200   80.182    6.000
  25.200   84.764    6.000
  25.200   89.345    6.000
  25.200   93.927    6.000
  25.200   98.509    6.000
  25.200  103.091    6.000
  25.200  107.673    6.000
  25.200  112.255    6.000
  25.200  116.836    6.000
  25.200  121.418    6.000
  25.200  126.000    6.000
  29.782 -126.000    6.000
  29.782 -121.418    6.000
  29.782 -116.836    6.000
  29.782 -112.255    6.000
  29.782 -107.673    6.000
  29.782 -103.091    6.000
  29.782  -98.509    6.000
  29.782  -93.927    6.000
  29.782  -89.345    6.000
  29.782  -84.764    6.000
  29.782  -80.182    6.000
  29.782  -75.600    6.000
  29.782  -71.018    6.000
  29.782  -66.436    6.000
  29.782  -61.855    6.000
  29.782  -57.273    6.000
  29.782  -52.691    6.000
  29.782  -48.109    6.000
  29.782  -43.527    6.000
  29.782  -38.945    6.000
  29.782  -34.364    6.000
  29.782  -29.782    6.000
  29.782  -25.200    6.000
  29.782  -20.618    6.000
  29.782  -16.036    6.000
  29.782  -11.455    6.000
  29.782   -6.873    6.000
  29.782   -2.291    6.000
  29.782    2.291    6.000
  29.782    6.873    6.000
  29.782   11.455    6.000
  29.782   16.036    6.000
  29.782   20.618    6.000
  29.782   25.200    6.000
  29.782   29.782    6.000
  29.782   34.364    6.000
  29.782   38.945    6.000
  29.782   43.527    6.000
  29.782   48.109    6.000
  29.782   52.691    6.000
  29.782   57.273    6.000
  29.782   61.855    6.000
  29.782   66.436    6.000
  29.782   71.018    6.000
  29.782   75.600    6.000
  29.782   80.182    6.000
  29.782   84.764    6.000
  29.782   89.345    6.000
  29.782   93.927    6.000
  29.782   98.509    6.000
  29.782  103.091    6.000
  29.782  107.673    6.000
  29.782  112.255    6.000
  29.782  116.836    6.000
  29.782  121.418    6.000
  29.782  126.000    6.000
  34.364 -126.000    6.000
  34.364 -121.418    6.000
  34.364 -116.836    6.000
  34.364 -112.255    6.000
  34.364 -107.673    6.000
  34.364 -103.091    6.000
  34.364  -98.509    6.000
  34.364  -93.927    6.000
  34.364  -89.345    6.000
  34.364  -84.764    6.000
  34.364  -80.182    6.000
  34.364  -75.600    6.000
  34.364  -71.018    6.000
  34.364  -66.436    6.000
  34.364  -61.855    6.000
  34.364  -57.273    6.000
  34.364  -52.691    6.000
  34.364  -48.109    6.000
  34.364  -43.527    6.000
  34.364  -38.945    6.000
  34.364  -34.364    6.000
  34.364  -29.782    6.000
  34.364  -25.200    6.000
  34.364  -20.618    6.000
  34.364  -16.036    6.000
  34.364  -11.455    6.000
  34.364   -6.873    6.000
  34.364   -2.291    6.000
  34.364    2.291    6.000
  34.364    6.873    6.000
  34.364   11.455    6.000
  34.364   16.036    6.000
  34.364   20.618    6.000
  34.364   25.200    6.000
  34.364   29.782    6.000
  34.364   34.364    6.000
  34.364   38.945    6.000
  34.364   43.527    6.000
  34.364   48.109    6.000
  34.364   52.691    6.000
  34.364   57.273    6.000
  34.364   61.855    6.000
  34.364   66.436    6.000
  34.364   71.018    6.000
  34.364   75.600    6.000
  34.364   80.182    6.000
  34.364   84.764    6.000
  34.364   89.345    6.000
  34.364   93.927    6.000
  34.364   98.509    6.000
  34.364  103.091    6.000
  34.364  107.673    6.000
  34.364  112.255    6.000
  34.364  116.836    6.000
  34.364  121.418    6.000
  34.364  126.000    6.000
  38.945 -126.000    6.000
  38.945 -121.418    6.000
  38.945 -116.836    6.000
  38.945 -112.255    6.000
  38.945 -107.673    6.000
  38.945 -103.091    6.000
  38.945  -98.509    6.000
  38.945  -93.927    6.000
  38.945  -89.345    6.000
  38.945  -84.764    6.000
  38.945  -80.182    6.000
  38.945  -75.600    6.000
  38.945  -71.018    6.000
  38.945  -66.436    6.000
  38.945  -61.855    6.000
  38.945  -57.273    6.000
  38.945  -52.691    6.000
  38.945  -48.109    6.000
  38.945  -43.527    6.000
  38.945  -38.945    6.000
  38.945  -34.364    6.000
  38.945  -29.782    6.000
  38.945  -25.200    6.000
  38.945  -20.618    6.000
  38.945  -16.036    6.000
  38.945  -11.455    6.000
  38.945   -6.873    6.000
  38.945   -2.291    6.000
  38.945    2.291    6.000
  38.945    6.873    6.000
  38.945   11.455    6.000
  38.945   16.036    6.000
  38.945   20.618    6.000
  38.945   25.200    6.000
  38.945   29.782    6.000
  38.945   34.364    6.000
  38.945   38.945    6.000
  38.945   43.527    6.000
  38.945   48.109    6.000
  38.945   52.691    6.000
  38.945   57.273    6.000
  38.945   61.855    6.000
  38.945   66.436    6.000
  38.945   71.018    6.000
  38.945   75.600    6.000
  38.945   80.182    6.000
  38.945   84.764    6.000
  38.945   89.345    6.000
  38.945   93.927    6.000
  38.945   98.509    6.000
  38.945  103.091    6.000
  38.945  107.673    6.000
  38.945  112.255    6.000
  38.945  116.836    6.000
  38.945  121.418    6.000
  38.945  126.000    6.000
  43.527 -126.000    6.000
  43.527 -121.418    6.000
  43.527 -116.836    6.000
  43.527 -112.255    6.000
  43.527 -107.673    6.000
  43.527 -103.091    6.000
  43.527  -98.509    6.000
  43.527  -93.927    6.000
  43.527  -89.345    6.000
  43.527  -84.764    6.000
  43.527  -80.182    6.000
  43.527  -75.600    6.000
  43.527  -71.018    6.000
  43.527  -66.436    6.000
  43.527  -61.855    6.000
  43.527  -57.273    6.000
  43.527  -52.691    6.000
  43.527  -48.109    6.000
  43.527  -43.527    6.000
  43.527  -38.945    6.000
  43.527  -34.364    6.000
  43.527  -29.782    6.000
  43.527  -25.200    6.000
  43.527  -20.618    6.000
  43.527  -16.036    6.000
  43.527  -11.455    6.000
  43.527   -6.873    6.000
  43.527   -2.291    6.000
  43.527    2.291    6.000
  43.527    6.873    6.000
  43.527   11.455    6.000
  43.527   16.036    6.000
  43.527   20.618    6.000
  43.527   25.200    6.000
  43.527   29.782    6.000
  43.527   34.364    6.000
  43.527   38.945    6.000
  43.527   43.527    6.000
  43.527   48.109    6.000
  43.527   52.691    6.000
  43.527   57.273    6.000
  43.527   61.855    6.000
  43.527   66.436    6.000
  43.527   71.018    6.000
  43.527   75.600    6.000
  43.527   80.182    6.000
  43.527   84.764    6.000
  43.527   89.345    6.000
  43.527   93.927    6.000
  43.527   98.509    6.000
  43.527  103.091    6.000
  43.527  107.673    6.000
  43.527  112.255    6.000
  43.527  116.836    6.000
  43.527  121.418    6.000
  43.527  126.000    6.000
  48.109 -126.000    6.000
  48.109 -121.418    6.000
  48.109 -116.836    6.000
  48.109 -112.255    6.000
  48.109 -107.673    6.000
  48.109 -103.091    6.000
  48.109  -98.509    6.000
  48.109  -93.927    6.000
  48.109  -89.345    6.000
  48.109  -84.764    6.000
  48.109  -80.182    6.000
  48.109  -75.600    6.000
  48.109  -71.018    6.000
  48.109  -66.436    6.000
  48.109  -61.855    6.000
  48.109  -57.273    6.000
  48.109  -52.691    6.000
  48.109  -48.109    6.000
  48.109  -43.527    6.000
  48.109  -38.945    6.000
  48.109  -34.364    6.000
  48.109  -29.782    6.000
  48.109  -25.200    6.000
  48.109  -20.618    6.000
  48.109  -16.036    6.000
  48.109  -11.455    6.000
  48.109   -6.873    6.000
  48.109   -2.291    6.000
  48.109    2.291    6.000
  48.109    6.873    6.000
  48.109   11.455    6.000
  48.109   16.036    6.000
  48.109   20.618    6.000
  48.109   25.200    6.000
  48.109   29.782    6.000
  48.109   34.364    6.000
  48.109   38.945    6.000
  48.109   43.527    6.000
  48.109   48.109    6.000
  48.109   52.691    6.000
  48.109   57.273    6.000
  48.109   61.855    6.000
  48.109   66.436    6.000
  48.109   71.018    6.000
  48.109   75.600    6.000
  48.109   80.182    6.000
  48.109   84.764    6.000
  48.109   89.345    6.000
  48.109   93.927    6.000
  48.109   98.509    6.000
  48.109  103.091    6.000
  48.109  107.673    6.000
  48.109  112.255    6.000
  48.109  116.836    6.000
  48.109  121.418    6.000
  48.109  126.000    6.000
  52.691 -126.000    6.000
  52.691 -121.418    6.000
  52.691 -116.836    6.000
  52.691 -112.255    6.000
  52.691 -107.673    6.000
  52.691 -103.091    6.000
  52.691  -98.509    6.000
  52.691  -93.927    6.000
  52.691  -89.345    6.000
  52.691  -84.764    6.000
  52.691  -80.182    6.000
  52.691  -75.600    6.000
  52.691  -71.018    6.000
  52.691  -66.436    6.000
  52.691  -61.855    6.000
  52.691  -57.273    6.000
  52.691  -52.691    6.000
  52.691  -48.109    6.000
  52.691  -43.527    6.000
  52.691  -38.945    6.000
  52.691  -34.364    6.000
  52.691  -29.782    6.000
  52.691  -25.200    6.000
  52.691  -20.618    6.000
  52.691  -16.036    6.000
  52.691  -11.455    6.000
  52.691   -6.873    6.000
  52.691   -2.291    6.000
  52.691    2.291    6.000
  52.691    6.873    6.000
  52.691   11.455    6.000
  52.691   16.036    6.000
  52.691   20.618    6.000
  52.691   25.200    6.000
  52.691   29.782    6.000
  52.691   34.364    6.000
  52.691   38.945    6.000
  52.691   43.527    6.000
  52.691   48.109    6.000
  52.691   52.691    6.000
  52.691   57.273    6.000
  52.691   61.855    6.000
  52.691   66.436    6.000
  52.691   71.018    6.000
  52.691   75.600    6.000
  52.691   80.182    6.000
  52.691   84.764    6.000
  52.691   89.345    6.000
  52.691   93.927    6.000
  52.691   98.509    6.000
  52.691  103.091    6.000
  52.691  107.673    6.000
  52.691  112.255    6.000
  52.691  116.836    6.000
  52.691  121.418    6.000
  52.691  126.000    6.000
  57.273 -126.000    6.000
  57.273 -121.418    6.000
  57.273 -116.836    6.000
  57.273 -112.255    6.000
  57.273 -107.673    6.000
  57.273 -103.091    6.000
  57.273  -98.509    6.000
  57.273  -93.927    6.000
  57.273  -89.345    6.000
  57.273  -84.764    6.000
  57.273  -80.182    6.000
  57.273  -75.600    6.000
  57.273  -71.018    6.000
  57.273  -66.436    6.000
  57.273  -61.855    6.000
  57.273  -57.273    6.000
  57.273  -52.691    6.000
  57.273  -48.109    6.000
  57.273  -43.527    6.000
  57.273  -38.945    6.000
  57.273  -34.364    6.000
  57.273  -29.782    6.000
  57.273  -25.200    6.000
  57.273  -20.618    6.000
  57.273  -16.036    6.000
  57.273  -11.455    6.000
  57.273   -6.873    6.000
  57.273   -2.291    6.000
  57.273    2.291    6.000
  57.273    6.873    6.000
  57.273   11.455    6.000
  57.273   16.036    6.000
  57.273   20.618    6.000
  57.273   25.200    6.000
  57.273   29.782    6.000
  57.273   34.364    6.000
  57.273   38.945    6.000
  57.273   43.527    6.000
  57.273   48.109    6.000
  57.273   52.691    6.000
  57.273   57.273    6.000
  57.273   61.855    6.000
  57.273   66.436    6.000
  57.273   71.018    6.000
  57.273   75.600    6.000
  57.273   80.182    6.000
  57.273   84.764    6.000
  57.273   89.345    6.000
  57.273   93.927    6.000
  57.273   98.509    6.000
  57.273  103.091    6.000
  57.273  107.673    6.000
  57.273  112.255    6.000
  57.273  116.836    6.000
  57.273  121.418    6.000
  57.273  126.000    6.000
  61.855 -126.000    6.000
  61.855 -121.418    6.000
  61.855 -116.836    6.000
  61.855 -112.255    6.000
  61.855 -107.673    6.000
  61.855 -103.091    6.000
  61.855  -98.509    6.000
  61.855  -93.927    6.000
  61.855  -89.345    6.000
  61.855  -84.764    6.000
  61.855  -80.182    6.000
  61.855  -75.600    6.000
  61.855  -71.018    6.000
  61.855  -66.436    6.000
  61.855  -61.855    6.000
  61.855  -57.273    6.000
  61.855  -52.691    6.000
  61.855  -48.109    6.000
  61.855  -43.527    6.000
  61.855  -38.945    6.000
  61.855  -34.364    6.000
  61.855  -29.782    6.000
  61.855  -25.200    6.000
  61.855  -20.618    6.000
  61.855  -16.036    6.000
  61.855  -11.455    6.000
  61.855   -6.873    6.000
  61.855   -2.291    6.000
  61.855    2.291    6.000
  61.855    6.873    6.000
  61.855   11.455    6.000
  61.855   16.036    6.000
  61.855   20.618    6.000
  61.855   25.200    6.000
  61.855   29.782    6.000
  61.855   34.364    6.000
  61.855   38.945    6.000
  61.855   43.527    6.000
  61.855   48.109    6.000
  61.855   52.691    6.000
  61.855   57.273    6.000
  61.855   61.855    6.000
  61.855   66.436    6.000
  61.855   71.018    6.000
  61.855   75.600    6.000
  61.855   80.182    6.000
  61.855   84.764    6.000
  61.855   89.345    6.000
  61.855   93.927    6.000
  61.855   98.509    6.000
  61.855  103.091    6.000
  61.855  107.673    6.000
  61.855  112.255    6.000
  61.855  116.836    6.000
  61.855  121.418    6.000
  61.855  126.000    6.000
  66.436 -126.000    6.000
  66.436 -121.418    6.000
  66.436 -116.836    6.000
  66.436 -112.255    6.000
  66.436 -107.673    6.000
  66.436 -103.091    6.000
  66.436  -98.509    6.000
  66.436  -93.927    6.000
  66.436  -89.345    6.000
  66.436  -84.764    6.000
  66.436  -80.182    6.000
  66.436  -75.600    6.000
  66.436  -71.018    6.000
  66.436  -66.436    6.000
  66.436  -61.855    6.000
  66.436  -57.273    6.000
  66.436  -52.691    6.000
  66.436  -48.109    6.000
  66.436  -43.527    6.000
  66.436  -38.945    6.000
  66.436  -34.364    6.000
  66.436  -29.782    6.000
  66.436  -25.200    6.000
  66.436  -20.618    6.000
  66.436  -16.036    6.000
  66.436  -11.455    6.000
  66.436   -6.873    6.000
  66.436   -2.291    6.000
  66.436    2.291    6.000
  66.436    6.873    6.000
  66.436   11.455    6.000
  66.436   16.036    6.000
  66.436   20.618    6.000
  66.436   25.200    6.000
  66.436   29.782    6.000
  66.436   34.364    6.000
  66.436   38.945    6.000
  66.436   43.527    6.000
  66.436   48.109    6.000
  66.436   52.691    6.000
  66.436   57.273    6.000
  66.436   61.855    6.000
  66.436   66.436    6.000
  66.436   71.018    6.000
  66.436   75.600    6.000
  66.436   80.182    6.000
  66.436   84.764    6.000
  66.436   89.345    6.000
  66.436   93.927    6.000
  66.436   98.509    6.000
  66.436  103.091    6.000
  66.436  107.673    6.000
  66.436  112.255    6.000
  66.436  116.836    6.000
  66.436  121.418    6.000
  66.436  126.000    6.000
  71.018 -126.000    6.000
  71.018 -121.418    6.000
  71.018 -116.836    6.000
  71.018 -112.255    6.000
  71.018 -107.673    6.000
  71.018 -103.091    6.000
  71.018  -98.509    6.000
  71.018  -93.927    6.000
  71.018  -89.345    6.000
  71.018  -84.764    6.000
  71.018  -80.182    6.000
  71.018  -75.600    6.000
  71.018  -71.018    6.000
  71.018  -66.436    6.000
  71.018  -61.855    6.000
  71.018  -57.273    6.000
  71.018  -52.691    6.000
  71.018  -48.109    6.000
  71.018  -43.527    6.000
  71.018  -38.945    6.000
  71.018  -34.364    6.000
  71.018  -29.782    6.000
  71.018  -25.200    6.000
  71.018  -20.618    6.000
  71.018  -16.036    6.000
  71.018  -11.455    6.000
  71.018   -6.873    6.000
  71.018   -2.291    6.000
  71.018    2.291    6.000
  71.018    6.873    6.000
  71.018   11.455    6.000
  71.018   16.036    6.000
  71.018   20.618    6.000
  71.018   25.200    6.000
  71.018   29.782    6.000
  71.018   34.364    6.000
  71.018   38.945    6.000
  71.018   43.527    6.000
  71.018   48.109    6.000
  71.018   52.691    6.000
  71.018   57.273    6.000
  71.018   61.855    6.000
  71.018   66.436    6.000
  71.018   71.018    6.000
  71.018   75.600    6.000
  71.018   80.182    6.000
  71.018   84.764    6.000
  71.018   89.345    6.000
  71.018   93.927    6.000
  71.018   98.509    6.000
  71.018  103.091    6.000
  71.018  107.673    6.000
  71.018  112.255    6.000
  71.018  116.836    6.000
  71.018  121.418    6.000
  71.018  126.000    6.000
  75.600 -126.000    6.000
  75.600 -121.418    6.000
  75.600 -116.836    6.000
  75.600 -112.255    6.000
  75.600 -107.673    6.000
  75.600 -103.091    6.000
  75.600  -98.509    6.000
  75.600  -93.927    6.000
  75.600  -89.345    6.000
  75.600  -84.764    6.000
  75.600  -80.182    6.000
  75.600  -75.600    6.000
  75.600  -71.018    6.000
  75.600  -66.436    6.000
  75.600  -61.855    6.000
  75.600  -57.273    6.000
  75.600  -52.691    6.000
  75.600  -48.109    6.000
  75.600  -43.527    6.000
  75.600  -38.945    6.000
  75.600  -34.364    6.000
  75.600  -29.782    6.000
  75.600  -25.200    6.000
  75.600  -20.618    6.000
  75.600  -16.036    6.000
  75.600  -11.455    6.000
  75.600   -6.873    6.000
  75.600   -2.291    6.000
  75.600    2.291    6.000
  75.600    6.873    6.000
  75.600   11.455    6.000
  75.600   16.036    6.000
  75.600   20.618    6.000
  75.600   25.200    6.000
  75.600   29.782    6.000
  75.600   34.364    6.000
  75.600   38.945    6.000
  75.600   43.527    6.000
  75.600   48.109    6.000
  75.600   52.691    6.000
  75.600   57.273    6.000
  75.600   61.855    6.000
  75.600   66.436    6.000
  75.600   71.018    6.000
  75.600   75.600    6.000
  75.600   80.182    6.000
  75.600   84.764    6.000
  75.600   89.345    6.000
  75.600   93.927    6.000
  75.600   98.509    6.000
  75.600  103.091    6.000
  75.600  107.673    6.000
  75.600  112.255    6.000
  75.600  116.836    6.000
  75.600  121.418    6.000
  75.600  126.000    6.000
  80.182 -126.000    6.000
  80.182 -121.418    6.000
  80.182 -116.836    6.000
  80.182 -112.255    6.000
  80.182 -107.673    6.000
  80.182 -103.091    6.000
  80.182  -98.509    6.000
  80.182  -93.927    6.000
  80.182  -89.345    6.000
  80.182  -84.764    6.000
  80.182  -80.182    6.000
  80.182  -75.600    6.000
  80.182  -71.018    6.000
  80.182  -66.436    6.000
  80.182  -61.855    6.000
  80.182  -57.273    6.000
  80.182  -52.691    6.000
  80.182  -48.109    6.000
  80.182  -43.527    6.000
  80.182  -38.945    6.000
  80.182  -34.364    6.000
  80.182  -29.782    6.000
  80.182  -25.200    6.000
  80.182  -20.618    6.000
  80.182  -16.036    6.000
  80.182  -11.455    6.000
  80.182   -6.873    6.000
  80.182   -2.291    6.000
  80.182    2.291    6.000
  80.182    6.873    6.000
  80.182   11.455    6.000
  80.182   16.036    6.000
  80.182   20.618    6.000
  80.182   25.200    6.000
  80.182   29.782    6.000
  80.182   34.364    6.000
  80.182   38.945    6.000
  80.182   43.527    6.000
  80.182   48.109    6.000
  80.182   52.691    6.000
  80.182   57.273    6.000
  80.182   61.855    6.000
  80.182   66.436    6.000
  80.182   71.018    6.000
  80.182   75.600    6.000
  80.182   80.182    6.000
  80.182   84.764    6.000
  80.182   89.345    6.000
  80.182   93.927    6.000
  80.182   98.509    6.000
  80.182  103.091    6.000
  80.182  107.673    6.000
  80.182  112.255    6.000
  80.182  116.836    6.000
  80.182  121.418    6.000
  80.182  126.000    6.000
  84.764 -126.000    6.000
  84.764 -121.418    6.000
  84.764 -116.836    6.000
  84.764 -112.255    6.000
  84.764 -107.673    6.000
  84.764 -103.091    6.000
  84.764  -98.509    6.000
  84.764  -93.927    6.000
  84.764  -89.345    6.000
  84.764  -84.764    6.000
  84.764  -80.182    6.000
  84.764  -75.600    6.000
  84.764  -71.018    6.000
  84.764  -66.436    6.000
  84.764  -61.855    6.000
  84.764  -57.273    6.000
  84.764  -52.691    6.000
  84.764  -48.109    6.000
  84.764  -43.527    6.000
  84.764  -38.945    6.000
  84.764  -34.364    6.000
  84.764  -29.782    6.000
  84.764  -25.200    6.000
  84.764  -20.618    6.000
  84.764  -16.036    6.000
  84.764  -11.455    6.000
  84.764   -6.873    6.000
  84.764   -2.291    6.000
  84.764    2.291    6.000
  84.764    6.873    6.000
  84.764   11.455    6.000
  84.764   16.036    6.000
  84.764   20.618    6.000
  84.764   25.200    6.000
  84.764   29.782    6.000
  84.764   34.364    6.000
  84.764   38.945    6.000
  84.764   43.527    6.000
  84.764   48.109    6.000
  84.764   52.691    6.000
  84.764   57.273    6.000
  84.764   61.855    6.000
  84.764   66.436    6.000
  84.764   71.018    6.000
  84.764   75.600    6.000
  84.764   80.182    6.000
  84.764   84.764    6.000
  84.764   89.345    6.000
  84.764   93.927    6.000
  84.764   98.509    6.000
  84.764  103.091    6.000
  84.764  107.673    6.000
  84.764  112.255    6.000
  84.764  116.836    6.000
  84.764  121.418    6.000
  84.764  126.000    6.000
  89.345 -126.000    6.000
  89.345 -121.418    6.000
  89.345 -116.836    6.000
  89.345 -112.255    6.000
  89.345 -107.673    6.000
  89.345 -103.091    6.000
  89.345  -98.509    6.000
  89.345  -93.927    6.000
  89.345  -89.345    6.000
  89.345  -84.764    6.000
  89.345  -80.182    6.000
  89.345  -75.600    6.000
  89.345  -71.018    6.000
  89.345  -66.436    6.000
  89.345  -61.855    6.000
  89.345  -57.273    6.000
  89.345  -52.691    6.000
  89.345  -48.109    6.000
  89.345  -43.527    6.000
  89.345  -38.945    6.000
  89.345  -34.364    6.000
  89.345  -29.782    6.000
  89.345  -25.200    6.000
  89.345  -20.618    6.000
  89.345  -16.036    6.000
  89.345  -11.455    6.000
  89.345   -6.873    6.000
  89.345   -2.291    6.000
  89.345    2.291    6.000
  89.345    6.873    6.000
  89.345   11.455    6.000
  89.345   16.036    6.000
  89.345   20.618    6.000
  89.345   25.200    6.000
  89.345   29.782    6.000
  89.345   34.364    6.000
  89.345   38.945    6.000
  89.345   43.527    6.000
  89.345   48.109    6.000
  89.345   52.691    6.000
  89.345   57.273    6.000
  89.345   61.855    6.000
  89.345   66.436    6.000
  89.345   71.018    6.000
  89.345   75.600    6.000
  89.345   80.182    6.000
  89.345   84.764    6.000
  89.345   89.345    6.000
  89.345   93.927    6.000
  89.345   98.509    6.000
  89.345  103.091    6.000
  89.345  107.673    6.000
  89.345  112.255    6.000
  89.345  116.836    6.000
  89.345  121.418    6.000
  89.345  126.000    6.000
  93.927 -126.000    6.000
  93.927 -121.418    6.000
  93.927 -116.836    6.000
  93.927 -112.255    6.000
  93.927 -107.673    6.000
  93.927 -103.091    6.000
  93.927  -98.509    6.000
  93.927  -93.927    6.000
  93.927  -89.345    6.000
  93.927  -84.764    6.000
  93.927  -80.182    6.000
  93.927  -75.600    6.000
  93.927  -71.018    6.000
  93.927  -66.436    6.000
  93.927  -61.855    6.000
  93.927  -57.273    6.000
  93.927  -52.691    6.000
  93.927  -48.109    6.000
  93.927  -43.527    6.000
  93.927  -38.945    6.000
  93.927  -34.364    6.000
  93.927  -29.782    6.000
  93.927  -25.200    6.000
  93.927  -20.618    6.000
  93.927  -16.036    6.000
  93.927  -11.455    6.000
  93.927   -6.873    6.000
  93.927   -2.291    6.000
  93.927    2.291    6.000
  93.927    6.873    6.000
  93.927   11.455    6.000
  93.927   16.036    6.000
  93.927   20.618    6.000
  93.927   25.200    6.000
  93.927   29.782    6.000
  93.927   34.364    6.000
  93.927   38.945    6.000
  93.927   43.527    6.000
  93.927   48.109    6.000
  93.927   52.691    6.000
  93.927   57.273    6.000
  93.927   61.855    6.000
  93.927   66.436    6.000
  93.927   71.018    6.000
  93.927   75.600    6.000
  93.927   80.182    6.000
  93.927   84.764    6.000
  93.927   89.345    6.000
  93.927   93.927    6.000
  93.927   98.509    6.000
  93.927  103.091    6.000
  93.927  107.673    6.000
  93.927  112.255    6.000
  93.927  116.836    6.000
  93.927  121.418    6.000
  93.927  126.000    6.000
  98.509 -126.000    6.000
  98.509 -121.418    6.000
  98.509 -116.836    6.000
  98.509 -112.255    6.000
  98.509 -107.673    6.000
  98.509 -103.091    6.000
  98.509  -98.509    6.000
  98.509  -93.927    6.000
  98.509  -89.345    6.000
  98.509  -84.764    6.000
  98.509  -80.182    6.000
  98.509  -75.600    6.000
  98.509  -71.018    6.000
  98.509  -66.436    6.000
  98.509  -61.855    6.000
  98.509  -57.273    6.000
  98.509  -52.691    6.000
  98.509  -48.109    6.000
  98.509  -43.527    6.000
  98.509  -38.945    6.000
  98.509  -34.364    6.000
  98.509  -29.782    6.000
  98.509  -25.200    6.000
  98.509  -20.618    6.000
  98.509  -16.036    6.000
  98.509  -11.455    6.000
  98.509   -6.873    6.000
  98.509   -2.291    6.000
  98.509    2.291    6.000
  98.509    6.873    6.000
  98.509   11.455    6.000
  98.509   16.036    6.000
  98.509   20.618    6.000
  98.509   25.200    6.000
  98.509   29.782    6.000
  98.509   34.364    6.000
  98.509   38.945    6.000
  98.509   43.527    6.000
  98.509   48.109    6.000
  98.509   52.691    6.000
  98.509   57.273    6.000
  98.509   61.855    6.000
  98.509   66.436    6.000
  98.509   71.018    6.000
  98.509   75.600    6.000
  98.509   80.182    6.000
  98.509   84.764    6.000
  98.509   89.345    6.000
  98.509   93.927    6.000
  98.509   98.509    6.000
  98.509  103.091    6.000
  98.509  107.673    6.000
  98.509  112.255    6.000
  98.509  116.836    6.000
  98.509  121.418    6.000
  98.509  126.000    6.000
 103.091 -126.000    6.000
 103.091 -121.418    6.000
 103.091 -116.836    6.000
 103.091 -112.255    6.000
 103.091 -107.673    6.000
 103.091 -103.091    6.000
 103.091  -98.509    6.000
 103.091  -93.927    6.000
 103.091  -89.345    6.000
 103.091  -84.764    6.000
 103.091  -80.182    6.000
 103.091  -75.600    6.000
 103.091  -71.018    6.000
 103.091  -66.436    6.000
 103.091  -61.855    6.000
 103.091  -57.273    6.000
 103.091  -52.691    6.000
 103.091  -48.109    6.000
 103.091  -43.527    6.000
 103.091  -38.945    6.000
 103.091  -34.364    6.000
 103.091  -29.782    6.000
 103.091  -25.200    6.000
 103.091  -20.618    6.000
 103.091  -16.036    6.000
 103.091  -11.455    6.000
 103.091   -6.873    6.000
 103.091   -2.291    6.000
 103.091    2.291    6.000
 103.091    6.873    6.000
 103.091   11.455    6.000
 103.091   16.036    6.000
 103.091   20.618    6.000
 103.091   25.200    6.000
 103.091   29.782    6.000
 103.091   34.364    6.000
 103.091   38.945    6.000
 103.091   43.527    6.000
 103.091   48.109    6.000
 103.091   52.691    6.000
 103.091   57.273    6.000
 103.091   61.855    6.000
 103.091   66.436    6.000
 103.091   71.018    6.000
 103.091   75.600    6.000
 103.091   80.182    6.000
 103.091   84.764    6.000
 103.091   89.345    6.000
 103.091   93.927    6.000
 103.091   98.509    6.000
 103.091  103.091    6.000
 103.091  107.673    6.000
 103.091  112.255    6.000
 103.091  116.836    6.000
 103.091  121.418    6.000
 103.091  126.000    6.000
 107.673 -126.000    6.000
 107.673 -121.418    6.000
 107.673 -116.836    6.000
 107.673 -112.255    6.000
 107.673 -107.673    6.000
 107.673 -103.091    6.000
 107.673  -98.509    6.000
 107.673  -93.927    6.000
 107.673  -89.345    6.000
 107.673  -84.764    6.000
 107.673  -80.182    6.000
 107.673  -75.600    6.000
 107.673  -71.018    6.000
 107.673  -66.436    6.000
 107.673  -61.855    6.000
 107.673  -57.273    6.000
 107.673  -52.691    6.000
 107.673  -48.109    6.000
 107.673  -43.527    6.000
 107.673  -38.945    6.000
 107.673  -34.364    6.000
 107.673  -29.782    6.000
 107.673  -25.200    6.000
 107.673  -20.618    6.000
 107.673  -16.036    6.000
 107.673  -11.455    6.000
 107.673   -6.873    6.000
 107.673   -2.291    6.000
 107.673    2.291    6.000
 107.673    6.873    6.000
 107.673   11.455    6.000
 107.673   16.036    6.000
 107.673   20.618    6.000
 107.673   25.200    6.000
 107.673   29.782    6.000
 107.673   34.364    6.000
 107.673   38.945    6.000
 107.673   43.527    6.000
 107.673   48.109    6.000
 107.673   52.691    6.000
 107.673   57.273    6.000
 107.673   61.855    6.000
 107.673   66.436    6.000
 107.673   71.018    6.000
 107.673   75.600    6.000
 107.673   80.182    6.000
 107.673   84.764    6.000
 107.673   89.345    6.000
 107.673   93.927    6.000
 107.673   98.509    6.000
 107.673  103.091    6.000
 107.673  107.673    6.000
 107.673  112.255    6.000
 107.673  116.836    6.000
 107.673  121.418    6.000
 107.673  126.000    6.000
 112.255 -126.000    6.000
 112.255 -121.418    6.000
 112.255 -116.836    6.000
 112.255 -112.255    6.000
 112.255 -107.673    6.000
 112.255 -103.091    6.000
 112.255  -98.509    6.000
 112.255  -93.927    6.000
 112.255  -89.345    6.000
 112.255  -84.764    6.000
 112.255  -80.182    6.000
 112.255  -75.600    6.000
 112.255  -71.018    6.000
 112.255  -66.436    6.000
 112.255  -61.855    6.000
 112.255  -57.273    6.000
 112.255  -52.691    6.000
 112.255  -48.109    6.000
 112.255  -43.527    6.000
 112.255  -38.945    6.000
 112.255  -34.364    6.000
 112.255  -29.782    6.000
 112.255  -25.200    6.000
 112.255  -20.618    6.000
 112.255  -16.036    6.000
 112.255  -11.455    6.000
 112.255   -6.873    6.000
 112.255   -2.291    6.000
 112.255    2.291    6.000
 112.255    6.873    6.000
 112.255   11.455    6.000
 112.255   16.036    6.000
 112.255   20.618    6.000
 112.255   25.200    6.000
 112.255   29.782    6.000
 112.255   34.364    6.000
 112.255   38.945    6.000
 112.255   43.527    6.000
 112.255   48.109    6.000
 112.255   52.691    6.000
 112.255   57.273    6.000
 112.255   61.855    6.000
 112.255   66.436    6.000
 112.255   71.018    6.000
 112.255   75.600    6.000
 112.255   80.182    6.000
 112.255   84.764    6.000
 112.255   89.345    6.000
 112.255   93.927    6.000
 112.255   98.509    6.000
 112.255  103.091    6.000
 112.255  107.673    6.000
 112.255  112.255    6.000
 112.255  116.836    6.000
 112.255  121.418    6.000
 112.255  126.000    6.000
 116.836 -126.000    6.000
 116.836 -121.418    6.000
 116.836 -116.836    6.000
 116.836 -112.255    6.000
 116.836 -107.673    6.000
 116.836 -103.091    6.000
 116.836  -98.509    6.000
 116.836  -93.927    6.000
 116.836  -89.345    6.000
 116.836  -84.764    6.000
 116.836  -80.182    6.000
 116.836  -75.600    6.000
 116.836  -71.018    6.000
 116.836  -66.436    6.000
 116.836  -61.855    6.000
 116.836  -57.273    6.000
 116.836  -52.691    6.000
 116.836  -48.109    6.000
 116.836  -43.527    6.000
 116.836  -38.945    6.000
 116.836  -34.364    6.000
 116.836  -29.782    6.000
 116.836  -25.200    6.000
 116.836  -20.618    6.000
 116.836  -16.036    6.000
 116.836  -11.455    6.000
 116.836   -6.873    6.000
 116.836   -2.291    6.000
 116.836    2.291    6.000
 116.836    6.873    6.000
 116.836   11.455    6.000
 116.836   16.036    6.000
 116.836   20.618    6.000
 116.836   25.200    6.000
 116.836   29.782    6.000
 116.836   34.364    6.000
 116.836   38.945    6.000
 116.836   43.527    6.000
 116.836   48.109    6.000
 116.836   52.691    6.000
 116.836   57.273    6.000
 116.836   61.855    6.000
 116.836   66.436    6.000
 116.836   71.018    6.000
 116.836   75.600    6.000
 116.836   80.182    6.000
 116.836   84.764    6.000
 116.836   89.345    6.000
 116.836   93.927    6.000
 116.836   98.509    6.000
 116.836  103.091    6.000
 116.836  107.673    6.000
 116.836  112.255    6.000
 116.836  116.836    6.000
 116.836  121.418    6.000
 116.836  126.000    6.000
 121.418 -126.000    6.000
 121.418 -121.418    6.000
 121.418 -116.836    6.000
 121.418 -112.255    6.000
 121.418 -107.673    6.000
 121.418 -103.091    6.000
 121.418  -98.509    6.000
 121.418  -93.927    6.000
 121.418  -89.345    6.000
 121.418  -84.764    6.000
 121.418  -80.182    6.000
 121.418  -75.600    6.000
 121.418  -71.018    6.000
 121.418  -66.436    6.000
 121.418  -61.855    6.000
 121.418  -57.273    6.000
 121.418  -52.691    6.000
 121.418  -48.109    6.000
 121.418  -43.527    6.000
 121.418  -38.945    6.000
 121.418  -34.364    6.000
 121.418  -29.782    6.000
 121.418  -25.200    6.000
 121.418  -20.618    6.000
 121.418  -16.036    6.000
 121.418  -11.455    6.000
 121.418   -6.873    6.000
 121.418   -2.291    6.000
 121.418    2.291    6.000
 121.418    6.873    6.000
 121.418   11.455    6.000
 121.418   16.036    6.000
 121.418   20.618    6.000
 121.418   25.200    6.000
 121.418   29.782    6.000
 121.418   34.364    6.000
 121.418   38.945    6.000
 121.418   43.527    6.000
 121.418   48.109    6.000
 121.418   52.691    6.000
 121.418   57.273    6.000
 121.418   61.855    6.000
 121.418   66.436    6.000
 121.418   71.018    6.000
 121.418   75.600    6.000
 121.418   80.182    6.000
 121.418   84.764    6.000
 121.418   89.345    6.000
 121.418   93.927    6.000
 121.418   98.509    6.000
 121.418  103.091    6.000
 121.418  107.673    6.000
 121.418  112.255    6.000
 121.418  116.836    6.000
 121.418  121.418    6.000
 121.418  126.000    6.000
 126.000 -126.000    6.000
 126.000 -121.418    6.000
 126.000 -116.836    6.000
 126.000 -112.255    6.000
 126.000 -107.673    6.000
 126.000 -103.091    6.000
 126.000  -98.509    6.000
 126.000  -93.927    6.000
 126.000  -89.345    6.000
 126.000  -84.764    6.000
 126.000  -80.182    6.000
 126.000  -75.600    6.000
 126.000  -71.018    6.000
 126.000  -66.436    6.000
 126.000  -61.855    6.000
 126.000  -57.273    6.000
 126.000  -52.691    6.000
 126.000  -48.109    6.000
 126.000  -43.527    6.000
 126.000  -38.945    6.000
 126.000  -34.364    6.000
 126.000  -29.782    6.000
 126.000  -25.200    6.000
 126.000  -20.618    6.000
 126.000  -16.036    6.000
 126.000  -11.455    6.000
 126.000   -6.873    6.000
 126.000   -2.291    6.000
 126.000    2.291    6.000
 126.000    6.873    6.000
 126.000   11.455    6.000
 126.000   16.036    6.000
 126.000   20.618    6.000
 126.000   25.200    6.000
 126.000   29.782    6.000
 126.000   34.364    6.000
 126.000   38.945    6.000
 126.000   43.527    6.000
 126.000   48.109    6.000
 126.000   52.691    6.000
 126.000   57.273    6.000
 126.000   61.855    6.000
 126.000   66.436    6.000
 126.000   71.018    6.000
 126.000   75.600    6.000
 126.000   80.182    6.000
 126.000   84.764    6.000
 126.000   89.345    6.000
 126.000   93.927    6.000
 126.000   98.509    6.000
 126.000  103.091    6.000
 126.000  107.673    6.000
 126.000  112.255    6.000
 126.000  116.836    6.000
 126.000  121.418    6.000
 126.000  126.000    6.000
-126.000 -126.000   -6.000
-126.000 -121.418   -6.000
-126.000 -116.836   -6.000
-126.000 -112.255   -6.000
-126.000 -107.673   -6.000
-126.000 -103.091   -6.000
-126.000  -98.509   -6.000
-126.000  -93.927   -6.000
-126.000  -89.345   -6.000
-126.000  -84.764   -6.000
-126.000  -80.182   -6.000
-126.000  -75.600   -6.000
-126.000  -71.018   -6.000
-126.000  -66.436   -6.000
-126.000  -61.855   -6.000
-126.000  -57.273   -6.000
-126.000  -52.691   -6.000
-126.000  -48.109   -6.000
-126.000  -43.527   -6.000
-126.000  -38.945   -6.000
-126.000  -34.364   -6.000
-126.000  -29.782   -6.000
-126.000  -25.200   -6.000
-126.000  -20.618   -6.000
-126.000  -16.036   -6.000
-126.000  -11.455   -6.000
-126.000   -6.873   -6.000
-126.000   -2.291   -6.000
-126.000    2.291   -6.000
-126.000    6.873   -6.000
-126.000   11.455   -6.000
-126.000   16.036   -6.000
-126.000   20.618   -6.000
-126.000   25.200   -6.000
-126.000   29.782   -6.000
-126.000   34.364   -6.000
-126.000   38.945   -6.000
-126.000   43.527   -6.000
-126.000   48.109   -6.000
-126.000   52.691   -6.000
-126.000   57.273   -6.000
-126.000   61.855   -6.000
-126.000   66.436   -6.000
-126.000   71.018   -6.000
-126.000   75.600   -6.000
-126.000   80.182   -6.000
-126.000   84.764   -6.000
-126.000   89.345   -6.000
-126.000   93.927   -6.000
-126.000   98.509   -6.000
-126.000  103.091   -6.000
-126.000  107.673   -6.000
-126.000  112.255   -6.000
-126.000  116.836   -6.000
-126.000  121.418   -6.000
-126.000  126.000   -6.000
-121.418 -126.000   -6.000
-121.418 -121.418   -6.000
-121.418 -116.836   -6.000
-121.418 -112.255   -6.000
-121.418 -107.673   -6.000
-121.418 -103.091   -6.000
-121.418  -98.509   -6.000
-121.418  -93.927   -6.000
-121.418  -89.345   -6.000
-121.418  -84.764   -6.000
-121.418  -80.182   -6.000
-121.418  -75.600   -6.000
-121.418  -71.018   -6.000
-121.418  -66.436   -6.000
-121.418  -61.855   -6.000
-121.418  -57.273   -6.000
-121.418  -52.691   -6.000
-121.418  -48.109   -6.000
-121.418  -43.527   -6.000
-121.418  -38.945   -6.000
-121.418  -34.364   -6.000
-121.418  -29.782   -6.000
-121.418  -25.200   -6.000
-121.418  -20.618   -6.000
-121.418  -16.036   -6.000
-121.418  -11.455   -6.000
-121.418   -6.873   -6.000
-121.418   -2.291   -6.000
-121.418    2.291   -6.000
-121.418    6.873   -6.000
-121.418   11.455   -6.000
-121.418   16.036   -6.000
-121.418   20.618   -6.000
-121.418   25.200   -6.000
-121.418   29.782   -6.000
-121.418   34.364   -6.000
-121.418   38.945   -6.000
-121.418   43.527   -6.000
-121.418   48.109   -6.000
-121.418   52.691   -6.000
-121.418   57.273   -6.000
-121.418   61.855   -6.000
-121.418   66.436   -6.000
-121.418   71.018   -6.000
-121.418   75.600   -6.000
-121.418   80.182   -6.000
-121.418   84.764   -6.000
-121.418   89.345   -6.000
-121.418   93.927   -6.000
-121.418   98.509   -6.000
-121.418  103.091   -6.000
-121.418  107.673   -6.000
-121.418  112.255   -6.000
-121.418  116.836   -6.000
-121.418  121.418   -6.000
-121.418  126.000   -6.000
-116.836 -126.000   -6.000
-116.836 -121.418   -6.000
-116.836 -116.836   -6.000
-116.836 -112.255   -6.000
-116.836 -107.673   -6.000
-116.836 -103.091   -6.000
-116.836  -98.509   -6.000
-116.836  -93.927   -6.000
-116.836  -89.345   -6.000
-116.836  -84.764   -6.000
-116.836  -80.182   -6.000
-116.836  -75.600   -6.000
-116.836  -71.018   -6.000
-116.836  -66.436   -6.000
-116.836  -61.855   -6.000
-116.836  -57.273   -6.000
-116.836  -52.691   -6.000
-116.836  -48.109   -6.000
-116.836  -43.527   -6.000
-116.836  -38.945   -6.000
-116.836  -34.364   -6.000
-116.836  -29.782   -6.000
-116.836  -25.200   -6.000
-116.836  -20.618   -6.000
-116.836  -16.036   -6.000
-116.836  -11.455   -6.000
-116.836   -6.873   -6.000
-116.836   -2.291   -6.000
-116.836    2.291   -6.000
-116.836    6.873   -6.000
-116.836   11.455   -6.000
-116.836   16.036   -6.000
-116.836   20.618   -6.000
-116.836   25.200   -6.000
-116.836   29.782   -6.000
-116.836   34.364   -6.000
-116.836   38.945   -6.000
-116.836   43.527   -6.000
-116.836   48.109   -6.000
-116.836   52.691   -6.000
-116.836   57.273   -6.000
-116.836   61.855   -6.000
-116.836   66.436   -6.000
-116.836   71.018   -6.000
-116.836   75.600   -6.000
-116.836   80.182   -6.000
-116.836   84.764   -6.000
-116.836   89.345   -6.000
-116.836   93.927   -6.000
-116.836   98.509   -6.000
-116.836  103.091   -6.000
-116.836  107.673   -6.000
-116.836  112.255   -6.000
-116.836  116.836   -6.000
-116.836  121.418   -6.000
-116.836  126.000   -6.000
-112.255 -126.000   -6.000
-112.255 -121.418   -6.000
-112.255 -116.836   -6.000
-112.255 -112.255   -6.000
-112.255 -107.673   -6.000
-112.255 -103.091   -6.000
-112.255  -98.509   -6.000
-112.255  -93.927   -6.000
-112.255  -89.345   -6.000
-112.255  -84.764   -6.000
-112.255  -80.182   -6.000
-112.255  -75.600   -6.000
-112.255  -71.018   -6.000
-112.255  -66.436   -6.000
-112.255  -61.855   -6.000
-112.255  -57.273   -6.000
-112.255  -52.691   -6.000
-112.255  -48.109   -6.000
-112.255  -43.527   -6.000
-112.255  -38.945   -6.000
-112.255  -34.364   -6.000
-112.255  -29.782   -6.000
-112.255  -25.200   -6.000
-112.255  -20.618   -6.000
-112.255  -16.036   -6.000
-112.255  -11.455   -6.000
-112.255   -6.873   -6.000
-112.255   -2.291   -6.000
-112.255    2.291   -6.000
-112.255    6.873   -6.000
-112.255   11.455   -6.000
-112.255   16.036   -6.000
-112.255   20.618   -6.000
-112.255   25.200   -6.000
-112.255   29.782   -6.000
-112.255   34.364   -6.000
-112.255   38.945   -6.000
-112.255   43.527   -6.000
-112.255   48.109   -6.000
-112.255   52.691   -6.000
-112.255   57.273   -6.000
-112.255   61.855   -6.000
-112.255   66.436   -6.000
-112.255   71.018   -6.000
-112.255   75.600   -6.000
-112.255   80.182   -6.000
-112.255   84.764   -6.000
-112.255   89.345   -6.000
-112.255   93.927   -6.000
-112.255   98.509   -6.000
-112.255  103.091   -6.000
-112.255  107.673   -6.000
-112.255  112.255   -6.000
-112.255  116.836   -6.000
-112.255  121.418   -6.000
-112.255  126.000   -6.000
-107.673 -126.000   -6.000
-107.673 -121.418   -6.000
-107.673 -116.836   -6.000
-107.673 -112.255   -6.000
-107.673 -107.673   -6.000
-107.673 -103.091   -6.000
-107.673  -98.509   -6.000
-107.673  -93.927   -6.000
-107.673  -89.345   -6.000
-107.673  -84.764   -6.000
-107.673  -80.182   -6.000
-107.673  -75.600   -6.000
-107.673  -71.018   -6.000
-107.673  -66.436   -6.000
-107.673  -61.855   -6.000
-107.673  -57.273   -6.000
-107.673  -52.691   -6.000
-107.673  -48.109   -6.000
-107.673  -43.527   -6.000
-107.673  -38.945   -6.000
-107.673  -34.364   -6.000
-107.673  -29.782   -6.000
-107.673  -25.200   -6.000
-107.673  -20.618   -6.000
-107.673  -16.036   -6.000
-107.673  -11.455   -6.000
-107.673   -6.873   -6.000
-107.673   -2.291   -6.000
-107.673    2.291   -6.000
-107.673    6.873   -6.000
-107.673   11.455   -6.000
-107.673   16.036   -6.000
-107.673   20.618   -6.000
-107.673   25.200   -6.000
-107.673   29.782   -6.000
-107.673   34.364   -6.000
-107.673   38.945   -6.000
-107.673   43.527   -6.000
-107.673   48.109   -6.000
-107.673   52.691   -6.000
-107.673   57.273   -6.000
-107.673   61.855   -6.000
-107.673   66.436   -6.000
-107.673   71.018   -6.000
-107.673   75.600   -6.000
-107.673   80.182   -6.000
-107.673   84.764   -6.000
-107.673   89.345   -6.000
-107.673   93.927   -6.000
-107.673   98.509   -6.000
-107.673  103.091   -6.000
-107.673  107.673   -6.000
-107.673  112.255   -6.000
-107.673  116.836   -6.000
-107.673  121.418   -6.000
-107.673  126.000   -6.000
-103.091 -126.000   -6.000
-103.091 -121.418   -6.000
-103.091 -116.836   -6.000
-103.091 -112.255   -6.000
-103.091 -107.673   -6.000
-103.091 -103.091   -6.000
-103.091  -98.509   -6.000
-103.091  -93.927   -6.000
-103.091  -89.345   -6.000
-103.091  -84.764   -6.000
-103.091  -80.182   -6.000
-103.091  -75.600   -6.000
-103.091  -71.018   -6.000
-103.091  -66.436   -6.000
-103.091  -61.855   -6.000
-103.091  -57.273   -6.000
-103.091  -52.691   -6.000
-103.091  -48.109   -6.000
-103.091  -43.527   -6.000
-103.091  -38.945   -6.000
-103.091  -34.364   -6.000
-103.091  -29.782   -6.000
-103.091  -25.200   -6.000
-103.091  -20.618   -6.000
-103.091  -16.036   -6.000
-103.091  -11.455   -6.000
-103.091   -6.873   -6.000
-103.091   -2.291   -6.000
-103.091    2.291   -6.000
-103.091    6.873   -6.000
-103.091   11.455   -6.000
-103.091   16.036   -6.000
-103.091   20.618   -6.000
-103.091   25.200   -6.000
-103.091   29.782   -6.000
-103.091   34.364   -6.000
-103.091   38.945   -6.000
-103.091   43.527   -6.000
-103.091   48.109   -6.000
-103.091   52.691   -6.000
-103.091   57.273   -6.000
-103.091   61.855   -6.000
-103.091   66.436   -6.000
-103.091   71.018   -6.000
-103.091   75.600   -6.000
-103.091   80.182   -6.000
-103.091   84.764   -6.000
-103.091   89.345   -6.000
-103.091   93.927   -6.000
-103.091   98.509   -6.000
-103.091  103.091   -6.000
-103.091  107.673   -6.000
-103.091  112.255   -6.000
-103.091  116.836   -6.000
-103.091  121.418   -6.000
-103.091  126.000   -6.000
 -98.509 -126.000   -6.000
 -98.509 -121.418   -6.000
 -98.509 -116.836   -6.000
 -98.509 -112.255   -6.000
 -98.509 -107.673   -6.000
 -98.509 -103.091   -6.000
 -98.509  -98.509   -6.000
 -98.509  -93.927   -6.000
 -98.509  -89.345   -6.000
 -98.509  -84.764   -6.000
 -98.509  -80.182   -6.000
 -98.509  -75.600   -6.000
 -98.509  -71.018   -6.000
 -98.509  -66.436   -6.000
 -98.509  -61.855   -6.000
 -98.509  -57.273   -6.000
 -98.509  -52.691   -6.000
 -98.509  -48.109   -6.000
 -98.509  -43.527   -6.000
 -98.509  -38.945   -6.000
 -98.509  -34.364   -6.000
 -98.509  -29.782   -6.000
 -98.509  -25.200   -6.000
 -98.509  -20.618   -6.000
 -98.509  -16.036   -6.000
 -98.509  -11.455   -6.000
 -98.509   -6.873   -6.000
 -98.509   -2.291   -6.000
 -98.509    2.291   -6.000
 -98.509    6.873   -6.000
 -98.509   11.455   -6.000
 -98.509   16.036   -6.000
 -98.509   20.618   -6.000
 -98.509   25.200   -6.000
 -98.509   29.782   -6.000
 -98.509   34.364   -6.000
 -98.509   38.945   -6.000
 -98.509   43.527   -6.000
 -98.509   48.109   -6.000
 -98.509   52.691   -6.000
 -98.509   57.273   -6.000
 -98.509   61.855   -6.000
 -98.509   66.436   -6.000
 -98.509   71.018   -6.000
 -98.509   75.600   -6.000
 -98.509   80.182   -6.000
 -98.509   84.764   -6.000
 -98.509   89.345   -6.000
 -98.509   93.927   -6.000
 -98.509   98.509   -6.000
 -98.509  103.091   -6.000
 -98.509  107.673   -6.000
 -98.509  112.255   -6.000
 -98.509  116.836   -6.000
 -98.509  121.418   -6.000
 -98.509  126.000   -6.000
 -93.927 -126.000   -6.000
 -93.927 -121.418   -6.000
 -93.927 -116.836   -6.000
 -93.927 -112.255   -6.000
 -93.927 -107.673   -6.000
 -93.927 -103.091   -6.000
 -93.927  -98.509   -6.000
 -93.927  -93.927   -6.000
 -93.927  -89.345   -6.000
 -93.927  -84.764   -6.000
 -93.927  -80.182   -6.000
 -93.927  -75.600   -6.000
 -93.927  -71.018   -6.000
 -93.927  -66.436   -6.000
 -93.927  -61.855   -6.000
 -93.927  -57.273   -6.000
 -93.927  -52.691   -6.000
 -93.927  -48.109   -6.000
 -93.927  -43.527   -6.000
 -93.927  -38.945   -6.000
 -93.927  -34.364   -6.000
 -93.927  -29.782   -6.000
 -93.927  -25.200   -6.000
 -93.927  -20.618   -6.000
 -93.927  -16.036   -6.000
 -93.927  -11.455   -6.000
 -93.927   -6.873   -6.000
 -93.927   -2.291   -6.000
 -93.927    2.291   -6.000
 -93.927    6.873   -6.000
 -93.927   11.455   -6.000
 -93.927   16.036   -6.000
 -93.927   20.618   -6.000
 -93.927   25.200   -6.000
 -93.927   29.782   -6.000
 -93.927   34.364   -6.000
 -93.927   38.945   -6.000
 -93.927   43.527   -6.000
 -93.927   48.109   -6.000
 -93.927   52.691   -6.000
 -93.927   57.273   -6.000
 -93.927   61.855   -6.000
 -93.927   66.436   -6.000
 -93.927   71.018   -6.000
 -93.927   75.600   -6.000
 -93.927   80.182   -6.000
 -93.927   84.764   -6.000
 -93.927   89.345   -6.000
 -93.927   93.927   -6.000
 -93.927   98.509   -6.000
 -93.927  103.091   -6.000
 -93.927  107.673   -6.000
 -93.927  112.255   -6.000
 -93.927  116.836   -6.000
 -93.927  121.418   -6.000
 -93.927  126.000   -6.000
 -89.345 -126.000   -6.000
 -89.345 -121.418   -6.000
 -89.345 -116.836   -6.000
 -89.345 -112.255   -6.000
 -89.345 -107.673   -6.000
 -89.345 -103.091   -6.000
 -89.345  -98.509   -6.000
 -89.345  -93.927   -6.000
 -89.345  -89.345   -6.000
 -89.345  -84.764   -6.000
 -89.345  -80.182   -6.000
 -89.345  -75.600   -6.000
 -89.345  -71.018   -6.000
 -89.345  -66.436   -6.000
 -89.345  -61.855   -6.000
 -89.345  -57.273   -6.000
 -89.345  -52.691   -6.000
 -89.345  -48.109   -6.000
 -89.345  -43.527   -6.000
 -89.345  -38.945   -6.000
 -89.345  -34.364   -6.000
 -89.345  -29.782   -6.000
 -89.345  -25.200   -6.000
 -89.345  -20.618   -6.000
 -89.345  -16.036   -6.000
 -89.345  -11.455   -6.000
 -89.345   -6.873   -6.000
 -89.345   -2.291   -6.000
 -89.345    2.291   -6.000
 -89.345    6.873   -6.000
 -89.345   11.455   -6.000
 -89.345   16.036   -6.000
 -89.345   20.618   -6.000
 -89.345   25.200   -6.000
 -89.345   29.782   -6.000
 -89.345   34.364   -6.000
 -89.345   38.945   -6.000
 -89.345   43.527   -6.000
 -89.345   48.109   -6.000
 -89.345   52.691   -6.000
 -89.345   57.273   -6.000
 -89.345   61.855   -6.000
 -89.345   66.436   -6.000
 -89.345   71.018   -6.000
 -89.345   75.600   -6.000
 -89.345   80.182   -6.000
 -89.345   84.764   -6.000
 -89.345   89.345   -6.000
 -89.345   93.927   -6.000
 -89.345   98.509   -6.000
 -89.345  103.091   -6.000
 -89.345  107.673   -6.000
 -89.345  112.255   -6.000
 -89.345  116.836   -6.000
 -89.345  121.418   -6.000
 -89.345  126.000   -6.000
 -84.764 -126.000   -6.000
 -84.764 -121.418   -6.000
 -84.764 -116.836   -6.000
 -84.764 -112.255   -6.000
 -84.764 -107.673   -6.000
 -84.764 -103.091   -6.000
 -84.764  -98.509   -6.000
 -84.764  -93.927   -6.000
 -84.764  -89.345   -6.000
 -84.764  -84.764   -6.000
 -84.764  -80.182   -6.000
 -84.764  -75.600   -6.000
 -84.764  -71.018   -6.000
 -84.764  -66.436   -6.000
 -84.764  -61.855   -6.000
 -84.764  -57.273   -6.000
 -84.764  -52.691   -6.000
 -84.764  -48.109   -6.000
 -84.764  -43.527   -6.000
 -84.764  -38.945   -6.000
 -84.764  -34.364   -6.000
 -84.764  -29.782   -6.000
 -84.764  -25.200   -6.000
 -84.764  -20.618   -6.000
 -84.764  -16.036   -6.000
 -84.764  -11.455   -6.000
 -84.764   -6.873   -6.000
 -84.764   -2.291   -6.000
 -84.764    2.291   -6.000
 -84.764    6.873   -6.000
 -84.764   11.455   -6.000
 -84.764   16.036   -6.000
 -84.764   20.618   -6.000
 -84.764   25.200   -6.000
 -84.764   29.782   -6.000
 -84.764   34.364   -6.000
 -84.764   38.945   -6.000
 -84.764   43.527   -6.000
 -84.764   48.109   -6.000
 -84.764   52.691   -6.000
 -84.764   57.273   -6.000
 -84.764   61.855   -6.000
 -84.764   66.436   -6.000
 -84.764   71.018   -6.000
 -84.764   75.600   -6.000
 -84.764   80.182   -6.000
 -84.764   84.764   -6.000
 -84.764   89.345   -6.000
 -84.764   93.927   -6.000
 -84.764   98.509   -6.000
 -84.764  103.091   -6.000
 -84.764  107.673   -6.000
 -84.764  112.255   -6.000
 -84.764  116.836   -6.000
 -84.764  121.418   -6.000
 -84.764  126.000   -6.000
 -80.182 -126.000   -6.000
 -80.182 -121.418   -6.000
 -80.182 -116.836   -6.000
 -80.182 -112.255   -6.000
 -80.182 -107.673   -6.000
 -80.182 -103.091   -6.000
 -80.182  -98.509   -6.000
 -80.182  -93.927   -6.000
 -80.182  -89.345   -6.000
 -80.182  -84.764   -6.000
 -80.182  -80.182   -6.000
 -80.182  -75.600   -6.000
 -80.182  -71.018   -6.000
 -80.182  -66.436   -6.000
 -80.182  -61.855   -6.000
 -80.182  -57.273   -6.000
 -80.182  -52.691   -6.000
 -80.182  -48.109   -6.000
 -80.182  -43.527   -6.000
 -80.182  -38.945   -6.000
 -80.182  -34.364   -6.000
 -80.182  -29.782   -6.000
 -80.182  -25.200   -6.000
 -80.182  -20.618   -6.000
 -80.182  -16.036   -6.000
 -80.182  -11.455   -6.000
 -80.182   -6.873   -6.000
 -80.182   -2.291   -6.000
 -80.182    2.291   -6.000
 -80.182    6.873   -6.000
 -80.182   11.455   -6.000
 -80.182   16.036   -6.000
 -80.182   20.618   -6.000
 -80.182   25.200   -6.000
 -80.182   29.782   -6.000
 -80.182   34.364   -6.000
 -80.182   38.945   -6.000
 -80.182   43.527   -6.000
 -80.182   48.109   -6.000
 -80.182   52.691   -6.000
 -80.182   57.273   -6.000
 -80.182   61.855   -6.000
 -80.182   66.436   -6.000
 -80.182   71.018   -6.000
 -80.182   75.600   -6.000
 -80.182   80.182   -6.000
 -80.182   84.764   -6.000
 -80.182   89.345   -6.000
 -80.182   93.927   -6.000
 -80.182   98.509   -6.000
 -80.182  103.091   -6.000
 -80.182  107.673   -6.000
 -80.182  112.255   -6.000
 -80.182  116.836   -6.000
 -80.182  121.418   -6.000
 -80.182  126.000   -6.000
 -75.600 -126.000   -6.000
 -75.600 -121.418   -6.000
 -75.600 -116.836   -6.000
 -75.600 -112.255   -6.000
 -75.600 -107.673   -6.000
 -75.600 -103.091   -6.000
 -75.600  -98.509   -6.000
 -75.600  -93.927   -6.000
 -75.600  -89.345   -6.000
 -75.600  -84.764   -6.000
 -75.600  -80.182   -6.000
 -75.600  -75.600   -6.000
 -75.600  -71.018   -6.000
 -75.600  -66.436   -6.000
 -75.600  -61.855   -6.000
 -75.600  -57.273   -6.000
 -75.600  -52.691   -6.000
 -75.600  -48.109   -6.000
 -75.600  -43.527   -6.000
 -75.600  -38.945   -6.000
 -75.600  -34.364   -6.000
 -75.600  -29.782   -6.000
 -75.600  -25.200   -6.000
 -75.600  -20.618   -6.000
 -75.600  -16.036   -6.000
 -75.600  -11.455   -6.000
 -75.600   -6.873   -6.000
 -75.600   -2.291   -6.000
 -75.600    2.291   -6.000
 -75.600    6.873   -6.000
 -75.600   11.455   -6.000
 -75.600   16.036   -6.000
 -75.600   20.618   -6.000
 -75.600   25.200   -6.000
 -75.600   29.782   -6.000
 -75.600   34.364   -6.000
 -75.600   38.945   -6.000
 -75.600   43.527   -6.000
 -75.600   48.109   -6.000
 -75.600   52.691   -6.000
 -75.600   57.273   -6.000
 -75.600   61.855   -6.000
 -75.600   66.436   -6.000
 -75.600   71.018   -6.000
 -75.600   75.600   -6.000
 -75.600   80.182   -6.000
 -75.600   84.764   -6.000
 -75.600   89.345   -6.000
 -75.600   93.927   -6.000
 -75.600   98.509   -6.000
 -75.600  103.091   -6.000
 -75.600  107.673   -6.000
 -75.600  112.255   -6.000
 -75.600  116.836   -6.000
 -75.600  121.418   -6.000
 -75.600  126.000   -6.000
 -71.018 -126.000   -6.000
 -71.018 -121.418   -6.000
 -71.018 -116.836   -6.000
 -71.018 -112.255   -6.000
 -71.018 -107.673   -6.000
 -71.018 -103.091   -6.000
 -71.018  -98.509   -6.000
 -71.018  -93.927   -6.000
 -71.018  -89.345   -6.000
 -71.018  -84.764   -6.000
 -71.018  -80.182   -6.000
 -71.018  -75.600   -6.000
 -71.018  -71.018   -6.000
 -71.018  -66.436   -6.000
 -71.018  -61.855   -6.000
 -71.018  -57.273   -6.000
 -71.018  -52.691   -6.000
 -71.018  -48.109   -6.000
 -71.018  -43.527   -6.000
 -71.018  -38.945   -6.000
 -71.018  -34.364   -6.000
 -71.018  -29.782   -6.000
 -71.018  -25.200   -6.000
 -71.018  -20.618   -6.000
 -71.018  -16.036   -6.000
 -71.018  -11.455   -6.000
 -71.018   -6.873   -6.000
 -71.018   -2.291   -6.000
 -71.018    2.291   -6.000
 -71.018    6.873   -6.000
 -71.018   11.455   -6.000
 -71.018   16.036   -6.000
 -71.018   20.618   -6.000
 -71.018   25.200   -6.000
 -71.018   29.782   -6.000
 -71.018   34.364   -6.000
 -71.018   38.945   -6.000
 -71.018   43.527   -6.000
 -71.018   48.109   -6.000
 -71.018   52.691   -6.000
 -71.018   57.273   -6.000
 -71.018   61.855   -6.000
 -71.018   66.436   -6.000
 -71.018   71.018   -6.000
 -71.018   75.600   -6.000
 -71.018   80.182   -6.000
 -71.018   84.764   -6.000
 -71.018   89.345   -6.000
 -71.018   93.927   -6.000
 -71.018   98.509   -6.000
 -71.018  103.091   -6.000
 -71.018  107.673   -6.000
 -71.018  112.255   -6.000
 -71.018  116.836   -6.000
 -71.018  121.418   -6.000
 -71.018  126.000   -6.000
 -66.436 -126.000   -6.000
 -66.436 -121.418   -6.000
 -66.436 -116.836   -6.000
 -66.436 -112.255   -6.000
 -66.436 -107.673   -6.000
 -66.436 -103.091   -6.000
 -66.436  -98.509   -6.000
 -66.436  -93.927   -6.000
 -66.436  -89.345   -6.000
 -66.436  -84.764   -6.000
 -66.436  -80.182   -6.000
 -66.436  -75.600   -6.000
 -66.436  -71.018   -6.000
 -66.436  -66.436   -6.000
 -66.436  -61.855   -6.000
 -66.436  -57.273   -6.000
 -66.436  -52.691   -6.000
 -66.436  -48.109   -6.000
 -66.436  -43.527   -6.000
 -66.436  -38.945   -6.000
 -66.436  -34.364   -6.000
 -66.436  -29.782   -6.000
 -66.436  -25.200   -6.000
 -66.436  -20.618   -6.000
 -66.436  -16.036   -6.000
 -66.436  -11.455   -6.000
 -66.436   -6.873   -6.000
 -66.436   -2.291   -6.000
 -66.436    2.291   -6.000
 -66.436    6.873   -6.000
 -66.436   11.455   -6.000
 -66.436   16.036   -6.000
 -66.436   20.618   -6.000
 -66.436   25.200   -6.000
 -66.436   29.782   -6.000
 -66.436   34.364   -6.000
 -66.436   38.945   -6.000
 -66.436   43.527   -6.000
 -66.436   48.109   -6.000
 -66.436   52.691   -6.000
 -66.436   57.273   -6.000
 -66.436   61.855   -6.000
 -66.436   66.436   -6.000
 -66.436   71.018   -6.000
 -66.436   75.600   -6.000
 -66.436   80.182   -6.000
 -66.436   84.764   -6.000
 -66.436   89.345   -6.000
 -66.436   93.927   -6.000
 -66.436   98.509   -6.000
 -66.436  103.091   -6.000
 -66.436  107.673   -6.000
 -66.436  112.255   -6.000
 -66.436  116.836   -6.000
 -66.436  121.418   -6.000
 -66.436  126.000   -6.000
 -61.855 -126.000   -6.000
 -61.855 -121.418   -6.000
 -61.855 -116.836   -6.000
 -61.855 -112.255   -6.000
 -61.855 -107.673   -6.000
 -61.855 -103.091   -6.000
 -61.855  -98.509   -6.000
 -61.855  -93.927   -6.000
 -61.855  -89.345   -6.000
 -61.855  -84.764   -6.000
 -61.855  -80.182   -6.000
 -61.855  -75.600   -6.000
 -61.855  -71.018   -6.000
 -61.855  -66.436   -6.000
 -61.855  -61.855   -6.000
 -61.855  -57.273   -6.000
 -61.855  -52.691   -6.000
 -61.855  -48.109   -6.000
 -61.855  -43.527   -6.000
 -61.855  -38.945   -6.000
 -61.855  -34.364   -6.000
 -61.855  -29.782   -6.000
 -61.855  -25.200   -6.000
 -61.855  -20.618   -6.000
 -61.855  -16.036   -6.000
 -61.855  -11.455   -6.000
 -61.855   -6.873   -6.000
 -61.855   -2.291   -6.000
 -61.855    2.291   -6.000
 -61.855    6.873   -6.000
 -61.855   11.455   -6.000
 -61.855   16.036   -6.000
 -61.855   20.618   -6.000
 -61.855   25.200   -6.000
 -61.855   29.782   -6.000
 -61.855   34.364   -6.000
 -61.855   38.945   -6.000
 -61.855   43.527   -6.000
 -61.855   48.109   -6.000
 -61.855   52.691   -6.000
 -61.855   57.273   -6.000
 -61.855   61.855   -6.000
 -61.855   66.436   -6.000
 -61.855   71.018   -6.000
 -61.855   75.600   -6.000
 -61.855   80.182   -6.000
 -61.855   84.764   -6.000
 -61.855   89.345   -6.000
 -61.855   93.927   -6.000
 -61.855   98.509   -6.000
 -61.855  103.091   -6.000
 -61.855  107.673   -6.000
 -61.855  112.255   -6.000
 -61.855  116.836   -6.000
 -61.855  121.418   -6.000
 -61.855  126.000   -6.000
 -57.273 -126.000   -6.000
 -57.273 -121.418   -6.000
 -57.273 -116.836   -6.000
 -57.273 -112.255   -6.000
 -57.273 -107.673   -6.000
 -57.273 -103.091   -6.000
 -57.273  -98.509   -6.000
 -57.273  -93.927   -6.000
 -57.273  -89.345   -6.000
 -57.273  -84.764   -6.000
 -57.273  -80.182   -6.000
 -57.273  -75.600   -6.000
 -57.273  -71.018   -6.000
 -57.273  -66.436   -6.000
 -57.273  -61.855   -6.000
 -57.273  -57.273   -6.000
 -57.273  -52.691   -6.000
 -57.273  -48.109   -6.000
 -57.273  -43.527   -6.000
 -57.273  -38.945   -6.000
 -57.273  -34.364   -6.000
 -57.273  -29.782   -6.000
 -57.273  -25.200   -6.000
 -57.273  -20.618   -6.000
 -57.273  -16.036   -6.000
 -57.273  -11.455   -6.000
 -57.273   -6.873   -6.000
 -57.273   -2.291   -6.000
 -57.273    2.291   -6.000
 -57.273    6.873   -6.000
 -57.273   11.455   -6.000
 -57.273   16.036   -6.000
 -57.273   20.618   -6.000
 -57.273   25.200   -6.000
 -57.273   29.782   -6.000
 -57.273   34.364   -6.000
 -57.273   38.945   -6.000
 -57.273   43.527   -6.000
 -57.273   48.109   -6.000
 -57.273   52.691   -6.000
 -57.273   57.273   -6.000
 -57.273   61.855   -6.000
 -57.273   66.436   -6.000
 -57.273   71.018   -6.000
 -57.273   75.600   -6.000
 -57.273   80.182   -6.000
 -57.273   84.764   -6.000
 -57.273   89.345   -6.000
 -57.273   93.927   -6.000
 -57.273   98.509   -6.000
 -57.273  103.091   -6.000
 -57.273  107.673   -6.000
 -57.273  112.255   -6.000
 -57.273  116.836   -6.000
 -57.273  121.418   -6.000
 -57.273  126.000   -6.000
 -52.691 -126.000   -6.000
 -52.691 -121.418   -6.000
 -52.691 -116.836   -6.000
 -52.691 -112.255   -6.000
 -52.691 -107.673   -6.000
 -52.691 -103.091   -6.000
 -52.691  -98.509   -6.000
 -52.691  -93.927   -6.000
 -52.691  -89.345   -6.000
 -52.691  -84.764   -6.000
 -52.691  -80.182   -6.000
 -52.691  -75.600   -6.000
 -52.691  -71.018   -6.000
 -52.691  -66.436   -6.000
 -52.691  -61.855   -6.000
 -52.691  -57.273   -6.000
 -52.691  -52.691   -6.000
 -52.691  -48.109   -6.000
 -52.691  -43.527   -6.000
 -52.691  -38.945   -6.000
 -52.691  -34.364   -6.000
 -52.691  -29.782   -6.000
 -52.691  -25.200   -6.000
 -52.691  -20.618   -6.000
 -52.691  -16.036   -6.000
 -52.691  -11.455   -6.000
 -52.691   -6.873   -6.000
 -52.691   -2.291   -6.000
 -52.691    2.291   -6.000
 -52.691    6.873   -6.000
 -52.691   11.455   -6.000
 -52.691   16.036   -6.000
 -52.691   20.618   -6.000
 -52.691   25.200   -6.000
 -52.691   29.782   -6.000
 -52.691   34.364   -6.000
 -52.691   38.945   -6.000
 -52.691   43.527   -6.000
 -52.691   48.109   -6.000
 -52.691   52.691   -6.000
 -52.691   57.273   -6.000
 -52.691   61.855   -6.000
 -52.691   66.436   -6.000
 -52.691   71.018   -6.000
 -52.691   75.600   -6.000
 -52.691   80.182   -6.000
 -52.691   84.764   -6.000
 -52.691   89.345   -6.000
 -52.691   93.927   -6.000
 -52.691   98.509   -6.000
 -52.691  103.091   -6.000
 -52.691  107.673   -6.000
 -52.691  112.255   -6.000
 -52.691  116.836   -6.000
 -52.691  121.418   -6.000
 -52.691  126.000   -6.000
 -48.109 -126.000   -6.000
 -48.109 -121.418   -6.000
 -48.109 -116.836   -6.000
 -48.109 -112.255   -6.000
 -48.109 -107.673   -6.000
 -48.109 -103.091   -6.000
 -48.109  -98.509   -6.000
 -48.109  -93.927   -6.000
 -48.109  -89.345   -6.000
 -48.109  -84.764   -6.000
 -48.109  -80.182   -6.000
 -48.109  -75.600   -6.000
 -48.109  -71.018   -6.000
 -48.109  -66.436   -6.000
 -48.109  -61.855   -6.000
 -48.109  -57.273   -6.000
 -48.109  -52.691   -6.000
 -48.109  -48.109   -6.000
 -48.109  -43.527   -6.000
 -48.109  -38.945   -6.000
 -48.109  -34.364   -6.000
 -48.109  -29.782   -6.000
 -48.109  -25.200   -6.000
 -48.109  -20.618   -6.000
 -48.109  -16.036   -6.000
 -48.109  -11.455   -6.000
 -48.109   -6.873   -6.000
 -48.109   -2.291   -6.000
 -48.109    2.291   -6.000
 -48.109    6.873   -6.000
 -48.109   11.455   -6.000
 -48.109   16.036   -6.000
 -48.109   20.618   -6.000
 -48.109   25.200   -6.000
 -48.109   29.782   -6.000
 -48.109   34.364   -6.000
 -48.109   38.945   -6.000
 -48.109   43.527   -6.000
 -48.109   48.109   -6.000
 -48.109   52.691   -6.000
 -48.109   57.273   -6.000
 -48.109   61.855   -6.000
 -48.109   66.436   -6.000
 -48.109   71.018   -6.000
 -48.109   75.600   -6.000
 -48.109   80.182   -6.000
 -48.109   84.764   -6.000
 -48.109   89.345   -6.000
 -48.109   93.927   -6.000
 -48.109   98.509   -6.000
 -48.109  103.091   -6.000
 -48.109  107.673   -6.000
 -48.109  112.255   -6.000
 -48.109  116.836   -6.000
 -48.109  121.418   -6.000
 -48.109  126.000   -6.000
 -43.527 -126.000   -6.000
 -43.527 -121.418   -6.000
 -43.527 -116.836   -6.000
 -43.527 -112.255   -6.000
 -43.527 -107.673   -6.000
 -43.527 -103.091   -6.000
 -43.527  -98.509   -6.000
 -43.527  -93.927   -6.000
 -43.527  -89.345   -6.000
 -43.527  -84.764   -6.000
 -43.527  -80.182   -6.000
 -43.527  -75.600   -6.000
 -43.527  -71.018   -6.000
 -43.527  -66.436   -6.000
 -43.527  -61.855   -6.000
 -43.527  -57.273   -6.000
 -43.527  -52.691   -6.000
 -43.527  -48.109   -6.000
 -43.527  -43.527   -6.000
 -43.527  -38.945   -6.000
 -43.527  -34.364   -6.000
 -43.527  -29.782   -6.000
 -43.527  -25.200   -6.000
 -43.527  -20.618   -6.000
 -43.527  -16.036   -6.000
 -43.527  -11.455   -6.000
 -43.527   -6.873   -6.000
 -43.527   -2.291   -6.000
 -43.527    2.291   -6.000
 -43.527    6.873   -6.000
 -43.527   11.455   -6.000
 -43.527   16.036   -6.000
 -43.527   20.618   -6.000
 -43.527   25.200   -6.000
 -43.527   29.782   -6.000
 -43.527   34.364   -6.000
 -43.527   38.945   -6.000
 -43.527   43.527   -6.000
 -43.527   48.109   -6.000
 -43.527   52.691   -6.000
 -43.527   57.273   -6.000
 -43.527   61.855   -6.000
 -43.527   66.436   -6.000
 -43.527   71.018   -6.000
 -43.527   75.600   -6.000
 -43.527   80.182   -6.000
 -43.527   84.764   -6.000
 -43.527   89.345   -6.000
 -43.527   93.927   -6.000
 -43.527   98.509   -6.000
 -43.527  103.091   -6.000
 -43.527  107.673   -6.000
 -43.527  112.255   -6.000
 -43.527  116.836   -6.000
 -43.527  121.418   -6.000
 -43.527  126.000   -6.000
 -38.945 -126.000   -6.000
 -38.945 -121.418   -6.000
 -38.945 -116.836   -6.000
 -38.945 -112.255   -6.000
 -38.945 -107.673   -6.000
 -38.945 -103.091   -6.000
 -38.945  -98.509   -6.000
 -38.945  -93.927   -6.000
 -38.945  -89.345   -6.000
 -38.945  -84.764   -6.000
 -38.945  -80.182   -6.000
 -38.945  -75.600   -6.000
 -38.945  -71.018   -6.000
 -38.945  -66.436   -6.000
 -38.945  -61.855   -6.000
 -38.945  -57.273   -6.000
 -38.945  -52.691   -6.000
 -38.945  -48.109   -6.000
 -38.945  -43.527   -6.000
 -38.945  -38.945   -6.000
 -38.945  -34.364   -6.000
 -38.945  -29.782   -6.000
 -38.945  -25.200   -6.000
 -38.945  -20.618   -6.000
 -38.945  -16.036   -6.000
 -38.945  -11.455   -6.000
 -38.945   -6.873   -6.000
 -38.945   -2.291   -6.000
 -38.945    2.291   -6.000
 -38.945    6.873   -6.000
 -38.945   11.455   -6.000
 -38.945   16.036   -6.000
 -38.945   20.618   -6.000
 -38.945   25.200   -6.000
 -38.945   29.782   -6.000
 -38.945   34.364   -6.000
 -38.945   38.945   -6.000
 -38.945   43.527   -6.000
 -38.945   48.109   -6.000
 -38.945   52.691   -6.000
 -38.945   57.273   -6.000
 -38.945   61.855   -6.000
 -38.945   66.436   -6.000
 -38.945   71.018   -6.000
 -38.945   75.600   -6.000
 -38.945   80.182   -6.000
 -38.945   84.764   -6.000
 -38.945   89.345   -6.000
 -38.945   93.927   -6.000
 -38.945   98.509   -6.000
 -38.945  103.091   -6.000
 -38.945  107.673   -6.000
 -38.945  112.255   -6.000
 -38.945  116.836   -6.000
 -38.945  121.418   -6.000
 -38.945  126.000   -6.000
 -34.364 -126.000   -6.000
 -34.364 -121.418   -6.000
 -34.364 -116.836   -6.000
 -34.364 -112.255   -6.000
 -34.364 -107.673   -6.000
 -34.364 -103.091   -6.000
 -34.364  -98.509   -6.000
 -34.364  -93.927   -6.000
 -34.364  -89.345   -6.000
 -34.364  -84.764   -6.000
 -34.364  -80.182   -6.000
 -34.364  -75.600   -6.000
 -34.364  -71.018   -6.000
 -34.364  -66.436   -6.000
 -34.364  -61.855   -6.000
 -34.364  -57.273   -6.000
 -34.364  -52.691   -6.000
 -34.364  -48.109   -6.000
 -34.364  -43.527   -6.000
 -34.364  -38.945   -6.000
 -34.364  -34.364   -6.000
 -34.364  -29.782   -6.000
 -34.364  -25.200   -6.000
 -34.364  -20.618   -6.000
 -34.364  -16.036   -6.000
 -34.364  -11.455   -6.000
 -34.364   -6.873   -6.000
 -34.364   -2.291   -6.000
 -34.364    2.291   -6.000
 -34.364    6.873   -6.000
 -34.364   11.455   -6.000
 -34.364   16.036   -6.000
 -34.364   20.618   -6.000
 -34.364   25.200   -6.000
 -34.364   29.782   -6.000
 -34.364   34.364   -6.000
 -34.364   38.945   -6.000
 -34.364   43.527   -6.000
 -34.364   48.109   -6.000
 -34.364   52.691   -6.000
 -34.364   57.273   -6.000
 -34.364   61.855   -6.000
 -34.364   66.436   -6.000
 -34.364   71.018   -6.000
 -34.364   75.600   -6.000
 -34.364   80.182   -6.000
 -34.364   84.764   -6.000
 -34.364   89.345   -6.000
 -34.364   93.927   -6.000
 -34.364   98.509   -6.000
 -34.364  103.091   -6.000
 -34.364  107.673   -6.000
 -34.364  112.255   -6.000
 -34.364  116.836   -6.000
 -34.364  121.418   -6.000
 -34.364  126.000   -6.000
 -29.782 -126.000   -6.000
 -29.782 -121.418   -6.000
 -29.782 -116.836   -6.000
 -29.782 -112.255   -6.000
 -29.782 -107.673   -6.000
 -29.782 -103.091   -6.000
 -29.782  -98.509   -6.000
 -29.782  -93.927   -6.000
 -29.782  -89.345   -6.000
 -29.782  -84.764   -6.000
 -29.782  -80.182   -6.000
 -29.782  -75.600   -6.000
 -29.782  -71.018   -6.000
 -29.782  -66.436   -6.000
 -29.782  -61.855   -6.000
 -29.782  -57.273   -6.000
 -29.782  -52.691   -6.000
 -29.782  -48.109   -6.000
 -29.782  -43.527   -6.000
 -29.782  -38.945   -6.000
 -29.782  -34.364   -6.000
 -29.782  -29.782   -6.000
 -29.782  -25.200   -6.000
 -29.782  -20.618   -6.000
 -29.782  -16.036   -6.000
 -29.782  -11.455   -6.000
 -29.782   -6.873   -6.000
 -29.782   -2.291   -6.000
 -29.782    2.291   -6.000
 -29.782    6.873   -6.000
 -29.782   11.455   -6.000
 -29.782   16.036   -6.000
 -29.782   20.618   -6.000
 -29.782   25.200   -6.000
 -29.782   29.782   -6.000
 -29.782   34.364   -6.000
 -29.782   38.945   -6.000
 -29.782   43.527   -6.000
 -29.782   48.109   -6.000
 -29.782   52.691   -6.000
 -29.782   57.273   -6.000
 -29.782   61.855   -6.000
 -29.782   66.436   -6.000
 -29.782   71.018   -6.000
 -29.782   75.600   -6.000
 -29.782   80.182   -6.000
 -29.782   84.764   -6.000
 -29.782   89.345   -6.000
 -29.782   93.927   -6.000
 -29.782   98.509   -6.000
 -29.782  103.091   -6.000
 -29.782  107.673   -6.000
 -29.782  112.255   -6.000
 -29.782  116.836   -6.000
 -29.782  121.418   -6.000
 -29.782  126.000   -6.000
 -25.200 -126.000   -6.000
 -25.200 -121.418   -6.000
 -25.200 -116.836   -6.000
 -25.200 -112.255   -6.000
 -25.200 -107.673   -6.000
 -25.200 -103.091   -6.000
 -25.200  -98.509   -6.000
 -25.200  -93.927   -6.000
 -25.200  -89.345   -6.000
 -25.200  -84.764   -6.000
 -25.200  -80.182   -6.000
 -25.200  -75.600   -6.000
 -25.200  -71.018   -6.000
 -25.200  -66.436   -6.000
 -25.200  -61.855   -6.000
 -25.200  -57.273   -6.000
 -25.200  -52.691   -6.000
 -25.200  -48.109   -6.000
 -25.200  -43.527   -6.000
 -25.200  -38.945   -6.000
 -25.200  -34.364   -6.000
 -25.200  -29.782   -6.000
 -25.200  -25.200   -6.000
 -25.200  -20.618   -6.000
 -25.200  -16.036   -6.000
 -25.200  -11.455   -6.000
 -25.200   -6.873   -6.000
 -25.200   -2.291   -6.000
 -25.200    2.291   -6.000
 -25.200    6.873   -6.000
 -25.200   11.455   -6.000
 -25.200   16.036   -6.000
 -25.200   20.618   -6.000
 -25.200   25.200   -6.000
 -25.200   29.782   -6.000
 -25.200   34.364   -6.000
 -25.200   38.945   -6.000
 -25.200   43.527   -6.000
 -25.200   48.109   -6.000
 -25.200   52.691   -6.000
 -25.200   57.273   -6.000
 -25.200   61.855   -6.000
 -25.200   66.436   -6.000
 -25.200   71.018   -6.000
 -25.200   75.600   -6.000
 -25.200   80.182   -6.000
 -25.200   84.764   -6.000
 -25.200   89.345   -6.000
 -25.200   93.927   -6.000
 -25.200   98.509   -6.000
 -25.200  103.091   -6.000
 -25.200  107.673   -6.000
 -25.200  112.255   -6.000
 -25.200  116.836   -6.000
 -25.200  121.418   -6.000
 -25.200  126.000   -6.000
 -20.618 -126.000   -6.000
 -20.618 -121.418   -6.000
 -20.618 -116.836   -6.000
 -20.618 -112.255   -6.000
 -20.618 -107.673   -6.000
 -20.618 -103.091   -6.000
 -20.618  -98.509   -6.000
 -20.618  -93.927   -6.000
 -20.618  -89.345   -6.000
 -20.618  -84.764   -6.000
 -20.618  -80.182   -6.000
 -20.618  -75.600   -6.000
 -20.618  -71.018   -6.000
 -20.618  -66.436   -6.000
 -20.618  -61.855   -6.000
 -20.618  -57.273   -6.000
 -20.618  -52.691   -6.000
 -20.618  -48.109   -6.000
 -20.618  -43.527   -6.000
 -20.618  -38.945   -6.000
 -20.618  -34.364   -6.000
 -20.618  -29.782   -6.000
 -20.618  -25.200   -6.000
 -20.618  -20.618   -6.000
 -20.618  -16.036   -6.000
 -20.618  -11.455   -6.000
 -20.618   -6.873   -6.000
 -20.618   -2.291   -6.000
 -20.618    2.291   -6.000
 -20.618    6.873   -6.000
 -20.618   11.455   -6.000
 -20.618   16.036   -6.000
 -20.618   20.618   -6.000
 -20.618   25.200   -6.000
 -20.618   29.782   -6.000
 -20.618   34.364   -6.000
 -20.618   38.945   -6.000
 -20.618   43.527   -6.000
 -20.618   48.109   -6.000
 -20.618   52.691   -6.000
 -20.618   57.273   -6.000
 -20.618   61.855   -6.000
 -20.618   66.436   -6.000
 -20.618   71.018   -6.000
 -20.618   75.600   -6.000
 -20.618   80.182   -6.000
 -20.618   84.764   -6.000
 -20.618   89.345   -6.000
 -20.618   93.927   -6.000
 -20.618   98.509   -6.000
 -20.618  103.091   -6.000
 -20.618  107.673   -6.000
 -20.618  112.255   -6.000
 -20.618  116.836   -6.000
 -20.618  121.418   -6.000
 -20.618  126.000   -6.000
 -16.036 -126.000   -6.000
 -16.036 -121.418   -6.000
 -16.036 -116.836   -6.000
 -16.036 -112.255   -6.000
 -16.036 -107.673   -6.000
 -16.036 -103.091   -6.000
 -16.036  -98.509   -6.000
 -16.036  -93.927   -6.000
 -16.036  -89.345   -6.000
 -16.036  -84.764   -6.000
 -16.036  -80.182   -6.000
 -16.036  -75.600   -6.000
 -16.036  -71.018   -6.000
 -16.036  -66.436   -6.000
 -16.036  -61.855   -6.000
 -16.036  -57.273   -6.000
 -16.036  -52.691   -6.000
 -16.036  -48.109   -6.000
 -16.036  -43.527   -6.000
 -16.036  -38.945   -6.000
 -16.036  -34.364   -6.000
 -16.036  -29.782   -6.000
 -16.036  -25.200   -6.000
 -16.036  -20.618   -6.000
 -16.036  -16.036   -6.000
 -16.036  -11.455   -6.000
 -16.036   -6.873   -6.000
 -16.036   -2.291   -6.000
 -16.036    2.291   -6.000
 -16.036    6.873   -6.000
 -16.036   11.455   -6.000
 -16.036   16.036   -6.000
 -16.036   20.618   -6.000
 -16.036   25.200   -6.000
 -16.036   29.782   -6.000
 -16.036   34.364   -6.000
 -16.036   38.945   -6.000
 -16.036   43.527   -6.000
 -16.036   48.109   -6.000
 -16.036   52.691   -6.000
 -16.036   57.273   -6.000
 -16.036   61.855   -6.000
 -16.036   66.436   -6.000
 -16.036   71.018   -6.000
 -16.036   75.600   -6.000
 -16.036   80.182   -6.000
 -16.036   84.764   -6.000
 -16.036   89.345   -6.000
 -16.036   93.927   -6.000
 -16.036   98.509   -6.000
 -16.036  103.091   -6.000
 -16.036  107.673   -6.000
 -16.036  112.255   -6.000
 -16.036  116.836   -6.000
 -16.036  121.418   -6.000
 -16.036  126.000   -6.000
 -11.455 -126.000   -6.000
 -11.455 -121.418   -6.000
 -11.455 -116.836   -6.000
 -11.455 -112.255   -6.000
 -11.455 -107.673   -6.000
 -11.455 -103.091   -6.000
 -11.455  -98.509   -6.000
 -11.455  -93.927   -6.000
 -11.455  -89.345   -6.000
 -11.455  -84.764   -6.000
 -11.455  -80.182   -6.000
 -11.455  -75.600   -6.000
 -11.455  -71.018   -6.000
 -11.455  -66.436   -6.000
 -11.455  -61.855   -6.000
 -11.455  -57.273   -6.000
 -11.455  -52.691   -6.000
 -11.455  -48.109   -6.000
 -11.455  -43.527   -6.000
 -11.455  -38.945   -6.000
 -11.455  -34.364   -6.000
 -11.455  -29.782   -6.000
 -11.455  -25.200   -6.000
 -11.455  -20.618   -6.000
 -11.455  -16.036   -6.000
 -11.455  -11.455   -6.000
 -11.455   -6.873   -6.000
 -11.455   -2.291   -6.000
 -11.455    2.291   -6.000
 -11.455    6.873   -6.000
 -11.455   11.455   -6.000
 -11.455   16.036   -6.000
 -11.455   20.618   -6.000
 -11.455   25.200   -6.000
 -11.455   29.782   -6.000
 -11.455   34.364   -6.000
 -11.455   38.945   -6.000
 -11.455   43.527   -6.000
 -11.455   48.109   -6.000
 -11.455   52.691   -6.000
 -11.455   57.273   -6.000
 -11.455   61.855   -6.000
 -11.455   66.436   -6.000
 -11.455   71.018   -6.000
 -11.455   75.600   -6.000
 -11.455   80.182   -6.000
 -11.455   84.764   -6.000
 -11.455   89.345   -6.000
 -11.455   93.927   -6.000
 -11.455   98.509   -6.000
 -11.455  103.091   -6.000
 -11.455  107.673   -6.000
 -11.455  112.255   -6.000
 -11.455  116.836   -6.000
 -11.455  121.418   -6.000
 -11.455  126.000   -6.000
  -6.873 -126.000   -6.000
  -6.873 -121.418   -6.000
  -6.873 -116.836   -6.000
  -6.873 -112.255   -6.000
  -6.873 -107.673   -6.000
  -6.873 -103.091   -6.000
  -6.873  -98.509   -6.000
  -6.873  -93.927   -6.000
  -6.873  -89.345   -6.000
  -6.873  -84.764   -6.000
  -6.873  -80.182   -6.000
  -6.873  -75.600   -6.000
  -6.873  -71.018   -6.000
  -6.873  -66.436   -6.000
  -6.873  -61.855   -6.000
  -6.873  -57.273   -6.000
  -6.873  -52.691   -6.000
  -6.873  -48.109   -6.000
  -6.873  -43.527   -6.000
  -6.873  -38.945   -6.000
  -6.873  -34.364   -6.000
  -6.873  -29.782   -6.000
  -6.873  -25.200   -6.000
  -6.873  -20.618   -6.000
  -6.873  -16.036   -6.000
  -6.873  -11.455   -6.000
  -6.873   -6.873   -6.000
  -6.873   -2.291   -6.000
  -6.873    2.291   -6.000
  -6.873    6.873   -6.000
  -6.873   11.455   -6.000
  -6.873   16.036   -6.000
  -6.873   20.618   -6.000
  -6.873   25.200   -6.000
  -6.873   29.782   -6.000
  -6.873   34.364   -6.000
  -6.873   38.945   -6.000
  -6.873   43.527   -6.000
  -6.873   48.109   -6.000
  -6.873   52.691   -6.000
  -6.873   57.273   -6.000
  -6.873   61.855   -6.000
  -6.873   66.436   -6.000
  -6.873   71.018   -6.000
  -6.873   75.600   -6.000
  -6.873   80.182   -6.000
  -6.873   84.764   -6.000
  -6.873   89.345   -6.000
  -6.873   93.927   -6.000
  -6.873   98.509   -6.000
  -6.873  103.091   -6.000
  -6.873  107.673   -6.000
  -6.873  112.255   -6.000
  -6.873  116.836   -6.000
  -6.873  121.418   -6.000
  -6.873  126.000   -6.000
  -2.291 -126.000   -6.000
  -2.291 -121.418   -6.000
  -2.291 -116.836   -6.000
  -2.291 -112.255   -6.000
  -2.291 -107.673   -6.000
  -2.291 -103.091   -6.000
  -2.291  -98.509   -6.000
  -2.291  -93.927   -6.000
  -2.291  -89.345   -6.000
  -2.291  -84.764   -6.000
  -2.291  -80.182   -6.000
  -2.291  -75.600   -6.000
  -2.291  -71.018   -6.000
  -2.291  -66.436   -6.000
  -2.291  -61.855   -6.000
  -2.291  -57.273   -6.000
  -2.291  -52.691   -6.000
  -2.291  -48.109   -6.000
  -2.291  -43.527   -6.000
  -2.291  -38.945   -6.000
  -2.291  -34.364   -6.000
  -2.291  -29.782   -6.000
  -2.291  -25.200   -6.000
  -2.291  -20.618   -6.000
  -2.291  -16.036   -6.000
  -2.291  -11.455   -6.000
  -2.291   -6.873   -6.000
  -2.291   -2.291   -6.000
  -2.291    2.291   -6.000
  -2.291    6.873   -6.000
  -2.291   11.455   -6.000
  -2.291   16.036   -6.000
  -2.291   20.618   -6.000
  -2.291   25.200   -6.000
  -2.291   29.782   -6.000
  -2.291   34.364   -6.000
  -2.291   38.945   -6.000
  -2.291   43.527   -6.000
  -2.291   48.109   -6.000
  -2.291   52.691   -6.000
  -2.291   57.273   -6.000
  -2.291   61.855   -6.000
  -2.291   66.436   -6.000
  -2.291   71.018   -6.000
  -2.291   75.600   -6.000
  -2.291   80.182   -6.000
  -2.291   84.764   -6.000
  -2.291   89.345   -6.000
  -2.291   93.927   -6.000
  -2.291   98.509   -6.000
  -2.291  103.091   -6.000
  -2.291  107.673   -6.000
  -2.291  112.255   -6.000
  -2.291  116.836   -6.000
  -2.291  121.418   -6.000
  -2.291  126.000   -6.000
   2.291 -126.000   -6.000
   2.291 -121.418   -6.000
   2.291 -116.836   -6.000
   2.291 -112.255   -6.000
   2.291 -107.673   -6.000
   2.291 -103.091   -6.000
   2.291  -98.509   -6.000
   2.291  -93.927   -6.000
   2.291  -89.345   -6.000
   2.291  -84.764   -6.000
   2.291  -80.182   -6.000
   2.291  -75.600   -6.000
   2.291  -71.018   -6.000
   2.291  -66.436   -6.000
   2.291  -61.855   -6.000
   2.291  -57.273   -6.000
   2.291  -52.691   -6.000
   2.291  -48.109   -6.000
   2.291  -43.527   -6.000
   2.291  -38.945   -6.000
   2.291  -34.364   -6.000
   2.291  -29.782   -6.000
   2.291  -25.200   -6.000
   2.291  -20.618   -6.000
   2.291  -16.036   -6.000
   2.291  -11.455   -6.000
   2.291   -6.873   -6.000
   2.291   -2.291   -6.000
   2.291    2.291   -6.000
   2.291    6.873   -6.000
   2.291   11.455   -6.000
   2.291   16.036   -6.000
   2.291   20.618   -6.000
   2.291   25.200   -6.000
   2.291   29.782   -6.000
   2.291   34.364   -6.000
   2.291   38.945   -6.000
   2.291   43.527   -6.000
   2.291   48.109   -6.000
   2.291   52.691   -6.000
   2.291   57.273   -6.000
   2.291   61.855   -6.000
   2.291   66.436   -6.000
   2.291   71.018   -6.000
   2.291   75.600   -6.000
   2.291   80.182   -6.000
   2.291   84.764   -6.000
   2.291   89.345   -6.000
   2.291   93.927   -6.000
   2.291   98.509   -6.000
   2.291  103.091   -6.000
   2.291  107.673   -6.000
   2.291  112.255   -6.000
   2.291  116.836   -6.000
   2.291  121.418   -6.000
   2.291  126.000   -6.000
   6.873 -126.000   -6.000
   6.873 -121.418   -6.000
   6.873 -116.836   -6.000
   6.873 -112.255   -6.000
   6.873 -107.673   -6.000
   6.873 -103.091   -6.000
   6.873  -98.509   -6.000
   6.873  -93.927   -6.000
   6.873  -89.345   -6.000
   6.873  -84.764   -6.000
   6.873  -80.182   -6.000
   6.873  -75.600   -6.000
   6.873  -71.018   -6.000
   6.873  -66.436   -6.000
   6.873  -61.855   -6.000
   6.873  -57.273   -6.000
   6.873  -52.691   -6.000
   6.873  -48.109   -6.000
   6.873  -43.527   -6.000
   6.873  -38.945   -6.000
   6.873  -34.364   -6.000
   6.873  -29.782   -6.000
   6.873  -25.200   -6.000
   6.873  -20.618   -6.000
   6.873  -16.036   -6.000
   6.873  -11.455   -6.000
   6.873   -6.873   -6.000
   6.873   -2.291   -6.000
   6.873    2.291   -6.000
   6.873    6.873   -6.000
   6.873   11.455   -6.000
   6.873   16.036   -6.000
   6.873   20.618   -6.000
   6.873   25.200   -6.000
   6.873   29.782   -6.000
   6.873   34.364   -6.000
   6.873   38.945   -6.000
   6.873   43.527   -6.000
   6.873   48.109   -6.000
   6.873   52.691   -6.000
   6.873   57.273   -6.000
   6.873   61.855   -6.000
   6.873   66.436   -6.000
   6.873   71.018   -6.000
   6.873   75.600   -6.000
   6.873   80.182   -6.000
   6.873   84.764   -6.000
   6.873   89.345   -6.000
   6.873   93.927   -6.000
   6.873   98.509   -6.000
   6.873  103.091   -6.000
   6.873  107.673   -6.000
   6.873  112.255   -6.000
   6.873  116.836   -6.000
   6.873  121.418   -6.000
   6.873  126.000   -6.000
  11.455 -126.000   -6.000
  11.455 -121.418   -6.000
  11.455 -116.836   -6.000
  11.455 -112.255   -6.000
  11.455 -107.673   -6.000
  11.455 -103.091   -6.000
  11.455  -98.509   -6.000
  11.455  -93.927   -6.000
  11.455  -89.345   -6.000
  11.455  -84.764   -6.000
  11.455  -80.182   -6.000
  11.455  -75.600   -6.000
  11.455  -71.018   -6.000
  11.455  -66.436   -6.000
  11.455  -61.855   -6.000
  11.455  -57.273   -6.000
  11.455  -52.691   -6.000
  11.455  -48.109   -6.000
  11.455  -43.527   -6.000
  11.455  -38.945   -6.000
  11.455  -34.364   -6.000
  11.455  -29.782   -6.000
  11.455  -25.200   -6.000
  11.455  -20.618   -6.000
  11.455  -16.036   -6.000
  11.455  -11.455   -6.000
  11.455   -6.873   -6.000
  11.455   -2.291   -6.000
  11.455    2.291   -6.000
  11.455    6.873   -6.000
  11.455   11.455   -6.000
  11.455   16.036   -6.000
  11.455   20.618   -6.000
  11.455   25.200   -6.000
  11.455   29.782   -6.000
  11.455   34.364   -6.000
  11.455   38.945   -6.000
  11.455   43.527   -6.000
  11.455   48.109   -6.000
  11.455   52.691   -6.000
  11.455   57.273   -6.000
  11.455   61.855   -6.000
  11.455   66.436   -6.000
  11.455   71.018   -6.000
  11.455   75.600   -6.000
  11.455   80.182   -6.000
  11.455   84.764   -6.000
  11.455   89.345   -6.000
  11.455   93.927   -6.000
  11.455   98.509   -6.000
  11.455  103.091   -6.000
  11.455  107.673   -6.000
  11.455  112.255   -6.000
  11.455  116.836   -6.000
  11.455  121.418   -6.000
  11.455  126.000   -6.000
  16.036 -126.000   -6.000
  16.036 -121.418   -6.000
  16.036 -116.836   -6.000
  16.036 -112.255   -6.000
  16.036 -107.673   -6.000
  16.036 -103.091   -6.000
  16.036  -98.509   -6.000
  16.036  -93.927   -6.000
  16.036  -89.345   -6.000
  16.036  -84.764   -6.000
  16.036  -80.182   -6.000
  16.036  -75.600   -6.000
  16.036  -71.018   -6.000
  16.036  -66.436   -6.000
  16.036  -61.855   -6.000
  16.036  -57.273   -6.000
  16.036  -52.691   -6.000
  16.036  -48.109   -6.000
  16.036  -43.527   -6.000
  16.036  -38.945   -6.000
  16.036  -34.364   -6.000
  16.036  -29.782   -6.000
  16.036  -25.200   -6.000
  16.036  -20.618   -6.000
  16.036  -16.036   -6.000
  16.036  -11.455   -6.000
  16.036   -6.873   -6.000
  16.036   -2.291   -6.000
  16.036    2.291   -6.000
  16.036    6.873   -6.000
  16.036   11.455   -6.000
  16.036   16.036   -6.000
  16.036   20.618   -6.000
  16.036   25.200   -6.000
  16.036   29.782   -6.000
  16.036   34.364   -6.000
  16.036   38.945   -6.000
  16.036   43.527   -6.000
  16.036   48.109   -6.000
  16.036   52.691   -6.000
  16.036   57.273   -6.000
  16.036   61.855   -6.000
  16.036   66.436   -6.000
  16.036   71.018   -6.000
  16.036   75.600   -6.000
  16.036   80.182   -6.000
  16.036   84.764   -6.000
  16.036   89.345   -6.000
  16.036   93.927   -6.000
  16.036   98.509   -6.000
  16.036  103.091   -6.000
  16.036  107.673   -6.000
  16.036  112.255   -6.000
  16.036  116.836   -6.000
  16.036  121.418   -6.000
  16.036  126.000   -6.000
  20.618 -126.000   -6.000
  20.618 -121.418   -6.000
  20.618 -116.836   -6.000
  20.618 -112.255   -6.000
  20.618 -107.673   -6.000
  20.618 -103.091   -6.000
  20.618  -98.509   -6.000
  20.618  -93.927   -6.000
  20.618  -89.345   -6.000
  20.618  -84.764   -6.000
  20.618  -80.182   -6.000
  20.618  -75.600   -6.000
  20.618  -71.018   -6.000
  20.618  -66.436   -6.000
  20.618  -61.855   -6.000
  20.618  -57.273   -6.000
  20.618  -52.691   -6.000
  20.618  -48.109   -6.000
  20.618  -43.527   -6.000
  20.618  -38.945   -6.000
  20.618  -34.364   -6.000
  20.618  -29.782   -6.000
  20.618  -25.200   -6.000
  20.618  -20.618   -6.000
  20.618  -16.036   -6.000
  20.618  -11.455   -6.000
  20.618   -6.873   -6.000
  20.618   -2.291   -6.000
  20.618    2.291   -6.000
  20.618    6.873   -6.000
  20.618   11.455   -6.000
  20.618   16.036   -6.000
  20.618   20.618   -6.000
  20.618   25.200   -6.000
  20.618   29.782   -6.000
  20.618   34.364   -6.000
  20.618   38.945   -6.000
  20.618   43.527   -6.000
  20.618   48.109   -6.000
  20.618   52.691   -6.000
  20.618   57.273   -6.000
  20.618   61.855   -6.000
  20.618   66.436   -6.000
  20.618   71.018   -6.000
  20.618   75.600   -6.000
  20.618   80.182   -6.000
  20.618   84.764   -6.000
  20.618   89.345   -6.000
  20.618   93.927   -6.000
  20.618   98.509   -6.000
  20.618  103.091   -6.000
  20.618  107.673   -6.000
  20.618  112.255   -6.000
  20.618  116.836   -6.000
  20.618  121.418   -6.000
  20.618  126.000   -6.000
  25.200 -126.000   -6.000
  25.200 -121.418   -6.000
  25.200 -116.836   -6.000
  25.200 -112.255   -6.000
  25.200 -107.673   -6.000
  25.200 -103.091   -6.000
  25.200  -98.509   -6.000
  25.200  -93.927   -6.000
  25.200  -89.345   -6.000
  25.200  -84.764   -6.000
  25.200  -80.182   -6.000
  25.200  -75.600   -6.000
  25.200  -71.018   -6.000
  25.200  -66.436   -6.000
  25.200  -61.855   -6.000
  25.200  -57.273   -6.000
  25.200  -52.691   -6.000
  25.200  -48.109   -6.000
  25.200  -43.527   -6.000
  25.200  -38.945   -6.000
  25.200  -34.364   -6.000
  25.200  -29.782   -6.000
  25.200  -25.200   -6.000
  25.200  -20.618   -6.000
  25.200  -16.036   -6.000
  25.200  -11.455   -6.000
  25.200   -6.873   -6.000
  25.200   -2.291   -6.000
  25.200    2.291   -6.000
  25.200    6.873   -6.000
  25.200   11.455   -6.000
  25.200   16.036   -6.000
  25.200   20.618   -6.000
  25.200   25.200   -6.000
  25.200   29.782   -6.000
  25.200   34.364   -6.000
  25.200   38.945   -6.000
  25.200   43.527   -6.000
  25.200   48.109   -6.000
  25.200   52.691   -6.000
  25.200   57.273   -6.000
  25.200   61.855   -6.000
  25.200   66.436   -6.000
  25.200   71.018   -6.000
  25.200   75.600   -6.000
  25.200   80.182   -6.000
  25.200   84.764   -6.000
  25.200   89.345   -6.000
  25.200   93.927   -6.000
  25.200   98.509   -6.000
  25.200  103.091   -6.000
  25.200  107.673   -6.000
  25.200  112.255   -6.000
  25.200  116.836   -6.000
  25.200  121.418   -6.000
  25.200  126.000   -6.000
  29.782 -126.000   -6.000
  29.782 -121.418   -6.000
  29.782 -116.836   -6.000
  29.782 -112.255   -6.000
  29.782 -107.673   -6.000
  29.782 -103.091   -6.000
  29.782  -98.509   -6.000
  29.782  -93.927   -6.000
  29.782  -89.345   -6.000
  29.782  -84.764   -6.000
  29.782  -80.182   -6.000
  29.782  -75.600   -6.000
  29.782  -71.018   -6.000
  29.782  -66.436   -6.000
  29.782  -61.855   -6.000
  29.782  -57.273   -6.000
  29.782  -52.691   -6.000
  29.782  -48.109   -6.000
  29.782  -43.527   -6.000
  29.782  -38.945   -6.000
  29.782  -34.364   -6.000
  29.782  -29.782   -6.000
  29.782  -25.200   -6.000
  29.782  -20.618   -6.000
  29.782  -16.036   -6.000
  29.782  -11.455   -6.000
  29.782   -6.873   -6.000
  29.782   -2.291   -6.000
  29.782    2.291   -6.000
  29.782    6.873   -6.000
  29.782   11.455   -6.000
  29.782   16.036   -6.000
  29.782   20.618   -6.000
  29.782   25.200   -6.000
  29.782   29.782   -6.000
  29.782   34.364   -6.000
  29.782   38.945   -6.000
  29.782   43.527   -6.000
  29.782   48.109   -6.000
  29.782   52.691   -6.000
  29.782   57.273   -6.000
  29.782   61.855   -6.000
  29.782   66.436   -6.000
  29.782   71.018   -6.000
  29.782   75.600   -6.000
  29.782   80.182   -6.000
  29.782   84.764   -6.000
  29.782   89.345   -6.000
  29.782   93.927   -6.000
  29.782   98.509   -6.000
  29.782  103.091   -6.000
  29.782  107.673   -6.000
  29.782  112.255   -6.000
  29.782  116.836   -6.000
  29.782  121.418   -6.000
  29.782  126.000   -6.000
  34.364 -126.000   -6.000
  34.364 -121.418   -6.000
  34.364 -116.836   -6.000
  34.364 -112.255   -6.000
  34.364 -107.673   -6.000
  34.364 -103.091   -6.000
  34.364  -98.509   -6.000
  34.364  -93.927   -6.000
  34.364  -89.345   -6.000
  34.364  -84.764   -6.000
  34.364  -80.182   -6.000
  34.364  -75.600   -6.000
  34.364  -71.018   -6.000
  34.364  -66.436   -6.000
  34.364  -61.855   -6.000
  34.364  -57.273   -6.000
  34.364  -52.691   -6.000
  34.364  -48.109   -6.000
  34.364  -43.527   -6.000
  34.364  -38.945   -6.000
  34.364  -34.364   -6.000
  34.364  -29.782   -6.000
  34.364  -25.200   -6.000
  34.364  -20.618   -6.000
  34.364  -16.036   -6.000
  34.364  -11.455   -6.000
  34.364   -6.873   -6.000
  34.364   -2.291   -6.000
  34.364    2.291   -6.000
  34.364    6.873   -6.000
  34.364   11.455   -6.000
  34.364   16.036   -6.000
  34.364   20.618   -6.000
  34.364   25.200   -6.000
  34.364   29.782   -6.000
  34.364   34.364   -6.000
  34.364   38.945   -6.000
  34.364   43.527   -6.000
  34.364   48.109   -6.000
  34.364   52.691   -6.000
  34.364   57.273   -6.000
  34.364   61.855   -6.000
  34.364   66.436   -6.000
  34.364   71.018   -6.000
  34.364   75.600   -6.000
  34.364   80.182   -6.000
  34.364   84.764   -6.000
  34.364   89.345   -6.000
  34.364   93.927   -6.000
  34.364   98.509   -6.000
  34.364  103.091   -6.000
  34.364  107.673   -6.000
  34.364  112.255   -6.000
  34.364  116.836   -6.000
  34.364  121.418   -6.000
  34.364  126.000   -6.000
  38.945 -126.000   -6.000
  38.945 -121.418   -6.000
  38.945 -116.836   -6.000
  38.945 -112.255   -6.000
  38.945 -107.673   -6.000
  38.945 -103.091   -6.000
  38.945  -98.509   -6.000
  38.945  -93.927   -6.000
  38.945  -89.345   -6.000
  38.945  -84.764   -6.000
  38.945  -80.182   -6.000
  38.945  -75.600   -6.000
  38.945  -71.018   -6.000
  38.945  -66.436   -6.000
  38.945  -61.855   -6.000
  38.945  -57.273   -6.000
  38.945  -52.691   -6.000
  38.945  -48.109   -6.000
  38.945  -43.527   -6.000
  38.945  -38.945   -6.000
  38.945  -34.364   -6.000
  38.945  -29.782   -6.000
  38.945  -25.200   -6.000
  38.945  -20.618   -6.000
  38.945  -16.036   -6.000
  38.945  -11.455   -6.000
  38.945   -6.873   -6.000
  38.945   -2.291   -6.000
  38.945    2.291   -6.000
  38.945    6.873   -6.000
  38.945   11.455   -6.000
  38.945   16.036   -6.000
  38.945   20.618   -6.000
  38.945   25.200   -6.000
  38.945   29.782   -6.000
  38.945   34.364   -6.000
  38.945   38.945   -6.000
  38.945   43.527   -6.000
  38.945   48.109   -6.000
  38.945   52.691   -6.000
  38.945   57.273   -6.000
  38.945   61.855   -6.000
  38.945   66.436   -6.000
  38.945   71.018   -6.000
  38.945   75.600   -6.000
  38.945   80.182   -6.000
  38.945   84.764   -6.000
  38.945   89.345   -6.000
  38.945   93.927   -6.000
  38.945   98.509   -6.000
  38.945  103.091   -6.000
  38.945  107.673   -6.000
  38.945  112.255   -6.000
  38.945  116.836   -6.000
  38.945  121.418   -6.000
  38.945  126.000   -6.000
  43.527 -126.000   -6.000
  43.527 -121.418   -6.000
  43.527 -116.836   -6.000
  43.527 -112.255   -6.000
  43.527 -107.673   -6.000
  43.527 -103.091   -6.000
  43.527  -98.509   -6.000
  43.527  -93.927   -6.000
  43.527  -89.345   -6.000
  43.527  -84.764   -6.000
  43.527  -80.182   -6.000
  43.527  -75.600   -6.000
  43.527  -71.018   -6.000
  43.527  -66.436   -6.000
  43.527  -61.855   -6.000
  43.527  -57.273   -6.000
  43.527  -52.691   -6.000
  43.527  -48.109   -6.000
  43.527  -43.527   -6.000
  43.527  -38.945   -6.000
  43.527  -34.364   -6.000
  43.527  -29.782   -6.000
  43.527  -25.200   -6.000
  43.527  -20.618   -6.000
  43.527  -16.036   -6.000
  43.527  -11.455   -6.000
  43.527   -6.873   -6.000
  43.527   -2.291   -6.000
  43.527    2.291   -6.000
  43.527    6.873   -6.000
  43.527   11.455   -6.000
  43.527   16.036   -6.000
  43.527   20.618   -6.000
  43.527   25.200   -6.000
  43.527   29.782   -6.000
  43.527   34.364   -6.000
  43.527   38.945   -6.000
  43.527   43.527   -6.000
  43.527   48.109   -6.000
  43.527   52.691   -6.000
  43.527   57.273   -6.000
  43.527   61.855   -6.000
  43.527   66.436   -6.000
  43.527   71.018   -6.000
  43.527   75.600   -6.000
  43.527   80.182   -6.000
  43.527   84.764   -6.000
  43.527   89.345   -6.000
  43.527   93.927   -6.000
  43.527   98.509   -6.000
  43.527  103.091   -6.000
  43.527  107.673   -6.000
  43.527  112.255   -6.000
  43.527  116.836   -6.000
  43.527  121.418   -6.000
  43.527  126.000   -6.000
  48.109 -126.000   -6.000
  48.109 -121.418   -6.000
  48.109 -116.836   -6.000
  48.109 -112.255   -6.000
  48.109 -107.673   -6.000
  48.109 -103.091   -6.000
  48.109  -98.509   -6.000
  48.109  -93.927   -6.000
  48.109  -89.345   -6.000
  48.109  -84.764   -6.000
  48.109  -80.182   -6.000
  48.109  -75.600   -6.000
  48.109  -71.018   -6.000
  48.109  -66.436   -6.000
  48.109  -61.855   -6.000
  48.109  -57.273   -6.000
  48.109  -52.691   -6.000
  48.109  -48.109   -6.000
  48.109  -43.527   -6.000
  48.109  -38.945   -6.000
  48.109  -34.364   -6.000
  48.109  -29.782   -6.000
  48.109  -25.200   -6.000
  48.109  -20.618   -6.000
  48.109  -16.036   -6.000
  48.109  -11.455   -6.000
  48.109   -6.873   -6.000
  48.109   -2.291   -6.000
  48.109    2.291   -6.000
  48.109    6.873   -6.000
  48.109   11.455   -6.000
  48.109   16.036   -6.000
  48.109   20.618   -6.000
  48.109   25.200   -6.000
  48.109   29.782   -6.000
  48.109   34.364   -6.000
  48.109   38.945   -6.000
  48.109   43.527   -6.000
  48.109   48.109   -6.000
  48.109   52.691   -6.000
  48.109   57.273   -6.000
  48.109   61.855   -6.000
  48.109   66.436   -6.000
  48.109   71.018   -6.000
  48.109   75.600   -6.000
  48.109   80.182   -6.000
  48.109   84.764   -6.000
  48.109   89.345   -6.000
  48.109   93.927   -6.000
  48.109   98.509   -6.000
  48.109  103.091   -6.000
  48.109  107.673   -6.000
  48.109  112.255   -6.000
  48.109  116.836   -6.000
  48.109  121.418   -6.000
  48.109  126.000   -6.000
  52.691 -126.000   -6.000
  52.691 -121.418   -6.000
  52.691 -116.836   -6.000
  52.691 -112.255   -6.000
  52.691 -107.673   -6.000
  52.691 -103.091   -6.000
  52.691  -98.509   -6.000
  52.691  -93.927   -6.000
  52.691  -89.345   -6.000
  52.691  -84.764   -6.000
  52.691  -80.182   -6.000
  52.691  -75.600   -6.000
  52.691  -71.018   -6.000
  52.691  -66.436   -6.000
  52.691  -61.855   -6.000
  52.691  -57.273   -6.000
  52.691  -52.691   -6.000
  52.691  -48.109   -6.000
  52.691  -43.527   -6.000
  52.691  -38.945   -6.000
  52.691  -34.364   -6.000
  52.691  -29.782   -6.000
  52.691  -25.200   -6.000
  52.691  -20.618   -6.000
  52.691  -16.036   -6.000
  52.691  -11.455   -6.000
  52.691   -6.873   -6.000
  52.691   -2.291   -6.000
  52.691    2.291   -6.000
  52.691    6.873   -6.000
  52.691   11.455   -6.000
  52.691   16.036   -6.000
  52.691   20.618   -6.000
  52.691   25.200   -6.000
  52.691   29.782   -6.000
  52.691   34.364   -6.000
  52.691   38.945   -6.000
  52.691   43.527   -6.000
  52.691   48.109   -6.000
  52.691   52.691   -6.000
  52.691   57.273   -6.000
  52.691   61.855   -6.000
  52.691   66.436   -6.000
  52.691   71.018   -6.000
  52.691   75.600   -6.000
  52.691   80.182   -6.000
  52.691   84.764   -6.000
  52.691   89.345   -6.000
  52.691   93.927   -6.000
  52.691   98.509   -6.000
  52.691  103.091   -6.000
  52.691  107.673   -6.000
  52.691  112.255   -6.000
  52.691  116.836   -6.000
  52.691  121.418   -6.000
  52.691  126.000   -6.000
  57.273 -126.000   -6.000
  57.273 -121.418   -6.000
  57.273 -116.836   -6.000
  57.273 -112.255   -6.000
  57.273 -107.673   -6.000
  57.273 -103.091   -6.000
  57.273  -98.509   -6.000
  57.273  -93.927   -6.000
  57.273  -89.345   -6.000
  57.273  -84.764   -6.000
  57.273  -80.182   -6.000
  57.273  -75.600   -6.000
  57.273  -71.018   -6.000
  57.273  -66.436   -6.000
  57.273  -61.855   -6.000
  57.273  -57.273   -6.000
  57.273  -52.691   -6.000
  57.273  -48.109   -6.000
  57.273  -43.527   -6.000
  57.273  -38.945   -6.000
  57.273  -34.364   -6.000
  57.273  -29.782   -6.000
  57.273  -25.200   -6.000
  57.273  -20.618   -6.000
  57.273  -16.036   -6.000
  57.273  -11.455   -6.000
  57.273   -6.873   -6.000
  57.273   -2.291   -6.000
  57.273    2.291   -6.000
  57.273    6.873   -6.000
  57.273   11.455   -6.000
  57.273   16.036   -6.000
  57.273   20.618   -6.000
  57.273   25.200   -6.000
  57.273   29.782   -6.000
  57.273   34.364   -6.000
  57.273   38.945   -6.000
  57.273   43.527   -6.000
  57.273   48.109   -6.000
  57.273   52.691   -6.000
  57.273   57.273   -6.000
  57.273   61.855   -6.000
  57.273   66.436   -6.000
  57.273   71.018   -6.000
  57.273   75.600   -6.000
  57.273   80.182   -6.000
  57.273   84.764   -6.000
  57.273   89.345   -6.000
  57.273   93.927   -6.000
  57.273   98.509   -6.000
  57.273  103.091   -6.000
  57.273  107.673   -6.000
  57.273  112.255   -6.000
  57.273  116.836   -6.000
  57.273  121.418   -6.000
  57.273  126.000   -6.000
  61.855 -126.000   -6.000
  61.855 -121.418   -6.000
  61.855 -116.836   -6.000
  61.855 -112.255   -6.000
  61.855 -107.673   -6.000
  61.855 -103.091   -6.000
  61.855  -98.509   -6.000
  61.855  -93.927   -6.000
  61.855  -89.345   -6.000
  61.855  -84.764   -6.000
  61.855  -80.182   -6.000
  61.855  -75.600   -6.000
  61.855  -71.018   -6.000
  61.855  -66.436   -6.000
  61.855  -61.855   -6.000
  61.855  -57.273   -6.000
  61.855  -52.691   -6.000
  61.855  -48.109   -6.000
  61.855  -43.527   -6.000
  61.855  -38.945   -6.000
  61.855  -34.364   -6.000
  61.855  -29.782   -6.000
  61.855  -25.200   -6.000
  61.855  -20.618   -6.000
  61.855  -16.036   -6.000
  61.855  -11.455   -6.000
  61.855   -6.873   -6.000
  61.855   -2.291   -6.000
  61.855    2.291   -6.000
  61.855    6.873   -6.000
  61.855   11.455   -6.000
  61.855   16.036   -6.000
  61.855   20.618   -6.000
  61.855   25.200   -6.000
  61.855   29.782   -6.000
  61.855   34.364   -6.000
  61.855   38.945   -6.000
  61.855   43.527   -6.000
  61.855   48.109   -6.000
  61.855   52.691   -6.000
  61.855   57.273   -6.000
  61.855   61.855   -6.000
  61.855   66.436   -6.000
  61.855   71.018   -6.000
  61.855   75.600   -6.000
  61.855   80.182   -6.000
  61.855   84.764   -6.000
  61.855   89.345   -6.000
  61.855   93.927   -6.000
  61.855   98.509   -6.000
  61.855  103.091   -6.000
  61.855  107.673   -6.000
  61.855  112.255   -6.000
  61.855  116.836   -6.000
  61.855  121.418   -6.000
  61.855  126.000   -6.000
  66.436 -126.000   -6.000
  66.436 -121.418   -6.000
  66.436 -116.836   -6.000
  66.436 -112.255   -6.000
  66.436 -107.673   -6.000
  66.436 -103.091   -6.000
  66.436  -98.509   -6.000
  66.436  -93.927   -6.000
  66.436  -89.345   -6.000
  66.436  -84.764   -6.000
  66.436  -80.182   -6.000
  66.436  -75.600   -6.000
  66.436  -71.018   -6.000
  66.436  -66.436   -6.000
  66.436  -61.855   -6.000
  66.436  -57.273   -6.000
  66.436  -52.691   -6.000
  66.436  -48.109   -6.000
  66.436  -43.527   -6.000
  66.436  -38.945   -6.000
  66.436  -34.364   -6.000
  66.436  -29.782   -6.000
  66.436  -25.200   -6.000
  66.436  -20.618   -6.000
  66.436  -16.036   -6.000
  66.436  -11.455   -6.000
  66.436   -6.873   -6.000
  66.436   -2.291   -6.000
  66.436    2.291   -6.000
  66.436    6.873   -6.000
  66.436   11.455   -6.000
  66.436   16.036   -6.000
  66.436   20.618   -6.000
  66.436   25.200   -6.000
  66.436   29.782   -6.000
  66.436   34.364   -6.000
  66.436   38.945   -6.000
  66.436   43.527   -6.000
  66.436   48.109   -6.000
  66.436   52.691   -6.000
  66.436   57.273   -6.000
  66.436   61.855   -6.000
  66.436   66.436   -6.000
  66.436   71.018   -6.000
  66.436   75.600   -6.000
  66.436   80.182   -6.000
  66.436   84.764   -6.000
  66.436   89.345   -6.000
  66.436   93.927   -6.000
  66.436   98.509   -6.000
  66.436  103.091   -6.000
  66.436  107.673   -6.000
  66.436  112.255   -6.000
  66.436  116.836   -6.000
  66.436  121.418   -6.000
  66.436  126.000   -6.000
  71.018 -126.000   -6.000
  71.018 -121.418   -6.000
  71.018 -116.836   -6.000
  71.018 -112.255   -6.000
  71.018 -107.673   -6.000
  71.018 -103.091   -6.000
  71.018  -98.509   -6.000
  71.018  -93.927   -6.000
  71.018  -89.345   -6.000
  71.018  -84.764   -6.000
  71.018  -80.182   -6.000
  71.018  -75.600   -6.000
  71.018  -71.018   -6.000
  71.018  -66.436   -6.000
  71.018  -61.855   -6.000
  71.018  -57.273   -6.000
  71.018  -52.691   -6.000
  71.018  -48.109   -6.000
  71.018  -43.527   -6.000
  71.018  -38.945   -6.000
  71.018  -34.364   -6.000
  71.018  -29.782   -6.000
  71.018  -25.200   -6.000
  71.018  -20.618   -6.000
  71.018  -16.036   -6.000
  71.018  -11.455   -6.000
  71.018   -6.873   -6.000
  71.018   -2.291   -6.000
  71.018    2.291   -6.000
  71.018    6.873   -6.000
  71.018   11.455   -6.000
  71.018   16.036   -6.000
  71.018   20.618   -6.000
  71.018   25.200   -6.000
  71.018   29.782   -6.000
  71.018   34.364   -6.000
  71.018   38.945   -6.000
  71.018   43.527   -6.000
  71.018   48.109   -6.000
  71.018   52.691   -6.000
  71.018   57.273   -6.000
  71.018   61.855   -6.000
  71.018   66.436   -6.000
  71.018   71.018   -6.000
  71.018   75.600   -6.000
  71.018   80.182   -6.000
  71.018   84.764   -6.000
  71.018   89.345   -6.000
  71.018   93.927   -6.000
  71.018   98.509   -6.000
  71.018  103.091   -6.000
  71.018  107.673   -6.000
  71.018  112.255   -6.000
  71.018  116.836   -6.000
  71.018  121.418   -6.000
  71.018  126.000   -6.000
  75.600 -126.000   -6.000
  75.600 -121.418   -6.000
  75.600 -116.836   -6.000
  75.600 -112.255   -6.000
  75.600 -107.673   -6.000
  75.600 -103.091   -6.000
  75.600  -98.509   -6.000
  75.600  -93.927   -6.000
  75.600  -89.345   -6.000
  75.600  -84.764   -6.000
  75.600  -80.182   -6.000
  75.600  -75.600   -6.000
  75.600  -71.018   -6.000
  75.600  -66.436   -6.000
  75.600  -61.855   -6.000
  75.600  -57.273   -6.000
  75.600  -52.691   -6.000
  75.600  -48.109   -6.000
  75.600  -43.527   -6.000
  75.600  -38.945   -6.000
  75.600  -34.364   -6.000
  75.600  -29.782   -6.000
  75.600  -25.200   -6.000
  75.600  -20.618   -6.000
  75.600  -16.036   -6.000
  75.600  -11.455   -6.000
  75.600   -6.873   -6.000
  75.600   -2.291   -6.000
  75.600    2.291   -6.000
  75.600    6.873   -6.000
  75.600   11.455   -6.000
  75.600   16.036   -6.000
  75.600   20.618   -6.000
  75.600   25.200   -6.000
  75.600   29.782   -6.000
  75.600   34.364   -6.000
  75.600   38.945   -6.000
  75.600   43.527   -6.000
  75.600   48.109   -6.000
  75.600   52.691   -6.000
  75.600   57.273   -6.000
  75.600   61.855   -6.000
  75.600   66.436   -6.000
  75.600   71.018   -6.000
  75.600   75.600   -6.000
  75.600   80.182   -6.000
  75.600   84.764   -6.000
  75.600   89.345   -6.000
  75.600   93.927   -6.000
  75.600   98.509   -6.000
  75.600  103.091   -6.000
  75.600  107.673   -6.000
  75.600  112.255   -6.000
  75.600  116.836   -6.000
  75.600  121.418   -6.000
  75.600  126.000   -6.000
  80.182 -126.000   -6.000
  80.182 -121.418   -6.000
  80.182 -116.836   -6.000
  80.182 -112.255   -6.000
  80.182 -107.673   -6.000
  80.182 -103.091   -6.000
  80.182  -98.509   -6.000
  80.182  -93.927   -6.000
  80.182  -89.345   -6.000
  80.182  -84.764   -6.000
  80.182  -80.182   -6.000
  80.182  -75.600   -6.000
  80.182  -71.018   -6.000
  80.182  -66.436   -6.000
  80.182  -61.855   -6.000
  80.182  -57.273   -6.000
  80.182  -52.691   -6.000
  80.182  -48.109   -6.000
  80.182  -43.527   -6.000
  80.182  -38.945   -6.000
  80.182  -34.364   -6.000
  80.182  -29.782   -6.000
  80.182  -25.200   -6.000
  80.182  -20.618   -6.000
  80.182  -16.036   -6.000
  80.182  -11.455   -6.000
  80.182   -6.873   -6.000
  80.182   -2.291   -6.000
  80.182    2.291   -6.000
  80.182    6.873   -6.000
  80.182   11.455   -6.000
  80.182   16.036   -6.000
  80.182   20.618   -6.000
  80.182   25.200   -6.000
  80.182   29.782   -6.000
  80.182   34.364   -6.000
  80.182   38.945   -6.000
  80.182   43.527   -6.000
  80.182   48.109   -6.000
  80.182   52.691   -6.000
  80.182   57.273   -6.000
  80.182   61.855   -6.000
  80.182   66.436   -6.000
  80.182   71.018   -6.000
  80.182   75.600   -6.000
  80.182   80.182   -6.000
  80.182   84.764   -6.000
  80.182   89.345   -6.000
  80.182   93.927   -6.000
  80.182   98.509   -6.000
  80.182  103.091   -6.000
  80.182  107.673   -6.000
  80.182  112.255   -6.000
  80.182  116.836   -6.000
  80.182  121.418   -6.000
  80.182  126.000   -6.000
  84.764 -126.000   -6.000
  84.764 -121.418   -6.000
  84.764 -116.836   -6.000
  84.764 -112.255   -6.000
  84.764 -107.673   -6.000
  84.764 -103.091   -6.000
  84.764  -98.509   -6.000
  84.764  -93.927   -6.000
  84.764  -89.345   -6.000
  84.764  -84.764   -6.000
  84.764  -80.182   -6.000
  84.764  -75.600   -6.000
  84.764  -71.018   -6.000
  84.764  -66.436   -6.000
  84.764  -61.855   -6.000
  84.764  -57.273   -6.000
  84.764  -52.691   -6.000
  84.764  -48.109   -6.000
  84.764  -43.527   -6.000
  84.764  -38.945   -6.000
  84.764  -34.364   -6.000
  84.764  -29.782   -6.000
  84.764  -25.200   -6.000
  84.764  -20.618   -6.000
  84.764  -16.036   -6.000
  84.764  -11.455   -6.000
  84.764   -6.873   -6.000
  84.764   -2.291   -6.000
  84.764    2.291   -6.000
  84.764    6.873   -6.000
  84.764   11.455   -6.000
  84.764   16.036   -6.000
  84.764   20.618   -6.000
  84.764   25.200   -6.000
  84.764   29.782   -6.000
  84.764   34.364   -6.000
  84.764   38.945   -6.000
  84.764   43.527   -6.000
  84.764   48.109   -6.000
  84.764   52.691   -6.000
  84.764   57.273   -6.000
  84.764   61.855   -6.000
  84.764   66.436   -6.000
  84.764   71.018   -6.000
  84.764   75.600   -6.000
  84.764   80.182   -6.000
  84.764   84.764   -6.000
  84.764   89.345   -6.000
  84.764   93.927   -6.000
  84.764   98.509   -6.000
  84.764  103.091   -6.000
  84.764  107.673   -6.000
  84.764  112.255   -6.000
  84.764  116.836   -6.000
  84.764  121.418   -6.000
  84.764  126.000   -6.000
  89.345 -126.000   -6.000
  89.345 -121.418   -6.000
  89.345 -116.836   -6.000
  89.345 -112.255   -6.000
  89.345 -107.673   -6.000
  89.345 -103.091   -6.000
  89.345  -98.509   -6.000
  89.345  -93.927   -6.000
  89.345  -89.345   -6.000
  89.345  -84.764   -6.000
  89.345  -80.182   -6.000
  89.345  -75.600   -6.000
  89.345  -71.018   -6.000
  89.345  -66.436   -6.000
  89.345  -61.855   -6.000
  89.345  -57.273   -6.000
  89.345  -52.691   -6.000
  89.345  -48.109   -6.000
  89.345  -43.527   -6.000
  89.345  -38.945   -6.000
  89.345  -34.364   -6.000
  89.345  -29.782   -6.000
  89.345  -25.200   -6.000
  89.345  -20.618   -6.000
  89.345  -16.036   -6.000
  89.345  -11.455   -6.000
  89.345   -6.873   -6.000
  89.345   -2.291   -6.000
  89.345    2.291   -6.000
  89.345    6.873   -6.000
  89.345   11.455   -6.000
  89.345   16.036   -6.000
  89.345   20.618   -6.000
  89.345   25.200   -6.000
  89.345   29.782   -6.000
  89.345   34.364   -6.000
  89.345   38.945   -6.000
  89.345   43.527   -6.000
  89.345   48.109   -6.000
  89.345   52.691   -6.000
  89.345   57.273   -6.000
  89.345   61.855   -6.000
  89.345   66.436   -6.000
  89.345   71.018   -6.000
  89.345   75.600   -6.000
  89.345   80.182   -6.000
  89.345   84.764   -6.000
  89.345   89.345   -6.000
  89.345   93.927   -6.000
  89.345   98.509   -6.000
  89.345  103.091   -6.000
  89.345  107.673   -6.000
  89.345  112.255   -6.000
  89.345  116.836   -6.000
  89.345  121.418   -6.000
  89.345  126.000   -6.000
  93.927 -126.000   -6.000
  93.927 -121.418   -6.000
  93.927 -116.836   -6.000
  93.927 -112.255   -6.000
  93.927 -107.673   -6.000
  93.927 -103.091   -6.000
  93.927  -98.509   -6.000
  93.927  -93.927   -6.000
  93.927  -89.345   -6.000
  93.927  -84.764   -6.000
  93.927  -80.182   -6.000
  93.927  -75.600   -6.000
  93.927  -71.018   -6.000
  93.927  -66.436   -6.000
  93.927  -61.855   -6.000
  93.927  -57.273   -6.000
  93.927  -52.691   -6.000
  93.927  -48.109   -6.000
  93.927  -43.527   -6.000
  93.927  -38.945   -6.000
  93.927  -34.364   -6.000
  93.927  -29.782   -6.000
  93.927  -25.200   -6.000
  93.927  -20.618   -6.000
  93.927  -16.036   -6.000
  93.927  -11.455   -6.000
  93.927   -6.873   -6.000
  93.927   -2.291   -6.000
  93.927    2.291   -6.000
  93.927    6.873   -6.000
  93.927   11.455   -6.000
  93.927   16.036   -6.000
  93.927   20.618   -6.000
  93.927   25.200   -6.000
  93.927   29.782   -6.000
  93.927   34.364   -6.000
  93.927   38.945   -6.000
  93.927   43.527   -6.000
  93.927   48.109   -6.000
  93.927   52.691   -6.000
  93.927   57.273   -6.000
  93.927   61.855   -6.000
  93.927   66.436   -6.000
  93.927   71.018   -6.000
  93.927   75.600   -6.000
  93.927   80.182   -6.000
  93.927   84.764   -6.000
  93.927   89.345   -6.000
  93.927   93.927   -6.000
  93.927   98.509   -6.000
  93.927  103.091   -6.000
  93.927  107.673   -6.000
  93.927  112.255   -6.000
  93.927  116.836   -6.000
  93.927  121.418   -6.000
  93.927  126.000   -6.000
  98.509 -126.000   -6.000
  98.509 -121.418   -6.000
  98.509 -116.836   -6.000
  98.509 -112.255   -6.000
  98.509 -107.673   -6.000
  98.509 -103.091   -6.000
  98.509  -98.509   -6.000
  98.509  -93.927   -6.000
  98.509  -89.345   -6.000
  98.509  -84.764   -6.000
  98.509  -80.182   -6.000
  98.509  -75.600   -6.000
  98.509  -71.018   -6.000
  98.509  -66.436   -6.000
  98.509  -61.855   -6.000
  98.509  -57.273   -6.000
  98.509  -52.691   -6.000
  98.509  -48.109   -6.000
  98.509  -43.527   -6.000
  98.509  -38.945   -6.000
  98.509  -34.364   -6.000
  98.509  -29.782   -6.000
  98.509  -25.200   -6.000
  98.509  -20.618   -6.000
  98.509  -16.036   -6.000
  98.509  -11.455   -6.000
  98.509   -6.873   -6.000
  98.509   -2.291   -6.000
  98.509    2.291   -6.000
  98.509    6.873   -6.000
  98.509   11.455   -6.000
  98.509   16.036   -6.000
  98.509   20.618   -6.000
  98.509   25.200   -6.000
  98.509   29.782   -6.000
  98.509   34.364   -6.000
  98.509   38.945   -6.000
  98.509   43.527   -6.000
  98.509   48.109   -6.000
  98.509   52.691   -6.000
  98.509   57.273   -6.000
  98.509   61.855   -6.000
  98.509   66.436   -6.000
  98.509   71.018   -6.000
  98.509   75.600   -6.000
  98.509   80.182   -6.000
  98.509   84.764   -6.000
  98.509   89.345   -6.000
  98.509   93.927   -6.000
  98.509   98.509   -6.000
  98.509  103.091   -6.000
  98.509  107.673   -6.000
  98.509  112.255   -6.000
  98.509  116.836   -6.000
  98.509  121.418   -6.000
  98.509  126.000   -6.000
 103.091 -126.000   -6.000
 103.091 -121.418   -6.000
 103.091 -116.836   -6.000
 103.091 -112.255   -6.000
 103.091 -107.673   -6.000
 103.091 -103.091   -6.000
 103.091  -98.509   -6.000
 103.091  -93.927   -6.000
 103.091  -89.345   -6.000
 103.091  -84.764   -6.000
 103.091  -80.182   -6.000
 103.091  -75.600   -6.000
 103.091  -71.018   -6.000
 103.091  -66.436   -6.000
 103.091  -61.855   -6.000
 103.091  -57.273   -6.000
 103.091  -52.691   -6.000
 103.091  -48.109   -6.000
 103.091  -43.527   -6.000
 103.091  -38.945   -6.000
 103.091  -34.364   -6.000
 103.091  -29.782   -6.000
 103.091  -25.200   -6.000
 103.091  -20.618   -6.000
 103.091  -16.036   -6.000
 103.091  -11.455   -6.000
 103.091   -6.873   -6.000
 103.091   -2.291   -6.000
 103.091    2.291   -6.000
 103.091    6.873   -6.000
 103.091   11.455   -6.000
 103.091   16.036   -6.000
 103.091   20.618   -6.000
 103.091   25.200   -6.000
 103.091   29.782   -6.000
 103.091   34.364   -6.000
 103.091   38.945   -6.000
 103.091   43.527   -6.000
 103.091   48.109   -6.000
 103.091   52.691   -6.000
 103.091   57.273   -6.000
 103.091   61.855   -6.000
 103.091   66.436   -6.000
 103.091   71.018   -6.000
 103.091   75.600   -6.000
 103.091   80.182   -6.000
 103.091   84.764   -6.000
 103.091   89.345   -6.000
 103.091   93.927   -6.000
 103.091   98.509   -6.000
 103.091  103.091   -6.000
 103.091  107.673   -6.000
 103.091  112.255   -6.000
 103.091  116.836   -6.000
 103.091  121.418   -6.000
 103.091  126.000   -6.000
 107.673 -126.000   -6.000
 107.673 -121.418   -6.000
 107.673 -116.836   -6.000
 107.673 -112.255   -6.000
 107.673 -107.673   -6.000
 107.673 -103.091   -6.000
 107.673  -98.509   -6.000
 107.673  -93.927   -6.000
 107.673  -89.345   -6.000
 107.673  -84.764   -6.000
 107.673  -80.182   -6.000
 107.673  -75.600   -6.000
 107.673  -71.018   -6.000
 107.673  -66.436   -6.000
 107.673  -61.855   -6.000
 107.673  -57.273   -6.000
 107.673  -52.691   -6.000
 107.673  -48.109   -6.000
 107.673  -43.527   -6.000
 107.673  -38.945   -6.000
 107.673  -34.364   -6.000
 107.673  -29.782   -6.000
 107.673  -25.200   -6.000
 107.673  -20.618   -6.000
 107.673  -16.036   -6.000
 107.673  -11.455   -6.000
 107.673   -6.873   -6.000
 107.673   -2.291   -6.000
 107.673    2.291   -6.000
 107.673    6.873   -6.000
 107.673   11.455   -6.000
 107.673   16.036   -6.000
 107.673   20.618   -6.000
 107.673   25.200   -6.000
 107.673   29.782   -6.000
 107.673   34.364   -6.000
 107.673   38.945   -6.000
 107.673   43.527   -6.000
 107.673   48.109   -6.000
 107.673   52.691   -6.000
 107.673   57.273   -6.000
 107.673   61.855   -6.000
 107.673   66.436   -6.000
 107.673   71.018   -6.000
 107.673   75.600   -6.000
 107.673   80.182   -6.000
 107.673   84.764   -6.000
 107.673   89.345   -6.000
 107.673   93.927   -6.000
 107.673   98.509   -6.000
 107.673  103.091   -6.000
 107.673  107.673   -6.000
 107.673  112.255   -6.000
 107.673  116.836   -6.000
 107.673  121.418   -6.000
 107.673  126.000   -6.000
 112.255 -126.000   -6.000
 112.255 -121.418   -6.000
 112.255 -116.836   -6.000
 112.255 -112.255   -6.000
 112.255 -107.673   -6.000
 112.255 -103.091   -6.000
 112.255  -98.509   -6.000
 112.255  -93.927   -6.000
 112.255  -89.345   -6.000
 112.255  -84.764   -6.000
 112.255  -80.182   -6.000
 112.255  -75.600   -6.000
 112.255  -71.018   -6.000
 112.255  -66.436   -6.000
 112.255  -61.855   -6.000
 112.255  -57.273   -6.000
 112.255  -52.691   -6.000
 112.255  -48.109   -6.000
 112.255  -43.527   -6.000
 112.255  -38.945   -6.000
 112.255  -34.364   -6.000
 112.255  -29.782   -6.000
 112.255  -25.200   -6.000
 112.255  -20.618   -6.000
 112.255  -16.036   -6.000
 112.255  -11.455   -6.000
 112.255   -6.873   -6.000
 112.255   -2.291   -6.000
 112.255    2.291   -6.000
 112.255    6.873   -6.000
 112.255   11.455   -6.000
 112.255   16.036   -6.000
 112.255   20.618   -6.000
 112.255   25.200   -6.000
 112.255   29.782   -6.000
 112.255   34.364   -6.000
 112.255   38.945   -6.000
 112.255   43.527   -6.000
 112.255   48.109   -6.000
 112.255   52.691   -6.000
 112.255   57.273   -6.000
 112.255   61.855   -6.000
 112.255   66.436   -6.000
 112.255   71.018   -6.000
 112.255   75.600   -6.000
 112.255   80.182   -6.000
 112.255   84.764   -6.000
 112.255   89.345   -6.000
 112.255   93.927   -6.000
 112.255   98.509   -6.000
 112.255  103.091   -6.000
 112.255  107.673   -6.000
 112.255  112.255   -6.000
 112.255  116.836   -6.000
 112.255  121.418   -6.000
 112.255  126.000   -6.000
 116.836 -126.000   -6.000
 116.836 -121.418   -6.000
 116.836 -116.836   -6.000
 116.836 -112.255   -6.000
 116.836 -107.673   -6.000
 116.836 -103.091   -6.000
 116.836  -98.509   -6.000
 116.836  -93.927   -6.000
 116.836  -89.345   -6.000
 116.836  -84.764   -6.000
 116.836  -80.182   -6.000
 116.836  -75.600   -6.000
 116.836  -71.018   -6.000
 116.836  -66.436   -6.000
 116.836  -61.855   -6.000
 116.836  -57.273   -6.000
 116.836  -52.691   -6.000
 116.836  -48.109   -6.000
 116.836  -43.527   -6.000
 116.836  -38.945   -6.000
 116.836  -34.364   -6.000
 116.836  -29.782   -6.000
 116.836  -25.200   -6.000
 116.836  -20.618   -6.000
 116.836  -16.036   -6.000
 116.836  -11.455   -6.000
 116.836   -6.873   -6.000
 116.836   -2.291   -6.000
 116.836    2.291   -6.000
 116.836    6.873   -6.000
 116.836   11.455   -6.000
 116.836   16.036   -6.000
 116.836   20.618   -6.000
 116.836   25.200   -6.000
 116.836   29.782   -6.000
 116.836   34.364   -6.000
 116.836   38.945   -6.000
 116.836   43.527   -6.000
 116.836   48.109   -6.000
 116.836   52.691   -6.000
 116.836   57.273   -6.000
 116.836   61.855   -6.000
 116.836   66.436   -6.000
 116.836   71.018   -6.000
 116.836   75.600   -6.000
 116.836   80.182   -6.000
 116.836   84.764   -6.000
 116.836   89.345   -6.000
 116.836   93.927   -6.000
 116.836   98.509   -6.000
 116.836  103.091   -6.000
 116.836  107.673   -6.000
 116.836  112.255   -6.000
 116.836  116.836   -6.000
 116.836  121.418   -6.000
 116.836  126.000   -6.000
 121.418 -126.000   -6.000
 121.418 -121.418   -6.000
 121.418 -116.836   -6.000
 121.418 -112.255   -6.000
 121.418 -107.673   -6.000
 121.418 -103.091   -6.000
 121.418  -98.509   -6.000
 121.418  -93.927   -6.000
 121.418  -89.345   -6.000
 121.418  -84.764   -6.000
 121.418  -80.182   -6.000
 121.418  -75.600   -6.000
 121.418  -71.018   -6.000
 121.418  -66.436   -6.000
 121.418  -61.855   -6.000
 121.418  -57.273   -6.000
 121.418  -52.691   -6.000
 121.418  -48.109   -6.000
 121.418  -43.527   -6.000
 121.418  -38.945   -6.000
 121.418  -34.364   -6.000
 121.418  -29.782   -6.000
 121.418  -25.200   -6.000
 121.418  -20.618   -6.000
 121.418  -16.036   -6.000
 121.418  -11.455   -6.000
 121.418   -6.873   -6.000
 121.418   -2.291   -6.000
 121.418    2.291   -6.000
 121.418    6.873   -6.000
 121.418   11.455   -6.000
 121.418   16.036   -6.000
 121.418   20.618   -6.000
 121.418   25.200   -6.000
 121.418   29.782   -6.000
 121.418   34.364   -6.000
 121.418   38.945   -6.000
 121.418   43.527   -6.000
 121.418   48.109   -6.000
 121.418   52.691   -6.000
 121.418   57.273   -6.000
 121.418   61.855   -6.000
 121.418   66.436   -6.000
 121.418   71.018   -6.000
 121.418   75.600   -6.000
 121.418   80.182   -6.000
 121.418   84.764   -6.000
 121.418   89.345   -6.000
 121.418   93.927   -6.000
 121.418   98.509   -6.000
 121.418  103.091   -6.000
 121.418  107.673   -6.000
 121.418  112.255   -6.000
 121.418  116.836   -6.000
 121.418  121.418   -6.000
 121.418  126.000   -6.000
 126.000 -126.000   -6.000
 126.000 -121.418   -6.000
 126.000 -116.836   -6.000
 126.000 -112.255   -6.000
 126.000 -107.673   -6.000
 126.000 -103.091   -6.000
 126.000  -98.509   -6.000
 126.000  -93.927   -6.000
 126.000  -89.345   -6.000
 126.000  -84.764   -6.000
 126.000  -80.182   -6.000
 126.000  -75.600   -6.000
 126.000  -71.018   -6.000
 126.000  -66.436   -6.000
 126.000  -61.855   -6.000
 126.000  -57.273   -6.000
 126.000  -52.691   -6.000
 126.000  -48.109   -6.000
 126.000  -43.527   -6.000
 126.000  -38.945   -6.000
 126.000  -34.364   -6.000
 126.000  -29.782   -6.000
 126.000  -25.200   -6.000
 126.000  -20.618   -6.000
 126.000  -16.036   -6.000
 126.000  -11.455   -6.000
 126.000   -6.873   -6.000
 126.000   -2.291   -6.000
 126.000    2.291   -6.000
 126.000    6.873   -6.000
 126.000   11.455   -6.000
 126.000   16.036   -6.000
 126.000   20.618   -6.000
 126.000   25.200   -6.000
 126.000   29.782   -6.000
 126.000   34.364   -6.000
 126.000   38.945   -6.000
 126.000   43.527   -6.000
 126.000   48.109   -6.000
 126.000   52.691   -6.000
 126.000   57.273   -6.000
 126.000   61.855   -6.000
 126.000   66.436   -6.000
 126.000   71.018   -6.000
 126.000   75.600   -6.000
 126.000   80.182   -6.000
 126.000   84.764   -6.000
 126.000   89.345   -6.000
 126.000   93.927   -6.000
 126.000   98.509   -6.000
 126.000  103.091   -6.000
 126.000  107.673   -6.000
 126.000  112.255   -6.000
 126.000  116.836   -6.000
 126.000  121.418   -6.000
 126.000  126.000   -6.000
POLYGONS 12980 51920
3        0        3        1
3        1        4        2
3        3        6        4
3        4        7        5
3        6        9        7
3        7       10        8
3        9       12       10
3       10       13       11
3       12       15       13
3       13       16       14
3       15       18       16
3       16       19       17
3       18       21       19
3       19       22       20
3       21       24       22
3       22       25       23
3       24       27       25
3       25       28       26
3       27       30       28
3       28       31       29
3       30       33       31
3       31       34       32
3       33       36       34
3       34       37       35
3       36       39       37
3       37       40       38
3       39       42       40
3       40       43       41
3       42       45       43
3       43       46       44
3       45       48       46
3       46       49       47
3       48       51       49
3       49       52       50
3       51       54       52
3       52       55       53
3       54       57       55
3       55       58       56
3       57       60       58
3       58       61       59
3       60       63       61
3       61       64       62
3       63       66       64
3       64       67       65
3       66       69       67
3       67       70       68
3       69       72       70
3       70       73       71
3       72       75       73
3       73       76       74
3       75       78       76
3       76       79       77
3       78       81       79
3       79       82       80
3       81       84       82
3       82       85       83
3       84       87       85
3       85       88       86
3       87       90       88
3       88       91       89
3       90       93       91
3       91       94       92
3       93       96       94
3       94       97       95
3       96       99       97
3       97      100       98
3       99      102      100
3      100      103      101
3      102      105      103
3      103      106      104
3      105      108      106
3      106      109      107
3      108      111      109
3      109      112      110
3      111      114      112
3      112      115      113
3      114      117      115
3      115      118      116
3      117      120      118
3      118      121      119
3      120      123      121
3      121      124      122
3      123      126      124
3      124      127      125
3      126      129      127
3      127      130      128
3      129      132      130
3      130      133      131
3      132      135      133
3      133      136      134
3      135      138      136
3      136      139      137
3      138      141      139
3      139      142      140
3      141      144      142
3      142      145      143
3      144      147      145
3      145      148      146
3      147      150      148
3      148      151      149
3      150      153      151
3      151      154      152
3      153      156      154
3      154      157      155
3      156      159      157
3      157      160      158
3      159      162      160
3      160      163      161
3      162      165      163
3      163      166      164
3        4        1        3
3        5        2        4
3        7        4        6
3        8        5        7
3       10        7        9
3       11        8       10
3       13       10       12
3       14       11       13
3       16       13       15
3       17       14       16
3       19       16       18
3       20       17       19
3       22       19       21
3       23       20       22
3       25       22       24
3       26       23       25
3       28       25       27
3       29       26       28
3       31       28       30
3       32       29       31
3       34       31       33
3       35       32       34
3       37       34       36
3       38       35       37
3       40       37       39
3       41       38       40
3       43       40       42
3       44       41       43
3       46       43       45
3       47       44       46
3       49       46       48
3       50       47       49
3       52       49       51
3       53       50       52
3       55       52       54
3       56       53       55
3       58       55       57
3       59       56       58
3       61       58       60
3       62       59       61
3       64       61       63
3       65       62       64
3       67       64       66
3       68       65       67
3       70       67       69
3       71       68       70
3       73       70       72
3       74       71       73
3       76       73       75
3       77       74       76
3       79       76       78
3       80       77       79
3       82       79       81
3       83       80       82
3       85       82       84
3       86       83       85
3       88       85       87
3       89       86       88
3       91       88       90
3       92       89       91
3       94       91       93
3       95       92       94
3       97       94       96
3       98       95       97
3      100       97       99
3      101       98      100
3      103      100      102
3      104      101      103
3      106      103      105
3      107      104      106
3      109      106      108
3      110      107      109
3      112      109      111
3      113      110      112
3      115      112      114
3      116      113      115
3      118      115      117
3      119      116      118
3      121      118      120
3      122      119      121
3      124      121      123
3      125      122      124
3      127      124      126
3      128      125      127
3      130      127      129
3      131      128      130
3      133      130      132
3      134      131      133
3      136      133      135
3      137      134      136
3      139      136      138
3      140      137      139
3      142      139      141
3      143      140      142
3      145      142      144
3      146      143      145
3      148      145      147
3      149      146      148
3      151      148      150
3      152      149      151
3      154      151      153
3      155      152      154
3      157      154      156
3      158      155      157
3      160      157      159
3      161      158      160
3      163      160      162
3      164      161      163
3      166      163      165
3      167      164      166
3      168      169      171
3      169      170      172
3      171      172      174
3      172      173      175
3      174      175      177
3      175      176      178
3      177      178      180
3      178      179      181
3      180      181      183
3      181      182      184
3      183      184      186
3      184      185      187
3      186      187      189
3      187      188      190
3      189      190      192
3      190      191      193
3      192      193      195
3      193      194      196
3      195      196      198
3      196      197      199
3      198      199      201
3      199      200      202
3      201      202      204
3      202      203      205
3      204      205      207
3      205      206      208
3      207      208      210
3      208      209      211
3      210      211      213
3      211      212      214
3      213      214      216
3      214      215      217
3      216      217      219
3      217      218      220
3      219      220      222
3      220      221      223
3      222      223      225
3      223      224      226
3      225      226      228
3      226      227      229
3      228      229      231
3      229      230      232
3      231      232      234
3      232      233      235
3      234      235      237
3      235      236      238
3      237      238      240
3      238      239      241
3      240      241      243
3      241      242      244
3      243      244      246
3      244      245      247
3      246      247      249
3      247      248      250
3      249      250      252
3      250      251      253
3      252      253      255
3      253      254      256
3      255      256      258
3      256      257      259
3      258      259      261
3      259      260      262
3      261      262      264
3      262      263      265
3      264      265      267
3      265      266      268
3      267      268      270
3      268      269      271
3      270      271      273
3      271      272      274
3      273      274      276
3      274      275      277
3      276      277      279
3      277      278      280
3      279      280      282
3      280      281      283
3      282      283      285
3      283      284      286
3      285      286      288
3      286      287      289
3      288      289      291
3      289      290      292
3      291      292      294
3      292      293      295
3      294      295      297
3      295      296      298
3      297      298      300
3      298      299      301
3      300      301      303
3      301      302      304
3      303      304      306
3      304      305      307
3      306      307      309
3      307      308      310
3      309      310      312
3      310      311      313
3      312      313      315
3      313      314      316
3      315      316      318
3      316      317      319
3      318      319      321
3      319      320      322
3      321      322      324
3      322      323      325
3      324      325      327
3      325      326      328
3      327      328      330
3      328      329      331
3      330      331      333
3      331      332      334
3      172      171      169
3      173      172      170
3      175      174      172
3      176      175      173
3      178      177      175
3      179      178      176
3      181      180      178
3      182      181      179
3      184      183      181
3      185      184      182
3      187      186      184
3      188      187      185
3      190      189      187
3      191      190      188
3      193      192      190
3      194      193      191
3      196      195      193
3      197      196      194
3      199      198      196
3      200      199      197
3      202      201      199
3      203      202      200
3      205      204      202
3      206      205      203
3      208      207      205
3      209      208      206
3      211      210      208
3      212      211      209
3      214      213      211
3      215      214      212
3      217      216      214
3      218      217      215
3      220      219      217
3      221      220      218
3      223      222      220
3      224      223      221
3      226      225      223
3      227      226      224
3      229      228      226
3      230      229      227
3      232      231      229
3      233      232      230
3      235      234      232
3      236      235      233
3      238      237      235
3      239      238      236
3      241      240      238
3      242      241      239
3      244      243      241
3      245      244      242
3      247      246      244
3      248      247      245
3      250      249      247
3      251      250      248
3      253      252      250
3      254      253      251
3      256      255      253
3      257      256      254
3      259      258      256
3      260      259      257
3      262      261      259
3      263      262      260
3      265      264      262
3      266      265      263
3      268      267      265
3      269      268      266
3      271      270      268
3      272      271      269
3      274      273      271
3      275      274      272
3      277      276      274
3      278      277      275
3      280      279      277
3      281      280      278
3      283      282      280
3      284      283      281
3      286      285      283
3      287      286      284
3      289      288      286
3      290      289      287
3      292      291      289
3      293      292      290
3      295      294      292
3      296      295      293
3      298      297      295
3      299      298      296
3      301      300      298
3      302      301      299
3      304      303      301
3      305      304      302
3      307      306      304
3      308      307      305
3      310      309      307
3      311      310      308
3      313      312      310
3      314      313      311
3      316      315      313
3      317      316      314
3      319      318      316
3      320      319      317
3      322      321      319
3      323      322      320
3      325      324      322
3      326      325      323
3      328      327      325
3      329      328      326
3      331      330      328
3      332      331      329
3      334      333      331
3      335      334      332
3      336      337      339
3      337      338      340
3      339      340      342
3      340      341      343
3      342      343      345
3      343      344      346
3      345      346      348
3      346      347      349
3      348      349      351
3      349      350      352
3      351      352      354
3      352      353      355
3      354      355      357
3      355      356      358
3      357      358      360
3      358      359      361
3      360      361      363
3      361      362      364
3      363      364      366
3      364      365      367
3      366      367      369
3      367      368      370
3      369      370      372
3      370      371      373
3      372      373      375
3      373      374      376
3      375      376      378
3      376      377      379
3      378      379      381
3      379      380      382
3      381      382      384
3      382      383      385
3      384      385      387
3      385      386      388
3      387      388      390
3      388      389      391
3      390      391      393
3      391      392      394
3      393      394      396
3      394      395      397
3      396      397      399
3      397      398      400
3      399      400      402
3      400      401      403
3      402      403      405
3      403      404      406
3      405      406      408
3      406      407      409
3      408      409      411
3      409      410      412
3      411      412      414
3      412      413      415
3      414      415      417
3      415      416      418
3      417      418      420
3      418      419      421
3      420      421      423
3      421      422      424
3      423      424      426
3      424      425      427
3      426      427      429
3      427      428      430
3      429      430      432
3      430      431      433
3      432      433      435
3      433      434      436
3      435      436      438
3      436      437      439
3      438      439      441
3      439      440      442
3      441      442      444
3      442      443      445
3      444      445      447
3      445      446      448
3      447      448      450
3      448      449      451
3      450      451      453
3      451      452      454
3      453      454      456
3      454      455      457
3      456      457      459
3      457      458      460
3      459      460      462
3      460      461      463
3      462      463      465
3      463      464      466
3      465      466      468
3      466      467      469
3      468      469      471
3      469      470      472
3      471      472      474
3      472      473      475
3      474      475      477
3      475      476      478
3      477      478      480
3      478      479      481
3      480      481      483
3      481      482      484
3      483      484      486
3      484      485      487
3      486      487      489
3      487      488      490
3      489      490      492
3      490      491      493
3      492      493      495
3      493      494      496
3      495      496      498
3      496      497      499
3      498      499      501
3      499      500      502
3      340      339      337
3      341      340      338
3      343      342      340
3      344      343      341
3      346      345      343
3      347      346      344
3      349      348      346
3      350      349      347
3      352      351      349
3      353      352      350
3      355      354      352
3      356      355      353
3      358      357      355
3      359      358      356
3      361      360      358
3      362      361      359
3      364      363      361
3      365      364      362
3      367      366      364
3      368      367      365
3      370      369      367
3      371      370      368
3      373      372      370
3      374      373      371
3      376      375      373
3      377      376      374
3      379      378      376
3      380      379      377
3      382      381      379
3      383      382      380
3      385      384      382
3      386      385      383
3      388      387      385
3      389      388      386
3      391      390      388
3      392      391      389
3      394      393      391
3      395      394      392
3      397      396      394
3      398      397      395
3      400      399      397
3      401      400      398
3      403      402      400
3      404      403      401
3      406      405      403
3      407      406      404
3      409      408      406
3      410      409      407
3      412      411      409
3      413      412      410
3      415      414      412
3      416      415      413
3      418      417      415
3      419      418      416
3      421      420      418
3      422      421      419
3      424      423      421
3      425      424      422
3      427      426      424
3      428      427      425
3      430      429      427
3      431      430      428
3      433      432      430
3      434      433      431
3      436      435      433
3      437      436      434
3      439      438      436
3      440      439      437
3      442      441      439
3      443      442      440
3      445      444      442
3      446      445      443
3      448      447      445
3      449      448      446
3      451      450      448
3      452      451      449
3      454      453      451
3      455      454      452
3      457      456      454
3      458      457      455
3      460      459      457
3      461      460      458
3      463      462      460
3      464      463      461
3      466      465      463
3      467      466      464
3      469      468      466
3      470      469      467
3      472      471      469
3      473      472      470
3      475      474      472
3      476      475      473
3      478      477      475
3      479      478      476
3      481      480      478
3      482      481      479
3      484      483      481
3      485      484      482
3      487      486      484
3      488      487      485
3      490      489      487
3      491      490      488
3      493      492      490
3      494      493      491
3      496      495      493
3      497      496      494
3      499      498      496
3      500      499      497
3      502      501      499
3      503      502      500
3      504      507      505
3      505      508      506
3      507      510      508
3      508      511      509
3      510      513      511
3      511      514      512
3      513      516      514
3      514      517      515
3      516      519      517
3      517      520      518
3      519      522      520
3      520      523      521
3      522      525      523
3      523      526      524
3      525      528      526
3      526      529      527
3      528      531      529
3      529      532      530
3      531      534      532
3      532      535      533
3      534      537      535
3      535      538      536
3      537      540      538
3      538      541      539
3      540      543      541
3      541      544      542
3      543      546      544
3      544      547      545
3      546      549      547
3      547      550      548
3      549      552      550
3      550      553      551
3      552      555      553
3      553      556      554
3      555      558      556
3      556      559      557
3      558      561      559
3      559      562      560
3      561      564      562
3      562      565      563
3      564      567      565
3      565      568      566
3      567      570      568
3      568      571      569
3      570      573      571
3      571      574      572
3      573      576      574
3      574      577      575
3      576      579      577
3      577      580      578
3      579      582      580
3      580      583      581
3      582      585      583
3      583      586      584
3      585      588      586
3      586      589      587
3      588      591      589
3      589      592      590
3      591      594      592
3      592      595      593
3      594      597      595
3      595      598      596
3      597      600      598
3      598      601      599
3      600      603      601
3      601      604      602
3      603      606      604
3      604      607      605
3      606      609      607
3      607      610      608
3      609      612      610
3      610      613      611
3      612      615      613
3      613      616      614
3      615      618      616
3      616      619      617
3      618      621      619
3      619      622      620
3      621      624      622
3      622      625      623
3      624      627      625
3      625      628      626
3      627      630      628
3      628      631      629
3      630      633      631
3      631      634      632
3      633      636      634
3      634      637      635
3      636      639      637
3      637      640      638
3      639      642      640
3      640      643      641
3      642      645      643
3      643      646      644
3      645      648      646
3      646      649      647
3      648      651      649
3      649      652      650
3      651      654      652
3      652      655      653
3      654      657      655
3      655      658      656
3      657      660      658
3      658      661      659
3      660      663      661
3      661      664      662
3      663      666      664
3      664      667      665
3      666      669      667
3      667      670      668
3      508      505      507
3      509      506      508
3      511      508      510
3      512      509      511
3      514      511      513
3      515      512      514
3      517      514      516
3      518      515      517
3      520      517      519
3      521      518      520
3      523      520      522
3      524      521      523
3      526      523      525
3      527      524      526
3      529      526      528
3      530      527      529
3      532      529      531
3      533      530      532
3      535      532      534
3      536      533      535
3      538      535      537
3      539      536      538
3      541      538      540
3      542      539      541
3      544      541      543
3      545      542      544
3      547      544      546
3      548      545      547
3      550      547      549
3      551      548      550
3      553      550      552
3      554      551      553
3      556      553      555
3      557      554      556
3      559      556      558
3      560      557      559
3      562      559      561
3      563      560      562
3      565      562      564
3      566      563      565
3      568      565      567
3      569      566      568
3      571      568      570
3      572      569      571
3      574      571      573
3      575      572      574
3      577      574      576
3      578      575      577
3      580      577      579
3      581      578      580
3      583      580      582
3      584      581      583
3      586      583      585
3      587      584      586
3      589      586      588
3      590      587      589
3      592      589      591
3      593      590      592
3      595      592      594
3      596      593      595
3      598      595      597
3      599      596      598
3      601      598      600
3      602      599      601
3      604      601      603
3      605      602      604
3      607      604      606
3      608      605      607
3      610      607      609
3      611      608      610
3      613      610      612
3      614      611      613
3      616      613      615
3      617      614      616
3      619      616      618
3      620      617      619
3      622      619      621
3      623      620      622
3      625      622      624
3      626      623      625
3      628      625      627
3      629      626      628
3      631      628      630
3      632      629      631
3      634      631      633
3      635      632      634
3      637      634      636
3      638      635      637
3      640      637      639
3      641      638      640
3      643      640      642
3      644      641      643
3      646      643      645
3      647      644      646
3      649      646      648
3      650      647      649
3      652      649      651
3      653      650      652
3      655      652      654
3      656      653      655
3      658      655      657
3      659      656      658
3      661      658      660
3      662      659      661
3      664      661      663
3      665      662      664
3      667      664      666
3      668      665      667
3      670      667      669
3      671      668      670
3      672      728      673
3      673      729      674
3      674      730      675
3      675      731      676
3      676      732      677
3      677      733      678
3      678      734      679
3      679      735      680
3      680      736      681
3      681      737      682
3      682      738      683
3      683      739      684
3      684      740      685
3      685      741      686
3      686      742      687
3      687      743      688
3      688      744      689
3      689      745      690
3      690      746      691
3      691      747      692
3      692      748      693
3      693      749      694
3      694      750      695
3      695      751      696
3      696      752      697
3      697      753      698
3      698      754      699
3      699      755      700
3      700      756      701
3      701      757      702
3      702      758      703
3      703      759      704
3      704      760      705
3      705      761      706
3      706      762      707
3      707      763      708
3      708      764      709
3      709      765      710
3      710      766      711
3      711      767      712
3      712      768      713
3      713      769      714
3      714      770      715
3      715      771      716
3      716      772      717
3      717      773      718
3      718      774      719
3      719      775      720
3      720      776      721
3      721      777      722
3      722      778      723
3      723      779      724
3      724      780      725
3      725      781      726
3      726      782      727
3      728      784      729
3      729      785      730
3      730      786      731
3      731      787      732
3      732      788      733
3      733      789      734
3      734      790      735
3      735      791      736
3      736      792      737
3      737      793      738
3      738      794      739
3      739      795      740
3      740      796      741
3      741      797      742
3      742      798      743
3      743      799      744
3      744      800      745
3      745      801      746
3      746      802      747
3      747      803      748
3      748      804      749
3      749      805      750
3      750      806      751
3      751      807      752
3      752      808      753
3      753      809      754
3      754      810      755
3      755      811      756
3      756      812      757
3      757      813      758
3      758      814      759
3      759      815      760
3      760      816      761
3      761      817      762
3      762      818      763
3      763      819      764
3      764      820      765
3      765      821      766
3      766      822      767
3      767      823      768
3      768      824      769
3      769      825      770
3      770      826      771
3      771      827      772
3      772      828      773
3      773      829      774
3      774      830      775
3      775      831      776
3      776      832      777
3      777      833      778
3      778      834      779
3      779      835      780
3      780      836      781
3      781      837      782
3      782      838      783
3      784      840      785
3      785      841      786
3      786      842      787
3      787      843      788
3      788      844      789
3      789      845      790
3      790      846      791
3      791      847      792
3      792      848      793
3      793      849      794
3      794      850      795
3      795      851      796
3      796      852      797
3      797      853      798
3      798      854      799
3      799      855      800
3      800      856      801
3      801      857      802
3      802      858      803
3      803      859      804
3      804      860      805
3      805      861      806
3      806      862      807
3      807      863      808
3      808      864      809
3      809      865      810
3      810      866      811
3      811      867      812
3      812      868      813
3      813      869      814
3      814      870      815
3      815      871      816
3      816      872      817
3      817      873      818
3      818      874      819
3      819      875      820
3      820      876      821
3      821      877      822
3      822      878      823
3      823      879      824
3      824      880      825
3      825      881      826
3      826      882      827
3      827      883      828
3      828      884      829
3      829      885      830
3      830      886      831
3      831      887      832
3      832      888      833
3      833      889      834
3      834      890      835
3      835      891      836
3      836      892      837
3      837      893      838
3      838      894      839
3      840      896      841
3      841      897      842
3      842      898      843
3      843      899      844
3      844      900      845
3      845      901      846
3      846      902      847
3      847      903      848
3      848      904      849
3      849      905      850
3      850      906      851
3      851      907      852
3      852      908      853
3      853      909      854
3      854      910      855
3      855      911      856
3      856      912      857
3      857      913      858
3      858      914      859
3      859      915      860
3      860      916      861
3      861      917      862
3      862      918      863
3      863      919      864
3      864      920      865
3      865      921      866
3      866      922      867
3      867      923      868
3      868      924      869
3      869      925      870
3      870      926      871
3      871      927      872
3      872      928      873
3      873      929      874
3      874      930      875
3      875      931      876
3      876      932      877
3      877      933      878
3      878      934      879
3      879      935      880
3      880      936      881
3      881      937      882
3      882      938      883
3      883      939      884
3      884      940      885
3      885      941      886
3      886      942      887
3      887      943      888
3      888      944      889
3      889      945      890
3      890      946      891
3      891      947      892
3      892      948      893
3      893      949      894
3      894      950      895
3      896      952      897
3      897      953      898
3      898      954      899
3      899      955      900
3      900      956      901
3      901      957      902
3      902      958      903
3      903      959      904
3      904      960      905
3      905      961      906
3      906      962      907
3      907      963      908
3      908      964      909
3      909      965      910
3      910      966      911
3      911      967      912
3      912      968      913
3      913      969      914
3      914      970      915
3      915      971      916
3      916      972      917
3      917      973      918
3      918      974      919
3      919      975      920
3      920      976      921
3      921      977      922
3      922      978      923
3      923      979      924
3      924      980      925
3      925      981      926
3      926      982      927
3      927      983      928
3      928      984      929
3      929      985      930
3      930      986      931
3      931      987      932
3      932      988      933
3      933      989      934
3      934      990      935
3      935      991      936
3      936      992      937
3      937      993      938
3      938      994      939
3      939      995      940
3      940      996      941
3      941      997      942
3      942      998      943
3      943      999      944
3      944     1000      945
3      945     1001      946
3      946     1002      947
3      947     1003      948
3      948     1004      949
3      949     1005      950
3      950     1006      951
3      952     1008      953
3      953     1009      954
3      954     1010      955
3      955     1011      956
3      956     1012      957
3      957     1013      958
3      958     1014      959
3      959     1015      960
3      960     1016      961
3      961     1017      962
3      962     1018      963
3      963     1019      964
3      964     1020      965
3      965     1021      966
3      966     1022      967
3      967     1023      968
3      968     1024      969
3      969     1025      970
3      970     1026      971
3      971     1027      972
3      972     1028      973
3      973     1029      974
3      974     1030      975
3      975     1031      976
3      976     1032      977
3      977     1033      978
3      978     1034      979
3      979     1035      980
3      980     1036      981
3      981     1037      982
3      982     1038      983
3      983     1039      984
3      984     1040      985
3      985     1041      986
3      986     1042      987
3      987     1043      988
3      988     1044      989
3      989     1045      990
3      990     1046      991
3      991     1047      992
3      992     1048      993
3      993     1049      994
3      994     1050      995
3      995     1051      996
3      996     1052      997
3      997     1053      998
3      998     1054      999
3      999     1055     1000
3     1000     1056     1001
3     1001     1057     1002
3     1002     1058     1003
3     1003     1059     1004
3     1004     1060     1005
3     1005     1061     1006
3     1006     1062     1007
3     1008     1064     1009
3     1009     1065     1010
3     1010     1066     1011
3     1011     1067     1012
3     1012     1068     1013
3     1013     1069     1014
3     1014     1070     1015
3     1015     1071     1016
3     1016     1072     1017
3     1017     1073     1018
3     1018     1074     1019
3     1019     1075     1020
3     1020     1076     1021
3     1021     1077     1022
3     1022     1078     1023
3     1023     1079     1024
3     1024     1080     1025
3     1025     1081     1026
3     1026     1082     1027
3     1027     1083     1028
3     1028     1084     1029
3     1029     1085     1030
3     1030     1086     1031
3     1031     1087     1032
3     1032     1088     1033
3     1033     1089     1034
3     1034     1090     1035
3     1035     1091     1036
3     1036     1092     1037
3     1037     1093     1038
3     1038     1094     1039
3     1039     1095     1040
3     1040     1096     1041
3     1041     1097     1042
3     1042     1098     1043
3     1043     1099     1044
3     1044     1100     1045
3     1045     1101     1046
3     1046     1102     1047
3     1047     1103     1048
3     1048     1104     1049
3     1049     1105     1050
3     1050     1106     1051
3     1051     1107     1052
3     1052     1108     1053
3     1053     1109     1054
3     1054     1110     1055
3     1055     1111     1056
3     1056     1112     1057
3     1057     1113     1058
3     1058     1114     1059
3     1059     1115     1060
3     1060     1116     1061
3     1061     1117     1062
3     1062     1118     1063
3     1064     1120     1065
3     1065     1121     1066
3     1066     1122     1067
3     1067     1123     1068
3     1068     1124     1069
3     1069     1125     1070
3     1070     1126     1071
3     1071     1127     1072
3     1072     1128     1073
3     1073     1129     1074
3     1074     1130     1075
3     1075     1131     1076
3     1076     1132     1077
3     1077     1133     1078
3     1078     1134     1079
3     1079     1135     1080
3     1080     1136     1081
3     1081     1137     1082
3     1082     1138     1083
3     1083     1139     1084
3     1084     1140     1085
3     1085     1141     1086
3     1086     1142     1087
3     1087     1143     1088
3     1088     1144     1089
3     1089     1145     1090
3     1090     1146     1091
3     1091     1147     1092
3     1092     1148     1093
3     1093     1149     1094
3     1094     1150     1095
3     1095     1151     1096
3     1096     1152     1097
3     1097     1153     1098
3     1098     1154     1099
3     1099     1155     1100
3     1100     1156     1101
3     1101     1157     1102
3     1102     1158     1103
3     1103     1159     1104
3     1104     1160     1105
3     1105     1161     1106
3     1106     1162     1107
3     1107     1163     1108
3     1108     1164     1109
3     1109     1165     1110
3     1110     1166     1111
3     1111     1167     1112
3     1112     1168     1113
3     1113     1169     1114
3     1114     1170     1115
3     1115     1171     1116
3     1116     1172     1117
3     1117     1173     1118
3     1118     1174     1119
3     1120     1176     1121
3     1121     1177     1122
3     1122     1178     1123
3     1123     1179     1124
3     1124     1180     1125
3     1125     1181     1126
3     1126     1182     1127
3     1127     1183     1128
3     1128     1184     1129
3     1129     1185     1130
3     1130     1186     1131
3     1131     1187     1132
3     1132     1188     1133
3     1133     1189     1134
3     1134     1190     1135
3     1135     1191     1136
3     1136     1192     1137
3     1137     1193     1138
3     1138     1194     1139
3     1139     1195     1140
3     1140     1196     1141
3     1141     1197     1142
3     1142     1198     1143
3     1143     1199     1144
3     1144     1200     1145
3     1145     1201     1146
3     1146     1202     1147
3     1147     1203     1148
3     1148     1204     1149
3     1149     1205     1150
3     1150     1206     1151
3     1151     1207     1152
3     1152     1208     1153
3     1153     1209     1154
3     1154     1210     1155
3     1155     1211     1156
3     1156     1212     1157
3     1157     1213     1158
3     1158     1214     1159
3     1159     1215     1160
3     1160     1216     1161
3     1161     1217     1162
3     1162     1218     1163
3     1163     1219     1164
3     1164     1220     1165
3     1165     1221     1166
3     1166     1222     1167
3     1167     1223     1168
3     1168     1224     1169
3     1169     1225     1170
3     1170     1226     1171
3     1171     1227     1172
3     1172     1228     1173
3     1173     1229     1174
3     1174     1230     1175
3     1176     1232     1177
3     1177     1233     1178
3     1178     1234     1179
3     1179     1235     1180
3     1180     1236     1181
3     1181     1237     1182
3     1182     1238     1183
3     1183     1239     1184
3     1184     1240     1185
3     1185     1241     1186
3     1186     1242     1187
3     1187     1243     1188
3     1188     1244     1189
3     1189     1245     1190
3     1190     1246     1191
3     1191     1247     1192
3     1192     1248     1193
3     1193     1249     1194
3     1194     1250     1195
3     1195     1251     1196
3     1196     1252     1197
3     1197     1253     1198
3     1198     1254     1199
3     1199     1255     1200
3     1200     1256     1201
3     1201     1257     1202
3     1202     1258     1203
3     1203     1259     1204
3     1204     1260     1205
3     1205     1261     1206
3     1206     1262     1207
3     1207     1263     1208
3     1208     1264     1209
3     1209     1265     1210
3     1210     1266     1211
3     1211     1267     1212
3     1212     1268     1213
3     1213     1269     1214
3     1214     1270     1215
3     1215     1271     1216
3     1216     1272     1217
3     1217     1273     1218
3     1218     1274     1219
3     1219     1275     1220
3     1220     1276     1221
3     1221     1277     1222
3     1222     1278     1223
3     1223     1279     1224
3     1224     1280     1225
3     1225     1281     1226
3     1226     1282     1227
3     1227     1283     1228
3     1228     1284     1229
3     1229     1285     1230
3     1230     1286     1231
3     1232     1288     1233
3     1233     1289     1234
3     1234     1290     1235
3     1235     1291     1236
3     1236     1292     1237
3     1237     1293     1238
3     1238     1294     1239
3     1239     1295     1240
3     1240     1296     1241
3     1241     1297     1242
3     1242     1298     1243
3     1243     1299     1244
3     1244     1300     1245
3     1245     1301     1246
3     1246     1302     1247
3     1247     1303     1248
3     1248     1304     1249
3     1249     1305     1250
3     1250     1306     1251
3     1251     1307     1252
3     1252     1308     1253
3     1253     1309     1254
3     1254     1310     1255
3     1255     1311     1256
3     1256     1312     1257
3     1257     1313     1258
3     1258     1314     1259
3     1259     1315     1260
3     1260     1316     1261
3     1261     1317     1262
3     1262     1318     1263
3     1263     1319     1264
3     1264     1320     1265
3     1265     1321     1266
3     1266     1322     1267
3     1267     1323     1268
3     1268     1324     1269
3     1269     1325     1270
3     1270     1326     1271
3     1271     1327     1272
3     1272     1328     1273
3     1273     1329     1274
3     1274     1330     1275
3     1275     1331     1276
3     1276     1332     1277
3     1277     1333     1278
3     1278     1334     1279
3     1279     1335     1280
3     1280     1336     1281
3     1281     1337     1282
3     1282     1338     1283
3     1283     1339     1284
3     1284     1340     1285
3     1285     1341     1286
3     1286     1342     1287
3     1288     1344     1289
3     1289     1345     1290
3     1290     1346     1291
3     1291     1347     1292
3     1292     1348     1293
3     1293     1349     1294
3     1294     1350     1295
3     1295     1351     1296
3     1296     1352     1297
3     1297     1353     1298
3     1298     1354     1299
3     1299     1355     1300
3     1300     1356     1301
3     1301     1357     1302
3     1302     1358     1303
3     1303     1359     1304
3     1304     1360     1305
3     1305     1361     1306
3     1306     1362     1307
3     1307     1363     1308
3     1308     1364     1309
3     1309     1365     1310
3     1310     1366     1311
3     1311     1367     1312
3     1312     1368     1313
3     1313     1369     1314
3     1314     1370     1315
3     1315     1371     1316
3     1316     1372     1317
3     1317     1373     1318
3     1318     1374     1319
3     1319     1375     1320
3     1320     1376     1321
3     1321     1377     1322
3     1322     1378     1323
3     1323     1379     1324
3     1324     1380     1325
3     1325     1381     1326
3     1326     1382     1327
3     1327     1383     1328
3     1328     1384     1329
3     1329     1385     1330
3     1330     1386     1331
3     1331     1387     1332
3     1332     1388     1333
3     1333     1389     1334
3     1334     1390     1335
3     1335     1391     1336
3     1336     1392     1337
3     1337     1393     1338
3     1338     1394     1339
3     1339     1395     1340
3     1340     1396     1341
3     1341     1397     1342
3     1342     1398     1343
3     1344     1400     1345
3     1345     1401     1346
3     1346     1402     1347
3     1347     1403     1348
3     1348     1404     1349
3     1349     1405     1350
3     1350     1406     1351
3     1351     1407     1352
3     1352     1408     1353
3     1353     1409     1354
3     1354     1410     1355
3     1355     1411     1356
3     1356     1412     1357
3     1357     1413     1358
3     1358     1414     1359
3     1359     1415     1360
3     1360     1416     1361
3     1361     1417     1362
3     1362     1418     1363
3     1363     1419     1364
3     1364     1420     1365
3     1365     1421     1366
3     1366     1422     1367
3     1367     1423     1368
3     1368     1424     1369
3     1369     1425     1370
3     1370     1426     1371
3     1371     1427     1372
3     1372     1428     1373
3     1373     1429     1374
3     1374     1430     1375
3     1375     1431     1376
3     1376     1432     1377
3     1377     1433     1378
3     1378     1434     1379
3     1379     1435     1380
3     1380     1436     1381
3     1381     1437     1382
3     1382     1438     1383
3     1383     1439     1384
3     1384     1440     1385
3     1385     1441     1386
3     1386     1442     1387
3     1387     1443     1388
3     1388     1444     1389
3     1389     1445     1390
3     1390     1446     1391
3     1391     1447     1392
3     1392     1448     1393
3     1393     1449     1394
3     1394     1450     1395
3     1395     1451     1396
3     1396     1452     1397
3     1397     1453     1398
3     1398     1454     1399
3     1400     1456     1401
3     1401     1457     1402
3     1402     1458     1403
3     1403     1459     1404
3     1404     1460     1405
3     1405     1461     1406
3     1406     1462     1407
3     1407     1463     1408
3     1408     1464     1409
3     1409     1465     1410
3     1410     1466     1411
3     1411     1467     1412
3     1412     1468     1413
3     1413     1469     1414
3     1414     1470     1415
3     1415     1471     1416
3     1416     1472     1417
3     1417     1473     1418
3     1418     1474     1419
3     1419     1475     1420
3     1420     1476     1421
3     1421     1477     1422
3     1422     1478     1423
3     1423     1479     1424
3     1424     1480     1425
3     1425     1481     1426
3     1426     1482     1427
3     1427     1483     1428
3     1428     1484     1429
3     1429     1485     1430
3     1430     1486     1431
3     1431     1487     1432
3     1432     1488     1433
3     1433     1489     1434
3     1434     1490     1435
3     1435     1491     1436
3     1436     1492     1437
3     1437     1493     1438
3     1438     1494     1439
3     1439     1495     1440
3     1440     1496     1441
3     1441     1497     1442
3     1442     1498     1443
3     1443     1499     1444
3     1444     1500     1445
3     1445     1501     1446
3     1446     1502     1447
3     1447     1503     1448
3     1448     1504     1449
3     1449     1505     1450
3     1450     1506     1451
3     1451     1507     1452
3     1452     1508     1453
3     1453     1509     1454
3     1454     1510     1455
3     1456     1512     1457
3     1457     1513     1458
3     1458     1514     1459
3     1459     1515     1460
3     1460     1516     1461
3     1461     1517     1462
3     1462     1518     1463
3     1463     1519     1464
3     1464     1520     1465
3     1465     1521     1466
3     1466     1522     1467
3     1467     1523     1468
3     1468     1524     1469
3     1469     1525     1470
3     1470     1526     1471
3     1471     1527     1472
3     1472     1528     1473
3     1473     1529     1474
3     1474     1530     1475
3     1475     1531     1476
3     1476     1532     1477
3     1477     1533     1478
3     1478     1534     1479
3     1479     1535     1480
3     1480     1536     1481
3     1481     1537     1482
3     1482     1538     1483
3     1483     1539     1484
3     1484     1540     1485
3     1485     1541     1486
3     1486     1542     1487
3     1487     1543     1488
3     1488     1544     1489
3     1489     1545     1490
3     1490     1546     1491
3     1491     1547     1492
3     1492     1548     1493
3     1493     1549     1494
3     1494     1550     1495
3     1495     1551     1496
3     1496     1552     1497
3     1497     1553     1498
3     1498     1554     1499
3     1499     1555     1500
3     1500     1556     1501
3     1501     1557     1502
3     1502     1558     1503
3     1503     1559     1504
3     1504     1560     1505
3     1505     1561     1506
3     1506     1562     1507
3     1507     1563     1508
3     1508     1564     1509
3     1509     1565     1510
3     1510     1566     1511
3     1512     1568     1513
3     1513     1569     1514
3     1514     1570     1515
3     1515     1571     1516
3     1516     1572     1517
3     1517     1573     1518
3     1518     1574     1519
3     1519     1575     1520
3     1520     1576     1521
3     1521     1577     1522
3     1522     1578     1523
3     1523     1579     1524
3     1524     1580     1525
3     1525     1581     1526
3     1526     1582     1527
3     1527     1583     1528
3     1528     1584     1529
3     1529     1585     1530
3     1530     1586     1531
3     1531     1587     1532
3     1532     1588     1533
3     1533     1589     1534
3     1534     1590     1535
3     1535     1591     1536
3     1536     1592     1537
3     1537     1593     1538
3     1538     1594     1539
3     1539     1595     1540
3     1540     1596     1541
3     1541     1597     1542
3     1542     1598     1543
3     1543     1599     1544
3     1544     1600     1545
3     1545     1601     1546
3     1546     1602     1547
3     1547     1603     1548
3     1548     1604     1549
3     1549     1605     1550
3     1550     1606     1551
3     1551     1607     1552
3     1552     1608     1553
3     1553     1609     1554
3     1554     1610     1555
3     1555     1611     1556
3     1556     1612     1557
3     1557     1613     1558
3     1558     1614     1559
3     1559     1615     1560
3     1560     1616     1561
3     1561     1617     1562
3     1562     1618     1563
3     1563     1619     1564
3     1564     1620     1565
3     1565     1621     1566
3     1566     1622     1567
3     1568     1624     1569
3     1569     1625     1570
3     1570     1626     1571
3     1571     1627     1572
3     1572     1628     1573
3     1573     1629     1574
3     1574     1630     1575
3     1575     1631     1576
3     1576     1632     1577
3     1577     1633     1578
3     1578     1634     1579
3     1579     1635     1580
3     1580     1636     1581
3     1581     1637     1582
3     1582     1638     1583
3     1583     1639     1584
3     1584     1640     1585
3     1585     1641     1586
3     1586     1642     1587
3     1587     1643     1588
3     1588     1644     1589
3     1589     1645     1590
3     1590     1646     1591
3     1591     1647     1592
3     1592     1648     1593
3     1593     1649     1594
3     1594     1650     1595
3     1595     1651     1596
3     1596     1652     1597
3     1597     1653     1598
3     1598     1654     1599
3     1599     1655     1600
3     1600     1656     1601
3     1601     1657     1602
3     1602     1658     1603
3     1603     1659     1604
3     1604     1660     1605
3     1605     1661     1606
3     1606     1662     1607
3     1607     1663     1608
3     1608     1664     1609
3     1609     1665     1610
3     1610     1666     1611
3     1611     1667     1612
3     1612     1668     1613
3     1613     1669     1614
3     1614     1670     1615
3     1615     1671     1616
3     1616     1672     1617
3     1617     1673     1618
3     1618     1674     1619
3     1619     1675     1620
3     1620     1676     1621
3     1621     1677     1622
3     1622     1678     1623
3     1624     1680     1625
3     1625     1681     1626
3     1626     1682     1627
3     1627     1683     1628
3     1628     1684     1629
3     1629     1685     1630
3     1630     1686     1631
3     1631     1687     1632
3     1632     1688     1633
3     1633     1689     1634
3     1634     1690     1635
3     1635     1691     1636
3     1636     1692     1637
3     1637     1693     1638
3     1638     1694     1639
3     1639     1695     1640
3     1640     1696     1641
3     1641     1697     1642
3     1642     1698     1643
3     1643     1699     1644
3     1644     1700     1645
3     1645     1701     1646
3     1646     1702     1647
3     1647     1703     1648
3     1648     1704     1649
3     1649     1705     1650
3     1650     1706     1651
3     1651     1707     1652
3     1652     1708     1653
3     1653     1709     1654
3     1654     1710     1655
3     1655     1711     1656
3     1656     1712     1657
3     1657     1713     1658
3     1658     1714     1659
3     1659     1715     1660
3     1660     1716     1661
3     1661     1717     1662
3     1662     1718     1663
3     1663     1719     1664
3     1664     1720     1665
3     1665     1721     1666
3     1666     1722     1667
3     1667     1723     1668
3     1668     1724     1669
3     1669     1725     1670
3     1670     1726     1671
3     1671     1727     1672
3     1672     1728     1673
3     1673     1729     1674
3     1674     1730     1675
3     1675     1731     1676
3     1676     1732     1677
3     1677     1733     1678
3     1678     1734     1679
3     1680     1736     1681
3     1681     1737     1682
3     1682     1738     1683
3     1683     1739     1684
3     1684     1740     1685
3     1685     1741     1686
3     1686     1742     1687
3     1687     1743     1688
3     1688     1744     1689
3     1689     1745     1690
3     1690     1746     1691
3     1691     1747     1692
3     1692     1748     1693
3     1693     1749     1694
3     1694     1750     1695
3     1695     1751     1696
3     1696     1752     1697
3     1697     1753     1698
3     1698     1754     1699
3     1699     1755     1700
3     1700     1756     1701
3     1701     1757     1702
3     1702     1758     1703
3     1703     1759     1704
3     1704     1760     1705
3     1705     1761     1706
3     1706     1762     1707
3     1707     1763     1708
3     1708     1764     1709
3     1709     1765     1710
3     1710     1766     1711
3     1711     1767     1712
3     1712     1768     1713
3     1713     1769     1714
3     1714     1770     1715
3     1715     1771     1716
3     1716     1772     1717
3     1717     1773     1718
3     1718     1774     1719
3     1719     1775     1720
3     1720     1776     1721
3     1721     1777     1722
3     1722     1778     1723
3     1723     1779     1724
3     1724     1780     1725
3     1725     1781     1726
3     1726     1782     1727
3     1727     1783     1728
3     1728     1784     1729
3     1729     1785     1730
3     1730     1786     1731
3     1731     1787     1732
3     1732     1788     1733
3     1733     1789     1734
3     1734     1790     1735
3     1736     1792     1737
3     1737     1793     1738
3     1738     1794     1739
3     1739     1795     1740
3     1740     1796     1741
3     1741     1797     1742
3     1742     1798     1743
3     1743     1799     1744
3     1744     1800     1745
3     1745     1801     1746
3     1746     1802     1747
3     1747     1803     1748
3     1748     1804     1749
3     1749     1805     1750
3     1750     1806     1751
3     1751     1807     1752
3     1752     1808     1753
3     1753     1809     1754
3     1754     1810     1755
3     1755     1811     1756
3     1756     1812     1757
3     1757     1813     1758
3     1758     1814     1759
3     1759     1815     1760
3     1760     1816     1761
3     1761     1817     1762
3     1762     1818     1763
3     1763     1819     1764
3     1764     1820     1765
3     1765     1821     1766
3     1766     1822     1767
3     1767     1823     1768
3     1768     1824     1769
3     1769     1825     1770
3     1770     1826     1771
3     1771     1827     1772
3     1772     1828     1773
3     1773     1829     1774
3     1774     1830     1775
3     1775     1831     1776
3     1776     1832     1777
3     1777     1833     1778
3     1778     1834     1779
3     1779     1835     1780
3     1780     1836     1781
3     1781     1837     1782
3     1782     1838     1783
3     1783     1839     1784
3     1784     1840     1785
3     1785     1841     1786
3     1786     1842     1787
3     1787     1843     1788
3     1788     1844     1789
3     1789     1845     1790
3     1790     1846     1791
3     1792     1848     1793
3     1793     1849     1794
3     1794     1850     1795
3     1795     1851     1796
3     1796     1852     1797
3     1797     1853     1798
3     1798     1854     1799
3     1799     1855     1800
3     1800     1856     1801
3     1801     1857     1802
3     1802     1858     1803
3     1803     1859     1804
3     1804     1860     1805
3     1805     1861     1806
3     1806     1862     1807
3     1807     1863     1808
3     1808     1864     1809
3     1809     1865     1810
3     1810     1866     1811
3     1811     1867     1812
3     1812     1868     1813
3     1813     1869     1814
3     1814     1870     1815
3     1815     1871     1816
3     1816     1872     1817
3     1817     1873     1818
3     1818     1874     1819
3     1819     1875     1820
3     1820     1876     1821
3     1821     1877     1822
3     1822     1878     1823
3     1823     1879     1824
3     1824     1880     1825
3     1825     1881     1826
3     1826     1882     1827
3     1827     1883     1828
3     1828     1884     1829
3     1829     1885     1830
3     1830     1886     1831
3     1831     1887     1832
3     1832     1888     1833
3     1833     1889     1834
3     1834     1890     1835
3     1835     1891     1836
3     1836     1892     1837
3     1837     1893     1838
3     1838     1894     1839
3     1839     1895     1840
3     1840     1896     1841
3     1841     1897     1842
3     1842     1898     1843
3     1843     1899     1844
3     1844     1900     1845
3     1845     1901     1846
3     1846     1902     1847
3     1848     1904     1849
3     1849     1905     1850
3     1850     1906     1851
3     1851     1907     1852
3     1852     1908     1853
3     1853     1909     1854
3     1854     1910     1855
3     1855     1911     1856
3     1856     1912     1857
3     1857     1913     1858
3     1858     1914     1859
3     1859     1915     1860
3     1860     1916     1861
3     1861     1917     1862
3     1862     1918     1863
3     1863     1919     1864
3     1864     1920     1865
3     1865     1921     1866
3     1866     1922     1867
3     1867     1923     1868
3     1868     1924     1869
3     1869     1925     1870
3     1870     1926     1871
3     1871     1927     1872
3     1872     1928     1873
3     1873     1929     1874
3     1874     1930     1875
3     1875     1931     1876
3     1876     1932     1877
3     1877     1933     1878
3     1878     1934     1879
3     1879     1935     1880
3     1880     1936     1881
3     1881     1937     1882
3     1882     1938     1883
3     1883     1939     1884
3     1884     1940     1885
3     1885     1941     1886
3     1886     1942     1887
3     1887     1943     1888
3     1888     1944     1889
3     1889     1945     1890
3     1890     1946     1891
3     1891     1947     1892
3     1892     1948     1893
3     1893     1949     1894
3     1894     1950     1895
3     1895     1951     1896
3     1896     1952     1897
3     1897     1953     1898
3     1898     1954     1899
3     1899     1955     1900
3     1900     1956     1901
3     1901     1957     1902
3     1902     1958     1903
3     1904     1960     1905
3     1905     1961     1906
3     1906     1962     1907
3     1907     1963     1908
3     1908     1964     1909
3     1909     1965     1910
3     1910     1966     1911
3     1911     1967     1912
3     1912     1968     1913
3     1913     1969     1914
3     1914     1970     1915
3     1915     1971     1916
3     1916     1972     1917
3     1917     1973     1918
3     1918     1974     1919
3     1919     1975     1920
3     1920     1976     1921
3     1921     1977     1922
3     1922     1978     1923
3     1923     1979     1924
3     1924     1980     1925
3     1925     1981     1926
3     1926     1982     1927
3     1927     1983     1928
3     1928     1984     1929
3     1929     1985     1930
3     1930     1986     1931
3     1931     1987     1932
3     1932     1988     1933
3     1933     1989     1934
3     1934     1990     1935
3     1935     1991     1936
3     1936     1992     1937
3     1937     1993     1938
3     1938     1994     1939
3     1939     1995     1940
3     1940     1996     1941
3     1941     1997     1942
3     1942     1998     1943
3     1943     1999     1944
3     1944     2000     1945
3     1945     2001     1946
3     1946     2002     1947
3     1947     2003     1948
3     1948     2004     1949
3     1949     2005     1950
3     1950     2006     1951
3     1951     2007     1952
3     1952     2008     1953
3     1953     2009     1954
3     1954     2010     1955
3     1955     2011     1956
3     1956     2012     1957
3     1957     2013     1958
3     1958     2014     1959
3     1960     2016     1961
3     1961     2017     1962
3     1962     2018     1963
3     1963     2019     1964
3     1964     2020     1965
3     1965     2021     1966
3     1966     2022     1967
3     1967     2023     1968
3     1968     2024     1969
3     1969     2025     1970
3     1970     2026     1971
3     1971     2027     1972
3     1972     2028     1973
3     1973     2029     1974
3     1974     2030     1975
3     1975     2031     1976
3     1976     2032     1977
3     1977     2033     1978
3     1978     2034     1979
3     1979     2035     1980
3     1980     2036     1981
3     1981     2037     1982
3     1982     2038     1983
3     1983     2039     1984
3     1984     2040     1985
3     1985     2041     1986
3     1986     2042     1987
3     1987     2043     1988
3     1988     2044     1989
3     1989     2045     1990
3     1990     2046     1991
3     1991     2047     1992
3     1992     2048     1993
3     1993     2049     1994
3     1994     2050     1995
3     1995     2051     1996
3     1996     2052     1997
3     1997     2053     1998
3     1998     2054     1999
3     1999     2055     2000
3     2000     2056     2001
3     2001     2057     2002
3     2002     2058     2003
3     2003     2059     2004
3     2004     2060     2005
3     2005     2061     2006
3     2006     2062     2007
3     2007     2063     2008
3     2008     2064     2009
3     2009     2065     2010
3     2010     2066     2011
3     2011     2067     2012
3     2012     2068     2013
3     2013     2069     2014
3     2014     2070     2015
3     2016     2072     2017
3     2017     2073     2018
3     2018     2074     2019
3     2019     2075     2020
3     2020     2076     2021
3     2021     2077     2022
3     2022     2078     2023
3     2023     2079     2024
3     2024     2080     2025
3     2025     2081     2026
3     2026     2082     2027
3     2027     2083     2028
3     2028     2084     2029
3     2029     2085     2030
3     2030     2086     2031
3     2031     2087     2032
3     2032     2088     2033
3     2033     2089     2034
3     2034     2090     2035
3     2035     2091     2036
3     2036     2092     2037
3     2037     2093     2038
3     2038     2094     2039
3     2039     2095     2040
3     2040     2096     2041
3     2041     2097     2042
3     2042     2098     2043
3     2043     2099     2044
3     2044     2100     2045
3     2045     2101     2046
3     2046     2102     2047
3     2047     2103     2048
3     2048     2104     2049
3     2049     2105     2050
3     2050     2106     2051
3     2051     2107     2052
3     2052     2108     2053
3     2053     2109     2054
3     2054     2110     2055
3     2055     2111     2056
3     2056     2112     2057
3     2057     2113     2058
3     2058     2114     2059
3     2059     2115     2060
3     2060     2116     2061
3     2061     2117     2062
3     2062     2118     2063
3     2063     2119     2064
3     2064     2120     2065
3     2065     2121     2066
3     2066     2122     2067
3     2067     2123     2068
3     2068     2124     2069
3     2069     2125     2070
3     2070     2126     2071
3     2072     2128     2073
3     2073     2129     2074
3     2074     2130     2075
3     2075     2131     2076
3     2076     2132     2077
3     2077     2133     2078
3     2078     2134     2079
3     2079     2135     2080
3     2080     2136     2081
3     2081     2137     2082
3     2082     2138     2083
3     2083     2139     2084
3     2084     2140     2085
3     2085     2141     2086
3     2086     2142     2087
3     2087     2143     2088
3     2088     2144     2089
3     2089     2145     2090
3     2090     2146     2091
3     2091     2147     2092
3     2092     2148     2093
3     2093     2149     2094
3     2094     2150     2095
3     2095     2151     2096
3     2096     2152     2097
3     2097     2153     2098
3     2098     2154     2099
3     2099     2155     2100
3     2100     2156     2101
3     2101     2157     2102
3     2102     2158     2103
3     2103     2159     2104
3     2104     2160     2105
3     2105     2161     2106
3     2106     2162     2107
3     2107     2163     2108
3     2108     2164     2109
3     2109     2165     2110
3     2110     2166     2111
3     2111     2167     2112
3     2112     2168     2113
3     2113     2169     2114
3     2114     2170     2115
3     2115     2171     2116
3     2116     2172     2117
3     2117     2173     2118
3     2118     2174     2119
3     2119     2175     2120
3     2120     2176     2121
3     2121     2177     2122
3     2122     2178     2123
3     2123     2179     2124
3     2124     2180     2125
3     2125     2181     2126
3     2126     2182     2127
3     2128     2184     2129
3     2129     2185     2130
3     2130     2186     2131
3     2131     2187     2132
3     2132     2188     2133
3     2133     2189     2134
3     2134     2190     2135
3     2135     2191     2136
3     2136     2192     2137
3     2137     2193     2138
3     2138     2194     2139
3     2139     2195     2140
3     2140     2196     2141
3     2141     2197     2142
3     2142     2198     2143
3     2143     2199     2144
3     2144     2200     2145
3     2145     2201     2146
3     2146     2202     2147
3     2147     2203     2148
3     2148     2204     2149
3     2149     2205     2150
3     2150     2206     2151
3     2151     2207     2152
3     2152     2208     2153
3     2153     2209     2154
3     2154     2210     2155
3     2155     2211     2156
3     2156     2212     2157
3     2157     2213     2158
3     2158     2214     2159
3     2159     2215     2160
3     2160     2216     2161
3     2161     2217     2162
3     2162     2218     2163
3     2163     2219     2164
3     2164     2220     2165
3     2165     2221     2166
3     2166     2222     2167
3     2167     2223     2168
3     2168     2224     2169
3     2169     2225     2170
3     2170     2226     2171
3     2171     2227     2172
3     2172     2228     2173
3     2173     2229     2174
3     2174     2230     2175
3     2175     2231     2176
3     2176     2232     2177
3     2177     2233     2178
3     2178     2234     2179
3     2179     2235     2180
3     2180     2236     2181
3     2181     2237     2182
3     2182     2238     2183
3     2184     2240     2185
3     2185     2241     2186
3     2186     2242     2187
3     2187     2243     2188
3     2188     2244     2189
3     2189     2245     2190
3     2190     2246     2191
3     2191     2247     2192
3     2192     2248     2193
3     2193     2249     2194
3     2194     2250     2195
3     2195     2251     2196
3     2196     2252     2197
3     2197     2253     2198
3     2198     2254     2199
3     2199     2255     2200
3     2200     2256     2201
3     2201     2257     2202
3     2202     2258     2203
3     2203     2259     2204
3     2204     2260     2205
3     2205     2261     2206
3     2206     2262     2207
3     2207     2263     2208
3     2208     2264     2209
3     2209     2265     2210
3     2210     2266     2211
3     2211     2267     2212
3     2212     2268     2213
3     2213     2269     2214
3     2214     2270     2215
3     2215     2271     2216
3     2216     2272     2217
3     2217     2273     2218
3     2218     2274     2219
3     2219     2275     2220
3     2220     2276     2221
3     2221     2277     2222
3     2222     2278     2223
3     2223     2279     2224
3     2224     2280     2225
3     2225     2281     2226
3     2226     2282     2227
3     2227     2283     2228
3     2228     2284     2229
3     2229     2285     2230
3     2230     2286     2231
3     2231     2287     2232
3     2232     2288     2233
3     2233     2289     2234
3     2234     2290     2235
3     2235     2291     2236
3     2236     2292     2237
3     2237     2293     2238
3     2238     2294     2239
3     2240     2296     2241
3     2241     2297     2242
3     2242     2298     2243
3     2243     2299     2244
3     2244     2300     2245
3     2245     2301     2246
3     2246     2302     2247
3     2247     2303     2248
3     2248     2304     2249
3     2249     2305     2250
3     2250     2306     2251
3     2251     2307     2252
3     2252     2308     2253
3     2253     2309     2254
3     2254     2310     2255
3     2255     2311     2256
3     2256     2312     2257
3     2257     2313     2258
3     2258     2314     2259
3     2259     2315     2260
3     2260     2316     2261
3     2261     2317     2262
3     2262     2318     2263
3     2263     2319     2264
3     2264     2320     2265
3     2265     2321     2266
3     2266     2322     2267
3     2267     2323     2268
3     2268     2324     2269
3     2269     2325     2270
3     2270     2326     2271
3     2271     2327     2272
3     2272     2328     2273
3     2273     2329     2274
3     2274     2330     2275
3     2275     2331     2276
3     2276     2332     2277
3     2277     2333     2278
3     2278     2334     2279
3     2279     2335     2280
3     2280     2336     2281
3     2281     2337     2282
3     2282     2338     2283
3     2283     2339     2284
3     2284     2340     2285
3     2285     2341     2286
3     2286     2342     2287
3     2287     2343     2288
3     2288     2344     2289
3     2289     2345     2290
3     2290     2346     2291
3     2291     2347     2292
3     2292     2348     2293
3     2293     2349     2294
3     2294     2350     2295
3     2296     2352     2297
3     2297     2353     2298
3     2298     2354     2299
3     2299     2355     2300
3     2300     2356     2301
3     2301     2357     2302
3     2302     2358     2303
3     2303     2359     2304
3     2304     2360     2305
3     2305     2361     2306
3     2306     2362     2307
3     2307     2363     2308
3     2308     2364     2309
3     2309     2365     2310
3     2310     2366     2311
3     2311     2367     2312
3     2312     2368     2313
3     2313     2369     2314
3     2314     2370     2315
3     2315     2371     2316
3     2316     2372     2317
3     2317     2373     2318
3     2318     2374     2319
3     2319     2375     2320
3     2320     2376     2321
3     2321     2377     2322
3     2322     2378     2323
3     2323     2379     2324
3     2324     2380     2325
3     2325     2381     2326
3     2326     2382     2327
3     2327     2383     2328
3     2328     2384     2329
3     2329     2385     2330
3     2330     2386     2331
3     2331     2387     2332
3     2332     2388     2333
3     2333     2389     2334
3     2334     2390     2335
3     2335     2391     2336
3     2336     2392     2337
3     2337     2393     2338
3     2338     2394     2339
3     2339     2395     2340
3     2340     2396     2341
3     2341     2397     2342
3     2342     2398     2343
3     2343     2399     2344
3     2344     2400     2345
3     2345     2401     2346
3     2346     2402     2347
3     2347     2403     2348
3     2348     2404     2349
3     2349     2405     2350
3     2350     2406     2351
3     2352     2408     2353
3     2353     2409     2354
3     2354     2410     2355
3     2355     2411     2356
3     2356     2412     2357
3     2357     2413     2358
3     2358     2414     2359
3     2359     2415     2360
3     2360     2416     2361
3     2361     2417     2362
3     2362     2418     2363
3     2363     2419     2364
3     2364     2420     2365
3     2365     2421     2366
3     2366     2422     2367
3     2367     2423     2368
3     2368     2424     2369
3     2369     2425     2370
3     2370     2426     2371
3     2371     2427     2372
3     2372     2428     2373
3     2373     2429     2374
3     2374     2430     2375
3     2375     2431     2376
3     2376     2432     2377
3     2377     2433     2378
3     2378     2434     2379
3     2379     2435     2380
3     2380     2436     2381
3     2381     2437     2382
3     2382     2438     2383
3     2383     2439     2384
3     2384     2440     2385
3     2385     2441     2386
3     2386     2442     2387
3     2387     2443     2388
3     2388     2444     2389
3     2389     2445     2390
3     2390     2446     2391
3     2391     2447     2392
3     2392     2448     2393
3     2393     2449     2394
3     2394     2450     2395
3     2395     2451     2396
3     2396     2452     2397
3     2397     2453     2398
3     2398     2454     2399
3     2399     2455     2400
3     2400     2456     2401
3     2401     2457     2402
3     2402     2458     2403
3     2403     2459     2404
3     2404     2460     2405
3     2405     2461     2406
3     2406     2462     2407
3     2408     2464     2409
3     2409     2465     2410
3     2410     2466     2411
3     2411     2467     2412
3     2412     2468     2413
3     2413     2469     2414
3     2414     2470     2415
3     2415     2471     2416
3     2416     2472     2417
3     2417     2473     2418
3     2418     2474     2419
3     2419     2475     2420
3     2420     2476     2421
3     2421     2477     2422
3     2422     2478     2423
3     2423     2479     2424
3     2424     2480     2425
3     2425     2481     2426
3     2426     2482     2427
3     2427     2483     2428
3     2428     2484     2429
3     2429     2485     2430
3     2430     2486     2431
3     2431     2487     2432
3     2432     2488     2433
3     2433     2489     2434
3     2434     2490     2435
3     2435     2491     2436
3     2436     2492     2437
3     2437     2493     2438
3     2438     2494     2439
3     2439     2495     2440
3     2440     2496     2441
3     2441     2497     2442
3     2442     2498     2443
3     2443     2499     2444
3     2444     2500     2445
3     2445     2501     2446
3     2446     2502     2447
3     2447     2503     2448
3     2448     2504     2449
3     2449     2505     2450
3     2450     2506     2451
3     2451     2507     2452
3     2452     2508     2453
3     2453     2509     2454
3     2454     2510     2455
3     2455     2511     2456
3     2456     2512     2457
3     2457     2513     2458
3     2458     2514     2459
3     2459     2515     2460
3     2460     2516     2461
3     2461     2517     2462
3     2462     2518     2463
3     2464     2520     2465
3     2465     2521     2466
3     2466     2522     2467
3     2467     2523     2468
3     2468     2524     2469
3     2469     2525     2470
3     2470     2526     2471
3     2471     2527     2472
3     2472     2528     2473
3     2473     2529     2474
3     2474     2530     2475
3     2475     2531     2476
3     2476     2532     2477
3     2477     2533     2478
3     2478     2534     2479
3     2479     2535     2480
3     2480     2536     2481
3     2481     2537     2482
3     2482     2538     2483
3     2483     2539     2484
3     2484     2540     2485
3     2485     2541     2486
3     2486     2542     2487
3     2487     2543     2488
3     2488     2544     2489
3     2489     2545     2490
3     2490     2546     2491
3     2491     2547     2492
3     2492     2548     2493
3     2493     2549     2494
3     2494     2550     2495
3     2495     2551     2496
3     2496     2552     2497
3     2497     2553     2498
3     2498     2554     2499
3     2499     2555     2500
3     2500     2556     2501
3     2501     2557     2502
3     2502     2558     2503
3     2503     2559     2504
3     2504     2560     2505
3     2505     2561     2506
3     2506     2562     2507
3     2507     2563     2508
3     2508     2564     2509
3     2509     2565     2510
3     2510     2566     2511
3     2511     2567     2512
3     2512     2568     2513
3     2513     2569     2514
3     2514     2570     2515
3     2515     2571     2516
3     2516     2572     2517
3     2517     2573     2518
3     2518     2574     2519
3     2520     2576     2521
3     2521     2577     2522
3     2522     2578     2523
3     2523     2579     2524
3     2524     2580     2525
3     2525     2581     2526
3     2526     2582     2527
3     2527     2583     2528
3     2528     2584     2529
3     2529     2585     2530
3     2530     2586     2531
3     2531     2587     2532
3     2532     2588     2533
3     2533     2589     2534
3     2534     2590     2535
3     2535     2591     2536
3     2536     2592     2537
3     2537     2593     2538
3     2538     2594     2539
3     2539     2595     2540
3     2540     2596     2541
3     2541     2597     2542
3     2542     2598     2543
3     2543     2599     2544
3     2544     2600     2545
3     2545     2601     2546
3     2546     2602     2547
3     2547     2603     2548
3     2548     2604     2549
3     2549     2605     2550
3     2550     2606     2551
3     2551     2607     2552
3     2552     2608     2553
3     2553     2609     2554
3     2554     2610     2555
3     2555     2611     2556
3     2556     2612     2557
3     2557     2613     2558
3     2558     2614     2559
3     2559     2615     2560
3     2560     2616     2561
3     2561     2617     2562
3     2562     2618     2563
3     2563     2619     2564
3     2564     2620     2565
3     2565     2621     2566
3     2566     2622     2567
3     2567     2623     2568
3     2568     2624     2569
3     2569     2625     2570
3     2570     2626     2571
3     2571     2627     2572
3     2572     2628     2573
3     2573     2629     2574
3     2574     2630     2575
3     2576     2632     2577
3     2577     2633     2578
3     2578     2634     2579
3     2579     2635     2580
3     2580     2636     2581
3     2581     2637     2582
3     2582     2638     2583
3     2583     2639     2584
3     2584     2640     2585
3     2585     2641     2586
3     2586     2642     2587
3     2587     2643     2588
3     2588     2644     2589
3     2589     2645     2590
3     2590     2646     2591
3     2591     2647     2592
3     2592     2648     2593
3     2593     2649     2594
3     2594     2650     2595
3     2595     2651     2596
3     2596     2652     2597
3     2597     2653     2598
3     2598     2654     2599
3     2599     2655     2600
3     2600     2656     2601
3     2601     2657     2602
3     2602     2658     2603
3     2603     2659     2604
3     2604     2660     2605
3     2605     2661     2606
3     2606     2662     2607
3     2607     2663     2608
3     2608     2664     2609
3     2609     2665     2610
3     2610     2666     2611
3     2611     2667     2612
3     2612     2668     2613
3     2613     2669     2614
3     2614     2670     2615
3     2615     2671     2616
3     2616     2672     2617
3     2617     2673     2618
3     2618     2674     2619
3     2619     2675     2620
3     2620     2676     2621
3     2621     2677     2622
3     2622     2678     2623
3     2623     2679     2624
3     2624     2680     2625
3     2625     2681     2626
3     2626     2682     2627
3     2627     2683     2628
3     2628     2684     2629
3     2629     2685     2630
3     2630     2686     2631
3     2632     2688     2633
3     2633     2689     2634
3     2634     2690     2635
3     2635     2691     2636
3     2636     2692     2637
3     2637     2693     2638
3     2638     2694     2639
3     2639     2695     2640
3     2640     2696     2641
3     2641     2697     2642
3     2642     2698     2643
3     2643     2699     2644
3     2644     2700     2645
3     2645     2701     2646
3     2646     2702     2647
3     2647     2703     2648
3     2648     2704     2649
3     2649     2705     2650
3     2650     2706     2651
3     2651     2707     2652
3     2652     2708     2653
3     2653     2709     2654
3     2654     2710     2655
3     2655     2711     2656
3     2656     2712     2657
3     2657     2713     2658
3     2658     2714     2659
3     2659     2715     2660
3     2660     2716     2661
3     2661     2717     2662
3     2662     2718     2663
3     2663     2719     2664
3     2664     2720     2665
3     2665     2721     2666
3     2666     2722     2667
3     2667     2723     2668
3     2668     2724     2669
3     2669     2725     2670
3     2670     2726     2671
3     2671     2727     2672
3     2672     2728     2673
3     2673     2729     2674
3     2674     2730     2675
3     2675     2731     2676
3     2676     2732     2677
3     2677     2733     2678
3     2678     2734     2679
3     2679     2735     2680
3     2680     2736     2681
3     2681     2737     2682
3     2682     2738     2683
3     2683     2739     2684
3     2684     2740     2685
3     2685     2741     2686
3     2686     2742     2687
3     2688     2744     2689
3     2689     2745     2690
3     2690     2746     2691
3     2691     2747     2692
3     2692     2748     2693
3     2693     2749     2694
3     2694     2750     2695
3     2695     2751     2696
3     2696     2752     2697
3     2697     2753     2698
3     2698     2754     2699
3     2699     2755     2700
3     2700     2756     2701
3     2701     2757     2702
3     2702     2758     2703
3     2703     2759     2704
3     2704     2760     2705
3     2705     2761     2706
3     2706     2762     2707
3     2707     2763     2708
3     2708     2764     2709
3     2709     2765     2710
3     2710     2766     2711
3     2711     2767     2712
3     2712     2768     2713
3     2713     2769     2714
3     2714     2770     2715
3     2715     2771     2716
3     2716     2772     2717
3     2717     2773     2718
3     2718     2774     2719
3     2719     2775     2720
3     2720     2776     2721
3     2721     2777     2722
3     2722     2778     2723
3     2723     2779     2724
3     2724     2780     2725
3     2725     2781     2726
3     2726     2782     2727
3     2727     2783     2728
3     2728     2784     2729
3     2729     2785     2730
3     2730     2786     2731
3     2731     2787     2732
3     2732     2788     2733
3     2733     2789     2734
3     2734     2790     2735
3     2735     2791     2736
3     2736     2792     2737
3     2737     2793     2738
3     2738     2794     2739
3     2739     2795     2740
3     2740     2796     2741
3     2741     2797     2742
3     2742     2798     2743
3     2744     2800     2745
3     2745     2801     2746
3     2746     2802     2747
3     2747     2803     2748
3     2748     2804     2749
3     2749     2805     2750
3     2750     2806     2751
3     2751     2807     2752
3     2752     2808     2753
3     2753     2809     2754
3     2754     2810     2755
3     2755     2811     2756
3     2756     2812     2757
3     2757     2813     2758
3     2758     2814     2759
3     2759     2815     2760
3     2760     2816     2761
3     2761     2817     2762
3     2762     2818     2763
3     2763     2819     2764
3     2764     2820     2765
3     2765     2821     2766
3     2766     2822     2767
3     2767     2823     2768
3     2768     2824     2769
3     2769     2825     2770
3     2770     2826     2771
3     2771     2827     2772
3     2772     2828     2773
3     2773     2829     2774
3     2774     2830     2775
3     2775     2831     2776
3     2776     2832     2777
3     2777     2833     2778
3     2778     2834     2779
3     2779     2835     2780
3     2780     2836     2781
3     2781     2837     2782
3     2782     2838     2783
3     2783     2839     2784
3     2784     2840     2785
3     2785     2841     2786
3     2786     2842     2787
3     2787     2843     2788
3     2788     2844     2789
3     2789     2845     2790
3     2790     2846     2791
3     2791     2847     2792
3     2792     2848     2793
3     2793     2849     2794
3     2794     2850     2795
3     2795     2851     2796
3     2796     2852     2797
3     2797     2853     2798
3     2798     2854     2799
3     2800     2856     2801
3     2801     2857     2802
3     2802     2858     2803
3     2803     2859     2804
3     2804     2860     2805
3     2805     2861     2806
3     2806     2862     2807
3     2807     2863     2808
3     2808     2864     2809
3     2809     2865     2810
3     2810     2866     2811
3     2811     2867     2812
3     2812     2868     2813
3     2813     2869     2814
3     2814     2870     2815
3     2815     2871     2816
3     2816     2872     2817
3     2817     2873     2818
3     2818     2874     2819
3     2819     2875     2820
3     2820     2876     2821
3     2821     2877     2822
3     2822     2878     2823
3     2823     2879     2824
3     2824     2880     2825
3     2825     2881     2826
3     2826     2882     2827
3     2827     2883     2828
3     2828     2884     2829
3     2829     2885     2830
3     2830     2886     2831
3     2831     2887     2832
3     2832     2888     2833
3     2833     2889     2834
3     2834     2890     2835
3     2835     2891     2836
3     2836     2892     2837
3     2837     2893     2838
3     2838     2894     2839
3     2839     2895     2840
3     2840     2896     2841
3     2841     2897     2842
3     2842     2898     2843
3     2843     2899     2844
3     2844     2900     2845
3     2845     2901     2846
3     2846     2902     2847
3     2847     2903     2848
3     2848     2904     2849
3     2849     2905     2850
3     2850     2906     2851
3     2851     2907     2852
3     2852     2908     2853
3     2853     2909     2854
3     2854     2910     2855
3     2856     2912     2857
3     2857     2913     2858
3     2858     2914     2859
3     2859     2915     2860
3     2860     2916     2861
3     2861     2917     2862
3     2862     2918     2863
3     2863     2919     2864
3     2864     2920     2865
3     2865     2921     2866
3     2866     2922     2867
3     2867     2923     2868
3     2868     2924     2869
3     2869     2925     2870
3     2870     2926     2871
3     2871     2927     2872
3     2872     2928     2873
3     2873     2929     2874
3     2874     2930     2875
3     2875     2931     2876
3     2876     2932     2877
3     2877     2933     2878
3     2878     2934     2879
3     2879     2935     2880
3     2880     2936     2881
3     2881     2937     2882
3     2882     2938     2883
3     2883     2939     2884
3     2884     2940     2885
3     2885     2941     2886
3     2886     2942     2887
3     2887     2943     2888
3     2888     2944     2889
3     2889     2945     2890
3     2890     2946     2891
3     2891     2947     2892
3     2892     2948     2893
3     2893     2949     2894
3     2894     2950     2895
3     2895     2951     2896
3     2896     2952     2897
3     2897     2953     2898
3     2898     2954     2899
3     2899     2955     2900
3     2900     2956     2901
3     2901     2957     2902
3     2902     2958     2903
3     2903     2959     2904
3     2904     2960     2905
3     2905     2961     2906
3     2906     2962     2907
3     2907     2963     2908
3     2908     2964     2909
3     2909     2965     2910
3     2910     2966     2911
3     2912     2968     2913
3     2913     2969     2914
3     2914     2970     2915
3     2915     2971     2916
3     2916     2972     2917
3     2917     2973     2918
3     2918     2974     2919
3     2919     2975     2920
3     2920     2976     2921
3     2921     2977     2922
3     2922     2978     2923
3     2923     2979     2924
3     2924     2980     2925
3     2925     2981     2926
3     2926     2982     2927
3     2927     2983     2928
3     2928     2984     2929
3     2929     2985     2930
3     2930     2986     2931
3     2931     2987     2932
3     2932     2988     2933
3     2933     2989     2934
3     2934     2990     2935
3     2935     2991     2936
3     2936     2992     2937
3     2937     2993     2938
3     2938     2994     2939
3     2939     2995     2940
3     2940     2996     2941
3     2941     2997     2942
3     2942     2998     2943
3     2943     2999     2944
3     2944     3000     2945
3     2945     3001     2946
3     2946     3002     2947
3     2947     3003     2948
3     2948     3004     2949
3     2949     3005     2950
3     2950     3006     2951
3     2951     3007     2952
3     2952     3008     2953
3     2953     3009     2954
3     2954     3010     2955
3     2955     3011     2956
3     2956     3012     2957
3     2957     3013     2958
3     2958     3014     2959
3     2959     3015     2960
3     2960     3016     2961
3     2961     3017     2962
3     2962     3018     2963
3     2963     3019     2964
3     2964     3020     2965
3     2965     3021     2966
3     2966     3022     2967
3     2968     3024     2969
3     2969     3025     2970
3     2970     3026     2971
3     2971     3027     2972
3     2972     3028     2973
3     2973     3029     2974
3     2974     3030     2975
3     2975     3031     2976
3     2976     3032     2977
3     2977     3033     2978
3     2978     3034     2979
3     2979     3035     2980
3     2980     3036     2981
3     2981     3037     2982
3     2982     3038     2983
3     2983     3039     2984
3     2984     3040     2985
3     2985     3041     2986
3     2986     3042     2987
3     2987     3043     2988
3     2988     3044     2989
3     2989     3045     2990
3     2990     3046     2991
3     2991     3047     2992
3     2992     3048     2993
3     2993     3049     2994
3     2994     3050     2995
3     2995     3051     2996
3     2996     3052     2997
3     2997     3053     2998
3     2998     3054     2999
3     2999     3055     3000
3     3000     3056     3001
3     3001     3057     3002
3     3002     3058     3003
3     3003     3059     3004
3     3004     3060     3005
3     3005     3061     3006
3     3006     3062     3007
3     3007     3063     3008
3     3008     3064     3009
3     3009     3065     3010
3     3010     3066     3011
3     3011     3067     3012
3     3012     3068     3013
3     3013     3069     3014
3     3014     3070     3015
3     3015     3071     3016
3     3016     3072     3017
3     3017     3073     3018
3     3018     3074     3019
3     3019     3075     3020
3     3020     3076     3021
3     3021     3077     3022
3     3022     3078     3023
3     3024     3080     3025
3     3025     3081     3026
3     3026     3082     3027
3     3027     3083     3028
3     3028     3084     3029
3     3029     3085     3030
3     3030     3086     3031
3     3031     3087     3032
3     3032     3088     3033
3     3033     3089     3034
3     3034     3090     3035
3     3035     3091     3036
3     3036     3092     3037
3     3037     3093     3038
3     3038     3094     3039
3     3039     3095     3040
3     3040     3096     3041
3     3041     3097     3042
3     3042     3098     3043
3     3043     3099     3044
3     3044     3100     3045
3     3045     3101     3046
3     3046     3102     3047
3     3047     3103     3048
3     3048     3104     3049
3     3049     3105     3050
3     3050     3106     3051
3     3051     3107     3052
3     3052     3108     3053
3     3053     3109     3054
3     3054     3110     3055
3     3055     3111     3056
3     3056     3112     3057
3     3057     3113     3058
3     3058     3114     3059
3     3059     3115     3060
3     3060     3116     3061
3     3061     3117     3062
3     3062     3118     3063
3     3063     3119     3064
3     3064     3120     3065
3     3065     3121     3066
3     3066     3122     3067
3     3067     3123     3068
3     3068     3124     3069
3     3069     3125     3070
3     3070     3126     3071
3     3071     3127     3072
3     3072     3128     3073
3     3073     3129     3074
3     3074     3130     3075
3     3075     3131     3076
3     3076     3132     3077
3     3077     3133     3078
3     3078     3134     3079
3     3080     3136     3081
3     3081     3137     3082
3     3082     3138     3083
3     3083     3139     3084
3     3084     3140     3085
3     3085     3141     3086
3     3086     3142     3087
3     3087     3143     3088
3     3088     3144     3089
3     3089     3145     3090
3     3090     3146     3091
3     3091     3147     3092
3     3092     3148     3093
3     3093     3149     3094
3     3094     3150     3095
3     3095     3151     3096
3     3096     3152     3097
3     3097     3153     3098
3     3098     3154     3099
3     3099     3155     3100
3     3100     3156     3101
3     3101     3157     3102
3     3102     3158     3103
3     3103     3159     3104
3     3104     3160     3105
3     3105     3161     3106
3     3106     3162     3107
3     3107     3163     3108
3     3108     3164     3109
3     3109     3165     3110
3     3110     3166     3111
3     3111     3167     3112
3     3112     3168     3113
3     3113     3169     3114
3     3114     3170     3115
3     3115     3171     3116
3     3116     3172     3117
3     3117     3173     3118
3     3118     3174     3119
3     3119     3175     3120
3     3120     3176     3121
3     3121     3177     3122
3     3122     3178     3123
3     3123     3179     3124
3     3124     3180     3125
3     3125     3181     3126
3     3126     3182     3127
3     3127     3183     3128
3     3128     3184     3129
3     3129     3185     3130
3     3130     3186     3131
3     3131     3187     3132
3     3132     3188     3133
3     3133     3189     3134
3     3134     3190     3135
3     3136     3192     3137
3     3137     3193     3138
3     3138     3194     3139
3     3139     3195     3140
3     3140     3196     3141
3     3141     3197     3142
3     3142     3198     3143
3     3143     3199     3144
3     3144     3200     3145
3     3145     3201     3146
3     3146     3202     3147
3     3147     3203     3148
3     3148     3204     3149
3     3149     3205     3150
3     3150     3206     3151
3     3151     3207     3152
3     3152     3208     3153
3     3153     3209     3154
3     3154     3210     3155
3     3155     3211     3156
3     3156     3212     3157
3     3157     3213     3158
3     3158     3214     3159
3     3159     3215     3160
3     3160     3216     3161
3     3161     3217     3162
3     3162     3218     3163
3     3163     3219     3164
3     3164     3220     3165
3     3165     3221     3166
3     3166     3222     3167
3     3167     3223     3168
3     3168     3224     3169
3     3169     3225     3170
3     3170     3226     3171
3     3171     3227     3172
3     3172     3228     3173
3     3173     3229     3174
3     3174     3230     3175
3     3175     3231     3176
3     3176     3232     3177
3     3177     3233     3178
3     3178     3234     3179
3     3179     3235     3180
3     3180     3236     3181
3     3181     3237     3182
3     3182     3238     3183
3     3183     3239     3184
3     3184     3240     3185
3     3185     3241     3186
3     3186     3242     3187
3     3187     3243     3188
3     3188     3244     3189
3     3189     3245     3190
3     3190     3246     3191
3     3192     3248     3193
3     3193     3249     3194
3     3194     3250     3195
3     3195     3251     3196
3     3196     3252     3197
3     3197     3253     3198
3     3198     3254     3199
3     3199     3255     3200
3     3200     3256     3201
3     3201     3257     3202
3     3202     3258     3203
3     3203     3259     3204
3     3204     3260     3205
3     3205     3261     3206
3     3206     3262     3207
3     3207     3263     3208
3     3208     3264     3209
3     3209     3265     3210
3     3210     3266     3211
3     3211     3267     3212
3     3212     3268     3213
3     3213     3269     3214
3     3214     3270     3215
3     3215     3271     3216
3     3216     3272     3217
3     3217     3273     3218
3     3218     3274     3219
3     3219     3275     3220
3     3220     3276     3221
3     3221     3277     3222
3     3222     3278     3223
3     3223     3279     3224
3     3224     3280     3225
3     3225     3281     3226
3     3226     3282     3227
3     3227     3283     3228
3     3228     3284     3229
3     3229     3285     3230
3     3230     3286     3231
3     3231     3287     3232
3     3232     3288     3233
3     3233     3289     3234
3     3234     3290     3235
3     3235     3291     3236
3     3236     3292     3237
3     3237     3293     3238
3     3238     3294     3239
3     3239     3295     3240
3     3240     3296     3241
3     3241     3297     3242
3     3242     3298     3243
3     3243     3299     3244
3     3244     3300     3245
3     3245     3301     3246
3     3246     3302     3247
3     3248     3304     3249
3     3249     3305     3250
3     3250     3306     3251
3     3251     3307     3252
3     3252     3308     3253
3     3253     3309     3254
3     3254     3310     3255
3     3255     3311     3256
3     3256     3312     3257
3     3257     3313     3258
3     3258     3314     3259
3     3259     3315     3260
3     3260     3316     3261
3     3261     3317     3262
3     3262     3318     3263
3     3263     3319     3264
3     3264     3320     3265
3     3265     3321     3266
3     3266     3322     3267
3     3267     3323     3268
3     3268     3324     3269
3     3269     3325     3270
3     3270     3326     3271
3     3271     3327     3272
3     3272     3328     3273
3     3273     3329     3274
3     3274     3330     3275
3     3275     3331     3276
3     3276     3332     3277
3     3277     3333     3278
3     3278     3334     3279
3     3279     3335     3280
3     3280     3336     3281
3     3281     3337     3282
3     3282     3338     3283
3     3283     3339     3284
3     3284     3340     3285
3     3285     3341     3286
3     3286     3342     3287
3     3287     3343     3288
3     3288     3344     3289
3     3289     3345     3290
3     3290     3346     3291
3     3291     3347     3292
3     3292     3348     3293
3     3293     3349     3294
3     3294     3350     3295
3     3295     3351     3296
3     3296     3352     3297
3     3297     3353     3298
3     3298     3354     3299
3     3299     3355     3300
3     3300     3356     3301
3     3301     3357     3302
3     3302     3358     3303
3     3304     3360     3305
3     3305     3361     3306
3     3306     3362     3307
3     3307     3363     3308
3     3308     3364     3309
3     3309     3365     3310
3     3310     3366     3311
3     3311     3367     3312
3     3312     3368     3313
3     3313     3369     3314
3     3314     3370     3315
3     3315     3371     3316
3     3316     3372     3317
3     3317     3373     3318
3     3318     3374     3319
3     3319     3375     3320
3     3320     3376     3321
3     3321     3377     3322
3     3322     3378     3323
3     3323     3379     3324
3     3324     3380     3325
3     3325     3381     3326
3     3326     3382     3327
3     3327     3383     3328
3     3328     3384     3329
3     3329     3385     3330
3     3330     3386     3331
3     3331     3387     3332
3     3332     3388     3333
3     3333     3389     3334
3     3334     3390     3335
3     3335     3391     3336
3     3336     3392     3337
3     3337     3393     3338
3     3338     3394     3339
3     3339     3395     3340
3     3340     3396     3341
3     3341     3397     3342
3     3342     3398     3343
3     3343     3399     3344
3     3344     3400     3345
3     3345     3401     3346
3     3346     3402     3347
3     3347     3403     3348
3     3348     3404     3349
3     3349     3405     3350
3     3350     3406     3351
3     3351     3407     3352
3     3352     3408     3353
3     3353     3409     3354
3     3354     3410     3355
3     3355     3411     3356
3     3356     3412     3357
3     3357     3413     3358
3     3358     3414     3359
3     3360     3416     3361
3     3361     3417     3362
3     3362     3418     3363
3     3363     3419     3364
3     3364     3420     3365
3     3365     3421     3366
3     3366     3422     3367
3     3367     3423     3368
3     3368     3424     3369
3     3369     3425     3370
3     3370     3426     3371
3     3371     3427     3372
3     3372     3428     3373
3     3373     3429     3374
3     3374     3430     3375
3     3375     3431     3376
3     3376     3432     3377
3     3377     3433     3378
3     3378     3434     3379
3     3379     3435     3380
3     3380     3436     3381
3     3381     3437     3382
3     3382     3438     3383
3     3383     3439     3384
3     3384     3440     3385
3     3385     3441     3386
3     3386     3442     3387
3     3387     3443     3388
3     3388     3444     3389
3     3389     3445     3390
3     3390     3446     3391
3     3391     3447     3392
3     3392     3448     3393
3     3393     3449     3394
3     3394     3450     3395
3     3395     3451     3396
3     3396     3452     3397
3     3397     3453     3398
3     3398     3454     3399
3     3399     3455     3400
3     3400     3456     3401
3     3401     3457     3402
3     3402     3458     3403
3     3403     3459     3404
3     3404     3460     3405
3     3405     3461     3406
3     3406     3462     3407
3     3407     3463     3408
3     3408     3464     3409
3     3409     3465     3410
3     3410     3466     3411
3     3411     3467     3412
3     3412     3468     3413
3     3413     3469     3414
3     3414     3470     3415
3     3416     3472     3417
3     3417     3473     3418
3     3418     3474     3419
3     3419     3475     3420
3     3420     3476     3421
3     3421     3477     3422
3     3422     3478     3423
3     3423     3479     3424
3     3424     3480     3425
3     3425     3481     3426
3     3426     3482     3427
3     3427     3483     3428
3     3428     3484     3429
3     3429     3485     3430
3     3430     3486     3431
3     3431     3487     3432
3     3432     3488     3433
3     3433     3489     3434
3     3434     3490     3435
3     3435     3491     3436
3     3436     3492     3437
3     3437     3493     3438
3     3438     3494     3439
3     3439     3495     3440
3     3440     3496     3441
3     3441     3497     3442
3     3442     3498     3443
3     3443     3499     3444
3     3444     3500     3445
3     3445     3501     3446
3     3446     3502     3447
3     3447     3503     3448
3     3448     3504     3449
3     3449     3505     3450
3     3450     3506     3451
3     3451     3507     3452
3     3452     3508     3453
3     3453     3509     3454
3     3454     3510     3455
3     3455     3511     3456
3     3456     3512     3457
3     3457     3513     3458
3     3458     3514     3459
3     3459     3515     3460
3     3460     3516     3461
3     3461     3517     3462
3     3462     3518     3463
3     3463     3519     3464
3     3464     3520     3465
3     3465     3521     3466
3     3466     3522     3467
3     3467     3523     3468
3     3468     3524     3469
3     3469     3525     3470
3     3470     3526     3471
3     3472     3528     3473
3     3473     3529     3474
3     3474     3530     3475
3     3475     3531     3476
3     3476     3532     3477
3     3477     3533     3478
3     3478     3534     3479
3     3479     3535     3480
3     3480     3536     3481
3     3481     3537     3482
3     3482     3538     3483
3     3483     3539     3484
3     3484     3540     3485
3     3485     3541     3486
3     3486     3542     3487
3     3487     3543     3488
3     3488     3544     3489
3     3489     3545     3490
3     3490     3546     3491
3     3491     3547     3492
3     3492     3548     3493
3     3493     3549     3494
3     3494     3550     3495
3     3495     3551     3496
3     3496     3552     3497
3     3497     3553     3498
3     3498     3554     3499
3     3499     3555     3500
3     3500     3556     3501
3     3501     3557     3502
3     3502     3558     3503
3     3503     3559     3504
3     3504     3560     3505
3     3505     3561     3506
3     3506     3562     3507
3     3507     3563     3508
3     3508     3564     3509
3     3509     3565     3510
3     3510     3566     3511
3     3511     3567     3512
3     3512     3568     3513
3     3513     3569     3514
3     3514     3570     3515
3     3515     3571     3516
3     3516     3572     3517
3     3517     3573     3518
3     3518     3574     3519
3     3519     3575     3520
3     3520     3576     3521
3     3521     3577     3522
3     3522     3578     3523
3     3523     3579     3524
3     3524     3580     3525
3     3525     3581     3526
3     3526     3582     3527
3     3528     3584     3529
3     3529     3585     3530
3     3530     3586     3531
3     3531     3587     3532
3     3532     3588     3533
3     3533     3589     3534
3     3534     3590     3535
3     3535     3591     3536
3     3536     3592     3537
3     3537     3593     3538
3     3538     3594     3539
3     3539     3595     3540
3     3540     3596     3541
3     3541     3597     3542
3     3542     3598     3543
3     3543     3599     3544
3     3544     3600     3545
3     3545     3601     3546
3     3546     3602     3547
3     3547     3603     3548
3     3548     3604     3549
3     3549     3605     3550
3     3550     3606     3551
3     3551     3607     3552
3     3552     3608     3553
3     3553     3609     3554
3     3554     3610     3555
3     3555     3611     3556
3     3556     3612     3557
3     3557     3613     3558
3     3558     3614     3559
3     3559     3615     3560
3     3560     3616     3561
3     3561     3617     3562
3     3562     3618     3563
3     3563     3619     3564
3     3564     3620     3565
3     3565     3621     3566
3     3566     3622     3567
3     3567     3623     3568
3     3568     3624     3569
3     3569     3625     3570
3     3570     3626     3571
3     3571     3627     3572
3     3572     3628     3573
3     3573     3629     3574
3     3574     3630     3575
3     3575     3631     3576
3     3576     3632     3577
3     3577     3633     3578
3     3578     3634     3579
3     3579     3635     3580
3     3580     3636     3581
3     3581     3637     3582
3     3582     3638     3583
3     3584     3640     3585
3     3585     3641     3586
3     3586     3642     3587
3     3587     3643     3588
3     3588     3644     3589
3     3589     3645     3590
3     3590     3646     3591
3     3591     3647     3592
3     3592     3648     3593
3     3593     3649     3594
3     3594     3650     3595
3     3595     3651     3596
3     3596     3652     3597
3     3597     3653     3598
3     3598     3654     3599
3     3599     3655     3600
3     3600     3656     3601
3     3601     3657     3602
3     3602     3658     3603
3     3603     3659     3604
3     3604     3660     3605
3     3605     3661     3606
3     3606     3662     3607
3     3607     3663     3608
3     3608     3664     3609
3     3609     3665     3610
3     3610     3666     3611
3     3611     3667     3612
3     3612     3668     3613
3     3613     3669     3614
3     3614     3670     3615
3     3615     3671     3616
3     3616     3672     3617
3     3617     3673     3618
3     3618     3674     3619
3     3619     3675     3620
3     3620     3676     3621
3     3621     3677     3622
3     3622     3678     3623
3     3623     3679     3624
3     3624     3680     3625
3     3625     3681     3626
3     3626     3682     3627
3     3627     3683     3628
3     3628     3684     3629
3     3629     3685     3630
3     3630     3686     3631
3     3631     3687     3632
3     3632     3688     3633
3     3633     3689     3634
3     3634     3690     3635
3     3635     3691     3636
3     3636     3692     3637
3     3637     3693     3638
3     3638     3694     3639
3     3640     3696     3641
3     3641     3697     3642
3     3642     3698     3643
3     3643     3699     3644
3     3644     3700     3645
3     3645     3701     3646
3     3646     3702     3647
3     3647     3703     3648
3     3648     3704     3649
3     3649     3705     3650
3     3650     3706     3651
3     3651     3707     3652
3     3652     3708     3653
3     3653     3709     3654
3     3654     3710     3655
3     3655     3711     3656
3     3656     3712     3657
3     3657     3713     3658
3     3658     3714     3659
3     3659     3715     3660
3     3660     3716     3661
3     3661     3717     3662
3     3662     3718     3663
3     3663     3719     3664
3     3664     3720     3665
3     3665     3721     3666
3     3666     3722     3667
3     3667     3723     3668
3     3668     3724     3669
3     3669     3725     3670
3     3670     3726     3671
3     3671     3727     3672
3     3672     3728     3673
3     3673     3729     3674
3     3674     3730     3675
3     3675     3731     3676
3     3676     3732     3677
3     3677     3733     3678
3     3678     3734     3679
3     3679     3735     3680
3     3680     3736     3681
3     3681     3737     3682
3     3682     3738     3683
3     3683     3739     3684
3     3684     3740     3685
3     3685     3741     3686
3     3686     3742     3687
3     3687     3743     3688
3     3688     3744     3689
3     3689     3745     3690
3     3690     3746     3691
3     3691     3747     3692
3     3692     3748     3693
3     3693     3749     3694
3     3694     3750     3695
3     3696     3752     3697
3     3697     3753     3698
3     3698     3754     3699
3     3699     3755     3700
3     3700     3756     3701
3     3701     3757     3702
3     3702     3758     3703
3     3703     3759     3704
3     3704     3760     3705
3     3705     3761     3706
3     3706     3762     3707
3     3707     3763     3708
3     3708     3764     3709
3     3709     3765     3710
3     3710     3766     3711
3     3711     3767     3712
3     3712     3768     3713
3     3713     3769     3714
3     3714     3770     3715
3     3715     3771     3716
3     3716     3772     3717
3     3717     3773     3718
3     3718     3774     3719
3     3719     3775     3720
3     3720     3776     3721
3     3721     3777     3722
3     3722     3778     3723
3     3723     3779     3724
3     3724     3780     3725
3     3725     3781     3726
3     3726     3782     3727
3     3727     3783     3728
3     3728     3784     3729
3     3729     3785     3730
3     3730     3786     3731
3     3731     3787     3732
3     3732     3788     3733
3     3733     3789     3734
3     3734     3790     3735
3     3735     3791     3736
3     3736     3792     3737
3     3737     3793     3738
3     3738     3794     3739
3     3739     3795     3740
3     3740     3796     3741
3     3741     3797     3742
3     3742     3798     3743
3     3743     3799     3744
3     3744     3800     3745
3     3745     3801     3746
3     3746     3802     3747
3     3747     3803     3748
3     3748     3804     3749
3     3749     3805     3750
3     3750     3806     3751
3      729      673      728
3      730      674      729
3      731      675      730
3      732      676      731
3      733      677      732
3      734      678      733
3      735      679      734
3      736      680      735
3      737      681      736
3      738      682      737
3      739      683      738
3      740      684      739
3      741      685      740
3      742      686      741
3      743      687      742
3      744      688      743
3      745      689      744
3      746      690      745
3      747      691      746
3      748      692      747
3      749      693      748
3      750      694      749
3      751      695      750
3      752      696      751
3      753      697      752
3      754      698      753
3      755      699      754
3      756      700      755
3      757      701      756
3      758      702      757
3      759      703      758
3      760      704      759
3      761      705      760
3      762      706      761
3      763      707      762
3      764      708      763
3      765      709      764
3      766      710      765
3      767      711      766
3      768      712      767
3      769      713      768
3      770      714      769
3      771      715      770
3      772      716      771
3      773      717      772
3      774      718      773
3      775      719      774
3      776      720      775
3      777      721      776
3      778      722      777
3      779      723      778
3      780      724      779
3      781      725      780
3      782      726      781
3      783      727      782
3      785      729      784
3      786      730      785
3      787      731      786
3      788      732      787
3      789      733      788
3      790      734      789
3      791      735      790
3      792      736      791
3      793      737      792
3      794      738      793
3      795      739      794
3      796      740      795
3      797      741      796
3      798      742      797
3      799      743      798
3      800      744      799
3      801      745      800
3      802      746      801
3      803      747      802
3      804      748      803
3      805      749      804
3      806      750      805
3      807      751      806
3      808      752      807
3      809      753      808
3      810      754      809
3      811      755      810
3      812      756      811
3      813      757      812
3      814      758      813
3      815      759      814
3      816      760      815
3      817      761      816
3      818      762      817
3      819      763      818
3      820      764      819
3      821      765      820
3      822      766      821
3      823      767      822
3      824      768      823
3      825      769      824
3      826      770      825
3      827      771      826
3      828      772      827
3      829      773      828
3      830      774      829
3      831      775      830
3      832      776      831
3      833      777      832
3      834      778      833
3      835      779      834
3      836      780      835
3      837      781      836
3      838      782      837
3      839      783      838
3      841      785      840
3      842      786      841
3      843      787      842
3      844      788      843
3      845      789      844
3      846      790      845
3      847      791      846
3      848      792      847
3      849      793      848
3      850      794      849
3      851      795      850
3      852      796      851
3      853      797      852
3      854      798      853
3      855      799      854
3      856      800      855
3      857      801      856
3      858      802      857
3      859      803      858
3      860      804      859
3      861      805      860
3      862      806      861
3      863      807      862
3      864      808      863
3      865      809      864
3      866      810      865
3      867      811      866
3      868      812      867
3      869      813      868
3      870      814      869
3      871      815      870
3      872      816      871
3      873      817      872
3      874      818      873
3      875      819      874
3      876      820      875
3      877      821      876
3      878      822      877
3      879      823      878
3      880      824      879
3      881      825      880
3      882      826      881
3      883      827      882
3      884      828      883
3      885      829      884
3      886      830      885
3      887      831      886
3      888      832      887
3      889      833      888
3      890      834      889
3      891      835      890
3      892      836      891
3      893      837      892
3      894      838      893
3      895      839      894
3      897      841      896
3      898      842      897
3      899      843      898
3      900      844      899
3      901      845      900
3      902      846      901
3      903      847      902
3      904      848      903
3      905      849      904
3      906      850      905
3      907      851      906
3      908      852      907
3      909      853      908
3      910      854      909
3      911      855      910
3      912      856      911
3      913      857      912
3      914      858      913
3      915      859      914
3      916      860      915
3      917      861      916
3      918      862      917
3      919      863      918
3      920      864      919
3      921      865      920
3      922      866      921
3      923      867      922
3      924      868      923
3      925      869      924
3      926      870      925
3      927      871      926
3      928      872      927
3      929      873      928
3      930      874      929
3      931      875      930
3      932      876      931
3      933      877      932
3      934      878      933
3      935      879      934
3      936      880      935
3      937      881      936
3      938      882      937
3      939      883      938
3      940      884      939
3      941      885      940
3      942      886      941
3      943      887      942
3      944      888      943
3      945      889      944
3      946      890      945
3      947      891      946
3      948      892      947
3      949      893      948
3      950      894      949
3      951      895      950
3      953      897      952
3      954      898      953
3      955      899      954
3      956      900      955
3      957      901      956
3      958      902      957
3      959      903      958
3      960      904      959
3      961      905      960
3      962      906      961
3      963      907      962
3      964      908      963
3      965      909      964
3      966      910      965
3      967      911      966
3      968      912      967
3      969      913      968
3      970      914      969
3      971      915      970
3      972      916      971
3      973      917      972
3      974      918      973
3      975      919      974
3      976      920      975
3      977      921      976
3      978      922      977
3      979      923      978
3      980      924      979
3      981      925      980
3      982      926      981
3      983      927      982
3      984      928      983
3      985      929      984
3      986      930      985
3      987      931      986
3      988      932      987
3      989      933      988
3      990      934      989
3      991      935      990
3      992      936      991
3      993      937      992
3      994      938      993
3      995      939      994
3      996      940      995
3      997      941      996
3      998      942      997
3      999      943      998
3     1000      944      999
3     1001      945     1000
3     1002      946     1001
3     1003      947     1002
3     1004      948     1003
3     1005      949     1004
3     1006      950     1005
3     1007      951     1006
3     1009      953     1008
3     1010      954     1009
3     1011      955     1010
3     1012      956     1011
3     1013      957     1012
3     1014      958     1013
3     1015      959     1014
3     1016      960     1015
3     1017      961     1016
3     1018      962     1017
3     1019      963     1018
3     1020      964     1019
3     1021      965     1020
3     1022      966     1021
3     1023      967     1022
3     1024      968     1023
3     1025      969     1024
3     1026      970     1025
3     1027      971     1026
3     1028      972     1027
3     1029      973     1028
3     1030      974     1029
3     1031      975     1030
3     1032      976     1031
3     1033      977     1032
3     1034      978     1033
3     1035      979     1034
3     1036      980     1035
3     1037      981     1036
3     1038      982     1037
3     1039      983     1038
3     1040      984     1039
3     1041      985     1040
3     1042      986     1041
3     1043      987     1042
3     1044      988     1043
3     1045      989     1044
3     1046      990     1045
3     1047      991     1046
3     1048      992     1047
3     1049      993     1048
3     1050      994     1049
3     1051      995     1050
3     1052      996     1051
3     1053      997     1052
3     1054      998     1053
3     1055      999     1054
3     1056     1000     1055
3     1057     1001     1056
3     1058     1002     1057
3     1059     1003     1058
3     1060     1004     1059
3     1061     1005     1060
3     1062     1006     1061
3     1063     1007     1062
3     1065     1009     1064
3     1066     1010     1065
3     1067     1011     1066
3     1068     1012     1067
3     1069     1013     1068
3     1070     1014     1069
3     1071     1015     1070
3     1072     1016     1071
3     1073     1017     1072
3     1074     1018     1073
3     1075     1019     1074
3     1076     1020     1075
3     1077     1021     1076
3     1078     1022     1077
3     1079     1023     1078
3     1080     1024     1079
3     1081     1025     1080
3     1082     1026     1081
3     1083     1027     1082
3     1084     1028     1083
3     1085     1029     1084
3     1086     1030     1085
3     1087     1031     1086
3     1088     1032     1087
3     1089     1033     1088
3     1090     1034     1089
3     1091     1035     1090
3     1092     1036     1091
3     1093     1037     1092
3     1094     1038     1093
3     1095     1039     1094
3     1096     1040     1095
3     1097     1041     1096
3     1098     1042     1097
3     1099     1043     1098
3     1100     1044     1099
3     1101     1045     1100
3     1102     1046     1101
3     1103     1047     1102
3     1104     1048     1103
3     1105     1049     1104
3     1106     1050     1105
3     1107     1051     1106
3     1108     1052     1107
3     1109     1053     1108
3     1110     1054     1109
3     1111     1055     1110
3     1112     1056     1111
3     1113     1057     1112
3     1114     1058     1113
3     1115     1059     1114
3     1116     1060     1115
3     1117     1061     1116
3     1118     1062     1117
3     1119     1063     1118
3     1121     1065     1120
3     1122     1066     1121
3     1123     1067     1122
3     1124     1068     1123
3     1125     1069     1124
3     1126     1070     1125
3     1127     1071     1126
3     1128     1072     1127
3     1129     1073     1128
3     1130     1074     1129
3     1131     1075     1130
3     1132     1076     1131
3     1133     1077     1132
3     1134     1078     1133
3     1135     1079     1134
3     1136     1080     1135
3     1137     1081     1136
3     1138     1082     1137
3     1139     1083     1138
3     1140     1084     1139
3     1141     1085     1140
3     1142     1086     1141
3     1143     1087     1142
3     1144     1088     1143
3     1145     1089     1144
3     1146     1090     1145
3     1147     1091     1146
3     1148     1092     1147
3     1149     1093     1148
3     1150     1094     1149
3     1151     1095     1150
3     1152     1096     1151
3     1153     1097     1152
3     1154     1098     1153
3     1155     1099     1154
3     1156     1100     1155
3     1157     1101     1156
3     1158     1102     1157
3     1159     1103     1158
3     1160     1104     1159
3     1161     1105     1160
3     1162     1106     1161
3     1163     1107     1162
3     1164     1108     1163
3     1165     1109     1164
3     1166     1110     1165
3     1167     1111     1166
3     1168     1112     1167
3     1169     1113     1168
3     1170     1114     1169
3     1171     1115     1170
3     1172     1116     1171
3     1173     1117     1172
3     1174     1118     1173
3     1175     1119     1174
3     1177     1121     1176
3     1178     1122     1177
3     1179     1123     1178
3     1180     1124     1179
3     1181     1125     1180
3     1182     1126     1181
3     1183     1127     1182
3     1184     1128     1183
3     1185     1129     1184
3     1186     1130     1185
3     1187     1131     1186
3     1188     1132     1187
3     1189     1133     1188
3     1190     1134     1189
3     1191     1135     1190
3     1192     1136     1191
3     1193     1137     1192
3     1194     1138     1193
3     1195     1139     1194
3     1196     1140     1195
3     1197     1141     1196
3     1198     1142     1197
3     1199     1143     1198
3     1200     1144     1199
3     1201     1145     1200
3     1202     1146     1201
3     1203     1147     1202
3     1204     1148     1203
3     1205     1149     1204
3     1206     1150     1205
3     1207     1151     1206
3     1208     1152     1207
3     1209     1153     1208
3     1210     1154     1209
3     1211     1155     1210
3     1212     1156     1211
3     1213     1157     1212
3     1214     1158     1213
3     1215     1159     1214
3     1216     1160     1215
3     1217     1161     1216
3     1218     1162     1217
3     1219     1163     1218
3     1220     1164     1219
3     1221     1165     1220
3     1222     1166     1221
3     1223     1167     1222
3     1224     1168     1223
3     1225     1169     1224
3     1226     1170     1225
3     1227     1171     1226
3     1228     1172     1227
3     1229     1173     1228
3     1230     1174     1229
3     1231     1175     1230
3     1233     1177     1232
3     1234     1178     1233
3     1235     1179     1234
3     1236     1180     1235
3     1237     1181     1236
3     1238     1182     1237
3     1239     1183     1238
3     1240     1184     1239
3     1241     1185     1240
3     1242     1186     1241
3     1243     1187     1242
3     1244     1188     1243
3     1245     1189     1244
3     1246     1190     1245
3     1247     1191     1246
3     1248     1192     1247
3     1249     1193     1248
3     1250     1194     1249
3     1251     1195     1250
3     1252     1196     1251
3     1253     1197     1252
3     1254     1198     1253
3     1255     1199     1254
3     1256     1200     1255
3     1257     1201     1256
3     1258     1202     1257
3     1259     1203     1258
3     1260     1204     1259
3     1261     1205     1260
3     1262     1206     1261
3     1263     1207     1262
3     1264     1208     1263
3     1265     1209     1264
3     1266     1210     1265
3     1267     1211     1266
3     1268     1212     1267
3     1269     1213     1268
3     1270     1214     1269
3     1271     1215     1270
3     1272     1216     1271
3     1273     1217     1272
3     1274     1218     1273
3     1275     1219     1274
3     1276     1220     1275
3     1277     1221     1276
3     1278     1222     1277
3     1279     1223     1278
3     1280     1224     1279
3     1281     1225     1280
3     1282     1226     1281
3     1283     1227     1282
3     1284     1228     1283
3     1285     1229     1284
3     1286     1230     1285
3     1287     1231     1286
3     1289     1233     1288
3     1290     1234     1289
3     1291     1235     1290
3     1292     1236     1291
3     1293     1237     1292
3     1294     1238     1293
3     1295     1239     1294
3     1296     1240     1295
3     1297     1241     1296
3     1298     1242     1297
3     1299     1243     1298
3     1300     1244     1299
3     1301     1245     1300
3     1302     1246     1301
3     1303     1247     1302
3     1304     1248     1303
3     1305     1249     1304
3     1306     1250     1305
3     1307     1251     1306
3     1308     1252     1307
3     1309     1253     1308
3     1310     1254     1309
3     1311     1255     1310
3     1312     1256     1311
3     1313     1257     1312
3     1314     1258     1313
3     1315     1259     1314
3     1316     1260     1315
3     1317     1261     1316
3     1318     1262     1317
3     1319     1263     1318
3     1320     1264     1319
3     1321     1265     1320
3     1322     1266     1321
3     1323     1267     1322
3     1324     1268     1323
3     1325     1269     1324
3     1326     1270     1325
3     1327     1271     1326
3     1328     1272     1327
3     1329     1273     1328
3     1330     1274     1329
3     1331     1275     1330
3     1332     1276     1331
3     1333     1277     1332
3     1334     1278     1333
3     1335     1279     1334
3     1336     1280     1335
3     1337     1281     1336
3     1338     1282     1337
3     1339     1283     1338
3     1340     1284     1339
3     1341     1285     1340
3     1342     1286     1341
3     1343     1287     1342
3     1345     1289     1344
3     1346     1290     1345
3     1347     1291     1346
3     1348     1292     1347
3     1349     1293     1348
3     1350     1294     1349
3     1351     1295     1350
3     1352     1296     1351
3     1353     1297     1352
3     1354     1298     1353
3     1355     1299     1354
3     1356     1300     1355
3     1357     1301     1356
3     1358     1302     1357
3     1359     1303     1358
3     1360     1304     1359
3     1361     1305     1360
3     1362     1306     1361
3     1363     1307     1362
3     1364     1308     1363
3     1365     1309     1364
3     1366     1310     1365
3     1367     1311     1366
3     1368     1312     1367
3     1369     1313     1368
3     1370     1314     1369
3     1371     1315     1370
3     1372     1316     1371
3     1373     1317     1372
3     1374     1318     1373
3     1375     1319     1374
3     1376     1320     1375
3     1377     1321     1376
3     1378     1322     1377
3     1379     1323     1378
3     1380     1324     1379
3     1381     1325     1380
3     1382     1326     1381
3     1383     1327     1382
3     1384     1328     1383
3     1385     1329     1384
3     1386     1330     1385
3     1387     1331     1386
3     1388     1332     1387
3     1389     1333     1388
3     1390     1334     1389
3     1391     1335     1390
3     1392     1336     1391
3     1393     1337     1392
3     1394     1338     1393
3     1395     1339     1394
3     1396     1340     1395
3     1397     1341     1396
3     1398     1342     1397
3     1399     1343     1398
3     1401     1345     1400
3     1402     1346     1401
3     1403     1347     1402
3     1404     1348     1403
3     1405     1349     1404
3     1406     1350     1405
3     1407     1351     1406
3     1408     1352     1407
3     1409     1353     1408
3     1410     1354     1409
3     1411     1355     1410
3     1412     1356     1411
3     1413     1357     1412
3     1414     1358     1413
3     1415     1359     1414
3     1416     1360     1415
3     1417     1361     1416
3     1418     1362     1417
3     1419     1363     1418
3     1420     1364     1419
3     1421     1365     1420
3     1422     1366     1421
3     1423     1367     1422
3     1424     1368     1423
3     1425     1369     1424
3     1426     1370     1425
3     1427     1371     1426
3     1428     1372     1427
3     1429     1373     1428
3     1430     1374     1429
3     1431     1375     1430
3     1432     1376     1431
3     1433     1377     1432
3     1434     1378     1433
3     1435     1379     1434
3     1436     1380     1435
3     1437     1381     1436
3     1438     1382     1437
3     1439     1383     1438
3     1440     1384     1439
3     1441     1385     1440
3     1442     1386     1441
3     1443     1387     1442
3     1444     1388     1443
3     1445     1389     1444
3     1446     1390     1445
3     1447     1391     1446
3     1448     1392     1447
3     1449     1393     1448
3     1450     1394     1449
3     1451     1395     1450
3     1452     1396     1451
3     1453     1397     1452
3     1454     1398     1453
3     1455     1399     1454
3     1457     1401     1456
3     1458     1402     1457
3     1459     1403     1458
3     1460     1404     1459
3     1461     1405     1460
3     1462     1406     1461
3     1463     1407     1462
3     1464     1408     1463
3     1465     1409     1464
3     1466     1410     1465
3     1467     1411     1466
3     1468     1412     1467
3     1469     1413     1468
3     1470     1414     1469
3     1471     1415     1470
3     1472     1416     1471
3     1473     1417     1472
3     1474     1418     1473
3     1475     1419     1474
3     1476     1420     1475
3     1477     1421     1476
3     1478     1422     1477
3     1479     1423     1478
3     1480     1424     1479
3     1481     1425     1480
3     1482     1426     1481
3     1483     1427     1482
3     1484     1428     1483
3     1485     1429     1484
3     1486     1430     1485
3     1487     1431     1486
3     1488     1432     1487
3     1489     1433     1488
3     1490     1434     1489
3     1491     1435     1490
3     1492     1436     1491
3     1493     1437     1492
3     1494     1438     1493
3     1495     1439     1494
3     1496     1440     1495
3     1497     1441     1496
3     1498     1442     1497
3     1499     1443     1498
3     1500     1444     1499
3     1501     1445     1500
3     1502     1446     1501
3     1503     1447     1502
3     1504     1448     1503
3     1505     1449     1504
3     1506     1450     1505
3     1507     1451     1506
3     1508     1452     1507
3     1509     1453     1508
3     1510     1454     1509
3     1511     1455     1510
3     1513     1457     1512
3     1514     1458     1513
3     1515     1459     1514
3     1516     1460     1515
3     1517     1461     1516
3     1518     1462     1517
3     1519     1463     1518
3     1520     1464     1519
3     1521     1465     1520
3     1522     1466     1521
3     1523     1467     1522
3     1524     1468     1523
3     1525     1469     1524
3     1526     1470     1525
3     1527     1471     1526
3     1528     1472     1527
3     1529     1473     1528
3     1530     1474     1529
3     1531     1475     1530
3     1532     1476     1531
3     1533     1477     1532
3     1534     1478     1533
3     1535     1479     1534
3     1536     1480     1535
3     1537     1481     1536
3     1538     1482     1537
3     1539     1483     1538
3     1540     1484     1539
3     1541     1485     1540
3     1542     1486     1541
3     1543     1487     1542
3     1544     1488     1543
3     1545     1489     1544
3     1546     1490     1545
3     1547     1491     1546
3     1548     1492     1547
3     1549     1493     1548
3     1550     1494     1549
3     1551     1495     1550
3     1552     1496     1551
3     1553     1497     1552
3     1554     1498     1553
3     1555     1499     1554
3     1556     1500     1555
3     1557     1501     1556
3     1558     1502     1557
3     1559     1503     1558
3     1560     1504     1559
3     1561     1505     1560
3     1562     1506     1561
3     1563     1507     1562
3     1564     1508     1563
3     1565     1509     1564
3     1566     1510     1565
3     1567     1511     1566
3     1569     1513     1568
3     1570     1514     1569
3     1571     1515     1570
3     1572     1516     1571
3     1573     1517     1572
3     1574     1518     1573
3     1575     1519     1574
3     1576     1520     1575
3     1577     1521     1576
3     1578     1522     1577
3     1579     1523     1578
3     1580     1524     1579
3     1581     1525     1580
3     1582     1526     1581
3     1583     1527     1582
3     1584     1528     1583
3     1585     1529     1584
3     1586     1530     1585
3     1587     1531     1586
3     1588     1532     1587
3     1589     1533     1588
3     1590     1534     1589
3     1591     1535     1590
3     1592     1536     1591
3     1593     1537     1592
3     1594     1538     1593
3     1595     1539     1594
3     1596     1540     1595
3     1597     1541     1596
3     1598     1542     1597
3     1599     1543     1598
3     1600     1544     1599
3     1601     1545     1600
3     1602     1546     1601
3     1603     1547     1602
3     1604     1548     1603
3     1605     1549     1604
3     1606     1550     1605
3     1607     1551     1606
3     1608     1552     1607
3     1609     1553     1608
3     1610     1554     1609
3     1611     1555     1610
3     1612     1556     1611
3     1613     1557     1612
3     1614     1558     1613
3     1615     1559     1614
3     1616     1560     1615
3     1617     1561     1616
3     1618     1562     1617
3     1619     1563     1618
3     1620     1564     1619
3     1621     1565     1620
3     1622     1566     1621
3     1623     1567     1622
3     1625     1569     1624
3     1626     1570     1625
3     1627     1571     1626
3     1628     1572     1627
3     1629     1573     1628
3     1630     1574     1629
3     1631     1575     1630
3     1632     1576     1631
3     1633     1577     1632
3     1634     1578     1633
3     1635     1579     1634
3     1636     1580     1635
3     1637     1581     1636
3     1638     1582     1637
3     1639     1583     1638
3     1640     1584     1639
3     1641     1585     1640
3     1642     1586     1641
3     1643     1587     1642
3     1644     1588     1643
3     1645     1589     1644
3     1646     1590     1645
3     1647     1591     1646
3     1648     1592     1647
3     1649     1593     1648
3     1650     1594     1649
3     1651     1595     1650
3     1652     1596     1651
3     1653     1597     1652
3     1654     1598     1653
3     1655     1599     1654
3     1656     1600     1655
3     1657     1601     1656
3     1658     1602     1657
3     1659     1603     1658
3     1660     1604     1659
3     1661     1605     1660
3     1662     1606     1661
3     1663     1607     1662
3     1664     1608     1663
3     1665     1609     1664
3     1666     1610     1665
3     1667     1611     1666
3     1668     1612     1667
3     1669     1613     1668
3     1670     1614     1669
3     1671     1615     1670
3     1672     1616     1671
3     1673     1617     1672
3     1674     1618     1673
3     1675     1619     1674
3     1676     1620     1675
3     1677     1621     1676
3     1678     1622     1677
3     1679     1623     1678
3     1681     1625     1680
3     1682     1626     1681
3     1683     1627     1682
3     1684     1628     1683
3     1685     1629     1684
3     1686     1630     1685
3     1687     1631     1686
3     1688     1632     1687
3     1689     1633     1688
3     1690     1634     1689
3     1691     1635     1690
3     1692     1636     1691
3     1693     1637     1692
3     1694     1638     1693
3     1695     1639     1694
3     1696     1640     1695
3     1697     1641     1696
3     1698     1642     1697
3     1699     1643     1698
3     1700     1644     1699
3     1701     1645     1700
3     1702     1646     1701
3     1703     1647     1702
3     1704     1648     1703
3     1705     1649     1704
3     1706     1650     1705
3     1707     1651     1706
3     1708     1652     1707
3     1709     1653     1708
3     1710     1654     1709
3     1711     1655     1710
3     1712     1656     1711
3     1713     1657     1712
3     1714     1658     1713
3     1715     1659     1714
3     1716     1660     1715
3     1717     1661     1716
3     1718     1662     1717
3     1719     1663     1718
3     1720     1664     1719
3     1721     1665     1720
3     1722     1666     1721
3     1723     1667     1722
3     1724     1668     1723
3     1725     1669     1724
3     1726     1670     1725
3     1727     1671     1726
3     1728     1672     1727
3     1729     1673     1728
3     1730     1674     1729
3     1731     1675     1730
3     1732     1676     1731
3     1733     1677     1732
3     1734     1678     1733
3     1735     1679     1734
3     1737     1681     1736
3     1738     1682     1737
3     1739     1683     1738
3     1740     1684     1739
3     1741     1685     1740
3     1742     1686     1741
3     1743     1687     1742
3     1744     1688     1743
3     1745     1689     1744
3     1746     1690     1745
3     1747     1691     1746
3     1748     1692     1747
3     1749     1693     1748
3     1750     1694     1749
3     1751     1695     1750
3     1752     1696     1751
3     1753     1697     1752
3     1754     1698     1753
3     1755     1699     1754
3     1756     1700     1755
3     1757     1701     1756
3     1758     1702     1757
3     1759     1703     1758
3     1760     1704     1759
3     1761     1705     1760
3     1762     1706     1761
3     1763     1707     1762
3     1764     1708     1763
3     1765     1709     1764
3     1766     1710     1765
3     1767     1711     1766
3     1768     1712     1767
3     1769     1713     1768
3     1770     1714     1769
3     1771     1715     1770
3     1772     1716     1771
3     1773     1717     1772
3     1774     1718     1773
3     1775     1719     1774
3     1776     1720     1775
3     1777     1721     1776
3     1778     1722     1777
3     1779     1723     1778
3     1780     1724     1779
3     1781     1725     1780
3     1782     1726     1781
3     1783     1727     1782
3     1784     1728     1783
3     1785     1729     1784
3     1786     1730     1785
3     1787     1731     1786
3     1788     1732     1787
3     1789     1733     1788
3     1790     1734     1789
3     1791     1735     1790
3     1793     1737     1792
3     1794     1738     1793
3     1795     1739     1794
3     1796     1740     1795
3     1797     1741     1796
3     1798     1742     1797
3     1799     1743     1798
3     1800     1744     1799
3     1801     1745     1800
3     1802     1746     1801
3     1803     1747     1802
3     1804     1748     1803
3     1805     1749     1804
3     1806     1750     1805
3     1807     1751     1806
3     1808     1752     1807
3     1809     1753     1808
3     1810     1754     1809
3     1811     1755     1810
3     1812     1756     1811
3     1813     1757     1812
3     1814     1758     1813
3     1815     1759     1814
3     1816     1760     1815
3     1817     1761     1816
3     1818     1762     1817
3     1819     1763     1818
3     1820     1764     1819
3     1821     1765     1820
3     1822     1766     1821
3     1823     1767     1822
3     1824     1768     1823
3     1825     1769     1824
3     1826     1770     1825
3     1827     1771     1826
3     1828     1772     1827
3     1829     1773     1828
3     1830     1774     1829
3     1831     1775     1830
3     1832     1776     1831
3     1833     1777     1832
3     1834     1778     1833
3     1835     1779     1834
3     1836     1780     1835
3     1837     1781     1836
3     1838     1782     1837
3     1839     1783     1838
3     1840     1784     1839
3     1841     1785     1840
3     1842     1786     1841
3     1843     1787     1842
3     1844     1788     1843
3     1845     1789     1844
3     1846     1790     1845
3     1847     1791     1846
3     1849     1793     1848
3     1850     1794     1849
3     1851     1795     1850
3     1852     1796     1851
3     1853     1797     1852
3     1854     1798     1853
3     1855     1799     1854
3     1856     1800     1855
3     1857     1801     1856
3     1858     1802     1857
3     1859     1803     1858
3     1860     1804     1859
3     1861     1805     1860
3     1862     1806     1861
3     1863     1807     1862
3     1864     1808     1863
3     1865     1809     1864
3     1866     1810     1865
3     1867     1811     1866
3     1868     1812     1867
3     1869     1813     1868
3     1870     1814     1869
3     1871     1815     1870
3     1872     1816     1871
3     1873     1817     1872
3     1874     1818     1873
3     1875     1819     1874
3     1876     1820     1875
3     1877     1821     1876
3     1878     1822     1877
3     1879     1823     1878
3     1880     1824     1879
3     1881     1825     1880
3     1882     1826     1881
3     1883     1827     1882
3     1884     1828     1883
3     1885     1829     1884
3     1886     1830     1885
3     1887     1831     1886
3     1888     1832     1887
3     1889     1833     1888
3     1890     1834     1889
3     1891     1835     1890
3     1892     1836     1891
3     1893     1837     1892
3     1894     1838     1893
3     1895     1839     1894
3     1896     1840     1895
3     1897     1841     1896
3     1898     1842     1897
3     1899     1843     1898
3     1900     1844     1899
3     1901     1845     1900
3     1902     1846     1901
3     1903     1847     1902
3     1905     1849     1904
3     1906     1850     1905
3     1907     1851     1906
3     1908     1852     1907
3     1909     1853     1908
3     1910     1854     1909
3     1911     1855     1910
3     1912     1856     1911
3     1913     1857     1912
3     1914     1858     1913
3     1915     1859     1914
3     1916     1860     1915
3     1917     1861     1916
3     1918     1862     1917
3     1919     1863     1918
3     1920     1864     1919
3     1921     1865     1920
3     1922     1866     1921
3     1923     1867     1922
3     1924     1868     1923
3     1925     1869     1924
3     1926     1870     1925
3     1927     1871     1926
3     1928     1872     1927
3     1929     1873     1928
3     1930     1874     1929
3     1931     1875     1930
3     1932     1876     1931
3     1933     1877     1932
3     1934     1878     1933
3     1935     1879     1934
3     1936     1880     1935
3     1937     1881     1936
3     1938     1882     1937
3     1939     1883     1938
3     1940     1884     1939
3     1941     1885     1940
3     1942     1886     1941
3     1943     1887     1942
3     1944     1888     1943
3     1945     1889     1944
3     1946     1890     1945
3     1947     1891     1946
3     1948     1892     1947
3     1949     1893     1948
3     1950     1894     1949
3     1951     1895     1950
3     1952     1896     1951
3     1953     1897     1952
3     1954     1898     1953
3     1955     1899     1954
3     1956     1900     1955
3     1957     1901     1956
3     1958     1902     1957
3     1959     1903     1958
3     1961     1905     1960
3     1962     1906     1961
3     1963     1907     1962
3     1964     1908     1963
3     1965     1909     1964
3     1966     1910     1965
3     1967     1911     1966
3     1968     1912     1967
3     1969     1913     1968
3     1970     1914     1969
3     1971     1915     1970
3     1972     1916     1971
3     1973     1917     1972
3     1974     1918     1973
3     1975     1919     1974
3     1976     1920     1975
3     1977     1921     1976
3     1978     1922     1977
3     1979     1923     1978
3     1980     1924     1979
3     1981     1925     1980
3     1982     1926     1981
3     1983     1927     1982
3     1984     1928     1983
3     1985     1929     1984
3     1986     1930     1985
3     1987     1931     1986
3     1988     1932     1987
3     1989     1933     1988
3     1990     1934     1989
3     1991     1935     1990
3     1992     1936     1991
3     1993     1937     1992
3     1994     1938     1993
3     1995     1939     1994
3     1996     1940     1995
3     1997     1941     1996
3     1998     1942     1997
3     1999     1943     1998
3     2000     1944     1999
3     2001     1945     2000
3     2002     1946     2001
3     2003     1947     2002
3     2004     1948     2003
3     2005     1949     2004
3     2006     1950     2005
3     2007     1951     2006
3     2008     1952     2007
3     2009     1953     2008
3     2010     1954     2009
3     2011     1955     2010
3     2012     1956     2011
3     2013     1957     2012
3     2014     1958     2013
3     2015     1959     2014
3     2017     1961     2016
3     2018     1962     2017
3     2019     1963     2018
3     2020     1964     2019
3     2021     1965     2020
3     2022     1966     2021
3     2023     1967     2022
3     2024     1968     2023
3     2025     1969     2024
3     2026     1970     2025
3     2027     1971     2026
3     2028     1972     2027
3     2029     1973     2028
3     2030     1974     2029
3     2031     1975     2030
3     2032     1976     2031
3     2033     1977     2032
3     2034     1978     2033
3     2035     1979     2034
3     2036     1980     2035
3     2037     1981     2036
3     2038     1982     2037
3     2039     1983     2038
3     2040     1984     2039
3     2041     1985     2040
3     2042     1986     2041
3     2043     1987     2042
3     2044     1988     2043
3     2045     1989     2044
3     2046     1990     2045
3     2047     1991     2046
3     2048     1992     2047
3     2049     1993     2048
3     2050     1994     2049
3     2051     1995     2050
3     2052     1996     2051
3     2053     1997     2052
3     2054     1998     2053
3     2055     1999     2054
3     2056     2000     2055
3     2057     2001     2056
3     2058     2002     2057
3     2059     2003     2058
3     2060     2004     2059
3     2061     2005     2060
3     2062     2006     2061
3     2063     2007     2062
3     2064     2008     2063
3     2065     2009     2064
3     2066     2010     2065
3     2067     2011     2066
3     2068     2012     2067
3     2069     2013     2068
3     2070     2014     2069
3     2071     2015     2070
3     2073     2017     2072
3     2074     2018     2073
3     2075     2019     2074
3     2076     2020     2075
3     2077     2021     2076
3     2078     2022     2077
3     2079     2023     2078
3     2080     2024     2079
3     2081     2025     2080
3     2082     2026     2081
3     2083     2027     2082
3     2084     2028     2083
3     2085     2029     2084
3     2086     2030     2085
3     2087     2031     2086
3     2088     2032     2087
3     2089     2033     2088
3     2090     2034     2089
3     2091     2035     2090
3     2092     2036     2091
3     2093     2037     2092
3     2094     2038     2093
3     2095     2039     2094
3     2096     2040     2095
3     2097     2041     2096
3     2098     2042     2097
3     2099     2043     2098
3     2100     2044     2099
3     2101     2045     2100
3     2102     2046     2101
3     2103     2047     2102
3     2104     2048     2103
3     2105     2049     2104
3     2106     2050     2105
3     2107     2051     2106
3     2108     2052     2107
3     2109     2053     2108
3     2110     2054     2109
3     2111     2055     2110
3     2112     2056     2111
3     2113     2057     2112
3     2114     2058     2113
3     2115     2059     2114
3     2116     2060     2115
3     2117     2061     2116
3     2118     2062     2117
3     2119     2063     2118
3     2120     2064     2119
3     2121     2065     2120
3     2122     2066     2121
3     2123     2067     2122
3     2124     2068     2123
3     2125     2069     2124
3     2126     2070     2125
3     2127     2071     2126
3     2129     2073     2128
3     2130     2074     2129
3     2131     2075     2130
3     2132     2076     2131
3     2133     2077     2132
3     2134     2078     2133
3     2135     2079     2134
3     2136     2080     2135
3     2137     2081     2136
3     2138     2082     2137
3     2139     2083     2138
3     2140     2084     2139
3     2141     2085     2140
3     2142     2086     2141
3     2143     2087     2142
3     2144     2088     2143
3     2145     2089     2144
3     2146     2090     2145
3     2147     2091     2146
3     2148     2092     2147
3     2149     2093     2148
3     2150     2094     2149
3     2151     2095     2150
3     2152     2096     2151
3     2153     2097     2152
3     2154     2098     2153
3     2155     2099     2154
3     2156     2100     2155
3     2157     2101     2156
3     2158     2102     2157
3     2159     2103     2158
3     2160     2104     2159
3     2161     2105     2160
3     2162     2106     2161
3     2163     2107     2162
3     2164     2108     2163
3     2165     2109     2164
3     2166     2110     2165
3     2167     2111     2166
3     2168     2112     2167
3     2169     2113     2168
3     2170     2114     2169
3     2171     2115     2170
3     2172     2116     2171
3     2173     2117     2172
3     2174     2118     2173
3     2175     2119     2174
3     2176     2120     2175
3     2177     2121     2176
3     2178     2122     2177
3     2179     2123     2178
3     2180     2124     2179
3     2181     2125     2180
3     2182     2126     2181
3     2183     2127     2182
3     2185     2129     2184
3     2186     2130     2185
3     2187     2131     2186
3     2188     2132     2187
3     2189     2133     2188
3     2190     2134     2189
3     2191     2135     2190
3     2192     2136     2191
3     2193     2137     2192
3     2194     2138     2193
3     2195     2139     2194
3     2196     2140     2195
3     2197     2141     2196
3     2198     2142     2197
3     2199     2143     2198
3     2200     2144     2199
3     2201     2145     2200
3     2202     2146     2201
3     2203     2147     2202
3     2204     2148     2203
3     2205     2149     2204
3     2206     2150     2205
3     2207     2151     2206
3     2208     2152     2207
3     2209     2153     2208
3     2210     2154     2209
3     2211     2155     2210
3     2212     2156     2211
3     2213     2157     2212
3     2214     2158     2213
3     2215     2159     2214
3     2216     2160     2215
3     2217     2161     2216
3     2218     2162     2217
3     2219     2163     2218
3     2220     2164     2219
3     2221     2165     2220
3     2222     2166     2221
3     2223     2167     2222
3     2224     2168     2223
3     2225     2169     2224
3     2226     2170     2225
3     2227     2171     2226
3     2228     2172     2227
3     2229     2173     2228
3     2230     2174     2229
3     2231     2175     2230
3     2232     2176     2231
3     2233     2177     2232
3     2234     2178     2233
3     2235     2179     2234
3     2236     2180     2235
3     2237     2181     2236
3     2238     2182     2237
3     2239     2183     2238
3     2241     2185     2240
3     2242     2186     2241
3     2243     2187     2242
3     2244     2188     2243
3     2245     2189     2244
3     2246     2190     2245
3     2247     2191     2246
3     2248     2192     2247
3     2249     2193     2248
3     2250     2194     2249
3     2251     2195     2250
3     2252     2196     2251
3     2253     2197     2252
3     2254     2198     2253
3     2255     2199     2254
3     2256     2200     2255
3     2257     2201     2256
3     2258     2202     2257
3     2259     2203     2258
3     2260     2204     2259
3     2261     2205     2260
3     2262     2206     2261
3     2263     2207     2262
3     2264     2208     2263
3     2265     2209     2264
3     2266     2210     2265
3     2267     2211     2266
3     2268     2212     2267
3     2269     2213     2268
3     2270     2214     2269
3     2271     2215     2270
3     2272     2216     2271
3     2273     2217     2272
3     2274     2218     2273
3     2275     2219     2274
3     2276     2220     2275
3     2277     2221     2276
3     2278     2222     2277
3     2279     2223     2278
3     2280     2224     2279
3     2281     2225     2280
3     2282     2226     2281
3     2283     2227     2282
3     2284     2228     2283
3     2285     2229     2284
3     2286     2230     2285
3     2287     2231     2286
3     2288     2232     2287
3     2289     2233     2288
3     2290     2234     2289
3     2291     2235     2290
3     2292     2236     2291
3     2293     2237     2292
3     2294     2238     2293
3     2295     2239     2294
3     2297     2241     2296
3     2298     2242     2297
3     2299     2243     2298
3     2300     2244     2299
3     2301     2245     2300
3     2302     2246     2301
3     2303     2247     2302
3     2304     2248     2303
3     2305     2249     2304
3     2306     2250     2305
3     2307     2251     2306
3     2308     2252     2307
3     2309     2253     2308
3     2310     2254     2309
3     2311     2255     2310
3     2312     2256     2311
3     2313     2257     2312
3     2314     2258     2313
3     2315     2259     2314
3     2316     2260     2315
3     2317     2261     2316
3     2318     2262     2317
3     2319     2263     2318
3     2320     2264     2319
3     2321     2265     2320
3     2322     2266     2321
3     2323     2267     2322
3     2324     2268     2323
3     2325     2269     2324
3     2326     2270     2325
3     2327     2271     2326
3     2328     2272     2327
3     2329     2273     2328
3     2330     2274     2329
3     2331     2275     2330
3     2332     2276     2331
3     2333     2277     2332
3     2334     2278     2333
3     2335     2279     2334
3     2336     2280     2335
3     2337     2281     2336
3     2338     2282     2337
3     2339     2283     2338
3     2340     2284     2339
3     2341     2285     2340
3     2342     2286     2341
3     2343     2287     2342
3     2344     2288     2343
3     2345     2289     2344
3     2346     2290     2345
3     2347     2291     2346
3     2348     2292     2347
3     2349     2293     2348
3     2350     2294     2349
3     2351     2295     2350
3     2353     2297     2352
3     2354     2298     2353
3     2355     2299     2354
3     2356     2300     2355
3     2357     2301     2356
3     2358     2302     2357
3     2359     2303     2358
3     2360     2304     2359
3     2361     2305     2360
3     2362     2306     2361
3     2363     2307     2362
3     2364     2308     2363
3     2365     2309     2364
3     2366     2310     2365
3     2367     2311     2366
3     2368     2312     2367
3     2369     2313     2368
3     2370     2314     2369
3     2371     2315     2370
3     2372     2316     2371
3     2373     2317     2372
3     2374     2318     2373
3     2375     2319     2374
3     2376     2320     2375
3     2377     2321     2376
3     2378     2322     2377
3     2379     2323     2378
3     2380     2324     2379
3     2381     2325     2380
3     2382     2326     2381
3     2383     2327     2382
3     2384     2328     2383
3     2385     2329     2384
3     2386     2330     2385
3     2387     2331     2386
3     2388     2332     2387
3     2389     2333     2388
3     2390     2334     2389
3     2391     2335     2390
3     2392     2336     2391
3     2393     2337     2392
3     2394     2338     2393
3     2395     2339     2394
3     2396     2340     2395
3     2397     2341     2396
3     2398     2342     2397
3     2399     2343     2398
3     2400     2344     2399
3     2401     2345     2400
3     2402     2346     2401
3     2403     2347     2402
3     2404     2348     2403
3     2405     2349     2404
3     2406     2350     2405
3     2407     2351     2406
3     2409     2353     2408
3     2410     2354     2409
3     2411     2355     2410
3     2412     2356     2411
3     2413     2357     2412
3     2414     2358     2413
3     2415     2359     2414
3     2416     2360     2415
3     2417     2361     2416
3     2418     2362     2417
3     2419     2363     2418
3     2420     2364     2419
3     2421     2365     2420
3     2422     2366     2421
3     2423     2367     2422
3     2424     2368     2423
3     2425     2369     2424
3     2426     2370     2425
3     2427     2371     2426
3     2428     2372     2427
3     2429     2373     2428
3     2430     2374     2429
3     2431     2375     2430
3     2432     2376     2431
3     2433     2377     2432
3     2434     2378     2433
3     2435     2379     2434
3     2436     2380     2435
3     2437     2381     2436
3     2438     2382     2437
3     2439     2383     2438
3     2440     2384     2439
3     2441     2385     2440
3     2442     2386     2441
3     2443     2387     2442
3     2444     2388     2443
3     2445     2389     2444
3     2446     2390     2445
3     2447     2391     2446
3     2448     2392     2447
3     2449     2393     2448
3     2450     2394     2449
3     2451     2395     2450
3     2452     2396     2451
3     2453     2397     2452
3     2454     2398     2453
3     2455     2399     2454
3     2456     2400     2455
3     2457     2401     2456
3     2458     2402     2457
3     2459     2403     2458
3     2460     2404     2459
3     2461     2405     2460
3     2462     2406     2461
3     2463     2407     2462
3     2465     2409     2464
3     2466     2410     2465
3     2467     2411     2466
3     2468     2412     2467
3     2469     2413     2468
3     2470     2414     2469
3     2471     2415     2470
3     2472     2416     2471
3     2473     2417     2472
3     2474     2418     2473
3     2475     2419     2474
3     2476     2420     2475
3     2477     2421     2476
3     2478     2422     2477
3     2479     2423     2478
3     2480     2424     2479
3     2481     2425     2480
3     2482     2426     2481
3     2483     2427     2482
3     2484     2428     2483
3     2485     2429     2484
3     2486     2430     2485
3     2487     2431     2486
3     2488     2432     2487
3     2489     2433     2488
3     2490     2434     2489
3     2491     2435     2490
3     2492     2436     2491
3     2493     2437     2492
3     2494     2438     2493
3     2495     2439     2494
3     2496     2440     2495
3     2497     2441     2496
3     2498     2442     2497
3     2499     2443     2498
3     2500     2444     2499
3     2501     2445     2500
3     2502     2446     2501
3     2503     2447     2502
3     2504     2448     2503
3     2505     2449     2504
3     2506     2450     2505
3     2507     2451     2506
3     2508     2452     2507
3     2509     2453     2508
3     2510     2454     2509
3     2511     2455     2510
3     2512     2456     2511
3     2513     2457     2512
3     2514     2458     2513
3     2515     2459     2514
3     2516     2460     2515
3     2517     2461     2516
3     2518     2462     2517
3     2519     2463     2518
3     2521     2465     2520
3     2522     2466     2521
3     2523     2467     2522
3     2524     2468     2523
3     2525     2469     2524
3     2526     2470     2525
3     2527     2471     2526
3     2528     2472     2527
3     2529     2473     2528
3     2530     2474     2529
3     2531     2475     2530
3     2532     2476     2531
3     2533     2477     2532
3     2534     2478     2533
3     2535     2479     2534
3     2536     2480     2535
3     2537     2481     2536
3     2538     2482     2537
3     2539     2483     2538
3     2540     2484     2539
3     2541     2485     2540
3     2542     2486     2541
3     2543     2487     2542
3     2544     2488     2543
3     2545     2489     2544
3     2546     2490     2545
3     2547     2491     2546
3     2548     2492     2547
3     2549     2493     2548
3     2550     2494     2549
3     2551     2495     2550
3     2552     2496     2551
3     2553     2497     2552
3     2554     2498     2553
3     2555     2499     2554
3     2556     2500     2555
3     2557     2501     2556
3     2558     2502     2557
3     2559     2503     2558
3     2560     2504     2559
3     2561     2505     2560
3     2562     2506     2561
3     2563     2507     2562
3     2564     2508     2563
3     2565     2509     2564
3     2566     2510     2565
3     2567     2511     2566
3     2568     2512     2567
3     2569     2513     2568
3     2570     2514     2569
3     2571     2515     2570
3     2572     2516     2571
3     2573     2517     2572
3     2574     2518     2573
3     2575     2519     2574
3     2577     2521     2576
3     2578     2522     2577
3     2579     2523     2578
3     2580     2524     2579
3     2581     2525     2580
3     2582     2526     2581
3     2583     2527     2582
3     2584     2528     2583
3     2585     2529     2584
3     2586     2530     2585
3     2587     2531     2586
3     2588     2532     2587
3     2589     2533     2588
3     2590     2534     2589
3     2591     2535     2590
3     2592     2536     2591
3     2593     2537     2592
3     2594     2538     2593
3     2595     2539     2594
3     2596     2540     2595
3     2597     2541     2596
3     2598     2542     2597
3     2599     2543     2598
3     2600     2544     2599
3     2601     2545     2600
3     2602     2546     2601
3     2603     2547     2602
3     2604     2548     2603
3     2605     2549     2604
3     2606     2550     2605
3     2607     2551     2606
3     2608     2552     2607
3     2609     2553     2608
3     2610     2554     2609
3     2611     2555     2610
3     2612     2556     2611
3     2613     2557     2612
3     2614     2558     2613
3     2615     2559     2614
3     2616     2560     2615
3     2617     2561     2616
3     2618     2562     2617
3     2619     2563     2618
3     2620     2564     2619
3     2621     2565     2620
3     2622     2566     2621
3     2623     2567     2622
3     2624     2568     2623
3     2625     2569     2624
3     2626     2570     2625
3     2627     2571     2626
3     2628     2572     2627
3     2629     2573     2628
3     2630     2574     2629
3     2631     2575     2630
3     2633     2577     2632
3     2634     2578     2633
3     2635     2579     2634
3     2636     2580     2635
3     2637     2581     2636
3     2638     2582     2637
3     2639     2583     2638
3     2640     2584     2639
3     2641     2585     2640
3     2642     2586     2641
3     2643     2587     2642
3     2644     2588     2643
3     2645     2589     2644
3     2646     2590     2645
3     2647     2591     2646
3     2648     2592     2647
3     2649     2593     2648
3     2650     2594     2649
3     2651     2595     2650
3     2652     2596     2651
3     2653     2597     2652
3     2654     2598     2653
3     2655     2599     2654
3     2656     2600     2655
3     2657     2601     2656
3     2658     2602     2657
3     2659     2603     2658
3     2660     2604     2659
3     2661     2605     2660
3     2662     2606     2661
3     2663     2607     2662
3     2664     2608     2663
3     2665     2609     2664
3     2666     2610     2665
3     2667     2611     2666
3     2668     2612     2667
3     2669     2613     2668
3     2670     2614     2669
3     2671     2615     2670
3     2672     2616     2671
3     2673     2617     2672
3     2674     2618     2673
3     2675     2619     2674
3     2676     2620     2675
3     2677     2621     2676
3     2678     2622     2677
3     2679     2623     2678
3     2680     2624     2679
3     2681     2625     2680
3     2682     2626     2681
3     2683     2627     2682
3     2684     2628     2683
3     2685     2629     2684
3     2686     2630     2685
3     2687     2631     2686
3     2689     2633     2688
3     2690     2634     2689
3     2691     2635     2690
3     2692     2636     2691
3     2693     2637     2692
3     2694     2638     2693
3     2695     2639     2694
3     2696     2640     2695
3     2697     2641     2696
3     2698     2642     2697
3     2699     2643     2698
3     2700     2644     2699
3     2701     2645     2700
3     2702     2646     2701
3     2703     2647     2702
3     2704     2648     2703
3     2705     2649     2704
3     2706     2650     2705
3     2707     2651     2706
3     2708     2652     2707
3     2709     2653     2708
3     2710     2654     2709
3     2711     2655     2710
3     2712     2656     2711
3     2713     2657     2712
3     2714     2658     2713
3     2715     2659     2714
3     2716     2660     2715
3     2717     2661     2716
3     2718     2662     2717
3     2719     2663     2718
3     2720     2664     2719
3     2721     2665     2720
3     2722     2666     2721
3     2723     2667     2722
3     2724     2668     2723
3     2725     2669     2724
3     2726     2670     2725
3     2727     2671     2726
3     2728     2672     2727
3     2729     2673     2728
3     2730     2674     2729
3     2731     2675     2730
3     2732     2676     2731
3     2733     2677     2732
3     2734     2678     2733
3     2735     2679     2734
3     2736     2680     2735
3     2737     2681     2736
3     2738     2682     2737
3     2739     2683     2738
3     2740     2684     2739
3     2741     2685     2740
3     2742     2686     2741
3     2743     2687     2742
3     2745     2689     2744
3     2746     2690     2745
3     2747     2691     2746
3     2748     2692     2747
3     2749     2693     2748
3     2750     2694     2749
3     2751     2695     2750
3     2752     2696     2751
3     2753     2697     2752
3     2754     2698     2753
3     2755     2699     2754
3     2756     2700     2755
3     2757     2701     2756
3     2758     2702     2757
3     2759     2703     2758
3     2760     2704     2759
3     2761     2705     2760
3     2762     2706     2761
3     2763     2707     2762
3     2764     2708     2763
3     2765     2709     2764
3     2766     2710     2765
3     2767     2711     2766
3     2768     2712     2767
3     2769     2713     2768
3     2770     2714     2769
3     2771     2715     2770
3     2772     2716     2771
3     2773     2717     2772
3     2774     2718     2773
3     2775     2719     2774
3     2776     2720     2775
3     2777     2721     2776
3     2778     2722     2777
3     2779     2723     2778
3     2780     2724     2779
3     2781     2725     2780
3     2782     2726     2781
3     2783     2727     2782
3     2784     2728     2783
3     2785     2729     2784
3     2786     2730     2785
3     2787     2731     2786
3     2788     2732     2787
3     2789     2733     2788
3     2790     2734     2789
3     2791     2735     2790
3     2792     2736     2791
3     2793     2737     2792
3     2794     2738     2793
3     2795     2739     2794
3     2796     2740     2795
3     2797     2741     2796
3     2798     2742     2797
3     2799     2743     2798
3     2801     2745     2800
3     2802     2746     2801
3     2803     2747     2802
3     2804     2748     2803
3     2805     2749     2804
3     2806     2750     2805
3     2807     2751     2806
3     2808     2752     2807
3     2809     2753     2808
3     2810     2754     2809
3     2811     2755     2810
3     2812     2756     2811
3     2813     2757     2812
3     2814     2758     2813
3     2815     2759     2814
3     2816     2760     2815
3     2817     2761     2816
3     2818     2762     2817
3     2819     2763     2818
3     2820     2764     2819
3     2821     2765     2820
3     2822     2766     2821
3     2823     2767     2822
3     2824     2768     2823
3     2825     2769     2824
3     2826     2770     2825
3     2827     2771     2826
3     2828     2772     2827
3     2829     2773     2828
3     2830     2774     2829
3     2831     2775     2830
3     2832     2776     2831
3     2833     2777     2832
3     2834     2778     2833
3     2835     2779     2834
3     2836     2780     2835
3     2837     2781     2836
3     2838     2782     2837
3     2839     2783     2838
3     2840     2784     2839
3     2841     2785     2840
3     2842     2786     2841
3     2843     2787     2842
3     2844     2788     2843
3     2845     2789     2844
3     2846     2790     2845
3     2847     2791     2846
3     2848     2792     2847
3     2849     2793     2848
3     2850     2794     2849
3     2851     2795     2850
3     2852     2796     2851
3     2853     2797     2852
3     2854     2798     2853
3     2855     2799     2854
3     2857     2801     2856
3     2858     2802     2857
3     2859     2803     2858
3     2860     2804     2859
3     2861     2805     2860
3     2862     2806     2861
3     2863     2807     2862
3     2864     2808     2863
3     2865     2809     2864
3     2866     2810     2865
3     2867     2811     2866
3     2868     2812     2867
3     2869     2813     2868
3     2870     2814     2869
3     2871     2815     2870
3     2872     2816     2871
3     2873     2817     2872
3     2874     2818     2873
3     2875     2819     2874
3     2876     2820     2875
3     2877     2821     2876
3     2878     2822     2877
3     2879     2823     2878
3     2880     2824     2879
3     2881     2825     2880
3     2882     2826     2881
3     2883     2827     2882
3     2884     2828     2883
3     2885     2829     2884
3     2886     2830     2885
3     2887     2831     2886
3     2888     2832     2887
3     2889     2833     2888
3     2890     2834     2889
3     2891     2835     2890
3     2892     2836     2891
3     2893     2837     2892
3     2894     2838     2893
3     2895     2839     2894
3     2896     2840     2895
3     2897     2841     2896
3     2898     2842     2897
3     2899     2843     2898
3     2900     2844     2899
3     2901     2845     2900
3     2902     2846     2901
3     2903     2847     2902
3     2904     2848     2903
3     2905     2849     2904
3     2906     2850     2905
3     2907     2851     2906
3     2908     2852     2907
3     2909     2853     2908
3     2910     2854     2909
3     2911     2855     2910
3     2913     2857     2912
3     2914     2858     2913
3     2915     2859     2914
3     2916     2860     2915
3     2917     2861     2916
3     2918     2862     2917
3     2919     2863     2918
3     2920     2864     2919
3     2921     2865     2920
3     2922     2866     2921
3     2923     2867     2922
3     2924     2868     2923
3     2925     2869     2924
3     2926     2870     2925
3     2927     2871     2926
3     2928     2872     2927
3     2929     2873     2928
3     2930     2874     2929
3     2931     2875     2930
3     2932     2876     2931
3     2933     2877     2932
3     2934     2878     2933
3     2935     2879     2934
3     2936     2880     2935
3     2937     2881     2936
3     2938     2882     2937
3     2939     2883     2938
3     2940     2884     2939
3     2941     2885     2940
3     2942     2886     2941
3     2943     2887     2942
3     2944     2888     2943
3     2945     2889     2944
3     2946     2890     2945
3     2947     2891     2946
3     2948     2892     2947
3     2949     2893     2948
3     2950     2894     2949
3     2951     2895     2950
3     2952     2896     2951
3     2953     2897     2952
3     2954     2898     2953
3     2955     2899     2954
3     2956     2900     2955
3     2957     2901     2956
3     2958     2902     2957
3     2959     2903     2958
3     2960     2904     2959
3     2961     2905     2960
3     2962     2906     2961
3     2963     2907     2962
3     2964     2908     2963
3     2965     2909     2964
3     2966     2910     2965
3     2967     2911     2966
3     2969     2913     2968
3     2970     2914     2969
3     2971     2915     2970
3     2972     2916     2971
3     2973     2917     2972
3     2974     2918     2973
3     2975     2919     2974
3     2976     2920     2975
3     2977     2921     2976
3     2978     2922     2977
3     2979     2923     2978
3     2980     2924     2979
3     2981     2925     2980
3     2982     2926     2981
3     2983     2927     2982
3     2984     2928     2983
3     2985     2929     2984
3     2986     2930     2985
3     2987     2931     2986
3     2988     2932     2987
3     2989     2933     2988
3     2990     2934     2989
3     2991     2935     2990
3     2992     2936     2991
3     2993     2937     2992
3     2994     2938     2993
3     2995     2939     2994
3     2996     2940     2995
3     2997     2941     2996
3     2998     2942     2997
3     2999     2943     2998
3     3000     2944     2999
3     3001     2945     3000
3     3002     2946     3001
3     3003     2947     3002
3     3004     2948     3003
3     3005     2949     3004
3     3006     2950     3005
3     3007     2951     3006
3     3008     2952     3007
3     3009     2953     3008
3     3010     2954     3009
3     3011     2955     3010
3     3012     2956     3011
3     3013     2957     3012
3     3014     2958     3013
3     3015     2959     3014
3     3016     2960     3015
3     3017     2961     3016
3     3018     2962     3017
3     3019     2963     3018
3     3020     2964     3019
3     3021     2965     3020
3     3022     2966     3021
3     3023     2967     3022
3     3025     2969     3024
3     3026     2970     3025
3     3027     2971     3026
3     3028     2972     3027
3     3029     2973     3028
3     3030     2974     3029
3     3031     2975     3030
3     3032     2976     3031
3     3033     2977     3032
3     3034     2978     3033
3     3035     2979     3034
3     3036     2980     3035
3     3037     2981     3036
3     3038     2982     3037
3     3039     2983     3038
3     3040     2984     3039
3     3041     2985     3040
3     3042     2986     3041
3     3043     2987     3042
3     3044     2988     3043
3     3045     2989     3044
3     3046     2990     3045
3     3047     2991     3046
3     3048     2992     3047
3     3049     2993     3048
3     3050     2994     3049
3     3051     2995     3050
3     3052     2996     3051
3     3053     2997     3052
3     3054     2998     3053
3     3055     2999     3054
3     3056     3000     3055
3     3057     3001     3056
3     3058     3002     3057
3     3059     3003     3058
3     3060     3004     3059
3     3061     3005     3060
3     3062     3006     3061
3     3063     3007     3062
3     3064     3008     3063
3     3065     3009     3064
3     3066     3010     3065
3     3067     3011     3066
3     3068     3012     3067
3     3069     3013     3068
3     3070     3014     3069
3     3071     3015     3070
3     3072     3016     3071
3     3073     3017     3072
3     3074     3018     3073
3     3075     3019     3074
3     3076     3020     3075
3     3077     3021     3076
3     3078     3022     3077
3     3079     3023     3078
3     3081     3025     3080
3     3082     3026     3081
3     3083     3027     3082
3     3084     3028     3083
3     3085     3029     3084
3     3086     3030     3085
3     3087     3031     3086
3     3088     3032     3087
3     3089     3033     3088
3     3090     3034     3089
3     3091     3035     3090
3     3092     3036     3091
3     3093     3037     3092
3     3094     3038     3093
3     3095     3039     3094
3     3096     3040     3095
3     3097     3041     3096
3     3098     3042     3097
3     3099     3043     3098
3     3100     3044     3099
3     3101     3045     3100
3     3102     3046     3101
3     3103     3047     3102
3     3104     3048     3103
3     3105     3049     3104
3     3106     3050     3105
3     3107     3051     3106
3     3108     3052     3107
3     3109     3053     3108
3     3110     3054     3109
3     3111     3055     3110
3     3112     3056     3111
3     3113     3057     3112
3     3114     3058     3113
3     3115     3059     3114
3     3116     3060     3115
3     3117     3061     3116
3     3118     3062     3117
3     3119     3063     3118
3     3120     3064     3119
3     3121     3065     3120
3     3122     3066     3121
3     3123     3067     3122
3     3124     3068     3123
3     3125     3069     3124
3     3126     3070     3125
3     3127     3071     3126
3     3128     3072     3127
3     3129     3073     3128
3     3130     3074     3129
3     3131     3075     3130
3     3132     3076     3131
3     3133     3077     3132
3     3134     3078     3133
3     3135     3079     3134
3     3137     3081     3136
3     3138     3082     3137
3     3139     3083     3138
3     3140     3084     3139
3     3141     3085     3140
3     3142     3086     3141
3     3143     3087     3142
3     3144     3088     3143
3     3145     3089     3144
3     3146     3090     3145
3     3147     3091     3146
3     3148     3092     3147
3     3149     3093     3148
3     3150     3094     3149
3     3151     3095     3150
3     3152     3096     3151
3     3153     3097     3152
3     3154     3098     3153
3     3155     3099     3154
3     3156     3100     3155
3     3157     3101     3156
3     3158     3102     3157
3     3159     3103     3158
3     3160     3104     3159
3     3161     3105     3160
3     3162     3106     3161
3     3163     3107     3162
3     3164     3108     3163
3     3165     3109     3164
3     3166     3110     3165
3     3167     3111     3166
3     3168     3112     3167
3     3169     3113     3168
3     3170     3114     3169
3     3171     3115     3170
3     3172     3116     3171
3     3173     3117     3172
3     3174     3118     3173
3     3175     3119     3174
3     3176     3120     3175
3     3177     3121     3176
3     3178     3122     3177
3     3179     3123     3178
3     3180     3124     3179
3     3181     3125     3180
3     3182     3126     3181
3     3183     3127     3182
3     3184     3128     3183
3     3185     3129     3184
3     3186     3130     3185
3     3187     3131     3186
3     3188     3132     3187
3     3189     3133     3188
3     3190     3134     3189
3     3191     3135     3190
3     3193     3137     3192
3     3194     3138     3193
3     3195     3139     3194
3     3196     3140     3195
3     3197     3141     3196
3     3198     3142     3197
3     3199     3143     3198
3     3200     3144     3199
3     3201     3145     3200
3     3202     3146     3201
3     3203     3147     3202
3     3204     3148     3203
3     3205     3149     3204
3     3206     3150     3205
3     3207     3151     3206
3     3208     3152     3207
3     3209     3153     3208
3     3210     3154     3209
3     3211     3155     3210
3     3212     3156     3211
3     3213     3157     3212
3     3214     3158     3213
3     3215     3159     3214
3     3216     3160     3215
3     3217     3161     3216
3     3218     3162     3217
3     3219     3163     3218
3     3220     3164     3219
3     3221     3165     3220
3     3222     3166     3221
3     3223     3167     3222
3     3224     3168     3223
3     3225     3169     3224
3     3226     3170     3225
3     3227     3171     3226
3     3228     3172     3227
3     3229     3173     3228
3     3230     3174     3229
3     3231     3175     3230
3     3232     3176     3231
3     3233     3177     3232
3     3234     3178     3233
3     3235     3179     3234
3     3236     3180     3235
3     3237     3181     3236
3     3238     3182     3237
3     3239     3183     3238
3     3240     3184     3239
3     3241     3185     3240
3     3242     3186     3241
3     3243     3187     3242
3     3244     3188     3243
3     3245     3189     3244
3     3246     3190     3245
3     3247     3191     3246
3     3249     3193     3248
3     3250     3194     3249
3     3251     3195     3250
3     3252     3196     3251
3     3253     3197     3252
3     3254     3198     3253
3     3255     3199     3254
3     3256     3200     3255
3     3257     3201     3256
3     3258     3202     3257
3     3259     3203     3258
3     3260     3204     3259
3     3261     3205     3260
3     3262     3206     3261
3     3263     3207     3262
3     3264     3208     3263
3     3265     3209     3264
3     3266     3210     3265
3     3267     3211     3266
3     3268     3212     3267
3     3269     3213     3268
3     3270     3214     3269
3     3271     3215     3270
3     3272     3216     3271
3     3273     3217     3272
3     3274     3218     3273
3     3275     3219     3274
3     3276     3220     3275
3     3277     3221     3276
3     3278     3222     3277
3     3279     3223     3278
3     3280     3224     3279
3     3281     3225     3280
3     3282     3226     3281
3     3283     3227     3282
3     3284     3228     3283
3     3285     3229     3284
3     3286     3230     3285
3     3287     3231     3286
3     3288     3232     3287
3     3289     3233     3288
3     3290     3234     3289
3     3291     3235     3290
3     3292     3236     3291
3     3293     3237     3292
3     3294     3238     3293
3     3295     3239     3294
3     3296     3240     3295
3     3297     3241     3296
3     3298     3242     3297
3     3299     3243     3298
3     3300     3244     3299
3     3301     3245     3300
3     3302     3246     3301
3     3303     3247     3302
3     3305     3249     3304
3     3306     3250     3305
3     3307     3251     3306
3     3308     3252     3307
3     3309     3253     3308
3     3310     3254     3309
3     3311     3255     3310
3     3312     3256     3311
3     3313     3257     3312
3     3314     3258     3313
3     3315     3259     3314
3     3316     3260     3315
3     3317     3261     3316
3     3318     3262     3317
3     3319     3263     3318
3     3320     3264     3319
3     3321     3265     3320
3     3322     3266     3321
3     3323     3267     3322
3     3324     3268     3323
3     3325     3269     3324
3     3326     3270     3325
3     3327     3271     3326
3     3328     3272     3327
3     3329     3273     3328
3     3330     3274     3329
3     3331     3275     3330
3     3332     3276     3331
3     3333     3277     3332
3     3334     3278     3333
3     3335     3279     3334
3     3336     3280     3335
3     3337     3281     3336
3     3338     3282     3337
3     3339     3283     3338
3     3340     3284     3339
3     3341     3285     3340
3     3342     3286     3341
3     3343     3287     3342
3     3344     3288     3343
3     3345     3289     3344
3     3346     3290     3345
3     3347     3291     3346
3     3348     3292     3347
3     3349     3293     3348
3     3350     3294     3349
3     3351     3295     3350
3     3352     3296     3351
3     3353     3297     3352
3     3354     3298     3353
3     3355     3299     3354
3     3356     3300     3355
3     3357     3301     3356
3     3358     3302     3357
3     3359     3303     3358
3     3361     3305     3360
3     3362     3306     3361
3     3363     3307     3362
3     3364     3308     3363
3     3365     3309     3364
3     3366     3310     3365
3     3367     3311     3366
3     3368     3312     3367
3     3369     3313     3368
3     3370     3314     3369
3     3371     3315     3370
3     3372     3316     3371
3     3373     3317     3372
3     3374     3318     3373
3     3375     3319     3374
3     3376     3320     3375
3     3377     3321     3376
3     3378     3322     3377
3     3379     3323     3378
3     3380     3324     3379
3     3381     3325     3380
3     3382     3326     3381
3     3383     3327     3382
3     3384     3328     3383
3     3385     3329     3384
3     3386     3330     3385
3     3387     3331     3386
3     3388     3332     3387
3     3389     3333     3388
3     3390     3334     3389
3     3391     3335     3390
3     3392     3336     3391
3     3393     3337     3392
3     3394     3338     3393
3     3395     3339     3394
3     3396     3340     3395
3     3397     3341     3396
3     3398     3342     3397
3     3399     3343     3398
3     3400     3344     3399
3     3401     3345     3400
3     3402     3346     3401
3     3403     3347     3402
3     3404     3348     3403
3     3405     3349     3404
3     3406     3350     3405
3     3407     3351     3406
3     3408     3352     3407
3     3409     3353     3408
3     3410     3354     3409
3     3411     3355     3410
3     3412     3356     3411
3     3413     3357     3412
3     3414     3358     3413
3     3415     3359     3414
3     3417     3361     3416
3     3418     3362     3417
3     3419     3363     3418
3     3420     3364     3419
3     3421     3365     3420
3     3422     3366     3421
3     3423     3367     3422
3     3424     3368     3423
3     3425     3369     3424
3     3426     3370     3425
3     3427     3371     3426
3     3428     3372     3427
3     3429     3373     3428
3     3430     3374     3429
3     3431     3375     3430
3     3432     3376     3431
3     3433     3377     3432
3     3434     3378     3433
3     3435     3379     3434
3     3436     3380     3435
3     3437     3381     3436
3     3438     3382     3437
3     3439     3383     3438
3     3440     3384     3439
3     3441     3385     3440
3     3442     3386     3441
3     3443     3387     3442
3     3444     3388     3443
3     3445     3389     3444
3     3446     3390     3445
3     3447     3391     3446
3     3448     3392     3447
3     3449     3393     3448
3     3450     3394     3449
3     3451     3395     3450
3     3452     3396     3451
3     3453     3397     3452
3     3454     3398     3453
3     3455     3399     3454
3     3456     3400     3455
3     3457     3401     3456
3     3458     3402     3457
3     3459     3403     3458
3     3460     3404     3459
3     3461     3405     3460
3     3462     3406     3461
3     3463     3407     3462
3     3464     3408     3463
3     3465     3409     3464
3     3466     3410     3465
3     3467     3411     3466
3     3468     3412     3467
3     3469     3413     3468
3     3470     3414     3469
3     3471     3415     3470
3     3473     3417     3472
3     3474     3418     3473
3     3475     3419     3474
3     3476     3420     3475
3     3477     3421     3476
3     3478     3422     3477
3     3479     3423     3478
3     3480     3424     3479
3     3481     3425     3480
3     3482     3426     3481
3     3483     3427     3482
3     3484     3428     3483
3     3485     3429     3484
3     3486     3430     3485
3     3487     3431     3486
3     3488     3432     3487
3     3489     3433     3488
3     3490     3434     3489
3     3491     3435     3490
3     3492     3436     3491
3     3493     3437     3492
3     3494     3438     3493
3     3495     3439     3494
3     3496     3440     3495
3     3497     3441     3496
3     3498     3442     3497
3     3499     3443     3498
3     3500     3444     3499
3     3501     3445     3500
3     3502     3446     3501
3     3503     3447     3502
3     3504     3448     3503
3     3505     3449     3504
3     3506     3450     3505
3     3507     3451     3506
3     3508     3452     3507
3     3509     3453     3508
3     3510     3454     3509
3     3511     3455     3510
3     3512     3456     3511
3     3513     3457     3512
3     3514     3458     3513
3     3515     3459     3514
3     3516     3460     3515
3     3517     3461     3516
3     3518     3462     3517
3     3519     3463     3518
3     3520     3464     3519
3     3521     3465     3520
3     3522     3466     3521
3     3523     3467     3522
3     3524     3468     3523
3     3525     3469     3524
3     3526     3470     3525
3     3527     3471     3526
3     3529     3473     3528
3     3530     3474     3529
3     3531     3475     3530
3     3532     3476     3531
3     3533     3477     3532
3     3534     3478     3533
3     3535     3479     3534
3     3536     3480     3535
3     3537     3481     3536
3     3538     3482     3537
3     3539     3483     3538
3     3540     3484     3539
3     3541     3485     3540
3     3542     3486     3541
3     3543     3487     3542
3     3544     3488     3543
3     3545     3489     3544
3     3546     3490     3545
3     3547     3491     3546
3     3548     3492     3547
3     3549     3493     3548
3     3550     3494     3549
3     3551     3495     3550
3     3552     3496     3551
3     3553     3497     3552
3     3554     3498     3553
3     3555     3499     3554
3     3556     3500     3555
3     3557     3501     3556
3     3558     3502     3557
3     3559     3503     3558
3     3560     3504     3559
3     3561     3505     3560
3     3562     3506     3561
3     3563     3507     3562
3     3564     3508     3563
3     3565     3509     3564
3     3566     3510     3565
3     3567     3511     3566
3     3568     3512     3567
3     3569     3513     3568
3     3570     3514     3569
3     3571     3515     3570
3     3572     3516     3571
3     3573     3517     3572
3     3574     3518     3573
3     3575     3519     3574
3     3576     3520     3575
3     3577     3521     3576
3     3578     3522     3577
3     3579     3523     3578
3     3580     3524     3579
3     3581     3525     3580
3     3582     3526     3581
3     3583     3527     3582
3     3585     3529     3584
3     3586     3530     3585
3     3587     3531     3586
3     3588     3532     3587
3     3589     3533     3588
3     3590     3534     3589
3     3591     3535     3590
3     3592     3536     3591
3     3593     3537     3592
3     3594     3538     3593
3     3595     3539     3594
3     3596     3540     3595
3     3597     3541     3596
3     3598     3542     3597
3     3599     3543     3598
3     3600     3544     3599
3     3601     3545     3600
3     3602     3546     3601
3     3603     3547     3602
3     3604     3548     3603
3     3605     3549     3604
3     3606     3550     3605
3     3607     3551     3606
3     3608     3552     3607
3     3609     3553     3608
3     3610     3554     3609
3     3611     3555     3610
3     3612     3556     3611
3     3613     3557     3612
3     3614     3558     3613
3     3615     3559     3614
3     3616     3560     3615
3     3617     3561     3616
3     3618     3562     3617
3     3619     3563     3618
3     3620     3564     3619
3     3621     3565     3620
3     3622     3566     3621
3     3623     3567     3622
3     3624     3568     3623
3     3625     3569     3624
3     3626     3570     3625
3     3627     3571     3626
3     3628     3572     3627
3     3629     3573     3628
3     3630     3574     3629
3     3631     3575     3630
3     3632     3576     3631
3     3633     3577     3632
3     3634     3578     3633
3     3635     3579     3634
3     3636     3580     3635
3     3637     3581     3636
3     3638     3582     3637
3     3639     3583     3638
3     3641     3585     3640
3     3642     3586     3641
3     3643     3587     3642
3     3644     3588     3643
3     3645     3589     3644
3     3646     3590     3645
3     3647     3591     3646
3     3648     3592     3647
3     3649     3593     3648
3     3650     3594     3649
3     3651     3595     3650
3     3652     3596     3651
3     3653     3597     3652
3     3654     3598     3653
3     3655     3599     3654
3     3656     3600     3655
3     3657     3601     3656
3     3658     3602     3657
3     3659     3603     3658
3     3660     3604     3659
3     3661     3605     3660
3     3662     3606     3661
3     3663     3607     3662
3     3664     3608     3663
3     3665     3609     3664
3     3666     3610     3665
3     3667     3611     3666
3     3668     3612     3667
3     3669     3613     3668
3     3670     3614     3669
3     3671     3615     3670
3     3672     3616     3671
3     3673     3617     3672
3     3674     3618     3673
3     3675     3619     3674
3     3676     3620     3675
3     3677     3621     3676
3     3678     3622     3677
3     3679     3623     3678
3     3680     3624     3679
3     3681     3625     3680
3     3682     3626     3681
3     3683     3627     3682
3     3684     3628     3683
3     3685     3629     3684
3     3686     3630     3685
3     3687     3631     3686
3     3688     3632     3687
3     3689     3633     3688
3     3690     3634     3689
3     3691     3635     3690
3     3692     3636     3691
3     3693     3637     3692
3     3694     3638     3693
3     3695     3639     3694
3     3697     3641     3696
3     3698     3642     3697
3     3699     3643     3698
3     3700     3644     3699
3     3701     3645     3700
3     3702     3646     3701
3     3703     3647     3702
3     3704     3648     3703
3     3705     3649     3704
3     3706     3650     3705
3     3707     3651     3706
3     3708     3652     3707
3     3709     3653     3708
3     3710     3654     3709
3     3711     3655     3710
3     3712     3656     3711
3     3713     3657     3712
3     3714     3658     3713
3     3715     3659     3714
3     3716     3660     3715
3     3717     3661     3716
3     3718     3662     3717
3     3719     3663     3718
3     3720     3664     3719
3     3721     3665     3720
3     3722     3666     3721
3     3723     3667     3722
3     3724     3668     3723
3     3725     3669     3724
3     3726     3670     3725
3     3727     3671     3726
3     3728     3672     3727
3     3729     3673     3728
3     3730     3674     3729
3     3731     3675     3730
3     3732     3676     3731
3     3733     3677     3732
3     3734     3678     3733
3     3735     3679     3734
3     3736     3680     3735
3     3737     3681     3736
3     3738     3682     3737
3     3739     3683     3738
3     3740     3684     3739
3     3741     3685     3740
3     3742     3686     3741
3     3743     3687     3742
3     3744     3688     3743
3     3745     3689     3744
3     3746     3690     3745
3     3747     3691     3746
3     3748     3692     3747
3     3749     3693     3748
3     3750     3694     3749
3     3751     3695     3750
3     3753     3697     3752
3     3754     3698     3753
3     3755     3699     3754
3     3756     3700     3755
3     3757     3701     3756
3     3758     3702     3757
3     3759     3703     3758
3     3760     3704     3759
3     3761     3705     3760
3     3762     3706     3761
3     3763     3707     3762
3     3764     3708     3763
3     3765     3709     3764
3     3766     3710     3765
3     3767     3711     3766
3     3768     3712     3767
3     3769     3713     3768
3     3770     3714     3769
3     3771     3715     3770
3     3772     3716     3771
3     3773     3717     3772
3     3774     3718     3773
3     3775     3719     3774
3     3776     3720     3775
3     3777     3721     3776
3     3778     3722     3777
3     3779     3723     3778
3     3780     3724     3779
3     3781     3725     3780
3     3782     3726     3781
3     3783     3727     3782
3     3784     3728     3783
3     3785     3729     3784
3     3786     3730     3785
3     3787     3731     3786
3     3788     3732     3787
3     3789     3733     3788
3     3790     3734     3789
3     3791     3735     3790
3     3792     3736     3791
3     3793     3737     3792
3     3794     3738     3793
3     3795     3739     3794
3     3796     3740     3795
3     3797     3741     3796
3     3798     3742     3797
3     3799     3743     3798
3     3800     3744     3799
3     3801     3745     3800
3     3802     3746     3801
3     3803     3747     3802
3     3804     3748     3803
3     3805     3749     3804
3     3806     3750     3805
3     3807     3751     3806
3     3808     3809     3864
3     3809     3810     3865
3     3810     3811     3866
3     3811     3812     3867
3     3812     3813     3868
3     3813     3814     3869
3     3814     3815     3870
3     3815     3816     3871
3     3816     3817     3872
3     3817     3818     3873
3     3818     3819     3874
3     3819     3820     3875
3     3820     3821     3876
3     3821     3822     3877
3     3822     3823     3878
3     3823     3824     3879
3     3824     3825     3880
3     3825     3826     3881
3     3826     3827     3882
3     3827     3828     3883
3     3828     3829     3884
3     3829     3830     3885
3     3830     3831     3886
3     3831     3832     3887
3     3832     3833     3888
3     3833     3834     3889
3     3834     3835     3890
3     3835     3836     3891
3     3836     3837     3892
3     3837     3838     3893
3     3838     3839     3894
3     3839     3840     3895
3     3840     3841     3896
3     3841     3842     3897
3     3842     3843     3898
3     3843     3844     3899
3     3844     3845     3900
3     3845     3846     3901
3     3846     3847     3902
3     3847     3848     3903
3     3848     3849     3904
3     3849     3850     3905
3     3850     3851     3906
3     3851     3852     3907
3     3852     3853     3908
3     3853     3854     3909
3     3854     3855     3910
3     3855     3856     3911
3     3856     3857     3912
3     3857     3858     3913
3     3858     3859     3914
3     3859     3860     3915
3     3860     3861     3916
3     3861     3862     3917
3     3862     3863     3918
3     3864     3865     3920
3     3865     3866     3921
3     3866     3867     3922
3     3867     3868     3923
3     3868     3869     3924
3     3869     3870     3925
3     3870     3871     3926
3     3871     3872     3927
3     3872     3873     3928
3     3873     3874     3929
3     3874     3875     3930
3     3875     3876     3931
3     3876     3877     3932
3     3877     3878     3933
3     3878     3879     3934
3     3879     3880     3935
3     3880     3881     3936
3     3881     3882     3937
3     3882     3883     3938
3     3883     3884     3939
3     3884     3885     3940
3     3885     3886     3941
3     3886     3887     3942
3     3887     3888     3943
3     3888     3889     3944
3     3889     3890     3945
3     3890     3891     3946
3     3891     3892     3947
3     3892     3893     3948
3     3893     3894     3949
3     3894     3895     3950
3     3895     3896     3951
3     3896     3897     3952
3     3897     3898     3953
3     3898     3899     3954
3     3899     3900     3955
3     3900     3901     3956
3     3901     3902     3957
3     3902     3903     3958
3     3903     3904     3959
3     3904     3905     3960
3     3905     3906     3961
3     3906     3907     3962
3     3907     3908     3963
3     3908     3909     3964
3     3909     3910     3965
3     3910     3911     3966
3     3911     3912     3967
3     3912     3913     3968
3     3913     3914     3969
3     3914     3915     3970
3     3915     3916     3971
3     3916     3917     3972
3     3917     3918     3973
3     3918     3919     3974
3     3920     3921     3976
3     3921     3922     3977
3     3922     3923     3978
3     3923     3924     3979
3     3924     3925     3980
3     3925     3926     3981
3     3926     3927     3982
3     3927     3928     3983
3     3928     3929     3984
3     3929     3930     3985
3     3930     3931     3986
3     3931     3932     3987
3     3932     3933     3988
3     3933     3934     3989
3     3934     3935     3990
3     3935     3936     3991
3     3936     3937     3992
3     3937     3938     3993
3     3938     3939     3994
3     3939     3940     3995
3     3940     3941     3996
3     3941     3942     3997
3     3942     3943     3998
3     3943     3944     3999
3     3944     3945     4000
3     3945     3946     4001
3     3946     3947     4002
3     3947     3948     4003
3     3948     3949     4004
3     3949     3950     4005
3     3950     3951     4006
3     3951     3952     4007
3     3952     3953     4008
3     3953     3954     4009
3     3954     3955     4010
3     3955     3956     4011
3     3956     3957     4012
3     3957     3958     4013
3     3958     3959     4014
3     3959     3960     4015
3     3960     3961     4016
3     3961     3962     4017
3     3962     3963     4018
3     3963     3964     4019
3     3964     3965     4020
3     3965     3966     4021
3     3966     3967     4022
3     3967     3968     4023
3     3968     3969     4024
3     3969     3970     4025
3     3970     3971     4026
3     3971     3972     4027
3     3972     3973     4028
3     3973     3974     4029
3     3974     3975     4030
3     3976     3977     4032
3     3977     3978     4033
3     3978     3979     4034
3     3979     3980     4035
3     3980     3981     4036
3     3981     3982     4037
3     3982     3983     4038
3     3983     3984     4039
3     3984     3985     4040
3     3985     3986     4041
3     3986     3987     4042
3     3987     3988     4043
3     3988     3989     4044
3     3989     3990     4045
3     3990     3991     4046
3     3991     3992     4047
3     3992     3993     4048
3     3993     3994     4049
3     3994     3995     4050
3     3995     3996     4051
3     3996     3997     4052
3     3997     3998     4053
3     3998     3999     4054
3     3999     4000     4055
3     4000     4001     4056
3     4001     4002     4057
3     4002     4003     4058
3     4003     4004     4059
3     4004     4005     4060
3     4005     4006     4061
3     4006     4007     4062
3     4007     4008     4063
3     4008     4009     4064
3     4009     4010     4065
3     4010     4011     4066
3     4011     4012     4067
3     4012     4013     4068
3     4013     4014     4069
3     4014     4015     4070
3     4015     4016     4071
3     4016     4017     4072
3     4017     4018     4073
3     4018     4019     4074
3     4019     4020     4075
3     4020     4021     4076
3     4021     4022     4077
3     4022     4023     4078
3     4023     4024     4079
3     4024     4025     4080
3     4025     4026     4081
3     4026     4027     4082
3     4027     4028     4083
3     4028     4029     4084
3     4029     4030     4085
3     4030     4031     4086
3     4032     4033     4088
3     4033     4034     4089
3     4034     4035     4090
3     4035     4036     4091
3     4036     4037     4092
3     4037     4038     4093
3     4038     4039     4094
3     4039     4040     4095
3     4040     4041     4096
3     4041     4042     4097
3     4042     4043     4098
3     4043     4044     4099
3     4044     4045     4100
3     4045     4046     4101
3     4046     4047     4102
3     4047     4048     4103
3     4048     4049     4104
3     4049     4050     4105
3     4050     4051     4106
3     4051     4052     4107
3     4052     4053     4108
3     4053     4054     4109
3     4054     4055     4110
3     4055     4056     4111
3     4056     4057     4112
3     4057     4058     4113
3     4058     4059     4114
3     4059     4060     4115
3     4060     4061     4116
3     4061     4062     4117
3     4062     4063     4118
3     4063     4064     4119
3     4064     4065     4120
3     4065     4066     4121
3     4066     4067     4122
3     4067     4068     4123
3     4068     4069     4124
3     4069     4070     4125
3     4070     4071     4126
3     4071     4072     4127
3     4072     4073     4128
3     4073     4074     4129
3     4074     4075     4130
3     4075     4076     4131
3     4076     4077     4132
3     4077     4078     4133
3     4078     4079     4134
3     4079     4080     4135
3     4080     4081     4136
3     4081     4082     4137
3     4082     4083     4138
3     4083     4084     4139
3     4084     4085     4140
3     4085     4086     4141
3     4086     4087     4142
3     4088     4089     4144
3     4089     4090     4145
3     4090     4091     4146
3     4091     4092     4147
3     4092     4093     4148
3     4093     4094     4149
3     4094     4095     4150
3     4095     4096     4151
3     4096     4097     4152
3     4097     4098     4153
3     4098     4099     4154
3     4099     4100     4155
3     4100     4101     4156
3     4101     4102     4157
3     4102     4103     4158
3     4103     4104     4159
3     4104     4105     4160
3     4105     4106     4161
3     4106     4107     4162
3     4107     4108     4163
3     4108     4109     4164
3     4109     4110     4165
3     4110     4111     4166
3     4111     4112     4167
3     4112     4113     4168
3     4113     4114     4169
3     4114     4115     4170
3     4115     4116     4171
3     4116     4117     4172
3     4117     4118     4173
3     4118     4119     4174
3     4119     4120     4175
3     4120     4121     4176
3     4121     4122     4177
3     4122     4123     4178
3     4123     4124     4179
3     4124     4125     4180
3     4125     4126     4181
3     4126     4127     4182
3     4127     4128     4183
3     4128     4129     4184
3     4129     4130     4185
3     4130     4131     4186
3     4131     4132     4187
3     4132     4133     4188
3     4133     4134     4189
3     4134     4135     4190
3     4135     4136     4191
3     4136     4137     4192
3     4137     4138     4193
3     4138     4139     4194
3     4139     4140     4195
3     4140     4141     4196
3     4141     4142     4197
3     4142     4143     4198
3     4144     4145     4200
3     4145     4146     4201
3     4146     4147     4202
3     4147     4148     4203
3     4148     4149     4204
3     4149     4150     4205
3     4150     4151     4206
3     4151     4152     4207
3     4152     4153     4208
3     4153     4154     4209
3     4154     4155     4210
3     4155     4156     4211
3     4156     4157     4212
3     4157     4158     4213
3     4158     4159     4214
3     4159     4160     4215
3     4160     4161     4216
3     4161     4162     4217
3     4162     4163     4218
3     4163     4164     4219
3     4164     4165     4220
3     4165     4166     4221
3     4166     4167     4222
3     4167     4168     4223
3     4168     4169     4224
3     4169     4170     4225
3     4170     4171     4226
3     4171     4172     4227
3     4172     4173     4228
3     4173     4174     4229
3     4174     4175     4230
3     4175     4176     4231
3     4176     4177     4232
3     4177     4178     4233
3     4178     4179     4234
3     4179     4180     4235
3     4180     4181     4236
3     4181     4182     4237
3     4182     4183     4238
3     4183     4184     4239
3     4184     4185     4240
3     4185     4186     4241
3     4186     4187     4242
3     4187     4188     4243
3     4188     4189     4244
3     4189     4190     4245
3     4190     4191     4246
3     4191     4192     4247
3     4192     4193     4248
3     4193     4194     4249
3     4194     4195     4250
3     4195     4196     4251
3     4196     4197     4252
3     4197     4198     4253
3     4198     4199     4254
3     4200     4201     4256
3     4201     4202     4257
3     4202     4203     4258
3     4203     4204     4259
3     4204     4205     4260
3     4205     4206     4261
3     4206     4207     4262
3     4207     4208     4263
[truncated: 164,054 more chars]
