# Supplementary material for: Modeling of the Electrostatic Interaction and Catalytic Activity of [NiFe] Hydrogenases on a Planar Electrode
Source: J Phys Chem B. 2022 Oct 21;126(43):8777–90. doi: 10.1021/acs.jpcb.2c05371 (PMC9639099; doi:10.1021/acs.jpcb.2c05371)
Supplement: Supplementary file 1 — jp2c05371_si_001.zip [file jp2c05371_si_001.zip › Supplementary data/1e3d_5_theta_120_phi_248/extra information/heteroatoms_1e3d_5_theta_120_phi_248.pdb]

ATOM  12227  FE1  F3S    267    -11.571    3.082   25.905  0.5662 1.5600
ATOM  12228  FE3  F3S    267     -9.697    4.561   27.187  0.5662 1.5600
ATOM  12229  FE4  F3S    267     -9.361    3.915   24.567  0.5662 1.5600
ATOM  12230  S1   F3S    267    -10.797    2.796   28.039 -0.5816 2.0000
ATOM  12231  S2   F3S    267    -10.347    1.890   24.419 -0.5816 2.0000
ATOM  12232  S3   F3S    267    -10.985    5.228   25.437 -0.5816 2.0000
ATOM  12233  S4   F3S    267     -7.762    3.988   26.163 -0.5816 2.0000
ATOM  12234  FE1  SF4    268    -17.114   -2.101   22.132  0.1677 1.5600
ATOM  12235  FE2  SF4    268    -16.216   -2.778   19.690  0.1677 1.5600
ATOM  12236  FE3  SF4    268    -18.553   -3.839   20.546  0.1677 1.5600
ATOM  12237  FE4  SF4    268    -18.487   -1.303   19.967  0.0904 1.5600
ATOM  12238  S1   SF4    268    -18.182   -3.108   18.468  0.8414 2.0000
ATOM  12239  S2   SF4    268    -19.385   -2.189   21.850  0.8414 2.0000
ATOM  12240  S3   SF4    268    -16.338   -0.625   20.590  0.8414 2.0000
ATOM  12241  S4   SF4    268    -16.366   -4.247   21.350  0.8414 2.0000
ATOM  12242  FE1  FSX    269     -3.136    9.253   35.728  0.6771 1.5600
ATOM  12243  FE2  FSX    269     -2.295   12.054   34.535  0.8682 1.5600
ATOM  12244  FE3  FSX    269     -5.524    9.251   34.400  0.4472 1.5600
ATOM  12245  FE4  FSX    269     -5.226   11.774   35.411  0.6771 1.5600
ATOM  12246  O1   FSX    269     -2.801   11.346   32.583 -0.1900 1.6612
ATOM  12247  S2   FSX    269     -3.601    8.332   33.756 -0.4376 2.0000
ATOM  12248  S3   FSX    269     -5.207    9.796   36.584 -0.5333 2.0000
ATOM  12249  S4   FSX    269     -5.850   11.185   33.357 -0.5333 2.0000
ATOM  12250  O24  FSX    269     -3.716   12.819   35.394 -0.6254 1.6612
ATOM  12251  O12  FSX    269     -1.965   10.670   35.676 -0.6254 1.6612
ATOM  12252  S    H2S    904    -13.673   13.361   34.798 -0.3466 2.0000
ATOM  12253  NI   FNE    543      3.836    4.714   41.923  0.6485 1.4900
ATOM  12254  FE   FNE    543      3.942    2.292   43.519 -0.6367 1.5600
ATOM  12255  C1   FNE    543      5.223    1.028   43.068  0.4240 1.9080
ATOM  12256  C2   FNE    543      2.858    0.981   44.134  0.4240 1.9080
ATOM  12257  C3   FNE    543      4.682    2.701   45.108  0.4240 1.9080
ATOM  12258  O1   FNE    543      6.067    0.298   42.982 -0.2365 1.6612
ATOM  12259  O2   FNE    543      2.499    0.069   44.623 -0.2365 1.6612
ATOM  12260  O3   FNE    543      5.193    2.971   46.095 -0.2365 1.6612
ATOM  12261  S4   FNE    543      5.371    3.772   42.555 -0.3466 2.0000
ATOM  12262  MG   MG     901     -3.936    3.894   52.586  2.0000 1.3000
ATOM  12263  S    H2S    904      6.601   -3.716   39.519 -0.3466 2.0000
