# Supplementary material for: Modeling of the Electrostatic Interaction and Catalytic Activity of [NiFe] Hydrogenases on a Planar Electrode
Source: J Phys Chem B. 2022 Oct 21;126(43):8777–90. doi: 10.1021/acs.jpcb.2c05371 (PMC9639099; doi:10.1021/acs.jpcb.2c05371)
Supplement: Supplementary file 1 — jp2c05371_si_001.zip [file jp2c05371_si_001.zip › Supplementary data/1e3d_5_theta_120_phi_248/extra information/summary_vtks.txt]

#########################################################################################################
Created VTK file:  /media/manuel/2A12535F12532ED7/new_results_minus1_interaction5_fix_rare_cases/Distances/1e3d_5_0.0_water/1e3d_5_theta_120_phi_248/1e3d_5_theta_120_phi_248_stern.vtk
length_vert_prot_stern: 117746
length_face_prot_stern: 235488
length_data_phi_protein_stern: 235488
start_point_phi_protein_stern: 0
end_point_phi_protein_stern: 235488
min_data_phi_protein_stern: -1.000026099659E-05
max_data_phi_protein_stern: 9.999848356497E-04
#########################################################################################################
Created VTK file:  /media/manuel/2A12535F12532ED7/new_results_minus1_interaction5_fix_rare_cases/Distances/1e3d_5_0.0_water/1e3d_5_theta_120_phi_248/1e3d_5_theta_120_phi_248.vtk
length_vert_prot: 130098
length_face_prot: 260192
length_data_phi_protein: 260192
start_point_phi_protein: 470976
end_point_phi_protein: 731168
min_data_phi_protein: -1.000188630304E-04
max_data_phi_protein: 9.999870158073E-05
#########################################################################################################
Created VTK file:  /media/manuel/2A12535F12532ED7/new_results_minus1_interaction5_fix_rare_cases/Distances/1e3d_5_0.0_water/1e3d_5_theta_120_phi_248//electrode_250x250x10_d02.vtk
length_vert_electrode_stern: 6944
length_face_electrode_stern: 12980
length_data_phi_electrode_stern: 12980
start_point_phi_electrode_stern: 991360
end_point_phi_electrode_stern: 1004340
min_data_phi_electrode_stern: -1.000301968496E-06
max_data_phi_electrode_stern: 9.998036776935E-08
#########################################################################################################
Created VTK file:  /media/manuel/2A12535F12532ED7/new_results_minus1_interaction5_fix_rare_cases/Distances/1e3d_5_0.0_water/1e3d_5_theta_120_phi_248/electrode_252x252x12_d02_stern.vtk
length_vert_electrode: 5814
length_face_electrode: 10800
length_data_phi_electrode: 10800
start_point_phi_electrode: 0
end_point_phi_electrode: 10800
min_data_phi_electrode: 0.000000000000E+00
max_data_phi_electrode: 0.000000000000E+00
#########################################################################################################
Total_vert: 260602
Total_face: 519460
Total_phi: 1038920
