# Supplementary material for: Modeling of the Electrostatic Interaction and Catalytic Activity of [NiFe] Hydrogenases on a Planar Electrode
Source: J Phys Chem B. 2022 Oct 21;126(43):8777–90. doi: 10.1021/acs.jpcb.2c05371 (PMC9639099; doi:10.1021/acs.jpcb.2c05371)
Supplement: Supplementary file 1 — jp2c05371_si_001.zip [file jp2c05371_si_001.zip › Supplementary data/1e3d_5_theta_120_phi_248/geometry/1e3d_5_theta_120_phi_248.face]

17905 75797 79455
81425 77627 70407
77627 93413 70407
81425 93411 77627
28063 93414 93412
28063 93412 28059
104450 28063 35092
28063 38727 35092
28063 28059 38727
38727 104446 35092
91543 104451 91539
91539 104451 104447
91539 102613 91543
91539 102611 102613
102611 113703 102613
102611 113701 113703
121005 124793 104448
124793 113701 104448
124793 113703 113701
121005 104452 124793
66679 93415 70407
93415 104449 70407
93415 104453 104449
70407 93413 66679
28067 93416 93414
28067 93414 28063
28063 104450 28067
28067 104450 104454
66683 81425 70407
104445 81425 66683
104449 66683 70407
109879 104448 113701
45757 104442 49383
104443 77629 81423
93409 81423 77629
104441 93409 77629
93407 93409 104441
38723 93410 93408
38723 93408 38715
38715 49389 38723
38715 49383 49389
49383 104442 49389
49389 104442 104444
81425 104445 81423
81423 104445 104443
91545 104455 91543
81423 93409 93411
24434 28059 93412
28059 24434 93410
38723 28059 93410
38727 28059 38723
104446 38727 45758
38727 49389 45758
38727 38723 49389
49389 104444 45758
104447 87729 91539
91539 87729 102611
102611 87729 98837
102611 98837 113701
113701 98837 109879
81423 93411 81425
91543 104455 104451
91543 102615 91545
91543 102613 102615
102617 98838 104459
102617 104460 98838
59645 55966 104461
104463 55966 59645
93419 104463 59645
93421 104463 93419
93420 104464 93422
104462 104464 93420
70417 104465 66680
104465 93421 66680
104465 104463 93421
93423 70417 66680
13790 104466 93424
28071 104458 24438
13790 93424 13786
13790 93422 104464
66681 93425 70417
93425 104465 70417
93425 104467 104465
70417 93423 66681
88832 92605 93426
99888 103637 92605
99888 92605 88832
93427 103637 99888
122074 125811 93428
2964 6699 125811
2964 125811 122074
2964 93424 6699
13786 93422 13790
49383 38715 38709
93420 93418 104462
93418 28071 24438
102613 113705 102615
102613 113703 113705
113703 124797 113705
113703 124793 124797
124793 104452 124797
124797 104452 104456
104457 55965 59643
93417 59643 55965
104453 93417 55965
93415 93417 104453
28071 93418 93416
28071 93416 28067
28067 104454 28071
104462 93418 24438
28071 104454 104458
87730 91545 104459
91545 102617 104459
91545 102615 102617
104460 102617 109880
102617 113705 109880
102617 102615 113705
109880 113705 121006
121006 113705 124797
124797 104456 121006
59645 104461 59643
59643 104461 104457
59643 93417 93419
59643 93419 59645
91545 87730 104455
93424 104468 6699
49383 38709 104440
38709 38715 28041
32910 36555 93402
32910 93398 36555
93398 104430 36555
93398 104426 104430
102569 98836 104427
98836 102569 104431
102569 113663 104431
102569 113661 113663
113661 93399 121002
124755 113661 121002
113663 113661 124755
124755 121002 93400
5613 124755 93400
5615 124755 5613
5613 16335 5615
5613 16331 16335
104432 16335 23352
16335 27019 23352
16335 16331 27019
27019 104428 23352
93401 108682 104429
104429 108682 108684
104433 108684 108682
104433 108682 93403
22170 25869 93404
36555 32912 93402
93402 32912 22170
93401 104429 93397
93397 104429 101405
104429 97684 101405
101405 97684 104425
102565 93391 93395
102565 93395 102567
16329 93396 93392
16329 93392 16327
16327 104420 16329
16329 104420 104424
101405 104425 97682
104425 93393 97682
104425 104421 93393
93397 101405 97682
93394 47217 43558
104426 93394 43558
93398 93394 104426
32912 104434 22170
47217 104422 43558
102567 104427 104423
102567 93395 109876
113661 102567 109876
102569 102567 113661
93399 113661 109876
1894 5613 93400
5613 1894 93396
16329 5613 93396
16331 5613 16329
23351 27019 104424
27019 16329 104424
27019 16331 16329
23351 104428 27019
102569 104427 102567
104434 25869 22170
36555 104430 32912
113663 109878 104431
27031 104438 23354
104439 88837 92579
92579 88837 93405
88837 99887 93405
88837 99895 99887
99895 110951 99887
110957 110951 99895
110957 122073 110951
122079 122073 110957
122079 2963 122073
2967 2963 122079
93406 2963 17343
2963 13789 17343
23354 16343 27031
2963 2967 13789
28041 13789 24437
28041 24437 38709
38709 24437 35091
35091 104440 38709
88831 93407 92579
93407 104439 92579
93407 104441 104439
92579 93405 88831
17343 13785 93406
28041 24433 13785
28041 13785 17343
38715 93408 24433
28041 38715 24433
17343 13789 28041
45757 49383 104440
12730 16343 23354
27031 104436 104438
109878 113663 121004
121004 113663 124755
121004 124755 104435
124755 5619 104435
124755 5615 5619
5615 16339 5619
5615 16335 16339
23353 27027 104432
27027 16335 104432
27027 16339 16335
23353 104436 27027
93403 119794 104433
104433 119794 119796
16343 12730 104437
696 119796 119794
11546 698 696
11546 11548 698
25869 22172 93404
22172 11546 93404
22172 11548 11546
25869 104434 22172
5619 1896 104435
1896 5619 104437
5619 16343 104437
5619 16339 16343
16339 27031 16343
16339 27027 27031
27027 104436 27031
696 698 119796
93424 104466 104468
104469 55967 59655
93429 59655 55967
114755 103657 93444
114759 103657 114755
114755 125853 114759
114755 125849 125853
2971 6749 104484
6749 125849 104484
6749 125853 125849
2971 104488 6749
28125 24440 104485
24440 28125 35094
35094 28125 38793
35094 38793 45760
45760 38793 49457
49457 104486 45760
114431 110618 104487
104489 110618 114431
93445 104489 114431
93447 104489 93445
103657 99891 93446
114761 93448 99891
103657 114761 99891
114759 114761 103657
114759 125857 114761
114759 125853 125857
125853 6753 125857
125853 6749 6753
13793 17433 104488
103657 99890 93444
99890 103657 93446
114427 93445 114431
114427 93443 93445
104482 49453 56364
49453 60037 56364
49453 49449 60037
60037 104480 56364
104483 110617 114427
93443 114427 110617
104481 93443 110617
93441 93443 104481
110954 114755 93444
114755 110954 93442
125845 114755 93442
125849 114755 125845
104484 125849 2970
17433 6749 104488
125849 6739 2970
2970 6739 13792
13792 6739 17417
13792 17417 104485
17417 28125 104485
17417 28119 28125
28119 38793 28125
28119 38789 38793
38789 49457 38793
38789 49453 49457
49453 104482 49457
49457 104482 104486
114431 104487 114427
114427 104487 104483
125849 125845 6739
17433 6753 6749
17433 13793 28135
28135 13793 24441
92641 93450 92637
92637 103669 92641
92637 103665 103669
103665 93451 93457
103665 93457 103669
28143 93458 93452
28143 93452 28139
28139 104492 28143
28143 104492 104494
104495 110619 114441
104493 125513 110619
125513 114441 110619
125513 125517 114441
92641 93456 93450
125513 6387 125517
6385 93453 93459
6385 93459 6387
59689 55963 93454
59689 93455 55963
92641 88835 93456
103669 99893 88835
103669 88835 92641
103669 93457 99893
28143 24435 93458
28143 104494 24435
104494 93460 24435
104494 104496 93460
104497 99555 103353
125513 6385 6387
38785 49449 49453
93455 59689 55962
93453 6385 2622
24441 104490 28135
125509 104491 121734
104491 93447 121734
104491 104489 93447
93449 125509 121734
88834 92637 93450
99892 103665 92637
99892 92637 88834
103665 99892 93448
114761 103665 93448
103665 110955 93451
103665 114761 110955
125857 122077 110955
55962 59689 93454
125857 110955 114761
6753 122077 125857
17433 13787 2965
17433 2965 6753
28139 93452 13787
17433 28139 13787
28135 28139 17433
28135 104490 28139
28139 104490 104492
125513 104493 125509
125509 104493 104491
125509 93449 2622
6385 125509 2622
125513 125509 6385
6753 2965 122077
38785 49453 38789
28115 38785 38789
28115 38789 28119
92609 88833 93430
103641 93432 88833
92609 103641 88833
103639 103641 92609
103639 114733 103641
103639 114729 114733
114729 125823 114733
114729 125817 125823
125817 104470 125823
125823 104470 104472
104473 110615 114415
104471 125487 110615
110615 125487 114415
59655 93429 55961
125487 121733 114415
6365 2621 121733
6365 121733 125487
17061 13433 2621
17061 2621 6365
27749 24067 13433
27749 13433 17061
38387 34719 24067
38387 24067 27749
38387 93431 34719
103643 93434 93432
103643 93432 103641
103641 114737 103643
103641 114733 114737
121733 93433 114415
114733 125827 114737
45355 45357 55961
45357 104469 59655
104467 93429 55967
93425 93429 104467
92609 93430 93426
92609 93426 92605
92605 103639 92609
92605 103637 103639
103637 93427 110952
114729 103637 110952
103639 103637 114729
114729 110952 93428
125811 114729 93428
125817 114729 125811
104470 125817 2968
55961 45357 59655
125817 6699 2968
6699 104468 2968
104471 121737 125487
125487 121737 6365
6365 121737 2625
6365 2625 17061
17061 2625 13435
17061 13435 27749
27749 13435 24069
27749 24069 38387
38387 24069 34721
38387 34721 93431
34721 45355 93431
34721 45357 45355
125817 125811 6699
102565 104423 104419
114733 125823 125827
125827 104472 104474
114419 93437 93439
114419 93439 114421
6733 93440 93438
6733 93438 6727
6727 17411 6733
6727 17407 17411
17407 28115 17411
17407 28111 28115
28111 38785 28115
28111 38779 38785
38779 49449 38785
38779 49445 49449
56363 60037 104478
114419 104479 104477
60037 49445 104478
56363 104480 60037
114421 110616 104479
104481 110616 114421
93439 104481 114421
93441 104481 93439
122076 125845 93442
125845 122076 93440
6733 125845 93440
6739 125845 6733
6733 17417 6739
6733 17411 17417
17411 28119 17417
17411 28115 28119
60037 49449 49445
125823 104472 125827
114421 104479 114419
49445 35093 45759
114417 104475 114415
114415 104475 104473
114415 93433 93435
114415 93435 114417
103643 99889 93434
114737 110953 99889
114737 99889 103643
125827 122075 110953
125827 110953 114737
104474 2969 6723
104474 6723 93436
125827 104474 93436
122075 125827 93436
45759 104478 49445
2969 104476 6723
114417 104477 104475
114417 93435 93437
114417 93437 114419
6727 93438 93436
6727 93436 6723
13791 17407 104476
17407 6723 104476
17407 6727 6723
17407 13791 28111
28111 13791 24439
28111 24439 38779
38779 24439 35093
38779 35093 49445
114419 104477 114417
102567 104423 102565
64842 93390 104418
64840 93390 64842
109860 97083 86029
97083 98822 86029
98822 102315 86029
86031 113399 109860
97084 37794 34391
86030 97084 34391
97082 97084 86030
37794 86032 34391
113399 109862 97083
97085 109862 113399
86031 97085 113399
86033 97085 86031
97086 37796 37794
97086 37794 97084
86032 37794 86034
86034 37794 37796
86033 120986 97085
97085 120986 120988
120986 86035 5358
1882 120986 5358
120988 120986 1882
97087 1882 5358
34395 37796 97086
97088 48466 45027
97088 45027 86034
34395 97088 86034
37796 34395 86034
113399 97083 109860
102315 98822 97081
97082 86030 86028
97082 86028 27138
102299 86021 86023
102299 86023 102303
86022 97076 86024
97074 97076 86022
97077 87715 91241
97075 102303 87715
87715 102303 91241
102303 98819 91241
98819 86025 91241
102303 86023 98819
86024 97078 86026
97076 97078 86024
91245 97079 91241
48466 86036 45027
91241 97079 97077
91241 86027 91245
97080 27138 23733
86026 97080 23733
97078 97080 86026
27138 86028 23733
91245 87716 97079
102315 97081 98820
98820 97081 86027
97081 87716 86027
87716 91245 86027
86029 102315 98820
23739 27138 97080
23739 97082 27138
91241 86025 86027
1880 5358 86035
5358 1880 97087
1880 12718 97087
86038 48468 45028
65952 69486 86039
76904 80494 65952
65952 80494 69486
88110 91660 76904
76904 91660 80494
91660 88110 97091
88110 99198 97091
88110 99194 99198
99194 86041 113790
110238 99194 113790
99198 99194 110238
97093 110238 113790
48468 37800 37802
23740 97094 86042
97092 23740 37802
23740 34392 37802
23740 23734 34392
86040 37802 34392
110234 113790 86041
113790 110234 97093
110234 121358 97093
110234 121354 121358
2250 121358 121354
2250 2254 121358
13084 2254 2250
13084 13088 2254
13084 86042 13088
23740 86042 23734
102299 97075 97073
48468 37802 86040
97092 37800 97090
1880 12716 12718
23336 12718 12716
23336 23338 12718
34022 23338 23336
34022 34026 23338
34022 86037 48104
44656 34022 48104
34026 34022 44656
97089 44656 48104
34396 97090 37800
48466 97088 34396
37800 48466 34396
48468 48466 37800
45028 48468 86040
86036 48466 86038
44652 48104 86037
48104 44652 97089
44652 55270 97089
44652 55268 55270
55268 86039 69486
65956 55268 69486
55270 55268 65956
65956 69486 80494
65956 80494 76908
76908 80494 91660
76908 91660 88114
97091 88114 91660
97092 37802 37800
86038 48466 48468
102303 97075 102299
23738 86020 97072
23732 86020 23738
13087 16428 97058
97062 27124 23731
97062 23731 86004
13087 97062 86004
16428 13087 86004
27124 86008 23731
88480 92012 86005
86009 103048 88480
103048 92012 88480
103048 103046 92012
114126 110610 97059
103046 114126 97059
103048 114126 103046
97057 48052 44655
110610 114126 125176
97063 121730 125176
97064 59356 59354
97064 59354 97060
86006 59354 86010
86010 59354 59356
26726 23335 86011
34025 37386 86007
34025 86007 23335
97065 34025 23335
26726 97065 23335
97061 37386 34025
23737 27124 97062
23737 97066 27124
110610 125176 121730
97066 86008 27124
37382 37386 48052
37386 97061 44655
97056 55955 85998
45349 97056 85998
48746 45349 85998
59352 86002 55955
86003 37382 85999
85999 37382 37378
48052 44654 97053
37378 48052 97053
37382 48052 37378
97057 44654 48052
2253 5694 97054
97058 16428 13083
97058 13083 86000
48052 37386 44655
2253 97058 86000
16428 86004 13083
86005 92012 86001
86001 92012 92010
103046 99550 97055
92010 103046 97055
92012 103046 92010
97059 99550 103046
97060 59354 59352
97060 59352 97056
86002 59352 86006
86006 59352 59354
86007 37386 86003
86003 37386 37382
5694 2253 86000
13088 86042 97094
97066 86012 86008
110608 114126 99548
45348 86014 45350
45350 86014 97068
97071 109861 113371
113371 109861 86019
109861 120985 86019
109861 120987 120985
120987 1879 120985
1881 1879 120987
1881 97069 16037
12715 1881 16037
1879 1881 12715
16037 86015 12715
86016 97072 86020
45350 34714 45348
97070 97072 86016
24060 27446 13426
13426 27446 16752
34712 38094 24060
24060 38094 27446
86018 38094 34712
97073 98821 102299
97071 113371 98821
98821 113371 102299
113371 109859 102299
109859 86021 102299
113371 86019 109859
23738 97074 86022
23738 86022 23732
13426 16752 86017
99548 103048 86009
45348 34714 86018
24062 38094 34714
99548 114126 103048
121728 125176 110608
110608 125176 114126
2616 97063 6034
6034 97063 86013
97063 125176 86013
125176 121728 86013
97067 2616 6034
86014 55956 59356
97064 86014 59356
97068 86014 97064
86010 59356 55956
97069 12717 16037
34714 38094 86018
12717 23337 16037
86011 86015 16037
86011 23337 26726
97065 26726 23337
86012 97070 86016
97066 97070 86012
2614 6034 86013
13428 97067 16752
16752 97067 86017
97067 6034 86017
6034 2614 86017
13428 16752 27446
13428 27446 24062
24062 27446 38094
23337 86011 16037
104495 114441 99555
104369 120223 123925
104371 109095 112807
109099 104402 112855
124341 120594 104399
120594 124341 1498
1498 124341 5209
1498 5209 12334
12334 5209 15941
12334 15941 22936
22936 15941 26621
26621 104400 22936
695 93379 4409
93379 104401 4409
93379 104403 104401
4409 93377 695
112857 93380 93378
112857 93378 112855
112855 104402 112857
112857 104402 104404
104405 119795 93381
93381 119795 119793
93379 119793 119795
93379 119795 104403
93380 112857 109100
104406 93380 109100
93382 93380 104406
112857 104404 109100
104407 93381 93383
104407 104405 93381
93376 104398 93378
93378 104398 112855
104398 109099 112855
93375 11547 104397
37267 104392 33628
22169 93375 25813
93375 104393 25813
93375 104397 104393
25813 93371 22169
101763 98083 93372
101763 104394 98083
104394 93376 98083
104394 104398 93376
113265 109462 104395
109462 113265 104399
113265 124341 104399
113265 124337 124341
86996 90711 93384
124337 93373 1496
124341 124337 5209
12332 15941 5209
12332 5209 1496
15941 12332 93374
26617 15941 93374
26621 15941 26617
26617 104396 26621
26621 104396 104400
104401 697 4409
4409 697 93377
697 11545 93377
697 11547 11545
93375 11545 11547
5209 124337 1496
98086 104408 90711
86996 98086 90711
98084 98086 86996
75790 104418 93390
75790 93390 75788
75788 93388 75790
75790 93388 104414
102565 104419 102563
102563 104419 104415
113655 109875 93391
102565 113655 93391
102563 113655 102565
124747 121001 109875
124747 109875 113655
5607 1893 121001
5607 121001 124747
93387 93389 104413
16327 93392 1893
16325 16327 5607
16325 104416 16327
16327 104416 104420
97681 93393 101391
93393 104417 101391
93393 104421 104417
101391 93389 97681
43556 47217 93394
54156 104422 47217
43556 54156 47217
54154 54156 43556
64840 54156 54154
64840 64842 54156
5607 16327 1893
26617 26613 37267
104413 93389 97683
104417 97683 101391
98084 93382 98086
98086 93382 104406
104409 93383 93385
104409 104407 93383
93384 90711 86998
104410 93384 86998
93386 93384 104410
90711 104408 86998
104411 121003 124745
121003 104412 124745
104413 108683 93387
93387 108683 108681
93385 108681 108683
93389 101391 97683
93385 108683 104409
104410 104414 93386
104415 98835 102563
102563 98835 113655
113655 98835 109877
104411 124745 109877
124745 113655 109877
124745 124747 113655
1895 5607 104412
5607 124745 104412
5607 124747 124745
5607 1895 16325
16325 1895 12729
12729 104416 16325
93386 104414 93388
26617 37267 33628
104396 26617 33628
26617 93370 26613
33282 36897 43934
43934 36897 47567
47567 104378 43934
104379 54155 57767
57767 54155 68517
68517 54155 64841
64841 104380 68517
104381 86997 90689
90689 86997 101753
101753 86997 98085
98085 104382 101753
104383 120593 124325
124325 120593 5193
33282 26211 36897
5193 120593 1497
15925 1497 12333
15925 12333 26603
26603 12333 22935
22935 104384 26603
104385 43557 93363
93363 43557 43555
43557 104379 57767
54153 43557 57767
43555 43557 54153
68517 64839 54153
68517 54153 57767
64839 68517 104380
75789 64839 104380
5193 1497 15925
75787 64839 75789
22564 26211 33282
47567 104376 104378
104369 123925 109095
123925 112807 109095
123925 123933 112807
123925 104370 123933
123933 104370 104372
112807 109096 104371
109096 112807 120224
120224 112807 123933
123933 104372 120224
104373 33281 36889
36889 33281 47559
47559 33281 43933
43933 104374 47559
26211 22564 104377
104375 22563 26207
36889 26207 22563
36889 36893 26207
36889 47563 36893
36889 47559 47563
47559 104374 47563
47563 104374 104376
26211 104377 26207
26207 104377 104375
26207 36897 26211
26207 36893 36897
36893 47567 36897
36893 47563 47567
47563 104376 47567
104373 36889 22563
120223 104370 123925
90689 90693 93364
75787 75789 93364
112845 104386 109098
113261 104391 113257
113257 104391 104387
124329 120591 93369
113261 124329 93369
113257 124329 113261
124329 93365 120591
26613 93370 93366
26613 93366 26607
33627 37267 104388
37267 26607 104388
37267 26613 26607
33627 104392 37267
101761 101757 112845
104393 22171 25813
104389 93371 22171
93367 93371 104389
101763 93372 93368
101763 93368 101761
101761 104390 101763
101763 104390 104394
113265 104395 113261
113261 104395 104391
113261 93369 120592
124337 113261 120592
113265 113261 124337
93373 124337 120592
26617 93374 93370
93371 25813 22171
75789 90689 93364
101761 112845 109098
101757 101761 90693
90689 75789 104381
90689 101757 90693
90689 101753 101757
109097 112845 104382
112845 101753 104382
112845 101757 101753
109097 104386 112845
104387 109461 113257
104383 124325 109461
124325 113257 109461
124325 124329 113257
5193 1495 93365
124329 5193 93365
104390 101761 109098
124325 5193 124329
15925 1495 5193
26607 93366 12331
15925 26607 12331
26603 26607 15925
26603 104384 26607
26607 104384 104388
104389 32911 93367
93367 32911 32909
93363 32909 32911
93363 32911 104385
90693 86995 93364
101761 93368 86995
90693 101761 86995
15925 12331 1495
114441 103353 99555
114441 114445 103353
114441 125519 114445
97718 101399 108720
108720 101399 112485
108720 112485 119832
119832 112485 123593
119832 123593 734
734 123593 4439
734 4439 11578
11578 4439 15187
93551 22198 15187
22198 11578 15187
22198 22200 11578
32936 36551 104575
22200 32936 104575
22198 32936 22200
93555 36551 32936
93552 104576 93556
104572 104576 93552
67809 64130 104573
64130 67809 75066
75066 67809 78789
75066 78789 86286
86286 78789 89975
86286 89975 97392
97392 89975 101023
93553 108380 101023
108380 97392 101023
108380 108386 97392
97718 90343 101399
86616 90343 97718
104574 79195 75418
86616 104574 75418
119828 123593 112485
119828 112485 108716
730 4439 123593
730 123593 119828
11576 15187 4439
11576 4439 730
93551 15187 11576
6299 2671 93546
16997 13477 2671
16997 2671 6299
16997 93547 13477
55995 93548 104570
55995 104570 55999
119494 123201 104577
55999 104572 55995
67809 104573 67805
67805 104573 104571
67805 78789 67809
67805 78785 78789
78785 89975 78789
78785 89973 89975
89973 93549 97386
101023 89973 97386
89975 89973 101023
93553 101023 97386
75418 79195 93554
90343 86616 93550
93550 86616 75418
55995 104572 93552
108386 119494 104577
108380 119494 108386
400 4055 123201
36557 93559 43580
47233 36557 43580
36561 36557 47233
93563 47233 43580
93560 104584 93564
104580 104584 93560
14815 11270 104581
25497 104585 21890
21890 104585 93561
104585 11270 93561
11270 14815 93561
32628 36187 25497
32628 25497 21890
36557 104583 104579
43252 46869 36187
53848 57477 46869
53848 46869 43252
68223 64502 93562
93562 64502 53848
64502 104586 53848
104586 57477 53848
68223 104582 64502
36561 32938 104583
32938 36561 104587
36561 47237 104587
36561 47233 47237
47233 93563 54182
57821 47233 54182
43252 36187 32628
108716 101399 97714
36561 104583 36557
68219 104578 68223
400 123201 119494
11266 14813 4055
11266 4055 400
93557 14813 11266
64496 68219 93558
79195 75424 93554
93554 75424 64496
75424 104578 64496
104578 68219 64496
79195 104574 75424
36557 104579 36551
36551 104579 104575
36551 93555 93559
68223 104578 104582
36551 93559 36557
66705 104576 66707
66707 104580 66705
66705 104580 93560
123201 119500 104577
119500 123201 406
406 123201 4055
406 4055 104581
4055 14815 104581
4055 14813 14815
14813 93557 93561
14813 93561 14815
68223 93562 93558
68223 93558 68219
66705 93556 104576
108716 112485 101399
97714 90343 86612
97714 101399 90343
14805 93538 399
4045 14805 399
14803 14805 4045
14803 25485 14805
14803 25483 25485
25483 36163 25485
25483 36161 36163
36161 46845 36163
36161 46841 46845
46841 93535 93539
46841 93539 46845
121413 125070 104564
2295 93536 125070
4045 119493 123191
121413 2295 125070
2303 104566 2295
2295 104566 93540
104567 55685 93541
93541 55685 55677
55685 66385 55677
66395 66385 55685
66395 77329 66385
77337 77329 66395
77337 88533 77329
88541 88533 77337
88541 99605 88533
99613 99605 88541
99613 110675 99605
2303 2295 121413
110681 110675 99613
4045 399 119493
46415 93537 46423
125064 93532 121405
46415 104563 46409
46409 104563 104561
46409 93529 93533
46409 93533 46415
112071 108379 93530
123191 93534 108379
112071 123191 108379
123189 123191 112071
123189 4045 123191
123189 4043 4045
4043 93531 11264
14803 4043 11264
123191 119493 93534
4045 4043 14803
21888 14803 11264
32626 36161 25483
32626 25483 21888
43250 46841 36161
43250 36161 32626
93535 46841 43250
104564 125070 125064
104564 125064 104562
93532 125064 93536
93536 125064 125070
46423 104565 46415
46415 104565 104563
46415 93533 93537
21888 25483 14803
47237 47233 57821
110681 104568 110675
46423 42864 104565
16997 13483 93547
13483 24105 93547
13483 24109 24105
24109 34755 24105
34759 34755 24109
34759 45387 34755
45391 45387 34759
45391 104570 45387
45387 104570 93548
57051 53462 104569
67805 104571 64126
64126 104571 93543
104571 53462 93543
16997 2677 13483
53462 57051 93543
75062 67805 64126
86282 89973 78785
86282 78785 75062
93549 89973 86282
14807 11265 93544
25487 21889 11265
25487 11265 14807
36169 32627 21889
36169 21889 25487
46849 43251 32627
46849 32627 36169
46849 93545 43251
86612 90343 93550
75062 78785 67805
110675 104568 93542
6299 2677 16997
121789 2677 6299
57051 104569 53458
53458 104569 93537
104569 42864 93537
42864 46423 93537
93543 57051 53458
14807 93544 93538
14807 93538 14805
14805 25487 14807
14805 25485 25487
25485 36169 25487
25485 36163 36169
36163 46849 36169
36163 46845 46849
121789 121795 2677
46845 93539 93545
13139 93540 104566
13139 104566 13145
13145 23781 13139
23789 23781 13145
23789 34433 23781
34443 34433 23789
34443 45057 34433
45065 45057 34443
93541 45057 45065
93541 45065 104567
121789 93542 104568
121789 104568 121795
93546 121789 6299
46845 93545 46849
114006 110295 93528
93565 57821 54182
77651 104584 77653
98114 104615 93593
104615 87022 93593
87022 90765 93593
109128 112913 101827
109128 101827 98114
120252 124029 112913
120252 112913 109128
1164 4891 124029
1164 124029 120252
11992 104616 4891
1164 11992 4891
11990 11992 1164
26287 22602 93594
22602 11990 93594
22602 11992 11990
22602 26287 33320
33320 26287 36971
93595 43968 36971
43968 33320 36971
43968 43972 33320
54554 58245 104617
43972 54554 104617
43968 54554 43972
93597 58245 54554
93596 104618 93598
104614 104618 93596
101827 98116 104615
101827 104615 98114
90765 87022 104613
104612 104614 93592
93592 104614 93596
110979 93586 104608
110979 104608 110983
110983 104610 110979
110979 104610 93590
64870 68594 93587
68594 64870 104609
64870 75816 104609
64870 75814 75816
104611 75816 75814
104611 75814 93591
37713 34101 93588
48385 44723 34101
48385 34101 37713
98116 101827 109130
58991 55327 44723
69771 66013 55327
69771 55327 58991
69771 93589 66013
93590 104612 93592
104610 104612 93590
90765 104613 87020
104613 93591 87020
104613 104611 93591
93593 90765 87020
22596 26287 93594
33314 36971 26287
33314 26287 22596
93595 36971 33314
58991 44723 48385
109130 101827 112913
109130 112913 120254
120254 112913 124029
104624 104626 93604
104627 75425 79251
75425 104628 79251
104629 33321 36983
93607 36983 33321
104625 93607 33321
93605 93607 104625
110986 104630 93608
110986 93608 110980
110980 93606 110986
110986 93606 104626
104631 64503 68259
104627 79251 64503
93604 104626 93606
79251 68259 64503
86617 90407 104628
90407 79251 104628
90407 79253 79251
86617 104632 90407
33315 93609 36983
93609 104629 36983
93609 104633 104629
36983 93607 33315
93608 104634 93610
104630 104634 93608
68261 104635 68259
68259 104635 104631
68259 79257 68261
79251 79253 68259
80795 93585 76963
93603 43973 104623
93605 43973 43969
120254 124029 1166
1166 124029 4891
4891 104616 1166
58247 104619 58245
58245 104619 104617
58245 93597 93599
58245 93599 58247
110984 104620 114702
114702 93600 110984
93600 104618 110984
93600 93598 104618
58249 104621 58247
58247 104621 104619
93603 43969 43973
58247 93599 93601
104622 114706 114702
104622 114702 104620
93600 114702 93602
93602 114702 114706
54555 93603 58249
93603 104621 58249
93603 104623 104621
58249 93601 54555
110985 114706 104622
110985 104624 114706
104624 93602 114706
104624 93604 93602
104625 43973 93605
58247 93601 58249
69767 80795 69771
69771 80795 93589
80795 76963 93589
57825 54184 104589
104593 54184 57825
93567 104593 57825
93571 104593 93567
12800 16353 93572
27037 23438 93568
93568 23438 12800
23438 104594 12800
104594 16353 12800
27037 104590 23438
58971 55334 104591
55334 58971 66020
66020 58971 69751
92556 93570 88861
80783 104595 76962
104595 66020 93569
66020 69751 93569
93573 80783 76962
88863 92556 104592
88863 104596 92556
104596 93570 92556
104596 93574 93570
104597 93571 93575
104597 104593 93571
93572 16353 12810
104598 93572 12810
93576 93572 104598
16353 104594 12810
76962 104595 93569
80787 104599 80783
104588 104592 93566
104592 92556 88861
77653 104588 77651
77651 104588 93566
25497 21894 104585
21894 25497 32632
32632 25497 36187
32632 36187 43258
43258 36187 46869
43258 46869 53854
53854 46869 57477
57477 104586 53854
47237 43582 104587
43582 47237 104589
47237 57825 104589
93566 104592 88861
47237 57821 57825
57821 93567 57825
23428 27037 93568
34110 104590 27037
23428 34110 27037
34100 34110 23428
44722 34110 34100
44722 44732 34110
55326 58971 104591
44732 55326 104591
44722 55326 44732
66012 69751 58971
66012 58971 55326
93569 69751 66012
57821 93565 93567
77651 93564 104584
80783 104599 104595
80783 93577 80787
80791 69767 66021
80791 80795 69767
91953 88167 93585
80795 91953 93585
80791 91953 80795
91953 93581 88167
99919 103592 104604
99919 104608 103592
104608 93582 103592
104608 93586 93582
93587 68594 93583
93583 68594 68588
104605 68588 68594
104603 80791 66021
104605 68594 104609
12801 16369 104606
23439 12801 104606
23429 12801 23439
93588 23429 37713
23429 34111 37713
23429 23439 34111
37713 34111 48385
48385 34111 44733
104607 58987 44733
58987 48385 44733
58987 58991 48385
58987 69771 58991
58987 69767 69771
16369 12801 93584
80783 93573 93577
69767 55335 66021
104607 55335 58987
104600 103586 99917
93574 104600 99917
104596 104600 93574
103586 93578 99917
64872 104597 68582
104597 93579 68582
104597 93575 93579
104601 64872 68582
93576 104602 93580
104598 104602 93576
80791 104603 80787
80787 104603 104599
80787 93577 88166
58987 55335 69767
91953 80787 88166
93581 91953 88166
104604 103592 103586
104604 103586 104600
93578 103586 93582
93582 103586 103592
93583 68588 93579
93579 68588 68582
104601 68582 68588
104601 68588 104605
104602 12811 16369
93584 104602 16369
93580 104602 93584
12811 104606 16369
80791 80787 91953
97056 59352 55955
110295 104562 93528
104562 125064 121405
54181 104518 93484
104519 97717 93485
93485 97717 97713
93483 97713 97717
93483 97717 104517
64869 93484 104518
64869 104518 64871
64871 75813 64869
75815 75813 64871
75815 87019 75813
87021 87019 75815
93486 87019 101693
87019 98115 101693
87019 87021 98115
98115 104520 101693
104521 93485 93487
104521 104519 93485
101693 98113 93486
98113 101693 104520
109129 98113 104520
109127 98113 109129
109129 104522 109127
109127 104522 93488
104523 43971 47533
47533 43971 58129
58129 43971 54557
58129 54557 68895
54183 104518 54181
54181 104516 54183
54181 93482 104516
93481 108719 104515
13434 13436 2626
27797 24070 93478
24070 13434 93478
24070 13436 13434
27797 104512 24070
104513 733 93479
93479 733 729
733 11575 729
11577 11575 733
11577 22197 11575
22199 22197 11577
93480 22197 36433
22197 32937 36433
68895 54557 65249
22197 22199 32937
104515 119831 93481
93481 119831 119827
93479 119827 119831
93479 119831 104513
36433 32935 93480
32935 36433 104514
43581 32935 104514
43579 32935 43581
43581 104516 43579
43579 104516 93482
104517 108719 93483
93483 108719 108715
93481 108715 108719
32937 104514 36433
68895 65249 79897
79897 65249 76189
76189 104524 79897
91063 93492 93490
91063 93490 91057
91057 104526 91063
91063 104526 104528
104529 43257 93493
93493 43257 43249
43257 53847 43249
53853 53847 43257
53853 64495 53847
64501 64495 53853
93491 64495 64501
93491 64501 104527
76186 79915 93494
93489 75423 104525
91063 87402 93492
87402 104530 76186
104530 79915 76186
91063 104528 87402
104531 32631 93495
93495 32631 32625
93493 32625 32631
93493 32631 104529
79921 93496 93494
79921 93494 79915
79915 104530 79921
79921 104530 104532
104533 108385 112033
112033 108385 123155
93492 87402 76186
13434 2626 2624
93489 75417 75423
104527 75423 93491
104525 86615 93489
93489 86615 86611
93487 86611 86615
93487 86615 104521
120251 93488 104522
120251 104522 120253
120253 1163 120251
1165 1163 120253
1165 11989 1163
11991 11989 1165
11991 22595 11989
22601 22595 11991
22601 33313 22595
93491 75423 75417
33319 33313 22601
43967 33319 47533
33313 33319 43967
58129 54553 43967
58129 43967 47533
68895 65247 54553
68895 54553 58129
79897 76185 65247
79897 65247 68895
104524 87401 91057
104524 91057 93490
79897 104524 93490
76185 79897 93490
87401 104526 91057
33319 104523 47533
2624 2626 121738
2624 121738 121736
121736 121738 110620
28151 104498 24442
77281 93467 81179
93467 104499 81179
93467 104501 104499
81179 93463 77281
88836 92657 93468
103681 99896 93464
93464 99896 88836
99896 104502 88836
104502 92657 88836
99896 103681 110958
110958 103681 114775
110958 114775 122080
104500 17453 13788
122080 114775 125871
2966 122080 125871
2966 2972 122080
17453 13794 93466
13794 2966 93466
13794 2972 2966
17453 104500 13794
104503 66339 70143
93469 70143 66339
104501 93469 66339
93467 93469 104501
77628 81493 93470
81493 77628 93468
92657 81493 93468
93465 2966 125871
92661 81493 92657
24442 104500 13788
28151 24442 93462
114441 125517 125519
6387 2623 93461
125519 6387 93461
125517 6387 125519
6387 93459 2623
24436 28151 93462
24436 93460 28151
93460 104498 28151
93460 104496 104498
104499 77283 81179
81179 77283 93463
77283 88483 93463
77283 88485 88483
93462 24442 13788
88485 104497 103353
88483 88485 99553
114445 110613 99553
114445 99553 103353
125519 121735 110613
125519 110613 114445
125519 93461 121735
99894 103681 93464
110956 114775 103681
110956 103681 99894
122078 125871 114775
122078 114775 110956
93465 125871 122078
13788 17453 93466
99553 88485 103353
123155 108385 119499
92657 104502 92661
70147 104505 70143
81505 104508 104510
81191 77284 104509
93475 88484 81191
88484 77284 81191
88484 88486 77284
99554 88486 88484
99554 99556 88486
110614 114459 104511
99556 110614 104511
99554 110614 99556
93477 114459 110614
24068 27797 93478
38441 34722 93476
81501 104508 81505
93476 34722 24068
104512 27797 24068
34722 38441 45358
45358 38441 49111
45358 49111 55968
55968 49111 59719
55968 59719 66684
66684 59719 70485
66684 70485 77630
77630 70485 81505
81505 104510 77630
114459 110620 104511
93477 121736 114459
121736 110620 114459
34722 104512 24068
92661 104502 104504
81505 70485 81501
70485 66682 93474
70143 104505 104503
70143 93469 93471
70143 93471 70147
81497 93472 93470
81497 93470 81493
104506 81497 88838
81497 92661 88838
81497 81493 92661
92661 104504 88838
70147 66340 104505
104507 66340 70147
93471 104507 70147
93473 104507 93471
81501 70485 93474
81501 93474 93472
81497 104506 81501
81501 104506 104508
81191 104509 77282
104509 93473 77282
104509 104507 93473
93475 81191 77282
34720 38441 93476
45356 49111 38441
45356 38441 34720
55964 59719 49111
55964 49111 45356
66682 70485 59719
66682 59719 55964
81501 93472 81497
104562 121405 93528
123155 119499 4001
4001 405 14749
104555 53461 57029
104553 67773 53461
53461 67773 57029
67773 64125 57029
64125 93521 57029
78769 75061 64125
78769 64125 67773
89957 86281 75061
89957 75061 78769
89957 93517 97384
101009 89957 97384
89957 93522 86281
89957 101009 93522
101009 97384 93518
112065 101009 93518
112067 101009 112065
112065 123185 112067
112065 123183 123185
123183 93519 93523
123183 93523 123185
5595 1959 93520
104554 12809 16315
104554 16315 93524
5595 104554 93524
1959 5595 93524
12809 104556 16315
104557 34109 37663
1967 104554 5595
5595 93520 1967
121077 1967 124732
1967 93520 124732
78755 89953 78765
78755 89943 89953
89943 101003 89953
89943 100999 101003
100999 93513 93515
100999 93515 101003
104552 124732 121069
93514 104552 121069
104550 104552 93514
124732 93516 121069
67773 104553 67763
67763 104553 104551
67763 78769 67773
37663 34109 48335
67763 78765 78769
78765 89953 89957
101003 97383 93517
89957 101003 93517
89953 101003 89957
101003 93515 108378
112065 101003 108378
101003 93518 97383
101003 112065 93518
119492 123183 112065
119492 112065 108378
93519 123183 119492
121077 124732 104552
93520 93516 124732
78765 89957 78769
48335 34109 44731
48335 44731 58935
58935 44731 55333
69707 66011 55325
69707 55325 58935
80731 76961 66011
80731 66011 69707
76961 80731 104558
88177 76961 104558
88165 76961 88177
102930 99249 104560
99249 88177 104560
99249 88165 88177
114006 110287 102930
102930 110287 99249
114006 93528 110287
58935 44721 48335
46409 104561 46405
46405 93525 93529
46405 93529 46409
112071 93530 93526
112071 93526 112069
112069 123189 112071
112069 123187 123189
123187 4043 123189
123187 4041 4043
4041 93527 93531
4041 93531 4043
99257 102930 104560
102930 99257 110295
102930 110295 114006
46405 104561 104559
67759 78755 78765
58935 55325 44721
48335 44721 34099
58935 55333 69707
69707 55333 66019
69707 66019 80731
80731 66019 76969
76969 104558 80731
104559 42863 46405
104555 57029 42863
42863 57029 46405
57029 53457 46405
53457 93525 46405
57029 93521 53457
101009 97385 93522
112069 93526 97385
48335 34099 37663
101009 112069 97385
112067 123187 112069
112067 123185 123187
123185 93523 398
4041 123185 398
123187 123185 4041
93527 4041 398
16315 12799 93524
12799 16315 104556
23437 12799 104556
23427 12799 23437
23437 104557 37663
34099 23437 37663
23427 23437 34099
112067 112069 101009
67759 78765 67763
67759 104551 104549
67763 104551 67759
113225 98497 109509
109509 104536 113225
97379 93501 100975
93501 104535 100975
93501 104537 104535
100975 93499 97379
91093 87397 93500
102159 98493 87397
102159 87397 91093
113225 109503 98493
113225 98493 102159
104536 120647 124307
104536 124307 93502
102159 98497 113225
113225 104536 93502
120647 104538 124307
100983 104539 97380
104539 93501 97380
104539 104537 93501
93503 100983 97380
124307 120641 93502
120641 124307 104538
1553 120641 104538
1547 120641 1553
1553 12383 1547
12389 12383 1553
93504 12383 26593
12383 22989 26593
109503 113225 93502
12383 12389 22989
102159 91093 91085
98497 102159 104534
14749 405 11269
14749 11269 93497
11269 21887 93497
11269 21893 21887
93495 21887 21893
93495 21893 104531
79929 93498 93496
79929 93496 79921
87403 91085 104532
91085 79921 104532
91085 79929 79921
87403 104534 91085
104535 97391 100975
102159 91085 104534
104533 112033 97391
112033 108377 100975
108377 93499 100975
123155 119491 108377
123155 108377 112033
4001 397 119491
4001 119491 123155
14749 11263 397
14749 397 4001
14749 93497 11263
79929 76187 93498
91093 93500 76187
79929 91093 76187
91085 91093 79929
97391 112033 100975
4001 119499 405
22989 104540 26593
100983 104541 104539
54921 58532 104546
58532 54921 65619
58532 65619 69308
76563 93510 69308
65619 76563 69308
76571 76563 65619
76571 87783 76563
87791 87783 76571
102538 98901 104548
98901 87791 104548
98901 87783 87791
102538 93512 98901
104549 64129 67759
93509 93511 104545
67759 64129 78755
104547 89941 75065
89941 78755 75065
89941 89943 78755
89941 93511 97382
100999 89941 97382
89943 89941 100999
93513 100999 97382
98907 102538 104548
109945 93512 102538
98907 109945 102538
109951 109945 98907
109951 104550 109945
109945 104550 93514
78755 64129 75065
100987 104541 100983
104545 93511 86285
104547 86285 89941
100983 93503 93505
100983 93505 100987
26593 22983 93504
22983 26593 104540
33677 22983 104540
33673 22983 33677
33677 104542 33673
33673 104542 93506
97381 93507 100987
93507 104541 100987
93507 104543 104541
100987 93505 97381
104544 47926 44311
93511 89941 86285
93506 104544 44311
58528 54915 47926
47926 54915 44311
58528 93508 54915
104545 93507 93509
104545 104543 93507
44315 47926 104544
47926 44315 104546
58532 47926 104546
58528 47926 58532
93508 58528 65611
58528 69308 65611
58528 58532 69308
69308 93510 65611
104542 104544 93506
68259 79253 79257
45349 48746 97052
6026 13427 16742
96857 4204 4210
96857 4210 96861
75764 96862 79360
75764 79360 90514
75764 90514 86962
86962 90514 101570
86962 101570 98050
96863 98050 101570
120558 96864 124118
120558 124118 4982
120558 4982 1458
1458 4982 15714
1458 15714 12294
96865 12294 15714
96866 58330 58328
96866 58328 96858
85788 58328 85792
85792 58328 58330
37459 33986 96859
85789 44612 37459
44612 33986 37459
44612 44614 33986
55232 58725 96867
44614 55232 96867
44612 55232 44614
65916 69503 58725
65916 58725 55232
85787 4210 4204
85791 4210 85787
92384 85790 88773
88773 77573 77579
54848 96858 58328
58328 85788 54848
85788 96852 54848
85788 85784 96852
85785 12668 96853
96853 12668 12670
23288 12670 12668
23288 23290 12670
33984 37459 96859
23290 33984 96859
23288 33984 23290
85789 37459 33984
27479 24019 85786
76860 80509 69503
24019 27479 96854
34671 24019 34675
34675 96855 48789
45303 34675 48789
34671 34675 45303
45303 48789 96856
55919 45303 96856
55915 45303 55919
55919 66627 55915
66631 66627 55919
66631 77573 66627
77579 77573 66631
92384 88773 96860
88773 77579 96860
34675 24019 96854
76860 69503 65916
85793 80509 76860
96868 92386 92384
15714 26390 96865
15718 26390 15714
96873 22898 26390
96874 58334 58330
96874 58330 96866
85792 58330 65529
58330 69110 65529
58330 58334 69110
69110 85800 65529
58725 55234 96867
55234 58725 65918
65918 58725 69503
65918 69503 76862
26390 22898 96865
76862 69503 80509
85793 96875 80509
85801 96875 85793
55606 96876 59096
55606 59096 69874
55606 69874 66302
66302 69874 80898
66302 80898 77252
96877 77252 80898
96878 92388 92386
96878 92386 96868
85794 92386 85802
85802 92386 92388
85803 4218 85795
96875 76862 80509
96857 690 4204
15718 15714 4982
85799 15718 1452
96868 92384 96860
85790 92384 85794
85794 92384 92386
85795 4214 85791
85791 4214 4210
96861 4210 4214
96861 4214 96869
64830 96870 68354
79360 96862 64830
79360 64830 68354
75758 79360 68354
85796 75758 68354
86956 90514 75758
15718 4982 1452
75758 90514 79360
86956 101570 90514
109060 96863 112656
112656 96863 85797
96863 101570 85797
101570 98044 85797
96871 109060 112656
109428 96872 113010
124118 96864 109428
113010 124118 109428
124122 124118 113010
1452 4982 85798
4982 124122 85798
4982 124118 124122
98044 101570 86956
85795 4218 4214
96851 85783 85787
690 96851 4204
96840 68342 64823
96840 64823 85772
54145 96840 85772
57592 54145 85772
79350 75757 68342
68342 75757 64823
90506 86955 79350
79350 86955 75757
101562 98043 90506
90506 98043 86955
109059 112644 85773
109059 85773 98043
96841 109059 98043
101562 96841 98043
96837 112644 109059
76476 96842 80108
76476 80108 91270
76476 91270 87688
87688 91270 102336
87688 102336 98790
98790 102336 113416
98790 113416 109828
109828 113416 124494
109828 124494 120950
96843 120950 124494
96844 6064 2569
85774 96844 2569
54145 57592 96836
85771 689 96835
85771 685 689
85777 689 685
43547 43545 32897
57592 54141 96836
54141 43547 96836
54141 43545 43547
57592 85772 54141
112644 109053 85773
85767 109053 112644
96837 85767 112644
96831 85767 96837
85774 2568 6060
96832 85774 6060
96838 85774 96832
85768 6060 2568
96838 96844 85774
13748 17118 85769
27818 17118 13748
27818 27816 17118
38466 35074 96833
27816 38466 96833
27818 38466 27816
49132 96834 35074
38466 49132 35074
49136 49132 38466
56348 59750 85776
59750 49136 85776
59750 49132 49136
85770 59750 56348
96839 689 85777
85775 27818 13748
6064 85778 2569
24402 27818 85775
35068 38466 24402
124494 120946 85781
96849 1838 5370
2577 6064 96844
2577 96850 6064
96850 85778 6064
96850 85782 85778
96851 85779 85783
96851 96845 85779
86961 90508 96846
90508 86961 98049
90508 98049 101564
96847 101564 98049
85784 65528 69100
96843 124494 85781
96848 85784 69100
85780 69100 65528
1836 5370 85781
96849 5370 1836
85785 96849 1836
96853 96849 85785
13389 85782 96850
13389 96850 13395
85786 13389 27479
13389 24023 27479
13389 13395 24023
24023 96854 27479
96855 45307 48789
45307 96856 48789
96852 85784 96848
96851 85787 4204
5370 96843 85781
109822 124494 113416
24402 38466 27818
45734 49136 35068
35068 49136 38466
85776 49136 45734
96845 85777 85779
96845 96839 85777
64829 68342 96840
68342 64829 75763
68342 75763 79350
79350 75763 96846
90508 79350 96846
90506 79350 90508
101564 90506 90508
1838 96843 5370
101562 90506 101564
96841 101564 96847
65536 96848 69100
80108 96842 65536
80108 65536 69100
76470 80108 69100
85780 76470 69100
87684 91270 76470
76470 91270 80108
98786 102336 87684
87684 102336 91270
109822 113416 98786
98786 113416 102336
120946 124494 109822
96841 101562 101564
96869 4214 4218
96869 4218 96879
54146 96880 57610
44990 55602 59102
44990 44986 55602
85818 59102 55602
99518 103094 85819
85827 114174 99518
114174 103094 99518
114174 114172 103094
96895 114172 114174
96895 114174 96901
110901 85820 96896
110901 96896 110909
110909 96902 110901
110901 96902 85828
85829 14976 85821
85821 14976 14974
25660 22156 96897
14974 25660 96897
14976 25660 14974
36340 96898 22156
25660 36340 22156
36344 36340 25660
47012 36340 36344
47008 36340 47012
85822 47008 85830
85830 47008 47012
96903 85823 85831
96903 96899 85823
96894 44990 59102
44990 34352 44986
44986 34352 85826
34352 37824 85826
1453 4998 85815
4998 15726 85815
4998 15730 15726
26404 15726 15730
26398 15726 26404
37078 26398 26404
37076 26398 37078
47748 37076 37078
47746 37076 47748
58342 47746 47748
58340 47746 58342
65530 69122 85824
69122 58342 85824
109429 113018 96900
69122 58340 58342
85817 110188 96893
96893 110188 110190
110188 85825 124890
121310 110188 124890
110190 110188 121310
121310 124890 5746
121310 5746 2206
2206 5746 16478
2206 16478 13042
13042 16478 27172
13042 27172 23684
23684 27172 37824
23684 37824 34352
85816 69122 65530
113018 109429 96904
124134 113018 96904
124132 113018 124134
2925 122025 122035
17140 13749 6448
6448 13749 2925
27838 24403 17140
17140 24403 13749
27838 85834 24403
4234 687 85835
11537 14976 85829
11537 85829 687
96907 11537 687
4234 96907 687
14976 11537 22157
14976 22157 25660
2925 122035 96906
25660 22157 32899
36344 32899 96908
47016 36344 96908
47012 36344 47016
85830 47012 85836
85836 47012 47016
96909 85831 85837
96909 96903 85831
120559 124134 96904
124134 120559 1459
124134 1459 5002
5002 1459 12295
5002 12295 15734
15734 12295 96910
25660 32899 36344
124132 1453 120555
6448 2925 96906
122025 85828 96902
5002 124132 124134
4998 124132 5002
15734 4998 5002
15730 4998 15734
26410 15730 15734
26404 15730 26410
33588 37078 85832
37078 26410 85832
37078 26404 26410
44232 47748 33588
33588 47748 37078
54842 58342 44232
44232 58342 47748
122025 96902 122035
85824 58342 54842
2204 5746 121308
121308 5746 124890
13040 16478 2204
2204 16478 5746
23680 27172 13040
13040 27172 16478
34348 37824 23680
23680 37824 27172
85826 37824 34348
110568 114174 85827
96901 114174 110568
85833 96901 110568
96905 96901 85833
121308 124890 85825
4998 1453 124132
113016 113018 124132
113016 124132 120555
96886 59096 96876
69876 59096 59098
69874 59096 69876
80900 69874 69876
80898 69874 80900
92064 88452 96877
80898 92064 96877
80900 92064 80898
96887 88452 92064
88781 92388 96878
96888 103404 99831
96888 99831 85802
88781 96888 85802
96886 59098 59096
92388 88781 85802
85811 4222 85803
85803 4222 4218
96879 4218 4222
96879 4222 96889
96890 57612 57610
96890 57610 96880
85804 57610 85812
85812 57610 57612
85805 120178 96881
96881 120178 120184
96891 120184 120178
96891 120178 85813
96892 113016 113014
103404 85810 99831
96892 113014 96882
96885 88066 85809
96875 88066 88068
68354 96870 54146
68354 54146 57610
64824 68354 57610
85804 64824 57610
85796 68354 64824
109054 112656 85797
96871 112656 109054
85805 96871 109054
96881 96871 85805
96882 113014 113010
96882 113010 96872
120554 124122 85806
124122 113014 85806
96885 88068 88066
124122 113010 113014
85807 15722 85799
85799 15722 15718
26394 15718 15722
26390 15718 26394
96873 26390 26394
96873 26394 96883
96884 58338 58334
96884 58334 96874
69118 58334 58338
69110 58334 69118
85800 69110 85808
85808 69110 69118
85801 88066 96875
85798 124122 120554
32897 43545 36302
85806 113014 85814
85815 15726 85807
99524 103094 114172
99524 114172 110576
96895 110576 114172
99839 103404 96888
99839 96896 103404
96896 85810 103404
96896 85820 85810
686 4222 85811
11536 96889 14974
14974 96889 85821
96889 4222 85821
4222 686 85821
96897 11536 14974
92064 88448 85819
32898 96898 36340
32898 47008 43548
57612 96890 43548
57612 43548 47008
54142 57612 47008
85822 54142 47008
85812 57612 54142
85813 1096 96891
96891 1096 1102
96899 1102 1096
96899 1096 85823
96900 113018 113016
96900 113016 96892
85814 113016 120555
32898 36340 47008
85814 113014 113016
96887 92064 85819
99524 96887 103094
85807 15726 15722
26398 15722 15726
26394 15722 26398
37076 33594 96883
26394 37076 96883
26398 37076 26394
33594 37076 47746
33594 47746 44238
58338 96884 44238
47746 58338 44238
58340 58338 47746
69122 58338 58340
69118 58338 69122
103094 96887 85819
85808 69118 85816
85809 99152 96885
96885 99152 99154
96893 99154 99152
96893 99152 85817
96894 59102 59098
96894 59098 96886
66298 69876 85818
69876 59102 85818
69876 59098 59102
77248 80900 66298
66298 80900 69876
88448 92064 77248
77248 92064 80900
85816 69118 69122
43545 85766 36302
25622 32897 36302
25622 22155 32897
96781 89246 92648
111424 96782 114772
125866 96776 111424
114772 125866 111424
125868 125866 114772
85716 125866 85720
85720 125866 125868
54140 57558 85717
64828 96777 68308
68308 96777 85721
96777 57558 85721
57558 54140 85721
96783 64828 68308
98425 101880 96778
101880 98425 109427
101880 109427 112958
96784 124072 120553
96784 120553 85718
109427 96784 85718
112958 109427 85718
124072 85722 120553
85723 47688 85719
85719 47688 47686
58288 47686 47688
58286 47686 58288
69062 58286 58288
69060 58286 69062
81480 92648 81476
81476 92648 96775
92648 89246 96775
81476 70456 81480
96778 101880 98423
96778 98423 85712
87333 96778 85712
90810 87333 85712
112958 109425 101880
101880 109425 98423
112958 85718 109425
85719 47686 85713
85713 47686 47684
58286 54846 96773
47684 58286 96773
47686 58286 47684
54846 58286 69060
80064 69060 69062
54846 69060 65534
65534 80062 76474
96779 76474 80062
96780 38424 38420
96780 38420 96774
49092 38420 38424
49088 38420 49092
85714 49088 56345
49088 59696 56345
49088 49092 59696
56345 59696 85715
59696 70456 85715
59696 70460 70456
81480 70456 70460
65534 69060 80062
80062 69060 80064
96779 80062 80064
96779 80064 96785
96788 1451 85722
120557 96788 85722
124072 120557 85722
15666 12287 4936
4936 12287 1451
26338 22891 15666
15666 22891 12287
96789 33593 26338
33593 22891 26338
33593 33587 22891
44237 47688 85723
33587 44237 85723
33593 44237 33587
96788 4936 1451
47688 44237 54847
58288 54847 65535
58288 65535 69062
69062 65535 76475
69062 76475 80064
96785 80064 76475
96790 70468 70464
96790 70464 96786
81488 70464 70468
81484 70464 81488
92656 81484 81488
92652 81484 92656
103682 92652 92656
103680 92652 103682
47688 54847 58288
87333 90810 96772
120557 124072 96784
96787 86960 86954
35073 38424 96780
38424 35073 45737
38424 45737 49092
49092 45737 56351
49092 56351 59696
59696 56351 96786
70464 59696 96786
70460 59696 70464
81484 70460 70464
81480 70460 81484
92652 81480 81484
92648 81480 92652
103680 100342 96781
96787 86954 85725
92648 103680 96781
114772 96782 100342
103680 114772 100342
114774 114772 103680
125870 114772 114774
125868 114772 125870
85720 125868 85724
85724 125868 125870
64822 68308 85721
68308 64822 96783
64822 75762 96783
64822 75756 75762
86954 75762 75756
86954 86960 75762
92652 103680 92648
96771 57558 96777
96771 57554 57558
57558 57554 46942
27772 85702 24401
81468 78017 85703
96763 89245 81468
89245 78017 81468
89245 89241 78017
100341 103660 85697
89241 100341 85697
89245 100341 89241
96764 114764 111419
96764 111419 85698
100341 96764 85698
103660 100341 85698
114764 85704 111419
17078 24401 13747
46936 43543 85705
46936 57546 85699
46936 57550 57546
96759 57546 57550
96759 57550 96765
96766 90808 90806
96766 90806 96760
85700 90806 85706
85706 90806 90808
1450 4926 85701
12286 15656 1450
1450 15656 4926
22890 26328 12286
12286 26328 15656
43543 46936 85699
33592 96761 37010
27772 24401 17078
6380 17078 13747
103660 85698 100337
57546 54139 85699
64827 68296 85693
64827 85693 54139
96759 64827 54139
57546 96759 54139
68296 64827 75761
68296 75761 79302
96755 79302 75761
76123 79652 96756
96760 90806 87331
96760 87331 85694
76123 96760 85694
6380 6382 17078
79652 76123 85694
120552 124062 85695
85701 4926 120552
4926 124062 120552
4926 4924 124062
15656 12292 96757
4924 15656 96757
4926 15656 4924
12292 15656 26328
12292 26328 22896
96761 22896 26328
96762 6382 6380
96762 6380 96758
85696 6380 13747
90806 85700 87331
114776 103680 103682
37010 96761 85707
26328 22890 85707
85712 90808 90810
33586 37010 85707
44236 96767 47684
47684 96767 85713
96767 37010 85713
37010 33586 85713
96773 44236 47684
24407 27776 96768
27776 24407 96774
38420 27776 96774
38416 27776 38420
85708 38416 45733
38416 49088 45733
85706 90808 85712
38416 38420 49088
85715 70456 85709
85709 70456 70452
81476 70452 70456
81472 70452 81476
96769 81472 81476
96769 81476 96775
96776 125866 125864
96776 125864 96770
85710 125864 85716
85716 125864 125866
43544 46942 85711
85717 57558 43544
57558 46942 43544
49088 85714 45733
96761 26328 85707
96772 90808 96766
96765 57554 96771
96767 33592 37010
2929 6382 96762
6382 2929 13753
6382 13753 17078
17078 13753 96768
27776 17078 96768
27772 17078 27776
85702 27772 35067
27772 38416 35067
27772 27776 38416
38416 85708 35067
70452 67045 85709
67045 70452 85703
96772 90810 90808
70452 81468 85703
96763 81468 81472
96763 81472 96769
111423 114764 96764
96770 125864 122537
96770 122537 85704
111423 96770 85704
114764 111423 85704
125864 85710 122537
85711 46942 85705
85705 46942 46936
57554 46936 46942
57550 46936 57554
96765 57550 57554
70452 81472 81468
26414 15734 96910
114774 103680 114776
125870 114774 125872
96819 85749 25974
96815 85749 96819
121689 125196 96816
96820 6054 2567
96820 2567 85750
121689 96820 85750
125196 121689 85750
6054 85754 2567
66626 70164 85751
70164 66626 96817
66626 77578 96817
66626 77572 77578
77572 85755 92368
88780 77572 92368
77578 77572 88780
96821 88780 92368
56354 96822 59738
59738 85756 56354
85756 96818 56354
85756 85752 96818
25974 85753 22533
85753 96823 22533
85753 85757 96823
96819 25974 22533
96824 6056 6054
96824 6054 96820
85754 6054 85758
85749 22529 25974
25974 22529 85753
96814 96818 85748
85748 96818 85752
96811 85741 85745
96811 96807 85741
85746 2566 6048
96808 85746 6048
96812 85746 96808
85742 6048 2566
45302 48768 85743
55918 96809 59376
59376 96809 85747
96809 48768 85747
48768 45302 85747
96813 55918 59376
56347 85744 96810
85758 6054 6056
56347 96810 56353
56347 96814 85748
96815 85745 85749
96815 96811 85745
121688 96816 125196
125196 85750 121688
85750 96812 121688
85750 85746 96812
55914 59376 85747
66630 96813 70164
70164 96813 85751
96813 59376 85751
59376 55914 85751
96817 66630 70164
56353 96814 56347
88772 92368 85755
96821 92368 88772
85759 96821 88772
96827 4576 1101
2576 96832 6060
6060 85768 2576
85768 96828 2576
85768 85762 96828
85763 110900 96829
96829 110900 110908
122024 110908 110900
122024 122034 110908
2924 122034 122024
2924 2930 122034
2924 85769 17118
13754 2924 17118
120183 1101 120177
2930 2924 13754
13754 27816 24408
96833 24408 27816
45740 96834 49132
59746 96830 45740
49132 59746 45740
59750 59746 49132
85764 59746 85770
85770 59746 59750
96835 11535 85771
85771 11535 11533
22155 25622 85765
11533 22155 85765
11535 22155 11533
13754 17118 27816
96806 96810 85740
120177 1101 85761
85767 120183 120177
96825 96821 85759
96826 59742 59738
96826 59738 96822
85756 59738 85760
85760 59738 59742
4576 1095 85761
96827 11925 4576
11925 1095 4576
11925 11921 1095
85757 11921 11925
85757 11925 96823
2575 6056 96824
2575 96828 6056
1101 4576 85761
96828 85758 6056
85759 99830 96825
96825 99830 99838
96829 99838 99830
96829 99830 85763
96830 59746 59742
96830 59742 96826
85760 59742 85764
85764 59742 59746
25622 22153 85765
36302 32895 25622
25622 32895 22153
36302 85766 32895
96831 120183 85767
96828 85762 85758
85740 96810 85744
96809 45306 48768
38104 34670 85743
96794 70476 70472
96794 70472 96792
81496 70472 70476
81492 70472 81496
92664 81492 81496
92660 81492 92664
103690 92660 92664
103686 92660 103690
114782 103686 103690
114778 103686 114782
125878 114778 114782
125874 114778 125878
3406 6778 85730
96793 109058 112618
6778 125878 85730
85728 6778 3406
109052 112618 85729
120182 96793 123726
123726 96793 85731
96793 112618 85731
112618 109052 85731
96795 120182 123726
56352 96796 59714
70476 96794 56352
70476 56352 59714
67046 70476 59714
85732 67046 59714
78018 81496 67046
6778 125874 125878
67046 81496 70476
96791 85727 85729
109058 96791 112618
85724 125870 85726
85726 125870 125872
85725 98042 96787
96787 98042 98048
96791 98048 98042
96791 98042 85727
1457 4936 96788
4936 1457 12293
4936 12293 15666
15666 12293 22897
15666 22897 26338
96789 26338 22897
96792 70472 70468
96791 85729 112618
96792 70468 96790
81488 70468 81492
92660 81488 81492
92656 81488 92660
103686 92656 92660
103682 92656 103686
114778 103682 103686
114776 103682 114778
125874 114776 114778
125872 114776 125874
85726 125872 3405
125872 6778 3405
125872 125874 6778
6778 85728 3405
81492 70468 70472
125872 114774 114776
89242 92664 78018
100338 103690 89242
85736 49114 85738
85738 49114 49116
96803 85737 85739
96803 96801 85737
13394 96804 16762
13394 16762 27456
13394 27456 24022
24022 27456 38104
24022 38104 34674
96805 34674 38104
45739 49116 96802
45739 96806 49116
96806 85738 49116
96802 49114 96800
96806 85740 85738
96807 96803 85739
2574 96808 6048
16762 96804 2574
16762 2574 6048
13388 16762 6048
85742 13388 6048
24018 27456 13388
13388 27456 16762
34670 38104 24018
24018 38104 27456
45306 96805 48768
48768 96805 85743
96805 38104 85743
96807 85739 85741
78018 92664 81496
96802 49116 49114
96801 22532 22528
89242 103690 92664
111420 114782 100338
100338 114782 103690
122538 125878 111420
111420 125878 114782
85730 125878 122538
120176 123726 85731
123726 120176 96795
120176 1100 96795
120176 1094 1100
96797 1100 1094
96797 1094 85733
45738 96798 49110
96801 22528 85737
59714 96796 45738
56346 59714 49110
85734 56346 49110
85732 59714 56346
85733 11920 96797
96797 11920 11924
96799 11924 11920
96799 11920 85735
96800 49114 49110
96800 49110 96798
85734 49110 85736
85736 49110 49114
85735 22528 96799
96799 22528 22532
59714 45738 49110
26410 15734 26414
85832 26410 85838
85838 26410 26414
88776 85951 103456
99842 88776 103456
88784 88776 99842
97009 99842 103456
35076 97010 38546
49222 97004 35076
38546 49222 35076
49224 49222 38546
59840 49222 49224
59838 49222 59840
70622 59838 59840
70620 59838 70622
97005 70620 70622
97005 70622 97011
111426 97012 115024
126120 97006 111426
126120 111426 115024
122540 126120 115024
85952 122540 115024
85948 126120 122540
110580 97007 114244
97007 85953 114244
97007 85949 85953
97013 110580 114244
45308 97014 48864
45308 48864 85954
55916 45308 85954
88776 88784 77582
88776 77582 77576
77582 66634 77576
77576 66634 85950
56356 97000 59836
56356 59836 70618
56356 70618 67050
97001 67050 70618
3410 97002 7008
7008 85946 3410
85946 96998 3410
85946 85944 96998
97003 85945 85947
97003 96999 85945
45742 97004 49222
59836 97000 45742
49222 59836 45742
55920 45308 55916
59838 59836 49222
70618 59836 70620
97001 70618 70620
97001 70620 97005
122542 97006 126120
7008 97002 122542
7008 122542 126120
3408 7008 126120
85948 3408 126120
85946 7008 3408
97007 85947 85949
97007 97003 85947
66634 97008 70254
66634 70254 85950
70620 59836 59838
97008 55920 70254
55920 66628 70254
55920 55916 66628
97019 121684 85959
34676 97020 85960
34676 85960 34672
97014 34676 48864
34676 45304 48864
34676 34672 45304
85954 48864 45304
110904 114548 85955
114548 110904 97015
110904 122038 97015
110904 122030 122038
2928 122038 122030
2928 2934 122038
97019 121694 121684
13752 2934 2928
97016 13758 27890
13758 24406 27890
13758 13752 24406
85956 27890 24406
67048 70624 85957
78022 97017 81696
81696 97017 85961
97017 70624 85961
70624 67048 85961
78022 81696 92864
78022 92864 89248
103926 97018 89248
92864 103926 89248
13752 13758 2934
96999 96997 85943
110572 121684 121694
114244 110572 97013
85950 70254 66628
99834 103456 85951
110912 97009 114548
114548 97009 85955
97009 103456 85955
103456 99834 85955
97015 110912 114548
24412 97016 27890
38546 97010 24412
38546 24412 27890
35072 38546 27890
85956 35072 27890
45736 49224 35072
110572 121694 97013
35072 49224 38546
45736 59840 49224
85957 70624 56350
70624 59840 56350
70624 70622 59840
97011 70622 70624
97011 70624 97017
100344 97018 103926
115024 97012 100344
115024 100344 103926
111422 115024 103926
85958 111422 103926
85952 115024 111422
110572 114244 85953
56350 59840 45736
96999 85943 85945
96996 96998 85942
85942 96998 85944
98046 101620 85921
101620 98046 96981
98046 109062 96981
98046 109056 109062
109056 85929 123818
120186 109056 123818
109062 109056 120186
120186 123818 4646
120186 4646 1104
1104 4646 85930
11922 1104 85930
11926 1104 11922
11922 85922 11926
24405 96984 85928
11926 85922 96982
76122 79742 65184
65184 79742 68730
85924 79742 76122
44988 48524 85925
55604 59132 44988
44988 59132 48524
85926 59132 55604
125272 121683 85931
2581 6130 85927
2581 85927 121683
96985 2581 121683
125272 96985 121683
96983 6130 2581
65184 68730 85923
35071 85928 96984
24411 96984 24405
13757 24405 17164
68730 57978 54496
68730 68726 57978
79742 76124 96977
68726 79742 96977
68730 79742 68726
76124 79742 85924
87332 76124 85924
87334 76124 87332
96978 87334 101958
87334 98424 101958
87334 87332 98424
85916 101958 98424
34350 37854 85917
24411 24405 13757
85925 48524 34350
48524 48522 37854
59132 48522 48524
59130 48522 59132
66300 69908 85926
69908 59132 85926
69908 59130 59132
85918 69908 66300
85927 6130 85919
85919 6130 6124
96979 6124 6130
96979 6130 96983
13757 17164 96980
24405 85920 17164
48524 37854 34350
103932 103926 92864
35071 96984 35075
35071 96986 85932
81648 89247 92814
92814 89247 100343
92814 100343 103872
96987 103872 100343
122541 126074 96988
126074 122541 96990
6980 126074 96990
6976 126074 6980
85934 6976 85936
85936 6976 6980
96991 85935 85937
96991 96989 85935
3409 6980 96990
81648 78021 89247
3409 96992 6980
96992 85938 85936
96993 85937 85939
96993 96991 85937
85938 96994 85940
96992 96994 85938
96995 85939 85941
96995 96993 85939
85940 96996 85942
96994 96996 85940
96997 110579 85943
85943 110579 110571
85941 110571 110579
85941 110579 96995
96992 85936 6980
35075 96986 35071
67049 78021 67047
78021 81648 85933
81648 78019 85933
92814 89243 81648
81648 89243 78019
103872 100339 92814
92814 100339 89243
96987 111425 103872
111425 100339 103872
111425 111421 100339
126074 122539 96988
122539 111425 96988
122539 111421 111425
6976 3407 126074
126074 3407 122539
67047 78021 85933
6976 85934 3407
1098 4646 120180
120180 4646 123818
85930 4646 1098
125272 85931 121693
85931 96989 121693
85931 85935 96989
96985 125272 121693
45735 85932 96986
45735 96986 45741
45741 56349 45735
56355 56349 45741
56355 67047 56349
67049 67047 56355
120180 123818 85929
85923 68730 54496
85958 103926 85962
85959 2570 97019
97044 91602 97042
102672 91602 91608
102668 91602 102672
113752 102668 102672
113750 102668 113752
124834 113750 113752
124832 113750 124834
85988 124832 2249
124832 5690 2249
124832 124834 5690
5690 85992 2249
66338 69814 85989
85993 80842 66338
80842 69814 66338
80842 80840 69814
92006 80840 80842
92004 80840 92006
103040 92004 92006
103038 92004 103040
103040 97045 110609
114116 103040 110609
103038 103040 114116
114116 110609 97046
125168 114116 97046
125166 114116 125168
85990 125166 2613
125166 6024 2613
97044 91608 91602
97041 37364 34023
85987 85991 97043
85987 97043 34023
97039 48032 44653
76907 80438 97040
97042 91602 88109
97042 88109 85984
76907 97042 85984
80438 76907 85984
102668 99193 91602
91602 99193 88109
113750 110233 102668
102668 110233 99193
124832 121353 113750
113750 121353 110233
124832 85988 121353
125166 125168 6024
69814 66337 85989
69814 80838 85985
69814 80840 80838
85986 80838 88479
80838 92004 88479
80838 80840 92004
103038 99547 92004
92004 99547 88479
114116 110607 103038
103038 110607 99547
125166 121727 114116
114116 121727 110607
125166 85990 121727
37364 85987 34023
66337 69814 85985
16740 13425 6024
6024 13425 2613
27434 24059 16740
16740 16742 27434
34711 85994 27434
24061 34711 27434
34713 34711 24061
48746 45347 97052
45347 34713 97052
45347 34711 34713
48746 85998 45347
34024 97047 37378
97047 85999 37378
97047 85995 85999
97053 34024 37378
99197 102674 97048
27434 16742 24061
102674 99197 110237
113754 110237 121357
113754 121357 124836
124836 121357 97054
5694 124836 97054
5692 124836 5694
85996 5692 86000
86000 5692 5694
86001 92010 85997
85997 92010 92008
97049 92008 92010
97049 92010 97055
2615 6026 97050
6026 2615 13427
102674 110237 113754
37358 37364 48032
16742 97051 24061
16742 6024 6026
16740 24059 13425
27434 85994 24059
97047 85991 85995
97047 97043 85991
88113 91608 97044
91608 88113 97048
102674 91608 97048
102672 91608 102674
113754 102672 102674
113752 102672 113754
124836 113752 113754
124834 113752 124836
5692 124834 124836
16740 6024 16742
5690 124834 5692
85996 5690 5692
77280 80842 85993
85997 92008 77280
92008 80842 77280
92008 92006 80842
92008 97049 99549
103040 92008 99549
92006 92008 103040
97045 103040 99549
121729 125168 97046
125168 121729 97050
6026 125168 97050
6024 125168 6026
85992 5690 85996
48032 37364 44653
37364 97041 44653
85983 37364 37358
2247 13085 16385
2247 2251 13085
16385 13085 27075
27075 13085 23735
23735 97024 27075
97025 85965 85967
97025 97023 85965
16385 13081 85966
27075 23729 13081
27075 13081 16385
97024 34393 37731
97024 37731 85968
27075 97024 85968
85966 2247 16385
23729 27075 85968
97027 65953 85969
85969 65953 65949
85967 65949 65953
85967 65953 97025
37731 34389 85968
37731 97026 34389
97026 85970 34389
97026 97028 85970
97029 85969 85971
97029 97027 85969
85970 97030 85972
97028 97030 85970
97031 85971 85973
34393 97026 37731
97031 97029 85971
2251 2247 121355
2247 85964 124796
97019 2570 2582
13390 2582 2570
13390 13396 2582
24020 13396 13390
24020 24024 13396
24020 85960 24024
24024 85960 97020
78020 81696 85961
89244 92864 78020
78020 92864 81696
100340 103932 89244
89244 103932 92864
85962 103932 100340
121355 2247 124796
97021 88111 85963
88111 99191 88107
99195 99191 88111
99195 110231 99191
110235 110231 99195
124796 121351 97022
121351 110235 97022
121351 110231 110235
124796 85964 121351
97023 76905 85965
85965 76905 76901
85963 76901 76905
85963 76905 97021
121355 124796 97022
85963 88111 88107
85962 103926 103932
85972 97032 85974
97033 85973 85975
121352 121356 110236
2248 121356 121352
2248 2252 121356
13082 2252 2248
13082 13086 2252
27099 23736 85980
23736 13082 85980
23736 13086 13082
27099 97038 23736
88108 91564 85981
99192 102634 88108
88108 102634 91564
85982 102634 99192
121352 110236 110232
37358 34021 85983
37358 44651 34021
97039 55269 48032
55269 44651 48032
55269 55267 44651
55269 65951 55267
65955 65951 55269
80438 76903 97040
76903 65955 97040
76903 65951 65955
80438 85984 76903
80838 77279 85985
80838 85986 77279
85987 37364 85983
48032 44651 37358
97030 97032 85972
110236 99196 110232
99196 102634 85982
97033 97031 85973
85974 97034 85976
97032 97034 85974
65954 97033 69402
97033 85977 69402
97033 85975 85977
97035 65954 69402
34394 97036 85978
34394 85978 34390
34390 85976 34394
34394 85976 97034
65950 69402 85977
76906 97035 80404
110232 99196 85982
80404 97035 85979
69402 65950 85979
97037 76906 80404
23730 27099 85980
23730 85978 27099
85978 97038 27099
85978 97036 97038
76902 80404 85979
88112 97037 91564
91564 97037 85981
97037 80404 85981
80404 76902 85981
88112 91564 102634
88112 102634 99196
97035 69402 85979
97051 16742 13427
54496 57978 85915
22530 36710 26026
81242 66632 70204
77574 81242 70204
85864 77574 70204
85856 81242 77574
85865 6458 85857
85857 6458 6456
17150 6456 6458
17148 6456 17150
24404 27850 85866
27850 17150 85866
27850 17148 17150
85858 27850 24404
688 4260 85859
11538 96933 14998
14998 96933 85867
96933 4260 85867
4260 688 85867
11538 14998 25676
11538 25676 22158
22158 25676 36358
22158 36358 32900
32900 36358 47028
32900 47028 43550
96939 43550 47028
33595 37090 96934
44233 85860 37090
33595 44233 37090
81242 96932 66632
66632 96938 70204
96931 6092 2579
125236 2579 6092
692 96927 4260
96927 85859 4260
96927 85853 85859
96933 692 4260
64831 68376 96928
68376 64831 75765
68376 75765 79382
96929 79382 75765
96934 37090 33589
85854 96934 33589
96930 96934 85854
37090 85860 33589
80148 76471 85861
44239 44233 33595
96935 87689 80148
87689 87685 76471
87689 98787 87685
98791 98787 87689
113450 109823 96936
109823 98791 96936
109823 98787 98791
113450 85862 109823
114188 110569 85863
121691 125236 85855
121691 85855 110569
96937 121691 110569
114188 96937 110569
125236 121691 2579
87689 76471 80148
58356 54843 96940
54843 44239 96940
54843 44233 44239
85873 25678 11534
25678 14998 11534
25678 25676 14998
36360 25676 25678
36358 25676 36360
47030 36358 36360
47028 36358 47030
96939 47028 47030
96939 47030 96945
22900 96946 26428
22900 26428 85874
33590 22900 85874
33596 22900 33590
11534 14998 85867
44234 33596 33590
58358 58356 85875
58356 44240 85875
44240 44234 85875
44240 58356 96940
58358 96947 65537
69142 58358 65537
58356 58358 69142
96941 69142 65537
96948 124534 124532
96948 124532 96942
85868 124532 85876
85876 124532 124534
85877 103114 85869
44234 44240 33596
85852 38502 35070
85872 17150 17152
17150 6458 17152
69142 65531 58356
58356 65531 54843
76477 80148 85861
76477 85861 65531
96941 76477 65531
69142 96941 65531
96935 80148 76477
109829 113450 96936
96942 124532 120947
96942 120947 85862
109829 96942 85862
113450 109829 85862
124532 85868 120947
85866 17150 85872
103112 99519 85869
110577 85863 99519
96943 110577 99519
103112 96943 99519
96937 114188 110577
96944 70206 70204
96944 70204 96938
85864 70204 85870
85870 70204 70206
125586 122027 85871
122027 125586 85865
125586 6458 85865
125586 6460 6458
17152 6458 6460
110577 114188 85863
85858 35070 27850
35070 38502 27850
38502 24410 27850
96911 85839 85845
96917 121690 125232
96918 38498 38494
96918 38494 96912
85840 38494 85846
85846 38494 38498
123408 119789 85847
85841 119789 123408
96919 85841 123408
96913 85841 96919
96920 57628 57624
96920 57624 96914
85842 57624 85848
96911 85845 125232
85848 57624 57628
112671 109061 85849
109061 120179 85849
109061 120185 120179
85843 120179 120185
85843 120185 96915
96922 26418 26416
96922 26416 96916
85844 26416 85850
85850 26416 26418
121680 125232 85845
2578 96917 6090
6090 96917 85851
96917 125232 85851
96921 109061 112671
125232 121680 85851
121690 96911 125232
85838 26414 85844
96911 85833 85839
96911 96905 85833
2931 6448 96906
6448 2931 13755
6448 13755 17140
17140 13755 24409
17140 24409 27838
96912 38494 35069
96912 35069 85834
24409 96912 85834
27838 24409 85834
38494 85840 35069
4234 85835 691
85844 26414 26416
85835 96913 691
96907 4234 691
43549 47016 96908
96914 57624 54143
96914 54143 85836
43549 96914 85836
47016 43549 85836
57624 85842 54143
96915 1103 85843
85843 1103 1097
85837 1097 1103
85837 1103 96909
96916 26416 26414
96916 26414 96910
85835 85841 96913
85869 103114 103112
96923 2578 6090
99840 103416 114506
96930 85850 26418
96930 85854 85850
125236 121681 85855
121681 125236 85851
125236 6090 85851
125236 6092 6090
96923 6090 6092
96923 6092 96931
77580 96932 81242
77580 81242 85856
88774 77580 85856
88782 77580 88774
96924 88782 103416
22899 96930 26418
88782 99832 103416
110902 114506 99832
99832 114506 103416
122026 125580 110902
110902 125580 114506
85857 6456 122026
6456 125580 122026
6456 6454 125580
17148 13756 96925
6454 17148 96925
6456 17148 6454
13756 17148 27850
13756 27850 24410
38502 96926 24410
88782 88774 99832
99840 96924 103416
22899 26418 96922
98045 98051 109055
99840 114506 110910
110910 114506 125580
110910 125580 122036
122036 125580 6454
122036 6454 2932
96925 2932 6454
96926 38502 38498
96926 38498 96918
85846 38498 85852
85852 38498 38502
119790 123408 85847
96919 123408 119790
85853 96919 119790
112671 85849 109055
96927 96919 85853
96928 68376 64825
96928 64825 85848
54147 96928 85848
57628 54147 85848
79382 75759 68376
68376 75759 64825
96929 86963 79382
86963 75759 79382
86963 86957 75759
86963 98045 86957
98051 98045 86963
98051 96921 112671
109055 98051 112671
54147 57628 96920
85914 36710 33252
96943 103112 103114
96950 70208 70206
109824 113462 98788
98788 113462 102380
85902 113462 109824
27196 23681 85909
23681 27196 85903
27196 37850 85903
27196 37852 37850
37852 96971 44991
48518 37852 44991
37850 37852 48518
48518 44991 96972
59128 48518 96972
59126 48518 59128
69906 59126 59128
69904 59126 69906
85904 69904 85910
85910 69904 69906
110570 114204 85905
85911 125260 110570
125260 114204 110570
125260 125256 114204
96965 125256 125260
96965 125260 96973
99841 103432 96966
103432 99841 110911
103432 110911 114522
114522 110911 122037
87686 102380 91312
98788 102380 87686
76472 91312 80158
87686 91312 76472
96965 121692 125256
88783 92416 96962
96966 103432 99833
96966 99833 85896
88783 96966 85896
92416 88783 85896
114522 110903 103432
103432 110903 99833
110903 114522 85897
114522 125594 85897
114522 125596 125594
85898 125594 85906
85906 125594 125596
114522 122037 125596
85899 75760 96963
75760 85907 90558
86964 75760 90558
75766 75760 86964
96967 86964 90558
43908 96968 47384
43908 47384 57976
43908 57976 54498
96969 54498 57976
120560 96970 85908
120560 85908 120556
120556 85900 120560
120560 85900 96964
76472 80158 85901
96963 75760 75766
96974 6470 2927
96974 2927 85906
122037 96974 85906
37854 48522 37852
59128 96972 44992
48522 59128 44992
59130 59128 48522
69908 59128 59130
69906 59128 69908
85910 69906 85918
85918 69906 69908
121682 125260 85911
2580 96973 6124
6124 96973 85919
96973 125260 85919
125260 121682 85919
37852 48522 96971
96979 2580 6124
96980 17164 13751
96980 13751 85912
2933 96980 85912
6470 2933 85912
17164 85920 13751
98052 96975 101620
96975 85921 101620
96975 85913 85921
96981 98052 101620
85922 22530 26026
96976 85922 26026
96982 85922 96976
33252 36710 22530
2933 6470 96974
110578 125256 121692
48522 44992 96971
37854 27196 23682
125596 122037 85906
6470 85912 2927
86958 90558 85907
96967 90558 86958
85913 96967 86958
96975 96967 85913
22534 96976 26026
22534 26026 36710
22534 36710 33254
47384 96968 33254
47384 33254 36710
43906 47384 36710
85914 43906 36710
37854 37852 27196
85915 57978 43906
57978 57976 47384
68726 65186 96969
57976 68726 96969
57978 68726 57976
96977 65186 68726
98426 96978 101958
98426 101958 85916
109426 98426 85916
109430 98426 109426
109426 85908 109430
109430 85908 96970
23682 27196 85909
85917 37854 23682
57978 47384 43906
110578 114204 125256
103118 99520 85905
96961 103118 85905
96953 65538 69146
96954 124538 124534
96954 124534 96948
85876 124534 85884
85884 124534 124538
85885 103116 85877
85877 103116 103114
96949 103114 103116
96949 103116 96955
66633 70208 96950
96956 81250 77575
96956 77575 85878
66633 96956 85878
58358 54844 85883
70208 66633 85878
85887 6464 85879
85879 6464 6462
13750 17154 85888
17154 6464 85888
17154 6462 6464
85880 17154 13750
54144 57638 85881
96951 57638 54144
85889 96951 54144
96957 96951 85889
85890 12288 15754
96952 85890 15754
96958 85890 96952
81250 85886 77575
85882 15754 12288
96947 58358 85883
65538 96947 69146
96950 70206 96944
85870 70206 85878
85878 70206 70208
122028 125586 85871
85879 6462 122028
6462 125586 122028
6462 6460 125586
17154 6460 6462
17152 6460 17154
85872 17152 85880
85880 17152 17154
22154 25678 85873
32896 36360 22154
69146 96947 85883
22154 36360 25678
32896 47030 36360
54148 96945 57638
57638 96945 85881
96945 47030 85881
47030 43546 85881
96951 54148 57638
12296 96952 15754
26428 96946 12296
26428 12296 15754
22892 26428 15754
85882 22892 15754
85874 26428 22892
54844 58358 85875
43546 47030 32896
96943 103114 96949
85891 69148 85883
96953 69146 69148
76478 96959 80158
80158 96959 85901
96959 69148 85901
69148 65532 85901
76478 80158 91312
76478 91312 87690
87690 91312 102380
87690 102380 98792
98792 102380 113462
98792 113462 109830
124542 96960 109830
124542 109830 113462
120948 124542 113462
65532 69148 85891
85902 120948 113462
37850 34349 85903
34349 37850 85893
37850 48516 85893
37850 48518 48516
59126 48516 48518
59124 48516 59126
85894 59124 66299
59124 69904 66299
59124 59126 69904
69904 85904 66299
99520 103118 85895
110578 96961 114204
114204 96961 85905
85892 124542 120948
85883 69148 69146
1460 85890 96958
1460 85900 1454
96953 69148 96959
96960 124542 124538
96960 124538 96954
85884 124538 85892
85892 124538 124542
48516 44987 85893
59124 55603 48516
48516 55603 44987
59124 85894 55603
85895 103118 85885
85885 103118 103116
96955 103116 103118
96955 103118 96961
1454 85890 1460
77581 81250 96956
96962 88775 85886
77581 96962 85886
81250 77581 85886
92416 85896 88775
125594 122029 85897
122029 125594 85898
6464 85887 2926
85888 6464 2926
85889 64826 96957
96957 64826 64832
96963 64832 64826
96963 64826 85899
1460 96964 85900
96962 92416 88775
103660 100337 85697
79253 90409 79257
90407 104632 90409
33767 44409 47897
33767 33775 44409
44409 105040 47897
125388 121839 94015
125388 94016 121839
105041 64177 67735
94017 67735 64177
105037 94017 64177
94011 94017 105037
451 94012 105038
451 105038 453
453 11311 451
11313 11311 453
11313 21937 11311
21939 21937 11313
21939 32673 21937
32675 32673 21939
32675 105039 46763
43303 32675 46763
32673 32675 43303
46763 94013 43303
47897 44401 94014
44401 47897 105040
55005 44401 105040
54997 44401 55005
55005 105042 54997
54997 105042 94018
94014 33767 47897
33775 33767 23075
23075 33767 23065
23075 23065 12465
87441 105036 94010
105037 75117 94011
94011 75117 75113
94007 75113 75117
94007 75117 105033
119549 94008 105034
119549 105034 119551
119551 105038 119549
119549 105038 94012
105039 43305 46763
46763 43305 94013
43305 53899 94013
43305 53903 53899
114318 110725 94019
53903 105035 68125
53899 53903 64555
68125 94009 64555
98543 94010 105036
98543 105036 98547
98547 109561 98543
109567 109561 98547
109567 120707 109561
120715 120707 109567
120715 1617 120707
1625 1617 120715
1625 12455 1617
12465 12455 1625
12465 23065 12455
64555 53903 68125
110725 114318 94015
114318 125388 94015
114318 125390 125388
67737 94021 94025
67737 94025 67739
113615 109995 94022
105044 121125 124709
105044 124709 94026
113615 105044 94026
109995 113615 94026
121125 105046 124709
94027 114322 94023
94023 114322 114320
125394 114320 114322
125392 114320 125394
125394 105047 2725
67737 105045 105043
6266 125394 2725
6266 2725 13535
6266 13535 16964
105048 27646 24167
105048 24167 94024
13535 105048 94024
16964 13535 94024
27646 94028 24167
67741 105049 67739
67739 105049 105045
67739 94025 94029
67739 94029 67741
124709 121121 94026
105046 2023 5571
125392 125394 6266
87445 105036 87441
67739 105045 67737
6264 6266 16964
94016 125388 2723
125388 6264 2723
125388 125390 6264
6264 94020 2723
67737 105043 67735
67735 105043 105041
67735 94017 94021
67735 94021 67737
65683 94018 105042
65683 105042 65691
65691 76637 65683
76643 76637 65691
76643 87847 76637
16964 94024 13533
87853 87847 76643
98957 98951 87853
94022 98951 113615
98951 109999 113615
98951 98957 109999
109999 105044 113615
94023 114320 94019
94019 114320 114318
125392 114318 114320
125390 114318 125392
6266 125390 125392
6264 125390 6266
94020 6264 13533
6264 16964 13533
87853 98951 87847
105046 5571 94030
87441 105032 87445
90261 94005 86677
47110 54225 43623
57714 93996 54225
112390 108773 93997
119887 123490 93995
119887 93995 108773
105023 119887 108773
112390 105023 108773
105021 123490 119887
43627 47110 105022
47110 43627 54229
47110 54229 57714
64921 93996 57714
54229 64921 57714
64925 64921 54229
79478 75863 105024
75863 64925 105024
75863 64921 64925
79478 93998 75863
112390 93997 108777
93997 105025 108777
93997 93999 105025
105023 112390 108777
75867 79478 105024
87069 93998 79478
75867 87069 79478
87073 87069 75867
87073 98169 87069
57714 54225 47110
36440 32983 93994
32983 105022 93994
105022 43623 93994
105020 16585 23444
16585 27279 23444
16585 16581 27279
27279 105018 23444
5865 1970 105019
1970 5865 12816
12816 5865 16585
16585 105020 12816
4340 781 93993
15078 11623 4340
4340 11623 781
25746 22239 15078
15078 22239 11623
98173 98169 87073
36440 32981 25746
36440 93994 32981
123490 119883 93995
785 4340 93993
785 93993 119883
105021 785 119883
123490 105021 119883
4340 785 11625
4340 11625 15078
15078 11625 22241
15078 22241 25746
25746 22241 32983
25746 32983 36440
105022 47110 43623
25746 32981 22239
94000 98169 112795
98169 109183 112795
98169 98173 109183
76231 105030 79911
105031 86681 90261
94005 90261 86681
105029 94005 86681
94001 94005 105029
4801 1221 94002
15533 12049 1221
15533 1221 4801
15533 94003 12049
79911 76225 94004
79911 105030 76225
105030 94006 76225
105030 105032 94006
65291 68903 94004
105033 86337 94007
86337 97441 86333
97445 97441 86337
97445 108439 97441
108443 108439 97445
108443 105034 108439
108439 105034 94008
105035 64559 68125
68125 64559 94009
64559 75483 94009
64559 75487 75483
75487 105031 90261
86677 75487 90261
75483 75487 86677
94007 86337 86333
87441 94006 105032
68903 105028 94004
105028 76231 79911
109183 105026 112795
105027 65295 68903
65295 105028 68903
105029 97773 94001
94001 97773 97769
93999 97769 97773
93999 97773 105025
112795 109179 94000
109179 112795 105026
120311 109179 105026
120305 109179 120311
94002 120305 4801
120305 1225 4801
105028 79911 94004
120305 120311 1225
15533 1225 12053
15533 12053 94003
12053 22657 94003
12053 22661 22657
22661 33367 22657
33371 33367 22661
33371 44013 33367
44017 44013 33371
44017 54601 44013
54605 54601 44017
54605 105027 68903
65291 54605 68903
54601 54605 65291
4801 1225 15533
124709 105046 94030
121121 124709 94030
2023 105050 5571
110363 94062 105080
110363 105080 110369
110369 121485 110363
121489 121485 110369
121489 2365 121485
2369 2365 121489
2369 13189 2365
13193 13189 2369
13193 105084 13189
13189 105084 94066
105085 77399 81071
105081 92233 77399
77399 92233 81071
92233 88593 81071
88593 94067 81071
92233 94063 88593
56074 105086 59566
59566 94068 56074
94068 105082 56074
94068 94064 105082
67617 105087 64014
105087 94065 64014
105087 105083 94065
94069 67617 64014
23821 94066 105084
23821 105084 23825
94070 23821 37993
105083 53382 94065
105083 53386 53382
105079 53382 53386
94061 53382 105079
56071 94052 105070
56071 105070 56073
56073 105074 56071
56071 105074 94056
105075 53385 94057
94057 53385 53381
94053 53381 53385
94053 53385 105071
88241 91876 105072
88241 105076 91876
105076 94054 91876
105076 94058 94054
105077 94055 94059
23821 34477 37993
105077 105073 94055
105074 105078 94056
105079 94057 94061
105079 105075 94057
99313 94058 105076
99313 105076 99319
99319 105080 99313
99313 105080 94062
105081 88597 92233
94063 92233 88597
105077 94063 88597
94059 94063 105077
94060 105082 94064
105078 105082 94060
94056 105078 94060
23821 23825 34477
37993 34477 48651
48651 34477 45099
105089 97166 97170
105091 97170 97166
105091 97166 94075
105092 59588 59578
105092 59578 105090
94074 59578 94076
94076 59578 59588
94075 108158 105091
105091 108158 108162
108158 94077 122904
119224 108158 122904
108162 108158 119224
105093 119224 122904
94073 97166 105089
105094 59594 59588
94076 59588 94078
94078 59588 59594
119216 122904 94077
96 105093 3730
3730 105093 94079
105093 122904 94079
122904 119216 94079
105095 96 3730
105096 59598 59594
105096 59594 105094
94078 59594 94080
94080 59594 59598
88 3730 94079
105094 59588 105092
105073 88592 94055
94074 59570 59578
105090 59570 105088
48651 45099 59261
59261 45099 55721
59261 55721 94071
55721 66439 94071
55721 66441 66439
66441 105085 81071
77397 66441 81071
66439 66441 77397
81071 94067 77397
105088 59570 59566
105088 59566 105086
94068 59566 94072
94072 59566 59570
94072 59570 94074
67617 64018 105087
74898 64018 67617
74898 74902 64018
86086 74902 74898
86086 86090 74902
105089 86090 86086
105089 86086 94073
37993 34473 94070
48651 45095 34473
48651 34473 37993
59261 55717 45095
59261 45095 48651
59261 94071 55717
105090 59578 59570
94069 74898 67617
105073 88596 88592
105069 88592 88596
94051 88592 105069
69680 66087 105054
66087 55401 105054
66087 55397 55401
69680 94036 66087
92214 88591 94037
99659 103236 94031
99659 94031 88591
105055 99659 88591
92214 105055 88591
105051 103236 99659
45453 94032 105052
45453 105052 45455
45455 105056 45453
55401 55397 44797
45453 105056 94038
105057 108161 100756
108161 97165 100756
108161 108157 97165
119223 122880 94033
108157 119223 94033
108161 119223 108157
87 94034 122880
119223 87 122880
95 87 119223
14448 10967 105058
10967 95 105058
10967 87 95
14448 94040 10967
100756 97165 94039
105059 53519 57007
44797 55397 44793
34167 44793 34163
103236 99657 94031
110727 114322 94027
110727 94027 99657
105051 110727 99657
103236 105051 99657
114322 110727 121841
114322 121841 125394
105047 125394 121841
24169 27646 105048
34815 94028 27646
24169 34815 27646
34817 34815 24169
34817 105052 34815
44797 44793 34167
34815 105052 94032
122880 94034 119215
67745 105053 67741
67741 105053 105049
67741 94029 94035
67741 94035 67745
5571 2017 94030
2017 5571 105050
12861 2017 105050
12857 2017 12861
12861 23487 12857
23491 23487 12861
23491 34163 23487
34167 34163 23491
122880 119215 94033
5859 16581 16585
105053 67745 53519
67745 64173 57007
105060 105064 94042
80706 94046 77031
105065 94043 94047
105065 105061 94043
94044 105066 94048
105062 105066 94044
105067 64017 67607
67607 64017 94049
64017 74897 94049
64017 74901 74897
94045 74897 74901
94045 74901 105063
77035 80706 105064
94042 105064 77031
77035 105068 80706
105068 94050 94046
105069 94047 94051
105069 105065 94047
94048 105070 94052
105066 105070 94048
64013 94053 67607
94053 105067 67607
94053 105071 105067
67607 94049 64013
105072 91876 88235
94050 105072 88235
105068 105072 94050
91876 94054 88235
105068 94046 80706
53519 67745 57007
105064 80706 77031
42917 42921 53515
64173 94041 57007
67745 94035 64173
66091 69680 105054
66091 105060 69680
105060 94036 69680
105060 94042 94036
92214 94037 88595
94037 105061 88595
94037 94043 105061
105055 92214 88595
94038 105062 94044
105056 105062 94038
105063 86089 94045
57007 94041 53515
94045 86089 86085
86085 97169 94039
86089 97169 86085
105057 100756 97169
10973 14448 105058
21567 94040 14448
10973 21567 14448
21573 21567 10973
21573 32297 21567
32303 32297 21573
32303 42917 32297
42921 42917 32303
42921 105059 57007
53515 42921 57007
97169 100756 94039
5859 16585 5865
125005 5859 5865
125005 5865 105019
124578 120645 93947
93943 120645 124578
104971 93943 124578
104967 93943 104971
5803 1965 93944
16533 12807 1965
16533 1965 5803
27235 23435 12807
27235 12807 16533
27235 93945 23435
6165 2301 93946
104968 13151 16875
104968 16875 93948
6165 104968 93948
2301 6165 93948
16875 13151 27563
27563 13151 23793
104969 38205 23793
38205 27563 23793
38205 38207 27563
48867 45063 93949
38207 48867 93949
38205 48867 38207
59471 55683 45063
59471 45063 48867
70259 66393 55683
70259 55683 59471
99615 104970 103461
103461 88545 99615
92447 88545 103461
92447 77343 88545
121075 121079 1969
5803 1969 16533
16533 1969 12815
16533 12815 27235
27235 12815 23443
104963 37891 23443
23443 37891 27235
37891 34107 27235
34107 93945 27235
37891 93941 34107
125299 121411 93942
104964 2309 6165
104964 6165 93946
81287 77335 66393
125299 104964 93946
2309 104968 6165
104969 34447 38205
104965 48865 34447
48865 38205 34447
48865 48867 38205
48865 59471 48867
48865 59469 59471
66403 70259 104966
70259 59469 104966
70259 59471 59469
70259 66403 81287
81287 66403 77343
81287 77343 92447
121411 125299 93946
81287 66393 70259
92447 88539 77335
92447 77335 81287
27565 38209 38211
38209 93953 45064
48873 38209 45064
38211 38209 48873
93957 48873 45064
93954 114555 110684
104976 93954 110684
93958 93954 104976
114555 104974 110684
124592 93955 120649
93955 104977 120649
93955 93959 104977
104975 124592 120649
27565 38211 27567
2302 6177 93960
93956 13152 2302
13152 104978 2302
104978 6177 2302
13152 16879 23794
23794 16879 27567
23794 27567 104979
27567 38213 104979
27567 38211 38213
38211 48875 38213
38211 48873 48875
48873 93957 93961
48873 93961 48875
88540 92455 93962
16879 13152 93956
121075 1969 5803
16877 27565 27567
16879 93952 16877
103463 93950 88539
92447 103463 88539
103461 103463 92447
103461 104970 103463
103463 104970 104972
93951 124586 93947
93947 124586 124578
104971 124578 124586
104971 124586 104973
16877 93952 93948
16877 93948 16875
16875 27565 16877
16875 27563 27565
16877 27567 16879
27563 38209 27565
38207 93949 93953
38207 93953 38209
103463 99611 93950
104972 110683 114555
104972 114555 93954
103463 104972 93954
99611 103463 93954
110683 104974 114555
93955 124592 93951
93951 124592 124586
104973 124586 124592
104973 124592 104975
16879 93956 93952
27563 38207 38209
93944 121075 5803
121075 109949 121079
121079 109949 104962
38541 49221 38543
38541 49219 49221
49219 104944 49221
49221 104944 104950
104951 65623 93931
93931 65623 65617
65623 76569 65617
76577 76569 65623
76577 87789 76569
87793 87789 76577
87793 104952 87789
87789 104952 93932
104953 55341 93933
27883 38541 38543
93933 55341 55331
66029 66017 55341
93929 66017 66029
93929 66029 104945
99253 93930 104946
99253 104946 99261
114235 114239 93934
99261 114235 93934
99253 99261 93934
114235 99261 104947
114235 104948 114239
114239 104948 104954
17185 13488 104949
13488 17185 104955
55341 66017 55331
17185 27887 104955
27883 38543 27885
17183 27885 17185
77656 70613 81661
81661 104938 77656
16859 13150 104939
13150 16859 23792
23792 16859 27547
23792 27547 34446
34446 27547 38193
38193 104940 34446
104943 13487 17183
104941 27881 13487
27881 17183 13487
27881 27883 17183
27881 38541 27883
17183 27883 27885
27881 38539 38541
38539 49217 49219
49217 104942 49219
49219 104942 104944
104945 76977 93929
93929 76977 76967
76977 88173 76967
88181 88173 76977
88181 104946 88173
88173 104946 93930
104947 110301 114235
110301 104948 114235
17185 104949 17183
17183 104949 104943
38539 49219 38541
99612 103469 92455
17185 27885 27887
27885 38543 38545
22991 33675 22987
33679 33675 22991
33679 104957 48185
44313 33679 48185
33675 33679 44313
48185 93935 44313
104958 109953 113863
93940 104958 113863
93936 104958 93940
109953 104962 113863
104963 34117 37891
93941 37891 34117
104959 93941 34117
22991 22987 12391
93937 93941 104959
93942 104960 125299
93938 104960 93942
121419 104964 125299
104965 45069 48865
48865 45069 59469
59469 45069 55689
55689 104966 59469
104967 1555 93943
93943 1555 1551
93939 1551 1555
93939 1555 104961
113863 109949 93940
109949 113863 104962
104960 121419 125299
27885 38545 27887
12391 22987 12387
104961 12391 93939
38543 49223 38545
38543 49221 49223
49221 104950 49223
49223 104950 104956
104957 44319 48185
48185 44319 93935
44319 54919 93935
44319 54925 54919
93931 54919 54925
93931 54925 104951
98905 93932 104952
98905 104952 98909
98909 104958 98905
93939 12391 12387
98905 104958 93936
93937 44739 44729
93933 44729 44739
93933 44739 104953
114239 110293 93934
114239 104954 110293
104954 93938 110293
104954 104960 93938
27887 24116 104955
24116 27887 34764
34764 27887 38545
34764 38545 45396
45396 38545 49223
49223 104956 45396
104959 44739 93937
105095 3730 88
99612 92455 88540
93958 104980 103469
12388 12392 1556
105005 12392 12388
105005 12388 93981
93980 48577 44740
105006 93980 44740
93982 93980 105006
48577 105002 44740
80991 76978 105003
76978 80991 88182
88182 80991 92151
88182 92151 99262
99262 92151 103177
99262 103177 110304
110304 103177 114275
114275 105004 110304
93981 22988 105005
105005 22988 22992
33676 22992 22988
33676 33680 22992
44314 33680 33676
44314 44320 33680
105007 44320 44314
105007 44314 93983
34108 37929 93984
34108 93982 37929
93982 105008 37929
93982 105006 105008
12388 1556 1552
1552 1556 120650
1552 120650 120646
120646 120650 109512
125339 104998 105000
93977 98496 104999
104999 98496 98500
105001 98500 98496
105001 98496 93979
44730 48577 93980
55342 105002 48577
44730 55342 48577
55332 55342 44730
69959 66030 93978
66030 55332 93978
66030 55342 55332
66030 69959 105003
93983 54920 105007
69959 80991 105003
80987 92151 80991
80987 92149 92151
92149 103177 92151
92149 103175 103177
103175 114275 103177
103175 114273 114275
105004 114275 121422
114275 125339 121422
114275 114273 125339
125339 105000 121422
93979 109508 105001
105001 109508 109512
120646 109512 109508
69959 80987 80991
105007 54920 54926
105009 54926 54920
105009 54920 93985
16579 93992 93990
16579 93990 16577
16577 27277 16579
16577 27275 27277
105016 27277 34118
27277 37935 34118
27277 27275 37935
37935 105014 34118
91803 87794 105015
93991 98906 91803
98906 87794 91803
98906 98910 87794
109950 98910 98906
93991 91803 87790
109950 109954 98910
109954 121076 105017
109950 121076 109954
1966 5859 125005
1966 125005 121076
5859 1966 93992
16579 5859 93992
16581 5859 16579
16579 27279 16581
16579 27277 27279
27277 105016 27279
27279 105016 105018
125005 121080 105017
121080 125005 105019
121076 125005 105017
125337 104998 125339
76578 80641 93989
87790 105015 93989
37931 93986 93984
37931 93984 37929
37929 105008 37931
37931 105008 105010
93985 65618 105009
105009 65618 65624
105011 65624 65618
105011 65618 93987
23436 27273 93988
27273 23436 93986
37931 27273 93986
37933 27273 37931
37931 105010 37933
105015 76578 93989
37933 105010 105012
105013 93987 76570
105013 105011 93987
93989 80641 76570
12808 16577 93990
16577 12808 93988
27273 16577 93988
27275 16577 27273
27273 37935 27275
27273 37933 37935
37933 105012 37935
37935 105012 105014
80641 76578 105013
91803 105015 87790
80641 105013 76570
114271 125337 125339
114271 125339 114273
114273 103175 114271
103469 104980 99616
109507 93965 113513
93965 104981 113513
93965 104985 104981
113513 93963 109507
88174 92137 93966
92137 88174 93964
103161 92137 93964
103163 92137 103161
104986 103163 110302
103163 114259 110302
103163 103161 114259
110302 114259 121420
99616 92455 103469
121420 114259 125315
48877 45070 104983
45070 48877 104987
48877 59483 104987
48877 59481 59483
59481 70271 59483
59481 70269 70271
104988 70271 77344
70271 81297 77344
70271 70269 81297
81297 104984 77344
104989 98499 93967
93967 98499 98495
93965 98495 98499
125315 104982 121420
93965 98499 104985
88546 92455 99616
88546 104984 77336
93958 104976 104980
104981 109511 113513
93963 113513 109511
104977 93963 109511
93959 93963 104977
99254 103161 93964
110294 114259 103161
110294 103161 99254
121412 125315 114259
121412 114259 110294
6177 2310 93960
93960 2310 121412
2310 104982 121412
104984 81297 77336
104982 125315 121412
38213 34448 104979
34448 38213 104983
38213 48877 104983
38213 48875 48877
48875 93961 55684
59481 48875 55684
48877 48875 59481
66394 70269 59481
66394 59481 55684
77336 81297 70269
77336 70269 66394
92455 88546 93962
93962 88546 77336
6177 104978 2310
99612 93958 103469
92139 93968 93966
92137 103165 92139
114269 93974 99255
103169 114269 99255
114267 114269 103169
121421 125335 104994
125335 114267 104994
125335 114269 114267
121421 104996 125335
104997 93973 93975
104997 104995 93973
114271 93976 93974
114271 93974 114269
114269 125337 114271
114269 125335 125337
103169 99255 93972
125335 104996 125337
93975 87400 104997
104997 87400 87406
104999 87406 87400
104999 87400 93977
66018 69959 93978
76968 80987 69959
76968 69959 66018
88176 92149 80987
88176 80987 76968
99256 103175 92149
99256 92149 88176
103175 99256 93976
114271 103175 93976
125337 104996 104998
92139 93966 92137
104993 91382 87405
93971 104995 87405
92137 103163 103165
103163 104986 103165
103165 104986 104990
59483 55690 104987
55690 59483 66404
66404 59483 70271
70271 104988 66404
104991 93967 93969
104991 104989 93967
92141 93970 93968
92141 93968 92139
92139 103167 92141
92139 103165 103167
93971 93973 104995
103165 104990 103167
91382 87399 93971
93969 87399 91382
104993 93969 91382
104991 93969 104993
92141 88175 93970
103169 93972 88175
92141 103169 88175
103167 103169 92141
110303 114267 104992
114267 103167 104992
114267 103169 103167
110303 104994 114267
91382 93971 87405
103167 104990 104992
94081 105095 88
105097 105095 94081
56075 59598 105096
56959 105196 105200
14601 105201 14597
14597 105201 105197
14597 25235 14601
14597 25231 25235
25231 94191 94197
25231 94197 25235
44410 105202 94198
44410 94198 44402
58639 55006 94192
55006 44402 94192
55006 44410 44402
55006 58639 65692
65692 58639 69427
65692 69427 76644
76644 69427 80435
91599 105203 87848
87848 105203 94193
105203 76644 94193
76644 80435 94193
94199 91599 87848
126269 122571 94194
7141 3431 122571
7141 122571 126269
17791 14213 3431
17791 3431 7141
105198 24845 28481
56957 105196 56959
46337 56957 56959
46337 56959 46339
46339 94190 46337
56957 46337 56955
56955 105192 56957
56957 105192 105196
14597 105197 14593
14593 105197 105193
14593 25231 14597
14593 25227 25231
25227 94187 94191
25227 94191 25231
54998 58639 94192
65684 69427 58639
65684 58639 54998
76638 80435 69427
105198 28481 94200
76638 69427 65684
126269 94194 94188
126269 94188 126267
126267 7141 126269
126267 7137 7141
14215 17791 105194
17791 7137 105194
17791 7141 7137
14215 105198 17791
78553 105199 78551
78551 105199 105195
78551 94189 94195
78551 94195 78553
46339 94196 94190
94193 80435 76638
17791 105198 94200
14213 17791 94200
24845 105204 28481
78555 94201 86046
89721 78555 86046
78557 78555 89721
94207 89721 86046
56963 94208 94202
56963 94202 56961
56961 105206 56963
56963 105206 105212
14609 105213 14605
14605 105213 105207
14605 25243 14609
14605 25239 25243
25239 94203 94209
78555 105211 105205
25239 94209 25243
105214 37368 105208
94204 37368 94210
94210 37368 37372
91611 105215 91605
91605 105215 105209
91605 94205 94211
91605 94211 91611
39137 35507 94206
39137 105210 35507
105210 94212 35507
105210 105216 94212
78557 74862 105211
74862 78557 105217
105214 37372 37368
56955 46337 94186
78557 105211 78555
24843 28481 94206
78555 105205 78553
78553 105205 105199
78553 94195 94201
78553 94201 78555
46339 42803 94196
56961 94202 42803
46339 56961 42803
56959 56961 46339
56959 105200 56961
56961 105200 105206
14605 105207 14601
14601 105207 105201
14601 25239 14605
35511 105210 39137
14601 25235 25239
25235 94203 25239
33776 105208 37368
37368 94204 33776
94204 105202 33776
94204 94198 105202
91605 105209 91599
91599 105209 105203
91599 94199 94205
91599 94205 91605
28481 24843 94200
105204 35511 39137
105204 39137 94206
28481 105204 94206
25235 94197 94203
46337 42802 94186
42802 46337 94190
89713 94185 86045
119226 123011 100
100 123011 3833
100 3833 105185
3833 14585 105185
3833 14583 14585
14583 94171 94177
14583 94177 14585
81867 78063 94172
93011 89291 78063
93011 78063 81867
104085 100383 89291
104085 89291 93011
115165 111455 100383
119226 111921 123011
115165 100383 104085
115165 126263 111455
126259 126263 115165
3433 7129 105182
7129 126259 105182
7129 126263 126259
3433 105186 7129
105187 97109 100729
105183 111773 97109
97109 111773 100729
111773 108095 100729
108095 94179 100729
122845 119159 108095
122845 108095 111773
126263 94178 111455
122845 94173 119159
108164 111921 119226
108164 105184 97168
67107 56431 67115
94172 67107 81867
67107 78069 81867
67107 67115 78069
81867 78069 93011
93011 78069 89297
93011 89297 104085
104085 89297 100389
104085 100389 115165
115165 100389 111461
115165 111461 126259
126259 111461 122573
122573 105182 126259
105184 100863 97168
105183 108097 111773
122843 111773 108097
122843 122845 111773
122843 94169 94173
122843 94173 122845
10892 14411 94174
21470 25041 14411
21470 14411 10892
32198 35709 25041
32198 25041 21470
94175 35709 32198
97168 100863 94176
111921 108164 94170
94170 108164 97168
105181 122843 108097
78557 89723 105217
14413 94180 94174
14411 25043 14413
25043 21471 10893
25043 10893 14413
35711 32199 21471
35711 21471 25043
35711 94181 32199
53384 56955 94186
67669 64020 94182
94182 64020 53384
64020 105192 53384
105192 56955 53384
67669 105188 64020
14593 105193 14589
14589 105193 105189
14413 10893 94180
14589 94183 21570
14593 14589 25227
94187 25227 21570
122570 126267 94188
126267 122570 94184
7133 126267 94184
7137 126267 7133
7133 105190 7137
7137 105190 105194
105195 74861 78551
105191 89713 74861
74861 89713 78551
89713 86045 78551
86045 94189 78551
25227 14589 21570
14413 94174 14411
100729 94179 97107
100729 97107 89713
14411 25041 25043
25041 35711 25043
25041 35709 35711
35709 94175 94181
35709 94181 35711
64016 67669 94182
74904 105188 67669
64016 74904 67669
74900 74904 64016
86088 74904 74900
86088 86092 74904
100863 97172 94176
97172 86088 94176
97107 94185 89713
97172 86092 86088
14589 105189 14585
14585 105189 105185
14585 94177 94183
14585 94183 14589
126263 122569 94178
7133 94184 122569
126263 7133 122569
7129 7133 126263
7129 105186 7133
7133 105186 105190
105191 86047 89713
105187 100729 86047
86047 100729 89713
100863 105184 97172
67115 56431 105180
78557 89721 89723
100741 89721 97108
105242 37397 23066
37397 26733 23066
37397 105242 33777
33777 105246 37397
87849 94241 91637
94241 105243 91637
94241 105247 105243
91637 94237 87849
94238 105248 94242
105244 105248 94238
105249 97173 100913
105245 111959 97173
111959 100913 97173
111959 111963 100913
111959 123057 111963
111959 123053 123057
3875 93 94243
123057 3875 94243
123053 3875 123057
3875 94239 93
12456 16047 94244
26733 23078 94240
94240 23078 12456
23078 105250 12456
105250 16047 12456
23078 26733 33778
33778 26733 37397
94236 105242 23066
23066 26733 94240
35939 94235 32301
35939 21571 25261
14619 3873 101
14619 14621 3873
14619 25261 14621
14619 25259 25261
25259 35939 25261
25259 35935 35939
35935 94231 94235
35935 94235 35939
94232 105242 94236
105238 105242 94232
105243 87855 91637
94237 91637 87855
105239 94237 87855
37397 105246 33778
94233 94237 105239
105240 105244 94234
105245 108165 111959
111959 108165 123053
123053 108165 119227
105241 3873 119227
3873 123053 119227
3873 3875 123053
14621 10971 94239
3875 14621 94239
3873 14621 3875
25261 21571 10971
25261 10971 14621
35939 32301 21571
94234 105244 94238
105251 55007 58681
58681 55007 94245
55007 65685 94245
56438 67108 105257
56432 67108 56438
94251 70863 67108
94246 105258 94252
105252 105258 94246
100915 97174 105253
97174 100915 105259
100915 111969 105259
100915 111967 111969
111967 94247 94253
111967 94253 111969
120708 124457 94254
124457 120708 94248
67108 70863 105257
5323 124457 94248
5323 16059 5329
5323 16053 16059
16053 105254 16059
16059 105254 105260
58689 105261 58685
58685 105261 105255
58685 94249 94255
58685 94255 58689
35198 105262 94256
35198 94256 35192
49499 45850 94250
45850 35192 94250
45850 35198 35192
5329 124457 5323
105237 14619 101
56432 56438 45844
56438 105256 49499
55007 65693 65685
65693 76639 65685
76645 76639 65693
94241 76639 76645
94241 76645 105247
35509 94242 105248
35509 105248 35513
35513 105252 35509
35509 105252 94246
100915 105253 100913
100913 105253 105249
100913 111967 100915
100913 111963 111967
45844 56438 49499
123057 119221 94247
111963 123057 111967
123057 94243 119221
1618 5323 94248
5323 1618 94244
16047 5323 94244
16053 5323 16047
16047 105250 16053
16053 105250 105254
58685 105255 58681
58681 105255 105251
58681 94245 94249
58681 94249 58685
45844 49499 94250
111967 123057 94247
105241 101 3873
25067 105236 21474
21474 14431 25067
108098 100741 111787
108098 111787 105223
111787 122861 105223
111787 122859 122861
122859 94213 22
3675 122859 22
122861 122859 3675
94219 3675 22
56967 94220 94214
56967 94214 56965
56965 105218 56967
56967 105218 105224
25247 21576 105219
97110 100741 108098
21576 25247 105225
25247 35923 35927
35923 94215 94221
35923 94221 35927
94216 105226 94222
105220 105226 94216
91623 105227 91617
91617 105227 105221
91617 94217 94223
91617 94223 91623
35508 39149 94224
35508 94218 39149
94218 105228 39149
94218 105222 105228
25247 35927 105225
122863 105229 122861
97110 89723 100741
89723 86048 105217
89723 89721 100741
108096 111787 100741
108096 100741 97108
119160 122859 111787
119160 111787 108096
94213 122859 119160
56965 94214 94208
56965 94208 56963
56963 105212 56965
56965 105212 105218
14609 10976 105213
10976 14609 105219
14609 25247 105219
86048 89723 97110
14609 25243 25247
35923 25243 32300
25247 25243 35923
94215 35923 32300
94216 33768 37372
105214 94216 37372
105220 94216 105214
94210 37372 33768
91617 105221 91611
91611 105221 105215
91611 94211 94217
91611 94217 91617
94212 105222 94218
105216 105222 94212
25243 94209 32300
89721 94207 97108
122861 105229 105223
122861 3675 3677
21472 14431 10894
32202 105236 25067
21472 32202 25067
32200 32202 21472
46349 42806 94226
42806 32200 94226
42806 32202 32200
46349 105230 42806
105237 10977 14619
14619 10977 25259
25259 10977 21577
105231 35931 21577
35931 25259 21577
21472 25067 14431
35931 35935 25259
35931 94231 35935
23077 26722 105232
23077 105238 26722
105238 94228 26722
105238 94232 94228
105239 94229 94233
105239 105233 94229
94230 105240 94234
105234 105240 94230
3679 24 105235
24 3679 10896
10896 3679 14431
10896 14431 21474
35931 94227 94231
122861 3677 122863
3679 3677 14431
3677 94225 10894
3675 94219 94225
3675 94225 3677
42804 46349 94226
56967 53388 94220
94220 53388 42804
53388 105230 42804
105230 46349 42804
56967 105224 53388
35931 105231 35927
35927 105231 105225
35927 94221 94227
35927 94227 35931
23076 105232 26722
14431 3677 10894
26722 94228 23076
94228 94222 105226
91623 87854 105227
105233 87854 91623
94223 105233 91623
94229 105233 94223
94224 39149 35512
105234 94224 35512
94230 94224 105234
39149 105228 35512
122863 119162 105229
119162 122863 105235
122863 3679 105235
122863 3677 3679
94228 105226 23076
66710 70613 77656
56431 60031 105180
60031 56431 45843
94115 101043 97442
68241 94116 94112
68241 94112 68239
68239 105126 68241
68241 105126 105132
11626 105127 15224
105127 94117 15224
105127 94113 94117
105133 11626 15224
105134 114688 114682
105134 114682 105128
122144 125766 94118
125766 114688 94118
125766 114682 114688
94114 125766 122144
25183 21574 105129
21574 25183 32304
32304 25183 35837
35837 105130 32304
101045 105135 101043
101043 105135 105131
101043 94115 94119
101043 94119 101045
68241 64557 94116
68241 105132 64557
105132 94120 64557
105132 105136 94120
86334 97442 86338
86338 97442 105131
97442 101043 105131
86334 86338 75118
105123 4476 782
94113 105123 782
105127 105123 94113
111044 105128 114682
125760 105124 111044
114682 125760 111044
125766 125760 114682
94108 125760 94114
94114 125760 125766
14543 10974 105125
25183 105129 21568
21568 105129 94109
105129 10974 94109
94121 15228 94117
10974 14543 94109
32298 25183 21568
46473 42922 94110
94110 42922 32298
42922 105130 32298
105130 35837 32298
42922 46473 53520
53520 46473 57089
53520 57089 64178
64178 57089 67835
94111 75114 67835
75114 64178 67835
75114 75118 64178
86334 75118 75114
32298 35837 25183
94117 15228 15224
105133 15224 15228
105133 15228 105137
75485 94124 105140
75485 105140 75489
75489 105146 75485
75485 105146 94128
4496 783 94129
94125 783 4496
105147 94125 4496
105141 94125 105147
94126 105148 94130
105142 105148 94126
56929 105149 56927
56927 105149 105143
56927 67637 56929
94127 112107 108440
56927 67635 67637
67635 78607 78611
78607 89793 78611
78607 89789 89793
89789 105144 89793
89793 105144 105150
105151 64179 67855
67855 64179 78831
78831 64179 75119
78831 75119 90005
90005 75119 86339
105145 101049 86339
101049 90005 86339
101049 101051 90005
67635 78611 67637
782 4476 94107
101049 97447 105139
101049 105139 108440
105138 114694 114688
105138 114688 105134
94118 114688 94122
94122 114688 114694
101045 97446 105135
105139 97446 101045
94119 105139 101045
94123 105139 94119
94120 105140 94124
105136 105140 94120
15228 94121 11627
94121 105141 11627
94121 94125 105141
105139 94123 108440
105137 15228 11627
111045 105142 114694
105142 94122 114694
105142 94126 94122
105143 53387 56927
56927 53387 67635
67635 53387 64019
67635 64019 78607
78607 64019 74903
78607 74903 89789
89789 74903 86091
86091 105144 89789
105145 97447 101049
112107 101049 108440
111045 114694 105138
64561 105126 68239
53901 57487 94112
57487 105122 94112
105107 108778 112518
88929 94088 105104
88929 105104 88931
103574 99983 105108
99983 88931 105108
99983 88929 88931
114652 111041 103574
103574 111041 99983
114652 94092 111041
105109 94089 94093
105109 105105 94089
105110 79222 79216
105110 79216 105106
97774 97770 108778
86678 90372 94094
90372 79216 79222
94090 90372 86678
108774 112518 94091
119888 105107 123628
123628 105107 94095
105107 112518 94095
112518 108774 94095
105111 119888 123628
99985 103574 105108
103574 99985 111043
103574 111043 114652
105112 125742 122143
105112 122143 94092
90372 79222 94094
111043 105112 94092
108778 97770 112518
97774 86682 97770
56075 105098 59598
105098 94080 59598
105098 94082 94080
105099 94081 94083
105099 105097 94081
94082 105100 94084
105098 105100 94082
105101 94083 94085
105101 105099 94083
66765 94084 105100
66765 105100 66767
66767 105102 66765
66765 105102 94086
97770 94091 112518
105103 97 94087
94085 89 97
94085 97 105101
77713 94086 105102
77713 105102 77715
77715 105104 77713
77713 105104 94088
105105 94087 94089
105105 105103 94087
75488 105106 79216
75488 79216 90372
75488 90372 86682
86682 90372 94090
97770 86682 94090
94087 97 89
101049 112109 101051
114652 111043 94092
105113 94093 94097
105121 90 94105
57487 94106 94102
57487 94102 57485
57485 105118 57487
57487 105118 105122
119884 123636 94103
786 105119 4476
4476 105119 94107
105119 123636 94107
123636 119884 94107
105123 786 4476
105124 125760 125754
105124 125754 105120
105121 98 90
94104 125754 94108
14543 105125 10968
105125 94105 10968
105125 105121 94105
94109 14543 10968
42918 46473 94110
53516 57089 46473
53516 46473 42918
64174 67835 57089
64174 57089 53516
94111 67835 64174
57487 53901 94106
105122 64561 68239
105122 68239 94112
94108 125754 125760
125742 94096 122143
105117 90 98
94104 125748 125754
105113 105109 94093
64560 105114 94098
64560 94098 64556
105110 64560 79222
64560 75484 79222
64560 64556 75484
94094 79222 75484
94099 123632 94095
94095 123632 123628
105111 123628 123632
105111 123632 105115
105116 125748 125742
105116 125742 105112
94101 90 105117
94096 125742 94100
105117 94097 94101
105117 105113 94097
53900 57485 94102
53900 94098 57485
94098 105118 57485
94098 105114 105118
94103 123636 94099
94099 123636 123632
105115 123632 123636
105115 123636 105119
105120 125754 125748
105120 125748 105116
94100 125748 94104
94100 125742 125748
60031 45843 49443
101049 112107 112109
112107 94131 112109
14573 25209 14575
14573 25205 25209
35865 32299 94157
25209 35865 94157
25205 35865 25209
35865 94153 32299
94154 105174 94158
105172 105174 94154
105175 23 3651
3651 23 14403
14403 23 10895
105173 25031 10895
25031 14403 10895
25031 25033 14403
25031 94155 94159
25031 94159 25033
123001 94160 94156
123001 94156 122997
122997 3823 123001
122997 3817 3823
3817 14577 3823
3817 14575 14577
14575 25211 14577
14575 25209 25211
25209 94157 94161
25209 94161 25211
3037 94158 105174
3813 14573 14575
3813 14575 3817
122993 3813 3817
122993 3817 122997
94146 105170 94150
105166 105170 94146
105171 94147 94151
105171 105167 94147
119218 122993 94152
122993 119218 94148
3811 122993 94148
3813 122993 3811
3811 14573 3813
3811 14571 14573
21575 25205 105168
25205 14571 105168
25205 14573 14571
3037 105174 3039
105169 35861 21575
35861 35865 25205
46509 42919 94153
35865 46509 94153
35861 46509 35865
46509 94149 42919
94150 105172 94154
105170 105172 94150
105173 21473 25031
94155 25031 21473
105171 94155 21473
94151 94155 105171
122997 94156 94152
122997 94152 122993
35861 25205 21575
3039 105176 3037
3037 105176 94162
105177 119161 122839
25213 94165 21569
17401 13867 94166
13867 17401 105178
24531 13867 105178
24527 13867 24531
94168 24527 38777
24527 35197 38777
24527 24531 35197
38777 35197 49443
49443 35197 45849
49443 45849 60031
60031 45849 56437
56437 105180 60031
25213 10969 14579
122843 105181 122841
122841 94167 94169
122841 94169 122843
108160 111921 94170
119220 123011 111921
119220 111921 108160
92 3833 123011
92 123011 119220
10970 14583 3833
10970 3833 92
94171 14583 10970
38777 35191 94168
49443 45843 35191
49443 35191 38777
122841 105181 105179
57121 94145 53517
25213 21569 10969
14579 10969 91
105175 3651 119161
119161 3651 122839
3651 21 122839
21 94163 122839
14403 10891 21
14403 21 3651
25033 21469 10891
25033 10891 14403
25033 94159 21469
123001 119219 94160
3827 94164 119219
123001 3827 119219
3823 3827 123001
14579 91 3827
3823 14579 3827
14577 25213 14579
14577 25211 25213
25211 94161 94165
25211 94165 25213
105176 13869 17401
94166 105176 17401
94162 105176 94166
13869 105178 17401
122841 105179 122839
122839 105179 105177
122839 94163 94167
122839 94167 122841
3827 91 94164
3823 14577 14579
53517 94149 46509
57121 53517 46509
42923 57121 46509
67859 105157 67855
67855 105157 105151
67855 78835 67859
67855 78831 78835
78831 90009 78835
78831 90005 90009
90005 101053 90009
90005 101051 101053
112109 108441 94137
101053 112109 94137
101051 112109 101053
112109 94131 108441
97775 101458 105152
108163 105156 111893
108775 94132 101458
108779 108775 97775
119889 123670 94133
108775 119889 94133
108779 119889 108775
105153 123670 119889
125789 122145 94134
125789 105154 122145
105154 94138 122145
105154 105158 94138
105159 42805 46313
105155 56931 42805
42805 56931 46313
56931 53383 46313
97775 108775 101458
53383 94139 46313
111893 97171 108163
100831 89795 89793
86679 94128 105146
86679 105146 86683
101458 97771 105152
97771 86683 105152
97771 86679 86683
101458 94132 97771
123670 119885 94133
787 4496 94129
787 94129 119885
105153 787 119885
123670 105153 119885
105147 4496 787
105148 122147 125789
100831 97171 111893
94134 105148 125789
122147 105154 125789
56931 105155 56929
56929 105155 105149
67637 64015 94135
56931 67637 94135
56929 67637 56931
78613 94136 64015
67637 78613 64015
78611 78613 67637
78611 89795 78613
78611 89793 89795
97171 100831 105150
100831 89793 105150
94130 105148 94134
112107 94127 94131
56931 94135 53383
89795 86087 74899
119217 122981 94144
99 105164 3807
105165 53521 57121
105161 67863 53521
53521 67863 57121
67863 64175 57121
64175 94145 57121
78839 75115 64175
78839 64175 67863
90011 86335 75115
90011 75115 78839
90011 94141 86335
94142 105166 94146
122981 105160 94144
105162 105166 94142
94147 105163 35693
94147 105167 105163
35693 94143 32197
3811 94148 94144
3811 94144 3807
10975 14571 105164
14571 3807 105164
14571 3811 3807
10975 105168 14571
105169 32305 35861
35861 32305 46509
46509 32305 42923
105165 57121 42923
32197 94147 35693
78613 74899 94136
105160 3807 94144
122981 119217 94140
89795 74899 78613
100831 97167 86087
100831 86087 89795
111893 108159 97167
111893 97167 100831
105156 119225 122981
105156 122981 94140
111893 105156 94140
108159 111893 94140
119225 105160 122981
67863 105161 67859
67859 105161 105157
67859 78839 67863
105160 99 3807
67859 78835 78839
78835 90009 90011
101053 97443 94141
90011 101053 94141
90009 101053 90011
101053 94137 97443
94138 105162 94142
105158 105162 94138
105163 32201 35693
105159 46313 32201
32201 46313 35693
46313 42801 35693
42801 94143 35693
46313 94139 42801
78835 90011 78839
79253 90407 90409
66710 59831 70613
49217 49215 59831
104755 409 4133
93739 4133 409
104751 93739 409
93733 93739 104751
46959 43255 93734
57571 93740 43255
46959 57571 43255
57569 57571 46959
57569 104752 57571
57571 104752 104756
80073 76190 104753
104757 76190 80073
93735 104757 80073
93741 104757 93735
16755 13141 93736
27449 23783 13141
27449 13141 16755
27449 93737 23783
13828 104758 17484
17484 93742 13828
93742 104754 13828
93742 93738 104754
104759 119503 123281
104755 4133 119503
119503 4133 123281
4133 403 123281
403 93743 123281
93732 28174 24484
104754 93738 104750
104750 93738 28174
93738 24484 28174
57567 46959 93728
57569 46959 57567
104752 57569 64506
57569 68315 64506
57569 57567 68315
64506 68315 75428
75428 68315 79323
79323 104746 75428
69069 65250 104747
80073 104753 76188
76188 104753 93729
104753 65250 93729
65250 69069 93729
4133 93739 403
93735 80073 76188
121407 125181 104748
2305 121407 104748
2297 121407 2305
93736 2297 16755
2297 13147 16755
2297 2305 13147
16755 13147 27449
27449 13147 23791
104749 38095 23791
23791 38095 27449
38095 34435 27449
34435 93737 27449
38095 93731 34435
125181 121407 93730
57573 93744 93740
57573 93740 57571
57571 104756 57573
104765 93745 87398
104765 104761 93745
93753 91243 87398
27453 23785 93746
38101 34437 23785
38101 23785 27453
38101 93747 34437
55678 59371 93754
66386 70157 59371
66386 59371 55678
77330 81197 70157
77330 70157 66386
93755 81197 77330
91243 104765 87398
121790 125537 93756
93748 2678 121790
2678 104766 121790
104766 125537 121790
2678 6407 13484
13484 6407 17101
13484 17101 24110
24110 17101 27799
24110 27799 34760
34760 27799 38447
49117 104767 45388
45388 104767 93749
104767 34760 93749
34760 38447 93749
6407 2678 93748
46959 43254 93728
104760 104764 93752
57573 104760 53851
57573 104756 104760
104761 93741 93745
104761 104757 93741
23784 27453 93746
34436 38101 27453
34436 27453 23784
93747 38101 34436
2672 6407 93748
13478 17101 6407
13478 6407 2672
24106 27799 17101
24106 17101 13478
34756 38447 27799
104760 93752 53851
34756 27799 24106
3000 104762 6808
17484 104758 3000
17484 3000 6808
13826 17484 6808
93750 13826 6808
93742 17484 13826
104763 108389 112183
104759 123281 108389
108389 123281 112183
123281 119497 112183
119497 93751 112183
123281 93743 119497
57573 53851 93744
93749 38447 34756
55996 59729 49117
43254 46959 93734
93727 104751 4129
75064 78893 67923
75064 67923 64128
86288 104738 78893
75064 86288 78893
86284 86288 75064
97388 86288 86284
97388 97394 86288
112153 108388 93714
108388 97388 93714
108388 97394 97388
123271 104739 119496
119496 104739 93715
104739 108388 93715
108388 112153 93715
402 4127 123271
402 123271 119496
93721 4127 402
64498 68313 93722
75420 79321 68313
75420 68313 64498
79321 75420 93716
90475 79321 93716
90477 79321 90475
90475 104732 90477
90477 104732 104740
47691 43974 104733
93717 54556 47691
64128 57185 53460
64128 67923 57185
46573 46569 57185
57185 46569 53460
93715 112153 108382
90475 93716 93708
90475 93708 90471
90471 104726 90475
90475 104726 104732
93709 33318 104727
104727 33318 33322
43970 47691 104733
33322 43970 104733
33318 43970 33322
93717 47691 43970
66015 93710 104728
66015 104728 66025
54556 43974 47691
66025 104734 66015
48753 104735 48751
48751 104735 104729
48751 93711 93719
48751 93719 48753
24486 104736 93720
24486 93720 24482
24482 93712 24486
24486 93712 104730
35933 32252 104731
32252 35933 104737
35933 46573 104737
35933 46569 46573
46569 93713 53460
66015 104734 93718
54556 54558 43974
104741 54558 54556
104741 54556 93723
104746 79323 86620
79323 90477 86620
79323 79321 90477
90477 104740 86620
69069 104747 65248
104747 93723 65248
104747 104741 93723
93729 69069 65248
88179 92018 104742
99251 93724 92018
88179 99251 92018
99259 99251 88179
99259 110289 99251
68313 79321 79323
110297 110289 99259
110289 121415 125181
110289 110297 121415
121415 104748 125181
104749 34445 38095
93731 38095 34445
104743 93731 34445
93725 93731 104743
104750 28174 24483
93726 104750 24483
104744 104750 93726
28174 93732 24483
4129 408 104745
104751 408 4129
93730 110289 125181
93733 104751 93727
68313 79323 68315
68313 57567 93722
76965 93718 104734
76965 104734 76973
92018 88169 104742
88169 76973 104742
88169 76965 76973
92018 93724 88169
45059 93725 48753
93725 104735 48753
93725 104743 104735
48753 93719 45059
93720 104744 93726
104736 104744 93720
46573 42866 104737
68315 57567 68313
42866 46573 53464
53464 57185 64132
64132 57185 67923
64132 67923 75068
75068 67923 78893
78893 104738 75068
123271 119502 104739
119502 123271 104745
123271 4129 104745
123271 4127 4129
4127 93721 93727
4127 93727 4129
53850 57567 93728
57567 53850 93722
53464 46573 57185
55996 49117 45388
93757 59729 55996
93758 2998 6808
120648 124477 1554
1554 124477 5349
5349 104790 1554
69481 104797 69479
69479 104797 104791
69479 93773 76566
80489 69479 76566
69481 69479 80489
87784 91655 80489
87784 80489 76566
93777 91655 87784
93774 104798 93778
104792 104798 93774
103381 104799 103379
103379 104799 104793
103379 114471 103381
103379 114469 114471
114469 125545 114471
114469 125543 125545
125543 6419 125545
125543 6417 6419
13485 17111 104794
17111 6417 104794
17111 6419 6417
17111 13485 27809
27809 13485 24111
24111 104800 27809
124477 120648 104789
86613 104796 93776
86621 104796 86613
86613 104788 86621
12390 16075 22990
22990 16075 26767
26767 104780 22990
58697 54922 104781
69479 104791 65614
65614 104791 93769
104791 54922 93769
54922 58697 93769
93773 69479 65614
93770 104792 93774
104782 104792 93770
103379 104793 103377
103377 104793 104783
97390 101150 93775
103377 114469 103379
114467 125543 114469
114467 125541 125543
2679 6417 104784
6417 125541 104784
6417 125543 125541
2679 104794 6417
103725 99920 104785
103725 104786 99920
93775 101150 93771
93771 101150 101142
104787 101142 101150
104787 101150 104795
86613 93772 104788
103377 114467 114469
108390 104795 112218
112218 104795 93779
104795 101150 93779
17111 2673 6419
27809 24107 13479
27809 13479 17111
104800 34761 38459
104800 38459 93784
27809 104800 93784
24107 27809 93784
34761 104806 38459
108384 112218 93779
112218 108384 104801
108384 119504 104801
108384 119498 119504
104807 119504 119498
17111 13479 2673
104807 119498 93785
104802 104808 93780
80491 76572 104803
76572 80491 104809
80491 91659 104809
80491 91657 91659
91657 93781 98902
102705 91657 98902
91659 91657 102705
93787 102705 98902
38115 93788 93782
38115 93782 38113
38113 104804 38115
38115 104804 104810
93780 104808 93786
104790 5349 1550
6419 121791 125545
125545 110677 114471
101150 97390 93779
104801 108390 112218
97715 93776 104796
97715 104796 97719
97719 108717 97715
108721 108717 97719
108721 119829 108717
119833 119829 108721
119833 104802 119829
119829 104802 93780
69481 65620 104797
65620 69481 104803
69481 80491 104803
6419 2673 121791
69481 80489 80491
80489 91655 91657
91655 93777 93781
91655 93781 91657
34438 38113 93782
34438 93778 38113
93778 104804 38113
93778 104798 104804
103383 104805 103381
103381 104805 104799
114471 110677 93783
103383 114471 93783
103381 114471 103383
125545 121791 110677
80489 91657 80491
12390 104790 1550
93768 12390 1550
16075 12390 93768
110676 114465 103375
110676 103375 99606
114465 110676 93756
125537 114465 93756
125539 114465 125537
125537 104766 125539
125539 104766 104774
49117 45392 104767
45392 49117 104775
49117 59731 104775
49117 59729 59731
59729 93757 66706
70499 59729 66706
88534 99606 88542
59731 59729 70499
122106 104776 93764
122106 93764 122104
122104 93758 122106
122106 93758 104768
101134 97389 93765
93759 97389 101134
104777 93759 101134
104769 93759 104777
68325 64499 93760
104770 75429 79335
104770 79335 93766
68325 104770 93766
64499 68325 93766
93763 70499 66706
75429 104778 79335
88542 99606 104773
88534 88542 77338
104762 93758 6808
104768 93758 104762
93750 6808 2998
108383 93759 112183
93759 104763 112183
93759 104769 104763
112183 93751 108383
104764 64507 68325
93760 104764 68325
93752 104764 93760
64507 104770 68325
91247 104771 91243
91243 104771 104765
99606 103375 104773
91243 93753 98494
91247 91243 102313
93761 102313 98494
45060 48767 93762
59371 55686 93754
93754 55686 45060
55686 104772 45060
104772 48767 45060
55686 59371 66396
66396 59371 70157
66396 70157 77338
77338 70157 81197
93755 88534 81197
88534 77338 81197
102313 91243 98494
108382 112153 93714
91247 87404 104771
98498 91247 102313
93763 77652 70499
77652 66708 70499
77652 77654 66708
88862 77654 77652
88862 88864 77654
99918 103725 104785
88864 99918 104785
88862 99918 88864
110988 104786 103725
99918 110988 103725
110982 110988 99918
110982 93764 110988
110988 93764 104776
66708 59731 70499
93771 101142 93765
104777 101134 101142
104777 101142 104787
79335 75421 93766
79335 104778 75421
104778 93772 75421
104778 104788 93772
113397 109510 104779
124477 104789 120644
120644 104789 93767
104789 109510 93767
109510 113397 93767
1550 5349 124477
1550 124477 120644
93765 101142 101134
87404 91247 98498
56000 59731 66708
125541 104774 104784
113397 104779 109506
109506 104779 93761
104779 98498 93761
98498 102313 93761
93767 113397 109506
12386 16075 93768
22986 26767 16075
22986 16075 12386
33678 104780 26767
22986 33678 26767
33674 33678 22986
44312 33678 33674
44312 44316 33678
59731 56000 104775
54916 58697 104781
44312 54916 44316
93769 58697 54916
93762 48767 45066
104782 93762 45066
93770 93762 104782
48767 104772 45066
103377 104783 103375
103375 104783 104773
103375 114467 103377
103375 114465 114467
114465 125541 114467
114465 125539 125541
125539 104774 125541
44316 54916 104781
93713 46569 42862
35933 35929 46569
46569 35929 42862
59025 55337 69805
69805 55337 66023
104669 80829 66023
80829 69805 66023
80829 80831 69805
80831 80829 104674
80829 88168 104674
88168 88178 104674
88168 80829 93637
99250 103029 104675
88178 99250 104675
88168 99250 88178
110288 114107 103029
110288 103029 99250
121406 125157 114107
121406 114107 110288
93643 125157 121406
93638 104676 93644
104670 104676 93638
104677 42865 46537
104671 57151 42865
42865 57151 46537
57151 53459 46537
53459 93645 46537
67895 64127 53459
67895 53459 57151
67895 93639 64127
59025 44735 55337
48419 44735 59025
48419 37757 37755
48419 37755 104668
34113 104668 37755
104669 76971 80829
93637 80829 76971
104663 93637 76971
93631 93637 104663
93632 104670 93638
104664 104670 93632
104671 53463 57151
57151 53463 67895
67895 53463 64131
67895 64131 93639
64131 75063 93639
64131 75067 75063
53849 93640 104672
75067 86283 75063
86287 104665 101073
97387 86287 101073
86283 86287 97387
101073 93633 97387
93634 104672 93640
104666 104672 93634
104673 93635 93641
104673 104667 93635
27105 93642 93636
27105 93636 27103
27103 37757 27105
27103 37755 37757
44735 48419 104668
86287 86283 75067
53849 104672 53855
53855 104678 53849
53849 104678 93646
104683 32251 93651
93651 32251 32249
32251 104677 46537
42861 32251 46537
32249 32251 42861
46537 93645 42861
64497 93646 104678
64497 104678 64505
64505 104684 64497
64497 104684 93652
26323 104685 26321
26321 104685 104679
26321 93647 93653
2999 104682 6741
26321 93653 26323
120642 124417 113349
120642 113349 109504
1548 5287 124417
1548 124417 120642
93655 5287 1548
65612 69419 93656
76564 80425 69419
76564 69419 65612
93657 80425 76564
27107 23431 93648
37759 34103 23431
37759 23431 27107
48421 44725 34103
109504 113349 93654
37755 27103 27101
93644 104676 93650
104676 2999 6741
26321 104679 22598
104679 93641 22598
104679 104673 93641
93647 26321 22598
27107 93648 93642
27107 93642 27105
27105 37759 27107
27105 37757 37759
37757 48421 37759
37757 48419 48421
48419 59027 48421
48419 59025 59027
59025 69807 59027
93650 104676 6741
59025 69805 69807
69807 80831 76972
69807 69805 80831
80831 104674 76972
103029 99258 104675
99258 103029 110296
110296 103029 114107
110296 114107 104681
114107 125159 104681
114107 125157 125159
125157 93643 2296
6015 125157 2296
125159 125157 6015
93649 6015 2296
104680 69807 76972
37755 27101 104662
34113 37755 104662
27103 93630 27101
93616 114726 114730
104647 407 4097
104639 14853 407
14853 4097 407
14853 14855 4097
21895 25537 104640
25537 14853 104640
25537 14855 14853
21895 104648 25537
79259 75426 104641
79259 104642 75426
104649 93613 93617
104649 104643 93613
93612 114726 93616
93614 37745 34112
93618 93614 104650
37745 104644 34112
93615 76964 104645
104645 76964 76970
104651 76970 76964
104651 76964 93619
104652 114734 114730
104652 114730 104646
93616 114730 93620
93620 114730 114734
104653 119501 123243
104647 4097 119501
119501 4097 123243
104650 93614 34112
4097 401 123243
104646 114726 104638
104645 66014 93615
90409 104632 104636
104637 93609 93611
104637 104633 93609
104638 114726 110981
93610 104638 110981
104634 104638 93610
114726 93612 110981
104639 11271 14853
11271 104640 14853
68261 64504 104635
64504 68261 104641
68261 79259 104641
68261 79257 79259
104646 114730 114726
104642 79259 86618
79259 79257 90409
90409 104636 86618
104643 93611 93613
104643 104637 93611
34102 37745 93614
44734 104644 37745
34102 44734 37745
44724 44734 34102
55328 44734 44724
55328 55336 44734
66014 55336 55328
66014 66022 55336
104645 66022 66014
79259 90409 86618
48421 34103 37759
401 93621 123243
14855 401 4097
46909 104654 43253
104654 93628 43253
104654 104660 93628
22597 93629 26311
93629 104655 26311
93629 104661 104655
26311 93623 22597
27101 93630 93624
27101 93624 27097
27097 104656 27101
27101 104656 104662
104663 93625 93631
104663 104657 93625
46909 32629 36225
122103 93626 104658
122105 104664 122103
122103 104664 93632
104665 97393 101073
104659 112129 97393
97393 112129 101073
112129 108381 101073
108381 93633 101073
112129 93627 108381
93628 104666 93634
104660 104666 93628
104667 93629 93635
104667 104661 93629
27103 93636 93630
122103 104658 122105
14855 11267 401
46909 43253 32629
123243 93621 119495
25537 21891 11267
25537 11267 14855
104648 32633 36225
104648 36225 93622
25537 104648 93622
21891 25537 93622
36225 32633 46909
46909 32633 43259
43259 104654 46909
104655 22603 26311
93623 26311 22603
104649 93623 22603
93617 93623 104649
36225 32629 93622
23430 27097 93624
93618 104656 27097
93618 104650 104656
104657 93619 93625
104657 104651 93619
110987 114734 104652
110987 104658 114734
104658 93620 114734
104658 93626 93620
104659 108387 112129
104653 123243 108387
108387 123243 112129
123243 119495 112129
119495 93627 112129
23430 93618 27097
104811 88543 92371
59029 93658 44725
59027 59029 48421
26705 22985 93691
16025 26705 93691
16023 26705 16025
26705 93683 22985
59037 93692 93684
59037 93684 59035
59035 104704 59037
59037 104704 104710
16741 104711 16739
16739 104711 104705
16739 93685 93693
16739 93693 16741
93686 104712 93694
104706 104712 93686
93687 10942 104707
104707 10942 10944
104713 10944 10942
104713 10942 93695
93688 104714 93696
104708 104714 93688
104715 93689 93697
104715 104709 93689
5295 1549 93690
16025 12385 1549
16025 1549 5295
16025 93691 12385
59039 93698 93692
5293 16023 16025
5293 16025 5295
5293 5295 124423
124423 5295 120643
16021 26705 16023
16021 26701 26705
26701 93675 93683
26701 93683 26705
59035 93684 93676
59035 93676 59033
59033 104698 59035
59035 104698 104704
16739 104705 16737
16737 104705 104699
16737 93677 93685
16737 93685 16739
35139 38802 104700
59039 93692 59037
35139 104706 38802
104706 93686 93678
104707 93679 93687
104707 104701 93679
93680 104708 93688
104702 104708 93680
15657 11994 104703
93689 104709 22599
104709 15657 22599
15657 26329 22599
15657 104709 11994
26329 93681 22599
124423 120643 93682
5295 93690 120643
104706 93678 38802
59037 104710 59039
59039 104710 104716
16741 13146 104711
104718 104724 93700
25249 21532 104719
35929 104725 32250
32250 104725 93701
104725 21532 93701
21532 25249 93701
93707 35929 32250
90471 93708 93702
90471 93702 90469
90469 104720 90471
90471 104720 104726
26335 22604 104721
104727 22604 26335
93700 104724 93706
93703 104727 26335
93704 104728 93710
104722 104728 93704
48751 104729 48749
48749 104729 104723
48749 93705 93711
48749 93711 48751
35140 104730 93712
35140 93712 35138
35138 93706 35140
35140 93706 104724
35933 104731 35929
35929 104731 104725
35929 93707 42862
93709 104727 93703
5291 16021 16023
93705 48749 45058
34444 45058 104723
27437 104717 23782
23782 104717 93693
104717 13146 93693
13146 16741 93693
93699 27437 23782
93694 104718 93700
104712 104718 93694
25249 104719 21530
104719 93695 21530
104719 104713 93695
93701 25249 21530
104714 86619 90469
93702 104714 90469
34434 45058 34444
93696 104714 93702
26335 104721 22600
104721 93697 22600
104721 104715 93697
93703 26335 22600
59039 55329 93698
59039 104716 55329
104716 93704 55329
104716 104722 93704
27437 23790 104717
93699 34434 27437
34434 23790 27437
34434 34444 23790
45058 48749 104723
86619 104720 90469
5291 16023 5293
124421 5291 5293
124421 5293 124423
113351 93664 93654
113351 93654 113349
113349 124419 113351
113349 124417 124419
124417 5289 124419
124417 5287 5289
5287 93655 12384
16019 5287 12384
5289 5287 16019
93665 16019 12384
69425 93666 93656
69425 93656 69419
69419 80433 69425
93663 37005 33316
69419 80425 80433
80425 93667 80433
59031 93668 93658
59031 93658 59029
104692 59031 66024
59031 69809 66024
59031 59029 69809
69809 104686 66024
6019 104693 6017
6017 104693 104687
6017 16735 6019
6017 16733 16735
16733 93659 93669
16733 93669 16735
80425 93657 93667
13825 93660 104688
26325 26323 37005
26323 93653 33316
59027 69809 59029
59027 69807 69809
69807 104680 69809
69809 104680 104686
125159 121414 104681
121414 125159 104687
125159 6017 104687
125159 6015 6017
6015 93649 13140
16733 6015 13140
6017 6015 16733
93659 16733 13140
6741 2997 93650
37005 26323 33316
6741 104682 2997
104682 104688 93660
104689 21531 93661
93661 21531 21529
93651 21529 21531
93651 21531 104683
75419 93652 104684
75419 104684 75427
75427 104690 75419
75419 104690 93662
104691 11993 15653
104685 26323 11993
26323 15653 11993
26323 26325 15653
104682 93660 2997
48421 59029 44725
13825 104688 13827
24485 24481 13827
59033 93676 93668
59033 93668 59031
59031 104692 59033
59033 104692 104698
6019 2304 104693
2304 6019 104699
6019 16737 104699
6019 16735 16737
16735 93669 93677
16735 93677 16737
104700 38802 35137
93670 104700 35137
104694 104700 93670
80433 93667 76565
38802 93678 35137
104701 104695 93671
93672 104702 93680
104696 104702 93672
15657 104703 15655
15655 104703 104697
15655 26329 15657
15655 26327 26329
26327 93673 93681
26327 93681 26329
113353 109505 93674
124423 93682 109505
113353 124423 109505
124421 124423 113353
104701 93671 93679
13827 24481 13825
80433 65613 69425
69425 65613 93666
24485 104694 24481
24481 104694 93670
104695 10943 93671
93671 10943 10941
93661 10941 10943
93661 10943 104689
93662 104696 93672
104690 104696 93662
15655 104697 15653
15653 104697 104691
15653 26327 15655
15653 26325 26327
37005 33317 93673
80433 76565 65613
26327 37005 93673
37005 93663 33317
113353 93674 93664
113353 93664 113351
113351 124421 113353
113351 124419 124421
124419 5291 124421
124419 5289 5291
5289 16021 5291
5289 16019 16021
16019 93665 22984
26701 16019 22984
16021 16019 26701
93675 26701 22984
26325 37005 26327
104805 103383 88543
103383 92371 88543
103383 103385 92371
104221 104880 104229
104229 104880 104886
80525 76576 104881
104887 76576 80525
93879 104887 80525
93885 104887 93879
23434 27179 93886
34106 37835 27179
34106 27179 23434
44728 48503 37835
44728 37835 34106
59109 55340 93880
93880 55340 44728
55340 104888 44728
104888 48503 44728
59109 104882 55340
27499 104889 23786
104889 93881 23786
104889 104883 93881
93887 27499 23786
121794 125579 93888
6451 2680 93882
93882 2680 121794
2680 104890 121794
104890 125579 121794
6451 104884 2680
49585 104891 49577
104229 93878 104221
104229 93884 93878
49573 93883 49577
49573 93877 93883
80525 104881 80523
80523 104881 104875
80523 93873 93879
80523 93879 80525
59109 93880 93874
59109 93874 59107
104882 59109 66028
59109 69885 66028
59109 59107 69885
66028 69885 76976
76976 69885 80909
76976 80909 88180
88180 80909 92073
49577 104891 104885
88180 92073 99260
99260 103099 110298
110298 103099 114177
114177 104876 110298
16801 13148 104877
104883 13148 16801
93875 104883 16801
93881 104883 93875
2676 6451 93882
2676 93876 6451
93876 104884 6451
93876 104878 104884
49577 104885 49573
49573 104885 104879
99260 92073 103099
49577 93883 93889
49577 93889 49585
104235 93890 93884
104898 93890 100350
93896 93890 104898
104235 104892 100350
91693 87792 104893
93891 98904 91693
98904 87792 91693
98904 98908 87792
109948 98908 98904
109948 109952 98908
121074 109952 109948
121074 121078 109952
5755 1968 93892
1968 121074 93892
93890 104235 100350
1968 121078 121074
23787 93897 27501
93897 104895 27501
93897 104899 104895
27501 93893 23787
125583 93898 93894
125583 93894 125581
125581 104896 125583
125583 104896 104900
49589 45796 104897
60185 104901 56384
56384 104901 93895
104901 45796 93895
45796 49589 93895
5755 104894 1968
100349 104880 104221
49585 93895 49589
49585 104897 104891
104235 93884 104229
104229 104886 104235
104235 104886 104892
91693 104893 87788
104893 93885 87788
104893 104887 93885
93891 91693 87788
1964 5755 93892
12814 104894 5755
1964 12814 5755
12806 12814 1964
27179 23442 93886
23442 12806 93886
49585 93889 93895
23442 12814 12806
34116 27179 37835
34116 37835 44738
44738 37835 48503
48503 104888 44738
27501 104895 27499
27499 104895 104889
27499 93887 93893
27499 93893 27501
125581 93894 93888
125581 93888 125579
125579 104890 125581
125581 104890 104896
49589 104897 49585
23442 27179 34116
89253 93145 93878
93145 104874 93878
104874 104221 93878
49159 49155 59769
59769 104868 56002
87787 93867 91683
93867 104869 91683
93867 104871 104869
91683 93861 87787
16477 12805 93862
16477 93863 12805
48493 44727 93864
59105 93868 44727
48493 59105 44727
59103 59105 48493
59103 69883 59105
49159 59769 56002
59103 69881 69883
69881 80905 80907
80905 93865 88172
92071 80905 88172
80907 80905 92071
93869 92071 88172
110290 114175 93870
121408 125225 114175
121408 114175 110290
2298 6081 125225
2298 125225 121408
93871 6081 2298
13482 17139 93872
17139 13482 93866
69881 80907 69883
27835 17139 93866
104870 49159 56002
38487 49159 38489
27169 23433 93863
16477 27169 93863
16475 27169 16477
37821 34105 23433
37821 23433 27169
48493 93864 34105
37821 48493 34105
48489 48493 37821
55339 59103 104866
59103 48489 104866
59103 48493 48489
104867 69877 55339
69877 59103 55339
38487 49155 49159
69877 69881 59103
69877 80901 80905
80901 93857 93865
80901 93865 80905
70189 66389 93858
81229 77333 66389
81229 66389 70189
81229 93859 77333
17135 13481 93860
27835 93866 13481
17135 27835 13481
27833 27835 17135
27833 38489 27835
27833 38487 38489
69877 80905 69881
67070 70969 60185
27837 17139 27835
27835 38489 38491
114177 114175 125225
121416 125225 2306
2306 125225 6081
16801 104877 13142
13142 104877 93871
104877 2306 93871
2306 6081 93871
93875 16801 13142
93872 17139 13486
104878 93872 13486
93876 93872 104878
13486 17139 24112
24112 17139 27837
114177 125225 121416
24112 27837 34762
38491 104872 34762
104879 45795 49573
104873 60163 45795
45795 60163 49573
60163 56383 49573
56383 93877 49573
70947 67069 56383
70947 56383 60163
82005 78025 67069
82005 67069 70947
93145 89253 78025
93145 78025 82005
104874 100349 104221
34762 27837 38491
27835 38491 27837
104876 114177 121416
114175 103099 93870
104872 38491 45394
38491 49159 45394
38491 38489 49159
49159 104870 45394
104873 56385 60163
60163 56385 70947
70947 56385 67071
70947 67071 82005
82005 67071 78027
82005 78027 93145
93145 78027 89255
89255 104874 93145
104875 76575 80523
114177 103099 114175
93873 80523 76575
93867 93873 104871
59107 93874 93868
59107 93868 59105
59105 69885 59107
59105 69883 69885
69883 80909 69885
69883 80907 80909
80907 92073 80909
80907 92071 92073
92071 93869 99252
103099 92071 99252
92073 92071 103099
103099 99252 93870
104871 93873 76575
16475 16477 5743
67070 60185 56384
78026 70969 67070
70609 104926 104930
6143 104931 6139
6139 104931 104927
6139 93921 13144
16851 6139 13144
6143 6139 16851
93925 16851 13144
48849 93926 93922
48849 93922 48845
48845 59455 48849
48845 59451 59455
59451 70243 59455
59451 70241 70243
70241 81271 70243
70241 81269 81271
81269 104928 81271
81271 104928 104932
27877 104933 27875
27875 104933 104929
27875 38535 27877
27875 38533 38535
38533 93923 45390
49213 38533 45390
38535 38533 49213
55998 59829 49213
55998 49213 45390
59829 55998 93924
70607 104926 70609
70607 70609 59825
59825 70609 55997
70609 93924 55997
59825 93920 45389
49205 59825 45389
59823 59825 49205
66709 70607 104922
70607 59823 104922
70607 59825 59823
66709 104926 70607
6139 104927 2300
104927 93917 2300
104927 104923 93917
93921 6139 2300
45062 48845 93922
55682 59451 48845
70609 59829 93924
55682 48845 45062
70237 59451 93918
70241 59451 70237
77341 81269 104924
81269 70237 104924
81269 70241 70237
77341 104928 81269
27875 104929 27873
27873 104929 104925
27873 38533 27875
27873 38531 38533
38531 93919 93923
38531 93923 38533
59825 55997 93920
59451 55682 93918
70611 59829 70609
77655 81657 104930
81657 70609 104930
81657 104934 81661
81661 104934 104938
6147 2308 104935
2308 6147 104939
6147 16859 104939
6147 16855 16859
16855 93927 23788
27547 16855 23788
16859 16855 27547
27547 23788 93928
38189 27547 93928
38193 27547 38189
104940 38193 45068
70611 81657 81661
38193 48853 45068
45068 48853 55688
55688 48853 59457
55688 59457 66402
66402 59457 70245
70245 104936 66402
104941 24115 27881
104937 38537 24115
38537 27881 24115
38537 38539 27881
38537 49217 38539
38537 49215 49217
104942 49217 56004
49217 59831 56004
38193 38189 48853
38529 49205 38531
70611 81661 70613
59829 70613 59831
81657 70611 70609
77655 104934 81657
6147 104935 6143
6143 104935 104931
6143 16855 6147
6143 16851 16855
16851 93925 93927
16851 93927 16855
34442 38189 93928
38189 34442 93926
48849 38189 93926
48853 38189 48849
48849 59457 48853
59829 70611 70613
48849 59455 59457
59455 70243 70245
104936 70245 77342
70245 81271 77342
70245 70243 81271
81271 104932 77342
27877 24114 104933
24114 27877 104937
27877 38537 104937
27877 38535 38537
38535 49215 38537
38535 49213 49215
49213 59831 49215
49213 59829 59831
59455 70245 59457
38531 49205 93919
49205 45389 93919
38529 38531 27873
66390 70207 59423
66390 59423 55680
77334 81247 70207
77334 70207 66390
88538 92409 81247
88538 81247 77334
99610 103423 92409
99610 92409 88538
103423 99610 93900
114511 103423 93900
114513 103423 114511
114511 104904 114513
114513 104904 104906
55680 59423 93902
104907 110299 114193
104905 93903 110299
93901 93903 104905
59425 93904 93902
59425 93902 59423
59423 70209 59425
59423 70207 70209
104908 70209 77340
70209 81247 77340
70209 70207 81247
77340 81247 88544
88544 81247 92409
88544 92409 99614
99614 92409 103423
93903 114193 110299
99614 103423 110682
6097 93899 2299
2299 121417 6097
89254 93173 82027
89254 82027 78026
89254 93896 93173
93896 104902 93173
93896 104898 104902
104903 2307 6097
6097 2307 93899
2307 13143 93899
2307 13149 13143
93897 13143 13149
93897 13149 104899
110680 114511 93900
125583 121796 93898
121409 121417 2299
93898 121796 110680
104904 114511 110680
125583 104900 121796
60185 56386 104901
56386 60185 67072
67072 60185 70969
67072 70969 78028
78028 70969 82027
78028 82027 89256
89256 82027 93173
93173 104902 89256
104905 121417 93901
93901 121417 121409
121417 104903 6097
121796 104904 110680
78026 82027 70969
110682 103423 114513
110291 93905 114193
104917 104915 93911
66392 70227 93914
66392 93912 70227
93912 104918 70227
93912 104916 104918
104919 93913 93915
104919 104917 93913
70233 93916 93914
70233 93914 70227
70227 104918 70233
70233 104918 104920
104921 34763 38529
38529 34763 49205
104917 93911 93913
49205 34763 45395
59823 45395 56003
56003 104922 59823
93915 121410 104919
104919 121410 121418
104923 121418 121410
104923 121410 93917
70237 93918 93916
70237 93916 70233
70233 104920 70237
70237 104920 104924
104925 24113 27873
104921 38529 24113
38529 27873 24113
49205 45395 59823
114513 104906 110682
66391 104916 93912
66391 104914 66401
93905 104907 114193
93905 104909 104907
114193 93903 110291
59427 93906 93904
59427 93904 59425
59425 70211 59427
59425 70209 70211
70209 104908 70211
70211 104908 104910
114201 104911 110292
104911 93905 110292
104911 104909 93905
93907 114201 110292
66401 104916 66391
59427 55681 93906
70211 104912 55681
104912 93908 55681
70211 66400 104912
70211 104910 66400
114201 110300 104911
104913 110300 114201
93907 104913 114201
93909 104913 93907
93908 104914 93910
104912 104914 93908
104915 93909 93911
104915 104913 93909
66391 93910 104914
59427 70211 55681
56004 59831 66710
5743 16477 1963
5743 1963 93856
124873 5731 124875
124873 5729 5731
5729 104828 5731
5731 104828 104834
59085 55338 104829
69865 104835 66016
66016 104835 93811
104835 55338 93811
55338 59085 93811
93819 69865 66016
38123 93820 93812
38123 93812 38121
38121 48785 38123
38121 48783 48785
48783 59391 48785
48783 59389 59391
59389 93813 93821
59389 93821 59391
2674 6431 93822
13480 17123 6431
13480 6431 2674
24108 27821 17123
24108 17123 13480
27821 24108 93814
38467 27821 93814
38469 27821 38467
38467 104830 38469
124875 93810 124873
124875 93818 93810
69491 93809 65615
58711 69491 58713
34440 38121 93812
38121 34440 93804
48781 38121 93804
48783 38121 48781
48781 59389 48783
48781 59387 59389
70173 66387 93813
59389 70173 93813
59387 70173 59389
70173 93805 66387
38467 93814 93806
38467 93806 38465
38465 104824 38467
38469 104830 104836
38467 104824 104830
104825 21892 21896
104831 21896 21892
104831 21892 93815
736 104832 93816
736 93816 732
732 93808 736
736 93808 104826
48115 104833 48113
48113 104833 104827
48113 58713 48115
48113 58711 58713
69491 65615 93817
58713 69491 93817
93807 21892 104825
104837 93815 93823
104837 104831 93815
119834 104838 93824
93829 70179 66388
121792 125559 93830
125559 121792 93822
6431 125559 93822
6433 125559 6431
6431 17125 6433
6431 17123 17125
17123 27823 17125
17123 27821 27823
27821 38471 27823
27821 38469 38471
38469 104836 38471
38471 104836 104842
59393 59391 70179
104843 93823 93831
97716 101567 93832
108722 104844 101567
97716 108722 101567
108718 108722 97716
108718 93824 108722
108722 93824 104838
48117 44318 104839
104845 44318 48117
93825 104845 48117
93833 104845 93825
5733 1961 93826
16465 12803 1961
16465 1961 5733
104843 104837 93823
93811 59085 55330
70179 59391 66388
48785 59391 59393
119834 93824 119830
119830 93816 119834
119834 93816 104832
48117 104839 48115
48115 104839 104833
58713 54917 93825
48117 58713 93825
48115 58713 48117
58713 93817 54917
124875 121071 93818
5733 93826 121071
124875 5733 121071
5731 5733 124875
59391 93821 66388
12813 16465 104834
16465 5733 5731
12813 104840 16465
69865 66026 104835
80891 104841 76966
76966 104841 93819
104841 66026 93819
66026 69865 93819
93827 80891 76966
38125 93828 93820
38125 93820 38123
38123 48787 38125
38123 48785 48787
48785 59393 48787
16465 5731 104834
44736 48473 93803
104829 44736 93803
55330 104829 93803
104817 77339 81211
104811 92371 77339
92371 81211 77339
92371 92373 81211
103385 99607 93797
92373 103385 93797
92371 103385 92373
103385 93789 99607
93790 104818 93798
104812 104818 93790
404 4174 93791
11272 104813 14936
14936 104813 93799
45067 104816 48779
104813 4174 93799
104819 11272 14936
93792 104820 93800
104814 104820 93792
104821 65621 69489
69489 65621 80497
80497 65621 76573
104815 91661 76573
91661 80497 76573
91661 91663 80497
91661 102709 91663
91661 102707 102709
102707 93793 93801
102707 93801 102709
4174 404 93799
121070 124871 93802
34439 38115 93796
104810 48779 93796
103383 93783 93789
103383 93789 103385
38459 34757 93784
38459 104806 34757
104806 93790 34757
104806 104812 93790
410 104807 4174
104807 93791 4174
104807 93785 93791
104813 410 4174
731 93786 104808
731 104808 735
735 104814 731
38115 104810 93796
731 104814 93792
91659 104815 104809
91659 102707 91661
91659 102705 102707
102705 93787 93793
102705 93793 102707
12802 16457 93794
23432 27151 16457
23432 16457 12802
34104 37803 27151
34104 27151 23432
93795 37803 34104
38115 34439 93788
104810 45067 48779
91661 104815 91659
104840 23441 27161
1960 5727 124871
16457 12812 93794
93807 104819 11268
104825 104819 93807
93800 104826 93808
104820 104826 93800
104827 44317 48113
48113 44317 58711
58711 44317 54923
104821 69489 54923
69489 58711 54923
69489 69491 58711
80497 76567 93809
69491 80497 93809
69489 80497 69491
104819 14936 11268
91663 87785 76567
102709 98903 87785
102709 87785 91663
102709 93801 98903
124873 93810 93802
124873 93802 124871
124871 5729 124873
124871 5727 5729
5727 104822 5729
5729 104822 104828
37805 34114 104823
34114 37805 44736
44736 37805 48473
59085 104829 55330
91663 76567 80497
1960 124871 121070
11268 14936 93799
93798 104824 38465
93794 12812 1960
12812 104822 1960
104822 5727 1960
12812 16457 23440
23440 16457 27151
23440 27151 104823
27151 37805 104823
27151 37803 37805
37803 93795 44726
48473 37803 44726
37805 37803 48473
93803 48473 44726
48781 93804 93796
93798 104818 104824
48781 93796 48779
59387 48779 104816
59387 48781 48779
59387 55687 70173
70173 55687 66397
104817 81211 66397
66397 81211 70173
81211 77331 70173
77331 93805 70173
92373 88535 77331
92373 77331 81211
92373 93797 88535
34758 38465 93806
34758 93798 38465
55687 59387 104816
16477 93862 1963
104840 27161 93834
12803 16465 93834
92061 93851 92063
59403 93852 93848
59403 93848 59401
66399 70187 104858
70187 59401 104858
70187 59403 59401
104859 81225 66399
81225 70187 66399
81225 81227 70187
81225 92389 81227
81225 92387 92389
103401 99609 93853
92389 103401 93853
92387 103401 92389
114491 110679 99609
114491 99609 103401
125567 93854 110679
114491 125567 110679
125565 125567 114491
125565 6441 125567
125565 6439 6441
6439 17133 6441
6439 17131 17133
17131 27831 17133
17131 27829 27831
27829 38483 27831
27829 38479 38483
92061 93847 93851
92061 92063 80899
92061 80899 76975
104857 92061 76975
6437 17129 17131
17129 27829 17131
17129 27827 27829
27827 38479 27829
27827 38475 38479
45393 49149 104854
49149 38475 104854
49149 38479 38475
45393 104860 49149
93845 65616 104855
104855 65616 65622
76568 80515 104861
65622 76568 104861
38479 49151 38483
65616 76568 65622
109946 113805 93850
121072 124885 113805
121072 113805 109946
1962 5741 124885
1962 124885 121072
5741 1962 93846
16471 5741 93846
16473 5741 16471
16471 27167 16473
16471 27165 27167
27165 104856 27167
27167 104856 104862
104863 76975 80899
93849 80515 76568
38479 49149 49151
49149 104860 49151
49151 104860 104864
59403 70189 55679
70187 70189 59403
70187 81229 70189
70187 81227 81229
92389 88537 93859
81229 92389 93859
81227 92389 81229
92389 93853 88537
125567 121793 93854
6441 2675 121793
6441 121793 125567
17135 93860 2675
6441 17135 2675
70189 93858 55679
17133 17135 6441
17133 27831 27833
27831 38487 27833
27831 38483 38487
38483 49155 38487
38483 49151 49155
56001 59769 104864
59769 49151 104864
59769 49155 49151
56001 104868 59769
91683 104869 91681
91681 104869 104865
91681 93855 93861
91681 93861 91683
17133 27833 17135
6437 17131 6439
59403 55679 93852
80899 92063 80901
80515 76574 104861
91681 104865 87786
87786 104865 93849
104865 76574 93849
76574 80515 93849
93855 91681 87786
113805 109947 93850
124885 121073 109947
124885 109947 113805
5743 93856 121073
124885 5743 121073
5741 5743 124885
5741 16475 5743
92063 93851 88171
5741 16473 16475
16473 27167 27169
34115 37821 104862
37821 27167 104862
37821 27169 27167
37821 34115 48489
48489 34115 44737
44737 104866 48489
104867 66027 69877
104863 80899 66027
80899 69877 66027
80899 80901 69877
92063 88171 93857
80901 92063 93857
16473 27169 16475
125563 6437 6439
125563 6439 125565
114489 125563 125565
38473 104842 104848
93831 32630 104843
104843 32630 32634
104849 32634 32630
104849 32630 93839
75422 79357 93840
86622 104850 79357
75422 86622 79357
86614 86622 75422
101567 97720 93832
97720 86614 93832
97720 86622 86614
101567 104844 97720
38471 104842 38473
58723 104851 54918
104851 104845 93833
93841 58723 54918
27163 93842 93834
27163 93834 27161
27161 104846 27163
27163 104846 104852
92059 104853 92057
92057 104853 104847
92057 93835 93843
92057 93843 92059
48791 45061 93836
59399 93844 45061
48791 59399 45061
104851 93833 54918
59397 59399 48791
27823 38471 38473
17125 27823 27825
23441 104846 27161
80891 76974 104841
92057 104847 88170
88170 104847 93827
104847 76974 93827
76974 80891 93827
93835 92057 88170
38125 34441 93828
48791 93836 34441
38125 48791 34441
48787 48791 38125
48787 59397 48791
48787 59393 59397
27823 38473 27825
59393 70181 59397
70179 93829 77332
81221 70179 77332
70181 70179 81221
93837 81221 77332
110678 114487 93838
114487 110678 93830
125559 114487 93830
125561 114487 125559
125559 6435 125561
125559 6433 6435
6433 17127 6435
6433 17125 17127
17125 27825 17127
59393 70179 70181
16465 104840 93834
59397 70183 59399
70181 81223 70183
104855 54924 58723
93841 104855 58723
93845 104855 93841
12804 16471 93846
16471 12804 93842
27163 16471 93842
27165 16471 27163
27163 104852 27165
27165 104852 104856
92061 104857 92059
92059 104857 104853
92059 93843 93847
92059 93847 92061
58723 54924 104851
59401 93848 93844
104858 59401 66398
59401 70183 66398
59401 59399 70183
66398 70183 104859
70183 81225 104859
70183 81223 81225
81223 92387 81225
81223 92385 92387
92385 103401 92387
92385 103399 103401
103399 114491 103401
103399 114489 114491
114489 125565 114491
59401 93844 59399
59397 70181 70183
79357 104850 75430
75430 64500 93840
70181 81221 81223
81221 93837 88536
92385 81221 88536
81223 81221 92385
99608 103399 92385
99608 92385 88536
103399 99608 93838
114487 103399 93838
114489 103399 114487
114487 125563 114489
114487 125561 125563
125561 6437 125563
125561 6435 6437
75430 64508 64500
6435 17129 6437
17127 27827 17129
17127 27825 27827
27825 38475 27827
27825 38473 38475
38473 104848 38475
38475 104848 104854
93839 43256 104849
104849 43256 43260
53852 43260 43256
53852 53856 43260
64500 53856 53852
64500 64508 53856
79357 75430 93840
6435 17127 17129
49499 105256 45850
85692 17074 13746
17074 6380 85696
95827 32475 21749
25218 95827 21749
95823 35884 32475
84722 95828 84728
95824 95828 84722
84729 112590 84723
84723 112590 112584
95825 112584 112590
95825 112590 95829
84724 95830 84730
95826 95830 84724
123014 119431 84731
119431 123014 84725
123014 3834 84725
123014 3836 3834
84726 3834 11151
3834 14586 11151
3834 3836 14586
21755 25218 84727
21755 84727 11151
95831 21755 11151
14586 95831 11151
95827 25218 21755
84728 95832 84732
95828 95832 84728
84733 112594 84729
84729 112594 112590
32475 84721 21749
32475 35884 84721
25218 21749 84727
3834 84726 303
46523 84713 43103
43416 95820 84718
43416 84718 43412
43412 84714 43416
43416 84714 95816
86808 90418 84715
84719 101482 86808
101482 90418 86808
101482 101476 90418
95817 101476 101482
95817 101482 95821
84716 95822 84720
95818 95822 84716
95829 112590 112594
84721 35884 84717
95819 35880 35884
95819 35884 95823
84718 95824 84722
95820 95824 84718
97902 101482 84719
108906 95821 112584
112584 95821 84723
95821 101482 84723
101482 97902 84723
95825 108906 112584
84720 95826 84724
95822 95826 84720
3834 303 84725
84717 35884 35880
95829 112594 95833
84730 95834 84734
95830 95834 84730
64679 75613 64675
75617 75613 64679
86813 90448 84737
75613 86813 84737
75617 86813 75613
90448 86813 97907
90448 97907 101510
95837 101510 97907
122734 95840 126268
126268 84740 122734
84740 95838 122734
84740 84738 95838
84741 123020 84739
64679 64675 54013
84739 123020 123018
95839 123020 95841
100560 95842 104096
100560 104096 115176
100560 115176 111634
126268 95840 111634
126268 111634 115176
122730 126268 115176
84742 122730 115176
84740 126268 122730
119432 123020 84741
308 95841 3850
3850 95841 84743
95841 123020 84743
95839 123018 123020
95815 46523 43103
54013 64675 54009
54009 84736 95836
84735 123016 84731
84731 123016 123014
123016 95835 307
3836 123016 307
123014 123016 3836
3836 307 11155
3836 11155 14586
95831 14586 11155
43413 84732 95832
43413 95832 43417
43417 95836 43413
43413 95836 84736
90448 86809 84737
54009 95836 54013
101510 97903 90448
108907 112594 84733
108907 84733 97903
95837 108907 97903
101510 95837 97903
95833 112594 108907
3582 95838 84738
3582 84738 3578
3578 84734 3582
3582 84734 95834
84739 123018 84735
84735 123018 123016
95835 123016 123018
95835 123018 95839
90448 97903 86809
123020 119432 84743
43103 32469 35880
95819 95815 35880
78281 84696 95798
78281 95798 78285
78285 95800 78281
78281 95800 84698
95801 53717 57111
95799 67853 53717
67853 57111 53717
67853 67857 57111
67853 84697 84699
67853 84699 67857
84698 95802 84700
95800 95802 84698
95803 43109 46499
95801 57111 43109
57111 46499 43109
57111 57115 46499
67857 64369 84701
57115 67857 84701
57111 67857 57115
67857 84699 64369
84700 95804 84702
95802 95804 84700
46503 95805 46499
46499 95805 95803
57115 53709 84703
46503 57115 84703
46499 57115 46503
84695 84697 95797
95797 84697 64377
84697 67853 64377
95799 64377 67853
24673 95792 24671
24671 95792 84690
84689 75292 95791
95791 75292 75298
95793 75298 75292
95793 75292 84691
35347 84690 95792
35347 95792 35349
35349 95794 35347
35347 95794 84692
95795 84691 84693
95795 95793 84691
46007 84692 95794
57115 84701 53709
46007 95794 46009
46007 56601 59981
46007 46009 56601
56601 95796 59981
95797 75299 84695
84695 75299 75293
84693 75293 75299
84693 75299 95795
59981 56599 84694
56599 59981 95796
67309 56599 95796
67307 56599 67309
67309 95798 67307
67307 95798 84696
84694 46007 59981
84702 95806 84704
95804 95806 84702
46503 43110 95805
57131 95813 95811
57131 84709 84711
57131 84711 57135
3581 7114 95812
3581 95814 7114
95814 84710 7114
95814 84712 84710
95815 43111 46523
95813 57135 43111
43111 57135 46523
57135 53711 46523
53711 84713 46523
57135 84711 53711
57135 95813 57131
54012 95816 84714
64674 54012 54008
64674 64678 54012
75612 64678 64674
75612 75616 64678
75612 84715 90418
86812 75612 90418
75616 75612 86812
86812 90418 101476
86812 101476 97906
95817 97906 101476
84712 95818 84716
95814 95818 84712
35880 32469 84717
54012 84714 54008
95815 43103 35880
7114 84710 3577
122733 95812 84708
95807 43110 46503
84703 95807 46503
84705 95807 84703
95808 92996 89483
84704 95808 89483
95806 95808 84704
92996 84706 89483
57127 95809 53710
95809 84705 53710
95809 95807 84705
84707 57127 53710
89487 92996 95808
100557 84706 92996
126246 122733 84708
89487 100557 92996
100559 111627 100557
111633 111627 100559
126246 122729 95810
122729 111633 95810
122729 111627 111633
126246 84708 122729
57131 95811 57127
57127 95811 95809
57127 84707 84709
57127 84709 57131
122733 126246 95810
95812 7114 3577
95812 3577 84708
100559 100557 89487
95843 308 3850
95844 104100 104096
95844 104096 95842
67311 70892 95878
70892 67311 95880
81948 70892 95880
81946 70892 81948
93092 81946 81948
93090 81946 93092
104172 93090 93092
104168 93090 104172
115244 104168 104172
115240 104168 115244
84778 115240 84780
84780 115240 115244
84779 64370 95879
95879 64370 64378
95881 64378 64370
95881 64370 84781
95882 81950 81948
95882 81948 95880
93096 81948 81950
93092 81948 93096
104176 93092 93096
104172 93092 104176
111632 115244 84782
115244 104176 84782
115244 104172 104176
84780 115244 111632
84781 75294 95881
95879 53712 84779
95879 53718 53712
95877 53712 53718
84777 53712 95877
111630 84772 111636
111636 84772 95872
95875 84773 84775
95875 95873 84773
95876 70890 70886
95876 70886 95874
81944 70886 70890
81940 70886 81944
93088 81940 81944
93084 81940 93088
104164 93084 93088
104160 93084 104164
84774 104160 84776
95881 75294 75300
84776 104160 104164
95877 95875 84775
95878 70892 70890
95878 70890 95876
81946 70890 70892
81944 70890 81946
93090 81944 81946
93088 81944 93090
104168 93088 93090
104164 93088 104168
84776 104164 111631
104164 115240 111631
104164 104168 115240
115240 84778 111631
95877 84775 84777
95883 75300 75294
95883 75294 84783
14030 95884 17526
6848 125950 6850
17530 6848 6850
17528 6848 17530
28238 17528 17530
28236 17528 28238
95889 28236 28238
95889 28238 95893
67312 95894 70908
70908 84788 67312
84788 95890 67312
84788 84786 95890
84789 90124 84787
84787 90124 90120
6850 125950 125952
95891 90120 90124
95896 125954 125952
95896 125952 95892
6852 125952 125954
6850 125952 6852
17532 6850 6852
17530 6850 17532
28240 17530 17532
28238 17530 28240
95893 28238 28240
95893 28240 95897
95898 70914 70908
95898 70908 95894
84788 70908 84790
95891 90124 95895
111636 100562 111630
95892 125950 95888
95891 86480 90120
95885 14030 17526
95886 81954 81950
95886 81950 95882
89484 93096 84784
93096 81954 84784
93096 81950 81954
100558 104176 89484
89484 104176 93096
84782 104176 100558
95887 84783 84785
95887 95883 84783
122344 95888 125950
122344 125950 6848
95892 125952 125950
122344 6848 3228
6848 17526 3228
17528 17526 6848
28236 24674 95885
17526 28236 95885
17528 28236 17526
95889 24674 28236
84786 78282 81954
95886 84786 81954
95890 84786 95886
84784 81954 78282
86480 95887 90120
95887 84787 90120
95887 84785 84787
17526 95884 3228
111630 100562 84774
100562 104160 84774
89488 104160 100562
123042 119433 84753
84751 119433 123042
95853 84751 123042
95851 84751 95853
126283 122731 84752
126283 95852 122731
95852 84754 122731
95852 95854 84754
84755 123046 84753
84753 123046 123042
95853 123042 123046
95853 123046 95855
95854 3583 7157
122735 95852 126283
84756 95854 7157
3583 95856 7157
119434 123046 84755
95855 123046 119434
84757 95855 119434
95857 95855 84757
7157 3579 84756
95856 14361 17809
95856 17809 84758
7157 95856 84758
3579 7157 84758
14361 95858 17809
95859 84757 84759
95859 95857 84757
84754 95854 84756
17809 14359 84758
111629 111635 122735
84752 111629 126283
111628 115176 84744
115176 104100 84744
115176 104096 104100
84742 115176 111628
304 3850 84743
95843 3850 304
84745 95843 304
95845 95843 84745
95846 104104 104100
95846 104100 95844
84744 104100 84746
84746 104100 104104
95847 84745 84747
111629 122735 126283
95847 95845 84745
100561 95848 104104
95848 84746 104104
95848 84748 84746
95849 309 84749
84749 309 305
84747 305 309
84747 309 95847
84748 95850 84750
95848 95850 84748
95851 84749 84751
95851 95849 84749
111629 84750 95850
111629 95850 111635
100561 104104 95846
24671 95790 24673
17809 95858 14359
95858 95860 84760
84767 21750 95867
95867 21750 21756
21750 84769 35964
32476 21750 35964
21756 21750 32476
95869 32476 35964
84768 95870 84770
95868 95870 84768
32470 35964 84769
43112 95869 46608
46608 95869 84771
95869 35964 84771
35964 32470 84771
3584 84766 95866
95871 43112 46608
122736 84772 122732
122732 84770 122736
122736 84770 95870
43104 46608 84771
95871 46608 43104
84773 95871 43104
95873 95871 84773
67310 95874 70886
67310 70886 81940
67310 81940 78286
78286 81940 93084
78286 93084 89488
89488 93084 104160
122736 95872 84772
95858 84760 14359
3580 84766 3584
3584 95868 84768
95861 119435 123061
84761 123061 119435
95859 84761 119435
84759 84761 95859
84760 95862 84762
95860 95862 84760
123061 119436 95861
95863 119436 123061
84761 95863 123061
84763 95863 84761
14360 17821 84764
14360 84762 17821
84762 95864 17821
3584 84768 3580
84762 95862 95864
95865 84763 306
95865 95863 84763
84765 3897 306
84764 17821 14362
95866 84764 14362
84766 84764 95866
17821 95864 14362
3897 310 95865
84765 11152 3897
11152 310 3897
11152 11156 310
95867 11156 11152
95867 11152 84767
3897 95865 306
24671 84688 95790
95791 64368 84689
95791 64376 64368
37271 33895 84628
33895 37271 95736
44531 33895 95736
44529 33895 44531
84632 44529 58543
44529 55131 58543
44529 44531 55131
55131 95740 58543
23594 26992 84629
84633 37656 23594
37656 26992 23594
37656 37652 26992
95737 37652 37656
95737 37656 95741
110481 84630 95738
110481 95738 110483
110483 95742 110481
110481 95742 84634
95743 84631 84635
95743 95739 84631
58543 55129 84632
58543 95740 55129
95740 84636 55129
95740 95744 84636
26998 23595 84637
34267 37656 84633
34267 84633 23595
95739 95735 84627
95739 84627 84631
99433 95738 84630
99435 95738 99433
48314 48318 58918
69690 66203 58918
58918 66203 55507
69690 84626 66203
95735 84623 84627
95735 95733 84623
95734 33897 37271
84628 95734 37271
84624 95734 84628
33897 95736 37271
26992 23593 84629
23593 26992 84625
26992 37648 84625
95745 34267 23595
26992 37652 37648
48318 37652 44899
37648 37652 48318
48318 44899 55509
48318 55509 58918
58918 55509 66205
58918 66205 69690
77155 84626 69690
66205 77155 69690
77157 77155 66205
77157 88357 77155
88359 88357 77157
88359 99433 88357
99435 99433 88359
37652 95737 44899
26998 95745 23595
95741 37656 34267
95742 121597 125045
57028 46400 57032
84640 57028 64367
57028 67788 64367
57028 57032 67788
67788 84646 64367
36153 95751 36147
36147 95751 95747
36147 84641 84647
36147 84647 36153
69327 65813 84642
69327 95748 65813
95748 84648 65813
95748 95752 84648
57032 46400 46404
95753 12965 84649
84643 12963 12965
84643 12965 95749
16629 13301 84644
13301 16629 95750
23933 13301 95750
23931 13301 23933
84650 23931 37985
23931 34589 37985
23931 23933 34589
34589 95754 37985
84651 35772 84645
84645 35772 35766
46408 35766 35772
84649 12965 12963
48314 58918 55507
35766 46404 46400
32465 35766 84639
84638 95742 125045
84634 95742 84638
121597 95746 125045
46400 43101 84639
57028 53707 46400
46400 53707 43101
57028 84640 53707
95747 32793 36147
84641 36147 32793
95743 84641 32793
84635 84641 95743
95744 65815 69327
84642 95744 69327
35766 46400 84639
84636 95744 84642
26998 84637 23597
84637 95749 23597
84637 84643 95749
95745 26998 23597
125045 121595 84638
121595 125045 95746
2481 121595 95746
2479 121595 2481
84644 2479 16629
2479 13303 16629
2479 2481 13303
13303 95750 16629
35766 32465 84645
65815 95748 69327
84622 48314 55507
37648 48318 48314
37648 48314 84621
95721 33145 36471
95717 47135 33145
33145 47135 36471
47135 43787 36471
43787 84607 36471
47135 84603 43787
90671 87225 84604
101735 98317 87225
101735 87225 90671
112823 109325 98317
112823 98317 101735
123945 120453 109325
123945 109325 112823
97905 95720 101333
123945 84605 120453
120829 95718 120831
120831 95722 120829
120829 95722 84608
95723 86811 84609
84609 86811 86807
86811 95719 101333
97901 86811 101333
86807 86811 97901
97901 101333 95720
108905 97901 95720
108903 97901 108905
108905 95724 108903
108903 95724 84610
120829 84606 95718
36475 95725 36471
95719 97905 101333
109699 95718 109695
15539 1357 4807
15539 84599 12183
84600 95716 84602
95712 95716 84600
47135 95717 47131
47131 95717 95713
57739 54389 84603
47135 57739 84603
47131 57739 47135
68489 65077 54389
68489 54389 57739
79503 76013 65077
79503 65077 68489
109695 95718 84606
95714 87227 90671
79503 95714 84604
76013 79503 84604
90671 87227 101735
101735 87227 98319
101735 98319 112823
112823 98319 109327
95715 123941 109327
123941 112823 109327
123941 123945 112823
123941 84601 84605
123941 84605 123945
109695 84602 95716
109695 95716 109699
95714 90671 84604
46404 35766 46408
36471 95725 95721
36471 84611 36475
43411 84617 46779
84617 95727 46779
84617 95729 95727
57403 54007 43411
57403 43411 46779
57403 84613 54007
25785 22407 84614
25785 84615 22407
15919 12573 84616
15919 95728 12573
95728 84618 12573
95728 95730 84618
95731 84617 84619
12575 95728 15919
95731 95729 84617
84620 95730 26605
84618 95730 84620
23199 95732 26605
48314 44897 84621
48314 84622 44897
95733 84619 84623
95733 95731 84619
26605 23197 84620
26605 95732 23197
95732 84624 23197
95732 95734 84624
37648 34265 84625
34265 37648 84621
95730 23199 26605
36471 84607 84611
84612 95726 84616
95726 12575 15919
1739 84608 95722
1739 95722 1741
1741 95726 1739
1739 95726 84612
95727 43415 46779
46779 43415 57403
57403 43415 54011
57403 54011 84613
54011 64673 84613
54011 64677 64673
64677 75611 64673
75615 75611 64677
84609 75611 75615
84616 95726 15919
84609 75615 95723
120027 95724 120029
120029 947 120027
949 947 120029
949 11789 947
11791 11789 949
84614 11789 25785
11789 22409 25785
11789 11791 22409
95725 36475 22409
22409 36475 25785
36475 33143 25785
33143 84615 25785
36475 84611 33143
120027 84610 95724
84790 70908 70914
57036 46404 46408
67794 57032 57036
59600 84670 56209
84671 25140 84669
84669 25140 25136
25140 95773 32473
35802 25140 32473
25136 25140 35802
35802 32473 43107
35802 43107 46442
95771 46442 43107
56213 59600 95772
56213 95774 59600
95774 84670 59600
95774 84672 84670
25140 84671 21753
84671 95775 21753
84671 84673 95775
95773 25140 21753
95776 70370 66897
84672 95776 66897
95774 95776 84672
70370 84674 66897
95777 84673 84675
95777 95775 84673
66901 70370 95776
95778 81390 77861
95778 77861 84674
66901 95778 84674
48992 45591 84668
45591 95772 84668
95772 56209 84668
95772 59600 56209
121945 121943 110825
121945 2839 121943
2843 2839 121945
2843 13655 2839
13659 13655 2843
13659 24299 13655
24303 24299 13659
24303 34947 24299
34951 34947 24303
48992 45587 95770
45587 34951 95770
45587 34947 34951
48992 84668 45587
70370 66901 84674
84669 25136 84667
35802 25132 25136
35798 25132 35802
46442 35798 35802
46436 35798 46442
95767 46436 46442
95767 46442 95771
88693 92250 95768
92250 88693 99757
92250 99757 103264
103264 99757 110827
103264 110827 114352
95769 114352 110827
45591 48992 95770
84667 25136 25132
92548 89085 81390
81390 89085 77861
92548 84676 89085
84681 21748 95783
95783 21748 21754
95785 21754 21748
95785 21748 84683
95786 6642 6634
95786 6634 95784
84682 6634 84684
84684 6634 6642
84683 32468 95785
95785 32468 32474
95787 32474 32468
95787 32468 84685
3227 6642 95786
6634 84682 3221
3227 95788 6642
95788 84686 84684
84685 43102 95787
95787 43102 43108
53708 43108 43102
53708 53716 43108
95789 53716 53708
95789 53708 84687
14027 84686 95788
14027 95788 14029
14029 95790 14027
14027 95790 84688
84687 64368 95789
95789 64368 64376
95788 84684 6642
121945 110825 114352
3221 122339 122343
6634 3221 95784
14520 11149 84677
84675 11149 14520
95779 84675 14520
95777 84675 95779
77865 81390 95778
81390 77865 89089
81390 89089 92548
95780 103570 100153
95780 100153 84676
89089 95780 84676
92548 89089 84676
103570 84678 100153
14520 84677 11153
3221 122343 95784
84677 95781 11153
95779 14520 11153
100157 103570 95780
111223 84678 103570
100157 111223 103570
111227 111223 100157
111227 95782 111223
111223 95782 84680
84679 11150 95781
95781 11150 11154
95783 11154 11150
95783 11150 84681
122339 84680 95782
122339 95782 122343
84677 84679 95781
95769 121945 114352
103264 110825 99755
114352 110825 103264
57036 46408 57040
67796 57036 57040
67794 57036 67796
78778 67794 67796
78776 67794 78778
84652 78776 84658
84658 78776 78778
95759 84653 84659
95759 95755 84653
87977 91484 95756
99067 84654 91484
87977 99067 91484
99069 99067 87977
57040 46408 46414
99069 110109 99067
121233 124740 84655
110109 121233 84655
110111 121233 110109
95757 124740 121233
95760 59264 55831
84656 95760 55831
95758 95760 84656
59264 84660 55831
32466 35778 84657
84661 46422 32466
46422 35778 32466
46422 46414 35778
57046 46414 46422
110111 110109 99069
57040 46414 57046
46408 35772 46414
84651 35778 35772
67788 57032 67794
84646 67788 75291
67788 78776 75291
67788 67794 78776
78776 84652 75291
32791 84653 36153
84653 95751 36153
84653 95755 95751
36153 84647 32791
76765 84648 95752
76765 95752 76767
91484 87975 95756
87975 76767 95756
46414 35772 35778
87975 76765 76767
124740 121231 84655
95757 2127 124740
2127 121231 124740
2127 2125 121231
84649 2125 2127
84649 2127 95753
37985 34587 84650
34587 37985 95754
45219 34587 95754
45217 34587 45219
45219 95758 45217
45217 95758 84656
84657 35778 84651
91484 84654 87975
57032 46404 57036
67798 57040 57046
67798 95761 75297
119651 119649 108553
119651 563 119649
565 563 119651
84663 563 565
84663 565 95763
66545 70042 95764
66545 95766 70042
95766 84664 70042
95766 84666 84664
25132 21747 84667
35798 32467 25132
25132 32467 21747
32467 35798 84665
108553 119649 108551
35798 46430 84665
46436 95767 53715
57050 46436 53715
46430 46436 57050
57050 53715 64375
57050 64375 67800
95765 67800 64375
77491 84666 95766
77491 95766 77493
92250 88691 95768
88691 77493 95768
88691 77491 77493
103264 99755 92250
92250 99755 88691
35798 46436 46430
67796 57040 67798
108553 108551 97565
97563 95762 97565
78778 67798 75297
67796 67798 78778
86475 84658 78778
75297 86475 78778
86479 86475 75297
86479 95762 86475
86475 95762 84662
95763 11419 84663
84663 11419 11417
11419 22035 11417
22037 22035 11419
84659 22035 22037
84659 22037 95759
97565 108551 97563
55833 59264 95760
95764 66543 84660
55833 95764 84660
59264 55833 84660
70042 84664 66543
84665 46430 84661
84661 46430 46422
57050 46422 46430
57046 46422 57050
67800 57046 57050
67798 57046 67800
95761 67798 67800
95761 67800 95765
97563 84662 95762
95764 70042 66543
86476 90124 84789
97566 95895 101180
101180 95895 84791
96023 96019 84911
12576 96024 84912
12576 84912 12574
12574 84910 12576
12576 84910 96020
92509 88694 96021
88694 92509 99758
99758 92509 103527
103527 96022 99758
96025 84911 84913
96025 96023 84911
1742 96026 84914
1742 84914 1740
1740 84912 1742
1742 84912 96024
96027 84913 84915
96027 96025 84913
44144 96028 47890
44144 47890 58500
44144 58500 54748
54748 58500 69276
54748 69276 65438
65438 69276 80278
65438 80278 76370
76370 80278 84916
87580 76370 84916
87582 76370 87580
84911 96019 43788
96019 47502 43788
43788 47502 84909
38655 96018 34956
96015 84909 47502
96015 84905 84909
96019 43790 47502
84906 26919 23200
96020 84906 23200
84910 84906 96020
26919 96016 23200
84907 77492 96017
96017 77492 77494
88692 92509 96021
77494 88692 96021
77492 88692 77494
99756 103527 92509
98686 87582 87580
99756 92509 88692
99756 110828 103527
110826 110828 99756
121944 110828 110826
121944 121946 110828
2842 121946 121944
2842 2846 121946
13658 2846 2842
13658 13662 2846
24302 13662 13658
24302 24306 13662
38655 34956 84908
34956 24302 84908
34956 24306 24302
110828 96022 103527
98686 98688 87582
109696 98688 98686
109696 109700 98688
96035 84921 84923
96035 96033 84921
120456 96036 84924
120456 84924 120454
120454 84922 120456
120456 84922 96034
84923 54390 96035
96035 54390 54392
54390 84925 68868
65080 54390 68868
54392 54390 65080
96037 65080 68868
98320 96038 102096
1360 84920 96032
98320 102096 84926
109328 98320 109326
109326 84924 109328
109328 84924 96036
65078 68868 84925
68868 65078 96037
65078 76016 96037
65078 76014 76016
87226 76016 76014
87226 87228 76016
96038 87228 102096
87228 98318 102096
87228 87226 98318
84926 102096 98318
109326 98320 84926
43790 96015 47502
1358 84920 1360
1360 96034 84922
120830 109700 109696
120830 120832 109700
120830 84914 120832
120832 84914 96026
96029 84915 84917
96029 96027 84915
22788 96030 84918
22788 84918 22786
33490 22788 22786
33490 33492 22788
96028 33492 47890
33492 44142 47890
33492 33490 44142
1360 84922 1358
54746 58500 44142
65436 69276 54746
54746 69276 58500
76368 80278 65436
65436 80278 69276
84916 80278 76368
96031 84917 84919
96031 96029 84917
12186 96032 84920
12186 84920 12184
12184 84918 12186
12186 84918 96030
96033 84919 84921
96033 96031 84919
44142 58500 47890
84904 96014 96018
84904 96018 38655
34950 84904 38655
45589 96004 84892
96005 84889 84893
96005 96001 84889
44530 48231 84894
58825 55132 84890
84890 55132 44530
55132 96006 44530
96006 48231 44530
58825 96002 55132
84891 34266 96003
96003 34266 34268
44898 34268 34266
44898 44900 34268
45595 96004 45589
55508 44900 44898
66204 55510 55508
66204 66206 55510
96007 66206 66204
96007 66204 84895
13304 96008 84896
13304 84896 13302
13302 84897 27610
23934 13302 27610
13304 13302 23934
96009 23934 27610
84892 96010 84898
96004 96010 84892
84893 120028 96005
55508 55510 44900
96005 120028 120030
45589 96000 45595
96003 23596 84891
95999 12966 16556
84884 96000 84888
95996 96000 84884
108904 112762 84885
95997 112762 108904
84889 95997 108904
96001 95997 84889
55130 58825 84890
65816 96002 58825
55130 65816 58825
65814 65816 55130
76766 65816 65814
76766 76768 65816
45589 84888 96000
95998 76768 91776
76768 76766 87976
84886 91776 87976
110110 113900 84887
121232 124976 110110
110110 124976 113900
2126 5832 121232
121232 5832 124976
12964 16556 2126
2126 16556 5832
16556 12964 95999
12964 23598 95999
12964 23596 23598
96003 23598 23596
76768 87976 91776
96039 120479 123891
96011 120030 120028
33896 37571 84900
45596 84904 45590
45590 84898 45596
45596 84898 96010
84899 948 96011
96011 948 950
11790 950 948
11790 11792 950
22408 11792 11790
22408 22410 11792
33144 22410 22408
33144 33146 22410
96015 33146 33144
96015 33144 84905
45596 96014 84904
23198 26919 84906
84900 33898 23198
33898 96016 23198
96016 26919 23198
37571 96012 33898
99434 103182 84901
110482 114278 99434
99434 114278 103182
84902 114278 110482
84903 66544 96013
96013 66544 66546
96017 66546 66544
96017 66544 84907
34950 38655 84908
37571 33898 84900
96011 120028 84899
96013 55832 84903
55832 55834 45220
48231 44532 84894
84894 44532 33896
44532 96012 33896
96012 37571 33896
48231 96006 44532
84895 77156 96007
96007 77156 77158
88358 77158 77156
88358 88360 77158
88358 84901 103182
99436 88358 103182
88360 88358 99436
99436 103182 114278
96013 55834 55832
99436 114278 110484
121596 110484 84902
121598 110484 121596
2480 121598 121596
2480 2482 121598
2480 84896 2482
2482 84896 96008
23932 27610 84897
27610 23932 96009
23932 34590 96009
23932 34588 34590
45218 34590 34588
45218 45220 34590
55832 45220 45218
110484 114278 84902
2128 16556 12966
123891 120479 4751
4751 1383 15495
84954 96068 84956
96066 96068 84954
96069 54067 84957
84957 54067 54059
84955 54059 54067
84955 54067 96067
84956 96070 84958
96068 96070 84956
96071 43477 84959
84959 43477 43471
84957 43471 43477
84957 43477 96069
22817 84958 96070
22817 96070 22821
84960 22817 36921
22817 33521 36921
22817 22821 33521
36921 33521 47591
47591 33521 44169
47591 44169 58191
58191 44169 54771
58191 54771 68967
68967 54771 65461
68967 65461 79971
79971 65461 76393
76393 96072 79971
96073 84959 84961
84953 64739 96065
84953 64733 64739
84955 64739 64733
96067 64739 84955
96058 84946 96056
84944 15544 12208
90280 86853 84947
97943 101330 84945
97943 84945 86853
96059 97943 86853
90280 96059 86853
96057 101330 97943
84946 96060 84948
96058 96060 84946
90280 84947 86855
84947 96061 86855
84947 84949 96061
96073 96071 84959
96059 90280 86855
12209 96060 12213
12213 96062 12209
12209 96062 84950
96063 75667 84951
84951 75667 75663
84949 75663 75667
84949 75667 96061
84950 96064 84952
96062 96064 84950
96065 84951 84953
96065 96063 84951
84952 96066 84954
96064 96066 84952
12209 84948 96060
36921 33517 84960
47591 44167 33517
47591 33517 36921
96079 33921 23221
26624 96079 23221
37278 33921 44555
37278 44555 47948
96080 58548 55153
96080 55153 84966
44555 96080 84966
47948 44555 84966
58548 84970 55153
84967 43472 96077
96077 43472 43478
96081 43478 43472
96081 43472 84971
33921 84965 23221
109725 84968 96078
109727 120853 109725
120855 120853 109727
120855 1763 120853
1765 1763 120855
12599 15944 84969
1763 12599 84969
1765 12599 1763
15944 12599 23223
15944 23223 26624
96079 26624 23223
55155 58548 96080
65837 84970 58548
55155 65837 58548
109725 96078 109727
96056 84946 15544
33921 37278 84965
26624 23221 15944
58191 54769 44167
58191 44167 47591
68967 65459 54769
68967 54769 58191
79971 76391 65459
79971 65459 68967
76391 79971 96072
87605 76391 96072
87603 76391 87605
87605 96074 87603
87603 96074 84962
96075 84961 84963
96075 96073 84961
15944 23221 12597
96076 102202 98711
96074 96076 84962
102202 84964 98711
37278 33919 84965
47948 44553 37278
37278 44553 33919
47948 84966 44553
96077 84963 84967
96077 96075 84963
98713 102202 96076
98713 96078 102202
96078 84964 102202
96078 84968 84964
15944 12597 84969
84962 96076 98711
84946 12208 15544
96055 112410 108941
101330 96057 97941
112388 108939 84931
123492 120053 112388
112388 120053 108939
4348 977 123492
123492 977 120053
4348 84932 977
96045 54421 84933
84933 54421 54419
84929 54419 54421
84929 54421 96043
36859 84934 84930
36859 84930 36851
36851 96044 36859
33519 96044 36851
36859 96044 96046
84931 112392 112388
123498 112388 112392
123492 112388 123498
4352 123492 123498
4348 123492 4352
84932 4348 11817
4348 15086 11817
4348 4352 15086
25754 22431 15086
15086 22431 11817
36448 33167 25754
25754 33167 22431
96047 43823 36448
84935 112392 84931
43823 33167 36448
84928 96042 84930
96042 33519 36851
15495 1383 12211
12211 96040 15495
96041 76043 79459
79459 76043 84927
76043 87249 84927
76043 87251 87249
87251 98341 87249
98343 98341 87251
98343 109349 98341
109351 109349 98343
109351 96039 123891
120477 109351 123891
109349 109351 120477
84930 96042 36851
4751 1381 120477
15495 12207 1381
15495 1381 4751
12207 15495 96040
22819 12207 96040
22815 12207 22819
22819 96042 22815
22815 96042 84928
96043 65109 84929
84929 65109 65107
65109 96041 79459
76041 65109 79459
65107 65109 76041
79459 84927 76041
4751 120477 123891
4751 120479 1383
43823 43821 33167
84933 43823 96045
15090 22435 25758
96049 25758 22435
22820 96052 26194
26194 84940 22820
84940 96050 22820
84940 84938 96050
84941 112406 84939
84939 112406 112400
96051 112400 112406
96051 112406 96053
12212 96054 15540
26194 96052 12212
26194 12212 15540
15090 11821 22435
22816 26194 15540
84940 26194 22816
84943 112410 84941
84941 112410 112406
96053 112406 112410
96053 112410 96055
96056 15544 15540
96056 15540 96054
84942 15540 84944
84944 15540 15544
101330 97941 84945
108941 112410 84943
108941 84943 97941
96057 108941 97941
84942 22816 15540
84933 43821 43823
4356 11821 15090
123502 979 4356
36869 84936 84934
36869 84934 36859
36859 96046 36869
36869 96046 96048
84937 112396 84935
84935 112396 112392
123502 112392 112396
123498 112392 123502
4356 123498 123502
4352 123498 4356
15090 4352 4356
15086 4352 15090
25758 15086 15090
4356 979 11821
25754 15086 25758
36448 25758 33169
25754 25758 36448
96047 36448 33169
84936 36869 33520
96050 84936 33520
84938 84936 96050
36869 96048 33520
84939 112400 84937
84937 112400 112396
112400 96051 120055
123502 112400 120055
112396 112400 123502
123502 120055 979
25758 96049 33169
15539 12183 1357
2128 5832 16556
121234 124976 5832
35348 35350 24676
46008 35350 35348
46008 46010 35350
56600 46010 46008
56600 56602 46010
70967 67314 84818
67314 56600 84818
67314 56602 56600
70967 95930 67314
25378 21751 84821
84819 21751 25378
95933 84819 25378
95931 84819 95933
45593 49182 95932
45593 95934 49182
95934 84820 49182
95934 84822 84820
25378 84821 21757
84821 95935 21757
84821 84823 95935
95933 25378 21757
95936 59806 56211
84822 95936 56211
95934 95936 84822
59806 84824 56211
95937 84823 84825
95937 95935 84823
35348 24676 24672
24672 24676 14032
24672 14032 14028
14028 14032 3230
49174 38500 49178
84812 49174 84816
84816 49174 49178
84813 122340 95925
95925 122340 122346
95929 122346 122340
95929 122340 84817
67308 70967 84818
78288 95930 70967
67308 78288 70967
78284 78288 67308
89486 78288 78284
89486 89492 78288
95938 59810 59806
89486 84814 89492
36048 84815 32477
84815 95931 32477
84815 84819 95931
95927 36048 32477
34953 38504 95928
38504 34953 95932
49182 38504 95932
49178 38504 49182
84816 49178 84820
84820 49178 49182
84817 3222 95929
95929 3222 3230
14028 3230 3222
89492 84814 95926
95938 59806 95936
84824 59806 84826
84826 59806 59810
114943 100155 103841
111225 114943 95942
122347 111225 95942
122341 111225 122347
122347 95944 122341
122341 95944 84830
53714 57338 84829
64380 95943 68070
68070 95943 84831
95943 57338 84831
57338 53714 84831
95945 64380 68070
95944 3231 6949
114943 111225 100155
84832 95944 6949
3231 95946 6949
64372 68070 84831
95945 68070 64372
84833 95945 64372
95947 95945 84833
6949 3223 84832
95946 14033 17637
95946 17637 84834
6949 95946 84834
3223 6949 84834
14033 95948 17637
95949 84833 84835
95949 95947 84833
84830 95944 84832
49178 38500 38504
89087 89091 100155
89091 95941 103841
21758 95937 25386
95937 84827 25386
95937 84825 84827
95939 21758 25386
56215 59810 95938
66899 84826 59810
56215 66899 59810
66903 66899 56215
66903 95940 66899
66899 95940 84828
95941 100159 103841
103841 100159 114943
114943 100159 111229
100155 89091 103841
111229 95942 114943
25386 21752 95939
21752 32478 95939
21752 32472 32478
43106 32478 32472
43106 43114 32478
43106 84829 57338
53720 43106 57338
43114 43106 53720
95943 53720 57338
77863 84828 95940
77863 95940 77867
77867 89087 77863
89091 89087 77867
21752 25386 84827
95928 38500 95924
95928 38504 38500
95923 84811 95927
95903 84793 95905
95904 78287 81985
84796 95904 81985
84794 95904 84796
78287 95906 81985
90136 84795 86481
84795 95907 86481
84795 84797 95907
95905 90136 86481
81985 78283 84796
95906 89489 93131
95906 93131 84798
81985 95906 84798
95905 84793 90136
78283 81985 84798
95909 84797 84799
95909 95907 84797
93137 84800 84798
93137 84798 93131
93131 95908 93137
93137 95908 95910
79002 75295 84801
84799 75295 79002
95911 84799 79002
95909 84799 95911
93143 84802 84800
93143 84800 93137
93137 95910 93143
89489 95908 93131
93143 95910 95912
84793 86477 90136
95904 84794 84792
95895 90124 84791
90124 86476 84791
95899 97566 101180
122345 125954 95896
125954 122345 95900
6854 125954 95900
6852 125954 6854
17534 6852 6854
17532 6852 17534
17534 95901 24675
28240 17534 24675
17532 17534 28240
95897 28240 24675
90136 86477 84795
95902 70920 70914
84790 70914 84792
84792 70914 70920
101180 84791 97567
84791 95903 97567
84791 84793 95903
95899 101180 97567
3229 6854 95900
6854 3229 14031
6854 14031 17534
95901 17534 14031
67313 70920 95902
67313 95904 70920
95904 84792 70920
95902 70914 95898
17645 84836 84834
79002 84801 75301
84801 84803 95913
100154 100158 89090
95921 100158 100154
95921 100154 84809
89485 84806 95918
89485 95918 89491
89491 95922 89485
89485 95922 84810
95923 43113 84811
84811 43113 43105
84807 43105 43113
84807 43113 95919
34952 95924 38500
49170 95920 34952
100154 89090 89086
38500 49170 34952
56210 59786 84812
59786 49174 84812
59786 49170 49174
84808 59786 56210
84809 111224 95921
95921 111224 111228
95925 111228 111224
95925 111224 84813
84810 95926 84814
95922 95926 84810
36048 32471 84815
84811 32471 36048
95927 84811 36048
49174 49170 38500
84801 95913 75301
77862 89086 89090
81594 77862 95917
95911 79002 75301
84802 93143 89490
95914 84802 89490
84804 84802 95914
93143 95912 89490
95915 53719 57307
57307 53719 84805
53719 64371 84805
53719 64379 64371
84803 64371 64379
84803 64379 95913
77866 95916 81594
95917 77866 81594
77862 89090 95917
84804 95918 84806
53713 84807 57307
84807 95915 57307
84807 95919 95915
57307 84805 53713
45592 95920 49170
45592 49170 59786
45592 59786 56214
56214 59786 84808
66898 56214 84808
66902 56214 66898
95916 66902 81594
66902 77862 81594
66902 66898 77862
95914 95918 84804
121234 5832 2128
17645 84834 17637
28349 17637 95948
84870 100156 92888
84866 103950 100156
25739 95983 22036
95983 84867 22036
95983 95981 84867
84871 25739 22036
84872 2840 6506
95982 84872 6506
95984 84872 95982
84868 6506 2840
66900 70650 84869
77864 81716 66900
66900 81716 70650
89088 92888 77864
77864 92888 81716
84870 92888 89088
25739 22038 95983
84871 32792 25739
32792 22038 25739
32792 32794 22038
43414 47099 95985
32794 43414 95985
32792 43414 32794
84873 47099 43414
95986 6518 2841
84872 95986 2841
95984 95986 84872
100156 103950 92888
103950 89092 92888
103950 95980 89092
77868 92888 89092
45588 34954 34948
45588 45594 34954
95979 45594 45588
95979 45588 84865
100160 95980 103950
100160 103950 84866
111226 100160 84866
111230 100160 111226
111226 84862 111230
111230 84862 95976
15067 11420 95977
95981 11420 15067
84863 95981 15067
6518 84874 2841
84867 95981 84863
17198 95978 2844
17198 2844 6506
13656 17198 6506
84868 13656 6506
84864 17198 13656
84865 56212 95979
95979 56212 56216
56212 84869 70650
66904 56212 70650
56216 56212 66904
66904 70650 81716
66904 81716 77868
77868 81716 92888
2844 95982 6506
47099 43418 95985
84873 54010 47099
54010 43418 47099
95992 84880 84878
97904 101674 84879
84881 112758 97904
112758 101674 97904
112758 112756 101674
95991 112756 112758
95991 112758 95993
84880 95994 84882
95992 95994 84880
84883 112760 84881
84881 112760 112758
95993 112758 112760
95993 112760 95995
95992 84878 38598
84882 95996 84884
84885 112762 84883
84883 112762 112760
95995 112760 112762
95995 112762 95997
87978 95998 91776
87978 91776 84886
99068 87978 84886
99070 87978 99068
99068 84887 113900
110112 99068 113900
99070 99068 110112
110112 113900 124976
110112 124976 121234
95994 95996 84882
34948 34954 24304
34955 95992 38598
95991 108908 112756
54010 54014 43418
64676 54014 54010
64676 64680 54014
95987 64680 64676
95987 64676 84875
2845 6518 95986
2845 95988 6518
95988 84874 6518
95988 84876 84874
84875 75614 95987
95987 75614 75618
95989 75618 75614
95989 75614 84877
34955 38598 95990
13657 84876 95988
13661 24301 13657
24305 24301 13661
38598 34949 95990
34949 24305 95990
34949 24301 24305
38598 84878 34949
84877 86810 95989
95989 86810 86814
86810 84879 101674
97908 86810 101674
86814 86810 97908
97908 101674 112756
97908 112756 108908
13657 95988 13661
34948 24304 24300
24304 13660 24300
24300 13660 84864
28361 39021 28367
28361 39013 39021
39013 95954 39021
39021 95954 95956
64374 68090 84841
95955 68090 64374
84843 95955 64374
95957 95955 84843
17667 84844 84842
17667 84842 17663
95958 17667 24678
17667 28367 24678
17667 17663 28367
17657 28361 28367
24678 28367 35352
39021 95956 35352
84843 75296 95957
95957 75296 75302
95959 75302 75296
95959 75296 84845
17671 84846 84844
17671 84844 17667
17667 95958 17671
17671 95958 95960
84845 86478 95959
95959 86478 86482
95961 86482 86478
95961 86478 84847
35352 28367 39021
3224 7003 84848
17657 28367 17663
17663 84842 84840
28349 17645 17637
24677 95950 28349
95951 84835 84837
95951 95949 84835
17651 84838 84836
17651 84836 17645
17645 28355 17651
17645 28349 28355
35351 39005 95950
39005 28349 95950
39005 28355 28349
35351 95952 39005
68086 64373 84839
17663 84840 17657
84837 64373 68086
95951 84837 95953
17657 84840 84838
17657 84838 17651
17651 28361 17657
17651 28355 28361
28355 39013 28361
28355 39005 39013
39005 95952 39013
39013 95952 95954
84841 68090 84839
84839 68090 68086
95953 68086 68090
95953 68090 95955
95953 84837 68086
24677 28349 95948
17671 14034 84846
14034 95962 3224
84855 119650 95969
95969 119650 119652
95971 119652 119650
95971 119650 84857
3226 7029 84858
3226 84856 7029
84856 95972 7029
84856 95970 95972
84857 564 95971
95971 564 566
95973 566 564
95973 564 84859
84858 7029 3234
95968 95970 84856
95974 84858 3234
7029 95972 3234
95975 84859 84861
95975 95973 84859
122348 95976 84862
122348 84862 122342
122342 84860 122348
122348 84860 95974
15067 95977 11418
95977 84861 11418
95977 95975 84861
84863 15067 11418
13660 95978 17198
13660 17198 84864
84860 84858 95974
84846 14034 3224
95968 84856 3225
7017 3225 84854
95962 7003 3224
17671 95960 14034
84847 97564 95961
95961 97564 97568
95963 97568 97564
95963 97564 84849
84848 7003 3232
95964 84848 3232
84850 84848 95964
7003 95962 3232
108554 95963 112362
95963 84851 112362
95963 84849 84851
7017 95968 3225
95965 108554 112362
84852 95964 7011
84850 95964 84852
3233 95966 7011
108552 112362 84851
95965 112362 108552
84853 95965 108552
95967 95965 84853
7017 84854 84852
7017 84852 7011
7011 95966 7017
7017 95966 95968
95969 84853 84855
95969 95967 84853
95964 3233 7011
65839 65837 55155
1357 84601 123941
120455 4807 123941
77799 84388 95490
77799 95490 77805
92690 89017 95496
89017 77805 95496
89017 77799 77805
103726 100077 92690
92690 100077 89017
103726 84394 100077
84395 125914 84389
84389 125914 125910
6822 125910 125914
6818 125910 6822
95491 6818 6822
95491 6822 95497
45969 49512 95492
45969 95498 49512
95498 84390 49512
95498 84396 84390
115228 111565 84397
122671 126318 84391
122671 84391 111565
95499 122671 111565
115228 95499 111565
95493 126318 122671
60389 56861 84392
60389 95494 56861
95494 84398 56861
112195 84387 108527
84393 95495 95489
84393 95489 112195
108527 84393 112195
125910 122267 84389
122267 125910 84383
125910 6814 84383
125910 6818 6814
6818 95491 13989
17496 6818 13989
6814 6818 17496
17496 13989 24633
17496 24633 28200
28200 24633 35309
28200 35309 38848
38848 35309 95492
49512 38848 95492
95494 95500 84398
49508 38848 49512
84390 49508 49512
126318 122667 84391
95493 3527 126318
3527 122667 126318
3527 3521 122667
84385 3521 3527
84385 3527 95487
46253 84386 95488
46253 95488 46259
84392 46253 60389
46253 56867 60389
46253 46259 56867
56867 95494 60389
84384 49508 84390
95501 97539 101145
84399 101145 97539
95495 84399 97539
101145 84399 97535
89023 92694 95502
92694 89023 95508
103736 92694 95508
103732 92694 103736
111144 114826 84404
114826 103736 84404
114826 103732 103736
122268 125918 111144
111144 125918 114826
84405 6830 122268
6830 125918 122268
6830 6826 125918
86435 86441 97535
95503 6826 6830
56563 60110 95504
95510 70888 67257
95510 67257 84400
56563 95510 84400
60110 56563 84400
81942 78227 70888
70888 78227 67257
93086 89423 81942
81942 89423 78227
100499 104158 84401
100499 84401 89423
95511 100499 89423
93086 95511 89423
95503 6830 95509
66849 95490 84388
97535 86441 101145
84403 86441 86435
84393 84399 95495
95502 92694 92690
95502 92690 95496
103732 92690 92694
103726 92690 103732
84394 103726 111143
103726 114826 111143
103726 103732 114826
111143 114826 84395
114826 125914 84395
114826 125918 125914
6826 125914 125918
6822 125914 6826
86441 95501 101145
95497 6822 6826
95504 60110 56559
84396 95504 56559
95498 95504 84396
60110 84400 56559
104158 100495 84401
111569 115228 84397
111569 84397 100495
95505 111569 100495
104158 95505 100495
95499 115228 111569
84398 95506 84402
95500 95506 84398
95507 86441 84403
95497 6826 95503
95505 104158 100499
66853 95490 66849
66849 84382 95486
28182 28176 17470
38834 28176 28182
38828 28176 38834
45964 49492 84370
49492 38834 84370
49492 38828 38834
84362 49492 45964
35632 39168 84363
84364 39168 35632
123059 119364 95475
123059 95476 119364
14629 11082 95477
11082 14629 21684
21684 14629 25269
84365 32398 25269
32398 21684 25269
32398 32402 21684
43026 32402 32398
43026 43030 32402
57199 53630 84366
53630 43026 84366
53630 43030 43026
57199 95478 53630
90065 86440 95479
86440 90065 97538
97538 90065 101109
112171 95481 108526
28182 17470 13984
84369 28182 13984
3166 17470 6786
13984 17470 3166
95473 108280 108286
119358 123059 95475
108286 119358 95475
108280 119358 108286
242 95476 123059
119358 242 123059
236 242 119358
11078 14629 95477
242 11078 95477
236 11078 242
21680 25269 14629
21680 14629 11078
84365 25269 21680
108526 95481 84367
53624 57199 84366
53624 64290 57199
64284 64290 53624
75220 64290 64284
75220 75226 64290
86434 90065 95479
75226 86434 95479
75220 86434 75226
97534 101109 90065
97534 90065 86434
84367 101109 97534
84360 95480 84368
95474 95480 84360
3166 6786 84361
64290 95478 57199
95481 97538 84367
97538 101109 84367
84371 112171 108526
56179 95486 56173
56173 95486 84382
6814 3167 84383
3167 6814 84377
6814 17492 84377
6814 17496 17492
28200 17492 17496
28194 17492 28200
38848 28194 28200
38844 28194 38848
84378 38844 45965
38844 49508 45965
38844 38848 49508
56173 95484 56179
49508 84384 45965
84385 14311 14303
24963 28524 84379
14303 24963 84379
14311 24963 14303
28524 24963 35637
28524 35637 39184
35637 95488 39184
95488 84380 39184
95488 84386 84380
112195 95489 112187
112187 95489 95485
112187 84381 84387
112187 84387 112195
95487 14311 84385
66849 95486 66853
56173 84376 95484
112179 84375 84381
84368 95482 84372
95480 95482 84368
84373 28188 84369
84369 28188 28182
35304 38834 84374
38834 28188 84374
38834 28182 28188
84370 38834 35304
112179 95483 112171
112171 95483 95481
112171 84371 84375
112171 84375 112179
84372 95484 84376
112179 84381 112187
95482 95484 84372
13985 17492 84373
17492 28188 84373
17492 28194 28188
84374 28188 35305
28188 38844 35305
28188 28194 38844
38844 84378 35305
28524 24957 84379
39184 35633 28524
28524 35633 24957
39184 84380 35633
112187 95485 112179
112179 95485 95483
17492 13985 84377
84402 95512 84406
95506 95512 84402
95513 84403 84407
84439 75229 95547
122668 126399 84442
3530 95550 126399
122668 3530 126399
3524 3530 122668
17897 14314 84440
14314 3524 84440
14314 3530 3524
17897 95548 14314
95551 243 3961
3961 243 14699
14699 243 11083
14699 11083 25369
25369 11083 21685
21685 95552 25369
95553 53633 57323
57323 53633 84443
53633 64287 84443
53633 64293 64287
84441 64287 64293
84441 64293 95549
84442 126399 122672
95554 84442 122672
84444 84442 95554
126399 95550 122672
95555 119365 123127
95551 3961 119365
84439 75223 75229
84441 75229 75223
95549 75229 84441
17897 95546 95548
75222 75228 64292
95541 75228 75222
95541 75222 84433
95540 14313 17887
84434 95540 17887
84432 95540 84434
14313 95542 17887
95543 84433 84435
95543 95541 84433
17887 14305 84434
17887 95542 14305
95542 84436 14305
95542 95544 84436
119365 3961 123127
90165 95545 86436
95545 95543 84435
84437 90165 86436
14306 17895 84438
14306 84436 17895
84436 95546 17895
84436 95544 95546
86437 84439 90165
84439 95545 90165
84439 95547 95545
90165 84437 86437
17897 84440 84438
17897 84438 17895
17895 95546 17897
95545 84435 86436
3961 237 123127
237 84445 123127
14699 11079 237
35310 49608 45970
45970 49608 60198
45970 60198 56564
95559 56564 60198
78228 82039 84450
89424 93181 82039
89424 82039 78228
93181 89424 84448
104249 93181 84448
104253 93181 104249
104249 115315 104253
104249 115313 115315
115313 95556 115315
35310 38952 49608
115315 95556 95560
78715 75017 84451
75017 86215 84451
75017 86221 86215
86221 97295 86215
97303 97295 86221
97303 95557 112015
108281 97303 112015
97295 97303 108281
123129 119359 108281
123129 108281 112015
123129 84449 119359
13990 95562 17602
13990 17602 84452
95561 75017 78715
75222 64292 68019
35310 95558 38952
46709 32399 36051
14699 237 3961
25369 21681 11079
25369 11079 14699
95552 32403 36051
95552 36051 84446
25369 95552 84446
21681 25369 84446
36051 32403 46709
46709 32403 43033
95553 57323 43033
43033 57323 46709
57323 53627 46709
53627 84447 46709
46709 84447 43027
57323 84443 53627
111566 115313 104249
111566 104249 100496
111566 84444 115313
84444 95556 115313
84444 95554 95556
95557 108287 112015
95555 123127 108287
123127 112015 108287
123127 123129 112015
123127 84445 84449
123127 84449 123129
36051 32399 84446
46709 43027 32399
100496 104249 84448
84431 75222 68019
68019 64292 95539
95538 95540 84430
95515 6834 3173
56868 95520 84412
56868 84412 56862
56862 84410 56868
56868 84410 95516
75221 84413 78949
84413 95517 78949
84413 95521 95517
78949 84411 75221
100085 103746 95518
103746 100085 111153
103746 111153 114842
114842 111153 122277
125936 95519 122269
114842 122277 125936
46260 95522 84414
46260 84414 46254
46254 84412 46260
46260 84412 95520
95523 53631 57251
57251 53631 84415
53631 64285 84415
53631 64291 64285
84413 64285 64291
84413 64291 95521
84414 95524 84416
95522 95524 84414
95525 43031 46639
95519 125936 122277
95523 57251 43031
95519 3173 122269
3173 6834 84409
95513 95507 84403
95514 103740 103736
95514 103736 95508
84404 103736 84408
84408 103736 103740
84409 6834 84405
84405 6834 6830
95509 6830 6834
95509 6834 95515
67261 70888 95510
70888 67261 78231
70888 78231 81942
81942 78231 89427
3173 84409 122269
81942 89427 93086
84406 95516 84410
95512 95516 84406
95517 75227 78949
84411 78949 75227
95513 84411 75227
84407 84411 95513
95518 103746 103740
95518 103740 95514
84408 103740 111145
103740 114842 111145
103740 103746 114842
125936 122269 114842
114842 122269 111145
95511 93086 89427
84359 108280 95473
43031 57251 46639
53625 84417 46639
84422 17860 14304
95533 84423 84425
95533 95531 84423
84426 3522 7216
95532 84426 7216
95534 84426 95532
84424 7216 3522
95535 84425 84427
95535 95533 84425
95536 7226 3523
84426 95536 3523
95534 95536 84426
7226 84428 3523
84424 14304 7216
57285 95537 53626
95537 95535 84427
84429 57285 53626
3529 7226 95536
3529 95538 7226
95538 84428 7226
95538 84430 84428
57285 53632 95537
68019 95539 64286
64286 95539 84429
95539 53632 84429
53632 57285 84429
84431 68019 64286
84430 95540 84432
95537 84427 53626
57251 53625 46639
14304 17860 7216
17860 95530 3528
57251 84415 53625
35638 95526 39206
39206 84418 35638
84418 95524 35638
84418 84416 95524
46645 95527 46639
46639 95527 95525
46639 84417 84419
46639 84419 46645
84420 35634 39206
95526 84420 39206
95528 84420 95526
84418 39206 35634
17860 3528 7216
46651 95529 46645
46645 84419 84421
46645 84421 46651
14312 95530 17860
14312 17860 84422
24958 14312 84422
24964 14312 24958
24958 84420 24964
24964 84420 95528
46651 43032 95529
95531 43032 46651
84421 95531 46651
84423 95531 84421
3528 95532 7216
46645 95529 95527
84358 49768 46252
49768 39162 39168
49768 39168 84364
84288 95402 95404
95405 84289 84291
95405 95403 84289
71093 84292 84290
71093 84290 71087
71087 95404 71093
71093 95404 95406
95407 241 3815
84293 3815 241
95405 84293 241
84291 84293 95405
71097 84294 84292
71097 84292 71093
71093 95406 71097
71097 95406 95408
95409 119363 122999
95407 3815 119363
3815 122999 119363
3815 3819 122999
3815 84293 84295
3815 84295 3819
71101 84296 84294
71101 84294 71097
71097 95408 71101
71101 95408 95410
95411 108285 111911
95409 122999 108285
84288 95404 71087
67552 84288 71087
67552 71087 84290
95403 95401 84287
56857 46255 95396
56857 46251 46255
60304 84282 56857
100827 97298 95395
97298 100827 108284
108284 100827 111887
108284 111887 119362
119362 111887 122971
95397 119362 122971
84281 95397 122971
84283 95397 84281
56863 60304 95396
56863 95398 60304
122999 111911 108285
95398 84282 60304
84283 234 95397
95397 234 240
95399 240 234
95399 234 84285
67551 84284 95398
67551 95398 67555
67555 95400 67551
67551 95400 84286
95401 84285 84287
95401 95399 84285
84286 95402 84288
95400 95402 84286
95403 84287 84289
95398 84284 84282
122999 123003 111911
3819 235 84297
123003 3819 84297
89817 100857 89821
100857 84301 97293
46256 95418 49744
49744 84304 46256
84304 95416 46256
84304 84302 95416
89825 95419 89821
89821 95419 95417
89821 84303 84305
89821 84305 89825
56176 95420 59666
95421 56176 59666
95422 49746 49744
89821 100857 84303
95422 49744 95418
84306 49744 49746
86213 84307 89825
84307 95419 89825
84307 95423 95419
89825 84305 86213
34918 95424 38398
34918 38398 84308
45554 34918 84308
45558 34918 45554
95420 45558 59666
45558 56170 59666
45558 45554 56170
59666 56170 95421
84304 49744 84306
60304 56857 95396
100857 97293 84303
89821 95417 89817
122999 3819 123003
3819 84295 235
84296 71101 67556
95412 84296 67556
84298 84296 95412
71101 95410 67556
95413 97299 100853
95411 111911 97299
111911 100853 97299
111911 111915 100853
123003 119357 84299
111915 123003 84299
111911 123003 111915
89817 95417 95415
123003 84297 119357
95412 95414 84298
95415 86219 89817
95413 100853 86219
100853 89817 86219
100853 100857 89817
111915 108279 84301
100857 111915 84301
100853 111915 100857
111915 84299 108279
56864 95416 84302
56864 84302 56858
56858 84300 56864
56864 84300 95414
84298 95414 84300
46255 46251 35635
35635 46251 35631
35631 95394 35635
54349 43753 54355
68590 65035 95384
65035 54355 95384
65035 54349 54355
79602 75969 68590
68590 75969 65035
90754 87179 79602
79602 87179 75969
87179 90754 84267
90754 101810 84267
90754 101814 101810
101814 95385 109281
112898 101814 109281
54355 43753 95378
101810 101814 112898
35307 38700 95380
38700 35307 45967
38700 45967 49368
49368 45967 56561
49368 56561 59964
59964 56561 67259
59964 67259 70740
78225 84268 70740
67259 78225 70740
78229 78225 67259
78229 89421 78225
89425 89421 78229
89425 100493 89421
95379 112898 109281
100497 100493 89425
43753 47255 95378
89761 84265 86211
95380 38700 35303
95380 35303 84262
24631 95380 84262
28026 24631 84262
49368 45963 38700
38700 45963 35303
59964 56557 49368
49368 56557 45963
70740 67255 59964
59964 67255 56557
70740 84268 67255
95381 122669 84269
84269 122669 122665
47255 43753 84266
84263 122665 122669
95382 28438 28436
95382 28436 95376
35630 39086 84270
39086 28438 84270
39086 28436 28438
46250 49704 35630
35630 49704 39086
84264 49704 46250
78579 75014 95377
84271 95383 86211
95383 78579 86211
78579 89761 86211
78579 95383 75014
84263 122669 95375
56170 66852 95421
100497 111563 100493
84269 111563 111567
89777 84277 89783
14309 17750 95390
14309 95392 17750
95392 84276 17750
95392 84278 84276
89787 95393 89783
89783 95393 95391
89783 84277 97292
100823 89783 97292
89787 89783 100823
108278 111883 100823
108278 100823 97292
84279 111883 108278
89777 84275 84277
24955 84278 95392
24961 95394 24955
24955 95394 84280
89787 86218 95393
86218 89787 95395
89787 100827 95395
89787 100823 100827
100823 111887 100827
100823 111883 111887
111883 84279 119356
122971 111883 119356
111887 111883 122971
84281 122971 119356
35631 84280 95394
24955 95392 24961
111567 111563 100497
89777 95391 95389
84276 17746 17750
84269 111567 95381
84272 24954 28438
95382 84272 28438
95386 84272 95382
84270 28438 24954
89771 95387 86212
95387 84271 86212
95387 95383 84271
84273 89771 86212
65041 68590 95384
68590 65041 75975
68590 75975 79602
79602 75975 87185
89783 95391 89777
79602 87185 90754
90754 98273 101814
95385 101814 98273
14308 95388 17746
17746 84274 14308
84274 95386 14308
84274 84272 95386
89777 95389 89771
89771 95389 95387
89771 84273 84275
89771 84275 89777
95390 17750 17746
95390 17746 95388
84274 17746 84276
90754 87185 98273
24630 13990 84452
56170 66848 66852
77798 77804 66852
59707 45559 56177
56177 95464 59707
100084 95459 103684
95459 84349 103684
95459 84343 84349
95465 100084 103684
84350 67256 70844
95460 84350 70844
95466 84350 95460
84344 70844 67256
3520 7154 84345
14310 95461 17806
17806 95461 84351
95461 7154 84351
7154 3520 84351
95467 14310 17806
78512 95468 84352
78512 84352 78510
89680 78512 78510
89680 89682 78512
89680 84346 89682
89682 84346 95462
100907 95469 97294
95469 84347 97294
95469 95463 84347
84353 100907 97294
49103 45555 84348
49103 45559 59707
34915 38431 84348
38431 95458 84348
95458 49103 84348
95459 84337 84343
95459 95453 84337
67260 95460 70844
81892 95454 67260
81892 67260 70844
78226 81892 70844
84344 78226 70844
84338 81892 78226
100494 104114 84339
104114 100494 95455
100494 111568 95455
100494 111564 111568
122666 111568 111564
59707 56171 45555
122666 122670 111568
3526 122666 7154
122670 122666 3526
95461 3526 7154
84346 100700 104308
95456 84346 104308
95462 84346 95456
84340 104308 100700
100896 84341 97301
84341 95463 97301
84341 84347 95463
95457 100896 97301
38431 34915 84342
95458 45559 49103
122666 84345 7154
59707 45555 49103
59707 95464 56171
95464 84354 56171
56178 84360 56172
56172 84354 56178
56178 84354 95470
84355 122266 95471
95471 122266 122276
122266 84361 6786
3172 122266 6786
122276 122266 3172
3172 6786 17470
3172 17470 13988
13988 17470 28176
13988 28176 24632
24632 28176 38828
56178 95474 84360
24632 38828 35308
35308 49492 45968
60076 95472 45968
60076 45968 49492
56558 60076 49492
84362 56558 49492
84356 60076 56558
14302 17808 84357
24956 28502 14302
14302 28502 17808
84363 39168 24956
39168 28502 24956
39168 39162 28502
46252 49768 84364
35308 38828 49492
38431 95452 95458
84359 95473 84353
95473 97302 100907
95464 95470 84354
100076 103684 84349
103684 100076 95465
100076 111152 95465
100076 111142 111152
95471 111152 111142
95471 111142 84355
56562 95472 60076
60076 84356 56562
84356 95466 56562
84356 84350 95466
84357 17808 84351
84351 17808 17806
84353 95473 100907
28502 24962 95467
17808 28502 17806
24962 28502 39162
24962 39162 35636
35636 39162 49768
35636 49768 46258
46258 49768 84358
56860 46258 84358
56866 46258 56860
67554 56866 56860
67554 67558 56866
67554 84352 67558
67558 84352 95468
100907 97302 95469
17806 28502 95467
38427 95452 38431
38431 84336 38427
38431 84342 84336
24268 84312 24272
24272 84312 95428
100074 103654 84313
95429 103654 100074
84317 95429 100074
95433 95429 84317
46257 49750 95430
56859 84314 49750
46257 56859 49750
56865 56859 46257
71122 67553 95434
67553 56865 95434
67553 56859 56865
24272 84316 24268
71122 84318 67553
95435 95431 84315
84316 95436 84320
95432 95436 84316
111150 95433 114762
95433 84321 114762
95433 84317 84321
95437 111150 114762
67557 71122 95434
78509 84318 71122
67557 78509 71122
78511 78509 67557
78511 89679 78509
89681 89679 78511
95435 84315 84319
89681 95438 89679
24272 95432 84316
84315 95431 95427
77798 84309 92622
89022 77798 92622
77804 77798 89022
95425 89022 92622
95426 49748 49746
95426 49746 95422
84306 49746 84310
84310 49746 49748
95427 75015 78655
84311 78655 75015
95423 84311 75015
84307 84311 95423
84312 34914 38398
78655 84311 75009
95424 84312 38398
84308 38398 34914
89016 92622 84309
100082 95425 103654
103654 95425 84313
95425 92622 84313
92622 89016 84313
95429 100082 103654
95430 49750 49748
95430 49748 95426
84310 49748 84314
84314 49748 49750
75009 84315 78655
84315 95427 78655
95428 84312 95424
77798 66852 66848
89679 95438 84322
95439 95435 84319
84330 95450 84334
95446 95450 84330
95451 84331 84335
95451 95447 84331
95448 34919 38427
84336 95448 38427
84332 95448 84336
34919 95452 38427
95453 100083 84337
84337 100083 100075
84333 100075 100083
84333 100083 95449
78230 95454 81892
95449 95445 84329
78230 81892 84338
89426 78230 89422
89422 84339 104114
100498 89422 104114
89426 89422 100498
95455 100498 104114
100702 95456 104308
104308 84340 100702
84340 95450 100702
84340 84334 95450
97300 95451 100896
95451 84341 100896
95451 84335 84341
95457 97300 100896
89422 78230 84338
95439 84319 84323
95449 84329 84333
84328 95448 84332
24269 84320 95436
24269 95436 24273
24273 95440 24269
24269 95440 84324
84325 114766 84321
84321 114766 114762
95437 114762 114766
95437 114766 95441
84322 95442 84326
95438 95442 84322
84323 75010 95439
95439 75010 75016
95443 75016 75010
95444 95448 84328
95443 75010 84327
95440 95444 84324
114766 84325 111151
84325 95445 111151
84325 84329 95445
95441 114766 111151
100699 84326 95442
100699 95442 100701
100701 95446 100699
100699 95446 84330
84327 86214 95443
95443 86214 86220
95447 86220 86214
95447 86214 84331
84324 95444 84328
24634 13990 24630
95558 24634 38952
24634 35306 38952
2816 95661 84545
95661 121922 84545
121922 125651 84545
84551 6545 2816
95662 7068 7062
95662 7062 95656
84546 7062 84552
84552 7062 7068
918 95657 4740
95657 84553 4740
95657 84547 84553
95663 918 4740
109278 113133 84554
109278 84548 113133
84548 95664 113133
84548 95658 95664
69237 95665 69233
69233 95665 95659
69233 84549 84555
69233 84555 69237
13278 16911 84556
16911 13278 84550
27587 16911 84550
27591 16911 27587
27587 38237 27591
27587 38233 38237
38233 48899 38237
6545 95661 2816
125651 121922 95655
59497 95654 55810
48895 48891 59497
125651 95655 125647
125647 95655 95649
125647 84539 84545
125647 84545 125651
95656 7062 7058
95656 7058 95650
84540 7058 84546
84546 7058 7062
95657 84541 84547
95657 95651 84541
84542 124235 120410
95658 84542 120410
84548 84542 95658
38233 48895 48899
124235 95652 120410
69233 95659 65410
65410 95659 84543
95659 54722 84543
54722 58455 84543
84549 69233 65410
23908 27587 84550
34564 38233 27587
34564 27587 23908
38233 34564 84544
48891 38233 84544
48895 38233 48891
95660 48895 55810
48895 59497 55810
58455 54722 95653
48895 95660 48899
48899 95660 95666
6545 2818 95661
48899 95666 45196
84557 24270 95667
95667 24270 24274
95673 24274 24270
95673 24270 84563
77808 95674 81768
77808 81768 92936
77808 92936 89026
89026 92936 104018
89026 104018 100088
100088 104018 115106
100088 115106 111158
111158 115106 84564
38241 38237 48899
122274 111158 84564
122274 84558 122280
122280 84558 95668
84559 11756 95669
95669 11756 11762
22378 11762 11756
22378 22382 11762
95675 22382 22378
95675 22378 84565
87182 90997 84566
90997 87182 84560
102051 90997 84560
102055 90997 102051
102051 95670 102055
122280 111158 122274
70281 95648 66522
38241 48899 45196
27591 38237 38241
84551 13630 6545
13630 2818 6545
13630 13632 2818
95667 13632 13630
95667 13630 84557
84558 3170 7068
95662 84558 7068
95668 84558 95662
84552 7068 3170
912 4740 84553
95663 4740 912
84559 95663 912
95669 95663 84559
95672 38241 45196
98270 102051 84560
84554 109284 98270
109284 95670 98270
95670 102051 98270
113133 95664 109284
69241 95671 69237
69237 95671 95665
69237 84555 84561
69237 84561 69241
16917 84562 84556
16917 84556 16911
16911 27597 16917
16911 27591 27597
27591 38241 27597
113133 109284 84554
95654 59497 55808
66522 95654 55808
84538 66522 55808
86772 79449 75578
97868 101667 90607
97868 90607 86772
84529 101667 97868
95642 115076 115070
95642 115070 95640
84528 115070 122273
115070 126180 122273
115070 115076 126180
126180 84530 122273
79449 75584 95641
75584 79449 86778
86778 79449 90607
86772 90607 79449
86778 90607 97874
84529 108870 101667
108870 97874 101667
108870 108876 97874
119992 123873 95643
108876 119992 95643
108870 119992 108876
84531 123873 119992
77468 81303 84532
88668 92465 81303
88668 81303 77468
99732 103479 92465
99732 92465 88668
110802 114567 103479
97874 90607 101667
110802 103479 99732
64644 68441 84527
75578 95641 84527
119991 119997 917
4707 917 15451
15451 917 11761
15451 11761 84525
11761 22377 84525
11761 22381 22377
22381 33113 22377
33117 33113 22381
84521 33113 33117
84521 33117 95635
95638 115064 115058
95638 115058 95636
84522 115058 84526
95641 64644 84527
84526 115058 115064
68439 95639 95637
68439 84523 84527
68439 84527 68441
4707 911 84524
15451 11755 911
15451 911 4707
15451 84525 11755
95640 115070 115064
95640 115064 95638
84526 115064 84528
84528 115064 115070
68441 64644 95639
79449 95641 75578
68441 95639 68439
102055 95670 95676
84533 114567 110802
115076 111157 95644
121920 95649 84533
95649 110804 84533
110804 114567 84533
84539 125647 121920
122279 126184 95644
95650 7058 3169
95650 3169 84534
122279 95650 84534
126184 122279 84534
7058 84540 3169
95651 84535 84541
95651 95645 84535
120406 124235 84542
125647 95649 121920
120406 84536 124235
84536 95646 95652
37163 33462 95647
33462 37163 44116
44116 37163 47835
58455 95653 54720
54720 95653 84537
95653 44116 84537
44116 47835 84537
84543 58455 54720
45194 48891 84544
55808 59497 48891
55808 48891 45194
70281 66522 84538
84536 95652 124235
111157 115076 95642
110804 103479 114567
99734 92465 103479
126184 115076 95644
126180 115076 126184
84530 126180 84534
84534 126180 126184
123873 119998 95643
95645 119998 123873
84531 95645 123873
84535 95645 84531
1328 95646 84536
1328 84536 1324
12150 1328 1324
12150 12154 1328
22752 12154 12150
99734 103479 110804
22752 22756 12154
22756 33458 95647
22752 33458 22756
44114 47835 37163
44114 37163 33458
84537 47835 44114
66520 70281 84538
81303 77470 84532
84532 77470 66520
77470 95648 66520
95648 70281 66520
77470 81303 88670
88670 81303 92465
88670 92465 99734
33458 37163 95647
119991 917 4707
69241 65412 95671
84561 95677 69241
77128 77132 66182
88328 77132 77128
88328 88332 77132
88328 84584 88332
88332 84584 95696
110086 113924 84585
121208 124998 110086
110086 124998 113924
2102 5854 121208
121208 5854 124998
12938 16578 2102
2102 16578 5854
84586 16578 12938
95697 65437 68873
68873 65437 79879
79879 65437 76369
76369 95698 79879
95699 54747 58115
95697 68873 54747
54747 68873 58115
68873 65435 58115
65435 84587 58115
79879 76367 65435
79879 65435 68873
95698 87581 91037
95698 91037 84588
79879 95698 84588
77128 66182 66180
66180 66182 55486
66180 55486 55484
55484 55486 44876
95693 99046 102838
34244 95694 37934
95695 34244 37934
99400 95696 84584
99400 84584 99396
99396 84582 99400
99400 84582 95692
99044 102838 84583
110088 95693 113924
113924 95693 84585
95693 102838 84585
102838 99044 84585
110088 113924 124998
76367 79879 84588
110088 124998 121210
121210 5854 2104
2104 5854 16578
2104 16578 12940
12940 16578 84586
23570 12940 84586
23572 12940 23570
95694 23572 37934
23572 34242 37934
23572 23570 34242
37934 34242 95695
34242 44876 95695
34242 44874 44876
55484 44876 44874
121210 124998 5854
87581 95700 91037
95701 44143 47527
95699 58115 44143
95707 84597 22787
84595 84597 95707
95708 109697 113199
84598 95708 113199
84596 95708 84598
109697 95710 113199
95711 1359 4807
4807 1359 15539
15539 1359 12185
95709 26193 12185
12185 26193 15539
26193 22785 15539
22785 84599 15539
84597 26193 22787
26193 84597 22785
95712 84598 109698
84600 84598 95712
113199 95710 109698
95713 43789 47131
47131 43789 57739
57739 43789 54391
57739 54391 68489
68489 54391 65079
68489 65079 79503
79503 65079 76015
76015 95714 79503
95715 120455 123941
95711 4807 120455
84598 113199 109698
91792 87952 84583
95709 22787 26193
84594 95708 84596
44143 58115 47527
58115 54745 47527
54745 84589 47527
58115 84587 54745
91037 87579 84588
95700 98687 102107
95700 102107 84590
91037 95700 84590
87579 91037 84590
98687 95702 102107
44141 84591 47527
84591 95701 47527
84591 95703 95701
95706 95708 84594
47527 84589 44141
102107 95702 98685
95702 84592 98685
95702 95704 84592
95705 33491 36867
84593 36867 33491
95703 84593 33491
84591 84593 95703
84592 95706 84594
95704 95706 84592
33489 84595 36867
84595 95705 36867
84595 95707 95705
36867 84593 33489
102107 98685 84590
95691 91792 84583
102838 95691 84583
99046 95691 102838
95679 33114 84569
65038 68845 84570
75972 79849 68845
75972 68845 65038
79849 75972 84566
90997 79849 84566
91001 79849 90997
95680 91001 98276
91001 102055 98276
91001 90997 102055
102055 95676 98276
80251 95681 76342
95681 84567 76342
95679 33118 33114
95681 95677 84567
121572 125347 84572
6225 2458 84568
84568 2458 121572
2458 95682 121572
95682 125347 121572
2458 6225 13280
13280 6225 16923
13280 16923 23910
23910 16923 27603
27603 95678 23910
84569 43756 95679
95679 43756 43764
54352 43764 43756
84571 80251 76342
54352 54358 43764
95675 33114 33118
84564 115106 111148
84567 95677 84561
2456 6225 84568
6225 2456 84562
16917 6225 84562
16923 6225 16917
16917 27603 16923
16917 27597 27603
95678 27603 34566
27603 38241 34566
27603 27597 38241
38241 95672 34566
84563 34916 95673
95673 34916 34920
84565 33114 95675
45556 34920 34916
56174 45560 45556
56174 56180 45560
66850 56180 56174
66850 66854 56180
95674 66854 81768
66854 77802 81768
66854 66850 77802
89020 92936 77802
77802 92936 81768
100080 104018 89020
89020 104018 92936
111148 115106 100080
100080 115106 104018
45556 45560 34920
95677 65412 69241
68845 65044 84570
65044 54358 54352
23176 84574 95684
84575 76742 95685
95685 76742 76744
95689 76744 76742
95689 76742 84579
110446 95690 84580
110446 84580 110444
110444 84576 110446
110446 84576 95686
91413 87556 95687
84577 98660 91413
98660 87556 91413
98660 98662 87556
23174 84574 23176
109672 98662 98660
120806 109674 109672
120806 120808 109674
1716 120808 120806
1716 1718 120808
1716 84578 1718
1718 84578 95688
87954 95689 91792
95689 84581 91792
95689 84579 84581
95691 87954 91792
84580 95692 84582
95690 95692 84580
87952 91792 84581
109672 109674 98662
65044 54352 84570
23174 23176 12552
12552 84578 12550
65044 68845 75978
75978 68845 79849
75978 79849 87188
87188 79849 91001
91001 95680 87188
80251 76344 95681
95683 76344 80251
84571 95683 80251
84573 95683 84571
33874 95684 84574
33874 84574 33872
44506 33874 33872
44506 44508 33874
23174 12552 12550
55106 44508 44506
65790 55108 55106
65790 65792 55108
95685 65792 65790
95685 65790 84575
84572 125347 121574
95686 84572 121574
84576 84572 95686
125347 95682 121574
91413 95687 87554
95687 84573 87554
95687 95683 84573
84577 91413 87554
12552 95688 84578
55106 55108 44508
4807 1357 123941
84524 119991 4707
119991 84520 95634
53440 57001 84473
75012 78729 67731
75012 67731 64084
86216 89919 78729
86216 78729 75012
97296 100967 89919
97296 89919 86216
112029 108288 84474
84474 108288 97296
108288 95584 97296
95584 100967 97296
108288 112029 119366
119366 112029 123151
123151 95580 119366
25703 22014 95581
95585 22014 25703
84475 95585 25703
84477 95585 84475
43754 47391 84478
54350 57983 47391
54350 47391 43754
65036 68733 57983
65036 57983 54350
75970 79745 68733
75970 68733 65036
87180 90897 79745
87180 79745 75970
95583 53440 84473
64084 95583 84473
67731 95583 64084
57001 53440 95579
95579 95573 84469
84473 57001 53438
108282 112029 84474
119360 123151 112029
119360 112029 108282
244 95580 123151
119360 244 123151
238 244 119360
238 84470 244
244 84470 95574
90205 86442 95575
86442 90205 97540
97540 90205 101263
84479 90897 87180
97540 101263 108530
112343 95576 108530
15029 11392 95577
25703 95581 22012
22012 95581 84471
95581 11392 84471
11392 15029 84471
84475 25703 22012
89024 95582 92808
103862 95578 89024
103862 89024 92808
100078 103862 92808
84476 100078 92808
84472 103862 100078
108530 101263 112343
109276 113051 84480
84481 113051 109276
77806 95586 81646
84481 120404 113051
120404 109282 113051
120404 120408 109282
95589 120408 120404
95589 120404 84485
95590 81650 81646
95590 81646 95586
84482 81646 84486
84486 81646 81650
36397 95591 32764
95591 84483 32764
95591 95587 84483
84487 36397 32764
109282 98274 98268
22376 26047 84488
22376 33116 26047
33112 33116 22376
33112 84484 33116
33116 84484 95588
84485 1322 95589
95589 1322 1326
1322 84489 15770
12152 1322 15770
1326 1322 12152
95593 12152 15770
95594 81654 81650
95594 81650 95590
84486 81650 84490
33116 95592 26047
95579 84469 53438
109282 98268 84480
98268 98274 87186
92808 95582 77806
92808 77806 81646
89018 92808 81646
84482 89018 81646
84476 92808 89018
67731 64086 95583
64086 67731 75018
75018 67731 78729
75018 78729 86222
86222 78729 89919
86222 89919 97304
97304 89919 100967
100967 95584 97304
113051 109282 84480
95587 84477 84483
84478 47391 43760
95588 84478 43760
84484 84478 95588
43760 47391 54356
54356 47391 57983
54356 57983 65042
65042 57983 68733
65042 68733 75976
75976 68733 79745
75976 79745 87186
87186 79745 90897
84479 98268 90897
98268 87186 90897
95587 95585 84477
57001 95579 53438
84472 103854 103862
84468 103854 84472
11080 14721 84458
14721 11080 84454
25383 14721 84454
25385 14721 25383
25383 84455 32400
36059 25383 32400
25385 25383 36059
84459 36059 32400
3174 95566 6932
17610 95564 3174
17610 3174 6932
13986 17610 6932
84460 13986 6932
84453 84457 95563
84456 17610 13986
95565 67721 53439
53439 67721 56995
67721 64083 56995
64083 84461 56995
67721 84457 64083
14725 84462 84458
14725 84458 14721
14721 25389 14725
14721 25385 25389
25385 36061 25389
25385 36059 36061
36059 84459 43028
46719 36059 43028
95567 53439 56995
36061 36059 46719
95563 84457 64085
95565 64085 67721
24634 24630 35306
45966 49608 35306
35306 49608 38952
56560 60198 45966
45966 60198 49608
60198 56560 95559
56560 67262 95559
56560 67258 67262
82039 78232 84450
78232 67258 84450
78232 67262 67258
78232 82039 89428
89428 82039 93181
84457 67721 64085
89428 93181 100500
100500 104253 111570
111570 104253 115315
115315 95560 111570
75011 84453 78715
84453 95561 78715
84453 95563 95561
78715 84451 75011
21682 25383 84454
84455 25383 21682
95564 17610 17602
95564 17602 95562
84452 17602 84456
84456 17602 17610
100500 93181 104253
84490 81650 81654
84463 46719 43028
111154 114948 126038
95573 84465 84469
95573 95569 84465
84466 14729 11084
95574 84466 11084
84470 84466 95574
14729 95570 11084
84467 64288 95571
95571 64288 64294
75224 64294 64288
75224 75230 64294
86438 90205 95575
75230 86438 95575
75224 86438 75230
84464 126038 122270
97536 101263 90205
108528 112343 101263
108528 101263 97536
119626 95576 112343
108528 119626 112343
119624 119626 108528
534 119626 119624
534 538 119626
11390 15029 95577
538 11390 95577
534 11390 538
84471 15029 11390
95578 103862 103854
95578 103854 95572
97536 90205 86438
111154 95568 114948
111146 126038 114948
84468 111146 103854
111154 126038 122278
6932 95566 122278
6932 122278 126038
3168 6932 126038
84464 3168 126038
84460 6932 3168
53437 84465 56995
84465 95567 56995
84465 95569 95567
56995 84461 53437
14729 84466 84462
14729 84462 14725
95570 14729 21686
122270 126038 111146
14729 25389 21686
21686 25389 32404
32404 25389 36061
32404 36061 43034
43034 36061 46719
84463 53628 46719
53628 43034 46719
53628 53634 43034
95571 53634 53628
95571 53628 84467
100086 95572 103854
114948 95568 100086
114948 100086 103854
111146 114948 103854
14729 14725 25389
119991 95634 119997
36397 32766 95591
43378 95595 84487
95620 115028 111147
95620 111147 84508
100087 95620 84508
103920 100087 84508
115028 84510 111147
95621 75583 79437
79437 75583 90595
90595 75583 86777
90595 86777 101655
101655 86777 97873
97873 95622 101655
47439 43762 95619
84511 95623 54351
95623 47439 54351
47439 58031 54351
47439 95623 43762
58031 84509 54351
111155 115028 95620
95624 126142 122271
95624 122271 84510
111155 95624 84510
115028 111155 84510
126142 84512 122271
95625 64643 68433
95621 79437 64643
79437 68433 64643
79437 79439 68433
100087 103920 95618
95617 26468 22755
15794 22755 26468
15794 12153 22755
33461 37128 84505
33461 84505 22751
95617 33461 22751
26468 95617 22751
95613 37128 33461
89019 84506 95614
89019 95614 89025
103920 100079 95618
100079 89025 95618
100079 89019 89025
103920 84508 100079
47439 95619 47435
47435 95619 95615
79437 90597 79439
47435 58031 47439
68779 65037 84509
58031 68779 84509
58027 68779 58031
79783 75971 65037
79783 65037 68779
90933 87181 75971
90933 75971 79783
101993 98269 87181
101993 87181 90933
101993 84507 98269
1327 5064 95616
5064 1327 12153
5064 12153 15794
47435 58027 58031
79437 90595 90597
90595 101657 90597
90595 101655 101657
57693 95633 57691
57691 95633 95629
57691 68437 57693
57691 68435 68437
79441 75577 84519
68437 79441 84519
68435 79441 68437
79441 84515 75577
101659 97867 84516
112735 108869 97867
112735 97867 101659
112735 95630 108869
95630 84520 108869
84514 126152 122272
95630 95634 84520
84521 95631 47455
84521 95635 95631
47455 84517 43755
111156 95636 115058
115058 84522 111156
84522 95632 111156
84522 84518 95632
57693 53978 95633
53978 57693 95637
57693 68439 95637
57693 68437 68439
68437 84519 84523
68437 84523 68439
43755 84521 47455
15794 22751 12149
95632 84518 95628
84518 122272 126152
101655 95622 101657
101657 95622 95626
95627 84511 84513
95627 95623 84511
95628 126152 126142
95628 126142 95624
84512 126142 84514
84514 126142 126152
95629 53977 57691
95625 68433 53977
68433 57691 53977
68433 68435 57691
68433 79441 68435
95628 84518 126152
68433 79439 79441
79441 90597 84515
79439 90597 79441
101659 84516 86771
90597 101659 86771
101657 101659 90597
108875 112735 95626
112735 101657 95626
112735 101659 101657
108875 95630 112735
95631 43763 47455
84517 47455 43763
95627 84517 43763
84513 84517 95627
90597 86771 84515
26468 22751 15794
5064 12149 1323
15794 12149 5064
95597 84497 26452
95597 84493 84497
95601 22754 26452
84498 77800 81658
95598 84498 81658
95602 84498 95598
84494 81658 77800
57675 53976 95599
53976 57675 64642
64642 57675 68419
64642 68419 95603
68419 79427 95603
68419 79425 79427
22754 95597 26452
79425 84495 84499
910 4661 84500
15405 11760 84496
84496 11760 910
11760 95604 910
95604 4661 910
15405 95600 11760
22750 26452 84497
33460 95601 37120
37120 95601 84501
95601 26452 84501
26452 22750 84501
95605 33460 37120
84498 95606 84502
79425 84499 79427
95602 95606 84498
15405 95596 95600
15405 84492 15397
95595 32766 84487
32766 36397 84487
84491 47069 43378
11754 15397 84492
26047 22380 84488
84488 22380 11754
22380 95596 11754
95596 15397 11754
26047 95592 22380
12148 15770 84489
95593 15770 12148
84493 95593 12148
95597 95593 84493
15397 95596 15405
95598 81658 81654
84490 81654 84494
84494 81654 81658
47069 43380 95595
57675 95599 53974
53974 95599 84491
95599 43380 84491
43380 47069 84491
64640 68419 57675
64640 57675 53974
75576 79425 68419
75576 68419 64640
84495 79425 75576
15405 84496 84492
95598 81654 95594
47069 95595 43378
79427 75582 95603
86770 95607 84499
84503 37128 37124
95609 37124 37128
95609 37128 95613
77801 84504 95610
77801 95610 77807
77807 95614 77801
77801 95614 84506
95615 43761 47435
95611 58023 43761
58023 47435 43761
58023 58027 47435
58023 68779 58027
58023 68773 68779
84505 37128 84503
68773 79783 68779
87187 90933 95612
90933 79777 95612
90933 79783 79777
90933 87187 101993
101993 87187 98275
101993 98275 84507
98275 109277 84507
98275 109283 109277
109283 120405 109277
120409 120405 109283
5064 1323 95616
1323 120409 95616
1323 120405 120409
68773 79777 79783
90587 95607 86770
75977 95612 79777
68773 65043 79777
95607 75582 84499
75582 79427 84499
97866 101647 90587
97866 90587 86770
108868 112723 101647
108868 101647 97866
119996 95608 112723
108868 119996 112723
119990 119996 108868
4661 916 84500
916 119990 84500
916 119996 119990
4661 95604 916
79777 65043 75977
84503 37124 84501
95605 37120 37124
95605 37124 95609
84502 95610 84504
95606 95610 84502
90587 86776 95607
86776 90587 97872
97872 90587 101647
97872 101647 108874
108874 101647 112723
112723 95608 108874
95611 54357 58023
58023 54357 68773
68773 54357 65043
84501 37124 37120
17074 6378 6380
65839 96082 65837
54068 96081 57444
85483 123453 119736
33960 96582 37498
33960 37498 48164
33960 48164 44588
44588 48164 85484
55198 44588 85484
55200 44588 55198
55198 85480 55200
55200 85480 96578
96583 85481 85485
96583 96579 85481
96584 39002 38996
96584 38996 96580
85482 38996 85486
85486 38996 39002
123453 119742 96581
4307 96585 654
654 96585 85483
96585 119742 85483
119742 123453 85483
11510 15041 4307
11510 4307 654
85487 15041 11510
32868 36393 85488
43506 47061 36393
43506 36393 32868
85489 47061 43506
96581 96577 85479
96581 85479 119736
123453 96581 119736
85482 38986 38996
80544 96570 65884
80544 65884 69538
76834 80544 69538
85476 76834 69538
85472 80544 76834
110164 113836 85473
121286 96571 124916
124916 96571 85477
96571 113836 85477
113836 110164 85477
96575 121286 124916
96576 38986 38980
96576 38980 96572
64784 96586 85490
85474 38980 85478
96577 85475 85479
96577 96573 85475
85480 65882 69538
96574 85480 69538
96578 85480 96574
85476 69538 65882
121284 124916 85477
96575 124916 121284
85481 96575 121284
96579 96575 85481
96580 38996 38986
96580 38986 96576
85478 38986 85482
85478 38980 38986
64784 85490 64782
75716 64784 64782
75716 75718 64784
22130 11512 15041
22130 22132 11512
36393 32870 85488
32870 22130 85488
32870 22132 22130
32870 36393 43510
43510 36393 47061
85489 54102 47061
54102 43510 47061
54102 54104 43510
54102 85490 54104
54104 85490 96586
85491 11882 96587
85487 22130 15041
96587 11882 11886
22492 22496 11886
33216 36727 96591
22496 33216 96591
22492 33216 22496
85495 36727 33216
96592 16148 16146
96592 16146 96588
23258 26842 85496
26842 16148 85496
26842 16146 16148
85492 26842 23258
96593 85493 85497
96593 96589 85493
22492 11886 11882
65884 96574 69538
11512 4307 15041
4307 658 96585
86910 75718 75716
86910 86912 75718
97996 86912 86910
97996 98000 86912
109004 98000 97996
109004 109008 98000
120126 109008 109004
120126 120130 109008
1046 120130 120126
1046 1050 120130
96587 1050 1046
96587 1046 85491
12640 96588 16146
658 4307 11512
12640 16146 26842
37498 96582 23262
37498 23262 26842
33956 37498 26842
85492 33956 26842
44586 48164 33956
33956 48164 37498
85484 48164 44586
96589 85485 85493
96589 96583 85485
96590 39008 39002
96590 39002 96584
85486 39002 85494
85494 39002 39008
12640 26842 23262
35471 39008 96590
85475 96573 85471
96573 108642 112337
96553 96549 85453
85455 4239 652
1803 5394 96550
5394 1803 12639
5394 12639 16120
16120 12639 23261
16120 23261 26816
96551 26816 23261
38919 35465 85454
38919 96552 35465
96552 85456 35465
96552 96554 85456
4245 96555 4239
4239 96555 96553
4239 85455 85457
4239 85457 4245
85456 96556 85458
96554 96556 85456
4253 96557 4245
4245 96557 96555
4245 85457 85459
4245 85459 4253
85458 96558 85460
96556 96558 85458
653 85461 4253
85461 96557 4253
85461 96559 96557
96553 85453 652
4239 96553 652
35469 96552 38919
24791 28267 85454
96549 85451 85453
96549 96545 85451
76423 80136 96546
80136 76423 87639
80136 87639 91292
91292 87639 98743
91292 98743 102358
102358 98743 109775
102358 109775 113438
113438 109775 120899
113438 120899 124516
124516 120899 96550
5394 124516 96550
4253 85459 653
5392 124516 5394
16118 5392 16120
26816 16118 16120
26814 16118 26816
26816 96551 33959
37472 26816 33959
26814 26816 37472
96547 37472 33959
17559 14151 85452
28267 24791 14151
28267 14151 17559
96548 35469 38919
96548 38919 85454
28267 96548 85454
16120 5392 5394
85460 96560 85462
96558 96560 85460
96561 108641 112321
101251 112329 112333
112329 85467 85469
112329 85469 112333
38967 35467 85468
38967 96566 35467
96566 85470 35467
96566 96568 85470
101255 97652 96567
97652 101255 96569
101255 112337 96569
101255 112333 112337
112333 85469 85471
112333 85471 112337
101251 112333 101255
76836 96570 80544
88042 76836 85472
88044 76836 88042
99128 88044 88042
99128 99130 88044
99128 85473 113836
110166 99128 113836
99130 99128 110166
96571 110166 113836
35470 96572 38980
38980 85474 35470
85474 96568 35470
85474 85470 96568
112337 108642 96569
76836 80544 85472
85471 96573 112337
101251 96567 96565
38967 96564 96566
112321 108641 85463
108641 119735 85463
108641 119741 119735
85461 119735 119741
85461 119741 96559
35466 38955 85464
35466 85462 38955
85462 96562 38955
85462 96560 96562
96563 97651 101247
96561 112321 97651
97651 112321 101247
112321 108635 101247
101255 96567 101251
108635 85465 101247
38961 85466 85464
38961 85464 38955
38955 96562 38961
38961 96562 96564
101251 96565 101247
101247 96565 96563
101247 85465 108636
112329 101247 108636
101251 101247 112329
85467 112329 108636
38967 85468 85466
38967 85466 38961
38961 96564 38967
112321 85463 108635
96594 49654 46129
96594 46129 85494
35471 96594 85494
96621 85525 85529
96625 44952 48544
96626 17704 17698
96626 17698 96622
85526 17698 85530
85530 17698 17704
26474 22859 85531
22859 26474 85527
26474 37136 85527
26474 37138 37136
47806 44202 96623
37136 47806 96623
37138 47806 37136
47806 85532 44202
85532 96624 44202
85532 85528 96624
44950 48544 85529
55564 96625 59156
59156 96625 85533
96625 48544 85533
48544 44950 85533
96627 55564 59156
85534 14152 17704
96626 85534 17704
96628 85534 96626
85530 17704 14152
113092 109381 85535
96621 85529 48544
44952 96621 48544
54816 85524 96620
54814 85524 54816
85517 96617 37879
85521 96617 85517
14156 96618 17690
28398 96614 14156
28398 14156 17690
24792 28398 17690
85522 24792 17690
85518 28398 24792
96619 85519 85523
96619 96615 85519
65490 96620 85524
65490 85524 65486
80185 76424 85520
124206 120511 113092
76424 65486 85520
80185 96616 76424
96621 85521 85525
96621 96617 85521
96622 17698 17690
96622 17690 96618
85522 17690 85526
85526 17690 17698
33558 96619 37136
96619 85527 37136
96619 85523 85527
96623 33558 37136
54816 96624 85528
54816 85528 54814
76424 65490 65486
113092 120511 109381
5072 1417 124206
124206 1417 120511
96631 109385 98377
102012 96631 98377
113092 109385 120515
113092 120515 124206
124206 120515 1421
124206 1421 5072
5072 1421 12257
5072 12257 15802
15802 12257 22863
15802 22863 26476
26476 22863 33559
26476 33559 37140
37140 33559 96632
109385 85535 98377
47814 37140 96632
85536 47810 85540
85540 47810 47814
125303 121650 96629
96633 121650 125303
85537 96633 125303
85541 96633 85537
3354 96634 85542
3354 85542 3350
3350 85538 3354
3354 85538 96630
85543 102016 85539
85539 102016 102012
96631 102012 102016
47810 37140 47814
96617 34318 37879
109385 113092 85535
96628 96630 85534
15802 12253 5072
5072 12253 1417
12253 15802 85531
15802 26474 85531
15802 26476 26474
37140 26474 26476
37138 26474 37140
47810 37138 37140
47806 37138 47810
85532 47806 85536
85536 47806 47810
55562 59156 85533
59156 55562 96627
102012 98377 85539
55562 66262 96627
77212 66262 66260
77212 77214 66262
88412 77214 77212
88412 88414 77214
99484 88414 88412
99484 99486 88414
110532 99486 99484
110532 110534 99486
121648 125303 96629
110534 121648 96629
110532 121648 110534
85537 125303 121648
85534 96630 85538
55562 66260 66262
37879 34318 96613
91333 96612 87640
96616 80185 76420
76086 76082 87294
87294 90910 101974
87294 101974 98382
96599 98382 101974
85504 1800 5428
96596 85504 5428
96600 85504 96596
85500 5428 1800
85501 13014 96597
96597 13014 13016
23648 27211 96601
13016 23648 96601
13014 23648 13016
87294 76082 90910
85505 27211 23648
49660 96598 35472
49660 35472 39032
46130 49660 39032
85506 46130 39032
85502 49660 46130
87288 90910 85503
98376 101974 87288
87288 101974 90910
109384 96599 113068
113068 96599 85507
96599 101974 85507
101974 98376 85507
96603 109384 113068
35472 96602 39032
109772 113481 85508
76082 85503 90910
65148 76086 96595
39008 35471 85494
49654 85498 46129
36727 33220 96591
85495 43870 36727
43870 33220 36727
43870 43874 33220
54460 43874 43870
54460 54464 43874
54460 85499 68742
65152 54460 68742
54464 54460 65152
96595 65152 68742
1804 96596 5428
65148 76082 76086
16148 96592 1804
12636 16148 5428
85500 12636 5428
85496 16148 12636
85497 2178 96593
96593 2178 2180
96597 2180 2178
96597 2178 85501
96598 49660 49654
96598 49654 96594
85498 49654 85502
85502 49654 49660
65148 68742 85499
68742 65148 96595
16148 1804 5428
24797 96548 28267
120900 96604 113481
120896 120900 109772
39040 24798 28390
35468 39040 28390
85514 35468 28390
85510 39040 35468
22862 96607 26462
96607 85515 26462
96607 85511 85515
96611 22862 26462
87636 91333 85516
87636 85512 91333
85512 96612 91333
85512 96608 96612
37879 96613 37875
39040 96606 24798
37875 96613 96609
37875 85517 37879
96614 28398 28390
96614 28390 96610
85514 28390 85518
85518 28390 28398
22858 26462 85515
96611 26462 22858
85519 96611 22858
96615 96611 85519
76420 80185 85520
91333 87640 85516
85516 87640 76420
87640 96616 76420
37875 85513 85517
109772 120900 113481
24798 96610 28390
96609 96605 85509
120896 85504 120900
120900 85504 96600
27211 23650 96601
96605 23650 27211
85505 96605 27211
85509 96605 85505
96606 39040 39032
96606 39032 96602
85506 39032 85510
85510 39032 39040
109380 113068 85507
113068 109380 96603
109380 120514 96603
85513 37875 34316
109380 120510 120514
1416 1420 120514
12252 1420 1416
12252 12256 1420
96607 12256 12252
96607 12252 85511
98744 96608 85512
98744 85512 98740
113481 109776 85508
109776 98740 85508
109776 98744 98740
113481 96604 109776
37875 96609 34316
96609 85509 34316
1416 120514 120510
28267 14155 24797
17559 14155 28267
3349 3353 14155
96464 85372 14149
96464 96466 85372
96467 54103 85373
85373 54103 54101
85371 54101 54103
85371 54103 96465
24789 85372 96466
24789 96466 24793
24793 96468 24789
24789 96468 85374
96469 43507 85375
85375 43507 43503
85373 43503 43507
85373 43507 96467
85374 96470 85376
96468 96470 85374
96471 85375 85377
96471 96469 85375
85376 96472 85378
96470 96472 85376
85377 43504 96471
96471 43504 43508
96473 43508 43504
96473 43504 85379
85378 96474 85380
96472 96474 85378
96475 85379 85381
17415 96464 14149
17415 14149 85370
96463 90444 86911
75717 86911 75715
101500 97995 85367
109007 112586 85365
109007 85365 97995
96461 109007 97995
101500 96461 97995
96459 112586 109007
96460 3351 6731
85368 96460 6731
85366 96460 85368
3351 96462 6731
90444 86909 85369
97999 101500 85367
97999 85367 86909
96475 96473 85379
96463 97999 86909
96461 101500 97999
6731 3347 85368
96462 14153 17415
96462 17415 85370
6731 96462 85370
3347 6731 85370
14153 96464 17415
96465 64783 85371
85371 64783 64781
64783 75715 64781
75717 75715 64783
86911 90444 85369
75715 86911 85369
90444 96463 86909
24794 96476 85382
24794 85382 24790
24790 85380 24794
96483 25570 22131
14154 96486 85392
14154 85392 14150
14150 85390 14154
14154 85390 96484
96487 85391 85393
96487 96485 85391
3352 96488 6790
6790 85394 3352
85394 96486 3352
85394 85392 96486
96489 11511 85395
85395 11511 11509
85389 85391 96485
85393 11509 11511
85396 3348 6790
96488 85396 6790
96490 85396 96488
85394 6790 3348
96491 119737 123279
123279 119737 4135
4135 119737 655
85397 4135 655
96489 85397 655
85395 85397 96489
85396 96492 85398
96490 96492 85396
96493 97649 101119
85393 11511 96487
122475 96460 85366
85389 96485 22131
96482 96484 85388
24794 85380 96474
96477 43509 85383
85383 43509 43505
85381 43505 43509
85381 43509 96475
85382 96478 85384
96476 96478 85382
96479 85383 85385
96479 96477 85383
96478 24795 28153
85386 96478 28153
85384 96478 85386
24795 96480 28153
25570 85389 22131
25566 22129 85387
32869 22129 25566
32869 32867 22129
85385 32867 32869
85385 32869 96479
85386 28153 24796
96482 85386 24796
85388 85386 96482
28153 96480 24796
85389 25570 85387
85387 25570 25566
96481 25566 25570
96481 25570 96483
85388 96484 85390
96481 32869 25566
122481 96460 122475
122475 96458 122481
122475 85364 96458
59650 56283 96446
56283 45677 96446
56283 45673 45677
59650 85356 56283
85357 36606 85355
85355 36606 36604
47280 36604 36606
47278 36604 47280
57870 47278 47280
57868 47278 57870
68618 57868 57870
68616 57868 68618
79632 68616 68618
45673 96444 45677
79630 68616 79632
90780 79630 90782
90782 96447 98381
101844 90782 98381
90780 90782 101844
96445 101844 98381
56287 59650 96446
66977 85356 59650
56287 66977 59650
66983 66977 56287
66983 77953 66977
77957 77953 66983
77957 96448 77953
77953 96448 85358
90782 79630 79632
85359 36608 85357
45673 85354 96444
96443 101840 101844
57866 47274 47276
57864 47274 57866
68614 57864 57866
68612 57864 68614
85348 68612 85352
85352 68612 68614
85353 101840 85349
85349 101840 101836
96441 101836 101840
96441 101840 96443
85350 96444 85354
96442 96444 85350
85355 36604 85351
96443 101844 96445
85351 36604 36602
47276 36602 47278
57868 47276 47278
57866 47276 57868
68616 57866 57868
68614 57866 68616
85352 68614 76081
68614 79630 76081
68614 68616 79630
90780 87287 79630
79630 87287 76081
87287 90780 85353
90780 101840 85353
90780 101844 101840
47278 36602 36604
101119 97649 85399
85357 36608 36606
47280 36608 43873
96451 90784 90786
96451 90786 96455
111367 114732 96452
111367 96456 114732
96456 85360 114732
96456 85362 85360
96457 22495 85363
85363 22495 22491
85361 22491 22495
85361 22495 96453
65151 68622 96454
68622 65151 76085
68622 76085 79636
90784 79634 90786
79636 76085 87293
96455 90786 87293
85362 96458 85364
96456 96458 85362
112586 109003 85365
96459 120129 112586
120129 109003 112586
120129 120125 109003
120129 1045 120125
1049 1045 120129
1049 11881 1045
11885 11881 1049
85363 11881 11885
85363 11885 96457
79636 87293 90786
36608 96449 43873
90786 79634 79636
79636 68620 68622
36606 36608 47280
47280 43873 96450
57872 47280 96450
57870 47280 57872
68620 57870 57872
68618 57870 68620
79634 68618 68620
79632 68618 79634
90784 79632 79634
90782 79632 90784
96447 90782 90784
96447 90784 96451
89183 85358 96448
79634 68620 79636
89183 96448 89187
100287 100283 89187
114732 111363 96452
111363 100287 96452
111363 100283 100287
114732 85360 111363
36608 85359 33219
85359 96453 33219
85359 85361 96453
96449 36608 33219
54463 57872 96450
57872 54463 96454
68622 57872 96454
68620 57872 68622
89187 100283 89183
96631 102016 96635
97649 108633 85399
108637 96491 123279
69116 85438 65488
85438 96528 65488
85438 85434 96528
12634 16110 85435
96529 16110 12634
85439 96529 12634
96533 96529 85439
96534 38484 38480
96534 38480 96530
85436 38480 85440
85440 38480 38484
112273 108640 96531
96535 108640 112273
85437 96535 112273
85441 96535 85437
96536 69120 69116
96536 69116 96532
85438 69116 85442
85442 69116 69120
96537 85439 85443
96537 96533 85439
35023 38484 96534
35023 96538 38484
96538 85440 38484
96538 85444 85440
96539 85441 85445
96539 96535 85441
65488 96532 69116
112267 85437 112273
112267 85433 85437
112267 96531 96527
12638 96521 16108
16108 96521 85431
96521 5376 85431
5376 1798 85431
96525 12638 16108
35022 96526 38476
49144 96522 35022
49144 35022 38476
45674 49144 38476
85432 45674 38476
85428 49144 45674
112267 96527 112261
112261 96527 96523
65489 69120 96536
112261 85429 85433
76422 96528 85434
76422 85434 76418
76418 85430 76422
76422 85430 96524
85435 16110 85431
85431 16110 16108
96525 16108 16110
96525 16110 96529
96530 38480 38476
96530 38476 96526
85432 38476 85436
85436 38476 38480
112273 96531 112267
112261 85433 112267
65489 96540 69120
96540 85442 69120
96540 85446 85442
113438 120895 109771
5392 1799 124516
124516 1799 120895
1799 5392 85447
5392 16116 85447
5392 16118 16116
26814 16116 16118
26812 16116 26814
37472 33958 96541
26812 37472 96541
26814 37472 26812
96547 33958 37472
45679 49160 96542
124516 120895 113438
56285 85448 49160
56289 56285 45679
56289 66981 56285
66987 66981 56289
66987 77955 66981
77959 77955 66987
85449 77955 77959
85449 77959 96543
122477 85450 96544
122477 96544 122483
122483 3349 122477
3353 3349 122483
85452 3349 17559
3349 14155 17559
45679 56285 49160
1798 5376 85427
102358 109771 98739
91292 98739 87635
16116 12635 85447
96537 85443 12635
26812 96537 12635
16116 26812 12635
96537 26812 23260
96541 23260 26812
96542 49160 45675
85444 96542 45675
96538 96542 85444
49160 85448 45675
96543 89189 85449
85449 89189 89185
89189 100285 89185
113438 109771 102358
100289 100285 89189
111369 111365 100289
111369 96544 111365
111365 96544 85450
85445 119734 96539
96539 119734 119740
96545 119740 119734
96545 119734 85451
96546 80136 76419
85446 96546 76419
96540 96546 85446
91292 87635 80136
80136 87635 76419
102358 98739 91292
100289 111365 100285
85426 102342 98738
87638 87634 98738
87638 98738 102342
101139 96501 96499
101139 85405 108634
112209 101139 108634
101147 101139 112209
85407 112209 108634
77958 96502 85408
77958 85408 77954
89184 77958 77954
89184 89188 77958
89184 85406 89188
89188 85406 96500
101147 97650 96501
97650 101147 96503
101147 96501 101139
101147 112215 96503
112209 85407 85409
112209 85409 112215
66984 96504 85410
66984 85410 66978
66978 85408 66984
66984 85408 96502
112215 108638 96503
96505 108638 112215
85409 96505 112215
85411 96505 85409
85410 96506 85412
96504 96506 85410
85411 119732 96505
101147 112209 112215
96505 119732 119738
111368 85404 96498
111364 111368 100288
119731 108637 123279
108633 108637 119731
4135 649 119731
4135 119731 123279
4135 85397 649
85398 96494 85400
96492 96494 85398
97647 85401 101119
85401 96493 101119
85401 96495 96493
101119 85399 97647
122482 96496 125908
125908 85402 122482
111364 85404 111368
85402 96494 122482
96497 85401 85403
96497 96495 85401
85404 122476 125908
96496 85404 125908
96498 85404 96496
85402 125908 122476
101139 96499 97648
96499 85403 97648
96499 96497 85403
85405 101139 97648
100288 96500 85406
100288 85406 100284
111364 100288 100284
85402 85400 96494
97649 108637 108633
96507 119738 119732
85412 96508 85414
123355 119739 85425
119739 651 85425
119739 657 651
85423 651 657
85423 657 96517
98742 96520 102342
98742 102342 85426
109770 98742 85426
109774 98742 109770
120894 109774 109770
120894 120898 109774
120894 85427 5376
1802 120894 5376
96519 119739 123355
120898 120894 1802
45678 96522 49144
49144 85428 45678
85428 96518 45678
85428 85424 96518
96523 108639 112261
96519 123355 108639
108639 123355 112261
123355 119733 112261
119733 85429 112261
123355 85425 119733
87638 96524 85430
87638 85430 87634
96520 87638 102342
96521 1802 5376
96507 119732 85413
56288 85422 96516
56288 85424 56284
96506 96508 85412
4177 96509 650
96509 85413 650
96509 96507 85413
85415 4177 650
66979 85414 96508
66979 96508 66985
66985 96510 66979
66979 96510 85416
4177 656 96509
96511 656 4177
85415 96511 4177
85417 96511 85415
56284 85422 56288
85416 96512 85418
96513 85417 85419
96513 96511 85417
85418 96514 85420
96512 96514 85418
96515 85419 85421
96515 96513 85419
66986 96516 85422
66986 85422 66980
66980 85420 66986
66986 85420 96514
96517 85421 85423
96517 96515 85421
56288 96518 85424
96510 96512 85416
96636 47816 47814
96636 47814 96632
85540 47814 85544
26302 22895 33591
26302 33591 36986
36986 33591 44235
36986 44235 47658
47658 44235 54845
47658 54845 58258
96723 58258 54845
96728 80820 80818
96728 80818 96724
85654 80818 85660
85660 80818 80820
85661 114096 85655
85655 114096 114094
125146 114094 114096
125144 114094 125146
85656 125144 2565
125144 6002 2565
125144 125146 6002
16718 13387 6002
6002 13387 2565
27412 24017 16718
16718 24017 13387
38060 34669 27412
27412 34669 24017
45305 48720 85657
45305 85657 34669
96729 45305 34669
15634 15636 26302
26302 15636 22895
15636 96727 22895
15634 4904 15636
96719 69030 65533
96724 80818 80816
96724 80816 96720
88446 91980 85654
91980 80818 85654
91980 80816 80818
99516 103014 88446
88446 103014 91980
85655 114094 99516
114094 103014 99516
114094 114092 103014
125144 114092 114094
125142 114092 125144
38060 96729 34669
85650 125142 85656
85657 48720 85651
85651 48720 48718
96721 48718 48720
96721 48720 96725
96726 6360 6358
96726 6358 96722
85652 6358 85658
85658 6358 6360
85659 124044 85653
85653 124044 124042
4906 124042 124044
4904 124042 4906
15636 4904 4906
85656 125142 125144
96725 48720 45305
96730 6362 6360
96730 6360 96726
122032 96734 125486
6362 96730 122032
125486 6362 122032
6364 6362 125486
85662 6362 85664
85664 6362 6364
1448 4908 85663
85665 15640 1448
15640 4908 1448
15640 15638 4908
96731 15638 15640
96731 15640 96735
77251 80822 96732
96729 38060 34673
80822 77251 88451
91986 88451 99523
91986 99523 103020
103020 99523 110575
103020 110575 114098
114098 110575 121687
114098 121687 125148
96733 125148 121687
88778 96736 92316
88778 92316 103328
88778 103328 99836
99836 103328 114414
99836 114414 110906
125486 96734 110906
80822 88451 91986
58256 58258 69030
27412 34673 38060
16718 24021 27412
85658 6360 85662
85662 6360 6362
120550 124044 85659
85663 4908 120550
4908 124044 120550
4908 4906 124044
15638 4906 4908
15636 4906 15638
96727 15636 15638
96727 15638 96731
96732 80822 80820
96732 80820 96728
85660 80820 88447
27412 24021 34673
80820 91986 88447
103020 99517 91986
91986 99517 88447
99517 103020 85661
103020 114096 85661
103020 114098 114096
125148 114096 114098
125146 114096 125148
125148 96733 2573
6002 125148 2573
125146 125148 6002
6002 2573 13393
6002 13393 16718
16718 13393 24021
80820 80822 91986
69030 58258 65533
58258 96723 65533
47658 58258 58256
96702 96706 85630
102250 98785 85635
85631 98785 102250
96707 85631 102250
96703 85631 96707
85636 2564 5990
96704 85636 5990
96708 85636 96704
85632 5990 2564
85637 48712 85633
85633 48712 48710
96705 48710 48712
96705 48712 96709
85630 96706 85634
85634 96710 85638
96711 87687 85639
85639 87687 87683
98789 102250 85635
87683 98789 85635
87687 98789 87683
96707 102250 98789
121686 96712 125138
125138 85640 121686
85640 96708 121686
85640 85636 96708
45300 48712 85637
96709 48712 45300
85641 96709 45300
96706 96710 85634
96713 96709 85641
96701 48710 96705
48710 48708 38046
96700 16702 96696
27398 16702 16704
27396 16702 27398
38046 27396 27398
38044 27396 38046
48708 38044 38046
48706 38044 48708
48708 96701 55917
59310 48708 55917
48706 48708 59310
96697 59310 55917
122023 85628 96698
122023 96698 122031
96701 48708 48710
122031 96702 122023
96703 85629 85631
96703 96699 85629
2572 96704 5990
16704 96700 2572
16704 2572 5990
13386 16704 5990
85632 13386 5990
24016 27398 13386
13386 27398 16704
34668 38046 24016
24016 38046 27398
85633 48710 34668
48710 38046 34668
122023 96702 85630
114414 125486 110906
85638 96714 85642
69028 65527 85643
125140 96716 110574
114092 125140 110574
125142 125140 114092
85644 125140 85650
85650 125140 125142
48718 45301 85651
85645 45301 48718
96721 85645 48718
96717 85645 96721
96722 6358 6354
96722 6354 96718
85646 6354 85652
85652 6354 6358
99522 114092 110574
124042 120549 85653
124042 4902 85647
124042 4904 4902
15634 4902 4904
15632 4902 15634
85648 15632 22889
15632 26302 22889
15632 15634 26302
36986 33585 26302
26302 33585 22889
47658 44231 36986
36986 44231 33585
44231 47658 85649
47658 58256 85649
120549 124042 85647
96710 96714 85638
99522 103014 114092
88450 91980 103014
96715 76473 69028
76473 65527 69028
76473 76469 65527
85639 76469 76473
85639 76473 96711
96716 125140 125138
96716 125138 96712
85640 125138 85644
85644 125138 125140
96717 85641 85645
96717 96713 85641
96718 6354 2923
85642 96718 2923
88450 103014 99522
96714 96718 85642
4902 1447 85647
15632 12285 4902
4902 12285 1447
15632 85648 12285
58256 54841 85649
54841 58256 85643
58256 69028 85643
58256 69030 69028
96715 69028 69030
96715 69030 96719
77250 96720 80816
77250 80816 91980
77250 91980 88450
6354 85646 2923
96700 16704 16702
125488 125486 114414
6364 125486 6366
47296 36618 36620
47294 36618 47296
57886 47294 47296
57884 47294 57886
68636 57884 57886
68634 57884 68636
76120 79646 85686
79646 68636 85686
79646 68634 68636
85682 79646 76120
85687 124058 85683
85683 124058 124056
96745 124056 124058
96745 124058 96749
96750 92326 92324
96750 92324 96746
103340 92324 92326
103338 92324 103340
114426 103338 103340
114422 103338 114426
125498 114422 114426
125496 114422 125498
6376 125496 125498
6374 125496 6376
17072 6374 6376
17070 6374 17072
85684 17070 85688
36618 25926 36620
36620 25926 25928
25926 15264 25928
25928 15264 15266
124056 96745 120551
96741 4916 1455
96746 92324 92322
96746 92322 96742
103338 92322 92324
103336 92322 103338
114422 103336 103338
114420 103336 114422
125496 114420 114422
125494 114420 125496
6374 125494 125496
6372 125494 6374
17070 6372 6374
85688 17070 17072
17068 6372 17070
27756 17070 85684
27756 17068 17070
85680 27756 24400
85685 90450 85681
85681 90450 90446
90450 96747 98047
101508 90450 98047
90446 90450 101508
96743 101508 98047
1099 4530 96744
4530 1099 96748
15266 4530 96748
15264 4530 15266
24400 27756 85684
85689 90452 85685
85685 90452 90450
96747 90450 90452
85692 17072 17074
68296 64821 85693
79302 75755 68296
68296 75755 64821
86959 90452 85689
86959 85689 75755
96755 86959 75755
79302 96755 75755
96751 90452 86959
54497 57888 96752
57888 54497 65185
57888 65185 68638
96756 79652 76121
85688 17072 85692
96756 76121 85690
68638 65185 85690
79652 85694 76121
85695 124062 85691
85691 124062 124060
4924 1456 96753
124060 4924 96753
124062 4924 124060
96757 1456 4924
122033 125500 96754
125500 122033 96758
6380 125500 96758
6378 125500 6380
13746 17074 85696
65185 96756 85690
96745 1455 120551
17072 6376 17074
6376 125498 6378
96747 90452 96751
11923 15266 96748
15266 11923 22531
15266 22531 25928
25928 22531 33253
25928 33253 36620
36620 33253 43907
36620 43907 47296
47296 43907 96752
57888 47296 96752
57886 47296 57888
68638 57886 57888
68636 57886 68638
17074 6376 6378
85686 68636 85690
85691 124060 85687
85687 124060 124058
96749 124058 124060
96749 124060 96753
88779 92326 96750
92326 88779 99837
92326 99837 103340
103340 99837 110907
103340 110907 114426
114426 110907 96754
125500 114426 96754
125498 114426 125500
6378 125498 125500
85690 68636 68638
1455 85679 120551
1455 4916 85679
124056 120551 85683
57880 54495 85671
57880 85672 54495
15642 85667 12291
85667 96739 12291
85667 85673 96739
96737 15642 12291
96740 92320 92318
96740 92318 96738
103334 92318 92320
103330 92318 103334
114418 103330 103334
114416 103330 114418
125492 114416 114418
123696 85670 120175
125490 114416 125492
6368 125490 6370
17066 6368 6370
17064 6368 17066
27754 17064 17066
27752 17064 27754
85668 27752 85674
85674 27752 27754
85675 101502 85669
85669 101502 101496
112592 101496 101502
112588 101496 112592
123698 112588 112592
123696 112588 123698
6370 125490 125492
85670 123696 1093
112588 120175 109051
101496 109051 98041
85664 6364 13745
6364 17062 13745
6364 6366 17062
27750 24399 17062
17062 24399 13745
27750 85666 24399
85667 15642 85665
85665 15642 15640
96735 15640 15642
96735 15642 96737
96738 92318 92316
96738 92316 96736
103330 92316 92318
123696 120175 112588
103328 92316 103330
114414 103328 114416
125490 114414 114416
125488 114414 125490
6368 125488 125490
6366 125488 6368
17064 6366 6368
17062 6366 17064
27752 17062 17064
27750 17062 27752
85666 27750 85668
85668 27750 27752
101496 98041 85669
112588 109051 101496
114416 103328 103330
6366 125486 125488
123696 4528 1093
4528 85676 1093
90446 101502 85675
90446 101508 101502
101508 96743 109057
112592 101508 109057
101502 101508 112592
112592 109057 120181
112592 120181 123698
123698 120181 96744
4530 123698 96744
4528 123698 4530
85676 4528 11919
4528 15264 11919
4528 4530 15264
86953 90446 85675
25926 22527 15264
22527 25926 85677
25926 36616 85677
25926 36618 36616
47294 36616 36618
47292 36616 47294
57884 47292 47294
57882 47292 57884
68634 57882 57884
68632 57882 68634
85678 68632 76119
68632 79646 76119
68632 68634 79646
79646 85682 76119
15264 22527 11919
123696 123698 4528
90446 86953 85681
85674 27754 85680
36616 33251 85677
47292 43905 36616
36616 43905 33251
43905 47292 85671
47292 57880 85671
47292 57882 57880
85672 57880 65183
57880 68632 65183
57880 57882 68632
68632 85678 65183
4916 1449 85679
85673 1449 4916
96741 85673 4916
85680 27754 27756
96739 85673 96741
96742 92320 96740
103336 92320 92322
103334 92320 103336
114420 103334 103336
114418 103334 114420
125494 114418 114420
125492 114418 125494
6372 125492 125494
6370 125492 6372
17068 6370 6372
17066 6370 17068
27756 17066 17068
27754 17066 27756
96742 92322 92320
47274 36600 47276
96695 113318 109827
85627 96699 109827
2894 13712 13714
24364 13714 13712
24364 24366 13714
24364 85575 38620
35024 24364 38620
24366 24364 35024
96659 35024 38620
122480 126197 85576
122480 85572 126197
85572 96660 126197
85572 96656 96660
6205 2532 96657
16913 96661 13352
13352 96661 85573
96661 2532 85573
2532 6205 85573
23980 27593 16913
23980 16913 13352
85577 27593 23980
99806 96662 85578
99806 85578 99804
99804 85574 99806
99806 85574 96658
35020 38620 85575
35020 45676 38620
45676 96663 38620
96663 96659 38620
2894 13714 96655
6538 2894 96655
121994 121992 2894
121994 2894 6538
96650 96652 85570
87290 90978 85565
98378 102036 87290
87290 102036 90978
85566 102036 98378
12254 15826 85567
22860 26504 12254
12254 26504 15826
33556 37166 22860
22860 37166 26504
85568 37166 33556
6199 96653 6193
6193 96653 96651
96663 45676 49305
6193 85569 85571
2896 96654 6538
96655 2896 6538
85570 96656 85572
96652 96656 85570
6205 96657 6199
6199 96657 96653
6199 85571 85573
6199 85573 6205
110876 96658 85574
110876 85574 110874
121992 110876 110874
121992 121994 110876
96654 121994 6538
6193 85571 6199
85579 49305 45676
111366 115103 85580
126197 122486 85576
96666 104019 100286
115103 96664 111370
59921 56290 96665
70705 96667 66982
66982 96667 85581
96667 56290 85581
56290 59921 85581
77956 81773 70705
77956 70705 66982
89190 96668 81773
77956 89190 81773
89186 89190 77956
104019 100290 85582
111370 96666 100286
100290 89186 85582
104019 96666 100290
70705 66988 96667
66988 70705 77960
77960 70705 81773
81773 96668 77960
80778 77247 85583
91940 88445 80778
80778 88445 77247
91940 85584 88445
15606 12283 85585
15606 85586 12283
96669 44613 85587
85587 44613 44611
100290 89190 89186
96650 85570 122479
85580 111370 100286
100286 104019 85582
85576 122486 111366
122486 96664 111366
96664 115103 111366
126197 96660 122486
16913 13354 96661
13354 16913 23982
23982 16913 27593
85577 34636 27593
34636 23982 27593
34636 34638 23982
45266 34638 34636
45266 45268 34638
55880 45268 45266
115103 111370 85580
55880 55882 45268
66592 66594 55882
77540 66594 66592
77540 77542 66594
88740 77542 77540
88740 88742 77542
88740 85578 88742
88742 85578 96662
49305 45680 96663
59921 96665 56286
56286 96665 85579
96665 45680 85579
45680 49305 85579
85581 59921 56286
66592 55882 55880
126185 96650 122479
126185 122479 85564
85563 85569 96649
12258 15814 26488
12258 26488 22864
37146 96640 22864
26488 37146 22864
37150 37146 26488
44198 47818 85552
47818 37150 85552
47818 37146 37150
85548 47818 44198
96645 85549 85553
96645 96641 85549
85550 126173 122484
96646 85550 122484
12258 96644 15814
85554 85550 96646
90970 87289 85555
87289 90970 85551
90970 102024 85551
90970 102028 102024
113112 109386 96643
102024 113112 96643
102028 113112 102024
109386 113112 124224
109386 124224 120516
120516 124224 5088
120516 5088 1422
15814 96644 1422
5088 15814 1422
126173 96642 122484
15818 15814 5088
96639 102024 96643
85547 102024 102020
85544 47814 47816
6171 96637 2528
96637 85541 2528
96637 96633 85541
85545 6171 2528
122478 126169 85546
122478 85542 126169
85542 96638 126169
85542 96634 96638
85547 102020 85543
85543 102020 102016
96635 102016 102020
96635 102020 96639
96639 102020 102024
33560 96640 37146
37146 47816 33560
47818 47816 37146
85544 47816 85548
85548 47816 47818
6171 2530 96637
96641 2530 6171
85545 96641 6171
85549 96641 85545
126173 85550 85546
126173 85546 126169
126169 96638 126173
126173 96638 96642
85551 102024 85547
47816 96636 33560
44613 55231 44611
26492 15814 15818
37154 26488 26492
85562 47826 47832
96649 85557 85563
96649 96647 85557
126185 85564 85558
126185 85558 126181
126181 96648 126185
126185 96648 96650
85565 90978 85559
85559 90978 90974
102036 90974 90978
102032 90974 102036
109382 113116 85566
113116 102036 85566
85556 47826 85562
113116 102032 102036
85567 15826 85561
85561 15826 15822
26504 15822 15826
26496 15822 26504
37166 26496 26504
37158 26496 37166
44200 47832 85568
47832 37166 85568
47832 37158 37166
85562 47832 44200
96651 2531 6193
85569 6193 2531
96649 85569 2531
85560 113116 109382
26488 15814 26492
47826 37154 47832
37154 26492 37158
37150 26488 37154
85552 37150 44199
37150 47826 44199
37150 37154 47826
47826 85556 44199
96647 85553 85557
96647 96645 85553
96646 122485 126181
85558 96646 126181
85554 96646 85558
122485 96648 126181
85559 90974 85555
85555 90974 90970
47832 37154 37158
102032 90970 90974
113116 102028 102032
113112 102028 113116
120512 124224 85560
124224 113116 85560
124224 113112 113116
1418 5088 120512
120512 5088 124224
85561 15822 1418
15822 5088 1418
15822 15818 5088
26496 15818 15822
26492 15818 26496
37158 26492 26496
102028 90970 102032
85627 85629 96699
55233 55231 44613
65917 65915 55233
96690 121307 85612
110189 96690 85612
113692 110189 85612
124784 85618 121307
96691 55605 85619
85619 55605 55601
85613 55601 55605
85613 55605 96685
2571 5980 96686
96692 16698 13385
96692 13385 85614
2571 96692 85614
5980 2571 85614
16698 85620 13385
1446 4886 85615
85621 15618 1446
15618 4886 1446
15618 15616 4886
26286 22894 96687
15616 26286 96687
15618 26286 15616
36968 96688 22894
36968 22894 26286
33584 36968 26286
85622 33584 26286
85616 36968 33584
85623 113316 85617
96690 124784 121307
110189 113692 96684
96689 109826 113314
96683 85611 85617
69766 85607 66301
85607 96685 66301
85607 85613 96685
96679 69766 66301
99521 102992 96680
102992 99521 110573
102992 110573 114070
114070 110573 121685
114070 121685 125122
96686 5980 2563
96686 2563 85608
121685 96686 85608
125122 121685 85608
85617 113316 113314
5980 85614 2563
85609 4886 4884
15616 12290 96681
4884 15616 96681
4886 15616 4884
96687 12290 15616
96688 36968 36966
96688 36966 96682
44230 47638 85616
47638 36968 85616
47638 36966 36968
85610 47638 44230
109826 96683 113314
96683 85617 113314
85615 4886 85609
96689 113314 113316
96689 113316 96693
121309 124784 96690
96693 113318 96695
13392 96696 16702
27394 96694 13392
16702 27394 13392
27396 27394 16702
85624 27394 34667
27394 38044 34667
27394 27396 38044
48706 45299 38044
38044 45299 34667
59310 55913 48706
48706 55913 45299
66629 70088 85625
96693 113316 113318
66629 85625 55913
59310 96697 55913
70088 66629 77577
70088 77577 81126
81126 77577 88777
81126 88777 92288
99829 85626 92288
88777 99829 92288
99835 99829 88777
99835 110899 99829
110905 110899 99835
110905 96698 110899
110899 96698 85628
113318 85627 109827
96697 66629 55913
113692 85612 110187
85623 113318 113316
85622 26286 22888
2203 85618 124784
121309 2203 124784
2205 2203 121309
2205 13039 2203
13041 13039 2205
13041 23679 13039
23683 23679 13041
23683 34347 23679
34351 34347 23683
34351 44985 34347
44989 44985 34351
85619 44985 44989
85619 44989 96691
85627 113318 85623
13391 16698 96692
96694 24015 85620
13391 96694 85620
16698 13391 85620
27394 85624 24015
70088 66625 85625
81126 77571 70088
70088 77571 66625
92288 88771 81126
81126 88771 77571
92288 85626 88771
12284 15618 85621
22888 26286 12284
12284 26286 15618
96694 27394 24015
96678 96684 85606
85606 96684 110187
96684 113692 110187
99153 96672 99151
99151 96672 85594
85595 69758 85589
85589 69758 69754
80786 69754 69758
80782 69754 80786
91948 80782 80786
91944 80782 91948
85590 91944 99515
91944 102984 99515
91944 91948 102984
114062 110567 102984
102984 110567 99515
99151 96670 99153
114062 85596 110567
1445 4880 85591
4880 15608 85591
4880 15610 15608
26278 15608 15610
26276 15608 26278
85592 26276 33583
26276 36962 33583
26276 26278 36962
36962 85598 33583
113308 109821 85599
96673 120949 113308
120949 109821 113308
120949 120945 109821
4880 1445 85597
85593 120945 120949
99151 85588 96670
85587 33983 33985
65917 76859 65915
76861 76859 65917
76861 88065 76859
88067 88065 76861
88067 96670 88065
88065 96670 85588
69754 66297 85589
66297 69754 85583
69754 80778 85583
69754 80782 80778
91944 80778 80782
91940 80778 91944
85584 91940 85590
85587 33985 96669
85590 91940 91944
85585 15608 15606
85586 15606 22887
15606 26276 22887
15606 15608 26276
26276 85592 22887
96671 1837 85593
85593 1837 1835
1837 12667 1835
12669 12667 1837
12669 23287 12667
23289 23287 12669
23289 33983 23287
33985 33983 23289
85591 15608 85585
55233 65915 55231
85593 120949 96671
96672 96674 85594
85607 69766 85601
85601 69766 69762
69766 96679 77249
80790 69766 77249
69762 69766 80790
80790 77249 88449
80790 88449 91952
91952 88449 96680
102992 91952 96680
102988 91952 102992
114070 102988 102992
114066 102988 114070
85602 114066 121679
96674 96678 85600
114066 125122 121679
125122 85608 121679
85609 4884 85603
85603 4884 4882
96675 4882 4884
96675 4884 96681
96682 36966 36964
96682 36964 96676
47638 36964 36966
47636 36964 47638
85604 47636 85610
85610 47636 47638
96683 85605 85611
96683 96677 85605
114066 114070 125122
85594 96674 85600
85600 96678 85606
85599 85605 96677
85601 69762 85595
85595 69762 69758
80790 69758 69762
80786 69758 80790
91952 80786 80790
91948 80786 91952
102988 91948 91952
102984 91948 102988
114066 102984 102988
114062 102984 114066
85596 114062 85602
85602 114062 114066
85603 4882 85597
96673 113308 109825
85597 4882 4880
15610 4882 12289
4880 4882 15610
15610 12289 22893
15610 22893 26278
26278 22893 96676
36964 26278 96676
36962 26278 36964
85598 36962 44229
36962 47636 44229
36962 36964 47636
47636 85604 44229
113308 85599 109825
85599 96677 109825
4882 96675 12289
65837 96082 84972
47276 36600 36602
85351 36602 85347
28158 17450 17454
28152 17450 28158
85096 28152 35421
28152 38820 35421
28152 28158 38820
49486 46093 38820
38820 46093 35421
49486 85098 46093
25256 85097 21825
85097 96205 21825
85097 85099 96205
96201 25256 21825
64433 67916 96202
67916 64433 75349
67916 75349 78888
78888 75349 86527
78888 86527 90050
90050 86527 97615
90050 97615 101094
96203 101094 97615
3290 96206 6776
17454 96204 3290
17454 3290 6776
14090 17454 6776
85100 14090 6776
24742 28158 14090
14090 28158 17454
96204 17450 96200
96204 17454 17450
96199 101094 96203
96199 101092 101094
67910 67912 78884
78884 85094 75347
101092 97613 85095
108597 112148 85091
108597 85091 97613
96199 108597 97613
101092 96199 97613
96195 112148 108597
96200 17450 17446
96200 17446 96196
28152 17446 17450
28148 17446 28152
85092 28148 85096
35422 38820 24742
85096 28148 28152
85093 25256 25252
96197 25252 25256
96197 25256 96201
96202 67916 67912
96202 67912 96198
78888 67912 67916
78884 67912 78888
85094 78884 86525
78884 90050 86525
78884 78888 90050
86525 90050 85095
90050 101092 85095
90050 101094 101092
85097 25256 85093
24742 38820 28158
46094 49486 35422
35422 49486 38820
6804 6796 125894
17488 6796 6804
17480 6796 17488
85106 17480 24743
17480 28190 24743
17480 17488 28190
28190 85108 24743
96215 85107 85109
96215 96213 85107
111284 96216 114802
125894 96214 111284
125894 111284 114802
122394 125894 114802
125894 6796 122400
85110 122394 114802
122394 6804 125894
14092 17488 3286
3286 17488 6804
85111 28196 14092
28196 17488 14092
28196 28190 17488
85108 28190 85112
85112 28190 28196
96217 85109 85113
96217 96215 85109
96218 114808 114802
96218 114802 96216
85110 114802 85114
3286 6804 122394
67910 78884 75347
6796 96212 122400
96213 96211 85105
85098 49486 46094
14622 11209 85101
85099 11209 14622
96207 85099 14622
96205 85099 96207
96208 6782 6776
96208 6776 96206
85100 6776 85102
85102 6776 6782
14622 85101 11213
85101 96209 11213
85101 85103 96209
96207 14622 11213
122400 96214 125894
96210 6788 6782
85102 6782 14091
6782 17472 14091
6782 6788 17472
17472 85104 14091
96211 85103 85105
96211 96209 85103
96212 6796 6788
96212 6788 96210
17480 6788 6796
17472 6788 17480
85104 17472 85106
85106 17472 17480
96213 85105 85107
96210 6782 96208
85114 114802 114808
85090 67910 75347
96198 67912 67910
96179 68290 64745
85076 96184 85078
96180 96184 85076
4114 611 85079
11479 14870 85077
11479 85077 611
96185 11479 611
4114 96185 611
96181 14870 11479
43479 46924 96182
46924 43479 54073
46924 54073 57540
96183 57540 54073
35426 96186 38804
38804 85080 35426
85080 96184 35426
85080 85078 96184
25240 21819 85081
35916 32551 25240
25240 32551 21819
46552 43173 35916
35916 43173 32551
57166 53775 46552
46552 53775 43173
57166 85082 53775
123260 119693 85083
613 4114 85079
57540 96183 54065
96183 64745 54065
64745 85075 54065
64745 68290 85075
35425 96174 38783
96175 85069 85071
96175 96173 85069
38783 35419 85070
38783 96174 35419
96174 85072 35419
96174 96176 85072
96177 85071 85073
96177 96175 85071
85072 96178 85074
96176 96178 85072
68290 64737 85075
85073 64737 68290
613 85079 119693
96179 85073 68290
85074 96180 85076
96178 96180 85074
14870 11477 85077
96181 22097 14870
22097 11477 14870
22097 22095 11477
22097 32839 22095
32841 32839 22097
46924 43475 96182
43475 32841 96182
43475 32839 32841
57540 54065 46924
46924 54065 43475
96177 85073 96179
96187 613 119693
123260 96187 119693
96185 4114 613
96189 25244 25248
96189 25248 96193
53779 57168 96190
57168 53779 96194
67910 57168 96194
67908 57168 67910
85086 67908 85090
85090 67908 67910
112148 108595 85091
119695 123262 85087
119695 85087 108595
96195 119695 108595
112148 96195 108595
14614 25248 25244
96191 123262 119695
28144 96192 14096
17446 28144 14096
28148 28144 17446
35420 38808 85092
38808 28148 85092
38808 28144 28148
85088 38808 35420
11208 14614 85089
85093 25252 11208
25252 14614 11208
25252 25248 14614
96193 25248 25252
96193 25252 96197
14096 96196 17446
96198 67910 96194
14614 25244 85085
14614 11207 85089
96188 38806 38804
96188 38804 96186
85080 38804 85084
85084 38804 38806
85085 25244 85081
85081 25244 25240
25244 96189 32557
35916 25244 32557
25240 25244 35916
35916 32557 43177
35916 43177 46552
46552 43177 96190
57168 46552 96190
11207 14614 85085
57166 46552 57168
57166 67908 64431
57166 57168 67908
67908 85086 64431
85087 123262 85083
85083 123262 123260
96187 123260 123262
96187 123262 96191
24750 96192 28144
38806 96188 24750
28144 38806 24750
38808 38806 28144
85084 38806 85088
85088 38806 38808
85082 57166 64431
24744 28196 85111
85112 28196 24744
11214 96217 14646
85151 36038 36032
96255 36032 36038
96255 36038 96257
89146 92765 85154
89146 85152 92765
85152 96258 92765
85152 96256 96258
85155 36044 85153
85153 36044 36038
96257 36038 36044
96257 36044 96259
85154 92765 89150
96260 85154 89150
85156 85154 96260
92765 96258 89150
25372 21823 85157
32561 36044 85155
32561 85155 21823
96261 32561 21823
25372 96261 21823
96259 36044 32561
85156 96262 85158
96260 96262 85156
14708 11211 85159
21829 25372 85157
21829 85157 11211
96263 21829 11211
85153 36038 85151
96254 96256 85150
85150 96256 85152
96253 46684 43181
96247 57292 96249
122402 96250 85146
122402 85146 122396
122396 85144 122402
122402 85144 96248
85147 57296 85145
85145 57296 57292
96249 57292 57296
96249 57296 96251
111288 96252 85148
111288 85148 111280
111280 85146 111288
111288 85146 96250
14708 96263 11211
46684 43175 85149
53781 85147 43175
96253 53781 43175
46684 96253 43175
96251 57296 53781
100218 96254 85150
100218 85150 100214
100214 85148 100218
100218 85148 96252
36032 32555 85151
43181 46684 85149
43181 85149 32555
96255 43181 32555
36032 96255 32555
53781 57296 85147
96261 25372 21829
85158 96264 85160
96262 96264 85158
123141 85167 85169
123141 85169 123145
96274 103850 100215
85168 96274 100215
96272 96274 85168
103850 85170 100215
123145 119452 96273
96275 119452 123145
85169 96275 123145
85171 96275 85169
100219 103850 96274
100219 96276 103850
96276 85170 103850
123141 96273 96271
96276 85172 85170
96275 352 354
96277 354 352
96277 352 85173
108942 96278 112696
108942 112696 85174
120054 108942 85174
120056 108942 120054
978 120056 120054
978 980 120056
96279 980 978
96279 978 85175
96280 114966 111281
85172 96280 111281
85171 352 96275
96247 57288 57292
123145 96273 123141
85166 96272 85168
96265 353 85161
85161 353 351
11215 14708 85159
351 11215 85159
353 11215 351
96263 14708 11215
96264 89151 92781
85162 96264 92781
85160 96264 85162
89151 96266 92781
96267 119451 123133
85163 123133 119451
96265 85163 119451
96270 96272 85166
85161 85163 96265
92781 96266 89147
96266 85164 89147
96266 96268 85164
123137 96269 123133
123133 96269 96267
123133 85163 85165
123133 85165 123137
85164 96270 85166
96268 96270 85164
123141 96271 123137
123137 96271 96269
123137 85165 85167
123137 85167 123141
92781 89147 85162
85143 57292 57288
85145 57292 85143
96246 96248 85144
96224 96226 85120
85123 46622 85121
85121 46622 46618
96225 46618 46622
96225 46622 96227
111278 114839 85124
111278 85122 114839
85122 96228 114839
85122 96226 96228
35986 32553 85125
43179 46622 85123
43179 85123 32553
96229 43179 32553
85120 96226 85122
35986 96229 32553
85124 114839 111286
96230 85124 111286
85126 85124 96230
114839 96228 111286
96231 21827 85127
85127 21827 21821
32559 35986 85125
21821 32559 85125
21827 32559 21821
96229 35986 32559
85126 96232 85128
96230 96232 85126
96233 85127 85129
96227 46622 43179
96233 96231 85127
96225 43178 46618
96223 85121 46618
96217 85115 14646
96217 85113 85115
96219 11214 14646
96220 114814 114808
96220 114808 96218
85114 114808 85116
85116 114808 114814
11210 14646 85115
14646 11210 96219
11210 21826 96219
11210 21820 21826
21820 85117 35970
32558 21820 35970
96223 85119 85121
21826 21820 32558
96222 114822 114814
96222 114814 96220
85116 114814 85118
85118 114814 114822
32552 35970 85117
96221 35970 32552
85119 96221 32552
96223 96221 85119
111285 114822 96222
111285 96224 114822
96224 85118 114822
96224 85120 85118
43178 96223 46618
96221 32558 35970
85068 96172 85070
85128 96234 85130
21828 96233 25318
96239 46654 85137
46654 43174 85137
96241 53780 57270
114875 85138 85136
114875 85136 114871
114871 96240 114875
114875 96240 96242
53776 57270 85137
96241 57270 53776
85139 96241 53776
96243 96241 85139
114875 111279 85138
114875 96242 111279
57270 96239 85137
96242 85140 111279
96245 85139 85141
96245 96243 85139
96244 122401 125967
85142 96244 125967
85140 96244 85142
122401 96246 125967
57288 53777 85143
85141 53777 57288
96247 85141 57288
96245 85141 96247
125967 122395 85142
125967 96246 122395
96246 85144 122395
96242 96244 85140
96232 96234 85128
53780 96239 57270
43174 46654 32554
96233 85131 25318
96233 85129 85131
96235 21828 25318
96234 111287 114861
85132 96234 114861
85130 96234 85132
111287 96236 114861
85133 25322 85131
85131 25322 25318
96235 25318 25322
96235 25322 96237
114867 85134 85132
114867 85132 114861
32554 46654 36006
114861 96236 114867
21822 25322 85133
32560 96237 36006
36006 96237 85135
96237 25322 85135
25322 21822 85135
32560 36006 46654
32560 46654 43180
96239 43180 46654
114871 85136 85134
114871 85134 114867
114867 96238 114871
114871 96238 96240
32554 36006 85135
114867 96236 96238
85070 96172 38783
96172 35425 38783
96173 96171 85067
85009 54069 54061
84999 54061 54069
84999 54069 96103
65840 96112 69358
80356 96104 65840
69358 80356 65840
80360 80356 69358
91516 80356 80360
91512 80356 91516
102588 99094 96105
91512 102588 96105
91516 102588 91512
96113 99094 102588
85000 96114 85010
96106 96114 85000
125112 121621 85011
125112 85012 121621
59294 55855 85013
66569 70068 85001
66569 85001 55855
96115 66569 55855
59294 96115 55855
70068 66569 77517
70068 77517 81110
88715 85002 81110
77517 88715 81110
88717 88715 77517
96111 54069 85009
78806 85008 75345
67826 67828 78806
67826 78806 75345
81110 85002 77515
49018 45645 85003
96107 56255 49018
56255 45645 49018
56255 56253 45645
66949 70380 84995
56253 66949 84995
56255 66949 56253
77921 84996 70380
66949 77921 70380
77923 77921 66949
92562 89145 96108
89145 77923 96108
88717 99779 88715
89145 77921 77923
96109 56687 85005
85005 56687 56685
56687 96110 56685
56685 96110 85006
35822 32549 85007
32549 35822 84997
35822 46462 84997
35822 46464 46462
57080 46462 46464
57078 46462 57080
67828 57078 57080
67826 57078 67828
84998 67826 75345
92562 85004 89145
99781 99779 88717
99781 96116 99779
99779 96116 85014
78808 67828 67830
78806 67828 78808
85008 78806 85020
85020 78806 78808
85009 54062 96111
96111 54062 54070
96121 54070 54062
96121 54062 85021
96122 69362 69358
96122 69358 96112
80364 69358 69362
80360 69358 80364
91520 80360 80364
67828 57080 67830
91516 80360 91520
102588 91516 102592
96113 102588 102592
96113 102592 96123
85010 96124 85022
96114 96124 85010
85023 125118 85011
85011 125118 125112
125112 125118 96125
2503 125112 96125
2505 2503 96125
125112 2503 85012
2505 96126 2503
2503 96126 85024
102592 91516 91520
70068 77515 66567
67830 57080 57082
57082 46464 46466
96117 34997 85015
85015 34997 34995
45647 49018 85003
34995 45647 85003
34997 45647 34995
96107 49018 45647
89149 92562 96108
100213 85004 92562
89149 100213 92562
100217 100213 89149
100217 96118 100213
100213 96118 85016
96119 35423 85017
57080 46464 57082
85017 35423 35417
46095 46091 35423
85005 46091 46095
85005 46095 96109
67385 85006 96110
67385 96110 67389
67389 78353 67385
78357 78353 67389
78357 96120 78353
78353 96120 85018
85019 35824 85007
85007 35824 35822
46466 35822 35824
46464 35822 46466
35423 46091 35417
81110 77515 70068
70068 66567 85001
84994 58968 55534
121257 121255 110135
121257 2149 121255
2151 2149 121257
2151 12987 2149
12989 12987 2151
23621 27010 84979
12987 23621 84979
12989 23621 12987
34289 84980 27010
23621 34289 27010
34291 34289 23621
48344 44921 96090
44921 34291 96090
110135 121255 110133
44921 34289 34291
84983 57460 84981
84981 57460 57456
96089 57456 57460
96089 57460 96091
44923 48344 96090
96092 58950 55533
96092 55533 84982
44923 96092 84982
48344 44923 84982
58950 84984 55533
54060 57460 84983
64740 96091 68214
68214 96091 84985
48344 84982 44921
96091 57460 84985
110133 96088 110135
96087 57456 96089
96081 84973 57444
96081 84971 84973
96083 54068 57444
76789 84972 96082
76789 96082 76791
76791 96084 76789
76789 96084 84974
84975 57448 84973
84973 57448 57444
96083 57444 57448
96083 57448 96085
87999 84974 96084
87999 96084 88001
110133 84978 96088
88001 96086 87999
84977 57452 84975
84975 57452 57448
96085 57448 57452
96085 57452 96087
99091 84976 96086
99091 96086 99093
99093 96088 99091
99091 96088 84978
27010 23619 84979
27010 84980 23619
84981 57456 84977
84977 57456 57452
96087 57452 57456
87999 96086 84976
48690 45241 85025
57460 54060 84985
55537 58950 96092
84992 69740 69744
68226 84991 64741
84991 96101 64741
84991 84993 96101
96099 68226 64741
55538 96102 58968
69744 96100 55538
69744 55538 58968
66230 69744 58968
84994 66230 58968
84992 69744 66230
70380 66947 84995
70380 84996 66947
84990 69740 84992
46462 43171 84997
46462 53773 43171
67826 64429 57078
57078 64429 53773
67826 84998 64429
96103 84993 84999
96103 96101 84993
76792 96104 80356
76792 80356 91512
76792 91512 88002
96105 88002 91512
85000 55534 58968
96102 85000 58968
96106 85000 96102
57078 53773 46462
96093 64740 68214
96100 69740 96098
96097 84989 96099
96094 69732 66229
96094 66229 84984
55537 96094 84984
58950 55537 84984
69732 84986 66229
84987 68218 84985
84985 68218 68214
96093 68214 68218
96093 68218 96095
66233 69732 96094
96096 80762 77181
96096 77181 84986
66233 96096 84986
96100 69744 69740
69732 66233 84986
64734 68218 84987
96095 68218 64734
84989 96095 64734
96097 96095 84989
66234 96098 69740
80762 96096 66234
80762 66234 69740
77182 80762 69740
84990 77182 69740
84988 80762 77182
68226 64735 84991
84989 64735 68226
96099 84989 68226
80762 84988 77181
96276 96280 85172
55857 59294 85013
96127 55857 45241
85044 96150 85046
96148 96150 85044
85047 46892 85045
85045 46892 46890
96149 46890 46892
96149 46892 96151
85046 96152 85048
96150 96152 85046
85049 46894 85047
85047 46894 46892
96151 46892 46894
96151 46894 96153
78358 96154 81840
81840 85050 78358
85050 96152 78358
85050 85048 96152
85051 46896 85049
85049 46896 46894
57504 54072 96153
46894 57504 96153
46896 57504 46894
96155 54072 57504
67390 96156 70776
81840 96154 67390
81840 67390 70776
78354 81840 70776
85052 78354 70776
96147 57494 54071
46890 96149 43473
96149 54071 43473
54071 85043 43473
110509 114072 85037
99459 110509 85037
99461 110509 99459
96139 114072 110509
89544 92979 85040
89544 85038 92979
85038 96144 92979
85038 96140 96144
85041 68242 85039
85039 68242 68240
96141 68240 68242
96141 68242 96145
88385 91962 96142
85050 81840 78354
96143 91962 88385
96146 85040 89548
85042 85040 96146
92979 96144 89548
57494 54063 85043
64743 68242 85041
64743 85041 54063
96147 64743 54063
57494 96147 54063
96145 68242 64743
85042 96148 85044
96146 96148 85042
46890 43473 85045
54071 57494 85043
85040 92979 89548
43474 46896 85051
54064 57504 43474
43474 57504 46896
38751 96162 35424
96165 85059 85061
96165 96163 85059
24740 28091 85062
24740 85060 28091
85060 96166 28091
85060 96164 96166
96167 75669 85063
85063 75669 75665
85061 75665 75669
85061 75669 96165
85062 28091 24748
96168 85062 24748
85060 85058 96164
85064 85062 96168
96169 85063 85065
96169 96167 85063
96168 24749 28103
85066 96168 28103
85064 96168 85066
24749 96170 28103
96171 85065 85067
96171 96169 85065
28103 24741 85066
28103 96170 24741
96170 85068 24741
96170 96172 85068
96173 85067 85069
28091 96166 24748
99461 99459 88383
96164 85058 35424
96163 96161 85057
57504 54064 96155
54064 64744 96155
54064 64736 64744
64736 85053 79250
75668 64736 79250
64744 64736 75668
96157 75668 79250
56688 96158 85054
56688 85054 56686
96156 56688 70776
56688 67386 70776
56688 56686 67386
85052 70776 67386
85058 38751 35424
75664 79250 85053
85055 96157 75664
96159 96157 85055
46096 96160 85056
46096 85056 46092
46092 85054 46096
46096 85054 96158
96161 85055 85057
96161 96159 85055
35418 38751 85058
35418 85056 38751
85056 96162 38751
85056 96160 96162
96163 85057 85059
96157 79250 75664
99461 88383 91962
96143 99461 91962
88383 77183 77185
32550 35824 85019
85027 46468 32550
46468 35824 32550
46468 46466 35824
57084 46466 46468
57082 46466 57084
67832 57082 57084
67830 57082 67832
78810 67830 67832
78808 67830 78810
85020 78808 85028
85028 78808 78810
96131 85021 85029
89543 96130 85026
96131 96121 85021
69362 65841 96132
80368 69362 96132
80364 69362 80368
91524 80364 80368
91520 80364 91524
102596 91520 91524
102592 91520 102596
96123 102592 102596
96123 102596 96133
85022 96134 85030
96124 96134 85022
125118 85023 121623
85023 96135 121623
65841 69362 96122
85023 85031 96135
89547 96130 89543
89543 85018 96120
48690 96127 45241
96115 59294 55857
110849 85014 96116
110849 96116 110851
110851 121967 110849
121969 121967 110851
121969 2869 121967
2871 2869 121969
2871 13687 2869
13689 13687 2871
13689 24339 13687
24341 24339 13689
85015 24339 24341
89543 96120 89547
85015 24341 96117
111277 96118 111283
111283 122393 111277
122399 122393 111283
6646 3285 96128
3285 122399 96128
3285 122393 122399
17328 14089 6646
6646 14089 3285
96129 24747 17328
24747 14089 17328
24747 24739 14089
85017 24739 24747
85017 24747 96119
111277 85016 96118
55857 85013 45241
96125 125118 121623
13325 96126 13327
91524 99095 102596
96133 102596 99095
96138 58988 55535
85030 96138 55535
96134 96138 85030
58988 85036 55535
114072 110507 85037
85031 110507 114072
96139 85031 114072
96135 85031 96139
85032 96140 85038
96136 96140 85032
53774 57088 85033
91524 88003 99095
64430 67834 53774
85034 67834 64430
85039 68240 85035
85035 68240 68238
96137 68238 68240
96137 68240 96141
55539 58988 96138
66231 85036 58988
55539 66231 58988
66235 66231 55539
66235 77183 66231
77185 77183 66235
91962 88383 96142
88383 77185 96142
53774 67834 57088
13325 85024 96126
80368 88003 91524
76793 80368 96132
13327 23955 13325
23957 23955 13327
23957 34611 23955
34613 34611 23957
45243 48690 85025
34611 45243 85025
34613 45243 34611
96127 48690 45243
3289 6646 96128
6646 3289 14095
6646 14095 17328
96129 17328 14095
85026 96136 85032
80368 76793 88003
96130 96136 85026
85033 57088 43172
57088 46468 43172
57088 57084 46468
67834 57084 57088
67832 57084 67834
75346 78810 85034
78810 67834 85034
78810 67832 67834
85028 78810 75346
64742 96131 68238
96131 85035 68238
96131 85029 85035
96137 64742 68238
43172 46468 85027
114966 85176 111281
85173 11212 96277
96277 11212 11216
65149 76079 68550
76083 76079 65149
76083 96394 76079
76079 96394 85304
96395 23649 27021
27021 23649 85305
23649 34315 85305
23649 34317 34315
34317 44949 34315
44951 44949 34317
44951 55561 44949
55563 55561 44951
55563 66259 55561
66261 66259 55563
66261 96396 66259
66259 96396 85306
101420 97993 85307
112506 109001 101420
101420 109001 97993
123612 120123 112506
112506 120123 109001
1047 4448 85303
1047 85303 120123
96397 1047 120123
123612 96397 120123
4448 1047 11883
4448 11883 15196
76079 85302 68550
54461 65149 54459
54459 65149 85301
65149 68550 85301
85299 57780 85297
85297 57780 57778
68530 57778 57780
68528 57778 68530
85298 68528 76077
68528 79542 76077
68528 68530 79542
79542 85300 76077
54458 57780 85299
65146 68530 54458
54458 68530 57780
76078 79542 65146
65146 79542 68530
96393 15196 11883
85300 79542 76078
68550 85302 65147
4448 1041 85303
15196 11879 4448
4448 11879 1041
96393 22493 15196
22493 11879 15196
22493 22489 11879
22493 33215 22489
33217 33215 22493
33217 43869 33215
43871 43869 33217
43871 54459 43869
54461 54459 43871
68550 65147 85301
96398 90726 87285
85304 96398 87285
96394 96398 85304
16337 85309 13013
85310 96404 85316
96400 96404 85310
85317 90370 85311
85311 90370 90366
90370 96405 97997
101424 90370 97997
90366 90370 101424
96401 101424 97997
98375 85312 96402
98375 96402 98379
112882 109379 96406
109379 98379 96406
13013 85315 5621
109379 98375 98379
112882 120509 109379
96407 1419 124002
1419 120509 124002
1419 1415 120509
1419 12251 1415
12255 12251 1419
12255 22857 12251
22861 22857 12255
22861 33555 22857
33557 33555 22861
33557 44197 33555
44201 44197 33557
58226 54813 96408
124002 120509 112882
68528 85298 65145
16337 13013 5621
96399 16337 2179
90726 85308 87285
96399 13015 16337
96395 27021 13015
13015 27021 16337
27021 23647 16337
23647 85309 16337
27021 85305 23647
77211 85306 96396
77211 96396 77213
77213 96400 77211
77211 96400 85310
90366 86907 85311
86907 90366 85307
2179 16337 5621
90366 101420 85307
101424 96401 109005
112506 101424 109005
101420 101424 112506
112506 109005 120127
112506 120127 123612
96397 123612 120127
87291 90726 96398
87291 96402 90726
96402 85308 90726
96402 85312 85308
91160 87633 85313
91160 85314 87633
96403 2179 5621
90366 101424 101420
57778 65145 54457
68528 65145 57778
57778 54457 85297
99782 96382 85284
99782 85284 99780
114593 110852 85280
110852 99780 85280
110852 99782 99780
114593 96376 110852
76042 79846 85281
79846 76042 96377
76042 87252 96377
76042 87250 87252
98342 87252 87250
98342 98344 87252
109350 98344 98342
96381 23620 85283
109350 109352 98344
120478 120480 109352
120478 85282 120480
120480 85282 96378
26901 23224 96379
23224 26901 33922
33922 26901 37559
33922 37559 44556
44556 37559 48227
48227 96380 44556
85283 34290 96381
96381 34290 34292
96383 34292 34290
96383 34290 85285
120478 109352 109350
88718 96384 85286
96381 23622 23620
12988 23622 96375
16203 26901 96379
16203 26897 26901
26897 37559 26901
26897 37555 37559
37555 85279 44554
48227 37555 44554
37559 37555 48227
55156 96380 48227
44554 55156 48227
55154 55156 44554
65838 55156 55154
65838 65842 55156
96374 65842 80616
12988 23620 23622
65842 76790 80616
88000 91778 76790
76790 91778 80616
99092 102820 88000
88000 102820 91778
110134 113902 99092
99092 113902 102820
121256 124978 110134
110134 124978 113902
2150 5834 121256
121256 5834 124978
12988 16558 2150
2150 16558 5834
16558 12988 96375
65842 65838 76790
54813 44201 96408
88718 85286 88716
88718 85284 96382
121624 96390 85294
121624 85294 121622
121622 85290 121624
121624 85290 96388
45242 48924 85291
55856 59532 45242
45242 59532 48924
66568 70322 55856
55856 70322 59532
85292 70322 66568
85293 55536 96389
96389 55536 55540
96391 55540 55536
96389 96387 85289
96391 55536 85295
110510 85296 110508
110508 85294 110510
110510 85294 96390
85295 66232 96391
96391 66232 66236
77184 66236 66232
77184 77186 66236
88384 77186 77184
88384 88386 77186
99460 88386 88384
99460 99462 88386
99460 85296 99462
99462 85296 96392
110510 96392 85296
88716 85284 88718
96389 85289 85293
85292 77516 70322
85285 44922 96383
96383 44922 44924
96385 44924 44922
96385 44922 85287
77518 96386 81342
81342 85288 77518
85288 96384 77518
85288 85286 96384
96387 85287 85289
96387 96385 85287
2506 96388 85290
2506 85290 2504
13326 2506 2504
85288 81342 77516
13326 13328 2506
23956 23958 13328
34612 23958 23956
34612 34614 23958
34612 85291 48924
45244 34612 48924
34614 34612 45244
45244 48924 59532
45244 59532 55858
55858 59532 70322
55858 70322 66570
81342 96386 66570
81342 66570 70322
77516 81342 70322
23956 13328 13326
12600 16203 96379
54813 44197 44201
58226 65485 54813
1043 4494 85337
4494 15230 85337
4494 15232 15230
96429 15230 15232
96429 15232 96431
85338 96432 85340
96430 96432 85338
85341 4498 85339
85339 4498 4494
15234 4494 4498
15232 4494 15234
96431 15232 15234
96431 15234 96433
77539 85340 96432
77539 96432 77541
85342 77539 92299
77539 88741 92299
77539 77541 88741
88741 96434 92299
1044 4498 85341
85343 15236 1044
15236 4498 1044
15236 15234 4498
25900 22494 96433
15234 25900 96433
15236 25900 15234
96435 22494 25900
4494 1043 85339
96428 96430 85338
96428 85338 66591
70085 96428 66591
96423 109002 85331
55879 85330 96422
55879 96422 55881
55881 96424 55879
55879 96424 85332
85331 120124 96423
96423 120124 120128
120124 85333 4482
1048 120124 4482
120128 120124 1048
96425 1048 4482
96424 66593 70079
85334 96424 70079
92299 88739 85342
85332 96424 85334
1042 4482 85333
96425 4482 1042
85335 96425 1042
96427 96425 85335
70085 85336 85334
70085 85334 70079
70079 96426 70085
70085 96426 96428
11884 96427 15230
96427 85337 15230
96427 85335 85337
96429 11884 15230
70085 66591 85336
66593 96426 70079
88739 92299 96434
99805 88739 96434
99803 88739 99805
85347 36600 85345
85345 36600 36598
47274 43872 96437
36598 47274 96437
36600 47274 36598
43872 47274 57864
43872 57864 54462
68610 96438 54462
57864 68610 54462
68612 68610 57864
76080 79624 85348
79624 68612 85348
79624 68610 68612
27736 85346 24363
87286 90774 76080
85349 101836 87286
101836 90774 87286
101836 101834 90774
96439 101834 101836
96439 101836 96441
13713 17048 96440
17048 13713 24365
17048 24365 27736
35019 85346 27736
24365 35019 27736
35021 35019 24365
35021 96442 35019
35019 96442 85350
76080 90774 79624
96423 109006 109002
17048 24363 13711
13711 2893 2895
99805 110873 99803
110875 110873 99805
125470 121991 96436
121991 110875 96436
121991 110873 110875
125470 85344 121991
11880 15236 85343
22490 25900 11880
11880 25900 15236
33218 96435 36598
36598 96435 85345
96435 25900 85345
25900 22490 85345
27736 24363 17048
96437 33218 36598
65150 68610 79624
65150 79624 76084
76084 79624 90774
76084 90774 87292
87292 90774 101834
87292 101834 98380
96439 98380 101834
121993 125470 96436
2893 85344 125470
121993 2893 125470
2895 2893 121993
17048 13711 96440
13711 2895 96440
65150 96438 68610
96421 109002 109006
85329 109002 96421
45265 96422 85330
112882 109383 120513
112882 120513 124002
96407 124002 120513
54815 58226 96408
58226 54815 65487
58226 65487 69000
69000 65487 76421
69000 76421 80002
80002 76421 87637
80002 87637 91162
91162 87637 96412
102230 91162 96412
102228 91162 102230
109383 112882 96406
113302 102228 102230
113300 113302 96413
120893 113300 96413
120897 120893 96413
113300 120893 85318
120897 1797 120893
1801 1797 120897
1801 12633 1797
12637 12633 1801
12637 23257 12633
23259 23257 12637
23259 96414 23257
23257 96414 85322
96415 88043 91513
113300 102228 113302
96409 102581 88043
96411 97998 101432
90370 101432 96405
80002 76417 69000
69000 76417 65485
76417 80002 85313
80002 91160 85313
80002 91162 91160
85314 91160 98737
91160 102228 98737
91160 91162 102228
113300 109769 102228
102228 109769 98737
113300 85318 109769
96409 99129 102581
102581 99129 113673
90374 101432 90370
113673 99129 110165
124765 110165 121285
96403 5621 121285
121285 5621 124765
5621 2177 124765
2177 85319 124765
5621 85315 2177
88411 85316 96404
88411 96404 88413
88413 96410 88411
88411 96410 85320
85321 90374 85317
85317 90374 90370
101432 97998 96405
113673 110165 124765
69000 65485 58226
88043 102581 91513
99127 85323 91513
91513 85323 88041
102979 99483 85324
99483 102979 96416
110533 99483 96416
110531 99483 110533
110533 96418 110531
110531 96418 85326
97994 101436 85325
96417 101436 97994
85327 96417 97994
96419 96417 85327
121647 85326 96418
121647 96418 121649
76833 76835 88041
121649 96420 121647
96421 85327 85329
96421 96419 85327
2527 85328 96420
2527 96420 2529
2529 13351 2527
13353 13351 2529
13353 23979 13351
23981 23979 13353
23981 34635 23979
34637 34635 23981
34637 45265 34635
45267 45265 34637
45267 96422 45265
121647 96420 85328
102581 99127 91513
88041 76835 91513
76835 76833 65883
113673 110163 99127
113673 99127 102581
124765 121283 110163
124765 110163 113673
124765 85319 121283
96410 99485 102979
85324 96410 102979
85320 96410 85324
99485 96416 102979
86908 90374 85321
85325 101436 86908
101436 90374 86908
101436 101432 90374
76835 96415 91513
96411 101432 101436
98741 102230 96412
102230 98741 109773
102230 109773 113302
96413 113302 109773
33955 85322 96414
33955 96414 33957
33957 44585 33955
44587 44585 33957
44587 55197 44585
55199 55197 44587
55199 65881 55197
65883 65881 55199
65883 76833 65881
96411 101436 96417
85347 36602 36600
16203 12600 96373
1382 85278 1384
93216 82090 78356
93216 93214 82090
104274 93214 93216
104272 93214 104274
115332 104272 104274
115330 104272 115332
85214 115330 85220
85220 115330 115332
85215 53778 96309
96309 53778 53782
64432 53782 53778
64432 64434 53782
96315 64434 64432
96315 64432 85221
97616 96316 101286
97616 101286 85222
108596 97616 85222
108598 97616 108596
96310 108598 123468
108598 119694 123468
108598 108596 119694
85223 4322 119694
4322 123468 119694
4322 4320 123468
15056 11480 96311
4320 15056 96311
4322 15056 4320
85219 93216 78356
78356 82090 85213
96308 96314 85212
85212 96314 85218
96307 85205 85211
96307 96303 85205
85206 96308 85212
96304 96308 85206
85213 82090 85207
85207 82090 82086
93214 82086 82090
93212 82086 93214
104272 93212 93214
104270 93212 104272
115330 104270 104272
115328 104270 115330
85208 115328 85214
96317 11480 15056
85214 115328 115330
96309 96305 85209
119696 96310 123468
119696 123468 4320
119696 4320 614
96311 614 4320
96312 79430 79428
96312 79428 96306
85210 79428 85216
85216 79428 79430
22438 96307 26070
96307 85217 26070
96307 85211 85217
96313 22438 26070
96309 85209 85215
64746 96318 68426
79430 96312 64746
79430 64746 68426
96317 15058 96321
96322 68428 68426
96322 68426 96318
85224 68426 85230
85230 68426 68428
96323 85225 85231
96323 96319 85225
85226 96324 85232
96320 96324 85226
89546 93218 85227
100604 104276 89546
89546 104276 93218
85228 104276 100604
96317 15056 15058
11478 15058 85229
25728 96321 85233
96321 15058 85233
15058 11478 85233
96325 22098 25728
54074 96326 57686
68428 96322 54074
57686 68428 54074
68430 68428 57686
85230 68428 85234
85234 68428 68430
96327 11823 15423
85235 15423 11823
96323 85235 11823
22098 96321 25728
85210 85204 96302
15058 15056 4322
85229 15058 612
75666 79430 68426
85224 75666 68426
85216 79430 75666
26070 85217 22439
85217 96319 22439
85217 85225 96319
96313 26070 22439
14098 96320 85226
14098 85226 14094
14094 85218 14098
14098 85218 96314
85227 93218 85219
85219 93218 93216
15058 4322 612
104276 93216 93218
111666 115332 85228
115332 104276 85228
115332 104274 104276
85220 115332 111666
85221 75348 96315
96315 75348 75350
86526 75350 75348
86526 86528 75350
96316 86528 101286
86528 97614 101286
86528 86526 97614
85222 101286 97614
612 4322 85223
104274 93216 104276
85210 96302 75670
79428 85210 75670
75670 96306 79428
3287 85180 96284
3287 96284 3291
17652 14093 96288
14093 3291 96288
14093 3287 3291
17652 85184 14093
36079 32562 96285
96289 32562 36079
85181 96289 36079
85185 96289 85181
85182 96290 85186
96286 96290 85182
96291 85183 85187
96287 22432 85183
96291 96287 85183
96292 28362 24745
96292 24745 85184
14097 96292 85184
17652 14097 85184
28362 85188 24745
82078 78355 85189
82078 85190 78355
96293 85185 85191
96293 96289 85185
86856 96294 85192
86856 85192 86854
86854 85186 86856
86856 85186 96290
14097 17652 96288
26048 22433 85193
96287 22436 22432
85179 22432 96283
96281 11216 11212
96281 11212 85177
97944 96282 101616
112696 96278 97944
112696 97944 101616
108940 112696 101616
85178 108940 101616
85174 112696 108940
85175 11818 96279
96279 11818 11822
96283 11822 11818
96283 11818 85179
111289 114966 96280
96283 22432 22436
122397 85176 114966
122403 122397 111289
122403 96284 122397
122397 96284 85180
85177 21824 96281
96281 21824 21830
32556 36079 96285
21830 32556 96285
21824 32556 21830
85181 36079 32556
85182 97942 101616
96282 85182 101616
96286 85182 96282
85178 101616 97942
111289 122397 114966
85231 85235 96323
85187 22433 26048
96291 85187 96295
104268 93208 93210
104266 93208 104268
85196 104266 85202
85202 104266 104268
96301 85197 85203
96301 96297 85197
85198 96302 85204
96298 96302 85198
26056 85199 22437
85199 96303 22437
85199 85205 96303
96299 26056 22437
85200 96304 85206
93208 82080 93210
96300 96304 85200
85201 82086 82082
93212 82082 82086
93210 82082 93212
104270 93210 93212
104268 93210 104270
85202 104268 111665
104268 115328 111665
104268 104270 115328
115328 85208 111665
85203 43176 96301
96301 43176 43182
96305 43182 43176
96305 43176 85209
85207 82086 85201
96295 85187 26048
93210 82080 82082
82082 71018 67388
96296 28368 28362
96296 28362 96292
85188 28362 85194
85194 28362 28368
71018 67387 85195
67387 71018 85189
71018 82078 85189
71018 82080 82078
85190 82078 89545
82078 93208 89545
82078 82080 93208
104266 100603 93208
93208 100603 89545
82082 82080 71018
104266 85196 100603
96297 96293 85191
85192 96298 85198
96294 96298 85192
85199 26056 85193
85193 26056 26048
96295 26048 26056
96295 26056 96299
85200 24746 28368
96296 85200 28368
96300 85200 96296
85194 28368 24746
67388 71018 85195
85201 82082 67388
96297 85191 85197
1384 85278 96372
85232 96328 85236
22096 25728 85233
85262 58450 54770
96359 85263 85267
96359 96353 85263
2153 5824 96354
96355 5824 2153
13690 96360 85268
13690 85268 13688
13688 85264 13690
13690 85264 96356
26133 22440 96357
36823 96361 33168
33168 96361 85265
96361 22440 85265
22440 26133 85265
85269 36823 33168
96362 15836 15830
96362 15830 96358
85266 15830 85270
85270 15830 15836
96363 85267 85271
96363 96359 85267
85268 96364 85272
96360 96364 85268
36823 33170 96361
96365 33170 36823
85269 96365 36823
85273 96365 85269
44168 58450 47836
54770 58450 44168
33518 47836 37164
44168 47836 33518
96353 1766 5471
85259 96353 5471
85263 96353 85259
2152 96354 5824
96355 2152 5824
24342 96356 85264
24342 85264 24340
34996 24342 24340
34996 34998 24342
45646 34998 34996
45646 45648 34998
56254 45648 45646
56254 56256 45648
85274 12210 15836
56254 85260 56256
15471 11824 96351
11824 15471 96357
15471 26133 96357
15471 26129 26133
26129 85261 85265
26129 85265 26133
12214 96358 15830
26502 96352 12214
26502 12214 15830
22818 26502 15830
85266 22818 15830
33518 37164 22818
22818 37164 26502
56256 85260 96350
96362 85274 15836
96366 85274 96362
85270 15836 12210
113902 110136 96369
102816 113902 96369
102820 113902 102816
110136 113902 124978
110136 124978 121258
121258 124978 5834
121258 5834 2154
2154 5834 16558
2154 16558 12990
96375 12990 16558
110850 114593 85280
121970 96376 114593
110850 121970 114593
102816 91774 102820
121968 121970 110850
2872 121968 85276
2872 121970 121968
6553 96370 2872
85277 54420 96371
96371 54420 54422
65108 54422 54420
65108 65110 54422
65108 85281 79846
76044 65108 79846
65110 65108 76044
96377 76044 79846
1384 96378 85282
1384 85282 1382
6553 2872 85276
5471 1766 96349
102820 91774 91778
80616 91774 76794
16199 96367 12598
96367 85271 12598
96367 96363 85271
85275 16199 12598
88004 96368 91774
88004 91774 102816
88004 102816 99096
96369 99096 102816
2870 6553 85276
2870 85272 6553
85272 96370 6553
85272 96364 96370
85273 43822 96365
91778 91774 80616
96365 43822 43824
96371 43822 85277
85274 96372 85278
96366 96372 85274
16203 96373 16199
16199 96373 96367
16199 85275 23222
26897 16199 23222
16203 16199 26897
33920 37555 26897
33920 26897 23222
85279 37555 33920
76794 96374 80616
91774 96368 76794
96371 43824 43822
85262 85258 96348
85262 96348 54772
58450 85262 54772
122398 122404 111290
122398 85240 122404
122404 85240 96330
4693 96333 4683
4683 96333 96331
4683 85241 85243
4683 85243 4693
89152 96334 85244
89152 85244 89148
100216 89152 89148
100216 100220 89152
100216 85242 100220
100220 85242 96332
122398 111290 111282
4693 982 96333
85243 96335 4693
85245 96335 85243
85244 96336 85246
96334 96336 85244
96337 85245 85247
96337 96335 85245
77922 81719 85248
77922 85246 81719
85246 96338 81719
85246 96336 96338
96339 85247 85249
96339 96337 85247
76394 96340 80216
96335 982 4693
76394 80216 85250
111290 85242 111282
4677 85241 4683
25728 22096 96325
22096 32842 96325
22096 32840 32842
32840 85237 47084
43480 32840 47084
32842 32840 43480
57686 96326 43480
57686 43480 47084
54066 57686 47084
85238 54066 47084
64738 68430 54066
54066 68430 57686
85234 68430 64738
111290 96332 85242
96329 981 4677
981 15423 4677
15423 11819 4677
11819 85239 4677
15423 85235 11819
3292 96330 85240
3292 85240 3288
3288 85236 3292
3292 85236 96328
43476 47084 85237
85238 47084 43476
4683 96331 4677
4677 96331 96329
4677 85239 85241
96327 15423 981
96324 96328 85232
87604 76394 85250
98712 87606 87604
85257 15467 11820
65462 96348 85258
65462 85258 65460
65460 85254 65462
65462 85254 96344
5471 96349 1764
96349 85255 1764
96349 96345 85255
85259 5471 1764
66950 96350 85260
66950 85260 66948
66948 85256 66950
66950 85256 96346
4727 4721 15467
4727 984 96347
4727 15471 96351
4727 15467 15471
15467 85257 22434
26129 15467 22434
15471 15467 26129
85261 26129 22434
22822 96352 26502
22822 26502 37164
22822 37164 33522
33522 37164 47836
33522 47836 44170
44170 47836 58450
44170 58450 54772
984 4727 96351
87606 76394 87604
15467 4721 11820
4721 96347 96343
98712 98714 87606
98712 85251 113510
109728 98712 113510
98714 98712 109728
96341 109728 113510
81727 85252 85248
81727 85248 81719
81719 96338 81727
81727 96338 96342
96343 983 4721
85253 4721 983
96339 85253 983
85249 85253 96339
4721 85253 11820
85254 76392 80216
96344 85254 96340
85250 80216 76392
109726 113510 85251
113510 109726 96341
109726 120856 96341
109726 120854 120856
96345 120856 120854
96345 120854 85255
85252 81727 77924
96346 85252 77924
85256 85252 96346
81727 96342 77924
4727 96347 4721
96340 85254 80216
17326 24631 28026
70863 67116 105257
94251 105263 70863
107175 107169 96135
96136 107176 96140
107170 107176 96136
96141 79232 96137
96137 79232 79230
90386 86858 107171
79230 90386 107171
79232 90386 79230
107177 86858 90386
76797 80372 107172
80372 76797 88007
80372 88007 91528
91528 88007 99099
91528 99099 102600
107173 102600 99099
55539 96138 107174
55539 107174 55541
55541 66235 55539
66237 66235 55541
66237 77185 66235
77187 77185 66237
77187 107178 77185
77185 107178 96142
107179 99463 96143
96143 99463 99461
99463 110509 99461
110511 110509 99463
107175 96135 96139
107168 107174 96134
96134 107174 96138
107167 113688 110139
3293 3289 122405
3293 14095 3289
14099 14095 3293
96129 14095 14099
96129 14099 107163
89549 92968 107164
89549 107170 92968
107170 96130 92968
107170 96136 96130
64742 68236 96131
75672 107165 79230
79230 107165 96137
107165 68236 96137
96139 110509 110511
68236 64742 96137
65845 69366 107166
107172 80372 76793
107172 76793 96132
65845 107172 96132
69366 65845 96132
91528 88003 80372
80372 88003 76793
102600 99095 91528
91528 99095 88003
110139 113688 96133
110139 96133 99095
107173 110139 99095
102600 107173 99095
107171 75672 79230
96139 110511 107175
96140 107180 96144
107176 107180 96140
90394 79236 79242
90390 79236 90394
101452 90390 90394
101448 90390 101452
107183 101448 101452
107183 101452 107185
78360 107186 81832
81832 96150 78360
96150 107184 78360
96150 96148 107184
96151 57500 96149
96149 57500 57498
68250 57498 57500
79236 68244 79242
68248 57498 68250
79242 68248 79244
79244 107187 86859
90394 79244 86859
79242 79244 90394
90394 86859 97947
90394 97947 101452
107185 101452 97947
107188 81836 81832
107188 81832 107186
96150 81832 96152
96152 81832 81836
96153 57502 96151
96151 57502 57500
79244 68248 68250
122405 3289 125750
79242 68244 68248
57498 68244 96147
96145 79234 96141
96141 79234 79232
90388 79232 79234
90386 79232 90388
107177 90386 90388
107177 90388 107181
88385 96142 107178
88385 107178 88387
96143 88385 88387
96143 88387 107179
89550 107182 96146
89550 96146 89548
89548 96144 89550
57498 68248 68244
89550 96144 107180
64743 68244 96145
68244 79234 96145
68244 79236 79234
90390 79234 79236
90388 79234 90390
101448 97946 107181
90388 101448 107181
90390 101448 90388
107183 97946 101448
96146 107184 96148
107182 107184 96146
57498 54071 96149
54071 57498 96147
68244 64743 96147
68252 57500 57502
3289 96128 125750
107161 17030 13691
96121 107145 54070
107155 107145 96121
55158 107156 58584
58584 96122 55158
96122 107146 55158
96122 96112 107146
96123 113684 96113
96113 113684 113680
107147 113680 113684
107147 113684 107157
44926 107158 48378
48378 96124 44926
96124 107148 44926
96124 96114 107148
5972 2505 96125
5972 96126 2505
107159 55859 96127
96127 55859 55857
96115 55857 55859
96115 55859 107149
110851 96116 107150
110851 107150 110853
110853 121969 110851
121971 121969 110853
6332 2871 107160
2871 121971 107160
2871 121969 121971
107145 57482 54070
54070 57482 96111
78357 107154 96120
78359 107154 78357
38354 45647 34997
56257 59622 96107
56257 96107 45647
107151 56257 45647
49020 107151 45647
59622 56257 66951
59622 66951 70384
70384 66951 77925
70384 77925 81404
89149 96108 81404
77925 89149 81404
89153 89149 77925
89153 100217 89149
17030 13689 6332
100221 100217 89153
100217 107152 96118
38690 35423 96119
107153 46097 38690
46097 35423 38690
46097 46095 35423
56689 59954 96109
46095 56689 96109
46097 56689 46095
67389 96110 59954
56689 67389 59954
67391 67389 56689
67391 78357 67389
78359 78357 67391
100221 107152 100217
6332 13689 2871
107161 24343 17030
24343 13689 17030
69366 96132 65841
96133 113688 96123
96123 113688 113684
107157 113684 113688
107157 113688 107167
44927 48378 107158
44927 107168 48378
107168 96124 48378
107168 96134 96124
107169 121625 96135
96135 121625 121623
2507 5972 96125
121623 2507 96125
58584 55159 96122
121625 2507 121623
2507 13327 5972
13329 13327 2507
13329 23957 13327
23959 23957 13329
23959 34613 23957
34615 34613 23959
34615 45243 34613
45245 45243 34615
96127 45243 45245
96127 45245 107159
2873 6332 107160
6332 2873 13691
6332 13691 17030
13327 96126 5972
122405 125750 107162
55159 107166 96122
107166 69366 65841
24343 24341 13689
34999 38354 96117
24341 34999 96117
24343 34999 24341
38354 34999 45649
38354 45649 49020
107151 49020 45649
111283 96118 107152
111283 107152 111291
125750 122399 107162
122399 111291 107162
122399 111283 111291
125750 96128 122399
107166 65841 96122
107163 24751 96129
35427 38690 96119
24747 35427 96119
24751 35427 24747
107153 38690 35427
107164 92968 89547
96120 107164 89547
107154 107164 96120
92968 96130 89547
64750 107155 68236
107155 96131 68236
107155 96121 96131
107165 64750 68236
55159 58584 107156
96129 24751 24747
68250 57500 68252
79246 68250 68252
79244 68250 79246
96191 4118 96187
96187 4118 4116
14876 11482 107221
4116 14876 107221
4118 14876 4116
107223 11482 14876
107224 17442 17438
107224 17438 107222
24750 28140 96192
28140 17442 96192
28140 17438 17442
96188 28140 24750
96193 35924 96189
96189 35924 35920
46560 35920 35924
46556 35920 46560
96190 46556 53779
46556 57170 53779
46556 46560 57170
57170 96194 53779
123264 119695 96195
119695 123264 96191
123264 4118 96191
123264 4120 4118
4120 107225 11483
14876 4120 11483
4118 4120 14876
46556 96190 43177
35920 43177 32557
46556 43177 35920
35920 32557 96189
25552 32843 36238
43479 96182 36238
32843 43479 36238
43483 43479 32843
43483 54073 43479
54077 54073 43483
64751 68294 96183
54073 64751 96183
54077 64751 54073
107217 68294 64751
24752 107220 28136
38800 107218 24752
38800 24752 28136
107223 14876 11483
35426 38800 28136
96184 38800 35426
4116 613 96187
11481 14872 96185
11481 96185 613
107221 11481 613
4116 107221 613
107219 14872 11481
14100 107222 17438
28136 107220 14100
17438 28136 14100
28140 28136 17438
96186 28136 96188
96188 28136 28140
96186 35426 28136
96196 14096 17442
107224 96196 17442
107226 96196 107224
6772 96204 3294
96204 107228 3294
96204 96200 107228
25260 21825 96205
21825 25260 96201
25260 35932 96201
25260 35936 35932
35936 107231 43183
46568 35936 43183
35932 35936 46568
46568 43183 53783
46568 53783 57178
64433 96202 57178
3294 107230 6772
53783 64433 57178
78892 75349 107232
75349 64435 107232
75349 64433 64435
90054 86527 78892
78892 86527 75349
101096 97615 90054
90054 97615 86527
108599 112152 96203
108599 96203 97615
107233 108599 97615
101096 107233 97615
107229 112152 108599
96206 3290 6772
64435 64433 53783
25552 22099 32843
107227 112152 107229
96199 112152 112150
96192 17442 14096
96197 35928 96193
96193 35928 35924
46564 35924 35928
46560 35924 46564
57174 46560 46564
57170 46560 57174
96194 57170 96198
96198 57170 57174
112150 108597 96199
119697 123264 96195
119697 96195 108597
107227 119697 108597
107227 112150 112152
112150 107227 108597
123264 615 4120
107225 4120 615
96196 107228 96200
107226 107228 96196
96201 35932 96197
96197 35932 35928
46568 35928 35932
46564 35928 46568
57178 46564 46568
57174 46564 57178
96198 57174 96202
96202 57174 57178
96203 112152 96199
123264 119697 615
14872 107219 11479
107219 22099 11479
22099 96181 11479
96158 56690 46096
56690 107196 46096
107196 49419 46096
60003 107194 56690
107197 96159 96161
107197 107195 96159
49423 96162 96160
49423 96160 49419
49419 107196 49423
49423 107196 107198
86860 107197 90412
107197 96163 90412
107197 96161 96163
60003 56690 96158
107199 86860 90412
38755 35424 96162
49423 38755 96162
49427 38755 49423
49423 107198 49427
49427 107198 107200
90412 96163 86861
96163 107201 86861
96163 96165 107201
107199 90412 86861
38761 96166 96164
38761 96164 38755
107202 38761 46098
38761 49427 46098
35424 38755 96164
38761 38755 49427
46096 49419 96160
107195 96157 96159
107187 79244 79246
107187 79246 107189
96154 78358 81836
107188 96154 81836
107190 96154 107188
96152 81836 78358
54072 57502 96153
96155 68254 54072
68254 57502 54072
68254 68252 57502
79248 68252 68254
79246 68252 79248
107189 79246 79248
107195 107193 96157
107189 79248 107191
67392 96156 67390
67390 96154 67392
67392 96154 107190
64744 68254 96155
75668 79248 64744
64744 79248 68254
107191 79248 75668
96157 107191 75668
107193 107191 96157
56688 60003 96158
56688 96156 60003
96156 107194 60003
96156 107192 107194
67392 107192 96156
49020 45647 38354
49427 107200 46098
96165 75669 79264
96177 79290 96175
96175 79290 79282
107211 79282 79290
107211 79290 107213
96176 107214 96178
107212 107214 96176
96179 79298 96177
96177 79298 79290
107213 79290 79298
107213 79298 107215
96178 107216 96180
107214 107216 96178
25552 22097 96181
107210 107212 96174
36238 32841 25552
36238 96182 32841
68294 64745 96183
75675 79298 96179
75675 96179 64745
107217 75675 64745
68294 107217 64745
107215 79298 75675
35430 107218 38800
38800 96184 35430
96184 107216 35430
96184 96180 107216
14872 11479 96185
22099 25552 96181
25552 32841 22097
79264 75669 96167
96174 107212 96176
107209 96173 96175
107203 96165 79264
107201 96165 107203
24748 28097 96168
38761 35428 96166
96166 35428 24748
35428 107204 24748
107204 28097 24748
38761 107202 35428
79264 96167 75673
96167 107205 75673
96167 96169 107205
107203 79264 75673
28097 24749 96168
107211 75674 79282
28097 107204 24749
107204 107206 96170
107207 96169 96171
107207 107205 96169
96170 107208 96172
107206 107208 96170
107209 96171 96173
107209 107207 96171
35425 96172 107208
35425 107208 35429
35429 107210 35425
35425 107210 96174
75674 107209 79282
107209 96175 79282
107204 96170 24749
38354 34997 96117
99781 107150 96116
99783 107150 99781
96053 96055 107083
123510 120057 985
123510 985 4364
4364 985 107084
15102 4364 107084
15098 4364 15102
25770 15098 15102
25766 15098 25770
36464 25766 25770
36460 25766 36464
47132 36460 36464
47128 36460 47132
107081 47128 47132
107081 47132 107085
96054 107086 96056
107082 107086 96054
107087 108943 96057
96057 108943 108941
96055 108941 108943
96055 108943 107083
11825 15102 107084
15102 11825 107088
25774 15102 107088
25770 15102 25774
36468 25770 25774
36464 25770 36468
47136 36464 36468
96053 107083 120057
123510 96053 120057
12216 96052 107080
12212 96052 12216
15094 22435 11821
22435 25762 96049
25762 36452 96049
25762 36456 36452
47124 36452 36456
47120 36452 47124
107077 47120 47124
107077 47124 107079
22824 107080 96052
22824 96052 22820
22820 96050 22824
22824 96050 107078
96053 123510 96051
47132 36464 47136
96051 123510 123506
4360 123506 4364
15098 4360 4364
15094 4360 15098
25766 15094 15098
25762 15094 25766
36460 25762 25766
36456 25762 36460
47128 36456 36460
47124 36456 47128
107079 47124 47128
107079 47128 107081
12216 107082 96054
12216 96054 12212
4364 123506 123510
107085 47132 47136
107085 47136 107089
96056 107090 96058
96066 107096 26227
96064 107096 96066
22825 107098 26227
64739 96067 68159
96067 107097 68159
96067 107099 107097
68159 96065 64739
26231 96068 96066
26231 96066 26227
26227 107098 26231
26231 107098 107100
107101 54075 96069
96069 54075 54067
107096 22825 26227
96067 54067 54075
26235 96070 96068
26235 96068 26231
26231 107100 26235
26235 107100 107102
46806 43477 96071
96069 43477 46806
107103 96069 46806
107101 96069 107103
26235 22821 96070
22821 26235 107102
33525 22821 107102
33521 22821 33525
33525 44169 33521
96067 54075 107099
25762 22435 15094
96063 96065 107095
96065 68159 64747
107086 107090 96056
107091 97945 96059
96059 97945 97943
96057 97943 97945
96057 97945 107087
22441 25774 107088
25774 22441 33171
25774 33171 36468
36468 33171 43825
36468 43825 47136
107089 47136 43825
96058 107092 96060
107090 107092 96058
107095 96065 64747
107093 86857 96061
96059 86855 86857
96059 86857 107091
12213 96060 107092
12213 107092 12217
12217 107094 12213
12213 107094 96062
107095 75671 96063
96063 75671 75667
96061 75667 75671
96061 75671 107093
96062 107096 96064
107094 107096 96062
107097 64747 68159
96061 86857 86855
4360 11821 979
15094 11821 4360
123506 979 120055
47513 107063 47511
47511 107063 107061
47511 96031 96033
47511 96033 47513
1362 107064 96034
1362 96034 1360
1360 96032 1362
1362 96032 107062
47513 43794 107063
107065 43794 47513
96033 107065 47513
96035 107065 96033
120458 107066 96036
26561 107060 22790
120458 96036 120456
120458 96034 107064
96035 54392 107065
107065 54392 54394
65080 54394 54392
65080 65082 54394
65080 96037 79874
76018 65080 79874
65082 65080 76018
76018 79874 91028
76018 91028 87230
87230 91028 96038
98320 87230 96038
98322 87230 98320
120456 96034 120458
109328 98322 98320
22790 12188 12186
26561 22790 96030
65438 80274 69272
87582 91428 76370
76370 91428 80274
98688 102494 87582
87582 102494 91428
102494 98688 107055
98688 109704 107055
98688 109700 109704
120832 109704 109700
120832 120834 109704
120832 96026 120834
120834 96026 107056
47509 107059 47507
22790 12186 96030
47507 107059 107057
47507 96029 47509
22788 26561 96030
107058 107060 26561
33492 107058 26561
22788 33492 26561
37218 107058 33492
96028 37218 33492
47511 107061 47509
47509 107061 107059
47509 96029 96031
47509 96031 47511
12188 107062 96032
12188 96032 12186
47507 96027 96029
44171 44169 33525
109328 109330 98322
109330 96036 107066
33519 96042 107070
33519 107070 33523
33523 107072 33519
33519 107072 96044
107073 54423 96045
96045 54423 54421
96043 54421 54423
96043 54423 107071
96044 107074 96046
107072 107074 96044
47116 43823 96047
96045 43823 47116
107075 96045 47116
68453 96041 65109
107073 96045 107075
107074 107076 96046
36452 33169 96049
33169 36452 96047
36452 47116 96047
36452 47120 47116
107075 47116 47120
107075 47120 107077
33524 107078 96050
33524 96050 33520
33520 96048 33524
33524 96048 107076
123506 120055 96051
4360 979 123506
96046 107076 96048
109328 96036 109330
96043 107071 107069
65109 96043 68453
76016 79874 96037
87228 91028 76016
76016 91028 79874
96038 91028 87228
107067 120481 96039
96039 120481 120479
120481 1383 120479
1385 1383 120481
1385 12211 1383
12215 12211 1385
12215 107068 12211
12211 107068 96040
107069 65111 68453
96043 107069 68453
68453 65111 96041
65111 76045 76043
76045 87251 76043
87253 87251 76045
87253 98343 87251
98345 98343 87253
98345 109351 98343
109353 109351 98345
96039 109351 109353
96039 109353 107067
22819 96040 107068
22819 107068 22823
22823 107070 22819
22819 107070 96042
65111 76043 96041
107230 96206 6772
44171 54771 44169
54773 65461 54771
107129 5614 107133
107134 37682 37678
107134 37678 107130
48352 37678 37682
48348 37678 48352
58956 48348 48352
58954 48348 58956
96094 58954 66233
58954 69736 66233
58954 58956 69736
69736 96096 66233
107135 96095 96097
107135 107131 96095
121259 124754 107132
124754 121259 2155
124754 2155 5614
107133 5614 2155
34293 37682 107134
37682 34293 107136
48356 37682 107136
48352 37682 48356
58960 48352 48356
58956 48352 58960
66234 69736 96098
69736 58960 96098
69736 58956 58960
96096 69736 66234
107129 5612 5614
5612 124752 5614
5614 124752 124754
124752 113660 124754
48346 96092 44923
64740 68210 96091
107123 68210 64740
96093 107123 64740
107127 107123 96093
107128 113660 113658
107128 113658 107124
124752 113658 113660
124750 113658 124752
5612 124750 124752
5610 124750 5612
5612 107129 12991
16328 5612 12991
107137 96097 96099
5610 5612 16328
107130 37678 37676
107130 37676 107126
48348 37676 37678
48346 37676 48348
96092 48346 55537
48346 58954 55537
48346 48348 58954
58954 96094 55537
107131 96093 96095
107131 107127 96093
110137 113660 107128
113660 110137 107132
124754 113660 107132
107125 16328 12991
107137 107135 96097
107138 48360 48356
107138 48356 107136
70384 77923 66949
81404 96108 77923
59954 56687 96109
59954 96110 56687
57482 54069 96111
96103 54069 57482
107145 96103 57482
107141 96103 107145
96112 65840 69352
107142 96112 69352
107146 96112 107142
96104 69352 65840
99094 102584 96105
81404 77923 70384
110138 107143 113680
107143 102584 96113
102584 99094 96113
107147 110138 113680
96106 107148 96114
107144 107148 96106
107149 66571 96115
96115 66571 66569
66571 77517 66569
77519 77517 66571
77519 88717 77517
88719 88717 77519
88719 99781 88717
99783 99781 88719
113680 107143 96113
37674 37676 48346
59622 66949 56255
59622 56255 96107
58964 48356 48360
58960 48356 58964
96098 58960 96100
96100 58960 58964
107139 64749 96101
96101 64749 64741
96099 64741 64749
96099 64749 107137
44925 48360 107138
107140 96102 55538
48360 107140 55538
58964 48360 55538
107140 48360 44925
70384 66949 59622
96100 58964 55538
107141 107139 96101
65844 107142 69352
65844 69352 96104
76792 65844 96104
76796 65844 76792
88002 76796 76792
88002 88006 76796
88002 96105 102584
99098 88002 102584
88006 88002 99098
107143 99098 102584
96102 107144 96106
107140 107144 96102
107141 96101 96103
37674 48346 44923
96090 37674 44923
37674 27012 37676
47950 96080 44555
43478 46826 96077
54076 107109 57440
57440 107109 96081
107109 46826 96081
46826 43478 96081
107111 54076 57440
113277 109727 96078
109727 113277 107110
120857 109727 107110
120855 109727 120857
120857 1765 120855
1767 1765 120857
37280 44555 33921
15946 12599 107112
12599 1765 1767
26626 23223 15946
15946 23223 12599
33923 37280 96079
33923 96079 23223
107113 33923 23223
26626 107113 23223
37280 33923 44557
37280 44557 47950
55155 96080 47950
44557 55155 47950
55157 55155 44557
69330 65839 107114
12599 1767 107112
65839 55157 107114
47950 44555 37280
109729 107110 113277
65463 65461 54773
65463 76393 65461
76395 76393 65463
76395 107104 76393
76393 107104 96072
46806 96071 43481
96071 107105 43481
96071 96073 107105
107103 46806 43481
87605 96072 107104
87605 107104 87607
87607 107106 87605
87605 107106 96074
37280 33921 96079
107107 96073 96075
107106 98715 102203
96076 107106 102203
96074 107106 96076
98715 107108 102203
43482 107107 46826
107107 96077 46826
107107 96075 96077
107109 43482 46826
102203 98713 96076
107108 109729 113277
107108 113277 96078
102203 107108 96078
98713 102203 96078
107107 107105 96073
54773 54771 44171
65839 55155 55157
54068 57440 96081
124748 121257 113656
113656 121257 110135
5608 2151 124748
124748 2151 121257
16326 12989 5608
5608 12989 2151
27012 23621 16326
16326 23621 12989
37674 34291 27012
27012 34291 23621
37674 96090 34291
64748 107121 68210
107121 96091 68210
107120 107122 96088
107121 96089 96091
107124 113658 113656
107124 113656 107122
124750 113656 113658
124748 113656 124750
5610 124748 124750
5608 124748 5610
16328 5608 5610
16326 5608 16328
16328 107125 23623
27012 16328 23623
16326 16328 27012
27012 23623 107126
37676 27012 107126
107123 64748 68210
69330 96082 65839
96088 107122 110135
107121 107119 96087
107111 57440 54068
96083 107111 54068
107115 107111 96083
12601 15946 107112
15946 12601 23225
15946 23225 26626
107113 26626 23225
65843 69330 107114
76791 96082 69330
65843 76791 69330
76795 76791 65843
96084 76791 91487
76791 88005 91487
107122 113656 110135
76791 76795 88005
107117 96083 96085
107117 107115 96083
91487 88001 96084
91487 107116 88001
107116 96086 88001
107116 107118 96086
107119 96085 96087
107119 107117 96085
99093 96086 107118
99093 107118 99097
99097 107120 99093
99093 107120 96088
107121 96087 96089
88005 107116 91487
107234 96206 107230
96204 6772 3290
96207 25262 96205
96344 69214 69218
96341 120856 107375
107375 120856 120858
107379 120858 120856
107379 120856 96345
121260 107380 124964
121260 124964 5820
121260 5820 2156
2156 5820 16544
2156 16544 12992
107381 12992 16544
77924 81733 96346
77924 96342 81733
96342 107382 81733
96342 107376 107382
107383 96343 96347
107383 107377 96343
44172 107384 47830
44172 47830 58442
44172 58442 54774
69218 107378 54774
69218 54774 58442
65462 69218 58442
96348 65462 58442
96344 69218 65462
107385 96345 96349
107385 107379 96345
96340 69214 96344
107378 69214 107374
107378 69218 69214
4715 96339 983
87608 91362 102432
87608 102432 98716
107371 98716 102432
96336 107372 96338
107368 107372 96336
107373 989 4715
96339 4715 989
107369 96339 989
96337 96339 107369
65464 107374 69214
65464 69214 96340
76394 65464 96340
76396 65464 76394
110140 107386 113890
107370 76396 91362
76396 76394 87606
98714 102432 87606
87606 102432 91362
102432 98714 107371
98714 109730 107371
98714 109728 109730
107375 109730 109728
107375 109728 96341
96338 107376 96342
107372 107376 96338
983 96343 4715
96343 107373 4715
96343 107377 107373
76396 87606 91362
124964 107380 110140
113890 124964 110140
124966 124964 113890
107392 113892 113890
107392 113890 107386
124968 113890 113892
124966 113890 124968
2152 5822 96354
5822 124968 96354
5822 124966 124968
96355 16548 2152
16548 5822 2152
16548 16546 5822
27250 16546 16548
27248 16546 27250
107387 27248 27250
96353 5475 1766
107387 27250 107393
35000 107394 27933
24342 35000 27933
34998 35000 24342
45648 35000 34998
45648 45650 35000
56256 45650 45648
56256 56258 45650
70669 66952 96350
66952 56256 96350
66952 56258 56256
70669 107388 66952
4731 990 107389
15475 107395 11824
24342 27933 96356
87608 107370 91362
107391 107385 96349
5475 107391 1766
5822 124964 124966
5820 124964 5822
16546 5820 5822
16544 5820 16546
27248 23624 107381
16544 27248 107381
16546 27248 16544
107387 23624 27248
66950 70669 96350
81733 77926 96346
96346 77926 66950
77926 107388 66950
107388 70669 66950
107391 96349 1766
81733 107382 77926
107389 96347 984
107389 107383 96347
96351 4731 984
22826 107390 96352
22826 96352 22822
33522 22826 22822
33522 33526 22826
107384 33526 47830
33526 44170 47830
33526 33522 44170
54772 58442 44170
44170 58442 47830
96348 58442 54772
4731 107389 984
96337 107369 96335
96335 107369 4701
107369 988 4701
14098 96314 17689
96314 107356 17689
96314 107352 107356
75350 79080 96315
86528 90230 75350
75350 90230 79080
96316 90230 86528
96321 25726 96317
96317 25726 25724
36410 32844 107353
25724 36410 107353
25726 36410 25724
47078 107354 32844
14098 17689 96320
36410 47078 32844
57684 47078 47080
57682 47078 57684
96318 57682 96322
96322 57682 57684
107357 11827 15417
96323 15417 11827
107355 96323 11827
96319 96323 107355
96320 17689 14102
107358 96320 14102
96324 96320 107358
17689 107356 14102
22098 25726 96321
47080 47078 36410
96325 36412 22098
96313 22443 107351
96319 22443 22439
53782 64434 64438
64434 96315 79080
75354 64434 79080
64438 64434 75354
75354 79080 90230
75354 90230 86532
86532 90230 96316
97616 86532 96316
97622 86532 97616
107348 97622 112360
97622 108598 112360
97622 97616 108598
96310 112360 108598
96313 22439 22443
11480 15054 96311
25724 107349 96317
107349 15054 96317
15054 11480 96317
107353 22100 25724
43484 107354 47078
43484 47078 57682
43484 57682 54078
68424 107350 54078
68424 54078 57682
64746 68424 57682
96318 64746 57682
96312 68424 64746
107355 22443 96319
22100 107349 25724
11824 107395 96351
36412 25726 22098
47082 36410 36412
123845 107363 107361
123845 96329 96331
123845 96331 123849
111298 107364 96332
111298 96332 111290
107362 111298 126146
111298 122404 126146
111298 111290 122404
96330 126146 122404
123849 120060 107363
107365 120060 123849
96331 107365 123849
96333 107365 96331
123849 107363 123845
89152 92875 96334
89152 100226 92875
100220 100226 89152
100220 96332 100226
100226 96332 107364
4701 107367 982
107367 96333 982
107367 107365 96333
96335 4701 982
96334 92875 89156
107368 96334 89156
96336 96334 107368
92875 107366 89156
4701 988 107367
100226 107366 92875
36412 36410 25726
96328 7024 3292
3292 7024 126146
47080 36410 47082
54074 57684 96326
57684 47082 96326
57684 47080 47082
96322 57684 54074
107359 987 4671
107357 15417 987
987 15417 4671
15417 11823 4671
11823 96327 4671
15417 96323 11823
3296 107360 7024
7024 96328 3296
96330 3292 126146
96328 107358 3296
32842 36412 96325
43480 47082 32842
32842 47082 36412
96326 47082 43480
107361 120059 123845
107359 4671 120059
120059 4671 123845
4671 981 123845
981 96329 123845
4671 96327 981
122410 107362 126146
7024 107360 122410
7024 122410 126146
96328 96324 107358
53782 64438 107347
107395 990 96351
96357 15475 11824
27258 23622 96381
107421 34294 37920
99782 103511 96382
110854 107422 103511
99782 110854 103511
110852 110854 99782
110852 96376 110854
110854 96376 107418
87252 90998 96377
98344 102056 87252
87252 102056 90998
109352 113146 98344
98344 113146 102056
120480 124252 109352
109352 124252 113146
96378 124252 120480
5495 1768 107419
1768 5495 107423
5495 16211 107423
5495 16207 16211
16207 96379 23224
26907 16207 23224
16211 16207 26907
33922 37565 26907
33922 26907 23224
44556 48233 37565
44556 37565 33922
107417 27258 96381
37920 107417 96381
34294 107417 37920
23622 27258 96375
76044 65112 65110
76044 76046 65112
76044 96377 90998
87254 76044 90998
76046 76044 87254
87254 90998 102056
87254 102056 98346
98346 102056 113146
98346 113146 109354
109354 113146 124252
109354 124252 120482
5112 107414 120482
5112 120482 124252
58827 55160 96380
1384 5112 124252
96372 5112 1384
5495 107419 5491
5491 107419 107415
5491 96373 12600
16207 5491 12600
5495 5491 16207
96379 16207 12600
55156 58827 96380
65846 107420 58827
55156 65846 58827
65842 65846 55156
65842 96374 65846
65846 96374 107416
96378 1384 124252
96380 55160 44556
55160 107424 44556
107424 48233 44556
55860 59526 70316
55860 70316 66572
81338 107426 66572
81338 66572 70316
77518 81338 70316
96386 77518 70316
96384 81338 77518
107429 96385 96387
107429 107427 96385
2508 107430 96388
2508 96388 2506
13328 2508 2506
13328 13330 2508
45246 59526 55860
23958 13330 13328
107428 23960 38258
23960 34614 38258
23960 23958 34614
45244 48918 34614
34614 48918 38258
55858 59526 45244
45244 59526 48918
66570 70316 55858
55858 70316 59526
96386 70316 66570
55542 107429 59200
107429 96389 59200
107429 96387 96389
23958 23960 13330
65110 65112 54424
45246 48918 59526
34616 38258 48918
58827 107420 55160
34292 37920 96381
44928 107421 48580
48580 107421 96383
107421 37920 96383
37920 34292 96383
107425 44928 48580
77520 107426 81338
77520 81338 96384
88718 77520 96384
88720 77520 88718
103511 99784 96382
99784 88718 96382
34616 48918 45246
99784 88720 88718
16211 12602 107423
12602 16211 23226
23226 16211 26907
23226 26907 33924
33924 26907 37565
33924 37565 44558
44558 37565 48233
48233 107424 44558
44924 48580 96383
107425 48580 44924
96385 107425 44924
107427 107425 96385
34616 107428 38258
103511 107422 99784
65110 54424 54422
107413 54422 54424
96371 54422 107413
22440 11828 15475
22440 22444 11828
107401 22444 22440
107401 22440 96361
96358 107402 96362
107396 107402 96358
5483 107403 5479
5479 107403 107397
5479 96359 96363
5479 96363 5483
88008 107404 91772
102812 107398 88008
91772 102812 88008
96357 22440 15475
102814 102812 91772
113894 102812 113896
124972 113894 113896
124970 113894 124972
5828 124970 124972
5826 124970 5828
16552 5826 5828
16550 5826 16552
107399 16550 16552
107399 16552 107405
96360 17241 13692
107406 96360 13692
96364 96360 107406
17241 107400 13692
113896 102812 102814
96361 33170 107401
15475 11828 107395
107400 17241 13690
12218 107396 96358
12218 96358 12214
12214 96352 12218
12218 96352 107390
5479 107397 5475
5475 107397 107391
5475 96353 96359
5475 96359 5479
99100 107398 102812
113892 107392 99100
102812 113892 99100
113894 113892 102812
124970 113892 113894
27933 107394 24344
124968 113892 124970
124968 5826 2153
124968 124970 5826
2153 5826 96355
5826 16548 96355
5826 16550 16548
16550 107399 23625
27250 16550 23625
16548 16550 27250
107393 27250 23625
13690 17241 96360
27933 24344 96356
96356 24344 13690
24344 107400 13690
96354 124968 2153
990 4731 96351
107401 33170 33172
107407 33170 96365
96372 107408 1386
96372 96366 107408
5491 107415 5487
5487 107415 107409
5487 96367 96373
5487 96373 5491
96374 76794 80610
107410 96374 80610
107416 96374 107410
96368 80610 76794
110136 113898 96369
121258 124974 110136
110136 124974 113898
5112 96372 1386
2154 5830 121258
12990 16554 2154
2154 16554 5830
23626 107411 27258
27258 107411 96375
107411 16554 96375
16554 12990 96375
107417 23626 27258
121972 107418 96376
121972 96376 121970
2872 121972 121970
2872 2874 121972
2872 96370 2874
2874 96370 107412
121258 5830 124974
107407 33172 33170
1386 107414 5112
107413 43826 43824
96362 107408 96366
107402 107408 96362
5487 107409 5483
5483 107409 107403
5483 96363 96367
5483 96367 5487
76798 107410 80610
91772 107404 76798
91772 76798 80610
88004 91772 80610
96368 88004 80610
99096 102814 88004
88004 102814 91772
107413 43824 96371
96369 113898 99096
113898 113896 102814
124974 113896 113898
124972 113896 124974
5830 124972 124974
5828 124972 5830
16554 5828 5830
16552 5828 16554
107405 16552 16554
107405 16554 107411
96364 107412 96370
107406 107412 96364
96365 43824 107407
107407 43824 43826
113898 102814 99096
76370 80274 65438
57376 53782 107347
107346 107352 96308
35990 25310 35994
35994 107263 43185
46630 35994 43185
35990 35994 46630
107259 46630 43185
64437 67982 107260
67982 64437 75353
67982 75353 78954
78954 75353 86531
78954 86531 90112
107261 90112 86531
96232 107264 96234
107262 107264 96232
21828 25314 96233
96235 35998 21828
35998 25314 21828
35998 35994 25314
107263 35994 35998
107263 35998 107265
107266 114862 111287
96234 107266 111287
107264 107266 96234
114862 96236 111287
96237 36002 96235
96235 36002 35998
46648 43186 107265
35998 46648 107265
35994 25310 25314
96231 25314 25310
96233 25314 96231
107258 107262 96230
107255 112226 107257
111294 107258 96230
111294 96230 111286
111286 96228 111294
111294 96228 107256
25310 21827 96231
35990 32559 25310
25310 32559 21827
32559 35990 96229
35990 46626 96229
35990 46630 46626
46630 107259 53785
57242 46630 53785
36002 46648 35998
46626 46630 57242
67982 57242 107260
67974 57242 67982
78954 67974 67982
78950 67974 78954
90112 78950 78954
90108 78950 90112
90112 107261 97619
101160 90112 97619
90108 90112 101160
101160 97619 108601
101160 108601 112226
107257 112226 108601
96230 107262 96232
57242 53785 107260
107267 43186 46648
111295 114862 107266
111295 107268 114862
107279 96247 96249
107279 107277 96247
122408 107280 96250
122408 96250 122402
122402 96248 122408
122408 96248 107278
107281 96249 96251
107281 107279 96249
111296 107282 96252
111296 96252 111288
111288 96250 111296
111296 96250 107280
57302 53781 96253
107276 107278 96246
96251 53781 57302
107281 96251 107283
100218 103803 96254
100218 96252 103803
96252 107284 103803
96252 107282 107284
46690 43181 96255
53787 57302 96253
53787 96253 43181
107285 53787 43181
46690 107285 43181
107283 57302 53787
96254 103803 100224
107286 96254 100224
107283 96251 57302
107255 112220 112226
96246 107278 96248
107277 96245 96247
107268 96236 114862
107268 96238 96236
32560 36002 96237
43180 46648 32560
32560 46648 36002
53786 107267 57266
57266 107267 96239
107267 46648 96239
46648 43180 96239
107269 53786 57266
96238 107270 96240
107268 107270 96238
53780 57266 96239
107277 107275 96245
107269 57266 53780
107271 107269 96241
96240 107272 96242
107270 107272 96240
107273 96241 96243
107273 107271 96241
96242 107274 96244
107272 107274 96242
107275 96243 96245
107275 107273 96243
122401 96244 107274
122401 107274 122407
122407 107276 122401
122401 107276 96246
96241 107269 53780
112220 101156 112226
112226 101156 101160
101156 90104 101160
96212 125882 125888
96213 14634 96211
96211 14634 14630
107239 14630 14634
107239 14634 107241
111292 107242 114796
125888 107240 111292
125888 111292 114796
122400 125888 114796
96214 122400 114796
96212 125888 122400
96215 14638 96213
96213 14638 14634
96210 125882 96212
107241 14634 14638
100222 107244 103708
114796 107242 100222
114796 100222 103708
111284 114796 103708
96216 111284 103708
96214 114796 111284
96217 14642 96215
96215 14642 14638
25282 21832 107243
14638 25282 107243
14642 25282 14638
107245 21832 25282
107246 103716 103708
107241 14638 107243
107246 103708 107244
107240 125882 107238
107237 14630 107239
96205 25262 25260
25262 107235 32563
35936 25262 32563
25260 25262 35936
107231 35936 32563
75351 78892 107232
78892 75351 86529
78892 86529 90054
90054 86529 97617
90054 97617 101096
107233 101096 97617
122406 107236 125876
125876 96208 122406
107240 125888 125882
96208 107234 122406
14626 11213 96209
21831 25262 96207
21831 96207 11213
107237 21831 11213
14626 107237 11213
107235 25262 21831
107238 125882 125876
107238 125876 107236
96208 125876 96210
96210 125876 125882
96211 14630 96209
96209 14630 14626
107237 14626 14630
96208 96206 107234
96256 96254 107286
96216 103708 96218
11214 14642 96217
107252 107254 96224
96227 57236 96225
96225 57236 57228
67970 64436 107253
57228 67970 107253
57236 67970 57228
64436 67970 78944
64436 78944 75352
75352 78944 90104
75352 90104 86530
86530 90104 101156
86530 101156 97618
97618 101156 112220
96224 107254 96226
97618 112220 108600
96226 107256 96228
107254 107256 96226
46626 43179 96229
43179 46626 96227
46626 57236 96227
46626 57242 57236
67974 57236 57242
67970 57236 67974
78950 67970 67974
78944 67970 78950
90108 78944 78950
90104 78944 90108
101160 90104 90108
107255 108600 112220
96218 103708 103716
107253 53784 57228
107251 46614 96225
96219 25286 11214
25286 14642 11214
25286 25282 14642
107245 25282 25286
107245 25286 107247
100223 103716 107246
100223 107248 103716
107248 96218 103716
107248 96220 96218
21826 25286 96219
25286 21826 107247
21826 32564 107247
21826 32558 32564
46614 43178 96225
107249 32564 32558
96220 107250 96222
107248 107250 96220
43184 107249 46614
107249 96223 46614
107249 96221 96223
107251 43184 46614
111285 96222 107250
111285 107250 111293
111293 107252 111285
111285 107252 96224
43178 46614 96223
53784 107251 57228
57228 107251 96225
107249 32558 96221
53782 57376 96309
103803 107284 100224
96255 46698 46690
107321 4306 4310
107321 4310 107327
86862 107328 90576
90576 96290 86862
96290 107322 86862
96290 96286 107322
107329 96287 96291
107329 107323 96287
14097 96288 107324
14097 107324 14101
14101 107330 14097
14097 107330 96292
43188 107325 46744
107325 96293 46744
107325 96289 96293
107331 43188 46744
108603 112350 107326
112350 108603 119699
112350 119699 123458
123458 119699 617
123458 617 4310
107327 4310 617
96294 86856 90576
107328 96294 90576
107332 96294 107328
96290 90576 86856
107333 96291 96295
4306 123456 4310
4310 123456 123458
123456 112348 123458
123458 112348 112350
112348 101266 101268
112346 101266 112348
123456 112346 112348
123452 112346 123456
4306 123452 123456
4302 123452 4306
107315 4302 4306
107315 4306 107321
96282 107322 96286
107316 107322 96282
96283 22436 107317
107317 22436 22442
107323 22442 22436
107333 107329 96291
107323 22436 96287
3291 96284 126066
122409 3291 126066
3295 3291 122409
3295 107324 3291
3291 107324 96288
96285 32562 107319
107319 32562 32566
107325 32566 32562
107325 32562 96289
97621 101268 107320
101268 97621 107326
112350 101268 107326
112348 101268 112350
122409 126066 107318
96292 107334 96296
107330 107334 96292
96297 46746 96293
96303 26066 26062
107341 26062 26066
107341 26066 107345
96304 107346 96308
107342 107346 96304
53788 107343 57376
107343 96309 57376
107343 96305 96309
107347 53788 57376
108604 107348 112360
108604 112360 96310
119696 108604 96310
119700 108604 119696
96307 26066 96303
614 119700 119696
614 96311 15054
11484 614 15054
618 614 11484
107349 11484 15054
64752 107350 68424
68424 96312 64752
96312 107344 64752
96312 96306 107344
22438 26066 96307
107345 26066 22438
96313 107345 22438
107351 107345 96313
96308 107352 96314
614 618 119700
107320 101266 107314
96302 79426 75670
107340 96306 79426
96293 46746 46744
107331 46744 46746
107331 46746 107335
96294 107336 96298
107332 107336 96294
107337 96295 96299
107337 107333 96295
96296 107338 96300
107334 107338 96296
96301 46748 96297
96297 46748 46746
107335 46746 46748
107335 46748 107339
107344 96306 107340
75676 107340 79426
96302 107336 75676
96302 96298 107336
26062 22437 96303
96299 22437 26062
107341 96299 26062
107337 96299 107341
96300 107342 96304
107338 107342 96300
43182 46748 96301
107339 46748 43182
96305 107339 43182
107343 107339 96305
96306 75670 79426
79426 96302 75676
107320 101268 101266
107319 107313 96285
96285 107313 21830
107295 355 96265
96265 355 353
355 11215 353
11217 11215 355
96263 11215 11217
96263 11217 107293
92777 89151 96264
92777 107294 89151
107294 96266 89151
107294 107296 96266
107297 119453 96267
96267 119453 119451
96265 119451 119453
89155 107294 92777
96265 119453 107295
107296 107298 96266
107299 96267 96269
107299 107297 96267
96268 107300 96270
107298 107300 96268
107301 96269 96271
107301 107299 96269
96270 107302 96272
107300 107302 96270
107303 96271 96273
107303 107301 96271
96272 107304 96274
107302 107304 96272
96266 107298 96268
96273 119452 107303
96262 107292 96264
107292 89155 92777
107285 46690 46698
107285 46698 107287
96256 107288 96258
107286 107288 96256
96259 46702 96257
96257 46702 46698
107287 46698 46702
107287 46702 107289
89150 92769 96260
89150 96258 92769
96258 107290 92769
96258 107288 107290
36050 32561 96261
96264 107292 92777
43187 46702 96259
107291 43187 32561
36050 107291 32561
107289 46702 43187
96260 92769 89154
107292 96260 89154
96262 96260 107292
92769 107290 89154
107293 21833 96263
96263 21833 21829
32565 36050 96261
21829 32565 96261
21833 32565 21829
107291 36050 32565
43187 96259 32561
96257 46698 96255
107303 119452 119454
107305 119452 96275
11218 11216 21834
107313 21834 25404
107314 101266 101264
107314 101264 107308
112346 101264 101266
112344 101264 112346
123452 112344 112346
123448 112344 123452
4302 123448 123452
4298 123448 4302
107309 4298 4302
107309 4302 107315
97948 107316 96282
21834 11216 25404
97948 96282 97944
97948 96278 107310
96279 11822 107311
107311 11822 11826
107317 11826 11822
107317 11822 96283
111289 96280 107312
111289 107312 111297
126066 122403 107318
122403 111297 107318
122403 111289 111297
126066 96284 122403
21830 25404 96281
107313 25404 21830
97944 96278 97948
107305 119454 119452
11216 96281 25404
96277 11216 107307
107306 103858 100219
96274 107306 100219
107304 107306 96274
103858 96276 100219
96275 354 107305
107305 354 356
107307 356 354
107307 354 96277
97620 107308 101264
97620 101264 112344
97620 112344 108602
108602 112344 123448
108602 123448 119698
107307 11216 11218
119698 123448 4298
107309 616 4298
108944 107310 96278
108944 96278 108942
120056 108944 108942
120056 120058 108944
980 120058 120056
980 986 120058
107311 986 980
107311 980 96279
100225 103858 107306
100225 107312 103858
107312 96276 103858
107312 96280 96276
119698 4298 616
107431 55542 59200
54748 69272 58496
44144 58496 47886
35806 43115 46448
106801 46448 43115
106804 59608 59604
106804 59604 106802
95774 59604 95776
95776 59604 59608
25144 95775 21759
95775 106805 21759
95775 95777 106805
106803 25144 21759
56217 59608 106804
106806 70374 66901
106806 66901 95776
56217 106806 95776
59608 56217 95776
70374 95778 66901
106807 11157 14521
95779 14521 11157
106805 95779 11157
95777 95779 106805
66905 70374 106806
106808 81396 77865
106808 77865 95778
66905 106808 95778
70374 66905 95778
92554 89089 81396
81396 89089 77865
35806 32479 43115
25144 106803 21753
106803 32479 21753
32479 95773 21753
57054 57058 67804
106795 67804 64381
88693 95768 106796
88693 106796 88695
88695 99757 88693
99759 99757 88695
99759 110827 99757
110829 110827 99759
95769 110827 110829
95769 110829 106797
45591 95770 106798
45591 106798 45597
45597 106800 45591
92554 95780 89089
45591 106800 95772
46448 43107 35806
35806 43107 32473
53721 57058 95771
53721 95771 43107
106801 53721 43107
46448 106801 43107
106799 57058 53721
106802 59604 56213
95772 106802 56213
106800 106802 95772
59604 95774 56213
25144 21753 95775
32479 35806 95773
35806 32473 95773
11153 95781 14521
95781 106807 14521
95781 106809 106807
3227 106814 3235
3235 106816 3227
3227 106816 95788
95787 43108 106815
106815 43108 43116
53716 57087 106817
43116 53716 106817
43108 53716 43116
95789 57087 53716
106818 17340 14029
95788 106818 14029
106816 106818 95788
17340 95790 14029
3227 95786 106814
57087 53722 106817
64376 106819 95789
106819 53722 95789
53722 57087 95789
95791 67837 64376
14035 17340 106818
24673 95790 17340
14035 24673 17340
24679 24673 14035
24679 106820 24673
24673 106820 95792
67837 64382 106819
78817 106821 75298
75298 106821 95791
67837 106819 64376
67804 57058 64381
106815 32474 95787
32474 32480 21760
14521 95779 11153
77869 81396 106808
81396 77869 89093
81396 89093 92554
100157 95780 92554
89093 100157 92554
100161 100157 89093
100161 111227 100157
111231 111227 100161
111231 106810 111227
111227 106810 95782
95781 11154 106809
106809 11154 11158
106815 32480 32474
106811 11158 11154
122343 95782 106810
122343 106810 122349
122349 106812 122343
122343 106812 95784
25167 106813 21754
106813 95783 21754
106813 106811 95783
95785 25167 21754
95784 106814 95786
106812 106814 95784
25167 21760 106813
95785 32474 25167
32474 21760 25167
106811 11154 95783
106821 64382 95791
57058 106799 64381
95771 57058 95767
34589 106784 95754
106785 95751 95755
106785 106781 95751
80331 76767 95752
80331 106782 76767
106782 95756 76767
106782 106786 95756
106787 2129 95757
95757 2129 2127
95753 2127 2129
95753 2129 106783
106788 48650 45219
95754 106788 45219
106784 106788 95754
48650 95758 45219
106789 22041 25481
95759 25481 22041
106785 95759 22041
95755 95759 106785
87977 95756 106786
87977 106786 87979
87979 99069 87977
99071 99069 87979
99071 110111 99069
110113 110111 99071
110113 121233 110111
121235 121233 110113
34591 106784 34589
34589 23933 34591
34591 23933 106780
23933 27325 106780
69323 106774 65815
106774 95748 65815
106774 106778 95748
106779 23599 95749
95749 23599 23597
34269 37660 95745
23597 34269 95745
23599 34269 23597
106775 37660 34269
2481 95746 106776
2481 106776 2483
2483 13303 2481
13305 13303 2483
95757 121233 121235
95750 13303 27325
13303 13305 23935
23935 106780 27325
106781 95747 95751
106781 106777 95747
106778 76769 80331
95752 106778 80331
95748 106778 95752
76769 106782 80331
106783 12967 95753
95753 12967 12965
95749 12965 12967
95749 12967 106779
27325 23933 95750
13303 23935 27325
95757 121235 106787
45221 48650 106788
45221 106790 48650
66545 95764 106792
66545 106792 66547
66547 106794 66545
66545 106794 95766
57054 53715 95767
67804 64375 57054
57054 64375 53715
75303 78782 95765
75303 95765 64375
106795 75303 64375
67804 106795 64375
106793 78782 75303
77493 95766 106794
95763 567 106791
77493 106794 77495
77493 106796 95768
106797 121947 95769
95769 121947 121945
121947 2843 121945
2847 2843 121947
2847 13659 2843
13663 13659 2847
13663 24303 13659
24307 24303 13663
24307 34951 24303
34957 34951 24307
34957 106798 34951
34951 106798 95770
77495 106796 77493
95767 57058 57054
95763 565 567
119653 565 119651
106790 95758 48650
106790 95760 95758
78780 75297 95761
89968 86479 78780
78780 86479 75297
89968 95762 86479
106791 11421 95763
95763 11421 11419
11421 106789 25481
22037 11421 25481
11419 11421 22037
25481 95759 22037
55833 95760 106790
567 565 119653
55833 106790 55835
55833 106792 95764
95765 78782 95761
95761 78782 78780
78782 106793 86483
89968 78782 86483
78780 78782 89968
97565 95762 89968
86483 97565 89968
97569 97565 86483
97569 108553 97565
108555 108553 97569
108555 119651 108553
119653 119651 108555
55835 106792 55833
64382 67837 95791
95793 78817 75298
35349 95792 106820
106851 108912 112578
3585 7118 106848
3585 106852 7118
106852 95818 7118
106852 95822 95818
106853 95819 95823
106853 106849 95819
32796 106854 36228
36228 95824 32796
95824 106850 32796
95824 95820 106850
108906 112578 95821
106851 112578 108906
95825 106851 108906
106855 106851 95825
95822 106856 95826
106852 106856 95822
35888 32475 95827
95823 32475 35888
106857 95823 35888
106853 95823 106857
106858 36230 36228
106858 36228 106854
95824 36228 95828
95828 36228 36230
106859 95825 95829
106859 106855 95825
106847 95817 95821
106847 95821 112578
108912 106847 112578
43420 95816 106846
95815 106845 43111
106845 35871 43111
35871 46519 43111
35871 106845 32482
46519 95813 43111
54016 106846 95816
54016 95816 54012
64678 54016 54012
64678 64682 54016
106842 64682 79260
64682 75616 79260
64682 64678 75616
86812 90414 75616
95826 106860 95830
75616 90414 79260
86812 97910 106843
86812 97906 97910
106847 97910 97906
106847 97906 95817
106848 7118 7116
106848 7116 106844
95814 7116 95818
95818 7116 7118
106849 95815 95819
106849 106845 95815
43420 106850 95820
43420 95820 43416
43416 95816 43420
90414 86812 106843
106856 106860 95826
25222 21755 95831
21755 25222 95827
3582 95834 3586
3586 95834 106864
95839 3842 95835
95835 3842 3838
106865 3838 3842
106865 3842 106869
43421 46918 106866
54013 95836 46918
43421 54013 46918
54017 54013 43421
54017 64679 54013
64683 64679 54017
64683 75617 64679
3586 95838 3582
75621 75617 64683
86817 86813 75621
86817 97907 86813
97911 97907 86817
95837 97907 97911
95837 97911 106867
111638 106870 115174
111638 115174 95840
122734 111638 95840
122738 111638 122734
122734 95838 122738
122738 95838 106868
95841 3846 95839
95839 3846 3842
75621 86813 75617
35871 32482 106841
3586 106868 95838
95833 108907 108913
25222 35888 95827
25222 35894 35888
106857 35888 35894
106857 35894 106861
32797 36230 106858
32797 106862 36230
106862 95828 36230
106862 95832 95828
106863 95829 95833
106863 106859 95829
95830 106864 95834
106860 106864 95830
3838 307 95835
95833 108913 106863
106865 11159 3838
11159 11155 307
21761 25222 95831
11155 21761 95831
11159 21761 11155
25222 21761 32483
25222 32483 35894
106861 35894 32483
106866 46918 43417
95832 106866 43417
106862 106866 95832
46918 95836 43417
106867 108913 95837
95837 108913 108907
11159 307 3838
7116 95814 3581
126248 122737 95812
122737 106844 95812
78285 106826 78289
78289 106828 78285
78285 106828 95800
106829 43117 46495
106827 57107 43117
43117 57107 46495
57107 53717 46495
53717 95801 46495
57107 95799 53717
95800 106830 95802
106828 106830 95800
43109 95803 46495
95803 106829 46495
78285 95798 106826
95803 106831 106829
78290 106832 81842
81842 95804 78290
95804 106830 78290
95804 95802 106830
106833 95803 95805
106833 106831 95803
106834 81844 81842
106834 81842 106832
95804 81842 95806
95806 81842 81844
46507 106835 43110
106835 95805 43110
106835 106833 95805
46495 95801 43109
95807 46507 43110
67849 95797 64377
67849 64377 57107
35349 106820 35353
35353 106822 35349
35349 106822 95794
78821 106823 78817
78817 106823 106821
78817 95793 95795
78817 95795 78821
46009 95794 106822
46009 106822 46011
46011 56601 46009
56603 56601 46011
95796 56601 70757
56601 67315 70757
64377 95799 57107
56601 56603 67315
106825 64383 67849
106823 78821 64383
64383 78821 67849
78821 75299 67849
75299 95797 67849
78821 95795 75299
70757 67309 95796
70757 106824 67309
106824 95798 67309
106824 106826 95798
106827 53723 57107
106825 67849 53723
53723 67849 57107
67315 106824 70757
69323 65815 95744
67316 106836 70780
70780 81844 67316
115152 104072 115154
95810 115152 122733
115152 126248 122733
115152 115154 126248
126248 95812 122733
106841 32481 35871
106839 46515 32481
46515 35871 32481
46515 46519 35871
46515 95811 95813
46515 95813 46519
75620 106842 79260
75620 79260 90414
115154 104072 104074
75620 90414 86816
67317 70786 106840
70786 67317 78291
70786 78291 81850
81850 78291 89493
81850 89493 93000
93000 89493 100563
93000 100563 104074
104074 100563 111637
104074 111637 115154
115154 111637 122737
115154 122737 126248
106844 7116 3581
106844 3581 95812
106843 86816 90414
81844 106834 67316
104072 92998 104074
92998 81848 93000
81846 81844 70780
95806 81844 95808
95808 81844 81846
46511 106837 46507
46507 106837 106835
46507 95807 95809
46507 95809 46511
106838 70782 70780
106838 70780 106836
81848 70780 70782
81846 70780 81848
95808 81846 89487
81846 92998 89487
104074 92998 93000
81846 81848 92998
92998 100559 89487
115152 111633 104072
104072 111633 100559
115152 95810 111633
46515 106839 46511
46511 106839 106837
46511 95809 95811
46511 95811 46515
106840 70786 70782
106840 70782 106838
81850 70782 70786
81848 70782 81850
93000 81848 81850
104072 100559 92998
36141 95743 32793
25463 106777 22040
25463 36141 32793
44878 34244 48590
34246 34244 44878
106717 44878 48590
99404 106718 95696
99404 95696 99400
99400 95692 99404
99404 95692 106714
110088 113920 95693
113920 110088 106715
110088 121212 106715
110088 121210 121212
2104 121212 121210
2104 2106 121212
12940 2106 2104
12940 12942 2106
106716 12942 27274
12942 23572 27274
12942 12940 23572
95694 27274 23572
44876 48590 95695
48590 44876 106717
44876 55488 106717
44876 55486 55488
66182 55488 55486
66182 66184 55488
77132 66184 66182
77132 77136 66184
34244 95695 48590
34246 23574 34244
34244 23574 95694
23574 27274 95694
98664 109674 106711
98662 109674 98664
120810 106712 113567
109674 120810 113567
120808 120810 109674
1718 120810 120808
1718 1720 120810
1718 95688 1720
1720 95688 106706
95689 87954 106707
106707 87954 87956
106713 87956 87954
106713 87954 95691
88332 77136 77132
95690 114283 110448
95692 95690 106714
114283 106708 110448
102077 98282 106709
102077 106710 98282
113567 109676 106711
113567 106712 109676
95691 99046 106713
106713 99046 99048
99046 95693 113920
110090 99046 113920
99048 99046 110090
106715 110090 113920
23574 106716 27274
106714 95690 110448
88332 88336 77136
88332 95696 88336
88336 95696 106718
106723 95703 33493
95701 95703 106723
106724 109701 113189
95704 106724 113189
95702 106724 95704
109701 106726 113189
33491 95705 36857
95705 106725 36857
95705 106727 106725
36857 95703 33491
113193 95706 95704
113193 95704 113189
113189 106726 113193
95703 36857 33493
113193 106726 106728
97909 106730 101309
106731 95705 95707
106731 106727 95705
95706 113193 109702
106732 95706 109702
95708 95706 106732
113193 106728 109702
101315 106733 101309
101309 106733 106729
108909 112399 106730
112399 101309 106730
112399 101315 101309
108909 106734 112399
106729 97909 101309
109674 113567 106711
106725 33493 36857
106722 95702 98687
106719 54749 58109
58109 54749 95697
54749 65437 95697
54749 65439 65437
65439 76369 65437
76371 76369 65439
95698 76369 91031
76369 87583 91031
76369 76371 87583
87583 106720 91031
106721 44145 47521
106719 58109 44145
44145 58109 47521
106722 106724 95702
58109 54747 47521
58109 95697 54747
91031 87581 95698
106720 98689 102101
106720 102101 95700
91031 106720 95700
87581 91031 95700
98689 106722 102101
44143 95701 47521
95701 106721 47521
95701 106723 106721
47521 95699 44143
102101 98687 95700
102101 106722 98687
54747 95699 47521
98662 98664 87558
98662 87558 87556
106705 87556 87558
47497 106697 43764
43764 106697 95679
106697 33124 95679
33124 36831 95679
54358 58087 47497
54358 47497 43764
65044 68847 58087
65044 58087 54358
75978 79853 68847
75978 68847 65044
87188 91005 79853
87188 79853 75978
91005 87188 95680
36831 33124 106693
102061 91005 95680
102061 113157 102067
102061 113151 113157
113151 124261 113157
113151 124257 124261
124257 106694 124261
124261 106694 106698
76344 80252 95681
106695 80252 76344
95683 106695 76344
106699 106695 95683
33874 37569 95684
44510 106700 37569
33874 44510 37569
102067 91005 102061
44508 44510 33874
48909 106692 45198
34568 38247 45198
95674 70700 66854
26141 22386 106689
36831 106693 33118
33118 106693 95675
106693 22386 95675
22386 26141 95675
95679 36831 33118
98276 102061 95680
102061 98276 95676
113145 102061 95676
113151 102061 113145
120417 124257 106690
124257 113145 106690
45198 38247 48909
124257 113151 113145
76346 106691 80252
106691 95681 80252
106691 95677 95681
106695 76346 80252
2458 6229 95682
13282 106696 6229
2458 13282 6229
13280 13282 2458
23910 13282 13280
23910 23912 13282
38247 34568 95678
34568 23910 95678
34568 23912 23910
120417 106694 124257
106735 87229 90653
55108 44510 44508
65792 69613 106701
23176 23178 12554
37569 33876 95684
33876 23176 95684
33876 23178 23176
37569 106700 33876
69613 65794 106701
95685 76744 69613
76744 65794 69613
76744 76746 65794
106707 76746 76744
106707 76744 95689
110446 114283 95690
125351 121576 95686
23176 12554 12552
95686 121576 110446
106708 114283 110446
125351 106702 121576
91009 87194 106703
87194 91009 106709
91009 102077 106709
91009 102073 102077
106710 102077 109290
102077 113163 109290
102077 102073 113163
109290 113163 120418
120418 113163 124265
124265 106704 120418
95687 87556 106705
121576 106708 110446
55108 55110 44510
12554 95688 12552
106705 106699 95683
55110 65792 106701
55108 65792 55110
95685 69613 65792
121574 125351 95686
6229 2460 95682
95682 2460 121574
2460 106702 121574
106702 125351 121574
6229 106696 2460
47497 43768 106697
43768 47497 54364
54364 47497 58087
54364 58087 65050
12554 106706 95688
65050 58087 68847
75984 68847 79853
75984 79853 106703
79853 91009 106703
79853 91005 91009
91005 102073 91009
91005 102067 102073
102067 113163 102073
102067 113157 113163
113157 124265 113163
113157 124261 124265
124261 106698 124265
124265 106698 106704
106705 95683 95687
65050 68847 75984
106869 3842 3846
90653 87229 101719
101719 98321 112805
106758 23201 26601
95730 106758 26601
95728 106758 95730
23201 106760 26601
36117 106761 36111
36111 106761 106759
36111 95729 95731
36111 95731 36117
26601 23199 95730
26601 106760 23199
106760 95732 23199
106760 106762 95732
36123 106763 36117
36117 106763 106761
36117 95731 95733
36117 95733 36123
106762 33899 37265
95734 106762 37265
95732 106762 95734
33899 106764 37265
36129 106765 36123
36123 106765 106763
36123 95733 95735
36123 95735 36129
37265 33897 95734
106764 44533 47941
106764 47941 95736
95727 95729 106757
106757 95729 32795
95729 36111 32795
106759 32795 36111
120833 124304 106754
1741 95722 124304
120833 1741 124304
1743 1741 120833
1743 106756 1741
1741 106756 95726
106757 43419 95727
95727 43419 43415
43419 54011 43415
54015 54011 43419
54015 64677 54011
64681 64677 54015
64681 106755 79129
37265 106764 95736
75615 64681 79129
79129 95723 75615
123527 120029 95724
4379 949 120029
4379 120029 123527
15113 11791 949
15113 949 4379
25781 22409 11791
25781 11791 15113
25781 95725 22409
12575 95726 106756
12575 106756 12577
12577 106758 12575
12575 106758 95728
64677 64681 75615
33897 37265 95736
47941 44533 58539
58539 44533 55133
106767 48322 44901
99437 102906 106768
110483 95738 102906
99437 110483 102906
110485 110483 99437
110485 106772 110483
110483 106772 95742
25463 106773 25457
25457 106773 106769
25457 36141 25463
25457 36135 36141
36135 95739 95743
36135 95743 36141
95737 95741 106771
69323 95744 95740
69319 106770 69323
69323 106770 106774
37660 34267 95745
95741 34267 37660
106775 95741 37660
106771 95741 106775
121597 95742 106772
121597 106772 121599
121599 106776 121597
121597 106776 95746
25463 22040 106773
95747 106777 32793
106777 25463 32793
69323 95740 69319
95721 95725 106753
95737 106771 44901
65817 106770 69319
55133 106766 58539
48322 44899 95737
106767 55511 48322
55511 44899 48322
55511 55509 44899
55511 66205 55509
66207 66205 55511
66207 77157 66205
77159 77157 66207
77159 88359 77157
88361 88359 77159
102906 99435 106768
99435 88361 106768
48322 95737 44901
99435 88359 88361
106769 22039 25457
106765 36129 22039
36129 25457 22039
36129 36135 25457
36129 95735 95739
36129 95739 36135
47941 44531 95736
58539 55131 44531
58539 44531 47941
106766 65817 69319
106766 69319 95740
58539 106766 95740
55131 58539 95740
102906 95738 99435
106753 95725 22411
95725 25781 22411
25781 11793 22411
123937 112811 112805
123937 120457 95711
120457 1359 95711
120457 1361 1359
1361 106737 15535
12185 1361 15535
1359 1361 12185
15535 95709 12185
95712 109698 113200
106738 95712 113200
106742 95712 106738
95710 113200 109698
101325 106743 101319
123937 112805 106736
101319 106743 106739
101325 112405 108910
101325 101319 112405
112405 106740 108910
106745 43791 95713
95713 43791 43789
43791 106741 57735
54391 43791 57735
43789 43791 54391
68485 65079 54391
68485 54391 57735
79497 76015 65079
79497 65079 68485
90665 95714 76015
106744 101325 108910
79497 90665 76015
120457 123937 106736
101719 112811 101725
112805 98321 109329
109329 106736 112805
106737 12187 15535
15535 12187 95709
12187 22787 95709
12187 22789 22787
95707 22787 22789
95707 22789 106731
106738 113200 109697
95708 106738 109697
106732 106738 95708
113200 95710 109697
101319 106739 101315
101719 112805 112811
101315 106739 106733
101315 112399 112405
112399 106734 112405
112405 106734 106740
106741 54393 57735
57735 54393 68485
68485 54393 65081
68485 65081 79497
79497 65081 76017
106735 90653 76017
90653 79497 76017
90653 90659 79497
90653 101725 90659
90653 101719 101725
101315 112405 101319
101719 87229 98321
90659 90665 79497
90659 101725 101731
106748 112417 95720
101329 106748 95720
97905 101329 95720
108911 106752 112417
33145 95721 36467
95721 106749 36467
95721 106753 106749
36467 95717 33145
106754 124304 120831
95718 106754 120831
106750 106754 95718
124304 95722 120831
106755 75619 79129
106748 108911 112417
106751 90279 75619
90279 86811 79129
86811 95723 79129
90279 95719 86811
112417 108905 95720
106752 120031 123527
106752 123527 95724
112417 106752 95724
108905 112417 95724
123527 120031 4379
4379 120031 951
4379 951 15113
15113 951 11793
15113 11793 25781
75619 90279 79129
90659 101731 90665
97905 95719 90279
86815 101329 90279
101725 112819 101731
101725 112811 112819
123937 120455 95715
112819 123937 95715
112811 123937 112819
123937 95711 120455
95712 106746 95716
106742 106746 95712
101329 106747 101325
101325 106747 106743
101325 106744 101329
101329 106744 106748
106749 33147 36467
101329 97905 90279
95717 36467 33147
95713 95717 106745
90665 87227 95714
101731 98319 87227
101731 87227 90665
112819 109327 98319
112819 98319 101731
112819 95715 109327
109699 95716 106746
109699 106746 109703
109703 106750 109699
109699 106750 95718
106751 86815 90279
106747 101329 86815
106745 95717 33147
106869 3846 106871
89494 106872 93022
89494 93022 95842
95973 107001 4329
95975 107001 95973
122348 126161 95976
7035 3240 95974
95974 3240 122348
3240 107002 122348
107002 126161 122348
7035 107000 3240
107003 95975 95977
107003 107001 95975
13664 107004 95978
13664 95978 13660
24304 13664 13660
24304 24308 13664
34954 24308 24304
34954 34960 24308
45594 34960 34954
45594 45600 34960
107005 45600 45594
107005 45594 95979
89096 107006 92880
89096 92880 95980
100160 89096 95980
100166 89096 100160
111230 100166 100160
111230 111236 100166
126161 122354 95976
107001 568 4329
4329 568 106999
95972 106998 107000
95972 107000 7035
7007 3233 95964
7007 17681 3233
17681 106992 3233
106992 95966 3233
17681 14040 106992
17681 106990 14040
106993 95965 95967
106993 106991 95965
95966 106994 95968
106992 106994 95966
106995 95967 95969
106995 106993 95967
95968 106996 95970
122354 111230 95976
106994 106996 95968
106997 95969 119652
106997 106995 95969
95971 123475 119652
95970 106998 95972
106996 106998 95970
123475 119654 106997
4329 106999 566
566 106999 95971
106999 119654 95971
119654 123475 95971
95973 4329 566
3234 7035 95974
3234 95972 7035
123475 106997 119652
122354 111236 111230
126161 107002 122354
15069 107007 11420
107010 107012 95984
36431 32798 107011
95985 43418 36431
43418 32798 36431
43418 43422 32798
54014 43422 43418
54014 54018 43422
64680 54018 54014
64680 64684 54018
64680 95987 79452
75622 64680 79452
64684 64680 75622
107013 75622 79452
95984 107012 95986
2845 95986 107012
2849 107014 2845
2845 107014 95988
75618 79452 95987
86818 107013 90612
90612 107013 95989
107013 79452 95989
79452 75618 95989
86818 90612 101672
86818 101672 97912
97912 101672 112754
97912 112754 108914
108914 112754 123878
108914 123878 120032
2845 107012 2849
106991 108554 95965
95985 36431 32794
22042 32794 107011
107007 95977 11420
107007 107003 95977
95981 15069 11420
2844 6507 95982
2844 95978 6507
95978 107008 6507
95978 107004 107008
95979 56216 107005
107005 56216 56220
66904 56220 56216
66904 66908 56220
77868 66908 66904
77868 77872 66908
22038 32794 22042
107006 77872 92880
77872 77868 89092
95980 92880 89092
15069 11422 107007
107009 11422 15069
95981 107009 15069
95983 107009 95981
95982 6507 2848
107010 95982 2848
95984 95982 107010
6507 107008 2848
95983 22038 107009
107009 22038 22042
32794 36431 107011
77872 89092 92880
106991 108556 108554
106989 108554 108556
95963 108554 106989
95948 14033 28343
14033 24683 28343
14033 14039 24683
24683 106974 28343
106975 95947 95949
106975 106973 95947
28343 24677 95948
106974 35357 38999
106974 38999 95950
28343 106974 95950
24677 28343 95950
38999 35357 49639
49639 35357 46015
14033 106972 14039
46015 106976 49639
106977 106975 95949
38999 35351 95950
49645 95952 35351
38999 49645 35351
49639 49645 38999
56607 60229 106976
60229 49639 106976
60229 49645 49639
56607 106978 60229
106979 95951 95953
106979 106977 95951
49651 95954 95952
49651 95952 49645
106977 95949 95951
49645 60235 49651
14033 95946 106972
106973 95945 95947
95939 32478 106965
106965 32478 32486
43114 32486 32478
43114 43120 32486
53720 43120 43114
53720 53726 43120
106969 53726 53720
106969 53720 95943
66907 70592 106966
77867 95940 70592
66907 77867 70592
77871 77867 66907
77871 89091 77867
106973 106971 95945
89095 89091 77871
95941 89095 106967
122347 95942 106968
122347 106968 122353
122353 106970 122347
122347 106970 95944
95943 64380 106969
106969 64380 64386
106971 64386 64380
106971 64380 95945
3231 95944 106970
3231 106970 3239
3239 106972 3231
3231 106972 95946
95941 89091 89095
107015 120032 123878
49645 60229 60235
71013 60229 106978
28379 95960 95958
28379 95958 28373
106986 28379 35358
28379 39029 35358
28379 28373 39029
39029 106984 35358
95959 86482 106985
106985 86482 86486
106987 86486 86482
106987 86482 95961
14034 17675 95962
17675 14034 95960
28379 17675 95960
106985 106983 95959
28387 17675 28379
28387 106986 106988
95961 97568 106987
106987 97568 97572
106989 97572 97568
106989 97568 95963
3232 7007 95964
7007 3232 95962
17675 7007 95962
17681 7007 17675
106990 17681 24684
17681 28387 24684
17681 17675 28387
28387 106988 24684
28379 106986 28387
67321 71013 106978
95959 106983 75302
75302 79062 95957
71013 60235 60229
71013 67321 82077
82077 67321 78295
78295 106980 82077
106981 95953 95955
106981 106979 95953
49657 95956 95954
49657 95954 49651
106982 49657 56608
49657 60235 56608
49657 49651 60235
56608 60235 67322
67322 60235 71013
106983 79062 75302
67322 71013 78296
82077 106980 78296
75306 106981 79062
106981 95957 79062
106981 95955 95957
106983 75306 79062
24678 28373 95958
35352 39029 28373
35352 28373 24678
49657 46016 95956
95956 46016 35352
46016 106984 35352
106984 39029 35352
49657 106982 46016
78296 71013 82077
111229 106968 95942
13661 95988 107014
13665 24305 13661
44534 107042 33898
107042 37581 33898
48239 107038 44534
96013 66546 107039
107039 66546 66548
107043 66548 66546
107043 66546 96017
34962 107044 38656
38656 96018 34962
96018 107040 34962
96018 96014 107040
96015 43790 107041
107041 43790 43792
107045 43792 43790
107045 43790 96019
23202 107046 96020
23202 96020 23200
37581 33900 96016
33900 23200 96016
33900 23202 23200
37581 107042 33900
96017 77494 107043
107043 77494 77496
77494 96021 92510
88696 77494 92510
77496 77494 88696
107047 88696 92510
96012 44534 33898
48239 44534 96012
33898 37581 96016
107041 107037 96015
121598 121600 110486
2482 121600 121598
2482 2484 121600
2482 96008 2484
2484 96008 107034
27611 23936 107035
96009 34590 27611
34590 23936 27611
34590 34592 23936
45220 34592 34590
45220 45222 34592
55834 45222 45220
55834 55836 45222
110828 114615 96022
107039 55836 55834
45602 107040 96014
45602 96014 45596
45596 96010 45602
45602 96010 107036
950 4750 96011
11792 15490 950
950 15490 4750
22410 26146 11792
11792 26146 15490
33146 36834 22410
22410 36834 26146
107037 36834 33146
96015 107037 33146
107039 55834 96013
121946 125693 114615
121946 114615 110828
2850 107048 125693
44146 107054 47886
58492 107050 44146
47886 58492 44146
58496 58492 47886
69272 58492 58496
69266 58492 69272
80274 76372 107051
69266 80274 107051
69272 80274 69266
76372 80274 91428
76372 91428 87584
87584 91428 102494
87584 102494 98690
107053 107049 96023
107055 98690 102494
1744 96026 1742
1742 96024 1744
1744 96024 107052
107057 43793 47507
96027 47507 43793
107053 96027 43793
96025 96027 107053
33494 107058 37218
47886 107054 33494
47886 33494 37218
44144 47886 37218
96028 44144 37218
54748 58496 44144
1744 107056 96026
121598 110486 110484
107053 96023 96025
121948 114615 125693
121946 2850 125693
2846 2850 121946
13662 2850 2846
13662 13666 2850
24306 13666 13662
24306 24310 13666
107044 24310 38656
24310 34956 38656
24310 24306 34956
96018 38656 34956
107049 96019 96023
107049 107045 96019
54750 107050 58492
125693 107048 121948
54750 58492 69266
107051 65440 69266
12578 107052 96024
12578 96024 12576
12576 96020 12578
12578 96020 107046
88694 92510 96021
92510 88694 107047
88694 99760 107047
88694 99758 99760
114615 110830 96022
110830 99758 96022
110830 99760 99758
110830 114615 121948
54750 69266 65440
110484 110486 99438
110484 99438 99436
99436 99438 88362
95995 123886 123884
107021 123884 123886
107021 123886 107023
76770 107024 80614
76770 80614 95998
87978 76770 95998
87980 76770 87978
99070 87980 87978
99070 99072 87980
110112 99072 99070
110112 110114 99072
121234 110114 110112
121234 121236 110114
95997 123886 95995
2128 121236 121234
12966 16557 107025
2130 12966 107025
2128 12966 2130
95999 16557 12966
49311 96000 95996
49311 95996 49299
49299 107022 49311
49311 107022 107026
96001 123888 95997
95997 123888 123886
107023 123886 123888
107023 123888 107027
65818 107028 96002
2128 2130 121236
65818 96002 65816
45601 107022 49299
95996 107020 49299
24309 24305 13665
24309 107016 24305
24305 107016 95990
86814 90612 95989
97908 101672 86814
86814 101672 90612
108908 112754 97908
97908 112754 101672
95991 123880 108908
123880 112754 108908
123880 123878 112754
107015 123878 123880
107015 123880 107017
95994 107020 95996
34955 95990 107016
34961 107018 34955
34955 107018 95992
95993 123882 95991
95991 123882 123880
107017 123880 123882
107017 123882 107019
95992 107020 95994
107018 107020 95992
95995 123884 95993
95993 123884 123882
107019 123882 123884
107019 123884 107021
107020 45601 49299
34955 107016 34961
13661 107014 13665
107024 65818 80614
65818 65816 76768
13306 23934 107035
13304 23934 13306
96009 27611 23934
96004 107036 96010
107030 107036 96004
120030 123890 96005
952 107031 4750
4750 107031 96011
107031 123890 96011
123890 120030 96011
952 4750 15490
952 15490 11794
11794 15490 26146
23934 27611 107035
11794 26146 22412
22412 36834 33148
107037 33148 36834
44532 48239 96012
58831 55134 96006
96006 55134 44532
55134 107038 44532
107038 48239 44532
58831 107032 55134
96007 77158 107033
107033 77158 77160
88360 77160 77158
88360 88362 77160
99436 88362 88360
22412 26146 36834
65818 76768 80614
13306 96008 13304
107033 66206 96007
95998 80614 76768
16557 12968 107025
95999 23598 16557
23598 12968 16557
23598 23600 12968
107029 23600 23598
107029 23598 96003
49311 45595 96000
49311 107026 45595
107026 96004 45595
107026 107030 96004
96005 123890 96001
96001 123890 123888
13306 107034 96008
107027 123888 123890
55132 58831 96006
55132 96002 58831
96002 107032 58831
96002 107028 107032
96003 34268 107029
107029 34268 34270
44900 34270 34268
44900 44902 34270
55510 44902 44900
55510 55512 44902
66206 55512 55510
66206 66208 55512
107033 66208 66206
107027 123890 107031
65438 69272 54748
111235 106968 111229
100165 111229 100159
53724 106905 57234
106905 95877 57234
106905 95875 95877
106907 53724 57234
106908 60120 60116
106908 60116 106906
95876 60116 95878
95878 60116 60120
53718 57234 95877
106907 57234 53718
95879 106907 53718
106909 106907 95879
106910 60122 60120
106910 60120 106908
95878 60120 67311
60120 70896 67311
60120 60122 70896
70896 95880 67311
95879 64378 106909
106909 64378 64384
106911 64384 64378
106911 64378 95881
46012 106912 49536
60122 106910 46012
49536 60122 46012
60124 60122 49536
70898 60122 60124
95876 60112 60116
95874 60112 95876
106906 60112 106904
106906 60116 60112
89496 104156 100566
100566 104156 115230
100566 115230 111640
126320 106900 111640
126320 111640 115230
122736 126320 115230
95872 122736 115230
95870 126320 122736
46609 43118 106901
106903 43118 46609
95871 106903 46609
95873 106903 95871
56604 106904 60112
70896 60122 70898
70882 106902 56604
67310 70882 60112
95874 67310 60112
78286 81936 67310
67310 81936 70882
89488 93080 78286
78286 93080 81936
100562 104156 89488
89488 104156 93080
111636 115230 100562
100562 115230 104156
95872 115230 111636
106905 95873 95875
106905 106903 95873
70882 56604 60112
95880 70896 95882
95882 70896 70898
95881 75300 106911
95889 38880 24674
38880 28234 24674
38880 38878 28234
49540 38878 38880
49538 38878 49540
60128 49538 49540
60126 49538 60128
70902 60126 60128
70900 60126 70902
95886 70900 95890
95890 70900 70902
95887 86480 106915
106915 86480 86484
24674 28234 95885
106917 86484 86480
111232 106918 114866
114866 95892 111232
95892 106916 111232
95892 95888 106916
95893 38882 95889
95889 38882 38880
49542 38880 38882
49540 38880 49542
60130 49540 49542
60128 49540 60130
67312 70902 95894
70902 60130 95894
70902 60128 60130
106917 86480 95891
89496 93080 104156
95884 6846 3228
3228 6846 122344
106911 75300 75304
106913 75304 75300
106913 75300 95883
122350 106914 125948
122350 125948 6846
122350 6846 3236
3236 6846 95884
14030 3236 95884
14036 3236 14030
14030 95885 28234
24680 14030 28234
14036 14030 24680
24680 28234 38878
122344 6846 125948
24680 38878 35354
38878 49536 35354
49538 49536 38878
60126 49536 49538
60124 49536 60126
70900 60124 60126
70898 60124 70900
95882 70898 95886
95886 70898 70900
106915 95883 95887
106915 106913 95883
95888 122344 125948
106914 95888 125948
106916 95888 106914
49536 106912 35354
78292 93080 89496
78292 81936 93080
67318 81936 78292
100565 104108 106878
100565 106880 104108
106880 95848 104108
106880 95850 95848
106881 95849 95851
106881 106879 95849
111635 95850 106880
111635 106880 111639
111639 122735 111635
122739 122735 111639
122739 106882 122735
122735 106882 95852
106883 95851 95853
95847 311 106877
106883 106881 95851
106882 106884 95852
106885 95853 95855
106885 106883 95853
3583 95854 106884
3583 106884 3587
3587 106886 3583
3583 106886 95856
106887 95855 95857
106887 106885 95855
14361 95856 106886
14361 106886 14363
14363 106888 14361
14361 106888 95858
95852 106884 95854
106889 95857 95859
95847 309 311
106879 311 95849
100560 89494 95842
100564 89494 100560
106870 100564 115174
100564 111634 115174
100564 100560 111634
95840 115174 111634
308 3846 95841
106871 3846 308
95843 106871 308
106873 106871 95843
106874 93024 93022
106874 93022 106872
95842 93022 95844
95849 311 309
95844 93022 93024
106875 106873 95843
106876 93028 93024
106876 93024 106874
95844 93024 95846
95846 93024 93028
106877 95845 95847
106877 106875 95845
89495 93028 106876
106878 104108 100561
106878 100561 95846
89495 106878 95846
93028 89495 95846
104108 95848 100561
106875 95843 95845
95890 70902 67312
106889 106887 95857
95860 106888 28507
310 11156 312
95867 14641 11156
3588 106898 95868
3588 95868 3584
17825 14364 95866
14364 3584 95866
14364 3588 3584
17825 106896 14364
14641 11160 106897
95867 21756 14641
21756 11160 14641
21756 21762 11160
32476 35965 106899
312 11156 106897
21762 32476 106899
95869 35965 32476
122740 106900 126320
126320 95870 122740
95870 106898 122740
95870 95868 106898
35965 32484 106899
46609 106901 43112
43112 106901 95869
106901 32484 95869
32484 35965 95869
95871 46609 43112
67318 106902 70882
67318 70882 81936
21756 32476 21762
106888 24997 28507
11156 14641 106897
95865 310 106895
95858 106888 95860
24997 106890 28507
106891 119437 95861
95861 119437 119435
95859 119435 119437
95859 119437 106889
28513 95862 95860
28513 95860 28507
28507 106890 28513
28513 106890 106892
123067 106893 119436
106893 95861 119436
106893 106891 95861
106895 310 312
95863 123067 119436
28519 95862 28513
28513 106892 28519
28519 106892 106894
123067 119438 106893
106895 119438 123067
95863 106895 123067
95865 106895 95863
14362 17825 95866
28519 24998 95864
95864 24998 14362
24998 106896 14362
106896 17825 14362
28519 106894 24998
28519 95864 95862
111235 111229 100165
97570 106917 101176
106917 95891 95895
46695 95919 43113
95924 34952 38496
106944 95924 38496
106948 95924 106944
95920 38496 34952
111228 114914 95921
106945 114914 111228
95925 106945 111228
106949 106945 95925
95922 106950 95926
106946 106950 95922
106951 95923 95927
106951 106947 95923
95924 106952 95928
106948 106952 95924
95925 122346 106949
106949 122346 122352
106953 122352 122346
106953 122346 95929
78288 82025 95930
89492 93171 82025
89492 82025 78288
89492 95926 93171
95926 106954 93171
95926 106950 106954
106955 32485 95931
95931 32485 32477
95923 106947 106943
95923 106943 46695
43113 95923 46695
106942 106946 95922
93157 95914 93151
93151 106938 93157
93157 106938 106942
106943 43119 46695
95919 46695 43119
106939 95919 43119
95915 95919 106939
34958 106944 38496
49166 106940 34958
49166 34958 38496
45592 49166 38496
95920 45592 38496
56214 59782 45592
95927 32477 32485
45592 59782 49166
56214 70560 59782
95916 70560 66902
89090 92760 95917
100158 103806 89090
89090 103806 92760
111234 106941 114914
114914 106941 95921
106941 103806 95921
103806 100158 95921
106945 111234 114914
93157 89491 95918
93157 106942 89491
106942 95922 89491
66902 70560 56214
95927 32485 106951
106956 38508 34953
95928 106956 34953
38508 34959 95932
49186 95934 45593
70975 67320 106957
70975 106958 67320
21757 95935 25379
95935 106959 25379
95935 106961 106959
25379 95933 21757
45599 49186 106960
45599 106962 49186
106962 95934 49186
106962 95936 95934
106963 95935 95937
34959 106960 95932
106963 106961 95935
106962 106964 95936
95937 21758 106963
106963 21758 21764
106965 21764 21758
106965 21758 95939
56215 95938 106964
56215 106964 56219
70592 66903 106966
66903 56219 106966
66903 56215 56219
70592 95940 66903
106967 100165 95941
95941 100165 100159
95936 106964 95938
93157 95918 95914
106960 45593 95932
34959 38508 106956
106952 106956 95928
38508 95932 34953
95929 3230 106953
106953 3230 3238
14032 3238 3230
14032 14038 3238
24676 14038 14032
24676 24682 14038
35350 24682 24676
35350 35356 24682
46010 35356 35350
46010 46014 35356
56602 46014 46010
106960 49186 45593
56602 56606 46014
56606 67314 106957
56602 67314 56606
82025 78294 95930
95930 78294 67314
78294 106958 67314
106958 70975 67314
78294 82025 89498
89498 82025 93171
93171 106954 89498
106959 21763 25379
95933 25379 21763
106955 95933 21763
95931 95933 106955
67314 70975 106957
106941 100164 103806
89094 103806 100164
89094 92760 103806
60136 49544 60142
95898 60136 95902
95902 60136 60142
101186 97567 95903
95899 97567 101186
106925 95899 101186
106921 95899 106925
100162 106926 103780
114874 106922 100162
103780 114874 100162
114878 114874 103780
114878 106927 122351
125958 114878 122351
60142 49544 49546
114874 114878 125958
122351 3229 125958
3237 3229 122351
3237 14031 3229
14037 14031 3237
24681 28242 95901
14031 24681 95901
14037 24681 14031
106923 28242 24681
46013 49546 106924
49546 46013 56605
49546 56605 60142
67313 95902 60142
56605 67313 60142
3229 95900 125958
67319 67313 56605
49544 38884 49546
38884 35355 106924
106919 97570 101176
106920 114870 114866
106920 114866 106918
95892 114866 95896
95896 114866 114870
95897 38884 95893
95893 38884 38882
49544 38882 38884
49542 38882 49544
60136 49542 49544
60130 49542 60136
95894 60130 95898
95898 60130 60136
49546 38884 106924
97566 101176 95895
95899 106919 97566
106921 106919 95899
106922 114874 114870
106922 114870 106920
95896 114870 122345
114870 125958 122345
114870 114874 125958
125958 95900 122345
28242 24675 95901
35355 38884 95897
35355 95897 24675
106923 35355 24675
28242 106923 24675
106919 101176 97566
106917 95895 101176
67319 106928 67313
95905 101190 95903
106934 106936 95910
106937 75305 95913
95913 75305 75301
86485 90148 95911
75301 86485 95911
75305 86485 75301
106935 90148 86485
89490 93151 95914
89490 95912 93151
95912 106938 93151
95912 106936 106938
106939 53725 95915
95915 53725 53719
95910 106936 95912
53725 64379 53719
95913 64379 64385
95913 64385 106937
45598 106940 49166
45598 49166 59782
45598 59782 56218
56218 59782 70560
56218 70560 66906
66906 70560 95916
77866 66906 95916
77870 66906 77866
77866 95917 92760
89094 77866 92760
77870 77866 89094
64385 64379 53725
67313 106928 95904
106933 90148 106935
95909 90148 90144
95903 101190 101186
106925 101186 101190
106925 101190 106929
100163 103780 106926
103780 100163 111233
103780 111233 114878
106927 114878 111233
78287 95904 106928
78287 106928 78293
78293 106930 78287
78287 106930 95906
90140 86481 95907
97571 101190 95905
106933 90144 90148
97571 95905 86481
90140 106931 86481
106929 101190 97571
89489 95906 106930
89489 106930 89497
89497 106932 89489
89489 106932 95908
95909 90144 95907
95907 90144 90140
106931 90140 90144
106931 90144 106933
95908 106934 95910
106932 106934 95908
95911 90148 95909
106931 97571 86481
56180 70700 59920
121626 107432 96390
121624 96388 121626
6066 96850 2577
96851 4198 96845
96845 4198 4192
107889 4192 4198
107889 4198 107895
107896 68346 68344
107896 68344 107890
79354 68344 68346
79352 68344 79354
96846 79352 86961
79352 90510 86961
79352 79354 90510
101566 98049 90510
90510 98049 86961
98049 101566 96847
101566 112648 96847
101566 112650 112648
123758 112648 112650
123756 112648 123758
107891 123756 123758
107891 123758 107897
54852 107898 58326
58326 96852 54852
96852 107892 54852
96852 96848 107892
107899 96849 96853
107899 107893 96849
107888 107894 96844
96844 107894 2577
107894 6066 2577
107893 1838 96849
107887 107881 96843
96838 107888 96844
107882 107888 96838
96845 4192 96839
96839 4192 4188
107883 4188 4192
107883 4192 107889
54149 57594 107884
107890 68344 64829
107890 64829 96840
54149 107890 96840
57594 54149 96840
79352 75763 68344
2585 6066 107894
68344 75763 64829
96847 112648 96841
96841 112648 112646
123756 120190 107885
112646 123756 107885
112648 123756 112646
107891 120190 123756
65542 107892 96848
65542 96848 65536
65536 96842 65542
65542 96842 107886
96843 1838 107887
107887 1838 1840
107893 1840 1838
79352 96846 75763
13395 96850 6066
2585 13395 6066
13399 13395 2585
1464 15708 12300
107907 12300 15708
44244 107908 47730
58326 107898 44244
58326 44244 47730
54848 58326 47730
96858 54848 47730
96852 58326 54848
96853 12670 107899
107899 12670 12672
23290 12672 12670
23290 23292 12672
107909 23292 23290
1464 4978 15708
107909 23290 96859
107911 66306 69870
24027 27480 107900
34675 96854 27480
24027 34675 27480
34679 34675 24027
96855 34675 34679
96855 34679 107901
59395 55919 96856
55919 59395 107902
66639 55919 107902
66631 55919 66639
81222 77579 107912
77579 66639 107912
66306 107910 69870
96843 107881 120950
120562 4978 1464
120562 107906 124114
27480 24023 107900
24023 13399 107900
24023 13395 13399
27480 96854 24023
107901 45311 96855
96855 45311 45307
96856 45307 59395
45307 55923 59395
45307 45311 55923
55923 107902 59395
690 4198 96851
107895 4198 690
96857 107895 690
120562 124114 4978
107903 107895 96857
107904 68346 107896
79356 68346 68348
79354 68346 79356
90512 79354 79356
90510 79354 90512
101568 90510 90512
101566 90510 101568
112652 101566 101568
112650 101566 112652
123760 112650 112652
123758 112650 123760
107897 123758 123760
107897 123760 107905
107904 68348 68346
77579 66631 66639
107881 124492 120950
120950 124492 109828
2936 17116 13760
13760 17116 27814
13760 27814 24414
24414 27814 38462
24414 38462 35080
49128 107872 35080
38462 49128 35080
49130 49128 38462
96826 49128 96830
96830 49128 49130
123750 120183 96831
107875 1107 123750
1107 120183 123750
1107 1101 120183
11929 15316 96827
1101 11929 96827
1107 11929 1101
15316 11929 22537
15316 22537 25978
107873 25978 22537
96832 2576 6058
107874 96832 6058
107876 96832 107874
96828 6058 2576
110908 114476 96829
122034 125550 110908
110908 125550 114476
2936 6424 17116
122042 6424 2936
122042 125550 6424
114476 125550 114474
96825 103384 96821
96821 103384 103382
114474 103382 103384
114472 103382 114474
107867 114472 114474
107867 114474 107871
45746 107872 49128
49128 96826 45746
96826 107868 45746
96826 96822 107868
15316 11925 96827
11925 15316 96823
15316 25976 96823
2930 6424 122034
15316 25978 25976
36660 25978 33257
25976 25978 36660
107869 36660 33257
107874 6058 2575
96824 107874 2575
107870 107874 96824
6058 96828 2575
99838 103384 96825
96829 114476 99838
114476 103384 99838
114476 114474 103384
125550 122042 107871
114474 125550 107871
25978 107873 33257
122034 6424 125550
13754 17116 2930
2930 17116 6424
107876 107882 96832
35074 38464 96833
96834 38464 35074
4188 689 96839
11539 14940 96835
11539 96835 689
107883 11539 689
4188 107883 689
107877 14940 11539
43551 46982 107878
107884 57594 54145
107884 54145 96836
43551 107884 96836
96832 107882 96838
46982 43551 96836
112646 109059 96841
96837 109059 112646
107885 96837 112646
107879 96837 107885
76482 107886 96842
76482 96842 76476
107880 76482 91268
76482 87688 91268
76482 76476 87688
98790 102334 87688
87688 102334 91268
109828 113414 98790
98790 113414 102334
57594 96840 54145
109828 124492 113414
107881 120954 124492
109832 113414 124492
24408 27814 13754
13754 27814 17116
96833 38464 24408
38464 27814 24408
38464 38462 27814
45740 49130 96834
49130 38464 96834
49130 38462 38464
96830 49130 45740
14940 11535 96835
107877 22159 14940
22159 11535 14940
22159 22155 11535
109832 124492 120954
22159 32897 22155
46982 43547 107878
43547 32901 107878
43547 32897 32901
46982 96836 43547
123750 96831 120189
96831 107879 120189
96831 96837 107879
107875 123750 120189
87694 107880 91268
87694 91268 102334
87694 102334 98794
98794 102334 113414
98794 113414 109832
32901 32897 22159
81222 96860 77579
11540 107903 14960
107903 96861 14960
96883 37072 96873
96873 37072 37068
47744 37068 37072
47738 37068 47744
96874 47738 96884
96884 47738 47744
58729 55238 107923
55238 58729 65920
65920 58729 69507
65920 69507 76866
76866 69507 80513
96875 88068 80513
88068 76866 80513
88068 88072 76866
107929 88072 88068
107929 88068 96885
34354 107930 37820
48486 107924 34354
37820 48486 34354
48488 48486 37820
96876 48486 96886
96886 48486 48488
88452 92062 96877
96887 103092 88452
103092 92062 88452
103092 103090 92062
114170 103090 103092
96882 101926 101928
96872 101926 96882
107928 101926 107922
107928 101928 101926
103090 92060 92062
103088 92060 103090
114168 103088 103090
114166 103088 114168
125218 114166 114168
125216 114166 125218
6074 125216 125218
6072 125216 6074
107919 6072 6074
107919 6074 107925
96868 107926 96878
107920 107926 96868
96879 14968 96869
114168 103090 114170
96869 14968 14964
25650 14964 25654
36334 25650 25654
36330 25650 36334
47004 36330 36334
47002 36330 47004
54146 57608 96880
57608 47004 96880
57608 47002 47004
96870 57608 54146
120192 107921 123766
107921 96881 123766
107921 96871 96881
107927 120192 123766
25654 14964 14968
125220 114168 114170
125218 114168 125220
6076 125218 125220
107929 99154 99158
99154 96893 113808
110194 99154 113808
99158 99154 110194
110194 113808 124888
110194 124888 121314
121314 124888 5744
121314 5744 2210
2210 5744 16476
2210 16476 13044
13044 16476 27170
13044 27170 23686
37820 107930 23686
96885 99154 107929
27170 37820 23686
48492 37820 37822
48488 37820 48492
96886 48488 96894
96894 48488 48492
99524 103092 96887
110576 114170 99524
99524 114170 103092
96895 125222 110576
125222 114170 110576
125222 125220 114170
6078 125220 125222
6076 125220 6078
107931 6076 6078
37822 37820 27170
92062 92060 80896
96884 47744 44238
44238 47744 33594
6074 125218 6076
107925 6074 6076
107925 6076 107931
88781 96878 107926
88781 107926 88789
88789 107932 88781
88781 107932 96888
96889 14972 96879
96879 14972 14968
25656 14968 14972
25654 14968 25656
36336 25654 25656
36334 25654 36336
33594 47744 37072
47006 36334 36336
96880 47004 96890
96890 47004 47006
120184 123766 96881
1108 107927 4598
4598 107927 96891
107927 123766 96891
123766 120184 96891
107933 1108 4598
107934 101930 101928
107934 101928 107928
96882 101928 96892
96892 101928 101930
33594 37072 96883
47004 36334 47006
92062 80896 77252
96877 92062 77252
66302 80896 69872
26386 107907 96865
107907 15708 96865
15708 12294 96865
22904 26386 37064
22904 37064 33600
47730 107908 33600
37064 47730 33600
47734 47730 37064
96858 47730 96866
96866 47730 47734
96859 33986 107909
107909 33986 33990
44614 48127 107917
22904 107907 26386
33990 44614 107917
96867 48127 44614
44994 107918 48484
44994 48484 59094
44994 59094 55608
69870 107910 55608
59094 69870 55608
69872 69870 59094
80896 77256 107911
69870 80896 107911
69872 80896 69870
77256 80896 92060
77256 92060 88456
88456 92060 103088
33986 44614 33990
88456 103088 99528
1458 15708 4978
120558 4978 124114
107903 96857 96861
107913 11540 14960
54150 107914 57606
68348 107904 54150
57606 68348 54150
68352 68348 57606
75764 79356 96862
79356 68352 96862
79356 68348 68352
86962 90512 75764
75764 90512 79356
98050 101568 86962
86962 101568 90512
12294 15708 1458
96863 112654 98050
112654 112652 101568
112654 107915 120191
123760 112654 120191
112652 112654 123760
107905 123760 120191
98428 107916 101924
98428 101924 113006
98428 113006 109432
124114 107906 109432
124114 109432 113006
120558 124114 113006
96864 120558 113006
1458 4978 120558
112654 101568 98050
107870 96824 96820
99528 103088 114166
110584 114166 125216
113006 101924 101926
96864 113006 109428
22898 26386 96865
96873 37068 22898
37068 26386 22898
37068 37064 26386
47738 37064 37068
47734 37064 47738
96866 47734 96874
96874 47734 47738
48127 44618 107917
58729 107923 55234
55234 107923 96867
113006 101926 96872
107923 44618 96867
65918 69507 58729
65918 58729 55234
76862 80513 69507
76862 69507 65918
96875 80513 76862
107924 48486 48484
107924 48484 107918
55606 59094 96876
59094 48486 96876
59094 48484 48486
66302 69872 55606
55606 69872 59094
77252 80896 66302
44618 48127 96867
99528 114166 110584
109428 113006 96872
107922 101926 101924
110584 125216 121700
121700 125216 6072
121700 6072 2586
107919 2586 6072
77587 81222 107912
77587 107920 81222
107920 96860 81222
107920 96868 96860
96869 14964 96861
96861 14964 14960
25650 22160 107913
14960 25650 107913
14964 25650 14960
107922 101924 107916
22160 25650 36330
32902 36330 47002
32902 47002 43552
57606 107914 43552
47002 57606 43552
57608 57606 47002
64830 68352 96870
68352 57608 96870
68352 57606 57608
96862 68352 64830
109060 112654 96863
107915 112654 109060
96871 107915 109060
107921 107915 96871
22160 36330 32902
107870 96820 125198
121699 107870 125198
121699 125198 107866
96765 68302 96759
96759 68302 68300
107813 68300 68302
107813 68302 107817
54499 57892 107814
57892 54499 107818
68644 57892 107818
68642 57892 68644
79656 68642 68644
79654 68642 79656
96760 79654 96766
96766 79654 79656
33592 37008 96761
96767 47682 33592
47682 37008 33592
47682 47680 37008
58282 54850 107815
47680 58282 107815
47682 58282 47680
54850 58282 69056
54850 69056 65540
107819 65540 69056
122041 125508 107816
2929 96762 125508
122041 2929 125508
2935 2929 122041
17080 13753 107820
103664 96764 100341
92636 100341 89245
103664 100341 92636
92636 89245 96763
43909 47300 107808
47300 43909 107814
57892 47300 107814
57890 47300 57892
68642 57890 57892
68640 57890 68642
96756 68640 76123
68640 79654 76123
68640 68642 79654
79654 96760 76123
96757 12292 107809
107809 12292 12298
22896 12298 12292
13753 2935 107820
22896 22902 12298
33598 22896 37008
22902 22896 33598
33598 37008 47680
33598 47680 44242
107815 44242 47680
99157 102662 107810
107811 102662 99157
110915 114434 107812
114434 110915 107816
125508 114434 107816
125504 114434 125508
96758 125504 96762
96762 125504 125508
22896 96761 37008
13753 2929 2935
17080 96768 13753
96769 92640 96763
27778 96774 24407
96775 92644 96769
96769 92644 92640
103672 92640 92644
103668 92640 103672
114770 103668 103672
114768 103668 114770
96770 114768 96776
96776 114768 114770
96777 68306 96771
96771 68306 68304
107821 68304 68306
107821 68306 107825
17080 13759 96768
65187 68646 107822
79660 68646 107826
79658 68646 79660
96772 79658 87333
79658 90812 87333
79658 79660 90812
90812 96778 87333
54846 58284 96773
65534 69058 54846
54846 69058 58284
76474 80060 65534
65534 80060 69058
87692 107823 91220
91220 107823 96779
68646 65187 107826
107807 90454 86965
13759 107824 96768
107824 27778 24407
96763 92640 92636
103668 92636 92640
103664 92636 103668
96764 103664 111423
103664 114768 111423
103664 103668 114768
114768 96770 111423
96771 68304 96765
96765 68304 68302
107817 68302 68304
107817 68304 107821
107822 68646 68644
107822 68644 107818
107824 24407 96768
79658 68644 68646
96766 79656 96772
96772 79656 79658
44236 47682 96767
96773 58284 44236
58284 47682 44236
58284 58282 47682
69058 58282 58284
69056 58282 69058
80060 76480 107819
69056 80060 107819
69058 80060 69056
107823 76480 80060
13759 17080 107820
79656 68644 79658
75767 86965 75761
75761 86965 96755
86965 90454 96755
66637 70120 107794
70120 66637 107800
81164 70120 107800
81162 70120 81164
96746 81162 96750
96750 81162 81164
101512 96747 98053
96747 107801 98053
96747 96751 107801
107795 101512 98053
1105 4532 107796
11923 96748 4532
1105 11923 4532
107793 5682 107799
11927 11923 1105
22531 11927 107802
22531 11923 11927
36622 33253 25930
25930 33253 22531
47298 43907 36622
36622 43907 33253
47298 96752 43907
107803 96749 96753
107803 107797 96749
76865 80422 107798
80422 76865 107804
91586 80422 107804
91580 80422 91586
25930 22531 107802
102656 91580 91586
107793 5680 5682
5682 124822 124824
81162 70118 70120
81160 70118 81162
96742 81160 96746
96746 81160 81162
101512 98047 96747
109063 112596 96743
109063 96743 98047
107795 109063 98047
101512 107795 98047
112596 109063 120187
112596 120187 123700
107796 4532 1099
107796 1099 96744
5680 124822 5682
120187 107796 96744
4532 96748 1099
107797 96745 96749
107797 107791 96745
76864 107798 80422
91574 107792 76864
80422 91574 76864
91580 91574 80422
102650 91574 91580
102644 91574 102650
113736 102644 102650
113732 102644 113736
124824 113732 113736
124822 113732 124824
123700 120187 96744
107823 80060 96779
102650 91580 102656
113736 102650 113740
96753 1456 107803
107803 1456 1462
107809 1462 1456
107809 1456 96757
88071 91586 107804
91586 88071 107810
102662 91586 107810
102656 91586 102662
102662 107811 110193
113740 102662 110193
102656 102662 113740
113740 110193 121313
113740 121313 124826
68640 96756 65185
107805 124826 121313
92328 88787 99845
92328 99845 103342
103342 99845 107812
114434 103342 107812
114430 103342 114434
96754 114430 122033
114430 125504 122033
114430 114434 125504
125504 96758 122033
68300 64827 96759
107813 75767 68300
75767 64827 68300
75767 75761 64827
88787 92328 107806
113740 102650 102656
57890 65185 54497
47298 47300 57890
124826 113736 113740
124824 113736 124826
124826 107805 2209
5682 124826 2209
124824 124826 5682
107799 5682 2209
77585 81164 107800
107806 92328 88779
107806 88779 96750
77585 107806 96750
81164 77585 96750
103342 99837 92328
92328 99837 88779
68640 65185 57890
114430 110907 103342
114430 96754 110907
90454 86959 96755
96751 86959 90454
107807 96751 90454
107801 96751 107807
22535 25930 107802
25930 22535 33255
25930 33255 36622
36622 33255 107808
47300 36622 107808
47298 36622 47300
96752 47298 54497
47298 57890 54497
103342 110907 99837
107931 6078 107935
80060 76474 96779
107828 27780 27778
25957 96803 25961
13398 107850 96804
13398 96804 13394
24022 13398 13394
24022 24026 13398
34674 24026 24022
34674 34678 24026
34674 96805 48766
45310 34674 48766
34678 34674 45310
107851 45310 48766
45739 96802 107848
45739 107848 45745
45745 107852 45739
45739 107852 96806
25961 22536 107849
107853 22536 25961
96803 107853 25961
96807 107853 96803
2584 107854 96808
2584 96808 2574
2574 96804 2584
2584 96804 107850
45306 48766 96805
55922 107851 59374
59374 107851 96809
107851 48766 96809
25957 96801 96803
25957 107849 107847
25961 107849 25957
107848 96802 96800
59710 49108 96796
59710 49106 49108
96794 59710 56352
1100 4554 96795
107841 4554 1100
96797 107841 1100
107843 107841 96797
107844 38440 38438
107844 38438 107842
45738 49108 96798
49108 38440 96798
49108 38438 38440
96796 49108 45738
48766 45306 96809
96797 11924 107843
107845 11928 11924
107845 11924 96799
107846 38444 38440
107846 38440 107844
96798 38440 96800
96800 38440 38444
25957 107847 22532
107847 96799 22532
107847 107845 96799
96801 25957 22532
35079 38444 107846
35079 107848 38444
107848 96800 38444
107843 11924 11928
107855 55922 59374
96806 107856 96810
107852 107856 96806
96814 107864 96818
107860 107864 96814
107865 96815 96819
107865 107861 96815
107866 125198 121689
96816 107866 121689
107862 107866 96816
125198 96820 121689
77578 81204 96817
88780 92366 77578
77578 92366 81204
96821 103382 88780
103382 92366 88780
107863 99846 103380
103382 103380 92366
103380 114472 107863
103382 114472 103380
107867 110916 114472
56358 107868 96822
56358 96822 56354
56354 96818 56358
56358 96818 107864
25976 22533 96823
107865 96819 22533
36660 107865 22533
25976 36660 22533
107865 36660 33256
107869 33256 36660
114472 110916 107863
56352 59710 96796
88788 103380 99846
77586 92366 88788
107857 96807 96811
107857 107853 96807
121698 107858 125194
125194 96812 121698
96812 107854 121698
96812 96808 107854
55918 59374 96809
66638 107855 70162
70162 107855 96813
107855 59374 96813
59374 55918 96813
107859 66638 70162
56353 96810 107856
88788 92366 103380
56353 107856 56357
56353 107860 96814
107861 96811 96815
107861 107857 96811
96816 121688 125194
107858 96816 125194
107862 96816 107858
96812 125194 121688
66630 70162 96813
77586 107859 81204
81204 107859 96817
107859 70162 96817
70162 66630 96817
77586 81204 92366
56357 107860 56353
49108 49106 38438
38438 49106 35078
49106 107840 35078
107832 38428 35073
107832 35073 96780
24413 107832 96780
27780 24413 96780
49096 45737 38428
38428 45737 35073
59700 56351 49096
49096 56351 45737
59700 96786 56351
100342 103676 96781
96782 103676 100342
75762 79316 96783
75762 86960 79316
24413 27780 107828
86960 107833 79316
107833 86960 90473
96787 90473 86960
109431 112960 107830
120557 96784 112960
109431 120557 112960
120561 120557 109431
120561 107834 120557
120557 107834 96788
37018 33593 96789
47690 44237 37018
37018 44237 33593
58290 54847 47690
47690 54847 44237
107833 107829 79316
69064 65535 58290
107827 91222 107831
96779 91222 91220
107828 27778 107824
96774 27778 96780
96780 27778 27780
89246 92644 96775
96781 103676 89246
103676 92644 89246
103676 103672 92644
111424 114770 96782
114770 103676 96782
114770 103672 103676
96776 114770 111424
64828 68306 96777
75768 107825 79316
107827 91220 91222
79316 107825 96783
68306 64828 96783
107829 75768 79316
76125 79660 107826
79660 76125 87335
79660 87335 90812
98425 96778 90812
87335 98425 90812
98427 98425 87335
112960 109427 107830
109427 98427 107830
109427 98425 98427
112960 96784 109427
96785 91222 96779
107825 68306 96783
107827 87692 91220
58290 65535 54847
69064 76475 65535
58290 54851 65541
58290 65541 69064
69064 65541 76481
69064 76481 80066
107835 80066 76481
107838 59708 59704
107838 59704 107836
96790 59704 96792
96792 59704 59708
101531 98054 107837
96791 109058 101531
109058 98054 101531
109058 109064 98054
47690 54851 58290
107839 109064 109058
45744 107840 49106
59708 107838 45744
49106 59708 45744
59710 59708 49106
96792 59708 96794
96794 59708 59710
96793 120182 107839
107839 120182 120188
120182 96795 4554
1106 120182 4554
120188 120182 1106
107841 1106 4554
35078 107842 38438
107839 109058 96793
80066 76475 69064
47690 44243 54851
37018 33599 44243
87693 91222 96785
87693 96785 76475
107835 87693 76475
80066 107835 76475
107831 91222 87693
35077 38428 107832
38428 35077 45743
38428 45743 49096
49096 45743 107836
59704 49096 107836
59700 49096 59704
96786 59700 96790
96790 59700 59704
37018 44243 47690
90473 86966 107833
98048 107837 96787
107837 86966 96787
86966 90473 96787
96791 101531 98048
1457 96788 107834
1457 107834 1463
1463 12293 1457
12299 12293 1463
12299 22897 12293
22903 22897 12299
33599 37018 96789
22897 33599 96789
22903 33599 22897
101531 107837 98048
99839 96888 107932
99839 107932 99847
99847 107936 99839
59834 49220 97000
59834 49218 49220
67050 70616 56356
56356 70616 59834
78024 108013 81678
81678 108013 97001
108013 70616 97001
70616 67050 97001
108017 78024 81678
3412 108018 97002
3412 97002 3410
3410 96998 3412
3412 96998 108014
108019 96999 97003
108019 108015 96999
108020 38544 38542
108020 38542 108016
45742 49220 97004
49220 38544 97004
49220 38542 38544
97000 49220 45742
97005 81682 97001
97001 81682 81678
92850 89250 108017
81678 92850 108017
81682 92850 81678
108021 89250 92850
56356 59834 97000
49220 49218 38542
38542 49218 35082
49218 108012 35082
3411 108008 6986
108008 96992 6986
108008 96994 96992
96995 125286 96993
96993 125286 125282
108007 125282 125286
108007 125286 108009
96994 108010 96996
108008 108010 96994
114232 110579 96997
121703 125286 96995
121703 96995 110579
108011 121703 110579
111428 108022 115018
114232 108011 110579
45748 108012 49218
45748 49218 59834
45748 59834 56360
56360 59834 70616
56360 70616 67052
108013 67052 70616
96996 108014 96998
108010 108014 96996
114232 96997 110585
96997 108015 110585
96997 96999 108015
108011 114232 110585
35082 108016 38542
108009 125286 121703
111428 115018 97006
122542 111428 97006
122544 111428 122542
108027 110586 110580
108027 110580 97013
45314 108028 97014
45314 97014 45308
55920 45314 45308
55920 55926 45314
55920 97008 55926
55926 97008 108024
97009 110912 108025
108025 110912 110920
110912 97015 125622
122044 110912 125622
110920 110912 122044
108023 110580 110586
122044 125622 6496
2938 6496 17190
2938 17190 13762
13762 17190 97016
24412 13762 97016
24416 13762 24412
24412 97010 24416
24416 97010 108026
97017 81690 97011
97011 81690 81686
92858 81686 81690
92854 81686 92858
100344 103922 97018
103922 92858 97018
122044 6496 2938
3411 6986 108006
97007 110580 108023
97012 111426 103922
122542 97002 122544
122544 97002 108018
108023 97003 97007
108023 108019 97003
66642 108024 97008
66642 97008 66634
77582 66642 66634
77582 77590 66642
88784 77590 77582
88784 88792 77590
99842 88792 88784
99842 99850 88792
108025 99850 99842
97006 115018 111426
108025 99842 97009
108020 97010 38544
108026 97010 108020
97004 38544 35076
97011 81686 97005
97005 81686 81682
92854 81682 81686
92850 81682 92854
103922 100346 108021
92850 103922 108021
92854 103922 92850
115018 108022 100346
115018 100346 103922
111426 115018 103922
97010 35076 38544
108005 125282 108007
108005 125280 125282
96991 125282 125280
2933 107994 96980
98052 101612 96975
109066 107991 112702
112702 107991 96981
107991 101612 96981
101612 98052 96981
107995 109066 112702
1110 107996 4638
1110 4638 15376
1110 15376 11932
15376 96982 11932
96982 107992 11932
96982 96976 107992
2937 107994 2933
76124 79738 96977
76124 90892 79738
96978 90892 87334
107997 96979 96983
107997 107993 96979
13757 96980 107994
13757 107994 13761
13761 24411 13757
24415 24411 13761
24415 107998 24411
24411 107998 96984
109062 112702 96981
112702 109062 107995
109062 120194 107995
87334 90892 76124
109062 120186 120194
2933 107990 2937
107993 107989 96979
107991 98056 101612
22538 107992 96976
22538 96976 22534
107986 22538 36708
22538 33254 36708
22538 22534 33254
96968 36708 33254
65186 68724 96969
76126 107987 79738
79738 107987 96977
107987 68724 96977
68724 65186 96977
76126 79738 90892
2933 96974 107990
76126 90892 87336
98426 87336 96978
98430 87336 98426
109430 98430 98426
109430 109434 98430
124159 120564 96970
120564 109430 96970
120564 109434 109430
124159 107988 120564
44992 48520 96971
96972 48520 44992
2580 6120 96973
107989 6120 2580
96979 107989 2580
87336 90892 96978
103922 92854 92858
107996 120194 4638
120194 120186 1104
108003 100345 92818
100345 89247 92818
100345 100343 89247
111427 114980 96987
100343 111427 96987
100345 111427 100343
108004 126080 122541
108004 122541 96988
111427 108004 96988
114980 111427 96988
126080 96990 122541
96991 125280 96989
96989 125280 125276
81652 89247 78021
108001 125276 125280
67051 70608 108002
[truncated: 4,397,449 more chars]
