# Supplementary material for: Modeling of the Electrostatic Interaction and Catalytic Activity of [NiFe] Hydrogenases on a Planar Electrode
Source: J Phys Chem B. 2022 Oct 21;126(43):8777–90. doi: 10.1021/acs.jpcb.2c05371 (PMC9639099; doi:10.1021/acs.jpcb.2c05371)
Supplement: Supplementary file 1 — jp2c05371_si_001.zip [file jp2c05371_si_001.zip › Supplementary data/1e3d_5_theta_120_phi_248/geometry/1e3d_5_theta_120_phi_248.vert]

-1.87000 -33.95400 25.24400
-0.97100 -33.96900 25.28700
-2.84100 -33.87500 25.70500
-0.35700 -34.00100 25.66500
-2.97200 -33.93800 26.18600
0.10800 -34.01400 26.25400
-3.06600 -33.99800 26.72400
0.39400 -34.03300 26.80300
-3.07200 -34.01700 27.22400
0.55600 -33.95500 27.22400
-3.05400 -34.00900 27.72400
0.62600 -33.95500 27.72400
-3.02500 -33.96500 28.17400
0.56600 -33.95500 28.22400
-2.84000 -34.01300 28.62600
0.41000 -33.88700 28.63900
-2.31800 -34.06100 29.13100
-0.04700 -33.92200 29.18700
-0.77800 -28.01200 21.76000
1.23100 -28.07000 21.68400
-3.26600 -27.88600 22.26900
2.08200 -27.97500 22.17800
-3.86100 -27.94700 22.76400
3.49800 -27.94900 22.80500
-4.10100 -27.94500 23.17300
3.90800 -28.01700 23.32200
-4.26800 -27.93200 23.69600
4.03500 -27.95500 23.72400
-4.46300 -27.87200 24.18400
4.10400 -27.95500 24.22400
-4.85900 -27.87200 24.72500
4.23700 -27.95500 24.67800
-5.88500 -27.87100 25.23100
4.65200 -28.03800 25.19400
-6.73700 -27.92100 25.79000
6.04400 -27.97100 25.81200
-6.95700 -27.95500 26.22400
6.47900 -27.99600 26.30300
-7.08500 -27.90600 26.75300
6.65400 -28.00500 26.77400
-7.02700 -27.95500 27.22400
-0.05900 -27.90000 27.26100
0.99300 -28.02600 27.23300
6.73100 -27.95700 27.25800
-6.84500 -27.98100 27.62100
-0.75500 -27.90700 27.83700
1.19300 -27.91100 27.70000
6.84600 -27.92200 27.82100
-6.35500 -27.95600 28.17200
-1.03200 -27.92300 28.24100
1.59300 -27.94600 28.14500
6.86600 -27.84200 28.20000
-4.99600 -28.03800 28.73400
-1.31200 -27.97600 28.69900
2.46000 -28.00700 28.71400
6.72000 -27.99100 28.74000
-4.01400 -28.04800 29.26100
-2.27600 -27.99000 29.27200
2.63700 -27.97500 29.14100
6.57000 -27.95500 29.22400
-3.49300 -28.04000 29.64600
-2.85500 -27.94000 29.78400
2.72800 -27.86800 29.70100
6.44600 -27.87200 29.68400
3.06900 -28.03500 30.15800
6.18500 -27.87200 30.25600
3.60100 -28.03800 30.69900
5.71700 -27.87200 30.75000
0.52800 -21.95300 17.69100
1.40600 -21.93100 17.81300
0.52600 -21.96100 18.11700
1.17700 -21.94700 18.29500
-19.56800 -21.83300 20.20600
-18.41200 -22.04900 20.22900
-20.32100 -21.89200 20.81800
-15.91900 -21.99300 20.72800
-20.54700 -21.93500 21.25300
-15.27800 -22.03800 21.19100
-20.68400 -22.08500 21.75500
-14.83500 -22.06400 21.75100
-12.87200 -21.89200 21.72700
-12.31700 -21.97500 21.77100
-11.94700 -21.91300 21.67200
-10.52400 -21.91900 21.79200
5.61300 -21.88500 21.71800
7.52300 -21.92200 21.74000
-20.52800 -21.97800 22.23100
-14.53900 -21.94000 22.26200
-13.02100 -21.95400 22.14100
-10.33700 -21.97100 22.30700
-2.93500 -21.85700 22.22200
-2.43100 -22.03800 22.22700
4.53600 -21.92500 22.20900
8.05400 -21.94300 22.18200
-20.28700 -21.97700 22.67100
-14.86900 -21.96500 22.83200
-12.95400 -21.96400 22.64100
-10.27800 -21.96700 22.75500
-5.95900 -21.89800 22.73900
-1.81800 -22.06800 22.69600
3.57600 -21.94500 22.75000
8.90300 -22.00900 22.82200
-19.82500 -21.99100 23.16500
-15.03000 -21.90400 23.30700
-12.91400 -21.94600 23.14100
-9.84000 -21.98500 23.25900
-6.53400 -21.83700 23.19600
1.64300 -22.01100 23.16600
3.10000 -21.90200 23.19600
9.12800 -21.95500 23.22400
-19.36300 -22.03800 23.69400
-15.06200 -21.87000 23.71700
-12.99700 -21.96000 23.64100
9.26400 -21.99000 23.73600
-18.38300 -22.03800 24.23000
-15.41700 -21.91900 24.20000
-13.03300 -21.99100 24.14100
9.44100 -21.90500 24.23800
-17.80200 -21.99400 24.69100
-15.88200 -21.87200 24.72600
-12.94000 -21.94200 24.72400
9.68600 -21.94500 24.69000
-12.61200 -22.01300 25.22400
11.20300 -22.01200 25.26000
-12.52600 -22.04000 25.68800
12.00000 -21.97500 25.75200
-12.59400 -21.98600 26.17400
13.49500 -21.93200 26.31300
-12.50000 -21.99900 26.68900
13.87000 -22.00400 26.84300
-12.31900 -21.92600 27.19500
14.01200 -21.95500 27.22400
-11.51600 -22.02600 27.71100
14.12700 -21.85600 27.75400
-10.80700 -21.92900 28.14000
13.97000 -21.94500 28.20800
-10.39500 -21.99500 28.72500
13.68100 -21.95500 28.70800
-10.33200 -21.95500 29.22400
13.42600 -21.88100 29.19300
-10.44700 -21.91900 29.73300
12.12300 -21.95100 29.84000
-10.76600 -21.92900 30.27600
11.92600 -21.92300 30.23300
-15.54800 -21.92400 30.65200
-13.83200 -21.98000 30.76200
-11.02700 -21.89800 30.62400
11.58100 -21.94800 30.75600
-15.91700 -21.89300 31.19300
-13.36800 -21.98800 31.25000
-11.58000 -21.95400 31.15600
10.98900 -21.94000 31.32700
13.13500 -21.93800 31.18500
15.03300 -21.91800 31.31100
-15.92000 -21.94200 31.64100
10.89100 -21.94300 31.75700
12.63100 -21.94800 31.69800
15.38300 -21.92900 31.81900
-15.81300 -21.88100 32.20200
10.77500 -22.01400 32.26400
12.54900 -21.96600 32.13800
15.47100 -21.90100 32.22400
-15.37600 -21.90700 32.74700
11.10800 -21.99200 32.74400
12.20900 -21.94100 32.68300
15.46000 -21.84700 32.74200
-15.07500 -21.96500 33.17500
-6.84500 -21.95900 33.34300
-5.90000 -22.02200 33.14100
15.14100 -21.94900 33.32900
-15.32900 -21.87300 33.66900
-7.05000 -21.94000 33.73200
-5.46200 -22.01300 33.65200
14.95400 -21.93200 33.75300
-15.52600 -21.95000 34.11500
-7.27000 -21.98100 34.25000
-5.45400 -22.01100 34.16300
14.65500 -21.96300 34.29100
-15.90900 -21.94600 34.69200
-6.45400 -21.99400 34.77100
-5.93700 -21.99900 34.70500
12.50000 -21.88700 34.73300
-16.06000 -21.94300 35.20100
-9.94000 -21.91100 35.24800
-8.82700 -22.00000 35.21100
11.54700 -21.90600 35.21600
-16.04200 -21.91500 35.72400
-10.55500 -21.82400 35.76100
-8.30100 -21.93100 35.65800
4.57200 -21.98800 35.73000
5.98700 -22.07100 35.75100
10.77700 -21.91300 35.77000
-15.82900 -22.02000 36.13300
-10.95400 -21.92000 36.30800
-7.99800 -21.92100 36.22600
4.11700 -21.92900 36.32900
6.50700 -22.03800 36.22700
9.16200 -21.84900 36.24000
-15.37400 -21.99500 36.62600
-11.00800 -21.90000 36.80700
-7.81200 -21.91900 36.69700
3.97600 -22.00500 36.77400
7.22500 -21.97700 36.70000
8.16100 -21.86300 36.72800
-14.88900 -21.96000 37.17400
-11.06500 -21.88900 37.30700
-7.36000 -21.95300 37.14700
4.05000 -21.95500 37.22400
-14.48400 -22.07200 37.67300
-10.99300 -21.92000 37.77300
-6.59500 -21.97900 37.72000
-4.85100 -21.95900 37.80600
-3.40700 -22.01800 37.72400
4.22700 -21.98300 37.74300
-14.01600 -22.03000 38.23500
-10.59600 -21.91400 38.24700
-6.53500 -21.96400 38.12400
-5.27700 -21.97500 38.33700
-3.04300 -22.07300 38.21000
4.38200 -22.03000 38.28900
-13.49100 -22.02500 38.66200
-9.94600 -22.03800 38.72700
-6.76600 -21.92400 38.70400
-5.28700 -21.96700 38.80700
-3.03800 -22.02100 38.71300
4.41500 -21.95500 38.72400
-13.38200 -21.95000 39.14100
-8.42600 -22.02100 39.22800
-6.94500 -21.93700 39.18800
-5.44500 -21.93500 39.23500
-3.30100 -21.97400 39.22700
4.40800 -21.95500 39.22400
-13.41200 -21.93900 39.64100
-6.81900 -21.98500 39.81100
-3.88200 -21.93700 39.66600
4.49500 -21.90500 39.67400
17.69300 -21.89300 39.77200
21.41100 -22.05100 39.72300
-13.43300 -21.95100 40.14100
-6.93200 -21.96800 40.22000
-4.86100 -21.91300 40.22600
4.74000 -21.98300 40.11900
17.24000 -21.93100 40.27300
21.55700 -22.03800 40.14200
-13.50100 -22.02100 40.62700
-7.22900 -21.97800 40.80000
-4.81700 -22.00400 40.72400
5.16600 -22.02100 40.62900
17.09700 -21.90500 40.67400
21.62800 -21.92400 40.68800
-13.77700 -21.90800 41.24000
-7.39400 -22.00500 41.27400
-4.70700 -22.01400 41.23000
5.65200 -22.03200 41.22900
17.09700 -21.99000 41.15000
21.77000 -21.92900 41.12800
-13.83800 -21.87600 41.64900
-7.46800 -21.90500 41.67400
-4.47600 -22.01200 41.76800
5.95700 -21.92700 41.73400
17.05700 -21.95100 41.68700
22.04300 -22.02900 41.69100
-13.82000 -21.91900 42.14100
-7.53100 -21.95500 42.18800
-4.28100 -22.04400 42.27900
6.00300 -21.91200 42.22400
16.91100 -21.99700 42.18800
22.17200 -21.95500 42.22400
-13.82000 -21.91400 42.64100
-7.59700 -21.83300 42.68500
-4.04600 -21.89900 42.73700
5.92400 -21.83300 42.73200
16.62600 -21.94700 42.69300
22.15800 -21.95500 42.72400
-13.91300 -21.93200 43.13300
-7.97500 -21.83800 43.22100
-4.05600 -21.84700 43.24000
5.52300 -21.91400 43.25000
16.51400 -21.95500 43.22400
21.99300 -21.87200 43.16500
-14.32100 -21.93300 43.67500
-9.49500 -21.87200 43.72800
-4.25300 -22.03600 43.77500
4.57300 -21.96800 43.80700
16.53900 -21.90500 43.67400
21.50000 -21.87200 43.67400
-15.29600 -21.92500 44.20400
-10.82200 -21.98200 44.25000
-4.24800 -22.03600 44.29600
4.27600 -21.99900 44.32000
16.73600 -21.96500 44.09500
20.49800 -21.92000 44.20800
-15.32200 -21.92600 44.61300
-13.99900 -21.93200 44.77500
-12.90100 -22.01500 44.71400
-11.41600 -21.94300 44.71700
-4.04000 -21.96700 44.75800
4.43500 -21.93400 44.84800
17.59600 -21.98000 44.69800
18.16800 -21.90800 44.74800
-3.75800 -21.97800 45.15900
4.60500 -21.98500 45.24500
-2.23200 -21.99800 45.70500
0.56900 -21.94700 45.77600
1.55900 -21.95800 45.68700
5.58500 -21.95700 45.79000
-1.35200 -21.92600 46.23100
0.01300 -21.93700 46.26500
1.58400 -21.95900 46.14100
5.95900 -21.90400 46.24700
1.58200 -21.95800 46.64100
6.06200 -21.89900 46.76000
1.55100 -21.95900 47.12700
6.08400 -21.95800 47.30700
1.07600 -21.99400 47.69900
6.22100 -21.97700 47.72900
-0.36200 -21.94100 48.17200
3.72800 -22.00000 48.34800
5.43500 -21.97800 48.21500
6.95400 -21.91400 48.28600
-1.42200 -21.89000 48.73200
3.64500 -22.04400 48.81600
5.55300 -21.96200 48.63800
6.96300 -21.93100 48.75500
-1.51300 -21.95900 49.14100
3.71100 -22.02400 49.30700
5.95900 -21.96900 49.17900
6.56700 -21.93700 49.26400
19.66000 -21.91700 49.19300
20.18900 -21.95100 49.22200
-1.46700 -21.93900 49.72100
3.70600 -21.98300 49.77400
19.09800 -21.94900 49.65900
20.90500 -21.88100 49.76100
-1.03500 -21.98600 50.18300
3.64000 -22.01600 50.26000
18.00200 -21.95500 50.15000
20.98500 -21.86500 50.16000
0.10200 -21.95000 50.72800
3.53000 -21.93600 50.74800
5.59400 -21.93900 50.70800
6.42700 -21.92100 50.84800
17.68500 -21.93100 50.68000
20.68900 -21.96700 50.83700
0.59400 -22.00100 51.13000
2.51200 -21.89300 51.24400
5.51200 -21.95800 51.13300
6.45000 -21.93000 51.24900
17.69600 -21.87500 51.20300
20.66400 -21.95900 51.26400
18.03100 -21.91300 51.73700
20.96100 -21.93200 51.84100
18.16200 -21.93400 52.17400
21.06800 -21.97100 52.30700
18.10600 -21.91000 52.64100
21.14900 -21.99400 52.80700
18.10200 -21.92600 53.14100
21.17300 -21.92300 53.32400
18.20100 -21.88300 53.66600
21.03700 -21.88300 53.79700
18.57600 -21.98900 54.13000
20.66700 -21.91900 54.25100
7.94300 -15.94200 12.19100
9.66600 -16.04100 12.21000
7.44400 -15.98500 12.72300
10.17400 -16.05600 12.72500
0.08000 -15.89800 13.19800
1.67800 -16.02700 13.23100
7.20200 -15.88600 13.14800
10.45100 -15.92800 13.23200
-1.40700 -15.87200 13.73500
2.51700 -16.03300 13.79400
7.08000 -15.93500 13.68400
10.50100 -15.92200 13.72400
-1.97400 -15.87200 14.19700
2.74200 -15.96200 14.23500
6.66500 -15.86800 14.24900
10.49100 -15.91300 14.22400
-21.31000 -15.94600 14.73700
-19.61900 -16.02500 14.76600
-2.47500 -15.95900 14.75600
2.87900 -15.93400 14.78900
6.11300 -15.87600 14.74900
10.55100 -15.91900 14.72400
-21.77000 -15.95600 15.23000
-18.98400 -16.03500 15.30900
-2.81700 -15.85700 15.15800
3.00900 -15.96800 15.27900
6.02600 -15.98900 15.18800
10.63900 -15.90800 15.26000
-22.52200 -15.91900 15.68400
-18.46700 -15.97300 15.79200
-2.95600 -15.93900 15.68100
3.22700 -16.05100 15.72700
5.95200 -16.01600 15.71200
10.58200 -15.93900 15.71100
-23.00200 -15.87100 16.13700
-17.44400 -15.95600 16.19400
-15.94500 -15.92200 16.22400
-13.99200 -16.03800 16.26400
-3.27300 -15.88600 16.26900
3.64600 -16.07100 16.23700
5.66500 -15.93400 16.23900
10.11900 -15.95800 16.24000
-23.39900 -15.95500 16.74100
-13.45900 -16.04300 16.75400
-3.95900 -15.90200 16.71700
4.43600 -15.99800 16.75200
5.11500 -15.92700 16.67000
9.62600 -15.95200 16.82600
-23.49800 -15.95500 17.22400
-12.81600 -16.02100 17.16900
-5.08700 -15.95500 17.18400
9.58500 -15.94900 17.30700
-23.50300 -15.95500 17.72400
-12.03800 -16.01100 17.81000
-5.42200 -15.95500 17.68800
9.61300 -15.93800 17.80700
-23.56500 -15.91900 18.21500
-11.79800 -15.95500 18.25400
-5.60100 -15.93700 18.18000
9.53500 -15.92600 18.21400
-23.76300 -15.87200 18.71200
-11.48800 -16.05400 18.71600
-5.74300 -15.84800 18.70300
9.16200 -15.95700 18.78800
-23.84400 -15.91300 19.14100
-10.84000 -16.03800 19.19700
-5.63900 -16.03200 19.25400
8.59800 -15.96800 19.32600
-23.80700 -15.91800 19.62100
-10.33800 -16.03800 19.68500
-5.51900 -16.00500 19.77400
8.70600 -15.99200 19.72800
9.15500 -15.95400 19.66300
9.93400 -15.96300 19.78900
-23.47400 -16.01100 20.16300
-10.06700 -16.03800 20.25700
-5.53900 -15.91900 20.22500
10.69900 -15.96300 20.20400
-23.24700 -15.95500 20.60200
-9.89600 -15.95500 20.69800
-5.77200 -15.89500 20.76300
11.55400 -15.97500 20.78800
-23.02800 -15.97100 21.11900
-9.40000 -16.03800 21.22700
-6.32800 -15.84500 21.22900
12.07200 -15.99000 21.28800
-22.99300 -15.96200 21.68800
12.46300 -15.98800 21.76800
-23.04200 -15.88800 22.22400
12.77000 -16.00000 22.12000
-23.09100 -15.87700 22.72400
12.90800 -15.95800 22.66400
-23.09000 -15.88400 23.22400
12.66600 -15.95500 23.27900
-23.07300 -15.90800 23.72400
12.48200 -15.91900 23.75100
-23.05100 -15.92500 24.22400
12.28600 -15.93200 24.29800
-23.10100 -15.85600 24.68100
12.14900 -15.95500 24.72400
-23.36000 -15.95500 25.23900
12.10200 -15.90500 25.17400
-23.76000 -15.95000 25.78600
12.23200 -15.97400 25.60700
-23.97900 -15.93900 26.20100
12.62700 -16.04500 26.16900
-24.05600 -15.97100 26.67400
13.11100 -16.06100 26.71700
-23.99900 -16.04400 27.14800
14.20800 -16.02500 27.15700
-23.98000 -15.99200 27.64100
15.61700 -15.98700 27.70200
16.57800 -15.90400 27.73800
17.18600 -16.00200 27.68900
-23.96000 -15.96500 28.14100
18.06800 -16.03800 28.20800
-23.86700 -15.90200 28.70500
19.01300 -15.97200 28.78700
-21.42800 -16.02600 29.15700
20.17600 -15.96100 29.20800
-21.09700 -16.07600 29.72000
20.58400 -15.96800 29.76300
-21.06000 -16.02500 30.22400
20.66400 -15.97000 30.30700
-21.10200 -15.99000 30.67400
20.58800 -15.95400 30.71300
-20.99000 -16.04200 31.13000
17.09600 -15.95000 31.32700
18.58900 -15.95900 31.16200
20.15200 -15.96700 31.23800
-20.52500 -15.98700 31.74600
17.02400 -15.96000 31.80700
-20.03800 -16.00900 32.21600
17.13800 -15.99400 32.24600
-19.75900 -16.00700 32.64300
18.99200 -15.95500 32.84200
-19.62400 -15.98200 33.25600
19.20900 -15.99100 33.23600
-19.70800 -15.95600 33.84700
19.49300 -15.94500 33.81800
-19.83900 -15.92200 34.29900
19.49700 -15.94800 34.25600
-19.93800 -16.00500 34.77400
16.95200 -15.91400 34.77100
17.51900 -15.99400 34.68400
19.01000 -15.90700 34.76300
20.23700 -15.93900 34.70200
21.05800 -15.94400 34.82500
-19.84900 -15.95500 35.21900
16.15300 -15.94600 35.33700
20.46800 -15.95700 35.17300
20.96200 -15.92600 35.23000
-19.52700 -16.03900 35.82200
15.97700 -15.90700 35.67300
-19.07100 -16.01200 36.31400
15.62000 -16.00900 36.26600
-18.86700 -15.94100 36.76000
15.60400 -15.98300 36.80700
-18.81100 -15.93000 37.31600
15.70200 -16.03100 37.23600
-18.83200 -16.00500 37.77400
16.08500 -16.02400 37.68700
17.89900 -15.95000 37.66300
19.16200 -16.05000 37.75300
-18.92600 -15.95500 38.22400
19.53700 -16.00100 38.19400
-19.11700 -15.94400 38.67900
20.47200 -15.97000 38.80700
-19.47700 -15.98000 39.19700
20.91100 -16.02900 39.30200
-19.99500 -15.92100 39.66800
21.08800 -15.95500 39.72400
-21.82200 -15.92200 40.21300
-20.94300 -15.95900 40.27100
-20.45500 -15.95500 40.14800
21.25400 -15.96900 40.15600
-21.90700 -15.94300 40.64100
21.65200 -16.01500 40.64400
-21.79400 -15.93200 41.14100
23.18800 -16.00100 41.22400
24.46400 -15.92600 41.20500
26.00600 -16.07000 41.23900
-21.82300 -15.91300 41.64100
26.48000 -16.03800 41.76300
-21.85400 -15.89100 42.21800
26.65900 -15.95500 42.22400
-21.51600 -15.91400 42.76900
-19.97800 -15.88400 42.72300
-18.53200 -15.98900 42.81100
26.79100 -15.98600 42.66700
-17.52000 -16.00700 43.32400
26.92100 -15.99100 43.21100
-17.11400 -16.02100 43.81400
26.98300 -15.95500 43.72400
-16.97100 -16.00500 44.27400
27.11600 -15.95500 44.22400
-16.83600 -15.95500 44.68000
27.26200 -15.99600 44.72900
-16.45900 -15.99100 45.27800
27.47500 -15.93400 45.26500
-16.11400 -16.07000 45.78900
27.51600 -15.96000 45.80700
-16.03400 -15.99300 46.22400
27.64500 -15.99200 46.24100
-16.01700 -15.96800 46.72400
28.17700 -16.01400 46.75100
-15.91400 -15.91000 47.26800
12.21700 -15.89500 47.31500
14.18700 -15.98100 47.20400
28.61900 -16.04300 47.30800
-15.53500 -15.96400 47.78300
11.93500 -15.91600 47.73300
14.58100 -16.01900 47.64800
28.77100 -16.04500 47.77300
-15.30700 -15.97900 48.19800
11.72200 -16.02200 48.26900
14.74300 -15.95800 48.12600
28.87700 -15.82900 48.25000
-14.96500 -16.01900 48.63200
-2.90800 -15.94600 48.66500
-1.40200 -15.95800 48.81400
11.69100 -16.00700 48.80700
14.69600 -15.93900 48.68800
28.71800 -15.92800 48.74800
-14.44100 -16.01900 49.13600
-4.44200 -15.93400 49.17500
-1.37400 -15.94500 49.30700
11.73300 -16.04900 49.28200
14.46500 -15.89600 49.12200
28.47500 -15.93800 49.17200
-13.53400 -16.07700 49.72500
-9.42100 -15.97300 49.73300
-8.34900 -15.92900 49.78200
-4.83000 -15.84400 49.68200
-1.46300 -15.94400 49.80700
12.06500 -15.97900 49.71400
13.97700 -15.92600 49.68400
27.66700 -15.90500 49.73500
-11.98700 -15.96800 50.24600
-9.98400 -15.87800 50.20600
-7.85900 -15.93700 50.20800
-5.84300 -15.98600 50.25100
-1.36400 -15.97400 50.30700
26.62900 -15.94700 50.30500
-1.30000 -16.02600 50.70500
26.41400 -15.95800 50.70100
-0.52000 -15.94100 51.28200
26.19500 -15.99500 51.24300
0.03700 -15.97500 51.73400
25.96900 -15.92300 51.65400
0.58600 -15.93600 52.21900
25.21500 -15.94000 52.34000
2.02100 -16.05500 52.70400
21.15500 -15.99800 52.75500
23.05900 -15.98700 52.79300
24.96700 -15.88300 52.78400
5.40700 -16.01500 53.33200
8.65500 -15.92400 53.28400
9.20100 -16.00500 53.18100
20.69600 -15.99200 53.33700
23.60500 -16.00600 53.20900
24.57900 -15.89400 53.22100
5.69000 -16.00500 53.68300
7.02200 -15.92800 53.70000
9.65700 -15.94000 53.63800
20.63900 -15.88100 53.79400
10.08300 -15.96400 54.22700
20.53800 -16.00500 54.22400
10.40400 -16.03900 54.75000
20.48600 -15.86200 54.75700
10.55400 -16.00500 55.27400
20.27700 -15.99200 55.29900
10.57400 -15.90500 55.67400
20.44200 -15.89500 55.74900
10.70800 -15.94400 56.08900
20.67500 -15.97100 56.17400
7.69300 -15.88600 56.75800
8.62900 -15.99200 56.77500
11.64600 -16.02300 56.62700
21.45700 -16.01300 56.83400
7.02100 -15.92100 57.19400
9.44100 -15.92100 57.32500
12.08600 -16.00000 57.14400
16.06800 -15.96500 57.30800
17.65700 -15.93900 57.17400
21.69700 -16.00200 57.23200
5.51500 -15.94100 57.70300
9.56300 -15.95100 57.76800
12.13100 -15.98700 57.68800
16.18900 -15.99000 57.73100
17.66600 -15.93300 57.63100
22.09400 -15.91500 57.71500
5.12700 -15.95400 58.26700
10.02500 -15.96800 58.28300
11.94800 -16.01200 58.18900
22.46800 -15.96400 58.30100
5.14400 -16.00500 58.77400
22.57200 -15.92800 58.72400
5.12400 -15.95500 59.22400
22.52700 -15.85500 59.25100
5.04800 -15.95500 59.72400
22.17000 -15.91600 59.74400
5.01500 -15.90500 60.17400
21.11500 -15.91800 60.23700
5.15500 -15.98100 60.62200
20.56300 -15.87200 60.72700
5.57400 -16.02100 61.13100
14.55800 -15.95400 61.32000
15.63200 -15.95400 61.18600
19.99000 -15.85300 61.26900
6.56900 -15.99700 61.78100
14.58900 -15.95900 61.76300
15.71400 -15.93800 61.64100
19.64000 -15.94000 61.82100
7.13300 -15.99800 62.16500
15.04600 -15.97000 62.27100
15.56500 -15.95000 62.10500
19.53200 -15.90500 62.30700
8.57900 -16.00500 62.71100
19.43900 -15.90700 62.67100
10.19000 -15.90200 63.24100
18.52600 -15.95000 63.22200
10.51500 -15.95700 63.67600
14.58400 -15.96300 63.73300
15.62100 -15.89900 63.76000
18.06900 -15.94200 63.71200
10.66200 -15.89600 64.20200
12.15300 -15.95800 64.30400
16.14300 -15.92900 64.14400
17.57800 -15.88900 64.22400
-17.82200 -9.86600 9.72000
-13.50700 -10.03800 9.78500
-18.02400 -9.90800 10.11900
-13.07100 -10.03800 10.29400
-18.26900 -9.86200 10.67700
-12.90800 -9.95500 10.72400
-24.06500 -9.93900 11.18900
-22.43300 -9.93600 11.29600
-18.52700 -9.89400 11.08700
-12.84900 -9.95500 11.22400
-25.02900 -9.92900 11.69800
-22.06600 -10.00800 11.82700
-19.30100 -9.85000 11.67200
-12.91500 -9.90500 11.67400
-25.84200 -9.94000 12.26800
-21.84800 -9.97000 12.18800
-19.52900 -9.89800 12.08800
-13.10300 -9.91300 12.11700
-26.30400 -9.87800 12.72100
-21.35600 -10.03100 12.66900
-20.32300 -9.87900 12.71900
-13.62000 -9.87800 12.67800
-26.71900 -9.85600 13.24200
-14.32500 -9.89500 13.30600
-27.01200 -9.91800 13.66000
-14.57300 -9.95000 13.66800
-27.34200 -9.99100 14.22300
-14.74800 -9.95500 14.16800
-27.43700 -9.95500 14.72400
-14.80400 -9.97800 14.63500
-27.43900 -9.95500 15.22400
-14.82000 -9.96500 15.18800
-27.50700 -9.91900 15.73800
-14.83800 -9.95500 15.72400
9.95500 -9.94200 15.77300
10.49200 -10.03500 15.67300
-27.74500 -9.86500 16.24300
-14.78700 -9.95500 16.17500
9.52300 -9.94700 16.30900
10.94300 -10.03600 16.17600
-27.92000 -9.91300 16.64100
-14.50900 -10.03800 16.72700
9.52200 -9.95700 16.80700
11.07900 -9.98900 16.61900
-28.00500 -9.89000 17.17200
-13.89200 -10.03800 17.21500
3.70600 -9.92400 17.26600
5.69200 -10.03800 17.18400
9.50900 -9.95600 17.26700
11.60200 -10.01100 17.12900
-27.85300 -9.98000 17.65200
-13.39700 -10.03800 17.71200
3.18900 -9.87200 17.74300
7.56700 -9.93300 17.78600
9.18000 -9.97900 17.75600
12.44400 -10.00600 17.82000
-27.43600 -10.02100 18.26200
-13.01200 -10.03800 18.24100
-2.02100 -9.93100 18.20000
0.95600 -10.02400 18.22900
2.40200 -9.95200 18.17800
12.71800 -9.98100 18.31700
-27.12000 -9.99700 18.82800
-12.40000 -10.03800 18.72200
-6.39500 -9.98000 18.73600
-5.46400 -9.94100 18.78600
-3.00500 -9.84400 18.69800
12.84000 -9.97900 18.74900
-26.99400 -10.00500 19.27400
-10.95300 -9.97000 19.24000
-6.97600 -9.93800 19.21200
12.81600 -9.97500 19.13100
-26.92400 -9.90500 19.67400
-10.06100 -10.00900 19.82500
-7.30700 -9.93700 19.75200
12.95700 -10.03800 19.73300
-26.81100 -9.98400 20.14800
-9.76000 -9.98800 20.15400
-7.56400 -9.93400 20.15600
13.20300 -9.97200 20.16000
-26.84100 -9.98300 20.68800
13.64600 -10.02700 20.65600
-26.94100 -9.95500 21.22400
14.44300 -10.07200 21.25100
-26.92700 -9.90500 21.67400
-9.76600 -9.96900 21.82200
-8.32700 -10.00300 21.61900
17.69700 -9.92200 21.77000
-26.76400 -9.97400 22.11100
-10.04000 -9.96900 22.19600
-7.88500 -9.98900 22.11100
18.03500 -10.00900 22.23000
-26.36400 -9.95900 22.67900
-10.29900 -9.98600 22.82100
-7.42900 -10.00800 22.65000
18.23300 -10.00500 22.70300
-26.05100 -10.03400 23.16200
-10.23800 -9.99700 23.22800
-7.37700 -9.95200 23.14100
18.57000 -10.02800 23.27800
-25.99400 -10.01000 23.67600
-13.36200 -9.96300 23.83900
-12.39100 -9.97300 23.67400
-9.79100 -10.01800 23.73000
-7.46200 -10.00600 23.63400
18.95600 -9.94800 23.84600
-26.25300 -9.86000 24.17200
-13.48900 -9.93600 24.30700
-12.07500 -9.98300 24.19400
19.07800 -9.96500 24.26000
28.21100 -9.87500 24.23500
29.48500 -9.93000 24.24600
-26.37500 -9.90800 24.64100
-13.53000 -9.94900 24.80700
-12.03100 -9.99700 24.62600
18.54000 -9.95200 24.78600
28.20500 -9.90900 24.61500
30.20200 -9.97000 24.71100
-26.38000 -9.92600 25.14100
-13.37800 -9.99400 25.23900
-12.32000 -9.98800 25.22500
18.17300 -9.98600 25.32900
28.39000 -9.97500 25.16500
30.87300 -9.88100 25.26500
-26.26200 -9.90300 25.60300
18.08100 -9.97600 25.80700
28.16800 -9.94400 25.67000
30.96600 -9.85400 25.75700
-25.78900 -9.87600 26.18700
18.14600 -9.98000 26.26900
27.48800 -9.95700 26.15000
30.69400 -9.98800 26.27500
-24.95800 -9.97500 26.70100
18.44200 -9.99300 26.86100
27.13400 -9.94500 26.67600
30.16200 -9.90500 26.75300
-24.82900 -9.89000 27.18800
18.65500 -10.04200 27.22800
27.12500 -9.90000 27.21300
28.98000 -9.92100 27.18700
-24.73800 -9.87800 27.68800
19.52600 -10.00000 27.74800
21.02000 -9.96800 27.72300
21.63600 -9.98400 27.72800
27.54700 -9.96300 27.66600
28.53200 -9.88400 27.71100
-24.39700 -9.93700 28.14000
22.95100 -10.00500 28.25200
-22.91800 -9.97300 28.79300
23.21700 -9.97600 28.61600
-22.42700 -9.96700 29.30200
23.59800 -10.03600 29.23000
-21.96600 -10.04900 29.74800
23.75700 -10.03800 29.77000
-21.38600 -9.99100 30.27700
23.88700 -9.91200 30.13800
-21.07700 -9.96600 30.79400
23.59500 -9.98100 30.77700
-20.78800 -10.01200 31.13300
-18.84400 -9.93300 31.24000
-17.83500 -10.00300 31.21400
23.23700 -10.02700 31.29200
-17.31400 -9.98300 31.60700
23.09500 -9.87600 31.77100
-16.96800 -10.03100 32.19100
22.94700 -9.97500 32.22400
-16.76600 -9.95500 32.64800
22.89600 -9.89200 32.72400
-16.31100 -10.03800 33.15900
22.89600 -9.96900 33.23900
-14.53100 -10.02400 33.80700
23.01300 -9.95500 33.72400
-14.25200 -9.99400 34.16700
23.13800 -9.95500 34.22400
-14.08500 -9.99100 34.71100
23.26800 -9.95500 34.64900
-14.07800 -9.95500 35.22400
23.70100 -10.03800 35.15500
-14.03700 -9.95500 35.72400
24.21700 -10.03800 35.65800
-13.86400 -9.95500 36.18500
24.45900 -10.03800 36.23500
28.46600 -9.92200 36.15300
30.53000 -9.94500 36.22300
-13.46200 -10.03800 36.76800
24.46500 -9.90500 36.67400
28.13100 -9.87700 36.71200
31.65000 -9.96100 36.71000
-13.26900 -9.94900 37.26000
24.36400 -9.93500 37.11600
28.14700 -9.88800 37.21900
32.01200 -9.92300 37.26900
-13.26700 -9.93500 37.82000
24.16900 -9.97600 37.66300
28.43400 -9.94100 37.75900
32.07000 -9.93200 37.80700
-18.38300 -9.96900 38.22900
-17.84800 -9.99200 38.27800
-13.44000 -9.89200 38.29700
24.10000 -9.95500 38.22400
28.70500 -9.93500 38.13700
32.03900 -9.93800 38.30700
-18.80500 -9.97100 38.74500
-17.47000 -10.01700 38.81000
-13.83400 -9.93000 38.73800
24.11200 -9.92500 38.67500
28.97500 -9.99900 38.73500
32.10400 -9.96100 38.75500
-18.94300 -9.93700 39.26000
-17.37600 -10.00400 39.30700
-14.58100 -9.94800 39.18500
24.42400 -10.05400 39.22600
29.17800 -9.95600 39.25600
32.61100 -9.94700 39.22800
-18.93700 -10.00500 39.77400
-17.38000 -9.95400 39.77400
-14.87500 -9.97600 39.67800
24.71000 -9.94600 39.67600
29.33700 -9.85600 39.77300
32.91200 -9.91700 39.74200
-19.06700 -9.89200 40.12600
-17.47500 -10.03900 40.27700
-14.85800 -10.01100 40.13600
25.13300 -10.03500 40.13700
29.19700 -9.95500 40.18600
32.67400 -9.96700 40.31300
-19.45300 -9.86500 40.65200
-17.33900 -10.04000 40.79000
-14.88700 -9.99300 40.68800
25.64400 -10.04000 40.67300
28.96800 -9.89500 40.64000
32.16500 -9.95300 40.84100
-19.86100 -9.90500 41.20500
-16.93900 -9.99300 41.27700
-15.07700 -9.96600 41.13000
27.65600 -9.98200 41.18000
28.03200 -9.87400 41.21700
32.04100 -9.94300 41.30700
-20.08500 -9.89400 41.62700
32.04700 -9.98600 41.80700
-20.74600 -9.95500 42.30200
32.21100 -10.02100 42.23600
-21.03300 -9.89400 42.64700
33.07300 -10.00800 42.75800
-21.32500 -9.89400 43.15400
34.52500 -9.95000 43.27900
-21.51500 -9.94500 43.68800
34.68900 -9.98100 43.77100
-21.58400 -9.87800 44.22400
34.94200 -9.86700 44.34700
-21.56900 -9.84200 44.73900
34.92500 -9.94600 44.77400
-21.83500 -9.97800 45.28300
34.97200 -9.91500 45.22400
-21.89300 -10.00500 45.77400
34.98200 -9.90200 45.72400
-21.96300 -9.87200 46.21400
34.89900 -9.83500 46.16800
-22.30700 -9.87200 46.76600
34.46700 -9.83600 46.68400
-24.51000 -9.94000 47.21900
-23.84300 -10.00000 47.20600
-23.36000 -9.83700 47.22500
31.16100 -9.90800 47.35200
-25.46000 -9.95000 47.72500
30.96200 -9.86500 47.78800
-25.80800 -9.98000 48.29700
30.63400 -9.96600 48.23400
-25.96800 -9.90400 48.80500
30.01400 -9.92800 48.71000
-26.25500 -9.90400 49.31500
29.55900 -9.93300 49.31400
-26.58500 -9.88900 49.72500
29.52300 -9.91900 49.80700
-26.83800 -9.99400 50.26100
24.97300 -9.91600 50.18300
27.00800 -10.03200 50.24100
29.48400 -9.92500 50.26000
-26.85300 -9.97900 50.80700
22.17400 -9.93400 50.75300
27.50500 -9.98800 50.68200
29.10700 -9.94100 50.77700
-26.75300 -10.03300 51.21100
21.57600 -9.87000 51.29800
-26.37000 -10.03000 51.66100
21.24400 -9.98500 51.83800
-25.03800 -10.03800 52.24600
21.17000 -9.97100 52.30700
27.07000 -9.94900 52.22800
28.57200 -9.95800 52.28200
30.19600 -9.90100 52.20500
31.07200 -9.95300 52.29200
-23.92100 -10.04400 52.72900
21.21400 -10.01900 52.74900
26.60200 -9.87700 52.74000
29.16100 -9.99100 52.75800
29.59300 -9.94200 52.66100
31.49300 -9.90500 52.77700
-23.40900 -9.99900 53.24700
21.46300 -9.99100 53.24200
26.54300 -9.89500 53.18800
31.49500 -9.92900 53.26600
-23.22000 -10.05000 53.73100
21.73300 -9.97900 53.65200
26.62800 -9.91600 53.70900
31.19200 -9.97100 53.84200
-22.96100 -9.99100 54.21900
-18.04100 -9.94500 54.20500
-16.57100 -9.97800 54.24500
22.41800 -10.00700 54.33100
26.99500 -9.98600 54.20100
31.06100 -9.92300 54.30700
-22.47800 -10.03800 54.75900
-18.56300 -9.93800 54.68100
-15.45700 -10.03800 54.72900
22.63500 -9.95500 54.72400
27.46200 -10.00100 54.71500
30.94400 -9.90800 54.67900
-21.91200 -9.99600 55.31900
-18.79200 -9.94300 55.19900
-14.93600 -9.99500 55.24000
-5.39000 -9.97200 55.23300
-4.35300 -9.92800 55.28300
22.74300 -9.90300 55.26200
27.92200 -10.00800 55.22100
30.66200 -9.92700 55.24200
-21.60400 -9.97200 55.76500
-19.01300 -9.87200 55.67500
-14.76800 -9.88200 55.66200
-6.30500 -9.97200 55.84300
-3.56700 -10.09100 55.72000
22.68100 -10.00500 55.77400
28.20500 -10.01200 55.62800
30.41000 -9.92300 55.66300
-20.93300 -10.05700 56.23400
-19.55200 -9.87200 56.18200
-14.58200 -10.05600 56.19700
-6.41900 -9.94500 56.30700
-3.45500 -10.00600 56.22400
22.60200 -9.95500 56.22400
-14.60700 -9.97700 56.76000
-6.48400 -9.94400 56.72200
-3.45500 -9.94600 56.76000
22.46700 -9.87200 56.75400
-14.50300 -9.95500 57.22400
-6.80000 -10.01500 57.27800
-3.34300 -10.00500 57.23300
22.28300 -9.98900 57.34200
-14.26300 -9.96200 57.61000
-9.41400 -9.94400 57.78900
-8.37600 -10.02200 57.63500
-7.32900 -9.91000 57.73900
-3.02800 -10.03800 57.77300
22.20500 -9.98200 57.80700
-13.83400 -9.99100 58.10500
-9.87000 -9.98800 58.24300
-2.85700 -9.95500 58.22400
22.20400 -10.01400 58.30700
-13.33400 -9.94800 58.66000
-10.00100 -9.95600 58.76000
-2.81500 -9.95500 58.72400
22.25000 -10.03700 58.77700
-12.88800 -9.93400 59.20800
-10.08200 -9.92300 59.24700
-2.96200 -9.91900 59.22200
22.43100 -9.90600 59.27000
-11.98400 -9.93800 59.77200
-10.36000 -9.95600 59.78200
-3.34400 -9.86200 59.72700
22.48300 -9.93700 59.82700
-3.79700 -9.90500 60.23100
22.47400 -10.00500 60.27400
-4.07500 -9.89100 60.64500
22.45400 -9.95500 60.72400
-4.34700 -9.99100 61.21600
22.36400 -9.90700 61.12100
-4.56800 -9.90900 61.77000
8.06200 -9.94900 61.79200
9.05500 -10.03600 61.65400
14.60100 -9.94500 61.83500
16.51800 -10.03800 61.66500
22.06400 -9.95900 61.76500
-4.67800 -9.94800 62.20900
7.61400 -9.93800 62.27500
9.46300 -10.06900 62.20900
14.44700 -9.91100 62.30700
16.68100 -9.95400 62.14100
21.99600 -9.97800 62.22400
-4.54500 -9.96800 62.62800
5.14700 -9.89600 62.81900
9.41300 -10.03200 62.68800
14.44700 -9.93400 62.80700
16.69500 -9.91500 62.64100
22.04400 -9.89800 62.72400
-4.25400 -9.98700 63.11000
4.89500 -9.90100 63.22900
9.16600 -9.89500 63.23000
14.52800 -9.96200 63.30700
16.64400 -9.96800 63.17700
22.23700 -9.96700 63.19700
-2.56600 -9.96100 63.76700
4.71000 -9.98900 63.73000
9.20900 -9.90600 63.72300
14.58500 -9.95300 63.80700
16.19800 -9.92900 63.71400
22.34100 -10.05000 63.62100
-1.40700 -9.96600 64.28500
4.54300 -9.98800 64.21000
9.40800 -10.00700 64.22300
14.46900 -9.93900 64.17300
16.15400 -9.89700 64.21000
22.12900 -9.92200 64.20200
-0.98700 -9.97200 64.75600
4.20200 -10.01900 64.75200
9.67800 -10.01700 64.63200
14.04100 -9.88200 64.70000
16.58200 -9.98600 64.74600
21.73500 -9.91800 64.77200
-0.84700 -9.94100 65.26000
4.09800 -10.06300 65.27500
16.92000 -10.01000 65.30500
21.48400 -9.93200 65.19800
-0.90000 -9.96300 65.80700
4.15900 -10.00300 65.77400
17.00500 -10.00500 65.77400
21.41300 -9.98900 65.72400
-0.93600 -9.96500 66.30700
3.73700 -9.95300 66.25600
17.04100 -9.90500 66.17400
21.38600 -9.95600 66.15400
-0.85800 -10.01000 66.80500
2.70800 -9.91200 66.74300
16.98000 -9.96600 66.68800
21.20100 -9.93800 66.70900
-0.53100 -9.88800 67.25800
2.03300 -9.90700 67.21800
16.98900 -9.97800 67.23900
20.93200 -9.89800 67.13000
-0.00700 -9.99700 67.73900
1.46000 -9.94700 67.66900
17.16100 -9.99200 67.74700
20.08100 -9.96600 67.77300
17.50400 -9.97400 68.19000
19.57400 -9.91700 68.19800
-25.39500 -3.98000 11.25800
-22.34600 -4.06800 11.22700
-25.70900 -4.02800 11.84800
-20.50500 -3.95400 11.77800
-25.74800 -4.03400 12.29100
-17.53000 -4.05400 12.25300
-13.78000 -3.83800 12.28200
-12.51100 -3.98000 12.24300
-25.59800 -3.84900 12.77400
-17.07100 -4.03800 12.78600
-14.32700 -3.87200 12.78000
-10.30900 -4.03800 12.71200
-25.76000 -3.95100 13.28800
-16.81300 -3.96000 13.15300
-14.79100 -3.87200 13.26100
-9.60700 -3.99600 13.33200
-25.98800 -3.93100 13.74700
-9.44900 -4.00500 13.77400
-26.24300 -4.04400 14.28300
-9.37600 -3.95500 14.22400
-26.22100 -4.04100 14.73900
-9.26100 -3.95500 14.65800
-25.98100 -4.02400 15.25700
-8.86700 -4.03800 15.18800
-25.55300 -3.97300 15.76700
-8.49300 -4.03800 15.75400
-25.34100 -3.95500 16.22400
-8.33100 -3.91900 16.20900
-25.27700 -3.95500 16.72400
-8.01600 -4.01100 16.78000
-25.30500 -3.95500 17.22400
-7.83500 -4.00500 17.24900
-0.89900 -3.90300 17.20300
2.16200 -4.05400 17.22000
-25.24400 -3.94600 17.76800
-7.51600 -4.03000 17.81300
-2.47300 -3.90600 17.73300
2.96200 -4.03800 17.77400
-25.15700 -3.97400 18.21900
-7.06100 -3.96200 18.24600
-2.80200 -3.84900 18.18300
3.56600 -4.03800 18.23900
11.67800 -3.90500 18.26000
14.11400 -4.03800 18.21900
-25.27000 -3.97300 18.67700
-6.31500 -4.02300 18.67000
-3.49500 -3.93900 18.70100
4.19000 -4.01400 18.70900
5.17800 -3.85700 18.73300
6.09000 -3.98600 18.77900
11.15100 -3.87000 18.74800
16.20500 -4.03800 18.68600
30.19700 -3.86600 18.73400
32.00800 -3.97200 18.75700
-25.36300 -3.90500 19.17400
-5.55100 -3.98300 19.24300
-4.45500 -3.92600 19.19700
7.12200 -4.01000 19.24100
8.95900 -3.83000 19.22700
16.62900 -4.03800 19.23000
29.98800 -3.95200 19.12900
33.04100 -4.00400 19.23700
-25.40700 -3.95300 19.68600
16.75900 -3.91900 19.72100
29.59900 -3.93600 19.74600
33.65100 -3.96400 19.67300
-25.10500 -4.00000 20.33500
16.86000 -4.05300 20.22000
28.59500 -3.93500 20.25500
33.99800 -4.05100 20.19600
-24.83200 -3.95500 20.69000
16.97500 -4.05200 20.65000
24.69600 -3.89200 20.78100
26.16900 -4.04000 20.71400
27.99900 -3.93100 20.69000
34.02400 -3.94200 20.76000
-24.53100 -4.03800 21.27400
17.08800 -3.98700 21.14100
24.21000 -3.83800 21.26500
34.04100 -3.95500 21.22400
-24.45700 -3.90500 21.67400
17.12900 -3.94600 21.64100
23.67900 -3.86200 21.74100
34.15100 -3.98200 21.62600
-24.54800 -3.91400 22.15000
17.02400 -3.99500 22.16100
20.95700 -3.93700 22.16400
34.50400 -4.05300 22.17600
-24.91000 -3.91900 22.67600
16.67600 -3.87500 22.65700
20.25800 -3.89800 22.74000
34.95200 -4.03800 22.76700
-25.50700 -3.87200 23.18300
12.19700 -3.93900 23.29500
14.20900 -4.07700 23.21700
16.63200 -3.87600 23.11300
19.96900 -3.91500 23.20500
35.16500 -3.96500 23.26000
-25.97600 -3.96700 23.75200
11.91200 -3.91900 23.69800
15.01300 -3.96800 23.78000
17.00900 -3.96200 23.73700
19.68500 -4.00600 23.69600
35.28700 -4.04400 23.77100
-26.37000 -3.87600 24.24800
11.76400 -3.89500 24.18700
16.11200 -3.96500 24.32500
17.63500 -4.00500 24.12700
19.19700 -3.92600 24.23900
35.41900 -3.84800 24.24000
-26.80300 -3.85900 24.76900
11.78700 -3.89000 24.66000
16.12800 -3.94500 24.80700
35.29300 -4.06700 24.76100
-26.90100 -3.91300 25.14100
12.03900 -3.98800 25.22600
15.95700 -3.92900 25.16400
35.42300 -3.96800 25.25800
-26.86600 -3.90100 25.71000
12.54300 -4.01100 25.70600
14.13100 -3.91200 25.74500
35.64100 -3.96000 25.75500
-26.39100 -4.00000 26.12600
35.96600 -3.92000 26.31400
-25.05500 -4.07600 26.77400
36.50500 -3.94700 26.79100
-24.94600 -3.97000 27.17400
37.12100 -3.94400 27.28800
-24.89100 -4.00600 27.61700
37.35400 -3.91200 27.81700
-24.94100 -3.96400 28.14100
37.38700 -3.85900 28.14900
-24.87100 -3.95000 28.64100
37.21100 -3.99200 28.82800
-24.79000 -3.92100 29.14100
37.13300 -3.98200 29.30700
-24.87700 -3.92800 29.62600
37.15700 -3.98500 29.80700
-26.97300 -3.90400 30.18500
37.08400 -3.97400 30.22000
-27.34100 -3.87700 30.71200
36.71700 -3.98400 30.79700
-27.31900 -3.87900 31.20800
36.45100 -3.90500 31.19500
-26.92600 -3.89700 31.75000
35.92500 -3.91300 31.69000
-25.84200 -3.94900 32.15700
34.03600 -3.88400 32.22000
-25.56200 -4.02300 32.73500
30.19200 -3.99000 32.76100
-25.58600 -4.03000 33.19700
29.60500 -3.95300 33.23500
-25.85000 -3.99200 33.69900
29.17600 -3.90400 33.83900
-26.40100 -3.86000 34.17300
29.08300 -4.01500 34.30500
-26.87600 -3.95500 34.76800
29.16600 -3.90500 34.67400
-27.09600 -3.89700 35.26400
29.26000 -3.96200 35.11700
-27.18400 -3.92800 35.71100
29.60400 -4.03300 35.64600
-27.05900 -3.99900 36.17700
30.00900 -3.99100 36.26400
-26.82200 -3.95500 36.65400
30.43100 -3.95900 36.77600
-26.04100 -4.03800 37.27500
30.75900 -4.02400 37.12700
-25.53900 -4.03800 37.78800
30.93400 -3.99900 37.66500
-25.29300 -3.97200 38.16700
24.18900 -3.99200 38.25500
25.54500 -3.99000 38.29300
30.95900 -3.95500 38.22400
-24.56600 -3.96300 38.74300
-23.02000 -3.90700 38.72000
-22.43300 -3.96800 38.72900
23.18100 -3.96700 38.84500
26.00500 -4.00600 38.78500
31.01600 -3.95500 38.72400
-21.61300 -4.00100 39.31000
22.97900 -3.92000 39.30700
26.14800 -4.00500 39.27400
31.06700 -3.90500 39.17400
-21.43100 -3.95500 39.72400
22.96600 -3.88400 39.82900
26.17300 -3.96800 39.75000
31.10000 -3.98000 39.62300
-21.32400 -3.90500 40.17400
22.98700 -3.88900 40.30600
26.40600 -4.01200 40.31500
31.20300 -3.91100 40.10900
-21.24600 -3.99000 40.65200
22.80800 -4.02500 40.79400
26.56500 -3.95500 40.72400
31.95400 -4.04400 40.64500
-21.23200 -3.88900 41.15900
22.79600 -4.02600 41.22200
26.63600 -3.95500 41.22400
35.16900 -3.96900 41.15500
-20.97300 -3.99400 41.74300
22.94000 -3.95500 41.68100
26.54000 -3.87200 41.71100
35.54500 -3.95800 41.67600
-20.59600 -4.07400 42.28600
23.23700 -4.01000 42.11700
26.20900 -3.87200 42.26100
35.58400 -3.95900 42.14100
-20.48700 -3.99900 42.72400
35.56100 -3.92300 42.68800
-20.50400 -3.97700 43.22400
35.66800 -3.91800 43.21000
-20.63000 -3.96800 43.62500
36.03200 -4.01400 43.64100
-20.90800 -3.88200 44.17100
37.62700 -3.97600 44.27200
-21.39000 -3.86500 44.73300
38.08100 -3.95700 44.77200
-22.43800 -3.87200 45.20500
38.20200 -3.91800 45.20900
-23.78900 -3.88600 45.77700
38.45100 -4.04000 45.66800
-24.28100 -3.91900 46.27100
38.51600 -3.99800 46.14100
-24.56000 -3.87800 46.64600
38.55000 -3.99600 46.68800
-25.02400 -3.84000 47.13200
38.45000 -3.96600 47.21200
-25.40100 -3.95500 47.64900
38.19200 -3.84900 47.68700
-25.57500 -3.90800 48.13900
37.63600 -3.87200 48.21900
-25.97600 -3.86200 48.68700
37.15500 -3.95500 48.75100
-26.56000 -3.82300 49.24200
36.95200 -3.87200 49.16200
-26.94600 -3.94200 49.80800
36.58600 -3.87200 49.68900
-27.00800 -3.92700 50.30700
35.14500 -3.87200 50.22300
-27.03900 -3.93800 50.70900
34.41200 -3.92900 50.68400
-27.28100 -3.97400 51.28900
33.97400 -3.98500 51.21700
-27.55000 -3.90500 51.71700
33.61700 -3.89200 51.70900
-27.78000 -3.95500 52.26000
33.51800 -4.00500 52.13300
-27.82600 -3.95500 52.72400
33.09700 -3.96100 52.68600
-27.76500 -3.95500 53.16600
-23.98000 -3.95800 53.14000
-23.28100 -3.98200 53.23600
33.03900 -3.99000 53.14100
-27.46400 -4.03800 53.70900
-24.79500 -3.81700 53.68000
-22.87400 -3.98000 53.80900
33.16800 -3.91300 53.70700
-26.80100 -3.99300 54.20700
-25.58900 -3.89300 54.19700
-22.77200 -3.99200 54.24100
33.50200 -3.98100 54.20400
-22.38500 -3.98000 54.70800
33.71600 -4.02700 54.68000
-21.80300 -4.00200 55.24700
33.73700 -3.95600 55.18800
-21.51000 -3.99500 55.78200
33.57800 -3.91900 55.72600
-21.32000 -4.04100 56.23600
-16.30400 -3.89000 56.27200
-13.50800 -4.00900 56.33400
33.19700 -3.83400 56.21700
-13.25900 -3.99200 56.68700
32.62100 -3.91900 56.75300
-13.02400 -3.99100 57.22800
25.11800 -3.90900 57.23400
26.92100 -3.99800 57.25000
32.15400 -3.85700 57.21800
-12.87200 -3.90500 57.67400
24.64600 -3.95500 57.78400
27.54300 -4.03800 57.73500
30.72500 -3.93900 57.75800
-12.76000 -3.93000 58.14400
24.53400 -3.95500 58.22400
28.06000 -4.03800 58.22900
29.98400 -3.92500 58.20400
-12.58900 -4.06000 58.70300
24.54100 -3.90500 58.67400
-12.62200 -3.98300 59.13700
24.48500 -3.96900 59.18800
-12.85800 -3.88200 59.73000
24.43900 -3.89800 59.72400
-13.26900 -4.00800 60.27700
24.39300 -3.85400 60.26000
-13.76800 -3.94600 60.83000
24.25500 -3.95500 60.77900
-13.96200 -4.00500 61.27400
24.03000 -3.93900 61.18600
-14.04500 -3.89300 61.75200
21.59300 -3.87100 61.72100
-13.92900 -3.95500 62.30100
20.58100 -3.94700 62.24500
-13.60700 -3.99400 62.80100
20.21400 -3.85900 62.66400
-13.30600 -4.00600 63.13400
-8.99000 -3.92200 63.19700
-7.00800 -4.03600 63.22900
20.08700 -3.89500 63.15200
-11.40100 -4.00600 63.69400
-9.37200 -3.89700 63.72500
-5.84900 -3.99500 63.71300
-3.96300 -3.89700 63.73600
-2.34200 -3.94200 63.64700
0.55100 -3.85000 63.72700
2.61300 -3.96000 63.78100
13.20100 -3.90900 63.74100
14.49400 -4.05900 63.74100
20.05700 -3.96000 63.64100
-2.02500 -4.01600 64.15600
-0.29100 -3.95500 64.34800
2.94900 -3.97400 64.30000
12.46700 -3.87200 64.19800
15.55600 -4.03800 64.26100
20.04500 -3.97300 64.14100
-1.80800 -3.89000 64.69600
-0.48000 -3.87400 64.69200
3.03100 -3.94200 64.72400
12.17400 -3.95500 64.75100
15.91600 -4.03800 64.78600
20.07600 -3.96400 64.63900
3.02900 -3.98400 65.24400
12.12300 -3.95500 65.22400
16.02400 -3.95500 65.22400
19.73700 -3.92900 65.22200
3.16100 -3.95500 65.70300
12.18900 -3.95500 65.72400
16.05700 -3.95500 65.72400
19.54300 -3.98200 65.65100
3.47200 -4.03800 66.28600
12.26500 -3.95500 66.26000
16.16300 -3.95500 66.21200
19.13600 -3.93500 66.20500
3.70600 -3.95500 66.65900
12.22400 -3.92800 66.80600
16.48700 -4.03800 66.77200
18.88300 -3.90800 66.61800
4.22600 -4.07000 67.16200
12.04800 -3.90500 67.25600
17.17000 -4.07200 67.20800
18.02100 -3.94000 67.20200
5.09000 -4.03800 67.72200
7.02500 -3.92000 67.70400
8.50600 -3.92200 67.81600
11.67700 -3.91900 67.80300
8.93200 -3.92400 68.21900
11.20400 -3.83400 68.24000
9.68300 -4.02700 68.68500
10.44100 -3.95400 68.67900
-20.36400 2.14000 10.24400
-18.96700 2.00300 10.23000
-20.97800 2.12800 10.69500
-18.31800 1.96200 10.70700
-21.91500 2.09700 11.22400
-17.91600 1.94300 11.27100
-22.86800 2.09400 11.74600
-17.32200 1.95200 11.70600
-16.43800 2.15000 11.71200
-15.41300 2.01900 11.73600
-23.23100 2.13300 12.23500
-14.51600 2.04900 12.29200
-23.32400 2.08500 12.64100
-12.84300 1.97300 12.71900
-7.87100 2.07800 12.75800
-6.92900 2.02500 12.78300
-5.41400 2.05600 12.75000
-4.41800 2.02600 12.78300
-23.32800 2.06300 13.14100
-11.91800 1.99800 13.22900
-8.41700 2.11100 13.17500
-3.85000 2.03500 13.20800
-23.22900 2.09300 13.60200
-11.29500 1.99100 13.61600
-8.81500 2.10100 13.75500
-3.55000 2.07200 13.73800
-22.86200 2.02300 14.11100
-10.42700 1.95500 14.21300
-9.43000 2.09900 14.21700
-3.45400 2.01100 14.22600
4.53400 2.12800 14.24500
6.55900 2.02500 14.30700
31.11900 2.08100 14.28900
33.18500 1.96200 14.20600
-22.31600 1.99100 14.61500
-3.29000 2.03400 14.68200
4.07800 2.12800 14.74600
6.94000 1.99600 14.80400
30.63200 2.09300 14.72900
33.59200 1.96200 14.71800
-21.96400 1.94200 15.19400
-2.91300 1.99000 15.17300
3.64200 2.12800 15.24000
7.09300 1.99500 15.27400
27.60500 2.12900 15.25500
34.05700 1.96800 15.30200
-21.85800 2.04500 15.72400
-1.33200 1.93400 15.72800
2.66900 2.12800 15.74600
7.18600 2.08100 15.72600
27.48700 2.05300 15.64100
34.39300 1.99700 15.80900
-21.90600 2.09500 16.17400
-0.81200 1.95300 16.15100
1.47600 2.16200 16.22000
7.55300 2.03200 16.30300
27.46900 2.00000 16.14100
34.52400 2.04500 16.22400
-22.11000 2.11500 16.63600
7.92800 1.99800 16.81200
27.58200 2.02900 16.63100
34.51600 2.04500 16.72400
-22.36100 2.00900 17.20800
8.06700 1.99500 17.27400
27.91200 2.00500 17.21200
34.52900 2.04500 17.22400
-22.38100 2.04500 17.72400
8.10500 2.04500 17.72400
27.95300 2.01500 17.61800
34.66600 2.01600 17.74100
-22.31100 2.07300 18.26000
7.98000 2.08100 18.20400
27.72600 2.15400 18.18600
34.91800 2.10800 18.24400
-22.32300 2.08100 18.79600
7.65800 2.05800 18.74300
27.98500 1.96600 18.68800
34.93000 2.14400 18.75800
-22.47400 2.09500 19.23700
5.55200 2.14600 19.20800
6.60700 1.99500 19.23400
7.50300 2.04500 19.22400
28.18500 2.04800 19.20000
34.79800 2.01500 19.30500
-22.84500 2.12800 19.73200
4.72800 2.06900 19.79200
7.20300 1.95800 19.67500
7.43700 2.08700 19.63000
10.49300 2.12800 19.68100
10.95200 2.07300 19.69700
28.50000 1.98400 19.73200
34.78100 2.04500 19.72400
-23.36200 2.04500 20.26300
4.45700 2.06900 20.20200
10.03600 2.14700 20.21200
11.50000 1.99500 20.22000
28.58400 1.99500 20.27400
34.80700 2.00400 20.11000
-23.47300 2.04500 20.72400
4.29700 2.17100 20.69100
7.55700 2.04500 20.67700
8.54300 1.99900 20.69600
9.09700 2.09900 20.72900
11.66700 2.06600 20.65000
28.47500 2.14600 20.75000
34.99400 1.98700 20.65800
-23.43100 2.04500 21.22400
4.43300 1.99400 21.23700
7.39500 2.10500 21.12900
12.07400 1.99900 21.13300
28.25200 2.07400 21.32700
35.44600 1.96200 21.29100
40.50700 2.08500 21.19000
42.55600 2.05400 21.29400
-23.39700 2.04500 21.72400
4.60700 2.04500 21.76000
7.04600 2.08100 21.66800
13.00100 1.96200 21.75200
28.13900 1.99500 21.77400
35.64600 2.04500 21.70000
39.57800 2.09500 21.71600
42.96000 1.98400 21.82600
-23.36600 2.04500 22.22400
5.09500 1.98000 22.21800
6.55600 2.13000 22.20800
13.61100 1.94000 22.21800
28.15600 2.09500 22.17400
35.96600 1.96200 22.25200
38.07700 2.12800 22.21900
43.15700 2.03500 22.25500
-23.39700 2.04500 22.72400
15.55700 1.96200 22.73000
22.10300 2.05700 22.74000
24.00100 2.08500 22.74900
28.29000 2.00300 22.60900
36.72900 1.99300 22.70400
37.06800 2.09300 22.71400
43.35900 2.15900 22.77400
-23.43100 2.04500 23.22400
16.26300 1.96500 23.19400
21.54700 2.08900 23.19800
24.46900 2.04300 23.30000
28.60400 2.05200 23.09000
43.17000 2.08500 23.33200
-23.31600 2.00600 23.73400
17.95500 1.96200 23.74100
19.67200 2.12800 23.73200
24.63100 2.01100 23.80700
29.39000 1.94600 23.74100
42.92000 2.13700 23.71300
-23.02300 2.08400 24.23600
24.70900 1.97200 24.29400
29.57500 1.94000 24.18600
42.60000 2.06800 24.25600
-22.89000 2.10000 24.72100
24.98800 2.08500 24.74700
29.52200 2.01000 24.72300
42.53300 2.08300 24.72400
-22.64800 2.08100 25.32000
25.49300 2.03600 25.20700
26.04000 2.08700 25.18700
27.22600 1.98000 25.26300
29.19900 2.07500 25.26000
42.44700 2.15500 25.19000
-22.62500 2.17500 25.74200
42.06200 2.14900 25.72700
-22.81300 2.07700 26.24200
40.69700 2.12800 26.26300
-23.03000 2.05900 26.67100
40.10600 2.12800 26.71100
-23.47300 2.12200 27.28300
38.76400 2.06700 27.27300
-23.71700 1.93500 27.78700
38.21800 2.04500 27.79000
-23.61900 2.04100 28.28800
37.93900 2.12800 28.15900
-23.33800 2.04500 28.67100
37.74800 2.04500 28.74200
-22.78200 1.94200 29.25300
37.70400 2.04500 29.22400
-22.54900 1.96700 29.78900
37.59500 2.09500 29.67400
-22.47700 2.04500 30.22400
37.38300 2.11600 30.14100
-22.38000 2.04500 30.72400
37.17700 2.00900 30.71200
-22.23400 2.01900 31.17000
37.18100 2.05300 31.26000
-21.90400 1.98100 31.67300
37.18900 2.04400 31.77400
-21.39200 2.04500 32.22900
37.06500 1.98500 32.17400
-21.12000 1.94300 32.77800
36.70300 1.98800 32.77800
-21.09900 2.02000 33.22400
36.16200 2.08700 33.24900
-21.14000 2.05000 33.63100
35.14400 2.02400 33.75800
-21.41200 2.12500 34.14400
34.67400 2.02400 34.30100
-22.32800 2.13900 34.74100
34.58300 2.04500 34.72400
-23.34700 2.12000 35.31000
34.53200 2.04500 35.18800
-23.74100 2.04800 35.83400
34.47300 2.10500 35.72400
-23.83900 1.99500 36.27400
34.41400 2.15300 36.24100
-23.78500 2.04300 36.75500
34.19800 1.95100 36.83600
-23.63200 2.07700 37.31800
34.28200 1.92400 37.27000
-23.45100 2.09500 37.71200
34.50800 2.04500 37.67000
-21.94300 2.00500 38.25600
34.98300 1.96200 38.28600
-20.91600 1.96200 38.72400
35.18500 2.04500 38.72400
-20.40200 2.00600 39.21300
35.27900 2.08100 39.22600
-19.03000 1.99100 39.79500
35.39100 1.92300 39.76800
-18.56000 1.93100 40.26000
35.46200 1.97400 40.22400
-18.46700 2.01100 40.72400
35.52500 2.04000 40.76000
-18.50900 2.03700 41.22300
35.58500 1.99500 41.27400
-18.76100 2.13400 41.70100
35.61700 2.09500 41.67400
-19.34500 2.13100 42.24400
35.59600 1.99300 42.24900
-19.95100 2.14800 42.66000
35.64900 2.01900 42.80700
-20.47600 2.14800 43.26100
35.69000 2.07700 43.29900
-20.81400 1.99500 43.74100
35.64600 1.99500 43.77400
-20.97700 2.00600 44.21400
35.68500 2.08100 44.23100
-21.38900 2.05600 44.78000
35.96500 1.93700 44.75200
-22.04800 2.09100 45.24700
36.39700 1.94600 45.24800
-22.39400 2.02200 45.81200
36.62600 1.97800 45.64400
-22.43800 1.97600 46.32200
36.68200 2.07700 46.14100
-22.30400 1.95400 46.78400
36.62100 2.02400 46.64700
-22.05600 2.08200 47.24200
36.12300 2.13100 47.23800
-22.02400 2.06300 47.72400
35.48900 2.15100 47.64800
-22.00400 2.01400 48.23000
35.00700 2.12800 48.21100
-21.84800 2.03800 48.75300
34.68400 2.12800 48.76700
-21.51400 2.06200 49.30400
34.22000 2.12800 49.24600
-20.94400 2.01000 49.72800
32.98100 2.16600 49.74100
-19.39600 1.96200 50.21700
32.15800 2.02200 50.30200
-18.55600 1.99700 50.82500
31.12100 2.03100 50.80300
-18.27900 2.04500 51.23900
30.72300 1.97600 51.25200
-18.00700 2.00700 51.77300
30.67400 1.97000 51.71300
-17.92800 1.99500 52.27400
31.03200 2.03300 52.28600
-17.85000 2.04500 52.76000
34.11300 1.98700 52.75300
-17.76300 1.95700 53.28500
35.56100 1.99800 53.22600
-17.50100 2.11600 53.74100
36.05100 1.96200 53.77500
-17.04200 2.03900 54.27600
36.25800 2.03700 54.23300
-15.94000 1.99800 54.72000
36.34800 2.13300 54.75000
-15.01500 2.01500 55.31900
24.61400 2.11900 55.24400
27.55900 2.04700 55.29100
36.23600 2.04500 55.19400
-14.39000 1.95100 55.71500
24.24600 2.15000 55.67700
29.06600 1.97100 55.64500
36.01800 2.08500 55.64900
-13.32100 1.92500 56.24700
24.08200 2.04500 56.18800
30.05800 2.00900 56.22000
35.48500 2.15300 56.19100
-12.81200 1.94000 56.72500
23.88600 2.12800 56.65200
31.59200 2.03600 56.66800
33.47700 2.16600 56.73600
-12.54700 2.02500 57.24800
13.54800 2.04400 57.22500
14.61100 2.05700 57.29500
23.71900 2.09500 57.18800
-12.43900 2.04500 57.72400
12.56600 2.02200 57.72700
15.09500 1.94000 57.64800
23.57200 2.03300 57.63300
-12.31800 2.08100 58.22400
12.05300 1.99200 58.16800
15.98900 2.05900 58.30100
23.17400 2.11000 58.22900
-12.04700 2.01600 58.76600
11.78300 1.99500 58.83400
16.97700 2.03400 58.76400
22.97100 2.05200 58.60200
-11.73800 1.99700 59.12900
11.77400 1.99800 59.30700
17.56400 1.96200 59.26800
20.01700 2.08100 59.23100
-11.39800 1.96800 59.69000
11.80400 1.96000 59.68900
18.06900 1.95400 59.76100
19.53300 2.02900 59.70100
-11.22100 2.00600 60.22400
12.02300 2.00900 60.19900
-11.12000 2.10500 60.72400
12.25200 2.04500 60.64900
-11.04300 2.02800 61.25600
12.66400 1.99200 61.28300
-11.04600 2.08300 61.78500
12.84900 2.00800 61.80800
-11.22700 2.07500 62.33600
12.84600 2.06800 62.13500
-11.44900 2.04500 62.76000
12.64300 2.09200 62.65000
18.58600 2.03700 62.82300
19.46100 2.02800 62.70000
-11.77400 2.12700 63.21700
12.13100 2.13200 63.29700
18.66900 2.02200 63.23500
19.44000 2.02400 63.10100
-11.89000 2.07800 63.64100
11.54900 2.07000 63.77200
-11.90700 2.05700 64.14100
11.09700 2.04700 64.32100
-11.80900 2.07600 64.61600
10.94500 2.07300 64.73100
-11.43100 2.00500 65.13100
-9.27100 2.05000 65.27300
-7.29800 2.02400 65.19300
4.68600 2.10800 65.23700
5.60000 1.99800 65.22000
9.49300 2.10400 65.25300
10.13500 2.12200 65.30900
10.57200 2.08600 65.23900
-6.87100 1.99100 65.63600
4.05200 2.13500 65.78500
6.40400 2.01800 65.84500
8.63400 2.11400 65.80700
-6.52400 1.94300 66.18500
3.74100 2.10900 66.32000
6.68700 1.99500 66.23100
8.41900 2.08700 66.23100
-5.93000 2.00300 66.72400
-0.92100 2.07200 66.73900
0.64100 2.06600 66.79300
3.50700 2.05000 66.75800
7.00700 1.96200 66.77200
8.18900 1.96000 66.66700
-3.28800 2.02300 67.11300
-1.43500 2.14900 67.23300
1.11700 2.06800 67.21500
3.20500 2.04100 67.34700
7.09200 2.04500 67.22400
7.71400 2.06200 67.35200
1.67900 2.07600 67.63700
2.97700 2.15100 67.76000
7.02100 2.12800 67.70600
7.58800 1.99500 67.77400
6.64700 2.08100 68.28800
7.64900 2.04100 68.25900
6.14200 2.14400 68.72600
7.90100 2.08800 68.76500
5.48800 2.07100 69.20000
8.17900 2.06600 69.21300
4.09400 2.07900 69.69700
8.36900 2.15600 69.77300
3.90700 2.11000 70.12300
8.22400 1.95300 70.28300
3.75300 2.06500 70.70300
8.22800 1.97300 70.80700
3.72400 2.04500 71.22400
8.26900 1.97000 71.30700
3.78000 2.04000 71.65700
8.23100 2.05200 71.82800
4.01600 2.00900 72.18100
8.03000 2.09500 72.23100
4.51300 1.96200 72.73000
7.55100 2.12800 72.70100
-15.30500 8.05400 10.25700
-14.36000 7.98100 10.22400
-16.02100 8.14800 10.73400
-13.01800 7.99700 10.73900
-16.38500 8.00900 11.22700
-11.81900 7.97700 11.25500
-7.34600 8.06800 11.29100
-6.93400 8.00000 11.18300
-16.50600 8.09500 11.67400
-11.42000 8.04800 11.66100
-8.88400 8.08000 11.75100
-6.44100 8.04000 11.68400
3.18600 8.03300 11.76200
5.52300 7.96100 11.73500
32.96000 8.16800 11.73200
34.61800 7.95500 11.70400
-16.60500 8.08600 12.14300
-6.32300 8.10400 12.21000
2.75900 8.06400 12.33600
7.48400 8.02400 12.30400
32.50600 8.08100 12.17000
35.15900 8.03000 12.18700
-16.81600 8.08100 12.70400
-5.98300 7.98900 12.66400
2.61300 7.99500 12.77400
7.92700 7.97000 12.80100
31.57600 8.13500 12.72800
37.05000 7.96400 12.75100
-17.31300 8.14300 13.30000
-5.82400 8.09900 13.21500
2.58400 8.04500 13.22400
8.08900 8.04500 13.22400
30.93500 8.12800 13.16100
37.42000 7.91200 13.21800
-18.34500 8.04700 13.78700
-5.52900 8.02800 13.69000
2.57500 8.04500 13.72400
8.16000 8.04500 13.72400
30.63900 8.04500 13.72800
37.48100 7.97900 13.72400
-19.84100 8.01900 14.32800
-3.38500 8.09100 14.26100
2.45800 8.08100 14.20400
8.23100 8.01100 14.24100
30.54000 8.04500 14.22400
37.41300 7.98100 14.19400
-19.80100 8.01500 14.74300
-2.91100 8.04100 14.73200
2.11800 8.05300 14.74700
8.47100 7.99700 14.72900
30.45500 8.12800 14.68600
37.12200 7.99900 14.73500
-18.28000 8.02600 15.25500
-2.53600 7.91600 15.17600
0.13100 8.16300 15.20400
9.09100 7.96200 15.24500
30.14600 8.12800 15.23200
36.96600 7.97700 15.22400
-17.97100 8.08000 15.80900
-1.82300 8.00700 15.68200
-1.44900 8.10600 15.74800
9.54400 8.00900 15.78400
15.48300 8.11800 15.72200
16.66400 8.00200 15.70600
28.98400 8.16700 15.73100
37.05100 7.97300 15.68200
-18.05200 8.08300 16.16900
9.99900 8.02100 16.29900
12.02800 8.14700 16.24000
13.45600 7.93800 16.23500
14.61300 8.11400 16.22000
17.19900 8.07000 16.15900
27.96600 8.12900 16.20100
37.52400 7.93600 16.23900
-18.32900 8.06300 16.72800
17.54200 8.00800 16.72500
27.66400 8.00900 16.71000
38.44200 8.06800 16.80900
-18.49300 8.05800 17.21000
17.63400 7.99500 17.27400
27.59700 8.04500 17.22400
38.93700 7.98200 17.31700
-18.88900 8.12900 17.75900
17.60700 8.04500 17.72400
27.59100 8.04500 17.72400
39.10600 8.04500 17.72400
-19.45000 8.08100 18.17600
17.57100 8.04500 18.22400
27.48600 8.12800 18.18300
39.21500 8.02900 18.24500
-19.90500 8.03000 18.76600
17.46700 8.13900 18.74800
27.26500 8.04500 18.76600
39.50400 8.04000 18.79100
-20.06000 7.99600 19.19600
17.25900 8.06800 19.34300
27.10700 8.04500 19.22400
40.01800 8.01200 19.24400
-20.47000 8.02200 19.64500
17.18400 7.99500 19.77400
26.91100 8.04500 19.66400
40.56400 7.96200 19.73600
-21.25500 8.07700 20.21500
17.20600 8.04200 20.26000
26.69700 8.11800 20.18000
41.01100 7.96200 20.26800
-21.28000 8.02000 20.73800
17.29300 7.95100 20.69000
26.66700 8.07300 20.64000
27.63400 8.03700 20.79900
28.16900 7.99400 20.68500
41.20900 8.03400 20.75700
-21.04800 8.08100 21.24000
17.54200 8.00900 21.20000
26.21300 8.06800 21.19600
27.17000 8.03800 21.33000
28.67000 8.06200 21.13300
41.34400 8.05000 21.32000
-20.98200 8.08900 21.72400
17.64800 8.04500 21.72400
25.64200 8.06700 21.69700
27.15300 8.02400 21.80700
28.95300 7.97300 21.72800
41.39400 8.09300 21.72400
-21.05900 8.17000 22.23500
17.76900 8.01900 22.15800
25.54600 8.01000 22.18000
27.22700 8.02100 22.26100
28.93600 7.96900 22.19500
41.37700 8.15800 22.17000
-21.47400 8.08200 22.75800
18.15300 7.98100 22.64200
25.27000 8.09100 22.72300
27.52100 8.03500 22.78700
28.63300 8.00300 22.70400
41.13900 8.04500 22.67000
-21.86300 8.00500 23.32300
19.73100 8.02600 23.21500
25.08300 8.12800 23.19000
41.00700 8.02700 23.18800
-21.89600 8.01500 23.80700
22.56400 7.99700 23.73000
24.62100 8.12800 23.71300
41.10600 8.08700 23.72300
-21.94700 8.03100 24.27100
41.41400 8.03800 24.27100
-22.26900 7.99100 24.76300
42.04900 7.96200 24.74200
-22.51700 8.05200 25.26000
42.59700 7.95300 25.27700
-22.56400 8.08600 25.80700
43.00200 8.03600 25.83100
-22.44200 8.05000 26.26400
43.07600 8.01600 26.30700
-21.91800 8.01100 26.77100
43.09800 8.00800 26.80700
-20.85300 8.00400 27.32300
43.13900 7.96000 27.30700
-20.78300 7.99100 27.80700
43.21700 7.98300 27.80700
-20.75700 8.01200 28.26400
43.22000 8.05900 28.27400
-20.61200 8.08400 28.81400
43.07200 8.05500 28.66400
-20.55700 8.09900 29.22400
39.06000 8.14300 29.25600
41.18400 8.03100 29.18300
42.53600 8.15400 29.21800
-20.50600 8.11500 29.67400
38.50700 8.17500 29.77700
-20.72200 7.99900 30.26500
38.07200 8.11800 30.30700
-20.95000 8.04200 30.65500
37.93300 8.12500 30.79700
-22.08700 8.04900 31.20600
37.73700 8.00000 31.25500
-22.79100 8.07300 31.77400
37.65200 7.98200 31.76000
-22.99300 8.04500 32.22400
37.75300 7.96900 32.22900
-23.06300 8.10500 32.73500
38.09800 7.99500 32.66000
-23.01000 7.99500 33.27400
38.91100 7.98800 33.31800
-23.06400 8.13700 33.74800
39.14600 8.04500 33.72400
-23.25400 8.06600 34.32700
39.27200 8.04500 34.22400
-23.33700 7.99500 34.77400
39.22700 8.04500 34.72400
-23.27500 8.04500 35.18800
39.05300 8.12800 35.19100
-22.95900 7.97000 35.79700
38.56200 8.12800 35.72000
-22.63500 8.06500 36.31900
37.97100 8.12800 36.19000
-22.54400 8.08300 36.72400
37.66800 8.04500 36.74400
-22.43700 8.02700 37.27700
37.59000 8.04500 37.22400
-22.28900 7.96400 37.74300
37.65400 8.04500 37.72400
-22.03000 8.04500 38.19800
37.77900 8.00900 38.22500
-21.75900 8.07600 38.65100
37.83100 8.16900 38.64500
-20.97200 7.96500 39.25600
37.61100 8.08100 39.17300
-20.80200 8.08600 39.71100
37.11900 8.12800 39.74300
-20.59300 7.93700 40.20900
36.64700 8.04500 40.26500
-20.59800 7.97100 40.72400
36.46800 8.12800 40.68900
-20.60100 8.00400 41.17400
36.16400 8.12800 41.24500
-20.46000 7.96600 41.61200
35.54700 8.12800 41.71200
-19.95600 7.97800 42.16300
34.77900 8.07800 42.30300
-19.86200 8.04600 42.64100
34.61100 8.04500 42.72400
-19.91500 8.05200 43.14100
34.55400 8.04500 43.22400
-19.89200 8.04900 43.62800
34.55400 8.04500 43.72400
-19.44600 8.03800 44.16400
34.46200 8.06700 44.19100
-18.00600 7.95100 44.76500
34.19700 8.13500 44.75500
-17.89400 8.05500 45.22400
33.73300 8.10300 45.33000
-17.58000 7.94200 45.68200
33.42700 8.09500 45.72900
-17.37600 7.98400 46.12100
33.24700 8.04500 46.27000
-17.37100 8.06900 46.64100
33.26300 8.04100 46.68600
-17.48700 8.00000 47.14300
33.43200 8.00900 47.22800
-17.75500 8.15600 47.67500
33.63000 8.01700 47.74900
-17.43100 8.05300 48.22100
33.94000 7.97100 48.29900
-16.95100 8.00400 48.75100
34.15000 8.08100 48.70900
-16.54300 7.99500 49.30400
34.52900 7.97000 49.20300
-16.29400 8.04500 49.75600
34.72300 8.05400 49.67400
-16.06000 8.00800 50.28700
34.87200 7.93700 50.16300
-15.99400 7.99500 50.77400
34.62100 8.09100 50.67000
-16.02800 8.09900 51.23500
34.11300 8.14800 51.22200
-15.92900 7.99500 51.77400
33.68800 8.12800 51.76300
-15.78500 8.04500 52.15400
31.03800 8.10200 52.22200
31.53300 8.00200 52.23100
33.21000 8.12800 52.25600
-13.96300 7.94000 52.73800
30.10700 8.14400 52.79500
-13.40700 7.96200 53.19000
29.72100 8.07200 53.32700
-11.44800 8.05800 53.79800
29.52700 8.04500 53.78500
-10.99500 7.98500 54.24200
29.23200 8.08100 54.28500
-10.85100 7.99500 54.77400
28.92900 8.12800 54.65200
-10.90000 8.04500 55.22400
28.47000 8.12800 55.17200
-11.05400 8.11800 55.65300
23.57600 8.08300 55.72300
25.42200 8.03400 55.75100
26.10800 8.15400 55.71500
-11.27600 8.07200 56.21300
23.15500 8.04900 56.25400
-11.52600 8.10600 56.64700
23.03000 8.09500 56.67400
-11.91500 8.07700 57.20100
22.98400 8.05800 57.18800
-12.84700 8.06900 57.75100
23.04700 8.09500 57.76000
-13.31700 8.06900 58.25800
23.19300 8.03000 58.25800
-13.84100 8.12300 58.74500
23.42000 8.15800 58.75900
-13.95400 8.05900 59.14100
23.12400 8.03800 59.28200
-13.95500 7.99100 59.68800
22.63700 8.04300 59.72700
-13.96100 8.04200 60.26000
21.08400 8.05400 60.30800
-13.89700 7.99500 60.77400
21.05500 8.08000 60.80700
-13.82700 8.04500 61.22400
17.69800 8.05500 61.28300
19.46300 7.99000 61.20200
20.95900 8.08700 61.17300
-13.71700 7.99000 61.73200
16.09400 8.12800 61.75700
-13.46000 8.03100 62.22200
15.62600 8.04500 62.26900
-12.97700 8.02500 62.68800
15.47700 8.09500 62.67400
-10.34900 8.00200 63.21800
15.35800 8.05800 63.09700
-9.62900 7.99100 63.82700
15.05500 8.08000 63.62600
-9.48900 8.04500 64.22400
14.55700 8.12800 64.22300
-9.39600 8.04500 64.72400
-2.26200 8.09000 64.84700
-0.86600 8.07400 64.77800
14.18000 8.04500 64.77100
-9.31400 8.08100 65.23100
-2.57400 8.08600 65.15300
-0.31200 8.07100 65.20200
13.94900 8.12200 65.14800
-9.02300 7.96100 65.75800
-2.92900 7.99900 65.71800
-0.01800 7.95000 65.69400
13.46500 8.15500 65.63500
-8.84900 8.08000 66.20300
-3.10900 7.99300 66.18800
-0.02000 8.00300 66.22400
12.53800 8.12800 66.21500
-8.34100 8.00900 66.61900
-3.30400 8.14800 66.68500
-0.10500 7.99200 66.72400
11.95100 8.05900 66.68600
-7.48200 7.93800 67.29400
-3.08300 7.93600 67.21600
-0.13800 7.97600 67.22400
11.21100 8.11700 67.31800
-6.78200 7.96300 67.74100
-2.95100 8.08900 67.72400
-0.13000 8.08500 67.72400
10.76000 8.00000 67.77300
-6.41600 8.03600 68.26200
-2.81700 7.96600 68.16500
-0.05900 7.97200 68.22400
10.24400 8.06200 68.33400
-6.33300 8.08500 68.82500
-2.86800 8.01500 68.68800
0.05400 8.02300 68.77400
10.04100 7.99500 68.77400
-6.47000 8.12100 69.29400
-3.04000 8.10200 69.23700
0.19000 7.94800 69.28400
9.97600 8.04500 69.22400
-6.82400 8.02500 69.84500
-3.07300 7.99500 69.77400
0.57700 7.99600 69.67400
9.99000 8.04500 69.72400
-6.88000 7.99500 70.27400
-3.07700 8.04500 70.22400
2.00200 8.02600 70.29000
9.94900 8.12800 70.18600
-6.83400 8.04500 70.72400
-3.05200 8.09500 70.67400
2.25700 7.95700 70.70300
9.74000 8.09500 70.72900
-6.76200 8.09500 71.17400
-3.11300 8.01700 71.18800
2.61500 7.96700 71.16300
6.49700 8.03900 71.22100
7.13800 7.99300 71.24100
9.41900 8.05500 71.10500
-6.69400 8.02900 71.68100
-3.13700 8.03700 71.69800
-6.69500 8.00000 72.15900
-3.11900 8.07600 72.17300
-6.59100 7.98300 72.68300
-3.22400 8.07900 72.72400
-6.35900 8.04500 73.17400
-3.44800 8.12800 73.17500
-5.83500 7.95600 73.68300
-4.01400 8.09400 73.71100
-9.91000 14.10700 13.20500
-6.38000 14.03300 13.29700
-11.48200 14.09800 13.70500
-6.04200 14.08700 13.76300
-14.39900 14.12800 14.20900
-5.56900 14.04500 14.21100
-15.37000 14.07300 14.83900
-2.45600 13.93900 14.71700
-15.54700 14.09200 15.18300
-2.06900 13.96200 15.26500
9.13000 14.08700 15.26600
11.03100 13.96900 15.13600
11.68900 14.04000 15.22900
13.94300 13.94800 15.27900
-15.87200 14.05000 15.82200
-1.84600 14.01500 15.74200
5.16800 14.01700 15.75600
14.93300 14.00300 15.83000
18.76100 14.08300 15.79300
22.62000 14.05400 15.78200
-15.93200 14.00700 16.33000
-1.45000 14.03500 16.18000
4.66200 14.07300 16.24600
15.25900 14.00600 16.14900
18.47400 14.06300 16.19100
23.04400 14.05600 16.28800
28.10600 14.02400 16.25100
29.66400 14.07600 16.28500
-15.81100 13.95600 16.80100
0.01200 13.99500 16.74800
4.47100 14.05900 16.69800
15.69400 13.94900 16.62900
18.14800 14.15000 16.66400
24.51200 14.02900 16.78000
27.65800 14.08500 16.73800
30.01500 13.98500 16.64200
-15.59500 14.01400 17.25500
0.99900 14.02400 17.33900
4.16600 14.00900 17.23700
16.50700 13.94400 17.30100
17.64300 14.09100 17.23700
30.65100 14.00600 17.12400
32.20000 14.09800 17.31300
34.09000 13.99000 17.15500
-15.33000 14.02500 17.74400
1.21900 13.95800 17.72700
3.91100 14.08700 17.62200
17.01700 14.04800 17.75900
18.09000 14.01100 17.67500
34.17700 14.06100 17.64100
-15.06900 14.09400 18.24700
1.99600 14.04600 18.21400
3.41600 14.04600 18.13200
16.66300 14.00100 18.24200
18.65400 14.06300 18.20900
34.09200 14.05900 18.12400
-14.98700 14.08600 18.72400
16.55700 13.99800 18.76000
19.05100 13.99700 18.64200
33.11100 14.07700 18.68200
-15.00900 14.06800 19.22400
16.58400 14.01400 19.30700
20.11300 14.02700 19.18000
32.60600 14.05300 19.18400
-15.06000 14.08100 19.72400
16.69100 14.00400 19.75200
20.38500 14.01600 19.65200
32.58200 14.05000 19.64000
-15.14200 14.14800 20.13600
17.08400 14.00400 20.26600
18.14700 14.04900 20.22900
22.43600 14.09700 20.26000
23.53000 14.00500 20.19100
32.93600 14.01700 20.19900
-15.45700 14.09900 20.61600
20.48200 14.05200 20.81800
21.57400 14.04000 20.65200
21.95200 14.08300 20.73600
24.13300 14.04500 20.72000
33.97400 14.00400 20.67600
34.96700 14.07700 20.77000
35.96700 14.03700 20.63700
-16.53200 14.14500 21.21800
20.58000 14.03000 21.25100
24.55300 13.93100 21.22900
35.66200 14.05200 21.15100
-17.27400 14.06300 21.83600
21.85900 14.05600 21.72100
24.90400 13.97600 21.80900
37.43600 13.96400 21.68100
-17.50000 13.99500 22.27400
21.53400 14.00800 22.15300
25.05200 14.04500 22.22400
37.56800 14.03000 22.14100
-17.58200 14.04500 22.72400
21.46500 14.02000 22.64100
25.10800 14.04500 22.72400
37.55200 14.04200 22.64100
-17.54700 14.04500 23.22400
21.52800 14.00800 23.14100
25.03800 14.12200 23.25800
37.56900 14.04100 23.12700
-17.37700 14.04500 23.70900
21.70600 14.05300 23.60100
24.73100 14.05200 23.75800
38.50800 13.97300 23.67800
-16.96300 14.01000 24.33700
38.66200 14.04300 24.14100
-16.65300 14.07000 24.84700
38.58700 14.05500 24.64100
-16.60700 14.03600 25.27400
38.50000 14.03400 25.14100
-16.64400 14.14800 25.63900
38.53900 14.02900 25.64100
-16.77800 14.07300 26.12100
38.58200 14.04600 26.14100
-16.96500 14.08200 26.66400
38.56000 14.05600 26.72400
-17.41800 14.13800 27.22800
38.41300 14.09500 27.20100
-18.37900 14.08100 27.77600
38.22300 14.04500 27.74700
-18.76900 14.13600 28.22400
38.14900 14.04500 28.22400
-18.94000 14.11600 28.64100
37.95000 14.12800 28.65400
-18.95000 14.09300 29.18800
37.64900 14.04500 29.23700
-18.85400 14.04000 29.67400
37.56300 14.09500 29.67400
-18.92600 14.03100 30.18800
37.66400 14.01000 30.14000
-19.11200 14.04900 30.67500
37.98800 13.93800 30.71100
-19.20600 14.15200 31.17700
38.23600 13.99100 31.23100
-19.15300 13.96400 31.63300
38.47200 14.02000 31.73700
-19.31900 14.05100 32.20000
38.56100 14.04500 32.22400
-19.59500 14.09600 32.62900
38.52300 14.04500 32.72400
-20.47100 14.12800 33.21700
38.44400 14.06900 33.21500
-20.79000 14.04500 33.76000
38.37600 14.03500 33.63400
-20.83200 14.09500 34.17400
38.15800 14.05000 34.19600
-20.76400 14.06600 34.66300
37.98200 14.11500 34.63700
-20.51600 14.01700 35.20400
34.99000 14.09300 35.17200
35.71600 14.01300 35.26300
37.53900 14.07000 35.19400
-20.27000 13.96500 35.65300
34.68200 14.06800 35.68500
-19.96800 13.94100 36.17100
34.69700 14.07500 36.10600
-19.42500 13.96200 36.70900
-16.03200 14.07600 36.70000
-14.76500 14.09200 36.76900
31.13300 14.12500 36.71600
33.09500 14.01300 36.82900
35.00400 14.03000 36.68300
-18.78600 14.02700 37.18100
-16.51100 14.13700 37.18100
-14.39400 14.05300 37.19000
30.93600 14.07200 37.09400
33.23200 13.99400 37.23600
35.04400 13.98900 37.17200
-14.25300 14.06400 37.67400
30.80100 14.15400 37.66100
33.66100 14.01200 37.74300
34.63100 14.00900 37.71200
-14.35400 14.08600 38.17200
31.07100 14.12200 38.24700
-14.52800 14.06300 38.65000
31.67800 14.10600 38.75800
-14.86900 14.13600 39.15600
32.05100 14.04800 39.15900
-15.54900 14.12800 39.67500
33.59000 14.04900 39.66700
-16.48900 14.12800 40.22500
34.08700 14.04100 40.19900
-16.94900 14.04500 40.75800
34.46400 14.00200 40.71600
-17.10800 14.12200 41.22500
34.72900 14.08500 41.19000
-17.18400 13.92900 41.77400
34.97300 13.94500 41.67200
-17.06500 14.01100 42.23300
34.71700 14.13100 42.17200
-17.00800 14.09500 42.67400
34.55500 14.11300 42.63100
-17.10000 14.09200 43.13100
34.57900 14.04300 43.14100
-17.31600 14.00900 43.70200
34.67700 14.10400 43.68800
-17.34600 14.09500 44.17400
34.74700 14.07700 44.17400
-17.48000 14.10100 44.71300
34.64000 14.04700 44.68800
-17.88800 14.01700 45.25000
34.49400 14.04500 45.22400
-18.26600 14.05300 45.77500
34.42300 14.06600 45.71900
-18.49200 14.01000 46.22400
34.42000 14.00400 46.22400
-18.57500 14.09100 46.72400
34.41400 14.05900 46.76000
-18.60100 14.08400 47.22400
34.45600 13.99500 47.27400
-18.59200 14.09900 47.72400
34.61000 14.01400 47.75400
-18.53900 14.10700 48.22400
34.93800 13.96700 48.30300
-18.38700 14.08400 48.71200
35.15400 14.10200 48.78500
-15.57400 14.04000 49.27300
35.12600 13.99500 49.27400
-15.07600 13.99500 49.75600
35.04700 14.04500 49.72400
-14.81100 14.03900 50.10400
35.02400 14.04500 50.22400
-13.83900 14.00200 50.70200
35.08100 14.09500 50.67400
-12.87100 13.93700 51.22400
35.19700 14.02200 51.13300
-11.50700 14.02600 51.83200
35.26400 14.09600 51.64100
-11.23200 14.03200 52.16300
35.23700 14.11100 52.14100
-10.99200 14.00500 52.66200
35.13100 14.04100 52.68800
-10.98000 14.04500 53.22400
34.99000 14.12800 53.21900
-11.10500 14.12800 53.65900
34.77900 14.09500 53.76800
-11.41500 14.15100 54.26300
34.49100 14.09100 54.12800
-11.88700 13.99400 54.80100
31.04600 14.05700 54.72400
-12.19600 14.01900 55.34400
30.69800 13.98200 55.27700
-12.23400 14.04500 55.77400
30.63400 14.06600 55.77400
-12.18900 13.94100 56.13300
30.44300 14.04600 56.18900
-11.88600 13.96200 56.63500
29.64700 14.03500 56.79800
-11.34300 13.97200 57.23400
29.07000 14.05300 57.28900
-11.04100 14.07100 57.73300
28.77300 14.02300 57.77000
-10.99900 14.08700 58.22400
29.06600 14.03700 58.31400
31.19400 14.10100 58.20100
32.50400 14.09400 58.24300
-11.06900 14.11500 58.72400
29.18700 14.02200 58.80700
30.62200 14.06100 58.68700
33.03200 14.06700 58.77900
-11.12000 14.16800 59.18000
29.16800 14.02600 59.30700
30.23100 14.06400 59.20600
33.17700 13.99500 59.30700
-11.44100 14.15300 59.72600
29.25500 14.02200 59.72600
30.15100 14.05100 59.64000
33.19300 14.02300 59.80700
-12.49700 14.12100 60.21700
29.57700 14.05200 60.30900
30.43300 14.01600 60.20800
33.08800 14.05200 60.20700
-13.34700 14.07600 60.82200
29.47200 14.06500 60.67400
31.03400 14.02100 60.67400
32.64400 14.09200 60.74900
-13.58400 14.10400 61.28100
28.66000 14.06700 61.27400
-13.69500 13.96600 61.77400
28.04300 14.08100 61.69700
-13.60100 14.00900 62.24700
27.59900 14.09500 62.21700
-13.38200 14.04500 62.68500
27.43900 14.03800 62.68800
-12.85600 13.94700 63.19900
27.43500 14.06200 63.22400
-10.36900 13.98500 63.77800
-7.40000 14.11100 63.72200
-4.97400 14.01200 63.73000
7.10100 14.13100 63.74000
8.17300 13.99600 63.76800
10.07500 14.05100 63.69400
10.65000 14.04200 63.78200
27.48300 14.05600 63.72400
-9.99600 14.00900 64.18300
-8.00900 14.07500 64.17500
-4.30700 14.06700 64.24600
6.59900 14.12300 64.24800
9.20300 14.01800 64.26100
9.72800 14.05100 64.17500
11.02300 14.05500 64.30100
16.57600 14.09800 64.24700
17.52100 13.93000 64.21400
20.94100 14.08200 64.26100
21.94200 13.94100 64.17200
27.45500 14.13800 64.21300
-3.94700 14.00400 64.73600
6.53700 14.06000 64.64100
11.51900 14.07700 64.71000
12.73900 14.04500 64.78800
14.59400 13.99000 64.69800
15.68800 14.08200 64.73900
18.45800 13.96200 64.73800
20.05300 14.09700 64.74400
22.49400 13.96100 64.65800
27.18200 14.08100 64.77700
-3.50400 13.93000 65.21200
6.56600 14.07900 65.18800
23.06300 14.02500 65.16600
26.72200 14.05300 65.25000
-1.86500 13.98000 65.72100
6.71200 14.04400 65.67400
-0.92500 14.03200 66.29300
6.73600 14.05400 66.18800
-0.63300 14.04800 66.81300
6.63900 14.04500 66.72400
-0.57700 14.02100 67.25800
6.44800 14.12800 67.16100
-0.43500 14.04500 67.72400
6.10300 14.12800 67.69800
-0.23300 13.99100 68.23000
5.00600 14.16000 68.22100
-0.08200 14.01600 68.74200
4.09300 14.11800 68.82200
0.12300 14.02500 69.24600
3.89900 14.14800 69.27200
0.50400 14.01800 69.74000
3.60100 14.04500 69.70900
1.40600 14.03500 70.24400
3.05000 14.11200 70.22300
-1.93800 20.10300 9.71100
0.45200 20.06900 9.80600
3.06400 20.06400 9.70900
5.58100 19.96200 9.74700
-3.52900 20.12800 10.18600
1.11200 19.97300 10.22800
1.94400 20.05500 10.16200
6.02400 19.96200 10.27100
-4.01100 20.08100 10.72100
6.23200 20.07100 10.77900
-14.28400 20.13900 11.24500
-12.44500 20.06600 11.29800
-4.25200 20.05900 11.25700
6.33200 20.06200 11.22700
-14.53500 20.04200 11.61200
-12.06800 20.04600 11.80800
-4.41400 20.12800 11.70800
6.24900 20.02700 11.67000
-14.97300 20.08400 12.16800
-11.93200 20.06600 12.22400
-4.79000 20.12800 12.25300
6.14800 20.09500 12.17400
-15.91000 20.11200 12.73300
-11.74900 20.03200 12.68500
-6.82300 20.11800 12.82500
5.91600 20.08500 12.61900
-16.24600 20.14700 13.17500
-10.86500 20.02000 13.27500
-7.26300 20.04700 13.34800
5.67500 20.03500 13.16700
-16.30800 20.14400 13.67700
-10.41100 19.99800 13.78200
-7.49900 20.04500 13.77200
5.58100 20.09500 13.67400
-16.02500 19.98200 14.27100
-10.25500 19.97500 14.30700
-7.72500 20.13500 14.23100
5.66900 20.06500 14.16300
-15.85900 19.99500 14.73400
-10.21600 19.94000 14.78200
-7.75700 20.11800 14.64100
5.90200 19.93100 14.70600
-15.50100 19.96200 15.27400
-9.97200 20.02800 15.22800
-7.88000 20.06700 15.13200
5.88200 19.96800 15.18300
-15.24600 19.99300 15.72500
-9.46600 20.01900 15.68100
-8.43300 20.08200 15.68300
5.71800 20.11400 15.64200
8.97300 20.12800 15.69400
10.47700 20.01500 15.74800
15.09100 20.11500 15.81000
15.50600 19.98000 15.71600
-15.12400 20.14900 16.21700
5.77000 20.11200 16.10200
8.43400 20.12800 16.15600
11.19500 20.00900 16.20200
14.15200 20.03400 16.19000
16.07000 19.98400 16.15100
-15.24700 20.04500 16.71500
6.13600 20.02900 16.61100
7.71300 20.06500 16.76100
16.48500 20.02800 16.74300
-15.51300 20.09800 17.13200
17.13800 20.03200 17.16300
25.07800 20.05000 17.23500
26.46900 19.98600 17.30500
-16.55600 20.12800 17.71400
17.93000 20.01400 17.71200
24.52100 20.06600 17.65900
27.41600 20.01600 17.77000
-17.06500 20.12800 18.18800
18.03700 20.02900 18.14100
23.52800 20.00900 18.22800
27.58500 19.96800 18.16300
-17.49500 20.12800 18.71400
18.19600 20.07200 18.60500
23.13100 20.11800 18.66000
27.74300 20.09300 18.59900
29.72000 20.05400 18.77000
29.99300 19.91500 18.80800
-22.76200 20.06900 19.24600
18.56500 19.97100 19.19300
23.01100 20.07800 19.20500
30.57600 20.02600 19.28600
-23.48900 20.14300 19.78400
18.74700 20.04500 19.66500
22.99800 19.99500 19.77400
30.99800 20.08100 19.74900
-23.83800 20.07200 20.32600
18.96200 19.96200 20.24900
22.94700 20.12800 20.20000
31.45700 20.07200 20.24200
-23.94400 19.99500 20.77400
19.06700 20.04500 20.72400
22.72100 20.12800 20.77400
32.10100 20.04100 20.77500
-23.85700 20.04700 21.26000
19.23500 20.04500 21.15200
22.20200 20.12800 21.24500
32.20800 20.02800 21.30700
-23.72000 19.95000 21.69400
19.96800 19.92800 21.73000
20.97000 20.13100 21.71200
32.10800 20.04500 21.69500
-23.04500 20.02100 22.24300
31.58800 20.03500 22.24300
-21.76600 20.02800 22.70100
31.19800 20.02600 22.78600
-21.35300 20.00700 23.11600
31.00500 19.99500 23.27400
-20.92700 19.95300 23.65800
30.92600 20.06000 23.69900
-20.07100 20.03300 24.25900
30.95800 20.03000 24.17400
-19.48100 19.96200 24.78400
31.15300 20.06300 24.69800
-19.26000 20.01800 25.23600
32.14200 20.06500 25.29100
-19.08400 20.01100 25.79000
32.60100 20.04000 25.72700
-19.02800 20.07000 26.22400
32.90300 19.99000 26.21600
-18.97400 20.09600 26.76000
33.04100 20.00800 26.62700
-18.96300 19.97900 27.32000
33.64100 20.03200 27.15900
34.08300 20.05400 27.21700
35.98800 19.96200 27.24200
-18.77500 19.95000 27.72200
-16.96300 20.05700 27.65600
-14.02000 20.08600 27.78300
36.53600 19.96200 27.75700
-13.96100 20.06400 28.30700
36.96500 19.94500 28.31500
-13.92000 20.04600 28.75800
37.51900 19.97000 28.79500
-13.32200 20.03200 29.21300
32.08600 20.07600 29.18800
32.46400 20.05500 29.34800
37.77000 19.99900 29.22600
-12.58300 20.11300 29.76100
31.72200 20.06100 29.66700
32.61200 20.05000 29.80700
37.87800 20.14900 29.75400
-12.44600 20.12100 30.26000
31.95700 20.04300 30.18500
32.58700 20.04400 30.24900
37.74300 20.02300 30.28400
-12.53700 20.09300 30.67600
31.69000 20.06500 30.70700
33.05400 20.04600 30.82800
37.59900 19.99500 30.77400
-12.98000 20.10100 31.31700
31.47300 20.04200 31.10600
33.15300 20.02800 31.30700
37.51600 20.07400 31.21500
-13.03800 20.10500 31.80700
31.17100 20.12200 31.64800
33.15600 19.96900 31.82300
37.51600 20.01700 31.72400
-12.96600 20.06700 32.30700
31.00100 20.05400 32.13000
33.26900 19.94900 32.22800
37.45900 20.00000 32.20900
-12.89000 20.05000 32.80700
30.58700 20.09500 32.67400
33.54200 20.00900 32.71200
37.11200 20.10400 32.70000
-12.89400 20.11700 33.30900
30.25600 20.07300 33.26200
34.00100 19.96200 33.24000
36.09100 20.11000 33.21900
-13.08300 20.14100 33.71400
30.13300 20.04500 33.72400
-13.34500 20.00900 34.21700
29.98700 20.08100 34.23300
-13.28500 20.04500 34.72400
29.77000 20.14400 34.73700
-13.29500 20.04500 35.22400
29.57300 20.12300 35.13900
-13.25200 20.04500 35.72400
29.52500 20.08400 35.68800
-13.25500 20.09500 36.17400
29.68900 20.09600 36.19500
-13.24800 20.07100 36.66000
30.13000 20.11900 36.75000
-13.14100 19.96100 37.12600
30.63700 20.06200 37.14900
-13.33000 20.05100 37.70400
31.57000 19.94600 37.72700
-13.60900 20.08900 38.10600
32.02300 20.04000 38.33200
-13.85000 20.04700 38.68900
32.23800 20.01900 38.72700
-13.93000 20.04500 39.22400
32.43500 20.15400 39.23400
-14.03800 20.11100 39.62800
32.25400 20.01000 39.76700
-14.31400 20.06600 40.20900
32.43600 20.03800 40.27900
-14.41300 20.04500 40.72400
32.60300 20.04500 40.72400
-14.33100 20.04500 41.22400
32.72700 20.04500 41.22400
-14.23700 20.04500 41.72400
32.77600 20.08100 41.73700
-14.22100 20.03200 42.25100
32.88900 19.92400 42.28100
-14.13600 20.04600 42.81100
32.97100 20.02200 42.67400
-14.11100 20.14400 43.20400
33.13600 20.04200 43.20200
-14.26600 20.04500 43.70400
33.47900 20.00000 43.70800
-14.55600 20.10800 44.13600
33.75100 20.04700 44.12500
-14.99300 20.14100 44.72600
34.65200 19.94400 44.65200
-15.21100 20.00900 45.24300
35.14600 19.95500 45.20100
-15.26400 20.04500 45.72400
29.58600 20.07000 45.70500
30.21900 20.03500 45.76100
35.45700 20.00900 45.72400
-15.32300 20.04500 46.22400
29.22000 20.13000 46.22200
30.49200 20.07800 46.30900
35.58800 20.09500 46.17400
-15.41700 20.04500 46.72400
29.43100 20.03300 46.70700
30.45800 20.07400 46.67900
35.76900 20.01300 46.61700
-15.44700 20.09500 47.17400
36.40700 19.98100 47.33000
-15.30400 20.02500 47.60700
36.68800 20.01400 47.82800
-14.87500 20.00600 48.12200
36.83200 19.99500 48.26800
-12.81900 20.07200 48.78600
36.77200 20.01600 48.68600
-12.49300 20.01200 49.19800
36.57800 20.12800 49.18600
-12.24700 20.00100 49.63100
36.12000 20.12800 49.70600
-11.94000 19.97100 50.19000
34.15000 20.07200 50.23700
-11.77500 20.04100 50.75000
33.24900 20.00500 50.82300
-11.62900 19.99800 51.32200
32.95900 20.04200 51.18200
-11.44800 20.04500 51.72400
32.75400 20.04700 51.69400
-11.22200 20.01100 52.22500
32.89400 19.91500 52.22300
-11.09000 19.96300 52.78600
33.08500 19.97800 52.66500
-10.94400 20.04500 53.20800
33.71500 20.00300 53.19900
-10.45800 20.00200 53.83600
34.16300 19.98700 53.68400
-10.13600 20.00600 54.34100
34.41300 19.94800 54.25100
-9.98800 19.99500 54.77400
34.41400 20.02300 54.72200
-9.91500 20.09500 55.17400
34.25700 20.10600 55.22300
-9.75800 20.03600 55.58900
33.97900 20.11400 55.64200
-9.38200 20.01500 56.11800
33.04400 20.12800 56.20200
-8.29300 20.03600 56.69300
32.50600 20.12800 56.70900
-7.30900 19.92400 57.26500
32.24200 20.04500 57.28000
-6.97700 20.01300 57.73600
32.04800 20.10100 57.78000
-6.80300 20.09700 58.28200
31.76000 20.08200 58.32900
-6.82900 19.99500 58.77400
31.64300 19.99500 58.77400
-6.80700 20.04500 59.22400
31.66900 20.04500 59.20800
-6.74800 20.08100 59.71800
31.88800 19.96200 59.79200
-6.60200 19.99300 60.29000
32.11500 20.04500 60.18400
-6.50300 19.99500 60.77400
32.44200 19.99500 60.72500
-6.37600 20.01800 61.22600
32.39800 20.11100 61.14100
-5.99200 20.06700 61.73500
30.72200 20.09600 61.83200
-5.45200 20.05300 62.33700
12.65100 20.12100 62.24500
14.02400 20.04200 62.21000
30.45000 20.06800 62.17600
-5.45500 20.05000 62.75100
12.17900 20.05400 62.72900
14.58700 20.00900 62.71000
30.12100 20.08100 62.68800
-6.35800 20.03300 63.33100
10.66800 20.12800 63.25100
14.95000 19.96200 63.28000
29.53800 20.13000 63.19600
-6.26200 20.02000 63.72600
9.72200 20.05500 63.84100
15.13200 20.01700 63.74500
19.43600 20.06800 63.69500
20.61500 20.03200 63.78100
27.18800 20.04500 63.79700
0.44200 19.99800 64.33600
9.43500 20.09500 64.19700
15.55300 20.00600 64.22000
16.70800 20.05100 64.24300
21.03500 20.07800 64.27200
26.96200 20.12800 64.19100
0.69400 20.02100 64.76000
9.01700 20.13500 64.75900
21.10100 20.06500 64.80700
26.76500 20.04500 64.77500
0.78600 19.93400 65.26900
8.62600 20.03600 65.23900
21.01000 20.07500 65.19200
26.54700 20.12800 65.16900
1.11200 20.02400 65.76700
4.98400 20.09100 65.71700
6.73200 20.04400 65.66600
8.11400 20.10300 65.73100
20.68400 19.97300 65.77700
25.92700 20.06000 65.69200
1.46500 20.05900 66.28700
4.51300 20.04500 66.27700
20.63300 20.00500 66.30700
25.07700 20.04200 66.24100
1.73100 19.97600 66.72500
4.23700 20.13100 66.69700
20.70400 19.95700 66.79100
24.58700 20.11300 66.69700
2.50400 20.01200 67.26600
3.60100 20.08400 67.21400
20.98900 20.02600 67.19800
23.97900 20.07700 67.17200
-9.39300 26.01600 9.75000
-5.32100 26.05800 9.78600
-9.82800 26.02900 10.28100
-4.98000 25.92100 10.15800
0.58500 26.12800 10.24200
2.91000 25.99400 10.33300
-10.05100 26.04500 10.77700
-4.39300 25.99900 10.69100
-2.93900 26.12200 10.71100
-0.78200 26.04200 10.69200
-0.34800 26.10700 10.72300
3.18800 26.04500 10.76000
-10.23600 26.08500 11.27700
3.53700 26.00800 11.27900
-10.50200 26.12500 11.65100
4.06000 25.99100 11.70200
-11.36300 26.09100 12.24300
4.61900 25.99600 12.14300
-11.84300 26.04900 12.76300
4.96100 26.00500 12.71400
-12.03800 26.09500 13.17400
5.25200 26.00300 13.12900
-12.12600 25.98600 13.71500
5.92000 26.01200 13.83100
-12.03700 26.04500 14.22400
6.14800 25.99500 14.27400
-11.82600 26.04500 14.66100
-6.87900 26.12100 14.73100
-4.96800 26.08200 14.74200
6.24600 26.04500 14.72400
-11.33200 25.96200 15.17700
-7.50400 26.08900 15.19700
-4.45200 26.05000 15.22800
6.23300 26.09500 15.17400
-1.07900 26.11900 15.79100
6.16500 26.02100 15.62600
-1.07900 26.08500 16.24400
5.99300 26.07700 16.10100
-1.40300 26.04400 16.78300
5.59700 26.10500 16.70000
-1.87700 26.09900 17.24900
5.57700 26.05400 17.14100
-2.56300 26.16800 17.69500
5.93000 26.02200 17.68800
7.98100 26.16700 17.74600
11.96000 26.00400 17.74000
-3.02400 26.13300 18.19000
14.01500 25.96200 18.22700
-3.29900 26.00900 18.71800
16.69700 25.94100 18.75900
-3.40800 26.09500 19.17400
16.89900 26.09700 19.23900
-3.54800 26.10800 19.69900
16.91000 26.03100 19.72800
-3.89100 26.04500 20.27100
16.88300 26.09900 20.26000
-5.50000 26.05100 20.77400
16.81800 26.07000 20.69000
20.11600 26.15600 20.72800
22.14200 25.99900 20.72300
25.56200 26.02700 20.72900
27.54700 25.96200 20.73700
-5.75000 26.00400 21.27500
-3.98800 26.06700 21.17700
-3.54800 26.06800 21.34600
16.99200 26.00300 21.15600
19.56500 26.12800 21.20100
23.49600 25.97200 21.22000
25.03200 26.12500 21.20200
28.20900 25.96200 21.17400
-5.45300 26.03200 21.77500
-4.29600 26.05300 21.64800
-3.54600 26.07000 21.73700
17.46500 25.96200 21.73400
19.06700 26.12800 21.70100
28.56200 25.99500 21.68400
-3.91000 26.02500 22.31800
28.73600 26.06700 22.16300
-3.76900 26.00300 22.73900
28.86900 25.92800 22.68600
-3.54600 26.08800 23.23600
28.69100 26.07000 23.19900
-7.34600 26.01200 23.73200
-6.42300 26.04400 23.68900
-3.45900 26.07000 23.72400
28.41600 26.09100 23.62000
-7.85100 26.12800 24.25800
-6.34900 26.10400 24.18800
-3.46200 26.12800 24.25900
28.03700 26.11200 24.22500
-8.36800 26.12800 24.72000
-6.24000 26.06900 24.63600
-3.79700 25.99000 24.78200
27.74600 26.04700 24.84200
-8.96500 26.12800 25.19900
-5.90400 26.07400 25.14700
-4.32500 26.02700 25.24500
27.53100 26.04500 25.28700
-9.84100 26.12800 25.73100
27.24800 26.12800 25.75000
-13.30500 26.16800 26.21500
27.01300 26.07500 26.09800
-14.29300 26.07000 26.78600
26.52000 26.04300 26.66200
-14.57800 26.05300 27.18700
26.10200 26.10500 27.17100
-14.76700 26.11000 27.64600
25.03100 26.04200 27.73300
-14.78200 26.10200 28.18800
15.08800 25.98700 28.22700
17.17500 25.96200 28.23600
24.55000 26.09600 28.19500
-14.60500 25.98400 28.72400
14.89000 25.97500 28.68900
17.63500 25.94900 28.78100
24.49800 25.99100 28.68800
-14.33500 25.97600 29.14200
14.60400 26.04900 29.21700
18.04600 26.07600 29.23400
24.40400 26.03300 29.14600
-13.88800 25.95100 29.72400
14.22600 26.09300 29.71400
18.53400 26.05100 29.72200
24.13200 26.12800 29.66000
-13.56900 26.04600 30.30900
14.01000 26.08000 30.22300
19.49400 26.06500 30.28300
23.56100 26.02300 30.25200
-13.43100 26.07800 30.76000
13.94000 26.08300 30.67400
19.67500 26.02800 30.74300
20.99600 26.09600 30.68000
21.55000 26.03000 30.78200
22.57100 26.09400 30.67700
-13.45800 26.04100 31.29700
14.01900 25.99200 31.14500
16.58100 26.03500 31.30000
18.08400 26.03600 31.17200
-13.57700 26.09500 31.72400
13.98400 26.01600 31.64100
16.20400 26.02200 31.84000
18.65900 26.11800 31.73900
19.11400 26.09000 31.77600
19.44400 26.01900 31.72300
-13.83200 26.04500 32.26600
13.97300 26.01100 32.11500
16.07200 26.05500 32.19700
19.59600 26.07300 32.18800
-14.07100 26.12800 32.65000
13.76100 26.12000 32.73900
15.50800 26.08500 32.70100
19.69400 26.03900 32.67400
-14.45200 26.12800 33.18600
19.77500 26.10000 33.10100
-15.01100 26.15500 33.76600
19.96100 26.00200 33.64200
23.51500 26.05500 33.77500
24.99900 25.95000 33.67000
-15.32100 25.99700 34.23800
20.12100 26.05800 34.16400
23.19000 26.01900 34.32800
25.17700 26.04300 34.14100
-15.39700 25.98200 34.76000
20.53400 26.03300 34.72900
23.14600 26.03000 34.80700
25.18200 26.08100 34.64100
-15.35500 26.09800 35.32800
21.04400 26.07700 35.26800
23.13200 26.03800 35.30700
25.02600 26.06200 35.10500
-15.50000 26.13900 35.78100
21.66300 26.09800 35.75000
23.10100 26.04200 35.75900
23.98100 26.04800 35.64900
26.16200 26.03600 35.79200
26.44500 26.02600 35.69200
-16.03400 26.08300 36.24800
22.39600 26.03000 36.19400
29.49400 26.07100 36.20100
31.61000 26.00500 36.26800
-16.43400 26.04700 36.81200
22.47100 25.99300 36.68800
28.69900 26.03900 36.84400
31.88200 25.92300 36.76300
-16.40900 26.04500 37.27100
22.37700 25.96600 37.18300
28.55700 26.06400 37.20600
31.90100 26.00500 37.17400
-16.00200 26.02400 37.78700
22.13900 26.05400 37.70100
28.19900 26.02600 37.83700
32.03800 25.96500 37.63100
-14.27100 25.97700 38.24700
21.64600 26.11200 38.21600
28.13600 26.04000 38.30700
32.52300 25.97100 38.15600
-13.52500 26.09400 38.75100
20.93600 26.04900 38.65900
28.17700 26.02600 38.74800
32.98000 25.96600 38.66400
-13.31400 26.07600 39.22000
20.56500 26.03400 39.25500
28.60600 26.00500 39.19800
33.04300 25.97700 39.18700
-13.03400 26.07300 39.75300
4.52800 26.15600 39.73300
5.99900 25.95600 39.65000
20.20400 26.07900 39.76600
31.17800 25.99800 39.76300
32.72300 26.07600 39.70600
-11.89300 26.06600 40.23000
4.03900 26.00900 40.21300
9.14400 26.03800 40.21400
19.66900 26.05800 40.26100
-11.30400 26.01700 40.74300
3.87100 26.08100 40.69300
9.50700 26.01900 40.69500
19.52700 25.99200 40.72400
-15.39800 26.01700 41.31600
-13.56000 26.02200 41.20900
-10.97800 26.05700 41.26500
3.81300 26.13300 41.14500
9.65500 26.03100 41.17900
19.50600 26.02400 41.17400
-15.32200 26.00800 41.74000
-13.50100 26.02300 41.62900
-10.94500 26.05800 41.80700
3.98100 25.96500 41.69900
9.97300 25.95900 41.66900
19.66900 25.99700 41.61100
-14.87700 26.01600 42.25300
-13.83500 26.05500 42.17800
-11.08200 26.06800 42.22600
4.14300 26.04500 42.22400
10.04100 25.97300 42.18800
19.91400 25.93100 42.20600
-11.37400 26.04300 42.76700
4.20300 26.04500 42.72400
9.91800 25.99300 42.69800
19.87900 25.97300 42.69100
-11.01900 26.05000 43.30700
4.22700 26.09500 43.17400
9.71100 26.07600 43.20200
19.62400 25.99400 43.17800
-11.37700 26.03800 43.80400
4.29400 26.04300 43.59500
9.48600 26.11500 43.64200
18.48000 26.08500 43.67000
-11.84000 26.02900 44.34000
4.60300 26.02400 44.11200
6.62500 26.07000 44.24100
7.56200 25.95100 44.22100
8.64100 26.10000 44.21200
17.73700 26.04500 44.28000
-11.98900 26.07100 44.80700
17.52700 26.09500 44.67400
-12.00200 25.99000 45.32700
17.40600 26.06200 45.18800
23.56400 26.07400 45.28000
24.11800 26.03700 45.17700
-11.81200 25.94900 45.77300
17.44600 26.09600 45.72400
21.00800 26.05100 45.71600
24.59200 26.09200 45.75200
26.55400 26.06000 45.78100
27.11500 26.00800 45.67400
-11.06500 26.06100 46.34900
10.43800 26.05500 46.19200
12.49900 25.97100 46.30000
17.56000 26.09100 46.22400
20.59200 26.04700 46.31400
25.10500 26.04500 46.15600
25.67000 26.11500 46.30600
27.67600 26.06500 46.13000
-11.00000 26.05800 46.74800
9.98000 26.08200 46.67500
12.73400 26.04500 46.66200
17.49700 26.15600 46.74500
20.57900 26.03100 46.80700
27.99500 25.94900 46.68900
-11.41900 26.04600 47.32700
9.62600 26.12900 47.20300
13.07100 26.07600 47.22900
17.11600 26.04500 47.22500
20.62800 25.97300 47.32300
27.91300 25.97100 47.18500
-11.46000 26.03200 47.80700
9.07600 26.12800 47.70800
13.57700 25.99700 47.63100
14.94300 26.09400 47.75100
20.64900 26.10400 47.79600
27.60400 26.03800 47.67800
-11.27400 26.00500 48.22900
8.52900 26.08100 48.24800
14.18300 26.11800 48.24600
14.53000 26.11800 48.23700
20.44400 26.07800 48.23600
27.49600 26.02300 48.14100
-10.96500 26.05800 48.81200
8.25600 26.06800 48.77300
20.24900 25.96400 48.77200
27.46000 25.96600 48.64100
-10.86600 26.08600 49.31600
8.05400 26.12800 49.18100
20.26800 25.96100 49.23600
27.22500 26.03000 49.24700
-10.95000 26.04400 49.77400
7.59300 26.08100 49.74200
15.18200 26.11700 49.69200
15.48500 26.12900 49.75700
20.53400 25.97100 49.75000
26.99900 26.00100 49.70300
-11.08100 26.16500 50.18000
7.08300 26.08400 50.22200
21.09000 26.08200 50.22900
26.75000 26.07300 50.18800
-11.35400 26.00900 50.72200
6.79000 26.13600 50.73900
21.52700 26.05700 50.78700
26.93900 25.96100 50.67300
-11.42000 26.04500 51.22400
6.64600 26.12700 51.14900
21.91500 26.04000 51.31100
27.10100 25.97200 51.13600
-11.34900 26.03800 51.75800
5.61400 26.12800 51.73200
22.02500 26.06200 51.72400
27.08900 26.03600 51.64100
-11.12200 25.99600 52.31900
3.02800 26.09700 52.20300
22.04700 26.04100 52.28600
26.97300 25.97400 52.12700
-10.92400 26.04500 52.72400
2.69800 26.06600 52.69600
22.05700 26.01100 52.80700
26.66700 26.06100 52.67800
-10.75500 26.04500 53.17600
2.65600 26.05000 53.12900
22.17000 25.97800 53.30600
26.63500 26.02700 53.18800
-10.48100 26.00900 53.73600
2.91600 25.99900 53.71000
22.38100 26.10800 53.70000
26.60100 26.04100 53.72400
-7.80300 26.01900 54.20600
-2.54100 26.07200 54.21500
1.15800 26.01900 54.27000
2.99800 25.99500 54.14100
22.16100 25.96900 54.24500
26.49200 26.07100 54.17400
-7.07400 26.02700 54.83600
-3.19700 26.08400 54.80100
1.61400 26.02100 54.76200
3.16300 26.02900 54.60500
21.74400 26.04800 54.78700
26.49200 25.96900 54.64200
-6.81800 26.04500 55.26900
-3.32800 26.04500 55.22400
2.07200 26.03600 55.31800
4.22000 26.07100 55.21200
18.63200 26.05000 55.29000
19.11300 25.99400 55.18600
20.15600 26.10800 55.22700
26.57500 26.06500 55.22200
-6.55900 26.02500 55.76900
-3.40400 26.09500 55.67400
2.10100 26.06500 55.80700
4.68600 26.08200 55.69900
18.00400 26.09700 55.75200
26.91600 25.94200 55.68000
-6.30600 26.03800 56.17200
-3.33700 26.01200 56.14900
1.97000 26.10100 56.23800
5.01600 25.99200 56.14700
17.18100 26.07300 56.24000
26.97400 26.03400 56.18800
-5.87300 26.06200 56.64500
-3.36600 26.10200 56.65700
-0.38200 26.09400 56.73500
5.17700 26.05900 56.64100
16.07100 26.15900 56.79600
27.11800 26.07200 56.70300
-1.02300 26.16000 57.22500
5.17300 26.07300 57.12100
15.58600 26.06600 57.23700
27.60000 25.98700 57.13700
-1.87200 26.04400 57.72700
4.52100 26.04800 57.65900
15.21200 26.02000 57.79600
27.97200 25.96700 57.65800
-2.34700 26.02500 58.31800
4.17200 26.06400 58.18300
15.08500 25.99500 58.27400
28.00600 26.01300 58.14100
-2.39200 26.05700 58.80700
4.16500 26.11100 58.70600
15.01500 26.04500 58.72400
27.94600 26.02400 58.60300
31.00600 26.05400 58.81000
32.07900 26.04500 58.68000
-2.42600 26.00300 59.32300
4.65300 26.11300 59.24600
15.01000 26.04500 59.22400
26.98600 26.05100 59.15200
31.07000 26.03500 59.25000
32.07000 26.04300 59.11800
-2.29800 25.97100 59.73300
5.09300 26.08000 59.76500
15.12700 26.04500 59.68900
26.61100 26.04200 59.67500
28.65800 26.03600 59.77100
29.12400 26.04500 59.67100
-1.90300 25.95800 60.24000
5.37800 25.91300 60.22300
15.54800 25.96200 60.21300
26.50600 26.02800 60.14100
-1.33800 26.02300 60.70500
5.36700 26.00500 60.64300
16.56400 25.96200 60.73900
26.44300 26.00000 60.64100
-0.97300 26.04300 61.31600
5.13300 26.08200 61.20400
17.03500 25.96200 61.23800
26.49300 26.04100 61.18800
31.53600 26.04900 61.29300
32.03800 26.03800 61.19300
-0.85100 26.01800 61.75700
4.67200 26.07200 61.79700
17.64400 25.94100 61.70100
18.52100 26.07300 61.71600
19.49900 26.00700 61.74900
26.68100 26.04300 61.67400
-0.43800 26.02800 62.28100
4.47100 26.00500 62.22400
21.71500 26.01600 62.25900
26.72800 26.10000 62.14100
0.09600 26.03700 62.78900
4.38600 25.97000 62.69100
22.05000 25.99100 62.82800
26.67500 26.04700 62.68800
0.52500 26.03200 63.29100
4.17800 26.01200 63.20900
22.13700 25.98400 63.30700
26.42800 26.09700 63.11600
3.04900 25.98900 63.74600
3.56500 26.05700 63.66300
22.25200 25.95000 63.72800
25.63800 26.05000 63.75000
22.98100 26.03100 64.29200
25.25200 26.08800 64.22100
23.66800 25.99500 64.75500
25.11800 26.02300 64.66600
11.44500 32.06800 19.70200
12.66200 31.96300 19.71400
2.64700 32.06500 20.24900
3.60900 31.94100 20.21600
4.76900 32.12700 20.23600
6.40100 32.02800 20.26400
10.62400 32.05100 20.25800
13.64800 32.06400 20.24000
2.00500 32.14800 20.78100
7.02500 31.95600 20.81000
10.05000 32.04300 20.72700
13.95000 31.96000 20.67200
1.66900 32.08900 21.23500
7.48400 32.02800 21.28900
9.18700 32.15600 21.24200
14.03100 31.99100 21.16500
1.02800 32.13500 21.71300
13.66900 32.14600 21.70000
0.17600 32.12800 22.27300
13.12400 32.13500 22.27500
-1.97000 32.06100 22.77600
12.65200 32.05800 22.79100
-2.34500 32.00000 23.24000
12.53100 32.07000 23.22400
-2.46500 31.96000 23.78600
12.47400 32.13600 23.75300
-2.35400 31.96500 24.29300
12.17700 31.98300 24.25200
-1.97900 31.98700 24.83700
11.66100 32.08200 24.74800
-1.78700 31.98100 25.30700
10.09300 32.03800 25.23600
-1.74200 32.05400 25.82600
9.71100 32.06900 25.82300
-1.84400 31.99500 26.27400
9.54300 31.99500 26.27400
-1.99300 32.04500 26.72400
9.49500 32.09500 26.67400
-9.28100 32.07900 27.25500
-8.43300 31.94100 27.14200
-2.07000 32.04500 27.22400
9.51400 32.03700 27.18800
-10.89300 32.05400 27.77700
-7.55100 31.99400 27.80800
-2.00000 32.04500 27.72400
9.56200 32.05300 27.76000
-11.33700 32.02700 28.34200
-7.24200 32.00500 28.15400
-1.84100 32.04500 28.22400
9.68000 31.96800 28.24000
-11.33900 31.99500 28.77400
-6.86300 32.04500 28.69000
-1.74700 32.08800 28.77600
11.45600 32.03600 28.84900
-11.28500 32.04500 29.22400
-6.46300 31.97800 29.24100
-1.82300 32.04500 29.22400
11.67000 31.96600 29.19500
-11.33700 32.04500 29.72400
-6.35000 32.04800 29.64100
-2.03100 32.10300 29.63700
12.01500 32.00900 29.72700
-11.50900 32.12100 30.15200
-6.27900 32.11800 30.19600
-2.99100 32.12800 30.21600
12.25400 32.01000 30.16100
-12.05300 32.05900 30.68600
13.08000 32.02300 30.78500
-13.40100 32.12800 31.24100
13.53500 32.03100 31.29000
-13.82100 32.09500 31.72900
13.94500 32.01600 31.74300
-14.03600 32.11300 32.20800
15.60800 32.03500 32.28900
-14.33500 32.07600 32.83200
16.05500 32.00900 32.78300
-14.46000 32.02100 33.27400
16.22600 31.99500 33.27400
-14.50500 32.08600 33.72400
16.21100 32.04500 33.72400
-14.61400 32.15600 34.18100
16.14000 32.04500 34.22400
-14.71300 32.00900 34.72300
16.14500 32.04500 34.72400
-14.77700 32.04500 35.22400
16.13400 32.04500 35.22400
-14.98000 32.08100 35.71900
15.99000 32.11700 35.64700
-15.26400 32.12900 36.21700
15.52800 32.07000 36.19400
-15.36000 32.08800 36.64100
13.50600 32.09100 36.68700
-15.32900 32.11100 37.17700
13.11600 32.15800 37.27500
-15.00200 31.97300 37.65100
13.17400 32.06900 37.67400
-13.97800 31.96100 38.24500
13.16200 32.10200 38.14100
-13.48800 31.98700 38.70700
4.09800 32.01100 38.74800
5.64500 32.07200 38.79400
13.17700 32.09600 38.63200
-12.93000 32.05100 39.29700
3.60000 32.04800 39.28700
6.08900 32.01200 39.23800
13.48100 31.96400 39.16200
-12.47300 32.01700 39.67300
3.10000 32.01600 39.73600
6.41600 31.96700 39.72700
12.56800 32.10400 39.71100
13.18200 32.01500 39.77300
16.42700 31.98200 39.72300
-11.31000 32.07500 40.14600
2.67400 31.96500 40.19200
6.55400 32.02900 40.18300
12.05000 32.04600 40.22900
13.72500 32.00700 40.22900
16.72300 32.03400 40.17100
-10.78700 31.97900 40.60700
2.20000 32.06700 40.75900
6.67100 32.08400 40.70700
11.65500 32.15300 40.68800
13.94600 32.05300 40.77600
17.13500 32.07200 40.70400
-10.47100 31.95700 41.22900
1.58200 32.12800 41.25900
7.06000 32.05500 41.22700
11.15900 32.12800 41.23700
14.04200 32.07900 41.22400
17.95200 31.99500 41.21600
-10.36600 31.99200 41.80700
0.98300 32.14700 41.70800
7.62800 32.04800 41.65800
9.23000 32.11600 41.77200
14.14900 32.08400 41.72400
18.12300 32.04200 41.64100
-10.26100 31.93700 42.28000
0.03900 32.01800 42.19500
8.23900 31.93100 42.14800
8.57600 31.99700 42.25400
14.45500 32.07900 42.25300
18.16400 32.07200 42.14100
-9.95000 31.99400 42.67200
-2.33200 32.08300 42.70700
15.09900 32.04700 42.79500
18.14000 32.06600 42.64100
-8.85100 31.97200 43.22300
-2.43800 32.06200 43.14100
15.44900 32.08200 43.33800
18.16000 32.06800 43.14100
-8.34600 31.93400 43.77900
-2.35300 32.06400 43.61200
15.53200 31.98100 43.80800
18.11300 32.02400 43.68800
-7.97300 32.02700 44.23000
-0.49700 32.02000 44.20600
15.74000 31.95000 44.21300
17.90800 32.03300 44.12700
-5.46600 32.07300 44.80500
-0.42800 32.03400 44.63300
-5.07100 32.05400 45.31300
-0.92600 32.05200 45.17000
4.12000 32.02200 45.23700
5.17100 32.08100 45.26300
-4.85200 32.05600 45.70400
-1.41200 32.04400 45.68000
3.49900 32.07700 45.69400
6.05300 32.03300 45.70100
-4.34100 31.98900 46.25500
-1.45200 32.03500 46.14100
3.08400 32.08000 46.31700
6.18600 32.11000 46.18800
-3.54600 32.06500 46.84100
-1.38300 32.04200 46.64100
2.98500 32.08900 46.80700
6.25800 32.08800 46.67400
-3.42100 32.04300 47.26900
-1.40500 32.01000 47.17400
3.07000 32.06500 47.27400
6.19100 32.06500 47.18800
-2.99100 32.02200 47.78900
-1.80400 32.02600 47.72400
3.46800 32.12100 47.76100
6.00100 32.12600 47.66000
3.97400 32.03700 48.25600
5.54400 32.08800 48.20900
24.16400 32.03700 49.83500
25.67800 32.05700 49.63300
24.10600 32.02800 50.30700
25.94000 32.02100 50.16700
24.21500 32.00200 50.73400
25.70600 32.06400 50.70100
13.00300 38.07900 24.77400
13.51800 37.95800 24.64800
12.06700 38.06400 25.26500
14.14400 38.00700 25.12300
10.17000 38.04000 25.84100
14.43800 37.93700 25.70100
10.08600 38.03300 26.30700
14.38100 37.97200 26.18800
10.13100 38.02700 26.77200
14.07000 38.02200 26.64300
10.48600 38.04000 27.30300
12.03000 38.03900 27.15700
9.13900 38.02400 32.81400
10.09200 38.02700 32.67800
8.72700 37.98500 33.34400
10.52000 38.02600 33.18900
8.74000 38.01000 33.74700
10.56800 38.03000 33.64100
9.07500 38.02500 34.26700
10.46000 37.97100 34.11800
-2.59000 -33.97000 25.51300
-2.69200 -33.84800 28.89000
-2.17300 -34.01800 25.36100
-2.10200 -33.87200 29.28600
-1.61000 -33.85400 25.17000
-1.67000 -33.95500 29.45700
-1.12100 -33.84900 25.19000
-1.17000 -33.95500 29.54100
-0.66300 -33.96900 25.42300
-0.72000 -34.00500 29.50300
-0.17500 -33.99200 25.83700
-0.26100 -34.00300 29.32700
0.32000 -33.86700 26.57200
0.25400 -33.96700 28.87700
-6.56600 -28.00400 25.64700
-6.66000 -27.86000 27.93600
-6.14400 -27.96700 25.37400
-6.13200 -27.87100 28.38400
-5.60100 -27.93100 25.15700
-5.70600 -27.98300 28.47500
-5.15800 -28.00500 24.96600
-5.20800 -28.01500 28.66000
-4.66300 -28.03800 24.50600
-4.66600 -27.99400 28.90800
-4.16700 -28.02300 23.42700
-4.21100 -28.00700 29.16400
-3.59900 -28.03000 22.52700
-3.75200 -27.99300 29.53200
-3.04800 -27.90100 22.19200
-3.21000 -27.94300 29.85100
-2.58700 -27.91500 22.14200
-2.65100 -28.03800 29.56700
-2.12000 -27.96400 22.16900
-2.09700 -27.97900 29.16000
-1.67500 -27.95500 22.16200
-1.66400 -27.99100 28.95900
-1.15400 -27.96700 22.00300
-1.17900 -28.01000 28.44400
-0.64700 -28.05100 21.66100
-0.64900 -28.04700 27.60800
-0.25400 -28.00200 21.49500
-0.31000 -27.99000 27.33800
0.29400 -27.92800 21.45600
0.24800 -28.02900 27.07900
0.86400 -27.94700 21.54100
0.76100 -28.05200 27.11000
1.42700 -27.94400 21.76100
1.36500 -27.93600 27.90800
1.76300 -27.98700 21.96700
1.81200 -27.90900 28.36000
2.35800 -27.99100 22.32300
2.21200 -27.94100 28.55600
2.83000 -27.92000 22.48000
2.85500 -27.90700 29.91600
3.26700 -27.92900 22.66400
3.28700 -27.85000 30.45800
3.78400 -27.85000 23.06100
3.88400 -27.87200 30.86900
4.36700 -27.87200 24.89500
4.33000 -27.95500 31.02000
4.88100 -27.87200 25.33300
4.83000 -27.95500 31.05500
5.28000 -28.00500 25.46200
5.32000 -28.03800 30.95000
5.72100 -27.93200 25.62200
5.88600 -28.03800 30.61800
6.30400 -27.96400 26.04200
6.33000 -28.03800 30.02400
6.82800 -27.83200 27.59500
6.81200 -27.96900 28.45400
-20.66800 -22.02700 21.52600
-20.63100 -21.93600 21.83900
-20.12600 -21.97600 20.53800
-20.13000 -21.93200 22.85400
-19.77100 -21.99900 20.28000
-19.63200 -21.87200 23.37300
-19.20500 -21.95700 20.11100
-19.11700 -21.87200 23.86900
-18.65500 -21.92800 20.15400
-18.70200 -21.95500 24.07400
-18.10100 -21.88200 20.34300
-18.11100 -21.91900 24.41000
-17.67000 -21.95500 20.54500
-17.58500 -21.91100 24.84800
-17.17000 -21.95500 20.65000
-17.12000 -21.90500 25.02700
-16.63500 -21.97200 20.64400
-16.67000 -21.95500 25.03500
-16.15200 -21.89300 20.64900
-16.21400 -22.03800 24.91100
-15.66100 -21.91900 20.86200
-15.68600 -22.03800 24.50900
-15.71400 -21.91000 30.83100
-15.63700 -21.93100 32.41900
-15.64700 -22.07000 34.37900
-15.67100 -21.85300 36.45000
-15.07200 -21.87800 21.34600
-15.17200 -21.91400 23.88000
-15.16400 -21.90600 30.42000
-15.17500 -21.95700 32.93700
-15.12000 -21.96500 33.49300
-15.17700 -21.84600 36.89200
-15.05600 -21.95400 44.00700
-15.18200 -21.92100 44.89700
-14.61200 -21.94500 21.92000
-14.72000 -22.00300 22.51900
-14.58700 -21.97000 30.39100
-14.69200 -21.91800 37.47200
-14.63100 -21.96500 43.85400
-14.75400 -21.95000 45.01600
-14.13300 -21.94600 30.49500
-14.19700 -22.01800 38.09300
-14.10300 -21.96000 43.52900
-14.28400 -21.94600 44.88700
-13.60200 -21.95100 30.95300
-13.75100 -21.96600 38.45300
-13.68800 -21.96800 40.91500
-13.65900 -22.01300 44.59000
-13.06200 -21.98000 31.37500
-13.19200 -22.02500 44.61800
-12.67600 -21.85900 21.60400
-12.70900 -21.98200 25.09700
-12.58500 -22.01800 31.43400
-12.65100 -21.98600 44.87900
-12.11500 -21.97500 21.77800
-12.11000 -21.93600 27.43200
-12.12000 -21.98100 31.34200
-12.22000 -21.96600 45.01500
-11.57500 -21.89300 21.61900
-11.71100 -22.00400 27.63300
-11.72400 -22.07900 31.28300
-11.72700 -21.97900 44.89200
-11.08700 -21.89500 21.59100
-11.22900 -21.86300 27.91900
-11.23500 -21.97500 30.90500
-11.17200 -22.02500 44.49900
-10.72200 -21.90700 21.62600
-10.66300 -21.83200 28.33900
-10.64300 -21.97300 30.12000
-10.75400 -21.93700 35.87700
-10.71000 -21.86700 38.06800
-10.61100 -21.97300 44.16100
-10.09400 -21.95200 23.02900
-10.19800 -21.89100 35.40000
-10.21400 -21.91900 38.57100
-10.17000 -21.95500 44.01400
-9.55700 -21.99600 23.33800
-9.74000 -22.04400 35.16300
-9.61900 -21.87200 38.80700
-9.72800 -22.03800 43.82000
-9.07500 -22.01000 23.41500
-9.21400 -22.03700 35.14000
-9.22000 -22.00500 38.88700
-9.14400 -21.95500 43.61700
-8.62500 -21.87600 23.43100
-8.71300 -21.84400 35.37400
-8.72100 -21.93700 39.01800
-8.67000 -21.95500 43.50700
-8.17000 -21.95500 23.54600
-8.16600 -21.87500 35.88300
-8.14600 -22.01600 39.34000
-8.27300 -22.00500 43.33000
-7.67000 -21.95500 23.57200
-7.65900 -21.89800 36.96500
-7.63500 -22.02600 39.44000
-7.75300 -21.91800 42.90200
-7.17000 -21.95500 23.47800
-7.22400 -21.97200 33.91300
-7.05400 -21.95400 34.43500
-7.17800 -21.90700 37.34500
-7.12100 -21.97800 39.41700
-7.12000 -21.99400 40.54000
-6.77600 -22.00400 23.29900
-6.68200 -22.00700 33.12400
-6.65700 -21.94300 34.60900
-6.79300 -21.95200 37.58500
-6.61200 -21.96200 38.47500
-6.65900 -21.96000 39.55200
-6.19600 -21.88600 22.89300
-6.27000 -22.00000 33.06800
-6.10900 -22.06800 34.86500
-6.25400 -21.94600 39.42900
-5.66000 -21.94400 22.59100
-5.71800 -21.94400 33.39000
-5.60900 -22.04200 34.51300
-5.77400 -21.93000 39.37500
-5.13500 -21.98400 22.50300
-5.18100 -21.97200 38.04900
-4.62000 -21.90500 22.61000
-4.67700 -22.00100 37.64000
-4.54900 -22.03700 39.88600
-4.64900 -21.99600 41.39300
-4.17000 -21.95500 22.61000
-4.20600 -22.03800 37.51200
-4.10600 -22.04200 39.83800
-4.12900 -21.91200 42.40200
-4.18000 -22.00400 43.43400
-4.15100 -21.90200 44.50400
-3.67000 -21.95500 22.50500
-3.69300 -22.01400 37.59400
-3.58300 -22.02900 39.54500
-3.58200 -21.89500 45.32000
-3.25900 -22.02400 22.35700
-3.23800 -21.95900 37.97300
-3.14000 -22.00100 39.05700
-3.17000 -21.95500 45.51600
-2.71400 -21.97800 22.05400
-2.60900 -21.97100 45.61300
-2.09700 -21.87300 22.49400
-2.06500 -21.91400 45.78300
-1.58200 -21.96800 22.75400
-1.64000 -21.95500 46.01300
-1.17000 -22.00200 22.81800
-1.14400 -21.87500 46.39700
-1.13500 -21.89500 48.48800
-1.20600 -21.97900 50.07600
-0.67000 -22.01100 22.86900
-0.75400 -21.93400 46.45000
-0.63900 -21.97900 48.35400
-0.74800 -21.87800 50.38700
-0.17000 -22.02100 22.83100
-0.28200 -21.95700 46.41400
-0.06100 -21.96300 48.04200
-0.29200 -21.89000 50.51900
0.33000 -22.02900 22.80000
0.27400 -21.96200 45.99300
0.41300 -22.00100 47.85300
0.33600 -21.94900 50.98900
0.91900 -21.94500 17.46700
0.79200 -21.94300 18.38400
0.83000 -22.02700 22.79400
0.80700 -21.97300 45.52900
0.85500 -22.07200 47.84800
0.81500 -21.83600 51.35500
1.33500 -21.91700 17.59000
1.28400 -21.96300 18.12000
1.27600 -22.02600 22.92500
1.23000 -21.95400 45.43800
1.36900 -21.97100 47.49000
1.28000 -21.94200 51.39300
1.86800 -22.01700 23.30400
1.76800 -21.86900 51.42800
2.33000 -22.00400 23.43500
2.29300 -21.90300 51.30800
2.85400 -22.06000 23.41800
2.75200 -22.02800 51.10800
3.34700 -21.94100 23.01500
3.21200 -22.01100 50.95200
3.86400 -21.97300 22.52500
3.82800 -21.99100 48.12800
4.34500 -22.00500 22.30000
4.34200 -22.02000 35.92100
4.32900 -21.86300 37.99200
4.30800 -22.02400 44.11200
4.37900 -21.92300 44.61800
4.24600 -21.95300 47.92100
4.87900 -21.97700 22.13700
4.80700 -22.03100 35.61600
4.88100 -21.94200 40.30400
4.80800 -22.01300 43.56400
4.93400 -21.95100 45.44200
4.74600 -21.93700 47.91700
5.35600 -21.97700 21.94000
5.24600 -21.99000 35.56800
5.37400 -21.97500 40.87000
5.22000 -21.97500 43.41000
5.35100 -21.91600 45.58500
5.21100 -21.95800 48.06500
5.86900 -21.89400 21.54600
5.71200 -22.00100 35.64200
5.84100 -21.91200 41.38700
5.75500 -21.95000 42.92900
5.83400 -21.89400 45.96400
5.75400 -21.95500 49.05600
5.93100 -21.93600 50.56000
5.78800 -21.95700 51.50200
6.41300 -21.99300 21.43700
6.24700 -21.87600 36.04600
6.44900 -21.95400 47.86300
6.26300 -21.94300 49.31700
6.33000 -21.91500 50.65500
6.21600 -21.95600 51.46700
6.91300 -21.95200 21.44600
6.90100 -21.89300 36.53000
6.77800 -21.93800 48.04000
6.77200 -21.95800 49.03000
7.28400 -21.92300 21.57800
7.40500 -21.84900 36.75000
7.82300 -21.89100 21.96200
7.77400 -21.96600 36.77200
8.34700 -21.91900 22.37300
8.32500 -21.98300 36.65200
8.75600 -21.92600 22.64400
8.85600 -22.04300 36.40600
9.34200 -21.90500 23.90900
9.44400 -21.92400 36.16100
9.94600 -21.94600 24.87900
9.91200 -21.98300 36.10800
10.41000 -21.87900 24.97500
10.43600 -21.96600 35.97500
10.90800 -21.88400 25.05500
10.78000 -22.00200 32.03700
10.90400 -21.96100 32.41200
10.94200 -21.98800 35.63400
11.46000 -21.91800 25.35300
11.26700 -21.96000 30.98900
11.43400 -21.99000 32.87800
11.34300 -21.89400 35.33900
11.88300 -21.84700 25.61900
11.76200 -21.95900 30.41800
11.87500 -21.97400 32.84700
11.84100 -21.93900 35.03200
12.34200 -21.92700 25.84000
12.31300 -22.01900 29.59900
12.39800 -21.96600 32.55800
12.29100 -21.89800 34.82400
12.83000 -21.95500 25.96800
12.74600 -21.99900 29.49000
12.88600 -21.96500 31.44400
12.78400 -21.95000 34.52800
13.26900 -21.92900 26.14500
13.20500 -21.95200 29.33700
13.43900 -21.96400 31.04900
13.24600 -21.94900 34.50500
13.77900 -21.83700 26.60600
13.82400 -21.99300 28.48000
13.91300 -21.96100 30.94400
13.74600 -21.96700 34.54600
14.40500 -21.88300 30.96300
14.24200 -21.97500 34.53000
14.83500 -21.86500 31.12200
14.78200 -21.97100 34.01800
15.31600 -21.83300 31.58200
15.27600 -21.98300 33.00300
16.81400 -22.04400 42.40900
16.89700 -21.92500 44.32000
17.41600 -22.01400 40.06700
17.30500 -21.93000 44.59000
17.94600 -21.91900 39.65000
17.80200 -21.83000 44.77700
17.86700 -21.98200 50.35200
17.85000 -21.93600 51.42900
18.40600 -21.98600 39.56600
18.27800 -22.04100 44.65300
18.41700 -21.96700 49.96000
18.34400 -21.87300 53.97100
18.88000 -21.90500 39.54200
18.74600 -22.01900 44.56900
18.85300 -21.97800 49.85500
18.76800 -21.85100 54.37700
19.28000 -22.00500 39.51500
19.24600 -22.01200 44.54000
19.38900 -21.96000 49.43600
19.23900 -21.91200 54.55000
19.72900 -21.95400 39.48000
19.74600 -22.01600 44.52100
19.87100 -21.92000 49.14500
19.79400 -21.95100 54.57000
20.24600 -21.94300 39.43600
20.24500 -21.97200 44.33300
20.45200 -21.95200 49.34900
20.31900 -21.93700 54.43300
20.79400 -21.97400 39.41200
20.80000 -21.97100 44.03100
20.79900 -21.87700 49.54500
20.83200 -21.93200 50.53000
20.86400 -21.92000 51.57600
20.79200 -22.00000 54.06200
21.23500 -21.97300 39.60800
21.26500 -22.03800 43.80800
21.82600 -21.83300 41.35600
21.79100 -22.03800 43.44400
-23.64800 -15.97200 18.52300
-23.68800 -15.84800 19.98300
-23.63800 -15.99900 25.62200
-23.63100 -15.93800 28.93300
-23.20500 -16.03800 16.37800
-23.15100 -15.90900 20.79200
-23.18500 -15.98600 24.91300
-23.25400 -15.95200 29.03200
-22.65300 -16.07200 15.85600
-22.75400 -15.95700 28.96500
-22.18100 -15.95700 15.50500
-22.25400 -15.93600 28.90600
-21.57700 -16.02100 15.10100
-21.77200 -15.95200 28.98600
-21.55800 -15.92600 40.07700
-21.68100 -15.96200 42.55000
-21.04400 -15.93200 14.59800
-21.24100 -15.95800 29.54700
-21.15500 -15.93600 40.11000
-21.15900 -15.93900 42.92300
-20.62000 -15.90500 14.57800
-20.75700 -15.97500 31.55300
-20.64200 -15.96800 40.31000
-20.70600 -15.90100 42.94600
-20.22000 -16.00500 14.62500
-20.21200 -15.98700 32.04600
-20.14200 -15.98400 39.90800
-20.20500 -15.89700 42.81300
-19.79800 -15.93400 14.70100
-19.68500 -15.84100 32.89400
-19.66300 -16.00300 33.66300
-19.66300 -15.87200 35.57900
-19.67800 -15.96200 39.40800
-19.71000 -16.02100 42.55300
-19.26800 -15.92300 15.03100
-19.18400 -15.84500 36.07600
-19.23600 -15.94000 38.86400
-19.25400 -15.97600 42.55900
-18.63200 -15.83800 15.54400
-18.79200 -15.99900 42.66000
-18.07800 -15.93500 15.99100
-18.16500 -15.97000 43.02600
-17.69700 -15.91800 16.09100
-17.79000 -15.99900 43.15600
-17.14700 -15.99400 16.30600
-17.22100 -16.00800 43.61000
-16.65100 -15.93100 16.33700
-16.67500 -15.87200 44.99400
-16.18600 -15.99100 16.28300
-16.21100 -15.94300 45.62300
-15.69300 -16.02200 16.11000
-15.68700 -15.96800 47.56400
-15.20600 -15.93200 16.00400
-15.17900 -15.91500 48.46600
-14.67000 -15.95500 15.99000
-14.72300 -15.93500 48.93200
-14.22400 -15.95500 16.12100
-14.15100 -15.98300 49.43700
-13.63400 -15.85200 16.51400
-13.76600 -15.97500 49.65300
-13.15600 -15.96200 16.98000
-13.20300 -15.88100 49.90000
-12.58000 -15.92600 17.31700
-12.63500 -15.96300 50.03100
-12.26200 -16.03300 17.56600
-12.16100 -15.86800 50.14000
-11.67200 -15.92300 18.52200
-11.66400 -15.91900 50.33700
-11.23000 -15.86100 18.99100
-11.17000 -15.95500 50.40400
-10.66000 -15.87200 19.36600
-10.67000 -15.95500 50.37900
-10.19400 -15.87200 19.96200
-10.23300 -15.95900 50.28500
-9.67100 -15.87200 21.00100
-9.68500 -15.94400 49.93400
-9.12800 -15.87200 21.32500
-9.23300 -16.05100 49.63700
-8.67000 -15.95500 21.41700
-8.71800 -16.04200 49.60600
-8.17000 -15.95500 21.51000
-8.14300 -15.92900 49.89700
-7.63500 -15.95300 21.63900
-7.58200 -15.99700 50.39800
-7.07000 -15.97200 21.61700
-7.22000 -15.98400 50.63200
-6.59500 -16.01100 21.42700
-6.74300 -16.06100 50.59600
-6.07300 -16.01100 21.12400
-6.21300 -15.99400 50.46600
-5.66600 -16.00600 18.48700
-5.69500 -15.92900 19.11400
-5.63800 -15.97100 20.60600
-5.67700 -16.00800 50.15100
-5.17900 -16.08000 17.33400
-5.13900 -16.03000 49.98700
-4.72700 -15.95500 16.96700
-4.61100 -15.96300 49.44700
-4.18800 -16.01500 16.81200
-4.07400 -15.94300 49.00300
-3.62800 -15.96600 16.61500
-3.58700 -15.95100 48.96700
-3.08200 -16.00000 16.10800
-3.14800 -15.96100 48.90800
-2.64800 -15.98800 14.97600
-2.56800 -15.96400 48.44800
-2.20000 -15.99100 14.46600
-2.08700 -15.97000 48.34500
-1.66300 -16.03800 13.92400
-1.63900 -15.95100 48.41500
-1.11500 -15.95500 13.59000
-1.10300 -15.95400 50.86000
-0.72000 -16.00500 13.47500
-0.70500 -15.99100 51.15100
-0.18300 -16.01300 13.36100
-0.22400 -15.92200 51.51800
0.38700 -15.86300 13.11400
0.32100 -15.97300 52.03100
0.91300 -15.90100 13.13400
0.90200 -15.86000 52.36900
1.41300 -15.89000 13.16900
1.33000 -15.97200 52.39600
1.86900 -15.95500 13.28700
1.73900 -15.88800 52.61700
2.28400 -15.94900 13.52600
2.30400 -15.86200 52.91100
2.84200 -15.83800 14.43100
2.83000 -15.95500 52.99500
3.41300 -15.99100 15.89300
3.33000 -15.95500 52.95200
3.91800 -15.95200 16.39500
3.83000 -15.95500 52.82500
4.28900 -15.95600 16.64900
4.33000 -15.95500 52.79200
4.85000 -16.06800 16.80200
4.78000 -16.00500 52.89300
5.41000 -16.02200 16.57800
5.20700 -15.94400 53.15500
5.35800 -16.06900 57.89300
5.32800 -15.86000 60.96400
5.78100 -15.91700 16.01400
5.83600 -15.90500 53.80900
5.79700 -15.95500 57.61100
5.89200 -15.93900 61.37600
6.34500 -15.86500 14.49600
6.24700 -15.94500 53.89100
6.29400 -15.93900 57.42900
6.38600 -15.87600 61.62200
6.87700 -15.95700 14.12400
6.76800 -15.89200 53.83300
6.84300 -16.07300 57.31500
6.84400 -15.96800 61.93000
7.33400 -16.02200 12.92100
7.30300 -15.97500 53.53100
7.35500 -15.98400 57.02400
7.37200 -15.94900 62.32100
7.82000 -16.00300 12.33600
7.76700 -16.01500 53.34500
7.94900 -15.88500 56.66200
7.78000 -16.00500 62.53200
8.38000 -15.94900 12.03300
8.24400 -15.87800 53.39300
8.39600 -15.86700 56.64600
8.25900 -15.98100 62.65700
8.88000 -15.90500 11.94600
8.79800 -15.96700 18.98400
8.90500 -15.98100 19.79400
8.82200 -16.07300 53.13400
8.93800 -15.95100 56.86600
8.80800 -15.84800 62.79500
9.36300 -15.94500 12.05200
9.34400 -15.94100 18.55800
9.45600 -15.88900 19.55800
9.31900 -15.93600 53.33400
9.33200 -15.89000 56.98900
9.28000 -15.92900 62.81300
9.82100 -16.05100 12.33100
9.84000 -15.96300 16.46300
9.79800 -15.86300 19.65200
9.79900 -15.91600 53.88500
9.85500 -15.92600 58.09500
9.74200 -15.88800 62.96600
10.34700 -15.92100 12.87100
10.34000 -15.94600 16.04700
10.31100 -15.95500 20.04700
10.30400 -15.99700 54.55900
10.42000 -15.94900 58.41600
10.35200 -15.93700 63.35900
10.87300 -15.92000 20.29300
10.82900 -15.90300 56.30600
10.91300 -15.92900 58.53900
10.87500 -15.93300 64.41200
11.25600 -15.88500 20.53400
11.24300 -15.95100 56.50200
11.41300 -15.96800 58.51500
11.24600 -15.95000 64.54600
11.81600 -15.97500 21.02400
11.81300 -16.00100 47.89000
11.84800 -15.97100 49.45000
11.80600 -15.91800 56.84200
11.80100 -16.03500 58.39600
11.74200 -15.96900 64.50900
12.30000 -16.00500 21.56900
12.34400 -15.97800 24.13100
12.37500 -15.85200 25.89000
12.39300 -15.97800 47.13700
12.43500 -15.91900 49.91300
12.32400 -15.98600 64.13600
12.85400 -15.83300 22.31500
12.81600 -16.03800 22.95200
12.90300 -15.86700 26.46300
12.83000 -15.95500 46.94800
12.92600 -15.97800 50.03000
12.74600 -15.97200 64.04400
13.40800 -15.93900 26.82500
13.33000 -15.95500 46.89600
13.33000 -15.95500 50.00100
13.24600 -15.98000 64.08000
13.77700 -16.01200 26.95200
13.83000 -15.99100 47.01100
13.74700 -16.00600 49.85300
13.74600 -15.99500 64.06700
14.43100 -15.90600 27.27500
14.32000 -15.85200 47.38900
14.26900 -15.97300 49.39000
14.27700 -15.95100 63.92600
14.78000 -16.00500 27.46300
14.79700 -15.96200 60.96000
14.86100 -15.94500 62.06800
14.80500 -15.97700 63.59200
15.27700 -15.96900 27.61700
15.23800 -15.94700 60.91900
15.36500 -15.97600 62.31300
15.23000 -15.96200 63.55000
15.81300 -15.83500 27.80500
15.83500 -15.93900 35.85200
15.84700 -15.98700 37.45000
15.85900 -15.91700 63.92900
16.30400 -15.88600 27.79300
16.31800 -16.01300 35.05200
16.41900 -15.88900 37.83600
16.29600 -15.95300 56.87700
16.44500 -15.96400 57.87400
16.32400 -15.82100 64.30900
16.80200 -16.06100 27.61600
16.70800 -15.94000 34.84500
16.83000 -15.95500 37.95600
16.74600 -15.93200 56.81000
16.91300 -15.94200 58.03700
16.83000 -15.89000 64.37700
17.35500 -15.89000 27.79900
17.30600 -15.97400 31.00100
17.43700 -15.95100 32.45300
17.25200 -15.98100 34.65300
17.28000 -16.00500 37.95100
17.24400 -15.92600 56.84900
17.37200 -15.95100 58.00700
17.30400 -15.89400 64.32000
17.82900 -15.90500 28.02500
17.74600 -15.94000 30.87800
17.91300 -15.93900 32.55600
17.79700 -15.93400 34.86600
17.72900 -16.02300 37.77800
17.82300 -15.93300 63.99100
18.37100 -15.87200 28.43200
18.23100 -15.93500 30.95500
18.41300 -15.94700 32.53500
18.24600 -15.93300 34.93300
18.31400 -15.88300 37.41800
18.31900 -15.94300 63.41000
18.83400 -15.90900 28.64500
18.81100 -15.93800 31.39300
18.83800 -15.92000 32.61400
18.71800 -15.91300 34.86100
18.84000 -15.93000 37.53200
18.79400 -15.96800 63.06200
19.41800 -15.95200 28.90800
19.24600 -15.96400 31.49100
19.38600 -15.93500 33.43500
19.26700 -15.96300 34.53200
19.33500 -15.97300 37.96100
19.26200 -15.91200 62.85800
19.82200 -15.94000 28.99800
19.78600 -15.94800 31.41800
19.88600 -15.87200 38.44700
19.77500 -15.99400 61.45800
20.36100 -15.97800 29.37400
20.34500 -15.96200 31.05500
20.44700 -15.94600 34.54100
20.27900 -15.94800 35.03800
20.25400 -15.93600 38.66000
20.29300 -16.00900 55.10200
20.35600 -15.90900 55.47200
20.25200 -16.05200 60.93300
20.85700 -15.94500 34.51700
20.74800 -15.93600 35.30400
20.76200 -15.86200 39.07400
20.87200 -16.03900 53.01700
20.87700 -15.95200 56.33900
20.83500 -15.99100 60.44000
21.36500 -15.97600 40.36000
21.33100 -16.03900 52.61300
21.28000 -15.93000 56.58600
21.35200 -15.96600 60.09200
21.91300 -15.88600 40.83700
21.74600 -15.99000 52.47600
21.86300 -15.92100 57.38200
21.79000 -15.97600 59.90400
22.33000 -15.95500 41.05400
22.24600 -15.96900 52.46700
22.34700 -15.84700 57.98800
22.29000 -15.99500 59.56300
22.88100 -15.95900 41.17600
22.72100 -15.98700 52.59100
23.42900 -15.91700 41.27000
23.37400 -16.02700 53.02500
23.83000 -15.95500 41.30700
23.81200 -15.84900 53.37100
24.30000 -15.90600 41.24100
24.30400 -15.91700 53.33000
24.74800 -16.01900 41.09600
24.75200 -16.05400 52.98300
25.24600 -15.97900 41.04500
25.39900 -15.97900 52.12600
25.71500 -15.99800 41.12200
25.78200 -15.95700 51.83100
26.24200 -15.87500 41.52900
26.30400 -15.99900 50.93800
26.85300 -15.94200 42.84600
26.85500 -15.98200 50.05700
27.34200 -15.96400 44.88600
27.29200 -15.96900 49.84000
27.89900 -15.96600 46.45800
27.82100 -15.99100 49.62700
28.40200 -15.97400 46.92300
28.24500 -16.02200 49.37500
28.85800 -15.91300 47.86600
28.80700 -15.97900 48.46300
-27.63600 -9.96500 16.10700
-27.70000 -9.85400 17.98700
-27.17900 -9.99500 13.88200
-27.20300 -9.91300 18.62600
-26.58000 -9.99800 13.14000
-26.62900 -9.85300 22.37300
-26.69600 -9.96300 49.83100
-26.63800 -9.99000 51.38700
-26.06300 -10.02000 12.61000
-26.18100 -9.91200 23.00200
-26.08600 -10.02700 24.07600
-26.14400 -9.83400 25.86400
-26.16400 -10.07100 49.09300
-26.07700 -9.89400 51.81400
-25.62400 -9.96200 12.07400
-25.62200 -9.85600 26.35200
-25.64700 -9.98500 47.96900
-25.67000 -9.95500 51.98300
-25.22700 -9.97500 11.81600
-25.27600 -9.92000 26.48500
-25.20300 -9.96600 47.46800
-25.24200 -9.95500 52.16000
-24.72700 -9.95500 11.50500
-24.65600 -9.88100 27.91000
-24.73700 -9.91900 47.31700
-24.65900 -9.87200 52.45600
-24.20100 -10.03900 11.28600
-24.22500 -9.85500 28.34500
-24.21200 -10.05300 47.13500
-24.15700 -9.92400 52.60900
-23.63400 -9.90000 11.02900
-23.72800 -9.92200 28.50000
-23.73400 -9.86800 47.24900
-23.67600 -9.96400 52.90900
-23.08700 -9.91700 11.00200
-23.24800 -9.93700 28.63300
-23.17900 -9.96100 47.16500
-23.12300 -9.95000 53.88000
-22.65900 -9.87300 11.10700
-22.67600 -9.96200 28.97100
-22.69700 -10.03800 46.99300
-22.66900 -9.87200 54.54200
-22.17100 -9.84100 11.52500
-22.17600 -9.97200 29.61600
-22.17200 -10.03800 46.57400
-22.18600 -9.87200 54.97200
-21.64600 -9.97700 12.44500
-21.73000 -9.85700 29.92600
-21.68300 -9.94400 44.95400
-21.69400 -9.87200 55.65300
-21.08200 -9.96600 12.77200
-21.18800 -9.91800 30.63000
-21.17400 -10.06100 42.91300
-21.21200 -9.88500 56.05200
-20.63500 -10.04400 12.81500
-20.57400 -9.89700 31.30400
-20.59400 -9.95500 42.13300
-20.60000 -9.89100 56.29900
-20.12400 -9.95600 12.65000
-20.12000 -9.90500 31.47700
-20.26800 -10.00900 41.83200
-20.17000 -9.95500 56.33500
-19.66500 -10.00100 12.37400
-19.67000 -9.95500 31.48700
-19.67500 -10.03800 40.94000
-19.74100 -10.03800 56.26500
-19.05200 -9.95300 11.54100
-19.18300 -9.98900 31.36300
-19.18900 -10.05800 40.42500
-19.21100 -10.03800 55.93200
-18.66400 -9.99400 11.32900
-18.72400 -10.06200 31.17000
-18.58700 -10.03900 38.50500
-18.65800 -10.06600 54.91700
-18.11400 -9.98000 10.54200
-18.21500 -10.02900 31.13300
-18.11200 -9.92200 38.13700
-18.22700 -9.98000 54.34700
-17.58400 -9.95000 9.58500
-17.69500 -9.84700 31.34600
-17.61600 -9.95300 38.43000
-17.67300 -9.91900 54.09100
-17.13500 -9.93400 9.41000
-17.16400 -9.83500 31.84900
-17.12200 -9.93400 41.02200
-17.17000 -9.95500 54.07500
-16.57600 -9.91100 9.40600
-16.63800 -9.87200 32.86300
-16.57400 -9.95000 41.45700
-16.73200 -9.93200 54.17400
-16.08700 -9.93200 9.52400
-16.11400 -9.87200 33.28800
-16.08700 -9.92500 41.56300
-16.18700 -9.91900 54.42600
-15.59500 -9.98700 9.55000
-15.67000 -9.95500 33.39600
-15.58300 -10.01400 41.53500
-15.72900 -9.95500 54.61300
-15.12000 -9.90500 9.45100
-15.17000 -9.95500 33.47900
-15.18200 -10.04900 41.32400
-15.17100 -9.91900 54.99700
-14.67000 -9.95500 9.40100
-14.67200 -9.99900 13.88800
-14.67100 -9.87200 16.51400
-14.73700 -9.94100 33.63300
-14.67400 -10.07400 39.36500
-14.67400 -9.89700 55.93700
-14.17000 -9.95500 9.46100
-14.12000 -9.95500 13.06600
-14.18100 -9.87200 17.03700
-14.15800 -9.95200 34.30900
-14.18900 -9.95500 38.94200
-14.12300 -9.83800 57.83300
-13.73700 -9.95500 9.62400
-13.76800 -10.01600 12.77200
-13.65300 -9.87200 17.40800
-13.64800 -9.87200 36.47400
-13.67800 -10.05900 38.55500
-13.64500 -9.85700 58.35800
-13.22600 -9.87200 10.06100
-13.27800 -9.87900 12.35400
-13.18400 -9.87200 18.03900
-13.18600 -10.00100 23.59600
-13.06400 -9.98600 25.40200
-13.15600 -9.88000 58.90100
-12.67200 -9.87200 18.52700
-12.76600 -9.98600 23.53400
-12.60100 -10.05100 25.46200
-12.58900 -9.99700 59.42000
-12.11100 -9.87200 18.89600
-12.22700 -9.94700 23.92300
-12.12400 -9.99000 24.98800
-12.20600 -10.01600 59.61800
-11.67000 -9.95500 19.07800
-11.66200 -9.92700 59.85600
-11.19400 -9.92600 19.17200
-11.25400 -9.94100 59.99000
-10.65500 -9.91900 19.35800
-10.76000 -9.96200 60.00600
-10.23400 -9.92600 19.62700
-10.22100 -9.98200 22.45400
-10.07600 -9.97500 23.39200
-10.22400 -9.96500 59.48900
-9.58400 -9.90400 20.29600
-9.66600 -10.05300 21.64100
-9.54900 -9.98800 23.84300
-9.69400 -10.00400 57.93800
-9.17000 -9.95500 20.53500
-9.26700 -10.02700 21.45000
-9.08700 -9.93900 23.99500
-9.18900 -9.99600 57.62600
-8.67000 -9.95500 20.63700
-8.75600 -9.96200 21.47200
-8.58700 -9.92000 24.07600
-8.76400 -9.99000 57.57900
-8.17000 -9.95500 20.55200
-8.18900 -9.91500 21.84000
-8.08700 -9.95800 24.07200
-8.17900 -9.84300 57.82300
-7.75600 -10.01800 20.33200
-7.70800 -9.92500 22.38200
-7.65100 -10.06000 23.93800
-7.68000 -9.89300 57.81200
-7.13200 -9.96400 19.43800
-7.13900 -9.99900 57.57200
-6.67600 -9.96000 18.92200
-6.65500 -9.98800 57.09200
-6.22900 -10.05500 18.66500
-6.17600 -10.01100 55.59500
-5.73400 -10.05300 18.63500
-5.72000 -9.95000 55.36300
-5.10900 -9.99000 18.92300
-5.22800 -10.05000 55.18400
-4.72000 -9.95500 19.11900
-4.72000 -10.05800 55.16600
-4.65800 -9.99900 62.03800
-4.65500 -9.89900 62.35000
-4.20600 -9.97900 19.11500
-4.13300 -9.91400 55.37200
-4.18900 -9.96600 60.82600
-4.05700 -9.91500 63.28000
-3.70000 -9.98000 18.93300
-3.79200 -9.96100 55.57300
-3.58700 -10.05400 60.03700
-3.62000 -9.90500 63.46100
-3.25700 -9.95800 18.78700
-3.20700 -9.87200 57.51900
-3.15500 -9.99400 59.57400
-3.17000 -9.95500 63.54900
-2.74300 -10.01100 18.52300
-2.67000 -9.88800 63.68200
-2.19600 -10.03300 18.31700
-2.16700 -9.92300 63.94300
-1.62700 -9.94600 18.08100
-1.65400 -9.91000 64.12500
-1.12000 -9.90500 18.03600
-1.16200 -9.90300 64.42200
-0.63500 -9.95900 18.13500
-0.68200 -9.87100 67.06000
-0.10400 -10.01700 18.18500
-0.12800 -9.84200 67.57100
0.27000 -9.87700 18.16600
0.34000 -9.99300 67.83100
0.71700 -9.97700 18.19000
0.83000 -10.00700 67.86600
1.23300 -9.93400 18.29900
1.28400 -10.07300 67.79800
1.79400 -9.96500 18.33400
1.79900 -9.95600 67.43200
2.25900 -10.07800 18.26500
2.35700 -9.95500 66.97400
2.79500 -9.99100 17.99000
2.90000 -9.96100 66.64800
3.40800 -9.99100 17.57700
3.34300 -9.99100 66.40800
3.89100 -9.97100 17.11700
3.84700 -10.07900 66.11100
4.33000 -9.95500 16.92500
4.32400 -10.02400 64.49000
4.83000 -9.95500 16.86600
4.79900 -9.97900 63.36100
5.30500 -9.95500 16.97200
5.31500 -10.03400 62.58000
5.88800 -9.87200 17.33100
5.74600 -9.98200 62.43300
6.28000 -10.00500 17.51700
6.22500 -9.97700 62.39100
6.75000 -9.93100 17.62900
6.74600 -9.92900 62.43500
7.26800 -10.03000 17.65000
7.23500 -9.93900 62.43100
7.84800 -9.92900 17.90800
7.79300 -9.96700 62.02300
8.24600 -9.94800 18.03400
8.30600 -9.98600 61.60100
8.79000 -9.96300 17.98600
8.72600 -10.00100 61.56800
9.29700 -9.98700 17.59000
9.26300 -9.95600 61.96700
9.34400 -10.01900 62.90800
9.30100 -9.92800 64.11700
9.74600 -9.94900 15.88500
9.90900 -9.90100 64.85500
10.24300 -9.98800 15.66000
10.33000 -9.95500 65.01400
10.74000 -9.96600 16.03400
10.74100 -9.92700 65.05800
11.28700 -9.93800 16.94600
11.24400 -9.99900 64.97100
11.81800 -9.91900 17.37400
11.74600 -9.93900 64.95300
12.24300 -9.88900 17.63400
12.29400 -9.98900 65.01500
12.81300 -9.92400 18.57700
12.82800 -10.02400 18.97100
12.84300 -9.87200 19.36100
12.83000 -9.91500 65.14400
13.36400 -9.98100 20.35300
13.33000 -9.95500 65.04700
13.91400 -9.93100 20.87500
13.77700 -9.96900 64.83700
14.23200 -10.04500 21.14200
14.30400 -9.92600 64.39700
14.74800 -9.90500 21.48000
14.80900 -10.00500 61.55500
15.23400 -9.95200 21.64400
15.24600 -9.96900 61.42000
15.79400 -9.97200 21.62500
15.74600 -9.93500 61.38300
16.28000 -10.00500 21.45200
16.22000 -9.95300 61.50000
16.42800 -10.02700 63.58700
16.33300 -9.92800 64.48400
16.75900 -9.97000 21.38700
16.80400 -9.98900 65.05800
17.32200 -9.97300 21.49600
17.32600 -9.95700 68.00800
17.84500 -9.93700 21.90000
17.84500 -9.97200 68.39800
18.35000 -9.87200 22.88800
18.29100 -10.00100 25.00500
18.36100 -9.90400 26.59900
18.36500 -9.96900 68.55000
18.88100 -9.82900 23.58500
18.79100 -9.98200 24.55200
18.91400 -9.95200 27.37400
18.91300 -9.99700 68.54600
19.30400 -9.95900 27.60600
19.39500 -10.04800 68.38700
19.84600 -10.00200 27.87800
19.79100 -9.92100 67.99200
20.33000 -10.00900 27.94500
20.31500 -9.95500 67.60700
20.83900 -10.06900 27.85300
20.73800 -10.01300 67.35000
21.36200 -9.84200 27.61300
21.35000 -10.06400 51.55600
21.33200 -9.91900 52.98700
21.33700 -10.06100 66.49200
21.86100 -9.92600 27.78700
21.87100 -9.99100 50.95100
21.92200 -9.89600 53.82000
21.87200 -9.96000 64.62400
22.33000 -9.95500 27.94500
22.34400 -10.03400 50.67700
22.27100 -9.92400 54.09700
22.35400 -10.06700 57.09800
22.33000 -9.95300 58.92000
22.26500 -9.98100 61.35100
22.30000 -9.91900 63.47400
22.32000 -10.07800 63.86900
22.77000 -9.95500 28.11300
22.74600 -9.99400 50.64400
23.41300 -9.83400 28.88200
23.35600 -10.04300 31.05200
23.37200 -9.87200 34.84200
23.24600 -9.99700 50.62200
23.83000 -9.95400 29.87800
23.81700 -9.94700 30.38800
23.87100 -9.87200 35.33600
23.74600 -10.00500 50.58900
24.33100 -9.87200 35.86200
24.30700 -10.02800 37.28600
24.26100 -9.96200 39.06900
24.24600 -10.01000 50.58800
24.86700 -9.90700 39.88700
24.75700 -9.97500 50.35500
25.34000 -9.83500 40.42500
25.28300 -9.94600 49.93600
25.89800 -9.87300 40.82800
25.74600 -9.90500 49.83200
26.33000 -9.95500 40.95900
26.29400 -9.94300 49.88400
26.78000 -10.00500 41.00000
26.79300 -10.00400 50.11000
26.83500 -9.95300 52.47300
26.78000 -9.91600 54.03500
27.35600 -9.98600 26.33300
27.33300 -9.95700 27.51100
27.28300 -9.97100 41.08500
27.25000 -9.97400 50.51400
27.34800 -9.90700 51.98000
27.24900 -9.96200 54.54900
27.86900 -9.96100 25.94300
27.81100 -9.84400 27.86500
27.79100 -9.83100 41.24000
27.79500 -9.95000 50.90000
27.91300 -9.97700 51.88200
27.73900 -9.97600 55.05200
28.36600 -9.87900 24.07200
28.27400 -9.92900 24.91900
28.36900 -9.97500 25.43300
28.29700 -9.88000 27.81200
28.29600 -9.90500 36.36700
28.31500 -9.96700 37.56100
28.30100 -9.96900 41.06500
28.24600 -9.96000 50.95500
28.34800 -9.94100 52.01200
28.37200 -9.92800 55.83000
28.91300 -9.94000 23.97600
28.80100 -9.91500 27.40200
28.83600 -9.91500 35.90000
28.80000 -9.83500 38.40600
28.72000 -10.01000 40.83100
28.73400 -9.95300 50.91400
28.88400 -9.94600 52.53200
28.77300 -9.88100 56.07400
29.27500 -9.93300 24.08000
29.33400 -9.89500 26.93600
29.41300 -9.98900 35.84700
29.32300 -9.83100 39.58000
29.29400 -9.95600 39.87200
29.28300 -9.97000 50.55200
29.38900 -9.98700 52.78800
29.24600 -9.99000 56.12400
29.83600 -9.94000 24.52100
29.81800 -9.88000 26.81400
29.91300 -9.93300 35.90700
29.81300 -9.93200 48.88600
29.89600 -9.94600 52.49300
29.79400 -9.94400 56.05100
30.45400 -9.94400 24.85000
30.35800 -9.97700 26.57300
30.28600 -9.90500 36.08200
30.32800 -9.94500 48.50400
30.45400 -9.86200 52.10300
30.22800 -10.00600 55.80300
30.78300 -9.86100 25.07000
30.78900 -9.99200 26.10400
30.92500 -9.97900 36.35200
30.77400 -9.97400 48.00800
30.88700 -9.86100 52.13400
30.84200 -9.93300 54.87600
31.31600 -9.95500 36.45700
31.31700 -10.02200 47.09400
31.30900 -9.94700 52.46800
31.29300 -9.98900 53.58200
31.83900 -9.96400 36.91600
31.79400 -9.92900 46.96200
32.33300 -9.94900 39.00600
32.31800 -9.98100 40.57900
32.44900 -9.95800 42.40400
32.33000 -9.90500 46.84400
32.81600 -9.94900 39.46800
32.78700 -9.97600 40.11300
32.85800 -9.93600 42.60800
32.83000 -9.88500 46.78700
33.35300 -10.03600 42.80000
33.33000 -9.89000 46.84400
33.86500 -10.01100 42.85700
33.83000 -9.91400 46.86500
34.29100 -9.94500 42.99000
34.23600 -9.94200 46.77700
34.86900 -9.90200 44.10700
34.73900 -9.91800 46.38000
-27.66900 -4.03800 51.93400
-27.65200 -3.87200 53.45300
-27.19500 -3.88800 30.41700
-27.15300 -3.94700 31.46700
-27.16100 -3.98300 35.49600
-27.16500 -3.88300 35.89900
-27.12800 -3.96900 50.99700
-27.09300 -3.89400 54.03200
-26.64700 -3.86300 24.57200
-26.65100 -3.95200 25.98400
-26.65300 -3.87100 30.00700
-26.63900 -3.92400 31.87400
-26.60400 -4.05600 34.46400
-26.60700 -3.87200 36.88800
-26.75200 -3.96100 49.37600
-26.57300 -3.91100 54.26500
-26.17700 -4.02100 13.98800
-26.16100 -4.00000 14.95200
-26.19400 -3.90200 24.02500
-26.22500 -3.86300 26.31900
-26.08700 -3.92300 30.02700
-26.25700 -3.92900 31.95600
-26.11700 -4.05300 34.00100
-26.23700 -3.95500 37.12800
-26.25000 -3.94400 48.89900
-26.17000 -3.95500 54.30200
-25.61500 -4.04000 11.59000
-25.64700 -3.89900 12.47800
-25.70200 -4.00600 13.02200
-25.69400 -3.88000 15.51100
-25.70600 -3.99100 23.40800
-25.72300 -3.91900 26.41800
-25.58700 -3.92700 30.09300
-25.71900 -3.93500 32.39300
-25.66200 -4.02200 33.46200
-25.70500 -3.87200 37.54800
-25.74100 -3.97800 48.42700
-25.79200 -3.98200 54.25000
-25.13800 -3.97200 11.04300
-25.18300 -3.92000 18.02500
-25.17900 -4.02000 18.40200
-25.19900 -3.83400 20.11200
-25.19500 -4.03800 22.92400
-25.26600 -3.96400 26.62400
-25.13700 -3.95800 29.98500
-25.08600 -3.88900 38.37000
-25.19900 -3.98600 47.31800
-25.19800 -3.99800 53.98200
-24.68500 -3.96600 10.83400
-24.66000 -3.87200 20.92500
-24.68300 -3.99800 22.42100
-24.67000 -3.88900 38.65500
-24.76300 -4.05400 46.87900
-24.55000 -3.93800 53.58800
-24.13500 -3.93600 10.79400
-24.16200 -3.92400 38.83200
-24.05800 -4.00200 46.12600
-24.16200 -3.98700 53.34900
-23.62000 -3.90500 10.87800
-23.72000 -4.00500 38.86700
-23.54900 -3.90700 45.63900
-23.61500 -3.96100 52.97900
-23.17000 -3.95500 10.97900
-23.19500 -4.01900 38.77000
-23.09400 -3.98400 45.49700
-23.08700 -3.96100 53.38200
-22.64400 -3.94500 11.10700
-22.68400 -3.84100 38.69200
-22.67700 -4.00500 45.32900
-22.64000 -3.96600 54.43500
-22.08400 -3.94800 11.27900
-22.15400 -3.91900 38.83800
-22.13400 -3.95500 45.05600
-22.09500 -3.97100 54.94000
-21.66600 -3.92500 11.35500
-21.74500 -3.91800 39.13600
-21.73700 -4.03100 44.87600
-21.66100 -3.97400 55.39800
-21.22000 -4.00500 11.42000
-21.17300 -3.88300 41.42000
-21.22500 -4.05600 44.54300
-21.08500 -3.94800 56.39800
-20.77800 -3.98000 11.54700
-20.70900 -4.00800 42.11100
-20.70600 -4.07800 43.83100
-20.62700 -3.90200 56.58900
-20.15700 -3.96600 12.03100
-20.08700 -3.89100 56.66400
-19.75400 -3.98500 12.10400
-19.58900 -3.97000 56.66300
-19.20600 -3.94800 12.04100
-19.17000 -3.95500 56.60500
-18.67000 -3.92100 11.95200
-18.77300 -3.93000 56.53900
-18.17000 -4.01000 11.95300
-18.25400 -3.98500 56.50000
-17.74900 -3.88800 12.14300
-17.75400 -3.99700 56.57000
-17.26200 -3.86200 12.57100
-17.20600 -3.96300 56.63900
-16.59500 -3.87700 13.33500
-16.66500 -4.06000 56.58200
-16.17000 -3.95500 13.51600
-16.07900 -3.95400 56.12300
-15.67000 -3.95500 13.56900
-15.63500 -3.92800 55.93100
-15.19500 -4.03800 13.45500
-15.08700 -3.98100 55.90400
-14.63300 -4.03800 13.11300
-14.58700 -3.96900 55.92000
-14.08500 -4.03300 12.54400
-14.07900 -3.89700 55.92400
-13.54900 -3.91300 12.18700
-13.65900 -3.87000 56.08200
-13.59000 -4.04700 60.57900
-13.72600 -3.95200 62.66200
-13.08700 -3.92700 12.12600
-13.14600 -3.94900 56.88700
-13.12000 -4.07300 60.11700
-13.08800 -3.89200 63.32500
-12.68400 -3.88000 12.16400
-12.68400 -3.90300 58.47400
-12.66600 -4.07200 59.41100
-12.67000 -3.95500 63.51100
-12.18000 -3.91900 12.39600
-12.25800 -3.93400 63.61100
-11.67000 -3.95500 12.54000
-11.72500 -4.03200 63.61100
-11.17000 -3.95500 12.57500
-11.23400 -3.87300 63.85900
-10.69800 -3.95500 12.60600
-10.76300 -3.90900 64.05800
-10.15300 -3.90500 12.79800
-10.20600 -3.95600 64.09200
-9.78000 -3.92500 13.10500
-9.68700 -3.92900 63.93400
-9.15000 -3.87200 14.89000
-9.17800 -3.92600 63.43900
-8.69500 -3.87200 15.45200
-8.66100 -3.89400 62.93400
-8.18500 -3.93400 16.51200
-8.17000 -3.87600 62.82500
-7.68800 -3.87200 17.55700
-7.67000 -3.97300 62.90700
-7.15500 -3.81700 18.12800
-7.21200 -3.95200 63.15400
-6.72300 -4.00700 18.42100
-6.66900 -3.91200 63.37000
-6.05900 -3.90700 18.80600
-6.12200 -3.95500 63.54900
-5.66800 -3.90300 19.11600
-5.59300 -3.91200 63.85000
-5.16700 -3.99900 19.32300
-5.12000 -3.90500 63.99100
-4.65400 -4.07700 19.31200
-4.67000 -3.95500 63.97700
-4.14700 -3.98400 19.03900
-4.21800 -3.96600 63.83400
-3.70000 -3.98300 18.79600
-3.70900 -3.97400 63.52900
-3.16900 -3.99100 18.55100
-3.25400 -3.93600 63.35900
-2.63300 -4.03900 18.04300
-2.75700 -3.92000 63.37700
-2.18700 -3.93400 17.44800
-2.21900 -3.93300 63.91600
-1.67000 -4.01900 17.30900
-1.61800 -3.90200 64.83600
-1.14600 -4.06100 17.28400
-1.20600 -3.87200 64.93100
-0.64200 -3.90600 17.12800
-0.70500 -3.88700 64.81600
-0.13500 -3.94500 16.96300
-0.17100 -4.01300 64.12900
0.40900 -4.03600 16.89100
0.22900 -4.01600 63.85500
0.90800 -3.89600 16.86100
0.81100 -3.97200 63.56900
1.33000 -3.95500 16.98500
1.33000 -3.95500 63.43000
1.85500 -3.93300 17.08200
1.83000 -3.95500 63.43100
2.40900 -3.88700 17.34800
2.31000 -3.93700 63.56700
2.77700 -3.95500 17.62700
2.84300 -3.85200 63.98000
3.32200 -3.87200 18.00300
3.32000 -3.87200 66.01400
3.91500 -3.90100 18.52400
3.92600 -3.87500 66.89500
4.44000 -3.96400 18.76500
4.41400 -3.90400 67.28300
4.91300 -3.99800 18.79000
4.79200 -3.95500 67.49900
5.40100 -3.84900 18.69000
5.37600 -3.87200 67.86100
5.89000 -3.86700 18.67300
5.83000 -3.95500 67.98400
6.44900 -3.91500 18.85800
6.28000 -4.00500 67.99900
6.90300 -3.87600 19.07500
6.81000 -4.02700 67.84700
7.36600 -3.94700 19.29200
7.36900 -3.89800 67.53700
7.83000 -3.95500 19.33500
7.93500 -3.89900 67.50400
8.31700 -3.97400 19.29500
8.37600 -3.83800 67.64400
8.73100 -3.93100 19.24500
8.77800 -3.90700 68.07800
9.29500 -3.95500 19.13500
9.28200 -4.00600 68.50700
9.86500 -3.96200 19.11700
9.92800 -4.00300 68.73800
10.41200 -4.00500 19.15200
10.28800 -4.07900 68.74800
10.86100 -3.96600 18.98700
10.85900 -3.98900 68.51700
11.36500 -3.96300 18.60300
11.38200 -3.95900 68.14300
11.93800 -3.97700 18.08800
11.82500 -3.99500 23.89500
11.83900 -3.88100 24.92300
11.84700 -4.03800 67.56100
12.33000 -3.95500 17.88800
12.43900 -3.97700 23.12100
12.35600 -4.03800 25.56000
12.32100 -4.03800 64.38400
12.81000 -3.91200 17.79200
12.88000 -3.90500 22.93700
12.80300 -3.85200 25.86000
12.89600 -4.00500 63.88700
13.33000 -3.95500 17.85300
13.33000 -3.95500 22.88500
13.33000 -3.92000 25.90800
13.41300 -4.04100 63.69600
13.80200 -3.95500 18.03700
13.86400 -3.95300 22.98600
13.81300 -3.92200 25.85800
13.78000 -3.93600 63.65500
14.38600 -3.87200 18.31900
14.44500 -3.91100 23.29400
14.27100 -4.04400 25.56400
14.21600 -3.98100 63.68100
14.83000 -3.95500 18.40200
14.83400 -3.91700 23.58500
14.72400 -3.99100 25.37300
14.80300 -3.86500 63.87900
15.33000 -3.95500 18.41200
15.41800 -3.96100 23.88500
15.24600 -3.90400 25.36000
15.28900 -3.95500 64.06300
15.80300 -3.95500 18.49800
15.86300 -3.94700 23.99200
15.76100 -3.89300 25.31100
15.81300 -3.87200 64.53800
16.34800 -3.87200 18.84300
16.34800 -3.87200 66.54500
16.80700 -3.95300 20.07700
16.90900 -4.04200 22.48100
16.77100 -3.92200 23.52300
16.88900 -3.87600 67.02400
17.32700 -3.95700 24.00100
17.41800 -3.98000 67.24700
17.82300 -3.83300 24.29000
17.79200 -4.06700 67.25800
18.33000 -3.91500 24.38200
18.29200 -3.95500 67.08600
18.82400 -3.94200 24.35200
18.72900 -4.02200 66.81300
19.32900 -4.03100 24.08200
19.37600 -4.05600 65.98400
19.82200 -3.99000 23.45600
19.90800 -3.95800 65.06600
20.41100 -4.03200 22.61400
20.40200 -4.02500 62.50600
20.83300 -4.01400 22.30400
20.89000 -3.94100 62.05200
21.34700 -3.94600 21.99800
21.39300 -4.03700 61.84300
21.88000 -3.97100 21.86200
21.92100 -3.99000 61.64700
22.33000 -3.99300 21.84300
22.33000 -3.95500 61.61300
22.83000 -3.96800 21.88900
22.83200 -4.02600 40.56500
22.83900 -3.92600 41.45200
22.75000 -3.93700 61.64900
23.32900 -3.98900 21.91000
23.28300 -4.06500 38.63300
23.45100 -3.93900 42.28100
23.29400 -3.95600 61.61200
23.86700 -3.88000 21.62200
23.76900 -4.02200 38.45000
23.88000 -3.90500 42.44500
23.74700 -4.02200 61.40800
24.42700 -4.00500 21.10800
24.28500 -4.06300 38.18500
24.33000 -3.95500 42.56700
24.30600 -4.01400 60.57300
24.94700 -3.91700 20.63900
24.74600 -4.01300 38.11300
24.89100 -3.99800 42.66700
24.86000 -3.99100 57.45500
25.41300 -3.93800 20.54000
25.21800 -4.00400 38.14000
25.38000 -3.90500 42.65600
25.36300 -3.95800 57.10500
25.91100 -3.90100 20.57100
25.81100 -3.98100 38.48700
25.82100 -4.03800 42.53100
25.83000 -3.95500 57.01200
26.37600 -3.95300 20.78200
26.31600 -3.84600 40.04900
26.35600 -4.03800 42.09600
26.28000 -4.00500 57.04500
26.83000 -3.95500 20.94000
26.72000 -3.91400 57.17500
27.28000 -4.00500 20.97200
27.22800 -3.90100 57.47400
27.80700 -4.03400 20.82900
27.81100 -3.87200 58.01200
28.32600 -3.95900 20.45100
28.37000 -3.87200 58.39600
28.85300 -3.91000 20.13200
28.83000 -3.95500 58.53000
29.33900 -3.98300 19.98500
29.34400 -3.95800 33.48700
29.36500 -3.83800 35.34500
29.28000 -4.00500 58.53500
29.83000 -3.96000 19.43800
29.85300 -3.97700 33.00500
29.80500 -3.87200 36.00000
29.75000 -4.00500 58.36200
30.41900 -3.95400 18.61600
30.28600 -4.06200 32.67400
30.28900 -3.94900 36.63800
30.34400 -3.95500 57.97100
30.86500 -3.90700 18.44100
30.74600 -4.00000 32.57800
30.84200 -3.88800 37.30300
30.86300 -4.03900 57.69500
31.40500 -3.89200 18.43100
31.29400 -3.93000 32.50200
31.34300 -3.86700 40.36600
31.29400 -3.94400 57.61500
31.83800 -3.87200 18.59200
31.81100 -3.97400 32.36600
31.70600 -3.92300 40.60200
31.85600 -4.04900 57.42500
32.33500 -3.91900 18.94100
32.36500 -3.96200 32.38600
32.33400 -3.89800 40.84200
32.35500 -3.98700 57.08400
32.80500 -3.99100 19.15700
32.83000 -3.95500 32.48700
32.83000 -3.95500 41.05000
32.92400 -4.03000 56.51700
33.30900 -3.87100 19.42000
33.28600 -3.89500 32.51500
33.23100 -3.95200 41.14600
33.37400 -4.05100 52.41900
33.33800 -3.93800 53.96000
33.36900 -3.96000 56.11700
33.83100 -3.88900 19.93100
33.77600 -3.96900 32.32400
33.74600 -4.01600 41.10000
33.78400 -3.92000 51.42800
34.30500 -3.86100 22.00000
34.30200 -3.97600 32.06100
34.23300 -4.01900 41.01300
34.26500 -3.97000 50.83000
34.78100 -3.87200 22.54500
34.83000 -3.95500 31.96400
34.74400 -3.97700 41.02200
34.78800 -3.99100 50.40700
35.36900 -3.91200 23.85500
35.32300 -4.00500 24.40900
35.35400 -3.91200 24.99800
35.28000 -4.00500 31.90700
35.30500 -3.93000 41.33300
35.39400 -3.95500 50.18100
35.82800 -3.83600 26.08200
35.72600 -3.99600 31.78900
35.81800 -3.90400 43.53700
35.83000 -3.95500 50.10500
36.30200 -3.83600 26.60300
36.22100 -4.01300 31.43300
36.34100 -3.89100 43.89200
36.29000 -4.03800 49.92900
36.84500 -3.85900 26.95900
36.88200 -4.00600 30.54100
36.83000 -3.95500 43.98500
36.81000 -4.03800 49.44600
37.32100 -3.83300 27.57500
37.35000 -3.91400 28.49100
37.22200 -3.93500 44.07800
37.37900 -4.03800 48.48600
37.88500 -4.01700 44.44700
37.92000 -4.05700 48.05700
38.29300 -3.90800 45.53600
38.33800 -4.00700 47.55200
-23.65400 1.95300 27.55700
-23.66400 2.09200 28.03500
-23.63200 1.92400 35.60600
-23.66300 2.16800 37.07200
-23.08800 1.99300 12.07900
-23.13300 2.16600 13.84400
-23.14500 1.96200 20.00300
-23.15100 2.09000 23.89400
-23.23400 2.01700 26.92900
-23.10500 2.12800 28.86600
-23.14600 1.99500 35.13200
-23.08000 2.13000 38.01500
-22.58700 1.97800 11.56400
-22.63400 2.15200 14.38100
-22.65300 1.96200 19.54400
-22.69100 2.16800 25.09800
-22.70400 2.02800 25.94700
-22.64200 2.13400 29.37600
-22.67100 2.01000 34.91300
-22.58700 2.11900 38.13400
-22.14800 2.01000 11.32700
-22.13700 2.13400 14.85300
-22.21100 2.04300 16.80600
-22.14200 2.00600 31.37400
-22.09800 2.07500 34.65800
-22.10800 2.13700 38.17900
-22.23900 2.02200 45.40000
-22.13800 2.08600 46.93400
-21.61400 2.06000 11.13000
-21.65900 2.08700 31.89300
-21.65800 1.99500 34.43600
-21.63700 2.05500 38.32200
-21.73000 2.04500 44.96200
-21.66600 2.16200 49.06700
-21.17600 1.99500 10.88400
-21.19100 2.07300 32.58800
-21.19100 1.93000 33.86500
-21.21000 2.04500 38.53100
-21.21100 2.00100 44.56600
-21.12900 2.16300 49.57200
-20.61700 1.94800 10.42100
-20.64400 2.08100 38.98500
-20.68300 1.98900 43.42900
-20.64300 2.07200 49.79600
-20.06300 2.02000 10.16100
-20.14100 2.05400 39.39200
-20.23500 1.95700 42.91200
-20.17000 2.04500 49.90300
-19.62000 2.09500 10.10700
-19.71300 2.12500 39.58000
-19.60700 1.96400 42.48600
-19.70200 2.04500 50.07300
-19.21400 2.05200 10.15600
-19.29500 2.00000 39.65600
-19.12900 2.03900 42.10300
-19.15800 2.09500 50.32900
-18.68500 2.08100 10.39000
-18.72600 1.99900 40.06000
-18.64300 2.03700 41.62100
-18.77900 2.06900 50.59600
-18.14300 2.12800 10.89100
-18.16200 2.09100 51.43400
-17.59900 2.12200 11.50600
-17.64800 2.08900 53.44000
-17.12800 2.04500 11.75500
-17.13600 2.18400 54.11400
-16.65600 1.95600 11.79700
-16.66600 2.08000 54.39700
-16.07000 2.08700 11.66000
-16.19900 2.04700 54.58700
-15.64500 2.11900 11.66300
-15.69900 2.04500 54.83800
-15.15200 2.08100 11.85300
-15.28800 2.05500 55.10100
-14.73000 2.07700 12.13700
-14.68300 2.03000 55.57200
-14.11400 2.10800 12.44500
-14.18200 2.14300 55.83400
-13.58700 2.08200 12.51500
-13.63900 2.04900 56.04400
-13.09100 2.11000 12.56500
-13.11700 1.99000 56.35700
-12.62400 2.05000 12.80600
-12.64700 2.07100 56.84100
-12.18100 2.00900 13.07300
-12.18700 2.06000 58.59600
-11.61000 2.14400 13.44200
-11.61500 2.16400 59.32000
-11.63900 2.02700 63.04900
-11.67600 2.15300 64.94400
-11.05900 2.10300 13.79800
-11.15900 2.09000 60.32500
-11.15400 1.98700 62.16600
-11.14400 2.06400 65.37900
-10.61400 2.12200 14.10100
-10.72200 2.11400 65.58400
-10.10300 2.07800 14.28300
-10.20600 2.04700 65.60100
-9.65000 1.94100 14.29300
-9.67900 2.01300 65.46200
-9.13600 2.01900 14.09700
-9.17100 1.97700 65.16400
-8.60000 1.98500 13.53400
-8.65900 1.98600 64.95300
-8.11900 1.96700 12.96100
-8.12000 2.09500 64.97200
-7.61000 2.13700 12.67300
-7.65400 2.00900 65.03300
-7.11400 2.15100 12.67700
-7.13900 2.15300 65.36300
-6.57000 2.08700 12.88100
-6.68600 2.13400 66.01700
-6.12000 2.02200 12.96600
-6.17400 2.08100 66.57400
-5.67300 1.99600 12.89900
-5.61500 2.08700 66.83600
-5.11600 2.13900 12.64700
-5.12000 2.09500 66.88100
-4.61200 2.14300 12.66600
-4.69400 2.02300 66.80400
-4.15800 2.03200 12.91900
-4.17000 2.09700 66.78900
-3.65700 2.09400 13.40800
-3.68900 2.10300 66.90600
-3.15600 2.02800 14.93700
-3.10600 2.16700 67.30400
-2.59000 2.11700 15.33800
-2.67000 2.09000 67.45500
-2.17000 2.04500 15.46300
-2.17000 2.05500 67.47200
-1.64300 2.05700 15.56300
-1.74800 2.02400 67.35900
-1.12700 2.00400 15.86200
-1.20600 1.99800 66.94500
-0.56600 2.09000 16.27100
-0.70000 1.97200 66.57600
-0.17000 2.04500 16.40100
-0.25400 2.01900 66.49700
0.33000 2.04500 16.46100
0.27800 1.98500 66.56300
0.83000 2.04500 16.39300
0.83800 2.05100 66.95900
1.21400 1.99600 16.25700
1.36600 2.08400 67.41400
1.80100 2.03800 16.14000
1.82900 2.18500 67.79500
2.31200 1.96200 15.96400
2.33000 2.11600 67.86600
2.89600 2.04500 15.62500
2.73400 2.07800 67.79200
3.30000 1.96200 15.44200
3.29400 1.96700 67.11500
3.83700 1.96200 15.03700
3.85200 1.94200 66.07300
3.83800 1.94400 70.44000
3.84200 2.08900 71.86600
4.30400 1.96200 14.41200
4.35200 2.02100 20.54400
4.32400 2.11300 20.97700
4.41500 1.99200 65.42000
4.37900 2.07900 69.39600
4.29300 2.12800 72.56300
4.85100 2.04500 14.05000
4.94500 2.03000 19.61200
4.84900 2.03200 22.05700
4.93900 2.05800 65.18100
4.78000 1.99500 69.37200
4.84800 2.12800 72.90300
5.33000 2.04500 13.92500
5.38700 1.97900 19.34800
5.34400 2.09800 22.36500
5.33900 2.09800 65.16300
5.26300 1.99200 69.27800
5.36500 2.03900 73.06900
5.78000 1.99500 13.92500
5.92900 2.08100 19.13700
5.88000 2.09500 22.41100
5.79500 2.04500 65.31300
5.85600 1.99400 69.00400
5.91300 2.11800 73.13500
6.22700 2.07100 14.08700
6.40100 2.12800 19.15000
6.26400 1.96400 22.32500
6.21800 2.09000 65.63200
6.35900 2.01400 68.57700
6.41300 2.11200 73.13400
6.80500 2.02200 14.54900
6.81500 1.97200 19.34700
6.76000 1.94000 22.00000
6.85400 2.12800 66.40600
6.82100 1.96200 68.03500
6.92800 2.03300 73.06000
7.33200 2.09000 16.03200
7.38400 1.94600 19.77100
7.28600 2.02900 21.32000
7.33600 1.99500 72.87100
7.80100 2.02500 16.57300
7.83900 2.01100 18.48600
7.85000 1.98200 20.42200
7.89000 1.96600 67.01200
7.80900 2.13900 68.57000
7.82100 1.96200 72.47700
8.29400 2.05300 20.62100
8.31300 2.00400 66.37600
8.33500 2.11600 69.50600
8.29100 2.00000 69.98700
8.78400 2.15500 20.75300
8.86600 2.03000 65.53000
9.31100 2.01200 20.62200
9.27300 2.04400 65.30900
9.73700 1.98000 20.39800
9.81500 1.94900 65.14200
10.30700 2.01600 19.86700
10.34000 2.08500 65.32500
10.79200 2.12800 19.59300
10.76600 2.03900 64.91100
11.27300 2.08100 19.93300
11.28100 2.01400 63.95800
11.82700 2.10500 21.00900
11.86800 1.97900 58.49700
11.85900 2.06000 59.83000
11.77800 1.94400 63.51100
12.34400 2.11500 21.39500
12.35600 2.02700 57.87100
12.37200 2.12800 60.84700
12.33900 1.96200 63.04900
12.81700 2.09500 21.61700
12.76500 1.94600 57.60800
12.81300 2.08900 61.59400
12.81000 1.98900 62.33100
13.37600 2.13400 21.98900
13.25900 2.02000 57.37400
13.90800 2.06900 22.32500
13.76200 1.96100 57.11300
14.33000 2.08100 22.40800
14.27500 1.95700 57.11600
14.83000 2.04500 22.47900
14.83600 2.04900 57.42600
15.29200 2.04500 22.61100
15.31600 2.14100 57.92900
15.92400 2.08400 22.95200
15.77600 2.08200 58.13400
16.44600 2.05900 23.25800
16.39000 2.12300 58.51600
16.88000 2.09500 23.38100
16.82600 2.13400 58.66500
17.33000 2.04500 23.48500
17.30100 2.08100 58.97400
17.75200 2.04500 23.64300
17.89100 2.14500 59.53600
18.33600 2.12800 23.91000
18.40400 2.12100 59.87400
18.83000 2.04500 23.98600
18.83000 1.99300 60.03500
18.80000 2.03800 62.49200
18.94100 2.02000 63.36200
19.30900 1.96200 23.91600
19.30800 1.99600 59.88100
19.21800 2.04100 62.49600
19.33200 2.01100 63.29700
19.89300 2.04500 23.63000
19.77400 2.04800 59.47500
20.33000 2.04500 23.52300
20.38300 2.04500 58.98400
20.78000 1.99500 23.50400
20.78000 1.99500 58.87500
21.31300 1.97800 23.37200
21.29400 2.05300 58.84500
21.82800 2.04300 22.96800
21.86500 2.00000 58.94300
22.35400 2.07500 22.59900
22.41300 2.03500 58.92200
22.86500 2.06500 22.46900
22.83300 2.03000 58.81300
23.41300 2.06700 22.49600
23.32200 2.10200 58.03400
23.77900 2.09100 22.60600
23.83200 1.96200 56.89800
24.29200 2.05900 23.02300
24.41300 2.06500 55.54000
24.82600 2.06100 24.51900
24.86000 2.08500 55.10800
25.29600 2.09000 25.06900
25.36400 2.02400 54.92000
25.85700 1.93200 25.31300
25.90400 2.10100 54.79200
26.38100 2.13300 25.11000
26.31400 2.02300 54.83600
26.91200 2.11500 25.10700
26.83000 2.00200 54.86800
27.45400 2.01400 25.33400
27.28200 2.05400 55.06200
27.88000 2.11200 15.01900
27.75900 2.05900 17.01500
27.88400 2.02600 17.93800
27.80100 2.10100 18.49400
27.91300 2.08600 25.49700
27.84900 2.03300 55.51800
28.41300 1.99600 14.87600
28.34000 2.04700 19.41600
28.35800 1.95400 21.07100
28.37300 2.08600 22.77900
28.41300 2.09000 25.58300
28.24600 2.01300 55.61800
28.91300 2.02400 14.85400
28.89200 2.06800 23.35500
28.90000 1.97500 25.54800
28.72300 2.00000 55.61700
29.41800 2.11100 14.93600
29.20800 2.08800 23.63400
29.30400 2.10000 25.09400
29.34400 2.10200 55.87700
29.91300 2.09400 15.01100
29.84500 2.04500 56.10900
30.38400 1.98100 14.94600
30.34500 2.14000 56.33600
30.84900 2.01200 14.57500
30.84000 1.97700 50.99400
30.87600 2.06600 52.05700
30.78000 2.01700 56.37700
31.39200 2.04500 14.06600
31.27800 1.94400 50.63300
31.42200 2.06700 52.47100
31.24400 2.09000 56.51000
31.83000 2.04500 13.88200
31.74800 1.95700 50.49800
31.91300 2.09500 52.59400
31.77300 2.15200 56.86400
32.33000 2.04500 13.83600
32.32600 1.98300 50.13000
32.41300 2.07100 52.59300
32.23300 2.10100 57.03400
32.81100 2.04500 13.96600
32.72500 1.99900 49.82200
32.91300 2.06600 52.48900
32.79400 2.07400 57.01000
33.35800 2.12800 14.37500
33.29900 2.04200 49.57000
33.40300 2.12200 52.47100
33.23500 2.06000 56.81400
33.83600 2.12800 14.98500
33.81900 1.96200 49.42000
33.90200 2.12200 52.58100
33.86900 2.04700 56.50800
34.31800 2.16400 15.59400
34.28000 1.99900 36.49400
34.35700 2.04900 37.34800
34.38300 1.96200 49.12200
34.38100 2.05100 52.81900
34.38000 2.09500 56.43800
34.83800 2.10500 17.94200
34.81300 1.98400 19.06200
34.84400 2.08800 20.34600
34.86200 2.00400 33.97400
34.77300 2.08100 38.00500
34.83100 1.96200 48.52000
34.83000 2.04500 52.93200
34.83000 2.04500 56.38500
35.30600 2.12800 21.07500
35.36100 2.04100 33.62200
35.31300 2.04900 39.57700
35.28700 1.96200 47.85200
35.29900 2.04800 53.08000
35.22700 1.98600 56.28100
35.82200 2.12800 22.06900
35.81800 2.08000 33.39400
35.80100 2.06500 44.58700
35.87400 1.96300 47.45200
35.80700 2.08100 53.42500
35.75900 2.03100 55.95300
36.40000 2.08800 22.55500
36.36000 2.00100 33.06500
36.23800 2.01700 45.09300
36.33800 2.05800 47.05500
36.33400 2.16000 54.41400
36.31100 2.03300 54.93900
36.86400 2.04200 22.73100
36.85100 1.99800 32.59800
37.29100 2.06300 22.64400
37.29900 2.04500 30.30800
37.79900 1.96200 22.43200
37.82300 1.96200 28.40000
38.38200 2.04500 22.02400
38.42700 2.00900 27.57800
38.78000 1.99500 21.86400
38.90900 2.02100 27.19200
39.31700 1.98300 21.78500
39.33000 2.04500 27.05400
39.87900 2.03400 21.63600
39.80000 1.96200 26.89900
40.34100 2.00200 21.36900
40.36100 1.96200 26.51200
40.85300 2.09500 20.99700
40.89100 2.04500 26.17100
41.41300 2.01200 20.94100
41.32400 2.01100 25.99800
41.92600 2.09300 20.95100
41.75300 2.02300 25.86300
42.33800 2.12700 21.10400
42.26300 2.05200 25.46100
42.83300 2.15100 21.50800
42.76100 2.05000 23.88600
43.31900 2.13100 22.53900
43.27300 2.00800 23.01100
-23.16300 7.94400 34.04200
-23.14600 8.12800 35.47700
-22.58000 7.98900 31.58300
-22.70400 8.16600 36.09700
-22.15800 7.96900 24.55700
-22.13400 8.07200 26.57400
-22.22900 8.00700 31.30300
-22.15300 8.06400 37.93300
-21.71900 8.00300 22.96900
-21.57000 8.01500 26.85700
-21.68500 8.08100 31.08700
-21.59000 8.08300 38.84700
-21.06700 7.97300 20.04400
-21.16300 8.11000 20.92300
-21.24300 8.05500 22.45000
-21.13200 8.04000 26.97400
-21.19700 8.01100 30.85300
-21.20300 8.00500 39.09900
-20.62000 7.93500 19.80900
-20.59500 8.12900 28.55000
-20.62500 8.02000 30.05600
-20.67500 8.04300 39.99200
-20.19400 7.96700 19.45500
-20.23300 8.04300 41.96000
-19.68600 8.02000 14.00100
-19.55600 8.04400 14.93800
-19.69700 8.00900 18.45100
-19.71900 8.06300 43.99500
-19.25400 8.05100 13.85800
-19.08700 8.04900 15.05100
-19.17100 7.99600 17.92200
-19.19600 8.09100 44.31600
-18.75800 8.05500 13.88700
-18.62200 8.04300 15.06300
-18.71500 8.01200 17.54400
-18.70600 8.05000 44.38600
-18.21600 7.95700 13.61400
-18.10000 8.05700 15.38300
-18.12900 8.10700 16.35400
-18.20600 7.99400 44.60600
-17.72500 7.96500 13.45300
-17.69800 8.01600 45.59500
-17.60000 7.96600 47.47100
-17.67600 8.11200 47.92000
-17.13300 7.96200 13.10400
-17.18000 8.04000 48.53100
-16.67400 8.00200 12.42800
-16.69500 8.02000 49.04800
-16.19100 8.01900 10.85900
-16.16800 8.09300 49.97300
-15.69200 7.99700 10.44100
-15.60900 8.12800 52.33800
-15.16200 7.95400 10.19600
-15.22000 7.99500 52.48600
-14.71900 7.95700 10.17800
-14.76900 8.07600 52.58100
-14.15000 8.09900 10.34400
-14.27900 8.01800 52.63500
-13.62000 8.09500 10.54800
-13.73400 8.13300 52.95200
-13.63900 8.06400 58.55200
-13.65300 8.01100 61.90800
-13.16300 8.08200 10.67500
-13.13600 8.12800 53.38900
-13.14500 8.06800 58.07900
-13.18400 8.05800 62.52900
-12.64100 8.05300 10.79800
-12.72000 7.99500 53.50100
-12.61600 8.08200 57.57100
-12.65200 7.99200 62.82500
-12.14200 8.06500 10.99600
-12.25100 8.07400 53.57300
-12.14100 7.97700 57.41600
-12.17000 8.01000 62.87500
-11.64000 8.07200 11.37900
-11.73400 7.97700 53.61100
-11.70500 8.02800 56.96800
-11.66100 8.07100 62.87700
-11.19300 8.04500 11.85400
-11.20000 8.05000 53.99700
-11.16000 7.95100 56.00400
-11.17000 8.04500 62.97300
-10.75500 8.06700 12.08400
-10.67700 8.05100 63.11400
-10.25400 7.99100 12.17100
-10.14100 8.08100 63.32100
-9.70600 8.02400 12.09600
-9.75000 8.07500 63.63600
-9.20700 8.02700 11.86100
-9.15600 8.00600 65.62400
-8.73100 7.94900 11.66300
-8.63400 8.06200 66.42900
-8.25400 7.98400 11.57700
-8.14500 8.11600 66.88500
-7.78000 8.00200 11.41500
-7.66900 8.09500 67.14100
-7.19800 7.99100 11.16900
-7.10000 8.12000 67.42600
-6.71500 8.05500 11.37400
-6.63400 8.00400 67.86300
-6.70600 7.98800 69.54400
-6.66600 8.07800 72.44800
-6.16700 8.04900 12.48700
-6.09500 8.14700 73.46600
-5.67100 8.04400 13.53000
-5.59600 8.12300 73.79800
-5.21200 8.05100 13.95600
-5.17000 8.04500 73.90800
-4.75400 8.03400 14.01200
-4.72000 7.99500 73.92800
-4.25400 8.03200 13.99400
-4.25700 8.00900 73.81800
-3.77000 8.03500 14.04100
-3.72600 8.00900 73.49300
-3.16500 8.07400 14.43600
-3.16800 7.99000 66.40700
-3.20900 8.09300 67.06600
-3.16400 7.96000 72.58100
-2.69800 8.00700 15.07300
-2.74300 8.08600 65.31800
-2.17600 7.97900 15.51400
-2.15800 7.94900 64.67000
-1.70400 8.16000 15.80900
-1.75400 7.98500 64.57400
-1.19600 8.01700 15.62300
-1.22100 7.96700 64.59100
-0.67000 8.04500 15.49100
-0.63800 8.07500 64.88700
-0.14500 7.96700 15.36800
-0.15800 8.06700 65.38600
0.44200 8.10200 15.11100
0.35300 8.02400 69.46000
0.91300 8.09600 15.03100
0.85700 7.98200 69.81600
1.38000 8.05700 15.05600
1.33000 7.99900 69.91200
1.84500 8.01000 14.98400
1.74100 8.01000 70.08200
2.30500 8.07600 14.48200
2.36500 7.99700 70.85500
2.91400 7.98600 12.07000
2.91700 8.11100 71.35300
3.39300 8.03700 11.61900
3.33000 8.04500 71.53500
3.83000 8.04500 11.43100
3.83000 8.04500 71.58500
4.33000 8.04500 11.35000
4.28000 7.99500 71.51900
4.78000 7.99500 11.39200
4.79400 8.02000 71.34200
5.23600 8.08000 11.58100
5.33000 7.97000 71.29700
5.80800 8.15100 11.87400
5.83000 7.97100 71.34700
6.33000 8.04500 11.97900
6.33600 7.93400 71.32400
6.83000 8.04500 12.04000
6.84700 8.13900 71.12300
7.25800 8.06200 12.16300
7.38600 8.04900 71.27600
7.77100 8.13600 12.56300
7.83000 8.04500 71.39800
8.32900 8.13000 14.50100
8.33000 8.04500 71.47200
8.77500 8.08100 15.00000
8.78000 7.99500 71.43400
9.31400 8.12800 15.46300
9.22000 7.98300 71.26500
9.79300 8.06400 16.12500
9.84800 7.96200 70.57300
10.33800 8.03500 16.49100
10.43100 7.97800 68.09800
10.74600 8.01300 16.57700
10.91200 7.96600 67.62100
11.29400 8.05300 16.51400
11.42700 7.98900 67.15800
11.74200 7.98100 16.31400
11.78100 8.01500 66.87500
12.30400 8.02600 16.12300
12.28000 8.00900 66.41400
12.78000 7.99500 16.07800
12.86200 8.04500 66.03100
13.20900 8.06000 16.17700
13.24700 7.97100 65.79400
13.80000 8.13200 16.33100
13.73900 7.94100 65.40000
14.30400 8.02800 16.29900
14.33600 7.96200 64.49100
14.81300 8.02300 16.06700
14.80100 7.96200 63.93300
15.27000 8.04500 15.78400
15.29700 7.96300 63.28300
15.74700 7.98100 15.60300
15.83100 7.96200 61.95400
16.28400 7.96900 15.60100
16.36800 8.04500 61.61300
16.79100 8.15700 15.87100
16.83000 8.04500 61.49600
17.34900 8.13500 16.38500
17.33100 7.94700 19.03100
17.37700 8.05100 20.80600
17.33400 8.00900 61.41100
17.86800 8.00700 22.34900
17.83600 7.95500 61.13400
18.40600 8.12100 22.83800
18.24600 7.99800 61.00400
18.83000 8.04500 23.04500
18.73500 7.99200 60.97800
19.38600 8.04500 23.17400
19.21000 8.00600 61.09900
19.93000 8.10300 23.25800
19.78600 8.04600 61.47000
20.38000 8.09500 23.38100
20.24600 8.03600 61.52700
20.83000 8.04500 23.46600
20.76300 8.08400 61.36900
21.33000 8.04500 23.47000
21.30100 8.04700 59.88200
21.83000 8.04500 23.43400
21.74600 8.07400 59.84800
22.31500 8.00900 23.58000
22.28400 8.09400 59.84700
22.88700 8.08200 23.87500
22.80500 8.02000 59.58700
23.38000 8.09500 23.98100
23.37200 7.96500 55.95800
23.35100 8.10300 58.49400
23.27000 8.03100 58.95000
23.83000 8.04500 23.96200
23.91800 8.01200 55.55600
24.29700 7.96200 23.86700
24.38000 8.09500 55.45000
24.85400 7.96200 23.53800
24.83000 8.04500 55.52300
25.41500 7.97400 22.62500
25.26100 8.07700 55.67300
25.90500 8.04300 21.43800
25.82700 8.00200 55.81700
26.42000 8.05500 21.07000
26.43700 8.07900 55.64300
26.79000 8.07800 19.83800
26.91300 8.07200 55.61600
27.35000 7.96200 18.54400
27.30800 8.02600 21.01200
27.38000 8.05700 22.55800
27.41300 8.07800 55.64200
27.81800 7.99600 16.34400
27.81400 7.92700 20.62700
27.92000 8.02900 22.95300
27.91400 8.02100 55.57400
28.29900 8.01000 15.94700
28.31500 8.06500 20.84200
28.38600 7.95100 22.95900
28.29400 7.99500 55.33000
28.73900 8.00000 15.76100
28.78500 8.07000 21.34800
28.84500 7.98500 22.45100
28.76900 7.96200 54.83800
29.29800 8.04200 15.67400
29.36000 8.03900 54.13000
29.80500 7.96200 15.49300
29.87300 7.95200 53.04600
30.32700 7.96200 15.00600
30.38600 8.04500 52.52200
30.82000 7.96200 13.33900
30.86200 7.99200 52.28800
31.35900 7.94400 12.86700
31.30700 8.05400 52.19700
31.92000 8.01500 12.59800
31.78600 8.10300 52.31700
32.29400 7.99500 12.34500
32.33000 8.04500 52.43800
32.78300 8.04200 11.81500
32.82200 7.96200 52.39700
33.29500 8.04300 11.53700
33.32700 7.96200 45.90600
33.33100 8.09000 46.94200
33.39600 7.96200 52.11500
33.78000 7.99500 11.43600
33.91600 7.98800 45.14500
33.80500 8.13800 48.05500
33.91400 7.95500 51.52600
34.23700 8.07500 11.54500
34.35400 8.01000 44.56000
34.31700 8.07000 49.00100
34.39300 7.98100 51.03600
34.81100 8.10300 11.92600
34.93800 8.03800 42.11700
34.82800 8.04300 49.89300
34.82000 7.96800 50.40300
35.31600 8.13000 12.33400
35.31100 7.99500 41.83100
35.73700 8.09800 12.47000
35.82800 7.96200 41.53500
36.29400 7.98900 12.47300
36.32000 7.96200 41.01600
36.80000 7.99000 12.61800
36.85000 7.96200 39.98100
37.24800 8.01800 13.03300
37.32200 7.97400 14.44100
37.26900 8.02600 15.99400
37.33000 7.96200 39.53600
37.80800 8.13000 16.48800
37.80900 7.99100 31.01200
37.87300 8.00000 32.37400
37.82400 7.96200 36.39100
37.83000 8.09500 38.32800
37.79200 8.04400 38.78200
38.25500 8.08600 16.69300
38.26500 8.04900 29.93000
38.36700 8.06300 32.86200
38.28500 7.96200 35.89700
38.77800 8.14800 17.05100
38.76700 8.04800 29.46500
38.75600 8.07100 33.13800
38.79200 7.96200 35.48900
39.34000 8.15200 18.51500
39.31000 8.02200 29.06400
39.81000 8.14200 19.06100
39.83000 8.04500 28.90900
40.28900 8.08100 19.46300
40.33000 8.04500 28.89600
40.80300 8.12800 19.99500
40.83500 8.00900 28.99800
41.30700 8.15700 21.11700
41.29500 8.03100 22.36100
41.32400 8.16400 24.10400
41.37800 8.15800 29.30000
41.77300 8.08100 24.52800
41.83000 8.08800 29.35200
42.32900 8.12800 24.98300
42.24800 8.04200 29.29800
42.87900 8.15900 25.50300
42.82200 8.08200 28.98000
-20.68300 13.96200 33.44700
-20.67100 14.10600 34.98400
-20.19900 13.99500 33.02500
-20.15600 14.13200 35.91000
-19.77300 13.98200 32.79600
-19.67400 14.12800 36.52200
-19.16000 13.99500 30.92500
-19.18200 14.09700 31.49700
-19.18500 13.92600 31.89900
-19.11700 14.08100 36.91700
-18.61900 14.03600 28.08300
-18.58300 14.10400 37.33300
-18.11400 14.04500 27.57800
-18.12000 14.09500 37.53300
-18.10800 13.99400 45.50100
-18.06900 14.08700 49.02200
-17.74000 13.97100 27.37500
-17.67000 14.04500 37.57400
-17.71700 13.98400 45.03400
-17.58800 14.13200 49.07600
-17.09900 14.02400 21.61200
-17.16800 14.12800 24.02800
-17.21900 14.00900 27.01000
-17.17000 14.04500 37.49300
-17.17700 13.92600 41.36500
-17.14500 14.05500 41.86400
-17.18300 14.01000 43.35300
-17.08700 14.07900 49.03700
-16.75500 13.97900 21.32500
-16.70800 14.11900 24.66500
-16.69000 14.01900 25.80500
-16.73300 14.04200 37.28000
-16.70300 13.96200 40.39000
-16.58700 14.06100 48.94800
-16.20100 14.02400 21.06700
-16.20800 14.10100 36.86000
-16.15000 14.04500 39.96000
-16.08700 14.09000 48.98900
-15.68400 14.07400 15.43500
-15.67800 14.08900 17.03900
-15.73800 13.96200 20.85700
-15.75200 13.98300 36.55000
-15.73600 13.96200 39.78700
-15.69200 14.14000 49.15200
-15.18200 14.00600 14.57400
-15.17100 14.11700 17.96200
-15.21400 14.01900 20.29500
-15.20800 13.97800 36.53600
-15.16700 13.96200 39.47900
-15.25000 14.08100 49.57400
-14.70500 13.96200 14.37700
-14.62600 14.09200 36.85800
-14.63500 13.94300 38.97800
-14.61300 14.08000 50.32400
-14.16200 13.99500 14.09200
-14.19200 14.06200 50.58500
-13.70600 14.07700 13.93800
-13.64800 14.11200 50.80900
-13.66800 13.93700 61.45600
-13.66200 14.06600 62.02600
-13.15900 14.07800 13.93500
-13.10200 14.10300 51.02100
-13.11300 14.04000 60.56000
-13.09700 14.13900 62.98500
-12.72000 13.99500 14.04500
-12.58800 14.06200 51.33900
-12.71200 14.03800 60.30000
-12.58200 14.11300 63.29200
-12.15000 14.00000 14.00900
-12.15400 14.07900 51.46300
-12.10400 14.02400 55.11200
-12.12900 14.01500 56.29700
-12.16700 14.07200 60.07200
-12.22000 13.99500 63.38600
-11.61400 13.96400 13.84200
-11.66700 14.10500 51.65000
-11.66400 13.96100 54.52900
-11.63800 14.03500 56.90800
-11.74900 14.03100 59.88400
-11.70600 14.06200 63.38300
-11.12200 14.13700 13.63600
-11.12400 14.08500 52.28100
-11.20200 13.96200 53.88600
-11.15800 14.08600 57.37900
-11.24700 14.07200 59.39100
-11.17000 14.01100 63.39300
-10.62000 14.06900 13.62500
-10.68700 14.02100 63.53100
-10.18500 14.08300 13.45600
-10.17200 14.01300 63.98000
-9.61600 14.05700 12.99800
-9.62700 14.06800 64.40500
-9.12000 14.01800 12.84900
-9.17000 13.98900 64.59500
-8.67000 14.00900 12.84100
-8.63700 14.02800 64.52200
-8.17000 14.02700 12.86000
-8.11900 13.94500 64.34300
-7.67000 14.00400 12.84300
-7.68900 14.10200 63.88900
-7.17000 13.99200 12.84300
-7.11000 14.13900 63.63900
-6.68900 14.01100 13.00400
-6.62000 14.04200 63.56900
-6.19700 14.06600 13.59300
-6.13500 14.05000 63.39500
-5.72800 14.08800 14.09000
-5.57600 14.07500 63.39200
-5.15000 14.05600 14.33500
-5.15800 14.11200 63.57000
-4.67000 14.04500 14.39100
-4.65700 14.04500 63.92400
-4.17000 14.04500 14.38400
-4.16900 14.11000 64.45200
-3.69300 14.03100 14.34600
-3.69600 13.99700 65.07200
-3.17000 14.01300 14.35500
-3.24600 14.09600 65.43900
-2.77200 14.10600 14.56600
-2.77300 14.06300 65.58600
-2.25400 14.13300 15.03800
-2.22000 13.97300 65.63700
-1.66000 14.05500 15.97300
-1.65200 14.06500 65.82500
-1.12500 14.06700 16.37600
-1.17100 14.09700 66.05800
-0.63500 14.06200 16.55700
-0.70400 14.15800 66.57700
-0.11500 14.12800 16.60400
-0.16200 14.06900 68.36700
0.34300 13.98600 16.84800
0.34500 14.14700 69.52100
0.79600 14.03900 17.08300
0.83200 14.08100 69.95600
1.45100 14.03800 17.85500
1.25300 14.07800 70.18800
1.78800 14.08300 18.05000
1.79900 14.08100 70.35000
2.34300 14.00100 18.37000
2.33000 14.04500 70.37500
2.83000 13.98400 18.38500
2.77100 14.04000 70.29300
3.27500 13.92000 18.28600
3.32400 14.05900 69.99900
3.74600 14.01400 17.81500
3.76100 14.04200 69.41400
4.32300 14.01200 16.95300
4.35200 14.04900 68.50000
4.87200 14.01700 15.94800
4.74500 14.03300 68.28300
5.32200 13.97600 15.65700
5.30500 14.03600 68.12900
5.79400 13.95100 15.58100
5.79100 13.96200 67.94800
6.33000 14.06200 15.58800
6.31900 13.96200 67.44000
6.83000 14.04500 15.44400
6.83800 14.12700 63.95200
7.28000 13.99500 15.32900
7.39000 14.13500 63.64000
7.82200 14.07700 15.25300
7.89000 14.11900 63.59400
8.33000 14.04500 15.28700
8.44500 14.02200 63.86000
8.80800 14.03600 15.29800
8.87400 14.05200 64.05900
9.27100 13.95500 15.15200
9.42400 14.02800 64.28000
9.73700 13.96800 14.98400
9.89800 14.04700 64.07300
10.24600 14.03500 14.95800
10.38300 14.04900 63.52500
10.72300 14.01600 15.06300
10.87200 14.06900 64.06400
11.34600 14.07800 15.28900
11.33000 14.10700 64.52100
11.82700 14.00700 15.17800
11.84100 14.08100 64.86900
12.33000 14.04500 15.06300
12.33800 14.00900 64.90700
12.83000 14.04500 14.96500
12.84200 13.94500 64.68500
13.28000 13.99500 14.98700
13.24600 13.97600 64.58600
13.71900 14.06900 15.16000
13.74600 13.99700 64.52600
14.29800 14.14000 15.44400
14.27400 13.96500 64.58000
14.77200 14.08600 15.67800
14.81000 14.14800 64.83900
15.38500 13.98600 16.30300
15.32300 14.09300 64.81800
15.93800 14.09700 16.79200
15.82400 14.00000 64.61800
16.33600 14.06800 17.09700
16.27700 14.03400 64.34900
16.86600 14.06300 17.44000
16.82300 13.98800 17.93400
16.88800 14.05300 20.01600
16.84600 13.96700 64.11400
17.43000 13.99600 20.38200
17.24400 14.02500 64.16100
17.84500 14.07800 17.03900
17.79400 14.05300 17.51600
17.87600 13.93800 20.40300
17.80400 14.12500 64.43800
18.34400 13.99300 16.47600
18.30100 14.07900 17.88700
18.37900 14.12600 20.06600
18.27300 14.04500 64.64800
18.96700 14.04200 15.64800
18.84400 14.05500 18.41800
18.91300 14.03300 19.96700
18.85600 14.12800 64.82500
19.33000 14.04500 15.45100
19.30200 14.05700 18.99500
19.41300 14.04900 19.98800
19.33000 14.04500 64.84400
19.79400 14.06100 15.34300
19.73500 14.02400 19.04000
19.91300 14.05300 20.06300
19.79000 14.03600 64.79100
20.33000 14.03000 15.36000
20.26700 14.04700 19.44300
20.33100 14.02000 19.84300
20.29400 13.99900 64.56500
20.86500 13.98900 15.42600
20.78200 14.05100 20.45300
20.92900 14.03500 21.46000
20.70600 14.03800 64.34600
21.41300 14.02000 15.39300
21.22900 14.05100 20.44500
21.39900 14.07400 21.52100
21.28200 14.02300 64.09700
21.91500 14.08900 15.40700
21.76300 14.05600 20.82900
21.76900 14.10400 21.62900
21.75200 14.13600 21.85700
21.82800 14.06900 23.81900
21.70700 13.99500 64.12000
22.35200 14.11600 15.53400
22.23500 14.07400 20.37800
22.24600 14.03500 24.00100
22.24500 14.02200 64.52300
22.89100 14.16700 16.02600
22.78100 14.01600 20.08900
22.79400 13.98100 24.04500
22.76900 14.04000 64.98000
23.42800 14.12700 16.48700
23.22100 14.00200 20.08200
23.28000 14.00600 24.13100
23.30600 14.06700 65.33000
23.91300 14.12000 16.58700
23.78200 14.05500 20.45500
23.79400 14.03000 24.12100
23.74600 14.07300 65.33700
24.37700 14.14100 16.65800
24.32900 14.04500 20.93800
24.33700 14.00900 23.97400
24.29400 14.12300 65.37000
24.91800 14.07200 16.87400
24.74000 14.14000 21.57000
24.82100 13.92600 23.59200
24.86500 14.05900 65.38600
25.37300 13.96300 17.02900
25.38000 14.09500 65.50000
25.78700 14.12500 17.14600
25.83000 14.04500 65.51300
26.29400 14.05700 17.15500
26.33300 14.00900 65.40700
26.83000 14.04500 17.03700
26.84300 13.92700 65.10600
27.28900 14.02000 16.88400
27.33100 14.00700 64.51400
27.84300 14.02200 16.53000
27.79600 13.96200 61.90700
28.27100 13.94800 16.08000
28.36500 14.05700 61.45600
28.78100 13.96700 15.93600
28.80600 14.02500 57.56700
28.90100 14.05400 57.91300
28.81600 13.99600 61.08800
29.31400 14.01500 16.04400
29.30100 14.02500 57.00500
29.40900 14.03800 59.88500
29.26400 14.06500 60.87400
29.82900 14.07200 16.45900
29.78200 13.94000 56.63900
30.27300 14.15100 16.97700
30.20900 13.98700 56.38200
30.40200 14.03900 58.98600
30.26200 14.04500 60.07200
30.87300 14.16800 17.28000
30.88100 14.00100 37.36800
30.84700 14.13700 37.88700
30.86700 14.03200 54.92700
30.90100 14.04600 58.47500
30.75100 14.03800 60.49500
31.33000 14.10600 17.36700
31.40900 14.03400 36.55600
31.34600 14.06500 38.49700
31.34500 14.06200 54.52000
31.44900 14.09300 58.11700
31.26400 14.12700 60.87900
31.77900 14.04800 17.35300
31.86500 14.05200 36.39500
31.85100 14.06800 38.94000
31.83000 14.07800 54.38000
31.91300 14.09800 58.07400
31.78100 14.13900 60.98800
32.28700 13.94300 17.13200
32.41300 14.02600 36.40500
32.26600 14.13700 39.38400
32.33000 13.99600 54.38900
32.27900 14.10000 58.12700
32.31500 14.09200 60.88500
32.72400 13.98200 16.88900
32.87700 14.03700 18.87600
32.75300 14.04900 20.06700
32.85800 14.05300 36.51800
32.73000 14.11200 39.49100
32.80100 14.13900 54.58900
32.80500 14.06300 58.48100
32.83900 14.04700 60.53100
33.24600 14.07800 16.83400
33.43500 14.06600 18.61200
33.28100 14.05000 20.45300
33.41100 14.03500 37.43500
33.23100 14.07600 39.45500
33.33000 14.04500 54.59200
33.73000 14.07100 16.93600
33.85800 14.02400 18.47100
33.71200 14.02000 20.60500
33.94300 14.00900 37.84800
33.76700 14.16500 39.96200
33.83000 14.04500 54.51000
34.25400 14.12600 20.80100
34.38600 13.93900 37.90000
34.30700 14.08300 40.56900
34.24800 13.97400 54.32100
34.70600 14.13400 20.83000
34.87400 14.03300 35.37800
34.79400 14.07600 36.36800
34.90700 13.96200 37.54500
34.81000 14.09900 41.41800
34.90900 13.96400 42.06200
34.83800 14.13400 48.06800
34.86200 13.96200 53.62600
35.28700 14.03700 20.60700
35.30200 14.13500 35.05000
35.71900 14.03900 20.41000
35.87300 14.03500 20.86800
35.80600 14.06100 21.39000
35.95200 14.01400 35.33200
36.24600 14.05700 21.46600
36.41300 14.03300 35.41300
36.74600 14.04700 21.50000
36.91200 13.99000 35.44600
37.20600 14.02000 21.61300
37.34100 13.97000 35.33600
37.79900 14.05500 23.48600
37.83800 13.96200 28.88200
37.82700 14.12900 30.49500
37.79400 14.03500 34.97000
38.21500 14.02700 23.59900
38.34100 13.96200 27.41700
38.35700 14.07000 31.37400
38.33100 13.92600 33.89400
-23.69700 19.95100 19.93100
-23.56300 20.09100 21.80700
-23.14000 20.00900 19.44900
-23.16700 20.09900 22.12200
-22.60700 20.02400 19.15500
-22.65200 20.06900 22.35000
-22.17000 20.04500 18.94300
-22.14600 20.00900 22.52100
-21.67000 20.04500 18.80800
-21.63100 20.15600 22.84300
-21.17000 20.04500 18.80100
-21.17200 20.14600 23.41700
-20.67000 20.04500 18.89600
-20.64200 20.12800 23.94000
-20.17000 20.04500 18.94600
-20.23800 20.07700 24.15500
-19.67000 20.04500 18.89000
-19.73800 20.08100 24.49700
-19.17000 20.04500 18.89100
-19.16400 20.13900 25.45100
-18.72000 19.99500 18.96800
-18.57700 20.02800 27.83000
-18.21700 20.10500 19.02200
-18.13500 20.01900 28.02100
-17.73200 19.96200 18.84800
-17.57000 19.98500 28.03200
-17.22800 19.96200 18.35000
-17.11900 19.93700 27.85300
-16.74300 19.96200 17.82700
-16.57700 19.98200 27.46700
-16.09200 20.05900 13.03100
-16.20700 20.09400 14.04800
-16.16400 20.04500 17.53800
-16.12000 20.00800 27.30400
-15.62200 20.12700 12.53800
-15.69600 20.12800 15.00900
-15.75900 19.98200 17.33100
-15.67000 19.96800 27.30700
-15.15100 20.01300 12.39600
-15.16300 20.07300 15.83300
-15.17800 20.01900 16.53700
-15.13500 19.97000 27.35000
-15.16400 20.01000 45.01100
-15.14900 20.14700 47.92800
-14.68700 20.03000 11.84100
-14.58700 20.04200 27.36000
-14.75000 20.04800 44.37800
-14.62100 20.15400 48.31500
-14.05100 20.09500 11.12600
-14.21700 20.06400 27.52000
-14.14700 19.94500 39.99200
-14.17600 20.15500 42.56800
-14.17600 20.01300 43.50800
-14.13500 20.03600 48.39400
-13.58700 20.06900 11.00000
-13.65700 20.05200 29.01800
-13.66900 19.92200 38.35400
-13.67000 20.04500 48.42600
-13.08700 20.08500 10.99800
-13.05000 20.06000 29.35800
-13.23300 20.04100 33.83200
-13.19700 20.09500 36.92500
-13.16900 19.92700 37.45300
-13.21900 20.03500 48.52900
-12.66100 20.13000 11.11500
-12.70900 20.13400 29.54700
-12.69500 20.09500 30.90900
-12.66100 20.05000 48.91800
-12.17200 20.15800 11.52600
-12.17400 20.16700 49.84900
-11.53900 20.08900 12.84800
-11.67300 20.16500 51.03900
-11.10300 20.13000 13.07800
-11.16400 20.13000 52.37700
-10.65600 20.03000 13.41100
-10.69800 20.12800 53.54300
-10.15800 20.01200 14.94400
-10.21100 20.09000 54.16400
-9.68400 20.05200 15.52600
-9.64800 20.16000 55.88200
-9.15000 19.98500 15.79800
-9.12800 20.06700 56.35000
-8.65100 19.92900 15.81300
-8.67500 20.07900 56.57800
-8.17500 20.05000 15.50900
-8.14200 20.13300 56.77900
-7.64700 20.03500 14.05100
-7.59400 20.10800 57.00300
-7.14700 19.92200 13.09500
-7.15100 20.07500 57.36500
-6.62200 20.04500 12.66500
-6.67700 20.07300 60.01300
-6.17000 20.04500 12.58000
-6.18100 20.06000 61.48700
-6.19100 20.03300 63.04300
-6.04900 20.02900 63.83200
-5.67000 20.04500 12.58100
-5.63700 20.07000 62.05500
-5.77200 20.03900 62.96400
-5.58700 20.04200 63.90900
-5.17700 19.96200 12.47500
-5.08700 20.04500 63.99300
-4.61800 19.96200 12.10400
-4.56500 20.00100 64.00600
-4.16200 20.01100 10.99900
-4.11600 20.11900 63.93700
-3.68600 19.96200 10.35300
-3.67000 20.04500 63.94600
-3.13700 20.04500 10.00300
-3.17000 20.04500 63.90800
-2.72000 19.99500 9.90200
-2.67000 20.04500 63.93300
-2.18500 19.98700 9.83600
-2.17000 20.04500 64.04900
-1.61600 20.14200 9.64700
-1.67000 20.04500 64.13000
-1.08700 20.10300 9.64800
-1.17000 20.04500 64.07100
-0.58700 20.08400 9.61400
-0.72000 19.99500 63.99800
-0.08700 20.10400 9.61500
-0.16200 20.09500 63.96500
0.30100 20.14500 9.69900
0.33000 20.13900 64.12900
0.87100 20.13700 10.01800
0.90500 20.03300 65.39500
1.36000 19.96600 10.28200
1.30700 20.06300 66.04300
1.83200 19.90900 10.27300
1.96200 20.08800 66.84000
2.34700 20.05000 9.94800
2.38400 20.14200 67.10800
2.84400 19.96400 9.79400
2.84200 20.00700 67.33800
3.34000 20.08100 9.62100
3.35400 19.93000 67.32300
3.83000 20.04500 9.45600
3.85600 20.01700 67.08400
4.33000 20.04500 9.35300
4.35100 20.03300 66.60600
4.83000 20.04500 9.36100
4.78100 20.04200 65.90900
5.29300 20.04500 9.52600
5.31600 20.08100 65.56300
5.82400 20.12800 9.97100
5.80700 20.00100 12.81800
5.78100 20.08500 14.50100
5.85000 19.97800 15.37900
5.85500 20.16800 16.35000
5.83000 20.04500 65.47400
6.31900 20.10800 11.11600
6.31600 20.00800 11.34500
6.37100 20.15600 16.86000
6.33400 20.00900 65.51400
6.83000 20.08200 16.96400
6.87700 20.16900 65.78700
7.32700 20.06700 16.91600
7.33000 20.11200 65.85900
7.82700 19.98800 16.62100
7.81000 20.10100 65.82100
8.25500 19.96200 16.30900
8.33900 20.04600 65.52900
8.79700 19.96200 15.84300
8.76100 19.93300 64.98300
9.37200 20.04500 15.56400
9.27900 19.96200 64.37600
9.83000 20.04500 15.54700
9.90600 20.01500 63.64600
10.27400 20.06100 15.64500
10.31100 19.96200 63.38200
10.83700 20.04500 15.98500
10.85700 19.99500 63.18600
11.42100 20.09100 16.27600
11.33000 20.03100 63.04400
11.88000 20.09500 16.35000
11.89100 19.93900 62.94900
12.33000 20.04500 16.46400
12.32300 20.13400 62.53000
12.83000 20.04500 16.57700
12.88200 20.13400 62.07300
13.33000 20.04500 16.55500
13.41300 20.06700 61.99000
13.81800 20.00900 16.39700
13.79500 20.07200 62.05700
14.39400 20.03900 16.02900
14.30200 20.02400 62.42500
14.75700 20.04500 15.84500
14.82400 20.12800 62.98500
15.28100 19.93300 15.64900
15.34600 20.13700 64.01600
15.76000 20.04500 15.92100
15.83700 20.08100 64.31400
16.26000 20.04200 16.54200
16.33600 20.00900 64.32700
16.82600 20.03300 17.03200
16.87900 20.00800 64.15100
17.28100 20.14800 17.31500
17.32600 20.01200 63.92100
17.69300 20.10500 17.55600
17.86500 20.02500 63.81200
18.27200 20.17900 18.87000
18.38000 20.09500 63.82500
18.84600 20.12800 19.85400
18.78700 19.96200 63.79500
19.35800 20.09500 21.33100
19.21400 20.02300 63.74300
19.71800 20.05200 21.62000
19.77800 20.01400 63.61900
20.30000 20.12300 21.80400
20.31000 20.12900 63.58000
20.75000 19.96400 21.75900
20.82900 20.04400 63.93600
20.85700 20.03800 65.43100
20.83000 20.03900 66.99900
21.29800 20.01100 21.55000
21.37000 20.06800 67.44100
21.81600 19.96200 21.38700
21.86500 20.06800 67.61400
22.39200 19.96200 21.11400
22.40600 19.99500 67.63200
22.84800 19.96200 20.59300
22.83000 20.09900 67.44800
23.33200 19.98200 18.48700
23.33000 19.99300 67.40100
23.87200 20.00800 18.01800
23.83700 19.92500 67.31300
24.34300 19.91700 17.87700
24.30600 20.11000 66.93900
24.80300 20.02500 17.43300
24.84000 20.04700 66.48600
25.36400 20.14200 17.03800
25.37700 20.06800 65.98900
25.92800 20.13300 17.02900
25.80000 19.96000 65.79000
26.37400 20.15200 17.16300
26.26600 20.00900 65.46600
26.88100 20.08100 17.37500
26.83500 19.96200 64.57600
27.23600 19.96000 17.57400
27.38600 20.04500 63.59800
27.85600 20.14500 18.78300
27.82800 20.01000 63.35300
28.29500 20.07500 18.99800
28.36500 20.02400 63.27800
28.83000 20.09400 19.12100
28.88000 20.09500 63.31300
29.31400 20.01500 18.96700
29.30800 20.11800 46.02600
29.27800 20.08000 46.57100
29.26400 19.96400 63.28400
29.75300 19.92800 18.70100
29.87200 20.04400 34.63400
29.84500 20.12600 36.45200
29.89900 20.06200 45.60100
29.78000 20.04300 46.95600
29.77600 19.94000 63.03400
30.31700 20.13400 19.00600
30.40100 19.98900 33.02400
30.36000 20.07300 36.95200
30.39200 20.06200 45.88400
30.26500 20.07300 46.88900
30.31400 20.02300 62.37400
30.80200 20.06400 19.50000
30.86300 19.94500 32.42100
30.82300 20.17400 37.32200
30.85000 19.95700 61.64500
31.27900 20.08100 20.09700
31.37000 20.01200 22.50000
31.41600 20.02300 24.90100
31.37300 20.01300 31.36900
31.29600 20.08700 37.47400
31.24600 20.01000 61.50000
31.80900 20.04900 20.45900
31.83600 20.03800 21.98200
31.81300 20.00900 25.10500
31.88900 20.04500 29.39800
31.78400 20.06000 29.96500
31.88600 20.04200 30.48900
31.88200 20.16400 38.01100
31.85200 19.99700 58.12300
31.81100 20.12800 59.60800
31.79400 20.07700 61.44700
32.34500 20.05700 25.41500
32.35500 20.08600 29.16800
32.37200 20.09300 38.83800
32.27800 20.01700 39.42900
32.37000 20.09100 39.98200
32.34600 19.96200 56.99900
32.34600 20.12800 60.46000
32.24700 19.99800 61.28500
32.80900 20.02400 26.05800
32.86600 20.06600 30.49900
32.81300 20.05000 42.11600
32.83900 19.98400 51.48100
32.77500 20.02500 52.06800
32.81600 19.96200 56.38800
33.28900 20.04800 26.99300
33.36600 20.04900 32.34800
33.32200 20.02400 43.48700
33.43900 20.01600 50.65100
33.31800 20.08800 52.98100
33.33100 19.99500 56.09000
33.84400 20.09900 27.27000
33.82200 20.12800 33.06300
33.88200 20.16900 44.30000
33.87200 20.04500 50.38200
33.84300 20.13500 53.34700
33.74400 19.99700 55.86600
34.35100 20.06500 27.12900
34.36000 20.12800 33.41800
34.30800 20.09300 44.47500
34.37200 20.02600 50.14000
34.32300 20.07900 53.97700
34.34200 20.03000 55.11500
34.86500 20.03000 26.99500
34.83000 20.04500 33.51800
34.90700 20.14600 44.90000
34.83000 20.04500 50.04400
35.38000 20.09500 27.08100
35.28000 19.99500 33.50400
35.32800 20.08700 45.41000
35.33000 20.04500 49.99600
35.75700 20.04500 27.14900
35.81800 19.99200 33.37200
35.89800 20.01400 46.81000
35.80200 19.96200 49.89300
36.28900 20.12800 27.48700
36.40000 20.08100 33.08500
36.23200 20.09500 47.14000
36.34900 19.96200 49.53700
36.79200 20.12800 28.11000
36.90200 19.97000 32.94800
36.80300 20.05500 48.15300
36.82700 19.95500 48.47100
37.29900 20.13700 28.53100
37.27500 20.08000 32.50500
37.84100 20.08000 29.33900
37.82500 19.99100 30.01900
-16.24400 26.04300 36.40000
-16.14800 26.06800 37.61000
-15.74600 26.05500 35.96900
-15.58400 26.01700 37.90300
-15.19400 25.99900 33.90500
-15.06800 26.08300 37.91400
-15.19700 26.02900 40.92600
-15.10700 26.04500 41.95300
-14.67100 25.97200 27.40600
-14.69100 26.05900 28.62300
-14.74800 25.96000 33.44000
-14.58700 26.10200 38.00100
-14.75400 26.06500 40.82200
-14.56300 26.02100 42.38800
-14.05300 26.03100 26.60100
-14.14700 26.14300 29.40400
-14.21100 25.96200 32.87600
-14.04600 26.04300 38.33500
-14.25400 26.07100 40.85400
-14.13300 26.02800 42.37700
-13.59000 26.00200 26.37900
-13.65700 26.15600 30.02800
-13.68000 25.96200 31.95600
-13.70300 26.12800 38.48800
-13.78800 26.05100 41.02700
-13.61800 26.02600 42.00500
-13.07400 26.07200 26.16900
-13.18500 26.06400 39.57600
-12.63500 26.08300 25.99800
-12.58500 26.09100 40.04300
-12.08700 26.02900 25.91900
-12.19500 26.09200 40.12300
-11.61800 25.96500 12.50200
-11.63400 26.12800 14.91700
-11.57000 26.07700 25.92100
-11.59700 26.03800 40.43500
-11.69300 25.99300 44.07000
-11.55400 26.05300 45.89200
-11.09200 25.97400 12.10000
-11.10800 26.12800 15.31100
-11.09700 26.01100 25.98600
-11.15300 26.03100 40.88400
-11.24900 26.04300 42.38200
-11.13100 26.05400 43.08300
-11.21200 26.02900 43.57800
-11.17000 26.08400 46.13100
-11.22400 26.03700 46.99300
-11.10500 26.05900 48.40000
-11.20000 26.04000 50.33300
-11.19900 26.16200 52.12200
-10.72000 26.04100 11.87200
-10.67000 26.04500 15.44700
-10.62000 26.09500 25.96100
-10.66800 26.12800 53.40100
-10.15700 26.04300 11.13500
-10.17000 26.04500 15.54200
-10.20000 25.96200 25.89300
-10.17200 26.08500 53.95000
-9.61900 26.00500 9.97100
-9.63500 26.05400 15.58600
-9.61600 26.04500 25.59900
-9.75400 26.02400 53.95700
-9.22800 25.94300 9.60200
-9.08700 26.11100 15.62600
-9.23300 25.96200 25.38400
-9.25400 26.01100 54.05000
-8.70900 25.94400 9.47100
-8.58700 26.08700 15.62300
-8.67500 25.96200 24.99300
-8.75400 26.02300 54.01000
-8.22000 26.03300 9.57800
-8.12100 25.96800 15.50900
-8.15600 25.96200 24.49800
-8.21100 26.00300 54.05300
-7.75400 25.98300 9.58300
-7.66100 26.00500 15.32300
-7.64400 26.00900 24.05500
-7.67300 26.07700 54.32500
-7.20600 26.04200 9.49500
-7.17900 26.12300 14.98600
-7.16500 25.98500 23.53000
-7.25000 26.14900 54.63200
-6.68800 26.03900 9.31500
-6.62000 26.14100 14.56200
-6.76900 26.04400 23.45800
-6.68400 26.07100 55.55300
-6.17000 26.03600 9.28200
-6.08700 26.06100 14.49700
-6.16800 26.16400 24.90700
-6.15500 26.11700 56.44900
-5.68700 26.07600 9.49000
-5.58700 26.07500 14.46500
-5.71200 26.00300 20.98200
-5.61300 26.05200 21.51900
-5.68500 26.13200 25.34000
-5.72100 26.15000 56.81500
-5.16500 26.01500 9.94200
-5.21400 26.08500 14.56100
-5.20600 26.02700 20.55300
-5.07600 26.02800 21.93000
-5.26500 26.10900 25.46300
-5.21200 26.09000 56.95400
-4.67700 25.99300 10.50900
-4.69000 26.06000 15.02000
-4.75400 26.02300 20.53400
-4.62600 26.03100 21.88300
-4.71000 26.05800 25.41200
-4.67000 26.12400 57.12500
-4.19500 26.08600 10.82400
-4.07400 26.08800 15.43500
-4.26600 26.02600 20.52600
-4.11900 26.04500 21.35900
-4.13400 25.99700 25.08400
-4.13500 26.06100 57.13900
-3.70600 26.12000 10.92400
-3.58700 26.09700 15.56400
-3.73000 26.03300 19.92100
-3.65800 26.08200 21.15500
-3.73700 26.04700 21.94100
-3.63400 26.08500 22.89700
-3.69700 25.96700 24.62200
-3.63500 26.04600 57.01800
-3.19900 26.10400 10.82100
-3.12000 26.07900 15.63500
-3.17500 26.00100 18.39400
-3.06700 26.00000 54.65200
-2.65700 26.08900 10.48400
-2.63500 26.08500 15.50000
-2.75900 26.04800 17.84600
-2.66600 25.99300 54.32900
-2.17000 26.10400 10.31200
-2.08700 26.01900 15.38300
-2.18700 26.12200 17.39600
-2.13100 26.10000 54.13300
-2.15400 26.02400 57.91100
-2.15200 26.01500 59.93900
-1.63500 26.06600 10.35400
-1.58700 26.05200 15.37800
-1.70800 26.02900 17.07100
-1.58700 26.08000 54.13400
-1.64200 26.04600 57.59600
-1.64700 26.02500 60.43200
-1.11500 26.04500 10.56300
-1.22900 26.07500 15.57500
-1.22900 26.03000 16.47400
-1.08700 26.08900 54.13500
-1.26300 26.03500 57.35500
-1.11100 26.06300 60.92700
-0.62800 26.16700 10.73400
-0.62000 26.03400 54.09200
-0.68300 26.09300 56.90700
-0.62400 26.06800 62.03700
-0.18200 26.01800 10.64700
-0.13500 26.06300 53.94000
-0.23100 25.96100 56.61300
-0.13100 26.06300 62.49400
0.28900 25.96200 10.43500
0.41300 26.01500 53.90900
0.23200 25.99900 56.50100
0.36200 26.08000 63.07800
0.87200 26.04500 10.04000
0.86500 26.04300 53.99400
0.74600 26.04200 56.53900
0.92000 26.05100 63.46700
1.33000 26.04500 9.86300
1.39200 26.04500 54.49900
1.24600 26.02600 56.54200
1.41300 26.05800 63.53400
1.83000 26.04500 9.82200
1.88300 26.04600 54.93900
1.71400 26.04900 56.40800
1.91300 26.06000 63.51800
2.28000 25.99500 9.91600
2.41300 26.09000 63.55000
2.71300 26.06500 10.15400
2.88600 26.03600 52.43200
2.76900 26.04900 53.50400
2.85300 26.08500 63.62800
3.32500 26.07600 11.01600
3.37300 26.14300 52.01700
3.32000 26.08500 54.83800
3.35900 25.93000 63.79300
3.86200 25.95500 11.54400
3.83600 26.03300 40.89000
3.84100 26.16000 41.40500
3.91200 26.11600 51.99300
3.74400 26.06600 55.00300
3.90400 25.97000 63.56400
4.28000 26.05900 11.90400
4.28200 26.02800 39.86700
4.36400 26.16800 43.83900
4.41300 26.08700 52.04500
4.38400 26.10100 55.35600
4.36900 26.02200 57.86900
4.36000 26.05900 58.95900
4.33800 25.98200 62.92300
4.77200 26.05700 12.50500
4.84400 26.10000 39.55600
4.90300 26.10000 44.37600
4.91600 26.02400 52.01700
4.84800 26.06200 55.88900
4.88300 26.04200 57.45400
4.85000 26.08700 59.39300
4.82200 26.07700 61.61200
5.38000 26.05500 13.30400
5.28000 26.05900 39.46000
5.38000 26.09500 44.53600
5.33700 25.99500 51.84900
5.30300 26.00100 60.09400
5.33500 25.92800 60.93500
5.74700 26.13100 13.62400
5.79500 26.09300 16.38300
5.74900 26.04500 17.57400
5.72600 26.08800 39.57900
5.83000 26.04500 44.50800
5.87700 26.04500 51.61300
6.28000 26.06300 17.85800
6.30500 26.07200 39.88700
6.32500 26.00900 44.35000
6.35300 25.95500 51.45700
6.74600 26.06800 17.91600
6.76600 26.10700 40.07700
6.82300 25.97000 44.18200
6.90500 25.99600 50.57100
7.29400 26.09000 17.94400
7.24600 25.98800 40.09800
7.22600 26.01300 44.18500
7.33400 25.99900 49.98500
7.73500 26.06800 17.80600
7.74600 25.98200 40.04700
7.79000 26.12600 44.25200
7.85100 25.96200 49.51500
8.29800 26.04200 17.54100
8.23900 25.98500 39.93300
8.36000 25.94100 44.25700
8.35200 26.02200 48.56700
8.83000 26.04500 17.43900
8.73900 26.02400 39.98400
8.86000 26.03700 44.14500
8.84200 25.96200 47.92500
9.28000 25.99500 17.45500
9.34500 26.06100 40.39700
9.28500 26.03200 43.89700
9.39300 25.93800 47.50200
9.78900 26.10500 17.59500
9.78900 26.08700 41.54100
9.83600 25.98800 42.97100
9.81700 25.99500 46.95100
10.33000 26.04500 17.59300
10.31700 25.92800 46.34700
10.83000 26.04500 17.50200
10.82400 26.08100 45.96100
11.33000 26.04500 17.50400
11.33000 26.04500 45.81400
11.76400 26.05300 17.63300
11.83000 26.04500 45.85500
12.30900 26.08100 17.92800
12.27900 26.05500 46.06100
12.83000 26.04500 18.05800
12.87600 26.08100 46.91900
13.33000 26.04500 18.07600
13.29000 26.09700 47.46000
13.77300 26.04500 18.15700
13.88900 26.02600 32.42100
13.89100 26.06500 32.84900
13.79800 26.06600 47.92800
14.35600 26.12800 18.31700
14.41000 25.97700 29.55100
14.24600 26.05200 33.03600
14.34500 26.10200 48.33700
14.80700 26.01500 18.32800
14.75500 26.05900 28.88600
14.74600 26.04600 32.94100
14.75200 26.06600 47.88600
15.33000 26.07400 18.29300
15.42700 25.95100 27.87100
15.26600 26.10900 32.82300
15.28200 26.01900 47.52300
15.37100 26.11400 49.63400
15.28800 26.17900 49.90400
15.36300 26.02500 57.49800
15.31300 26.12800 60.01600
15.86500 26.05700 18.27200
15.88000 25.99900 27.77400
15.81700 26.07800 32.49100
15.74600 26.01400 47.47700
15.78400 26.03100 56.98500
15.85400 26.12800 60.40100
16.40500 26.10600 18.45900
16.35200 26.04700 27.78700
16.30600 25.98500 31.57300
16.24600 26.02300 47.50900
16.31400 26.02300 56.58100
16.28500 26.04500 60.56900
16.84400 26.09900 18.91400
16.84000 26.01500 20.46400
16.84300 26.11500 20.84700
16.82100 26.04500 27.94900
16.81000 25.99000 31.07900
16.78100 26.07000 47.42600
16.83300 26.00900 56.38100
16.82700 26.12800 60.98100
17.28600 26.12800 21.59900
17.41900 26.14200 28.40900
17.24600 26.01800 30.97600
17.27700 26.02700 47.02300
17.33500 25.97300 56.12400
17.38800 26.13400 61.52600
17.84400 26.12800 21.91400
17.83400 26.06400 28.96400
17.73000 26.04400 31.01400
17.87700 25.99500 44.13400
17.71200 26.01900 55.90100
17.91100 26.04800 61.75900
18.33000 26.04500 21.95900
18.31000 26.07100 29.54300
18.30000 26.06500 31.41600
18.30500 25.97600 43.84200
18.28500 26.03800 55.46000
18.27900 25.94400 61.76500
18.77300 25.96200 21.85800
18.92600 26.04700 29.87800
18.86200 26.10100 31.80000
18.83700 26.10700 43.52700
18.80600 25.93000 55.13300
18.82200 26.08100 61.63300
19.33100 25.96200 21.47200
19.28400 26.06500 30.02300
19.27300 26.03000 31.66800
19.37000 25.94600 43.45700
19.35200 26.12200 55.30000
19.33900 26.09000 61.63300
19.90100 25.96200 20.94700
19.94300 26.03800 30.91500
19.82800 26.16800 33.35900
19.85000 26.06500 40.03800
19.77400 26.06900 41.94700
19.81500 25.96300 42.92500
19.81700 26.12300 55.25900
19.84100 26.01200 61.89000
20.45200 26.03300 20.65100
20.41300 26.01900 30.91200
20.29600 26.07700 34.52600
20.32000 26.10700 39.60700
20.32400 25.99100 48.40700
20.34200 26.00300 49.44500
20.31900 26.01800 55.18300
20.36500 26.03500 62.05800
20.88000 26.09500 20.60100
20.84300 26.01600 30.81000
20.81000 26.04400 34.98700
20.78700 26.01600 38.85800
20.81600 26.04600 45.89000
20.82500 26.11100 49.97200
20.83000 26.04500 55.12100
20.91300 26.07500 62.05200
21.33000 26.04500 20.59500
21.34900 26.15600 30.62900
21.34000 26.04000 35.51800
21.32900 26.02700 38.41000
21.29000 26.01900 45.59000
21.33900 26.15100 50.48700
21.34800 26.00900 54.99100
21.37700 26.06500 62.07600
21.82400 26.00900 20.63700
21.92500 26.02800 30.87000
21.88100 26.08100 35.82600
21.85100 26.06400 38.06900
21.74600 26.00700 45.56800
21.80400 26.15700 51.05400
21.85700 25.92200 54.61000
21.90200 26.04800 62.38600
22.39600 26.08300 20.84900
22.35800 26.02900 30.83700
22.20600 26.06300 35.95300
22.25600 26.06100 37.34600
22.24600 25.98700 45.61800
22.31000 26.06900 53.59200
22.34400 26.04400 53.94700
22.42500 26.03900 63.86000
22.83000 26.04500 21.04300
22.85900 26.11800 30.51800
22.74600 25.98600 45.56700
22.78800 26.04700 64.14300
23.26400 26.01700 21.15400
23.31900 25.98200 30.43600
23.28800 26.00800 33.99800
23.42700 26.03500 35.98300
23.22700 26.04700 45.40700
23.36800 26.03700 64.46200
23.79600 26.13500 21.32700
23.83400 26.00900 30.03800
23.79700 26.01800 33.52400
23.83000 26.01900 35.81000
23.79400 26.02900 45.13800
23.94400 26.03300 64.90500
24.33000 26.07100 21.36400
24.34400 25.93400 29.45100
24.24600 26.03700 33.44800
24.41300 26.02900 35.47800
24.29600 26.05900 45.37300
24.41300 26.04500 65.01800
24.79700 26.08200 21.28500
24.81700 26.03700 27.90700
24.71900 26.02100 33.54100
24.84500 26.01600 35.33700
24.84700 26.04900 45.99300
24.88900 25.95600 65.00100
25.31500 26.05800 20.94600
25.34200 26.09100 27.56400
25.27000 26.14000 46.30200
25.43700 25.97800 64.11200
25.76400 25.94900 20.59600
25.81700 26.07500 27.40000
25.82300 26.01800 46.12200
25.87500 26.03500 63.56400
26.29400 26.05500 20.52300
26.28900 26.10600 26.92300
26.26900 26.02900 35.62000
26.36900 26.03200 35.91600
26.22500 26.03500 45.90300
26.27900 26.01300 63.31400
26.83000 26.04500 20.55000
26.85000 25.99000 26.38500
26.79200 26.00300 45.65200
26.87000 26.00100 49.99800
26.77800 26.06600 50.51800
26.88600 25.94900 52.37800
26.79300 26.00900 55.58300
26.85400 26.01300 59.32900
27.28000 26.04500 20.64300
27.35400 26.02800 25.62400
27.31600 26.06900 45.84800
27.38800 25.95800 48.99000
27.30100 26.09200 56.99500
27.41400 26.03900 58.99100
27.85700 26.12800 20.90200
27.84200 25.92200 24.60300
27.79200 26.07900 46.33000
27.83400 25.97800 47.39200
27.77400 26.06100 57.43000
27.83400 26.01800 58.82700
28.36600 26.12800 21.35100
28.30900 25.92400 23.84900
28.34200 26.04100 37.52600
28.35700 26.03700 38.96700
28.80100 26.08100 22.53800
28.83300 25.98000 22.94600
28.82500 25.99400 36.59900
28.86200 26.01000 39.33600
28.80400 26.03700 59.49400
28.90400 26.04400 59.94000
29.26400 26.07300 36.34800
29.33000 26.08100 39.43500
29.79900 26.02400 36.01200
29.78000 25.99500 39.50900
30.29900 26.04200 35.81900
30.33000 26.03900 39.47300
30.83000 26.04100 35.78300
30.86900 26.05100 39.54400
31.24500 26.11400 35.99100
31.44600 26.03100 39.89000
31.28700 26.05300 58.39400
31.42700 26.04000 59.45700
31.80700 25.98700 36.56400
31.91300 26.05700 40.02700
31.73300 26.06200 58.38100
31.85500 26.02900 59.41400
31.76200 26.04300 61.01900
31.86200 26.04400 61.52200
32.26300 26.03200 38.02800
32.37800 26.05000 39.97900
32.76100 26.04200 38.46100
32.92800 25.97200 39.63200
-15.14300 32.02900 36.04700
-15.18300 32.09200 37.54700
-14.67900 32.02800 34.37500
-14.69700 32.07200 37.93700
-14.22400 32.00400 32.49500
-14.22700 32.05100 38.14200
-13.63800 31.96200 31.49200
-13.76100 32.12800 38.51000
-13.10900 32.04500 31.06000
-13.15600 32.02300 39.05200
-12.72000 31.99500 30.91300
-12.68800 32.02600 39.53000
-12.25800 31.98400 30.78500
-12.19200 32.15300 39.88200
-11.72600 32.03900 30.44000
-11.70100 32.10100 39.96300
-11.20000 32.01200 27.99200
-11.09400 32.16500 40.32700
-10.68500 32.03600 27.53400
-10.60500 32.04800 40.86700
-10.20600 32.08900 27.42100
-10.14700 32.00800 42.43300
-9.67200 32.10400 27.34700
-9.64800 32.00800 42.87400
-9.17300 31.98400 27.15900
-9.17600 32.01500 43.07000
-8.77000 31.98700 27.09300
-8.64400 31.97700 43.37300
-8.15300 32.08000 27.35800
-8.16800 32.03800 43.99500
-7.69100 32.13400 27.64800
-7.57500 32.05600 44.48400
-7.12500 32.04700 28.29400
-7.07700 32.11800 44.55500
-6.64100 32.02200 29.01400
-6.58700 32.07900 44.55400
-6.11000 32.06400 30.35400
-6.08700 32.09100 44.54300
-5.70600 32.00900 30.52300
-5.67000 32.13200 44.63600
-5.17000 32.06600 30.62400
-5.17300 32.16200 45.05800
-4.67000 32.04500 30.66400
-4.60400 32.04300 46.00400
-4.13000 31.99800 30.64600
-4.05700 32.02300 46.36500
-3.62000 32.09500 30.50900
-3.66500 32.08200 46.58200
-3.23100 31.96200 30.33900
-3.14600 32.07700 47.60000
-2.64800 32.04500 30.06800
-2.58200 32.01100 47.92400
-2.18900 31.99400 22.92200
-2.12500 32.07300 24.54100
-2.26700 31.98800 29.83400
-2.05900 32.04000 42.52600
-2.18500 32.07600 43.89200
-2.11400 31.94400 47.95200
-1.73700 31.96000 22.55800
-1.58700 32.03400 42.42500
-1.75400 32.03000 44.05200
-1.57900 31.97200 47.58900
-1.22700 31.95600 22.44000
-1.08700 32.04700 42.47000
-1.25400 32.02800 43.99200
-1.13400 32.02800 45.35400
-0.67000 32.09000 22.51400
-0.58700 32.02300 42.46200
-0.78000 32.03500 44.02900
-0.62300 32.03800 45.02600
-0.20400 31.96200 22.37600
-0.14300 31.93800 42.36300
0.37900 32.04500 22.11700
0.37500 32.06600 42.01900
0.75700 31.96900 21.84000
0.77800 32.07300 41.80700
1.31400 31.98800 21.52400
1.25000 31.95400 41.47600
1.80600 31.95700 20.96600
1.85800 32.00900 41.01700
2.34300 32.00900 20.42000
2.37600 31.96800 40.54100
2.83100 31.96500 20.17600
2.87900 32.00100 39.95800
3.23200 32.00000 20.16100
3.29300 31.99900 39.52000
3.31600 32.07400 45.90600
3.31900 32.12400 47.57200
3.81700 32.13500 20.30900
3.84000 32.01200 39.01700
3.82300 32.05100 45.42400
3.83000 32.16300 48.08200
4.39100 32.00900 20.31500
4.27000 31.93900 38.59600
4.27400 31.94600 45.16500
4.33500 32.08100 48.37800
4.95800 32.03200 20.19600
4.74600 31.99900 38.49000
4.78300 31.95000 45.11300
4.78000 31.99500 48.46300
5.38000 32.09500 20.09700
5.27800 31.97200 38.54900
5.37200 32.09500 45.34400
5.27300 32.00400 48.36100
5.78000 31.99500 20.10400
5.83400 32.06900 38.96600
5.72600 32.07600 45.48900
5.81600 32.04400 47.97400
6.22400 32.10400 20.19000
6.30800 32.01000 39.54800
6.72700 32.10500 20.50100
6.80900 32.09600 41.02500
7.28700 32.15000 21.09400
7.33800 32.06400 41.47000
7.87800 32.09400 21.47100
7.85300 32.15600 41.87100
8.42600 32.01800 21.54800
8.36100 31.98500 42.27000
8.90500 31.99000 21.41400
8.88100 32.02900 42.03300
9.42000 32.03400 21.15500
9.45400 32.12300 41.69200
9.82900 31.99100 20.96800
9.87700 31.99400 25.49100
9.94300 32.03700 28.42200
9.91300 32.10000 41.66900
10.34500 32.04500 20.46500
10.36200 32.04000 25.06300
10.41300 32.07900 28.56200
10.42900 32.02600 41.62500
10.87600 32.03500 20.08200
10.82400 32.01400 24.88900
10.91300 32.08600 28.59600
10.85600 31.99500 41.46000
11.33200 31.99000 19.80200
11.31800 32.06800 24.83500
11.33000 32.09000 28.66500
11.41000 31.95900 41.04800
11.86700 32.10300 19.59800
11.78800 31.92800 24.58200
11.83200 32.00500 29.34200
11.90600 31.96300 40.53100
12.41000 32.10100 19.61300
12.32700 31.97200 24.02600
12.44000 32.09400 30.30500
12.30500 32.10800 39.88100
12.87200 32.04900 19.77800
12.80000 32.00600 22.53000
12.79400 32.05600 30.55500
12.83600 32.14600 39.61400
13.32500 32.00900 19.94400
13.34200 31.93300 22.02800
13.32700 32.14100 30.99200
13.30700 32.10400 36.91300
13.24700 32.11300 39.04600
13.41900 32.02000 39.89200
13.80500 32.08200 20.56400
13.88000 31.95500 21.54800
13.79300 32.14600 31.58900
13.85300 32.12800 36.49000
13.78700 32.02700 39.50000
13.91600 32.11200 40.35800
14.30600 32.08100 31.92500
14.41300 32.06200 36.47700
14.24600 31.98800 39.60400
14.30200 32.07500 42.09800
14.78000 31.99500 32.02000
14.91600 31.99800 36.47100
14.79400 32.03900 39.56800
14.85400 32.07800 42.54900
15.21400 32.06900 32.11300
15.34000 31.97000 36.34400
15.28000 32.01700 39.46000
15.35800 32.10000 43.05600
15.83200 32.04400 32.45700
15.79500 32.03600 35.96400
15.75000 32.10300 39.50600
15.92500 32.03900 44.32000
16.20600 32.02900 39.61200
16.36500 32.05100 44.54300
16.84900 32.11500 40.42500
16.91300 32.09200 44.60100
17.37800 32.07300 40.87800
17.41700 31.98700 44.53900
17.71100 32.04100 41.06400
17.81300 31.94900 44.31100
24.31700 32.01700 49.54500
24.44800 32.03600 50.88800
24.74600 32.04800 49.36700
24.91300 32.05700 51.03400
25.24600 32.06800 49.39600
25.37500 32.04800 50.98500
25.79100 32.06800 49.82700
25.88700 32.01900 50.53600
8.81900 37.97200 33.09200
8.89100 38.05300 33.98900
9.32100 37.98200 32.64500
9.42900 38.03000 34.43000
9.73200 38.00400 32.58500
9.91300 37.99700 34.45400
10.31900 38.02000 25.59700
10.35600 38.09300 27.11600
10.28500 38.06000 32.89900
10.33000 37.92100 34.33400
10.74600 38.03700 25.47400
10.91400 38.04500 27.48700
11.24600 38.05600 25.44000
11.42800 37.98200 27.52100
11.72700 38.06300 25.40200
11.88000 37.94400 27.34600
12.30700 38.03500 25.00200
12.42100 38.00900 26.98400
12.71700 38.06800 24.84300
12.91300 38.00900 26.94800
13.26300 38.00300 24.66200
13.42100 37.97200 26.98200
13.78900 38.06200 24.88300
13.88600 37.94000 26.85000
14.27900 38.07300 25.41000
14.30600 37.96100 26.40900
-27.19200 -6.82900 12.20600
-27.10900 -5.68800 12.22000
-26.67000 -7.64500 12.22900
-26.69600 -5.24400 12.28500
-26.16000 -9.72200 12.29300
-26.17300 -4.82400 12.25700
-25.65200 -10.12600 12.26600
-25.62400 -3.81000 12.12500
-25.17300 -11.25400 12.28900
-25.17700 -3.08800 12.10200
-24.69500 -11.65200 12.26200
-24.56000 -1.75100 12.20400
-24.23500 -11.84000 12.28300
-24.04700 -1.35500 12.22000
-23.74600 -11.76400 12.14500
-23.65200 -1.12300 12.17400
-23.28200 -11.64400 12.20500
-23.08700 -0.80300 12.15000
-23.16500 1.86700 12.34000
-23.08600 3.35500 12.15000
-22.76000 -11.11700 12.14700
-22.58700 -0.33200 12.26300
-22.67900 1.26500 12.27800
-22.68700 3.87000 12.20600
-22.25500 -10.62800 12.14500
-22.12600 4.20700 12.27900
-21.62400 -9.67700 12.26000
-21.58700 4.26800 12.24500
-21.23700 -9.21600 12.14200
-21.08700 4.22400 12.27700
-20.75400 -9.21000 12.23800
-20.62400 -3.29900 12.25300
-20.71400 -2.56500 12.18200
-20.58700 4.13900 12.29800
-20.27900 -9.28300 12.22200
-20.12300 -3.78800 12.22000
-20.19600 -1.77300 12.18900
-20.12000 4.12500 12.21900
-19.74200 -9.73600 12.20100
-19.58700 -3.83800 12.25500
-19.75400 -1.68700 12.21200
-19.63500 4.27500 12.23500
-19.21200 -10.19000 12.22300
-19.12300 -3.72000 12.22900
-19.27300 -1.75000 12.20600
-19.08700 4.29600 12.20000
-18.71000 -10.32000 12.16300
-18.60600 -3.29000 12.22200
-18.74100 -2.24100 12.22700
-18.58700 4.31700 12.19500
-18.11500 -10.52800 12.28300
-18.16700 4.46000 12.19300
-17.70600 -10.58200 12.24100
-17.61500 -3.70100 12.26600
-17.68100 -3.34500 12.20400
-17.62400 5.38800 12.21500
-17.22000 -10.74700 12.23200
-17.18100 -4.76600 12.23300
-17.13000 -2.83100 12.28400
-17.15000 -1.70400 12.28500
-17.19100 1.19200 12.19600
-17.06200 3.74500 12.21800
-17.19100 4.20300 12.20700
-17.13500 5.79100 12.21400
-16.78500 -10.82700 12.16500
-16.56900 -5.55600 12.28300
-16.75400 1.23800 12.20700
-16.58700 3.90900 12.20800
-16.78900 4.31800 12.21500
-16.66100 7.68100 12.19600
-16.69200 8.76200 12.27600
-16.61600 9.83900 12.21000
-16.20800 -11.21800 12.20200
-16.14700 -5.76500 12.24600
-16.25400 1.19400 12.19800
-16.08700 3.85300 12.21400
-16.19300 5.23500 12.20800
-16.16200 10.29300 12.25200
-15.70600 -11.38900 12.20300
-15.64300 -6.02200 12.15000
-15.75400 1.19900 12.18100
-15.62300 3.73100 12.22400
-15.75400 5.35300 12.22500
-15.66000 10.44200 12.18500
-15.61400 20.42000 12.26900
-15.65100 21.93100 12.19400
-15.13500 -11.39700 12.24400
-15.17000 -6.04800 12.14700
-15.21300 1.30000 12.28400
-15.04700 3.43500 12.20000
-15.25400 5.33000 12.22900
-15.16400 10.76300 12.24700
-15.27900 20.24200 12.24800
-15.13300 22.31000 12.22400
-14.62000 -11.38300 12.24600
-14.68700 -6.13800 12.17500
-14.66500 1.81800 12.29900
-14.66200 3.25900 12.24100
-14.75400 5.32100 12.22500
-14.58700 10.93100 12.18700
-14.73900 19.79800 12.30800
-14.64300 22.67900 12.27200
-14.11800 -11.27700 12.21100
-14.18700 -7.16000 12.15700
-14.29100 5.18600 12.19100
-14.08700 10.91000 12.22000
-14.17500 19.27700 12.25700
-14.13500 22.82800 12.25600
-13.66600 -11.08300 12.13400
-13.65900 -8.64600 12.29200
-13.67500 -4.09100 12.27400
-13.64200 -3.29100 12.28400
-13.73300 3.74400 12.22700
-13.67300 10.75200 12.29100
-13.70700 16.87300 12.23900
-13.60700 17.15600 12.23800
-13.63700 18.88800 12.22900
-13.58700 22.81600 12.23700
-13.23000 -10.23900 12.24900
-13.17100 -9.64800 12.22300
-13.25400 -4.27100 12.22800
-13.08700 -3.13900 12.22100
-13.20800 3.29200 12.21700
-13.14000 10.41300 12.23700
-13.20000 18.86900 12.29600
-13.13700 22.69000 12.24700
-12.78000 -4.19900 12.21800
-12.65200 -3.18800 12.28000
-12.70600 3.25600 12.24300
-12.67000 10.26800 12.22400
-12.73300 19.29000 12.13400
-12.64000 22.45800 12.11500
-12.18700 3.40600 12.26900
-12.23100 10.13600 12.22500
-12.18800 19.74200 12.14100
-12.06400 22.69200 12.24200
-11.69000 -5.51700 12.25000
-11.59000 -5.30400 12.23200
-11.66700 3.74300 12.18200
-11.73400 9.79000 12.26000
-11.60700 20.70900 12.24500
-11.64400 22.89400 12.21500
-11.17800 3.89900 12.27400
-11.14300 9.17100 12.35700
-11.14300 21.28800 12.29000
-11.15400 23.16100 12.28700
-11.17800 25.74100 12.21800
-11.17700 27.19300 12.30400
-10.68000 4.12300 12.19800
-10.63600 6.88000 12.21300
-10.73600 7.17200 12.21100
-10.56100 8.32800 12.24500
-10.63800 21.70000 12.28900
-10.65100 23.31900 12.20700
-10.73600 25.29900 12.22800
-10.59600 27.67600 12.25200
-10.26700 4.17900 12.19700
-10.08700 8.18800 12.25600
-10.17300 22.62500 12.19600
-10.19200 27.93500 12.17400
-9.64900 3.92200 12.28700
-9.62800 8.28300 12.23100
-9.70600 22.76600 12.24900
-9.64700 28.19100 12.22400
-9.19100 3.69500 12.27400
-9.11000 8.74600 12.21500
-9.13500 22.88800 12.20700
-9.17000 28.33100 12.22400
-8.69100 3.33600 12.27400
-8.63900 9.40000 12.20600
-8.62000 22.86600 12.27400
-8.67000 28.36100 12.22400
-8.25500 3.13200 12.19400
-8.16100 9.69400 12.30200
-8.19900 16.39100 12.25600
-8.10800 17.34200 12.22300
-8.16600 22.77500 12.18800
-8.17000 28.35300 12.22400
-7.73800 2.96100 12.24900
-7.69400 9.67700 12.31400
-7.73900 15.73100 12.23100
-7.69800 17.64300 12.29200
-7.67700 22.38500 12.33700
-7.67000 28.37000 12.22400
-7.20700 3.12200 12.11300
-7.17100 9.25700 12.29000
-7.19800 14.86000 12.24500
-7.11000 17.34900 12.23400
-7.19400 21.70800 12.26300
-7.22000 28.33400 12.17400
-6.66900 2.93300 12.32700
-6.66800 8.41400 12.19100
-6.76100 14.81100 12.23700
-6.60100 16.27600 12.22700
-6.65600 21.28500 12.21100
-6.76900 28.15700 12.25800
-6.24500 3.13100 12.14400
-6.12100 7.93700 12.25200
-6.13500 15.18200 12.28700
-6.12400 15.80700 12.26200
-6.25400 21.17100 12.17800
-6.21500 27.61300 12.22900
-5.76400 3.23900 12.14000
-5.61700 7.44600 12.23000
-5.76800 21.16500 12.15400
-5.59100 26.92500 12.28800
-5.24000 3.79000 12.13900
-5.15600 4.87600 12.27400
-5.20200 20.90000 12.24600
-5.17000 26.73500 12.22400
-4.63200 19.42900 12.22000
-4.67000 26.68000 12.22400
-4.27000 19.13000 12.20000
-4.22000 26.75000 12.17400
-3.72000 18.71600 12.18300
-3.76700 26.96400 12.15700
-3.20600 18.60100 12.19700
-3.18200 27.87000 12.14100
-2.61800 18.61900 12.16500
-2.60800 28.78600 12.18800
-2.12000 18.71700 12.27400
-2.10400 29.08900 12.20300
-1.65000 18.85800 12.12900
-1.72000 29.16200 12.17400
-1.06900 19.16100 12.20000
-1.20900 29.13000 12.28500
-0.62000 19.29000 12.27400
-0.63500 29.08200 12.23900
-0.22000 19.31700 12.17400
-0.08700 29.13800 12.26700
0.30100 19.46400 12.14600
0.41300 29.27600 12.24200
0.86900 19.64200 12.29300
0.91300 29.32900 12.24400
1.34600 19.61300 12.29700
1.40000 29.22300 12.31000
1.82900 19.37800 12.26000
1.80800 28.82800 12.23200
2.33500 18.82000 12.32400
2.36100 27.77900 12.31000
2.83900 7.34100 12.30400
2.91600 8.33900 12.15000
2.84600 17.75700 12.33000
2.86700 27.35600 12.25800
3.30900 6.73000 12.20200
3.42500 9.12800 12.22800
3.32700 17.30600 12.26000
3.37500 26.96100 12.22800
3.80500 6.37600 12.32800
3.88600 9.31900 12.20200
3.86500 17.13800 12.21600
3.91600 26.43100 12.28900
4.33000 6.31900 12.25900
4.38000 9.42200 12.21700
4.41700 17.19100 12.20000
4.35400 26.19900 12.26100
4.82000 6.38700 12.25700
4.86500 9.33200 12.18700
4.84200 17.39600 12.17400
4.83900 25.85300 12.21900
5.35700 6.70300 12.20600
5.36900 9.21500 12.24100
5.32200 17.91800 12.10000
5.33400 23.81400 12.25200
5.79800 7.17100 12.11900
5.91300 8.97700 12.20000
5.83900 19.25900 12.17400
5.79900 21.15000 12.23100
6.24600 7.26700 12.20600
6.42100 9.10200 12.27000
6.73400 7.32800 12.23600
6.95200 8.92100 12.22400
7.35900 7.72200 12.28900
7.31400 8.72900 12.29400
7.81300 -15.80900 12.21100
7.79900 -14.70700 12.28400
8.26000 -16.25900 12.21000
8.34200 -14.24500 12.27000
8.79400 -16.54700 12.33500
8.91300 -14.17700 12.23300
9.29800 -16.30900 12.20700
9.34300 -14.21900 12.28900
9.87100 -15.85200 12.27200
9.85500 -14.67700 12.27900
32.81000 6.72600 12.20500
32.89200 8.68000 12.21400
33.25800 6.39500 12.30300
33.33000 8.91300 12.24400
33.75600 6.29700 12.28100
33.83000 8.94400 12.15000
34.24600 6.33500 12.23700
34.36500 8.86000 12.18100
34.71200 6.41900 12.24500
34.82300 8.69300 12.29900
35.27800 6.67300 12.21700
35.44300 7.85000 12.24100
35.81900 6.43000 12.24800
35.91300 7.69300 12.26100
36.23300 6.35800 12.24800
36.35100 7.64500 12.25500
36.76600 6.78300 12.22200
36.85300 7.20500 12.26400
-27.17300 -11.20900 18.31800
-27.16800 -7.74300 18.14100
-26.62000 -12.12900 18.23600
-26.70200 -7.13400 18.14100
-26.21100 -12.38600 18.22600
-26.16300 -6.33000 18.19000
-26.16300 -1.73700 18.22800
-26.17900 -1.27200 18.16600
-25.67000 -12.53900 18.26900
-25.69700 -5.13300 18.14100
-25.69500 -2.82600 18.30700
-25.69000 -0.07000 18.18600
-25.12000 -12.63000 18.27400
-25.17700 -4.18600 18.17000
-25.18400 -3.80000 18.27000
-25.19500 0.19000 18.19700
-24.72500 -12.79500 18.22400
-24.67000 0.27400 18.22400
-24.18700 -13.21800 18.30700
-24.17000 0.30400 18.22400
-23.70000 -13.84300 18.24400
-23.65100 0.37800 18.18800
-23.09300 -17.08000 18.22900
-23.10700 0.66600 18.21700
-22.57600 -17.51700 18.19800
-22.66800 1.20100 18.10900
-22.17000 -17.61500 18.19200
-22.18100 2.43900 18.18500
-21.70400 -17.70400 18.21600
-21.61800 3.17700 18.22400
-21.13100 -18.08000 18.23700
-21.23800 3.40300 18.15400
-21.13500 9.30900 18.23600
-21.20300 10.82800 18.27400
-20.66300 -19.17200 18.32900
-20.68000 3.62500 18.20000
-20.71600 8.97500 18.32300
-20.65400 11.18600 18.30700
-20.07600 -20.08600 18.27500
-20.22900 3.84300 18.14100
-20.26400 8.89600 18.31400
-20.08700 11.24000 18.23900
-19.64000 -20.35300 18.22400
-19.67100 4.74900 18.19400
-19.67200 5.22200 18.29400
-19.68400 6.44900 18.21700
-19.78400 8.81400 18.24800
-19.60600 11.38500 18.13600
-19.14000 -20.51100 18.32300
-19.14800 11.74500 18.19300
-18.67000 -20.51100 18.25500
-18.67000 11.99200 18.17700
-18.13500 -20.53100 18.21400
-18.13500 12.15900 18.29900
-17.56800 -20.73100 18.23500
-17.58700 12.14300 18.20300
-17.05100 -20.98600 18.20000
-17.12000 12.17400 18.27400
-16.62000 -21.03700 18.25100
-16.67000 12.25800 18.22400
-16.73000 18.77800 18.24600
-16.73600 20.80000 18.24600
-16.23700 -21.00400 18.12300
-16.20900 12.38300 18.14100
-16.24500 17.22300 18.21700
-16.16600 22.33600 18.14100
-15.72700 -20.72100 18.18800
-15.67600 12.75200 18.14100
-15.70400 16.70700 18.19500
-15.56300 23.11900 18.18000
-15.12900 -20.25900 18.22400
-15.18700 13.88100 18.20200
-15.25100 16.21400 18.31500
-15.12000 23.32400 18.27400
-14.72000 -20.11600 18.17400
-14.67000 23.41700 18.22400
-14.23900 -20.03200 18.18300
-14.22000 23.40900 18.17400
-13.68300 -19.80300 18.18800
-13.67400 23.43200 18.17600
-13.16800 -19.25800 18.14100
-13.11100 23.65400 18.24600
-12.61100 -17.82100 18.22400
-12.69300 -10.77200 18.23400
-12.68200 -9.11800 18.23500
-12.67000 23.86300 18.22400
-12.28600 -17.52000 18.17700
-12.17800 -11.19000 18.22300
-12.18400 -8.66900 18.22900
-12.25900 24.00000 18.16500
-11.68800 -7.24300 18.10900
-11.68800 24.27900 18.19600
-11.21100 -6.53100 18.22300
-11.13500 24.63200 18.27800
-10.70600 -6.27300 18.22300
-10.61400 24.79100 18.25800
-10.17000 -6.19600 18.22400
-10.12000 24.86200 18.27400
-9.72000 -6.26000 18.17400
-9.67000 24.87300 18.22400
-9.27000 -6.34500 18.24400
-9.24600 24.90500 18.16100
-8.75400 -6.31700 18.19700
-8.75300 24.80800 18.28800
-8.17400 -14.19100 18.32500
-8.05300 -12.31100 18.20900
-8.19000 -6.33100 18.16500
-8.28100 24.70600 18.20600
-7.61100 -14.64900 18.26900
-7.56400 -11.81000 18.19400
-7.61800 -6.54600 18.26700
-7.65500 24.43800 18.25700
-7.17000 -14.80600 18.22400
-7.06900 -11.21700 18.19400
-7.25400 -6.64800 18.25800
-7.10100 -4.60800 18.23300
-7.21200 -4.08300 18.17300
-7.21600 24.63400 18.13600
-6.73800 -14.85500 18.20400
-6.55400 -10.82100 18.23800
-6.77500 -6.69700 18.23200
-6.59600 -6.10500 18.22900
-6.66900 -3.63700 18.31000
-6.70400 24.79200 18.18300
-6.22300 -15.12400 18.32600
-6.07100 -10.72300 18.15200
-6.16600 -3.28800 18.25400
-6.13500 24.85900 18.20200
-5.68100 -15.72700 18.26200
-5.62000 -10.60300 18.20600
-5.70200 -3.05100 18.28100
-5.62000 24.74500 18.27400
-5.10700 -18.06200 18.25300
-5.13600 -10.59000 18.23800
-5.24400 -2.86500 18.15500
-5.17000 24.66900 18.22400
-4.69500 -18.32900 18.24200
-4.67000 -10.64300 18.22400
-4.72400 -2.87300 18.14700
-4.67000 24.68400 18.22400
-4.19300 -18.49500 18.34100
-4.22000 -10.72400 18.17400
-4.23300 -3.03900 18.31600
-4.22000 24.78500 18.17400
-3.67000 -18.50300 18.29500
-3.72400 -10.81100 18.25300
-3.64300 -8.07300 18.34900
-3.61500 -6.29300 18.23900
-3.72800 -3.11100 18.26400
-3.75900 24.96100 18.15700
-3.22000 -18.58800 18.25000
-3.16900 -11.30100 18.19400
-3.13700 -8.62700 18.30600
-3.07600 -5.75500 18.17900
-3.25100 -3.27300 18.22600
-3.08100 25.74000 18.15300
-2.78300 -18.83000 18.26000
-2.57400 -11.61900 18.21700
-2.79100 -8.80300 18.21900
-2.59100 27.26300 18.24200
-2.11600 -20.02600 18.24700
-2.15300 -11.57800 18.20600
-2.23100 -9.75200 18.24300
-2.19300 27.71600 18.28600
-1.55200 -20.51500 18.24100
-1.64700 -11.10500 18.20200
-1.75100 -10.23600 18.21700
-1.64000 28.42500 18.20400
-1.12000 -20.67500 18.27400
-1.08400 28.76600 18.23800
-0.72600 -20.88100 18.22400
-0.61200 -10.77400 18.22600
-0.68400 -10.28500 18.21200
-0.64300 28.71300 18.24500
-0.08000 -21.57600 18.28500
-0.06900 -11.17400 18.21100
-0.27100 -10.22800 18.21800
-0.06400 28.31000 18.24100
0.33900 -21.84600 18.24000
0.41300 -11.14400 18.21000
0.30900 -10.57700 18.22600
0.43700 -9.58900 18.21800
0.25700 -8.61400 18.22300
0.33600 28.12900 18.25200
0.92300 -21.99500 18.15800
0.91300 -11.16700 18.20600
0.79400 -10.35200 18.21600
0.84500 -9.71200 18.23400
0.76000 -8.29200 18.22000
0.83500 27.97400 18.15800
1.36900 -21.89100 18.22300
1.41300 -11.13800 18.19700
1.28600 -9.23700 18.23800
1.37100 11.80300 18.17700
1.31900 13.70700 18.10800
1.33000 27.89200 18.18500
1.78600 -21.65300 18.21800
1.90100 -11.12600 18.16300
1.78800 -9.63600 18.23200
1.86500 11.41600 18.18100
1.71800 13.87400 18.21100
1.79400 27.79200 18.21000
2.29700 -21.22800 18.25100
2.37900 -10.73200 18.20400
2.20600 -9.83100 18.20800
2.26500 11.21800 18.24300
2.26800 14.29100 18.13100
2.36000 27.35200 18.26100
2.85700 -21.04100 18.11900
2.81400 10.27500 18.31900
2.74600 14.27800 18.21000
2.92300 26.98500 18.27800
3.37100 -20.85200 18.21800
3.35800 9.92400 18.32800
3.20500 14.15300 18.18500
3.33000 26.86900 18.22400
3.78300 -20.61200 18.20100
3.87900 -4.76700 18.24800
3.83100 -2.21900 18.15500
3.83000 9.88700 18.25400
3.84800 12.78800 18.31100
3.83000 26.77900 18.22400
4.37600 -17.78200 18.14100
4.41100 -5.16600 18.18700
4.27200 -1.84200 18.12600
4.24600 9.96400 18.21700
4.38200 12.31500 18.30700
4.33000 26.79700 18.22400
4.88500 -17.31300 18.22400
4.81200 -5.30100 18.30300
4.74100 -1.75600 18.14200
4.75000 10.36200 18.16300
4.83900 11.88700 18.20300
4.83000 26.78900 18.22400
5.28000 -17.18600 18.17400
5.30700 -6.22200 18.24200
5.23000 -1.77900 18.18400
5.35400 26.67800 18.25200
5.80500 -17.12400 18.28500
5.89100 -6.69500 18.24100
5.78000 -2.17000 18.23000
5.88700 26.43400 18.23200
6.28000 -17.18600 18.17400
6.34000 -6.84600 18.29900
6.30000 -2.58600 18.23800
6.36500 26.29500 18.20900
6.77400 -17.09500 18.17900
6.82400 -7.24100 18.27300
6.80900 -2.62700 18.30300
6.88000 26.27300 18.21100
7.37000 -16.74400 18.18700
7.39000 -9.13500 18.26200
7.28100 -2.38000 18.13500
7.32500 26.36900 18.27100
7.94800 -16.38200 18.26100
7.89700 -9.65600 18.19300
7.79400 -2.26200 18.22100
7.89600 26.63500 18.21900
8.41700 -16.32100 18.19100
8.41300 -9.75200 18.25300
8.26500 -2.02900 18.22200
8.32600 1.20600 18.34400
8.29900 3.72500 18.22400
8.33400 26.93400 18.17900
8.83000 -16.26600 18.22400
8.90600 -9.71500 18.18700
8.71300 -1.56700 18.16100
8.82300 0.19500 18.20000
8.83200 3.90800 18.21900
8.89700 23.32600 18.18700
8.77800 23.85700 18.19600
8.87000 27.17300 18.30700
9.26000 -16.11700 18.18200
9.36400 -9.35700 18.28700
9.40200 3.78100 18.27700
9.41300 23.22400 18.22000
9.27900 24.19200 18.21100
9.39200 27.12200 18.30000
9.75000 -15.64900 18.19500
9.86500 -9.21700 18.26300
9.91600 3.38500 18.19400
9.83200 23.40700 18.19500
9.77600 23.90500 18.23100
9.88800 26.93100 18.11200
10.45300 -14.36300 18.27300
10.38800 -9.10000 18.14300
10.43800 2.98400 18.27900
10.38100 27.17200 18.29200
10.88000 -14.21400 18.18800
10.88000 -8.79400 18.27900
10.88000 2.85500 18.27400
10.88000 27.29900 18.18800
11.38400 -14.13500 18.21700
11.41300 -8.72000 18.24300
11.31700 2.91500 18.14100
11.29000 27.47300 18.20900
11.89400 -14.07100 18.14900
11.90200 -8.79700 18.30200
11.83200 -4.23100 18.22500
11.94600 -2.75100 18.20700
11.89600 3.16800 18.14100
11.95200 23.43900 18.19800
11.79400 24.75100 18.20800
11.88200 28.18900 18.19400
12.30800 -13.82400 18.23900
12.33600 -9.13600 18.21300
12.34800 -4.70400 18.22800
12.33300 -2.54800 18.18600
12.39600 3.64300 18.14100
12.36500 23.41800 18.21400
12.31500 25.16700 18.20100
12.39200 29.43300 18.11700
12.81300 -13.16200 18.14100
12.85700 -12.06100 18.24600
12.74600 -4.81500 18.20600
12.91600 -2.31500 18.29500
12.86500 4.15900 18.14100
12.87800 23.78100 18.19700
12.73900 25.33000 18.21700
12.84200 29.77600 18.19300
13.24600 -4.81800 18.18400
13.38100 -2.36900 18.32400
13.38500 4.77900 18.18800
13.33000 29.95200 18.24500
13.71200 -4.62300 18.20900
13.83100 -2.69600 18.28600
13.85000 5.11800 18.13500
13.84300 29.93800 18.11400
14.25300 5.31300 18.15900
14.36400 25.44800 18.21100
14.29600 26.79500 18.21800
14.29900 30.22500 18.27000
14.79400 5.37900 18.20200
14.92900 25.69200 18.22500
14.72500 26.90100 18.23200
14.87500 30.69700 18.23800
15.26000 -6.03300 18.24500
15.36000 -5.36800 18.24500
15.28000 5.31000 18.26000
15.41300 25.80400 18.20700
15.25700 27.09800 18.17900
15.38000 30.85000 18.24600
15.74600 5.28700 18.20600
15.86200 25.82200 18.22200
15.78200 26.74900 18.21000
15.83900 30.87700 18.25600
16.33700 5.29100 18.23600
16.35900 11.43500 18.34700
16.33200 12.24200 18.17000
16.31100 12.79900 18.27500
16.35300 13.33900 18.17600
16.34400 22.68100 18.25600
16.24300 23.89200 18.23300
16.36300 25.34100 18.27200
16.24600 26.82100 18.21200
16.33000 30.87900 18.22400
16.88900 5.63800 18.10000
16.82100 10.79600 18.30700
16.92100 14.19400 18.15900
16.84800 21.44600 18.18300
16.81000 26.87900 18.30100
16.83000 30.87100 18.22400
17.35300 6.25500 18.14100
17.29200 10.20300 18.30700
17.33000 14.41400 18.24200
17.35200 20.90200 18.25800
17.32800 27.13500 18.18300
17.33000 30.78300 18.22400
17.83000 14.44700 18.16300
17.85400 20.23500 18.30700
17.71600 27.39400 18.17400
17.83700 30.62600 18.28000
18.29500 14.35100 18.21200
18.39800 19.83300 18.26000
18.32300 28.27100 18.17200
18.29000 30.24200 18.24800
18.85500 13.83800 18.21100
18.86100 19.43000 18.34200
19.35700 13.42500 18.16700
19.31200 18.79500 18.24500
19.86500 13.29400 18.17100
19.80800 17.65900 18.21800
20.41200 13.28300 18.21800
20.27400 17.30800 18.27300
20.83000 13.21900 18.22400
20.86500 17.15800 18.21900
21.27900 13.12900 18.21900
21.41300 17.19600 18.19900
21.80800 12.98600 18.34900
21.90200 17.34300 18.22400
21.82900 21.80400 18.30700
21.83500 23.31200 18.16500
22.24400 13.00300 18.24600
22.40200 17.61100 18.19200
22.28500 21.15700 18.33800
22.26400 23.85300 18.20000
22.76900 13.26600 18.14500
22.77000 17.87800 18.14100
22.74600 20.71700 18.26000
22.84900 24.26700 18.22400
23.37100 13.60200 18.22400
23.35600 18.35200 18.13400
23.33700 20.24600 18.20100
23.39700 24.63200 18.21900
23.83000 13.73500 18.22400
23.83000 24.75500 18.22400
24.33000 13.77100 18.22400
24.28000 24.76600 18.17400
24.84400 13.69300 18.18800
24.72500 24.62500 18.25200
25.35600 13.39800 18.31600
25.25400 24.18200 18.28500
25.81000 12.81000 18.31900
25.86100 23.34300 18.26200
26.31200 11.63900 18.27700
26.42100 22.94400 18.27900
26.85800 5.40700 18.25000
26.81300 6.38500 18.12300
26.80600 9.65700 18.25700
26.76000 22.67700 18.22400
27.33500 2.72800 18.30700
27.32600 7.25700 18.15600
27.30100 8.71500 18.23300
27.36500 21.84100 18.30700
27.94100 1.95500 18.24500
27.88500 19.69800 18.34300
28.35300 1.69900 18.15700
28.35200 19.40900 18.25200
28.85900 1.38700 18.23500
28.78000 19.30500 18.17400
29.29400 1.32700 18.19200
29.29300 19.31300 18.22100
29.73600 1.15100 18.20200
29.88000 18.97000 18.22900
30.31300 0.39100 18.26500
30.35800 18.35300 18.30700
30.82900 -3.51200 18.26100
30.88100 -3.06600 18.22400
30.79400 0.37500 18.28300
30.82200 17.81600 18.30700
31.20900 -3.56600 18.25200
31.33500 -2.89000 18.25800
31.33000 0.46900 18.28100
31.33000 15.68700 18.24300
31.33400 16.23200 18.17900
31.28400 17.16100 18.23000
31.86500 0.47300 18.25000
31.84700 14.76500 18.30700
32.38000 0.38700 18.27400
32.37900 14.41500 18.30700
32.30800 22.40100 18.25400
32.42100 23.87800 18.20100
32.83000 0.34600 18.22400
32.78000 14.32500 18.17400
32.74400 22.33800 18.24500
32.91300 23.93100 18.21400
33.33700 0.41400 18.18800
33.24100 14.26800 18.25800
33.30000 22.66000 18.20500
33.34600 23.76600 18.25000
33.83000 0.72600 18.13000
33.72800 14.20300 18.20500
34.28300 1.40800 18.14100
34.27900 13.83100 18.31700
34.77900 1.92600 18.19800
34.81500 13.18500 18.34400
35.31700 3.41100 18.19300
35.33400 12.28200 18.28400
35.75500 3.92800 18.15200
35.88300 10.84300 18.24900
36.32500 4.36700 18.19900
36.42000 10.49200 18.21100
36.82200 4.60900 18.09200
36.85600 10.38900 18.24500
37.29100 4.51500 18.33100
37.35200 10.18400 18.25000
37.83300 4.72700 18.16600
37.85700 9.94400 18.25000
38.24100 4.91300 18.21100
38.29700 9.75400 18.22400
38.75000 5.84500 18.15300
38.83900 6.29600 18.28400
38.82700 7.22000 18.11100
38.85600 9.38500 18.30700
-26.62900 -3.62200 24.27600
-26.55400 0.72400 24.23400
-26.14300 -10.11600 24.33900
-26.17100 -8.19800 24.15600
-26.20200 -7.64500 24.27600
-26.15200 -7.12900 24.17300
-26.23500 -4.12300 24.35300
-26.14300 0.92500 24.19600
-25.58900 -10.55500 24.29200
-25.72700 -6.23600 24.23500
-25.71000 -5.62000 24.27800
-25.64400 1.10400 24.33800
-25.09900 -10.79200 24.27700
-25.06400 0.90200 24.13600
-24.58500 -11.04700 24.22000
-24.62200 0.98900 24.10400
-24.20400 -11.18400 24.23000
-24.13400 1.23700 24.22500
-23.63900 -11.62600 24.19300
-23.70500 1.46600 24.17400
-23.11500 -18.20100 24.16700
-23.18300 -16.23700 24.14100
-23.17500 -13.73600 24.25700
-23.19300 -13.08200 24.21700
-23.16900 -12.58000 24.27200
-23.20100 1.85200 24.18800
-23.17900 3.75600 24.31100
-23.07800 5.80500 24.17600
-22.62900 -18.51000 24.14500
-22.73300 6.24300 24.25200
-22.17000 -18.57100 24.16500
-22.13900 7.79000 24.13800
-21.65100 -18.66200 24.24100
-21.66500 8.18300 24.26000
-21.16500 -18.87900 24.27100
-21.20000 8.35400 24.14100
-20.66400 -19.07800 24.21300
-20.65500 8.72700 24.14100
-20.21400 -19.22900 24.24300
-20.19300 9.44200 24.19600
-20.17400 18.77200 24.22000
-20.23200 19.83700 24.20500
-19.65300 -19.62900 24.21500
-19.75200 9.88600 24.15800
-19.72500 18.19800 24.26000
-19.71800 21.84400 24.12900
-19.12600 -20.73600 24.28000
-19.24700 10.37200 24.16600
-19.19600 17.85800 24.27400
-19.17000 22.29100 24.11100
-18.58800 -24.64600 24.18500
-18.70900 -22.72100 24.19800
-18.62600 -21.18400 24.23500
-18.63500 11.23300 24.14100
-18.74700 17.68800 24.20400
-18.57300 22.68800 24.19900
-18.08700 -24.80000 24.25000
-18.08300 11.73800 24.15000
-18.18500 17.29200 24.19900
-18.12000 22.83700 24.27400
-17.58700 -24.79800 24.21800
-17.64500 12.15100 24.22000
-17.66000 16.31400 24.30800
-17.67000 22.81800 24.22400
-17.12400 -24.59300 24.13100
-17.21000 13.43900 24.22200
-17.20900 15.69100 24.33200
-17.20400 22.68400 24.23300
-16.54100 -23.31100 24.18600
-16.68200 22.33100 24.26000
-16.17300 -23.07300 24.13800
-16.10800 21.97200 24.30700
-15.74800 -22.64000 24.17800
-15.67000 21.90000 24.22400
-15.14800 -20.29600 24.29000
-15.21800 21.95300 24.14100
-14.62600 -20.27300 24.23500
-14.63500 22.17800 24.22400
-14.11500 -20.64500 24.25500
-14.17600 -11.81100 24.30700
-14.15700 -10.67200 24.14100
-14.22100 22.36300 24.14100
-13.62100 -21.54700 24.23100
-13.55500 -12.50800 24.26000
-13.68800 -10.10400 24.14100
-13.63800 22.72300 24.22400
-13.23300 -21.82900 24.22400
-13.12000 -12.74200 24.27400
-13.13100 -9.82200 24.22400
-13.19600 22.95100 24.21700
-12.59300 -22.26600 24.25800
-12.67000 -12.87400 24.22400
-12.67000 -9.80700 24.22400
-12.67000 22.98600 24.29900
-12.05800 -22.46300 24.29400
-12.17000 -12.87000 24.22400
-12.24000 -9.90600 24.24000
-12.17000 22.90400 24.28400
-11.67000 -22.49800 24.25600
-11.72000 -12.78000 24.17400
-11.74000 -10.18300 24.22400
-11.67000 22.83800 24.25200
-11.17000 -22.53500 24.25800
-11.20600 -12.66600 24.21000
-11.24700 -10.38100 24.19400
-11.18000 22.89800 24.24800
-10.67000 -22.55500 24.27700
-10.62200 -12.65300 24.11700
-10.66400 -10.60100 24.23700
-10.70800 23.23500 24.12700
-10.22000 -22.50700 24.25400
-10.12000 -12.60300 24.19100
-10.26500 -10.60900 24.24600
-10.25200 23.96600 24.18100
-9.75000 -22.59800 24.32200
-9.63800 -12.55400 24.11700
-9.68500 -10.28300 24.10600
-9.70600 24.43000 24.17000
-9.28400 -22.75300 24.23800
-9.04900 -12.34800 24.24400
-9.25400 -10.16000 24.19500
-9.22300 24.52000 24.10400
-8.68300 -24.82200 24.19800
-8.59900 -12.19900 24.16700
-8.75400 -10.10200 24.24500
-8.69400 24.75900 24.18800
-8.15900 -25.75300 24.30700
-8.05700 -11.79600 24.21500
-8.25400 -10.11600 24.25500
-8.10600 25.29900 24.10200
-7.66600 -26.12100 24.27400
-7.62200 -11.59300 24.12400
-7.78800 -10.27600 24.21700
-7.54900 26.83100 24.20900
-7.72400 27.27600 24.22900
-7.62400 27.64100 24.24100
-7.21600 -26.32000 24.21600
-7.12200 26.83300 24.21000
-6.68300 -26.53300 24.35300
-6.66500 26.42900 24.18400
-6.13500 -26.56800 24.24200
-6.06300 25.82500 24.27800
-5.67000 -26.61100 24.22400
-5.56100 25.49700 24.26800
-5.27600 -26.76700 24.24900
-5.12000 25.39700 24.27400
-4.68900 -27.24900 24.18500
-4.72000 25.32400 24.17400
-4.08800 -29.16000 24.17800
-4.23100 25.40100 24.18300
-3.68300 -29.33200 24.15800
-3.72400 25.73100 24.21900
-3.18600 -29.56400 24.24800
-3.08600 29.36900 24.14400
-2.75800 -29.69300 24.23500
-2.68700 31.43900 24.19600
-2.19900 -30.08900 24.25300
-2.12800 32.22300 24.21000
-1.64800 -30.61700 24.20200
-1.75500 32.46100 24.17100
-1.22000 -30.79500 24.22000
-1.17300 32.75600 24.14100
-0.70600 -30.81800 24.22500
-0.57100 33.23800 24.19700
-0.22000 -30.78300 24.17400
-0.13200 3.49400 24.25300
-0.15000 5.29900 24.12600
-0.06000 33.69200 24.25600
0.28400 -30.83100 24.28600
0.39500 2.91900 24.30700
0.29300 5.82500 24.24300
0.40200 33.77700 24.18900
0.86500 -30.84800 24.20300
0.83000 2.75400 24.22400
0.78200 5.99100 24.10300
0.88000 33.79300 24.27400
1.37200 -30.82300 24.14500
1.33000 2.73500 24.22400
1.32400 6.16100 24.26000
1.33000 33.73600 24.22400
1.79500 -30.61600 24.20700
1.85500 2.87700 24.13900
1.86100 6.14900 24.23600
1.83000 33.74800 24.22400
2.25200 -30.12900 24.18500
2.44200 3.15300 24.25500
2.36800 5.96000 24.23100
2.33000 33.79100 24.22400
2.80500 -29.22700 24.21500
2.90500 3.30800 24.17900
2.76400 5.70200 24.22400
2.83000 33.77800 24.22400
3.36300 -28.87900 24.26000
3.36600 3.69700 24.19600
3.29300 5.23200 24.24300
3.29000 33.65700 24.22400
3.75600 -28.59300 24.14100
3.85300 -26.21500 24.28300
3.87100 -24.78000 24.24300
3.83200 33.50100 24.27400
4.27200 -24.32700 24.12100
4.31600 33.47400 24.15800
4.79400 -24.24600 24.22400
4.87900 33.72300 24.24200
5.36000 -24.10500 24.14100
5.42000 34.17900 24.21800
5.90700 -23.85600 24.16800
5.86300 34.40300 24.20100
6.27200 -23.57200 24.19800
6.37000 28.16400 24.24100
6.26800 28.88300 24.20300
6.41100 34.62900 24.25400
6.81600 -23.27000 24.26000
6.91600 27.84700 24.19900
6.82100 30.33500 24.16800
6.83900 34.84200 24.17400
7.33000 -23.21700 24.22400
7.38500 27.89600 24.14600
7.29300 30.72200 24.12200
7.35600 35.26000 24.14100
7.78000 -23.22500 24.17400
7.89700 28.42500 24.14800
7.74600 30.80200 24.20500
7.86200 36.19200 24.17700
8.26900 -23.10600 24.18000
8.40400 28.79300 24.16300
8.23900 30.75400 24.21200
8.40000 37.38600 24.14500
8.80800 -22.74700 24.18800
8.90400 29.33300 24.14100
8.79000 30.39900 24.24500
8.87500 37.72100 24.28000
9.31100 -22.10600 24.19100
9.41300 37.78500 24.24600
9.80600 -21.12900 24.17900
9.90400 37.71300 24.29200
10.27900 -20.70600 24.12300
10.44000 37.40100 24.21400
10.83500 -20.25900 24.18300
10.83000 29.26800 24.26300
10.81800 30.35600 24.13200
10.91300 37.30300 24.25700
11.35900 -19.81300 24.19900
11.36800 28.69100 24.32300
11.23800 30.92400 24.19900
11.41000 37.24200 24.15800
11.74500 -19.59000 24.15900
11.83200 -4.25200 24.30900
11.93200 -2.78600 24.18500
11.89500 28.46600 24.26000
11.80200 31.38600 24.10800
11.84500 37.41300 24.18700
12.28500 -19.21300 24.14400
12.32900 -16.21800 24.30300
12.42800 -15.25300 24.18600
12.27300 -4.85100 24.30700
12.42000 -2.18300 24.17500
12.32400 28.44300 24.13900
12.31800 32.18800 24.25800
12.38100 37.68800 24.28300
12.74800 -18.56300 24.18100
12.84500 -17.56100 24.25500
12.85500 -14.73200 24.23200
12.84100 -5.10800 24.30700
12.93900 -1.80900 24.20400
12.86100 28.61700 24.26000
12.86100 32.87500 24.24100
12.88000 37.69700 24.22300
13.38000 -14.55900 24.20700
13.33000 -5.12500 24.22400
13.44400 -1.30900 24.18500
13.25700 28.90600 24.14100
13.32400 33.30800 24.23400
13.27400 37.71700 24.33700
13.85500 -14.57200 24.24000
13.75700 -5.04200 24.14800
13.91800 -0.80400 24.28200
13.89300 29.36400 24.16300
13.86000 33.73300 24.28100
13.82200 37.26600 24.22500
14.33000 -14.65100 24.22400
14.28000 -4.77000 24.12300
14.29300 -0.55800 24.21900
14.40500 29.57300 24.12000
14.83000 -14.69900 24.22400
14.87500 -4.25700 24.22400
14.75500 -0.31300 24.15600
14.82700 29.59400 24.19300
15.28000 -14.66200 24.17400
15.29900 -4.09600 24.19700
15.24600 -0.26300 24.19400
15.31900 29.52800 24.35800
15.71200 -14.51300 24.20700
15.76300 -4.04400 24.20700
15.74500 -0.24900 24.15800
15.82100 29.56700 24.19000
16.19900 -14.07400 24.23200
16.34800 -3.81700 24.13600
16.24600 -0.23300 24.19200
16.33000 29.60000 24.22400
16.71000 -13.59600 24.18100
16.86200 -3.43100 24.27100
16.74600 -0.12900 24.22400
16.83000 29.63500 24.22400
17.28800 -13.24300 24.22600
17.35300 -3.72400 24.17600
17.24600 -0.06600 24.26200
17.33000 29.71400 24.22400
17.77800 -13.07500 24.10700
17.91200 -4.13500 24.18200
17.73000 -0.15700 24.25700
17.83000 29.75600 24.22400
18.26000 -12.23600 24.24800
18.32200 -11.74400 24.20900
18.27200 -10.77700 24.26200
18.41300 -4.29700 24.24600
18.32100 -1.31900 24.21400
18.33000 29.66900 24.18600
18.75300 -10.17200 24.19200
18.87300 -4.25100 24.23100
18.76100 -2.24400 24.21600
18.82600 29.58000 24.30100
19.32300 -9.88600 24.26000
19.40900 -3.69200 24.13800
19.27800 -3.09900 24.23900
19.37200 29.59800 24.22000
19.83000 -9.79500 24.22400
19.87600 29.81400 24.22400
20.28000 -9.65500 24.14100
20.37600 30.17600 24.21400
20.85100 -9.24700 24.17400
20.93900 14.46100 24.24400
20.92800 16.63100 24.30000
20.83000 30.34400 24.22400
21.35200 -8.75800 24.18800
21.38000 14.22800 24.27400
21.28900 16.94400 24.24900
21.33000 30.38700 24.22400
21.83000 -8.59500 24.25200
21.86500 14.13400 24.21300
21.79600 17.23500 24.21600
21.80900 30.27800 24.22400
22.28000 -8.59200 24.23900
22.41300 14.16100 24.28200
22.28000 17.33100 24.17400
22.35400 29.94100 24.27400
22.73100 -8.78000 24.27600
22.88000 14.14000 24.25500
22.71400 17.21100 24.24700
22.72000 29.64100 24.22800
23.29100 -9.25900 24.27400
23.36500 14.19500 24.30000
23.32100 16.77300 24.19200
23.29500 29.38100 24.29900
23.84900 -9.59100 24.32200
23.85500 14.32300 24.22900
23.81400 16.26900 24.19000
23.83000 29.33900 24.22400
24.33000 -9.63700 24.24000
24.28700 29.43000 24.21500
24.76200 -9.57500 24.19300
24.90000 -0.08300 24.30700
24.86100 2.25100 24.21400
24.80200 29.60600 24.11300
25.31600 -9.26700 24.17200
25.27500 -0.30900 24.22400
25.34100 2.81900 24.22000
25.42000 29.44400 24.21800
25.89000 -8.81800 24.20300
25.82000 -0.73200 24.26900
25.81700 3.28000 24.16400
25.84500 4.24400 24.27900
25.81800 4.91100 24.18300
25.74700 29.23100 24.24200
26.33000 -8.71200 24.26700
26.30700 -1.31100 24.20100
26.37300 5.76400 24.20900
26.36300 28.36900 24.26800
26.79100 -8.73900 24.28500
26.80100 -1.65300 24.31800
26.83200 6.07400 24.12400
26.81700 27.87400 24.32700
27.34400 -9.10100 24.33900
27.33000 -1.73400 24.22400
27.27600 6.13400 24.12100
27.25300 27.63200 24.22400
27.87400 -9.65000 24.31900
27.83100 -1.63800 24.18800
27.82100 5.83100 24.24100
27.83300 22.82500 24.33200
27.78400 24.81500 24.26600
27.83400 26.89900 24.31200
28.40400 -9.98100 24.34600
28.37300 -1.33500 24.20700
28.31300 5.22300 24.20700
28.37600 22.46400 24.34700
28.83000 -10.03200 24.27900
28.83000 -1.11600 24.22400
28.82100 4.28800 24.20200
28.83000 22.38600 24.29100
29.29300 -9.99500 24.27400
29.21900 -0.98300 24.17500
29.32000 2.29900 24.30700
29.30200 22.43200 24.28500
29.85200 -9.73500 24.22000
29.75700 -0.72100 24.14700
29.80000 1.60200 24.29300
29.76100 22.61600 24.18900
30.27800 -9.26800 24.12700
30.30800 -0.07900 24.18200
30.32100 0.82100 24.31100
30.31600 21.65200 24.27200
30.80000 -8.58200 24.23900
30.84800 20.25100 24.30700
31.32100 -8.19900 24.31000
31.41500 17.41500 24.22800
31.82200 -7.74000 24.19800
31.86500 17.24700 24.18800
32.36700 -7.39800 24.19200
32.41300 17.24700 24.23100
32.83000 -7.30800 24.22400
32.84700 17.22100 24.24100
33.33000 -7.31700 24.22400
33.42700 16.81000 24.22000
33.83000 -7.31100 24.22400
33.85700 16.70600 24.24200
34.30700 -7.18200 24.14100
34.35100 16.31500 24.20400
34.86000 -6.83000 24.14100
34.92100 15.81100 24.24000
35.32200 -6.14400 24.18400
35.32500 -4.86800 24.30000
35.32500 -4.06100 24.14700
35.41300 15.65800 24.29400
35.87000 -3.27900 24.14100
35.91300 15.62300 24.29300
36.31800 -2.65700 24.11400
36.39800 15.61900 24.30800
36.82700 -1.22200 24.18800
36.91800 15.37100 24.23600
37.26300 -0.13800 24.15900
37.30400 15.12100 24.32300
37.81900 0.25400 24.17500
37.86000 14.40700 24.24100
38.34100 0.58100 24.13100
38.30400 14.17400 24.22400
38.74600 0.67100 24.18300
38.88700 13.92900 24.30700
39.29400 0.70700 24.25100
39.26500 13.62500 24.26300
39.82500 0.88400 24.18800
39.83700 13.22500 24.25800
40.36600 1.13600 24.21200
40.41900 13.01600 24.21900
40.83000 1.20200 24.22400
40.89000 6.28300 24.23400
40.85400 7.22400 24.14000
40.83600 12.93100 24.25300
41.33000 1.22200 24.22400
41.34100 5.78500 24.21500
41.25300 7.89300 24.14900
41.33000 12.85100 24.22400
41.85500 1.34100 24.12800
41.80500 5.32400 24.26000
41.90600 9.20400 24.22900
41.78000 12.78200 24.17400
42.42300 1.73900 24.15800
42.29700 4.62600 24.25500
42.33000 9.74600 24.19000
42.20700 12.60800 24.23300
42.80800 10.27100 24.12200
42.83600 11.92700 24.30700
-27.68700 -3.29100 30.26600
-27.66100 0.33700 30.22300
-27.19800 -3.77800 30.19600
-27.15000 0.69000 30.21500
-26.69200 -4.05400 30.33500
-26.67000 0.79500 30.22400
-26.17000 -4.05700 30.27700
-26.22000 0.78500 30.17400
-25.67000 -4.01300 30.28800
-25.80300 0.62200 30.23300
-25.13500 -4.08400 30.24500
-25.20100 0.37700 30.30500
-24.64000 -4.31700 30.22400
-24.67000 0.37500 30.22400
-24.11600 -4.63500 30.34000
-24.17000 0.45700 30.22400
-23.63400 -8.21600 30.27500
-23.67700 -6.68500 30.16300
-23.66200 -5.07800 30.26900
-23.78500 0.51900 30.17200
-23.14700 -13.67300 30.28200
-23.08300 -11.84400 30.19800
-23.09100 -8.73000 30.20100
-23.24400 0.76100 30.14400
-22.65500 -14.18600 30.28900
-22.64300 -11.39700 30.13300
-22.58700 -8.81800 30.28700
-22.69200 1.40400 30.19700
-22.16900 -14.70400 30.28800
-22.21100 -11.22000 30.24100
-22.16900 -8.89600 30.29100
-22.18500 2.81000 30.20100
-21.71700 -15.36500 30.27700
-21.65800 -10.78300 30.21400
-21.66000 -9.21600 30.28400
-21.74700 3.70200 30.13700
-21.70700 4.28800 30.23600
-21.58800 6.72400 30.14600
-21.26300 -15.78400 30.26000
-21.13400 7.16500 30.21300
-20.68000 -16.82800 30.30700
-20.55000 8.20500 30.20900
-20.05000 -17.50600 30.23900
-20.06500 8.67400 30.21200
-19.62000 -17.71000 30.27400
-19.68800 8.92600 30.17400
-19.24300 -17.88900 30.25600
-19.15300 9.20100 30.14100
-18.64200 -18.62400 30.32300
-18.63500 9.67700 30.14100
-18.72000 13.65000 30.23000
-18.65700 15.76700 30.14100
-18.16300 -19.74000 30.28500
-18.16200 16.18400 30.17400
-17.63600 -20.14100 30.24700
-17.77300 16.44500 30.18400
-17.20000 -20.33800 30.22900
-17.22600 16.74600 30.22900
-16.70000 -20.56700 30.22400
-16.70300 16.93300 30.14100
-16.23900 -20.80200 30.19900
-16.12800 17.18400 30.14100
-15.71300 -21.29700 30.19800
-15.64600 17.68600 30.14100
-15.16400 -21.72200 30.22100
-15.16400 18.82300 30.12500
-14.70600 -21.77200 30.16600
-14.75800 19.38000 30.19400
-14.17000 -21.77400 30.25100
-14.18700 19.68900 30.26000
-13.67100 -21.57900 30.18800
-13.67000 19.72800 30.22400
-13.64900 24.39600 30.34300
-13.69300 25.87800 30.20900
-13.13000 -21.35500 30.22300
-13.17000 19.77500 30.22400
-13.19000 23.75000 30.26400
-13.24300 26.79500 30.14500
-12.67000 -21.18900 30.22400
-12.73200 19.91600 30.14100
-12.69300 22.71600 30.26900
-12.71900 29.86200 30.14000
-12.18700 -21.08700 30.20300
-12.18800 20.40200 30.17700
-12.21400 22.13600 30.23800
-12.24800 30.36500 30.19900
-11.72000 -21.11100 30.22600
-11.68100 30.86600 30.10700
-11.65600 32.37500 30.24100
-11.55500 34.71500 30.18300
-11.28900 -21.27700 30.26000
-11.04300 35.11500 30.22400
-10.68400 -23.35300 30.26000
-10.65300 -22.66000 30.16100
-10.69400 -22.19600 30.27200
-10.65700 35.38100 30.17400
-10.13300 -24.13700 30.23800
-10.11800 35.75700 30.22400
-9.72200 -24.36100 30.28000
-9.67000 35.89300 30.22400
-9.20600 -24.38700 30.20300
-9.17000 35.87700 30.22400
-8.72000 -24.30500 30.17400
-8.70200 35.69600 30.23100
-8.20800 -24.31800 30.22000
-8.18200 35.16500 30.29300
-7.70200 -24.57400 30.35600
-7.67200 34.26700 30.27100
-7.17100 -25.16800 30.33000
-7.15800 33.34700 30.30700
-6.68200 -25.77400 30.30800
-6.63600 32.37900 30.27000
-6.14600 -26.27700 30.29600
-6.07200 32.00900 30.21400
-5.57400 -26.68500 30.29900
-5.70200 31.79800 30.22300
-5.18000 -26.88300 30.32200
-5.14900 30.29800 30.18300
-4.70100 -27.24500 30.26000
-4.62000 29.83000 30.16800
-4.11500 -27.57400 30.30700
-4.06500 29.81900 30.14700
-3.67000 -27.71100 30.22400
-3.61900 29.93500 30.11800
-3.68800 32.80800 30.24700
-3.68800 33.70800 30.28000
-3.14000 -27.77400 30.12800
-3.08100 31.23100 30.16000
-3.29200 32.65700 30.21900
-3.23200 34.38400 30.22800
-2.73100 -27.55100 30.19500
-2.55800 35.74400 30.19100
-2.23100 -27.09500 30.18800
-2.04800 36.08600 30.26200
-1.63800 -26.81500 30.22400
-1.58700 36.17100 30.23100
-1.17000 -26.79200 30.22400
-1.09100 36.15000 30.28000
-0.67000 -26.83000 30.22400
-0.63400 36.00100 30.23200
-0.22800 -26.87400 30.22400
-0.17000 35.85400 30.15000
0.35600 -27.07000 30.30700
0.31400 35.93900 30.24400
0.83000 -27.22000 30.22400
0.87100 36.08700 30.33700
1.28000 -27.27900 30.17400
1.43900 35.89600 30.25800
1.79400 -27.19400 30.22500
1.87900 35.65000 30.33100
2.32800 -27.27100 30.17500
2.34200 35.37000 30.25700
2.88600 -27.63400 30.17500
2.83000 35.25000 30.22400
3.36300 -28.70900 30.27300
3.33000 35.10200 30.29000
3.83000 -29.25700 30.23300
3.88700 34.39600 30.23600
4.35200 -29.53400 30.16400
4.40900 33.82400 30.20700
4.86300 -29.57500 30.12700
4.87100 33.49400 30.14800
5.37700 -29.34900 30.23900
5.35800 33.39600 30.12000
5.82700 -29.11200 30.13700
5.78600 -26.65300 30.25100
5.92400 -26.23700 30.16600
5.90000 33.73000 30.22300
6.32900 -25.67200 30.16300
6.38800 34.34900 30.21500
6.78200 -25.15500 30.18800
6.84700 34.69500 30.28100
7.30000 -24.70100 30.14100
7.33300 34.82200 30.17400
7.80600 -24.19900 30.14100
7.79600 35.21900 30.20700
8.36400 -23.72800 30.22400
8.25900 35.86800 30.20200
8.83000 -23.55900 30.22400
8.72800 36.37800 30.18900
9.35400 -23.52200 30.14100
9.24000 36.84200 30.19500
9.91000 -23.27800 30.25400
9.80400 37.34500 30.18400
10.42500 -22.89700 30.24200
10.37800 37.70200 30.30300
10.86300 -22.71600 30.22200
10.91300 37.71900 30.28400
11.38600 -22.34600 30.22200
11.33600 37.61900 30.31800
11.77600 -22.03600 30.19000
11.80100 37.20500 30.29000
12.31900 -21.75600 30.26000
12.33400 28.31300 30.26500
12.31100 29.24200 30.15900
12.33100 30.84600 30.21200
12.36100 32.23800 30.13300
12.33600 36.35600 30.30700
12.83000 -21.70400 30.22400
12.93300 27.44800 30.26700
12.76000 32.72000 30.09300
12.84600 35.36700 30.30600
13.34500 -21.70200 30.18800
13.31300 27.20000 30.27400
13.83900 -21.29200 30.10400
13.84500 26.44600 30.34700
14.31900 -20.84100 30.13800
14.42400 25.44800 30.28800
14.79400 -20.72000 30.22100
14.88000 25.21500 30.27400
15.30100 -20.59400 30.14100
15.34400 25.11500 30.24300
15.91300 -19.69500 30.16000
15.84600 24.98600 30.16500
16.36200 -19.11500 30.19500
16.29500 24.98500 30.10900
16.90200 -17.77200 30.22400
16.80300 25.23100 30.23700
17.44200 -16.74200 30.21900
17.28700 25.39400 30.11200
17.91300 -16.58900 30.17500
17.82800 25.75200 30.26000
18.40300 -16.57400 30.12900
18.33000 25.83700 30.22400
18.88000 -16.49700 30.20700
18.80500 25.89000 30.19400
19.27900 -16.48300 30.12200
19.24300 25.97500 30.21500
19.79300 -16.40200 30.22600
19.82400 26.27300 30.20100
20.30500 -16.21700 30.14100
20.32100 26.35200 30.26300
20.84300 -15.78400 30.14100
20.78000 26.72500 30.11900
21.30300 -13.08000 30.14100
21.24600 26.80400 30.20200
21.77200 -12.57700 30.14100
21.79400 26.79400 30.18200
22.38000 -12.25400 30.14800
22.30400 26.65400 30.15600
22.94000 -11.80100 30.19800
22.85400 26.38700 30.25800
23.32700 -11.17800 30.15300
23.22800 26.27700 30.24400
23.73400 -10.06500 30.22500
23.81500 25.35400 30.27700
24.20500 -9.60600 30.20100
24.33200 23.90100 30.31600
24.80200 -8.05900 30.21300
24.69900 23.66600 30.26800
25.21800 -7.52300 30.18200
25.27600 23.48300 30.33300
25.73200 -7.07100 30.16900
25.74200 23.59800 30.18200
26.32600 -6.21000 30.17500
26.29400 23.40300 30.31900
26.86500 -5.67700 30.22400
26.86400 -1.26100 30.18300
26.77400 0.33900 30.14100
26.86500 23.36500 30.22200
27.33000 -5.52400 30.22400
27.35700 -1.52600 30.14800
27.27000 0.62200 30.13000
27.36000 23.24800 30.27400
27.78000 -5.50900 30.17400
27.83700 -1.53600 30.10200
27.76600 0.62700 30.12500
27.91100 22.85500 30.32400
28.30300 -5.53000 30.15900
28.39800 -1.18300 30.14400
28.26300 0.33500 30.22200
28.35200 22.37600 30.26300
28.85300 -5.41300 30.34400
28.90800 21.87200 30.29600
29.40900 -5.64000 30.23400
29.34000 21.63400 30.26800
29.91300 -5.85400 30.26400
29.80200 21.42700 30.20600
30.40300 -5.88100 30.19600
30.33900 20.82300 30.26800
30.88000 -5.77200 30.27400
30.89600 20.41800 30.29800
31.33000 -5.66800 30.22400
31.28000 20.27000 30.17400
31.80900 -5.57800 30.14100
31.72700 20.10500 30.26800
32.39200 -5.34300 30.22400
32.28300 20.01300 30.24200
32.83000 -5.14300 30.22400
32.87200 20.16000 30.20300
33.33000 -5.06800 30.22400
33.24900 20.44000 30.14100
33.89000 -5.20700 30.21200
33.81400 21.84800 30.13300
34.44100 -5.49200 30.27000
34.33900 22.36500 30.18800
34.88000 -5.59700 30.27400
34.82800 22.58900 30.14500
35.28000 -5.59300 30.17400
35.22400 22.59400 30.17500
35.71100 -5.49200 30.19800
35.82100 22.35600 30.26800
36.23100 -5.12200 30.19100
36.38100 21.98000 30.26200
36.85700 -4.20700 30.13800
36.77200 21.77500 30.30300
37.30900 -3.79600 30.26600
37.33500 0.37400 30.33700
37.33900 1.89400 30.15600
37.28400 5.19900 30.23800
37.35600 7.31700 30.14100
37.20800 21.63100 30.18300
37.85300 -3.62900 30.11200
37.79400 -0.37500 30.23000
37.89400 7.77700 30.12500
37.82600 13.69700 30.30600
37.80500 14.91300 30.19600
37.83000 15.80600 30.31400
37.83400 17.28000 30.15600
37.80400 18.69600 30.23700
37.83500 20.21700 30.17000
37.79700 20.76400 30.25300
38.26300 -3.28300 30.24000
38.30300 -1.31900 30.18100
38.31800 8.38000 30.14000
38.34900 12.66300 30.18800
38.78600 8.85800 30.18800
38.78900 12.21500 30.19100
39.33200 9.35000 30.14100
39.23600 11.73100 30.31400
-26.65400 -4.81800 36.34500
-26.61400 -2.76100 36.21000
-26.15100 -5.24200 36.28200
-26.15700 -2.40200 36.13400
-25.63800 -5.61500 36.26700
-25.70600 -2.31100 36.22000
-25.05800 -5.97900 36.26900
-25.21500 -2.14000 36.14100
-24.67000 -6.08300 36.22400
-24.68100 -1.73000 36.14100
-24.64800 -0.02100 36.28300
-24.65200 0.67900 36.18300
-24.17000 -6.12900 36.22400
-24.19500 1.39600 36.14100
-23.67000 -6.15400 36.22400
-23.67100 3.26900 36.17600
-23.19400 -6.27300 36.22400
-23.06400 4.16800 36.19200
-22.64900 -6.56600 36.27400
-22.70300 4.47900 36.17400
-22.67800 6.33600 36.33100
-22.71800 7.94400 36.21900
-22.67200 9.26800 36.22700
-22.70100 11.24100 36.11800
-22.29600 -6.85700 36.22700
-22.25400 11.30200 36.20100
-21.68100 -8.73000 36.32000
-21.75400 11.26100 36.21200
-21.18200 -9.31100 36.26000
-21.25400 11.22700 36.20000
-20.62300 -9.61000 36.26300
-20.71200 11.31700 36.29000
-20.12000 -9.70100 36.27400
-20.16800 12.39300 36.22800
-19.67000 -9.63000 36.22400
-19.67700 15.15900 36.17200
-19.18000 -17.70900 36.24800
-19.22000 -16.14400 36.18200
-19.28700 -9.49100 36.17700
-19.17300 15.70300 36.16100
-18.68100 -18.67200 36.27400
-18.67600 -15.32800 36.17100
-18.76200 -9.07600 36.17100
-18.67800 15.88300 36.24700
-18.25100 -18.89400 36.19800
-18.21100 -15.06300 36.14100
-18.22600 -8.60300 36.22100
-18.21900 16.08300 36.12700
-17.69800 -19.01000 36.33400
-17.66900 -14.81800 36.17400
-17.71300 -8.23700 36.21400
-17.75400 16.10900 36.18500
-17.13500 -19.03100 36.25100
-17.25300 -14.57500 36.16800
-17.27000 -8.13500 36.22500
-17.29500 16.06100 36.18100
-16.60500 -19.23000 36.30000
-16.68200 -14.34200 36.26000
-16.65900 -7.76300 36.19800
-16.77700 15.92200 36.22600
-16.68200 22.75400 36.27200
-16.56000 25.68700 36.16900
-16.17200 -19.69100 36.26600
-16.15000 -14.36100 36.18800
-16.12100 -7.37900 36.19200
-16.26700 15.86600 36.22600
-16.13800 21.82700 36.24000
-16.16500 25.95300 36.17000
-15.62900 -22.19600 36.26500
-15.57800 -14.51500 36.26700
-15.67000 -7.19400 36.22400
-15.78800 15.92100 36.23800
-15.72300 21.44300 36.32100
-15.71700 26.26400 36.24000
-15.20000 -22.65200 36.20500
-15.17000 -14.57600 36.22400
-15.22000 -7.10300 36.17400
-15.18000 17.36000 36.17000
-15.18600 21.32700 36.28000
-15.15800 27.22800 36.19300
-15.16700 31.85300 36.33500
-15.13000 33.62100 36.22300
-14.70000 -23.33800 36.30700
-14.72400 -14.54800 36.17900
-14.70600 -7.06400 36.21500
-14.61700 18.24300 36.20900
-14.67000 21.33500 36.22400
-14.62800 28.24900 36.26100
-14.54800 30.92400 36.21600
-14.69200 34.40600 36.10700
-14.07200 -24.04700 36.27400
-14.19100 -14.34000 36.22400
-14.19800 -7.06200 36.14100
-14.15900 18.60600 36.12700
-14.20500 21.24400 36.22300
-14.19400 28.69700 36.19200
-14.08700 30.78600 36.27300
-14.08200 35.16500 36.16800
-13.62000 -24.24100 36.27400
-13.68200 -14.13900 36.15900
-13.64800 -11.05200 36.24000
-13.59000 -9.27100 36.24000
-13.66000 -6.79200 36.27000
-13.76300 18.82800 36.15000
-13.71000 20.93000 36.35800
-13.69100 28.78500 36.29000
-13.70800 30.70400 36.31700
-13.70400 35.40300 36.21400
-13.17000 -24.28900 36.22400
-13.23700 -13.75500 36.23600
-13.20000 -12.12900 36.28400
-13.17600 -8.80300 36.17100
-13.08700 -6.65800 36.21400
-13.22800 29.26000 36.21400
-13.12500 29.93000 36.26900
-13.15000 35.72100 36.22400
-12.72000 -24.21700 36.17400
-12.76600 -8.57600 36.23900
-12.63200 -6.69700 36.22800
-12.64800 36.12100 36.12500
-12.28700 -24.02300 36.21000
-12.27900 36.37100 36.16600
-11.66000 -23.33300 36.18000
-11.69100 36.61200 36.10900
-11.09300 -22.12400 36.14200
-11.18000 36.45500 36.26400
-10.69000 -21.70200 36.17500
-10.70600 36.29100 36.20200
-10.16300 -21.22800 36.17400
-10.17000 36.15500 36.27300
-9.69900 -21.04600 36.15900
-9.67000 36.17300 36.22400
-9.15300 -20.89000 36.34100
-9.17000 36.24400 36.22400
-8.68900 -21.13000 36.19900
-8.67000 36.33300 36.22400
-8.15300 -21.64200 36.24600
-8.17000 36.33700 36.22400
-7.65900 -22.28500 36.28600
-7.63900 36.38000 36.15000
-7.11600 -22.56900 36.30700
-7.05200 36.55800 36.30500
-6.72000 -22.62700 36.17400
-6.62500 36.48400 36.22500
-6.20600 -22.56600 36.24300
-6.19500 36.28300 36.22400
-5.65300 -22.59700 36.25100
-5.66600 35.78000 36.31000
-5.15000 -22.80600 36.24200
-5.17800 35.25400 36.17500
-4.61900 -23.06700 36.24900
-4.62900 34.91700 36.25900
-4.13900 -23.55300 36.24100
-4.25400 34.85400 36.25400
-3.66200 -24.28500 36.30700
-3.70600 34.87400 36.29200
-3.12600 -24.61400 36.30700
-3.17000 34.87800 36.20100
-2.67000 -24.69300 36.22400
-2.75100 34.65600 36.29100
-2.18700 -24.62900 36.14100
-2.19800 34.35500 36.31700
-1.60300 -24.32400 36.22400
-1.67000 34.26300 36.22400
-1.17000 -24.07000 36.18800
-1.15400 34.35000 36.18800
-0.66900 -23.88200 36.17100
-0.60900 34.63000 36.21600
-0.25400 -23.78900 36.21600
-0.11500 34.89700 36.16900
0.23800 -23.64300 36.19500
0.43300 35.14100 36.18600
0.74600 -23.63500 36.25700
0.79000 35.41600 36.17400
1.24400 -23.74200 36.23200
1.30200 36.43700 36.20900
1.85900 -23.98600 36.30800
1.88700 37.12400 36.19300
2.33000 -24.01000 36.22400
2.32600 37.34400 36.19400
2.80300 -24.00300 36.15100
2.83000 37.42600 36.26000
3.32300 -23.74400 36.27600
3.32600 -19.67300 36.33000
3.43200 -17.72800 36.19500
3.36500 37.39500 36.21800
3.87500 -23.18700 36.18800
3.83200 -20.06700 36.30900
3.94600 -17.33000 36.21500
3.88000 37.26500 36.27400
4.40600 -21.63100 36.15800
4.21800 -20.29500 36.26300
4.37600 -17.03200 36.14800
4.31300 37.15300 36.22600
4.91700 -16.86300 36.24400
4.85100 36.94600 36.26000
5.33100 -16.88300 36.29000
5.28000 36.77200 36.17400
5.80500 -17.14000 36.26000
5.75700 36.66100 36.19900
6.31100 -17.79700 36.33900
6.35600 36.42700 36.26100
6.86100 -22.76000 36.18600
6.76600 -20.76900 36.12500
6.83900 -19.59800 36.20700
6.79700 36.37600 36.32400
7.35400 -23.06100 36.16100
7.34400 36.74700 36.25700
7.86500 -23.14500 36.16000
7.79500 36.96100 36.28600
8.35000 -23.05800 36.19900
8.30000 37.18600 36.20400
8.93000 -22.79000 36.23000
8.78000 37.24400 36.17400
9.34100 -22.82000 36.22600
9.31700 -22.15700 36.24200
9.45000 -20.82900 36.24200
9.22000 37.15000 36.25000
9.85500 -23.05100 36.20100
9.71700 -22.29800 36.21300
9.91300 -20.75600 36.26500
9.82700 36.86600 36.27800
10.29500 -20.82800 36.31200
10.33400 36.40000 36.31200
10.88700 -21.04500 36.12900
10.87600 34.40700 36.33200
11.38300 -20.77500 36.23100
11.38200 33.89900 36.22900
11.91100 -20.62800 36.18000
11.80500 33.66400 36.25500
12.45200 -20.41900 36.28900
12.34400 33.28600 36.22500
12.91300 -20.34700 36.28000
12.78400 32.97600 36.34000
13.41300 -20.30500 36.29000
13.21600 32.73900 36.27600
13.89400 -20.33500 36.30200
13.85700 32.39500 36.24500
14.36400 -20.50900 36.19200
14.24600 32.36100 36.24800
14.77800 -20.20700 36.24900
14.74600 32.39600 36.25000
15.32400 -16.62600 36.18700
15.22300 32.29100 36.23500
15.90800 -15.64300 36.15200
15.92800 28.88400 36.29600
16.38900 -15.21700 36.14500
16.42900 28.47100 36.21000
16.83000 -15.02700 36.25100
16.86500 28.25200 36.21800
17.33400 -15.07200 36.24100
17.41300 28.20000 36.25200
17.83000 -15.25200 36.22400
17.91300 28.24000 36.22100
18.33000 -15.23800 36.22400
18.39700 28.35700 36.15400
18.83000 -15.13700 36.22400
18.90200 28.70000 36.24200
19.33000 -15.15700 36.22400
19.33000 28.87800 36.22400
19.86500 -15.30400 36.22300
19.82100 28.94900 36.26600
20.38000 -15.31300 36.24800
20.33000 28.82500 36.22400
20.86500 -15.22800 36.24600
20.76400 28.60800 36.26000
21.37800 -15.08700 36.13300
21.27800 -13.66300 36.23800
21.33700 -12.23400 36.24100
21.34400 27.40900 36.26500
21.89800 -11.79000 36.24300
21.90100 26.28900 36.23800
22.38000 -11.66300 36.27400
22.28900 26.08300 36.29400
22.83000 -11.60600 36.22400
22.80100 25.95600 36.26000
23.25200 -11.52600 36.15800
23.30600 25.94800 36.21300
23.78400 -11.28900 36.13200
23.86500 25.88300 36.21400
24.32900 -10.72200 36.18400
24.33000 -9.29000 36.33700
24.31800 -8.53800 36.17400
24.38000 25.71400 36.27400
24.91000 -7.71900 36.14300
24.83000 25.66800 36.22400
25.36200 -7.33900 36.25000
25.33000 25.73200 36.22400
25.88000 -7.10200 36.18800
25.83000 25.88300 36.22400
26.23800 -6.99500 36.13300
26.34600 25.95500 36.17900
26.80300 -6.84400 36.21400
26.88000 25.83700 36.27400
27.33900 -7.10500 36.34200
27.33000 25.69100 36.22400
27.82800 -9.23400 36.28700
27.86500 25.60400 36.24000
28.29100 -9.80200 36.17800
28.38000 25.63000 36.22800
28.79900 -10.15700 36.31400
28.86500 25.78100 36.24500
29.33000 -10.22100 36.24000
29.36200 20.74300 36.27900
29.39500 22.29400 36.24600
29.33700 25.93900 36.16800
29.83000 -10.16900 36.23700
29.88100 -6.75700 36.24700
29.77400 -5.71200 36.13300
29.92800 19.92700 36.27900
29.85100 22.73400 36.21500
29.79300 26.31500 36.26700
30.30000 -10.05600 36.27000
30.38600 -7.23500 36.21000
30.30800 -1.14100 36.18000
30.33000 19.72800 36.22400
30.36000 23.19000 36.20800
30.39400 26.60200 36.32300
30.76200 -9.78500 36.12100
30.85700 -7.35300 36.26500
30.73500 -0.60400 36.17100
30.77400 19.58800 36.25100
30.84300 23.81900 36.28700
30.88600 26.59600 36.32600
31.31200 -9.73900 36.27300
31.43600 -7.62600 36.24600
31.23700 -0.06000 36.17700
31.29200 15.66300 36.26700
31.41700 16.31800 36.15800
31.27800 19.29000 36.26000
31.33000 24.35600 36.30600
31.33700 26.36100 36.27400
31.85600 -9.23400 36.28200
31.79100 -7.78100 36.31500
31.79800 0.23900 36.21900
31.80100 14.33100 36.23300
31.80400 16.90900 36.18500
31.80200 18.60100 36.31000
32.22600 0.45600 36.17400
32.24600 14.23200 36.20600
32.75100 0.86900 36.14500
32.79400 14.21400 36.22900
33.31100 1.23200 36.17400
33.33000 14.29400 36.23100
33.74500 1.43000 36.17700
33.86500 14.37000 36.20600
34.23500 1.85600 36.19800
34.40700 14.23800 36.27300
34.82600 4.33300 36.14100
34.92500 13.98100 36.27300
35.28600 4.94000 36.21300
35.35000 13.79500 36.18800
35.79700 5.27800 36.21600
35.85900 13.51600 36.32300
36.30400 5.44800 36.14100
36.25500 13.38400 36.31100
36.88700 5.63100 36.22400
36.72500 13.26200 36.22900
37.26500 5.87500 36.14100
37.29900 12.69600 36.17000
37.84300 6.75700 36.13500
37.83200 11.76300 36.20800
38.39900 9.16100 36.22000
38.27100 11.36700 36.33100
38.83400 9.80900 36.11100
38.79800 10.74100 36.23800
-24.07000 9.94200 42.27100
-24.19900 12.48000 42.14400
-23.72300 9.66300 42.24900
-23.77700 12.87700 42.16200
-23.24700 9.20100 42.26000
-23.16700 13.20700 42.26000
-22.62200 -14.59300 42.23900
-22.67800 -12.63700 42.17100
-22.60300 8.46900 42.34700
-22.67000 13.29400 42.22400
-22.14400 -15.60900 42.26400
-22.23100 -12.17500 42.13200
-22.13500 8.31800 42.22700
-22.17000 13.29300 42.22400
-21.59400 -16.04800 42.29900
-21.66800 -11.84400 42.17400
-21.62000 8.24300 42.27400
-21.65200 13.16500 42.25400
-21.17000 -16.17300 42.22400
-21.26800 -11.55900 42.16400
-21.17200 -3.23100 42.22400
-21.24600 -1.62800 42.16000
-21.17000 8.28100 42.22400
-21.08500 12.89900 42.13700
-20.67000 -16.22200 42.22400
-20.71000 -9.09500 42.26600
-20.70400 -3.81800 42.29200
-20.59400 -0.76000 42.12300
-20.67000 8.24600 42.22400
-20.61500 12.93100 42.14600
-20.17500 -16.27200 42.14100
-20.11100 -8.31600 42.23500
-20.18200 -5.18800 42.23600
-20.10600 -0.07300 42.11900
-20.20400 8.14300 42.24700
-20.12500 13.12300 42.32600
-19.69100 -20.26700 42.27200
-19.59400 -18.63500 42.14900
-19.58200 -16.57100 42.27900
-19.67500 -7.67300 42.18900
-19.66700 -6.15100 42.25000
-19.60700 0.36500 42.13900
-19.66200 2.36500 42.29900
-19.63300 4.18800 42.21700
-19.67000 7.78900 42.27000
-19.56600 12.92300 42.21900
-19.15300 -20.71000 42.23600
-19.16600 -17.79400 42.23000
-19.17100 -17.09500 42.25400
-19.10400 0.84500 42.13300
-19.21200 1.90600 42.26400
-19.09900 12.73700 42.29700
-18.75400 -20.81900 42.20300
-18.61500 12.43700 42.11700
-18.25400 -20.82400 42.16800
-18.10400 12.65400 42.30600
-17.76300 -20.81200 42.18100
-17.70300 12.87000 42.19100
-17.14600 -21.06700 42.29200
-17.16100 13.70900 42.13600
-16.63200 -21.31400 42.22400
-16.64400 15.17500 42.20300
-16.68600 22.16600 42.30700
-16.71100 24.40300 42.14100
-16.13200 -21.49800 42.33200
-16.17700 17.88800 42.14100
-16.12600 21.72700 42.30700
-16.23000 24.85800 42.14100
-15.75400 -21.48900 42.23800
-15.69800 18.40500 42.15100
-15.58500 21.50700 42.22700
-15.72100 25.44900 42.22300
-15.19400 -21.36900 42.21200
-15.16000 18.74700 42.19700
-15.15900 21.40300 42.25000
-15.19600 25.88100 42.20000
-14.71100 -21.36700 42.22400
-14.74800 18.99700 42.18600
-14.72200 21.16500 42.22400
-14.73000 26.09700 42.12300
-14.14300 -21.61300 42.30700
-14.21500 26.11600 42.13900
-13.65700 -22.15200 42.30700
-13.68000 25.94700 42.26300
-13.16100 -23.20000 42.30700
-13.22800 25.72900 42.30100
-12.68800 -23.74700 42.30700
-12.70600 25.65100 42.24600
-12.14400 -24.69200 42.24700
-12.18200 -6.76300 42.30200
-12.13300 -4.77100 42.20900
-12.17000 25.70800 42.22400
-11.58900 -25.15300 42.29400
-11.67700 -7.24700 42.22800
-11.64400 -4.31800 42.20100
-11.72000 25.84700 42.17400
-11.13500 -25.32000 42.21000
-11.15000 -7.53800 42.17100
-11.17000 -4.17800 42.22400
-11.25800 25.99300 42.15400
-10.59700 -25.30000 42.19300
-10.64200 -7.57400 42.12400
-10.72000 -4.13500 42.17400
-10.66400 26.23400 42.22400
-10.12000 -25.14400 42.27400
-10.12900 -7.33200 42.21700
-10.27500 -4.28100 42.24400
-10.11600 26.69100 42.20900
-10.14600 29.91100 42.23100
-10.09000 32.18900 42.20300
-9.75600 -25.00700 42.15300
-9.73600 -7.05000 42.19000
-9.68600 -4.75400 42.19500
-9.64000 32.57200 42.12400
-9.22100 -24.68900 42.12800
-9.25400 32.66700 42.16800
-8.58400 -24.28200 42.15000
-8.75400 32.69800 42.19500
-8.06200 -23.80200 42.18800
-8.20600 32.74400 42.23200
-7.63800 -22.34200 42.22300
-7.78100 32.95600 42.17800
-7.10100 -19.20100 42.22000
-7.15200 35.26700 42.11900
-6.64400 -18.79000 42.25200
-6.61900 35.81700 42.18800
-6.13500 -18.62400 42.18800
-6.13200 36.07200 42.12900
-5.60400 -18.56200 42.27900
-5.70600 36.15900 42.22700
-5.17000 -18.70800 42.22400
-5.22000 36.19600 42.17400
-4.67000 -18.75400 42.22400
-4.80100 36.10500 42.23800
-4.13600 -23.63100 42.24400
-4.14300 -21.79400 42.11200
-4.22000 -18.75100 42.17400
-4.24000 35.79700 42.30900
-3.63200 -24.11300 42.25300
-3.62800 -21.30200 42.14100
-3.78600 -18.87600 42.24300
-3.69200 35.23700 42.30700
-3.06500 -24.55700 42.27600
-3.16800 -20.72900 42.13600
-3.21300 -19.34900 42.18500
-3.18300 34.21100 42.30800
-2.66400 -24.83800 42.26400
-2.60300 32.45100 42.22700
-2.13100 -25.01900 42.12500
-2.22600 32.21300 42.29300
-1.62300 -24.85900 42.22100
-1.75400 32.13100 42.18000
-1.15900 -24.60000 42.18500
-1.25400 32.16100 42.17400
-0.66000 -24.24400 42.26300
-0.74500 32.22400 42.15600
-0.08700 -24.17900 42.21000
-0.28100 32.17300 42.18500
0.41300 -24.18000 42.18900
0.29500 31.72500 42.21100
0.87300 -24.04600 42.12500
0.90600 22.95500 42.19900
0.79000 23.85200 42.22700
0.90400 30.41000 42.25600
1.45000 -23.34100 42.24500
1.38900 23.22100 42.20800
1.21800 23.82500 42.22900
1.30900 30.18500 42.18300
1.93600 -23.25300 42.22700
1.83300 29.83300 42.23000
2.38000 -23.22100 42.27400
2.36300 29.31700 42.23700
2.86500 -23.30800 42.22800
2.82900 29.01100 42.33000
3.37600 -23.40200 42.31300
3.33000 28.84400 42.22400
3.85500 -23.53300 42.11400
3.76200 28.62200 42.25100
4.37300 -23.35400 42.21400
4.34300 25.40300 42.33200
4.31100 27.30600 42.21500
4.32300 27.74900 42.34200
4.78700 -23.12300 42.21700
4.88400 24.20500 42.34300
5.30700 -22.72300 42.18800
5.43700 23.88500 42.26200
5.83600 -22.25500 42.14100
5.82000 -20.26000 42.29500
5.85800 -18.40000 42.12600
5.91300 23.81800 42.25500
6.29400 -18.22200 42.22200
6.39300 23.69200 42.32500
6.76500 -18.08000 42.16000
6.84700 23.35500 42.18500
7.28500 -18.16600 42.24600
7.45000 23.01500 42.20400
7.80600 -18.33200 42.18900
7.88000 22.96000 42.25200
8.31600 -18.70900 42.20500
8.26100 22.99600 42.12300
8.43100 27.29600 42.28400
8.32800 29.36400 42.11900
8.35900 31.43600 42.25700
8.30500 32.10400 42.16500
8.84100 -19.24100 42.22600
8.76100 23.21900 42.22400
8.92900 26.95300 42.26600
8.85800 31.78400 42.30200
9.35500 -19.51600 42.30400
9.29400 23.30600 42.24500
9.33500 26.75100 42.27400
9.37200 31.48400 42.34600
9.88000 -19.61400 42.27400
9.85600 23.37000 42.11900
9.81400 26.28500 42.30700
9.78000 31.42700 42.25900
10.33000 -19.73800 42.17200
10.26800 23.69000 42.25200
10.29100 25.62100 42.24000
10.24200 31.22100 42.27700
10.86500 -19.73400 42.27500
10.86000 30.97000 42.30100
11.41300 -19.72300 42.20400
11.36700 30.70800 42.22400
11.89800 -19.60100 42.14900
11.86700 30.47600 42.22800
12.34300 -19.28700 42.24200
12.28500 30.39000 42.25400
12.86200 -18.83000 42.27900
12.84000 30.61200 42.12800
13.38800 -18.66900 42.20300
13.21900 30.88200 42.16700
13.88800 -18.55900 42.13300
13.88000 31.72300 42.21200
14.38000 -18.36400 42.28800
14.27800 31.97800 42.22400
14.87000 -18.36400 42.29200
14.80900 32.31500 42.19600
15.38400 -18.60100 42.26600
15.29200 32.48400 42.28500
15.84100 -19.05800 42.24000
15.79700 32.67100 42.20900
16.33200 -21.16400 42.32100
16.33000 32.68400 42.22400
16.78200 -21.83400 42.23100
16.83000 32.64600 42.22400
17.37200 -22.55500 42.26000
17.27000 32.58000 42.22800
17.73700 -22.82900 42.28100
17.79400 32.35100 42.26000
18.31200 -23.72800 42.31700
18.33800 27.28100 42.23300
18.35400 28.73100 42.26000
18.38300 31.85200 42.26000
18.83400 -24.22700 42.30700
18.79900 26.78200 42.31200
18.85200 29.18600 42.25600
18.84800 31.34300 42.29700
19.41800 -24.61000 42.30400
19.40000 26.44500 42.30700
19.25600 29.75300 42.24400
19.31500 30.74200 42.17100
19.90000 -25.16300 42.21200
19.75400 26.15900 42.24400
20.35400 -25.61500 42.18700
20.34500 24.32300 42.25900
20.86500 -25.79500 42.22400
20.88100 23.81700 42.30700
21.41300 -25.80100 42.23700
21.36500 23.63700 42.20500
21.90200 -25.68300 42.16000
21.91300 23.65400 42.25700
22.27800 -25.28300 42.24900
22.28000 -23.34400 42.22600
22.35200 -20.15000 42.27200
22.38000 23.65600 42.25100
22.81300 -19.70200 42.20000
22.86500 23.69100 42.28800
23.33000 -19.60200 42.27400
23.38000 -4.30700 42.25000
23.32400 -3.74100 42.16000
23.40200 23.76200 42.18100
23.81000 -19.55100 42.28600
23.88700 -5.23500 42.16800
23.78900 -3.23100 42.12000
23.90800 24.31100 42.14500
24.34700 -19.28800 42.28200
24.37000 -5.48900 42.14100
24.21400 -3.13300 42.21100
24.31300 25.38500 42.21000
24.80900 -18.75700 42.19100
24.83000 -5.51300 42.11100
24.79100 -2.68400 42.22200
24.86900 25.74300 42.29200
25.29800 -18.63100 42.30700
25.41300 -5.31800 42.22700
25.24600 -2.57800 42.24600
25.41300 25.73600 42.28200
25.80500 -18.29600 42.11100
25.88700 -5.13900 42.12700
25.72300 -2.68800 42.24000
25.81500 25.60000 42.32200
26.28700 -18.12600 42.27600
26.35700 25.29700 42.19800
26.83200 -15.30900 42.21200
26.88000 25.29000 42.27400
27.33300 -14.82300 42.17500
27.33000 25.34000 42.22400
27.83000 -14.67700 42.22400
27.83000 25.37500 42.22400
28.28000 -14.60600 42.17400
28.33000 25.27600 42.22400
28.81900 -14.54700 42.14900
28.74900 25.08900 42.24300
29.30700 -14.31200 42.22900
29.25700 24.69800 42.26000
29.86700 -13.77000 42.14100
29.86700 24.40400 42.30700
30.36500 -13.22000 42.18800
30.28000 24.32000 42.17400
30.87700 -12.73300 42.25200
30.77600 24.19600 42.20900
31.30700 -11.13300 42.18200
31.35000 23.86100 42.24500
31.90000 -10.33400 42.19900
31.81300 23.23200 42.18100
32.33900 -9.88700 42.13600
32.32500 21.72000 42.22100
32.79400 -9.77500 42.22900
32.81800 20.17200 42.34300
33.31300 -9.64100 42.20200
33.39800 16.94900 42.22900
33.78600 -9.39500 42.11600
33.83300 16.33500 42.30700
34.31700 -9.24000 42.20800
34.37600 -2.62800 42.26800
34.39400 -0.37100 42.19300
34.30200 15.27400 42.26400
34.83000 -8.78200 42.11300
34.79000 -3.26300 42.24000
34.84200 -0.13400 42.18800
34.81700 7.84500 42.27900
34.90400 8.72700 42.23500
34.84800 13.90700 42.33900
35.33000 -8.26400 42.15500
35.28700 -3.74500 42.26000
35.31000 0.16600 42.10400
35.31700 0.67800 42.31700
35.37100 1.62200 42.20800
35.32900 6.42300 42.34900
35.26700 9.26000 42.26500
35.31700 13.33400 42.27800
35.80900 -6.71000 42.12600
35.82400 -4.17500 42.30700
35.81800 2.35600 42.18400
35.83900 4.29700 42.31200
36.32000 -5.64000 42.10700
36.32700 -5.16600 42.23400
-27.07500 -1.61900 48.17900
-27.12500 0.21000 48.12900
-26.64600 -2.07800 48.17700
-26.78800 0.40300 48.21000
-26.14200 -12.03400 48.29500
-26.16100 -10.64300 48.14100
-26.15400 -2.64000 48.21300
-26.24600 0.65500 48.14500
-25.61700 -12.64100 48.30700
-25.56400 -9.76700 48.18800
-25.68700 -6.24300 48.30700
-25.73400 -4.29900 48.25600
-25.68400 -3.22600 48.17800
-25.73600 0.63600 48.12600
-25.17400 -12.86400 48.18800
-25.05800 -9.27000 48.20500
-25.16200 -7.17500 48.29200
-25.21200 0.39000 48.23200
-24.67600 -12.98600 48.28900
-24.62700 -9.05000 48.12200
-24.73000 -7.69100 48.24600
-24.68200 0.33000 48.29200
-24.29500 -12.96200 48.25400
-24.17700 0.61800 48.17700
-23.73300 -12.86100 48.25400
-23.67000 0.81200 48.22400
-23.23200 -12.87200 48.22400
-23.18100 0.93600 48.19300
-22.64800 -13.14700 48.30700
-22.64000 1.15700 48.17900
-22.15200 -13.34600 48.25000
-22.15600 1.67300 48.10700
-21.59300 -13.53200 48.29600
-21.70400 3.41800 48.14000
-21.14500 -13.73100 48.25600
-21.19200 3.92000 48.18800
-20.66100 -14.16800 48.21600
-20.61400 4.19500 48.21500
-20.11600 -15.08200 48.24600
-20.09200 4.64400 48.19500
-19.57600 -15.49400 48.22600
-19.62100 5.26000 48.21700
-19.66400 10.25800 48.30700
-19.70000 12.39600 48.14100
-19.17000 -15.57900 48.20600
-19.11600 5.59800 48.19600
-19.12300 9.93200 48.30700
-19.14300 13.28400 48.14100
-18.69100 -15.56900 48.12900
-18.67000 5.69300 48.22400
-18.65700 9.71700 48.25700
-18.69400 13.87000 48.14100
-18.19100 -15.32100 48.22400
-18.17000 5.76900 48.22400
-18.19500 9.24500 48.31000
-18.15900 14.72600 48.14900
-17.75600 -15.03700 48.15400
-17.76200 5.92300 48.16000
-17.64600 8.29100 48.26500
-17.70300 15.29800 48.12900
-17.18400 -14.78300 48.26000
-17.25200 6.40400 48.17200
-17.19100 7.73900 48.24100
-17.25400 15.41400 48.23800
-16.63500 -14.80700 48.20700
-16.75400 15.43200 48.27500
-16.16900 -14.87100 48.30000
-16.28100 15.43600 48.27400
-15.67500 -15.22100 48.26600
-15.74800 15.81700 48.22800
-15.15200 -16.22000 48.28800
-15.27500 16.93200 48.15400
-14.65900 -18.19100 48.20900
-14.68800 17.25300 48.17400
-14.59700 19.81300 48.19000
-14.68700 21.20300 48.11200
-14.23000 -18.79700 48.26000
-14.19000 17.38900 48.26200
-14.15500 19.65900 48.24600
-14.29300 21.40700 48.20900
-13.59500 -19.67900 48.32800
-13.73400 17.78800 48.23000
-13.65400 19.16600 48.24800
-13.68300 22.27100 48.13400
-13.21300 -20.27000 48.24600
-13.08200 23.34100 48.16000
-12.58900 -20.75300 48.31200
-12.73100 23.82700 48.22600
-12.08700 -20.88600 48.28600
-12.14100 25.30600 48.20800
-11.57800 -20.84200 48.20800
-11.64700 25.79800 48.21800
-11.12000 -20.69200 48.27400
-11.12000 26.10600 48.18700
-10.67000 -20.59000 48.22400
-10.72000 26.24100 48.17400
-10.18300 -20.54800 48.19800
-10.22600 26.38500 48.17300
-9.67200 -20.54300 48.25100
-9.71800 26.75700 48.19800
-9.17100 -20.38700 48.16700
-9.25500 27.41600 48.18200
-8.72000 -20.17600 48.17400
-8.67100 28.34900 48.26400
-8.20600 -20.03500 48.21300
-8.19300 28.68200 48.11200
-7.67000 -20.01800 48.16300
-7.75400 28.77200 48.20300
-7.17000 -20.12500 48.18300
-7.25400 28.77800 48.24300
-6.63500 -20.25600 48.19300
-6.78600 28.68600 48.20900
-6.16400 -20.26400 48.28100
-6.20500 28.23700 48.26400
-5.62700 -20.53700 48.23500
-5.61000 27.92400 48.26600
-5.11300 -20.80500 48.19600
-5.20100 -14.35200 48.26000
-5.14200 -12.68900 48.17400
-5.12000 27.84800 48.27400
-4.64100 -20.95900 48.17600
-4.60700 -15.18600 48.24000
-4.60700 -11.87300 48.28500
-4.70300 27.90400 48.14100
-4.21300 -20.86800 48.22700
-4.19400 -15.36100 48.18200
-4.11100 -11.36000 48.19800
-4.12000 28.15100 48.22400
-3.67000 -20.68200 48.22400
-3.69100 -15.54500 48.33200
-3.67000 -11.17600 48.22400
-3.71300 28.42400 48.20700
-3.21100 -20.53200 48.21500
-3.17000 -15.60800 48.18700
-3.23300 -11.06500 48.16300
-3.20800 28.91200 48.24900
-3.16300 30.23300 48.19200
-3.24900 31.36700 48.14100
-2.73600 -20.37200 48.13600
-2.73500 -15.83800 48.28200
-2.75400 -11.11100 48.30200
-2.73400 31.75500 48.12300
-2.23900 -20.38900 48.12300
-2.25400 -15.86200 48.15900
-2.20600 -11.17200 48.20500
-2.27200 31.71100 48.18700
-1.71900 -20.76900 48.18400
-1.70600 -15.84400 48.19600
-1.69900 -11.33400 48.16700
-1.72700 29.25300 48.24100
-1.58900 30.31100 48.15100
-1.73100 31.32600 48.22800
-1.09200 -21.67700 48.17500
-1.27300 -15.63500 48.16200
-1.25400 -11.80000 48.19900
-1.11000 28.47400 48.34700
-0.68600 -21.85800 48.17300
-0.69300 -14.70800 48.11300
-0.73000 -12.37700 48.16800
-0.67000 28.36200 48.28100
-0.18400 -22.06200 48.33000
-0.17200 28.37800 48.25800
0.28000 -22.12800 48.21500
0.34800 28.65500 48.18100
0.70100 -22.31300 48.23300
0.87100 29.11400 48.18700
1.34700 -22.71700 48.22400
1.32100 29.37400 48.18800
1.74600 -22.81000 48.19700
1.84300 29.76800 48.14700
2.24600 -22.73400 48.17800
2.25400 30.27700 48.14200
2.82900 -22.40800 48.16300
2.78700 31.29400 48.13000
3.36400 -22.18600 48.15100
3.21200 31.41300 48.23200
3.95400 -21.89900 48.27500
3.72000 31.92000 48.15200
4.41300 -21.77900 48.24500
4.28700 32.61000 48.10900
4.91300 -21.79600 48.26900
4.71900 32.72400 48.13300
5.30500 -21.91100 48.31500
5.32000 29.30600 48.25300
5.38500 29.85500 48.20700
5.29500 32.41000 48.24300
5.81200 -22.05400 48.26000
5.71000 29.14700 48.21400
5.88400 30.73500 48.18000
5.78400 31.40400 48.25400
6.32500 -22.05900 48.19200
6.33500 28.87700 48.29500
6.73800 -21.99300 48.21600
6.83000 28.78900 48.18100
7.26700 -21.66100 48.14500
7.23100 28.59000 48.28600
7.79500 -21.07800 48.22000
7.75100 28.28600 48.31300
8.27000 -20.15800 48.13800
8.33900 27.39200 48.31000
8.81200 -19.78500 48.10900
8.84200 25.33400 48.31000
9.24600 -19.62400 48.20400
9.26100 24.78400 48.33700
9.74600 -19.58400 48.25500
9.85400 24.44400 48.33600
10.23200 -19.70000 48.24200
10.28000 24.40200 48.23500
10.76400 -20.29000 48.23300
10.73600 24.25400 48.28200
11.28100 -20.62400 48.23000
11.33600 23.77400 48.23900
11.79000 -20.35000 48.21400
11.86200 -19.73300 48.24700
11.83800 -15.74800 48.18700
11.84800 23.43200 48.29900
12.31000 -15.08900 48.14100
12.38000 23.25300 48.27400
12.86400 -14.81400 48.22400
12.80700 23.12200 48.18800
13.28000 -14.78700 48.17400
13.34500 22.97700 48.31600
13.42300 26.44400 48.21400
13.28600 28.38700 48.19100
13.73300 -14.88000 48.26200
13.74900 22.99800 48.20600
13.82200 26.25900 48.22700
13.76100 29.31100 48.14200
14.22900 -15.22200 48.28600
14.26900 23.25700 48.13200
14.37400 25.99900 48.09000
14.25800 29.84000 48.13500
14.83100 -16.12000 48.31900
14.85100 23.80900 48.24200
14.84600 26.28800 48.19000
14.85600 30.19100 48.22400
15.28600 -17.40400 48.28700
15.36400 22.40500 48.23700
15.33000 26.47700 48.23400
15.34800 30.36700 48.18800
15.81600 -18.32400 48.28700
15.90500 21.77000 48.30400
15.83700 26.48600 48.10600
15.89200 30.61000 48.19900
16.31400 -19.73800 48.30700
16.41700 21.47800 48.21000
16.33800 26.64600 48.25300
16.33000 30.74700 48.22400
16.82300 -20.12100 48.30700
16.83000 21.36300 48.19800
16.76000 26.84300 48.22100
16.78000 30.79600 48.17400
17.28600 -20.84100 48.30700
17.37200 21.26100 48.15000
17.24200 27.40300 48.19800
17.23000 30.68100 48.25200
17.94400 -21.51100 48.24900
17.89900 21.37800 48.15300
17.85700 28.14900 48.20600
17.82800 30.29800 48.22300
18.38000 -21.68000 48.27400
18.39300 21.70000 48.24300
18.83000 -21.73700 48.22400
18.80200 21.94900 48.17400
19.35200 -21.65400 48.18800
19.27300 22.38000 48.14100
19.92200 -21.37200 48.19600
19.91700 23.13700 48.19500
20.32100 -20.78500 48.10800
20.33800 23.71900 48.14500
20.34400 24.87200 48.31500
20.33500 25.77000 48.16400
20.84100 -19.32500 48.12800
20.86900 26.65600 48.21100
21.26100 -19.10300 48.24800
21.30500 27.40500 48.20400
21.77800 -18.87500 48.11800
21.85900 30.29500 48.14100
22.35500 -19.08900 48.25900
22.35100 30.66300 48.17400
22.81300 -19.15300 48.31800
22.79400 30.82600 48.22900
23.27700 -18.85000 48.13500
23.33000 30.86900 48.17200
23.79400 -18.73800 48.22400
23.83000 30.85000 48.17800
24.34700 -18.60200 48.18800
24.36500 30.77300 48.18700
24.92500 -18.36500 48.19600
24.87600 30.70800 48.23000
25.40700 -17.84400 48.19900
25.35600 30.39400 48.15900
25.88500 -17.35400 48.21000
25.81300 27.15200 48.34700
25.80300 28.48400 48.18900
25.84200 29.74700 48.28300
26.33000 -17.19200 48.22400
26.28800 26.65400 48.28800
26.83000 -17.14300 48.22400
26.82800 26.36800 48.26000
27.33000 -17.14600 48.22400
27.25900 26.13700 48.22400
27.78400 -17.07000 48.14100
27.78400 25.78800 48.30700
28.32900 -16.75400 48.14100
28.29800 25.17300 48.24500
28.81200 -16.05900 48.16000
28.78300 24.11300 48.23700
29.33900 -14.71200 48.15700
29.30100 -13.77100 48.25900
29.33200 -10.68900 48.24800
29.34000 23.40700 48.30700
29.85300 -10.35100 48.25900
29.94100 21.36600 48.25200
30.35500 -10.16700 48.19600
30.37900 21.12500 48.28900
30.77200 -9.77400 48.25700
30.82700 20.99800 48.12100
31.32600 -9.22200 48.18800
31.31900 21.11000 48.22400
31.90100 -8.69700 48.12400
31.74200 21.36200 48.17900
32.42500 -8.26900 48.19500
32.29600 21.88200 48.17400
32.81800 -8.04400 48.17400
32.87400 22.23100 48.22800
33.29900 -7.59200 48.14100
33.38000 22.33100 48.27400
33.87900 -7.15300 48.14900
33.86900 5.93000 48.24400
33.81300 7.75100 48.16400
33.83200 8.81100 48.28900
33.83100 11.31300 48.15400
33.83000 22.26800 48.22400
34.45000 -6.86100 48.28000
34.30400 4.68900 48.24300
34.37600 12.70000 48.22300
34.28000 22.19900 48.17400
34.88000 -6.76500 48.22100
34.74600 4.21900 48.20000
34.80600 13.72800 48.16800
34.71500 22.09200 48.24600
35.36500 -6.69600 48.29300
35.37100 -2.10400 48.25800
35.35000 14.73000 48.20700
35.23000 21.78700 48.27000
35.82400 -6.76100 48.30400
35.74500 -2.38500 48.29700
35.77500 15.24800 48.14700
35.85300 16.43400 48.24600
35.85000 18.23500 48.14100
35.81400 21.35800 48.27400
36.30100 -7.25800 48.23700
36.31700 -2.69800 48.27900
36.33300 18.71400 48.14100
36.22000 21.10400 48.28500
36.85500 -7.85100 48.31100
36.89200 -3.03800 48.25100
36.81600 19.77700 48.20900
36.81400 20.11400 48.30900
37.34400 -8.15700 48.25400
37.27400 -3.33000 48.22700
37.78000 -8.29000 48.17400
37.89100 -4.58700 48.25700
38.29400 -8.21300 48.23400
38.20600 -4.82700 48.20900
38.78200 -8.08100 48.11200
38.80200 -5.22500 48.20300
39.24600 -7.61500 48.17600
39.31400 -5.73700 48.18700
-26.61700 -4.28500 54.22700
-26.73400 -3.61600 54.21100
-26.07400 -6.73700 54.23500
-26.19200 -5.26700 54.21300
-26.12700 -4.54600 54.21600
-26.23000 -3.31900 54.21200
-25.58700 -6.78400 54.22100
-25.75500 -5.21400 54.23200
-25.64000 -4.16300 54.19500
-25.72600 -3.63800 54.22800
-25.12000 -6.64500 54.15200
-25.19700 -5.56500 54.24500
-23.61400 -6.12500 54.26100
-23.64300 -4.74500 54.27400
-23.17800 -6.72700 54.23200
-23.16900 -4.24200 54.21100
-22.64300 -11.66300 54.24300
-22.66500 -9.30100 54.10800
-22.68900 -7.79100 54.24300
-22.58600 -3.85500 54.20300
-22.10500 -12.63000 54.24100
-22.12900 -3.33500 54.10100
-21.58400 -13.02700 54.21200
-21.64600 -2.84600 54.10100
-21.17000 -13.09500 54.17200
-21.17100 -1.12500 54.14800
-20.66100 -13.04300 54.09600
-20.56300 -0.30700 54.20200
-20.18300 -12.66300 54.20500
-20.17000 -0.10300 54.22400
-19.65700 -12.27300 54.25500
-19.62600 0.00200 54.23300
-19.20000 -12.06800 54.22800
-19.09500 0.11000 54.14700
-18.66100 -11.77900 54.27600
-18.65900 0.26000 54.27600
-18.08700 -11.73700 54.22200
-18.18000 -9.78200 54.21700
-18.14300 -8.80500 54.28800
-18.11400 0.77300 54.25800
-17.65600 -11.82300 54.24000
-17.72900 -10.75500 54.24200
-17.58700 -8.59600 54.19400
-17.66700 1.68000 54.13400
-17.07400 -12.59900 54.15400
-17.26000 -11.07400 54.23200
-17.08700 -8.60800 54.23400
-17.30300 1.91600 54.18700
-16.58700 -12.67400 54.19100
-16.71700 -10.21900 54.21200
-16.69700 -8.76500 54.30200
-16.76400 2.38900 54.23500
-16.62800 2.80400 54.24600
-16.72600 4.29300 54.19300
-16.11900 -12.58700 54.13500
-16.19300 5.64200 54.19400
-15.54700 -11.85700 54.23900
-15.75400 5.72300 54.18700
-15.13100 -11.84900 54.23800
-15.19600 5.81300 54.27900
-14.63800 -12.05200 54.14900
-14.72800 6.14300 54.13700
-14.17000 -12.07100 54.15400
-14.25400 6.20500 54.18600
-13.63600 -12.05400 54.23100
-13.79000 6.14400 54.17700
-13.17000 -12.11700 54.22400
-13.20700 5.73300 54.18300
-12.67600 -12.26200 54.22400
-12.65100 4.91800 54.34400
-12.09200 -12.48100 54.30700
-12.08700 4.43500 54.28200
-11.66000 -12.51000 54.12200
-11.62000 4.29500 54.27400
-11.63100 8.85900 54.26100
-11.58900 10.21700 54.12400
-11.16700 -12.30600 54.18100
-11.17000 4.30800 54.22400
-11.19100 8.34200 54.22200
-11.10400 10.87300 54.12900
-11.19700 11.80400 54.27600
-11.17200 14.80400 54.16800
-11.13200 16.84200 54.20100
-11.18100 18.69500 54.10800
-11.16300 22.40000 54.26500
-11.21400 24.25600 54.12700
-11.12900 27.44500 54.23600
-11.18000 28.78900 54.12300
-10.67500 -11.67100 54.14100
-10.70700 4.42100 54.14100
-10.65300 7.33700 54.30700
-10.78700 18.87700 54.20500
-10.69000 21.19500 54.33300
-10.75400 24.31300 54.21500
-10.65700 26.84700 54.27000
-10.67800 29.38300 54.18800
-10.09600 -10.85200 54.21400
-10.16900 4.81000 54.14100
-10.22300 6.68400 54.30700
-10.20900 19.84900 54.18800
-10.17400 20.26400 54.29600
-10.25400 24.27500 54.22400
-10.06000 26.40000 54.20300
-10.15100 29.65300 54.21700
-9.67000 -10.64700 54.22400
-9.70600 24.26200 54.25700
-9.58700 26.35600 54.22500
-9.72000 29.73200 54.17400
-9.17000 -10.56800 54.22400
-9.20300 24.42200 54.27700
-9.08700 26.32100 54.21000
-9.26800 29.66600 54.25300
-8.67000 -10.57600 54.22400
-8.70900 24.72800 54.21800
-8.58700 26.43000 54.19000
-8.72200 29.37500 54.32400
-8.22000 -10.58300 54.17400
-8.19700 24.80300 54.29800
-8.12700 26.35400 54.21400
-8.18800 28.79600 54.30700
-7.68800 -10.61500 54.27700
-7.73800 25.33400 54.22400
-7.67600 25.83100 54.22800
-7.64400 28.39900 54.30700
-7.15400 -10.79200 54.25400
-7.17000 28.30400 54.22400
-6.61200 -11.13700 54.17000
-6.67800 28.35600 54.14100
-6.08700 -11.18000 54.23000
-6.09500 28.60400 54.22400
-5.56900 -11.23300 54.29400
-5.67000 28.75600 54.22400
-5.12000 -11.31100 54.21500
-5.17000 28.81500 54.22400
-4.63300 -11.23200 54.21100
-4.63700 28.72400 54.24500
-4.09800 -11.08100 54.15700
-4.08300 28.44700 54.29000
-3.67100 -10.91100 54.34500
-3.75200 28.12800 54.22400
-3.16200 -11.07600 54.26000
-3.12100 27.26900 54.22400
-2.73100 -11.32200 54.24300
-2.71500 26.26700 54.27100
-2.14300 -12.13100 54.27400
-2.21500 25.77300 54.22200
-1.76700 -12.29000 54.24200
-1.75400 25.73500 54.21700
-1.25400 -12.30300 54.17900
-1.25400 25.79800 54.22800
-0.78200 -12.35000 54.16800
-0.75400 25.79200 54.23600
-0.24000 -12.66800 54.27500
-0.25400 25.72400 54.21900
0.22900 -12.85500 54.25700
0.29400 25.69400 54.23400
0.83400 -13.16800 54.31800
0.81800 25.85900 54.25300
1.46000 -13.58100 54.27100
1.31900 26.12200 54.18600
1.87500 -13.84900 54.33000
1.83000 26.24300 54.22400
2.41600 -14.21700 54.28400
2.33000 26.24900 54.22400
2.92300 -14.28400 54.20500
2.78800 26.12300 54.22400
3.38000 -14.10600 54.27400
3.38700 25.76100 54.31000
3.84300 -20.19700 54.25800
3.86700 -18.15100 54.25500
3.83000 -14.04300 54.22400
3.93500 25.48600 54.28200
4.40200 -20.63700 54.29700
4.30500 -17.74900 54.18800
4.33000 -14.10800 54.22400
4.35900 25.33700 54.18800
4.86500 -20.82000 54.21700
4.80100 -17.55000 54.21200
4.80300 -14.29100 54.23600
4.90600 24.97100 54.26400
5.41800 -20.83500 54.20700
5.31000 -17.38600 54.11500
5.37600 -14.70600 54.27800
5.28600 24.63700 54.22700
5.91200 -20.69000 54.18000
5.76600 -17.59800 54.30100
5.84900 -15.26200 54.18600
5.83200 24.42500 54.26900
6.44200 -20.29600 54.19100
6.20100 -17.80400 54.27000
6.44100 -15.56000 54.16100
6.32600 24.44500 54.17400
6.82600 -19.67400 54.14400
6.80800 -18.65100 54.28100
6.87200 -15.51700 54.12300
6.85800 24.70200 54.14100
7.43300 -15.18900 54.14900
7.44600 25.23200 54.18300
7.88000 -15.05500 54.19500
7.94700 25.57900 54.19400
8.38100 -15.16400 54.23400
8.38000 25.69300 54.27400
8.88300 -15.33800 54.30800
8.83000 25.70000 54.22400
9.34100 -15.55300 54.17000
9.26500 25.61500 54.22500
9.78900 -15.70800 54.21500
9.81000 25.35200 54.26000
10.30500 -16.32900 54.25900
10.36500 25.18300 54.20000
10.80900 -17.83400 54.31900
10.91200 25.22400 54.19400
11.35400 -18.32400 54.28600
11.38100 25.43600 54.14200
11.84700 -18.55600 54.25800
11.91200 25.70600 54.19000
12.34600 -18.79400 54.24400
12.38000 25.78100 54.27400
12.84800 -19.04400 54.18800
12.83000 25.68900 54.22400
13.33000 -19.10500 54.18600
13.25200 25.57000 54.25800
13.84700 -19.05800 54.11200
13.79800 25.42200 54.26000
14.34400 -18.79300 54.26500
14.35400 25.23400 54.24900
14.91300 -18.68600 54.19700
14.90200 24.87600 54.29500
15.41300 -18.69700 54.22900
15.26000 24.61000 54.22400
15.91300 -18.83100 54.27300
15.84400 24.45200 54.30700
16.40800 -18.85700 54.32300
16.27900 24.47900 54.14100
16.90100 -18.92000 54.31200
16.86200 24.72000 54.22400
17.37800 -19.03900 54.23000
17.35800 24.93800 54.15100
17.84500 -19.24300 54.25300
17.92500 25.08900 54.31100
18.40500 -21.62000 54.21200
18.29500 -20.63900 54.17600
18.32000 -19.83700 54.22000
18.35100 24.97300 54.16700
18.91100 -22.20400 54.19800
18.86500 24.79800 54.17700
19.41300 -22.32100 54.28000
19.42900 24.73700 54.18400
19.91300 -22.33900 54.25600
19.80700 -19.62900 54.25200
19.93600 -16.72100 54.17000
19.88000 24.81300 54.26200
20.40200 -22.21600 54.17300
20.22200 -19.78000 54.22200
20.34800 -16.32400 54.18000
20.33000 24.79800 54.22000
20.85700 -21.77000 54.17600
20.75800 -20.22800 54.22900
20.91400 -15.20700 54.14200
20.83000 24.79600 54.20500
21.29800 -14.20100 54.27800
21.30100 24.88200 54.12300
21.78600 -13.65200 54.25600
21.76900 25.28400 54.19600
22.27000 -13.09300 54.22900
22.32100 -12.30300 54.30700
22.26900 -10.16700 54.20900
22.39100 26.20400 54.23400
22.82800 -8.60400 54.10500
22.91700 26.63300 54.17100
23.44200 -7.78900 54.20300
23.33000 26.79000 54.29700
23.88000 -7.60000 54.27400
23.83000 26.74900 54.22000
24.33000 -7.59600 54.22400
24.33000 26.82600 54.25900
24.83000 -7.67700 54.22400
24.83000 26.87500 54.22400
25.26700 -7.87000 54.25400
25.33000 26.90200 54.22400
25.84400 -8.68600 54.30700
25.79800 26.77700 54.22400
26.29100 -9.32000 54.30700
26.31700 26.31600 54.30700
26.85500 -9.80700 54.35100
26.84600 25.40300 54.26000
27.34400 -10.15800 54.25600
27.39000 24.73000 54.32100
27.77000 -10.38800 54.25200
27.89700 24.42900 54.25600
28.32600 -10.69300 54.22400
28.33000 24.38500 54.19800
28.88400 -11.00900 54.34200
28.82300 -1.05800 54.27700
28.95700 0.67900 54.20300
28.83900 24.45600 54.10300
29.33000 -11.04600 54.27800
29.25000 -1.24500 54.30700
29.39900 0.80600 54.29700
29.29800 7.86300 54.28500
29.38800 10.91700 54.13600
29.38300 24.68400 54.22900
29.73500 -10.99000 54.24200
29.79000 -1.51200 54.31800
29.82900 0.90600 54.19200
29.82400 6.90100 54.27100
29.82600 11.30500 54.22000
29.88000 24.73600 54.27400
30.26300 -10.63400 54.14400
30.35100 -1.62200 54.24900
30.33000 0.98300 54.26700
30.27200 6.64400 54.30700
30.30700 11.72500 54.28700
30.28100 24.63200 54.24200
30.78100 -10.16400 54.12000
30.84300 -1.82400 54.28000
30.79300 1.01900 54.30400
30.81600 6.44600 54.33100
30.87300 12.40500 54.21300
30.80000 24.23100 54.27300
31.40500 -9.72900 54.11700
31.27900 -2.28600 54.26100
31.29800 1.23100 54.21600
31.26800 6.19300 54.22400
31.35400 13.69000 54.28500
31.28100 23.64400 54.28400
31.84800 -9.30400 54.17400
31.86200 -2.83400 54.34300
31.81400 1.43400 54.19800
31.87100 5.74000 54.30300
31.94800 11.36800 54.21300
31.82900 12.11300 54.19600
31.91300 13.79000 54.22700
31.80700 23.34100 54.26000
32.30800 -8.65500 54.14100
32.41000 -3.11900 54.22000
32.36500 1.46400 54.20900
32.41200 5.48500 54.21200
32.36500 11.32900 54.21600
32.22700 12.21300 54.20500
32.34200 13.68400 54.25200
32.27700 23.14500 54.24400
32.92100 -6.68100 54.14800
32.90200 -3.24000 54.29700
32.88000 1.33400 54.27400
32.85100 5.35700 54.24300
32.92300 13.22200 54.25800
32.77500 22.66200 54.28800
33.24300 -6.11800 54.21000
33.33600 -3.65000 54.21500
33.25600 1.16100 54.22400
33.28000 5.20300 54.17400
33.41300 13.17300 54.25000
33.42200 21.33100 54.29900
33.83900 0.81600 54.30700
33.72600 5.10000 54.23800
33.87000 13.28400 54.22200
33.78600 15.63900 54.22600
33.84200 18.24100 54.19600
33.87300 20.96400 54.22800
34.33000 0.69400 54.22400
34.28000 4.86400 54.31000
34.37300 13.72000 54.17600
34.26400 14.78500 54.23200
34.33100 19.23000 54.18800
34.33800 20.33200 54.32200
34.83000 0.69400 54.22400
34.88600 4.41600 54.30700
35.28000 0.84400 54.14100
35.40800 3.93900 54.30700
35.80900 1.22100 54.14100
35.76500 3.65800 54.25000
-14.14700 8.36900 60.24600
-14.09900 10.70500 60.20200
-13.66000 7.39300 60.30400
-13.62400 11.15200 60.10500
-13.12200 -7.20200 60.23400
-13.21600 -3.83500 60.25800
-13.22200 -2.73600 60.25300
-13.13400 -2.26200 60.17900
-13.16200 6.31000 60.29000
-13.15200 11.65800 60.14100
-12.60800 -8.63100 60.24400
-12.59800 -0.86500 60.25900
-12.69700 5.65100 60.16300
-12.59400 13.87800 60.16100
-12.16900 -9.25700 60.29300
-12.14800 -0.28000 60.12300
-12.16700 4.17100 60.34500
-12.14200 14.37400 60.20300
-11.60400 -9.69100 60.23500
-11.69000 0.28500 60.14100
-11.67600 3.71200 60.26900
-11.57800 14.81000 60.17700
-11.08700 -9.80900 60.27800
-11.17000 2.19500 60.14100
-11.14100 2.93900 60.24400
-11.14000 15.12600 60.32400
-10.59400 -9.85900 60.17000
-10.67400 15.31600 60.20800
-10.13900 -9.68200 60.20900
-10.14200 15.67300 60.19800
-9.71400 -9.34200 60.27300
-9.72600 -6.72600 60.24500
-9.63100 -6.08000 60.21500
-9.73000 16.37200 60.15300
-9.08300 -5.78300 60.23700
-9.26400 16.88300 60.13000
-8.66000 -5.62600 60.21300
-8.68100 17.83000 60.14100
-8.07900 -5.25500 60.23400
-8.14900 18.25500 60.22400
-7.58700 -5.19600 60.22600
-7.71100 18.41100 60.14100
-7.08000 -5.25100 60.22400
-7.15900 18.68700 60.14100
-6.67000 -5.31100 60.22400
-6.67900 19.32900 60.19200
-6.64700 20.33300 60.25900
-6.61500 21.31900 60.24900
-6.24900 -5.38200 60.22500
-6.20300 21.90300 60.25200
-5.74000 -5.36700 60.11900
-5.70400 22.22800 60.21100
-5.23700 -5.51500 60.33100
-5.24400 22.40200 60.16000
-4.75000 -5.30200 60.16000
-4.72300 22.77300 60.15600
-4.25400 -5.24600 60.19200
-4.15800 24.22100 60.15000
-3.65700 -11.71100 60.29400
-3.59400 -7.70400 60.11800
-3.77700 -5.31100 60.18800
-3.69300 24.73400 60.11300
-3.18100 -12.04600 60.35000
-3.18100 -7.22600 60.14700
-3.18900 -5.72900 60.18600
-3.25400 24.80500 60.19200
-2.67000 -12.08000 60.29300
-2.69700 24.83700 60.29500
-2.22000 -12.08100 60.25400
-2.25100 25.31000 60.14400
-1.78600 -12.26900 60.27200
-1.65800 26.31200 60.22400
-1.13200 -13.09900 60.34100
-1.22700 26.63200 60.13100
-0.58300 -13.50700 60.29400
-0.70600 26.67900 60.20600
-0.12000 -13.64800 60.27400
-0.17000 26.80800 60.22400
0.28000 -13.67800 60.17400
0.32100 26.96400 60.18800
0.72400 -13.83600 60.24000
0.81800 27.06500 60.13200
1.20600 -13.92700 60.16000
1.29400 27.12200 60.21100
1.74700 -14.13500 60.26700
1.83000 27.25300 60.22400
2.25800 -14.35100 60.19800
2.33000 27.31300 60.22400
2.80200 -14.53300 60.32900
2.83000 27.29300 60.22400
3.33000 -14.49200 60.29700
3.33000 27.22000 60.22400
3.86500 -14.51200 60.25900
3.78500 27.10000 60.25300
4.33800 -14.71200 60.27400
4.32700 26.92900 60.26000
4.81500 -15.26600 60.30700
4.78500 26.71100 60.23400
5.35700 -16.58900 60.25500
5.27800 26.12700 60.29500
5.82900 -17.20800 60.27600
5.82900 25.32800 60.27400
6.27900 -17.74000 60.26000
6.24300 25.10300 60.19700
6.82300 -18.22300 60.30700
6.80000 24.92300 60.24600
7.38100 -18.55000 60.30700
7.24300 24.70900 60.29000
7.86300 -18.78300 60.22500
7.79900 24.19100 60.17300
8.38700 -18.95700 60.12500
8.35400 22.77100 60.30700
8.79600 -18.87000 60.22400
8.87400 22.34300 60.30700
9.25600 -18.66100 60.18500
9.33000 22.18200 60.22400
9.73600 -18.10200 60.19800
9.80500 22.09100 60.18800
10.35300 -17.24200 60.22300
10.28200 22.00900 60.29700
10.86100 -16.87000 60.19100
10.82000 22.11300 60.20500
11.33000 -16.73700 60.22400
11.33000 22.21100 60.22400
11.78000 -16.71900 60.17400
11.78000 22.20800 60.17400
12.27200 -16.75400 60.26800
12.37000 0.87000 60.25000
12.39400 4.83700 60.11900
12.22500 22.09800 60.26000
12.85600 -17.06800 60.17500
12.84900 0.38000 60.26300
12.91700 5.21100 60.19000
12.77400 21.97000 60.27900
13.33000 -17.18200 60.18400
13.29500 -0.35800 60.29500
13.38000 5.31300 60.27400
13.33400 21.96600 60.12800
13.86000 -17.16200 60.12900
13.75000 -0.86200 60.28900
13.86200 5.21700 60.23900
13.89500 22.31400 60.15500
14.36900 -16.81900 60.22900
14.30700 -1.11500 60.26000
14.41100 4.95900 60.28300
14.37300 23.13700 60.21300
14.89000 -16.55500 60.14300
14.83000 -1.14200 60.22400
14.84400 4.67100 60.26600
14.80100 23.91700 60.21400
15.39300 -16.37200 60.29400
15.25300 -1.03200 60.16500
15.35200 4.45200 60.25500
15.30500 10.43800 60.25100
15.40600 11.18000 60.23500
15.33200 25.21500 60.15500
15.93900 -16.51100 60.24800
15.80900 -0.82200 60.20900
15.83000 4.39200 60.22400
15.77100 27.36300 60.14300
16.38000 -16.70200 60.22400
16.23200 -0.53500 60.17600
16.33000 4.44400 60.22400
16.30300 27.61300 60.10600
16.90900 -17.05400 60.28300
16.86000 0.36100 60.24500
16.84500 4.50900 60.13900
16.84300 27.41500 60.28800
17.41200 -17.24000 60.26900
17.30600 0.76400 60.19400
17.34300 4.66200 60.20500
17.31800 27.42900 60.28900
17.95100 -17.50000 60.26900
17.71100 0.98400 60.17700
17.81500 5.31100 60.14100
17.77600 27.60700 60.13700
18.34000 -17.79100 60.26300
18.21400 1.44900 60.17900
18.40800 6.27200 60.12500
18.24600 27.65400 60.16800
18.84200 -18.07800 60.19000
18.78200 1.77600 60.25200
18.95600 6.73000 60.15900
18.74600 27.67000 60.17100
19.33000 -18.13100 60.18200
19.21300 1.66700 60.26000
19.33200 6.94300 60.12700
19.26400 27.63000 60.13000
19.79600 -18.06500 60.11200
19.82800 1.28300 60.31800
19.83200 7.36000 60.11800
19.83700 27.29600 60.17200
20.27600 -17.71100 60.18800
20.43600 1.00900 60.27100
20.33000 7.73200 60.26000
20.28000 27.11200 60.19900
20.90400 -16.54400 60.12500
20.78000 -14.24000 60.26000
20.89600 -13.28600 60.21400
20.88000 0.92300 60.27400
20.84500 7.95000 60.11700
20.74600 27.13300 60.15400
21.36100 -15.61900 60.20200
21.27300 -15.13800 60.24600
21.32900 -12.13300 60.15100
21.32800 0.94600 60.19000
21.40100 8.14400 60.18100
21.29400 27.17900 60.21700
21.84900 -11.30600 60.14100
21.73200 1.00500 60.22500
21.86500 8.31700 60.22100
21.85700 27.33700 60.13700
22.28800 -10.55600 60.22300
22.27200 1.22400 60.11700
22.38600 8.42800 60.14100
22.44800 27.66400 60.20800
22.83200 -9.22100 60.15600
22.74600 1.26000 60.19200
22.79200 8.76200 60.27100
22.88000 27.87100 60.27400
23.32000 -6.71400 60.14100
23.22100 1.20900 60.19400
23.35400 9.19100 60.26800
23.33000 27.91200 60.22400
23.86200 -4.72500 60.14100
23.75600 0.75600 60.21700
23.86500 9.33800 60.25100
23.83000 27.82000 60.22400
24.30400 -4.10100 60.14100
24.33500 0.29000 60.17300
24.41300 9.30500 60.20700
24.26300 27.61900 60.25500
24.94000 -2.75300 60.18600
24.80900 0.14700 60.15600
24.91000 9.31800 60.17200
24.86600 26.91100 60.26700
25.44100 -2.29500 60.19800
25.29500 -0.11600 60.24600
25.42900 9.70500 60.16700
25.40200 26.47000 60.30700
25.86400 -1.79800 60.18000
25.78000 -0.64400 60.25200
25.79300 10.64800 60.27800
25.83000 26.30300 60.22400
26.35700 11.77400 60.14100
26.25900 26.14700 60.22400
26.88400 12.31200 60.18800
26.79500 25.82000 60.27400
27.39800 12.60800 60.18400
27.24100 25.65300 60.23900
27.74400 12.87700 60.16600
27.79400 25.66000 60.22700
28.23900 13.46100 60.17900
28.33000 25.83000 60.22400
28.79500 13.79600 60.22100
28.84600 25.95900 60.18200
29.27100 13.95900 60.14200
29.38000 25.88700 60.27400
29.81600 14.09900 60.19000
29.83000 25.77200 60.22400
30.33000 14.08300 60.28400
30.33000 25.67600 60.22400
30.84500 13.85500 60.24800
30.83000 25.71400 60.22400
31.33300 13.62200 60.26800
31.33000 25.84600 60.22400
31.86800 13.48000 60.12700
31.83000 25.87100 60.22400
32.38800 13.61100 60.22400
32.32400 19.21200 60.29600
32.38100 20.64200 60.18200
32.30600 25.72300 60.22400
32.80700 13.82900 60.21300
32.83400 18.72200 60.27200
32.71600 20.94900 60.17400
32.84500 25.26300 60.30700
33.26900 14.30900 60.19500
33.33600 18.37000 60.26000
33.31000 21.83300 60.19100
33.34000 24.42400 60.27000
33.82200 16.33600 60.19700
33.83700 17.78700 60.33000
-9.14000 8.33400 66.26100
-9.11700 10.22800 66.21200
-8.59400 7.92500 66.24000
-8.63900 10.70400 66.14200
-8.12400 7.42900 66.23700
-8.26100 10.84200 66.21400
-7.69000 6.28100 66.23900
-7.69700 11.10700 66.19100
-7.23100 5.77700 66.26000
-7.18800 10.91800 66.24100
-6.71000 5.26300 66.30700
-6.75400 10.80400 66.23600
-6.09200 1.28700 66.19800
-6.18900 3.90200 66.18800
-6.18700 4.18000 66.34600
-6.20600 10.80100 66.25900
-5.63100 1.01000 66.15000
-5.63500 10.88600 66.20400
-5.17000 0.92700 66.15500
-5.17000 10.88800 66.22400
-4.69000 0.89200 66.16900
-4.71000 10.76200 66.22200
-4.10900 -2.64200 66.24800
-4.24300 -0.18400 66.15500
-4.06500 1.21500 66.25400
-4.22100 10.39600 66.34800
-3.57300 -2.98500 66.19500
-3.72100 0.19300 66.21400
-3.66100 1.21700 66.29400
-3.67600 8.80000 66.33800
-3.17000 -3.04400 66.16200
-3.21700 8.14100 66.23100
-2.66400 -3.02300 66.11500
-2.62700 5.88700 66.33000
-2.16500 -2.83700 66.30000
-2.10900 5.47800 66.30700
-1.58700 -2.80300 66.23100
-1.67000 5.34700 66.22400
-1.60800 10.37300 66.19000
-1.67800 11.78900 66.15600
-1.10500 -2.65600 66.14300
-1.22000 5.26700 66.17400
-1.17500 9.81200 66.22300
-1.16700 13.67100 66.21600
-0.69100 -11.80500 66.30700
-0.71100 -9.55800 66.14100
-0.65600 -2.20700 66.24000
-0.72200 5.36900 66.17500
-0.71600 8.78400 66.26000
-0.70800 15.68000 66.18100
-0.09300 -12.26200 66.25700
-0.15300 -9.06800 66.22600
-0.17500 -1.85500 66.25600
-0.21400 5.74200 66.20100
-0.19900 8.29200 66.30700
-0.12000 18.76600 66.14100
0.42900 -12.45800 66.25600
0.31000 -8.84700 66.18900
0.34400 -1.23400 66.11700
0.39700 19.17000 66.22400
0.75100 -12.47000 66.21900
0.78800 -8.62700 66.21100
0.94000 0.75800 66.21300
0.74800 19.40800 66.16200
1.28100 -12.35800 66.23400
1.25000 -8.17800 66.14300
1.41300 0.83800 66.18500
1.24200 19.90500 66.17300
1.78000 -12.24700 66.17400
1.83200 -7.68300 66.21700
1.91300 0.84300 66.17400
1.75000 20.39700 66.16400
2.31400 -12.10000 66.15500
2.26600 -7.12700 66.14800
2.41300 0.88700 66.18200
2.28700 20.87400 66.17900
2.83100 -11.71200 66.21600
2.84900 -5.66300 66.26900
2.91300 0.88700 66.22200
2.80400 21.13100 66.15400
3.32700 -11.23500 66.15900
3.23800 -4.58200 66.14900
3.37600 -3.16600 66.26500
3.31800 -2.67600 66.16700
3.36800 0.79600 66.22600
3.28800 21.14500 66.16200
3.97000 -9.86600 66.18300
3.81500 0.75000 66.23300
3.84900 2.27700 66.18900
3.80300 20.92200 66.33500
4.40900 -9.75200 66.28600
4.35500 0.39700 66.31200
4.40900 3.35700 66.15400
4.35100 20.39500 66.32000
4.83000 -9.77400 66.22400
4.83000 0.36800 66.27900
4.84400 3.70700 66.27400
4.80700 18.75900 66.27100
5.33000 -9.82700 66.22400
5.23800 0.46600 66.24600
5.29100 3.78300 66.32900
5.29900 15.78800 66.31300
5.26000 17.30600 66.24000
5.29900 18.23200 66.19800
5.83000 -9.90200 66.22400
5.75600 0.88600 66.15300
5.87000 3.44400 66.17500
5.80200 15.24200 66.30700
6.33000 -9.86200 66.22400
6.31000 1.34900 66.20300
6.26100 3.21500 66.25200
6.31200 14.78700 66.30700
6.78900 -9.68200 66.14100
6.82900 13.78200 66.25500
7.31100 -9.20700 66.14100
7.32900 12.29900 66.28700
7.80900 -8.07500 66.14100
7.81600 11.91000 66.34200
8.35400 -7.60200 66.18800
8.32000 1.19600 66.27700
8.34200 1.86400 66.16400
8.26700 11.92500 66.25700
8.89000 -7.41900 66.20200
8.81800 0.27800 66.25700
8.94200 2.67900 66.20400
8.81700 12.12000 66.19900
9.36500 -7.36400 66.20500
9.29700 -0.64500 66.26600
9.38000 2.85700 66.27400
9.21200 12.17200 66.20800
9.91100 -7.19600 66.18600
9.80200 -1.09300 66.25300
9.83000 2.85000 66.22400
9.78300 11.83700 66.23500
10.44600 -6.83200 66.20400
10.29400 -1.22700 66.20200
10.36500 2.72400 66.22300
10.32600 11.42200 66.34000
10.94400 -6.28800 66.19500
10.74800 -1.39200 66.23800
10.88000 2.64400 66.24800
10.77700 11.27700 66.27800
11.37500 -5.88500 66.21000
11.30700 -1.56000 66.31800
11.39000 2.72300 66.21500
11.31100 10.85200 66.32900
11.85600 -4.86300 66.16200
11.79000 -1.77400 66.23100
11.82600 2.93400 66.12700
11.79600 10.10900 66.22800
12.32300 -3.70500 66.20400
12.29900 -2.32500 66.28800
12.34500 3.76500 66.24300
12.23000 9.18500 66.28300
12.84100 4.20900 66.22800
12.81100 5.74300 66.27000
13.39600 15.82800 66.22300
13.29600 16.31900 66.22100
15.78000 -7.31400 66.26000
15.89300 -5.35000 66.19500
16.36200 -7.79800 66.28300
16.40300 -3.38800 66.18300
16.79700 -8.14300 66.21300
16.78500 -3.05800 66.22100
17.29800 -11.81900 66.23800
17.24900 -2.82100 66.16500
17.76800 -12.23400 66.30500
17.74600 -2.79500 66.20000
18.37600 -12.48500 66.30700
18.21000 -2.88400 66.17900
18.85400 -12.51900 66.13700
18.80200 -7.63000 66.26200
18.89300 -7.25800 66.21600
18.78900 -3.28500 66.18600
19.45300 -12.38400 66.20800
19.30300 -8.09800 66.25100
19.35600 -6.60900 66.19600
19.27800 -4.28000 66.25300
19.88000 -12.23700 66.27400
19.73400 -8.23800 66.24100
19.90900 -5.76800 66.22500
19.81400 -5.06000 66.25400
20.29700 -12.11800 66.14100
20.29500 -8.61500 66.32300
20.87100 -11.78500 66.14100
20.85000 -9.07900 66.30700
20.80700 18.17200 66.32900
20.84600 20.31700 66.14100
21.34400 -11.30500 66.13900
21.31600 -9.76400 66.25400
21.31800 17.63900 66.29700
21.37500 20.70700 66.22400
21.91500 17.37400 66.22900
21.83000 20.86700 66.22400
22.35900 17.21700 66.25100
22.26600 20.99300 66.22300
22.91600 14.88500 66.17300
22.76700 15.86200 66.20600
22.88000 16.83600 66.23600
22.76000 21.22300 66.12600
23.41300 14.76400 66.22300
23.24600 21.23700 66.20900
23.85700 14.83300 66.20400
23.70900 21.16200 66.20500
24.40800 16.37200 66.14700
24.28900 20.72900 66.20600
24.81000 16.91400 66.18200
24.81300 20.24200 66.21000
25.23900 17.31300 66.22600
25.32800 19.83000 66.26300
-6.67100 7.71600 72.25900
-6.66600 8.31100 72.12800
-6.17800 6.70500 72.32000
-6.10900 9.28100 72.18800
-5.62900 6.25200 72.26900
-5.60900 9.61200 72.21500
-5.09100 5.90900 72.15200
-5.17000 9.72300 72.22400
-4.63900 5.94300 72.19400
-4.72000 9.74400 72.17400
-4.11600 6.22300 72.24000
-4.26800 9.63400 72.25700
-3.63100 6.64400 72.20800
-3.74100 9.30600 72.32800
-3.18300 7.42200 72.16100
-3.16300 8.36700 72.27300
4.38100 0.94000 72.22700
4.33200 3.27900 72.16100
4.84500 -0.15400 72.26200
4.73900 5.40100 72.15100
5.39300 -0.63200 72.30400
5.29000 5.70200 72.20200
5.83000 -0.82200 72.22400
5.73400 5.72900 72.20200
6.37100 -0.88900 72.18300
6.28600 5.37800 72.24400
6.83000 -0.79800 72.22400
6.82900 4.47000 72.26900
7.24800 -0.60000 72.17500
7.24600 4.31100 72.24800
7.73300 -0.10500 72.18700
7.72000 4.21200 72.21600
8.36500 2.67800 72.18300
8.25400 3.75700 72.20900
-2.53100 -33.40500 25.21400
-0.49300 -33.46900 25.29600
-3.03500 -33.47400 25.74300
0.02500 -33.53400 25.79200
-3.23300 -33.35800 26.17300
0.26500 -33.48800 26.18200
-3.30800 -33.41500 26.64100
0.42200 -33.49100 26.72400
-3.39300 -33.40400 27.14900
0.50000 -33.45500 27.22400
-3.43500 -33.45700 27.64100
0.50600 -33.42200 27.72000
-3.44100 -33.48200 28.14100
0.45100 -33.47800 28.21300
-3.28400 -33.39300 28.69500
0.18900 -33.38800 28.69300
-2.36200 -33.55600 29.18800
-0.38000 -33.38700 29.22800
0.53200 -27.39400 21.73200
1.99600 -27.47500 21.78500
-3.35000 -27.37200 22.23100
-1.85400 -27.46700 22.21300
-0.96100 -27.33800 22.22600
2.90300 -27.45600 22.28900
-4.03600 -27.48200 22.72900
3.51900 -27.49100 22.79800
-4.34600 -27.44900 23.25100
3.93900 -27.50000 23.31000
-4.42700 -27.46800 23.72400
4.08000 -27.50500 23.77400
-4.57100 -27.44500 24.14300
4.12000 -27.45500 24.22400
-4.95000 -27.42000 24.69800
4.21100 -27.45500 24.66700
-6.34400 -27.36700 25.24500
4.56500 -27.53800 25.19000
-6.82000 -27.42500 25.71200
5.64100 -27.47300 25.71200
-7.05800 -27.42200 26.28500
6.19200 -27.47600 26.10900
-7.17100 -27.47800 26.74500
6.62100 -27.53200 26.69000
-7.08400 -27.50000 27.17400
6.79200 -27.49100 27.18900
-6.87700 -27.45500 27.68300
6.93600 -27.49100 27.73000
-6.51200 -27.50500 28.22500
-0.76600 -27.51800 28.25700
1.02400 -27.53300 28.16600
6.93600 -27.35400 28.25600
-6.27700 -27.42400 28.63500
-0.96700 -27.48200 28.70300
1.19100 -27.45200 28.60500
6.75800 -27.42500 28.83000
-5.84100 -27.43700 29.12700
-1.93400 -27.47100 29.23000
2.01200 -27.48100 29.20500
6.55700 -27.50500 29.27400
-4.46800 -27.47600 29.69700
-2.43000 -27.42900 29.82000
2.12500 -27.46300 29.61800
6.40200 -27.40000 29.64300
-4.38700 -27.45500 30.14100
-2.57600 -27.40600 30.23900
2.68800 -27.48700 30.11900
6.13200 -27.37200 30.16000
-4.33300 -27.39100 30.70500
-2.87000 -27.45900 30.77900
3.67500 -27.56800 30.70200
5.59700 -27.41900 30.72000
0.13800 -21.44000 16.18900
1.47000 -21.42800 16.28100
0.06100 -21.44600 16.64100
1.64400 -21.46100 16.75900
-0.04200 -21.47400 17.11000
1.96700 -21.44100 17.33700
-0.31500 -21.37900 17.65100
2.06600 -21.46000 17.80700
-0.30700 -21.36500 18.17000
2.03300 -21.45200 18.21600
0.06000 -21.39500 18.75900
1.67600 -21.48300 18.75400
-19.51100 -21.33700 20.21800
-18.00900 -21.49200 20.25100
-19.96300 -21.42900 20.76500
-15.87400 -21.49100 20.67900
-20.28900 -21.51300 21.24900
-15.28700 -21.53800 21.16000
-12.98300 -21.45900 21.24600
-10.43700 -21.44400 21.28900
5.58700 -21.43700 21.26600
7.53900 -21.41800 21.31200
-20.39700 -21.55400 21.75700
-9.97900 -21.43100 21.74100
5.14200 -21.33300 21.66000
7.91300 -21.49800 21.82900
-20.28400 -21.54300 22.29400
-9.78200 -21.45300 22.20100
-2.88600 -21.37200 22.20100
-2.30700 -21.57500 22.21800
4.01300 -21.36400 22.21000
8.22000 -21.45500 22.15300
-20.06000 -21.47400 22.75600
-9.44500 -21.45000 22.71900
-5.28700 -21.43500 22.75300
1.72100 -21.53800 22.74700
3.20100 -21.39200 22.75200
8.95300 -21.50800 22.82200
-19.81800 -21.41900 23.20400
-8.56600 -21.46000 23.26800
-6.44600 -21.37200 23.22700
9.21900 -21.52500 23.29000
-19.41900 -21.54500 23.68200
9.41700 -21.52500 23.80400
-18.41500 -21.55100 24.22200
-15.34500 -21.37200 24.24400
-13.86600 -21.41400 24.16600
9.64900 -21.49600 24.23900
-17.88700 -21.53800 24.68400
-15.90800 -21.37200 24.70700
-13.39300 -21.40200 24.72100
10.49300 -21.50000 24.75400
-13.03100 -21.49700 25.21400
11.62300 -21.51400 25.21100
-12.84200 -21.49200 25.67400
12.39800 -21.46600 25.74600
-12.80500 -21.44000 26.14100
13.51400 -21.53800 26.27400
-12.75400 -21.40000 26.67000
13.93600 -21.53800 26.79200
-12.55800 -21.54700 27.16100
14.19000 -21.48900 27.23500
-12.35200 -21.50100 27.60000
14.42400 -21.42600 27.73000
-10.95000 -21.50000 28.27900
14.19400 -21.54900 28.21500
-10.54000 -21.56900 28.75100
13.75700 -21.50300 28.84900
-10.49000 -21.50500 29.22400
13.64400 -21.42100 29.27400
-14.37400 -21.43800 29.67700
-13.46200 -21.45300 29.82700
-10.57200 -21.46700 29.64000
13.58700 -21.49500 29.76000
-15.51800 -21.47500 30.20500
-13.35700 -21.45800 30.27200
-11.00000 -21.48400 30.21200
13.73500 -21.51000 30.23000
-16.00700 -21.48200 30.66900
-13.01300 -21.46500 30.79600
-11.41300 -21.50100 30.67800
14.45800 -21.48400 30.76000
-16.28800 -21.37700 31.15200
15.16300 -21.52600 31.19600
-16.31200 -21.40900 31.64100
15.52400 -21.49100 31.72600
-16.23900 -21.39600 32.10300
15.64600 -21.45500 32.22400
-15.88200 -21.43900 32.68300
15.64600 -21.40500 32.67400
-15.56100 -21.57100 33.21500
15.56000 -21.46100 33.18800
-15.61300 -21.52500 33.69400
15.61800 -21.43400 33.76000
-15.81100 -21.44300 34.19800
15.67500 -21.48400 34.30700
-16.06400 -21.41900 34.72500
15.64000 -21.43500 34.80700
-16.20500 -21.38900 35.22500
12.13400 -21.40100 35.24100
13.56300 -21.42300 35.26700
15.48100 -21.40800 35.17200
-16.19000 -21.42100 35.60700
-10.28700 -21.47500 35.81900
-8.56600 -21.55300 35.72600
11.01900 -21.45800 35.70700
-15.97800 -21.49800 36.14300
-10.48900 -21.46200 36.26000
-8.33100 -21.46000 36.18100
4.50600 -21.35500 36.28600
6.53000 -21.53800 36.25700
9.09800 -21.37200 36.23400
-15.48000 -21.49100 36.76700
-10.50300 -21.36600 36.80700
-8.03900 -21.53700 36.65800
4.23700 -21.48400 36.77600
7.43500 -21.48900 36.73200
8.08400 -21.43800 36.71200
-15.06900 -21.54600 37.22400
-10.59800 -21.42200 37.27400
-7.86400 -21.50800 37.13000
4.23000 -21.50500 37.27400
-14.90700 -21.51700 37.63100
-10.57200 -21.46300 37.75900
-7.77800 -21.42100 37.60100
4.28600 -21.47600 37.67500
-14.88900 -21.44100 38.14100
-10.38200 -21.46800 38.19500
-7.57700 -21.46800 38.14300
4.40500 -21.49100 38.21700
-14.99600 -21.45200 38.60900
-9.83300 -21.53500 38.67300
-8.96600 -21.40300 38.69400
4.42500 -21.45500 38.72400
-15.84300 -21.37700 39.24200
4.42800 -21.45500 39.22400
-15.90300 -21.42700 39.64100
4.57600 -21.46200 39.75800
17.62100 -21.37200 39.76600
19.54000 -21.50600 39.70200
-15.82400 -21.42700 40.10800
4.97600 -21.39300 40.34700
17.17200 -21.45500 40.27800
20.99600 -21.44100 40.24700
-14.46500 -21.47400 40.70200
-6.96500 -21.45900 40.71900
-4.77800 -21.59100 40.71700
5.47100 -21.42000 40.86300
17.02800 -21.45500 40.72400
21.20300 -21.41200 40.70300
-14.06400 -21.57100 41.22400
-7.28700 -21.51900 41.27700
-4.30400 -21.50100 41.18600
5.89800 -21.48300 41.33600
16.93000 -21.43000 41.21500
21.55800 -21.48800 41.23300
-14.25600 -21.43200 41.71900
-7.36000 -21.42500 41.80300
-3.88800 -21.48800 41.81000
6.06200 -21.50500 41.77400
16.75700 -21.34700 41.67500
21.95200 -21.51200 41.78900
-16.37100 -21.43500 42.20400
-15.48000 -21.45200 42.33500
-14.40700 -21.44200 42.14100
-7.39800 -21.50500 42.27400
-3.84000 -21.53500 42.30700
6.09000 -21.45500 42.22400
16.56300 -21.43700 42.17100
22.10200 -21.50500 42.27400
-16.42400 -21.45100 42.62700
-15.36300 -21.46500 42.74900
-14.42800 -21.46300 42.62300
-7.46300 -21.37800 42.75800
-3.81300 -21.50300 42.80700
6.04700 -21.40500 42.67400
16.43700 -21.49500 42.72400
22.08700 -21.45500 42.72400
-16.00300 -21.46500 43.20400
-7.76600 -21.44700 43.25700
-3.82200 -21.45300 43.27400
5.97500 -21.43500 43.18800
16.41200 -21.44600 43.26000
21.91500 -21.39800 43.14500
-17.94300 -21.45500 43.68600
-9.32700 -21.44000 43.74800
-3.93300 -21.49600 43.76000
5.98600 -21.39000 43.76000
16.51400 -21.50500 43.77400
21.40900 -21.44500 43.68000
-18.02600 -21.47700 44.14100
-10.37700 -21.41200 44.25300
-3.93600 -21.52000 44.32100
5.99600 -21.43200 44.30700
16.69300 -21.45500 44.16000
20.98500 -21.34500 44.20200
-17.93900 -21.47600 44.62500
-11.05400 -21.31800 44.76800
-3.77700 -21.55200 44.77700
5.98000 -21.41800 44.80700
17.21200 -21.47000 44.68600
20.57500 -21.43600 44.71700
-15.82500 -21.44000 45.14600
-11.44700 -21.41900 45.19300
-3.52200 -21.43700 45.18300
5.98000 -21.41900 45.30700
19.16400 -21.46800 45.15200
20.06500 -21.44200 45.21000
-12.85000 -21.45000 45.64500
-11.89800 -21.44100 45.82600
-2.06700 -21.44600 45.82800
6.04600 -21.49200 45.81500
-12.57100 -21.45600 46.14600
-11.98100 -21.45000 46.30700
-1.54300 -21.46400 46.28600
6.18400 -21.51200 46.30600
-12.84500 -21.44700 46.68800
-11.84900 -21.45800 46.80700
-1.24200 -21.45800 46.66300
6.39100 -21.39800 46.76400
-12.82600 -21.43800 47.10700
-11.93500 -21.43800 47.24300
-1.03400 -21.43600 47.17900
6.64500 -21.45200 47.19300
18.53400 -21.42500 47.17300
19.12300 -21.46900 47.27900
-1.02300 -21.43800 47.61700
7.18400 -21.48300 47.69800
18.01000 -21.46800 47.64500
19.62000 -21.47600 47.81600
-1.37400 -21.39800 48.18400
7.52700 -21.44300 48.26400
17.71700 -21.34600 48.17700
19.75000 -21.49500 48.23000
-1.81200 -21.37700 48.71000
7.58700 -21.46200 48.80700
17.96700 -21.46400 48.69200
20.16100 -21.50500 48.69200
-1.94600 -21.37100 49.16300
7.51000 -21.44300 49.24800
10.50700 -21.46100 49.14600
12.21000 -21.48800 49.24300
18.01300 -21.46100 49.13200
20.98000 -21.51300 49.33100
-1.84700 -21.43700 49.72000
7.09200 -21.45200 49.82800
10.17200 -21.45000 49.68200
12.50200 -21.41900 49.76400
17.64700 -21.37500 49.73000
21.20800 -21.48400 49.74000
-1.55700 -21.55900 50.16700
7.02400 -21.45700 50.30700
10.15300 -21.44900 50.13900
12.49600 -21.42300 50.20800
17.20800 -21.38200 50.22600
21.36200 -21.34100 50.24600
-0.50100 -21.53200 50.72100
7.09400 -21.46900 50.80700
10.43500 -21.48400 50.70600
12.15500 -21.47000 50.74500
17.13000 -21.43800 50.64100
21.24500 -21.48900 50.78000
0.12500 -21.49800 51.12500
7.11100 -21.39700 51.32400
17.19000 -21.39600 51.20200
21.39000 -21.39000 51.26500
1.49100 -21.50900 51.69300
2.15700 -21.40500 51.76600
3.50500 -21.49500 51.70600
6.95800 -21.34500 51.78000
17.59300 -21.45400 51.72800
21.55300 -21.39700 51.76000
3.98300 -21.41400 52.26700
6.48600 -21.36100 52.19600
17.91000 -21.57800 52.21800
21.59500 -21.39600 52.33000
17.90400 -21.47500 52.76000
21.49400 -21.45900 52.77400
17.94400 -21.50500 53.27400
21.44100 -21.35100 53.25200
18.02600 -21.40500 53.67400
21.23800 -21.43900 53.75500
18.26300 -21.45700 54.09600
20.98000 -21.44100 54.17000
19.11000 -21.47800 54.70800
20.18000 -21.41200 54.73000
7.66900 -15.41600 12.26800
10.02100 -15.48700 12.30000
7.25100 -15.44400 12.79000
10.40700 -15.52700 12.80500
-0.54400 -15.43200 13.17400
1.90600 -15.54400 13.24800
7.08700 -15.45500 13.22400
10.55000 -15.45500 13.22400
-1.36800 -15.37200 13.76400
2.54800 -15.53800 13.76800
6.89000 -15.41300 13.63500
10.60800 -15.45500 13.72400
-22.23600 -15.44100 14.19400
-20.99100 -15.45700 14.22400
-1.95800 -15.37200 14.21700
2.74300 -15.45500 14.15900
6.18900 -15.39200 14.27600
10.65700 -15.45500 14.22400
-22.32100 -15.43200 14.64100
-19.91200 -15.50300 14.72700
-2.73500 -15.39200 14.83200
3.00700 -15.53000 14.77300
5.75500 -15.36600 14.73600
10.77100 -15.49800 14.73500
-22.48700 -15.48800 15.15400
-18.88400 -15.56100 15.24000
-2.96900 -15.50500 15.27400
3.48100 -15.42300 15.30600
5.56700 -15.39900 15.14500
10.87700 -15.39500 15.23700
-22.82400 -15.43600 15.70300
-17.47000 -15.45500 15.79500
-3.10900 -15.37200 15.66600
4.06700 -15.46200 15.79300
5.46500 -15.52400 15.64900
10.93700 -15.34300 15.73800
-23.08000 -15.40000 16.12300
-16.46600 -15.47100 16.23700
-15.04900 -15.33000 16.23100
-13.91800 -15.56300 16.24700
-3.38300 -15.37200 16.22300
10.57700 -15.45000 16.26700
-23.37000 -15.44400 16.69400
-13.00700 -15.42500 16.74800
-4.24700 -15.42600 16.74700
10.10600 -15.45000 16.82600
-23.42800 -15.45500 17.22400
-12.50400 -15.46600 17.25100
-5.26900 -15.53100 17.31800
10.02800 -15.39000 17.32800
-23.47100 -15.45500 17.72400
-12.25100 -15.38700 17.63200
-5.54000 -15.45800 17.69100
9.96600 -15.44300 17.77400
-23.59200 -15.37200 18.16100
-11.99000 -15.47500 18.12300
-5.85100 -15.44500 18.25700
9.92000 -15.33900 18.18600
-23.85900 -15.45500 18.74400
-11.75600 -15.46800 18.60600
-5.96800 -15.45100 18.67400
9.69100 -15.45100 18.76900
-23.95400 -15.45500 19.22400
-10.99100 -15.49500 19.29000
-5.87200 -15.48000 19.21900
9.69400 -15.45300 19.19500
-23.88900 -15.45500 19.70400
-10.44000 -15.50000 19.78700
-5.63700 -15.59400 19.71900
9.98100 -15.53800 19.76300
-23.54100 -15.54900 20.31100
-10.12200 -15.58000 20.28100
-5.64500 -15.49900 20.13000
10.51200 -15.53800 20.21800
-23.11000 -15.52300 20.80800
-9.95800 -15.45000 20.76300
-5.93000 -15.42500 20.67200
11.23100 -15.47100 20.68100
-22.93900 -15.45500 21.22400
-9.46900 -15.55100 21.21100
-6.51100 -15.43400 21.18500
11.62400 -15.48100 21.11900
-22.88200 -15.45500 21.72400
12.13100 -15.50100 21.62400
-22.87300 -15.45500 22.22400
12.66400 -15.55500 22.13400
-22.88100 -15.45500 22.72400
13.03900 -15.52100 22.72900
-22.86900 -15.45500 23.22400
12.76500 -15.51400 23.34800
-22.89500 -15.45500 23.72400
12.62500 -15.48200 23.71900
-22.98000 -15.45500 24.22400
12.27300 -15.44700 24.35200
-23.07900 -15.37700 24.65800
12.11500 -15.50500 24.77400
-23.36800 -15.35200 25.16500
12.12100 -15.45500 25.22400
-23.96500 -15.48000 25.74900
12.24200 -15.47200 25.66500
-24.48500 -15.41700 26.19500
12.66100 -15.52700 26.15800
-24.74500 -15.33800 26.70100
14.05500 -15.47800 26.79600
-24.56700 -15.49000 27.20300
14.55100 -15.44800 27.18000
-24.47600 -15.44500 27.68800
15.21400 -15.47800 27.69200
-24.40600 -15.47700 28.17400
18.11700 -15.55700 28.22300
-24.35300 -15.39200 28.67700
20.14000 -15.50000 28.77300
-23.98400 -15.52100 29.14600
20.67200 -15.49100 29.19800
-21.88100 -15.43100 29.76500
20.98600 -15.42900 29.73200
-21.59700 -15.49600 30.19900
21.05500 -15.42800 30.22400
-21.54900 -15.51700 30.64100
21.01100 -15.35900 30.75000
-21.52100 -15.46700 31.18800
20.63300 -15.48300 31.30700
-21.33100 -15.46700 31.64000
20.15800 -15.46500 31.80100
-20.46300 -15.54300 32.14700
19.64900 -15.47600 32.33300
-19.89900 -15.54800 32.66700
19.64500 -15.46800 32.76700
-19.60700 -15.50500 33.22600
20.02700 -15.46400 33.28800
-19.52200 -15.42400 33.72400
21.16900 -15.48900 33.76200
-19.58200 -15.40400 34.16800
21.68600 -15.48300 34.25000
-19.77800 -15.54900 34.76300
21.92800 -15.38200 34.73900
-19.71700 -15.55100 35.22500
21.91400 -15.33100 35.23100
-19.38100 -15.56800 35.73000
16.46500 -15.41200 35.75400
19.64500 -15.44800 35.64700
21.57500 -15.44000 35.69800
-18.82600 -15.56800 36.27300
16.03100 -15.41900 36.31200
-18.50600 -15.37600 36.82700
15.96700 -15.42900 36.80700
-18.58300 -15.35700 37.29000
16.08400 -15.47600 37.25800
18.06500 -15.49000 37.19500
18.67000 -15.52500 37.22000
19.11300 -15.48300 37.24400
19.43300 -15.36200 37.33100
-18.77900 -15.46600 37.77800
16.57800 -15.52000 37.72600
17.49900 -15.48500 37.64400
19.52000 -15.38400 37.80700
-18.99600 -15.45500 38.26000
19.91100 -15.43400 38.34800
-19.32400 -15.40800 38.71700
20.44900 -15.51200 38.83600
-19.94000 -15.46100 39.22500
20.91400 -15.49400 39.31600
-22.28500 -15.36100 39.73200
21.19500 -15.52700 39.79400
-22.50200 -15.40100 40.12800
21.49500 -15.42200 40.24600
-22.53200 -15.49700 40.64100
21.98000 -15.45300 40.70300
-22.44900 -15.47600 41.14100
23.47000 -15.50100 41.23200
24.16000 -15.43400 41.22800
24.45500 -15.48800 41.22900
-22.38300 -15.39600 41.68800
26.42600 -15.51300 41.81400
-22.27900 -15.40100 42.21600
26.75600 -15.56400 42.27300
-22.01600 -15.48600 42.74800
27.01600 -15.50800 42.76700
-21.56100 -15.55100 43.15200
-20.34100 -15.41400 43.24900
-18.50300 -15.53200 43.13500
27.15100 -15.51300 43.30700
-17.47100 -15.49700 43.74300
27.19500 -15.51800 43.80700
-17.10100 -15.54200 44.25400
27.26900 -15.56700 44.27800
-16.85200 -15.45500 44.77700
27.57500 -15.48000 44.71300
-16.58000 -15.47800 45.27700
28.14700 -15.45500 45.21200
-16.33800 -15.52800 45.67600
28.56300 -15.45500 45.71500
-16.27700 -15.41000 46.14100
29.22700 -15.46700 46.25000
-16.30400 -15.36200 46.64800
29.44200 -15.43300 46.75400
-19.45700 -15.40100 47.19100
-18.53800 -15.41800 47.29300
-16.30000 -15.40500 47.10600
12.56000 -15.46600 47.22700
14.00600 -15.57100 47.23900
29.18900 -15.49100 47.33200
-19.83600 -15.37800 47.70100
-18.34800 -15.46800 47.80700
-15.83800 -15.42900 47.70300
-2.82600 -15.45000 47.73600
-1.48600 -15.43700 47.79700
12.12700 -15.47700 47.73800
14.42900 -15.57500 47.76700
29.08800 -15.46400 47.80600
-19.78900 -15.37100 48.19900
-18.40600 -15.45000 48.25900
-15.49300 -15.52400 48.14800
-3.91300 -15.43600 48.17600
-0.99500 -15.42200 48.24500
11.98300 -15.46200 48.26000
14.49200 -15.51700 48.22400
28.99600 -15.45500 48.22400
-15.39100 -15.50200 48.63000
-4.77500 -15.35000 48.67700
-0.83900 -15.44200 48.76000
11.99800 -15.45500 48.80700
14.42900 -15.51600 48.69400
28.90200 -15.39300 48.64900
-15.35000 -15.39600 49.21400
-4.96100 -15.42500 49.16400
-0.83900 -15.46000 49.30700
12.11200 -15.49700 49.25700
14.13400 -15.49400 49.19300
28.58300 -15.41900 49.18700
-14.97800 -15.41100 49.76400
-5.09100 -15.45700 49.65900
-0.86900 -15.47100 49.80700
12.55700 -15.51700 49.73400
13.61100 -15.43900 49.66800
27.95900 -15.35500 49.69800
-11.84100 -15.53800 50.21000
-9.39700 -15.41300 50.25500
-8.45900 -15.47200 50.23800
-5.35700 -15.37100 50.23700
-0.80600 -15.51700 50.30700
27.19400 -15.44900 50.34500
-7.95900 -15.45800 50.73200
-5.85900 -15.47300 50.75000
-0.79100 -15.54800 50.72700
27.03700 -15.36100 50.82300
-7.41100 -15.46800 51.16300
-6.41800 -15.39100 51.22800
-0.62400 -15.45500 51.22200
26.92100 -15.35700 51.27400
-0.41600 -15.44500 51.67800
26.55500 -15.44100 51.69000
-0.03100 -15.48500 52.24600
25.56300 -15.46700 52.23000
0.64200 -15.51200 52.63100
1.07400 -15.40000 52.75300
1.61200 -15.51800 52.72000
25.17800 -15.44000 52.76700
5.13300 -15.45300 53.29900
21.12400 -15.45200 53.33500
23.08900 -15.46000 53.22500
24.96000 -15.40100 53.23600
5.53000 -15.50900 53.73200
7.65100 -15.44000 53.79600
8.15500 -15.50800 53.68900
20.98300 -15.42200 53.70300
6.15100 -15.48700 54.17600
6.98200 -15.37300 54.21600
8.99900 -15.47900 54.17500
20.72300 -15.47500 54.28100
10.06900 -15.53000 54.65400
20.60500 -15.45500 54.72400
10.39000 -15.58300 55.21600
20.51600 -15.51700 55.21100
10.41300 -15.53100 55.69300
20.65400 -15.48800 55.74500
10.12200 -15.46000 56.16100
20.99500 -15.50100 56.22700
7.45300 -15.44800 56.66800
21.59100 -15.55200 56.78800
6.14900 -15.38300 57.20500
21.98900 -15.52700 57.30200
4.63600 -15.44100 57.70100
22.24700 -15.48600 57.66600
4.67700 -15.40300 58.20200
22.57500 -15.49100 58.21000
4.97200 -15.55900 58.69900
22.71100 -15.45500 58.72400
4.96200 -15.49700 59.22400
22.67000 -15.40500 59.17400
4.92900 -15.47900 59.72400
22.44600 -15.40600 59.62600
4.91400 -15.49900 60.22400
21.40200 -15.38400 60.21100
5.04300 -15.50200 60.69000
20.61900 -15.37200 60.73600
5.56600 -15.53800 61.21600
20.16300 -15.40500 61.23000
7.04700 -15.47100 61.79400
19.98000 -15.44800 61.68800
7.48100 -15.49700 62.24300
19.94600 -15.39400 62.22400
8.08600 -15.49700 62.72200
19.90900 -15.33700 62.68900
9.64200 -15.42700 63.24400
19.56700 -15.34800 63.23200
10.02500 -15.46900 63.70200
18.56300 -15.37700 63.72100
10.18200 -15.41800 64.20700
14.55100 -15.38200 64.22000
15.65900 -15.49500 64.13100
18.01600 -15.35000 64.20500
10.53600 -15.51300 64.64200
12.53500 -15.37100 64.71400
-17.46100 -9.35200 9.21200
-16.41300 -9.48200 9.23700
-18.06100 -9.47600 9.73300
-13.52500 -9.50500 9.82800
-18.37700 -9.44600 10.27100
-13.10400 -9.52000 10.31700
-18.57700 -9.49300 10.68600
-12.93900 -9.50500 10.77400
-24.34700 -9.37000 11.24000
-22.32500 -9.53800 11.22500
-19.32600 -9.39800 11.21500
-12.91100 -9.45500 11.22400
-25.49500 -9.42500 11.70000
-21.89100 -9.54200 11.77300
-19.60800 -9.45500 11.65600
-13.00800 -9.42000 11.71900
-26.36500 -9.40000 12.20600
-21.45800 -9.44700 12.22400
-19.97000 -9.42800 12.15600
-13.27000 -9.37000 12.21500
-26.58700 -9.40600 12.61600
-13.72100 -9.37600 12.76000
-26.78600 -9.44900 13.20100
-14.01800 -9.42300 13.14000
-26.98300 -9.37200 13.70800
-14.50900 -9.41900 13.65000
-27.25800 -9.45500 14.29100
-14.88100 -9.45500 14.23800
-27.32800 -9.45500 14.72400
-15.04400 -9.40100 14.74700
-27.36100 -9.45500 15.22400
-14.99400 -9.50500 15.27400
-27.48000 -9.37200 15.69500
-14.91600 -9.45500 15.72400
-27.85000 -9.45500 16.27800
-14.77700 -9.47500 16.19300
-28.08300 -9.40300 16.76600
-14.47800 -9.49100 16.71000
-28.17600 -9.42600 17.19500
-13.83700 -9.56500 17.21900
4.04800 -9.39500 17.22400
5.58200 -9.54200 17.20600
-28.00500 -9.49300 17.65200
-13.39300 -9.51900 17.68500
3.05900 -9.42300 17.72000
6.71000 -9.47100 17.71000
10.50400 -9.42700 17.70100
12.19200 -9.41900 17.78300
-27.59100 -9.50500 18.24900
-12.96600 -9.50100 18.20900
-2.39300 -9.36300 18.21900
0.14800 -9.46200 18.21100
1.47000 -9.40800 18.21600
7.60900 -9.44400 18.22000
9.13800 -9.45900 18.29700
12.53400 -9.47800 18.19600
-27.31700 -9.43500 18.66500
-12.31200 -9.52900 18.67600
-3.01300 -9.42400 18.70000
12.72000 -9.55000 18.71000
-27.09700 -9.56400 19.19900
-10.80600 -9.53800 19.21800
-6.47200 -9.39200 19.22800
-5.52500 -9.53800 19.14400
-3.87300 -9.36600 19.22600
12.72800 -9.41900 19.20800
-27.08100 -9.52100 19.72400
-9.96500 -9.55400 19.81000
-6.98500 -9.35000 19.70100
13.00600 -9.54500 19.77400
-27.05300 -9.52600 20.22400
-9.58600 -9.49400 20.25300
-7.54100 -9.46300 20.15800
13.49600 -9.45600 20.30000
-27.07800 -9.52500 20.72400
13.99300 -9.51400 20.80200
-27.05300 -9.46300 21.26000
14.24000 -9.41400 21.13000
-26.92000 -9.50500 21.77400
15.10900 -9.50700 21.72300
15.99900 -9.48100 21.72300
16.58500 -9.50100 21.68400
-26.76500 -9.45500 22.15900
17.60700 -9.44300 22.23000
-26.41500 -9.50500 22.69600
-9.37600 -9.46100 22.76200
-8.58000 -9.47100 22.66200
17.99500 -9.57100 22.67000
-26.24300 -9.47600 23.13500
18.67100 -9.53800 23.21000
-26.23900 -9.45900 23.68800
20.42400 -9.43200 23.82300
28.00900 -9.46700 23.73300
29.66900 -9.46700 23.70500
-26.40300 -9.45500 24.22400
20.66700 -9.44800 24.26000
23.57600 -9.44500 24.19100
25.11300 -9.47300 24.32100
27.62900 -9.38300 24.22700
30.14400 -9.50300 24.19800
-26.53900 -9.45500 24.72400
20.69000 -9.46800 24.80700
23.47300 -9.47200 24.64100
25.19100 -9.47100 24.80700
27.60600 -9.42900 24.64100
30.89200 -9.50200 24.84500
-26.52800 -9.45500 25.22400
20.54300 -9.43900 25.25200
23.56500 -9.42400 25.21000
25.07200 -9.44000 25.25200
27.52900 -9.45300 25.11900
31.10700 -9.45500 25.22400
-26.38800 -9.41900 25.71800
19.14900 -9.45400 25.84800
27.12600 -9.43300 25.69000
31.23800 -9.36700 25.74300
-26.03300 -9.48300 26.25900
19.00500 -9.45200 26.30700
26.70900 -9.37300 26.25900
31.07300 -9.45100 26.25800
-25.74600 -9.49700 26.60000
19.14200 -9.47000 26.75400
26.68400 -9.43400 26.67400
30.72000 -9.44600 26.76300
-25.32300 -9.37900 27.19500
20.07200 -9.47900 27.27700
20.55200 -9.45300 27.16000
21.19100 -9.53600 27.28400
26.68800 -9.38000 27.17500
29.57400 -9.44700 27.23200
-25.02400 -9.47700 27.69900
21.94500 -9.46700 27.74700
26.99900 -9.52400 27.65300
29.06400 -9.42700 27.70900
-24.81900 -9.51600 28.12100
23.05100 -9.53800 28.28700
-23.98400 -9.50900 28.70400
23.27600 -9.48700 28.65300
-22.84500 -9.49600 29.11800
23.91600 -9.45500 29.32300
-22.43100 -9.49400 29.61000
24.20400 -9.45200 29.69600
-21.49900 -9.48200 30.26700
24.40800 -9.34900 30.26400
-21.22600 -9.50800 30.63600
24.20000 -9.40900 30.85200
-20.81700 -9.55800 31.12600
23.94500 -9.35900 31.20900
-17.36600 -9.49100 31.73300
23.45000 -9.33500 31.69800
-17.05900 -9.50900 32.28300
23.12900 -9.49100 32.21200
-16.86800 -9.45500 32.75600
22.98700 -9.45500 32.72400
-16.44000 -9.53900 33.18600
22.89800 -9.44000 33.21000
-14.51100 -9.56000 33.81900
22.93000 -9.46100 33.76000
-14.13300 -9.53600 34.30600
23.05800 -9.50500 34.27400
-14.01800 -9.45500 34.72400
23.15600 -9.45500 34.66500
-13.98600 -9.45500 35.22400
23.56800 -9.53800 35.18200
-20.48200 -9.42600 35.66600
-19.50700 -9.40500 35.75700
-13.92800 -9.45500 35.72400
24.14700 -9.49100 35.73100
28.47200 -9.48100 35.70200
30.49300 -9.45400 35.79100
-20.95400 -9.46200 36.17900
-19.07600 -9.39600 36.29100
-13.76000 -9.48600 36.17200
24.38200 -9.57100 36.25700
28.01300 -9.47200 36.20400
31.64300 -9.49900 36.27000
-21.03500 -9.47900 36.64100
-19.00800 -9.43700 36.80700
-13.34600 -9.54300 36.72800
24.37900 -9.50100 36.72100
27.77300 -9.35900 36.66400
32.11500 -9.44200 36.72400
-20.92800 -9.42400 37.21000
-18.88300 -9.46900 37.24200
-13.02600 -9.38100 37.28400
24.29100 -9.41900 37.22200
27.75700 -9.36200 37.17000
32.37800 -9.39300 37.25500
-19.88500 -9.42200 37.76100
-17.40200 -9.46100 37.78700
-13.04100 -9.37900 37.79400
24.14000 -9.45500 37.72400
28.01100 -9.47700 37.74000
32.43900 -9.40300 37.72400
-19.45700 -9.45500 38.18100
-17.00400 -9.44400 38.32800
-13.26900 -9.50100 38.25200
23.96300 -9.43800 38.19900
28.46400 -9.51500 38.25400
32.54100 -9.42300 38.26000
-19.36200 -9.39600 38.68800
-16.89200 -9.46000 38.77000
-13.51900 -9.41500 38.72800
23.74200 -9.35800 38.66500
28.97700 -9.50000 38.79800
32.72600 -9.52700 38.72700
-19.23900 -9.39200 39.19500
-16.48700 -9.45400 39.28700
-15.35000 -9.45200 39.24000
23.65100 -9.37100 39.12800
29.24900 -9.45500 39.27000
33.18800 -9.49100 39.24700
-19.11400 -9.56300 39.67300
23.72200 -9.36800 39.69500
29.36100 -9.52100 39.72300
33.40500 -9.38100 39.74000
-19.30500 -9.43400 40.19800
-16.76000 -9.47500 40.28600
-15.49500 -9.46900 40.19900
24.63600 -9.51600 40.13800
29.25100 -9.43100 40.22000
33.40900 -9.35600 40.12700
-19.55600 -9.37200 40.66700
-16.49100 -9.45700 40.79600
-15.47600 -9.47200 40.61700
25.93700 -9.47700 40.75200
29.03000 -9.37200 40.67200
33.10300 -9.44300 40.81000
-19.86800 -9.45500 41.25000
27.23400 -9.49300 41.19700
28.41700 -9.37800 41.19800
33.02800 -9.43800 41.30700
-20.06300 -9.37200 41.66400
33.14100 -9.47200 41.74300
-20.80200 -9.51100 42.31100
33.71800 -9.52000 42.24400
-21.23400 -9.40800 42.82800
34.65600 -9.47700 42.70800
-21.38100 -9.50500 43.27400
35.16300 -9.48300 43.24900
-21.41700 -9.45500 43.72400
35.50300 -9.42400 43.82000
-21.35800 -9.45500 44.22400
35.46000 -9.42800 44.19300
-21.26700 -9.37100 44.74800
35.18500 -9.52900 44.77800
-21.45300 -9.42800 45.25100
35.16500 -9.42800 45.30100
-21.82700 -9.47000 45.78200
35.07700 -9.50500 45.77400
-21.98300 -9.40500 46.22500
34.98100 -9.37200 46.18400
-22.31600 -9.37200 46.71700
34.56700 -9.37200 46.70500
-23.37100 -9.44200 47.21300
32.01500 -9.37600 47.22500
-24.44000 -9.42700 47.70300
31.23000 -9.51100 47.75700
-25.34300 -9.43300 48.26600
31.03700 -9.49600 48.21500
-25.79800 -9.45500 48.70700
30.61000 -9.45400 48.78500
-26.05100 -9.41100 49.15500
30.09900 -9.44100 49.32600
-26.36300 -9.45500 49.68500
30.01600 -9.37600 49.80000
-26.56400 -9.42300 50.18800
29.92700 -9.42600 50.27400
-26.57500 -9.39500 50.72400
25.11900 -9.47300 50.79800
26.62600 -9.45800 50.66000
29.92500 -9.38300 50.72400
-26.41100 -9.42600 51.21000
21.76000 -9.47100 51.32100
26.96200 -9.47800 51.18600
30.06700 -9.39800 51.21100
-25.95300 -9.43600 51.68400
21.55700 -9.46400 51.76000
26.98400 -9.52400 51.64800
30.56600 -9.46300 51.71400
-25.01800 -9.53800 52.25800
21.45800 -9.40500 52.30700
26.57500 -9.50600 52.20700
31.62000 -9.44700 52.28700
-23.44600 -9.45500 52.79100
21.47800 -9.49200 52.82000
26.24400 -9.37200 52.76200
31.87600 -9.39000 52.75500
-22.97200 -9.43500 53.27600
21.64700 -9.54200 53.29200
26.24500 -9.38300 53.21200
31.90900 -9.38300 53.22400
-22.87000 -9.53700 53.80400
22.00400 -9.47200 53.69300
26.38700 -9.54500 53.67000
31.89400 -9.33900 53.72400
-22.74300 -9.54400 54.22200
-18.32400 -9.41200 54.27900
-16.47400 -9.53800 54.24500
22.55300 -9.49100 54.23700
26.47300 -9.54600 54.14000
31.66000 -9.44400 54.30700
-22.44100 -9.45500 54.72400
-18.73300 -9.44100 54.79600
-15.47700 -9.48800 54.82000
22.75800 -9.43500 54.77300
26.53200 -9.48900 54.63600
31.50400 -9.37000 54.69800
-22.00500 -9.46800 55.26700
-18.86200 -9.45500 55.22400
-15.07600 -9.51600 55.31200
22.83300 -9.46100 55.21100
27.00500 -9.40600 55.26400
30.98900 -9.33900 55.23100
-21.74900 -9.49800 55.63800
-18.99900 -9.35800 55.74200
-14.87800 -9.45500 55.72400
-5.47200 -9.44500 55.78000
-4.39300 -9.53600 55.64300
22.73100 -9.47800 55.66800
28.00100 -9.51200 55.74300
30.58000 -9.41900 55.70600
-20.56000 -9.49200 56.24000
-19.42600 -9.42000 56.22200
-14.74200 -9.47900 56.12600
-5.92800 -9.45300 56.31600
-3.96000 -9.46500 56.18300
22.60400 -9.45500 56.22400
28.63900 -9.48400 56.20100
29.97700 -9.33400 56.23600
-14.70800 -9.45000 56.62800
-6.02500 -9.42700 56.74900
-3.89700 -9.46500 56.63700
22.52400 -9.40500 56.67400
-14.57300 -9.51500 57.18300
-6.39000 -9.43100 57.23900
-3.52100 -9.51000 57.26100
22.42500 -9.44800 57.18800
-14.30800 -9.41900 57.70100
-6.97500 -9.36200 57.73400
-3.07300 -9.56600 57.78300
22.38800 -9.39900 57.72400
-13.90600 -9.48100 58.25900
-9.06100 -9.41700 58.25800
-2.95000 -9.48300 58.22400
22.48200 -9.43000 58.22400
-13.52000 -9.54100 58.71200
-9.43900 -9.43600 58.80800
-2.96000 -9.45600 58.72400
22.72000 -9.45400 58.69200
-13.32000 -9.44300 59.18400
-9.44900 -9.38600 59.33100
-3.08700 -9.44600 59.13300
22.93400 -9.38700 59.23400
-12.94400 -9.50200 59.63500
-9.51000 -9.37900 59.79900
-3.52300 -9.43900 59.67400
22.92300 -9.33400 59.73600
-11.99300 -9.48000 60.23900
-9.82800 -9.48400 60.26000
-3.86700 -9.44400 60.20000
22.63800 -9.47000 60.27500
-11.38500 -9.46000 60.65800
-10.39000 -9.40000 60.74300
-4.05900 -9.36600 60.75000
22.43800 -9.45500 60.75100
-4.27900 -9.43700 61.35100
22.13400 -9.41400 61.21900
-4.47100 -9.45500 61.72400
21.76900 -9.36000 61.72800
-4.55300 -9.50300 62.20200
21.68600 -9.39400 62.14100
-4.39400 -9.47700 62.75300
21.72700 -9.37000 62.66300
-4.03300 -9.45200 63.19300
5.14700 -9.49000 63.24800
8.58600 -9.47100 63.19200
22.00000 -9.52500 63.15300
-2.07200 -9.46000 63.76200
4.98900 -9.46600 63.76000
8.93100 -9.54800 63.67700
22.08100 -9.54700 63.67400
-1.02700 -9.51700 64.31400
5.02500 -9.45300 64.30700
9.12700 -9.53300 64.13600
21.92700 -9.47200 64.13400
-0.76100 -9.49500 64.73000
5.18700 -9.48200 64.73700
9.57100 -9.56100 64.65900
14.56200 -9.40800 64.75300
16.11100 -9.52400 64.63900
21.51200 -9.52600 64.70200
-0.60800 -9.39700 65.23100
6.55400 -9.42700 65.23600
10.61000 -9.48700 65.20700
13.19900 -9.40700 65.23400
16.66400 -9.48900 65.11500
21.15400 -9.38300 65.19300
-0.57200 -9.38000 65.72400
7.01900 -9.42900 65.77600
17.05000 -9.54600 65.69500
21.16700 -9.41800 65.64100
-0.55000 -9.37800 66.26000
7.11000 -9.44700 66.30700
17.16600 -9.45500 66.22400
21.15900 -9.46000 66.18800
-0.51400 -9.51000 66.82900
3.01900 -9.39200 66.73600
4.67900 -9.40200 66.74400
7.05100 -9.43700 66.70700
17.17600 -9.45500 66.72400
21.00200 -9.47800 66.70700
-0.28300 -9.55100 67.22100
1.69000 -9.44200 67.22200
5.13800 -9.42800 67.13400
6.63000 -9.46100 67.23000
17.25800 -9.50200 67.23000
20.57400 -9.41100 67.19300
17.56400 -9.47100 67.71300
19.64800 -9.45700 67.71800
-24.90000 -3.46800 11.24400
-21.55900 -3.46300 11.26200
-25.34500 -3.47800 11.82900
-20.89900 -3.44700 11.77300
-25.41000 -3.45000 12.30800
-20.54800 -3.55300 12.15700
-18.78500 -3.43500 12.25500
-17.72200 -3.52200 12.21000
-13.76100 -3.50600 12.26700
-12.44300 -3.47100 12.30100
-25.40400 -3.45500 12.72400
-16.96800 -3.53100 12.81400
-14.28400 -3.40600 12.75600
-10.41700 -3.48100 12.78400
-25.46700 -3.42000 13.22400
-16.55100 -3.46400 13.25700
-14.85500 -3.40700 13.24100
-9.79500 -3.41500 13.27300
-25.72000 -3.50800 13.76600
-9.53600 -3.55700 13.69700
-25.89900 -3.49900 14.26000
-9.47900 -3.44200 14.26000
-25.86500 -3.46600 14.77300
-9.34600 -3.50500 14.71700
-25.60600 -3.45500 15.28600
-8.97100 -3.49100 15.26500
-25.40900 -3.45500 15.72400
-8.60100 -3.57700 15.77800
-25.25800 -3.45500 16.22400
-8.49400 -3.41800 16.22400
-25.23600 -3.45500 16.72400
-8.29400 -3.52100 16.63700
-0.45200 -3.41500 16.69700
1.15200 -3.53300 16.72200
-25.31600 -3.45500 17.22400
-7.90500 -3.54700 17.18300
-2.42200 -3.49600 17.21500
2.46100 -3.45000 17.20800
-25.36500 -3.40500 17.67400
-7.48500 -3.53800 17.76500
-2.78900 -3.41600 17.79800
3.10500 -3.49100 17.70500
12.76200 -3.43300 17.74400
12.97400 -3.53300 17.73100
-25.30400 -3.50400 18.17400
-6.49400 -3.48400 18.28700
-2.98100 -3.43900 18.14000
3.62900 -3.53800 18.21700
11.63200 -3.37200 18.23600
14.12500 -3.53800 18.20000
30.77800 -3.35700 18.24400
31.41200 -3.46000 18.25600
-25.35400 -3.45500 18.72400
-5.87700 -3.53900 18.70300
-3.97900 -3.44000 18.66600
6.65800 -3.53900 18.71100
10.64100 -3.39600 18.70900
16.06900 -3.49200 18.77900
30.01800 -3.41900 18.74200
32.16600 -3.53800 18.71000
-25.36500 -3.45500 19.22400
7.49200 -3.50900 19.23100
9.16900 -3.37200 19.23100
16.51600 -3.56000 19.24600
29.67300 -3.41100 19.24600
32.96100 -3.53800 19.25800
-25.34300 -3.41900 19.74600
16.58800 -3.43900 19.67400
29.20800 -3.33700 19.73400
33.52500 -3.50500 19.72200
-25.04700 -3.49400 20.31700
16.60500 -3.50500 20.14500
28.23000 -3.39100 20.28000
33.72800 -3.46900 20.12500
-24.80500 -3.45500 20.74900
16.48300 -3.49200 20.64100
24.61800 -3.37200 20.76200
26.47200 -3.50200 20.72700
27.62400 -3.35500 20.71800
33.77900 -3.37000 20.68700
-24.53600 -3.49900 21.28100
16.43200 -3.51200 21.14100
24.14600 -3.37200 21.23700
33.90300 -3.52400 21.25400
-24.48000 -3.50500 21.77400
16.47900 -3.50300 21.64100
20.99400 -3.46500 21.71100
34.09700 -3.50500 21.74900
-24.57700 -3.38500 22.15000
16.51100 -3.52200 22.18800
20.49000 -3.43400 22.16000
34.45300 -3.53800 22.26900
-24.91300 -3.35900 22.66000
16.40900 -3.52200 22.68600
20.16400 -3.44400 22.70300
35.04700 -3.54400 22.80200
-25.59100 -3.42600 23.19200
12.20200 -3.44500 23.34500
14.63000 -3.54700 23.21200
16.11900 -3.45600 23.13600
19.99800 -3.40500 23.17400
35.50500 -3.44400 23.28100
-26.33000 -3.39300 23.75900
11.92200 -3.40500 23.72800
19.86100 -3.39300 23.61300
35.63200 -3.54400 23.80000
-26.79600 -3.39000 24.27600
11.76400 -3.45500 24.26900
16.72400 -3.51900 24.33900
17.07900 -3.48900 24.20800
19.38800 -3.39400 24.17300
35.67800 -3.46100 24.27400
-27.21600 -3.35800 24.74200
11.73700 -3.40500 24.67400
16.72400 -3.43100 24.83100
35.56000 -3.52700 24.77700
-27.31200 -3.39700 25.14100
11.80700 -3.47500 25.08900
16.56800 -3.37900 25.29500
35.64300 -3.49200 25.30700
-27.29100 -3.38100 25.67300
12.14200 -3.44800 25.58800
16.09100 -3.44700 25.72300
35.75800 -3.54000 25.73400
-26.98500 -3.51400 26.14600
36.04000 -3.49100 26.21300
-25.93700 -3.44200 26.78000
36.63200 -3.53800 26.72600
-25.47500 -3.46600 27.19500
37.18700 -3.53800 27.20900
-25.36900 -3.43300 27.64100
37.45600 -3.53800 27.76900
-25.38100 -3.42800 28.14100
37.61700 -3.47500 28.23600
-25.43900 -3.45000 28.64000
37.96200 -3.42300 28.79000
-25.82500 -3.38900 29.20400
38.21500 -3.48100 29.23500
-27.00000 -3.46600 29.72300
38.40900 -3.33900 29.74400
-27.50500 -3.47700 30.19900
38.11700 -3.45700 30.21500
-27.76700 -3.37300 30.65400
37.16000 -3.44200 30.75700
-27.77700 -3.36800 31.17400
36.45200 -3.48300 31.15700
-27.48000 -3.46600 31.73700
35.66600 -3.34300 31.73100
-26.94500 -3.45400 32.23000
34.58900 -3.45100 32.22500
-26.43600 -3.40300 32.74100
31.60100 -3.41700 32.77700
33.15100 -3.41500 32.77700
33.55300 -3.40300 32.76700
-26.27900 -3.42500 33.17400
30.10100 -3.40900 33.23400
-26.29500 -3.39300 33.74600
29.54400 -3.35800 33.79200
-26.48100 -3.38200 34.29000
29.25400 -3.47100 34.28700
-26.85300 -3.42800 34.82400
29.22600 -3.50500 34.77400
-27.04700 -3.45500 35.22400
29.28200 -3.46900 35.15800
-27.11100 -3.49100 35.70800
29.56300 -3.49100 35.67900
-26.99700 -3.45500 36.22400
29.96600 -3.50500 36.24000
-26.77500 -3.47800 36.66200
30.24900 -3.51600 36.61700
-25.95700 -3.55500 37.26500
30.90200 -3.50700 37.30800
-25.40100 -3.52600 37.75000
31.06500 -3.45500 37.72400
-25.02000 -3.46200 38.20400
31.12400 -3.39600 38.26200
-24.02900 -3.46100 38.74100
-23.26900 -3.42400 38.73500
-22.33700 -3.54600 38.72100
24.15000 -3.46000 38.83900
25.55900 -3.53200 38.66200
31.06000 -3.50500 38.77400
-21.57200 -3.50100 39.32100
23.97700 -3.43400 39.26400
25.91700 -3.53000 39.25200
30.97900 -3.45500 39.22400
-21.39400 -3.50500 39.77400
23.64400 -3.47000 39.81100
26.13200 -3.50500 39.73300
30.95800 -3.45500 39.72400
-21.35400 -3.45500 40.22400
23.22100 -3.50000 40.26300
26.45900 -3.53800 40.27300
31.09500 -3.45500 40.17900
-21.38800 -3.45500 40.72400
23.03000 -3.47300 40.76000
26.61500 -3.45500 40.72400
31.60600 -3.50000 40.72000
-21.46400 -3.38700 41.14800
22.97600 -3.48400 41.31900
26.67200 -3.45500 41.22400
33.09000 -3.50900 41.22400
-21.34200 -3.43900 41.68900
23.12400 -3.54300 41.79300
26.56000 -3.37200 41.69500
34.51300 -3.44000 41.77500
-20.97600 -3.48600 42.20800
23.53200 -3.48700 42.17900
26.17100 -3.37200 42.22500
34.96000 -3.44400 42.24800
-20.77900 -3.45800 42.67400
35.15200 -3.41600 42.70500
-20.76100 -3.39300 43.14100
35.47700 -3.48200 43.20800
-20.77900 -3.46400 43.68800
35.72200 -3.51800 43.63400
-20.94500 -3.37200 44.18300
37.08200 -3.47700 44.21800
-21.37700 -3.37200 44.69900
37.63600 -3.44300 44.67700
-22.59200 -3.45500 45.16500
37.94100 -3.54100 45.15800
-24.02300 -3.43600 45.68800
38.03200 -3.53900 45.64000
-24.45500 -3.46400 46.25400
38.10400 -3.43200 46.18800
-24.79600 -3.39700 46.72100
38.24500 -3.43400 46.67400
-25.11600 -3.41100 47.10500
38.18700 -3.40200 47.18800
-25.48800 -3.45700 47.73900
38.01800 -3.43500 47.64400
-25.60100 -3.43600 48.13800
37.48600 -3.47800 48.14800
-26.02700 -3.34800 48.77600
37.04400 -3.51000 48.72700
-26.34500 -3.45900 49.28600
36.86500 -3.47400 49.12500
-26.46300 -3.48400 49.76000
36.46600 -3.44000 49.65200
-26.51000 -3.43100 50.30700
34.92500 -3.45400 50.19200
-26.60000 -3.40400 50.72700
34.17000 -3.40100 50.71600
-26.94100 -3.40400 51.21000
33.53500 -3.46700 51.21700
-27.45000 -3.41000 51.75000
-23.32200 -3.41100 51.69000
-22.55000 -3.45000 51.84900
32.64800 -3.39700 51.70100
-27.75400 -3.48900 52.33100
-24.34100 -3.36800 52.24700
-22.35200 -3.47500 52.30700
31.63100 -3.37600 52.25000
-27.78400 -3.49500 52.80700
-24.48200 -3.43300 52.64000
-22.35600 -3.46300 52.80700
31.52600 -3.43900 52.64100
-27.72500 -3.53900 53.21400
-24.73500 -3.40600 53.22300
-22.40300 -3.45800 53.30700
31.56500 -3.46200 53.13000
-27.43400 -3.52000 53.68500
-24.99300 -3.38700 53.64100
-22.39000 -3.49700 53.80700
32.07900 -3.39800 53.75300
-26.55900 -3.49000 54.23500
-25.88100 -3.40400 54.20800
-22.25200 -3.53700 54.22600
33.12900 -3.50200 54.13100
-21.54100 -3.45700 54.81800
33.49300 -3.56100 54.70100
-21.27200 -3.45700 55.19000
33.50300 -3.50800 55.22400
-20.97700 -3.38900 55.72500
-15.79200 -3.33400 55.74500
-13.94000 -3.47300 55.74400
33.39600 -3.48200 55.62900
-20.47500 -3.50000 56.27100
-16.43000 -3.37200 56.23000
-13.29600 -3.55800 56.26300
33.00100 -3.49700 56.13300
-18.98800 -3.51100 56.71000
-16.95400 -3.35500 56.73500
-13.04400 -3.53400 56.78500
32.45100 -3.43400 56.67900
-12.97200 -3.45500 57.22400
25.47900 -3.43800 57.21300
26.67100 -3.50400 57.21900
32.08100 -3.36900 57.16400
-12.96300 -3.45500 57.72400
24.76900 -3.51600 57.84800
27.47800 -3.56400 57.75100
31.44100 -3.33000 57.70000
-12.96600 -3.40500 58.17400
24.68100 -3.50200 58.30700
28.06900 -3.53800 58.21800
29.64600 -3.34600 58.21700
-12.83200 -3.48200 58.63100
24.68700 -3.50500 58.80700
-12.76900 -3.47500 59.18800
24.65800 -3.49100 59.30700
-12.84500 -3.40500 59.67400
24.60300 -3.42900 59.82000
-13.07100 -3.41400 60.12300
24.52200 -3.45500 60.22400
-13.60300 -3.42200 60.67300
24.43400 -3.41900 60.64800
-14.00100 -3.50400 61.21300
24.15100 -3.41900 61.18800
-14.21900 -3.32600 61.71800
21.45700 -3.44400 61.70300
22.72300 -3.50200 61.70900
23.43900 -3.40200 61.70400
-14.11900 -3.53900 62.17900
20.24000 -3.42300 62.28800
-13.91900 -3.47800 62.71300
19.99400 -3.41900 62.73200
-13.45500 -3.57700 63.15600
-8.54200 -3.34100 63.19600
-7.27100 -3.51900 63.21500
19.76900 -3.35600 63.23500
-12.33400 -3.48000 63.71200
-9.05500 -3.34300 63.66000
-5.87200 -3.55200 63.71600
0.56200 -3.37200 63.75100
2.72000 -3.53800 63.69900
19.53100 -3.39800 63.60300
-10.89800 -3.48600 64.21100
-9.78300 -3.43700 64.23700
-2.88700 -3.46800 64.16900
0.14400 -3.42600 64.28500
3.03800 -3.53800 64.24600
12.55100 -3.47100 64.22400
15.62500 -3.55600 64.24200
19.00200 -3.41800 64.18900
-2.44400 -3.46800 64.67000
-0.02900 -3.34300 64.67600
3.12000 -3.45500 64.72400
12.23600 -3.44100 64.84000
16.05700 -3.53700 64.79900
18.96100 -3.49000 64.64100
-1.86700 -3.50400 65.12600
-0.84600 -3.46000 65.22900
3.11700 -3.45500 65.22400
12.20100 -3.50500 65.27400
16.18800 -3.51200 65.30700
19.02100 -3.48500 65.14100
3.19100 -3.41900 65.73500
12.26800 -3.48200 65.74500
16.21600 -3.52400 65.80700
19.05600 -3.50100 65.68800
3.46600 -3.50700 66.30600
12.35700 -3.45400 66.30400
16.29500 -3.55500 66.21400
18.93100 -3.50200 66.19900
3.75600 -3.50500 66.68800
12.36600 -3.34000 66.69400
16.64200 -3.56900 66.71200
18.55000 -3.42800 66.66900
4.45800 -3.42400 67.31500
7.20100 -3.38700 67.26300
8.17000 -3.52100 67.24300
12.15200 -3.40900 67.26100
5.07100 -3.54500 67.70900
6.58600 -3.35200 67.69100
8.99400 -3.41100 67.81700
11.73900 -3.43100 67.75400
9.48800 -3.48400 68.29200
10.99400 -3.44200 68.20000
-20.31000 2.56500 10.25100
-18.96000 2.44200 10.23300
-20.96000 2.62800 10.72800
-18.33800 2.46200 10.68200
-22.26100 2.61200 11.24500
-17.93200 2.50900 11.24000
-22.96100 2.62800 11.72300
-17.07000 2.45300 11.72300
-16.48100 2.59300 11.71400
-15.34600 2.46100 11.71600
-23.30100 2.54500 12.26700
-14.46200 2.46200 12.23600
-23.41100 2.54500 12.72400
-12.47600 2.50200 12.74500
-8.26400 2.58600 12.76700
-6.47200 2.53600 12.69000
-6.01400 2.57000 12.66900
-3.99600 2.54000 12.80100
-23.40100 2.54500 13.22400
-11.93500 2.45900 13.23400
-8.56300 2.61000 13.13500
-3.56500 2.47700 13.30800
-23.28300 2.54500 13.66200
-11.04000 2.52900 13.74700
-8.95500 2.58400 13.69800
-3.39700 2.54500 13.72400
-22.91800 2.46200 14.19000
-3.27700 2.52500 14.24800
4.72800 2.54800 14.27300
6.18400 2.58000 14.28200
31.19300 2.50400 14.25500
33.11900 2.45500 14.19900
-22.30100 2.45100 14.68200
-3.00500 2.60500 14.74400
4.15900 2.62800 14.77600
6.65200 2.56000 14.71000
27.73100 2.61400 14.79400
29.54300 2.52500 14.74100
30.56100 2.58300 14.71800
33.59100 2.46200 14.70200
-21.90200 2.51700 15.23400
-2.46900 2.49600 15.23600
3.68200 2.62800 15.24300
6.94200 2.43500 15.20200
27.29100 2.64200 15.25300
34.14000 2.43700 15.23200
-21.78100 2.51400 15.80700
-0.88300 2.51600 15.77700
2.55200 2.58600 15.72400
7.00300 2.57900 15.72400
27.17000 2.59300 15.64100
34.59300 2.47800 15.76200
-21.85700 2.57200 16.30900
-0.42300 2.49900 16.21400
1.44600 2.57000 16.21000
7.24500 2.50000 16.12300
27.13600 2.56000 16.14100
34.73600 2.47500 16.30700
-22.06400 2.59900 16.78700
7.65800 2.56600 16.66500
27.19000 2.57700 16.64100
34.70900 2.48400 16.80700
-22.22400 2.47600 17.32900
8.01100 2.50600 17.24000
27.21800 2.63400 17.17400
34.74300 2.44900 17.28600
-22.21300 2.45500 17.77500
8.15400 2.55500 17.80400
27.44100 2.46600 17.74900
34.94300 2.52400 17.75800
-22.08400 2.61900 18.23300
7.88700 2.59500 18.17700
27.42700 2.51400 18.17400
35.08600 2.54500 18.22400
-22.10200 2.67000 18.68100
7.55200 2.54500 18.72600
27.54700 2.51900 18.67600
35.10800 2.59500 18.67400
-22.40500 2.58100 19.19300
5.40600 2.54800 19.19800
7.02500 2.52300 19.30300
7.39100 2.58100 19.23100
10.57800 2.59300 19.22400
10.93800 2.51500 19.36200
27.75400 2.54900 19.12700
34.95100 2.58200 19.21200
-22.94900 2.62800 19.71200
4.61100 2.58100 19.77700
10.43300 2.62800 19.66800
11.23800 2.56500 19.80500
28.18100 2.53100 19.61400
34.80900 2.43300 19.77200
-23.41800 2.54500 20.24700
4.26100 2.57300 20.27100
10.10500 2.62800 20.21400
11.38500 2.47800 20.28900
28.45200 2.46400 20.19900
34.91000 2.53400 20.26000
-23.57100 2.54500 20.72400
4.17100 2.59500 20.67400
7.59600 2.54500 20.75600
8.21900 2.48600 20.70200
9.47400 2.59900 20.71000
11.48100 2.54500 20.72400
28.48000 2.59500 20.67400
35.14300 2.52700 20.69700
40.56200 2.54600 20.72600
42.08500 2.52400 20.69300
-23.57700 2.54500 21.22400
4.20700 2.56100 21.16900
7.41000 2.62100 21.14600
11.69400 2.52800 21.10800
28.41400 2.61800 21.19700
35.54700 2.51000 21.26600
40.06300 2.59600 21.20000
42.65500 2.46300 21.18100
-23.51400 2.54500 21.72400
4.38700 2.44300 21.67500
7.04100 2.64600 21.65000
13.09800 2.43800 21.74400
28.21500 2.47100 21.76500
35.72600 2.46600 21.74300
39.17300 2.64100 21.74800
43.10400 2.50600 21.74500
-23.49800 2.54500 22.22400
4.59300 2.54100 22.19900
6.56800 2.62800 22.20300
14.41800 2.54900 22.20700
22.45400 2.58000 22.16600
24.03400 2.52700 22.28400
28.22100 2.44500 22.29100
36.02800 2.47900 22.21100
37.99200 2.58700 22.21700
43.35900 2.49300 22.33900
-23.50200 2.54500 22.72400
15.63800 2.48000 22.68800
21.66200 2.53500 22.71900
24.68600 2.52300 22.76100
28.49400 2.51500 22.74600
43.45600 2.59500 22.67400
-23.37900 2.52100 23.25000
16.50900 2.49500 23.22800
21.08300 2.55700 23.16400
24.94300 2.60000 23.32500
28.74700 2.50900 23.16600
43.41900 2.58900 23.14100
-23.05600 2.47600 23.80700
17.96800 2.46200 23.75500
19.53000 2.56400 23.69500
24.95900 2.57600 23.80700
28.99200 2.54600 23.69700
43.07300 2.58100 23.68700
-22.87400 2.54500 24.22400
25.06600 2.53800 24.26700
29.08000 2.57000 24.14100
42.72600 2.54500 24.27700
-22.77900 2.54500 24.69600
25.49900 2.54500 24.73300
29.04900 2.55500 24.66600
42.63600 2.54500 24.72400
-22.59300 2.46200 25.28000
42.52100 2.62800 25.19900
-22.56800 2.59500 25.67400
42.16200 2.62800 25.74200
-22.65000 2.58300 26.10200
40.68700 2.62800 26.25400
-22.99300 2.54000 26.65400
40.04400 2.62800 26.71000
-23.40300 2.62300 27.15700
39.05800 2.59500 27.22500
-23.61200 2.50600 27.70000
38.16400 2.54500 27.78600
-23.54500 2.55800 28.26000
37.91100 2.62800 28.14900
-23.28000 2.49500 28.68400
37.71200 2.54500 28.73200
-22.78500 2.46200 29.15600
37.63700 2.54500 29.22400
-22.47500 2.46200 29.73100
37.51600 2.54500 29.72400
-22.29400 2.52700 30.26000
37.38100 2.61700 30.24800
-22.21100 2.43700 30.77100
37.30000 2.45400 30.80000
-21.93400 2.59600 31.22700
37.41300 2.59600 31.23000
-21.59200 2.49700 31.82000
37.52900 2.58600 31.72400
-21.37200 2.59500 32.17400
37.52400 2.64300 32.25300
-21.23000 2.52900 32.64300
37.16700 2.49400 32.75400
-21.21900 2.60400 33.14100
36.60700 2.59300 33.22700
-21.32400 2.54800 33.68800
35.69600 2.57200 33.74400
-21.56900 2.59600 34.13500
35.03700 2.63600 34.29300
-22.76600 2.66800 34.76900
34.76800 2.52000 34.79500
-23.35100 2.59500 35.23000
34.70200 2.49500 35.27400
-23.59000 2.58400 35.62300
34.62900 2.54500 35.72400
-23.73100 2.50900 36.19400
34.54400 2.59500 36.17400
-23.69600 2.54500 36.68000
34.41400 2.52100 36.68800
-23.48100 2.46400 37.28800
34.39700 2.56500 37.23400
-23.03400 2.53200 37.76800
34.58500 2.54500 37.78100
-21.46500 2.50600 38.23800
34.95300 2.49000 38.30800
-20.90000 2.50900 38.69300
35.15700 2.49500 38.77400
-20.47200 2.46200 39.23000
35.19000 2.59500 39.17400
-19.72600 2.50700 39.68800
35.18000 2.51200 39.64400
-18.96800 2.47300 40.16600
35.13400 2.55700 40.14100
-18.77400 2.59500 40.64100
35.21700 2.58000 40.61200
-18.77900 2.57400 41.18800
35.54000 2.46100 41.20000
-19.01500 2.59500 41.61600
35.73600 2.50100 41.73100
-19.77800 2.58200 42.28000
35.95600 2.58800 42.23200
-20.05300 2.62100 42.64900
35.98700 2.60200 42.72400
-20.30000 2.62100 43.15400
35.90200 2.66600 43.17400
-20.41800 2.53800 43.68800
35.70700 2.50900 43.71700
-20.36800 2.58600 44.26000
35.64400 2.59500 44.17400
-20.46000 2.56400 44.76300
35.62300 2.54300 44.63000
-20.89000 2.56000 45.28100
35.68000 2.55200 45.11400
-21.55000 2.56600 45.74800
36.08200 2.53900 45.69200
-21.81500 2.51200 46.31200
36.18800 2.56300 46.14100
-21.85800 2.53200 46.83000
36.10800 2.53300 46.68100
-21.88800 2.49500 47.27400
35.74200 2.60000 47.22300
-21.90000 2.54500 47.72400
35.47700 2.62800 47.68300
-21.89200 2.54500 48.22400
35.07000 2.62800 48.23800
-21.76100 2.54400 48.68700
34.64100 2.62800 48.73600
-21.42500 2.50100 49.19900
34.08900 2.59400 49.22600
-20.50200 2.49900 49.73400
33.14500 2.62600 49.81400
-19.35300 2.46200 50.21200
32.69500 2.58400 50.35000
-18.78700 2.57200 50.73500
32.50000 2.58100 50.77400
-18.49300 2.52000 51.19600
32.47500 2.62600 51.26000
-18.25100 2.50000 51.61400
32.59800 2.53700 51.74600
-17.96400 2.47700 52.22800
33.44300 2.52800 52.25700
-17.64700 2.54500 52.82200
34.60000 2.50400 52.71500
-17.54200 2.51200 53.24100
35.61900 2.46200 53.21800
-17.35300 2.54500 53.69700
36.09000 2.46200 53.75000
-16.61800 2.52600 54.25700
36.27400 2.58100 54.19800
-15.85300 2.46200 54.70700
25.00400 2.60000 54.71800
26.07900 2.49200 54.72800
36.35900 2.47600 54.67500
-15.36600 2.50900 55.20700
24.20100 2.56900 55.26800
27.08300 2.55500 55.27000
36.24900 2.56700 55.21500
-14.88900 2.50500 55.62400
23.99900 2.54500 55.72400
27.47500 2.45700 55.65400
36.02400 2.62800 55.66800
-12.98100 2.50500 56.29800
23.88000 2.55400 56.19300
29.94200 2.42600 56.23900
35.47500 2.58500 56.20400
-12.57200 2.46500 56.79600
23.84100 2.50900 56.62600
31.24000 2.53700 56.68100
33.67400 2.62800 56.78100
-12.44300 2.54500 57.22400
23.55500 2.54200 57.24700
32.05600 2.52000 57.21100
33.05600 2.65300 57.22000
-12.41000 2.54500 57.72400
13.53600 2.56700 57.77200
14.55800 2.54400 57.71600
23.05600 2.53300 57.73500
-12.36600 2.59500 58.17400
12.47100 2.56900 58.19400
16.08200 2.46200 58.24500
22.14000 2.66100 58.19800
-12.22600 2.50300 58.61600
12.09800 2.55200 58.81000
17.11600 2.46200 58.73800
21.05900 2.65900 58.72400
-11.83100 2.49200 59.10600
12.00900 2.60800 59.30700
17.68200 2.43300 59.20700
19.90900 2.55300 59.18400
-11.29700 2.48300 59.76900
11.98100 2.47400 59.77400
18.51500 2.49000 59.73800
19.02400 2.57600 59.67100
-11.09400 2.50800 60.30700
12.10700 2.54500 60.22400
-10.98800 2.49500 60.77400
12.23300 2.58100 60.70000
-10.87800 2.54500 61.22400
12.53100 2.53400 61.23800
-10.88400 2.59500 61.67400
12.72700 2.48500 61.66900
-11.07100 2.58900 62.13000
12.70100 2.54700 62.18800
-11.49500 2.58100 62.64500
12.51100 2.62300 62.65400
-11.88500 2.54500 63.24100
12.21700 2.62300 63.16800
-12.03000 2.54500 63.72400
12.00300 2.56100 63.68800
-12.03400 2.54500 64.22400
11.89400 2.62600 64.22400
-11.90700 2.54500 64.69400
11.91500 2.61800 64.72400
-11.53000 2.46200 65.23700
-8.95400 2.62900 65.22400
-7.33600 2.44100 65.21300
4.99300 2.60200 65.24700
5.54100 2.42800 65.22700
11.99500 2.62900 65.16900
-10.79300 2.52800 65.70000
-9.86900 2.64500 65.72800
-6.86700 2.50900 65.68400
4.14300 2.61500 65.80500
6.19800 2.52000 65.69500
9.04400 2.55100 65.78300
10.12500 2.47700 65.63600
11.66400 2.54000 65.80500
-6.52000 2.46200 66.27100
3.91400 2.59800 66.24200
6.64400 2.45600 66.13900
8.68000 2.48500 66.24200
-5.99600 2.46200 66.73400
3.72800 2.57900 66.74300
7.02900 2.46200 66.74100
8.55900 2.50400 66.70300
-3.39000 2.46200 67.19100
-1.26100 2.54900 67.28600
0.67000 2.56500 67.20900
3.55000 2.48900 67.22400
7.09900 2.54500 67.22400
8.03400 2.54000 67.29500
1.16600 2.51500 67.61000
3.47100 2.61200 67.72400
7.01100 2.62800 67.67900
7.78100 2.43500 67.78200
3.18700 2.55500 68.21500
3.47100 2.64300 68.12600
6.66100 2.62800 68.21600
7.94800 2.50000 68.35600
5.98500 2.56900 68.70200
8.18600 2.44700 68.77400
4.01600 2.50500 69.32300
4.44500 2.49800 69.23800
4.99600 2.57600 69.18100
8.45800 2.48200 69.30400
3.87500 2.47300 69.68900
8.50400 2.59500 69.67400
3.74000 2.52400 70.28300
8.45400 2.52400 70.18800
3.72600 2.54500 70.72400
8.52600 2.55600 70.72400
3.77100 2.51800 71.25500
8.60700 2.55400 71.22400
3.89100 2.54000 71.76800
8.55700 2.62800 71.75700
4.06400 2.54500 72.21000
8.23900 2.50900 72.21800
4.50500 2.46000 72.74000
7.50800 2.62800 72.71200
-15.87000 8.50700 10.81300
-12.44900 8.50700 10.72900
-16.24500 8.54700 11.36200
-11.57100 8.52500 11.33500
-16.42500 8.49500 11.77400
-11.31200 8.49500 11.70100
3.50900 8.62400 11.71600
5.22500 8.53400 11.68700
33.17400 8.50600 11.80900
34.16200 8.49700 11.70100
-16.58900 8.60600 12.14200
-10.85500 8.52600 12.18900
-9.30700 8.57200 12.25400
-6.85200 8.56900 12.15200
2.98900 8.65300 12.27000
7.46600 8.49800 12.33000
32.63100 8.53600 12.28900
34.97800 8.50100 12.29400
-16.87700 8.63300 12.66600
-6.43600 8.50600 12.64900
2.71600 8.47800 12.77100
7.91300 8.48600 12.81500
31.63300 8.56200 12.74600
35.59900 8.57700 12.77900
-17.27400 8.59500 13.23700
-6.25200 8.62200 13.15900
2.67300 8.51200 13.30700
8.08100 8.49500 13.27400
30.95400 8.62800 13.22200
36.49500 8.51300 13.21500
-17.47100 8.55500 13.68800
-11.44000 8.60300 13.70600
-10.51200 8.60700 13.76200
-6.01200 8.48100 13.64900
2.61700 8.51900 13.80700
8.12300 8.54500 13.72400
30.64800 8.54500 13.76800
36.67200 8.55100 13.64100
-17.39800 8.58700 14.26000
-11.88200 8.62000 14.22200
-10.08700 8.60600 14.26400
-5.85500 8.55200 14.11200
2.45500 8.53400 14.16600
8.17400 8.58100 14.23300
30.56700 8.54500 14.22400
36.56100 8.55500 14.11300
-17.38500 8.60800 14.82100
-11.91800 8.57500 14.64100
-9.87200 8.55300 14.76000
-3.38700 8.53900 14.72200
1.67200 8.60300 14.73000
8.49500 8.50900 14.80500
30.45000 8.62800 14.67100
36.07700 8.55100 14.69100
-17.52100 8.55400 15.27400
-11.93500 8.56300 15.14100
-9.78100 8.50100 15.30700
-2.94500 8.47500 15.15200
-0.07500 8.55300 15.19000
9.03600 8.44400 15.23900
30.10100 8.62800 15.20000
35.99200 8.53100 15.14100
-17.47500 8.59100 15.72400
-11.97000 8.54900 15.64100
-9.83200 8.60400 15.82300
-2.78000 8.56300 15.60000
-0.83200 8.51400 15.75500
9.45200 8.49500 15.72500
29.19000 8.62800 15.73300
36.13400 8.59800 15.70200
-17.54200 8.67500 16.24100
-11.94900 8.57100 16.22300
-10.09300 8.65600 16.26600
9.66600 8.52300 16.12500
12.21900 8.48300 16.25700
13.09700 8.47600 16.22600
14.88500 8.61100 16.19100
16.99400 8.52000 16.26400
28.01400 8.62800 16.20400
36.65500 8.56700 16.14100
-17.89900 8.62400 16.71200
-11.53300 8.58800 16.77100
-10.46900 8.62400 16.69300
10.16600 8.51300 16.61600
11.53500 8.62600 16.71300
17.27400 8.49700 16.60600
27.64600 8.54500 16.74600
38.46400 8.44100 16.77400
-18.35900 8.58100 17.21400
17.47300 8.46900 17.19200
27.53300 8.58000 17.21000
38.98100 8.46200 17.27800
-18.78400 8.62800 17.76700
17.54700 8.54500 17.72400
27.51400 8.54300 17.72400
39.15100 8.54500 17.72400
-19.53100 8.57500 18.21000
17.54800 8.54500 18.22400
27.40000 8.55800 18.13300
39.24700 8.58100 18.22300
-20.42300 8.57700 18.66700
17.46400 8.59500 18.67400
27.16300 8.55500 18.69500
39.53900 8.53500 18.79900
-20.97500 8.54200 19.15300
17.40100 8.59700 19.21300
26.94800 8.55600 19.18200
40.06000 8.45700 19.23700
-21.31900 8.56700 19.77200
17.29700 8.43100 19.75500
26.48700 8.50700 19.67000
40.54200 8.50900 19.77000
-21.31800 8.53700 20.33000
17.46000 8.55200 20.26700
25.99800 8.52900 20.13300
40.91800 8.48000 20.30900
-21.11100 8.52400 20.84400
17.59500 8.45900 20.79800
25.19700 8.63500 20.75800
41.12900 8.54500 20.80200
-20.91900 8.49500 21.27400
17.74700 8.46900 21.30700
25.10400 8.58400 21.14100
41.35400 8.42600 21.30200
-20.85500 8.54500 21.72400
17.78600 8.44000 21.77600
25.08100 8.55100 21.64100
41.41500 8.54900 21.76000
-20.89900 8.59500 22.17400
18.06800 8.59600 22.23100
25.08900 8.55300 22.22400
41.39100 8.59500 22.24200
-21.07000 8.57100 22.68800
18.43100 8.53700 22.76400
25.09400 8.49500 22.77400
41.21200 8.54500 22.78100
-21.07100 8.61600 23.22400
19.93500 8.51200 23.23400
24.94800 8.61200 23.13200
41.16400 8.54500 23.22400
-20.89300 8.57600 23.76000
22.54300 8.46200 23.73500
24.51500 8.58100 23.70100
41.24500 8.53400 23.69500
-20.86300 8.54800 24.30700
41.57100 8.50900 24.20400
-20.97000 8.56300 24.75300
42.07700 8.46200 24.73500
-21.43200 8.55100 25.26300
42.63300 8.44300 25.21700
-21.82100 8.53000 25.75900
43.53100 8.56500 25.78500
-20.00500 8.54700 26.34400
43.72500 8.51700 26.24300
-19.76800 8.50600 26.72500
43.95000 8.64000 26.69300
-19.53600 8.56600 27.27100
43.73300 8.49000 27.34900
-19.80300 8.54400 27.84500
43.65500 8.50100 27.80700
-20.01900 8.56100 28.25800
43.60100 8.55200 28.30700
-20.28200 8.45200 28.77000
43.46400 8.62700 28.70200
-20.25900 8.46100 29.28900
39.16900 8.50900 29.26800
41.06400 8.46200 29.21300
42.67100 8.58600 29.23300
-20.11700 8.58900 29.73300
38.72600 8.54100 29.81800
-20.31500 8.51900 30.33400
38.43600 8.54600 30.18600
-20.52000 8.56200 30.66700
38.16900 8.50000 30.72800
-22.29800 8.59800 31.24100
38.03300 8.52100 31.26000
-22.88500 8.54500 31.76900
37.99600 8.54800 31.80700
-23.09400 8.58700 32.26600
38.10500 8.50200 32.25800
-23.17100 8.56300 32.68600
38.51500 8.59900 32.75000
-23.06600 8.51200 33.16300
38.93300 8.49800 33.32200
-23.04700 8.59500 33.67400
39.18400 8.49500 33.77400
-23.12700 8.59900 34.12300
39.27300 8.54500 34.22400
-23.25700 8.54300 34.66800
39.23200 8.54500 34.72400
-23.23100 8.54500 35.17100
39.04700 8.62800 35.18700
-22.91800 8.46200 35.73100
38.60600 8.62800 35.74300
-22.56400 8.46200 36.28400
38.00300 8.64500 36.28200
-22.34000 8.51800 36.73800
37.68900 8.57300 36.82500
-22.08100 8.58600 37.24100
37.63000 8.49500 37.27400
-22.03900 8.52300 37.74000
37.71500 8.54500 37.78500
-21.96900 8.54500 38.22400
37.83200 8.42300 38.30600
-21.89600 8.59500 38.67400
37.83400 8.50100 38.62800
-21.74300 8.57400 39.13300
37.61500 8.61900 39.15500
-21.31400 8.63000 39.73000
37.07000 8.59000 39.73200
-20.93400 8.48600 40.14300
36.61300 8.57700 40.20500
-20.90600 8.52100 40.64100
36.40800 8.60400 40.61900
-21.01200 8.50500 41.10900
36.12000 8.63100 41.15900
-21.92400 8.59900 41.69400
35.54800 8.62800 41.70400
-22.74500 8.65900 42.18000
34.77500 8.55000 42.35500
-22.84300 8.61500 42.64100
34.59400 8.49500 42.77400
-22.80100 8.63700 43.16300
34.54100 8.54500 43.22400
-22.35200 8.61800 43.73700
-21.36000 8.56200 43.78400
-20.89500 8.51700 43.67800
34.42500 8.58100 43.70800
-20.32900 8.56600 44.13200
34.27600 8.57000 44.24700
-19.91700 8.55000 44.63900
34.16700 8.59500 44.67400
-18.43600 8.52300 45.17500
33.93600 8.61400 45.14800
-18.00100 8.46000 45.66400
33.56600 8.57700 45.75000
-17.86300 8.53200 46.14100
33.30900 8.45800 46.33700
-17.87400 8.57700 46.64100
33.39900 8.54100 46.77200
-17.96500 8.51700 47.18800
33.47200 8.54500 47.22400
-18.05300 8.58900 47.72400
33.63100 8.58100 47.74100
-17.87300 8.52300 48.18200
33.90900 8.49000 48.31200
-17.41200 8.55300 48.72000
34.03800 8.54500 48.72400
-16.87500 8.55500 49.21600
34.14600 8.52700 49.13400
-16.49900 8.51000 49.70700
34.18700 8.63000 49.67600
-16.26200 8.54300 50.16700
34.45800 8.43900 50.21100
-16.12000 8.44000 50.66800
34.39700 8.53200 50.63500
-16.22900 8.64700 51.19700
34.03500 8.63800 51.16100
-16.08200 8.47700 51.75200
33.64300 8.62300 51.79400
-15.86300 8.49500 52.20000
33.24400 8.49300 52.25400
-14.95700 8.50000 52.70600
30.21000 8.60200 52.82400
-13.48100 8.46200 53.22500
29.94600 8.57700 53.18400
-12.33600 8.51500 53.70600
29.58600 8.58100 53.69400
-11.37200 8.54200 54.21700
29.16600 8.54500 54.27000
-11.04500 8.43700 54.70100
28.91600 8.62800 54.65400
-11.06900 8.48500 55.20700
28.53700 8.62800 55.18100
-11.27400 8.58200 55.70900
23.56500 8.54400 55.72100
25.47600 8.44400 55.72500
26.03800 8.62800 55.72700
-11.46100 8.56700 56.18900
23.16200 8.58000 56.31000
-11.91500 8.53600 56.72100
23.05200 8.49500 56.77400
-12.79400 8.53500 57.24400
23.12800 8.54200 57.25700
-13.30000 8.52500 57.73600
23.40000 8.55000 57.82100
-13.88900 8.56400 58.25900
23.59700 8.50500 58.27700
-14.30100 8.64600 58.66600
23.74000 8.50300 58.77400
-14.45500 8.60700 59.14100
23.64000 8.50700 59.26000
-14.45600 8.58500 59.68800
23.47500 8.62700 59.69300
-14.29900 8.58300 60.20100
22.54300 8.56200 60.21200
-13.98800 8.51100 60.73800
21.61400 8.54200 60.82900
-13.72800 8.43500 61.27000
21.48000 8.56200 61.25300
-13.37800 8.52000 61.70500
16.20600 8.49000 61.76300
19.08200 8.52700 61.66200
21.11800 8.53700 61.78800
-12.94100 8.58500 62.22100
15.66800 8.56000 62.33000
-11.51600 8.53100 62.75000
15.44400 8.54500 62.74500
-10.27400 8.43400 63.20500
15.18100 8.55000 63.24500
-9.61500 8.46200 63.80100
14.96800 8.62800 63.67900
-9.47400 8.54500 64.22400
14.60000 8.62800 64.22200
-9.42200 8.54500 64.72400
14.10100 8.58100 64.77000
-9.42600 8.59500 65.17400
-2.34300 8.54400 65.19300
-0.97000 8.46900 65.15200
13.72500 8.58100 65.27700
-9.37400 8.51100 65.65000
-3.29400 8.63100 65.73600
-0.47300 8.47700 65.66000
13.44700 8.62100 65.64500
-9.34200 8.60200 66.17900
-3.49400 8.55300 66.18400
-0.42900 8.53300 66.14100
12.47200 8.62800 66.20000
-9.00300 8.47200 66.65300
-3.59700 8.52400 66.67400
-0.46400 8.52600 66.64100
11.69100 8.62800 66.82100
-7.33100 8.46200 67.22900
-3.46700 8.46200 67.14400
-0.42600 8.54800 67.18800
11.25600 8.58900 67.32600
-6.40300 8.53400 67.79700
-3.29800 8.59800 67.69500
-0.23500 8.54300 67.62900
10.94400 8.57200 67.65800
-6.08000 8.60900 68.29100
-3.03000 8.44700 68.19100
0.05400 8.47100 68.22200
10.46700 8.64500 68.17200
-6.05900 8.56100 68.71400
-3.08800 8.48200 68.70000
0.40300 8.55100 68.81500
10.07000 8.50900 68.70000
-6.26000 8.55300 69.27200
-3.24200 8.61900 69.27200
0.67300 8.52600 69.18600
9.90300 8.55400 69.19800
-6.52800 8.55800 69.69300
-3.13700 8.47900 69.75300
2.15200 8.54000 69.71400
9.89700 8.48300 69.72400
-6.75600 8.50900 70.23300
-3.06000 8.49500 70.27400
2.44500 8.56800 70.27700
9.86600 8.51300 70.13400
-6.77000 8.54500 70.72400
-3.08800 8.57600 70.71600
2.59900 8.51200 70.75800
5.05000 8.55300 70.66000
6.57500 8.50200 70.75300
9.56500 8.53600 70.74600
-6.71000 8.49900 71.23300
-3.14700 8.50200 71.18600
3.02500 8.52000 71.19100
4.52100 8.52500 71.14400
7.59700 8.50400 71.16900
9.05000 8.56500 71.19000
-6.59300 8.58900 71.73500
-3.23600 8.61800 71.64400
-6.58400 8.53300 72.24900
-3.22500 8.56700 72.18800
-6.47200 8.54500 72.72400
-3.32800 8.54500 72.72400
-6.26600 8.51700 73.16900
-3.54400 8.60600 73.13000
-5.54600 8.51900 73.74300
-4.32500 8.62600 73.72600
-9.94200 14.56200 12.75100
-6.01400 14.55300 12.81200
-10.44800 14.59500 13.19300
-5.78900 14.55700 13.20400
-13.85500 14.61600 13.72000
-12.98700 14.49500 13.75000
-12.32100 14.57700 13.67400
-5.46100 14.58800 13.73200
-14.53700 14.56700 14.18300
-4.95400 14.51000 14.23000
-14.97600 14.60300 14.69400
-2.97600 14.47500 14.71600
-15.07600 14.65100 15.25000
-2.01600 14.47300 15.31800
7.64200 14.56700 15.23900
8.07200 14.46700 15.22400
12.20000 14.48500 15.27200
13.67600 14.50300 15.21200
19.66300 14.61600 15.22900
22.01600 14.52900 15.24600
-15.30500 14.58000 15.84400
-1.54000 14.57500 15.81400
6.67500 14.58100 15.75400
10.56400 14.51900 15.67300
11.65100 14.59300 15.75300
15.12400 14.44000 15.79400
18.62500 14.58100 15.77300
22.69600 14.44900 15.70700
-15.51100 14.56100 16.27400
-0.89200 14.47700 16.23300
4.92600 14.66100 16.20800
15.58900 14.48800 16.27500
18.13100 14.55300 16.28000
23.55400 14.48600 16.25100
-15.57200 14.53600 16.75500
1.48000 14.57400 16.78300
4.59100 14.58100 16.66800
16.10300 14.46800 16.72100
17.92900 14.53400 16.63000
24.99500 14.51200 16.74600
27.94600 14.64900 16.67200
29.71000 14.51500 16.61700
-15.43400 14.53800 17.25600
1.62500 14.53300 17.26400
4.14700 14.58100 17.26700
25.75600 14.54100 17.20000
26.70800 14.56900 17.24000
30.49800 14.46200 17.21600
-15.08200 14.49500 17.82600
2.00400 14.54800 17.73500
3.51100 14.51100 17.69300
32.01400 14.54200 17.77800
-14.84500 14.54500 18.22400
32.09700 14.55100 18.14100
-14.73700 14.57900 18.78000
17.09100 14.54000 18.82300
18.52400 14.47800 18.66000
32.10800 14.56900 18.64100
-14.85100 14.49500 19.27400
17.09800 14.54400 19.27200
18.55600 14.52500 19.13500
32.05000 14.55700 19.14100
-15.03400 14.58100 19.72500
17.49500 14.51400 19.78500
18.20100 14.51800 19.72500
32.03100 14.57300 19.68800
-15.27200 14.57500 20.26700
32.18900 14.54400 20.14000
-15.54500 14.60300 20.62700
32.60300 14.56700 20.64900
-16.43000 14.62800 21.23800
22.54000 14.59700 21.21600
24.10300 14.46000 21.14100
34.58400 14.55500 21.27300
-16.99400 14.65600 21.77700
21.64800 14.49200 21.69400
24.88200 14.47500 21.82300
34.99500 14.51600 21.69800
-17.35400 14.49500 22.27000
21.29700 14.63200 22.26100
25.06000 14.49500 22.27400
35.41900 14.50800 22.22000
-17.42900 14.58000 22.79800
21.22800 14.58300 22.64100
25.13000 14.54500 22.72400
35.57300 14.54000 22.61500
-17.42100 14.49500 23.27400
21.13100 14.60400 23.15100
25.07900 14.59500 23.17400
36.69100 14.61600 23.23400
-17.25800 14.52900 23.68000
20.96100 14.54200 23.60800
24.89100 14.55800 23.60200
37.11900 14.56900 23.64200
-17.00700 14.54500 24.18000
20.74800 14.65200 24.17300
24.08200 14.64900 24.26800
37.62400 14.60900 24.21300
-16.78000 14.56400 24.66800
20.96400 14.52200 24.69200
23.01900 14.60000 24.73800
37.91400 14.50400 24.69800
-16.63000 14.43600 25.19100
21.20600 14.56700 25.09900
22.20900 14.58600 25.27000
37.98500 14.49500 25.14100
-16.73100 14.58600 25.71800
38.07100 14.56100 25.68800
-16.81300 14.54500 26.22400
38.18300 14.53800 26.17400
-16.96700 14.62800 26.68300
38.27100 14.60700 26.60100
-17.37400 14.62800 27.20700
38.37600 14.55900 27.20400
-18.48000 14.62800 27.70500
38.24000 14.51000 27.82000
-18.97400 14.58100 28.23600
38.16800 14.57000 28.31600
-19.20200 14.63300 28.72600
37.94600 14.59500 28.73200
-19.20500 14.60900 29.11100
37.64400 14.54500 29.27200
-19.06100 14.46600 29.69900
37.59400 14.54500 29.72400
-19.10100 14.58100 30.22900
37.68700 14.54000 30.19300
-19.23800 14.55000 30.77200
38.04600 14.48800 30.74900
-19.27700 14.59500 31.17400
38.47000 14.46900 31.29700
-19.26900 14.48700 31.67700
38.62300 14.54500 31.72400
-19.44300 14.58100 32.23400
38.63700 14.54500 32.22400
-19.87500 14.63800 32.72100
38.49700 14.58100 32.73100
-20.49000 14.62800 33.19400
38.24200 14.62800 33.23400
-20.81300 14.54500 33.75100
38.06000 14.55300 33.67500
-20.90500 14.54500 34.22400
37.90800 14.48300 34.19600
-20.89800 14.59500 34.67400
34.96600 14.53200 34.73000
36.03100 14.53300 34.79600
37.66600 14.50900 34.70300
-20.75800 14.52800 35.10600
34.27100 14.64300 35.24100
-20.37900 14.45700 35.65200
34.07100 14.60700 35.60600
-19.90600 14.46200 36.22200
31.56700 14.64900 36.18900
-19.37400 14.45500 36.71900
30.95700 14.58100 36.71300
-18.87600 14.50900 37.15600
-16.03800 14.62900 37.17700
-14.86900 14.55900 37.19500
30.71600 14.54800 37.24000
-14.57300 14.43200 37.68700
30.68200 14.59500 37.67400
-14.82500 14.62300 38.23500
30.79400 14.54000 38.08500
-14.86400 14.53700 38.68800
31.20600 14.53400 38.60200
-15.09700 14.52800 39.12500
31.66100 14.52100 39.11200
-15.51000 14.61700 39.63800
32.53300 14.49100 39.70500
-16.34200 14.49700 40.25500
33.92800 14.49500 40.24600
-16.83900 14.51800 40.83300
34.22100 14.52200 40.61400
-16.94300 14.59100 41.27400
34.51300 14.47700 41.14700
-16.99300 14.52100 41.77300
34.61900 14.48800 41.66700
-16.95400 14.49500 42.27400
34.45800 14.58100 42.20700
-16.98100 14.54500 42.72400
34.25400 14.62500 42.70000
-17.12000 14.59200 43.13900
34.21000 14.59700 43.14100
-17.25600 14.55000 43.69100
34.25800 14.61100 43.60300
-17.28600 14.54500 44.22400
34.51000 14.47100 44.19200
-17.34800 14.59500 44.67400
34.48300 14.54500 44.72400
-17.54600 14.60000 45.16000
34.40700 14.58400 45.28200
-17.91900 14.64900 45.79100
34.31700 14.62100 45.82700
-18.31300 14.53600 46.28400
34.29500 14.54500 46.17400
-18.49900 14.49500 46.77400
34.32100 14.58800 46.59900
-18.52400 14.54500 47.22400
34.51300 14.51300 47.16200
-18.44600 14.54500 47.72400
34.74500 14.50800 47.68200
-18.26600 14.49000 48.22800
35.13400 14.45600 48.23800
-17.49200 14.50200 48.76900
35.41100 14.59600 48.69500
-15.44100 14.50900 49.23100
35.25900 14.46600 49.29400
-15.08900 14.46200 49.79600
35.14200 14.57200 49.80500
-14.89400 14.54500 50.17000
35.05800 14.49500 50.27400
-14.30800 14.51800 50.69800
35.09000 14.54500 50.72400
-11.95500 14.50400 51.25800
35.11900 14.54500 51.22400
-11.07300 14.53900 51.81400
35.15000 14.54500 51.72400
-10.93300 14.51200 52.22500
35.09400 14.54500 52.22400
-10.88900 14.54500 52.72400
34.98900 14.54500 52.72400
-10.99300 14.54500 53.22400
34.92300 14.61800 53.14700
-11.11500 14.63900 53.73200
34.73400 14.57200 53.72000
-11.29900 14.61300 54.30200
34.43700 14.60200 54.13000
-11.58100 14.61000 54.72500
31.51800 14.56600 54.77500
32.52100 14.55900 54.78200
33.16200 14.61100 54.73500
-11.96400 14.61700 55.31100
31.06300 14.55600 55.31700
-12.08200 14.54500 55.77400
31.00400 14.55800 55.80700
-11.93200 14.57800 56.22000
31.03900 14.55000 56.30700
-11.51400 14.59000 56.75800
30.91300 14.55400 56.72600
-11.11000 14.52500 57.26400
30.73700 14.52200 57.24000
-10.94600 14.54500 57.72400
32.49300 14.61300 57.75700
-10.92100 14.54500 58.22400
33.01600 14.57200 58.31000
-10.97100 14.54500 58.72400
33.37700 14.55000 58.81900
-11.02200 14.64100 59.25400
33.48900 14.56000 59.22400
-11.29600 14.52500 59.76200
33.51700 14.57700 59.72400
-11.90200 14.60300 60.25300
33.43600 14.65400 60.18600
-13.02400 14.58800 60.69000
33.07400 14.64100 60.73900
-13.38600 14.57300 61.25200
29.64000 14.59000 61.24400
31.59100 14.50500 61.19600
32.13700 14.60100 61.23600
-13.54800 14.45300 61.75400
28.17800 14.55700 61.76200
-13.41600 14.54600 62.26000
27.67100 14.54500 62.28900
-13.25300 14.45300 62.70700
9.46800 14.58000 62.67100
11.15300 14.55400 62.71600
27.53700 14.54500 62.72400
-12.46800 14.53600 63.18600
-11.83800 14.60100 63.19400
-10.06300 14.59500 63.29300
-6.42900 14.64600 63.22100
-5.42500 14.51500 63.23500
8.10900 14.52300 63.27800
11.50600 14.57800 63.26800
27.49900 14.54500 63.22400
-9.86900 14.51300 63.75100
-7.87600 14.59400 63.73600
-4.82900 14.46200 63.70700
6.72000 14.61300 63.77800
11.59700 14.60900 63.82700
27.53100 14.54500 63.72400
-9.37200 14.50100 64.18500
-8.85700 14.59400 64.17400
-4.45800 14.49500 64.20900
6.29800 14.64500 64.24600
11.57100 14.48100 64.29800
27.48000 14.62800 64.20500
-4.25500 14.53700 64.59800
6.21800 14.61000 64.64100
11.77800 14.50500 64.65200
16.05900 14.59100 64.72300
18.60900 14.42700 64.73400
27.26200 14.59500 64.75100
-3.90800 14.50300 65.12200
6.23400 14.62900 65.16300
22.13400 14.59000 65.25600
26.94900 14.57000 65.11400
-2.98500 14.48000 65.71800
6.49400 14.44400 65.69800
22.59300 14.61400 65.75100
24.50600 14.66500 65.74800
-0.93000 14.46200 66.25200
6.52200 14.49800 66.22400
-0.61800 14.46200 66.78700
6.44400 14.49800 66.72400
-0.53100 14.54500 67.22400
6.35800 14.51600 67.12700
-0.37000 14.52000 67.75900
6.01600 14.57500 67.67300
-0.14500 14.47400 68.31400
4.97900 14.57500 68.20600
-0.02000 14.54500 68.72400
4.46300 14.66100 68.64200
0.19000 14.54200 69.18200
4.13800 14.54500 69.16200
0.62900 14.50900 69.67500
3.96300 14.59900 69.65600
1.43200 14.43000 70.25100
3.54400 14.64900 70.22000
-2.44700 20.64100 9.70000
0.52700 20.46200 9.75300
2.07800 20.56600 9.74600
5.59700 20.50900 9.76000
-3.56000 20.62800 10.19000
5.99400 20.50000 10.29600
-4.01300 20.62800 10.70000
6.17400 20.54500 10.72400
-14.47200 20.58100 11.25000
-12.31900 20.46200 11.22500
-4.28700 20.54500 11.27100
6.25100 20.49600 11.18600
-14.87400 20.58200 11.70700
-11.93100 20.46200 11.75800
-4.47800 20.62300 11.66700
6.19600 20.54500 11.72400
-15.79400 20.61400 12.26500
-11.73200 20.48100 12.22800
-4.89400 20.58600 12.22500
6.05900 20.58100 12.22500
-16.33000 20.56600 12.75600
-11.40200 20.48800 12.65600
-6.76100 20.59500 12.74400
5.73400 20.57400 12.76700
-16.53400 20.55900 13.20700
-10.41300 20.54000 13.29100
-7.02700 20.58300 13.14500
5.49800 20.54500 13.22400
-16.59900 20.56700 13.72400
-10.05700 20.53200 13.80800
-7.37000 20.58100 13.67800
5.39900 20.54900 13.70300
-16.42700 20.51400 14.21100
-9.84400 20.53300 14.26000
-7.95300 20.52200 14.27900
5.41800 20.51900 14.17400
-16.02500 20.49000 14.75800
-9.77800 20.49500 14.74700
-8.06500 20.48200 14.69600
5.48300 20.46300 14.63500
-15.44100 20.48600 15.34200
-9.38600 20.50200 15.26000
-8.38000 20.50000 15.19600
5.50400 20.51100 15.22400
-15.15500 20.42400 15.80800
5.53900 20.49500 15.77400
8.96500 20.62800 15.72600
10.51100 20.44600 15.75300
-15.11800 20.52800 16.17000
5.64800 20.54500 16.17000
8.47000 20.62800 16.20200
11.17100 20.46200 16.19300
14.54000 20.59000 16.23600
15.09200 20.54300 16.23100
-15.25500 20.56700 16.72100
6.03100 20.46200 16.70100
8.03700 20.63200 16.71400
15.63900 20.57400 16.64500
25.10700 20.56200 16.75800
26.11600 20.49000 16.75400
-15.52800 20.61200 17.14000
16.56900 20.45900 17.13900
24.47500 20.51700 17.17400
26.97400 20.49800 17.30800
-16.41700 20.64200 17.79400
17.46500 20.45300 17.75900
23.14500 20.55700 17.70100
27.22500 20.61000 17.66400
-16.95100 20.52700 18.23100
17.55800 20.55400 18.18800
23.01300 20.49500 18.18800
27.42100 20.44800 18.21700
-17.34800 20.50500 18.80600
17.73100 20.55000 18.63200
22.89500 20.47600 18.69600
27.61900 20.54500 18.66200
-22.60500 20.59500 19.18700
-18.39400 20.58000 19.27500
-17.88000 20.58600 19.27300
18.42900 20.47500 19.30000
22.76300 20.65000 19.18500
28.24800 20.53600 19.18400
29.13100 20.64400 19.22500
31.19800 20.53000 19.20200
-23.25600 20.59200 19.82900
18.72100 20.54500 19.73700
22.89100 20.44600 19.70900
31.61800 20.51500 19.69800
-23.51600 20.57500 20.24300
18.93100 20.44700 20.23700
22.88100 20.53400 20.14900
32.19700 20.50100 20.19800
-23.74400 20.43900 20.77300
18.99800 20.56300 20.76000
22.66200 20.63000 20.67600
32.60400 20.51700 20.76100
-23.56600 20.55600 21.29000
19.17400 20.49500 21.20200
22.14500 20.62800 21.21900
32.68800 20.51900 21.30700
-23.40900 20.46500 21.69300
19.68300 20.50400 21.70000
21.10900 20.62800 21.73000
32.61200 20.55100 21.71900
-22.46900 20.52300 22.24400
32.20500 20.56800 22.26200
-21.82600 20.50300 22.65900
31.48000 20.64400 22.71000
-21.44400 20.50900 23.17000
30.96900 20.49700 23.20500
-21.02900 20.46200 23.72900
30.70700 20.63200 23.65400
-20.02000 20.46200 24.26500
30.65800 20.57500 24.14100
-19.50200 20.46200 24.77200
30.70900 20.61900 24.65900
-19.31700 20.54500 25.17400
31.06800 20.55200 25.21000
-19.06100 20.46200 25.75700
32.08500 20.47500 25.64900
-18.86900 20.53200 26.24900
32.43700 20.45600 26.16400
-18.49600 20.58900 26.74600
32.43300 20.48200 26.60500
-13.86900 20.55000 27.21800
32.10000 20.53900 27.18100
34.69100 20.49800 27.25100
35.98200 20.51900 27.31900
-13.52900 20.58900 27.73900
32.02200 20.52700 27.64100
33.99000 20.59500 27.70900
36.56200 20.53500 27.81300
-13.44000 20.57600 28.22400
31.99200 20.52600 28.11700
33.61800 20.57200 28.32000
36.97500 20.44900 28.25900
-13.25700 20.52100 28.68600
31.49500 20.53800 28.64700
33.46800 20.58700 28.67300
37.61200 20.48400 28.81200
-12.56600 20.49600 29.34000
30.73200 20.65300 29.17500
33.24000 20.51800 29.25900
37.87500 20.50100 29.32200
-12.27600 20.49800 29.72600
30.56600 20.61800 29.61700
33.38400 20.62500 29.74500
37.91800 20.54500 29.72400
-12.07000 20.60900 30.22700
30.59500 20.58700 30.21700
33.40100 20.60200 30.22400
37.86100 20.57200 30.10200
-12.10100 20.66500 30.68100
30.92000 20.50600 30.71300
33.54700 20.57000 30.72400
37.57700 20.55800 30.66800
-12.44600 20.60800 31.26400
31.00100 20.47500 31.18800
33.63300 20.58600 31.26000
37.17000 20.62300 31.24700
-12.58800 20.62800 31.72400
30.91500 20.50100 31.70700
33.56300 20.55700 31.80700
37.07500 20.55900 31.64100
-12.59800 20.61400 32.22400
30.73500 20.57800 32.21000
33.54400 20.49700 32.29900
37.01100 20.48400 32.15200
-12.55600 20.60100 32.72400
30.47800 20.62800 32.66400
33.68200 20.47400 32.74000
36.19900 20.58000 32.78100
-12.58100 20.65600 33.18300
30.19000 20.54500 33.24700
34.07800 20.47600 33.19000
35.60700 20.60500 33.21400
-12.87300 20.58100 33.70600
30.06200 20.54500 33.72400
-13.35600 20.54500 34.28600
29.91400 20.61100 34.13600
-13.39900 20.57500 34.69600
29.53100 20.54100 34.75800
-13.43600 20.56400 35.26000
29.25900 20.65100 35.16600
-13.33400 20.49500 35.77400
29.22200 20.62000 35.68400
-13.40300 20.57800 36.21600
29.44100 20.49700 36.22000
-13.49000 20.55500 36.67400
29.74900 20.49700 36.61500
-13.42300 20.44600 37.16800
30.16800 20.52700 37.10800
-13.59000 20.48200 37.68800
31.64300 20.44300 37.72700
-13.96600 20.47400 38.23000
32.47400 20.52700 38.31000
-14.07300 20.47700 38.72400
32.65400 20.50200 38.75700
-14.11700 20.47300 39.18700
32.73700 20.51200 39.27400
-14.35500 20.50600 39.72800
32.64800 20.44200 39.77500
-14.54700 20.48600 40.22400
32.69800 20.50700 40.30700
-14.53500 20.48200 40.72400
32.75800 20.56900 40.81700
-14.41700 20.55600 41.26000
32.80200 20.49500 41.27400
-14.29800 20.49500 41.77400
32.78900 20.59500 41.67400
-14.31100 20.58100 42.24300
32.72700 20.51300 42.14800
-14.13400 20.43100 42.78800
32.65900 20.56800 42.64100
-14.11500 20.53600 43.16100
32.66100 20.61400 43.09700
-14.29000 20.56500 43.71500
33.04400 20.48100 43.64900
-14.54300 20.62800 44.15900
33.51800 20.42400 44.16000
-14.96100 20.62800 44.69700
34.65400 20.46200 44.71000
-15.23600 20.54500 45.26200
29.17100 20.63500 45.23100
30.64200 20.52500 45.27300
35.37800 20.53000 45.34500
-15.34400 20.54500 45.72400
28.95500 20.54400 45.63400
30.98700 20.58800 45.73900
35.54400 20.49500 45.77400
-15.42000 20.54500 46.22400
28.71000 20.61800 46.14300
31.05900 20.58600 46.22400
35.64200 20.54500 46.22400
-15.49400 20.54500 46.72400
28.72000 20.63300 46.67100
31.01900 20.64200 46.75400
35.74700 20.58100 46.69700
-15.48400 20.54500 47.22400
29.01100 20.53000 47.17600
30.64700 20.56100 47.29700
36.14800 20.56600 47.27800
-15.34300 20.54500 47.68100
36.48900 20.50300 47.70100
-14.89900 20.46200 48.19900
36.68200 20.44100 48.22100
-13.31800 20.52900 48.69400
36.58800 20.57900 48.71400
-12.84700 20.55500 49.18100
36.45600 20.56100 49.14100
-12.47100 20.50900 49.73600
35.95600 20.55300 49.65800
-12.01700 20.49600 50.28900
34.46500 20.65100 50.18900
-11.75400 20.54500 50.76400
33.42600 20.59100 50.70300
-11.58500 20.49900 51.29400
31.53300 20.59700 51.21700
-11.38500 20.49500 51.77400
31.45400 20.52500 51.64100
-11.25900 20.58100 52.20700
31.52700 20.56100 52.21600
-11.11300 20.42700 52.74600
32.13500 20.60400 52.75700
-10.96000 20.55400 53.26900
33.50900 20.50200 53.28500
-10.56200 20.51900 53.78400
34.01300 20.46900 53.70400
-10.32200 20.51900 54.20400
34.17100 20.54900 54.17300
-10.10400 20.42100 54.70500
34.24000 20.52300 54.72400
-10.02600 20.53600 55.26000
34.05600 20.57000 55.18900
-9.84300 20.49500 55.71400
33.61400 20.60700 55.70900
-9.45800 20.46200 56.20700
32.91500 20.56200 56.18600
-8.72600 20.53400 56.68900
32.51800 20.62800 56.68300
-7.10100 20.48300 57.31300
32.28100 20.54500 57.29900
-6.83000 20.53300 57.75200
32.15600 20.59500 57.67400
-6.65600 20.65300 58.33400
31.92200 20.61900 58.19700
-6.72200 20.54300 58.78300
31.71100 20.47600 58.76500
-6.80900 20.49500 59.27400
31.73100 20.47000 59.25600
-6.82800 20.59500 59.67400
31.99600 20.49500 59.77500
-6.73500 20.52900 60.10600
32.26600 20.44500 60.20100
-6.43800 20.45100 60.71900
32.58200 20.47700 60.77900
-5.91600 20.51200 61.27100
32.55900 20.51800 61.20200
-4.95500 20.54400 61.83600
12.67900 20.61000 61.75700
14.08700 20.54100 61.78700
32.00100 20.56400 61.70300
-4.76500 20.50900 62.23600
11.96400 20.52900 62.22300
14.50000 20.52700 62.25600
30.66000 20.52000 62.20400
-4.61700 20.61700 62.73400
11.20000 20.66600 62.75300
14.74000 20.54000 62.67700
30.03000 20.59200 62.72400
-4.45600 20.60700 63.21700
10.69100 20.63600 63.30900
14.93500 20.50900 63.21900
20.04100 20.55800 63.16000
20.98800 20.54700 63.33900
29.40900 20.54600 63.17900
-3.99400 20.53300 63.75300
-0.55400 20.58900 63.68700
-0.00100 20.53700 63.75800
10.09300 20.58600 63.73700
15.12800 20.54500 63.68700
18.99700 20.56000 63.68500
21.14800 20.52700 63.76900
27.21500 20.54500 63.79700
0.68600 20.42200 64.27100
9.52900 20.58100 64.19400
15.62800 20.46200 64.20000
17.06100 20.63300 64.20900
21.40900 20.60800 64.26100
26.92900 20.59800 64.12500
1.11600 20.53200 64.71300
9.13800 20.59500 64.72100
21.48400 20.60100 64.72400
26.66800 20.55500 64.69600
1.49400 20.53400 65.33100
8.94400 20.59900 65.14300
21.47100 20.62300 65.20400
26.43100 20.59900 65.11000
1.69400 20.51400 65.75200
4.70600 20.53300 65.73400
6.49300 20.46200 65.72300
8.51400 20.64700 65.69400
21.14500 20.52600 65.82900
25.14200 20.55400 65.74300
1.98300 20.54100 66.33100
4.22000 20.58300 66.28500
21.06900 20.53000 66.30700
24.51600 20.52500 66.20300
2.12300 20.45900 66.68700
4.03200 20.55900 66.64200
21.15900 20.50900 66.74900
24.08000 20.53900 66.69700
21.63500 20.47900 67.22900
22.50000 20.55700 67.16000
-6.96500 26.56800 9.77800
-5.82500 26.50200 9.68500
-9.49100 26.64900 10.22600
-5.41900 26.49500 10.14800
0.70200 26.55900 10.27700
2.67700 26.57300 10.28900
-10.00600 26.58100 10.64700
-5.33200 26.55800 10.64100
-2.53500 26.65800 10.70800
-0.89100 26.44200 10.70900
-0.04000 26.64100 10.70700
3.02100 26.51100 10.69800
-10.38900 26.60000 11.29800
-5.29400 26.57400 11.12200
-3.48900 26.58900 11.21300
3.21100 26.53200 11.18800
-10.72400 26.62800 11.76100
3.49100 26.47300 11.66200
-11.40200 26.62800 12.25900
3.67200 26.59700 12.21000
-11.87400 26.54500 12.77400
3.99200 26.53000 12.68100
-12.05600 26.54500 13.22400
5.01100 26.41300 13.16000
-12.12100 26.54500 13.72400
5.71700 26.53300 13.68900
-12.03500 26.54500 14.22400
-6.83000 26.57800 14.27800
-4.92400 26.54000 14.29600
6.05600 26.46500 14.19200
-11.83000 26.54500 14.67300
-7.32100 26.62400 14.70800
-4.46900 26.55200 14.79700
6.15500 26.54500 14.72400
-11.33700 26.45200 15.18400
-7.89600 26.63700 15.20300
-3.98500 26.49500 15.24600
-2.88700 26.56900 15.16900
-0.91100 26.57000 15.30300
6.11300 26.54500 15.22400
-0.63500 26.58000 15.82300
5.93700 26.56000 15.67400
-0.56300 26.61400 16.22400
5.50400 26.52300 16.19200
-0.60300 26.66800 16.68000
5.13200 26.55300 16.68400
-1.01000 26.66500 17.20800
5.05800 26.52800 17.14100
-2.40100 26.56500 17.74500
5.11600 26.53100 17.62300
8.17800 26.50100 17.81700
9.66400 26.58800 17.77900
10.14800 26.54700 17.72300
11.96000 26.43300 17.75000
-2.98900 26.64000 18.27900
5.60100 26.53100 18.16400
7.65000 26.53300 18.31000
14.05100 26.44700 18.23100
-3.26300 26.52500 18.82600
6.16000 26.55600 18.63700
7.08100 26.54800 18.72100
17.01600 26.51700 18.78600
-3.31500 26.50800 19.30700
17.12100 26.50100 19.30700
-3.27600 26.51600 19.77400
17.10600 26.56600 19.81200
-3.28100 26.46800 20.21700
16.95500 26.54500 20.22400
-3.04600 26.59400 20.75900
16.91200 26.50600 20.70200
20.03500 26.62800 20.72300
22.00300 26.43100 20.73200
26.59800 26.61000 20.73100
27.53200 26.45600 20.73700
-2.84200 26.55300 21.26000
17.08600 26.54500 21.21200
19.45600 26.57100 21.16300
23.24000 26.47100 21.21200
25.51500 26.61700 21.21900
28.23100 26.46200 21.16900
-2.82200 26.59000 21.82800
17.52500 26.45100 21.74800
18.99400 26.56900 21.68400
28.56400 26.46200 21.73200
-3.00500 26.64800 22.28000
28.64400 26.59500 22.17400
-3.37700 26.54000 22.81200
28.63600 26.48300 22.68200
-3.37000 26.49500 23.27400
28.44900 26.56000 23.18800
-3.32100 26.54500 23.72400
28.13500 26.56400 23.70300
-7.75600 26.57900 24.24500
-6.83000 26.54400 24.15800
-3.32100 26.59500 24.17400
27.93700 26.62100 24.14600
-8.51900 26.56100 24.69400
-6.41400 26.47200 24.66000
-3.44600 26.58200 24.72100
27.88400 26.52400 24.61400
-9.03400 26.56600 25.17100
-6.03100 26.50900 25.26600
-3.81500 26.49700 25.27000
27.63700 26.59600 25.14000
-12.87600 26.65900 25.70900
-11.36700 26.47900 25.73300
-9.95600 26.56700 25.69500
-5.43200 26.50000 25.69800
-4.34200 26.59300 25.73500
27.03900 26.52400 25.75200
-13.49800 26.62800 26.16800
26.07800 26.60600 26.22300
-14.39500 26.59600 26.83000
25.96100 26.48500 26.63600
-14.72100 26.57600 27.33300
14.97600 26.57900 27.17100
16.18300 26.48600 27.26300
25.51600 26.51800 27.13000
-14.82900 26.49500 27.77400
14.51600 26.52500 27.68000
16.57300 26.50000 27.65700
24.49900 26.52300 27.68800
-14.83400 26.59500 28.17400
14.44100 26.49700 28.14100
17.19900 26.50900 28.14400
24.11000 26.61200 28.20400
-14.73700 26.50500 28.62700
14.46300 26.45500 28.64000
18.01300 26.55500 28.79500
24.11700 26.56200 28.64100
-14.43600 26.48300 29.13100
14.21800 26.57600 29.20600
18.63300 26.54000 29.21100
24.09600 26.50700 29.18800
-13.82300 26.43800 29.70800
14.02400 26.57200 29.70900
19.62500 26.51800 29.77100
23.90400 26.52400 29.62600
-13.35700 26.46900 30.23200
13.78500 26.65800 30.18100
20.65400 26.53700 30.21000
22.59300 26.52400 30.20900
-13.10200 26.60800 30.74100
13.75200 26.61800 30.64100
-13.10600 26.66300 31.19000
13.71800 26.60200 31.14100
-13.40400 26.58100 31.70900
13.56600 26.60300 31.62700
-13.86900 26.54500 32.28200
13.25300 26.64900 32.16900
16.59800 26.58700 32.25900
18.62400 26.48600 32.13200
-14.10800 26.58900 32.62500
13.21300 26.63600 32.67900
15.97000 26.65800 32.70900
19.51900 26.48900 32.74200
-14.48300 26.59200 33.19400
13.50900 26.53300 33.24000
15.44100 26.66900 33.19200
19.72200 26.54500 33.26700
-14.88900 26.62600 33.65900
14.09500 26.52700 33.66400
14.60700 26.60400 33.73300
19.86600 26.42100 33.76700
-15.04000 26.54000 34.18800
19.89400 26.55300 34.22400
-14.99600 26.57900 34.72400
20.10000 26.51800 34.70000
-15.02900 26.63600 35.25700
20.53500 26.48200 35.14800
-15.24000 26.54900 35.77100
21.06900 26.49300 35.63200
-15.46800 26.51800 36.22400
21.60100 26.50300 36.15400
30.13300 26.53400 36.30200
31.07100 26.48300 36.21700
-15.50700 26.60700 36.72400
21.69800 26.63200 36.67000
29.51000 26.56300 36.77000
31.44800 26.45600 36.66500
-15.36700 26.56800 37.20200
21.92200 26.45600 37.17300
29.04000 26.55700 37.26300
31.46000 26.47900 37.11300
-14.86700 26.50600 37.67800
21.61700 26.56500 37.74600
28.65200 26.51300 37.82900
31.20600 26.56500 37.69100
-13.58500 26.50000 38.33300
21.03200 26.54200 38.22200
28.60200 26.51300 38.30700
31.07400 26.55800 38.12500
-13.27400 26.49400 38.72900
20.56700 26.59300 38.66400
28.70300 26.47400 38.73900
30.66600 26.57700 38.69000
-12.92400 26.53500 39.20800
20.14800 26.56900 39.27900
29.43000 26.50100 39.25400
30.08200 26.56000 39.16400
-11.80700 26.49500 39.77000
4.66700 26.56500 39.75000
5.67500 26.50800 39.70900
19.54900 26.54000 39.72100
-11.06800 26.54200 40.31500
4.08200 26.54500 40.27700
6.60500 26.51900 40.21000
18.74100 26.65100 40.17500
-10.82600 26.55200 40.69800
3.90300 26.63100 40.72700
9.05800 26.47600 40.66200
18.65500 26.64900 40.69700
-10.46600 26.57900 41.24000
3.80600 26.46500 41.21800
9.40100 26.44200 41.17600
18.93700 26.50700 41.21200
-10.31400 26.54700 41.76000
3.95300 26.50900 41.71700
9.54100 26.46000 41.64100
19.06700 26.52000 41.64100
-10.26500 26.50500 42.25000
4.13100 26.54500 42.22400
9.60900 26.52800 42.14100
19.19300 26.56300 42.14100
-9.97900 26.56000 42.77800
4.18800 26.54500 42.72400
9.57900 26.49800 42.68800
19.14700 26.56900 42.62300
-9.79200 26.51900 43.26000
4.18700 26.54500 43.22400
9.47900 26.49500 43.21100
18.50800 26.50300 43.19900
-9.55700 26.61000 43.78500
4.24800 26.54500 43.66200
9.16000 26.57100 43.68100
18.03800 26.52100 43.64600
-9.55000 26.59300 44.19000
4.56700 26.46200 44.19300
7.56100 26.59900 44.23400
17.64800 26.55700 44.20300
-9.93100 26.55500 44.70300
17.48300 26.54500 44.72400
-10.50500 26.56700 45.31600
17.47300 26.54500 45.22400
-10.44100 26.53000 45.80700
17.60700 26.54500 45.72400
-10.27600 26.51200 46.24700
10.22100 26.55800 46.34200
12.53100 26.50500 46.30400
17.72700 26.54500 46.22400
21.22700 26.57300 46.35700
24.50400 26.45200 46.15600
-10.07000 26.61000 46.74400
9.90200 26.59500 46.68200
12.75600 26.54500 46.75100
17.68100 26.59500 46.67400
21.04400 26.53300 46.77400
25.47500 26.52900 46.76300
-9.88300 26.56600 47.26000
9.51500 26.58000 47.19000
12.87400 26.45500 47.20600
17.46600 26.59700 47.14400
21.01300 26.57500 47.22400
26.08500 26.53500 47.20800
-9.81700 26.53000 47.80700
8.96100 26.56900 47.68600
13.01200 26.51300 47.67200
16.95200 26.67700 47.75300
20.97900 26.63700 47.75000
26.13400 26.59400 47.71700
-9.90900 26.55000 48.19700
8.51400 26.63300 48.17300
13.22400 26.55300 48.13000
15.97900 26.56000 48.25800
20.72600 26.48600 48.25500
26.47000 26.52300 48.21300
-10.45500 26.61500 48.82900
8.23300 26.54500 48.78200
14.20600 26.55400 48.71400
15.25800 26.51200 48.74100
20.56800 26.49900 48.76000
26.62000 26.54400 48.64100
-10.62400 26.63800 49.23800
8.01400 26.62800 49.17000
14.63400 26.56200 49.17500
15.94000 26.57900 49.34200
20.62800 26.53700 49.27300
26.53600 26.54800 49.11800
-10.77700 26.50900 49.73400
7.48300 26.62800 49.67700
14.72800 26.61100 49.69700
15.92900 26.57100 49.67900
20.90700 26.54400 49.78000
26.13200 26.57100 49.69700
-10.96400 26.62200 50.25600
7.00200 26.62800 50.18500
21.19300 26.54500 50.17000
26.01000 26.54800 50.14100
-11.24700 26.55100 50.83400
6.74400 26.54500 50.76200
21.57700 26.46200 50.71900
26.05400 26.53100 50.64100
-11.34800 26.49500 51.27400
6.54900 26.62800 51.17700
22.00200 26.46200 51.27300
26.10000 26.55000 51.12900
-11.32900 26.58100 51.75400
3.23500 26.61600 51.76400
4.00500 26.52200 51.76000
5.74500 26.54900 51.73300
22.19200 26.52000 51.74500
25.61500 26.56200 51.71000
-11.11700 26.42900 52.30100
1.62800 26.61800 52.23200
22.44400 26.57900 52.28100
25.57600 26.55100 52.11700
-10.98000 26.54600 52.76000
0.58600 26.61200 52.73400
22.52300 26.52800 52.80700
26.03900 26.53300 52.69500
-10.82200 26.54500 53.25700
0.19100 26.66800 53.18200
22.70800 26.51100 53.23300
26.20700 26.56200 53.14100
-10.60400 26.45400 53.71300
-0.34900 26.66000 53.70200
22.94200 26.55100 53.76900
26.22200 26.59400 53.64100
-10.38400 26.54500 54.18600
-2.77100 26.64000 54.28500
22.67700 26.54100 54.33800
26.13600 26.57100 54.14100
-7.26800 26.54300 54.68800
-3.22900 26.54500 54.80200
22.51900 26.63000 54.68500
26.12800 26.57600 54.68800
-6.94400 26.50200 55.14100
-3.36300 26.54500 55.22400
20.51700 26.59900 55.22300
26.27200 26.55200 55.12700
-6.79300 26.56100 55.67600
-3.40900 26.54500 55.72400
2.67300 26.53000 55.84200
4.18200 26.49900 55.62100
19.50300 26.59600 55.70300
26.57700 26.50000 55.64300
-6.58300 26.49600 56.21900
-3.42200 26.54500 56.22400
2.52600 26.56800 56.30700
4.54200 26.49000 56.14500
18.99500 26.62400 56.20200
26.71900 26.59700 56.18300
-6.31800 26.48700 56.62300
-3.48800 26.62800 56.66400
2.46900 26.57400 56.80700
4.54300 26.52600 56.63500
16.19100 26.61800 56.80500
26.87800 26.44000 56.67600
-5.34900 26.51300 57.18900
-4.54900 26.66800 57.21100
-0.88500 26.51400 57.26000
1.54100 26.50900 57.18200
2.40300 26.58100 57.22800
4.19800 26.57300 57.20200
15.91300 26.57900 57.17300
26.98200 26.46000 57.13400
-1.32800 26.50800 57.81700
3.70800 26.57300 57.70900
15.51600 26.63600 57.73400
26.98300 26.52200 57.61900
-1.82000 26.54400 58.34500
3.62500 26.55500 58.14100
15.18800 26.50900 58.24100
25.49600 26.58900 58.17700
-2.00800 26.59400 58.80700
3.66300 26.56300 58.62800
15.01300 26.54500 58.72400
25.00400 26.53800 58.64500
-2.05700 26.57600 59.30700
3.99800 26.46900 59.15100
14.96700 26.54500 59.22400
24.75400 26.62400 59.24100
-1.92700 26.52600 59.75800
4.63400 26.48600 59.63300
15.08700 26.54500 59.70100
25.04800 26.54800 59.68700
-1.35800 26.48900 60.26300
5.02100 26.46900 60.15100
15.48800 26.46200 60.23600
25.16200 26.61000 60.18800
-0.38400 26.52700 60.82400
5.07200 26.47500 60.68800
16.59700 26.44300 60.74000
25.22200 26.62100 60.69200
-0.29500 26.52300 61.25700
4.91400 26.52200 61.13000
17.12300 26.47000 61.18200
25.64400 26.56000 61.13900
0.05300 26.53300 61.77300
4.14500 26.61900 61.73200
21.96900 26.61800 61.75600
26.43300 26.41500 61.72000
0.70100 26.52700 62.26200
3.96500 26.53300 62.10600
22.47400 26.55200 62.34100
26.50700 26.48000 62.22400
1.11700 26.52000 62.75200
3.62400 26.54900 62.65900
22.63200 26.50400 62.80700
26.42700 26.48400 62.69500
22.75200 26.50600 63.23300
23.72900 26.56200 63.21600
24.69300 26.52100 63.25000
26.02300 26.51900 63.14300
11.08900 32.59400 19.72700
12.94600 32.50000 19.75000
4.99900 32.62600 20.21700
6.22200 32.53400 20.20900
10.08700 32.59600 20.21800
13.47100 32.49500 20.22600
2.20500 32.54100 20.81600
7.02900 32.51900 20.81800
9.61800 32.64400 20.70900
13.67200 32.51900 20.64400
1.98000 32.57200 21.16600
7.46200 32.43900 21.25000
9.13900 32.62800 21.22100
13.73000 32.54000 21.18800
1.07600 32.58600 21.72200
13.58200 32.62800 21.71100
0.25100 32.48900 22.28200
13.20200 32.62000 22.31900
-0.33600 32.53000 22.80700
12.77400 32.54800 22.85600
-1.47900 32.54700 23.28200
12.62300 32.49500 23.27400
-1.77400 32.52300 23.77700
12.62000 32.59500 23.67400
-1.51000 32.55200 24.33700
12.58500 32.55100 24.22400
-1.36500 32.50900 24.80700
12.43600 32.59500 24.72900
-1.30900 32.50800 25.30700
10.48800 32.56200 25.21000
-1.40900 32.53100 25.71600
9.99500 32.57900 25.67900
-1.75500 32.52100 26.30500
9.64000 32.49800 26.26700
-1.96100 32.49500 26.77400
9.59800 32.52500 26.80700
-2.00700 32.54500 27.22400
9.67700 32.46300 27.28700
-9.89400 32.54800 27.75400
-7.42700 32.43900 27.80100
-1.93000 32.54500 27.72400
10.08800 32.54800 27.71400
12.63300 32.55000 27.71500
13.11700 32.54600 27.76400
-10.35000 32.52900 28.24100
-7.05000 32.46300 28.29100
-1.75600 32.55700 28.27300
12.40000 32.55100 28.30400
-11.24100 32.51500 28.79800
-6.91100 32.59500 28.67400
-1.65800 32.55200 28.73900
12.23000 32.48800 28.84100
-11.38300 32.49500 29.27400
-6.80900 32.52500 29.13500
-1.75300 32.53700 29.18200
12.18300 32.44800 29.29800
-11.51100 32.56100 29.69500
-6.82900 32.59000 29.64100
-1.99100 32.62800 29.66200
12.27800 32.42900 29.76900
-11.80600 32.61600 30.20300
-6.84500 32.62500 30.18500
-3.08300 32.54700 30.20800
12.62100 32.46800 30.19500
-12.39800 32.64000 30.71500
-6.53300 32.46200 30.67000
-4.81700 32.51300 30.76700
13.11300 32.50900 30.68100
-13.38200 32.53700 31.23900
13.55900 32.50900 31.27900
-13.80800 32.57300 31.82400
13.95700 32.50100 31.81200
-13.95300 32.54500 32.22400
15.03800 32.48000 32.22000
-14.05500 32.60900 32.71000
15.69600 32.57300 32.69900
-14.28600 32.52700 33.28100
16.03100 32.45500 33.18900
-14.44100 32.49500 33.77400
16.01700 32.50300 33.72400
-14.59000 32.61900 34.16300
15.93400 32.48700 34.22400
-14.70100 32.57300 34.71400
15.94200 32.47400 34.72400
-14.81500 32.54500 35.22400
15.93300 32.47800 35.20800
-15.04400 32.62800 35.65800
15.68500 32.52300 35.71500
-15.38000 32.54500 36.24100
13.56500 32.54700 36.21900
-15.49600 32.54500 36.72400
13.09000 32.49900 36.70600
-15.46800 32.59500 37.17400
12.76300 32.62500 37.28500
-15.27300 32.52500 37.61300
12.92100 32.43900 37.71800
-14.44200 32.50300 38.22700
12.96200 32.48600 38.22400
-13.59400 32.54100 38.79200
12.94700 32.49900 38.74200
-13.31700 32.48200 39.14600
4.21500 32.58600 39.36400
5.70300 32.56600 39.21000
12.65600 32.57200 39.26400
-12.95300 32.49400 39.63500
3.94400 32.64100 39.70900
6.11200 32.55100 39.68900
12.04800 32.53600 39.71100
15.14300 32.55000 39.79000
15.67300 32.49300 39.70000
-11.42000 32.50600 40.20800
-9.84500 32.56700 40.20000
-9.06000 32.56100 40.29800
3.11600 32.53100 40.24400
6.26300 32.59600 40.21300
11.67700 32.57900 40.20400
14.49500 32.57200 40.26800
16.48100 32.43600 40.16700
-9.95800 32.53300 40.79400
2.58600 32.59100 40.73300
6.41900 32.50900 40.71500
11.49400 32.62100 40.65600
14.22400 32.45300 40.74200
16.66800 32.50200 40.61500
-9.88000 32.52200 41.30700
-2.33100 32.63500 41.26700
-1.30100 32.51500 41.26500
1.72200 32.57300 41.26200
6.64300 32.47600 41.14400
11.07500 32.58800 41.22000
14.26200 32.44500 41.27700
16.96500 32.47800 41.17200
-9.86400 32.50100 41.80700
-2.54100 32.55600 41.60200
-0.81500 32.50100 41.68800
1.11000 32.62800 41.72200
7.12600 32.50700 41.62400
9.02900 32.62800 41.71100
14.58500 32.52100 41.76300
17.19000 32.53700 41.60300
-9.74100 32.47400 42.22400
-2.77000 32.62500 42.14300
15.50500 32.54900 42.30300
17.44600 32.52800 42.17900
-7.90000 32.53200 42.83200
-2.81700 32.60800 42.64100
15.97300 32.56000 42.83300
17.55100 32.52300 42.64100
-7.80000 32.50200 43.30700
-2.86200 32.58400 43.14100
15.98900 32.55400 43.30700
17.64500 32.54400 43.14100
-7.73300 32.48800 43.72700
-2.82500 32.58500 43.64100
16.09400 32.53200 43.75600
17.58300 32.55100 43.62400
-6.93400 32.52100 44.21300
-2.85300 32.59800 44.14100
-5.36700 32.46200 44.74100
-2.87300 32.61800 44.62600
-4.83200 32.41700 45.26600
-2.90200 32.56500 45.11900
4.07300 32.55000 45.78600
5.13200 32.47400 45.63600
3.61100 32.54500 46.32500
5.63100 32.59600 46.24700
3.53200 32.56400 46.80700
5.97700 32.44000 46.70600
3.55400 32.48900 47.33100
5.95700 32.49000 47.22200
3.71300 32.45600 47.73000
5.69700 32.58000 47.77200
4.20800 32.42000 48.20300
5.13700 32.60300 48.19200
13.09400 38.54400 25.79800
13.51000 38.53100 25.69800
-3.14600 -33.48900 26.06900
-3.07500 -33.46600 28.84300
-2.67300 -33.48300 25.33600
-2.73300 -33.43500 29.07000
-2.11200 -33.45100 25.11800
-2.17900 -33.36300 29.27400
-1.62000 -33.40500 25.03100
-1.67000 -33.45500 29.36000
-1.17000 -33.45500 25.06500
-1.22000 -33.50500 29.44200
-0.72800 -33.42900 25.16800
-0.67800 -33.50600 29.37200
-0.18000 -33.36700 25.50400
-0.14000 -33.46700 29.09100
0.34700 -33.44500 26.35000
0.34400 -33.49700 28.55600
-7.15600 -27.52300 26.65900
-7.15700 -27.42300 26.87300
-6.57900 -27.53500 25.50200
-6.68800 -27.37200 28.01500
-6.08800 -27.42700 25.15200
-6.15800 -27.38600 28.87400
-5.67000 -27.45500 25.07200
-5.67500 -27.41300 29.29900
-5.23200 -27.50200 24.91600
-5.25400 -27.42500 29.37600
-4.71900 -27.47500 24.42200
-4.77500 -27.44700 29.47000
-4.23300 -27.43200 22.92900
-4.12400 -27.44000 30.94500
-3.68700 -27.49100 22.42800
-3.75400 -27.46200 31.09400
-3.10100 -27.45500 22.16400
-3.26200 -27.48000 31.04800
-2.67000 -27.45500 22.11300
-2.72600 -27.47000 30.44900
-2.18100 -27.49100 22.14800
-2.17500 -27.47500 29.42600
-1.64200 -27.34000 22.27000
-1.73500 -27.54900 29.12100
-1.25300 -27.42600 22.26400
-1.27200 -27.51600 28.96200
-0.65600 -27.41700 22.06100
-0.63200 -27.54200 28.02900
-0.17000 -27.41900 21.86600
-0.25400 -27.46600 27.87000
0.29700 -27.38200 21.77600
0.24600 -27.41300 27.85400
0.80100 -27.48300 21.65900
0.71700 -27.44200 28.00500
1.36500 -27.44700 21.67000
1.32400 -27.42200 28.83900
1.87400 -27.35300 21.69900
1.72100 -27.45900 29.01200
2.41500 -27.39800 21.90500
2.30800 -27.43300 29.94000
2.80100 -27.35600 22.15700
2.85900 -27.38000 30.29000
3.25400 -27.41900 22.57300
3.40400 -27.40100 30.49500
3.79900 -27.41900 23.07700
3.91900 -27.44100 30.79700
4.33900 -27.37200 24.96000
4.33000 -27.41900 30.91700
4.86100 -27.37200 25.43000
4.78000 -27.50500 30.98900
5.31800 -27.49100 25.58800
5.28100 -27.50000 30.88200
5.84200 -27.34500 25.88300
5.83500 -27.49100 30.55300
6.38000 -27.33600 26.32900
6.32400 -27.56700 29.91100
6.86500 -27.44900 27.37700
6.83400 -27.54500 28.59500
-20.17600 -21.52000 20.97200
-20.16300 -21.41100 22.49100
-19.75300 -21.55100 20.41200
-19.66000 -21.41300 23.45500
-19.13700 -21.42100 19.99900
-19.23100 -21.37800 23.89200
-18.67000 -21.45500 20.06800
-18.78100 -21.43100 24.09000
-18.16200 -21.41000 20.14000
-18.22800 -21.35900 24.41500
-17.66000 -21.48700 20.39100
-17.68000 -21.40500 24.88500
-17.57500 -21.47500 43.40700
-17.70000 -21.43900 44.97300
-17.17000 -21.48500 20.48400
-17.22000 -21.39800 25.07800
-17.08700 -21.47500 43.32700
-17.25400 -21.46900 45.06200
-16.67000 -21.47900 20.46500
-16.67000 -21.45500 25.05900
-16.58700 -21.45900 43.38600
-16.75400 -21.45900 44.97500
-16.22300 -21.46100 20.48600
-16.20300 -21.53800 24.91100
-16.11100 -21.54300 30.92400
-16.15600 -21.33300 32.36500
-16.16500 -21.48900 34.99400
-16.15400 -21.38000 35.82300
-16.06600 -21.44000 42.02700
-16.22700 -21.45300 42.99100
-16.14700 -21.45900 43.51500
-16.25500 -21.43100 44.97300
-15.62800 -21.37200 20.88100
-15.64700 -21.53800 24.48400
-15.71600 -21.48000 30.35600
-15.69800 -21.42200 33.06000
-15.67700 -21.53800 33.94500
-15.70100 -21.37200 36.54500
-15.62900 -21.38300 39.04300
-15.68000 -21.41000 40.35800
-15.65400 -21.43700 42.07300
-15.71300 -21.35000 45.30500
-15.10300 -21.37200 21.30500
-15.11400 -21.45500 24.13100
-15.14800 -21.40800 29.98600
-15.22000 -21.44600 37.08300
-15.15800 -21.47900 38.87400
-15.25400 -21.44900 40.50500
-15.06400 -21.46000 42.95700
-15.25900 -21.39400 45.54000
-14.63500 -21.45900 21.53100
-14.70600 -21.46500 24.01000
-14.64100 -21.48900 29.85900
-14.77800 -21.46300 40.55900
-14.64300 -21.46800 42.94400
-14.75400 -21.49700 45.60000
-14.08700 -21.39500 21.61500
-14.21200 -21.38500 24.03400
-14.06300 -21.44600 29.57700
-14.24700 -21.46000 41.03200
-14.13000 -21.50500 41.60000
-14.25400 -21.50300 45.54500
-13.62000 -21.45500 21.57200
-13.67700 -21.33500 24.38300
-13.65000 -21.44400 29.53300
-13.75400 -21.46700 45.41600
-13.16900 -21.50900 21.40200
-13.18900 -21.41500 25.05600
-13.14000 -21.43100 30.61600
-13.25900 -21.44400 45.42200
-12.62600 -21.36400 21.11100
-12.68200 -21.41600 26.99800
-12.58600 -21.46600 30.95000
-12.71700 -21.44000 45.86600
-12.63400 -21.46100 46.39300
-12.68100 -21.42200 47.34200
-12.08700 -21.38500 21.12900
-12.18500 -21.40900 27.85600
-12.08700 -21.49100 30.98500
-12.27100 -21.43400 47.40900
-11.58700 -21.38800 21.13900
-11.70600 -21.48800 27.97000
-11.65400 -21.57000 30.91800
-11.67300 -21.42700 45.46200
-11.08700 -21.38900 21.13500
-11.25200 -21.45600 28.11400
-11.17300 -21.52100 30.44000
-11.24900 -21.42900 44.88600
-10.61500 -21.34000 21.17000
-10.69700 -21.50100 28.50600
-10.72800 -21.47900 29.90000
-10.68700 -21.39200 44.41900
-10.17900 -21.38500 21.42800
-10.17600 -21.55100 35.62900
-10.14700 -21.47500 38.46800
-10.18600 -21.49600 44.13800
-9.65600 -21.45800 22.45800
-9.76600 -21.53300 35.47300
-9.57700 -21.49000 38.75000
-9.67400 -21.49100 43.90000
-9.08300 -21.38100 22.96000
-9.20600 -21.51000 35.47900
-9.15600 -21.56100 38.79200
-9.13300 -21.48400 43.68900
-8.68400 -21.36000 23.15800
-8.76700 -21.48500 35.63900
-8.63000 -21.36400 38.57200
-8.67000 -21.45500 43.63700
-8.18000 -21.41900 23.44800
-8.17100 -21.45300 36.45100
-8.08700 -21.45200 38.52400
-8.16200 -21.49100 43.47900
-7.67000 -21.45500 23.59300
-7.71400 -21.41800 37.83600
-7.66200 -21.47500 38.38900
-7.67800 -21.57400 43.09200
-7.17000 -21.45500 23.56400
-7.12700 -21.48400 40.93000
-6.72800 -21.53800 23.39200
-6.65700 -21.43900 40.50400
-6.14500 -21.45500 23.06200
-6.17000 -21.40100 40.34300
-5.70000 -21.48000 22.89300
-5.67000 -21.38500 40.35300
-5.17300 -21.51200 22.67500
-5.13700 -21.40900 40.52400
-4.67000 -21.45500 22.63500
-4.61300 -21.50400 40.85600
-4.17000 -21.45500 22.64700
-4.08900 -21.46100 41.39200
-3.67000 -21.45500 22.56200
-3.64300 -21.42100 44.89400
-3.20500 -21.53800 22.42100
-3.17500 -21.41900 45.49400
-2.63000 -21.45000 22.05000
-2.72000 -21.50500 45.57200
-2.07600 -21.46200 22.31700
-2.30100 -21.43800 45.69600
-1.63500 -21.48000 22.51800
-1.76400 -21.51600 46.07800
-1.59300 -21.51500 48.52400
-1.70100 -21.43400 50.10100
-1.06400 -21.39500 22.52600
-1.16100 -21.37100 46.89900
-1.13200 -21.48100 47.93400
-1.20400 -21.44700 50.49400
-0.58700 -21.42700 22.52000
-0.73700 -21.45400 50.66800
-0.12700 -21.49400 17.38800
-0.17900 -21.39300 18.49300
-0.08700 -21.43700 22.52900
-0.23600 -21.36700 50.92300
0.43500 -21.47000 15.92300
0.35200 -21.42800 18.95800
0.41300 -21.44600 22.48700
0.37500 -21.43200 51.34400
0.91300 -21.46100 15.84500
0.74600 -21.45200 19.04600
0.91300 -21.44300 22.43400
0.77900 -21.38500 51.57300
1.27900 -21.44400 15.99900
1.29000 -21.46100 18.97500
1.41100 -21.40200 22.50800
1.26000 -21.53700 51.63600
1.86700 -21.42100 17.05100
1.84300 -21.47200 18.56500
1.96000 -21.43500 22.81900
1.78500 -21.35100 51.84400
2.41300 -21.42100 22.93800
2.27600 -21.53900 51.60600
2.89400 -21.52300 22.95100
2.72700 -21.53500 51.49300
3.44900 -21.46300 22.60900
3.21700 -21.48900 51.56800
3.87900 -21.53000 22.31800
3.75300 -21.45900 52.03900
4.42300 -21.48400 22.09400
4.31700 -21.51500 36.47100
4.33700 -21.43000 37.87300
4.34000 -21.43200 52.38600
4.89900 -21.51300 21.92500
4.84300 -21.40500 35.97400
4.80800 -21.33800 40.10400
4.74600 -21.42100 52.38400
5.41000 -21.52100 21.54000
5.33000 -21.40700 35.85100
5.28000 -21.41700 40.67300
5.24600 -21.41900 52.37600
5.85200 -21.42000 21.07200
5.86500 -21.45900 35.92100
5.77300 -21.44100 41.13300
5.79400 -21.38300 52.37100
6.36500 -21.42500 20.91600
6.33900 -21.40500 36.10800
6.32700 -21.37300 46.56400
6.28900 -21.37900 52.27100
6.91400 -21.39300 20.93200
6.87900 -21.37200 36.46000
6.86600 -21.47500 47.41400
6.74400 -21.42400 51.96100
7.33600 -21.36700 21.10300
7.33000 -21.40800 36.67200
7.35100 -21.47800 47.87600
7.27500 -21.47200 49.49600
7.81200 -21.33100 21.60100
7.81100 -21.56500 36.75700
8.37100 -21.40500 22.30400
8.34800 -21.41900 36.62000
8.72000 -21.43700 22.59200
8.79700 -21.53800 36.41000
9.34700 -21.35900 23.49600
9.38000 -21.45500 36.12600
9.93300 -21.39500 24.44600
9.83000 -21.45500 36.06800
10.38200 -21.36800 24.65100
10.28000 -21.50500 36.05900
10.36700 -21.48500 49.36400
10.26500 -21.44900 50.56500
10.85700 -21.44600 24.80900
10.75400 -21.43300 35.92300
10.91700 -21.48600 48.91900
10.78100 -21.46500 50.98300
11.35700 -21.42600 25.00200
11.30300 -21.49200 35.50500
11.41300 -21.48700 48.84100
11.24600 -21.47800 51.06200
11.85800 -21.42900 25.39100
11.79000 -21.46400 35.31200
11.87600 -21.46300 48.94100
11.78700 -21.46300 50.97200
12.23300 -21.46600 25.67200
12.27200 -21.53500 35.11700
12.34700 -21.46800 49.37700
12.33500 -21.44400 50.53400
12.76900 -21.39300 25.87600
12.72500 -21.51700 35.00900
13.26500 -21.45500 26.09200
13.22300 -21.47300 35.06200
13.77700 -21.37200 26.56000
13.89800 -21.55800 28.60100
13.95700 -21.40800 30.37000
13.85700 -21.43800 35.44700
14.33200 -21.45200 27.42600
14.31100 -21.51100 28.03300
14.37600 -21.35400 30.62900
14.24600 -21.45800 35.55300
14.77900 -21.52700 30.92000
14.74600 -21.47900 35.52600
15.35500 -21.43200 31.35500
15.26400 -21.40400 35.36300
16.85800 -21.47500 41.58100
16.89400 -21.41900 44.42100
17.36200 -21.53800 39.99100
17.38100 -21.42500 44.79700
17.33200 -21.36200 50.04700
17.35200 -21.42500 51.42300
17.88600 -21.45500 39.61800
17.75900 -21.38400 44.97200
17.88200 -21.47300 47.90500
17.79600 -21.39800 48.46500
17.80500 -21.38900 49.50600
17.80400 -21.48400 52.05500
18.33000 -21.45500 39.52100
18.24900 -21.51400 44.94900
18.34600 -21.47600 47.34800
18.43100 -21.38600 54.30700
18.78000 -21.50500 39.53500
18.74400 -21.47900 45.00400
18.86900 -21.42000 47.14400
18.85900 -21.45500 54.59000
19.26600 -21.47800 39.64100
19.32600 -21.40400 45.28600
19.39200 -21.45200 47.42900
19.35900 -21.34900 54.78600
19.80200 -21.34800 39.79300
19.77400 -21.39800 45.32700
19.87800 -21.47700 48.37900
19.82100 -21.41400 54.78600
20.28000 -21.43100 39.81300
20.32600 -21.43400 45.01100
20.45200 -21.42800 48.86100
20.32200 -21.49600 54.63400
20.72300 -21.39300 39.99100
20.76300 -21.45700 44.43200
[truncated: 3,135,714 more chars]
