# Supplementary material for: Modeling of the Electrostatic Interaction and Catalytic Activity of [NiFe] Hydrogenases on a Planar Electrode
Source: J Phys Chem B. 2022 Oct 21;126(43):8777–90. doi: 10.1021/acs.jpcb.2c05371 (PMC9639099; doi:10.1021/acs.jpcb.2c05371)
Supplement: Supplementary file 1 — jp2c05371_si_001.zip [file jp2c05371_si_001.zip › Supplementary data/1e3d_5_theta_120_phi_248/geometry/1e3d_5_theta_120_phi_248_stern.face]

16425 108767 111977
94906 84902 84898
94907 49177 52501
52501 49177 62185
62185 49177 58971
94903 71821 58971
58971 71821 62185
71821 68561 62185
68561 84903 62185
81693 78343 68561
81693 68561 71821
81693 84899 78343
94906 84898 25942
94904 20361 23695
84900 94904 84904
20361 94908 23695
43721 40402 94905
53439 94909 50068
50068 94909 84901
94909 40402 84901
40402 43721 84901
84905 53439 50068
84902 94910 84906
94906 94910 84902
52503 94911 52501
84904 94904 23695
22527 94906 25942
22527 25942 94902
43719 84901 43721
94896 84896 641
94896 94900 84896
43719 94901 40398
94901 84893 40398
94901 94897 84893
84897 43719 40398
94902 25942 25938
94902 25938 94898
84894 25938 84898
84898 25938 25942
94903 68563 71821
71821 68563 81693
81693 68563 78347
94899 91659 78347
78347 91659 81693
91659 88313 81693
88313 84899 81693
91659 84895 88313
10511 84896 94900
10511 94900 10517
10517 94904 10511
10511 94904 84900
43721 94905 43719
43719 94905 94901
43719 84897 84901
52501 94911 94907
4019 94896 641
62185 58969 84907
52501 62185 52503
59818 94917 84909
94917 50072 84909
50072 53441 84909
84913 63099 59818
50370 53795 84914
84915 53795 50370
1928 5301 84916
11806 15145 5301
11806 5301 1928
21642 25015 15145
21642 15145 11806
63099 94917 59818
31526 34905 25015
41376 44705 34905
41376 34905 31526
51038 54433 44705
51038 44705 41376
60782 64085 54433
60782 54433 51038
70408 73715 64085
70408 64085 60782
80196 83557 73715
80196 73715 70408
84917 83557 80196
31526 25015 21642
53441 50072 94913
40089 94916 43385
30237 33575 84912
62185 84903 58969
23695 20355 84904
94908 30243 33575
94908 33575 84908
23695 94908 84908
20355 23695 84908
30243 94912 33575
53441 94913 53439
53439 94913 94909
53439 84905 84909
53439 84909 53441
32381 84906 94910
32381 94910 32383
32383 94914 32381
32381 94914 84910
94915 39513 42823
94911 52503 39513
39513 52503 42823
52503 49175 42823
49175 84911 42823
52503 84907 49175
33575 30237 84908
94912 40089 43385
94912 43385 84912
33575 94912 84912
52503 62185 84907
4019 641 84892
101613 84891 98259
98259 84895 91659
78629 68839 94880
78625 68839 78629
84880 78625 91949
78625 88615 91949
78625 78629 88615
91949 88615 101911
101911 88615 98573
98573 94884 101911
94885 40401 43711
84881 43711 40401
94881 84881 40401
68839 72089 94880
84877 84881 94881
110631 94886 114026
94886 84878 114026
94886 84882 84878
94887 10239 13539
13539 10239 84883
10239 20081 84883
10239 20085 20081
20085 94883 33273
29967 20085 33273
20081 20085 29967
33273 84879 29967
110631 114026 94882
72089 59243 62441
72089 68839 59243
62441 49489 52769
114020 84876 110630
84876 94876 110630
84876 84874 94876
94879 49493 52769
52769 49493 62441
62441 49493 59247
62441 59247 72089
72089 59247 68843
68843 94880 72089
50067 84877 53423
84877 94877 53423
84877 94881 94877
53423 84875 50067
94882 114026 114020
94882 114020 94878
84876 114020 84878
84878 114020 114026
94883 29971 33273
33273 29971 84879
29971 39819 84879
29971 39823 39819
39823 94879 52769
49489 39823 52769
39819 39823 49489
62441 59243 49489
91949 88611 84880
101911 98569 88611
101911 88611 91949
94884 108473 111791
84886 94894 12697
94890 94894 84886
16086 84890 12697
94895 98263 101613
94891 111495 98263
98263 111495 101613
111495 108169 101613
108169 84891 101613
111495 84887 108169
4019 84892 84888
4019 84888 4017
4017 94892 4019
4019 94892 94896
94897 84889 84893
94897 94893 84889
12701 16086 94894
94898 25938 22525
94898 22525 84890
12701 94898 84890
16086 12701 84890
25938 84894 22525
94899 88317 91659
94895 101613 88317
88317 101613 91659
101613 98259 91659
94894 16086 12697
84910 94918 84918
94893 94889 84885
645 94892 4017
94884 111791 84884
101911 94884 84884
98569 101911 84884
108473 94888 111791
40397 84885 43711
84885 94885 43711
84885 94889 94885
43711 84881 40397
2829 84882 94886
2829 94886 2833
2833 94890 2829
2829 94890 84886
94891 108177 111495
111495 108177 84887
108177 347 84887
108177 353 347
353 94887 13539
10235 353 13539
347 353 10235
13539 84883 10235
111791 108469 84884
94888 645 4017
94888 4017 84888
111791 94888 84888
108469 111791 84888
94893 84885 84889
94914 94918 84910
42825 94919 42823
42823 94919 94915
42831 39514 94937
52515 94943 49176
49176 94943 84943
94943 39514 84943
39514 42831 84943
84949 52515 49176
84944 94944 84950
94938 94944 84944
53451 50074 94939
50074 53451 94945
53451 63109 94945
94936 94942 84942
53451 63107 63109
63107 84951 63109
15153 11807 84946
94940 21649 25025
94940 25025 84952
15153 94940 84952
11807 15153 84952
25025 21649 34915
34915 21649 31535
34915 31535 44715
44715 31535 41385
94941 54441 41385
63107 84945 84951
84942 94942 84948
64091 84947 64093
64091 84941 84947
42829 94937 94931
42829 84935 84943
42829 84943 42831
84936 94938 84944
94932 94938 84936
53451 94939 53449
53449 94939 94933
53449 63107 53451
53449 63105 63107
63105 84937 84945
63105 84945 63107
44081 40707 84938
53801 50371 40707
53801 40707 44081
53801 84939 50371
5307 1929 84940
94934 11815 15153
94934 15153 84946
5307 94934 84946
1929 5307 84946
11815 94940 15153
54441 94941 54439
54439 94941 94935
54439 64093 54441
54439 64091 64093
54441 44715 41385
54441 54443 44715
54441 64095 54443
54441 64093 64095
44715 54443 54445
64095 60783 84959
54445 64095 84959
54443 64095 54445
64095 84953 60783
22528 94950 25976
25976 84960 22528
84960 94946 22528
84960 84954 94946
62201 58972 94947
71841 94951 68562
68562 94951 84955
94951 58972 84955
58972 62201 84955
78344 81713 71841
78344 71841 68562
84961 81713 78344
84956 43397 40090
94952 84956 40090
84962 84956 94952
43397 94948 40090
63111 59820 94949
59820 63111 94953
63111 72749 94953
63111 72747 72749
44715 54445 44717
42831 94937 42829
44715 44717 34915
44717 84958 31527
64093 84947 84953
64093 84953 64095
32384 94946 84954
32384 84954 32382
32382 84948 32384
32384 84948 94942
52515 49178 94943
62201 94947 58970
58970 94947 84949
94947 49178 84949
49178 52515 84949
84955 62201 58970
40084 43397 84956
40084 84950 43397
84950 94948 43397
84950 94944 94948
63111 94949 63109
63109 94949 94945
63109 84951 69428
72747 63109 69428
63111 63109 72747
84957 72747 69428
25025 21643 84952
34915 31527 21643
34915 21643 25025
34915 44717 31527
110630 94878 114020
94930 94936 84934
64089 84941 64091
31534 34905 41384
41384 34905 44705
41384 44705 94923
44705 54435 94923
44705 54433 54435
54433 64087 54435
54433 64085 64087
64085 73717 64087
64085 73715 73717
83557 80197 84925
73717 83557 84925
31534 25015 34905
73715 83557 73717
84918 94924 84926
94918 94924 84918
42827 94925 42825
42825 94925 94919
42825 84919 84927
42825 84927 42827
84920 94926 84928
94920 94926 84920
63103 94927 63101
63101 94927 94921
72737 69427 84929
83557 84917 80197
21648 25015 31534
21648 15145 25015
11814 15145 21648
42823 84911 84919
42823 84919 42825
43385 40083 84912
43385 94916 40083
94916 84920 40083
94916 94920 84920
63101 94921 63099
63099 94921 94917
63099 84913 69426
72737 63099 69426
63101 63099 72737
84921 72737 69426
40706 44077 84922
44077 40706 84914
53795 44077 84914
53797 44077 53795
53795 84915 60118
63445 53795 60118
53797 53795 63445
84923 63445 60118
5303 84924 84916
5303 84916 5301
94922 5303 11814
5303 15145 11814
5303 5301 15145
63103 72737 84929
63101 72737 63103
72737 84921 69427
30862 34275 84930
94933 50073 53449
94927 63103 50073
63103 53449 50073
63103 63105 53449
63103 84929 84937
63103 84937 63105
34275 30863 84930
44081 84938 30863
34275 44081 30863
44079 44081 34275
44079 53801 44081
44079 53799 53801
63447 60119 84939
53801 63447 84939
53799 63447 53801
63447 84931 60119
5307 84940 84932
5307 84932 5305
5305 94928 5307
5307 94928 94934
54439 94935 54437
54437 94935 94929
54437 64091 54439
54437 64089 64091
64089 84933 84941
94926 94932 84928
84934 94936 84942
84928 94932 84936
42827 84927 84935
34275 30862 84922
44077 34275 84922
44079 34275 44077
44077 53799 44079
44077 53797 53799
53797 63447 53799
53797 63445 63447
63445 84923 84931
63445 84931 63447
5305 84932 84924
5305 84924 5303
5303 94922 5305
5305 94922 94928
54437 94929 54435
54435 94929 94923
54435 64089 54437
54435 64087 64089
73717 70409 84933
64089 73717 84933
64087 73717 64089
73717 84925 70409
84926 94930 84934
94924 94930 84926
42829 94931 42827
42827 94931 94925
42827 84935 42829
63077 84873 59817
59817 84875 53423
63077 59817 53423
84831 52725 49488
32099 84828 94830
32099 94830 32101
84832 32099 45221
32099 41951 45221
32099 32101 41951
41951 94832 45221
81639 94833 81637
81637 94833 94831
81637 91607 81639
81637 91605 91607
43033 43031 52725
91605 84829 98258
91607 91605 101563
84833 101563 98258
20080 23349 84834
23349 20080 84830
33227 23349 84830
33229 23349 33227
33227 43035 33229
33227 43033 43035
43033 52727 43035
43033 52725 52727
52725 84831 84835
101563 91605 98258
52725 43031 49488
43031 84827 49488
33225 43031 43033
94826 94828 84820
25568 84824 22227
81635 94829 81633
81633 94829 94827
81633 84821 84825
81633 84825 81635
33225 84826 84822
33225 84822 33223
33223 43031 33225
33223 43029 43031
43029 84823 84827
43029 84827 43031
22229 25568 94828
22229 94830 25568
94830 84824 25568
94830 84828 84824
81637 94831 81635
81635 94831 94829
81635 84825 88312
91605 81635 88312
81637 81635 91605
84829 91605 88312
33227 84830 84826
33227 84826 33225
33225 43033 33227
52725 84835 52727
45221 41949 84832
45221 94832 41949
94832 84836 41949
51613 84836 94834
51613 94834 51615
51615 94836 51613
51613 94836 84838
91609 88316 94835
88316 91609 98262
98262 91609 101565
98262 101565 108176
108176 101565 111449
108176 111449 352
352 111449 3669
352 3669 94837
3669 13497 94837
3669 13495 13497
13495 23353 13497
13495 23351 23353
23351 33233 23353
23351 33231 33233
33231 43039 33233
33231 43037 43039
43037 52731 43039
43037 52729 52731
52729 62403 52731
52729 62401 62403
62401 72051 62403
84837 72049 68838
84820 94828 22227
68838 62401 59242
52729 52727 62401
94832 94834 84836
81639 78346 94833
78346 81639 94835
81639 91609 94835
81639 91607 91609
91607 101565 91609
91607 101563 101565
101563 84833 108168
111449 101563 108168
101565 101563 111449
346 3669 111449
346 111449 108168
10234 13495 3669
10234 3669 346
13495 10234 84834
23349 13495 84834
23351 13495 23349
23349 33231 23351
23349 33229 33231
33229 43037 33231
33229 43035 43037
43035 52729 43037
43035 52727 52729
52727 84835 59242
62401 52727 59242
68838 72049 62401
62401 72049 72051
94828 25568 22227
113333 100155 103443
94819 78345 81629
94815 91595 78345
91595 81629 78345
91595 91597 81629
91595 101553 91597
91595 101551 101553
111435 108167 84811
101553 111435 84811
101551 111435 101553
3655 345 108167
3655 108167 111435
110337 94818 84810
3655 84807 345
94816 70411 73637
94816 73637 84812
64005 94816 84812
60781 64005 84812
70411 94820 73637
94821 21939 25261
25261 21939 84813
21939 31817 84813
21939 31821 31817
84809 31817 31821
84809 31821 94817
64005 60781 84808
110339 94818 110337
110339 110337 100449
100449 110337 100447
91595 88315 101551
101551 88315 98261
94811 111433 98261
111433 101551 98261
111433 111435 101551
111433 3655 111435
111433 3653 3655
3653 84803 84807
3653 84807 3655
54349 51037 84804
94812 60785 64005
94812 64005 84808
54349 94812 84808
51037 54349 84808
60785 94816 64005
94817 41671 84809
84809 41671 41667
41671 51327 41667
51331 51327 41671
84805 51327 51331
84805 51331 94813
90463 93762 94814
100447 84806 93762
90463 100447 93762
100449 100447 90463
2523 84810 94818
2523 94818 2525
2525 94822 2523
2523 94822 84814
25261 84813 21933
12385 84814 94822
12385 94822 12387
12387 94826 12385
12385 94826 84820
81633 94827 81631
81631 94827 94823
91599 88311 84821
81633 91599 84821
81631 91599 81633
91599 84815 88311
33223 84822 84816
33223 84816 33221
33221 43029 33223
33221 43027 43029
43027 84817 84823
43027 84823 43029
83479 80195 84818
80195 83479 94824
90179 80195 94824
90175 80195 90179
90179 94825 103443
100155 90179 103443
90175 90179 100155
113333 110047 100155
12099 12105 21933
113333 84819 110047
21933 12105 25261
12105 12099 2237
81631 94823 81629
81629 94823 94819
81629 91599 81631
81629 91597 91599
101553 98257 84815
91599 101553 84815
91597 101553 91599
101553 84811 98257
29966 33221 84816
39818 43027 33221
39818 33221 29966
84817 43027 39818
73637 70407 84812
94820 80199 83479
94820 83479 84818
73637 94820 84818
70407 73637 84818
80199 94824 83479
94825 100159 103443
103443 100159 113333
113333 100159 110053
113333 110053 84819
110053 2233 84819
110053 2237 2233
2237 12099 2233
12105 94821 25261
72747 84957 79222
72049 84837 84839
61353 84838 94836
82239 94863 78918
78918 94863 84859
94863 69128 84859
69128 72355 84859
84861 82239 78918
84860 94864 84862
94862 94864 84860
82239 78920 94863
92229 94865 88918
88918 94865 84861
94865 78920 84861
72355 69128 94861
78920 82239 84861
84862 94866 84864
94864 94866 84862
92229 88920 94865
102193 94867 98874
98874 94867 84863
94867 88920 84863
88920 92229 84863
108782 112085 102193
108782 102193 98874
84865 112085 108782
12700 94868 16052
84863 92229 88918
94860 94862 84858
84858 94862 84860
72353 84859 72355
84851 94851 49760
94853 94851 84851
12695 84850 94852
12695 94852 12699
12699 94854 12695
12695 94854 84852
84851 59514 94853
94853 59514 59518
94855 59518 59514
94855 59514 84853
84852 94856 84854
94854 94856 84852
94857 84853 84855
94857 94855 84853
84854 94858 84856
94856 94858 84854
72353 94859 69124
94859 84855 69124
94859 94857 84855
84857 72353 69124
84856 94860 84858
94858 94860 84856
72355 94861 72353
72353 94861 94859
72353 84857 84859
16052 84866 12700
84866 94866 12700
84866 84864 94866
102193 98876 94867
50070 53415 84867
84869 63073 59816
84870 12696 16056
94870 84870 16056
94872 84870 94870
84868 16056 12696
63075 94873 63073
63073 94873 94871
63073 84869 84871
63073 84871 63075
2832 94874 6226
6226 84872 2832
84872 94872 2832
84872 84870 94872
63077 94875 63075
63075 94875 94873
63075 84871 84873
63075 84873 63077
84874 2828 6226
94874 84874 6226
94876 84874 94874
84872 6226 2828
94877 50071 53423
94875 63077 50071
50071 63077 53423
94871 50070 84867
94851 53042 49760
59816 94871 84867
50070 43699 53415
98876 102193 108784
108784 102193 112085
84865 962 112085
962 108784 112085
962 964 108784
10850 964 962
10850 10852 964
20688 10852 10850
20688 20690 10852
30560 33895 94869
20690 30560 94869
20688 30560 20690
40396 43699 33895
40396 33895 30560
50066 53415 43699
50066 43699 40396
84867 53415 50066
94870 16056 16052
94870 16052 94868
84866 16052 84868
84868 16052 16056
33895 30562 94869
30562 33895 40400
40400 33895 43699
40400 43699 50070
63073 94871 59816
72049 84839 72051
49760 53042 84849
84848 94852 84850
33235 29970 94839
29970 33235 39822
39822 33235 43041
39822 43041 49492
49492 43041 52733
49492 52733 94841
52733 62407 94841
52733 62405 62407
62405 72055 62407
62405 72053 72055
72053 81931 72055
90743 94840 84842
72053 81929 81931
91913 81929 88610
81931 81929 91913
84843 91913 88610
100731 84842 94840
100731 94840 100733
100733 94842 100731
100731 94842 84844
62407 59246 94841
59246 62407 94843
62407 72057 94843
62407 72055 72057
81929 84841 88610
90745 94840 90743
90745 90743 80763
80763 90743 80761
61353 94836 61355
61355 94838 61353
61353 94838 84840
13497 10238 94837
10238 13497 20084
20084 13497 23353
20084 23353 94839
23353 33235 94839
23353 33233 33235
33233 43041 33235
33233 43039 43041
43039 52733 43041
43039 52731 52733
52731 62405 52733
52731 62403 62405
62403 72053 62405
62403 72051 72053
72051 84839 78624
81929 72051 78624
72053 72051 81929
84841 81929 78624
70971 84840 94838
70971 94838 70973
70973 80761 70971
80763 80761 70973
72055 81933 72057
72055 81931 81933
81931 91915 81933
81931 91913 91915
2827 94844 2831
2831 94850 2827
2827 94850 84848
81935 78628 94845
78628 81935 88614
88614 81935 91917
91917 94846 88614
111751 108472 94847
108472 111751 644
644 111751 3975
84847 10510 3975
10510 644 3975
10510 10516 644
94848 10516 23646
10516 20354 23646
10516 10510 20354
30236 33524 20354
20354 33524 23646
33524 30236 94849
30236 40088 94849
30236 40082 40088
40082 84849 53042
49764 40082 53042
40088 40082 49764
94851 49764 53042
2827 84846 94844
94850 94852 84848
94849 30242 33524
20360 23646 33524
91913 84843 98568
101875 91913 98568
91915 91913 101875
84845 101875 98568
110627 84844 94842
110627 94842 110629
110629 94844 110627
110627 94844 84846
72057 68842 94843
68842 72057 94845
72057 81935 94845
72057 81933 81935
81933 91917 81935
81933 91915 91917
94846 91917 98572
91917 101875 98572
91917 91915 101875
111751 94847 108468
108468 94847 84845
94847 98572 84845
98572 101875 84845
640 3975 111751
640 111751 108468
84847 3975 640
20360 94848 23646
20360 33524 30242
82627 72747 79222
72749 72747 82627
84963 82627 79222
93279 89852 95033
89852 93279 99836
99836 93279 103243
113137 95039 109734
109734 95039 85059
95039 99836 85059
99836 103243 85059
85065 113137 109734
93597 90177 85060
103569 85066 90177
93597 103569 90177
63811 95032 95038
103567 103569 93597
103567 113461 113463
113461 5681 113463
113461 5679 5681
5679 15519 5681
5679 15517 15519
15517 25395 15519
15517 25393 25395
25393 35273 25395
25393 35271 35273
35271 45067 35273
35271 45065 45067
103567 113463 103569
63809 95032 63811
54161 63809 63811
54161 63811 54163
74067 83905 80484
74067 74065 83905
83905 95028 80484
85055 20082 95029
95029 20082 20086
29968 20086 20082
29968 29972 20086
95035 29972 29968
95035 29968 85061
49762 53141 85062
62803 59520 85056
85056 59520 49762
59520 95036 49762
95036 53141 49762
62803 95030 59520
82979 95037 82977
82977 95037 95031
82977 92961 82979
82977 92959 92961
92959 85057 85063
92959 85063 92961
44437 41061 85058
54163 85064 41061
44437 54163 41061
54161 54163 44437
95040 45067 51332
45067 54791 51332
45067 45065 54791
51332 54791 61078
44441 41062 85064
54163 44441 85064
54165 44441 54163
54163 63813 54165
54163 63811 63813
70083 73445 95038
73445 63811 95038
73445 63813 63811
70083 95044 73445
113139 95045 113137
113137 95045 95039
113137 85065 1930
5353 113137 1930
113139 113137 5353
85071 5353 1930
103571 85072 85066
103571 85066 103569
103569 113465 103571
103569 113463 113465
113463 5683 113465
113463 5681 5683
5681 15521 5683
5681 15519 15521
15519 25397 15521
15519 25395 25397
41062 44441 85070
95034 74067 80484
92961 85069 92963
82979 92961 92963
61078 54791 64435
61078 64435 70698
70698 64435 74067
74067 95034 70698
85061 39820 95035
95035 39820 39824
49490 39824 39820
49490 49494 39824
59244 62515 95041
49494 59244 95041
49490 59244 49494
85067 62515 59244
20358 23751 85068
30240 33629 23751
30240 23751 20358
40086 43437 33629
40086 33629 30240
53141 49766 85062
85062 49766 40086
49766 95042 40086
95042 43437 40086
53141 95036 49766
82981 95043 82979
82979 95043 95037
82979 92963 82981
92961 85063 85069
25395 35275 25397
64433 74065 74067
54789 64433 64435
85051 93277 89848
93595 85052 85042
93595 85042 93593
93593 103565 93595
93593 103563 103565
103563 113459 103565
103563 113457 113459
113457 5677 113459
113457 5675 5677
5675 85043 85053
5675 85053 5677
83289 83287 93277
35269 85054 85044
35267 45063 35269
35267 45061 45063
45061 85045 51328
54789 45061 51328
45063 45061 54789
61074 64433 54789
61074 54789 51328
64433 61074 85046
74063 64433 85046
74065 64433 74063
74063 83905 74065
35269 85044 35267
93277 83287 89848
83287 85041 89848
73437 83287 83289
85037 350 95019
95019 350 354
95023 354 350
95023 350 85047
72437 85048 85038
72437 85038 72435
72435 95020 72437
72437 95020 95024
92957 95025 92955
92955 95025 95021
102923 99509 85049
92957 102923 85049
92955 102923 92957
102923 85039 99509
41060 44435 85050
44435 41060 85040
54157 44435 85040
54159 44435 54157
54157 63807 54159
54157 63805 63807
95026 63807 70082
63807 73437 70082
63807 63805 73437
70082 73437 95027
73437 83289 95027
74063 83903 83905
95028 83905 90464
83905 93899 90464
83905 83903 93899
93277 85051 99832
103243 93277 99832
93279 93277 103243
85059 103243 99832
93597 85060 85052
93597 85052 93595
93595 103567 93597
93595 103565 103567
103565 113461 103567
103565 113459 113461
113459 5679 113461
113459 5677 5679
5677 85053 12102
15517 5677 12102
5679 5677 15517
21936 25393 15517
21936 15517 12102
25393 21936 85054
35269 25393 85054
35271 25393 35269
35269 45065 35271
35269 45063 45065
45063 54791 45065
45063 54789 54791
54789 64435 54791
83289 93277 93279
64433 74067 64435
83289 93279 95033
83289 79878 95027
93899 95022 90464
85047 10236 95023
95023 10236 10240
95029 10240 10236
95029 10236 85055
59516 62803 85056
72437 69130 85048
85048 69130 59516
69130 95030 59516
95030 62803 59516
72437 95024 69130
95031 79537 82977
95025 92957 79537
92957 82977 79537
92957 92959 82977
92957 85049 85057
92957 85057 92959
44437 85058 85050
44437 85050 44435
44435 54161 44437
44435 54159 54161
54159 63809 54161
54159 63807 63809
63807 95026 63809
63809 95026 95032
79878 83289 95033
93899 95018 95022
25395 35273 35275
35273 45067 45069
99516 92967 102935
99516 102935 95059
102935 112831 95059
102935 112829 112831
112829 85079 1612
5049 112829 1612
112831 112829 5049
11494 14887 5049
11494 5049 1612
85085 14887 11494
34647 85086 85080
89532 92967 99516
34647 85080 34645
34645 44445 44447
44445 54171 44447
44445 54169 54171
54169 63819 54171
54169 63817 63819
70085 73451 95056
73451 63817 95056
73451 63819 63817
73451 70085 83301
83301 70085 79879
83301 79879 93289
34645 44447 34647
92967 89532 95055
13899 95054 10518
10518 4085 13899
25399 21937 12103
25399 12103 15523
35277 31819 21937
35277 21937 25399
45071 41669 31819
45071 31819 35277
54797 51329 41669
54797 41669 45071
64443 85084 51329
54797 64443 51329
64441 64443 54797
70699 74075 95052
74075 64441 95052
74075 64443 64441
70699 95058 74075
82043 78630 95053
78630 82043 88616
88616 82043 92027
88616 92027 98574
98574 92027 101985
98574 101985 108474
108474 101985 111861
108474 111861 646
646 111861 4085
646 4085 10518
93289 79879 89853
89853 95060 93289
113145 95061 113143
113143 95061 95057
54171 50727 41063
54171 41063 44447
63821 85090 50727
54171 63821 50727
63819 63821 54171
63819 73453 63821
63819 73451 73453
73451 83303 73453
73451 83301 83303
83301 93291 83303
83301 93289 93291
99837 103255 95060
103255 93289 95060
103255 93291 93289
95061 113145 99837
113145 103255 99837
113145 113147 103255
113145 5361 113147
113145 5359 5361
5359 15205 5361
5359 15203 15205
15203 85087 21644
25075 15203 21644
15205 15203 25075
85091 25075 21644
44447 31217 34647
5685 15523 5687
44447 41063 31217
14887 85089 14889
113143 5359 113145
113143 5357 5359
5357 85081 11808
15203 5357 11808
5359 5357 15203
85087 15203 11808
103575 100157 85082
113469 110049 100157
113469 100157 103575
5687 2235 110049
5687 110049 113469
5687 85083 2235
64443 61075 85084
74077 85088 61075
64443 74077 61075
74075 74077 64443
74075 95058 74077
74077 95058 95062
112833 95063 112831
112831 95063 95059
112831 5051 112833
112831 5049 5051
5049 14889 5051
5049 14887 14889
14887 85085 85089
34647 31217 85086
35273 45069 35275
5687 15523 85083
113467 5685 5687
44441 54165 54167
54165 63815 54167
54165 63813 63815
95050 63815 70084
63815 73445 70084
63815 63813 73445
73445 95044 70084
113139 109738 95045
109738 113139 95051
113139 5355 95051
113139 5353 5355
44441 54167 44443
5353 85071 85077
103573 85078 85072
103573 85072 103571
103571 113467 103573
103571 113465 113467
113465 5685 113467
113465 5683 5685
5683 15523 5685
5683 15521 15523
15521 25399 15523
15521 25397 25399
25397 35277 25399
5353 85077 5355
44443 85070 44441
44443 85076 85070
92963 85075 92965
45067 95040 45069
45069 95040 95046
62515 59248 95041
72165 95047 68840
68840 95047 85067
95047 59248 85067
59248 62515 85067
78626 82041 72165
78626 72165 68840
85073 82041 78626
10514 13897 85074
13897 10514 85068
23751 13897 85068
23753 13897 23751
95048 23753 30246
23753 33629 30246
23753 23751 33629
30246 33629 40092
40092 33629 43437
43437 95042 40092
82981 79538 95043
79538 82981 95049
82981 92965 95049
82981 92963 92965
92963 85069 85075
25397 35275 35277
35275 45071 35277
35275 45069 45071
51333 54797 95046
92967 92965 102935
109422 112829 102935
109422 102935 99510
85079 112829 109422
31216 34645 85080
34645 31216 85076
44443 34645 85076
44445 34645 44443
44443 54169 44445
44443 54167 54169
54167 63817 54169
54167 63815 63817
63815 95050 63817
63817 95050 95056
95057 109739 113143
95051 5355 109739
5355 113143 109739
5355 5357 113143
5355 85077 85081
5355 85081 5357
103575 85082 85078
103575 85078 103573
103573 113469 103575
103573 113467 113469
113467 5687 113469
102935 92965 99510
15523 12103 85083
92965 85075 99510
92967 95055 92965
54797 45069 95046
54797 45071 45069
54797 51333 64441
64441 51333 61079
61079 95052 64441
72165 68844 95047
68844 72165 95053
72165 82043 95053
72165 82041 82043
82041 85073 88612
92027 82041 88612
82043 82041 92027
98570 101985 92027
98570 92027 88612
108470 111861 101985
108470 101985 98570
642 4085 111861
642 111861 108470
4085 642 85074
13897 4085 85074
13899 4085 13897
95054 13899 20364
13899 23753 20364
13899 13897 23753
23753 95048 20364
92965 95055 95049
94815 88315 91595
93897 95018 93899
83901 93899 83903
30245 33607 94980
33607 23727 94980
33607 23729 23727
30245 94984 33607
112487 94985 109080
94985 84991 109080
94985 94981 84991
84995 112487 109080
100734 94986 84996
100734 84996 100732
100732 84992 100734
23729 84990 23727
100734 84992 94982
84997 94983 111537
84997 94987 94983
111537 84993 108171
23729 20357 84994
33607 30239 20357
33607 20357 23729
94984 40091 43417
94984 43417 84998
33607 94984 84998
30239 33607 84998
43417 40091 53123
108171 84997 111537
23729 84994 84990
111535 84993 111537
111535 84989 84993
94972 94976 84986
102597 94977 102595
102595 94977 94973
102595 84983 84987
102595 84987 102597
84984 94978 84988
94974 94978 84984
94979 108179 111535
84989 111535 108179
94975 84989 108179
84985 84989 94975
94976 20363 23727
84990 94976 23727
84986 94976 84990
20363 94980 23727
102597 99186 94977
94981 99186 102597
84987 94981 102597
84991 94981 84987
110632 94982 84992
110632 84992 110628
110628 84988 110632
110632 84988 94978
111537 94983 111535
111535 94983 94979
53123 40091 49765
49765 94988 53123
112487 109084 94985
94989 109084 112487
59519 94992 62789
84999 1258 94989
94989 1258 1262
11148 14545 94993
1262 11148 94993
1258 11148 1262
85007 14545 11148
79532 82963 85008
85009 82963 79532
100156 103553 85010
113445 110054 85000
85000 110054 100156
110054 94994 100156
94994 103553 100156
110054 113445 2238
2238 113445 5663
2238 5663 94995
5663 15503 94995
5663 15501 15503
15501 85001 21934
25379 15501 21934
15503 15501 25379
85011 25379 21934
100448 103861 85012
113751 110340 85002
49761 53123 85006
94972 84986 10513
53123 94988 85006
94988 59519 62789
84995 94989 112487
84999 94989 84995
110048 113445 85000
2234 5663 113445
2234 113445 110048
12100 15501 5663
12100 5663 2234
85001 15501 12100
110338 113751 85002
2524 5969 113751
2524 113751 110338
12386 15803 5969
12386 5969 2524
85003 15803 12386
80762 84203 85004
90746 94990 84203
80762 90746 84203
90744 90746 80762
90744 84996 90746
90746 84996 94986
94991 84997 85005
94991 94987 84997
43417 40085 84998
53123 49761 40085
53123 40085 43417
94988 62789 85006
85002 110340 100448
13865 94972 10513
3751 84981 349
94954 84968 16128
94958 84968 94954
84964 16128 12698
81715 78348 94955
91685 94959 88314
88314 94959 84965
94959 78348 84965
78348 81715 84965
98260 101641 91685
98260 91685 88314
84969 101641 98260
84968 12698 16128
20362 94960 84970
33593 30244 84966
30244 20356 84966
30244 20362 20356
33593 94956 30244
82629 79224 94957
79224 82629 94961
82629 92619 94961
82629 92617 92619
92617 84967 84971
92617 84971 92619
84968 94962 84972
20362 84970 20356
84967 92617 89212
82629 82627 92617
92617 82627 89212
44717 41377 84958
54445 51039 41377
54445 41377 44717
54445 84959 51039
12702 94954 16128
25976 94950 12702
25976 12702 16128
22526 25976 16128
84964 22526 16128
84960 25976 22526
71841 68564 94951
68564 71841 94955
71841 81715 94955
71841 81713 81715
81713 84961 84965
81713 84965 81715
30238 33593 84966
30238 84962 33593
84962 94956 33593
84962 94952 94956
72749 69430 94953
69430 72749 94957
72749 82629 94957
72749 82627 82629
82627 84963 89212
94958 94962 84968
91685 88318 94959
88318 91685 98264
98264 91685 101641
84975 94969 92621
84979 94969 84975
2830 6297 84980
2830 84976 6297
84976 94970 6297
84976 94966 94970
3751 94971 3749
3749 94971 94967
3749 84977 84981
3749 84981 3751
13865 84982 84978
13865 84978 13863
13863 94968 13865
13865 94968 94972
102595 94973 99184
94973 84979 99184
94973 94969 84979
84983 102595 99184
84980 6297 2834
94974 84980 2834
84984 84980 94974
6297 94970 2834
349 84985 3751
84985 94971 3751
84985 94975 94971
94969 89214 92621
13865 10513 84982
92621 89214 94965
13861 94964 13863
111527 94963 108170
108170 94963 84969
94963 98264 84969
98264 101641 84969
348 3747 111527
348 111527 108170
84973 3747 348
10512 13861 84974
10512 84970 13861
84970 94964 13861
84970 94960 94964
92621 94965 92619
92619 94965 94961
92619 84971 84975
92619 84975 92621
84972 94966 84976
94962 94966 84972
111527 108178 94963
108178 111527 94967
111527 3749 94967
111527 3747 3749
3747 84973 84977
3747 84977 3749
13863 84978 84974
13863 84974 13861
13863 94964 94968
83901 93897 93899
110340 94996 100448
110340 113751 2526
108172 111552 85025
95011 111552 108172
85031 95011 108172
95015 95011 85031
72431 69125 85026
72431 95012 69125
95012 85032 69125
95012 95016 85032
95017 99515 102921
95013 112813 99515
112813 102921 99515
93895 95010 95014
112813 112815 102921
112813 85033 112815
93591 85034 85028
93591 85028 93589
93589 103561 93591
93589 103559 103561
103559 113455 103561
103559 113453 113455
113453 5673 113455
113453 5671 5673
5671 15511 5673
5671 15509 15511
112813 85027 85033
93893 95010 93895
93895 85024 93893
93895 85030 85024
72431 85020 72429
72429 95006 72431
72431 95006 95012
102917 99514 95007
99514 102917 95013
102917 112813 95013
102917 112811 112813
112811 85021 85027
112811 85027 112813
93589 85028 85022
93589 85022 93587
93587 103559 93589
93587 103557 103559
110055 113453 95008
113453 103557 95008
113453 103559 103557
113453 110055 5671
5671 110055 2239
95009 15507 2239
15507 5671 2239
15507 15509 5671
15507 25385 15509
15507 25383 25385
25383 85023 85029
25383 85029 25385
15509 25387 15511
15509 25385 25387
25385 85029 31818
35265 25385 31818
85041 83287 79874
93593 85042 85034
93593 85034 93591
93591 103563 93593
93591 103561 103563
103561 113457 103563
103561 113455 113457
113455 5675 113457
113455 5673 5675
15511 12101 85043
5675 15511 85043
5673 15511 5675
25387 21935 12101
25387 12101 15511
35267 85044 21935
25387 35267 21935
35265 35267 25387
35265 85035 41668
45061 35265 41668
35267 35265 45061
85045 45061 41668
70696 74063 85046
74063 70696 85036
83901 74063 85036
83903 74063 83901
79874 73437 70078
72431 85026 85020
79874 83287 73437
70078 73437 63805
25387 25385 35265
85035 35265 31818
80482 83901 85036
83901 80482 85030
93895 83901 85030
93897 83901 93895
93895 95014 93897
93897 95014 95018
95019 85031 85037
95019 95015 85031
69126 72435 85038
69126 85032 72435
85032 95020 72435
85032 95016 95020
95021 89531 92955
95017 102921 89531
102921 92955 89531
102921 102923 92955
112815 109421 85039
102923 112815 85039
102921 112815 102923
112815 85033 109421
50726 54157 85040
60466 63805 54157
60466 54157 50726
70078 63805 60466
94996 103861 100448
95011 108180 111552
95005 85025 111552
85007 20990 14545
20990 11152 14545
20990 20994 11152
30864 34307 94999
20994 30864 94999
20990 30864 20994
40708 44111 34307
40708 34307 30864
50372 53831 44111
50372 44111 40708
60120 63479 53831
14545 11152 94993
60120 53831 50372
60120 69734 63479
69730 69734 60120
82963 79536 85008
79536 69730 85008
79536 69734 69730
92947 95001 89526
89526 95001 85009
95001 79536 85009
79536 82963 85009
99508 102915 92947
99508 92947 89526
69734 95000 63479
69129 94998 72427
59515 62789 85014
62789 94992 85014
2526 113751 5969
2526 5969 12388
12388 5969 15803
85003 22228 15803
22228 12388 15803
22228 22230 12388
32100 22230 22228
32100 32102 22230
41950 32102 32100
41950 41952 32102
51614 41952 41950
51614 51616 41952
61354 51616 51614
61354 61356 51616
70972 61356 61354
70972 70974 61356
84203 80764 85004
80764 70972 85004
80764 70974 70972
84203 94990 80764
94997 85005 85013
94997 94991 85005
62789 59515 85006
94992 69129 72427
94992 72427 85014
85015 102915 99508
90176 93585 85016
93585 90176 85010
103553 93585 85010
92947 89530 95001
89530 92947 95007
92947 102917 95007
92947 102915 102917
102915 85015 109420
112811 102915 109420
102917 102915 112811
85021 112811 109420
93587 85022 85016
93587 85016 93585
93585 103557 93587
93585 103555 103557
103555 95002 103557
103557 95002 95008
95009 12107 15507
95003 25381 12107
25381 15507 12107
25381 25383 15507
25381 85017 85023
25381 85023 25383
93893 85024 85018
93893 85018 93891
93891 95004 93893
93893 95004 95010
108180 95005 111552
63479 95000 60124
95005 85019 85025
60124 53831 63479
50376 44111 53831
103555 93585 103553
103553 94994 103555
103555 94994 95002
15503 12106 94995
12106 15503 95003
15503 25381 95003
15503 25379 25381
25379 85011 85017
25379 85017 25381
90462 93891 85018
103861 100450 85012
85012 100450 90462
100450 95004 90462
95004 93891 90462
103861 94996 100450
95005 85013 85019
95005 94997 85013
72429 85020 85014
72429 85014 72427
72427 94998 72429
72429 94998 95006
34307 30868 94999
30868 34307 40712
40712 34307 44111
40712 44111 50376
50376 53831 60124
93762 84806 90461
90461 80481 80483
90461 80483 94814
53713 63361 63363
63361 72995 63363
63361 72993 72995
72993 94648 72995
72995 94648 94652
94653 49735 53011
94649 62675 49735
62675 53011 49735
62675 62677 53011
72313 69099 84663
62677 72313 84663
53713 63363 53715
62675 72313 62677
23963 84664 84662
23963 84662 23961
30535 33847 94650
33847 23961 94650
33847 23963 23961
30535 94654 33847
43997 94655 43995
43995 94655 94651
43995 53717 43997
43995 53715 53717
53715 63365 53717
72313 84661 69099
43993 53713 53715
43993 53715 43995
43993 94651 94647
14097 23959 10825
23957 23959 14097
23957 94642 23959
23959 94642 94646
94647 40667 43993
94643 53711 40667
53711 43993 40667
53711 53713 43993
53711 63361 53713
53711 63359 63361
69691 72993 94644
72993 63359 94644
72993 63361 63359
69691 94648 72993
94649 59491 62675
94645 72311 59491
72311 62675 59491
72311 72313 62675
72311 84659 84661
72311 84661 72313
23961 84662 84660
23961 84660 23959
23959 94646 23961
23961 94646 94650
43995 94651 43993
53715 63363 63365
63363 72997 63365
63363 72995 72997
72995 94652 72997
33499 94661 33497
33497 94661 94657
43305 40053 84667
33499 43305 84667
33497 43305 33499
43305 84665 40053
23965 20661 84666
33851 84668 20661
23965 33851 20661
33849 33851 23965
33849 43655 33851
33849 43653 43655
43653 94658 43655
43655 94658 94662
53719 50332 94659
50332 53719 60080
60080 53719 63367
63367 94660 60080
94663 20319 23623
94661 33499 20319
20319 33499 23623
33499 30203 23623
30203 84669 23623
33499 84667 30203
33853 84670 84668
72997 94656 69692
23959 84660 10825
63367 63365 72997
94660 63367 69692
72997 94652 94656
94657 30205 33497
33497 30205 43305
43305 30205 40055
94653 53011 40055
40055 53011 43305
53011 49733 43305
49733 84665 43305
62677 59489 49733
62677 49733 53011
62677 84663 59489
23965 84666 84664
23965 84664 23963
23963 33849 23965
23963 33847 33849
40371 43653 94654
43653 33847 94654
43653 33849 33847
40371 94658 43653
43997 40668 94655
40668 43997 94659
43997 53719 94659
43997 53717 53719
53717 63367 53719
53717 63365 63367
63367 72997 69692
33853 84668 33851
14097 935 4255
4255 935 84658
60402 73116 70020
70020 73116 82970
70020 82970 79816
79816 82970 92952
79816 92952 89798
89798 92952 102920
89798 102920 99788
112812 88056 99788
112812 99788 102920
109690 112812 102920
78108 109690 102920
60402 63484 73116
1882 5030 109690
11764 14868 1882
1882 14868 5030
21604 24738 11764
11764 24738 14868
31492 34628 21604
21604 34628 24738
41340 44428 31492
31492 44428 34628
78109 54154 41340
54154 44428 41340
54154 54152 44428
109690 5030 112812
50662 63484 60402
50662 53836 63484
40998 40996 50662
34626 24736 34628
44428 34626 34628
44426 34626 44428
54152 44426 44428
54150 44426 54152
63800 54150 54152
63798 54150 63800
70362 73430 78106
73430 63800 78106
73430 63798 63800
78104 73430 70362
109368 112496 78105
1550 4714 109368
109368 4714 112496
4714 1550 88055
1550 11432 88055
1550 11430 11432
21270 11432 11430
21270 21272 11432
31152 21272 21270
31152 31154 21272
40996 31154 31152
40996 40998 31154
40996 78107 53836
50662 40996 53836
60744 63800 78110
63800 54154 78110
63800 54152 54154
78106 63800 60744
82191 92177 84657
82189 92177 82191
102139 98849 88893
102139 88893 92177
112031 108757 98849
112031 98849 102139
4255 84658 108757
112031 4255 108757
4253 4255 112031
10827 14097 94640
14097 4253 94640
14097 4255 4253
14097 10827 23957
23957 10827 20663
20663 94642 23957
94643 50331 53711
53711 50331 63359
63359 50331 60079
60079 94644 63359
72311 94645 72309
72309 94645 94641
82191 78893 84659
72311 82191 84659
72309 82191 72311
82191 84657 78893
92177 88893 84657
14097 10825 935
82189 82191 72309
94639 82189 69101
50660 53836 78107
60400 63484 50660
50660 63484 53836
70018 73116 60400
60400 73116 63484
79814 82970 70018
70018 82970 73116
89796 92952 79814
79814 92952 82970
99784 102920 89796
89796 102920 92952
78108 102920 99784
51004 54154 78109
78110 54154 51004
94639 78895 82189
82189 78895 92177
92177 78895 88895
92177 88895 102139
102139 88895 98851
102139 98851 112031
112031 98851 108759
112031 108759 4253
4253 108759 937
937 94640 4253
94641 69101 72309
82189 72309 69101
34628 24736 24738
33851 43657 33853
43655 94662 43657
13785 23639 23641
23639 84685 30204
33519 23639 30204
23641 23639 33519
84687 33519 30204
69100 72339 84688
72339 69100 84686
82219 72339 84686
82221 72339 82219
82219 92209 82221
82219 92207 92209
13785 23641 94689
92207 94688 92209
23641 20320 94689
20320 23641 94691
23641 33521 94691
23641 33519 33521
33519 84687 40054
43329 33519 40054
33521 33519 43329
49734 53037 43329
49734 43329 40054
59490 62703 53037
59490 53037 49734
92209 94688 94690
10472 13785 94689
13785 10472 94687
54057 94686 50670
94686 54057 60410
54057 63703 60410
54057 54055 63703
63703 94682 60410
13785 94687 13783
13783 94687 94683
13783 84683 20318
23639 13783 20318
13785 13783 23639
84685 23639 20318
78894 82219 84686
82219 78894 84684
92205 82219 84684
92207 82219 92205
94688 92207 98852
92207 102167 98852
92207 92205 102167
98852 102167 108760
108760 102167 112059
112059 94684 108760
34533 31162 94685
31162 34533 41006
41006 34533 44333
41006 44333 50670
50670 44333 54057
62703 59490 84688
72339 62703 84688
72341 62703 72339
72339 82223 72341
94695 2501 5893
94693 15729 2501
2501 15729 5893
15729 12361 5893
12361 84689 5893
25605 22201 12361
25605 12361 15729
35463 32073 22201
35463 22201 25605
45253 41925 32073
45253 32073 35463
54981 51587 41925
54981 41925 45253
64617 84690 51587
54981 64617 51587
64615 64617 54981
70947 74255 94694
74255 64615 94694
74255 64617 64615
70947 94696 74255
94697 110315 113679
94695 5893 110315
110315 5893 113679
5893 2499 113679
2499 84691 113679
61327 94694 64615
44331 54055 54057
64615 51589 61327
54981 41927 51589
72339 82221 82223
94692 82223 88896
82223 92209 88896
82223 82221 92209
92209 94690 88896
33521 30206 94691
30206 33521 40056
40056 33521 43329
40056 43329 49736
49736 43329 53037
49736 53037 59492
59492 53037 62703
59492 62703 69102
69102 62703 72341
69102 72341 78896
78896 72341 82223
82223 94692 78896
94693 12363 15729
15729 12363 25605
25605 12363 22205
25605 22205 35463
35463 22205 32077
35463 32077 45253
45253 32077 41927
45253 41927 54981
54981 51589 64615
33851 43655 43657
44331 54057 44333
34531 44333 34533
23975 84676 84674
23975 84674 23973
94670 23975 30536
23975 33857 30536
23975 23973 33857
33857 94668 30536
94671 10471 13777
94669 23629 10471
23629 13777 10471
23629 23631 13777
23629 84675 84677
23627 84675 23629
23629 84677 23631
14117 10826 84676
23975 14117 84676
23977 14117 23975
23975 94670 23977
23977 94670 94672
94673 41005 44325
44325 41005 54051
54051 41005 50669
50669 94674 54051
13779 94675 13777
13777 94675 94671
10826 14117 84678
23627 84673 84675
23627 94669 94667
23629 94669 23627
43657 94662 94664
23625 94665 23623
23623 94665 94663
23623 84669 84671
23623 84671 23625
20662 23971 84672
23971 20662 84670
33853 23971 84670
33855 23971 33853
33853 43659 33855
33853 43657 43659
43657 94664 43659
43659 94664 94666
23627 94667 23625
23625 94667 94665
23625 84671 84673
23625 84673 23627
23973 84674 84672
23973 84672 23971
23971 33857 23973
23971 33855 33857
94668 33857 40372
33857 43659 40372
33857 33855 43659
43659 94666 40372
23631 20317 84679
13779 23631 84679
13777 23631 13779
23631 84677 20317
34529 44329 44331
44329 54055 44331
44329 54053 54055
60409 63703 94678
63703 54053 94678
63703 54055 54053
60409 94682 63703
13783 94683 13781
13781 94683 94679
13781 84681 84683
13781 84683 13783
88894 92205 84684
98850 102167 92205
98850 92205 88894
102167 98850 84682
112057 102167 84682
112059 102167 112057
94684 112059 938
112059 4279 938
112059 112057 4279
938 4279 10828
10828 4279 14121
14121 94680 10828
34533 94685 34531
34531 94685 94681
34529 44331 34531
34531 44331 44333
34529 94681 94677
14121 94676 94680
14119 84680 84678
14119 84678 14117
94676 14119 20664
14119 23977 20664
14119 14117 23977
23977 94672 20664
94677 31161 34529
94673 44325 31161
44325 34529 31161
44325 44329 34529
44325 54053 44329
44325 54051 54053
54051 94674 54053
54053 94674 94678
13781 94679 13779
13779 94679 94675
13779 84679 84681
13779 84681 13781
108758 112057 84682
936 4279 112057
936 112057 108758
4279 936 84680
14119 4279 84680
14121 4279 14119
14119 94676 14121
34531 94681 34529
5893 84689 2499
24736 14866 24738
14866 5028 14868
24694 21602 88027
21602 31494 88027
21602 31490 31494
41338 31494 31490
41338 41342 31494
51002 41342 41338
51002 51006 41342
60742 51006 51002
60742 60746 51006
70358 60746 60742
70358 70364 60746
21602 24694 78073
88028 70364 83238
70364 70358 80150
78074 83238 80150
44086 40995 78075
53806 50659 44086
44086 50659 40995
63454 60399 53806
53806 60399 50659
73086 70017 63454
63454 70017 60399
73086 78076 70017
24710 21603 78077
70364 80150 83238
90130 78072 88026
90128 78072 90130
90130 80152 90128
78070 110008 113076
88022 78070 113076
88024 78070 88022
78068 113076 110008
109688 112764 78069
1884 88023 4984
4984 88023 78071
88023 112764 78071
112764 109688 78071
88025 1884 4984
100112 88026 78072
100112 78072 100110
100110 78070 100112
100112 78070 88024
1880 4984 78071
4984 1880 88025
1880 11766 88025
1880 11762 11766
11762 78073 24694
21606 11762 24694
11766 11762 21606
88027 21606 24694
80152 88028 83238
80152 83238 78074
90128 80152 78074
34600 31491 24710
24710 31491 21603
44400 41339 34600
34600 41339 31491
102892 109689 99783
5004 1881 112786
112786 1881 109689
14842 11763 5004
5004 11763 1881
11763 14842 78077
14842 24710 78077
14842 24712 24710
34602 24710 24712
34600 24710 34602
44402 34600 34602
44400 34600 44402
54126 44400 44402
54124 44400 54126
63774 54124 54126
63772 54124 63774
78078 63772 70359
63772 73406 70359
63772 63774 73406
73406 78080 70359
112472 109367 78081
88031 1551 112472
1551 109367 112472
1551 1549 109367
11431 14524 78079
112786 109689 102892
88023 109692 112764
92924 99783 89795
82942 89795 79813
54124 51003 44400
44400 51003 41339
63772 60743 54124
54124 60743 51003
63772 78078 60743
14524 11429 78079
24394 21269 14524
14524 21269 11429
88029 31153 24394
31153 21269 24394
31153 31151 21269
40997 44086 78075
31151 40997 78075
31153 40997 31151
44086 40997 50661
44086 50661 53806
53806 50661 60401
53806 60401 63454
63454 60401 70019
63454 70019 73086
88030 82942 79813
88030 79813 78076
70019 88030 78076
73086 70019 78076
92924 89795 82942
102892 99783 92924
1549 11431 78079
102868 99782 78069
112764 88021 78069
80151 90127 83212
90129 90127 80151
90129 88004 90127
90127 88004 78050
88005 1883 78051
78051 1883 1879
78049 1879 1883
78049 1883 88003
100109 78050 88004
100109 88004 100111
100111 88006 100109
90127 78048 83212
100109 88006 78052
78053 109691 109687
78051 109687 109691
78051 109691 88005
88008 113062 110007
78052 88008 110007
88006 88008 78052
113062 78054 110007
102856 99781 78055
78053 99781 102856
88009 78053 102856
88007 78053 88009
88007 109691 78053
80151 83212 88002
88001 24668 21605
11765 21605 11761
32050 41898 45128
32050 32044 41898
51564 54854 41898
41898 54854 45128
78046 54854 51564
24668 21601 78047
88001 31493 24668
31493 21601 24668
31493 31489 21601
31493 41337 31489
41341 41337 31493
41341 51001 41337
51005 51001 41341
51005 60741 51001
60745 60741 51005
60745 70357 60741
70363 70357 60745
83212 80149 88002
80149 70363 88002
80149 70357 70363
83212 78048 80149
88003 11765 78049
78049 11765 11761
21605 24668 78047
11761 21605 78047
110009 113062 88008
110009 88010 113062
88010 78054 113062
88010 78056 78054
88015 92896 88017
88018 5286 5284
88018 5284 88016
78062 5284 78064
78064 5284 5286
89794 92896 78063
99786 88017 102866
102866 88017 78065
88017 92896 78065
92896 89794 78065
88019 99786 102866
78066 2198 5286
88018 78066 5286
88020 78066 88018
78064 5286 2198
78067 102868 78065
78065 102868 102866
88019 102866 102868
88019 102868 88021
110010 88022 113076
113076 78068 110010
78068 88020 110010
78068 78066 88020
99782 102868 78067
109692 88021 112764
88015 92894 92896
88021 102868 78069
78061 92896 92894
78062 5282 5284
78057 102858 78055
78055 102858 102856
88009 102856 102858
88009 102858 88011
88012 5280 2197
78056 88012 2197
88010 88012 78056
5280 78058 2197
92892 89793 78059
99785 102858 78057
99785 78057 89793
88013 99785 89793
92892 88013 89793
88011 102858 99785
88014 5282 5280
88014 5280 88012
78058 5280 78060
78060 5280 5282
78061 92894 78059
78059 92894 92892
88013 92892 92894
88013 92894 88015
88016 5284 5282
88016 5282 88014
78060 5282 78062
78063 92896 78061
24738 14866 14868
1551 11431 1549
14524 21271 24394
44418 34618 44420
54144 44418 44420
54142 44418 54144
63792 54142 54144
63790 54142 63792
78096 63790 78098
78098 63790 63792
79490 82644 78097
88047 82644 79490
78099 88047 79490
88049 88047 78099
44420 34618 34620
88050 24732 24730
34622 24730 24732
34620 24730 34622
44422 34620 34622
44420 34620 44422
54146 44420 44422
54144 44420 54146
63794 54144 54146
63792 54144 63794
78098 63792 70361
63792 73426 70361
63792 63794 73426
88050 24730 88048
34620 34618 24730
24730 34618 21608
34618 88046 21608
88044 54140 54138
88044 54138 88042
63788 54138 54140
63786 54138 63788
78092 63786 78094
78094 63786 63788
79492 88043 82642
88043 78095 82642
88043 78093 78095
88045 79492 82642
31496 88046 34618
31496 34618 44418
31496 44418 41344
54140 88044 41344
44418 54140 41344
54142 54140 44418
63790 54140 54142
63788 54140 63790
78094 63788 78096
78096 63788 63790
78097 82644 78095
78095 82644 82642
88045 82642 82644
88045 82644 88047
21608 88048 24730
73426 78100 70361
89482 88049 92636
88049 78101 92636
88049 78099 78101
34626 24734 24736
34624 24734 34626
44426 34624 34626
44424 34624 44426
54150 44424 44426
54148 44424 54150
63798 54148 54150
63796 54148 63798
73430 63796 63798
73428 63796 73430
78102 73428 78104
78104 73428 73430
99460 102608 78103
109370 88053 112496
112496 88053 78105
88053 102608 78105
102608 99460 78105
109370 112496 4714
109370 4714 1552
88055 1552 4714
109694 88056 112812
5028 88054 109694
112812 5028 109694
5030 5028 112812
14868 5028 5030
24734 14864 24736
88041 82638 79491
24736 14864 14866
5028 14864 1886
88051 89482 92636
11768 88052 14864
24732 88050 11768
14864 24732 11768
24734 24732 14864
34624 24732 24734
34622 24732 34624
44424 34622 34624
44422 34622 44424
54148 44422 44424
54146 44422 54148
63796 54146 54148
63794 54146 63796
73428 63794 63796
73426 63794 73428
78100 73426 78102
78102 73426 73428
89480 92636 78101
99462 88051 102608
102608 88051 78103
88051 92636 78103
92636 89480 78103
88053 99462 102608
1886 88054 5028
14864 88052 1886
14866 14864 5028
14524 11431 21271
78091 78093 88043
82638 78091 79491
109369 78081 99459
88033 109369 99459
102588 88033 99459
88031 112472 109369
1885 5006 88032
5006 1885 11767
5006 11767 14844
14844 11767 88034
24716 14844 88034
24714 14844 24716
34606 24714 24716
109369 112472 78081
34604 24714 34606
44404 34604 44406
54130 44404 44406
54128 44404 54130
63778 54128 54130
63776 54128 63778
73410 63776 63778
73408 63776 73410
78082 73408 78084
78084 73408 73410
92620 89479 78085
99461 102588 78083
44406 34604 34606
102588 99459 78083
78082 73406 73408
78080 73406 78082
88029 24394 21271
79815 82942 88030
82942 79815 89797
82942 89797 92924
92924 89797 99787
92924 99787 102892
102892 99787 109693
102892 109693 112786
112786 109693 88032
5006 112786 88032
5004 112786 5006
14844 5004 5006
14842 5004 14844
24714 14842 14844
24712 14842 24714
34604 24712 24714
34602 24712 34604
44404 34602 34604
44402 34602 44404
54128 44402 44404
54126 44402 54128
63776 54126 54128
63774 54126 63776
73408 63774 63776
73406 63774 73408
99461 78083 89479
88035 99461 89479
92620 88035 89479
88033 102588 99461
78086 73412 70360
82636 79489 78089
78087 79489 82636
88039 78087 82636
88037 78087 88039
88040 44412 44410
88040 44410 88038
54136 44410 44412
54134 44410 54136
63784 54134 54136
63782 54134 63784
78088 63782 78090
78090 63782 63784
78091 82638 78089
78089 82638 82636
88039 82636 82638
88039 82638 88041
41343 44412 88040
44412 41343 88042
54138 44412 88042
54136 44412 54138
63786 54136 54138
63784 54136 63786
78090 63784 78092
78092 63784 63786
73412 63780 63782
78091 88043 79491
73412 63782 78088
63780 54132 63782
21607 24716 88034
24716 21607 88036
34608 24716 88036
34606 24716 34608
44408 34606 34608
44406 34606 44408
54132 44406 44408
54130 44406 54132
63780 54130 54132
63778 54130 63780
73412 63778 63780
73410 63778 73412
78084 73410 78086
78086 73410 73412
92620 78085 89481
78085 88037 89481
78085 78087 88037
88035 92620 89481
31495 34608 88036
34608 31495 88038
44410 34608 88038
44408 34608 44410
54134 44408 44410
54132 44408 54134
63782 54132 54134
70360 73412 78088
74079 85092 85088
64617 61325 84690
64617 74257 61325
21904 25369 31786
31786 25369 35249
31786 35249 94765
35249 45045 94765
35249 45043 45045
45043 84755 51294
54769 45043 51294
45045 45043 54769
61042 64415 54769
61042 54769 51294
64415 61042 84756
21904 15495 25369
74045 64415 84756
94766 74047 80456
74047 83885 80456
74047 74045 83885
83885 94764 80456
45045 41636 94765
41636 45045 51296
51296 45045 54769
51296 54769 61044
61044 54769 64415
61044 64415 70668
70668 64415 74047
74047 64415 74045
12074 15495 21904
15495 12074 94763
93877 94762 90438
94762 93877 100424
93877 103847 100424
93877 93875 103847
100424 103847 110316
110316 103847 113739
113739 94760 110316
5655 2202 94761
2202 5655 94763
5655 15495 94763
5655 15493 15495
15493 25369 15495
15493 25367 25369
25367 35249 25369
25367 35247 35249
35247 84753 41634
45043 35247 41634
35249 35247 45043
84755 45043 41634
70666 74045 84756
80454 83885 74045
80454 74045 70666
93877 90438 84754
84754 90438 80454
90438 94764 80454
94764 83885 80454
74047 94766 70668
94767 108783 84757
84757 108783 108781
108783 961 108781
84757 98873 98875
84757 98875 94767
20689 23886 94768
30559 84758 23886
20689 30559 23886
30561 30559 20689
30561 40395 30559
40399 40395 30561
40399 94770 40395
40395 94770 84762
94771 643 84763
84763 643 639
643 94769 13689
10509 643 13689
639 643 10509
13689 84759 10509
72247 69123 84760
72247 84761 69123
50065 84762 94770
50065 94770 50069
50069 94772 50065
50065 94772 84764
94773 108471 84765
84765 108471 108467
84763 108467 108471
98875 98873 88919
93877 84752 93875
88919 98873 88917
78919 88917 78917
963 961 108783
963 10849 961
10851 10849 963
23886 20687 94768
20687 10851 94768
20687 10849 10851
23886 84758 20687
94769 10515 13689
13689 10515 84759
10515 20353 84759
10515 20359 20353
20359 30235 20353
30241 30235 20359
30241 40081 30235
40087 40081 30241
40087 49759 40081
49763 49759 40087
49763 59513 49759
59517 59513 49763
84760 59513 72247
59513 69127 72247
59513 59517 69127
72247 69127 84761
69127 78917 84761
69127 78919 78917
88919 88917 78919
84763 108471 94771
93877 84754 84752
31784 25367 21900
113425 84743 84745
113425 84745 113427
90436 93869 84746
93869 90436 84744
103839 93869 84744
103841 93869 103839
103839 113733 103841
103839 113731 113733
113731 5951 113733
113731 5949 5951
94754 5951 12364
103533 113425 113427
5951 15785 12364
12364 15785 22206
22206 15785 25661
25661 94750 22206
45309 41928 94751
41928 45309 51592
51592 45309 55037
51592 55037 61332
61332 55037 64671
64671 94752 61332
103537 94755 103535
103535 94755 94753
5951 5949 15785
103533 113427 103535
103533 94753 94749
103535 94753 103533
113423 84743 113425
103839 84744 84742
103839 84742 103837
103837 113731 103839
103837 113729 113731
113729 5949 113731
113729 5947 5949
5947 15785 5949
5947 15783 15785
15783 25661 15785
15783 25659 25661
94750 25661 32078
25661 35517 32078
25661 25659 35517
32078 35517 94751
35517 45309 94751
35517 45307 45309
45307 55037 45309
45307 55035 55037
55035 64671 55037
55035 64669 64671
94752 64671 70950
64671 74317 70950
64671 64669 74317
74317 94748 70950
103535 113429 103537
103535 113427 113429
113427 84745 84747
113427 84747 113429
103539 113431 113433
113431 84749 2200
5653 113431 2200
113433 113431 5653
84751 5653 2200
93875 84752 84750
93875 84750 93873
93873 103847 93875
93873 103845 103847
103845 113739 103847
103845 113737 113739
94760 113739 2502
113739 5955 2502
113739 113737 5955
5955 94758 2502
113433 110014 94759
110014 113433 94761
113433 5655 94761
113433 5653 5655
5653 84751 12072
15493 5653 12072
5655 5653 15493
21900 25367 15493
21900 15493 12072
31784 35247 25367
103539 113433 94759
84753 35247 31784
100118 103539 94759
5955 94756 94758
93871 84748 84746
93871 84746 93869
93869 103843 93871
93869 103841 103843
103841 113735 103843
103841 113733 113735
113733 5953 113735
113733 5951 5953
5951 94754 5953
5953 94754 94756
103539 94757 103537
103537 94757 94755
103537 113431 103539
103537 113429 113431
113429 84747 84749
113429 84749 113431
93873 84750 84748
93873 84748 93871
93871 103845 93873
93871 103843 103845
103843 113737 103845
103843 113735 113737
113735 5955 113737
113735 5953 5955
5953 94756 5955
103539 100118 94757
113423 84741 84743
59815 84764 94772
59819 94774 59815
3637 94801 94799
3637 84791 84793
3637 84793 3641
94800 79877 83155
84794 94800 83155
84792 94800 84794
79877 94802 83155
94803 108173 111423
94801 3641 108173
108173 3641 111423
3641 343 111423
3641 94801 3637
343 84795 111423
83155 79873 84794
83155 94802 79873
94802 84796 79873
94802 94804 84796
111427 94805 111423
111423 94805 94803
111423 84795 84797
111423 84797 111427
94804 89851 93147
84798 94804 93147
84796 94804 84798
3641 84793 343
70077 94800 84792
70081 94800 70077
70077 60465 70081
84788 31215 44293
31215 41067 44293
31215 31221 41067
41067 94796 44293
13461 94797 13459
13459 94797 94795
13459 84787 84789
13459 84789 13461
44293 41059 84788
41059 44293 94796
50731 41059 94796
50725 41059 50731
84790 50725 63669
50725 60471 63669
50725 50731 60471
60471 94798 63669
94799 351 3637
94797 13461 351
351 13461 3637
13461 10233 3637
10233 84791 3637
13461 84789 10233
63669 60465 84790
60465 63669 94798
70081 60465 94798
89851 94806 93147
111427 108174 94805
94807 108174 111427
84797 94807 111427
3651 84801 84803
3651 84803 3653
113007 109733 84802
5219 1927 109733
5219 109733 113007
15063 11805 1927
15063 1927 5219
24933 21641 11805
24933 11805 15063
34823 31525 21641
34823 21641 24933
31525 34823 94810
41383 31525 94810
41375 31525 41383
84804 41375 54349
41375 51045 54349
41375 41383 51045
51045 94812 54349
94813 61077 84805
84805 61077 61073
61077 70695 61073
70697 70695 61077
70697 80481 70695
80483 80481 70697
93762 90461 94814
111431 3651 3653
31221 31215 21337
111431 3653 111433
111433 94811 111431
84799 94807 84797
93147 89847 84798
93147 94806 89847
94806 84800 89847
94806 94808 84800
94809 108175 111431
3651 111431 344
111431 94807 344
94807 84799 344
111431 108175 94807
84801 3651 344
99831 84800 94808
99831 94808 99835
84802 99831 113007
99831 109737 113007
99831 99835 109737
113007 109737 5219
5219 109737 1933
5219 1933 15063
15063 1933 11813
15063 11813 24933
24933 11813 21647
24933 21647 34823
34823 21647 31533
31533 94810 34823
111431 94811 94809
59815 94772 59819
21337 31215 21333
11499 21333 14728
1261 94780 1257
1257 94780 84772
88609 84773 91823
84773 94779 91823
84773 94781 94779
91823 84771 88609
11147 84772 94780
11147 94780 11151
11151 94782 11147
11147 94782 84774
94783 78627 84775
1257 94778 1261
84775 78627 78623
84773 78627 94781
20989 84774 94782
20989 94782 20993
20993 94784 20989
20989 94784 84776
94785 59245 84777
84777 59245 59241
59245 68837 59241
68841 68837 59245
84775 68837 68841
84775 68841 94783
84773 78623 78627
1257 84770 94778
84769 84771 94777
94777 84771 88613
59815 94774 84766
94775 98571 84767
84767 98571 98567
84765 98567 98571
84765 98571 94773
69425 84766 94774
69425 94774 69429
84768 69425 82489
69425 79223 82489
69425 69429 79223
79223 94776 82489
94777 84767 84769
94777 94775 84767
82489 79221 84768
79221 82489 94776
89213 79221 94776
89211 79221 89213
89213 99183 89211
99185 99183 89213
99185 109079 99183
109083 109079 99185
109083 94778 109079
109079 94778 84770
94779 88613 91823
84771 91823 88613
30861 84776 94784
30861 94784 30867
30867 40705 30861
40711 40705 30867
109419 94790 84782
94791 29969 84783
84783 29969 29965
84781 29965 29969
84781 29969 94789
1611 84782 94790
1611 94790 1615
1615 94792 1611
1611 94792 84784
94793 20083 23307
84785 23307 20083
94791 84785 20083
84783 84785 94791
94794 14728 11493
84784 94794 11493
94792 94794 84784
14728 84786 11493
94795 10237 13459
94793 23307 10237
10237 23307 13459
23307 20079 13459
20079 84787 13459
23307 84785 20079
11499 14728 94794
21333 84786 14728
109425 94790 109419
21337 21333 11499
109419 94788 109425
84779 39821 94787
40711 50369 40705
50375 50369 40711
50375 60117 50369
60123 60117 50375
60123 69729 60117
69733 69729 60123
82812 79531 94786
79531 69733 94786
79531 69729 69733
82812 84778 79531
94787 49491 84779
84779 49491 49487
84777 49487 49491
84777 49491 94785
79535 82812 94786
89525 84778 82812
79535 89525 82812
89529 89525 79535
89529 99507 89525
99513 99507 89529
99513 94788 99507
99507 94788 84780
94789 39821 84781
84781 39821 39817
84779 39817 39821
109419 84780 94788
74257 84692 61325
113423 113425 103533
94747 113423 100117
54725 64371 64373
74003 70665 84715
64373 74003 84715
64371 74003 64373
74003 84713 70665
25633 84716 84714
25633 84714 25631
25631 35491 25633
25631 35489 35491
35489 45281 35491
35489 45279 45281
54725 64373 54727
45279 55009 45281
94722 55009 61328
55009 64641 61328
55009 55007 64641
64641 94720 61328
94723 31785 35211
94721 45003 31785
45003 35211 31785
45003 45005 35211
45003 54729 45005
45003 54727 54729
54727 64375 54729
45279 55007 55009
54725 54727 45003
54725 45003 41635
94719 54725 41635
64371 51295 61043
64371 61043 74003
74003 61043 70667
94717 83841 70667
70667 83841 74003
83841 80453 74003
80453 84713 74003
93835 90435 80453
93835 80453 83841
93835 84711 90435
22202 25631 84714
32074 35489 25631
32074 25631 22202
41926 45279 35489
41926 35489 32074
51588 55007 45279
51588 45279 41926
55007 51588 84712
64639 55007 84712
64641 55007 64639
94720 64641 70948
64641 74287 70948
64641 64639 74287
74287 94718 70948
94721 41635 45003
54727 64373 64375
64373 84715 84717
64373 84717 64375
25633 22203 84716
35213 45009 35215
35213 45007 45009
45007 84719 84721
45007 84721 45009
35497 84722 84720
35497 84720 35495
35495 45287 35497
35495 45285 45287
45285 55015 45287
45285 55013 55015
61329 64649 94726
64649 55013 94726
64649 55015 55013
61329 94728 64649
35217 94729 35215
35215 94729 94727
45009 41631 84723
35217 45009 84723
35215 45009 35217
45009 84721 41631
35499 84724 84722
35499 84722 35497
35497 45289 35499
35497 45287 45289
45287 55017 45289
35213 94727 94725
54725 51295 64371
35215 94727 35213
55011 94724 55013
35493 84718 22203
25633 35493 22203
35491 35493 25633
35491 45283 35493
35491 45281 45283
45281 55011 45283
45281 55009 55011
55009 94722 55011
55011 94722 94724
35213 94725 35211
35211 94725 94723
35211 45007 35213
35211 45005 45007
54729 51291 84719
45007 54729 84719
45005 54729 45007
64375 61041 51291
64375 51291 54729
64375 84717 61041
35495 84720 84718
35495 84718 35493
35493 45285 35495
35493 45283 45285
45283 55013 45285
45283 55011 55013
55013 94724 94726
45287 55015 55017
94719 51295 54725
94718 74287 70946
74265 84698 84696
74265 84696 74261
74261 84117 74265
74261 84113 84117
84113 94702 84117
84117 94702 94704
94705 90437 93823
94703 103793 90437
103793 93823 90437
103793 103795 93823
113685 110313 84699
113683 84697 113685
103795 113685 84699
113685 84697 110313
74269 84700 84698
74269 84698 74265
74265 84121 74269
74265 84117 84121
84117 94704 84121
84121 94704 94706
93825 94707 93823
93823 94707 94705
103795 100419 84701
93825 103795 84701
103793 113685 103795
113683 84695 84697
113683 113685 103793
113683 103793 100423
74255 74257 64617
74255 94696 74257
74257 94696 94698
113681 94699 113679
113679 94699 94697
113679 84691 84693
113679 84693 113681
74259 84694 84692
74259 84692 74257
80735 84109 94698
84109 74257 94698
84109 74259 74257
80735 94700 84109
113683 94701 113681
113681 94701 94699
113681 84693 84695
113681 84695 113683
74261 84696 84694
74261 84694 74259
74259 84113 74261
74259 84109 84113
84109 94700 84113
84113 94700 94702
94703 100423 103793
94701 113683 100423
93823 103795 93825
103795 84699 100419
74269 70945 84700
84125 84702 70945
84137 94712 94714
93833 94715 93831
93831 94715 94713
93831 103805 93833
93831 103803 103805
103803 84707 84709
103803 84709 103805
84141 84710 84708
84141 84708 84137
84137 94714 84141
84141 94714 94716
94717 80455 83841
94715 93833 80455
93833 83841 80455
93833 93835 83841
103805 100421 84711
93835 103805 84711
93833 103805 93835
103805 84709 100421
61326 64639 84712
70946 74287 64639
70946 64639 61326
84141 80736 84710
84710 80736 70946
80736 94718 70946
84133 94712 84137
84141 94716 80736
84137 84706 84133
84707 103803 100420
74269 84125 70945
84121 84125 74269
84121 94706 84125
84125 94706 94708
93827 94709 93825
93825 94709 94707
93825 84701 84703
93825 84703 93827
84129 84704 84702
84129 84702 84125
84125 94708 84129
84129 94708 94710
93829 94711 93827
93827 94711 94709
93827 84703 84705
93827 84705 93829
84133 84706 84704
84133 84704 84129
84129 94710 84133
84133 94710 94712
93831 94713 93829
93829 94713 94711
93829 84705 100420
103803 93829 100420
93831 93829 103803
84137 84708 84706
113423 103533 100117
94730 55017 61330
55017 55015 64649
74311 84169 84171
84169 94742 84171
84171 94742 94744
94745 110013 113421
113421 110013 5641
5641 110013 2201
94743 15477 2201
15477 5641 2201
15477 15479 5641
15477 25353 15479
15477 25351 25353
74311 84171 74313
25351 35233 25353
35231 45027 35233
35231 45025 45027
54749 51293 84739
45027 54749 84739
45025 54749 45027
54749 84737 51293
103835 84740 84738
103835 84738 103833
103833 113727 103835
103833 113725 113727
113725 5945 113727
25351 35231 35233
64663 74311 74313
64663 74313 64665
55029 64663 64665
25349 35231 25351
25349 35229 35231
35229 45025 35231
35229 45023 45025
45023 54749 45025
45023 54747 54749
54747 84735 84737
54747 84737 54749
103833 84738 84736
103833 84736 103831
103831 113725 103833
103831 113723 113725
113723 5943 113725
113723 5941 5943
5941 15779 5943
5941 15777 15779
15777 25655 15779
15777 25653 25655
25653 35513 25655
25653 35511 35513
35511 45303 35513
35511 45301 45303
45301 55031 45303
45301 55029 55031
55029 64665 55031
113725 5943 5945
5943 15781 5945
5943 15779 15781
15779 25657 15781
103837 84742 84740
103837 84740 103835
103835 113729 103837
103835 113727 113729
113727 5947 113729
113727 5945 5947
5945 15783 5947
5945 15781 15783
15781 25659 15783
15781 25657 25659
25657 35517 25659
25657 35515 35517
35515 45307 35517
35515 45305 45307
45305 55035 45307
45305 55033 55035
55033 64669 55035
55033 64667 64669
64667 74317 64669
64667 74315 74317
94748 74317 80738
74317 84173 80738
74317 74315 84173
84173 94746 80738
94749 100117 103533
45027 84739 41633
25349 25351 15477
45027 31783 35233
35233 21899 25353
15779 25655 25657
25655 35515 25657
25655 35513 35515
35513 45305 35515
35513 45303 45305
45303 55033 45305
45303 55031 55033
55031 64667 55033
55031 64665 64667
64665 74315 64667
64665 74313 74315
74313 84173 74315
74313 84171 84173
84171 94744 84173
84173 94744 94746
113423 94747 113421
113421 94747 94745
5641 2199 84741
113423 5641 84741
113421 5641 113423
15479 12071 2199
15479 2199 5641
25353 21899 12071
25353 12071 15479
35233 31783 21899
45027 41633 31783
55017 64649 61330
25349 15477 12073
94743 12073 15477
35221 84727 84729
35221 84729 35223
32076 35505 84730
35505 32076 84728
45293 35505 84728
45295 35505 45293
45293 94734 45295
45295 94734 94736
25345 94737 25343
25343 94737 94735
25343 35225 25345
25341 35221 35223
25343 35223 35225
35223 84731 35225
35507 84732 84730
35507 84730 35505
35505 45297 35507
35505 45295 45297
51591 55025 94736
55025 45295 94736
55025 45297 45295
55025 51591 64659
64659 51591 61331
64659 61331 74307
35223 84729 84731
25341 35223 25343
25341 94735 94733
25343 94735 25341
64649 94728 61330
35219 94731 35217
35217 94731 94729
35217 84723 84725
35217 84725 35219
35499 32075 84724
45291 84726 32075
35499 45291 32075
45289 45291 35499
45289 55019 45291
45289 55017 55019
55017 94730 55019
55019 94730 94732
94733 21901 25341
94731 35219 21901
35219 25341 21901
35219 35221 25341
35219 84725 84727
35219 84727 35221
45293 84728 84726
45293 84726 45291
94734 45293 51590
45293 55019 51590
45293 45291 55019
55019 94732 51590
74307 61331 70949
70949 94738 74307
25345 21902 94737
21902 25345 94739
84735 54747 51292
100422 103831 84736
110314 113723 103831
110314 103831 100422
2500 5941 113723
2500 113723 110314
12362 15777 5941
12362 5941 2500
15777 12362 84734
25651 15777 84734
25653 15777 25651
25651 35511 25653
25651 35509 35511
35509 45301 35511
35509 45299 45301
45299 55029 45301
45299 55027 55029
55027 64663 55029
55027 64661 64663
64661 74311 64663
64661 74309 74311
80737 84169 94740
84169 74309 94740
84169 74311 74309
80737 94742 84169
45023 45021 54747
94741 25349 12073
54747 45021 51292
35227 45021 45023
25345 35227 94739
25345 35225 35227
35225 84731 41632
45021 35225 41632
35227 35225 45021
84733 45021 41632
22204 25651 84734
25651 22204 84732
35507 25651 84732
35509 25651 35507
35507 45299 35509
35507 45297 45299
45297 55027 45299
45297 55025 55027
55025 64661 55027
55025 64659 64661
64659 74309 64661
64659 74307 74309
74307 94738 74309
74309 94738 94740
94741 21903 25349
94739 35227 21903
35227 25349 21903
35227 35229 25349
35227 45023 35229
45021 84733 51292
74079 85088 74077
74077 95062 74079
74079 95062 95064
72175 85437 85439
72175 85439 72177
11196 14577 85440
21044 95426 14577
11196 21044 14577
21038 21044 11196
30914 34335 95427
21044 30914 95427
21038 30914 21044
40760 44139 34335
40760 34335 30914
62527 72175 72177
85441 44139 40760
94561 91098 85438
85438 91098 81124
91098 95428 81124
95428 84547 81124
94561 95424 91098
72179 95429 72177
72177 95429 95425
72177 85439 85443
72177 85443 72179
1310 95430 85444
1310 85444 1306
81124 84547 85442
62527 72177 95425
59280 62527 95425
62527 59280 95423
12972 3132 85432
12972 3134 3132
16405 95418 12972
62525 95421 62523
62523 95421 95419
62523 85433 68874
72173 62523 68874
62525 62523 72173
85435 72173 68874
110938 95422 85436
110938 85436 110936
110936 85434 110938
110938 85434 95420
62527 95423 62525
62525 95423 95421
62525 72175 62527
62525 72173 72175
72173 85435 85437
72173 85437 72175
91096 94561 85438
101060 95424 94561
91096 101060 94561
101058 101060 91096
101058 85436 101060
101060 85436 95422
14577 11200 85440
11200 1306 85440
11200 1310 1306
14577 95426 11200
95434 95438 85448
63513 95439 60170
95439 85449 60170
95439 95435 85449
85453 63513 60170
85450 95440 85454
95436 95440 85450
72183 68876 95437
82061 95441 78658
78658 95441 85451
95441 68876 85451
68876 72183 85451
85455 82061 78658
99230 102643 85456
99230 85452 102643
85452 95442 102643
85452 95438 95442
63513 60176 95439
95443 60176 63513
85453 95443 63513
85457 95443 85453
71280 95444 85458
71280 85458 71278
71278 85454 71280
71280 85454 95440
85448 95438 85452
16405 12972 85432
72181 85451 72183
72181 95437 95433
34335 30920 95427
30920 34335 40766
40766 34335 44139
95431 40766 44139
85441 95431 44139
85445 95431 85441
85442 84547 81126
95432 85442 81126
85446 85442 95432
84547 95428 81126
72181 95433 72179
72179 95433 95429
72179 85443 85447
72179 85447 72181
109134 95434 85448
109134 85448 109130
109130 85444 109134
109134 85444 95430
85445 50424 95431
95431 50424 50428
95435 50428 50424
95435 50424 85449
85446 95436 85450
95432 95436 85446
72183 95437 72181
72181 85447 85451
82063 95445 82061
3134 85434 3132
85433 62523 59278
101679 91719 98308
91723 91719 101679
85419 101679 98308
85418 95406 85420
95404 95406 85418
91723 88366 95405
88366 91723 95407
91723 101683 95407
91723 101679 101683
101679 85419 85421
101679 85421 101683
91719 85417 98308
85420 95408 85422
101687 95409 101683
101683 95409 95407
101683 85421 85423
101683 85423 101687
85422 95410 85424
95408 95410 85422
101687 98310 95409
111563 95411 108222
108222 95411 85423
95411 98310 85423
98310 101687 85423
95406 95408 85420
91719 95405 95403
91723 95405 91719
95402 95404 85416
95398 42461 45863
85414 95398 45863
85412 95398 85414
42461 95400 45863
62227 59018 95399
59018 62227 68612
68612 62227 71867
68612 71867 95401
71867 81751 95401
71867 81747 81751
81747 91715 81751
81747 91711 91715
91711 85413 85415
91711 85415 91715
45863 42459 85414
45863 95400 42459
95400 85416 42459
95400 95402 85416
81751 78396 95401
78396 81751 95403
81751 91719 95403
81751 91715 91719
91715 85415 85417
91715 85417 91719
85416 95404 85418
85425 111563 108222
42460 45875 85426
42460 85424 45875
85424 95412 45875
30008 23469 20124
39858 43157 33349
39858 33349 30008
49526 52859 43157
49526 43157 39858
85431 52859 49526
12970 16405 85432
22788 95418 16405
12970 22788 16405
22786 22788 12970
22786 85430 22788
22788 85430 95416
13613 10280 95417
10280 13613 20126
20126 13613 23469
20126 23469 30010
30010 23469 33349
30010 33349 39860
39860 33349 43157
39860 43157 49528
49528 43157 52859
62523 95419 59278
59278 95419 85431
95419 49528 85431
49528 52859 85431
30008 33349 23469
3134 95420 85434
13613 13611 23469
13611 85429 20124
85424 95410 95412
111565 95413 111563
111563 95413 95411
111563 85425 85427
111563 85427 111565
85426 45875 42462
95414 85426 42462
85428 85426 95414
45875 95412 42462
111565 108224 95413
3789 95415 394
394 95415 85427
95415 108224 85427
108224 111565 85427
10278 13611 3789
10278 3789 394
85429 13611 10278
32638 95416 85430
32638 85430 32636
32636 85428 32638
32638 85428 95414
3789 396 95415
396 3789 95417
3789 13613 95417
3789 13611 13613
23469 13611 20124
85413 91711 88362
82061 95445 95441
82061 85459 82063
51910 95464 85478
51910 85478 51908
51908 85474 51910
51910 85474 95460
34003 30612 95461
30612 34003 95465
34003 43809 95465
34003 43807 43809
43807 85475 85479
43807 85479 43809
4757 1307 85476
73153 85473 69783
95462 11201 14595
4757 95462 85480
1307 4757 85480
11201 95466 14595
95467 50429 53877
95463 63523 50429
50429 63523 53877
63523 60171 53877
60171 85481 53877
63523 85477 60171
31266 34673 85482
41112 44471 34673
95462 14595 85480
69783 85477 63523
73153 69783 63523
60177 73153 63523
30284 33655 40132
40132 33655 43463
43463 95456 40132
4415 1006 95457
1006 4415 10898
10898 4415 14257
85471 20734 14257
20734 10898 14257
20734 20738 10898
30608 34003 95461
20738 30608 95461
20734 30608 20738
40448 43807 34003
40448 34003 30608
85475 43807 40448
102649 99231 85472
112535 109131 99231
112535 99231 102649
95458 1311 4757
95458 4757 85476
112535 95458 85476
109131 112535 85476
1311 95462 4757
95463 60177 63523
95459 73153 60177
41112 34673 31266
50776 54195 44471
50776 44471 41112
60516 63843 54195
50780 54195 60520
60520 54195 63843
60520 63843 70134
70134 63843 73475
83327 95473 79924
79924 95473 85483
95473 70134 85483
70134 73475 85483
85489 83327 79924
32420 95474 85490
32420 85490 32418
32418 85484 32420
32420 85484 95468
95475 30613 34009
95469 43811 30613
43811 34009 30613
43811 43813 34009
43811 85485 85491
43811 85491 43813
14599 85492 85486
14599 85486 14597
14597 24467 14599
14597 24465 24467
30921 34357 95470
34357 24465 95470
50780 44471 54195
30284 23777 33655
41116 44471 50780
34675 44471 41116
60516 54195 50776
70130 73475 63843
70130 63843 60516
85483 73475 70130
42248 95468 85484
42248 85484 42246
42246 85478 42248
42248 85478 95464
43811 95469 43809
43809 95469 95465
43809 85479 85485
43809 85485 43811
14597 85486 85480
14597 85480 14595
21045 24465 95466
24465 14595 95466
24465 14597 14595
21045 95470 24465
53879 95471 53877
53877 95471 95467
53877 85481 85487
53877 85487 53879
34675 85488 85482
34675 85482 34673
95472 34675 41116
34675 34673 44471
82061 85455 85459
20398 23777 30284
10550 13923 20398
49800 53167 43461
49800 43461 40130
53167 49800 85460
62829 53167 85460
62831 53167 62829
95450 62831 69166
62831 72465 69166
62831 62829 72465
69166 72465 78958
78958 72465 82347
78958 82347 88958
40130 33653 30282
88958 82347 92335
98914 88958 92335
98914 98918 88958
108824 112191 95451
98918 108824 95451
98914 108824 98918
85467 112191 108824
102647 85468 85462
102647 85462 102645
102645 95446 102647
102647 95446 95452
73151 95453 73149
85461 98914 92335
40130 43461 33653
30282 33653 85466
85465 102005 98602
59548 62829 85460
69164 72465 62829
69164 62829 59548
78954 82347 72465
78954 72465 69164
88954 92335 82347
88954 82347 78954
85461 92335 88954
102645 85462 85456
102645 85456 102643
102643 95442 102645
102645 95442 95446
73149 95447 69782
95447 85457 69782
95447 95443 85457
85463 73149 69782
85458 95448 85464
95444 95448 85458
82063 78660 95445
92047 95449 88644
88644 95449 85459
95449 78660 85459
78660 82063 85459
98602 102005 92047
98602 92047 88644
73149 95453 95447
73149 85463 85469
73149 85469 73151
61650 95454 65016
1002 95457 85467
95457 108828 85467
108828 112191 85467
10894 14257 4415
10894 4415 1002
85471 14257 10894
102649 85472 85468
102649 85468 102647
109135 112535 95452
112535 102647 95452
112535 102649 102647
109135 95458 112535
73153 95459 73151
73151 95459 95453
73151 85469 85473
73151 85473 73153
85474 61648 65016
95454 85474 65016
95460 85474 95454
85470 65016 61648
111883 108504 95455
108504 111883 678
678 111883 4107
678 4107 10550
10550 4107 13923
4415 95457 1002
20398 13923 23777
112191 108828 95451
59550 53167 62831
65016 85470 61650
85470 95448 61650
85470 85464 95448
92047 88646 95449
88646 92047 98604
98604 92047 102005
111883 95455 108502
108502 95455 85465
95455 98604 85465
98604 102005 85465
676 4107 111883
676 111883 108502
10548 13923 4107
10548 4107 676
20396 23777 13923
20396 13923 10548
23777 20396 85466
33653 23777 85466
33655 23777 33653
33653 43463 33655
33653 43461 43463
95456 43463 49802
43463 53167 49802
43463 43461 53167
49802 53167 59550
62831 95450 59550
34357 24467 24465
88362 81747 78392
78392 71867 68608
85356 95352 85360
61649 95354 64923
95355 107883 111127
95353 3315 107883
3315 111127 107883
3315 3317 111127
3315 85357 85361
3315 85361 3317
71641 68419 85358
81513 85362 68419
71641 81513 68419
85360 95352 64923
81509 81513 71641
81509 91469 91471
91469 101407 91471
91469 101405 101407
101405 85359 107942
111277 101405 107942
101407 101405 111277
85363 111277 107942
64923 61647 85360
95354 71279 74595
95354 74595 85364
64923 95354 85364
81509 91471 81513
95352 61649 64923
85359 101405 98040
98040 91469 88104
71637 85354 58869
62017 71637 58869
71633 71637 62017
71633 85351 78154
81503 71633 78154
71637 71633 81503
85355 81503 78154
55297 51907 85352
55297 95350 51907
95350 85356 51907
95350 95352 85356
3315 95353 3313
3313 95353 95351
13149 9923 85357
3315 13149 85357
3313 13149 3315
13149 85353 9923
71641 85358 85354
71641 85354 71637
71637 81509 71641
71637 81503 81509
81503 85355 88104
91469 81503 88104
81509 81503 91469
98040 101405 91469
61647 64923 85364
71279 95356 74595
111129 95357 111127
111127 95357 95355
91473 91475 81515
91473 101411 91475
91473 101409 101411
101409 111285 101411
101409 111281 111285
111281 85367 85371
111281 85371 111285
74597 71277 85368
84485 81123 71277
84485 71277 74597
95358 91097 94497
95358 94497 85372
84485 95358 85372
81123 84485 85372
91097 95360 94497
3323 95361 3321
3321 95361 95359
3321 85369 85373
3321 85373 3323
91475 88105 85370
101415 85374 88105
91475 101415 88105
101411 101415 91475
111285 107943 85375
101415 111285 85375
81515 91475 78155
62017 49105 52341
91475 85370 78155
3319 85369 3321
111127 3319 111129
111127 3317 3319
3317 85361 85365
3317 85365 3319
81515 85366 85362
81515 85362 81513
81513 91473 81515
81513 91471 91473
91471 101409 91473
91471 101407 101409
101407 111281 101409
101407 111277 111281
111277 85363 85367
111277 85367 111281
74597 85368 85364
74597 85364 74595
81125 84485 95356
84485 74595 95356
84485 74597 74595
81125 95358 84485
111129 107884 95357
107884 111129 95359
111129 3321 95359
111129 3319 3321
3319 85365 85369
81515 78155 85366
101411 111285 101415
62017 58869 49105
52341 49105 39451
62005 95339 95337
62005 85339 85341
62005 85341 62007
22569 85340 95338
22569 95338 22571
22571 95340 22569
22569 95340 85342
62009 95341 62007
62007 95341 95339
62007 85341 85343
62007 85343 62009
62007 95339 62005
32417 85342 95340
32419 95342 32417
32417 95342 85344
95343 39453 42663
42663 39453 52335
52335 39453 49107
95341 62009 49107
62009 52335 49107
62009 62011 52335
62009 85343 85345
62009 85345 62011
42245 85344 95342
32417 95340 32419
12743 95338 85340
12745 95338 12743
12745 12743 2885
94137 90783 85334
90783 94137 95334
100775 90783 95334
100773 90783 100775
114022 110677 95336
110677 100775 95336
110677 100773 100775
114022 85338 110677
62005 95337 62003
62003 95337 95335
62003 85335 85339
62003 85339 62005
42803 39551 85336
52485 49217 39551
52485 39551 42803
62169 59013 49217
62169 49217 52485
71807 68607 59013
71807 59013 62169
71807 85337 68607
110681 114022 95336
2883 85338 114022
110681 2883 114022
2885 2883 110681
2885 12743 2883
42245 95342 42247
42247 95344 42245
42245 95344 85346
42665 95345 42663
32849 42669 32851
32849 42667 42669
42667 52341 42669
42667 52339 52341
52339 62017 52341
52339 62015 62017
62015 85349 68418
71633 62015 68418
62017 62015 71633
85351 71633 68418
55297 85352 85350
55297 85350 55295
55295 95348 55297
55297 95348 95350
95351 27 3313
95349 13147 27
13147 3313 27
13147 13149 3313
22983 19735 85353
13149 22983 85353
13147 22983 13149
32851 29597 19735
32851 19735 22983
42669 39451 29597
42669 29597 32851
32849 32851 22983
52341 39451 42669
32849 22983 19737
22983 9925 19737
42663 95345 95343
42663 52337 42665
42663 52335 52337
52335 62013 52337
52335 62011 62013
62011 85345 85347
62011 85347 62013
85346 95346 85348
95344 95346 85346
95347 29599 32849
95345 42665 29599
42665 32849 29599
42665 42667 32849
42665 52339 42667
42665 52337 52339
52337 62015 52339
52337 62013 62015
62013 85347 85349
62013 85349 62015
95346 51909 55295
85350 95346 55295
85348 95346 85350
51909 95348 55295
95349 9925 13147
13147 9925 22983
95347 32849 19737
88362 91711 81747
111285 85371 107943
94497 95360 91095
33041 85395 85397
33041 85397 33043
6555 85398 85396
6555 85396 6553
6553 95382 6555
6555 95382 95384
95385 19823 23167
95383 33043 19823
19823 33043 23167
33043 29691 23167
29691 85399 23167
33041 95383 95381
33043 85397 29691
6557 85398 6555
6555 95384 6557
6557 95384 95386
23169 95387 23167
23167 95387 95385
23167 85399 85401
23167 85401 23169
6559 85402 85400
6559 85400 6557
6557 95386 6559
6559 95386 95388
6557 85400 85398
33043 95383 33041
3133 95382 6553
85394 95380 85396
33033 95377 95373
33033 85389 85391
33033 85391 33037
95374 110937 114355
85392 95374 114355
85390 95374 85392
110937 95378 114355
71665 68422 95375
68422 71665 78160
78160 71665 81535
81535 95376 78160
33039 95379 33037
33037 95379 95377
33037 85391 85393
33037 85393 33039
114355 110935 85392
114355 95378 110935
95378 85394 110935
95378 95380 85394
33041 95381 33039
33039 95381 95379
33039 85393 85395
33039 85395 33041
95380 3133 6553
85396 95380 6553
23171 95389 23169
23169 95389 95387
23169 85401 85403
23169 85403 23171
22785 95394 22787
22787 95396 22785
22785 95396 85410
33059 29696 95395
42865 95397 39552
39552 95397 85409
95397 29696 85409
29696 33059 85409
49218 52545 42865
49218 42865 39552
85411 52545 49218
32635 85410 95396
32635 95396 32637
32637 95398 32635
32635 95398 85412
42865 39556 95397
39556 42865 49222
49222 42865 52545
62227 95399 59014
59014 95399 85411
95399 49222 85411
49222 52545 85411
68608 71867 62227
68608 62227 59014
78392 81747 71867
22785 85408 95394
33037 95377 33033
33055 85409 33059
33055 95395 95393
6561 85404 85402
6561 85402 6559
6559 95388 6561
6561 95388 95390
23177 95391 23171
23171 95391 95389
23171 85403 85405
23171 85405 23177
6563 85406 85404
6563 85404 6561
6561 95390 6563
6563 95390 95392
23177 19824 95391
33055 95393 29692
29692 95393 85405
95393 19824 85405
19824 23177 85405
85407 33055 29692
6563 3131 85406
3131 6563 95392
12971 3131 95392
12969 3131 12971
12971 95394 12969
12969 95394 85408
33059 95395 33055
33055 85407 85409
94497 91095 85372
101431 95372 98044
88110 91485 98044
85381 52357 49106
101423 85382 85378
101423 85378 101419
101419 85379 107944
111297 101419 107944
101423 101419 111297
88 3485 111297
88 111297 107944
85383 3485 88
104443 101057 85380
104443 95364 101057
49106 42685 39452
95364 85384 101057
22999 19738 95365
19738 22999 29600
29600 22999 32867
29600 32867 95367
32867 42687 95367
32867 42685 42687
42685 52359 42687
42685 52357 52359
52357 85381 58870
62035 52357 58870
52359 52357 62035
95364 95366 85384
49106 52357 42685
39452 32867 29598
39452 42685 32867
95360 85376 91095
95360 95362 85376
3323 28 95361
13161 95363 9924
9924 95363 85373
95363 28 85373
28 3323 85373
19736 22997 13161
19736 13161 9924
85377 22997 19736
101419 85378 85374
101419 85374 101415
101415 85375 85379
101415 85379 101419
95362 101059 104443
85380 95362 104443
85376 95362 85380
101059 95364 104443
13161 9926 95363
9926 13161 95365
13161 22999 95365
13161 22997 22999
22997 85377 29598
32867 22997 29598
22999 22997 32867
85385 62035 58870
88106 91483 85386
91483 88106 85382
101423 91483 85382
91483 101431 91485
91483 101427 101431
95372 101431 107948
101431 111301 107948
101431 101427 111301
111301 95368 107948
23155 19822 95369
33033 95373 29690
29690 95373 85387
95373 19822 85387
19822 23155 85387
85389 33033 29690
85388 95374 85390
95370 95374 85388
52361 49108 95371
49108 52361 58872
58872 52361 62037
58872 62037 95375
62037 71665 95375
62037 71663 71665
71663 81535 71665
71663 81533 81535
95376 81535 88110
81535 91485 88110
81535 81533 91485
91485 81533 91483
98044 91485 101431
91483 81533 85386
78156 71663 68420
101427 91483 101423
101423 111301 101427
101423 111297 111301
95368 111301 92
111301 3485 92
111301 111297 3485
85383 9996 3485
9996 92 3485
9996 10000 92
19818 23155 95369
10000 19818 95369
9996 19818 10000
85387 23155 19818
85384 95370 85388
95366 95370 85384
42687 39454 95367
39454 42687 95371
42687 52361 95371
42687 52359 52361
52359 62037 52361
52359 62035 62037
62035 85385 68420
71663 62035 68420
62037 62035 71663
78156 81533 71663
81533 78156 85386
81677 85333 78391
34357 30921 44161
95471 53879 40767
70436 73881 85602
70436 85600 73881
85600 95568 73881
85600 95566 95568
24559 95569 24555
24555 95569 95567
24555 34449 24559
24555 34445 34449
44245 40763 85603
34449 44245 85603
34445 44245 34449
85601 44245 40762
44245 85601 40763
73881 70438 85602
85602 70438 60812
70438 95570 60812
95570 64249 60812
73881 95568 70438
24563 95571 24559
24559 95571 95569
24559 34453 24563
24559 34449 34453
34449 85603 85605
34449 85605 34453
60812 64249 85604
34445 34437 44245
44245 34437 40762
34437 85599 40762
99234 109132 95565
99232 109132 99234
1308 4843 112621
1308 112621 109132
11198 14679 4843
11198 4843 1308
21040 24549 14679
21040 14679 11198
30916 34437 24549
30916 24549 21040
85599 34437 30916
80226 95566 85600
80226 85600 80224
80224 85598 80226
80226 85598 95564
112621 109136 95565
109136 112621 1312
1312 112621 4843
1312 4843 11202
11202 4843 14679
11202 14679 95567
14679 24555 95567
14679 24549 24555
24549 34445 24555
24549 34437 34445
64251 85606 85604
64251 85604 64249
64249 95570 64251
64251 95570 95572
54601 95574 51072
14699 95577 14697
14697 95577 95575
14697 85609 85611
14697 85611 14699
11846 15321 85612
15321 11846 85610
25189 15321 85610
25191 15321 25189
95578 25191 31564
25191 35081 31564
25191 25189 35081
35081 95576 31564
14701 95579 14699
14699 95579 95577
14699 85611 85613
14699 85613 14701
1964 5489 85614
5489 1964 85612
15321 5489 85612
15323 5489 15321
95580 15323 21678
15323 25191 21678
15323 15321 25191
25191 95578 21678
51072 44873 54601
109132 112621 95565
41412 44873 51072
41412 95576 31562
24567 95573 24563
24563 95573 95571
34453 30917 85607
24567 34453 85607
24563 34453 24567
34453 85605 30917
41410 44873 85608
51070 54601 44873
51070 44873 41410
64251 60814 85606
85606 60814 51070
60814 95574 51070
95574 54601 51070
64251 95572 60814
95575 11203 14697
95573 24567 11203
11203 24567 14697
24567 21041 14697
21041 85609 14697
24567 85607 21041
21676 25189 85610
31562 35081 25189
31562 25189 21676
44873 41412 85608
85608 41412 31562
95576 35081 31562
14703 95581 14701
99232 99234 89258
85597 99232 92767
95551 108830 85583
108830 112267 85583
85587 4491 1004
93699 85588 85584
93699 85584 93693
93693 95548 93699
93699 95548 95552
85585 61108 95549
95549 61108 61110
95553 61110 61108
95553 61108 85589
1004 95551 85583
41990 95554 85590
41988 85586 41990
41990 85586 95550
4491 1008 95551
85587 10896 4491
10896 1008 4491
10896 10900 1008
20736 24195 95555
10900 20736 95555
10896 20736 10900
30614 95556 24195
20736 30614 24195
41990 85590 41988
4491 95551 1004
108830 102383 112267
98920 102383 108830
85577 95545 45155
85581 95545 85577
61394 95546 85582
61394 85582 61392
61392 85578 61394
61394 85578 95542
102383 95547 102377
102377 95547 95543
102377 85579 108826
112267 102377 108826
102383 102377 112267
85583 112267 108826
90204 93693 85584
90204 85580 93693
85580 95548 93693
85580 95544 95548
85581 51360 95545
95545 51360 51362
95549 51362 51360
95549 51360 85585
51656 95550 85586
51656 85586 51654
51654 85582 51656
51656 85582 95546
102383 98920 95547
30610 30614 20736
40450 30614 30610
40450 40452 30614
50112 40452 40450
69472 72895 85591
85595 82775 79262
85592 95562 85596
95558 95562 85592
85593 90502 95559
95559 90502 90504
100490 90504 90502
100490 100492 90504
110380 100492 100490
110380 110382 100492
2570 110382 110380
2570 2572 110382
12438 2572 2570
12438 12440 2572
12438 85594 12440
12440 85594 95560
82775 79264 95561
92767 95563 89256
89256 95563 85595
95563 79264 85595
79264 82775 85595
85597 92767 89256
85596 95564 85598
95562 95564 85596
92767 89258 95563
95561 69472 85591
99232 89258 92767
79262 95561 85591
72895 69472 95557
50112 50114 40452
59864 50114 50112
59864 59866 50114
69470 72895 95557
59866 69470 95557
59864 69470 59866
85591 72895 69470
85588 93699 90206
95558 85588 90206
85592 85588 95558
93699 95552 90206
85589 70728 95553
95553 70728 70730
80518 70730 70728
80518 80520 70730
95559 80520 80518
95559 80518 85593
22280 95560 85594
22280 85594 22276
32144 22280 22276
32144 32148 22280
32144 85590 32148
32148 85590 95554
24195 20740 95555
24195 95556 20740
82775 95561 79262
95545 41700 45155
14701 95581 95579
14701 85615 14703
30637 20761 23896
30637 30635 20761
30637 40473 30635
40475 40473 30637
85627 40473 40475
85627 40475 95595
30951 34122 95596
40795 85628 34122
30951 40795 34122
40797 40795 30951
40797 95600 40795
95599 30637 23896
40795 95600 85630
95601 49829 43244
49829 40159 43244
49829 49827 40159
49829 59579 49827
59581 59579 49829
59581 69195 59579
69197 69195 59581
85629 69195 69197
85629 69197 95597
20763 23896 95598
95599 23896 20763
43244 40159 85631
20761 10925 10927
20761 10927 95598
23896 20761 95598
99257 99255 89281
99257 109161 99255
109163 109161 99257
109163 1339 109161
1341 1339 109163
1341 11229 1339
11231 11229 1341
11231 21071 11229
21073 21071 11231
34122 30949 95596
30949 21073 95596
30949 21071 21073
34122 85628 30949
95597 78989 85629
85629 78989 78987
78989 88985 78987
88987 88985 78989
88987 98945 88985
98947 98945 88987
98947 108853 98945
108855 108853 98947
108855 1031 108853
1033 1031 108855
1033 10925 1031
10927 10925 1033
50455 85630 95600
50455 95600 50457
50457 95602 50455
50455 95602 85632
78683 78681 68899
78683 88667 78681
88669 88667 78683
88669 98625 88667
98627 98625 88669
98627 108525 98625
108527 108525 98627
108527 699 108525
701 699 108527
10583 13702 85635
699 10583 85635
701 10583 699
95605 13702 10583
85636 95608 85638
95606 95608 85636
95609 39883 85639
85639 39883 39881
39883 95607 52667
49549 39883 52667
39881 39883 49549
52667 85637 49549
79611 85638 95608
79611 95608 79613
85640 79611 92791
79611 89601 92791
68899 78681 68897
89281 99255 89279
68899 68897 59303
49551 59303 59301
23556 20437 85633
95603 30315 23556
30315 20437 23556
30315 30313 20437
40161 43244 85631
30313 40161 85631
30315 40161 30313
95601 43244 40161
60199 85632 95602
60199 95602 60201
60201 95604 60199
60199 95604 85634
13702 10579 85635
20439 23556 85633
20439 85633 10579
95605 20439 10579
13702 95605 10579
95603 23556 20439
69807 85634 95604
69807 95604 69809
69809 95606 69807
69807 95606 85636
95607 49551 52667
52667 49551 85637
49551 59301 85637
59303 68897 59301
14701 85613 85615
89281 89279 79287
79287 79285 69495
93409 89902 85618
85618 89902 79926
89902 95586 79926
95586 83421 79926
93409 95584 89902
24581 95587 24579
24579 95587 95585
24579 85619 85621
24579 85621 24581
31270 95588 85622
31270 85622 31268
79926 73569 70132
41114 31270 31268
50778 41118 41114
50778 50782 41118
60518 50782 50778
60518 60522 50782
73569 70136 85620
70136 60518 85620
70136 60522 60518
70136 73569 79928
79928 73569 83421
83421 95586 79928
24581 21046 95587
41114 41118 31270
79926 83421 73569
70132 73569 85620
85619 24579 21042
109780 113265 85616
5489 1966 85614
85614 1966 109780
1966 95582 109780
95582 113265 109780
1966 5489 11848
11848 5489 15323
15323 95580 11848
14705 95583 14703
14703 95583 95581
14703 85615 85617
14703 85617 14705
89900 93409 85618
99884 95584 93409
89900 99884 93409
99882 99884 89900
113265 109782 85616
109782 99882 85616
109782 99884 99882
113265 95582 109782
14705 11204 95583
24579 95585 21042
21042 95585 85617
95585 11204 85617
11204 14705 85617
34471 95589 30918
30918 95589 85621
95589 21046 85621
21046 24581 85621
69784 79588 69786
89576 93103 83123
89576 83123 79588
99558 103071 93103
99558 93103 89576
109470 95594 103071
99558 109470 103071
109468 109470 99558
5173 1662 85626
1662 109468 85626
1662 109470 109468
5173 95592 1662
83123 79590 95593
79590 83123 89578
89578 83123 93103
89578 93103 99560
99560 93103 103071
103071 95594 99560
95595 50137 85627
85627 50137 50135
50137 59887 50135
59889 59887 50137
59889 69493 59887
69495 69493 59889
69495 79285 69493
69786 79588 95593
79287 89279 79285
79588 83123 95593
69784 60178 60174
40764 44271 34471
40764 34471 30918
85623 44271 40764
21386 95590 85624
21386 85624 21384
21384 85622 21386
21386 85622 95588
34471 30924 95589
30924 34471 40770
40770 34471 44271
53997 95591 50426
50426 95591 85623
95591 40770 85623
40770 44271 85623
85625 53997 50426
1660 5173 85626
11546 95592 5173
1660 11546 5173
11544 11546 1660
11544 85624 11546
11546 85624 95590
53997 50430 95591
85625 60174 53997
60174 50430 53997
60174 60178 50430
69784 69786 60178
44161 30921 40767
45155 41700 95541
85580 85576 95544
44167 53889 44169
44167 53887 53889
53887 85511 60172
63537 53887 60172
53889 53887 63537
85517 63537 60172
24793 85518 85512
24793 85512 24791
24791 34685 24793
24791 34683 34685
34683 44483 34685
44167 44169 34365
34683 44481 44483
44483 54205 85519
44481 54205 44483
54205 85513 50777
16241 85520 85514
16241 85514 16237
16237 95490 16241
16241 95490 95492
95493 10899 14275
95491 24133 10899
10899 24133 14275
24133 20735 14275
54205 50777 85519
44167 34365 30923
95489 44167 30923
34365 24475 24473
34681 44479 44481
44479 54205 44481
44479 54203 54205
63851 60517 85513
54205 63851 85513
54203 63851 54205
73483 70131 60517
73483 60517 63851
73483 85507 70131
16237 85514 85508
16237 85508 16231
16231 95486 16237
16237 95486 95490
95491 20739 24133
95487 34015 20739
20739 34015 24133
34015 30609 24133
30609 85515 24133
34015 85509 30609
14605 11197 85510
24475 85516 11197
14605 24475 11197
24473 24475 14605
30923 34365 95488
34365 24473 95488
20735 85521 14275
24133 85515 20735
24477 85522 85516
24477 85516 24475
24477 34367 34369
34367 44173 34369
34367 44171 44173
44171 53893 44173
44171 53891 53893
53891 85523 85529
53891 85529 53893
24795 21383 85524
34687 31267 21383
34687 21383 24795
34687 85525 31267
2884 6427 85530
16245 12746 85526
85526 12746 2884
12746 95496 2884
95496 6427 2884
16245 95494 12746
10895 85531 14277
85531 95495 14277
85531 95497 95495
14277 85527 10895
24481 85532 85528
24481 85528 24479
24479 34371 24481
24479 34369 34371
24477 34369 24479
34681 44481 34683
24479 85522 24477
14275 85527 14277
24475 34367 24477
24475 34365 34367
34365 44171 34367
34365 44169 44171
44169 53891 44171
44169 53889 53891
63537 60173 85523
53891 63537 85523
53889 63537 53891
63537 85517 60173
24795 85524 85518
24795 85518 24793
24793 34687 24795
24793 34685 34687
44483 41113 85525
34687 44483 85525
34685 44483 34687
44483 85519 41113
16245 85526 85520
16245 85520 16241
16241 95492 16245
16245 95492 95494
14277 95495 14275
14275 95495 95493
14275 85521 85527
24479 85528 85522
34369 44175 34371
34683 24791 34681
24791 21382 85506
24467 34357 34359
34357 44163 34359
34357 44161 44163
44161 53883 44163
44161 53881 53883
53881 85493 85499
53881 85499 53883
34679 85500 85494
34679 85494 34677
34677 95476 34679
34679 95476 95480
24467 34359 24469
83331 95481 83329
83329 93319 83331
83329 93317 93319
93317 85495 85501
93317 85501 93319
12744 16225 85502
12744 85496 16225
85496 95482 16225
85496 95478 95482
34013 95483 34011
34011 95483 95479
34011 43817 34013
83329 95481 95477
14599 24467 24469
14599 24469 14601
14601 85492 14599
53879 44161 40767
53879 53881 44161
53879 85487 85493
53879 85493 53881
34677 85494 85488
34677 85488 34675
34675 95472 34677
34677 95472 95476
83329 95477 83327
83327 95477 95473
83327 85489 89898
93317 83327 89898
83329 83327 93317
85495 93317 89898
22572 95478 85496
22572 85496 22570
22570 85490 22572
22572 85490 95474
34011 95479 34009
34009 95479 95475
34009 43815 34011
34009 43813 43815
43813 85491 85497
43813 85497 43815
14601 85498 85492
34011 43815 43817
43815 85497 85503
43815 85503 43817
14603 85504 85498
93319 79925 83331
93319 85501 89899
16231 85508 85502
16231 85502 16225
16225 95482 16231
16231 95482 95486
34015 95487 34013
34013 95487 95483
43817 40449 85509
34015 43817 85509
34013 43817 34015
43817 85503 40449
14605 85510 85504
14605 85504 14603
14603 24473 14605
14603 24471 24473
24471 95484 24473
24473 95484 95488
95489 40769 44167
95485 53885 40769
53885 44167 40769
53885 53887 44167
53885 85505 85511
53885 85511 53887
21382 24791 85512
93319 89899 79925
34681 24791 85506
79925 85507 73483
70135 83331 73483
14603 85498 14601
14601 24471 14603
14601 24469 24471
95484 24471 30922
24471 34359 30922
24471 24469 34359
30922 34359 40768
40768 34359 44163
40768 44163 95485
44163 53885 95485
44163 53883 53885
53883 85499 85505
53883 85505 53885
34681 85506 85500
34681 85500 34679
41117 44479 95480
44479 34679 95480
44479 34681 34679
44479 41117 54203
54203 41117 50781
54203 50781 63851
63851 50781 60521
63851 60521 73483
73483 60521 70135
95481 83331 70135
83331 79925 73483
103659 95540 100188
34369 44173 44175
44173 53893 53895
82405 85557 85559
82405 85559 82409
74485 71011 85558
74485 95522 71011
95522 85560 71011
95522 95524 85560
82409 78960 95523
95525 78960 82409
85559 95525 82409
85561 95525 85559
71012 74497 85562
82405 95523 95521
71012 85560 74497
85560 95524 95526
95527 85561 85563
95527 95525 85561
74503 85564 85562
74503 85562 74497
74497 95526 74503
74503 95526 95528
95529 85563 85565
95529 95527 85563
85564 74503 71014
95530 85564 71014
85560 95526 74497
82409 95523 82405
74485 95520 95522
74477 95520 74485
90786 95518 80804
95518 84373 80804
90786 94383 100776
100776 94383 104353
104353 95516 100776
72527 95519 72523
72523 95519 95517
72523 85553 78956
82401 72523 78956
72527 72523 82401
85555 82401 78956
71010 74477 85556
84373 80808 85554
85554 80808 71010
80808 95520 71010
95520 74477 71010
84373 95518 80808
72527 69168 95519
69168 72527 95521
72527 82405 95521
72527 82401 82405
82401 85555 85557
82401 85557 82405
74485 85558 85556
74485 85556 74477
85566 85564 95530
74503 95528 71014
95531 85565 85567
95531 95529 85565
95534 95538 85570
92415 95539 92411
92411 95539 95535
92411 85571 85575
92411 85575 92415
100186 103659 85576
100186 85572 103659
85572 95540 103659
85572 95536 95540
35359 31850 95537
45155 95541 41698
41698 95541 85573
95541 31850 85573
31850 35359 85573
85577 45155 41698
85574 95542 85578
95538 95542 85574
92415 88960 95539
102377 95543 98916
98916 95543 85575
95543 88960 85575
88960 92415 85575
85579 102377 98916
85576 103659 100188
95544 85576 100188
85570 95538 85574
85552 90786 80804
85573 35359 31848
95537 21972 85569
110082 113549 85568
2266 5767 113549
2266 113549 110082
12138 95532 5767
2266 12138 5767
12136 12138 2266
21970 25479 95533
12138 21970 95533
12136 21970 12138
85569 25479 21970
85566 95534 85570
95530 95534 85566
92411 95535 88956
95535 85567 88956
95535 95531 85567
85571 92411 88956
85568 113549 110084
95536 85568 110084
85572 85568 95536
110084 113549 2268
2268 113549 5767
5767 95532 2268
25479 21972 95533
35359 95537 31848
31848 95537 85569
21972 25479 85569
44173 53895 44175
94383 90786 85552
72519 85553 72523
4439 85537 4441
114237 85538 85536
114237 85536 114233
114233 6441 114237
114233 6437 6441
6437 95500 6441
6441 95500 95502
95503 108829 112221
95501 4441 108829
108829 4441 112221
4441 1003 112221
4439 85535 85537
1003 85539 112221
114241 85540 85538
114241 85538 114237
114237 6445 114241
114237 6441 6445
6441 95502 6445
6445 95502 95504
112223 95505 112221
112221 95505 95503
112221 85539 85541
112221 85541 112223
114241 110679 85540
4441 85537 1003
4439 95501 95499
4441 95501 4439
6437 95498 95500
53893 85529 85533
53893 85533 53895
110678 114229 85534
114229 110678 85530
6427 114229 85530
6431 114229 6427
6427 95496 6431
6431 95496 95498
95499 1007 4439
85535 4439 1007
95497 85535 1007
85531 85535 95497
24481 21039 85532
34371 30915 21039
34371 21039 24481
44175 40761 30915
44175 30915 34371
53895 50425 40761
53895 40761 44175
53895 85533 50425
114233 85536 85534
114233 85534 114229
114229 6437 114233
114229 6431 6437
6431 95498 6437
114241 6445 110679
6445 95506 110679
95506 85542 110679
6445 2886 95506
82389 72515 69167
82389 82393 72515
82389 85547 85549
82389 85549 82393
100774 104349 85550
114259 110682 85548
85548 110682 100774
110682 95514 100774
95514 104349 100774
114259 95512 110682
72519 95515 72515
72515 95515 95513
82393 78955 85551
72519 82393 85551
72515 82393 72519
82393 85549 78955
90784 94383 85552
94383 90784 85550
104349 94383 85550
104353 94383 104349
104349 95514 104353
104353 95514 95516
72523 95517 72519
72519 95517 95515
72519 85551 85553
95511 82389 69167
80804 84373 85554
95513 69167 72515
85546 95512 114259
6445 95504 2886
95507 98919 102333
95505 112223 98919
98919 112223 102333
112223 108825 102333
108825 85543 102333
112223 85541 108825
85542 95508 85544
95506 95508 85542
95509 88959 92373
95507 102333 88959
88959 102333 92373
102333 98915 92373
98915 85545 92373
102333 85543 98915
85544 95510 85546
95508 95510 85544
95511 78959 82389
95509 92373 78959
78959 92373 82389
92373 88955 82389
88955 85547 82389
92373 85545 88955
110680 114259 85548
110680 85546 114259
85546 95510 95512
88000 32050 45128
71805 81677 71807
81677 78391 85337
5093 1613 85141
112877 5093 85141
112875 5093 112877
14935 85142 1613
5093 14935 1613
14933 14935 5093
21339 24805 95140
24805 14933 95140
24805 14935 14933
24805 21339 34695
34695 21339 31223
112875 112877 102985
31223 95144 34695
95141 93333 79881
79881 93333 83347
93333 89849 83347
89849 85143 83347
93333 85137 89849
44807 41381 85138
54537 85144 41381
44807 54537 41381
54535 54537 44807
54535 95142 54537
54537 95142 95146
95145 79881 83347
112875 102985 99517
95139 112875 99517
102985 89533 99517
15245 11809 1931
15245 1931 5401
25115 21645 11809
25115 11809 15245
35005 31531 21645
35005 21645 25115
44807 85138 31531
35005 44807 31531
44805 44807 35005
51047 54535 95138
54535 44805 95138
54535 44807 44805
51047 95142 54535
95143 50377 53901
53901 50377 63547
63547 50377 60125
63547 60125 85139
60125 69731 85139
60125 69735 69731
85140 69731 83035
69731 79539 83035
69731 69735 79539
83035 79539 93015
93015 79539 89533
93015 89533 102985
95147 30869 34379
34379 30869 85145
30869 40709 85145
30869 40713 40709
83347 85143 79875
54539 85148 85144
54539 85144 54537
54537 95146 54539
54539 95146 95150
95151 20995 24489
95147 34379 20995
20995 34379 24489
34379 30865 24489
30865 85149 24489
34379 85145 30865
34697 31219 85146
44497 85150 31219
34697 44497 31219
44495 44497 34697
50733 54221 95148
54221 44495 95148
54221 44497 44495
54221 50733 63869
63869 50733 60473
95149 73499 60473
73499 63869 60473
73499 73501 63869
73499 85147 85151
73499 85151 73501
79875 85147 73499
5401 109735 113187
83347 79875 73499
95145 83347 70087
40713 95143 53901
50373 40713 53901
40709 40713 50373
63547 60121 50373
63547 50373 53901
63547 85139 60121
83035 79533 85140
93015 89527 79533
93015 79533 83035
102985 99511 89527
102985 89527 93015
112877 109423 99511
112877 99511 102985
112877 85141 109423
14935 11497 85142
24805 21335 11497
24805 11497 14935
34697 85146 21335
24805 34697 21335
34695 34697 24805
41069 44495 95144
44495 34695 95144
44495 34697 34695
41069 95148 44495
95149 70087 73499
70087 83347 73499
54541 85152 85148
5401 1931 109735
113187 109735 99833
60784 64181 54529
60784 54529 51042
70410 73813 64181
70410 64181 60784
80198 83655 73813
80198 73813 70410
90178 93645 83655
90178 83655 80198
93645 90178 85136
103613 93645 85136
103615 93645 103613
44801 44799 54529
95130 103615 110056
103615 103613 113507
113507 95126 110056
83953 80486 95127
80486 83953 95131
83953 93951 95131
83953 93949 93951
93949 103923 93951
93949 103921 103923
103921 95128 103923
103923 95128 95132
95133 21653 25113
103615 113507 110056
54529 44799 51042
44799 85135 51042
34999 44799 44801
25107 34999 95125
25107 34997 34999
34997 85133 41380
44799 34997 41380
34999 34997 44799
85135 44799 41380
100158 103613 85136
103613 100158 85134
113505 103613 85134
113507 103613 113505
95126 113507 2240
113507 5723 2240
113507 113505 5723
5723 95122 2240
83953 95127 83951
83951 95127 95123
83951 93949 83953
83951 93947 93949
93947 103921 93949
93947 103919 103921
103919 95124 103921
103921 95124 95128
35001 95129 34999
34999 95129 95125
34999 44801 35001
95129 35001 21653
35001 25113 21653
35001 35003 25113
35001 44803 35003
25113 15245 11819
25113 25115 15245
25113 35005 25115
25113 35003 35005
35003 44805 35005
35003 44803 44805
44803 95134 44805
44805 95134 95138
64183 60786 95135
60786 64183 70412
70412 64183 73815
70412 73815 80200
80200 73815 83657
83657 95136 80200
95139 109427 112875
112875 109427 5093
5093 109427 1617
5093 1617 14933
14933 1617 11501
11501 95140 14933
95141 89855 93333
95137 103295 89855
89855 103295 93333
103295 99833 93333
99833 85137 93333
95133 25113 11819
113187 99833 103295
15245 1935 11819
5401 109741 1935
35001 44801 44803
95134 44803 51046
44803 54529 51046
44803 44801 54529
51046 54529 95135
54529 64183 95135
54529 64181 64183
64181 73815 64183
64181 73813 73815
73813 83657 73815
73813 83655 83657
95136 83657 90180
83657 93645 90180
83657 83655 93645
90180 93645 100160
100160 93645 103615
103615 95130 100160
93951 90466 95131
90466 93951 100452
100452 93951 103923
103923 95132 100452
95137 99839 103295
103295 99839 113187
113187 99839 109741
113187 109741 5401
5401 1935 15245
21652 25107 95125
54541 85148 54539
54541 95150 95152
54551 64205 54553
54551 64203 64205
95166 64205 70414
64205 73835 70414
64205 64203 73835
70414 73835 80202
80202 73835 83677
80202 83677 95167
83677 93669 95167
83677 93667 93669
93667 103639 93669
54553 85164 54551
93667 103637 103639
103637 113531 113533
113531 5751 113533
113531 5749 5751
5749 15589 5751
5749 15587 15589
15587 25465 15589
15587 25463 25465
95168 25465 31824
25465 35341 31824
25465 25463 35341
35341 95164 31824
103637 113533 103639
54553 85166 85164
14631 85163 11149
85165 95165 95163
54551 85162 54549
54549 64203 54551
54549 64201 64203
64201 73835 64203
64201 73833 73835
73833 83677 73835
73833 83675 83677
83675 93667 83677
83675 93665 93667
93665 103637 93667
93665 103635 103637
103635 113531 103637
103635 113529 113531
113529 5749 113531
113529 5747 5749
5747 15587 5749
5747 15585 15587
15585 25463 15587
15585 25461 25463
25461 35341 25463
25461 35339 35341
35339 95162 35341
35341 95162 95164
11149 85165 14631
85165 95163 14631
95169 1263 4799
85167 4799 1263
95165 85167 1263
85165 85167 95165
41388 95174 31532
95174 35029 31532
41388 44827 51048
51048 44827 54555
54555 95170 51048
103641 100162 95171
100162 103641 110058
110058 103641 113535
110058 113535 2242
2242 113535 5753
2242 5753 12112
12112 5753 15591
15591 95172 12112
95175 109085 112583
85171 112583 109085
95173 85171 109085
85169 85171 95173
21646 25141 85172
35029 31538 85170
85170 31538 21646
31538 95176 21646
95176 25141 21646
35029 95174 31538
109081 85173 112583
85173 95175 112583
85168 41388 31532
54551 85164 85162
44827 41388 85168
4799 85167 1259
41382 44827 85168
44827 41382 85166
54553 44827 85166
54555 44827 54553
95170 54555 60788
54555 64205 60788
54555 54553 64205
64205 95166 60788
93669 90182 95167
90182 93669 95171
93669 103641 95171
93669 103639 103641
103639 113535 103641
103639 113533 113535
113533 5753 113535
113533 5751 5753
5751 15591 5753
5751 15589 15591
95172 15591 21942
15591 25465 21942
15591 15589 25465
25465 95168 21942
1259 85169 4799
85169 95169 4799
85169 95173 95169
31532 35029 85170
54539 95150 54541
14629 85163 14631
14629 95163 95161
63871 60469 50729
63871 50729 54223
63871 85155 60469
51044 54545 85158
54545 51044 85156
64195 54545 85156
64197 54545 64195
64195 95154 64197
64197 95154 95156
95157 80201 83671
83671 80201 93661
54223 41065 44499
93661 80201 90181
103631 90181 100161
103631 100161 113525
113525 100161 110057
113525 110057 5743
5743 110057 2241
5743 2241 15581
15581 2241 12111
15581 12111 25457
25457 12111 21941
21941 95158 25457
14627 95159 14625
93661 90181 103631
54223 50729 41065
44499 41065 85154
24491 85153 20991
24491 95153 24489
24489 95153 95151
24489 85149 85153
24489 85153 24491
44499 85154 85150
44499 85150 44497
44497 54223 44499
44497 54221 54223
54221 63871 54223
54221 63869 63871
73501 70079 85155
63871 73501 85155
63869 73501 63871
73501 85151 70079
54541 51043 85152
95152 60787 64195
95152 64195 85156
54541 95152 85156
51043 54541 85156
60787 95154 64195
95155 11153 14625
95153 24491 11153
11153 24491 14625
24491 20991 14625
20991 85157 14625
14625 95159 95155
14625 85157 85159
14625 85159 14627
54547 85160 85158
54549 85162 85160
54549 85160 54547
54547 64201 54549
54547 64199 64201
64199 73833 64201
64199 73831 73833
73831 83675 73833
73831 83673 83675
83673 93665 83675
83673 93663 93665
93663 103635 93665
93663 103633 103635
103633 113529 103635
103633 113527 113529
113527 5747 113529
113527 5745 5747
5745 15585 5747
5745 15583 15585
15583 25461 15585
15583 25459 25461
25459 35339 25461
25459 35337 35339
35337 95160 35339
35339 95160 95162
14631 95163 14629
14627 85161 14629
14629 85161 85163
14627 85159 85161
14629 95161 14627
54547 85158 54545
54545 64199 54547
54545 64197 64199
70413 73831 95156
73831 64197 95156
73831 64199 64197
95157 83671 70413
83671 73831 70413
83671 83673 73831
83671 93663 83673
83671 93661 93663
93661 103633 93663
93661 103631 103633
103631 113527 103633
103631 113525 113527
113525 5745 113527
113525 5743 5745
5743 15583 5745
5743 15581 15583
15581 25459 15583
15581 25457 25459
31823 35337 95158
35337 25457 95158
35337 25459 25457
31823 95160 35337
14627 95161 95159
85173 95177 95175
25107 21652 95121
103919 90465 100451
104227 114153 104231
104227 114149 114153
114149 6349 114153
114149 6345 6349
6345 16181 6349
6345 16179 16181
16179 26031 16181
16179 26029 26031
26029 95076 26031
26031 95076 95082
112841 95083 112839
94245 104227 104231
112839 95083 95077
112839 5057 5059
5057 85101 85105
5057 85105 5059
73461 85106 85102
73461 85102 73459
73459 83311 73461
73459 83309 83311
83309 93299 83311
83309 93297 93299
93297 103263 93299
93297 103261 103263
112839 5059 112841
94245 104231 94249
94245 94249 84257
94245 84257 80765
83307 93295 93297
93295 103261 93297
93295 103259 103261
95078 103261 109740
103261 113151 109740
103261 103259 113151
113151 95072 109740
25079 21650 95073
21650 25079 31536
31536 25079 34969
31536 34969 41386
41386 34969 44769
41386 44769 95079
44769 54499 95079
44769 54497 54499
54497 85099 85103
54497 85103 54499
61076 64453 85104
64453 61076 85100
74083 64453 85100
74085 64453 74083
74083 95074 74085
74085 95074 95080
95081 80765 84257
95075 94245 80765
103261 95078 103263
103263 95078 95084
54501 95085 54499
54499 95085 95079
112841 5059 5061
5059 85105 11496
14899 5059 11496
5061 5059 14899
85109 14899 11496
60468 63831 85110
63831 60468 85106
73461 63831 85106
73463 63831 73461
73461 83313 73463
73461 83311 83313
95090 83313 89854
83313 93299 89854
83313 83311 93299
89854 93299 99838
99838 93299 103263
103263 95084 99838
54503 95091 54501
54501 95091 95085
54501 85107 85111
54501 85111 54503
41670 45087 85112
45087 41670 85108
54811 45087 85108
54813 45087 54811
112841 5061 95089
83307 93297 83309
109426 112841 95089
26033 95082 95088
54499 85103 85107
54499 85107 54501
51330 54811 85108
54811 51330 85104
64453 54811 85104
64455 54811 64453
95086 64455 70700
64455 74085 70700
64455 64453 74085
74085 95080 70700
84259 95087 84257
84257 95087 95081
84257 94251 84259
84257 94249 94251
94249 104235 94251
94249 104231 104235
104231 114157 104235
104231 114153 114157
114153 6353 114157
114153 6349 6353
6349 16185 6353
6349 16181 16185
16181 26033 16185
16181 26031 26033
26031 95082 26033
112841 109426 95083
95092 54813 61080
73457 83307 83309
73459 85098 73457
15205 25075 25077
25075 85091 31528
34967 25075 31528
25077 25075 34967
41378 44767 34967
41378 34967 31528
85095 44767 41378
74081 85096 85092
74081 85092 74079
74079 95064 74081
74081 95064 95068
15205 25077 15207
95069 90747 94241
104223 90747 100735
95065 114141 100735
114141 104223 100735
114141 114145 104223
114141 6341 114145
114141 6337 6341
12703 16177 95066
16177 6337 95066
16177 6341 6337
16177 12703 26027
26027 12703 22529
94241 90747 104223
5361 15205 15207
5361 15207 5363
113147 5361 5363
95065 110633 114141
114141 110633 6337
6337 110633 2835
2835 95066 6337
112835 95067 112833
112833 95067 95063
112833 5053 112835
112833 5051 5053
14889 11495 85093
5053 14889 85093
5051 14889 5053
14889 85089 11495
63821 60467 85090
73455 85094 60467
63821 73455 60467
73453 73455 63821
73453 83305 73455
73453 83303 83305
83303 93293 83305
83303 93291 93293
93291 103257 93293
93291 103255 103257
103255 113149 103257
103255 113147 113149
113147 5363 113149
22529 95070 26027
112837 95071 112835
112835 95071 95067
112835 5055 112837
74083 85100 85096
74083 85096 74081
74081 95068 74083
74083 95068 95074
94245 95075 94241
94241 95075 95069
94241 104227 94245
94241 104223 104227
104223 114149 104227
104223 114145 114149
114145 6345 114149
114145 6341 6345
6341 16179 6345
6341 16177 16179
16177 26029 16179
16177 26027 26029
26027 95070 26029
26029 95070 95076
112839 95077 112837
112837 95077 95071
112837 5057 112839
112837 5055 5057
5055 85097 85101
5055 85101 5057
73459 85102 85098
85099 54497 51040
73457 83309 73459
44769 44767 54497
44767 85095 51040
112835 5053 5055
5053 85093 85097
5053 85097 5055
73457 85098 85094
73457 85094 73455
73455 83307 73457
73455 83305 83307
83305 93295 83307
83305 93293 93295
93293 103259 93295
93293 103257 103259
103257 113151 103259
103257 113149 113151
95072 113151 1934
113151 5363 1934
113151 113149 5363
1934 5363 11816
11816 5363 15207
11816 15207 95073
15207 25079 95073
15207 25077 25079
25077 34969 25079
25077 34967 34969
34967 44769 34969
34967 44767 44769
54497 44767 51040
100451 95124 103919
54813 64455 61080
64455 95086 61080
31822 25421 35299
35299 95106 31822
95109 11817 15225
95107 25093 11817
25093 15225 11817
25093 25095 15225
25093 85119 85121
25093 85121 25095
113493 85122 85120
113493 85120 113491
113491 5711 113493
21940 25421 31822
113491 5709 5711
5711 95108 95110
15225 11818 95109
11818 15225 95111
15225 25097 95111
15225 25095 25097
25095 85121 85123
25095 85123 25097
113493 110051 85122
5713 85124 110051
113493 5713 110051
5711 5713 113493
5709 95108 5711
21940 15545 25421
12108 15545 21940
5709 5707 15545
34979 31529 25091
31529 85117 25091
34979 85115 31529
2236 5707 85118
12104 15545 5707
12104 5707 2236
15545 12104 85116
25419 15545 85116
25421 15545 25419
25419 35299 25421
25419 35297 35299
95106 35299 41672
35299 45091 41672
35299 35297 45091
45091 95104 41672
25093 95107 25091
25091 95107 95105
25091 85117 85119
25091 85119 25093
110050 113491 85120
113491 110050 85118
5707 113491 85118
5709 113491 5707
95108 5709 12108
5709 15545 12108
5711 95110 5713
5713 95110 95112
25099 95113 25097
25097 95113 95111
25103 95119 95117
25103 85129 85131
25103 85131 25105
5721 85132 85130
5721 85130 5719
95120 5721 12110
5721 15557 12110
5721 5719 15557
15557 95118 12110
25107 95121 25105
25105 95121 95119
25105 85131 31530
34997 25105 31530
25107 25105 34997
85133 34997 31530
110052 113505 85134
113505 110052 85132
5721 113505 85132
5723 113505 5721
5721 95120 5723
5723 95120 95122
95123 80485 83951
83951 80485 93947
93947 80485 90465
93947 90465 103919
25105 95119 25103
21651 34979 25091
15557 95116 95118
5717 15555 15557
25097 85123 85125
25097 85125 25099
5715 85126 85124
5715 85124 5713
12109 15553 95112
15553 5713 95112
15553 5715 5713
12109 95114 15553
25101 95115 25099
25099 95115 95113
25099 85125 85127
25099 85127 25101
5717 85128 85126
5717 85126 5715
5715 15555 5717
5715 15553 15555
15553 95114 15555
15555 95114 95116
25103 95117 25101
25101 95117 95115
25101 85127 85129
25101 85129 25103
5719 85130 85128
5719 85128 5717
5717 15557 5719
15555 95116 15557
54813 54811 64455
95103 34979 21651
44463 95102 41068
54185 50728 85110
63831 54185 85110
63833 54185 63831
95096 63833 70086
63833 73463 70086
63833 63831 73463
70086 73463 79880
79880 73463 83313
83313 95090 79880
95097 41387 44777
95091 54503 41387
50728 44461 41064
54503 44777 41387
54503 85111 85113
54503 85113 54505
31820 35295 85114
35295 31820 85112
45087 35295 85112
45089 35295 45087
95098 45089 51334
45089 54813 51334
45089 45087 54813
54813 95092 51334
94257 95099 94253
54503 54505 44777
50728 54185 44461
41064 34661 31218
41064 44461 34661
84259 80766 95087
80766 84259 95093
84259 94253 95093
84259 94251 94253
94251 104239 94253
94251 104235 104239
104235 114161 104239
104235 114157 114161
114157 6357 114161
114157 6353 6357
6353 16187 6357
6353 16185 16187
16185 26035 16187
16185 26033 26035
26033 95088 26035
26035 95088 95094
5061 1616 95089
1616 5061 95095
5061 14901 95095
5061 14899 14901
14899 85109 21334
24771 14899 21334
14901 14899 24771
31218 34661 24771
31218 24771 21334
94253 95099 95093
94253 104243 94257
94253 104239 104243
104239 114165 104243
54505 41379 44777
54505 85113 51041
21938 25419 85116
25419 21938 85114
35295 25419 85114
35297 25419 35295
35295 45091 35297
35295 45089 45091
45089 95098 45091
45091 95098 95104
94257 90748 95099
90748 94257 100736
100736 94257 104243
100736 104243 110634
110634 104243 114165
110634 114165 2836
2836 114165 6361
2836 6361 12704
12704 6361 16189
16189 95100 12704
24773 21338 95101
21338 24773 31222
31222 24773 34663
31222 34663 41068
41068 34663 44463
54505 51041 41379
95105 21651 25091
41379 85115 34979
31537 44777 34979
104239 114161 114165
114161 6361 114165
114161 6357 6361
6357 16189 6361
6357 16187 16189
95100 16189 22530
16189 26035 22530
16189 16187 26035
26035 95094 22530
14901 11500 95095
11500 14901 95101
14901 24773 95101
14901 24771 24773
24771 34663 24773
24771 34661 34663
34661 44463 34663
34661 44461 44463
95102 44463 50732
44463 54185 50732
44463 44461 54185
50732 54185 60472
60472 54185 63833
63833 95096 60472
95103 31537 34979
95097 44777 31537
44777 41379 34979
71807 81677 85337
112583 85171 109081
15273 11810 85172
81411 78158 95277
78158 81411 95279
81411 91361 95279
81411 91359 91361
91359 85279 85281
91359 85281 91361
85280 95280 85282
95278 95280 85280
91363 95281 91361
91361 95281 95279
91361 85281 98038
95276 95278 85278
101303 91361 98038
85283 101303 98038
95280 22279 25571
85284 95280 25571
85282 95280 85284
22279 95282 25571
91363 88108 95281
88108 91363 95283
91363 101305 95283
91363 101303 101305
101303 85283 107940
111181 101303 107940
91363 91361 101303
85278 95278 85280
91357 85279 91359
91357 85277 85279
85273 91353 88107
95269 85273 88107
85271 85273 95269
22278 95272 85274
22278 85274 22274
22274 85272 22278
22278 85272 95270
91355 95273 91353
91353 95273 95271
91353 85273 85275
91353 85275 91355
85274 95274 85276
95272 95274 85274
95275 78157 81409
95273 91355 78157
91355 81409 78157
91355 91357 81409
91355 85275 85277
91355 85277 91357
85276 95276 85278
95274 95276 85276
81411 95277 81409
81409 95277 95275
81409 91359 81411
81409 91357 91359
101305 101303 111181
85285 111181 107940
25571 22275 85284
25571 95282 22275
85291 13227 9994
51653 85290 95288
51653 95288 51655
51655 95290 51653
51653 95290 85292
13227 9998 95289
23083 95291 19816
19816 95291 85291
95291 9998 85291
9998 13227 85291
85293 23083 19816
85292 95292 85294
95290 95292 85292
23083 19820 95291
32959 95293 29688
29688 95293 85293
95293 19820 85293
19820 23083 85293
85295 32959 29688
61391 85294 95292
61391 95292 61393
61393 95294 61391
61391 95294 85296
32961 95295 32959
32959 95295 95293
90 3383 85289
95271 88107 91353
95289 90 85289
13227 95289 9994
95282 85286 22275
95282 95284 85286
101305 98042 95283
98042 101305 95285
101305 111183 95285
101305 111181 111183
111181 85285 86
3379 111181 86
111183 111181 3379
85287 3379 86
32143 85286 95284
32143 95284 32147
32147 95286 32143
32143 95286 85288
111183 107946 95285
107946 111183 95287
111183 3383 95287
111183 3379 3383
3379 85287 85289
3379 85289 3383
41987 85288 95286
41987 95286 41989
41989 95288 41987
41987 95288 85290
3383 90 95287
9994 95289 85289
32959 85295 85297
95268 95270 85270
95269 95267 85269
88359 78393 91565
78389 78393 88359
91565 85249 88359
31561 85250 95252
31561 95252 31563
31563 95256 31561
31561 95256 85256
90203 85257 93433
85257 95253 93433
85257 95257 95253
93433 85251 90203
78393 95251 91565
85252 95258 85258
95259 89 3353
95255 13187 89
89 13187 3353
13187 9993 3353
9993 85259 3353
23027 19815 9993
23027 9993 13187
23027 85253 19815
52399 49215 85254
62083 59011 49215
62083 49215 52399
95254 95258 85252
68609 78393 78389
68609 78389 85255
71721 68609 85255
21677 24906 95248
21677 95252 24906
95252 85246 24906
95252 85250 85246
93433 95253 93431
93431 95253 95249
93431 85247 85251
93431 85251 93433
85248 95254 85252
95250 95254 85248
95255 9997 13187
13187 9997 23027
23027 9997 19819
23027 19819 85253
19819 29687 85253
19819 29693 29687
29693 39549 29687
39553 39549 29693
85254 39549 52399
39549 49219 52399
39549 39553 49219
52399 49219 62083
62083 49219 59015
62083 59015 71721
71721 59015 68609
71721 68605 59011
71721 59011 62083
71721 85255 68605
41409 85256 95256
35409 85266 85262
35409 85262 35407
35407 95262 35409
35409 95262 95264
95265 98041 101287
95263 111161 98041
98041 111161 101287
111161 107939 101287
107939 85267 101287
111161 85263 107939
63977 60811 85264
73605 70435 60811
73605 60811 63977
73605 85265 70435
85266 35409 32146
95266 85266 32146
85268 85266 95266
35409 95264 32146
98037 85269 101287
85269 95265 101287
85269 95267 95265
101287 85267 98037
85268 95268 85270
95266 95268 85268
95269 85269 85271
83443 85261 80223
85270 95270 85272
80223 85265 73605
70437 83443 73605
41409 95256 41411
41411 95260 41409
41409 95260 85260
95261 80225 83443
85261 83443 80225
95257 85261 80225
85257 85261 95257
95258 32145 35407
85262 95258 35407
85258 95258 85262
32145 95262 35407
95263 107945 111161
95259 3353 107945
107945 3353 111161
3353 85 111161
85 85263 111161
3353 85259 85
51069 85260 95260
51069 95260 51071
85264 51069 63977
51069 60813 63977
51069 51071 60813
63977 60813 73605
73605 60813 70437
95261 83443 70437
83443 80223 73605
101523 85245 98305
32959 85297 32961
85298 95294 74237
13267 87 3431
95320 19821 23117
95320 23117 85324
13267 95320 85324
9995 13267 85324
23117 19821 32991
32991 19821 29695
29695 95324 32991
98307 85325 101595
85325 95321 101595
85325 95325 95321
13267 9995 87
101595 85321 98307
85326 95322 84131
85322 95322 85326
80807 95326 84131
95327 68421 71609
95323 81469 68421
68421 81469 71609
81469 78153 71609
78153 85327 71609
81469 85323 78153
23117 19817 85324
32993 85328 19817
95322 80807 84131
3431 107941 111237
3431 87 107941
111237 98039 101365
91433 88109 101365
101365 88109 98043
101365 98043 111237
111237 98043 107947
111237 107947 3431
3431 107947 91
3431 91 13267
13267 91 9999
9999 95320 13267
101595 95321 101593
101593 95321 95317
101593 85319 85321
101593 85321 101595
74271 71009 85320
74271 95318 71009
95318 85322 71009
95318 95322 85322
95323 78159 81469
95319 91433 78159
78159 91433 81469
91433 88103 81469
88103 85323 81469
101365 98039 88103
101365 88103 91433
111237 107941 98039
23117 32993 19817
32991 32993 23117
39555 42799 95324
42799 32991 95324
91643 88361 81677
88361 85333 81677
91643 85329 88361
95330 90785 94137
85334 95330 94137
85330 95330 85334
90785 95334 94137
62003 95335 62001
62001 95335 95331
71611 68417 85335
62003 71611 85335
62001 71611 62003
71611 85331 68417
32995 29689 85332
42803 85336 29689
32995 42803 29689
42801 42803 32995
42801 52485 42803
42801 52483 52485
59017 62169 95332
62169 52483 95332
62169 52485 52483
95333 71805 59017
71805 62169 59017
71805 71807 62169
78395 91643 81677
95319 88109 91433
95329 91643 78395
71805 68611 81677
42799 32993 32991
39555 95328 42799
95329 88365 91643
85329 91643 88365
95325 85329 88365
85325 85329 95325
84131 80803 85326
84131 95326 80803
95326 85330 80803
95326 95330 85330
95331 58871 62001
95327 71609 58871
71609 62001 58871
71609 71611 62001
71609 85327 85331
71609 85331 71611
32995 85332 85328
32995 85328 32993
32993 42801 32995
32993 42799 42801
49221 52483 95328
52483 42799 95328
52483 42801 42799
49221 95332 52483
95333 68611 71805
81677 68611 78395
95294 71013 74237
74271 95316 95318
74271 85318 74267
32967 85305 32969
85304 95304 85306
95302 95304 85304
32971 95305 32969
32969 95305 95303
32969 85305 85307
32969 85307 32971
80802 84099 85308
80802 85306 84099
85306 95306 84099
85306 95304 95306
32967 85303 85305
32975 95307 32971
32971 85307 85309
32971 85309 32975
84103 85310 85308
84103 85308 84099
84099 95306 84103
84103 95306 95308
32979 95309 32975
32975 95309 95307
32975 85309 85311
32975 85311 32979
84107 85312 85310
32971 95307 95305
32967 95303 95301
32969 95303 32967
95300 95302 85304
85296 95294 85298
71013 95296 74237
32963 95297 32961
32961 95297 95295
32961 85297 85299
32961 85299 32963
74237 71007 85298
74237 95296 71007
95296 85300 71007
95296 95298 85300
32965 95299 32963
32963 95299 95297
32963 85299 85301
32963 85301 32965
95298 80805 84087
85302 95298 84087
85300 95298 85302
80805 95300 84087
32967 95301 32965
32965 95301 95299
32965 85301 85303
32965 85303 32967
84087 80801 85302
84087 95300 80801
95300 85304 80801
84107 85310 84103
84103 95308 84107
84107 95308 95310
32979 29694 95309
52471 49220 95313
49220 52471 59016
59016 52471 62155
59016 62155 68610
68610 62155 71793
68610 71793 78394
78394 71793 81665
78394 81665 95315
81665 91635 95315
81665 91633 91635
91633 85315 98306
101591 91633 98306
91635 91633 101591
85317 101591 98306
71008 74267 85318
71008 85316 74267
85316 95316 74267
85316 95314 95316
91635 88364 95315
88364 91635 95317
91635 101593 95317
91635 101591 101593
101591 85317 85319
101591 85319 101593
74271 85320 85318
84111 95312 80806
74267 95316 74271
85316 85314 95314
85314 84111 80806
42785 95311 39550
39550 95311 85311
95311 29694 85311
29694 32979 85311
49216 52469 42785
49216 42785 39550
85313 52469 49216
84111 85314 85312
84111 85312 84107
84107 95310 84111
84111 95310 95312
42785 39554 95311
39554 42785 95313
42785 52471 95313
42785 52469 52471
52469 85313 59012
62155 52469 59012
52471 52469 62155
68606 71793 62155
68606 62155 59012
78390 81665 71793
78390 71793 68606
88360 91633 81665
88360 81665 78390
85315 91633 88360
95314 85314 80806
11810 15273 85174
98305 85249 91565
88363 101523 91565
85201 95203 89528
95205 95203 85201
79882 95206 85202
79882 85202 79876
79876 85200 79882
79882 85200 95204
85201 99512 95205
95205 99512 99518
109424 99518 99512
109424 109428 99518
95207 109428 109424
95203 93076 89528
95207 109424 85203
70088 85204 70080
70080 85202 70088
70088 85202 95206
85203 1614 95207
95207 1614 1618
11498 1618 1614
11498 11502 1618
11498 85205 24866
21340 11498 24866
11502 11498 21340
21340 24866 34756
70088 95208 85204
89528 93076 85199
89856 85198 95202
89850 85198 89856
85192 5460 1932
73225 69736 95197
95199 69736 73225
85193 95199 73225
85195 95199 85193
99840 95200 103350
99840 103350 85196
109736 99840 85196
109742 99840 109736
109736 85194 109742
109742 85194 95198
85195 79534 95199
95199 79534 79540
95201 79540 79534
95201 79534 85197
85198 99834 103350
95200 85198 103350
95202 85198 95200
85196 103350 99834
89534 95201 93076
95201 85199 93076
95201 85197 85199
95203 89534 93076
89856 95204 85200
89856 85200 89850
21340 34756 31224
31224 34756 85206
41066 31224 85206
41070 31224 41066
62605 85207 59547
1001 85208 95210
1001 95210 1005
1005 10893 1001
10897 10893 1005
10897 95212 10893
10893 95212 85210
3872 675 85211
95213 10549 3872
10549 675 3872
10549 10547 675
10549 20395 10547
20397 20395 10549
20397 30281 20395
30283 30281 20397
30283 40129 30281
40131 40129 30283
85209 40129 40131
85209 40131 95211
20733 85210 95212
20733 95212 20737
20737 30607 20733
30611 30607 20737
30611 95214 30607
30607 95214 85212
49799 49801 59547
95198 85194 95196
59547 49801 62605
85209 49801 49799
50730 41070 41066
50730 50734 41070
60470 50734 50730
60470 60474 50734
60470 85204 60474
60474 85204 95208
21336 24866 85205
31220 34756 21336
21336 34756 24866
85206 34756 31220
95209 59549 62605
62605 59549 85207
59549 69163 85207
59549 69165 69163
69165 78953 69163
78957 78953 69165
78957 88953 78953
88957 88953 78957
88957 98913 88953
98917 98913 88957
98917 108823 98913
108827 108823 98917
108827 95210 108823
108823 95210 85208
95211 49801 85209
49801 95209 62605
111652 108501 85213
95196 85194 5460
85193 73225 69732
25149 85178 25147
25147 35039 25149
25147 35037 35039
35037 95182 35039
35039 95182 95184
112593 95185 112591
112591 95185 95183
112591 85179 85181
112591 85181 112593
25151 85182 85180
25151 85180 25149
25149 85180 85178
95186 25151 31540
25151 25149 35039
35039 95184 31540
112595 95187 112593
112593 95187 95185
112593 85181 1260
4815 112593 1260
112595 112593 4815
85183 4815 1260
25155 85184 85182
25155 85182 25151
25151 95186 25155
25151 35039 31540
85179 112591 109082
95183 95181 85177
95183 85177 109082
25141 15273 85172
25143 15273 25141
25141 95176 25143
25143 95176 95178
95179 85173 85175
95179 95177 85173
15275 85176 85174
15275 85174 15273
15273 25145 15275
15273 25143 25145
31539 35035 95178
35035 25143 95178
35035 25145 25143
31539 95180 35035
95181 85175 85177
95181 95179 85175
15275 11811 85176
25147 85178 11811
15275 25147 11811
25145 25147 15275
25145 35037 25147
25145 35035 35037
35035 95180 35037
35037 95180 95182
112591 95183 109082
25155 95186 95188
112595 109086 95187
109086 112595 95189
112595 4817 95189
40710 30870 34415
40710 40714 30870
50374 53941 95193
40714 50374 95193
40710 50374 40714
85189 53941 50374
85188 15291 11820
95194 85188 11820
85190 85188 95194
15291 95192 11820
53941 50378 95193
63589 95195 60122
60122 95195 85189
95195 50378 85189
50378 53941 85189
85191 63589 60122
1936 95196 5460
5460 85192 1936
85192 95194 1936
85192 85190 95194
63589 60126 95195
73225 95197 69732
69732 95197 85191
95197 60126 85191
60126 63589 85191
85187 40710 34415
85194 1932 5460
30870 24523 34415
20996 14655 24523
112595 4815 4817
4815 85183 11150
14653 4815 11150
4817 4815 14653
85185 14653 11150
85184 25155 21654
95190 85184 21654
85186 85184 95190
25155 95188 21654
4817 1264 95189
1264 4817 95191
4817 14655 95191
4817 14653 14655
14653 85185 20992
24523 14653 20992
14655 14653 24523
30866 34415 24523
30866 24523 20992
85187 34415 30866
11812 15291 85188
11812 85186 15291
85186 95192 15291
85186 95190 95192
14655 11154 95191
11154 14655 20996
20996 24523 30870
101523 98305 91565
677 3872 85211
95215 677 108501
110381 95238 110379
110379 95238 85236
95239 108223 111401
111401 108223 85237
108223 393 85237
108223 395 393
85233 393 395
85233 395 95235
112659 109467 85234
109467 112659 95236
1661 109467 95236
110381 110379 100491
1659 109467 1661
11545 11543 1661
11545 21381 11543
21385 21381 11545
85238 21381 34487
21381 31269 34487
21381 21385 31269
31269 95240 34487
95241 100187 85239
85239 100187 100185
85235 100185 100187
85235 100187 95237
1661 11543 1659
100491 110379 100489
100491 100489 90503
90503 100489 90501
12135 2267 15347
2265 2267 12135
15347 85227 12135
73899 70727 85228
70727 73899 95230
80519 70727 95230
80517 70727 80519
80519 95234 80517
80517 95234 85232
95235 10279 85233
85233 10279 10277
85229 10277 10279
85229 10279 95231
99557 85230 95232
99557 95232 99559
85234 99557 112659
99557 109469 112659
99557 99559 109469
109469 95236 112659
95237 110083 85235
85235 110083 110081
85231 110081 110083
85231 110083 95233
90501 85232 95234
90501 95234 90503
2569 85236 95238
2569 95238 2571
2571 95242 2569
2569 95242 85240
95245 95241 85239
12437 85240 95242
12437 95242 12439
12439 95246 12437
12437 95246 85244
101523 95247 101519
101519 95247 95243
101519 85241 85245
101519 85245 101523
11845 85242 95244
11845 95244 11847
24906 21675 95248
21675 11847 95248
21675 11845 11847
24906 85246 21675
95249 90205 93431
85247 93431 90205
95245 85247 90205
85243 85247 95245
22273 85244 95246
22273 95246 22277
22277 95250 22273
22273 95250 85248
95251 88363 91565
95247 101523 88363
95245 85239 85243
2267 95229 15347
1963 95244 85242
1965 1963 109781
95243 98309 101519
95239 111401 98309
98309 111401 101519
111401 108221 101519
108221 85241 101519
111401 85237 108221
34487 31265 85238
31265 34487 95240
41115 31265 95240
41111 31265 41115
41115 50775 41111
50779 50775 41115
50779 60515 50775
60519 60515 50779
60519 70129 60515
70133 70129 60519
70133 79923 70129
79927 79923 70133
79927 89897 79923
89901 89897 79927
89901 99881 89897
99883 99881 89901
99883 109779 99881
109781 109779 99883
109781 1963 109779
1965 95244 1963
677 85211 108501
85231 2267 2265
89575 95232 85230
79263 79261 69471
79263 89255 79261
89257 89255 79263
99233 102442 85215
89255 99233 85215
89257 99233 89255
95217 102442 99233
11195 85216 95218
11195 95218 11199
11199 21037 11195
21043 21037 11199
69471 79261 69469
21043 30913 21037
30919 95220 30913
30913 95220 85218
91820 88643 85219
85217 88643 91820
95221 85217 91820
95219 85217 95221
40759 85218 95220
40759 95220 40765
40765 95222 40759
40759 95222 85220
91820 85219 88645
30919 30913 21043
69471 69469 59865
59865 69469 59863
59865 59863 50113
111652 95215 108501
95213 3872 677
40447 85212 95214
40447 95214 40451
53308 50111 95216
50111 40451 95216
50111 40447 40451
53308 85214 50111
102442 99229 85215
95217 109133 102442
109133 99229 102442
109133 109129 99229
109133 1305 109129
1309 1305 109133
1309 95218 1305
1305 95218 85216
95219 98603 85217
85217 98603 98601
108503 111652 85213
98601 108503 85213
98603 108503 98601
95215 111652 108503
50113 53308 95216
59863 85214 53308
50113 59863 53308
85219 95223 88645
85219 85221 95223
95221 91820 88645
50423 85220 95222
21971 31847 21969
31849 31847 21971
31849 41697 31847
41699 41697 31849
41699 51359 41697
51361 51359 41699
51361 61107 51359
61109 61107 51361
85228 61107 73899
61107 70729 73899
61107 61109 70729
70729 95230 73899
95231 20125 85229
85229 20125 20123
20125 30007 20123
30009 30007 20125
85225 30007 30009
85225 30009 95227
69781 85226 95228
69781 95228 69785
69785 79587 69781
79589 79587 69785
79589 89575 79587
89577 89575 79589
89577 95232 89575
12137 21971 21969
95233 2267 85231
12137 21969 85227
95229 12137 15347
50423 95222 50427
50427 95224 50423
50423 95224 85222
81850 78657 85223
85221 78657 81850
95225 85221 81850
95223 85221 95225
85222 95226 85224
95224 95226 85222
95227 39859 85225
85225 39859 39857
39859 49525 39857
49527 49525 39859
49527 59277 49525
59279 59277 49527
59279 68873 59277
68875 68873 59279
78659 81850 85223
68873 78659 85223
68875 78659 68873
95225 81850 78659
60169 85224 95226
60169 95226 60175
60175 95228 60169
60169 95228 85226
15347 12137 85227
79611 79613 89601
32044 32050 22176
22170 22176 12338
92506 82516 82518
92504 82516 92506
77234 92504 77236
77236 92504 92506
101820 98747 77237
111692 108647 101820
101820 108647 98747
823 3912 77235
823 77235 108647
87221 823 108647
111692 87221 108647
87220 82516 87218
3912 823 10721
87219 13730 10721
87222 82520 82518
87222 82518 87220
92508 82518 82520
92506 82518 92508
77236 92506 77238
77238 92506 92508
91864 88793 77239
98751 101820 77237
98751 77237 88793
87223 98751 88793
3912 10721 13730
87220 82518 82516
87217 72284 69319
62644 69319 72284
82166 72284 79113
72280 72284 82166
87215 82166 79113
79406 87218 82516
92502 87216 79406
82516 92502 79406
92504 92502 82516
77232 92502 77234
77234 92502 92504
3912 821 77235
13730 10719 3912
3912 10719 821
20563 23582 77233
20563 77233 10719
87219 20563 10719
13730 87219 10719
23582 20563 30437
23582 30437 33464
33464 30437 40283
33464 40283 43274
43274 40283 49955
43274 49955 52980
52980 49955 59705
52980 59705 62644
62644 59705 69319
91864 87223 88793
72284 87217 79113
101820 98751 108653
87221 111692 108653
21189 87228 77244
81894 77243 78823
77243 87229 78823
77243 77245 87229
87227 81894 78823
31067 77244 87228
31067 87228 31069
31069 87230 31067
31067 87230 77246
87231 77245 77247
87231 87229 77245
21191 87228 21189
87232 43990 40913
87230 87232 77246
43990 77248 40913
87233 77247 77249
87233 87231 77247
40915 43990 87232
40915 87234 43990
87234 77248 43990
87234 77250 77248
78824 87233 81904
87233 77251 81904
87233 77249 77251
77246 87232 40913
21189 87226 21191
21189 77242 87226
87225 77241 87227
79407 82520 87222
82520 79407 89401
82520 89401 92508
99375 77238 92508
89401 99375 92508
99377 99375 89401
112364 109283 87224
109283 99377 87224
109283 99375 99377
112364 77240 109283
91864 77239 88799
77239 87225 88799
77239 77241 87225
87223 91864 88799
109285 112364 87224
1467 77240 112364
109285 1467 112364
1469 1467 109285
1469 11347 1467
11349 11347 1469
11349 87226 11347
11347 87226 77242
81894 78815 77243
77241 78815 81894
87227 77241 81894
101820 108653 111692
62644 72284 72280
62644 72280 77231
59703 62644 77231
87205 108975 99075
102090 87205 99075
111976 108975 1151
111976 1151 4198
4198 1151 11045
4198 11045 14044
14044 11045 20881
14044 20881 23910
23910 20881 30755
23910 30755 33794
87203 33794 30755
108975 77219 99075
69613 72610 87204
82494 72610 87206
82488 72610 82494
77220 82488 89397
82488 92482 89397
82488 82494 92482
92482 77222 89397
77223 92134 77221
77221 92134 92130
92134 87207 99077
102090 92134 99077
92130 92134 102090
72610 69613 87206
108975 111976 77219
92130 99075 89103
102090 99075 92130
111976 108973 77219
4198 1149 111976
111976 1149 108973
14044 11043 4198
4198 11043 1149
23910 20879 14044
14044 20879 11043
33794 30753 23910
23910 30753 20879
40593 43590 77217
40593 77217 30753
87203 40593 30753
33794 87203 30753
43590 40593 50255
43590 50255 53304
53304 50255 60007
53304 60007 62964
62964 60007 87204
72610 62964 87204
72606 62964 72610
77218 72606 79403
72606 82488 79403
72606 72610 82488
82488 77220 79403
92130 89103 77221
87205 102090 99077
79405 82494 87206
82494 79405 87208
92486 82494 87208
87214 102466 102462
87214 102462 87212
77228 102462 77230
77230 102462 102466
72280 69317 77231
69317 72280 77229
72280 82160 77229
72280 82166 82160
87213 82160 82166
87213 82166 87215
89400 87216 92502
102466 87214 89400
102466 89400 92502
99374 102466 92502
77232 99374 92502
77230 102466 99374
23582 20561 77233
33464 30435 23582
23582 30435 20561
43274 40281 33464
33464 40281 30435
52980 49953 43274
43274 49953 40281
62644 59703 52980
52980 59703 49953
87211 82160 87213
87235 78824 81904
87211 82156 82160
77229 82160 77227
92482 82494 92486
77222 92482 99373
92482 102454 99373
92482 92486 102454
102454 77224 99373
82152 79111 77225
89105 92134 77223
89105 77223 79111
87209 89105 79111
82152 87209 79111
87207 92134 89105
89399 92486 87208
92486 89399 87210
102458 92486 87210
102454 92486 102458
77224 102454 77226
77226 102454 102458
77227 82156 77225
77225 82156 82152
87209 82152 82156
87209 82156 87211
87212 102462 102458
87212 102458 87210
77226 102458 77228
77228 102458 102462
77227 82160 82156
77250 87236 77252
87234 87236 77250
77253 81906 77251
15079 11987 2105
15079 2105 5237
87256 21819 24953
87256 24953 77272
15079 87256 77272
11987 15079 77272
21819 87258 24953
77273 91906 77271
77271 91906 91904
87257 91904 91906
87257 91906 87259
5237 2105 77270
24953 21817 77272
87258 34845 77274
24953 87258 77274
21817 24953 77274
31707 87260 34845
88794 91906 77273
87259 91906 88794
77275 87259 88794
87261 87259 77275
34845 31705 77274
31705 34845 87260
41555 31705 87260
87258 31707 34845
87255 91904 87257
87255 91902 91904
77269 91904 91902
91902 87251 77269
87251 81920 77269
81920 78818 77269
87255 88802 91902
60661 77268 87252
60661 87252 60663
60663 70275 60661
70277 70275 60663
70277 80067 70275
80069 80067 70277
80069 87253 93167
90041 80069 93167
80067 80069 90041
103131 100025 90041
103131 90041 93167
100025 103131 87254
109923 100025 87254
109921 100025 109923
77270 109921 5237
109921 2107 5237
109921 109923 2107
5237 2107 15079
15079 2107 11989
11989 87256 15079
77271 91904 77269
41553 31705 41555
41555 51215 41553
51217 51215 41555
51217 60959 51215
113666 110531 77281
5882 2733 113666
113666 2733 110531
15720 12595 5882
5882 12595 2733
15720 77282 12595
87267 77279 77283
87267 87265 77279
110225 113352 87266
113352 110225 2409
113352 2409 5578
5578 2409 12279
5578 12279 15416
15416 12279 22117
15416 22117 25288
87268 35170 31989
87268 31989 77280
22117 87268 77280
25288 22117 77280
44964 41839 35170
35170 41839 31989
44964 77284 41839
64332 61249 77285
87269 70871 64332
70871 61249 64332
25288 77280 22115
88802 87251 91902
15416 22115 12277
5578 12277 2407
60961 60959 51217
60961 87262 60959
60959 87262 77276
87263 88803 77277
77277 88803 88795
77275 88795 88803
77275 88803 87261
70581 77276 87262
70581 87262 70583
70583 80365 70581
80367 80365 70583
80367 87264 80365
80365 87264 77278
87265 77277 77279
87265 87263 77277
90345 77278 87264
90345 87264 90347
90347 100327 90345
100329 100327 90347
113352 110223 87266
110223 100329 87266
110223 100327 100329
5578 2407 113352
113352 2407 110223
15416 12277 5578
25288 22115 15416
72606 77218 69611
78818 81920 77267
103131 90043 100027
73000 79729 69933
92836 89717 82854
82854 89717 79729
92836 77258 89717
77259 91892 77257
77257 91892 91890
87241 91890 91892
87241 91892 87243
69935 73000 87242
73000 69935 79731
73000 79731 82854
82854 79729 73000
82854 79731 89719
87244 102806 99699
87244 99699 77258
89719 87244 77258
92836 89719 77258
112698 109609 102806
102806 109609 99699
4918 1801 112698
112698 1801 109609
14754 11685 4918
4918 11685 1801
24626 21525 14754
82854 89719 92836
63366 60319 77256
60319 87242 77256
87242 69933 77256
77251 81906 81904
87235 81904 81906
87235 81906 87237
87238 53716 50573
77252 87238 50573
87236 87238 77252
53716 77254 50573
78816 81906 77253
88800 87237 91888
91888 87237 77255
87237 81906 77255
81906 78816 77255
87239 88800 91888
50575 53716 87238
87240 63366 60317
87240 60317 77254
50575 87240 77254
53716 50575 77254
63366 77256 60317
77257 91890 77255
77255 91890 91888
87239 91888 91890
87239 91890 87241
60319 63366 87240
87242 73000 69933
14754 21525 11685
24626 77260 21525
77261 91894 77259
77259 91894 91892
77263 81918 81916
81918 87249 88801
91896 81918 88801
81916 81918 91896
87247 91896 88801
87250 34522 34520
87250 34520 87248
77264 34520 41257
34520 44320 41257
34520 34522 44320
44320 77266 41257
77267 81920 77265
77265 81920 81918
87249 81918 81920
87249 81920 87251
31411 34522 87250
34522 31411 41259
34522 41259 44320
50921 77266 44320
41259 50921 44320
50923 50921 41259
50923 87252 50921
50921 87252 77268
87253 90043 93167
93167 90043 103131
77265 81918 77263
100027 87254 103131
77264 34518 34520
34518 24628 34520
87243 91892 91894
87243 91894 87245
99701 102806 87244
102806 99701 109611
102806 109611 112698
112698 109611 1803
112698 1803 4918
4918 1803 11687
4918 11687 14754
14754 11687 87246
24628 14754 87246
24626 14754 24628
77260 24626 31409
24626 34518 31409
24626 24628 34518
34518 77262 31409
81916 78817 77263
78817 81916 77261
81916 91894 77261
81916 91896 91894
87245 91894 91896
87245 91896 87247
21527 24628 87246
24628 21527 87248
34520 24628 87248
77262 34518 77264
62964 69611 60005
72606 69611 62964
53304 60005 50253
49928 53264 77179
87161 53264 49928
77181 87161 49928
87163 87161 77181
77180 87164 77182
87162 87164 77180
77181 59676 87163
87163 59676 59680
87165 59680 59676
87165 59676 77183
12574 87166 77184
87160 87162 77178
12574 77184 12572
12574 77182 87164
62930 59677 77185
77183 59677 62930
87167 77183 62930
87165 77183 87167
2712 87168 6130
6130 77186 2712
77186 87166 2712
77186 77184 87166
77187 62932 77185
77185 62932 62930
12572 77182 12574
77178 87162 77180
87161 49932 53264
87159 77177 77179
87151 33738 30412
77171 87151 30412
87153 87151 77171
22410 87154 77172
22410 77172 22408
22408 77170 22410
22410 77170 87152
40260 87153 43552
87153 77173 43552
87153 77171 77173
87155 40260 43552
77172 87156 77174
87154 87156 77172
40258 43552 77173
87155 43552 40258
77175 87155 40258
87157 87155 77175
77174 87158 77176
87156 87158 77174
87159 77175 77177
87159 87157 77175
77176 87160 77178
87158 87160 77176
49932 87159 53264
87159 77179 53264
87167 62930 62932
87167 62932 87169
77188 2710 6130
87168 77188 6130
109586 109588 99678
1778 109588 109586
1778 1780 109588
11662 14983 87173
1780 11662 87173
1778 11662 1780
77191 14983 11662
60638 63915 77192
70254 87174 63915
60638 70254 63915
70252 70254 60638
80044 83395 87175
70254 80044 87175
70252 80044 70254
90018 93383 83395
90018 83395 80044
77193 93383 90018
110510 87176 77194
110510 77194 110508
110508 77188 110510
110510 77188 87170
53276 49929 77195
77189 49929 53276
87177 77189 53276
87171 77189 87177
109586 99678 99676
30412 33738 77169
99678 89696 99676
89696 93062 77190
87170 77188 87168
77186 6130 2710
62932 77187 59681
77187 87171 59681
77187 77189 87171
87169 62932 59681
1436 87172 4836
1436 4836 14670
1436 14670 11326
11326 14670 24540
11326 24540 21168
21168 24540 34428
21168 34428 31046
31046 34428 44228
31046 44228 40892
40892 44228 53952
40892 53952 50552
50552 53952 63596
50552 63596 60296
60296 63596 73228
60296 73228 69912
69912 73228 83082
69912 83082 79708
79708 83082 93062
79708 93062 89696
99676 89696 77190
109258 87178 112620
35649 87150 32266
87152 77168 32266
61512 64792 77160
71146 61512 77160
71148 61512 71146
71146 77158 71148
71148 77158 87138
77159 10398 87139
87139 10398 10400
87141 10400 10398
87141 10398 77161
51776 87142 55158
64792 87140 51776
61512 87140 64792
64792 51776 55158
77162 61510 55158
77160 64792 61510
77161 20242 87141
87141 20242 20244
20242 77163 33422
30130 20242 33422
20244 20242 30130
87143 30130 33422
42106 45429 77164
87142 87144 45429
51774 87142 45429
61510 64792 55158
87139 512 77159
87139 514 512
87137 512 514
80960 87138 77158
80960 77158 80958
90932 80960 80958
90932 90936 80960
104347 100918 77154
100918 90932 77154
100918 90936 90932
77155 110808 104347
110808 100918 104347
110808 110812 100918
3010 110812 110808
3010 3014 110812
12872 3014 3010
12872 12876 3014
22698 12876 12872
22698 22702 12876
32564 22702 22698
32564 32570 22702
42404 32570 32564
42404 42410 32570
52094 42410 42404
52094 52102 42410
52094 77156 52102
52102 77156 87136
77157 512 87137
42106 51774 45429
55158 87142 51774
77162 55158 51774
30126 33422 77163
87146 88766 102058
88766 98722 102058
88766 88764 98722
108624 111938 98722
98722 111938 102058
798 4158 108624
108624 4158 111938
10696 13992 798
798 13992 4158
20540 87147 23854
23854 87147 77167
87147 13992 77167
13992 10696 77167
87149 20540 23854
32264 35649 77168
32264 77166 35649
77166 87150 35649
77166 87148 87150
20538 23854 77167
30414 87149 33738
33738 87149 77169
87149 23854 77169
23854 20538 77169
87151 30414 33738
77168 35649 32266
88764 88766 78780
77170 77168 87152
88764 78780 78778
78778 68996 68994
33422 30126 87143
30126 39978 87143
30126 39976 39978
49644 39978 39976
49644 49646 39978
49644 77165 62596
59400 49644 62596
49646 49644 59400
87145 59400 62596
98724 87146 102058
98724 102058 111938
98724 111938 108626
108626 111938 4158
108626 4158 800
800 4158 13992
800 13992 10698
87147 10698 13992
77164 45429 42108
87148 77164 42108
77166 77164 87148
45429 87144 42108
59398 62596 77165
62596 59398 87145
59398 68996 87145
59398 68994 68996
78778 78780 68996
70871 70869 61249
4836 87172 109258
1434 4836 112620
41816 31968 31966
41816 41818 31968
51478 41818 41816
51478 51480 41818
61226 51480 51478
61226 61228 51480
70846 61228 61226
70846 70848 61228
87192 70848 84044
70848 80638 84044
70848 70846 80638
31966 31968 22094
77206 84044 80638
87193 77209 62944
87193 77207 77209
87195 59682 62944
59984 87196 63284
72920 87194 59984
72920 59984 63284
69588 72920 63284
77210 69588 63284
79380 82794 69588
69588 82794 72920
77208 82794 79380
59682 87193 62944
31966 22094 22092
87191 22092 22094
77205 22092 87191
2384 5808 110200
110200 5808 113588
5808 2384 87187
2384 12256 87187
2384 12254 12256
87191 12256 12254
87191 12254 77205
80640 87192 84044
94036 87188 80640
94036 80640 84044
90622 94036 84044
77206 90622 84044
77202 94036 90622
49930 53280 77203
87189 53280 49930
77207 87189 49930
87193 87189 77207
69590 87194 72920
69590 72920 82794
69590 82794 79382
92778 87190 79382
92778 79382 82794
89374 92778 82794
77208 89374 82794
77204 92778 89374
77211 62946 77209
77209 62946 62944
87195 62944 62946
87195 62946 87197
43918 87200 30732
43918 30732 34114
40568 43918 34114
77216 40568 34114
77214 43918 40568
89080 92452 77215
92452 89080 87201
89080 99052 87201
89080 99050 99052
108950 99052 99050
108950 108952 99052
1126 108952 108950
1126 1128 108952
11020 1128 1126
11020 11022 1128
87202 11022 24226
11022 20856 24226
11022 11020 20856
30730 34114 20856
20856 34114 24226
77216 34114 30730
43590 40591 77217
53304 50253 43590
43590 50253 40591
62964 60005 53304
20858 34114 30732
100306 100304 110200
20858 24226 34114
87201 89082 92452
50232 87198 53632
63284 87196 50232
63284 50232 53632
59982 63284 53632
77212 59982 53632
77210 63284 59982
59678 62946 77211
69294 87197 72590
72590 87197 77213
87197 62946 77213
62946 59678 77213
87199 69294 72590
40570 87200 43918
53632 87198 40570
53632 40570 43918
50230 53632 43918
77214 50230 43918
77212 53632 50230
69292 72590 77213
72590 69292 87199
69292 79088 87199
69292 79086 79088
79086 77215 92452
89082 79086 92452
79088 79086 89082
20858 87202 24226
4836 109258 112620
100306 110200 113588
100304 100306 90324
50898 50900 41236
63915 60640 77192
60640 50898 77192
60640 50900 50898
63915 87174 60640
83395 80046 87175
80046 83395 90020
90020 83395 93383
103353 87179 100002
100002 87179 77193
87179 90020 77193
50898 41236 41234
90020 93383 77193
100612 87180 104012
104012 77198 100612
77198 87176 100612
77198 77194 87176
77199 53278 77195
77195 53278 53276
87177 53276 53278
87177 53278 87181
99352 87182 102740
112620 87178 99352
112620 99352 102740
77197 103353 100002
41234 41236 31388
41234 31388 31386
31386 31388 21504
77196 1434 112620
11324 14670 1434
1434 14670 4836
21166 24540 11324
11324 24540 14670
31044 34428 21166
21166 34428 24540
40890 44228 31044
31044 44228 34428
50550 53952 40890
40890 53952 44228
60294 63596 50550
50550 63596 53952
69910 73228 60294
60294 73228 63596
79706 83082 69910
69910 83082 73228
89694 93062 79706
79706 93062 83082
77190 93062 89694
14983 11664 87173
77191 21502 14983
21502 11664 14983
21502 21504 11664
31386 21504 21502
109256 112620 102740
77200 109256 102740
77196 112620 109256
103353 100004 87179
77202 100610 94036
77198 104012 100610
77203 53280 77199
77199 53280 53278
87181 53278 53280
87181 53280 87189
89376 87190 92778
102740 87182 89376
102740 89376 92778
99350 102740 92778
77204 99350 92778
77200 102740 99350
5473 2084 87183
2084 5473 11966
11966 5473 15307
11966 15307 21796
21796 15307 25177
25177 87184 21796
77201 70558 87185
87185 70558 70560
80342 70560 70558
80342 80344 70560
90322 80344 80342
90322 90324 80344
100304 90324 90322
100610 104012 94036
87186 100306 113588
104012 90624 94036
90624 87188 94036
77197 109898 103353
109898 100004 103353
109898 109900 100004
2082 5473 87183
109900 2082 87183
109898 2082 109900
11964 15307 5473
11964 5473 2082
21794 25177 15307
21794 15307 11964
31684 87184 25177
21794 31684 25177
31682 31684 21794
41530 31684 31682
41530 41532 31684
51192 41532 41530
51192 51194 41532
60936 51194 51192
60936 60938 51194
87185 60938 60936
87185 60936 77201
110202 87186 113588
110202 113588 5808
110202 5808 2386
87187 2386 5808
104012 87180 90624
70871 80661 70869
80663 80661 70871
80663 90645 80661
87407 13424 77425
13424 10214 77425
87409 20056 23278
12933 77424 87408
12933 87408 12937
12937 87410 12933
12933 87410 77426
20054 23278 77425
29936 87409 33162
33162 87409 77427
87409 23278 77427
23278 87407 77425
23278 20054 77427
77426 87412 77428
87410 87412 77426
29934 33162 77427
39786 87411 42966
42966 87411 77429
87411 33162 77429
33162 29934 77429
39786 42966 52648
39786 52648 49450
87413 49450 52648
78558 87414 81812
87411 29936 33162
20056 87407 23278
10214 13424 77423
87406 87408 77422
114175 110861 77416
114175 87400 110861
87400 77418 110861
87400 87402 77418
77419 13416 77417
77417 13416 13412
87401 13412 13416
87401 13416 87403
87402 3071 6381
77420 87402 6381
77418 87402 77420
3071 87404 6381
77421 13420 77419
77419 13420 13416
87403 13416 13420
87403 13420 87405
6381 3067 77420
6381 87404 3067
87404 77422 3067
87404 87406 77422
77423 13424 77421
77421 13424 13420
87405 13420 13424
87405 13424 87407
77422 87408 77424
78558 81812 91786
78558 91786 88520
87415 88520 91786
87412 22761 26081
91790 81814 78552
91790 91788 81814
101750 91788 91790
101748 91788 101750
111624 101748 101750
111622 101748 111624
87417 111622 111624
87417 111624 87419
77432 87420 77434
87418 87420 77432
77435 91792 77433
77433 91792 91790
101752 91790 91792
101750 91790 101752
111626 101750 101752
111624 101750 111626
87419 111624 111626
87419 111626 87421
77434 87422 77436
87420 87422 77434
77437 91794 77435
77435 91794 91792
101754 91792 91794
101752 91792 101754
111628 101752 101754
77433 91790 78552
87399 13412 87401
78552 81814 77431
87416 77432 22757
77430 87412 26081
77428 87412 77430
22761 87416 26081
39784 42966 77429
49446 52648 39784
39784 52648 42966
52648 49446 87413
49446 59204 87413
49446 59200 59204
68786 59204 59200
68786 68790 59204
81814 81812 77431
81812 68790 77431
68790 68786 77431
68790 81812 87414
91788 81812 81814
91786 81812 91788
101748 98462 87415
91786 101748 87415
91788 101748 91786
98462 101748 111622
98462 111622 108374
87417 108374 111622
26081 22757 77430
26081 87416 22757
87416 87418 77432
111626 101752 111628
87399 13408 13412
77417 13412 77415
87383 81774 81776
87383 81776 87385
87384 90993 94243
77402 87384 94243
77400 87384 77402
90993 87386 94243
77403 81778 77401
77401 81778 81776
87385 81776 81778
87385 81778 87387
94243 90989 77402
77399 81776 81774
87386 100979 104229
94243 87386 77404
90989 94243 77404
100979 87388 104229
71906 68785 77405
78557 81778 77403
78557 77403 68785
87389 78557 68785
71906 87389 68785
87387 81778 78557
104229 100973 77404
87388 110865 114155
87386 104229 77404
77401 81776 77399
87382 87384 77400
87382 77400 81019
84236 77394 81024
77394 87376 81024
77394 77392 87376
87379 77393 77395
87379 87377 77393
77396 81018 84236
87378 77396 84236
77396 81025 84241
77396 87378 81025
81025 87380 84241
77394 84236 81018
78556 87379 81772
87379 77397 81772
87379 77395 77397
87381 78556 81772
84245 77398 77396
84245 77396 84241
84241 87380 84245
84245 87380 87382
77399 81774 77397
77397 81774 81772
87381 81772 81774
87381 81774 87383
84245 81019 77398
84245 87382 81019
87388 114155 77406
104229 87388 77406
100973 104229 77406
110865 87390 114155
87395 29935 20053
23258 87395 20053
87393 33140 29935
114167 77412 77410
114167 77410 114163
114163 87394 114167
114167 87394 87396
77413 23260 77411
77411 23260 23258
87395 23258 23260
87395 23260 87397
114171 77414 77412
114171 77412 114167
114167 87396 114171
114171 87396 87398
13408 10213 77415
20055 23260 77413
20055 77413 10213
87399 20055 10213
13408 87399 10213
87397 23260 20055
114175 77416 77414
114175 77414 114171
114171 87398 114175
114175 87398 87400
29935 77409 20053
77415 13412 13408
29935 33140 77409
114163 87392 87394
52616 49445 77407
62280 59199 52616
52616 59199 49445
68789 71906 77405
68789 77405 59199
87391 68789 59199
62280 87391 59199
87389 71906 68789
114159 77408 77406
114159 77406 114155
114155 87390 114159
114159 87390 87392
33140 29933 77409
87393 39785 33140
39785 29933 33140
39785 39783 29933
49449 52616 77407
39783 49449 77407
39785 49449 39783
52616 49449 59203
52616 59203 62280
87391 62280 59203
114163 77410 77408
114163 77408 114159
114159 87392 114163
23258 20053 77411
81024 87378 84236
3846 546 87421
111628 3846 111626
77451 4142 4140
87435 4140 4142
87435 4142 87437
110862 114253 77454
110862 77452 114253
77452 87438 114253
77452 87436 87438
4142 77453 825
77453 87439 825
77453 77455 87439
87437 4142 825
77453 4142 77451
100974 104341 77456
77454 110866 100974
110866 87440 100974
87440 104341 100974
114253 87438 110866
111924 108651 77457
77455 108651 111924
87441 77455 111924
87439 77455 87441
90994 87442 77458
90994 77458 90990
104341 100980 77456
114253 110866 77454
3072 77450 87434
3068 77450 3072
3072 77452 3068
92084 82100 82102
98750 102038 88798
88798 102038 92084
77449 111916 98750
111916 102038 98750
111916 111914 102038
4138 111914 111916
4136 111914 4138
13956 4136 4138
13954 4136 13956
87431 13954 13956
87431 13956 87433
77446 87434 77450
87432 87434 77446
78822 82102 77447
77448 82102 78822
108650 111916 77449
77451 4140 108650
4140 111916 108650
4140 4138 111916
4140 87435 10723
13956 4140 10723
4138 4140 13956
87433 13956 10723
3072 87436 77452
100980 90990 77456
100980 90994 90990
104341 87440 100980
111924 77457 108657
77466 87454 77468
87450 87454 77466
826 87451 4164
87451 77469 4164
87451 77467 77469
87455 826 4164
60664 87456 63888
73518 87452 60664
63888 73518 60664
73520 73518 63888
83370 80070 87453
73518 83370 87453
73520 83370 73518
87457 80070 83370
61534 64817 77470
61534 77468 64817
77468 87458 64817
77468 87454 87458
822 4164 77469
10724 87455 14004
14004 87455 77471
87455 4164 77471
4164 822 77471
87459 10724 14004
87460 63890 63888
87453 70278 73518
92084 82102 77448
70278 87452 73518
77467 87449 108652
77457 87443 108657
77457 77459 87443
87441 111924 108657
81026 87444 77460
81026 77460 81020
81020 77458 81026
81026 77458 87442
87445 77459 77461
87445 87443 77459
71180 87446 77462
71180 77462 71178
71178 77460 71180
71180 77460 87444
87447 77461 77463
87447 87445 77461
77462 87448 77464
87446 87448 77462
108658 87447 111936
87447 77465 111936
87447 77463 77465
87449 108658 111936
77464 87450 77466
87448 87450 77464
108652 111936 77465
87449 111936 108652
87451 87449 77467
111626 3846 87421
88798 92084 77448
82102 72220 69038
101758 91796 88516
101758 101756 91796
111632 101756 101758
111630 101756 111632
3850 111630 111632
3848 111630 3850
13668 3848 3850
13666 3848 13668
23524 13666 13668
23522 13666 23524
33402 23522 23524
77441 101758 88516
33400 23522 33402
43208 33400 43210
52912 49680 87425
43208 52912 87425
43210 52912 43208
49680 52912 62572
49680 62572 59434
87427 59434 62572
98754 87428 102036
98754 102036 111912
98754 111912 108656
108656 111912 4134
43210 33400 33402
88516 91796 77439
26099 87424 22762
77440 77438 87426
87423 546 3846
22758 26099 77438
22758 77436 26099
77436 87424 26099
77436 87422 87424
77439 91796 77437
77437 91796 91794
101756 91794 91796
101754 91794 101756
111630 101754 101756
111628 101754 111630
3848 111628 111630
3846 111628 3848
13666 10432 87423
3846 13666 87423
3848 13666 3846
10432 13666 23522
10432 23522 20274
20274 23522 33400
20274 33400 30158
30158 33400 43208
30158 43208 40006
87425 40006 43208
77438 26099 22762
87426 77438 22762
108656 4134 824
87429 824 4134
12934 16261 77442
12934 77440 16261
102036 87428 88806
92084 102036 88806
102038 102036 92084
111914 102036 102038
111912 102036 111914
4136 111912 111914
4134 111912 4136
13954 10722 87429
4134 13954 87429
4136 13954 4134
87431 10722 13954
77442 16261 12938
87432 77442 12938
77446 77442 87432
16261 87430 12938
108372 111634 77443
544 3852 108372
108372 3852 111634
10430 13670 544
544 13670 3852
77444 13670 10430
59432 62574 77445
69038 72220 59432
59432 72220 62574
77447 82102 69038
78826 92084 88806
82102 82100 72220
78826 82100 92084
69040 72220 82100
77440 87430 16261
77440 87426 87430
98458 101758 77441
77443 111634 98458
111634 101758 98458
111634 111632 101758
3852 111632 111634
3850 111632 3852
13670 3850 3852
13668 3850 13670
20272 23524 77444
23524 13670 77444
23524 13668 13670
30156 33402 20272
20272 33402 23524
40004 43210 30156
30156 43210 33402
49678 52912 40004
40004 52912 43210
77445 62574 49678
62574 52912 49678
62574 62572 52912
72220 69040 87427
62572 72220 87427
62574 72220 62572
69040 82100 78826
87137 87135 77153
87377 87375 77391
87374 87376 77390
87295 111774 87297
77310 87298 77312
87296 87298 77310
77313 111776 77311
77311 111776 111774
87297 111774 111776
87297 111776 87299
77312 87300 77314
87298 87300 77312
77315 111778 77313
77313 111778 111776
87295 111772 111774
87299 111776 111778
32623 77314 87300
32623 87300 32627
32627 87302 32623
32623 87302 77316
77317 111780 77315
77315 111780 111778
87301 111778 111780
87301 111780 87303
77316 87304 77318
87302 87304 77316
111780 77317 108655
87299 111778 87301
77309 111774 111772
77311 111774 77309
87294 87296 77308
108654 87287 111766
87287 77303 111766
87287 77301 77303
87289 108654 111766
77302 87290 77304
87288 87290 77302
108648 111766 77303
87289 111766 108648
77305 87289 108648
87291 87289 77305
32626 87292 35766
35766 77306 32626
77306 87290 32626
77306 77304 87290
87293 77305 77307
87293 87291 77305
77308 32622 35766
87292 77308 35766
87294 77308 87292
77306 35766 32622
111772 108649 77309
77307 108649 111772
87295 77307 111772
87293 77307 87295
77308 87296 77310
77317 87305 108655
77317 77319 87305
87303 111780 108655
77318 87306 77320
22760 87314 77328
22760 77328 22756
22756 77326 22760
22760 77326 87312
87315 59433 62453
77329 62453 59433
87313 77329 59433
77327 77329 87313
12936 87316 77330
12936 77330 12932
12932 77328 12936
12936 77328 87314
59431 77331 62453
77331 87315 62453
77331 87317 87315
62453 77329 59431
3070 87318 77332
3070 77332 3066
3066 77330 3070
3070 77330 87316
87319 77331 77333
87319 87317 77331
110864 87320 77334
110864 77334 110860
110860 77332 110864
72097 77325 69037
77300 45538 42456
77327 87313 87311
69037 77327 72097
87304 87306 77318
87307 98753 77321
77321 98753 98749
77319 98749 98753
77319 98753 87305
32628 87308 77322
32628 77322 32624
32624 77320 32628
32628 77320 87306
87309 78825 81971
81971 78825 77323
78825 88797 77323
78825 88805 88797
77321 88797 88805
77321 88805 87307
77322 87310 77324
87308 87310 77322
87311 69039 72097
87309 81971 69039
69039 81971 72097
81971 78821 72097
78821 77325 72097
81971 77323 78821
77324 87312 77326
87310 87312 77324
77327 87311 72097
110864 77332 87318
87288 77302 87286
77302 42456 45538
6170 3065 87272
3065 110863 87272
3065 110859 110863
6170 77288 3065
81936 78819 77289
77283 78819 81936
87273 77283 81936
87267 77283 87273
31991 35170 87268
35170 31991 41841
35170 41841 44964
110863 110859 100975
51501 77284 44964
51503 51501 41841
61251 64332 77285
51501 61251 77285
51503 61251 51501
87269 64332 61251
22433 25598 87270
25598 22433 32289
25598 32289 35456
87274 45248 42129
87274 42129 77286
32289 87274 77286
41841 51501 44964
100975 110859 100969
100975 100969 90991
90991 100969 90987
90647 90645 80663
90647 100633 90645
100635 100633 90647
110533 113666 77281
100633 110533 77281
100635 110533 100633
113666 110533 2735
113666 2735 5882
5882 2735 12597
5882 12597 15720
87270 25598 22431
87270 22431 77282
12597 87270 77282
15720 12597 77282
35456 32287 25598
25598 32287 22431
35456 77286 32287
64608 61533 77287
74242 71177 64608
64608 71177 61533
87271 81021 74242
81021 71177 74242
81021 81013 71177
81021 90987 81013
90991 90987 81021
35456 32289 77286
54976 51797 45248
45248 51797 42129
61535 64608 77287
77292 87280 32621
87278 87280 77292
35742 77294 32621
87281 77293 77295
87281 87279 77293
32625 35742 87280
32625 87282 35742
87282 77294 35742
87282 77296 77294
87283 77295 77297
87283 87281 77295
77296 87284 77298
87282 87284 77296
77297 88796 87283
87283 88796 88804
87285 88804 88796
87285 88796 77299
87286 45538 42455
77298 87286 42455
87284 87286 77298
45538 77300 42455
77299 98748 87285
87285 98748 98752
87287 98752 98748
87287 98748 77301
87280 35742 32621
87286 77302 45538
87279 87277 77293
87277 81938 78820
61535 77287 51797
87275 61535 51797
54976 87275 51797
64608 61535 71179
64608 71179 74242
87271 74242 71179
3069 6170 87272
12931 77288 6170
3069 12931 6170
12935 12931 3069
12935 87276 12931
12931 87276 77290
77291 81938 77289
77289 81938 81936
87273 81936 81938
87273 81938 87277
42131 45248 87274
45248 42131 51799
45248 51799 54976
87275 54976 51799
22755 77290 87276
22755 87276 22759
22759 87278 22755
22755 87278 77292
78820 81938 77291
77293 87277 78820
87377 77391 77393
87321 77333 77335
77334 87322 77336
87355 68788 71860
87356 84204 81015
77370 87356 81015
87354 87356 77370
84204 77372 81015
68784 71860 77371
78554 87355 81740
81740 87355 77373
87355 71860 77373
71860 68784 77373
78554 81740 91704
59202 59198 68788
78554 91704 88518
87358 84206 84204
87358 84204 87356
77372 84204 77374
77374 84204 84206
78550 81740 77373
88514 91704 78550
78550 91704 81740
87357 91704 88514
77375 87357 88514
87359 87357 77375
87360 84210 84206
87357 88518 91704
68788 59198 71860
59198 77371 71860
87353 59198 59202
90988 77362 90992
90992 77362 87346
39782 42850 77363
87347 42850 39782
77365 87347 39782
87349 87347 77365
81014 84191 77366
81014 77364 84191
77364 87350 84191
77364 87348 87350
49448 87349 52534
87349 77367 52534
87349 77365 77367
87351 49448 52534
77366 84191 81022
87352 77366 81022
77368 77366 87352
84191 87350 81022
49444 52534 77367
87351 52534 49444
77369 87351 49444
87353 87351 77369
77368 87354 77370
87352 87354 77368
77369 59198 87353
87360 84206 87358
77374 84206 77376
77376 84206 84210
98460 87359 101670
77383 77385 87369
87367 91724 88519
87370 84226 81017
77384 87370 81017
87368 87370 77384
84226 77386 81017
81762 78551 77387
77385 78551 81762
87371 77385 81762
87369 77385 87371
81023 84226 87370
81023 87372 84226
87372 77386 84226
87372 77388 77386
77389 81764 77387
77387 81764 81762
87371 81762 81764
87371 81764 87373
77388 87374 77390
87372 87374 77388
81764 77389 78555
77389 87375 78555
77389 77391 87375
87373 81764 78555
77390 87376 77392
77383 87369 88519
90992 77364 90988
91724 77383 88519
77382 87368 77384
87359 77377 101670
87359 77375 77377
87361 98460 101670
87362 84214 84210
87362 84210 87360
77376 84210 77378
77378 84210 84214
101670 77377 98461
77377 87363 98461
77377 77379 87363
87361 101670 98461
77380 81016 84214
87362 77380 84214
87364 77380 87362
77378 84214 81016
91720 88515 77381
77379 88515 91720
87365 77379 91720
87363 77379 87365
77380 87366 77382
87364 87366 77380
77383 91724 77381
77381 91724 91720
87365 91720 91724
87365 91724 87367
87366 87368 77382
87321 87319 77333
90992 87348 77364
87345 42848 42850
111516 543 108371
3736 77346 543
87331 40005 77347
77347 40005 40003
77343 40003 40005
77343 40005 87329
77344 87332 77348
87330 87332 77344
71838 68783 77349
87333 78553 71838
78553 68783 71838
3736 543 111516
78553 78549 68783
78549 88517 77345
78553 88517 78549
91676 88517 98459
91676 98459 101632
101632 98459 108373
101632 108373 111516
111516 108373 545
111516 545 3736
10429 77346 3736
545 10429 3736
10431 10429 545
88517 91676 77345
101632 108371 98457
111516 108371 101632
91676 98457 88513
87320 87322 77334
87323 77335 77337
87323 87321 77335
77336 87324 77338
87322 87324 77336
87325 77337 77339
87325 87323 77337
100970 104141 77340
100970 77338 104141
77338 87326 104141
77338 87324 87326
87327 77339 77341
87327 87325 77339
77340 104141 100976
87328 77340 100976
77342 77340 87328
104141 87326 100976
87329 49679 77343
77343 49679 49677
77341 49677 49679
77341 49679 87327
77342 87330 77344
87328 87330 77342
91676 88513 77345
101632 98457 91676
10431 20271 10429
20273 20271 10431
20273 30155 20271
30157 30155 20273
87338 87340 77354
42842 39781 77357
77355 39781 42842
87341 77355 42842
87339 77355 87341
77356 87342 77358
87340 87342 77356
77359 42846 77357
77357 42846 42842
87341 42842 42846
87341 42846 87343
100972 104171 77360
100972 77358 104171
77358 87344 104171
77358 87342 87344
77361 42848 77359
77359 42848 42846
87343 42846 42848
87343 42848 87345
77360 104171 100978
87346 77360 100978
77362 77360 87346
104171 87344 100978
77363 42850 77361
77361 42850 42848
77354 87340 77356
87345 42850 87347
87337 52520 49447
77353 87339 49447
77347 30155 30157
77347 30157 87331
87332 100977 104157
77350 87332 104157
77348 87332 77350
100977 87334 104157
62202 59197 77351
68787 71838 77349
68787 77349 59197
87335 68787 59197
62202 87335 59197
87333 71838 68787
104157 100971 77350
104157 87334 100971
87334 77352 100971
87334 87336 77352
52520 49443 77353
59201 62202 77351
59201 77351 49443
87337 59201 49443
52520 87337 49443
87335 62202 59201
77352 87338 77354
87336 87338 77352
52520 77353 49447
77353 77355 87339
87137 77153 77157
61814 77152 87134
61808 77152 61814
1410 109234 109232
1410 1412 109234
14693 11302 76902
11302 1410 76902
11302 1412 1410
11302 14693 21144
21144 14693 24565
24565 86882 21144
72587 69270 86883
86885 69270 72587
76903 86885 72587
109232 109234 99328
76905 86885 76903
86886 76904 59960
76906 76904 86886
63287 86884 59960
82467 86887 79062
86887 76905 79062
86887 86885 76905
76907 82467 79062
50206 53637 76908
50206 76906 53637
76906 86888 53637
76906 86886 86888
76904 63287 59960
109232 99328 99326
99326 99328 89352
99326 89352 92785
89350 92785 82797
89350 82797 79356
76901 92785 89350
11300 14693 76902
21142 24565 14693
21142 14693 11300
31022 86882 24565
21142 31022 24565
31020 31022 21142
31020 76898 31022
31022 76898 86880
72587 86883 69268
86883 76899 69268
86883 86881 76899
76903 72587 69268
59958 63287 76904
72923 69566 76900
76900 69566 59958
69566 86884 59958
86884 63287 59958
69566 72923 79358
79358 72923 82797
79358 82797 89352
89352 82797 92785
76901 99326 92785
82467 79064 86887
76907 89056 82467
89056 79064 82467
89056 89058 79064
33771 30731 43581
43581 30731 40569
40569 86892 43581
112316 109255 76911
4536 1433 112316
112316 1433 109255
4536 76912 1433
86893 20539 23549
23549 20539 33431
33431 20539 30413
33431 30413 76913
30413 40257 76913
30413 40259 40257
40259 49927 40257
49931 49927 40259
76914 49927 62611
49927 59679 62611
49927 49931 59679
59679 86894 62611
86895 1127 76915
76915 1127 1125
1127 11019 1125
11021 11019 1127
11021 86891 23889
20855 11021 23889
33771 20857 30731
79356 72923 69564
23889 20857 33771
34115 86890 30708
99026 102419 86889
89058 99026 86889
89056 99026 89058
76909 102419 99026
30706 34115 76910
40546 86890 34115
30706 40546 34115
40544 40546 30706
53637 50208 76908
50208 40544 76908
50208 40546 40544
53637 86888 50208
102419 99028 86889
76909 108926 102419
108926 99028 102419
108926 108928 99028
1102 108928 108926
1102 1104 108928
10996 1104 1102
10996 10998 1104
20832 10998 10996
20832 20834 10998
34115 30708 76910
30708 20832 76910
30708 20834 20832
86891 20857 23889
11019 11021 20855
79356 82797 72923
86881 86879 76897
11942 15302 76892
21770 11942 76892
21772 11942 21770
31658 21772 21770
31658 31660 21772
41506 31660 31658
41506 41508 31660
51168 41508 41506
51168 51170 41508
51168 76886 51170
51170 76886 86868
11942 86874 15302
5799 2362 86869
12230 2362 5799
12230 12232 2362
22068 12232 12230
22068 22070 12232
35387 31944 76888
31944 22068 76888
31944 22070 22068
35387 86870 31944
76889 40234 86871
86871 40234 40236
49902 53277 86875
76887 12230 5799
86873 70230 73548
60616 60614 70230
70230 60614 73548
70824 64545 74181
70824 74181 80616
80616 74181 84027
84027 86864 80616
33765 30390 86865
86871 30390 33765
76885 86871 33765
76889 86871 76885
1756 86872 5142
1756 5142 14986
1756 14986 11640
11640 14986 76890
21478 11640 76890
21480 11640 21478
31362 21480 21478
31362 31364 21480
41210 31364 31362
41210 41212 31364
86866 41212 54266
41212 50874 54266
41212 41210 50874
54266 50874 86867
50874 60616 86867
50874 60614 60616
60614 76891 73548
40236 49902 86875
40234 49902 40236
76893 53277 49902
99654 86876 103042
49904 53277 76893
76895 62939 59652
50528 86878 76896
50528 76896 50526
60270 50528 50526
60270 60272 50528
69878 60272 60270
69878 69880 60272
79682 69880 69878
79682 79684 69880
89670 79684 79682
89670 89672 79684
86876 89672 103042
89672 99652 103042
89672 89670 99652
76894 103042 99652
62939 59654 86877
86879 59654 62939
76895 86879 62939
76897 86879 76895
40868 86880 76898
40868 76898 40866
40866 76896 40868
40868 76896 86878
86881 76897 76899
86877 49904 76893
69564 72923 76900
59652 86877 76893
53277 49904 86875
99654 103042 76894
109562 99654 76894
109564 99654 109562
86872 109564 5142
109564 1754 5142
109564 109562 1754
11638 14986 1754
1754 14986 5142
76890 14986 11638
70228 73548 76891
73548 70228 86873
70228 80022 86873
70228 80020 80022
89994 80022 80020
89994 89996 80022
99978 89996 89994
99978 99980 89996
109874 99980 99978
109874 109876 99980
2058 109876 109874
2058 2060 109876
86874 2060 15302
2060 11940 15302
2060 2058 11940
76892 15302 11940
62939 86877 59652
61204 64545 70824
33771 30729 20855
43581 40567 30729
86919 76937 76939
86919 86917 76937
69911 72974 86918
79705 76938 72974
69911 79705 72974
79707 79705 69911
92814 89693 86920
89693 79707 86920
89693 79705 79707
92814 76940 89693
86921 76939 76941
72974 76938 69909
86921 86919 76939
99675 76940 92814
89695 99675 92814
99677 99675 89695
112676 109585 86922
109585 99677 86922
109585 99675 99677
112676 76942 109585
62370 59397 76943
76941 59397 62370
86923 76941 62370
86921 76941 86923
89695 92814 86920
63340 60295 76936
60295 86918 76936
86918 69909 76936
76929 76931 86909
86912 53684 53678
86912 53678 86910
76930 53678 76932
76932 53678 53684
68993 76933 71985
76933 86911 71985
76933 86913 86911
71985 76931 68993
86914 53688 53684
86914 53684 86912
76932 53684 76934
76934 53684 53688
86915 76933 76935
86915 86913 76933
50551 53688 86914
86916 63340 60293
86916 60293 76934
50551 86916 76934
53688 50551 76934
63340 76936 60293
86917 76935 76937
86917 86915 76935
60295 63340 86916
86918 72974 69909
109587 112676 86922
109587 86924 112676
86924 76942 112676
86924 76944 76942
86925 52700 49645
1779 4904 86926
86930 14742 11661
86930 11661 76946
1779 86930 76946
4904 1779 76946
14742 76950 11661
86931 80045 76951
76951 80045 80043
90019 93142 76947
80043 90019 76947
80045 90019 80043
86927 93142 90019
21795 24920 86928
31681 76948 24920
21795 31681 24920
31683 31681 21795
44608 41529 86932
41529 31683 86932
41529 31681 31683
44608 76952 41529
43012 76949 39977
76949 86933 39977
76949 76953 86933
86929 43012 39977
43012 86929 39975
86909 76931 68995
86929 49645 39975
49645 52700 76945
52700 49643 76945
59399 62370 76943
59399 76943 49643
86925 59399 49643
52700 86925 49643
86923 62370 59399
86926 4904 1777
76944 86926 1777
86924 86926 76944
4904 76946 1777
93142 90017 76947
86927 100003 93142
100003 90017 93142
100003 100001 90017
100003 109897 100001
109899 109897 100003
109899 2081 109897
2083 2081 109899
2083 11963 2081
11965 11963 2083
24920 21793 86928
21793 11965 86928
21793 11963 11965
24920 76948 21793
43012 39975 76949
49645 76945 39975
33771 20855 23889
76931 71985 68995
76930 53672 53678
20537 10697 23549
10695 10697 20537
33431 30411 20537
33431 20537 23549
33431 76913 30411
62611 59675 76914
59675 62611 86894
69293 59675 86894
69291 59675 69293
76918 69291 82139
69291 79087 82139
10697 86893 23549
69291 69293 79087
86899 99051 102085
102085 99051 76919
99051 108949 76919
99051 108951 108949
76915 108949 108951
76915 108951 86895
11325 14378 86896
14378 11325 21167
14378 21167 24244
86900 34134 31043
86900 31043 76916
79087 86898 82139
76917 10697 10695
86897 10697 76917
24244 76916 21165
43581 30729 33771
40567 43581 86892
50231 40567 86892
50229 40567 50231
50231 59981 50229
59983 59981 50231
59983 69587 59981
69589 69587 59983
69589 79379 69587
79381 79379 69589
79381 89373 79379
89375 89373 79381
89375 99349 89373
99351 99349 89375
109257 112316 76911
99349 109257 76911
99351 109257 99349
112316 109257 1435
112316 1435 4536
86896 14378 11323
86896 11323 76912
1435 86896 76912
4536 1435 76912
24244 21165 14378
14378 21165 11323
21167 86900 76916
24244 21167 76916
43936 40889 34134
34134 40889 31043
43940 40891 76922
53658 76924 50549
86905 88765 76925
76925 88765 88763
76923 88763 88765
76923 88765 86903
86906 53664 53658
86906 53658 86904
76924 53658 76926
76926 53658 53664
81854 78777 76927
76925 78777 81854
86907 76925 81854
86905 76925 86907
86908 53672 53664
86908 53664 86906
76926 53664 76928
76928 53664 53672
81854 76927 78779
76927 86909 78779
76927 76929 86909
86907 81854 78779
86910 53678 53672
86910 53672 86908
76928 53672 76930
40891 86904 76922
86911 68995 71985
86904 50549 76922
40891 43940 86902
43936 76920 40889
86901 108625 76921
76921 108625 108623
108625 797 108623
799 797 108625
76917 797 799
76917 799 86897
82139 79085 76918
79085 82139 86898
89081 79085 86898
89079 79085 89081
89081 86899 102085
99049 89081 102085
89079 89081 99049
102085 76919 99049
31045 34134 86900
34134 31045 86902
43940 34134 86902
43936 34134 43940
76920 43936 76922
76922 43936 43940
86903 98723 76923
76923 98723 98721
76921 98721 98723
76921 98723 86901
86904 53658 50549
11663 14742 86930
61204 51456 51454
64545 61204 76884
80928 84285 76822
94285 90910 76820
76820 90910 80928
90910 86806 80928
86806 84285 80928
90910 94285 100890
100890 94285 104273
100890 104273 110782
110782 104273 114197
114197 86804 110782
58966 62074 76821
86803 62074 86805
86805 62074 58966
86807 86805 76823
84289 76824 76822
84289 76822 84285
84285 86806 84289
84289 86806 86808
68558 86807 71712
86807 76825 71712
86807 76823 76825
86809 68558 71712
84293 76826 76824
84293 76824 84289
76823 86805 58966
86803 62072 62074
76819 62074 62072
76821 62074 76819
52038 42370 52036
52036 76816 52038
52038 76816 86800
76819 62072 76817
76817 62072 62070
86801 62070 62072
86801 62072 86803
90908 94285 76820
100888 104273 94285
100888 94285 90908
110780 114197 104273
110780 104273 100888
2984 86804 114197
110780 2984 114197
2982 2984 110780
12842 2984 2982
12842 12844 2984
22668 12844 12842
22668 22670 12844
32526 22670 22668
32526 32528 22670
86802 32528 45698
32528 42368 45698
32528 32526 42368
76818 45698 42368
84289 86808 84293
84293 86808 86810
68554 71712 76825
78334 86809 81586
10134 13442 76832
19944 10134 76832
19948 10134 19944
29814 19948 19944
29814 29818 19948
39672 29818 29814
39672 39676 29818
39672 76833 52662
49356 39672 52662
39676 39672 49356
86815 49356 52662
76830 86816 76834
86814 86816 76830
108110 111392 76831
244 3614 108110
108110 3614 111392
10130 13442 244
244 13442 3614
76832 13442 10130
49352 52662 76833
86815 52662 49352
76835 86815 49352
86817 86815 76835
76834 86818 76836
86816 86818 76834
248 13442 10134
52036 42370 76818
248 3614 13442
108116 111392 3614
81586 86809 76827
86809 71712 76827
71712 68554 76827
86811 78334 81586
84293 80929 76826
84293 86810 80929
86810 76828 80929
86810 86812 76828
78330 81586 76827
88294 86811 91552
91552 86811 76829
86811 81586 76829
81586 78330 76829
88294 91552 101506
88294 101506 98222
86813 98222 101506
76828 86814 76830
86812 86814 76828
88288 91552 76829
98216 101506 88288
88288 101506 91552
108116 86813 111392
111392 86813 76831
86813 101506 76831
101506 98216 76831
108116 3614 248
76835 59114 86817
42370 45698 76818
86799 62070 86801
76793 19947 86777
76794 86780 76796
86778 86780 76794
86781 10133 76797
76797 10133 10129
76795 10129 10133
76795 10133 86779
101169 76796 86780
101169 86780 101179
101179 86782 101169
101169 86782 76798
76793 19943 19947
86783 247 76799
76797 243 247
76797 247 86781
76798 86784 76800
86782 86784 76798
86785 108115 76801
76801 108115 108109
76799 108109 108115
76799 108115 86783
76800 86786 76802
86784 86786 76800
86787 98221 76803
76799 247 243
76795 19947 19943
86779 19947 76795
86778 76794 76792
86772 86774 76788
84540 76790 81225
52598 49351 76791
86775 59117 52598
59117 49351 52598
59117 59113 49351
76789 59113 59117
76789 59117 86773
81229 84540 86774
86776 94558 91203
86776 91203 76790
81229 86776 76790
84540 81229 76790
94558 76792 91203
86777 29817 76793
76793 29817 29813
29817 39671 29813
39675 39671 29817
49355 52598 76791
39671 49355 76791
39675 49355 39671
86775 52598 49355
91207 94558 86776
91207 86778 94558
86778 76792 94558
76803 98221 98215
76801 98215 98221
76801 98221 86785
76802 86788 76804
91204 76810 91208
91208 76810 86794
76813 71700 76811
76811 71700 71698
86795 71698 71700
86795 71700 86797
81230 86798 76814
81230 76814 81226
81226 76812 81230
81230 76812 86796
62068 58965 76815
68557 71700 76813
68557 76813 58965
86799 68557 58965
62068 86799 58965
86797 71700 68557
61754 86800 76816
61754 76816 61752
71380 61754 61752
71380 71384 61754
71380 76814 71384
71384 76814 86798
76817 62070 76815
76815 62070 62068
86799 62068 62070
91208 76812 91204
42370 86802 45698
91208 86796 76812
71698 86795 68553
86786 86788 76802
91528 88287 76805
76803 88287 91528
86789 76803 91528
86787 76803 86789
76804 86790 76806
86788 86790 76804
91528 76805 88293
76805 86791 88293
76805 76807 86791
86789 91528 88293
101180 86792 76808
101180 76808 101170
101170 76806 101180
101180 76806 86790
81568 78329 76809
76807 78329 81568
86793 76807 81568
86791 76807 86793
76808 86794 76810
86792 86794 76808
71698 68553 76811
78333 81568 76809
78333 76809 68553
86795 78333 68553
86793 81568 78333
61204 51454 76884
86817 59114 59118
86819 59114 76837
86857 86855 76873
76875 111953 108600
110484 113883 76876
110484 76874 113883
76874 86858 113883
76874 86856 86858
111953 108602 86857
4179 86859 774
774 86859 76875
86859 108602 76875
108602 111953 76875
86857 76873 108600
76877 4179 774
113883 110486 76876
76876 110486 100586
110486 86860 100586
86860 103989 100586
113883 86858 110486
4179 776 86859
14021 86861 10672
10672 86861 76877
86861 776 76877
776 4179 76877
76879 14021 10672
100586 103989 76878
111953 86857 108600
2688 76872 86854
2686 76872 2688
32242 22386 32240
32240 76866 32242
32242 76866 86848
88740 92112 76867
86849 92112 88740
76869 86849 88740
86851 86849 76869
12550 86852 15924
25804 86850 12550
25804 12550 15924
22384 25804 15924
76870 22384 15924
76868 25804 22384
76869 98698 86851
86851 98698 98700
86853 98700 98698
86853 98698 76871
76872 12548 15924
86852 76872 15924
86854 76872 86852
76870 15924 12548
86855 76871 76873
86855 86853 76871
2688 86856 76874
2688 76874 2686
90598 94017 76880
94017 90598 76878
103989 94017 76878
103997 94017 103989
86867 50876 54266
60914 86868 76886
60914 76886 60912
70532 60914 60912
70532 70534 60914
83711 80320 76882
80320 70532 76882
80320 70534 70532
80320 83711 90300
90300 83711 93709
76883 100280 93709
100280 90300 93709
100280 100282 90300
110176 100282 100280
110176 110178 100282
2360 5799 86869
110178 2360 86869
110176 2360 110178
76887 5799 2360
31942 35387 76888
41794 86870 35387
31942 41794 35387
41792 41794 31942
51454 41794 41792
51454 51456 41794
50876 86866 54266
32240 22386 76868
76885 33765 30388
86865 76881 30388
103989 86860 103997
103997 86860 86862
14021 10674 86861
76879 20514 14021
20514 10674 14021
20514 20516 10674
86863 20516 20514
86863 20514 76881
80318 83711 76882
90298 93709 83711
90298 83711 80318
76883 93709 90298
61202 64545 76884
70822 74181 64545
70822 64545 61202
80614 84027 74181
80614 74181 70822
94017 90600 76880
76880 90600 80614
90600 86864 80614
86864 84027 80614
90600 94017 100588
100588 94017 103997
103997 86862 100588
33765 86865 30388
86865 86863 76881
86819 59118 59114
22386 25804 76868
86849 88742 92112
80931 86828 80935
80935 86830 80931
80931 86830 76848
76847 88458 86829
86829 88458 88460
86831 88460 88458
86831 88458 76849
80936 86832 76850
80936 76850 80932
80932 76848 80936
80936 76848 86830
80931 76846 86828
76849 98402 86831
108316 98404 98402
108316 108318 98404
86833 108318 108316
86833 108316 76851
76850 86834 76852
86832 86834 76850
76851 488 86833
86833 488 490
10374 490 488
10374 10376 490
20218 10376 10374
86831 98402 98404
86829 78490 76847
86829 78492 78490
86827 78490 78492
76836 86820 76838
86818 86820 76836
86821 76837 76839
86821 86819 76837
76838 86822 76840
86820 86822 76838
86823 76839 76841
86823 86821 76839
76840 86824 76842
86822 86824 76840
76841 68708 86823
86823 68708 68712
86825 68712 68708
86825 68708 76843
80934 86826 84334
84334 76844 80934
76844 86824 80934
76844 76842 86824
86827 76843 76845
86827 86825 76843
76846 80930 84334
86826 76846 84334
86828 76846 86826
76844 84334 80930
76845 78490 86827
20218 20220 10376
30102 20220 20218
30102 30104 20220
86835 30104 30102
61488 86844 76862
61488 76862 61486
61486 76860 61488
61488 76860 86842
76861 68968 86843
86843 68968 68970
86845 68970 68968
86845 68968 76863
51752 86846 76864
51752 76864 51750
51750 76862 51752
51752 76862 86844
78756 86845 82126
86845 76865 82126
86845 76863 76865
86847 78756 82126
42084 86848 76866
42084 76866 42082
42082 76864 42084
42084 76864 86846
78754 82126 76865
88742 86847 92112
92112 86847 76867
86847 82126 76867
82126 78754 76867
76861 86843 76859
22386 86850 25804
76859 86843 62595
62595 59376 86841
86835 30102 76853
76852 86836 76854
86834 86836 76852
76853 39952 86835
86835 39952 39954
86837 39954 39952
86837 39952 76855
76854 86838 76856
86836 86838 76854
76855 49620 86837
86837 49620 49622
86839 49622 49620
86839 49620 76857
71122 74481 76858
71122 76856 74481
76856 86840 74481
76856 86838 86840
62595 86841 59374
86841 76857 59374
86841 86839 76857
76859 62595 59374
76858 74481 71124
86842 76858 71124
76860 76858 86842
74481 86840 71124
86843 59376 62595
87460 63888 87456
86934 24616 21501
11663 86934 76950
87053 77069 77071
87053 87051 77069
22700 87054 25998
35864 87052 22700
35864 22700 25998
32562 35864 25998
77072 32562 25998
42402 45616 32562
32562 45616 35864
52090 55334 42402
42402 55334 45616
77068 74624 71428
77070 55334 52090
87053 20004 20010
87055 20010 20004
87055 20004 77073
12874 87056 16150
25998 87054 12874
25998 12874 16150
22696 25998 16150
77074 22696 16150
77072 25998 22696
87057 77073 77075
87057 87055 77073
77071 20004 87053
61804 74624 64954
71428 74624 61804
77070 61804 55334
77064 94520 91254
77067 13344 77065
77065 13344 13336
87047 13336 13344
87047 13344 87049
61812 87050 64954
61812 64954 74624
61812 74624 71434
84510 87048 71434
84510 71434 74624
81284 84510 74624
77068 81284 74624
77066 84510 81284
10174 13344 77067
87049 13344 10174
77069 87049 10174
87051 87049 77069
32568 87052 35864
32568 35864 45616
32568 45616 42408
42408 45616 55334
42408 55334 52098
64954 87050 52098
64954 52098 55334
61804 64954 55334
77076 12870 16150
87056 77076 16150
87058 77076 87056
77074 16150 12870
104198 94216 77084
104198 94214 94216
77082 104198 100912
87067 77083 77085
87067 87065 77083
90935 94216 87066
87068 104202 100913
87068 100913 77084
90935 87068 77084
94216 90935 77084
104202 77086 100913
87069 77085 77087
87069 87067 77085
100917 104202 87068
87070 114128 110807
87070 110807 77086
100917 87070 77086
104202 100917 77086
114128 77088 110807
87071 77087 77089
87071 87069 77087
110811 114128 87070
3009 77088 114128
110811 3009 114128
3013 3009 110811
100912 104198 77084
77066 91254 84510
87066 94214 87064
87065 87063 77081
87059 77075 77077
87059 87057 77075
3012 87060 77078
3012 77078 3008
3008 77076 3012
3012 77076 87058
87061 20011 77079
77079 20011 20005
77077 20005 20011
77077 20011 87059
100916 87062 104196
100916 104196 77080
110806 100916 77080
110810 100916 110806
110806 77078 110810
110810 77078 87060
87063 77079 77081
87063 87061 77079
90934 87064 94214
104196 87062 90934
94214 104196 90934
104198 104196 94214
77080 104196 77082
77082 104196 104198
87065 77081 77083
87066 94216 94214
3013 12871 3009
91254 94520 84510
94520 87046 81288
45592 42407 52097
45592 52097 55310
87030 64934 61803
87030 61803 77046
52097 87030 77046
55310 52097 77046
64934 77048 61803
87031 77047 77049
87031 87029 77047
87032 64936 64934
87032 64934 87030
42407 45592 87028
77048 64934 71427
64934 64936 74606
74606 77050 71427
87033 77049 77051
87033 87031 77049
61811 64936 87032
64936 61811 87034
74608 64936 87034
74606 64936 74608
77050 74606 81283
74606 84496 81283
74606 74608 84496
64934 74606 71427
87029 87027 77045
87029 77045 77047
55310 77046 52089
87023 77039 77041
87023 87021 77039
87024 45588 45586
87024 45586 87022
52088 55304 77042
55304 45588 77042
55304 45586 45588
77040 55304 52088
87025 98249 101413
77043 101413 98249
87023 77043 98249
77041 77043 87023
87026 45590 45588
87026 45588 87024
77042 45588 77044
77044 45588 45590
98247 77045 101413
77045 87025 101413
77045 87027 87025
101413 77043 98247
87028 45592 45590
87028 45590 87026
77044 45590 52089
45590 55310 52089
45590 45592 55310
84496 77052 81283
77051 98248 87033
87033 98248 98250
87035 98250 98248
87042 94516 94514
87042 94514 87040
77058 94514 77060
77060 94514 94516
10178 87041 13322
87041 77061 13322
87041 77059 77061
87043 10178 13322
87044 94518 94516
87044 94516 87042
77060 94516 77062
77062 94516 94518
77063 13328 77061
77061 13328 13322
87043 13322 13328
87043 13328 87045
87046 94520 94518
87046 94518 87044
77062 94518 77064
77064 94518 94520
77065 13336 77063
77063 13336 13328
87045 13328 13336
87045 13336 87047
81288 87048 84510
87041 302 77059
94520 81288 84510
87041 304 302
77057 302 87039
87035 98248 77053
71433 74608 87034
74608 71433 87036
84498 74608 87036
84496 74608 84498
77052 84496 91253
84496 94510 91253
84496 84498 94510
94510 77054 91253
87037 77053 77055
87037 87035 77053
81287 84498 87036
84498 81287 87038
94512 84498 87038
94510 84498 94512
77054 94510 77056
77056 94510 94512
77055 108150 87037
87037 108150 108152
87039 108152 108150
87039 108150 77057
87040 94514 94512
87040 94512 87038
77056 94512 77058
77058 94512 94514
87039 302 304
77038 64924 61802
12875 12871 3013
12871 87072 77090
77131 39732 87113
87113 39732 39736
49396 52655 87115
39736 49396 87115
39732 49396 39736
77133 52655 49396
77132 87116 77134
87114 87116 77132
52655 49400 87115
87117 49400 52655
77133 87117 52655
87112 87114 77130
77135 87117 77133
77136 87116 94591
77134 87116 77136
91257 87118 94591
87119 77135 77137
87119 87117 77135
94591 91255 77136
94591 87118 91255
87118 77138 91255
87118 87120 77138
87121 77137 77139
87121 87119 77137
87116 91257 94591
77130 87114 77132
87113 29880 77131
87113 29886 29880
87107 77123 10176
87107 87105 77123
77125 13427 10176
71429 77124 87106
71429 87106 71435
71435 87108 71429
71429 87108 77126
13427 10180 87107
87109 10180 13427
77125 87109 13427
77127 87109 77125
87108 81289 84575
77128 87108 84575
77126 87108 77128
81289 87110 84575
77127 20008 87109
87109 20008 20014
87111 20014 20008
87111 20008 77129
84575 81285 77128
84575 87110 81285
87110 77130 81285
87110 87112 77130
77129 29880 87111
87111 29880 29886
77138 87122 77140
87120 87122 77138
87123 77139 77141
87123 87121 77139
87131 78514 77149
81290 87132 77150
81290 77150 81286
81286 77148 81290
81290 77148 87130
77149 88482 87131
87131 88482 88484
98426 101773 87133
88484 98426 87133
88482 98426 88484
77151 101773 98426
71436 87134 77152
71436 77152 71430
71430 77150 71436
71436 77150 87132
101773 98428 87133
77151 108340 101773
108340 98428 101773
108340 108342 98428
87135 108342 108340
87135 108340 77153
100914 104347 77154
77155 104347 100914
61814 87136 77156
61814 77156 61808
87131 78516 78514
13427 87107 10176
78514 78516 68746
77147 78514 71969
77140 87124 77142
87122 87124 77140
62335 87125 59152
87125 77141 59152
87125 87123 77141
77143 62335 59152
77142 87126 77144
87124 87126 77142
62335 59154 87125
87127 59154 62335
77143 87127 62335
77145 87127 77143
91256 94601 77146
91256 77144 94601
77144 87128 94601
77144 87126 87128
71969 87129 68744
87129 77145 68744
87129 87127 77145
77147 71969 68744
77146 94601 91258
87130 77146 91258
77148 77146 87130
94601 87128 91258
71969 68746 87129
78514 68746 71969
12875 87072 12871
61807 87106 77124
61807 87104 61813
87081 87079 77097
87082 55366 52091
77098 87082 52091
87080 87082 77098
55366 77100 52091
87083 77099 77101
87083 87081 77099
52099 55366 87082
52099 87084 55366
87084 77100 55366
87084 77102 77100
87081 77097 77099
87085 29885 33123
87083 77103 29885
77101 77103 87083
77102 87086 77104
87084 87086 77102
29879 77105 33123
77105 87085 33123
77105 87087 87085
33123 77103 29879
87088 64994 61805
77104 87088 61805
87086 87088 77104
77103 33123 29885
87078 87080 77096
77096 87080 77098
77097 87079 77095
87073 77089 77091
87073 87071 77089
22697 77090 87072
22697 87072 22701
22701 87074 22697
22697 87074 77092
77091 20006 87073
87073 20006 20012
87075 20012 20006
87075 20006 77093
32563 77092 87074
32563 87074 32569
32569 87076 32563
32563 87076 77094
33105 87077 29878
87077 77093 29878
87077 87075 77093
77095 33105 29878
42403 77094 87076
42403 87076 42409
42409 87078 42403
42403 87078 77096
33105 29884 87077
87079 29884 33105
77095 87079 33105
64994 77106 61805
87089 20013 23251
77107 23251 20013
87087 77107 20013
10175 77115 13403
77115 87095 13403
77115 87097 87095
13403 77113 10175
77116 52092 55394
87096 77116 55394
87098 77116 87096
77114 55394 52092
87099 77115 77117
87099 87097 77115
77116 87100 77118
87098 87100 77116
87101 77117 77119
87101 87099 77117
77118 87102 77120
87100 87102 77118
87103 77119 77121
87103 87101 77119
52093 77120 87102
52093 87102 52101
52101 87104 52093
52093 87104 77122
87105 77121 77123
87105 87103 77121
61807 77122 87104
77114 77112 87094
61813 87106 61807
77114 87094 52100
52100 87096 55394
77105 77107 87087
87090 64998 64994
87090 64994 87088
77106 64994 77108
77108 64994 64998
20007 77109 23251
77109 87089 23251
77109 87091 87089
23251 77107 20007
87092 65004 64998
87092 64998 87090
77108 64998 77110
77110 64998 65004
87093 10179 13399
77111 13399 10179
87091 77111 10179
77109 77111 87091
77112 61806 65004
87092 77112 65004
87094 77112 87092
77110 65004 61806
13403 87095 13399
13399 87095 87093
13399 77111 77113
13399 77113 13403
55394 77114 52100
86934 21501 76950
77040 61802 55304
64924 52096 55304
64316 70847 73948
86958 83792 80637
86958 80637 76974
70847 86958 76974
73948 70847 76974
93788 90621 83792
83792 90621 80637
93788 76976 90621
86959 88483 76977
76977 88483 88481
88483 98425 88481
64316 61227 70847
98427 98425 88483
98425 108341 76975
98427 108341 98425
86955 111444 108341
12255 15404 86956
15404 12255 22093
15404 22093 25276
25276 22093 31967
25276 31967 35156
35156 31967 41817
35156 41817 44950
86957 44950 41817
108341 111444 76975
54672 61227 64316
54672 51479 61227
44950 86957 41815
73948 76974 70845
111444 108339 76975
513 3662 76971
513 76971 108339
86955 513 108339
111444 86955 108339
3662 513 10399
3662 10399 13488
13488 10399 20243
13488 20243 23344
86953 23344 20243
2385 5564 86954
86956 15404 12253
86956 12253 76972
2385 86956 76972
5564 2385 76972
25276 22091 15404
15404 22091 12253
35156 31965 25276
25276 31965 22091
44950 41815 35156
35156 41815 31965
51479 54672 76973
51479 76973 41815
86957 51479 41815
80639 83792 86958
83792 80639 90623
83792 90623 93788
86960 103762 100609
86965 59153 52450
59153 49395 52450
59153 59151 49395
76981 59151 59153
76981 59153 86963
32263 76982 86964
32263 86964 32265
32265 86966 32263
32263 86966 76984
52450 76983 49397
76983 86967 49397
76983 76985 86967
86965 52450 49397
42105 76984 86966
42105 86966 42107
54968 51773 86968
51773 42107 86968
51773 42105 42107
54968 76986 51773
86969 39733 76987
76987 39733 39729
76985 39729 39733
76985 39733 86967
51775 54968 86968
61509 76986 54968
52450 49395 76983
64316 70845 61225
22407 86964 76982
22409 22407 12573
86960 100609 76976
90623 86960 76976
93788 90623 76976
103762 76978 100609
86961 78515 76979
76979 78515 78513
76977 78513 78515
76977 78515 86959
100611 103762 86960
110507 76978 103762
100611 110507 103762
110509 110507 100611
110509 2709 110507
2711 2709 110509
15712 12571 86962
12571 2711 86962
12571 2709 2711
15712 76980 12571
86963 68745 76981
76981 68745 68743
76979 68743 68745
76979 68745 86961
12573 15712 86962
22407 76980 15712
12573 22407 15712
22409 86964 22407
51775 61509 54968
73948 70845 64316
64316 61225 54672
60639 60637 50897
76955 60637 60639
76955 60639 86935
60937 63988 86936
70557 76956 63988
60937 70557 63988
70559 70557 60937
70559 86940 70557
70557 86940 76958
33210 76957 30127
76957 86941 30127
60639 50897 54032
76957 76959 86941
31387 34508 86938
34508 31387 41235
34508 41235 44306
44306 41235 50899
44306 50899 54032
86939 54032 50899
86942 83466 80341
76958 86942 80341
86940 86942 76958
83466 76960 80341
86943 76959 76961
86937 33210 30127
86939 60639 54032
44306 50897 41233
54032 50897 44306
14742 11663 76950
24616 76954 21501
86935 70253 76955
76955 70253 70251
76951 70251 70253
76951 70253 86931
41531 44608 86932
51191 76952 44608
41531 51191 44608
51193 51191 41531
63988 60935 86936
60935 51193 86936
60935 51191 51193
63988 76956 60935
33210 30125 76957
76953 30125 33210
86937 76953 33210
86933 76953 86937
21503 24616 86934
86938 34508 31385
86938 31385 76954
21503 86938 76954
24616 21503 76954
44306 41233 34508
34508 41233 31385
86943 86941 76959
80343 83466 86942
86944 93462 90321
86944 90321 76960
23342 33220 76967
23342 33222 33220
86949 33220 33222
86949 33222 86951
86952 113334 113332
86952 113332 86950
76968 113332 76970
76970 113332 113334
3662 511 76971
13488 10397 3662
3662 10397 511
10397 13488 76969
13488 23342 76969
13488 23344 23342
23344 86953 30129
33222 23344 30129
23342 23344 33222
86951 33222 30129
110201 113334 86952
86954 5564 2383
86954 2383 76970
110201 86954 76970
113334 110201 76970
5564 76972 2383
54672 51477 76973
20241 23342 76967
54672 61225 51477
23342 20241 76969
103440 100305 76966
80343 86944 76960
83466 80343 76960
93462 76962 90321
86945 76961 76963
86945 86943 76961
90323 93462 86944
86946 103436 100303
86946 100303 76962
90323 86946 76962
93462 90323 76962
103436 76964 100303
86947 76963 76965
86947 86945 76963
86948 103440 103436
86948 103436 86946
76964 103436 76966
76966 103436 103440
30128 86947 33220
86947 76967 33220
86947 76965 76967
86949 30128 33220
100305 103440 86948
86950 113332 110199
86950 110199 76966
100305 86950 76966
113332 76968 110199
61802 64924 55304
61511 61509 51775
71147 71145 61511
42405 45566 87002
87004 55286 52087
87004 52087 77020
42405 87004 77020
45566 42405 77020
55286 77022 52087
87005 77021 77023
87005 87003 77021
52095 55286 87004
87006 64910 61801
87006 61801 77022
87003 87001 77019
52095 87006 77022
64910 77024 61801
87007 77023 77025
87007 87005 77023
61809 64910 87006
87008 74582 71425
87008 71425 77024
61809 87008 77024
64910 61809 77024
74582 77026 71425
87009 29883 77027
77027 29883 29877
55286 52095 77022
87003 77019 77021
45566 77020 42401
87000 87002 77018
86993 52480 86995
77012 35773 32566
86996 77012 32566
77014 77012 86996
35773 86994 32566
52480 77013 49399
77013 86997 49399
77013 77015 86997
86995 52480 49399
77014 86998 77016
86996 86998 77014
42802 39731 77017
77015 39731 42802
86999 77015 42802
86997 77015 86999
32561 77016 86998
32561 86998 32567
32567 87000 32561
32561 87000 77018
42802 77017 39735
77017 87001 39735
77017 77019 87001
86999 42802 39735
87002 45566 42401
77018 87002 42401
77025 29877 29883
77025 29883 87007
87010 74584 74582
87010 74582 87008
77032 84476 81282
87017 77033 77035
87017 87015 77033
87018 74592 74590
87018 74590 87016
77034 74590 77036
77036 74590 74592
87019 303 77037
77037 303 301
77035 301 303
77035 303 87017
61810 87020 64924
74592 87018 61810
74592 61810 64924
71426 74592 64924
77038 71426 64924
77036 74592 71426
87021 108151 77039
77039 108151 108149
77037 108149 108151
77037 108151 87019
42406 87022 45586
42406 45586 55304
42406 55304 52096
64924 87020 52096
77034 81282 74590
86993 52478 52480
81282 84476 74590
84476 87014 71432
77026 74582 77028
77028 74582 74584
87011 20009 77029
77029 20009 20003
77027 20003 20009
77027 20009 87009
71431 74584 87010
87012 84474 81281
87012 81281 77028
71431 87012 77028
74584 71431 77028
84474 77030 81281
13290 10173 77031
77029 10173 13290
87013 77029 13290
87011 77029 87013
87014 84476 84474
87014 84474 87012
77030 84474 77032
77032 84474 84476
13290 77031 10177
77031 87015 10177
77031 77033 87015
87013 13290 10177
71432 87016 74590
84476 71432 74590
61511 71145 61509
77011 52480 52478
35773 86992 86994
22699 86972 25873
86973 29881 76991
76991 29881 29875
76989 29875 29881
76989 29881 86971
16007 12869 76990
25877 76992 12869
16007 25877 12869
25873 25877 16007
32565 35733 86972
35733 25873 86972
25873 12873 22699
35733 25877 25873
86975 76991 76993
86975 86973 76991
25877 22695 76992
35737 76994 22695
25877 35737 22695
35733 35737 25877
35733 86974 35737
35737 86974 86976
86977 76993 76995
86977 86975 76993
35741 76996 76994
32565 86974 35733
16007 12873 25873
3007 6165 76990
6165 86970 76990
76988 71145 84079
71145 80959 84079
71145 71147 80959
84079 80959 94071
94071 80959 90933
94071 90933 104045
104045 90933 100915
104045 100915 113949
113949 100915 110809
113949 110809 6165
6165 110809 3011
3011 86970 6165
86971 76987 76989
86971 86969 76987
84079 80957 76988
94071 90931 80957
94071 80957 84079
104045 100911 90931
104045 90931 94071
113949 110805 100911
113949 100911 104045
6165 3007 110805
6165 110805 113949
86970 12873 16007
86970 16007 76990
35741 76994 35737
35737 86976 35741
35741 86976 86978
86979 76995 76997
35761 77006 77004
35761 77004 35757
35757 86986 35761
35761 86986 86988
86989 77005 77007
86989 86987 77005
35765 77008 77006
35765 77006 35761
35761 86988 35765
35765 86988 86990
49398 86989 52476
86989 77009 52476
86989 77007 77009
86991 49398 52476
35769 77010 77008
35769 77008 35765
35765 86990 35769
35769 86990 86992
77011 52478 77009
77009 52478 52476
86991 52476 52478
86991 52478 86993
35773 77012 77010
35773 77010 35769
35769 86992 35773
86987 39730 77005
77013 52480 77011
86987 39734 39730
77003 39730 86985
86979 86977 76995
35741 32559 76996
35741 86978 32559
86978 76998 32559
86978 86980 76998
32977 86981 29876
86981 76997 29876
86981 86979 76997
76999 32977 29876
76998 86982 77000
86980 86982 76998
32977 29882 86981
86983 29882 32977
76999 86983 32977
77001 86983 76999
32560 35753 77002
32560 77000 35753
77000 86984 35753
77000 86982 86984
86985 77001 77003
86985 86983 77001
35757 77004 77002
35757 77002 35753
35753 86984 35757
35757 86984 86986
86985 39730 39734
73522 63888 63890
73520 63888 73522
83372 73520 73522
77887 25378 25374
35256 25374 25378
35254 25374 35256
87861 35254 35256
87861 35256 87865
87866 113752 113748
87866 113748 87862
77888 113748 77892
77892 113748 113752
77889 30506 87863
87863 30506 30510
77891 25378 77887
87867 30510 30506
70640 87868 73752
70640 73752 77894
80418 70640 77894
80424 70640 80418
87864 80424 93582
80424 90400 93582
80424 80418 90400
77890 93582 90400
22168 25378 77891
77895 35258 22168
35258 25378 22168
87867 30506 77893
77886 113444 110278
100382 113444 103550
110278 113444 100382
77886 2466 113444
12330 15498 2466
2466 15498 5660
22172 87857 25374
25374 87857 77887
87857 15498 77887
15498 12330 77887
22172 25374 35254
22172 35254 32046
87861 32046 35254
100703 103854 87858
103854 100703 87862
113748 103854 87862
113746 103854 113748
77884 113746 77888
77888 113746 113748
20634 23730 77885
87859 23730 20634
77889 87859 20634
87863 87859 77889
90406 87864 93582
103550 87860 90406
103550 90406 93582
100382 103550 93582
77890 100382 93582
35258 35256 25378
87865 35256 35258
87865 35258 87869
100704 87870 103862
40344 43422 77897
50018 87871 53130
53130 87871 77901
87871 43422 77901
43422 40344 77901
50018 53130 62794
50018 62794 59764
87875 59764 62794
51270 87876 54472
64122 87872 51270
54472 64122 51270
64124 64122 54472
77898 64122 77902
77902 64122 64124
32040 35260 77899
77903 45056 32040
45056 35260 32040
45056 45054 35260
54782 51566 87873
45054 54782 87873
45056 54782 45054
51566 54782 64426
51566 64426 61310
61310 64426 74058
61310 74058 70932
77896 113754 110598
2466 5660 113444
113754 103862 103864
110598 113754 77900
113752 87866 100704
103862 113752 100704
113754 113752 103862
77892 113752 77896
77896 113752 113754
40348 87867 43422
87867 77897 43422
87867 77893 77897
87871 40348 43422
61016 87872 64122
73752 87868 61016
73752 61016 64122
70634 73752 64122
77898 70634 64122
77894 73752 70634
77899 35260 77895
77895 35260 35258
45054 41900 87869
35258 45054 87869
35260 45054 35258
87873 41900 45054
90714 87874 93892
103862 87870 90714
93892 103862 90714
103864 103862 93892
113754 103864 77900
70932 74058 83898
5660 110284 113444
100388 113444 110284
77866 87840 77868
87838 87840 77866
77869 101944 77867
77867 101944 101942
87839 101942 101944
87839 101944 87841
77868 87842 77870
87840 87842 77868
98832 101944 77869
108740 87841 111822
111822 87841 77871
87839 98836 101942
87841 101944 77871
87843 108740 111822
77870 87844 77872
87842 87844 77870
108736 111822 77871
916 87843 4048
4048 87843 77873
87843 111822 77873
111822 108736 77873
87845 916 4048
100702 87846 103844
103844 77874 100702
101944 98832 77871
91982 88880 77867
87837 91982 77867
101942 87837 77867
87833 87829 77861
40649 43734 87830
43734 40649 87834
53452 43734 87834
53450 43734 53452
53452 87835 60063
63106 53452 60063
53450 53452 63106
87831 63106 60063
87836 103834 100695
77862 87836 100695
87832 87836 77862
103834 77864 100695
88886 87833 91982
87833 77865 91982
87833 77863 77865
87837 88886 91982
50311 53452 87834
87835 53452 50311
100701 103834 87836
100701 87838 103834
87838 77864 103834
87838 77866 77864
88880 91982 77865
98836 87837 101942
77874 87844 100702
77874 77872 87844
912 4048 77873
10804 87845 13862
93878 90713 87854
103852 93878 87854
103850 93878 103852
77880 103850 110597
103850 113744 110597
103850 103852 113744
113744 77882 110597
87855 77881 77883
87855 87853 77881
2470 87856 5660
2470 5660 15498
2470 15498 12334
87857 12334 15498
87858 103854 103852
87858 103852 87854
113746 103852 103854
113744 103852 113746
77882 113744 77884
77884 113744 113746
20638 87855 23730
87855 77885 23730
87855 77883 77885
87859 20638 23730
100388 87860 103550
100388 103550 113444
90713 93878 87852
5660 87856 110284
87853 87851 77879
103850 77880 100697
13862 87845 77875
87845 4048 77875
4048 912 77875
87847 10804 13862
87848 103846 103844
87848 103844 87846
77874 103844 77876
77876 103844 103846
10800 13862 77875
87847 13862 10800
77877 87847 10800
87849 87847 77877
90712 87850 93876
103846 87848 90712
103846 90712 93876
100696 103846 93876
77878 100696 93876
77876 103846 100696
87851 77877 77879
87851 87849 77877
87852 93878 93876
87852 93876 87850
77878 93876 100697
93876 103850 100697
93876 93878 103850
87853 77879 77881
87833 77861 77863
70932 83898 80724
83898 93892 80724
15518 77922 12331
69096 72160 77919
77923 82038 69096
82038 72160 69096
82038 82036 72160
88882 92020 77924
92020 82038 77924
92020 82036 82038
77920 92020 88882
53142 50013 77925
50013 53142 77921
5678 5680 15518
53142 62804 77921
72442 62804 62806
72440 62804 72442
82324 72440 72442
82322 72440 82324
87885 82322 82324
87885 82324 87889
21878 87890 25066
34954 87886 21878
25066 34954 21878
34956 34954 25066
44756 34954 34956
53142 62806 62804
5678 15518 12331
77918 5678 12331
5678 113460 5680
82322 79172 87883
72438 82322 87883
72440 82322 72438
87885 79172 82322
87886 34954 34952
87886 34952 87884
44754 34952 34954
44752 34952 44754
54482 44752 44754
54480 44752 54482
64134 54480 54482
64132 54480 64134
64134 87887 70641
73764 64134 70641
64132 64134 73764
73764 70641 80425
73764 80425 83606
83606 80425 90407
83606 90407 93596
93596 90407 100389
93596 100389 103566
103566 100389 110285
103566 110285 113460
113460 110285 87888
5680 113460 87888
44754 34954 44756
54484 44754 44756
54482 44754 54484
54484 87891 61017
31128 77929 44128
40974 31128 44128
31130 31128 40974
87895 40974 44128
12048 87896 15198
25066 87890 12048
25066 12048 15198
21874 25066 15198
77930 21874 15198
77931 34958 21874
34958 25066 21874
34958 34956 25066
44758 34956 34958
44756 34956 44758
54486 44756 44758
54484 44756 54486
87891 54484 54486
87891 54486 87897
87898 15522 15520
87898 15520 87892
77926 15520 22169
15520 25398 22169
15520 15522 25398
25398 77932 22169
50014 53144 77927
31128 31130 21246
72438 62802 72440
31128 21246 21244
21244 11406 77928
64134 54484 61017
54482 54484 64134
87887 64134 61017
2471 5680 87888
5680 2471 87892
15520 5680 87892
15518 5680 15520
77922 15518 77926
77926 15518 15520
78886 82038 77923
77924 82038 78886
77927 53144 77925
77925 53144 53142
62808 53142 53144
62806 53142 62808
72444 62806 62808
72442 62806 72444
82326 72442 72444
82324 72442 82326
92314 89166 87889
82324 92314 87889
82326 92314 82324
87893 89166 92314
11406 87894 14566
11406 14566 77928
21246 11406 21244
93892 87874 80724
72440 62802 62804
77921 62804 77917
80720 93894 83898
77904 93894 90708
77909 62798 77905
77905 62798 62796
87877 62796 62798
87877 62798 87879
87880 54476 54474
87880 54474 87878
61010 64126 77910
64126 54476 77910
64126 54474 54476
90708 93894 80720
77906 64126 61010
70928 74060 61306
61306 74060 64428
77908 74060 70928
72156 69095 77911
82032 78885 72156
72156 78885 69095
82032 77912 78885
77913 62800 77909
77909 62800 62798
72436 69378 87879
62798 72436 87879
61306 64428 77907
83898 74058 74060
83898 74060 77908
80720 83898 77908
93894 93892 83898
100698 103864 77904
103864 93894 77904
103864 93892 93894
77900 103864 100698
50012 53130 77901
77905 62796 50012
62796 53130 50012
62796 62794 53130
87875 62794 62796
87875 62796 87877
87878 54474 54472
87878 54472 87876
64126 54472 54474
64124 54472 64126
77902 64124 77906
77906 64124 64126
41894 45056 77903
51562 54782 41894
41894 54782 45056
77907 64428 51562
64428 54782 51562
64428 64426 54782
74060 64426 64428
74058 64426 74060
62800 72436 62798
87881 69378 72436
41610 87882 44750
54476 87880 41610
64130 54478 64132
77914 64130 70635
64130 73764 70635
64130 64132 73764
83606 80419 73764
73764 80419 70635
93596 90401 83606
83606 90401 80419
103566 100383 93596
93596 100383 90401
113460 110279 103566
103566 110279 100383
5678 2467 113460
113460 2467 110279
5678 77918 2467
59486 62510 77915
77919 72160 59486
72160 62510 59486
72160 72158 62510
82036 72158 72160
82034 72158 82036
92020 82034 82036
92018 82034 92020
77916 92018 77920
77920 92018 92020
64132 54478 54480
77917 62804 62802
54478 44750 54480
44752 44750 34952
44750 54476 41610
54478 54476 44750
77910 54476 61011
54476 64130 61011
54476 54478 64130
64130 77914 61011
62510 59485 77915
59485 62510 77911
62510 72156 77911
62510 72158 72156
82034 72156 72158
82032 72156 82034
77912 82032 88881
82032 92018 88881
82032 82034 92018
92018 77916 88881
77917 62802 77913
77913 62802 62800
72438 62800 62802
72436 62800 72438
87881 72436 72438
87881 72438 87883
31764 87884 34952
44750 87882 31764
34952 44750 31764
54480 44750 44752
77933 62810 50014
90707 87832 77862
90707 87828 90711
87783 4652 1525
87786 24994 24992
87786 24992 87784
77810 24992 77814
77814 24992 24994
2464 5608 77811
77815 15448 2464
15448 5608 2464
15448 15446 5608
25322 15446 15448
25320 15446 25322
112434 1525 4652
77812 25320 77816
53424 50307 77817
60061 63078 77813
60061 77813 50307
87787 60061 50307
53424 87787 50307
87785 63078 60061
87788 24996 24994
87788 24994 87786
77814 24994 77818
77818 24994 24996
12328 15448 77815
77816 25320 25322
112434 109341 1525
102546 109341 112434
102546 99431 109341
87781 4650 4652
87781 4652 87783
87784 24992 24990
87784 24990 87782
77806 24990 77810
77810 24990 24992
5608 2463 77811
2463 5608 77807
5608 15444 77807
5608 15446 15444
25320 15444 15446
25318 15444 25320
77808 25318 77812
77812 25318 25320
63078 60059 77813
87785 69665 63078
69665 60059 63078
69665 69663 60059
79459 82590 77809
69663 79459 77809
69665 79459 69663
82590 79459 89451
82590 89451 92578
92578 89451 99431
92578 99431 102546
77819 25324 12328
25324 15448 12328
25324 25322 15448
77816 25322 77820
64070 73698 77823
64070 73700 73698
77824 73698 80417
73698 83542 80417
73698 73700 83542
93532 90399 83542
83542 90399 80417
93532 77826 90399
77827 43714 77825
77825 43714 43712
87791 43712 43714
87791 43714 87793
21877 25000 87792
25000 21877 87794
34892 25000 87794
34890 25000 34892
44692 34890 34892
44690 34890 44692
54420 44690 44692
54418 44690 54420
64072 54418 54420
64070 54418 64072
73702 64070 64072
73700 64070 73702
83544 73700 73702
61009 64070 77823
112434 4652 4650
54418 61009 51265
44690 51265 41605
77820 25322 25324
53424 77817 50309
77817 87789 50309
77817 77821 87789
87787 53424 50309
87790 24998 24996
87790 24996 87788
77818 24996 77822
77822 24996 24998
73698 70633 77823
73698 77824 70633
22166 25324 77819
77820 25324 22166
43712 40643 77825
77821 40643 43712
87791 77821 43712
87789 77821 87791
87792 25000 24998
87792 24998 87790
77822 24998 31759
24998 34890 31759
24998 25000 34890
44690 41605 34890
34890 41605 31759
54418 51265 44690
64070 61009 54418
83542 73700 83544
112434 4650 77805
102546 109339 99427
63412 53762 53764
63410 53762 63412
87773 63410 63412
87773 63412 87775
87776 24984 24982
87776 24982 87774
77794 24982 31757
24982 34874 31757
24982 24984 34874
34874 77796 31757
24352 21243 77797
53762 44042 53764
21243 24352 77795
24352 34242 34240
34242 87777 40973
44044 34242 40973
34240 34242 44044
44044 40973 50635
44044 50635 53764
53764 50635 60377
53764 60377 63412
87775 63412 60377
21875 24984 87776
24984 21875 87778
24352 34240 77795
53764 44042 44044
34240 44044 44042
34240 44042 77793
53758 63408 87769
53760 63408 53758
87771 60376 63408
87772 15110 15108
87772 15108 87770
77790 15108 21873
15108 24980 21873
15108 15110 24980
24980 77792 21873
77793 44042 77791
77791 44042 44040
53762 44040 44042
53760 44040 53762
63410 53760 53762
63408 53760 63410
87771 63408 63410
87771 63410 87773
12047 15110 87772
15110 12047 87774
24982 15110 87774
24980 15110 24982
77792 24980 77794
77794 24980 24982
34240 31127 77795
31127 34240 77793
34876 24984 87778
34874 24984 34876
77796 34874 77798
77798 34874 34876
11405 14484 77801
11405 77801 1523
87781 11405 1523
4650 87781 1523
87779 14484 11405
87782 24990 24988
87782 24988 87780
31758 34878 77806
34878 24990 77806
34878 24988 24990
77802 34878 31758
2462 5604 77803
77807 15444 2462
15444 5604 2462
15444 15442 5604
25318 15442 15444
25316 15442 25318
77804 25316 77808
77808 25316 25318
82590 79457 77809
92578 89449 82590
82590 89449 79457
102546 99427 92578
92578 99427 89449
112434 109339 102546
4650 1523 77805
109339 112434 77805
77804 25314 25316
25314 15440 25316
5602 2461 77799
15440 12327 5602
5602 12327 2461
25314 22165 15440
15440 22165 12327
25314 77800 22165
14484 11403 77801
21245 24352 77797
21245 77797 11403
87779 21245 11403
14484 87779 11403
24352 21245 31129
24352 31129 34242
87777 34242 31129
21876 87780 24988
34876 87778 21876
24988 34876 21876
34878 34876 24988
77798 34876 77802
77802 34876 34878
77803 5604 77799
77799 5604 5602
15442 5602 5604
15440 5602 15442
25316 15440 15442
77800 25314 77804
90711 87832 90707
93534 83542 83544
77826 93532 100381
87811 43724 77849
43724 40644 77849
87815 50310 53442
61305 77846 87812
61305 87812 61309
61309 87816 61305
61305 87816 77850
91970 77847 88885
77847 87817 88885
77847 77851 87817
87813 91970 88885
53442 87811 77849
77848 87818 77852
77853 53444 77849
77849 53444 53442
87815 53442 53444
87815 53444 87819
87820 74020 70927
77850 87820 70927
87816 87820 77850
74020 77854 70927
87821 77851 77855
87821 87817 77851
87822 112118 109035
87814 87818 77848
50310 87811 53442
40644 43724 77845
99135 87814 77848
51561 41893 41899
54736 77842 51561
101924 77839 98835
77839 87809 98835
77839 77843 87809
87805 101924 98835
89165 92256 87806
89165 87810 92256
87810 77840 92256
87810 77844 77840
77845 43724 77841
77841 43724 43722
87807 43722 43724
87807 43724 87811
51565 54736 87808
51565 87812 54736
87812 77842 54736
87812 77846 77842
91970 88879 77847
77843 88879 91970
87813 77843 91970
87809 77843 87813
99135 77844 87810
99135 87810 99137
99137 87814 99135
77852 87822 109035
87818 87822 77852
112118 77856 109035
43730 40645 77857
63104 53446 53448
63102 53446 63104
87823 63102 63104
87823 63104 87827
80719 77858 87824
80719 87824 80723
80723 87828 80719
80719 87828 77860
87829 77859 77861
87829 87825 77859
11103 14184 87826
14184 11103 20937
14184 20937 24044
24044 20937 30809
24044 30809 33928
33928 30809 87830
43734 33928 87830
43732 33928 43734
53450 43732 43734
53448 43732 53450
63106 53448 53450
63104 53448 63106
87827 63104 63106
87827 63106 87831
90707 77860 87828
53446 43730 53448
51561 41899 87808
53448 43730 43732
33928 43730 77857
40645 43730 77853
43730 53444 77853
43730 53446 53444
63102 60062 87819
53444 63102 87819
53446 63102 53444
87823 60062 63102
70931 74020 87820
70931 87824 74020
87824 77854 74020
87824 77858 77854
87825 77855 77859
87825 87821 77855
109037 112118 87822
1209 77856 112118
109037 1209 112118
1211 1209 109037
14184 11101 87826
11101 1211 87826
11101 1209 1211
24044 20935 14184
14184 20935 11101
33928 30807 24044
24044 30807 20935
30807 33928 77857
33928 43732 43730
93532 83542 93534
54736 51561 87808
32045 41893 35216
20637 10799 13832
20637 20633 10799
20637 30505 20633
30509 30505 20637
30509 40343 30505
40347 40343 30509
40347 50011 40343
50017 50011 40347
62746 59761 87798
59761 50017 87798
59761 50011 50017
87797 20637 13832
62746 77832 59761
87795 77833 43718
87795 77829 77833
87799 40648 43718
90405 93536 87796
93536 90405 87800
103508 93536 87800
103506 93536 103508
113400 103506 103508
113398 103506 113400
77830 113398 2465
113398 5622 2465
40648 87795 43718
13832 10799 77831
113398 77830 110277
103504 103506 113398
93532 103504 100381
93532 93534 103504
103504 77828 100381
43714 77827 40647
77827 87795 40647
77827 77829 87795
87793 43714 40647
31763 34892 87794
34892 31763 41609
34892 41609 44692
44692 41609 51269
44692 51269 54420
54420 51269 61015
54420 61015 64072
64072 61015 70639
64072 70639 73702
73702 70639 80423
73702 80423 83544
83544 80423 87796
93536 83544 87796
93534 83544 93536
103506 93534 93536
103504 93534 103506
77828 103504 110277
103504 113398 110277
113398 113400 5622
15460 12329 5622
5622 12329 2465
25334 22167 15460
15460 12333 22171
15460 22171 25334
87804 35216 32039
87804 32039 77834
22171 87804 77834
25334 22171 77834
35216 77838 32039
101924 98831 77839
108739 111798 77835
108739 77835 98831
87805 108739 98831
101924 87805 98831
87801 111798 108739
79171 82266 87802
87806 92256 89163
87806 89163 77836
79171 87806 77836
82266 79171 77836
92256 77840 89163
77841 43722 77837
77837 43722 43720
87803 43720 43722
87803 43722 87807
32045 35216 87804
41893 77838 35216
5622 12333 15460
41899 41893 32045
5622 2469 12333
113400 110283 2469
15460 22167 12329
25334 77834 22167
111798 108735 77835
87801 915 111798
915 108735 111798
915 911 108735
10803 13832 77831
911 10803 77831
915 10803 911
87797 13832 10803
59763 62746 87798
69375 77832 62746
59763 69375 62746
69377 69375 59763
82266 79169 87802
79169 69377 87802
79169 69375 69377
82266 77836 79169
77837 43720 77833
77833 43720 43718
87799 43718 43720
87799 43720 87803
100387 103508 87800
103508 100387 110283
103508 110283 113400
113400 2469 5622
63408 60376 87769
62810 53144 50014
72446 62808 62810
78011 44796 44794
44796 87977 51271
54522 44796 51271
44794 44796 54522
87973 54522 51271
87978 113810 110599
78012 87978 110599
87974 87978 78012
113810 78016 110599
108738 111898 78013
111898 108738 87975
78015 44796 78011
108738 918 87975
914 78017 13938
10806 914 13938
918 914 10806
87979 10806 13938
69380 87980 72484
69380 72484 78018
79170 69380 78018
79174 69380 79170
87976 79174 92352
79174 89164 92352
79174 79170 89164
108738 914 918
78010 43816 40646
30808 43816 34012
40646 43816 30808
54520 54522 64172
87969 64172 61019
100705 103914 87970
100705 87974 103914
87974 78008 103914
87974 78012 78008
108742 87971 111898
87971 78013 111898
87971 78009 78013
87975 108742 111898
89168 87976 92352
102312 87972 89168
102312 89168 92352
99136 102312 92352
78014 99136 92352
109036 112204 99136
99136 112204 102312
1210 4426 109036
109036 4426 112204
11102 14268 1210
1210 14268 4426
20936 24128 11102
11102 24128 14268
30808 34012 20936
20936 34012 24128
78014 92352 89164
34998 31761 78019
41611 44796 78015
41611 78015 31761
59766 59762 69376
78018 72484 69376
78023 35000 78019
78019 35000 34998
87981 34998 35000
87981 35000 87983
87984 113814 113812
87984 113812 87982
6032 113812 113814
6030 113812 6032
78020 6030 12663
6030 15866 12663
6030 6032 15866
12663 15866 78021
15866 25744 78021
15866 25746 25744
35602 25744 25746
35600 25744 35602
45390 35600 35602
45388 35600 45390
78022 45388 51883
45388 55120 51883
45388 45390 55120
55120 78024 51883
78025 35002 78023
59766 69376 72484
64172 54522 61019
87980 59766 72484
59762 50020 50016
87981 41611 31761
34998 87981 31761
87977 44796 41611
87982 113812 113810
87982 113810 87978
78016 113810 2801
113810 6030 2801
113810 113812 6030
6030 78020 2801
25744 22509 78021
35600 32367 25744
25744 32367 22509
45388 42215 35600
35600 42215 32367
45388 78022 42215
10802 13938 78017
13938 10802 87979
10802 20640 87979
10802 20636 20640
30508 20640 20636
30508 30512 20640
40346 30512 30508
40346 40350 30512
50016 40350 40346
50016 50020 40350
59762 59766 50020
78023 35002 35000
54522 87973 61019
44794 54520 78007
90709 77996 87956
90709 87956 90715
90715 87960 90709
90709 87960 78000
77997 88884 87957
87957 88884 88888
87961 88888 88884
87961 88884 78001
60064 87962 63184
72818 87958 60064
72818 60064 63184
87955 103600 100391
69664 72818 63184
79458 82696 69664
69664 82696 72818
77998 82696 79458
78003 54518 77999
77999 54518 54516
64170 54516 54518
64168 54516 64170
73802 64168 64170
73800 64168 73802
73802 87963 80427
83642 73802 80427
78002 69664 63184
93630 100391 103600
93630 90409 100391
83640 83642 93630
87951 113492 110287
80721 77992 87952
80721 87952 80725
80725 87956 80721
80721 87956 77996
87957 77993 77997
87957 87953 77993
69666 87958 72818
69666 72818 82696
69666 82696 79460
92682 87954 79460
92682 79460 82696
89450 92682 82696
77998 89450 82696
77994 92682 89450
54516 51267 77999
51267 54516 77995
54516 64166 77995
54516 64168 64166
73800 64166 64168
73798 64166 73800
83642 73798 73800
83640 73798 83642
83642 87959 90409
93630 83642 90409
73800 73802 83642
87959 83642 80427
87964 103912 100699
78000 87964 100699
87971 87965 78009
99140 87972 102312
112202 87966 99140
102312 112202 99140
112204 112202 102312
4426 1212 87967
112202 4426 87967
112204 4426 112202
1212 4426 14268
1212 14268 11104
11104 14268 24128
11104 24128 20938
20938 24128 34012
20938 34012 30810
30810 34012 43816
30810 43816 40650
53530 87968 40650
53530 40650 43816
50308 53530 43816
78010 50308 43816
60060 63186 50308
50308 63186 53530
78006 63186 60060
44794 41607 78011
41607 44794 78007
78009 87965 98834
44794 54522 54520
87965 102018 98834
78008 103912 103914
87960 87964 78000
103912 78004 100699
98838 87961 102018
87961 78005 102018
87961 78001 78005
87965 98838 102018
109038 87966 112202
87967 109038 112202
50312 87968 53530
63184 87962 50312
53530 63184 50312
63186 63184 53530
78002 63184 78006
78006 63184 63186
78007 54520 78003
78003 54520 54518
64172 54518 54520
64170 54518 64172
64172 87969 70643
73802 64172 70643
64170 64172 73802
87963 73802 70643
87970 103914 103912
87970 103912 87964
78004 103912 78008
98834 102018 78005
103598 103600 113492
87983 35000 35002
87986 113816 113814
83964 87994 70934
74126 83964 70934
83966 83964 74126
78036 83964 78040
78040 83964 83966
12664 15876 78037
22510 25756 12664
12664 25756 15876
32368 35612 22510
22510 35612 25756
42216 45400 32368
70934 87996 74126
32368 45400 35612
31762 35012 78039
78041 44814 31762
44814 35012 31762
44814 44812 35012
54542 44812 44814
54540 44812 54542
64194 54540 54542
64192 54540 64194
73826 64192 64194
73824 64192 73826
83668 73824 73826
78038 45400 42216
87995 80428 83666
73824 83666 73822
73822 83666 87993
2802 6040 78033
78037 15876 2802
15876 6040 2802
15876 15874 6040
25756 15874 15876
25754 15874 25756
35612 25754 25756
35610 25754 35612
45400 35610 35612
45398 35610 45400
51884 55128 78038
55128 45400 78038
55128 45398 45400
78034 55128 51884
78039 35012 78035
78035 35012 35010
44812 35010 35012
44810 35010 44812
54540 44810 44812
54538 44810 54540
64192 54538 54540
64190 54538 64192
73824 64190 64192
73822 64190 73824
83666 80428 87993
83666 73824 83668
93658 90410 87995
83666 93658 87995
83668 93658 83666
110282 78045 5742
2474 110282 5742
110288 110282 2474
87999 2474 5742
41902 88000 45128
41902 45128 54854
41902 54854 51568
64496 87998 51568
64496 51568 54854
61308 64496 54854
78046 61308 54854
70930 74128 61308
61308 74128 64496
78042 74128 70930
51268 54544 78043
61014 64196 51268
51268 64196 54544
70638 73828 61014
61014 73828 64196
78044 73828 70638
2468 5742 78045
5742 2468 87999
2468 12338 87999
2468 12332 12338
22170 12338 12332
100386 110282 110288
78032 93958 90710
100386 110288 87997
90404 103628 93658
90410 93658 103628
90410 103628 100392
87997 100392 103628
61312 87998 64496
74126 87996 61312
64496 74126 61312
74128 74126 64496
80722 83966 78042
83966 74128 78042
83966 74126 74128
78040 83966 80722
41608 44814 78041
78043 54544 41608
54544 44814 41608
54544 54542 44814
64196 54542 54544
64194 54542 64196
73828 64194 64196
73826 64194 73828
80422 83668 78044
83668 73828 78044
83668 73826 73828
90404 93658 80422
80422 93658 83668
100386 103628 90404
103628 100386 87997
87983 35002 87985
78036 90710 83964
93958 80726 83964
25750 15868 15870
25748 15868 25750
35606 25748 25750
35604 25748 35606
45394 35604 35606
45392 35604 45394
55124 45392 45394
55122 45392 55124
78026 55122 61627
55122 64758 61627
55122 55124 64758
15868 6034 15870
64758 78028 61627
78027 35006 35004
44806 35004 35006
44804 35004 44806
87987 44804 44806
87987 44806 87989
87990 103928 103926
87990 103926 87988
113820 103926 103928
113818 103926 113820
6038 113818 113820
6036 113818 6038
78029 35006 78027
15870 6034 6036
6034 113816 6036
6036 113816 113818
87986 113814 87984
6034 113814 113816
6032 113814 6034
15868 6032 6034
15866 6032 15868
25748 15866 15868
25746 15866 25748
35604 25746 25748
35602 25746 35604
45392 35602 35604
45390 35602 45392
55122 45390 45392
55120 45390 55122
78024 55120 78026
78026 55120 55122
78027 35004 78025
78025 35004 35002
44804 41612 87985
35002 44804 87985
35004 44804 35002
87987 41612 44804
100706 87988 103926
113816 87986 100706
103926 113816 100706
113818 113816 103926
15872 6036 6038
15870 6036 15872
25752 15870 15872
25750 15870 25752
15872 6038 15874
25754 15872 15874
25752 15872 25754
35610 25752 25754
35608 25752 35610
45398 35608 35610
45396 35608 45398
55128 45396 45398
55126 45396 55128
78030 55126 78034
78034 55126 55128
78035 35010 78031
78031 35010 35008
44810 35008 35010
44808 35008 44810
54538 44808 44810
54536 44808 54538
64190 61020 87991
54536 64190 87991
54538 64190 54536
61020 64190 73822
61020 73822 70644
87993 70644 73822
80726 87994 83964
93958 87992 80726
15874 6038 6040
90710 93958 83964
6040 6038 113820
78033 6040 110600
35608 25750 25752
35606 25750 35608
45396 35606 35608
45394 35606 45396
55126 45394 45396
55124 45394 55126
61628 64758 78030
64758 55126 78030
64758 55124 55126
78028 64758 61628
78031 35008 78029
78029 35008 35006
44808 35006 35008
44806 35006 44808
54536 51272 87989
44806 54536 87989
44808 54536 44806
87991 51272 54536
90716 87992 93958
103928 87990 90716
103928 90716 93958
100700 103928 93958
78032 100700 93958
110600 113820 100700
100700 113820 103928
6040 113820 110600
62810 62808 53144
113492 103600 110287
103598 93628 103600
45076 77950 41895
23760 20635 77951
87917 30511 23760
30511 20635 23760
30511 30507 20635
40349 43444 77945
30507 40349 77945
30511 40349 30507
43444 40349 50019
43444 50019 53150
53150 50019 87918
35280 35282 45076
62816 53150 87918
72452 62814 62816
72450 62814 72452
72452 87919 79173
82332 72452 79173
72450 72452 82332
82332 79173 89167
82332 89167 92320
87911 92320 89167
89452 87920 92662
92662 77952 89452
77952 87912 89452
62814 53150 62816
35280 45076 41895
77944 35280 41895
35280 25402 35282
82988 87907 77947
87907 73132 77947
73132 69988 77947
87913 79786 82988
41312 87914 44448
41312 44448 54172
41312 54172 50976
50976 54172 63820
50976 63820 60716
60716 63820 73452
60716 73452 70330
83300 87908 70330
73452 83300 70330
83302 83300 73452
90094 93288 77948
93288 83302 77948
93288 83300 83302
77942 93288 90094
77949 54492 77943
77943 54492 54490
87909 54490 54492
87909 54492 87915
22173 25402 87910
25402 22173 87916
35282 25402 87916
77952 77946 87912
79784 82988 77947
82988 79784 87913
79784 89768 87913
64146 61018 87915
54492 64146 87915
54494 64146 54492
87921 61018 64146
32047 35282 87916
35282 32047 87922
45078 35282 87922
45076 35282 45078
77950 45076 77956
77956 45076 45078
111868 108737 77957
87923 917 111868
917 108737 111868
917 913 108737
917 10801 913
10805 10801 917
20639 23760 77951
10801 20639 77951
10805 20639 10801
87917 23760 20639
59765 62816 87918
62816 59765 69379
62816 69379 72452
87919 72452 69379
87924 92664 92662
77949 54494 54492
79786 87907 82988
77955 54494 77949
70328 83302 73452
79784 89766 89768
89766 77953 102940
99756 89766 102940
89768 89766 99756
99756 102940 112834
99756 112834 109664
109664 112834 5052
109664 5052 1856
1856 5052 77954
11736 1856 77954
11738 1856 11736
21574 11738 11736
21574 21576 11738
31462 21576 21574
31462 31464 21576
87914 31464 44448
31464 41310 44448
31464 31462 41310
50974 54172 41310
41310 54172 44448
60714 63820 50974
50974 63820 54172
70328 73452 60714
60714 73452 63820
80118 83302 70328
77948 83302 80118
87924 92662 87920
69988 73132 77941
99428 77940 99432
2170 2168 12046
77930 15198 12046
31760 34958 77931
77937 44760 31760
44760 34958 31760
44760 44758 34958
54488 44758 44760
54486 44758 54488
87897 54486 54488
87897 54488 87903
87904 15524 15522
2170 12046 15198
87904 15522 87898
25398 15522 25400
77932 25398 77938
77938 25398 25400
77939 62812 77933
77933 62812 62810
72448 62810 62812
72446 62810 72448
82330 72446 72448
82328 72446 82330
92318 82328 82330
92316 82328 92318
25400 15522 15524
87896 2170 15198
2170 109980 2168
2168 109980 77936
72444 62808 72446
82328 72444 72446
82326 72444 82328
92316 82326 82328
92314 82326 92316
102278 99138 87893
92314 102278 87893
92316 102278 92314
87899 99138 102278
1526 87900 4732
14566 87894 1526
14566 1526 4732
11404 14566 4732
77934 11404 4732
77928 14566 11404
40972 44128 77929
44128 40972 87895
40972 50636 87895
40972 50632 50636
50632 77935 63498
60378 50632 63498
50636 50632 60378
87901 60378 63498
109980 87902 113142
109980 113142 77936
102280 92316 92318
102278 92316 102280
87899 102278 102280
87899 102280 87905
15524 12335 87910
25402 15524 87910
25400 15524 25402
77938 25400 32041
25400 35280 32041
25400 25402 35280
35280 77944 32041
43444 40345 77945
53150 50015 43444
43444 50015 40345
50015 53150 77939
53150 62812 77939
53150 62814 62812
72450 62812 62814
72448 62812 72450
82332 72448 72450
82330 72448 82332
92320 82330 82332
92318 82330 92320
92320 87911 99139
102280 92320 99139
92318 92320 102280
87905 102280 99139
99432 87912 77946
99432 77946 99428
12335 15524 87904
99432 77940 87906
87903 54490 87909
54490 54488 44760
109342 87906 77940
109342 77940 109340
87900 109342 4732
109342 1524 4732
109342 109340 1524
77934 4732 1524
60374 63498 77935
69990 87901 73132
73132 87901 77941
87901 63498 77941
63498 60374 77941
87907 69990 73132
80120 87908 83300
80120 83300 93288
80120 93288 90096
90096 93288 77942
100078 90096 77942
100080 90096 100078
87902 100080 113142
100080 109978 113142
100080 100078 109978
77936 113142 109978
41606 44760 77937
77943 54490 41606
54490 44760 41606
87903 54488 54490
103600 87955 110287
77952 92662 77958
99754 102940 77953
87942 87944 77978
77983 5706 77979
77979 5706 5704
15544 5704 5706
15542 5704 15544
25420 15542 15544
25418 15542 25420
77980 25418 32043
25418 35298 32043
25418 25420 35298
35298 77984 32043
77978 87944 77982
87945 77981 77985
99434 87946 102648
102648 77986 99434
77986 87944 99434
77986 77982 87944
77987 5708 77983
77983 5708 5706
15546 5706 5708
15544 5706 15546
15546 87947 22175
25420 15546 22175
15544 15546 25420
87945 87943 77981
87941 82062 78889
77977 77981 87943
77977 87943 78889
25416 15538 15540
25414 15538 25416
32042 35292 77976
35292 25416 77976
35292 25414 25416
77972 35292 32042
77977 82062 77973
77973 82062 82060
87939 82060 82062
87939 82062 87941
77974 87942 77978
87940 87942 77974
100384 103590 77975
110280 113484 100384
100384 113484 103590
77979 5704 110280
5704 113484 110280
5704 5702 113484
15542 5702 5704
15540 5702 15542
25418 15540 15542
25416 15540 25418
77976 25416 77980
77980 25416 25418
82062 77977 78889
25420 22175 32049
25420 32049 35298
41897 77984 35298
32049 41897 35298
5708 12337 15546
87947 15546 12337
61311 64464 87948
70929 77988 64464
61311 70929 64464
70933 70929 61311
70933 87952 70929
70929 87952 77992
78888 82070 77989
87949 82070 78888
77993 87949 78888
87953 87949 77993
89454 87954 92682
92682 77994 89454
77994 87950 89454
77994 77990 87950
64166 61013 77995
61013 64166 77991
64166 73796 77991
64166 73798 73796
83640 73796 73798
83638 73796 83640
93630 83638 83640
93628 83638 93630
103600 93628 93630
5708 2473 12337
15540 15538 5702
113492 87951 110281
2473 77987 110281
41901 41897 32049
41901 51563 41897
51567 51563 41901
64464 61307 87948
61307 51567 87948
61307 51563 51567
64464 77988 61307
78890 87945 82070
87945 77989 82070
87945 77985 77989
87949 78890 82070
77990 99430 102648
87946 77990 102648
87950 77990 87946
77986 102648 99430
73796 70637 77991
83638 80421 73796
73796 80421 70637
93628 90403 83638
83638 90403 80421
103598 100385 93628
93628 100385 90403
113492 110281 103598
103598 110281 100385
2473 5708 77987
87951 2473 110281
77958 92662 92664
5702 15538 2472
113484 5702 113482
73782 64148 64150
73780 64148 73782
83624 80426 87925
73780 83624 87925
73782 83624 73780
87929 80426 83624
32048 87930 35288
45080 87926 32048
35288 45080 32048
45082 45080 35288
77960 45080 77964
77959 64150 64148
77964 45080 45082
98837 101994 77961
98837 77961 88883
87931 98837 88883
92038 87931 88883
87927 101994 98837
87932 102638 99429
77962 87932 99429
87928 87932 77962
102638 77966 99429
61012 64150 77963
77967 73784 61012
92038 88883 77965
77963 64150 77959
87928 77962 77958
87928 77958 92664
109662 112834 99754
99754 112834 102940
1854 5052 109662
109662 5052 112834
77954 5052 1854
51266 54494 77955
77959 64148 51266
64148 54494 51266
64148 64146 54494
73780 70642 87921
64146 73780 87921
64148 73780 64146
87925 70642 73780
87926 45080 45078
87926 45078 87922
77956 45078 77960
77960 45078 45080
101994 98833 77961
108741 111868 77957
108741 77957 98833
87927 108741 98833
101994 87927 98833
87923 111868 108741
89453 92664 87924
89453 87928 92664
73784 64150 61012
73784 73782 64150
83626 73782 73784
83624 73782 83626
87937 110286 113482
12336 87938 15538
12336 15538 25414
12336 25414 22174
35290 87934 22174
25414 35290 22174
35292 35290 25414
41896 45084 77972
45084 35292 77972
45084 35290 35292
77968 45084 41896
82060 78887 77973
77969 78887 82060
87939 77969 82060
87935 77969 87939
77970 87940 77974
87936 87940 77970
90402 93618 77971
77975 103590 90402
103590 93618 90402
103590 103588 93618
113484 103588 103590
113482 103588 113484
5702 2472 87937
113482 5702 87937
100390 113482 110286
15538 87938 2472
100390 103588 113482
93616 103588 87933
93616 90408 87929
83624 93616 87929
83626 93616 83624
87933 90408 93616
87934 35290 35288
87934 35288 87930
45084 35288 35290
45082 35288 45084
77964 45082 77968
77968 45082 45084
92038 77965 88887
77965 87935 88887
77965 77969 87935
87931 92038 88887
99433 102638 87932
99433 87936 102638
87936 77966 102638
87936 77970 77966
70636 73784 77967
80420 83626 70636
70636 83626 73784
77971 93618 80420
93618 83626 80420
93618 93616 83626
103588 100390 87933
93618 103588 93616
32044 22176 22170
53758 44038 53760
44040 44038 34234
32013 87538 77554
77555 23658 77553
77553 23658 23656
87537 23656 23658
87537 23658 87539
41863 77554 87538
41863 87538 41865
41865 87540 41863
41863 87540 77556
77557 23660 77555
77555 23660 23658
32015 87538 32013
87539 23658 23660
51525 77556 87540
51525 87540 51527
51527 87542 51525
51525 87542 77558
20604 23660 77557
87541 23660 20604
77559 87541 20604
87543 87541 77559
87542 61275 64347
77560 87542 64347
77558 87542 77560
87539 23660 87541
32013 22139 32015
32015 22139 87536
22139 25295 87536
77546 87532 77548
87530 87532 77546
33522 77547 30479
77547 87533 30479
77547 77549 87533
87531 33522 30479
2431 77548 87532
2431 87532 2433
2433 87534 2431
2431 87534 77550
23652 20603 77551
77549 20603 23652
87535 77549 23652
87533 77549 87535
12301 77550 87534
12301 87534 12303
77552 12301 25295
12301 22141 25295
12301 12303 22141
22141 87536 25295
77553 23656 77551
77551 23656 23652
87535 23652 23656
87535 23656 87537
25295 22139 77552
61275 87544 64347
30480 87543 33542
87543 77561 33542
87543 77559 77561
90671 93822 87550
87552 103796 100657
87552 100657 77566
90671 87552 77566
93822 90671 77566
103796 77568 100657
43358 40315 77569
77567 40315 43358
87553 77567 43358
87551 77567 87553
100659 103796 87552
110555 77568 103796
100659 110555 103796
110557 110555 100659
110557 87554 110555
110555 87554 77570
43358 77569 40319
77569 87555 40319
77569 77571 87555
87553 43358 40319
87556 5910 2757
77570 87556 2757
87554 87556 77570
5910 77572 2757
87557 20607 77573
87551 87549 77567
87529 43328 40317
77567 87549 40314
40314 43354 77565
87545 30480 33542
64347 61273 77560
64347 87544 61273
87544 77562 61273
87544 87546 77562
30476 33542 77561
40318 87545 43352
43352 87545 77563
87545 33542 77563
33542 30476 77563
87547 40318 43352
70893 77562 87546
70893 87546 70895
70895 87548 70893
70893 87548 77564
77565 43354 77563
77563 43354 43352
87547 43352 43354
87547 43354 87549
80685 77564 87548
80685 87548 80687
93822 90669 87550
90669 80687 87550
90669 80685 80687
93822 77566 90669
87549 43354 40314
77573 20607 20605
33520 33522 43328
33522 87531 40317
72334 82214 77529
72334 82216 82214
82216 87517 89135
92202 82216 89135
82214 82216 92202
92202 89135 99107
92202 99107 102164
87513 102164 99107
21213 77530 87514
21213 87514 21215
21215 87518 21213
69347 72334 77529
21213 87518 77534
77535 99731 99729
77531 99729 99731
77531 99731 87515
90369 77532 87516
90369 87516 90371
90371 87520 90369
90369 87520 77536
53032 49983 77537
49983 53032 77533
53032 62696 77533
53032 62698 62696
87519 99731 77535
62696 69347 59733
72334 69347 62696
62696 59733 77533
11373 87508 11375
11375 87514 11373
11373 87514 77530
87515 109639 77531
77531 109639 109637
109639 1829 109637
1831 1829 109639
77525 1829 1831
77525 1831 87509
12011 77526 87510
12011 87510 12013
12013 21841 12011
21843 21841 12013
21843 31729 21841
31731 31729 21843
77527 31729 31731
77527 31731 87511
60983 77528 87512
60983 87512 60985
60985 70605 60983
70607 70605 60985
70607 80389 70605
80391 80389 70607
80391 87516 80389
80389 87516 77532
62698 87521 69349
72334 62698 69349
62696 62698 72334
72334 69349 79141
110247 87524 110249
110249 87528 110247
110247 87528 77544
33520 30475 77545
30475 33520 77541
33520 43326 77541
33520 43328 43326
43328 87529 49985
53034 43328 49985
43326 43328 53034
87525 53034 49985
40941 77542 87526
40941 87526 40943
40943 50601 40941
50603 50601 40943
50603 60345 50601
60347 60345 50603
60347 69961 60345
69963 69961 60347
77543 69961 69963
77543 69963 87527
77544 87530 77546
87528 87530 77544
77547 33522 77545
77545 33522 33520
110247 77540 87524
43328 33522 40317
77539 79757 87523
77543 79757 79755
72334 79141 82216
87517 82216 79141
77534 87522 77538
87518 87522 77534
87523 89743 77539
77539 89743 89741
77535 89741 89743
77535 89743 87519
100351 77536 87520
100351 87520 100353
100353 87524 100351
100351 87524 77540
43326 40313 77541
40313 43326 77537
43326 53032 77537
43326 53034 53032
53034 87525 59735
62698 53034 59735
53032 53034 62698
87521 62698 59735
31095 77538 87522
31095 87522 31097
31097 87526 31095
31095 87526 77542
87527 79757 77543
77539 79755 79757
11373 77524 87508
20607 30477 20605
77571 30477 30481
87592 77608 77606
87593 77607 77609
87593 87591 77607
77608 87594 77610
87592 87594 77608
33304 30179 77611
77609 30179 33304
87595 77609 33304
87593 77609 87595
77610 87596 77612
87594 87596 77610
87592 77606 114074
23426 20295 77613
30181 77611 20295
87597 30181 20295
23426 87597 20295
87595 33304 30181
77612 87598 77614
87596 87598 77612
87599 10455 77615
77615 10455 10453
20297 23426 77613
10453 20297 77613
10455 20297 10453
30181 33304 77611
110917 87592 114074
110917 114074 87590
87591 87589 77605
101025 104136 87580
101025 87582 104136
87582 77596 104136
87582 77598 77596
87583 77597 77599
87583 87581 77597
77598 87584 77600
87582 87584 77598
87585 77599 77601
87585 87583 77599
77600 87586 77602
87584 87586 77600
87587 77601 77603
87587 87585 77601
77602 87588 77604
87586 87588 77602
87589 40029 77605
77605 40029 40027
77603 40027 40029
77603 40029 87587
87590 114074 110913
77604 87590 110913
87588 87590 77604
114074 77606 110913
87591 77605 77607
87597 23426 20297
110918 87600 114094
114094 77616 110918
77616 87598 110918
77624 87606 91056
77624 77622 87606
87609 78585 77625
77625 78585 78583
77623 78583 78585
77623 78585 87607
81074 87610 77626
81074 77626 81070
87608 81074 94198
81074 91050 94198
81074 81070 91050
77624 94198 91050
87611 77625 77627
87611 87609 77625
61580 87612 64688
61580 64688 77628
71222 61580 77628
71226 61580 71222
71222 77626 71226
71226 77626 87610
87613 77627 77629
87613 87611 77627
77630 61576 64688
87612 77630 64688
87614 77630 87612
94198 77624 91056
77595 49703 87579
91056 87608 94198
87607 77621 77623
77616 77614 87598
87601 108413 77617
77617 108413 108409
108413 567 108409
569 567 108413
77615 567 569
77615 569 87599
77618 110914 114094
87600 77618 114094
87602 77618 87600
77616 114094 110914
87603 98515 77619
77619 98515 98511
77617 98511 98515
77617 98515 87601
77618 87604 77620
87602 87604 77618
87605 88565 77621
77621 88565 88563
77619 88563 88565
77619 88565 87603
101026 87606 77622
101026 77622 101022
101022 77620 101026
101026 77620 87604
87607 87605 77621
30481 30477 20607
77595 49701 49703
87581 49703 77597
77576 35484 42167
35484 45276 42167
35484 35486 45276
45276 77578 42167
87563 98795 77579
77579 98795 98793
77577 98793 98795
77577 98795 87561
32323 35486 87562
35486 32323 42171
35486 42171 45276
35484 25626 35486
87564 55006 51837
42171 87564 77578
45276 42171 77578
55006 77580 51837
87565 88841 77581
77581 88841 88839
77579 88839 88841
77579 88841 87563
87566 55008 55006
87566 55006 87564
77580 55006 77582
77582 55006 55008
87564 51837 77578
35486 25626 87562
25626 22463 87562
22463 25626 87560
77571 30481 87555
2759 5910 87556
87558 15748 12619
87558 12619 77572
2759 87558 77572
5910 2759 77572
15748 77574 12619
87559 877 77575
77575 877 875
877 10765 875
10767 10765 877
77573 10765 10767
77573 10767 87557
12621 15748 87558
87560 25626 22459
87560 22459 77574
12621 87560 77574
15748 12621 77574
35484 32319 25626
25626 32319 22459
35484 77576 32319
87561 108699 77577
77577 108699 108697
77575 108697 108699
77575 108699 87559
87567 77581 77583
87567 87565 77581
51841 55008 87566
87568 64644 61575
81073 87574 77588
84154 81073 77588
94156 77590 91049
72104 77589 69063
77589 87575 69063
77589 77591 87575
87573 72104 69063
87576 94158 94156
87576 94156 87574
77590 94156 77592
77592 94156 94158
87577 59457 77593
77593 59457 59455
77591 59455 59457
77591 59457 87575
91055 94158 87576
91055 87578 94158
87578 77592 94158
87578 77594 77592
87579 77593 77595
87579 87577 77593
87580 104136 101021
77594 87580 101021
87578 87580 77594
104136 77596 101021
87574 91049 77588
77597 49703 49701
87574 94156 91049
87571 77587 87573
87568 61575 77582
51841 87568 77582
55008 51841 77582
64644 77584 61575
87569 77583 77585
87569 87567 77583
61579 64644 87568
87570 74294 71221
87570 71221 77584
61579 87570 77584
64644 61579 77584
74294 77586 71221
87571 78849 77587
77587 78849 78847
77585 78847 78849
77585 78849 87569
71225 74294 87570
87572 84154 81069
87572 81069 77586
71225 87572 77586
74294 71225 77586
84154 77588 81069
72104 69061 77589
77587 69061 72104
87573 77587 72104
81073 84154 87572
77628 64688 61576
77523 1181 87507
1181 1179 109005
15949 87482 12598
77489 108974 87483
87483 108974 108976
1150 108976 108974
1150 1152 108976
87487 1152 1150
87487 1150 77493
79408 87488 82766
79408 82766 92754
79408 92754 89402
87489 89402 92754
12598 2736 2734
21528 87490 77494
21526 77490 21528
21528 77490 87484
77495 93374 77491
77491 93374 93372
103338 93372 93374
103336 93372 103338
113230 103336 103338
113228 103336 113230
5456 2108 87485
113228 5456 87485
113230 5456 113228
21528 77494 21526
12598 2734 77488
15949 12598 77488
2734 2736 110532
22432 77484 22434
22434 77484 87478
79112 82436 77485
89104 92418 79112
79112 92418 82436
92418 89104 87479
89104 99078 87479
89104 99076 99078
87483 99078 99076
87483 99076 77489
31412 87484 77490
31412 77490 31410
31410 77486 31412
31412 77486 87480
77491 93372 77487
77487 93372 93370
103336 93370 93372
103334 93370 103336
113228 103334 103336
113226 103334 113228
87481 113226 113228
87481 113228 87485
110532 113887 77492
2736 87486 113887
110532 2736 113887
87491 2108 5456
100636 87492 77496
100636 77496 100634
113887 110534 77492
11688 87494 14976
14976 77500 11688
77500 87490 11688
77500 77494 87490
90042 93374 77495
77501 103340 90042
103340 93374 90042
103340 103338 93374
113232 103338 103340
113230 103338 113232
5458 113230 113232
5456 113230 5458
15294 11990 87491
5456 15294 87491
5458 15294 5456
11990 15294 25164
11990 25164 21820
21820 25164 35054
21820 35054 31708
31708 35054 44852
31708 44852 41556
41556 44852 54580
41556 54580 51218
51218 54580 64232
51218 64232 60962
87493 99376 77499
22432 22434 12596
87493 99378 99376
89398 99378 87489
110534 100634 77492
110534 100636 100634
113887 87486 110534
77493 11044 87487
87487 11044 11046
20880 11046 11044
20880 20882 11046
20880 77497 34080
30756 20880 34080
20882 20880 30756
30756 34080 43884
30756 43884 40594
40594 43884 53600
40594 53600 50256
50256 53600 77498
60006 50256 77498
60008 50256 60006
69612 60008 60006
69612 69614 60008
87488 69614 82766
69614 79404 82766
69614 69612 79404
89398 92754 79404
79404 92754 82766
92754 89398 87489
89398 99376 99378
60962 64232 73864
12596 22434 15949
12596 15949 77488
87468 63894 63892
87468 63892 87464
73526 63892 63894
73524 63892 73526
83376 73524 73526
83374 73524 83376
87465 83374 83376
87465 83376 87469
42130 45459 77476
55189 51800 77474
77474 51800 42130
87467 30436 77475
51800 87470 42130
55189 87466 51800
77475 40282 87467
87467 40282 40284
87471 40284 40282
87471 40282 77477
50924 87472 54248
63894 87468 50924
63894 50924 54248
60662 63894 54248
77478 60662 54248
70276 73526 60662
87470 45459 42130
87467 30438 30436
87463 30436 30438
77473 30436 87463
83370 73520 83372
87457 83370 83372
87457 83372 87461
77470 64817 61536
87462 77470 61536
77472 77470 87462
64817 87458 61536
10720 14004 77471
14004 10720 87459
10720 20564 87459
10720 20562 20564
87463 20564 20562
87463 20562 77473
87464 63892 63890
87464 63890 87460
73524 63890 63892
73522 63890 73524
83374 73522 73524
83372 73522 83374
87461 83372 83374
87461 83374 87465
51798 55189 77474
51798 77472 55189
77472 87466 55189
77472 87462 87466
60662 73526 63894
77479 83378 70276
83378 73526 70276
83378 83376 73526
87478 77480 32290
77484 77480 87478
35673 87474 32290
59704 62922 77481
62922 59704 87475
59704 69320 87475
59704 69318 69320
69318 77485 82436
79114 69318 82436
69320 69318 79114
79114 82436 92418
79114 92418 89106
87479 89106 92418
41260 87480 77486
41260 77486 41258
41258 77482 41260
41260 77482 87476
77487 93370 77483
77483 93370 93368
103334 93368 93370
103332 93368 103334
113226 109924 87477
103332 113226 87477
103334 113226 103332
87481 109924 113226
77480 35673 32290
22434 87482 15949
87477 100028 103332
93366 103332 87473
93366 90044 87469
83376 93366 87469
83378 93366 83376
87473 90044 93366
32288 35673 77480
45459 42132 77476
77476 42132 32288
42132 87474 32288
87474 35673 32288
45459 87470 42132
77477 49954 87471
87471 49954 49956
49954 77481 62922
59706 49954 62922
49956 49954 59706
87475 59706 62922
77482 50922 54248
87472 77482 54248
87476 77482 87472
77478 54248 50922
80068 83378 77479
77483 93368 80068
93368 83378 80068
93368 93366 83378
103332 100028 87473
93368 103332 93366
77523 1179 1181
60962 73864 70584
70584 83706 80368
50281 60033 60031
60033 69635 60031
69637 69635 60033
69637 79429 69635
79431 79429 69637
79431 89423 79429
89425 89423 79431
89425 99399 89423
99401 99399 89425
99401 109309 99399
109311 109309 99401
50281 60031 77519
109311 87506 109309
63698 60685 77521
73330 70299 63698
63698 70299 60685
83180 80091 73330
73330 80091 70299
93168 90065 83180
83180 90065 80091
103132 100049 93168
93168 100049 90065
103132 77522 100049
87507 11075 77523
109309 87506 77520
53379 50281 77519
87505 50281 53379
77518 63616 60318
99700 77514 99702
99702 77514 87502
21190 24554 77515
24554 21190 87503
21190 31070 87503
21190 31068 31070
40914 31070 31068
40914 40916 31070
40914 77517 53972
50576 40914 53972
40916 40914 50576
50576 53972 63616
50576 63616 60320
60320 63616 77518
69934 60320 77518
69936 60320 69934
79730 69936 69934
79730 79732 69936
89718 79732 79730
89718 89720 79732
89718 77516 89720
89720 77516 87504
50574 53972 77517
60318 63616 50574
50574 63616 53972
77523 11075 11073
11075 20907 11073
20909 20907 11075
20909 30777 20907
83180 90067 93168
93168 90067 100051
93168 100051 103132
109947 77522 103132
100051 109947 103132
109949 109947 100051
109949 2137 109947
2139 2137 109949
2139 87510 2137
2137 87510 77526
87511 41579 77527
77527 41579 41577
41579 51239 41577
51241 51239 41579
51241 87512 51239
51239 87512 77528
82214 79139 77529
92202 89133 82214
82214 89133 79139
102164 99105 92202
92202 99105 89133
87513 109005 102164
109005 99105 102164
109005 109003 99105
109005 1179 109003
83180 80093 90067
99702 77516 99700
73330 80093 83180
63698 70301 73330
30779 30777 20909
30779 40615 30777
40617 40615 30779
40617 87505 53379
50279 40617 53379
40615 40617 50279
53379 77519 50279
1493 77520 87506
1493 87506 1495
1495 87508 1493
1493 87508 77524
87509 11713 77525
77525 11713 11711
11713 21549 11711
21551 21549 11713
21551 31433 21549
31435 31433 21551
31435 41281 31433
41283 41281 31435
41283 50945 41281
50947 50945 41283
60687 63698 77521
50945 60687 77521
50947 60687 50945
63698 60687 70301
73330 70301 80093
70584 73864 83706
99702 87504 77516
11350 11348 21192
87498 77506 87494
77500 14976 11686
100026 103340 77501
77507 113236 100026
113236 103340 100026
113236 113232 103340
5462 113232 113236
5458 113232 5462
15296 5458 5462
15294 5458 15296
25166 15294 15296
87494 77506 14976
25164 15294 25166
35054 25164 35056
41554 44852 77508
44852 35056 77508
44852 35054 35056
51216 54580 41554
41554 54580 44852
60960 64232 51216
51216 64232 54580
70582 73864 60960
60960 73864 64232
80366 83706 70582
35056 25164 25166
77506 11686 14976
87497 109284 77505
87497 109286 109284
80368 83706 77502
90346 80368 77502
90348 80368 90346
100328 90348 90346
100328 100330 90348
110224 100330 100328
110224 110226 100330
2408 110226 110224
2408 2410 110226
87495 2410 2408
87495 2408 77503
80664 87496 84024
80664 84024 77504
90646 80664 77504
90648 80664 90646
90646 77496 90648
90648 77496 87492
30754 34080 77497
40592 43884 30754
30754 43884 34080
50254 53600 40592
40592 53600 43884
77498 53600 50254
77499 109284 87493
87493 109284 109286
70582 83706 73864
77502 83706 80366
77503 12278 87495
87495 12278 12280
21818 25166 11988
11988 25166 15296
31706 35056 21818
21818 35056 25166
77508 35056 31706
31990 35384 77509
41840 45178 31990
31990 45178 35384
51502 54906 41840
41840 54906 45178
61250 64548 51502
51502 64548 54906
77510 64548 61250
77511 1468 87499
87499 1468 1470
87501 1470 1468
87501 1468 77513
109612 87502 77514
109612 77514 109610
109610 77512 109612
109612 77512 87500
77513 11348 87501
87501 11348 11350
11348 77515 24554
21192 11348 24554
2106 15296 5462
87503 21192 24554
11988 15296 2106
2106 5462 109922
22116 12280 12278
22116 22118 12280
22116 77509 35384
31992 22116 35384
22118 22116 31992
31992 35384 45178
31992 45178 41842
41842 45178 54906
41842 54906 51504
51504 54906 64548
51504 64548 61252
61252 64548 77510
70870 61252 77510
70872 61252 70870
87496 70872 84024
70872 80662 84024
70872 70870 80662
77504 84024 80662
87499 77505 77511
87499 87497 77505
1804 87500 77512
1804 77512 1802
1802 77506 1804
1804 77506 87498
109922 113236 77507
109922 5462 113236
53760 44038 44040
87615 77629 77631
51842 87616 55058
87730 77748 77746
77749 15268 77747
77747 15268 15266
87729 15266 15268
87729 15268 87731
77748 87732 77750
87730 87732 77748
77751 15270 77749
77749 15270 15268
87731 15268 15270
87731 15270 87733
87730 77746 84372
77750 87734 77752
77753 15272 77751
77751 15272 15270
87733 15270 15272
87733 15272 87735
91053 77752 87734
91053 87734 91059
91059 87736 91053
91053 87736 77754
15272 77753 12015
77753 87737 12015
77753 77755 87737
87732 87734 77750
81077 87730 84372
81077 84372 87728
87729 12014 15266
77740 87724 77742
87722 87724 77740
109950 87723 113204
87723 77743 113204
87723 77741 77743
87725 109950 113204
81076 87726 84366
84366 77744 81076
77744 87724 81076
77744 77742 87724
109948 113204 77743
2140 87725 5420
5420 87725 77745
87725 113204 77745
113204 109948 77745
87727 2140 5420
87728 84372 84366
87728 84366 87726
77744 84366 77746
77746 84366 84372
2138 5420 77745
12014 87727 15266
15266 87727 77747
87727 5420 77747
5420 2138 77747
87735 15272 12015
77754 87738 77756
87736 87738 77754
12016 87737 15276
21842 25154 77763
31732 87745 35046
35046 87745 77765
87745 25154 77765
25154 21842 77765
87747 31732 35046
71228 87748 77766
71228 77766 71224
71224 77764 71228
71228 77764 87746
31730 35046 77765
41580 87747 44848
44848 87747 77767
87747 35046 77767
35046 31730 77767
41580 44848 54574
41580 54574 51242
87749 51242 54574
61582 87750 77768
61582 77768 61578
61578 77766 61582
61582 77766 87748
41578 44848 77767
51240 54574 41578
41578 54574 44848
81078 77762 87744
87723 87721 77741
81072 77762 81078
81078 87746 77764
87737 77757 15276
87737 77755 77757
87739 12016 15276
91060 87740 94418
94418 77758 91060
77758 87738 91060
77758 77756 87738
77759 15278 77757
77757 15278 15276
87739 15276 15278
87739 15278 87741
77760 91054 94418
87740 77760 94418
87742 77760 87740
77758 94418 91054
12012 15278 77759
87741 15278 12012
77761 87741 12012
87743 87741 77761
77760 87744 77762
87742 87744 77760
21844 87743 25154
87743 77763 25154
87743 77761 77763
87745 21844 25154
81078 77764 81072
54574 51240 87749
77741 87721 100050
100050 103308 77739
54218 50946 77729
87713 60688 63868
77726 87714 77730
87710 87714 77726
50280 53550 77727
60032 63206 50280
50280 63206 53550
69638 87711 72844
72844 87711 77731
87711 63206 77731
63206 60032 77731
87709 54218 77729
87715 69638 72844
34380 87712 21216
34380 21216 24490
31096 34380 24490
77732 31096 24490
77728 34380 31096
60686 63868 77729
70302 87713 73502
73502 87713 77733
87713 63868 77733
63868 60686 77733
70302 73502 83352
21216 87716 24490
63868 87709 77729
60688 87709 63868
50946 54218 77725
77724 44178 44180
77725 54218 77721
77721 54218 54216
87705 54216 54218
87705 54218 87709
110922 87710 77726
110922 77726 110916
110916 77722 110922
110922 77722 87706
30778 34028 77723
34028 30778 87707
30778 40618 87707
30778 40616 40618
40616 77727 53550
50282 40616 53550
40618 40616 50282
50282 53550 63206
50282 63206 60034
87711 60034 63206
31098 87712 34380
44180 87708 31098
44180 31098 34380
40942 44180 34380
77728 40942 34380
77724 44180 40942
70302 83352 80094
87717 80094 83352
77730 87718 77734
87714 87718 77730
101028 77738 101024
101024 77734 101028
101028 77734 87718
79430 82724 77735
89424 92712 79430
79430 92712 82724
99400 102682 89424
89424 102682 92712
109310 112568 99400
99400 112568 102682
1494 4788 109310
109310 4788 112568
11374 14624 1494
1494 14624 4788
77736 14624 11374
90066 93342 77737
100052 87719 103308
103308 87719 77739
87719 93342 77739
93342 90066 77739
87721 100052 103308
91058 87722 77740
91058 77740 91052
91052 77738 91058
91058 77738 87720
101028 87720 77738
87721 103308 100050
87719 90068 93342
87717 83352 77737
69636 72844 77731
79432 87715 82724
82724 87715 77735
87715 72844 77735
72844 69636 77735
79432 82724 92712
79432 92712 89426
89426 92712 102682
89426 102682 99402
99402 102682 112568
99402 112568 109312
109312 112568 4788
109312 4788 1496
1496 4788 14624
1496 14624 11376
24490 87716 11376
24490 11376 14624
21214 24490 14624
77736 21214 14624
77732 24490 21214
70300 73502 77733
80092 83352 70300
70300 83352 73502
90068 87717 93342
93342 87717 77737
83352 80092 77737
77720 44178 77724
51240 60986 87749
87751 60986 60984
34544 44346 41309
34544 34546 44346
54070 50973 44346
44346 50973 41309
63718 60713 54070
54070 60713 50973
73350 70327 63718
63718 70327 60713
83200 80117 73350
73350 80117 70327
93188 90093 83200
77782 34544 41309
83200 90093 80117
77785 34230 77783
77783 34230 34228
44034 34228 34230
44032 34228 44034
53754 44032 44034
53752 44032 53754
53754 87763 60375
63400 53754 60375
53752 53754 63400
63400 60375 69989
63400 69989 73032
93188 77784 90093
34544 24654 34546
34546 24654 87762
24654 21575 87762
82882 82884 92864
87757 92864 89767
11737 14782 87758
14782 11737 87760
24654 14782 87760
24652 14782 24654
77780 24652 31461
24652 34544 31461
24652 24654 34544
34544 77782 31461
34228 31125 77783
31125 34228 77781
34228 44030 77781
34228 44032 44030
53752 44030 44032
53750 44030 53752
63400 53750 53752
63398 53750 63400
73032 63398 63400
73030 63398 73032
73032 87761 79785
82884 73032 79785
73030 73032 82884
87759 82884 79785
21575 24654 87760
87761 73032 69989
87764 34548 34546
87764 34546 87762
44348 34546 34548
34548 41311 44348
87765 44348 41311
109979 113044 87766
87768 5260 2167
87768 2167 77786
109979 87768 77786
113044 109979 77786
5260 77788 2167
77789 34234 77787
77787 34234 34232
44038 34232 34234
44036 34232 44038
53758 50634 87767
44036 53758 87767
44038 53758 44036
87769 50634 53758
2169 5260 87768
87770 15108 12045
87770 12045 77788
2169 87770 77788
5260 2169 77788
15108 77790 12045
31126 34234 77789
77791 44040 31126
44040 34234 31126
34548 31463 41311
92864 82884 89767
31463 34548 87764
44034 44036 53754
44346 34546 44348
44348 87765 50975
54070 44348 50975
44346 44348 54070
54070 50975 60715
54070 60715 63718
63718 60715 70329
63718 70329 73350
73350 70329 80119
73350 80119 83200
83200 80119 90095
83200 90095 93188
100077 77784 93188
90095 100077 93188
100079 100077 90095
113044 109977 87766
109977 100079 87766
109977 100077 100079
113044 77786 109977
77787 34232 77785
77785 34232 34230
44036 34230 34232
44034 34230 44036
44036 87767 50633
53754 44036 50633
87763 53754 50633
51240 60984 60986
82884 87759 89767
82884 73028 73030
32014 77770 32016
32016 77770 87752
77771 80686 87753
87753 80686 80688
90670 80688 80686
90670 90672 80688
100658 90672 90670
100658 100660 90672
110556 100660 100658
110556 110558 100660
2758 110558 110556
32014 32016 22142
2758 2760 110558
12620 12622 2760
22462 12622 12620
22462 22466 12622
32322 22466 22462
32322 32326 22466
32322 77772 32326
32326 77772 87754
90370 93704 77773
93704 90370 87755
90370 100354 87755
90370 100352 100354
12620 2760 2758
32014 22142 22140
22142 77774 22140
22142 87756 77774
87751 60984 77769
41866 87752 77770
41866 77770 41864
51526 41866 41864
51526 51528 41866
61274 51528 51526
61274 61276 51528
70894 61276 61274
70894 70896 61276
87753 70896 70894
87753 70894 77771
42174 87754 77772
42174 77772 42170
51840 42174 42170
51840 51844 42174
51840 77768 51844
51844 77768 87750
77769 70606 87751
87751 70606 70608
80390 70608 70606
80390 80392 70608
80390 77773 93704
90372 80390 93704
80392 80390 90372
87755 90372 93704
110248 100354 100352
110248 110250 100354
2432 110250 110248
2432 2434 110250
73028 82882 82880
92864 82880 82882
92862 82880 92864
92864 87757 99755
102830 92864 99755
92862 92864 102830
102830 99755 109663
102830 109663 112724
112724 109663 1855
112724 1855 4942
4942 1855 87758
14782 4942 87758
14780 4942 14782
77778 14780 21573
14780 24652 21573
14780 14782 24652
24652 77780 21573
44030 40971 77781
40971 44030 77779
44030 53748 77779
44030 53750 53748
63398 53748 53750
63396 53748 63398
73030 63396 63398
73028 63396 73030
73028 82880 77777
82882 73028 82884
69987 73028 77777
73028 69987 63396
12302 2434 2432
12302 12304 2434
12302 77774 12304
12304 77774 87756
102828 99753 77775
112722 109661 102828
102828 109661 99753
112722 77776 109661
82880 79783 77777
92862 89765 82880
82880 89765 79783
89765 92862 77775
92862 102828 77775
92862 102830 102828
112724 102828 102830
112722 102828 112724
77776 112722 1853
112722 4942 1853
112722 112724 4942
14780 11735 4942
4942 11735 1853
14780 77778 11735
53748 50631 77779
63396 60373 53748
53748 60373 50631
63396 69987 60373
87615 87613 77629
87708 44178 87704
87707 30780 34028
77663 87649 108415
77663 77665 87649
87647 111586 108415
87650 114160 114156
87650 114156 87648
77664 114156 77666
77666 114156 114160
87651 77665 77667
87651 87649 77665
87652 114164 114160
87652 114160 87650
111586 77663 108415
77666 114160 77668
101718 98513 77669
77667 98513 101718
87653 77667 101718
87651 77667 87653
110919 114164 87652
110919 87654 114164
87654 77668 114164
87654 77670 77668
77671 101722 77669
77669 101722 101718
87653 101718 101722
77668 114160 114164
77664 114152 114156
77662 114152 77664
87648 114152 87646
94236 91057 77656
104222 77658 101023
77659 3800 77657
77657 3800 3798
87641 3798 3800
87641 3800 87643
101027 104222 87642
87644 114148 110915
87644 110915 77658
101027 87644 77658
104222 101027 77658
114148 77660 110915
3800 77659 571
77659 87645 571
77659 77661 87645
87643 3800 571
87646 114152 114148
87646 114148 87644
77660 114148 77662
77662 114148 114152
111586 108411 77663
77661 108411 111586
87647 77661 111586
87645 77661 87647
87648 114156 114152
87653 101722 87655
77670 87656 77672
87654 87656 77670
101722 77671 98517
77681 101738 77679
77679 101738 101736
87663 101736 101738
87663 101738 87667
89744 87668 92996
102962 87664 89744
102962 89744 92996
99730 102962 92996
77682 99730 92996
109638 112856 99730
99730 112856 102962
1832 87665 5076
5076 87665 77683
87665 112856 77683
112856 109638 77683
87669 1832 5076
87670 114192 114188
87670 114188 87666
77680 114188 77684
77684 114188 114192
98514 101738 77681
108416 87667 111614
111614 87667 77685
87667 101738 77685
101738 98514 77685
77680 114184 114188
91057 87642 77656
77678 114184 77680
87666 114188 114184
77671 87657 98517
77671 77673 87657
87655 101722 98517
77672 87658 77674
87656 87658 77672
87659 77673 77675
87659 87657 77673
110920 87660 114180
114180 77676 110920
77676 87658 110920
77676 77674 87658
87661 77675 77677
87661 87659 77675
87662 114184 114180
87662 114180 87660
77676 114180 77678
77678 114180 114184
98518 87661 101736
87661 77679 101736
87661 77677 77679
87663 98518 101736
99732 87664 102962
99732 102962 112856
99732 112856 109640
87665 109640 112856
87666 114184 87662
87671 108416 111614
87642 101023 77656
91057 94236 87640
87621 77637 77639
87623 88566 91722
77638 35547 32324
87624 77638 32324
77640 77638 87624
35547 87622 32324
88564 91722 77639
98516 87623 101682
101682 87623 77641
87623 91722 77641
91722 88564 77641
87621 77639 91722
87625 98516 101682
22464 77642 22460
22460 77640 22464
22464 77640 87624
98512 101682 77641
87625 101682 98512
77643 87625 98512
87627 87625 77643
77642 87628 77644
87626 87628 77642
108414 87627 111562
87627 77645 111562
22464 87626 77642
88566 87621 91722
77636 87620 87622
77636 87622 35547
55058 77632 51842
77632 87614 51842
77632 77630 87614
87617 77631 77633
87617 87615 77631
42172 87618 45332
55058 87616 42172
55058 42172 45332
51838 55058 45332
77634 51838 45332
77632 55058 51838
78586 87617 81750
87617 77635 81750
87617 77633 77635
87619 78586 81750
77636 42168 45332
87618 77636 45332
87620 77636 87618
77634 45332 42168
78584 81750 77635
87619 81750 78584
77637 87619 78584
87621 87619 77637
32320 35547 77638
32320 77636 35547
87627 77643 77645
87629 108414 111562
77644 87630 77646
87628 87630 77644
74368 71223 64716
64716 71223 61577
84242 81071 74368
74368 81071 71223
84242 77654 81071
87639 77653 77655
87639 87637 77653
42173 45352 87638
45352 42173 51843
45352 51843 55082
55082 51843 61581
55082 61581 64716
64716 61581 71227
64716 71227 74368
74368 71227 81075
74368 81075 84242
87640 94236 91051
87640 91051 77654
81075 87640 77654
84242 81075 77654
94236 77656 91051
570 87639 3798
87639 77657 3798
87639 77655 77657
87641 570 3798
55082 61577 51839
87642 104222 101023
64716 61577 55082
55082 51839 45352
108410 111562 77645
87629 111562 108410
77647 87629 108410
87631 87629 77647
77646 87632 77648
87630 87632 77646
87633 77647 77649
87633 87631 77647
77648 87634 77650
87632 87634 77648
87635 77649 77651
87635 87633 77649
22461 77650 87634
22461 87634 22465
35562 32321 87636
32321 22465 87636
32321 22461 22465
35562 77652 32321
87637 77651 77653
87637 87635 77651
32325 35562 87636
87638 45352 42169
87638 42169 77652
32325 87638 77652
35562 32325 77652
45352 51839 42169
87708 44180 44178
79758 87672 83016
92996 79758 83016
40320 43484 53190
40320 53190 49986
49986 53190 62854
49986 62854 59736
87695 59736 62854
87696 63542 63540
87696 63540 87692
77708 63540 77712
77712 63540 63542
41284 87693 44488
87693 77713 44488
30482 43484 40320
87693 77709 77713
77710 87698 77714
87694 87698 77710
30478 33678 77711
40316 43484 30478
30478 43484 33678
49984 53190 40316
40316 53190 43484
59734 62854 49984
49984 62854 53190
62854 59734 87695
59734 69350 87695
87697 41284 44488
30482 33678 43484
20608 20606 30482
30482 20606 33678
78848 92068 82086
77702 92068 88840
108698 111902 77703
111902 108698 87687
108698 878 87687
108698 876 878
87691 878 876
87691 876 77707
60348 87692 63540
73170 87688 60348
73170 60348 63540
69962 73170 63540
77708 69962 63540
77704 73170 69962
31434 34686 77705
87689 34686 31434
77709 87689 31434
87693 87689 77709
77706 87694 77710
87690 87694 77706
77707 10766 87691
87691 10766 10768
20606 10768 10766
20606 20608 10768
20606 77711 33678
59734 69348 69350
79140 69350 69348
79140 79142 69350
79140 77715 92362
53896 40944 44178
50602 53896 44178
77720 50602 44178
77716 53896 50602
41282 44490 77717
50948 87701 54216
54216 87701 77721
87701 44490 77721
44490 41282 77721
87705 50948 54216
77722 3118 6436
87702 77722 6436
87706 77722 87702
77718 6436 3118
109004 112218 77719
1180 4440 109004
109004 4440 112218
4440 1180 87703
1180 11076 87703
1180 11074 11076
20908 11076 11074
20908 20910 11076
20908 77723 34028
30780 20908 34028
20910 20908 30780
53896 87700 40944
88840 92068 78848
40944 87704 44178
109006 4440 1182
89136 79140 92362
79142 79140 89136
87699 89136 92362
50604 87700 53896
63542 87696 50604
63542 50604 53896
60346 63542 53896
77716 60346 53896
77712 63542 60346
77717 44490 77713
77713 44490 44488
87697 44488 44490
87697 44490 87701
3120 87702 6436
6436 77718 3120
77718 87698 3120
77718 77714 87698
89134 92362 77715
92362 89134 87699
89134 99108 87699
89134 99106 99108
99106 77719 112218
109006 99106 112218
99108 99106 109006
109006 112218 4440
87703 1182 4440
92996 87668 79758
69062 82086 72208
59456 72208 62560
87678 6408 3117
77688 87678 3117
87674 87678 77688
6408 77692 3117
568 3834 77689
3834 568 87675
568 10456 87675
568 10454 10456
10454 77693 23510
20298 10454 23510
10456 10454 20298
87677 87673 77691
20298 23510 33386
87679 30182 33386
87680 73166 73164
87680 73164 87676
77690 73164 77694
77694 73164 73166
21552 87677 24790
87677 77695 24790
87677 77691 77695
87681 21552 24790
3119 6408 87678
3119 87682 6408
20298 33386 30182
77691 87673 11712
87673 14916 11712
11712 14916 77687
89742 92996 83016
77686 89742 83016
77682 92996 89742
1830 5076 77683
11714 87669 14916
14916 87669 77687
87669 5076 77687
5076 1830 77687
87673 11714 14916
110921 114192 87670
110921 87674 114192
87674 77684 114192
87674 77688 77684
108412 111614 77685
572 87671 3834
3834 87671 77689
87671 111614 77689
111614 108412 77689
87675 572 3834
69964 87676 73164
83016 87672 69964
83016 69964 73164
79756 83016 73164
77690 79756 73164
77686 83016 79756
87682 77692 6408
87682 77696 77692
20296 23510 77693
77697 33390 20296
78850 82086 92068
78850 92068 88842
88842 92068 77702
98794 88842 77702
98796 88842 98794
98794 77703 111902
108700 98794 111902
98796 98794 108700
87687 108700 111902
87688 73170 73168
87688 73168 87684
77698 73168 77704
77704 73168 73170
31436 87685 34686
87685 77705 34686
87685 77699 77705
87689 31436 34686
77700 87690 77706
87686 87690 77700
40028 43200 77701
49702 52900 40028
40028 52900 43200
59456 62560 49702
49702 62560 52900
69062 72208 59456
69064 82086 78850
78848 82086 69062
69064 72208 82086
59458 62560 72208
33390 23510 20296
33390 33386 23510
43196 40030 87679
33386 43196 87679
33390 43196 33386
87683 40030 43196
87684 73168 73166
87684 73166 87680
77694 73166 77698
77698 73166 73168
21550 24790 77695
87681 24790 21550
77699 87681 21550
87685 87681 77699
77696 87686 77700
87682 87686 77696
30180 33390 77697
77701 43200 30180
43200 33390 30180
43200 43196 33390
52900 49704 87683
43196 52900 87683
43200 52900 43196
49704 52900 62560
49704 62560 59458
59458 72208 69064
76788 86774 81225
89601 95610 92791
4875 1685 14713
93358 93356 83368
103322 93356 93358
103320 93356 103322
113214 109926 97415
103320 113214 97415
103322 113214 103320
97419 109926 113214
87454 97420 87458
97416 97420 87454
87455 10724 97417
97417 10724 10728
93358 83368 80070
97421 10728 10724
97422 54242 54240
97422 54240 97418
87456 54240 87460
87460 54240 54242
87461 93360 87457
87457 93360 93358
103324 93358 93360
103322 93358 103324
103324 97423 109927
113214 103324 109927
103322 103324 113214
97421 10724 87459
87457 93358 80070
80070 83368 87453
87452 63886 60664
60666 97414 63886
73516 97410 60666
73516 60666 63886
70278 73516 63886
87452 70278 63886
87453 83368 70278
83368 73516 70278
83368 83366 73516
93356 83366 83368
93354 83366 93356
103320 100030 97411
93354 103320 97411
93356 103320 93354
97415 100030 103320
87450 97416 87454
97412 97416 87450
826 4160 87451
97413 4160 826
87455 97413 826
97417 97413 87455
50926 97418 54240
63886 97414 50926
63886 50926 54240
60664 63886 54240
87456 60664 54240
97419 113214 109927
97413 832 4160
61536 64823 87462
87458 97424 64823
87464 54244 87468
87468 54244 54246
87469 93364 87465
87465 93364 93362
103328 93362 93364
103326 93362 103328
113220 109928 97427
103326 113220 97427
103328 113220 103326
97431 109928 113220
51800 55195 87470
97430 54244 97426
55195 51800 87466
64835 55195 64829
64829 97428 64835
64835 97428 97432
40284 43554 87467
49958 97429 53258
53258 97429 87471
97429 43554 87471
43554 40284 87471
97433 49958 53258
87472 50924 54246
97430 87472 54246
64829 55195 87466
97430 54246 54244
97429 40286 43554
33746 30438 87467
87458 97420 97424
87459 20564 97421
97421 20564 20566
20564 87463 33746
30440 20564 33746
20566 20564 30440
97425 30440 33746
97426 54244 54242
97426 54242 97422
87460 54242 87464
87464 54242 54244
87465 93362 87461
87461 93362 93360
103326 93360 93362
103324 93360 103326
97423 103324 103326
97423 103326 97427
64829 87466 87462
64829 87462 64823
64823 97424 64829
64829 97424 97428
30438 33746 87463
40286 97425 43554
43554 97425 87467
97425 33746 87467
61536 87458 64823
97409 87449 87451
97409 87451 4160
832 97409 4160
10722 13952 87429
97389 13952 10722
87431 97389 10722
97391 97389 87431
12942 97392 87432
12942 87432 12938
12938 87430 12942
12942 87430 97390
97393 87431 87433
97393 97391 87431
87432 97394 87434
87428 92082 88806
97392 97394 87432
87433 10723 13960
97395 87433 13960
97393 87433 97395
3072 6453 87436
3072 87434 6453
87434 97396 6453
87434 97394 97396
13960 87435 10727
87435 97397 10727
87435 87437 97397
97395 13960 10727
13960 10723 87435
78826 92082 82098
88806 92082 78826
69040 82098 72218
59434 62570 49680
49680 62570 52910
87427 72218 59434
72218 62570 59434
72218 72216 62570
82098 72216 72218
82096 72216 82098
92082 82096 82098
92080 82096 92082
98754 102034 87428
102034 92082 87428
102034 92080 92082
102034 98754 97387
98754 108662 97387
98754 108656 108662
824 108662 108656
824 830 108662
824 87429 13952
10726 824 13952
830 824 10726
97389 10726 13952
87426 97390 87430
97388 97390 87426
69040 72218 87427
78826 82098 69040
87436 6453 3078
97398 87436 3078
87438 87436 97398
6453 97396 3078
87443 111928 111926
97403 111926 111928
97403 111928 97405
71184 97406 87446
71184 87446 71180
71180 87444 71184
71184 87444 97404
87447 111932 87445
87445 111932 111928
97405 111928 111932
97405 111932 97407
87446 97408 87448
97406 97408 87446
108658 111932 87447
97407 111932 108658
87449 97407 108658
97409 97407 87449
70280 97410 73516
70280 73516 83366
70280 83366 80072
80072 83366 93354
80072 93354 90046
97411 90046 93354
87448 97412 87450
97408 97412 87448
87445 111928 87443
97434 87472 97430
94375 97402 90998
90998 81026 87442
4144 825 87439
87437 825 4144
97399 87437 4144
97397 87437 97399
110870 97400 87440
110870 87440 110866
110866 87438 110870
110870 87438 97398
4144 87439 831
87439 97401 831
87439 87441 97401
97399 4144 831
90994 94375 87442
100984 97402 94375
90994 100984 94375
100980 100984 90994
100980 87440 100984
100984 87440 97400
111926 108657 87443
87441 108657 111926
97403 87441 111926
97401 87441 97403
81030 97404 87444
81030 87444 81026
94375 90998 87442
90998 81030 81026
87468 54246 50924
90044 93364 87469
87473 103330 90044
70586 83702 80370
97453 80370 83702
100638 97454 87492
100638 87492 100636
110534 100638 100636
110534 110536 100638
6113 2738 87486
2738 110534 87486
2738 110536 110534
2738 6113 12600
12600 6113 15959
70586 73860 83702
15959 97448 12600
97449 11046 11048
20882 11048 11046
20882 20884 11048
30756 20884 20882
30756 30758 20884
40594 30758 30756
40594 40596 30758
50256 40596 40594
50256 50260 40596
60008 50260 50256
60008 60012 50260
87487 11046 97449
60964 73860 70586
60964 64228 73860
51220 64228 60964
79410 87488 79408
89402 79410 79408
89402 89404 79410
89402 87489 102720
99380 89402 102720
89404 89402 99380
97451 99380 102720
21530 97452 87490
21530 87490 21528
21528 87484 21530
21530 87484 97446
2108 5454 87485
87491 15292 2108
15292 5454 2108
15292 15290 5454
25162 15290 15292
25160 15290 25162
35052 25160 25162
35048 25160 35052
44850 41558 97447
35048 44850 97447
35052 44850 35048
41558 44850 54576
41558 54576 51220
51220 54576 64228
69614 60012 60008
69614 69616 60012
69614 87488 69616
69616 87488 97450
100330 100332 90350
110226 100332 100330
110226 110228 100332
2410 110228 110226
2410 2412 110228
2410 87495 15626
12282 2410 15626
2412 2410 12282
97457 12282 15626
70874 97458 74178
70874 74178 87496
80664 70874 87496
80666 70874 80664
90648 80666 80664
90648 90650 80666
90648 87492 90650
90650 87492 97454
109286 112606 87493
97455 112606 109286
87497 97455 109286
97459 97455 87497
1806 97460 5138
5138 87498 1806
87498 97456 1806
87498 87494 97456
100330 90350 90348
79410 97450 87488
80368 90348 90350
83702 80368 97453
99378 102720 87489
109288 97451 112606
112606 97451 87493
97451 102720 87493
102720 99378 87493
97455 109288 112606
11690 97456 87494
11690 87494 11688
11688 87490 11690
11690 87490 97452
11990 15292 87491
21820 25162 11990
11990 25162 15292
31708 35052 21820
21820 35052 25162
41556 44850 31708
31708 44850 35052
51218 54576 41556
41556 54576 44850
60962 64228 51218
51218 64228 54576
70584 73860 60962
60962 73860 64228
80368 83702 70584
70584 83702 73860
80368 90350 97453
49680 52910 87425
97449 1152 87487
108976 1152 1154
87476 87472 97434
100028 103330 87473
87477 113224 100028
113224 103330 100028
113224 113222 103330
5450 113222 113224
5448 113222 5450
15284 11992 97435
5448 15284 97435
5450 15284 5448
97439 11992 15284
87476 97434 41262
32290 35679 87478
45465 35679 87474
45471 35679 45465
97440 45471 51802
45471 55201 51802
45471 45465 55201
55201 97436 51802
69320 72558 87475
79114 82432 69320
69320 82432 72558
82432 79114 97437
79114 89108 97437
35679 32290 87474
44526 87476 41262
41262 97438 44526
97437 79116 82432
103330 93364 90044
103330 103328 93364
113222 103328 103330
113220 103328 113222
5448 2110 97431
113220 5448 97431
113222 5448 113220
97435 2110 5448
42132 45465 87474
45465 42132 87470
55195 45465 87470
55201 45465 55195
97436 55201 61538
55201 64835 61538
55201 55195 64835
64835 97432 61538
49956 53258 87471
53258 49956 97433
49956 59708 97433
49956 59706 59708
59706 87475 72558
69322 59706 72558
59708 59706 69322
69322 72558 82432
69322 82432 79116
79114 89106 89108
89106 87479 102376
99080 89106 102376
89108 89106 99080
31412 87480 31414
31414 87480 97442
87485 5454 87481
87481 5454 5452
15290 5452 5454
15288 5452 15290
25160 21822 97443
15288 25160 97443
15290 25160 15288
21822 25160 35048
21822 35048 31710
97447 31710 35048
2736 6113 87486
12598 15959 6113
12598 6113 2736
25825 22436 87482
87482 22436 12598
22436 97448 12598
97448 15959 12598
22436 25825 32292
32292 25825 35685
35685 97444 32292
108976 112266 87483
112266 108976 97445
108976 1154 97445
31414 87484 31412
97449 1154 1152
31414 97446 87484
102376 99078 87483
97441 99080 102376
87480 41260 44526
97438 87480 44526
97442 87480 97438
87476 44526 41260
109924 113224 87477
87481 5452 109924
5452 113224 109924
5452 5450 113224
15288 5450 5452
15284 5450 15288
97439 15284 15288
97439 15288 97443
22434 25825 87482
25825 22434 87478
35679 25825 87478
35685 25825 35679
97444 35685 42134
35685 45471 42134
35685 35679 45471
45471 97440 42134
99078 102376 87479
108978 97441 112266
112266 97441 87483
97441 102376 87483
97445 108978 112266
22768 87424 97386
22762 87424 22768
22768 87426 22762
87366 74348 74352
97331 87365 87367
97331 97329 87365
97332 74356 74352
97332 74352 97330
87366 74352 87368
87368 74352 74356
91728 88519 87369
87367 88519 91728
97333 87367 91728
97331 87367 97333
87364 74348 87366
71183 74356 97332
97334 87368 74356
97334 87370 87368
87371 91730 87369
87369 91730 91728
97333 91728 91730
97333 91730 97335
97336 84230 81023
87370 97336 81023
97334 97336 87370
84230 87372 81023
91730 87371 88523
71183 97334 74356
97330 74348 97328
97330 74352 74348
97327 101674 98465
87356 97322 87358
97320 97322 87356
98464 97321 101666
97321 87359 101666
97321 87357 87359
97323 98464 101666
87358 97324 87360
97322 97324 87358
98460 101666 87359
97323 101666 98460
87361 97323 98460
97325 97323 87361
87360 97326 87362
97324 97326 87360
101674 98461 87363
87361 98461 101674
97327 87361 101674
97325 87361 97327
71182 97328 74348
74348 87364 71182
87364 97326 71182
87364 87362 97326
101674 87363 98465
87363 97329 98465
87363 87365 97329
87371 97337 88523
87371 87373 97337
97335 91730 88523
97338 84232 84230
87381 97343 78556
97345 97343 87381
87380 97346 87382
97344 97346 87380
88524 97345 91742
97345 87383 91742
97345 87381 87383
97347 88524 91742
97346 90997 94239
87384 97346 94239
87382 97346 87384
90997 97348 94239
87385 91744 87383
87383 91744 91742
97347 91742 91744
97347 91744 97349
94239 90993 87384
97348 100983 104225
97348 104225 87386
94239 97348 87386
90993 94239 87386
100983 97350 104225
87387 91746 87385
87385 91746 91744
97349 91744 91746
97343 81770 78556
97321 88518 87357
78556 81770 87379
81029 97344 81025
97338 84230 97336
87372 84230 87374
87374 84230 84232
81766 78555 87375
87373 78555 81766
97339 87373 81766
97337 87373 97339
97340 84234 84232
97340 84232 97338
87374 84232 87376
87376 84232 84234
87377 81768 87375
87375 81768 81766
97339 81766 81768
97339 81768 97341
87378 81024 84234
97340 87378 84234
97342 87378 97340
87376 84234 81024
87379 81770 87377
87377 81770 81768
97341 81768 81770
97341 81770 97343
81025 87378 97342
81025 97342 81029
81025 97344 87380
97349 91746 97351
97321 88522 88518
78554 88522 97319
68791 87335 59201
97301 68791 59201
62204 97301 59201
97299 71840 68791
87336 97302 87338
97300 97302 87336
52522 49447 87339
59205 62204 87337
59205 87337 49447
97303 59205 49447
52522 97303 49447
68791 71840 87335
97301 62204 59205
97302 97304 87338
87341 52524 87339
87339 52524 52522
97303 52522 52524
97303 52524 97305
87340 97306 87342
97304 97306 87340
87343 52526 87341
87341 52526 52524
97305 52524 52526
97305 52526 97307
87338 97304 87340
62204 59201 87337
97298 97300 87334
87334 97300 87336
20275 20273 10431
20275 30157 20273
30159 30157 20275
87331 30157 30159
87331 30159 97295
104153 100977 87332
104153 97296 100977
97296 87334 100977
97296 97298 87334
71840 68787 87335
78559 81710 87333
78559 87333 68787
97299 78559 68787
71840 97299 68787
81710 78559 88521
81710 88521 91678
91678 88521 98463
91678 98463 101634
101634 98463 108375
101634 108375 111518
111518 108375 547
111518 547 3738
3738 547 10433
3738 10433 13564
97297 13564 10433
87342 97308 87344
97306 97308 87342
52526 87343 49451
87343 97309 49451
81022 87350 84195
87350 97316 84195
87350 97314 97316
87353 62220 87351
87351 62220 62218
71858 68792 97315
62218 71858 97315
62220 71858 62218
97317 68792 71858
87352 84195 81028
97318 87352 81028
87354 87352 97318
84195 97316 81028
59202 62220 87353
68788 71858 59202
59202 71858 62220
78560 97317 81736
81736 97317 87355
97317 71858 87355
71858 68788 87355
97319 78560 81736
87354 97320 87356
97318 97320 87354
78554 81736 87355
81736 78554 97319
81022 84195 87352
78554 88518 88522
97315 59206 62218
97313 52532 87351
87343 87345 97309
97307 52526 49451
100982 97310 87346
100982 87346 100978
100978 87344 100982
100982 87344 97308
49452 97309 52530
97309 87347 52530
97309 87345 87347
97311 49452 52530
90992 94191 87348
90992 87346 94191
87346 97312 94191
87346 97310 97312
87349 52532 87347
87347 52532 52530
97311 52530 52532
97311 52532 97313
87348 94191 90996
97314 87348 90996
87350 87348 97314
94191 97312 90996
49448 52532 87349
59206 97313 62218
62218 97313 87351
52532 49448 87351
12280 15626 87495
104225 100979 87386
97350 114151 87388
71936 62308 71938
78558 81810 87414
81810 71938 87414
81810 71936 71938
88520 91784 78558
78558 91784 81810
87415 101746 88520
101746 91784 88520
101746 101744 91784
111620 108376 97375
101744 111620 97375
71938 62308 62312
101746 111620 101744
26075 22761 87412
26075 97376 22761
97376 87416 22761
97376 97378 87416
59204 62312 87413
68790 71938 59204
59204 71938 62312
87414 71938 68790
98462 101746 87415
108374 111620 98462
98462 111620 101746
97377 108376 111620
62312 62308 52644
62312 52644 49450
87413 62312 49450
29936 33158 87409
87411 42962 29936
42962 33158 29936
42962 42958 33158
52644 49454 97373
42958 52644 97373
42962 52644 42958
49454 52644 62308
49454 62308 59208
59208 62308 71936
59208 71936 68794
68794 71936 81810
68794 81810 78562
78562 81810 91784
78562 91784 88526
88526 91784 101744
88526 101744 98466
97375 98466 101744
97374 22767 26075
87412 97374 26075
87410 97374 87412
22767 97376 26075
39786 42962 87411
49450 52644 39786
39786 52644 42962
548 97377 3840
3840 97377 87417
97377 111620 87417
111620 108374 87417
87422 97386 87424
97384 97386 87422
10432 13664 87423
20274 23520 10432
10432 23520 13664
30158 33396 20274
20274 33396 23520
40006 43204 30158
30158 43204 33396
49682 97385 52910
52910 97385 87425
97385 43204 87425
43204 40006 87425
49682 52910 62570
49682 62570 59436
59436 62570 72216
59436 72216 69042
69042 72216 82096
69042 82096 78828
78828 82096 92080
78828 92080 88812
88812 92080 102034
88812 102034 98760
97387 98760 102034
22768 97388 87426
97385 40008 43204
97372 97374 87410
30160 43204 40008
20276 33396 30160
97379 548 3840
87416 97380 87418
97378 97380 87416
87419 3842 87417
87417 3842 3840
97379 3840 3842
97379 3842 97381
87418 97382 87420
97380 97382 87418
87421 3844 87419
87419 3844 3842
13662 10434 97381
3842 13662 97381
3844 13662 3842
97383 10434 13662
87420 97384 87422
97382 97384 87420
546 3844 87421
87423 13664 546
13664 3844 546
13664 13662 3844
23520 20276 97383
13662 23520 97383
13664 23520 13662
20276 23520 33396
30160 33396 43204
97350 110869 114151
97372 87410 12937
16213 12937 87408
62282 71908 87391
62282 71910 71908
71910 97357 78561
81782 71910 78561
71908 71910 81782
97355 81782 78561
6359 87394 87392
6359 87392 6355
6355 97356 6359
6359 97356 97358
33142 29935 87395
59203 62282 87391
29935 33142 87393
33142 42942 42938
42942 97359 49453
52618 42942 49453
42938 42942 52618
52618 49453 59207
52618 59207 62282
62282 59207 68793
62282 68793 71910
97357 71910 68793
87394 6359 3076
97360 87394 3076
33142 42938 87393
52618 59203 49449
62282 59203 52618
42938 49449 39785
104225 97350 87388
100979 104225 87388
110869 97352 114151
81780 78557 87389
88525 91746 87387
88525 87387 78557
97353 88525 78557
81780 97353 78557
97351 91746 88525
114151 110865 87388
114151 97352 110865
97352 87390 110865
97352 97354 87390
71908 68789 87391
68789 71908 87389
71908 81780 87389
71908 81782 81780
97353 81780 81782
97353 81782 97355
97354 3075 6355
87392 97354 6355
87390 97354 87392
3075 97356 6355
42938 39785 87393
52618 49449 42938
87396 87394 97360
6359 97358 3076
87397 33144 87395
87395 33144 33142
97366 97368 87404
87405 23270 87403
87403 23270 23266
97367 23266 23270
97367 23270 97369
87404 97370 87406
97368 97370 87404
87407 23274 87405
87405 23274 23270
33154 29938 97369
23270 33154 97369
23274 33154 23270
97371 29938 33154
97370 12941 16213
87408 97370 16213
87406 97370 87408
12941 97372 16213
20056 23274 87407
87409 33158 20056
33158 23274 20056
33158 33154 23274
42958 39788 97371
33154 42958 97371
33158 42958 33154
97373 39788 42958
97366 87404 3071
16213 97372 12937
6375 97366 3071
97365 23266 97367
33144 97361 39787
42942 33144 39787
33142 33144 42942
97359 42942 39787
87396 97362 87398
97360 97362 87396
23262 20055 87399
29937 33144 87397
29937 87397 20055
97363 29937 20055
23262 97363 20055
97361 33144 29937
87398 97364 87400
97362 97364 87398
87401 23264 87399
87399 23264 23262
97363 23262 23264
97363 23264 97365
97364 3077 6375
87402 97364 6375
87400 97364 87402
3077 97366 6375
87403 23266 87401
87401 23266 23264
97365 23264 23266
6375 3071 87402
15626 12280 97457
12280 22120 97457
12280 22118 22120
87600 97568 87602
97566 97568 87600
97569 98519 87603
87603 98519 98515
87601 98515 98519
87601 98519 97567
101030 97570 104178
104178 87604 101030
87604 97568 101030
87604 87602 97568
91694 88565 87605
97565 13572 10457
87603 88565 91694
97569 87603 97571
91062 97572 94194
104178 97570 91062
104178 91062 94194
101026 104178 94194
87606 101026 94194
87604 104178 101026
91694 87605 88567
87605 97573 88567
87605 87607 97573
97571 91694 88567
97571 87603 91694
573 10457 569
569 10457 87599
10457 13572 87599
87596 114082 114086
33306 30181 87597
87595 30181 33306
97563 87595 33306
97561 87595 97563
97564 114090 114086
97564 114086 97562
87596 114086 87598
87598 114086 114090
13572 10455 87599
97565 20299 13572
20299 10455 13572
20299 20297 10455
30183 33306 87597
20297 30183 87597
20299 30183 20297
97563 33306 30183
87600 110918 114090
97564 87600 114090
97566 87600 97564
87598 114090 110918
97567 108417 87601
87601 108417 108413
108417 569 108413
573 569 108417
81080 97574 84192
94194 97572 81080
94194 81080 84192
91056 94194 84192
97580 55054 97578
87612 55054 87614
87614 55054 55056
87615 81742 87613
87613 81742 81738
97579 81738 81742
97579 81742 97581
87616 51842 55056
97580 87616 55056
97582 87616 97580
87614 55056 51842
87617 81746 87615
87615 81746 81742
97581 81742 81746
97581 81746 97583
42176 97584 87618
42176 87618 42172
42172 87616 42176
42176 87616 97582
78586 81746 87617
97583 81746 78586
87619 97583 78586
97585 97583 87619
87618 97586 87620
97584 97586 87618
97580 55056 55054
87594 114082 87596
97577 81738 97579
87611 81738 81734
87608 91056 84192
87606 94194 91056
81730 78585 87609
87607 78585 81730
97575 87607 81730
97573 87607 97575
71230 97576 74334
84192 97574 71230
84192 71230 74334
81074 84192 74334
87610 81074 74334
87608 84192 81074
87611 81734 87609
87609 81734 81730
97575 81730 81734
97575 81734 97577
51846 97578 55054
51846 55054 87612
61580 51846 87612
61584 51846 61580
97576 61584 74334
61584 71226 74334
61584 61580 71226
87610 74334 71226
87613 81738 87611
97577 81734 81738
88568 97585 91718
97562 114082 97560
97561 97559 87593
97535 87569 97537
61583 64646 97536
97538 74296 71225
97538 71225 87570
61583 97538 87570
64646 61583 87570
74296 87572 71225
81978 87571 78851
87571 97539 78851
87571 87573 97539
97537 81978 78851
97537 87569 81978
71229 74296 97538
97540 81073 87572
71229 97540 87572
74296 71229 87572
84156 87574 81073
97541 69065 87575
87575 69065 69063
87573 69063 69065
87573 69065 97539
81079 84156 97540
81079 97542 84156
97542 87574 84156
97540 84156 81073
87569 78849 81978
81978 78849 87571
64646 87570 61579
97531 87563 91952
97529 87563 97531
32327 35488 97530
35488 32327 97532
45280 35488 97532
45278 35488 45280
87564 45278 87566
87566 45278 45280
91952 87565 88843
87565 97533 88843
87565 87567 97533
97531 91952 88843
42175 45280 97532
97534 55010 51841
97534 51841 87566
42175 97534 87566
45280 42175 87566
55010 87568 51841
97535 87567 87569
97535 97533 87567
51845 55010 97534
97536 64646 61579
97536 61579 87568
51845 97536 87568
55010 51845 87568
97542 87576 87574
97543 59459 87577
87577 59459 59457
87575 59457 59459
87586 97554 87588
97552 97554 87586
43108 40029 87589
87587 40029 43108
97555 87587 43108
97553 87587 97555
87588 97556 87590
97554 97556 87588
87591 43110 87589
87589 43110 43108
97555 43108 43110
97555 43110 97557
97558 114078 110917
87590 97558 110917
97556 97558 87590
114078 87592 110917
43110 87591 40031
87591 97559 40031
87591 87593 97559
97557 43110 40031
97560 114082 114078
97560 114078 97558
87592 114078 87594
87594 114078 114082
97561 87593 87595
97553 97551 87585
97562 114086 114082
97553 87585 87587
87584 97552 87586
87575 59459 97541
91055 87576 97542
91055 97542 91061
91061 97544 91055
91055 97544 87578
97545 87577 87579
97545 97543 87577
87578 97546 87580
97544 97546 87578
97547 49705 87581
87581 49705 49703
87579 49703 49705
87579 49705 97545
97548 104138 101025
87580 97548 101025
97546 97548 87580
104138 87582 101025
97549 87581 87583
97549 97547 87581
101029 104138 97548
101029 97550 104138
97550 87582 104138
97550 87584 87582
97551 87583 87585
97551 97549 87583
97550 97552 87584
87563 88841 91952
97585 87621 91718
97587 88568 91718
87653 111592 87651
87651 111592 111590
97617 111590 111592
97617 111592 97619
97620 114168 110919
87652 97620 110919
97618 97620 87652
114168 87654 110919
111592 87653 108419
87653 97621 108419
87653 87655 97621
97618 87652 87650
97619 111592 108419
97622 114168 97620
87654 114168 87656
87656 114168 114172
101726 98517 87657
87655 98517 101726
97623 87655 101726
97621 87655 97623
97624 114176 114172
97624 114172 97622
87656 114172 87658
87658 114172 114176
97622 114172 114168
97618 87650 104238
101031 97618 104238
101031 104238 97616
97612 94244 97610
104230 94244 94248
104226 94244 104230
87644 104226 87646
87646 104226 104230
97613 87645 87647
97613 97611 87645
91063 94248 97612
94248 91063 97614
104234 94248 97614
104230 94248 104234
87646 104230 87648
87648 104230 104234
111588 108415 87649
87647 108415 111588
97615 87647 111588
97613 87647 97615
97616 104238 104234
97616 104234 97614
87648 104234 87650
87650 104234 104238
87651 111590 87649
87649 111590 111588
97615 111588 111590
97615 111590 97617
87659 101730 87657
87657 101730 101726
97623 101726 101730
97623 101730 97625
97632 104262 97628
87662 104262 87666
87666 104262 104266
87667 111612 87663
87663 111612 111610
97629 111610 111612
97629 111612 97633
89746 97634 87668
89746 87668 89744
89744 87664 89746
89746 87664 97630
1832 5074 87665
11716 97631 14914
14914 97631 87669
97631 5074 87669
5074 1832 87669
97635 11716 14914
101033 104266 97632
101033 97636 104266
97636 87666 104266
97636 87670 87666
108416 111612 87667
578 97633 3832
3832 97633 87671
97633 111612 87671
97632 104266 104262
97612 94248 94244
97631 1834 5074
1834 109640 5074
101032 97626 104258
114176 97624 101032
114176 101032 104258
110920 114176 104258
87660 110920 104258
87658 114176 110920
87661 101734 87659
87659 101734 101730
97625 101730 101734
97625 101734 97627
97628 104262 104258
97628 104258 97626
87660 104258 87662
87662 104258 104262
98518 101734 87661
108420 97627 111610
111610 97627 87663
97627 101734 87663
101734 98518 87663
97629 108420 111610
99734 97630 87664
99734 87664 99732
109640 99734 99732
109640 109642 99734
109640 87665 5074
109642 109640 1834
97585 87619 87621
87643 577 97609
87645 577 571
97595 108414 87629
87628 97596 87630
97594 97596 87628
97597 87629 87631
97597 97595 87629
87630 97598 87632
97596 97598 87630
574 97597 3786
97597 87633 3786
97597 87631 87633
97599 574 3786
97595 108418 108414
87632 97600 87634
3786 87633 575
87633 97601 575
87633 87635 97601
97599 3786 575
97602 25706 22465
87634 97602 22465
97600 97602 87634
25706 87636 22465
97603 87635 87637
97603 97601 87635
22469 25706 97602
97598 97600 87632
97593 108414 108418
87627 108414 97593
25695 97592 22468
87620 97588 87622
97586 97588 87620
88566 91718 87621
98520 97587 101678
101678 97587 87623
97587 91718 87623
91718 88566 87623
97589 98520 101678
32328 97590 87624
32328 87624 32324
32324 87622 32328
32328 87622 97588
98516 101678 87623
97589 101678 98516
87625 97589 98516
97591 97589 87625
22464 25695 87626
22464 87624 25695
87624 97592 25695
87624 97590 97592
97593 87625 87627
97593 97591 87625
87626 25695 22468
97594 87626 22468
87628 87626 97594
97604 35564 32325
97604 32325 87636
22469 97604 87636
25706 22469 87636
74372 64718 64720
74370 64718 74372
84250 74370 74372
84246 74370 84250
87640 84246 91057
84246 94240 91057
84246 84250 94240
94240 87642 91057
97609 87641 87643
97609 97607 87641
51847 55086 97608
55086 51847 61585
55086 61585 64720
64720 61585 71231
64720 71231 74372
74372 71231 81081
74372 81081 84250
84250 81081 97610
94244 84250 97610
94240 84250 94244
87642 94240 101027
94240 104226 101027
94240 94244 104226
104226 87644 101027
97611 577 87645
64718 55084 64720
87643 571 577
64720 55084 55086
55086 45354 97608
35564 87638 32325
576 97603 3794
97603 87639 3794
97603 87637 87639
97605 576 3794
32329 35564 97604
97606 45354 42173
97606 42173 87638
32329 97606 87638
35564 32329 87638
55084 51843 45354
45354 51843 42173
64718 61581 55084
55084 61581 51843
74370 71227 64718
64718 71227 61581
84246 81075 74370
74370 81075 71227
84246 87640 81075
570 3794 87639
97605 3794 570
87641 97605 570
97607 97605 87641
42177 45354 97606
45354 42177 97608
55084 45354 55086
20275 10431 13564
91952 88841 87565
35488 42171 32323
60689 63700 97472
63700 60689 70303
63700 70303 73332
73332 70303 80095
73332 80095 83182
83182 80095 90069
83182 90069 93170
93170 90069 100053
93170 100053 103134
103134 100053 109951
103134 109951 113024
87509 1833 97471
97473 113024 109951
12013 15081 97474
21845 12013 97474
21843 12013 21845
21845 31731 21843
31733 31731 21845
87511 31731 31733
87511 31733 97475
60985 87512 97476
60985 97476 60987
60987 70607 60985
70609 70607 60987
15081 12013 87510
87509 1831 1833
1833 1831 109639
1833 109639 112712
97473 2141 113024
2141 109949 113024
2141 2139 109949
87510 2139 15081
2139 12017 15081
2139 2141 12017
12017 97474 15081
97475 41581 87511
87511 41581 41579
41581 51241 41579
51243 51241 41581
51243 97476 51241
51241 97476 87512
112056 109005 87513
97477 1183 112056
1183 109005 112056
1183 1181 109005
87507 1181 1183
87507 1183 97469
11375 87508 97470
11375 97470 11377
11377 97478 11375
11375 97478 87514
112712 109639 87515
97479 1833 112712
70609 80391 70607
80393 80391 70609
80393 97480 80391
80391 97480 87516
102166 92206 99109
92204 92206 102166
97481 102166 99109
97482 31099 34215
87522 97482 34215
87518 97482 87522
31099 97486 34215
92854 89743 87523
87519 89743 92854
97487 87519 92854
97483 87519 97487
100353 87520 97484
100353 97484 100355
100355 97488 100353
100353 97488 87524
62700 59735 87525
59735 62700 87521
62700 72336 87521
62700 72338 72336
82220 72336 72338
82218 72336 82220
82220 97489 89137
92206 82220 89137
82218 82220 92206
97485 92206 89137
92206 97485 99109
103134 109949 100051
82218 92206 92204
79141 82218 87517
92204 89135 87517
102166 99107 92204
92204 99107 89135
109007 112056 87513
109007 87513 99107
97481 109007 99107
102166 97481 99107
97477 112056 109007
21215 87514 97478
21215 97478 21217
21217 97482 21215
21215 97482 87518
97483 99733 87519
87519 99733 99731
109641 112712 87515
99731 109641 87515
99733 109641 99731
97479 112712 109641
90371 87516 97480
90371 97480 90373
90373 97484 90371
90371 97484 87520
72336 69349 87521
82218 79141 72336
72336 79141 69349
82218 92204 87517
34215 31097 87522
113024 109949 103134
103134 100051 93170
109614 99704 109612
109612 87500 109614
109614 87500 97462
11350 14678 87501
14678 11350 97463
11350 21194 97463
11350 21192 21194
21192 87503 34444
31072 21192 34444
21194 21192 31072
97465 31072 34444
109612 99704 87502
89722 97466 93074
103038 89722 93074
99702 103038 93074
87504 99702 93074
87502 103038 99702
31070 34444 87503
34444 31070 97465
31070 40918 97465
31070 40916 40918
50576 40918 40916
50576 50578 40918
60320 50578 50576
103038 97464 89722
99704 103038 87502
99704 97464 103038
97463 11352 14678
31992 22120 22118
31992 31994 22120
41842 31994 31992
41842 41844 31994
51504 41844 41842
51504 51506 41844
61252 51506 51504
61252 61254 51506
97458 61254 74178
61254 70872 74178
61254 61252 70872
87496 74178 70872
1472 97459 4838
97459 87499 4838
97459 87497 87499
97461 1472 4838
87500 1804 5138
97460 87500 5138
97462 87500 97460
87498 5138 1804
1470 4838 87499
11352 97461 14678
14678 97461 87501
97461 4838 87501
4838 1470 87501
60320 60322 50578
69936 60322 60320
69936 69938 60322
79732 69938 69936
87505 40617 40619
87505 40619 97467
1495 87506 97468
1495 97468 1497
1497 97470 1495
1495 97470 87508
97471 11715 87509
87509 11715 11713
11715 21551 11713
21553 21551 11715
21553 31435 21551
31437 31435 21553
31437 41283 31435
41285 41283 31437
41285 50947 41283
50949 50947 41285
63700 60687 97472
60687 50949 97472
60687 50947 50949
73332 70301 63700
63700 70301 60687
83182 80093 73332
73332 80093 70301
93170 90067 83182
83182 90067 80093
40619 40617 30781
93170 100051 90067
30781 40617 30779
20911 30779 20909
79732 79734 69938
97466 79734 93074
79734 89720 93074
79734 79732 89720
87504 93074 89720
97467 50283 87505
87505 50283 50281
50283 60033 50281
60035 60033 50283
60035 69637 60033
69639 69637 60035
69639 79431 69637
79433 79431 69639
79433 89425 79431
89427 89425 79433
89427 99401 89425
99403 99401 89427
99403 109311 99401
109313 109311 99403
109313 97468 109311
109311 97468 87506
97469 11077 87507
87507 11077 11075
11077 20909 11075
20911 20909 11077
30781 30779 20911
45278 87564 42171
97486 40945 44021
34215 97486 87526
90673 97516 90671
90671 97516 87552
87553 53064 87551
87551 53064 53062
53064 97517 59739
62726 53064 59739
53062 53064 62726
62726 59739 69353
62726 69353 72362
72362 69353 97518
82246 72362 97518
90671 97514 90673
82244 72362 82246
92232 82244 92234
97515 92232 92234
97515 92234 97519
97520 103798 100659
87552 97520 100659
97516 97520 87552
113690 110557 103798
103798 110557 100659
113690 87554 110557
97521 40323 87555
87555 40323 40319
92234 82244 82246
90671 87550 97514
97515 89138 92232
79144 92232 89138
97511 49988 53058
73983 70895 87546
73983 97510 70895
97510 87548 70895
97510 97512 87548
87549 53060 87547
87547 53060 53058
62724 59738 97511
53058 62724 97511
53060 62724 53058
97513 59738 62724
80687 87548 97512
80687 97512 80689
80689 97514 80687
80687 97514 87550
87551 53062 87549
87549 53062 53060
62726 53060 53062
62724 53060 62726
72362 69352 97513
62724 72362 97513
62726 72362 62724
69352 72362 82244
69352 82244 79144
79144 82244 92232
49989 53064 87553
40319 49989 87553
40323 49989 40319
97517 53064 49989
97526 15750 12621
97526 12621 87558
2761 97526 87558
5912 2761 87558
15750 87560 12621
97527 108701 87561
87561 108701 108699
87559 108699 108701
87559 108701 97525
12623 15750 97526
97528 25628 22463
97528 22463 87560
12623 97528 87560
15750 12623 87560
25628 87562 22463
97529 98797 87563
87563 98797 98795
87561 98795 98797
87561 98797 97527
22467 25628 97528
97530 35488 32323
97530 32323 87562
22467 97530 87562
25628 22467 87562
45278 42171 35488
2761 5912 97524
43350 40318 87547
87557 10769 97523
10769 10767 879
79145 82246 97518
82246 79145 89139
82246 89139 92234
97519 92234 89139
100661 103798 97520
103798 100661 97522
113692 103798 97522
113690 103798 113692
87554 113690 87556
87556 113690 113692
97523 20609 87557
87557 20609 20607
20609 30481 20607
30483 30481 20609
87555 30481 30483
87555 30483 97521
110559 113692 97522
97524 5912 2759
97524 2759 87556
110559 97524 87556
113692 110559 87556
5912 87558 2759
97525 879 87559
87559 879 877
879 10767 877
87557 10767 10769
97486 44021 87526
97509 43350 87547
49988 97509 53058
50603 40943 50605
50605 97491 63389
60347 50605 63389
50603 50605 60347
73021 69963 60347
73021 60347 63389
73021 87527 69963
87528 97494 87530
97492 97494 87528
43330 40317 87531
49987 53036 87529
50605 40943 97490
49987 87529 40317
43330 97495 40317
53036 49987 59737
53036 59737 62702
97493 62702 59737
87530 97496 87532
97494 97496 87530
33526 30479 87533
40321 43330 87531
40321 87531 30479
97497 40321 30479
33526 97497 30479
97495 49987 40317
40943 44021 97490
44021 40943 87526
97489 82220 79143
31097 34215 87526
40945 97490 44021
97491 60349 63389
63389 60349 73021
73021 60349 69965
73021 69965 87527
69965 79757 87527
69965 79759 79757
89745 92854 87523
79757 89745 87523
79759 89745 79757
97487 92854 89745
110249 87524 97488
110249 97488 110251
110251 97492 110249
110249 97492 87528
53036 49985 87529
49985 53036 87525
53036 62700 87525
53036 62702 62700
62702 97493 69351
72338 62702 69351
62700 62702 72338
72338 69351 79143
72338 79143 82220
97495 43330 40321
2433 87532 97496
2433 97496 2435
2435 97498 2433
97503 33536 33538
97503 33538 97505
51527 87540 97504
51527 97504 51529
51529 97506 51527
51527 97506 87542
87543 33540 87541
87541 33540 33538
97505 33538 33540
97505 33540 97507
61275 87542 97506
61275 97506 61277
61277 97508 61275
61275 97508 87544
30480 33540 87543
40322 97507 43350
43350 97507 87545
97507 33540 87545
33540 30480 87545
97509 40322 43350
97508 70897 73983
87546 97508 73983
87544 97508 87546
70897 97510 73983
40318 43350 87545
87539 33538 33536
53058 97509 87547
87541 33538 87539
41867 97504 41865
2433 97498 87534
87535 33530 87533
87533 33530 33526
97497 33526 33530
97497 33530 97499
12303 87534 97498
12303 97498 12305
12305 22141 12303
22143 22141 12305
22143 97500 22141
22141 97500 87536
87537 33534 87535
87535 33534 33530
97499 33530 33534
97499 33534 97501
32015 87536 97500
32015 97500 32017
32017 97502 32015
32015 97502 87538
87539 33536 87537
87537 33536 33534
97501 33534 33536
97501 33536 97503
41865 87538 97502
41865 97502 41867
41865 97504 87540
97297 20275 13564
3738 10431 545
13564 10431 3738
10402 97105 13686
13686 97105 87139
97105 3866 87139
3866 514 87139
97109 10402 13686
61514 97110 87140
61514 87140 61512
97106 61514 74458
61514 71148 74458
61514 61512 71148
87138 74458 71148
514 3866 87137
26129 22706 97107
10400 13686 87139
20246 97109 23542
23542 97109 87141
97109 13686 87141
13686 10400 87141
97111 20246 23542
51778 97112 87142
51778 87142 51776
51776 87140 51778
51778 87140 97110
20244 23542 87141
26129 97108 22706
52108 87136 97104
52102 87136 52108
52102 52108 42420
71150 97106 74458
71150 74458 87138
80960 71150 87138
80964 71150 80960
97102 80964 94374
80964 90936 94374
80964 80960 90936
94374 90936 97103
90936 100922 97103
90936 100918 100922
110812 100922 100918
110812 110816 100922
3014 110816 110812
3014 3018 110816
12876 3018 3014
12876 12880 3018
22702 26129 97107
12880 22702 97107
12876 22702 12880
32578 97108 26129
22702 32578 26129
32570 32578 22702
42410 32578 32570
42410 42420 32578
52102 42420 42410
23542 20244 97111
20244 30132 97111
20244 30130 30132
30130 87143 43230
97115 10700 10698
97115 10698 87147
42110 97116 87148
42110 87148 42108
42108 87144 42110
42110 87144 97114
68996 72240 87145
78780 82120 68996
68996 82120 72240
88766 92104 78780
78780 92104 82120
87146 92104 88766
87147 20540 97115
97115 20540 20542
97117 20542 20540
97117 20540 87149
87148 97118 87150
97116 97118 87148
87149 30414 97117
97117 30414 30416
97119 30416 30414
97119 30414 87151
32268 97120 87152
32268 87152 32266
32266 87150 32268
10698 10700 802
97105 516 3866
10698 802 800
800 108628 108626
39982 30130 43230
30132 30130 39982
39982 43230 52934
39982 52934 49648
97113 49648 52934
87142 97114 87144
97112 97114 87142
39978 43230 87143
49646 52934 39978
39978 52934 43230
52934 49646 97113
49646 59402 97113
49646 59400 59402
59400 87145 72240
68998 59400 72240
59402 59400 68998
68998 72240 82120
68998 82120 78782
78782 82120 92104
78782 92104 88768
88768 92104 87146
98724 88768 87146
98726 88768 98724
108626 98726 98724
108626 108628 98726
800 802 108628
32268 87150 97118
97101 87135 87137
516 97101 3866
87111 29886 97077
97077 29886 29892
97079 29892 29886
97079 29886 87113
87112 97080 87114
97078 97080 87112
87113 39736 97079
97079 39736 39740
97081 39740 39736
97081 39736 87115
87114 97082 87116
97078 87112 87110
97080 97082 87114
97081 49400 49404
97083 49404 49400
97083 49400 87117
91257 87116 97082
91257 97082 91259
91259 97084 91257
91257 97084 87118
97085 87117 87119
97085 97083 87117
87118 97086 87120
97084 97086 87118
87115 49400 97081
97078 87110 84576
81291 97078 84576
81291 84576 97076
52101 97070 87104
97071 87103 87105
97071 97069 87103
61813 87104 97070
61813 97070 61817
61817 97072 61813
61813 97072 87106
97073 87105 87107
97073 97071 87105
71435 87106 97072
71435 97072 71439
71439 97074 71435
71435 97074 87108
87107 10180 97073
97073 10180 10184
97075 10184 10180
97075 10180 87109
97076 84576 81289
87108 97076 81289
97074 97076 87108
84576 87110 81289
87109 20014 97075
97075 20014 20020
97077 20020 20014
97077 20014 87111
97087 87119 87121
97087 97085 87119
87120 97088 87122
97086 97088 87120
81292 87130 97096
81841 78518 97097
87131 88484 81841
88484 78518 81841
88484 88486 78518
97099 88486 88484
97099 88484 87133
71436 74715 87134
71436 87132 74715
87132 97100 74715
87132 97098 97100
87133 98428 97099
97099 98428 98430
108342 98430 98428
108342 108344 98430
97101 108344 108342
97101 108342 87135
90940 97102 94374
97103 90940 94374
61818 97104 87136
61818 87136 61814
74715 71440 87134
71440 61814 87134
71440 61818 61814
74715 97100 71440
81290 87130 81292
97101 87137 3866
81292 87132 81290
87131 81841 78516
97089 87121 87123
97089 97087 87121
87122 97090 87124
97088 97090 87122
97091 87123 87125
97091 97089 87123
87124 97092 87126
97090 97092 87124
87125 59154 97091
97091 59154 59158
97093 59158 59154
97093 59154 87127
87126 97094 87128
97092 97094 87126
97095 87127 87129
97095 97093 87127
91260 97096 87130
91260 87130 91258
91258 87128 91260
91260 87128 97094
87129 68746 97095
97095 68746 68748
78516 81841 97097
68748 78516 97097
68746 78516 68748
81292 97098 87132
52107 97070 52101
97121 87151 87153
22412 97122 87154
80046 80048 70256
90020 93387 97149
80048 90020 97149
80046 90020 80048
87179 93387 90020
100614 97150 87180
100614 87180 100612
100612 87176 100614
100614 87176 97146
87181 62938 87177
87177 62938 62936
80046 70256 73545
97147 62936 62938
99354 97152 87182
99354 87182 99352
99352 87178 99354
99354 87178 97148
93387 90022 97149
103357 97153 100004
100004 97153 87179
97153 90022 87179
90022 93387 87179
109900 113247 103357
109900 103357 100004
97147 62938 97151
87175 80046 73545
70256 60642 60640
70256 60640 87174
87176 110510 113912
97142 87176 113912
97146 87176 97142
87170 113912 110510
87177 62936 87171
87171 62936 62934
97143 62934 62936
97143 62936 97147
87178 109258 112616
97144 87178 112616
97148 87178 97144
87172 112616 109258
87173 11664 97145
97145 11664 11666
21504 11666 11664
21504 21506 11666
31388 21506 21504
31388 31390 21506
41236 31390 31388
41236 41238 31390
50900 41238 41236
50900 50902 41238
60640 50902 50900
60640 60642 50902
73545 70256 87174
87183 113247 109900
31684 35067 87184
41534 97154 35067
31684 41534 35067
97151 62938 62940
97151 62940 97157
79384 97158 82790
79384 82790 87190
89376 79384 87190
89378 79384 89376
89376 87182 89378
89378 87182 97152
103357 100006 97153
100006 103357 109902
109902 103357 113247
87183 2084 113247
2084 109902 113247
2084 2086 109902
11966 2086 2084
11966 11968 2086
21796 11968 11966
21796 21798 11968
35067 31686 87184
31686 21796 87184
31686 21798 21796
35067 97154 31686
70560 73880 87185
80344 83724 70560
70560 83724 73880
87181 62940 62938
87175 73545 70254
87189 62940 87181
90624 87180 90626
41532 41534 31684
51194 41534 41532
51194 51196 41534
60938 51196 51194
60938 60940 51196
60938 87185 73880
70562 60938 73880
60940 60938 70562
70562 73880 83724
70562 83724 80346
80346 83724 93722
80346 93722 90326
90326 93722 103694
90326 103694 100308
100308 103694 87186
110202 100308 87186
110204 100308 110202
2386 110204 110202
2386 2388 110204
2386 87187 15644
12258 2386 15644
2388 2386 12258
97155 12258 15644
90626 97156 87188
90626 87188 90624
90626 87180 97150
97121 97119 87151
70254 73545 87174
97145 1782 1780
87164 97130 12576
87164 87162 97130
59680 62926 87163
97131 62926 59680
87165 97131 59680
97133 97131 87165
87166 12574 15958
97132 87166 15958
97134 87166 97132
87164 15958 12574
69296 97133 72572
15958 87164 12576
97133 87167 72572
97135 69296 72572
2714 97136 87168
2714 87168 2712
2712 87166 2714
2714 87166 97134
87169 72574 87167
87167 72574 72572
97135 72572 72574
97135 72574 97137
11328 97138 14664
11328 14664 24534
97133 87165 87167
12576 97132 15958
97131 59684 62926
97129 87161 87163
22412 87154 22410
22410 87152 22412
22412 87152 97120
87153 40260 97121
97121 40260 40262
97123 40262 40260
97123 40260 87155
87154 97124 87156
97122 97124 87154
97125 87155 87157
97125 97123 87155
87156 97126 87158
97124 97126 87156
97127 87157 87159
97127 97125 87157
87158 97128 87160
97126 97128 87158
87159 49932 97127
97127 49932 49934
97129 49934 49932
97129 49932 87161
87160 97130 87162
97128 97130 87160
59684 97129 62926
97129 87163 62926
11328 24534 21170
21170 24534 34422
21170 34422 31048
31048 34422 44222
21168 24534 11326
11326 24534 14664
31046 34422 21168
21168 34422 24534
40892 44222 31046
31046 44222 34422
50552 53944 40892
40892 53944 44222
60296 63590 50552
50552 63590 53944
63590 60296 97139
60296 69914 97139
60296 69912 69914
97140 69914 83078
69914 79708 83078
69914 69912 79708
89696 93058 79708
79708 93058 83078
99678 103028 89696
89696 103028 93058
103028 99678 97141
99678 109590 97141
99678 109588 109590
1780 109590 109588
1780 1782 109590
1438 1436 11326
97145 1780 87173
1438 11326 14664
1438 109260 1436
31048 44222 40894
40894 44222 53944
40894 53944 50554
50554 53944 63590
50554 63590 60298
97139 60298 63590
79710 97140 83078
79710 83078 93058
79710 93058 89698
89698 93058 103028
89698 103028 99680
97141 99680 103028
110512 97142 113912
113912 87170 110512
87170 97136 110512
87170 87168 97136
62934 59681 87171
69297 72574 87169
69297 87169 59681
97143 69297 59681
62934 97143 59681
97137 72574 69297
109260 97144 112616
109260 112616 87172
1436 109260 87172
97138 1438 14664
90324 93722 80344
52101 97068 52107
97069 97067 87101
45594 42415 96998
55314 45594 96998
55312 45594 55314
87030 55312 87032
87032 55312 55314
98252 96997 101430
96997 87033 101430
96997 87031 87033
96999 98252 101430
97000 55316 55314
97000 55314 96998
42415 45594 96996
87032 55314 61811
55314 55316 64938
64938 87034 61811
98250 101430 87033
96999 101430 98250
87035 96999 98250
97001 96999 87035
52105 55316 97000
55316 52105 97002
64940 55316 97002
64938 55316 64940
87034 64938 71433
55314 64938 61811
96997 96995 87029
96997 87029 87031
55312 87030 52097
87022 35824 87024
87024 35824 35828
101414 98249 87025
87023 98249 101414
96991 87023 101414
96989 87023 96991
96992 35832 35828
96992 35828 96990
87024 35828 87026
87026 35828 35832
101414 87025 98251
87025 96993 98251
87025 87027 96993
96991 101414 98251
32575 35832 96992
32575 96994 35832
96994 87026 35832
96994 87028 87026
96995 87027 87029
96995 96993 87027
96996 45594 42407
87028 96996 42407
96994 96996 87028
55312 52097 45594
45594 52097 42407
64938 74610 71433
64938 64940 74610
74610 87036 71433
97003 87035 87037
97009 97007 87041
87043 13323 10178
97010 84506 84504
97010 84504 97008
87042 84504 87044
87044 84504 84506
13323 10182 97009
97011 10182 13323
87043 97011 13323
87045 97011 87043
71438 97012 74620
84506 97010 71438
74620 84506 71438
84508 84506 74620
87044 84506 87046
87046 84506 84508
97013 87045 87047
97013 97011 87045
52106 97014 55330
52106 55330 64952
52106 64952 61816
74620 97012 61816
64952 74620 61816
74622 74620 64952
81288 84508 87048
97009 87041 10178
96990 35824 96988
13323 97009 10178
87040 84502 87042
97003 97001 87035
61815 64940 97002
64940 61815 97004
74612 64940 97004
74610 64940 74612
87036 74610 81287
74610 84500 81287
74610 74612 84500
84500 87038 81287
87037 108152 97003
97003 108152 108154
97005 108154 108152
97005 108152 87039
71437 74612 97004
74612 71437 97006
84502 74612 97006
84500 74612 84502
87038 84500 87040
87040 84500 84502
87039 304 97005
97005 304 306
97007 306 304
97007 304 87041
97008 84504 84502
97008 84502 97006
87042 84502 84504
84508 74622 87048
96990 35828 35824
87021 87023 96989
96975 29889 87009
87009 29889 29883
87007 29883 29889
87007 29889 96973
42413 45572 96974
45572 42413 96976
55292 45572 96976
55290 45572 55292
64914 55290 55292
64912 55290 64914
87008 64912 87010
64912 87008 61809
87010 64912 64914
87011 20015 20009
87009 20009 20015
87009 20015 96975
52103 55292 96976
55292 52103 96978
64916 55292 96978
64914 55292 64916
87010 64914 71431
64914 74586 71431
64914 64916 74586
74586 87012 71431
96977 20015 87011
55288 55290 64912
55288 64912 61809
87006 55288 61809
35788 45568 42405
35788 35792 45568
45568 87004 42405
87005 42808 87003
87003 42808 42806
96969 42806 42808
96969 42808 96971
96972 35796 35792
96972 35792 96970
45570 35792 35796
45568 35792 45570
87004 45568 52095
45568 55288 52095
45568 45570 55288
55288 87006 52095
42808 87005 39739
87005 96973 39739
87005 87007 96973
96971 42808 39739
32573 35796 96972
35796 32573 96974
45572 35796 96974
45570 35796 45572
55290 45570 45572
55288 45570 55290
96979 87011 87013
96979 96977 87011
96980 64918 64916
96980 64916 96978
87017 305 96983
32574 96986 35820
45582 96984 32574
35820 45582 32574
45584 45582 35820
55302 45582 45584
55300 45582 55302
61810 64922 87020
64922 55302 87020
64922 55300 55302
87018 64922 61810
111280 108151 87021
87019 108151 111280
96987 87019 111280
96985 87019 96987
96988 35824 35820
96988 35820 96986
42406 45584 87022
45584 35824 87022
45584 35820 35824
52096 55302 42406
42406 55302 45584
87020 55302 52096
111280 87021 108153
87021 96989 108153
87017 303 305
96987 111280 108153
87019 305 303
87018 64920 64922
74588 64916 64918
74586 64916 74588
87012 74586 87014
87014 74586 74588
96981 10181 87015
87015 10181 10177
87013 10177 10181
87013 10181 96979
52104 96982 55298
64918 96980 52104
55298 64918 52104
64920 64918 55298
71432 74588 87016
74588 64920 87016
74588 64918 64920
87014 74588 71432
96983 87015 87017
96983 96981 87015
42414 96984 45582
55298 96982 42414
45582 55298 42414
55300 55298 45582
64922 55298 55300
64920 55298 64922
87016 64920 87018
96985 305 87019
52101 87102 97068
84508 74620 74622
97015 87047 87049
97045 29884 87079
42417 45642 97044
42417 97046 45642
97046 87078 45642
97046 87080 87078
97047 87079 87081
97047 97045 87079
87080 97048 87082
97046 97048 87080
97049 29891 33117
87083 33117 29891
97045 29890 29884
97047 87083 29891
97050 55368 52099
87082 97050 52099
97048 97050 87082
55368 87084 52099
29885 87085 33117
87085 97049 33117
87085 97051 97049
33117 87083 29885
97052 55372 55368
97052 55368 97050
87084 55368 87086
87081 87083 97047
97043 29884 29890
87077 29884 97043
45642 87078 42409
12875 3013 3017
16166 87072 12875
97039 87071 87073
97039 97037 87071
12879 16166 97038
22701 87072 16166
12879 22701 16166
22705 22701 12879
22705 97040 22701
22701 97040 87074
87073 20012 97039
97039 20012 20018
97041 20018 20012
97041 20012 87075
97042 35888 32569
87074 97042 32569
97040 97042 87074
35888 87076 32569
97043 87075 87077
97043 97041 87075
32577 35888 97042
97044 45642 42409
97044 42409 87076
32577 97044 87076
35888 32577 87076
87086 55368 55372
97053 87085 87087
97053 97051 87085
97054 55376 55372
42418 97062 45674
55390 97060 42418
55390 42418 45674
52100 55390 45674
87096 52100 45674
87094 55390 52100
97063 87095 87097
97063 97061 87095
97064 45680 45674
97064 45674 97062
87096 45674 87098
87098 45674 45680
97065 87097 87099
97065 97063 87097
97066 45686 45680
97066 45680 97064
87098 45680 87100
87100 45680 45686
97067 87099 87101
97067 97065 87099
42419 45686 97066
42419 97068 45686
97068 87100 45686
97068 87102 87100
97069 87101 87103
97061 97059 87093
12875 3017 97038
97061 87093 87095
87092 55384 87094
97054 55372 97052
87086 55372 87088
87088 55372 55376
97055 20019 87089
87089 20019 20013
87087 20013 20019
87087 20019 97053
97056 55380 55376
97056 55376 97054
87088 55376 87090
87090 55376 55380
97057 10183 13393
87091 13393 10183
97055 87091 10183
87089 87091 97055
97058 55384 55380
97058 55380 97056
87090 55380 87092
87092 55380 55384
10179 87093 13393
87093 97057 13393
87093 97059 97057
13393 87091 10179
97060 55390 55384
97060 55384 97058
87094 55384 55390
87046 84508 81288
16166 12875 97038
110815 3013 110811
20016 97017 23186
97017 87053 23186
97017 87051 87053
97019 20016 23186
97020 16148 16146
97020 16146 97018
22700 25996 87054
25996 16148 87054
25996 16146 16148
87052 25996 22700
20010 23186 87053
87050 55332 52098
97019 23186 20010
97021 97019 87055
87056 12874 16148
97020 87056 16148
97022 87056 97020
87054 16148 12874
97023 87055 87057
97023 97021 87055
3016 97024 6314
6314 87058 3016
87058 97022 3016
87058 87056 97022
87055 97019 20010
42408 55332 45614
52098 55332 42408
32568 45614 35862
97015 97013 87047
22704 97016 25994
22704 25994 35862
22704 35862 32576
32576 35862 45614
32576 45614 42416
55330 97014 42416
45614 55330 42416
55332 55330 45614
61812 64952 87050
64952 55332 87050
64952 55330 55332
71434 74622 61812
61812 74622 64952
87048 74622 71434
97017 87049 87051
97017 97015 87049
12878 97018 16146
25994 97016 12878
16146 25994 12878
25996 25994 16146
32568 35862 87052
35862 25996 87052
35862 25994 25996
42408 45614 32568
97025 87057 87059
97025 97023 87057
110814 97026 114118
6314 97024 110814
87066 84220 84222
97033 87065 87067
97033 97031 87065
97034 84224 84222
97034 84222 97032
87066 84222 90935
84222 94218 90935
84222 84224 94218
94218 87068 90935
97035 87067 87069
97035 97033 87067
80963 84224 97034
84224 80963 90939
84224 90939 94218
97036 104204 100917
97036 100917 87068
90939 97036 87068
94218 90939 87068
104204 87070 100917
97037 87069 87071
97037 97035 87069
100921 104204 97036
110811 87070 104204
100921 110811 104204
110815 110811 100921
87064 84220 87066
3017 3013 110815
97032 84220 97030
97031 97029 87063
6314 110814 114118
3012 6314 114118
87060 3012 114118
87058 6314 3012
97027 20017 87061
87061 20017 20011
87059 20011 20017
87059 20017 97025
90938 97028 94212
90938 94212 87062
100916 90938 87062
100920 90938 100916
97026 100920 114118
100920 110810 114118
100920 100916 110810
87060 114118 110810
97029 87061 87063
97029 97027 87061
80962 97030 84220
94212 97028 80962
94212 80962 84220
90934 94212 84220
87064 90934 84220
87062 94212 90934
97031 87063 87065
97032 84222 84220
111612 108416 87671
80344 93722 83724
90324 103694 93722
25290 22117 15418
15418 22117 12279
25290 87268 22117
73966 70871 87269
97231 80665 73966
80665 70871 73966
80665 80663 70871
80665 90647 80663
90649 90647 80665
90649 100635 90647
100637 100635 90649
5580 12279 2409
100637 110533 100635
5884 2735 97232
2735 110535 97232
2735 110533 110535
15722 12597 5884
5884 12597 2735
15722 87270 12597
84084 81021 87271
94080 90991 84084
84084 90991 81021
104052 100975 94080
94080 100975 90991
110535 110533 100637
15418 12279 5580
113356 2409 110225
5580 2409 113356
88803 87263 91909
87263 97223 91909
87263 97225 97223
91909 87261 88803
70583 87262 97224
70583 97224 70585
70585 80367 70583
80369 80367 70585
80369 97226 80367
80367 97226 87264
97227 87263 87265
97227 97225 87263
90347 87264 97226
90347 97226 90349
103464 100329 97228
100329 90349 97228
100329 90347 90349
103464 87266 100329
97229 87265 87267
97229 97227 87265
100331 103464 97228
97230 113356 110225
97230 110225 87266
100331 97230 87266
103464 100331 87266
113956 110863 104052
104052 110863 100975
113956 87272 110863
97233 87267 87273
15722 12599 87270
35458 32289 25600
25600 32289 22433
35458 87274 32289
64610 61535 87275
97237 71181 64610
71181 61535 64610
71181 71179 61535
81027 84084 87271
71179 81027 87271
71181 81027 71179
84084 81027 90995
84084 90995 94080
94080 90995 100981
94080 100981 104052
104052 100981 110867
104052 110867 113956
97238 6176 3069
97238 3069 87272
110867 97238 87272
113956 110867 87272
16012 12935 6176
6176 12935 3069
16012 87276 12935
97239 87273 87277
12599 97236 87270
60961 97224 87262
97236 22433 87270
5884 12599 15722
97233 97229 87267
110227 113356 97230
113356 110227 2411
113356 2411 5580
5580 2411 12281
5580 12281 15418
15418 12281 97234
25292 15418 97234
25290 15418 25292
87268 25290 31991
25290 35172 31991
25290 25292 35172
44966 41841 35172
35172 41841 31991
54690 51503 44966
44966 51503 41841
97235 61253 54690
61253 51503 54690
61253 61251 51503
70873 73966 87269
61251 70873 87269
61253 70873 61251
97231 73966 70873
2737 5884 97232
5884 2737 12599
97236 25600 22433
97239 97233 87273
60963 97224 60961
51219 60961 51217
87251 91900 87249
87249 91900 91898
101862 91898 91900
101860 91898 101862
97211 101860 101862
97211 101862 97213
11689 14760 97212
14760 11689 97214
24634 14760 97214
24632 14760 24634
87250 24632 31411
87250 24630 24632
24632 34524 31411
44322 41259 34524
34524 41259 31411
54048 50923 44322
44322 50923 41259
54048 87252 50923
97215 80071 83179
83179 80071 87253
80071 90043 87253
80071 90045 90043
90045 100027 90043
100029 100027 90045
24632 24634 34524
87248 24630 87250
24630 14758 24632
24632 14758 14760
102808 92840 102810
112702 102808 102810
112700 102808 112702
4922 112700 112702
4920 112700 4922
14758 4920 4922
14756 4920 14758
87246 14756 21527
14756 24630 21527
14756 14758 24630
24630 87248 21527
91898 88801 87249
88801 91898 87247
91898 101858 87247
91898 101860 101858
97209 101858 101860
97209 101860 97211
99703 102810 97210
102810 99703 109613
102810 109613 112702
112702 109613 1805
112702 1805 4922
4922 1805 97212
14760 4922 97212
14758 4922 14760
87254 100027 113021
100027 109925 113021
100027 100029 109925
113021 109925 5233
11989 2107 11991
11991 97218 11989
11989 97218 87256
101864 87255 98757
87255 97219 98757
87255 87257 97219
97217 101864 98757
21819 87256 97218
21819 97218 21821
21821 97220 21819
21819 97220 87258
97221 87257 87259
97221 97219 87257
31707 87258 97220
31707 97220 31709
31709 97222 31707
31707 97222 87260
97223 88809 91909
87261 91909 88809
97221 87261 88809
87259 87261 97221
41555 87260 97222
41555 97222 41557
41557 51217 41555
51219 51217 41557
11991 2107 97216
60963 60961 51219
2107 5233 97216
5233 2107 109923
5233 109925 2109
2109 97216 5233
88802 91900 87251
87255 101864 88802
101864 91900 88802
101864 101862 91900
97213 101862 101864
97213 101864 97217
21529 24634 97214
24634 21529 31413
24634 31413 34524
34524 31413 41261
34524 41261 44322
44322 41261 50925
44322 50925 54048
60663 87252 54048
50925 60663 54048
60665 60663 50925
60665 70277 60663
70279 70277 60665
70279 97215 83179
80069 70279 83179
70277 70279 80069
83179 87253 80069
113021 109923 87254
5233 109923 113021
102810 92840 97210
22119 25292 97234
25292 31993 35172
88811 88805 78827
87307 88805 88811
87307 88811 97271
87308 97274 87310
97272 97274 87308
97275 69041 87311
87311 69041 69039
87309 69039 69041
87309 69041 97273
22766 97276 25936
25936 87312 22766
78827 88805 78825
87312 97274 22766
97277 87311 87313
97277 97275 87311
87314 22760 25936
97276 87314 25936
97278 87314 97276
87312 25936 22760
97279 59435 87315
87315 59435 59433
87313 59433 59435
87313 59435 97277
12940 97280 87316
87312 87310 97274
87309 78827 78825
97273 78827 87309
87306 35794 32628
4002 87301 829
87301 97267 829
87301 87303 97267
97265 4002 829
32629 35786 97266
32629 97268 35786
97268 87302 35786
97268 87304 87302
111784 108655 87305
87303 108655 111784
97269 87303 111784
97267 87303 97269
32630 97270 35794
35794 87306 32630
87306 97268 32630
87306 87304 97268
97271 98759 87307
87307 98759 98753
108661 111784 87305
98753 108661 87305
98759 108661 98753
97269 111784 108661
87308 32628 35794
97270 87308 35794
97272 87308 97270
12940 87316 12936
12936 87314 12940
12940 87314 97278
97281 87315 87317
97293 49681 87329
87329 49681 49679
87327 49679 49681
87327 49681 97291
104149 87330 87328
104149 87328 104145
104145 97292 104149
104149 97292 97294
97295 40007 87331
87331 40007 40005
87329 40005 40007
87329 40007 97293
104153 87332 87330
104153 87330 104149
104149 97294 104153
104153 97294 97296
81710 78553 87333
91678 88517 81710
81710 88517 78553
101634 98459 91678
91678 98459 88517
111518 108373 101634
101634 108373 98459
3738 545 111518
111518 545 108373
87326 97290 97292
35786 87302 32627
87326 97292 104145
100976 104145 87328
97281 97279 87315
3074 97282 87318
3074 87318 3070
3070 87316 3074
3074 87316 97280
97283 87317 87319
97283 97281 87317
110868 97284 87320
110868 87320 110864
110864 87318 110868
110868 87318 97282
97285 87319 87321
97285 97283 87319
87320 97286 87322
97284 97286 87320
97287 87321 87323
97287 97285 87321
87322 97288 87324
97286 97288 87322
97289 87323 87325
97289 97287 87323
87324 97290 87326
97288 97290 87324
97291 87325 87327
97291 97289 87325
100976 87326 104145
25292 22119 31993
97264 97266 87300
97266 35786 32627
32291 35460 97240
35460 32291 42133
35460 42133 45250
45250 42133 51801
45250 51801 54978
97241 54978 51801
22763 25882 97242
22763 97244 25882
97244 87278 25882
97244 87280 87278
97245 87279 87281
97243 97239 87277
97245 97243 87279
87280 97246 32625
97244 97246 87280
35746 87282 32625
88810 97245 91926
97245 87283 91926
97245 87281 87283
97247 88810 91926
97248 35750 35746
97248 35746 97246
87282 35746 87284
87284 35746 35750
97246 35746 32625
97243 87277 87279
25882 87278 22759
16012 12939 87276
35172 31993 41843
35172 41843 44966
44966 41843 51505
44966 51505 54690
97235 54690 51505
22435 25600 97236
25600 22435 97240
35460 25600 97240
35458 25600 35460
87274 35458 42131
35458 45250 42131
35458 35460 45250
54978 51799 45250
45250 51799 42131
61537 64610 87275
61537 87275 51799
97241 61537 51799
54978 97241 51799
97237 64610 61537
3073 6176 97238
6176 3073 12939
6176 12939 16012
97242 25882 22759
97242 22759 87276
12939 97242 87276
88804 91926 87283
98758 97247 101888
101888 97247 87285
97247 91926 87285
97257 97255 87291
22764 97258 25904
25904 87294 22764
87294 97256 22764
87294 87292 97256
97259 87293 87295
97259 97257 87293
97260 25906 25904
97260 25904 97258
87294 25904 87296
87296 25904 25906
97261 87295 87297
97261 97259 87295
22765 25906 97260
22765 97262 25906
97262 87296 25906
97262 87298 87296
97263 87297 87299
97263 97261 87297
87298 97264 87300
97262 97264 87298
828 97263 4002
97263 87301 4002
97263 87299 87301
97265 828 4002
97257 87291 87293
87300 97266 32627
87290 35762 32626
97254 87292 35762
91926 88804 87285
97249 98758 101888
97250 35754 35750
97250 35750 97248
87284 35750 87286
87286 35750 35754
98752 101888 87285
97249 101888 98752
87287 97249 98752
97251 97249 87287
97252 35758 35754
97252 35754 97250
87286 35754 87288
87288 35754 35758
87287 108654 97251
97251 108654 108660
97253 108660 108654
97253 108654 87289
97254 35762 35758
97254 35758 97252
87288 35758 87290
87290 35758 35762
97255 87289 87291
97255 97253 87289
87292 32626 35762
97256 87292 97254
100306 103694 90324
92840 89721 97210
82858 79733 89721
33798 23914 33802
43606 33798 33802
43602 33798 43606
53320 43602 43606
53316 43602 53320
62980 53316 53320
62976 53316 62980
72620 62976 62980
72616 62976 72620
87206 72616 79405
72616 82498 79405
33802 23914 23918
72616 72620 82498
92138 89105 87209
89105 92138 87207
92138 102094 87207
92138 102100 102094
111992 102094 102100
111986 102094 111992
111992 97169 1153
4210 111992 1153
111986 111992 4210
4210 1153 11047
4210 11047 14056
82498 87208 79405
23914 14052 23918
23918 14052 14056
14052 4204 14056
111980 1151 108975
14052 11045 4204
4204 11045 1151
23914 20881 14052
14052 20881 11045
33798 30755 23914
23914 30755 20881
30755 33798 87203
33798 43598 87203
33798 43602 43598
53316 43598 43602
53312 43598 53316
62976 53312 53316
62970 53312 62976
87204 62970 69613
62970 72616 69613
62970 62976 72616
72616 87206 69613
102094 99077 87207
99077 102094 87205
102094 111980 87205
102094 111986 111980
4210 111980 111986
4204 111980 4210
14056 4204 4210
14056 11047 20883
14056 20883 23918
23918 20883 97170
33806 23918 97170
82506 72624 72628
82502 72624 82506
92494 82502 82506
92490 82502 92494
87210 92490 87212
87212 92490 92494
87213 92150 87211
87211 92150 92144
102110 92144 92150
102106 92144 102110
97173 102106 102110
97173 102110 97175
97176 72632 72628
97176 72628 97174
82510 72628 72632
82506 72628 82510
92498 82506 82510
92494 82506 92498
87212 92494 87214
87214 92494 92498
87215 92154 87213
87213 92154 92150
92154 97177 99079
102110 92154 99079
92150 92154 102110
97174 72624 97172
4204 1151 111980
97174 72628 72624
30757 33806 97170
33802 23918 33806
33806 97171 40595
43606 33806 40595
33802 33806 43606
43606 40595 50257
43606 50257 53320
53320 50257 60009
53320 60009 62980
62980 60009 97172
72624 62980 97172
72620 62980 72624
82502 72620 72624
82498 72620 82502
87208 82498 89399
82498 92490 89399
82498 82502 92490
92490 87210 89399
87211 92144 87209
87209 92144 92138
102106 92138 92144
102100 92138 102106
102106 97173 108977
111992 102106 108977
102100 102106 111992
97169 111992 108977
97171 33806 30757
97175 102110 99079
111980 108975 87205
53312 60007 50255
22094 25522 87191
31968 35400 22094
22094 35400 25522
35400 31968 97159
31968 41820 97159
31968 41818 41820
51480 41820 41818
51480 51482 41820
97160 51482 64564
51482 61228 64564
51482 51480 61228
87190 82790 79382
70848 74198 61228
87192 74198 70848
59682 62942 87193
69298 97161 72586
72586 97161 87195
97161 62942 87195
62942 59682 87195
97163 69298 72586
50234 97164 53628
63280 97162 50234
63280 50234 53628
59984 63280 53628
61228 74198 64564
69592 69590 79382
69592 79382 82790
97158 69592 82790
87186 103694 100306
12256 15644 87187
22096 97155 25522
25522 97155 87191
97155 15644 87191
15644 12256 87191
22096 25522 35400
22096 35400 31970
97159 31970 35400
61230 97160 64564
61230 64564 74198
61230 74198 70850
70850 74198 87192
80640 70850 87192
80642 70850 80640
80640 87188 80642
80642 87188 97156
87193 62942 87189
87189 62942 62940
97157 62940 62942
97157 62942 97161
59986 97162 63280
59986 63280 87194
69590 59986 87194
69592 59986 69590
87196 59984 53628
87194 63280 59984
87197 72588 87195
87195 72588 72586
99054 102418 112302
99054 112302 108954
108954 112302 4522
108954 4522 1130
1130 4522 14362
1130 14362 11024
11024 14362 87202
20858 11024 87202
20860 11024 20858
97168 20860 34112
20860 30732 34112
20860 20858 30732
87200 34112 30732
99052 102418 87201
108952 112302 99052
99052 112302 102418
1128 4522 108952
108952 4522 112302
11022 14362 1128
1128 14362 4522
87202 14362 11022
43598 40593 87203
53312 50255 43598
43598 50255 40593
62970 60007 53312
92450 89082 87201
62970 87204 60007
97167 92450 87201
99054 97167 102418
97163 72586 72588
97163 72588 97165
40572 97166 43916
53628 97164 40572
53628 40572 43916
50232 53628 43916
87198 50232 43916
87196 53628 50232
69294 72588 87197
79090 97165 82466
82466 97165 87199
97165 72588 87199
72588 69294 87199
79090 82466 92450
79090 92450 89084
97167 89084 92450
30734 97168 34112
43916 97166 30734
43916 30734 34112
40570 43916 34112
87200 40570 34112
87198 43916 40570
79088 82466 87199
89082 92450 79088
79088 92450 82466
102418 97167 87201
82858 89721 92840
50258 97178 53336
50258 62996 60010
87232 97196 40915
97194 97196 87232
43992 87234 40915
78824 81902 87233
88808 97195 91884
91884 97195 87235
97195 81902 87235
81902 78824 87235
97197 88808 91884
40917 43992 97196
40917 97198 43992
97196 43992 40915
97198 87234 43992
87237 91886 87235
87235 91886 91884
97197 91884 91886
97197 91886 97199
87236 97200 87238
97198 97200 87236
88800 91886 87237
97199 91886 88800
87239 97199 88800
97201 97199 87239
97202 53718 50575
97198 87236 87234
97193 81902 97195
97193 81900 81902
87231 81902 81900
97190 21191 87226
11351 97190 87226
14420 11351 87226
24292 87228 21191
81898 78823 87229
88807 91872 87227
88807 87227 78823
97191 88807 78823
81898 97191 78823
97189 91872 88807
21193 24292 97190
97192 34184 31069
97192 31069 87228
21193 97192 87228
24292 21193 87228
34184 87230 31069
87231 81900 87229
87229 81900 81898
97191 81898 81900
97191 81900 97193
31071 34184 97192
31071 97194 34184
97194 87230 34184
97194 87232 87230
87233 81902 87231
87238 97202 50575
97200 97202 87238
53718 87240 50575
98756 97201 101852
60321 63370 97206
63370 60321 97208
73004 63370 97208
73002 63370 73004
82858 73002 73004
82856 73002 82858
92840 82856 82858
92838 82856 92840
87244 92838 99701
92838 102808 99701
92838 92840 102808
112700 109611 102808
102808 109611 99701
4920 1803 112700
112700 1803 109611
14756 11687 4920
4920 11687 1803
14756 87246 11687
87247 101858 87245
87245 101858 101856
97207 101856 101858
97207 101858 97209
69937 73004 97208
73004 69937 79733
73004 79733 82858
97205 101856 97207
97190 24292 21191
97205 101854 101856
87245 101856 87243
97201 87241 101852
97201 87239 87241
97203 98756 101852
97204 53720 53718
97204 53718 97202
87240 53718 60319
53718 63368 60319
53718 53720 63368
63368 87242 60319
87243 101854 87241
87241 101854 101852
97203 101852 101854
97203 101854 97205
50577 53720 97204
53720 50577 97206
63370 53720 97206
63368 53720 63370
87242 63368 69935
63368 73002 69935
63368 63370 73002
82856 79731 73002
73002 79731 69935
92838 89719 82856
82856 89719 79731
92838 87244 89719
87243 101856 101854
50258 53336 62996
11351 14420 97188
91868 91872 101828
33468 40283 30437
52984 49955 43278
43278 49955 40283
62648 59705 52984
52984 59705 49955
97181 69321 62648
69321 59705 62648
69321 69319 59705
79115 82170 87217
69319 79115 87217
69321 79115 69319
43278 40283 33468
97179 82170 79115
63000 60011 97182
72640 63000 97182
72638 63000 72640
87218 72638 87220
87220 72638 72640
3916 823 87221
97183 10725 3916
10725 823 3916
10725 10721 823
20565 23586 87219
10721 20565 87219
60011 63000 97180
23586 30437 20563
33468 30437 23586
23586 20563 87219
72632 97176 60010
62996 72632 60010
72636 72632 62996
82514 72632 72636
82510 72632 82514
89400 92498 87216
92498 82514 87216
92498 82510 82514
87214 92498 89400
82170 79113 87217
89107 92154 87215
89107 87215 79113
97179 89107 79113
82170 97179 79113
97177 92154 89107
50259 53336 97178
53336 50259 97180
63000 53336 97180
62996 53336 63000
72638 62996 63000
72636 62996 72638
79406 82514 87218
82514 72638 87218
82514 72636 72638
87216 82514 79406
10725 20565 10721
23586 20565 30439
23586 30439 33468
33468 30439 40285
88799 91868 87223
91868 101824 87223
91868 101828 101824
101828 97187 108659
111696 101828 108659
101824 101828 111696
97185 111696 108659
79409 82522 97186
82522 79409 89403
82522 89403 92510
92510 89403 99379
92510 99379 102478
109285 87224 102478
99379 109285 102478
109287 109285 99379
109287 1469 109285
1471 1469 109287
14420 11349 97188
11349 1471 97188
11349 1469 1471
14420 87226 11349
87227 91872 87225
87225 91872 91868
91872 97189 98755
101828 91872 98755
91868 88799 87225
97187 101828 98755
102478 87224 99377
102478 99377 92510
33468 40285 43278
43278 40285 49957
43278 49957 52984
52984 49957 59707
52984 59707 62648
97181 62648 59707
97184 72642 72640
97184 72640 97182
87220 72640 87222
87222 72640 72642
101824 98751 87223
111696 108653 101824
101824 108653 98751
827 3916 87221
827 87221 108653
97185 827 108653
111696 97185 108653
97183 3916 827
69615 72642 97184
97186 82522 79407
97186 79407 87222
69615 97186 87222
72642 69615 87222
92510 89401 82522
82522 89401 79407
92510 99377 89401
97637 578 3832
79760 97638 87672
79760 87672 79758
21273 11431 14526
21273 21271 11431
31155 34284 88029
21271 31155 88029
21273 31155 21271
34284 31155 40999
34284 40999 44088
44088 40999 50663
44088 50663 53808
53808 50663 60403
53808 60403 63456
97947 21273 14526
63456 60403 70021
97948 82944 79815
97948 79815 88030
70021 97948 88030
73088 70021 88030
92926 89797 82944
82944 89797 79815
102894 99787 92926
92926 99787 89797
112788 109693 102894
102894 109693 99787
112788 88032 109693
63456 70021 73088
4690 11431 1551
14526 11431 4690
4690 1551 88031
80154 70366 80152
97946 80154 93224
80154 90130 93224
80154 80152 90130
88026 93224 90130
31494 34584 88027
41342 44384 31494
31494 44384 34584
51006 54108 41342
41342 54108 44384
60746 63756 51006
51006 63756 54108
70364 73388 60746
60746 73388 63756
88028 73388 70364
34284 31153 88029
44088 40997 34284
34284 40997 31153
53808 50661 44088
44088 50661 40997
63456 60401 53808
53808 60401 50661
73088 70019 63456
63456 70019 60401
73088 88030 70019
112474 109369 88033
1553 4690 88031
1553 88031 109369
97949 1553 109369
5008 1889 97952
14848 5008 97952
14846 5008 14848
88034 14846 21607
14846 24718 21607
14846 14848 24718
24718 88036 21607
92622 89481 88037
99463 102590 88035
99463 88035 89481
97953 99463 89481
92622 97953 89481
97951 102590 99463
11771 14848 97952
14848 11771 97954
24720 14848 97954
24718 14848 24720
88036 24718 31495
24718 34610 31495
24718 24720 34610
34610 88038 31495
92622 88037 89483
88037 97955 89483
88037 88039 97955
97953 92622 89483
112790 1889 5008
80152 70366 88028
112790 109697 1889
102896 99789 109697
112474 97949 109369
4690 1553 11433
4690 11433 14526
97947 14526 11433
79817 82944 97948
82944 79817 89799
82944 89799 92926
92926 89799 97950
102896 92926 97950
102894 92926 102896
112790 102894 102896
112788 102894 112790
88032 112788 1885
112788 5008 1885
112788 112790 5008
14846 11767 5008
5008 11767 1885
14846 88034 11767
102590 99461 88035
109371 112474 88033
109371 88033 99461
97951 109371 99461
102590 97951 99461
97949 112474 109371
99789 102896 97950
102896 109697 112790
97956 24722 24720
70366 73388 88028
60748 63756 73388
88007 97929 109695
88007 88009 97929
97927 112748 109695
97930 113064 110009
88008 97930 110009
97928 97930 88008
113064 88010 110009
97931 88009 88011
97931 97929 88009
110011 113064 97930
110011 97932 113064
112748 88007 109695
97932 88010 113064
102860 99785 88013
88011 99785 102860
97933 88011 102860
97931 88011 97933
88012 97934 88014
97932 97934 88012
88015 102862 88013
88013 102862 102860
97933 102860 102862
97933 102862 97935
88014 97936 88016
97932 88012 88010
97928 88008 88006
97928 88006 103168
100113 97928 103168
70365 80151 73362
80153 80151 70365
93202 90129 97924
90129 80153 97924
90129 80151 80153
93202 88004 90129
4964 1883 88005
11769 14800 88003
11769 88003 1883
97925 11769 1883
4964 97925 1883
97923 14800 11769
90131 93202 97924
97926 103168 100111
97926 100111 88004
90131 97926 88004
93202 90131 88004
103168 88006 100111
112748 109691 88007
1887 4964 88005
1887 88005 109691
97927 1887 109691
112748 97927 109691
97925 4964 1887
100113 103168 97926
97934 97936 88014
88017 102864 88015
88015 102864 102862
97935 102862 102864
1884 4982 88023
11770 97943 14822
14822 97943 88025
97943 4982 88025
4982 1884 88025
97945 11770 14822
90132 97946 93224
103186 97944 90132
103186 90132 93224
100112 103186 93224
88026 100112 93224
88024 103186 100112
11766 14822 88025
14822 11766 97945
11766 21610 97945
11766 21606 21610
21606 88027 34584
31498 21606 34584
21610 21606 31498
31498 34584 44384
31498 44384 41346
41346 44384 54108
41346 54108 51008
51008 54108 63756
51008 63756 60748
88024 88022 97942
60748 73388 70366
88024 97942 100114
100114 97944 103186
97935 102864 97937
88016 97938 88018
97936 97938 88016
99786 102864 88017
97937 102864 99786
88019 97937 99786
97939 97937 88019
110012 97940 113074
113074 88020 110012
88020 97938 110012
88020 88018 97938
109696 97939 112762
97939 88021 112762
97939 88019 88021
97941 109696 112762
88022 110010 113074
97940 88022 113074
97942 88022 97940
88020 113074 110010
109692 112762 88021
1888 97941 4982
4982 97941 88023
97941 112762 88023
112762 109692 88023
97943 1888 4982
103186 88024 100114
80151 88002 73362
97956 24720 97954
34610 24720 34612
53337 40373 50041
50041 104552 53337
33823 104553 33819
33819 104553 104551
33819 43627 33823
33819 43623 43627
43623 53341 43627
43623 53337 53341
53337 104552 53341
53341 104552 104554
33823 30538 104553
43623 40373 53337
30538 33823 104555
33823 43627 43631
104556 43631 50042
43631 53341 50042
43631 43627 53341
53341 104554 50042
104557 79191 82519
82519 79191 92507
92507 79191 89185
89185 104558 92507
43631 40374 104555
43631 104556 40374
33823 43631 104555
43623 30537 40373
33819 30537 43623
104551 30537 33819
102918 102916 92950
109694 112810 88056
112810 102918 88056
112810 102916 102918
88054 112810 109694
11432 14550 88055
21272 24420 11432
11432 24420 14550
31154 34310 21272
21272 34310 24420
40998 44114 31154
31154 44114 34310
50662 53834 40998
40998 53834 44114
60402 63482 50662
50662 63482 53834
70020 73114 60402
60402 73114 63482
79816 82968 70020
70020 82968 73114
89798 92950 79816
79816 92950 82968
99788 102918 89798
89798 102918 92950
88056 102918 99788
104559 69399 72643
104557 82519 69399
82519 72643 69399
82519 82521 72643
102481 104562 104564
104565 78897 82187
82187 78897 92175
92175 78897 88897
92175 88897 102137
102137 88897 98853
102137 98853 112029
112029 98853 108761
112029 108761 4251
4251 108761 939
4251 939 14093
14093 939 10829
10829 104566 14093
63011 59788 104563
59788 63011 104567
63011 72649 104567
63011 72647 72649
72647 82527 72649
72647 82525 82527
82525 92515 82527
82525 92513 92515
104568 92515 99160
92515 102481 99160
92515 92513 102481
102481 104564 99160
102479 104562 102481
92950 102916 89800
92511 102479 102481
82523 92511 92513
82519 92509 82521
82519 92507 92509
99159 102477 104558
102477 92507 104558
102477 92509 92507
99159 104560 102477
104561 59787 63009
104559 72643 59787
72643 63009 59787
72643 72645 63009
72643 82523 72645
72643 82521 82523
82521 92511 82523
82521 92509 92511
92509 102479 92511
92509 102477 102479
102477 104560 102479
102479 104560 104562
63011 104563 63009
63009 104563 104561
63009 72647 63011
63009 72645 72647
72645 82525 72647
72645 82523 82525
82523 92513 82525
92511 102481 92513
34612 24720 24722
102916 97970 89800
79818 82968 92950
24726 97960 11772
14858 24726 11772
24728 24726 14858
31496 34616 88046
34616 24728 88046
34616 24726 24728
41344 44416 31496
31496 44416 34616
88044 44416 41344
89484 97961 92632
97961 88047 92632
11772 97962 14858
97961 88045 88047
1890 97964 5022
14858 97962 1890
5022 14858 1890
14860 14858 5022
21608 24728 88048
24728 14860 88048
24728 14858 14860
88046 24728 21608
88049 92634 88047
88047 92634 92632
97963 92632 92634
97963 89484 92632
97961 97959 88045
88045 97959 79492
97959 82640 79492
88038 34610 88040
88040 34610 34612
97957 88039 88041
97957 97955 88039
97958 24724 24722
97958 24722 97956
34614 24722 24724
34612 24722 34614
88040 34612 41343
34612 44414 41343
34612 34614 44414
44414 88042 41343
82640 79491 88043
88041 79491 82640
97959 88041 82640
97957 88041 97959
97960 24726 24724
97960 24724 97958
34616 24724 24726
34614 24724 34616
44416 34614 34616
44414 34614 44416
88042 44414 88044
88044 44414 44416
79492 82640 88043
97963 92634 97965
109698 97966 112806
5022 97964 109698
112806 5022 109698
1886 5026 88054
5026 112810 88054
5026 112808 112810
88052 5026 1886
109370 112494 88053
112494 109370 97969
109370 1554 97969
109370 1552 1554
1552 88055 14550
11434 1552 14550
1554 1552 11434
11434 14550 24420
11434 24420 21274
21274 24420 34310
21274 34310 31156
31156 34310 44114
31156 44114 41000
41000 44114 53834
41000 53834 50664
50664 53834 63482
50664 63482 60404
60404 63482 73114
60404 73114 70022
70022 73114 82968
70022 82968 79818
112810 112808 102916
79818 92950 89800
102916 112808 99790
99790 97970 102916
5024 5022 112806
14862 5022 5024
14860 5022 14862
88048 14860 88050
88050 14860 14862
89482 92634 88049
99464 97965 102606
102606 97965 88051
97965 92634 88051
92634 89482 88051
97967 99464 102606
97968 112808 112806
97968 112806 97966
5026 112806 112808
5024 112806 5026
11768 14862 88052
14862 5026 88052
14862 5024 5026
88050 14862 11768
99462 102606 88051
109372 97967 112494
112494 97967 88053
97967 102606 88053
102606 99462 88053
97969 109372 112494
112808 97968 99790
104569 40669 43985
63730 70365 73362
54082 60747 63730
11106 24124 20940
20940 24124 34008
20940 34008 30812
43810 97886 30812
34008 43810 30812
43812 43810 34008
53528 43810 43812
53526 43810 53528
60064 63182 87962
63182 53528 87962
63182 53526 53528
11106 14264 24124
87958 63182 60064
80427 83644 87959
83644 93632 87959
83644 93634 93632
93634 97891 100397
103602 93634 100397
93632 93634 103602
97887 103602 100397
90719 93938 97888
90719 97892 93938
97892 87960 93938
97892 87964 87960
83644 80427 87963
4422 14264 4420
4420 14264 97885
14264 11106 97885
69672 79460 82694
69672 69666 79460
87954 82694 79460
93632 90409 87959
103602 100391 93632
93632 100391 90409
110291 113494 87955
110291 87955 100391
97887 110291 100391
103602 97887 100391
97881 113494 110291
80729 83940 97882
97888 93938 90715
97888 90715 87956
80729 97888 87956
83940 80729 87956
93938 87960 90715
88888 92056 87957
97883 92056 88888
87961 97883 88888
97889 97883 87961
109042 97890 112200
4420 97884 109042
112200 4420 109042
4422 4420 112200
87961 98838 97889
97889 98838 98842
97893 98842 98838
97893 98838 87965
97892 97896 87964
108746 97893 111896
97893 87971 111896
97893 87965 87971
97897 108746 111896
89172 97898 92350
102310 97894 89172
102310 89172 92350
99140 102310 92350
87972 99140 92350
87966 102310 99140
1212 4424 87967
11104 14266 1212
1212 14266 4424
20938 24126 11104
11104 24126 14266
30810 34010 20938
20938 34010 24126
40650 43814 30810
30810 43814 34010
87968 43814 40650
64174 61019 87973
61019 64174 87969
64174 73804 87969
64174 73806 73804
87964 97896 87970
97880 69672 82694
97891 93636 97895
93634 83644 93636
99144 97894 102310
112200 97890 99144
112200 99144 102310
109038 112200 102310
87966 109038 102310
87967 4424 109038
4424 112200 109038
4424 4422 112200
14266 4422 4424
14264 4422 14266
24126 14264 14266
24124 14264 24126
34010 24124 24126
34008 24124 34010
43814 34008 34010
43812 34008 43814
50312 53528 87968
53528 43814 87968
53528 43812 43814
87962 53528 50312
73804 70643 87969
70643 73804 87963
73804 83644 87963
73804 83646 83644
93636 83644 83646
97891 93634 93636
83648 73804 73806
69672 60068 69666
60068 63182 87958
97869 87941 97871
97872 102646 102644
97872 102644 97870
87942 102644 87944
87944 102644 102646
87945 82066 87943
87943 82066 82064
97871 82064 82066
97871 82066 97873
89458 97874 92678
102646 97872 89458
97871 87941 82064
102646 89458 92678
87946 99434 92678
87944 102646 99434
25422 22175 87947
35300 32049 25422
25422 32049 22175
45094 41901 35300
35300 41901 32049
54820 51567 45094
45094 51567 41901
54820 87948 51567
78890 82066 87945
99434 102646 92678
87941 78889 82064
82064 78889 87943
87942 102642 102644
100390 113480 103586
87937 5700 110286
5700 113480 110286
5700 5698 113480
12336 15536 87938
15536 5700 87938
15536 5698 5700
22174 25412 12336
12336 25412 15536
87934 25412 22174
92040 87935 88889
87935 97867 88889
87935 87939 97867
97865 92040 88889
97868 102642 102640
97868 102640 97866
87936 102640 87940
87940 102640 102642
2472 5700 87937
87938 5700 2472
97869 87939 87941
97869 97867 87939
97870 102644 102642
97870 102642 97868
87940 102642 87942
97873 82066 78890
87949 97873 78890
97875 97873 87949
97876 92680 92678
87954 89454 82694
87950 92680 89454
113494 110287 87955
2477 5710 87951
2477 87951 110287
97881 2477 110287
113494 97881 110287
97877 5710 2477
70937 74098 97878
97882 83940 80725
97882 80725 87952
70937 97882 87952
74098 70937 87952
83940 87956 80725
88890 97879 92056
97879 87957 92056
97879 87953 87957
97883 88890 92056
1214 97884 4420
97885 1214 4420
40652 97886 43810
40652 43810 53526
40652 53526 50316
50316 53526 63182
50316 63182 60068
89454 92680 82694
69666 60068 87958
92680 79466 82694
79466 97880 82694
97876 92678 97874
87946 92678 87950
87950 92678 92680
5710 2473 87951
97877 12341 5710
12341 2473 5710
12341 12337 2473
22179 25422 87947
12337 22179 87947
12341 22179 12337
25422 22179 32053
25422 32053 35300
35300 32053 41905
35300 41905 45094
45094 41905 51571
45094 51571 54820
61311 87948 54820
51571 61311 54820
61315 61311 51571
74098 70933 97878
70933 61315 97878
70933 61311 61315
74098 87952 70933
97879 87949 87953
97879 97875 87949
92680 97876 79466
63730 60747 70365
83646 73804 83648
93636 83648 90415
93654 90416 97915
83662 93654 97915
83664 93654 83662
97917 90416 93654
70938 97918 74124
83962 97916 70938
83962 70938 74124
80726 83962 74124
87994 80726 74124
87992 83962 80726
80428 83664 87993
83664 83662 73820
87995 93656 80428
93656 93654 83664
103626 100398 97917
93654 103626 97917
93656 103626 93654
97919 100398 103626
87996 70934 74124
97918 87996 74124
97920 87996 97918
87994 74124 70934
90410 93656 87995
100392 103626 90410
93656 83664 80428
83664 73820 70644
87993 83664 70644
61020 73820 64188
64184 73818 97911
64186 73818 64184
97913 70648 73818
97914 93956 93954
97914 93954 97912
87988 93954 87990
87990 93954 93956
51272 54534 87989
87991 64188 51272
64188 54534 51272
64188 64186 54534
73820 64186 64188
73818 64186 73820
83662 80434 97913
73818 83662 97913
73820 83662 73818
97915 80434 83662
80730 97916 83962
93956 97914 80730
93956 80730 83962
90716 93956 83962
87992 90716 83962
87990 93956 90716
61020 64188 87991
70644 73820 61020
90410 103626 93656
110292 97919 113522
113522 97919 87997
97919 103626 87997
32050 35334 22176
22176 35334 25456
88000 35334 32050
34558 31493 88001
44358 41341 34558
34558 41341 31493
54082 51005 44358
44358 51005 41341
63730 60745 54082
54082 60745 51005
73362 70363 63730
63730 70363 60745
73362 88002 70363
14800 11765 88003
97923 21609 14800
21609 11765 14800
21609 21605 11765
31497 34558 88001
21605 31497 88001
21609 31497 21605
34558 31497 41345
34558 41345 44358
44358 41345 51007
44358 51007 54082
54082 51007 60747
12338 25456 15580
73818 70648 97911
22176 25456 12338
87998 54852 51568
103626 100392 87997
97921 110292 113522
51572 97922 54852
51572 54852 87998
61312 51572 87998
61316 51572 61312
61312 87996 61316
61316 87996 97920
110288 113522 87997
113522 110288 97921
110288 2478 97921
110288 2474 2478
2474 87999 15580
12342 2474 15580
2478 2474 12342
12342 15580 25456
12342 25456 22180
22180 25456 35334
22180 35334 32054
32054 35334 88000
41902 32054 88000
41906 32054 41902
97922 41906 54852
41906 51568 54852
41906 41902 51568
12338 15580 87999
83648 97899 90415
64184 54532 64186
87987 54534 54532
97904 103916 97900
87974 103916 87978
87978 103916 103918
918 4122 87975
4122 918 97901
918 10810 97901
918 10806 10810
10806 87979 23792
20644 10806 23792
10810 10806 20644
20644 23792 33670
97904 103918 103916
20644 33670 30516
30516 43478 40354
40354 43478 53184
40354 53184 50024
50024 53184 62848
50024 62848 59770
59770 62848 87980
69380 59770 87980
69384 59770 69380
97902 69384 82364
69384 79174 82364
69384 69380 79174
30516 33670 43478
97899 83648 80433
73806 80433 83648
73806 70647 80433
83646 83648 93636
97895 93636 90415
97900 103916 100705
87970 97900 100705
97896 97900 87970
103916 87974 100705
108742 111896 87971
922 97897 4122
4122 97897 87975
97897 111896 87975
111896 108742 87975
97901 922 4122
79178 97902 82364
92350 97898 79178
92350 79178 82364
89168 92350 82364
87976 89168 82364
87972 92350 89168
54524 51271 87977
51271 54524 87973
54524 64174 87973
54524 64176 64174
64176 97903 70647
73806 64176 70647
64174 64176 73806
87976 82364 79174
44798 41611 87981
41611 44798 87977
44798 54524 87977
87985 44802 87983
87983 44802 44800
54530 44800 44802
54528 44800 54530
97907 54528 54530
97907 54530 97909
97910 103924 103922
97910 103922 97908
87984 103922 87986
87986 103922 103924
41612 44802 87985
87987 54532 41612
54532 44802 41612
54532 54530 44802
64184 61024 97909
54530 64184 97909
54532 64184 54530
97911 61024 64184
90720 97912 93954
103924 97910 90720
103924 90720 93954
100706 103924 93954
87988 100706 93954
87986 103924 100706
87989 54534 87987
87984 103920 103922
64186 54532 54534
87982 103920 87984
97908 103922 103920
44798 54526 54524
54526 97905 61023
64176 54526 61023
54524 54526 64176
97903 64176 61023
97906 103920 103918
97906 103918 97904
87978 103918 87982
87982 103918 103920
20640 23792 87979
30512 33670 20640
20640 33670 23792
40350 43478 30512
30512 43478 33670
50020 53184 40350
40350 53184 43478
59766 62848 50020
50020 62848 53184
87980 62848 59766
87983 44800 87981
87981 44800 44798
54528 44798 44800
54526 44798 54528
97905 54526 54528
97905 54528 97907
97908 103920 97906
110286 113480 100390
43985 40669 53707
53707 50333 63355
103787 94697 94699
103787 94699 103789
84105 80735 94698
94107 94700 80735
84105 94107 80735
94103 94107 84105
94103 104081 94107
94103 104077 104081
104077 104652 104081
104081 104652 104654
103791 104655 103789
103787 104653 104651
103789 104655 104653
103789 94701 103791
94111 94702 94700
94111 94700 94107
94107 104085 94111
94107 104081 104085
104081 104654 104085
104085 104654 104656
104657 99467 102847
99467 104658 102847
104659 11441 14797
14797 11441 24667
103789 94699 94701
103789 104653 103787
100707 104652 104077
104077 94103 94099
113675 104649 104647
5891 2501 94695
113677 5891 94695
113675 5891 113677
5891 94693 2501
74253 70947 94694
84101 94696 70947
74253 84101 70947
84097 84101 74253
90721 94099 104648
94099 84097 104648
94099 84101 84097
90721 104650 94099
104651 100425 103787
104649 113677 100425
100425 113677 103787
113677 110315 103787
110315 94697 103787
113677 94695 110315
84105 94698 94696
84105 94696 84101
84101 94103 84105
84101 94099 94103
100707 104077 104650
104077 94099 104650
24667 11441 21281
24667 21281 34557
34557 21281 31165
34557 31165 44357
50673 104664 54083
104665 80457 83829
104661 93821 80457
80457 93821 83829
93821 90437 83829
90437 94705 83829
93821 94703 90437
94119 94706 94704
94119 94704 94115
104666 94119 100708
94119 104089 100708
94119 94115 104089
104089 104662 100708
4963 104667 4961
4961 104667 104663
4961 14801 4963
4961 14799 14801
14799 24671 14801
14799 24669 24671
24669 34561 24671
24669 34559 34561
34559 44361 34561
34559 44359 44361
44359 54085 44361
44359 54083 54085
54083 44359 44357
113677 104649 113675
54083 44357 104660
34557 44357 44359
44357 31165 41009
41009 104660 44357
104661 90439 93821
104655 103791 90439
90439 103791 93821
103791 100423 93821
100423 94703 93821
103791 94701 100423
94115 94704 94702
94115 94702 94111
94111 104089 94115
94111 104085 104089
104085 104656 104089
104089 104656 104662
102847 99468 104657
102847 104658 99468
104663 1561 4961
104659 14797 1561
14797 4961 1561
14797 14799 4961
14797 24669 14799
14797 24667 24669
24667 34559 24669
24667 34557 34559
34557 44359 34559
50673 54083 104660
54083 104664 54085
80739 104648 84097
74253 70951 84097
73343 104636 104640
13789 10474 104637
10474 13789 104641
13789 23645 104641
13789 23643 23645
23643 94691 30206
33523 23643 30206
23645 23643 33523
40056 43331 33523
40056 33523 30206
49736 53039 43331
73341 104636 73343
49736 43331 40056
59492 53039 49736
69102 72343 62705
69102 62705 59492
78896 82225 72343
78896 72343 69102
92211 88898 94692
94692 88898 78896
88898 104642 78896
104642 82225 78896
92211 104638 88898
54063 50672 104639
59492 62705 53039
63709 73341 73343
63709 73343 63711
54061 63709 63711
73339 104632 73341
73341 104632 104636
3969 598 104633
598 3969 104637
3969 13789 104637
3969 13787 13789
13787 94689 20320
23643 13787 20320
13789 13787 23643
94691 23643 20320
88896 92211 94692
102171 98854 94690
94690 98854 88896
98854 104638 88896
104638 92211 88896
102171 104634 98854
24647 21280 104635
21280 24647 31164
31164 24647 34537
31164 34537 41008
41008 34537 44337
41008 44337 104639
44337 54063 104639
44337 54061 54063
54061 63711 54063
50672 54063 104643
54063 63713 104643
54063 63711 63713
63711 73345 63713
54979 41929 51593
54979 51593 64613
64613 51593 61333
61333 104646 64613
104647 110317 113675
113675 110317 5891
5891 110317 2503
104645 15727 2503
2503 15727 5891
15727 12363 5891
12363 94693 5891
25603 22205 12363
25603 12363 15727
35461 32077 22205
35461 22205 25603
45251 41927 32077
45251 32077 35461
54979 51589 41927
54979 41927 45251
64613 61327 51589
64613 51589 54979
104646 70951 74253
104646 74253 94694
64613 104646 94694
61327 64613 94694
45251 41929 54979
84097 70951 80739
45251 32079 41929
35461 22207 32079
63711 73343 73345
73343 104640 73345
73345 104640 104644
23645 20322 104641
20322 23645 30208
30208 23645 33523
30208 33523 40058
40058 33523 43331
40058 43331 49738
49738 43331 53039
49738 53039 59494
59494 53039 62705
59494 62705 69104
69104 62705 72343
69104 72343 78898
78898 72343 82225
82225 104642 78898
63713 60412 104643
60412 63713 70026
70026 63713 73345
73345 104644 70026
104645 12365 15727
15727 12365 25603
25603 12365 22207
25603 22207 35461
35461 32079 45251
63707 73339 73341
54085 104664 104668
83829 104669 104665
64645 94724 94722
64645 94722 64643
64643 74293 64645
64643 74291 74293
80741 84151 104690
84151 74291 104690
84151 74293 74291
80741 104692 84151
15459 104693 15457
15457 104693 104691
15457 25333 15459
35209 94721 31785
15457 25331 25333
25331 94725 25333
64647 94726 94724
64647 94724 64645
64645 74295 64647
64645 74293 74295
74293 84153 74295
74293 84151 84153
90723 94153 104692
94153 84151 104692
94153 84153 84151
94153 90723 104127
25331 94723 94725
25329 35209 25331
25331 35209 94723
35209 31785 94723
74289 70948 94718
84145 74289 94718
84147 74289 84145
84145 104686 84147
84147 104686 104688
25329 104689 25327
25327 104689 104687
25327 35209 25329
25327 35207 35209
45001 41635 94721
35209 45001 94721
35207 45001 35209
45001 94719 41635
61328 64643 94722
64643 61328 94720
74289 64643 94720
74291 64643 74289
104690 74291 80740
74291 84147 80740
74291 74289 84147
84147 104688 80740
104691 12075 15457
104689 25329 12075
25329 15457 12075
25329 25331 15457
104127 90723 100709
100709 104694 104127
15461 104695 15459
15459 104695 104693
84155 94155 94157
94155 104131 94157
94155 104129 104131
110601 114045 104696
114045 104129 104696
114045 104131 104129
110601 104698 114045
15465 104699 15463
15463 104699 104697
15463 25339 15465
15463 25337 25339
25337 94729 94731
25337 94731 25339
64653 94732 94730
64653 94730 64651
64651 74301 64653
64651 74299 74301
74299 84159 74301
74299 84157 84159
84157 94159 84159
84157 94157 94159
94157 104133 94159
94157 104131 104133
104131 114047 104133
104131 114045 114047
84155 94157 84157
70948 74289 94720
74297 84155 84157
74299 64651 74297
15459 25335 15461
15459 25333 25335
25333 94725 94727
25333 94727 25335
64647 61329 94726
74297 94728 61329
64647 74297 61329
74295 74297 64647
74295 84155 74297
74295 84153 84155
84153 94155 84155
84153 94153 94155
94153 104129 94155
94153 104127 104129
104127 104694 104129
104129 104694 104696
15463 104697 15461
15461 104697 104695
15461 25337 15463
15461 25335 25337
25335 94727 94729
25335 94729 25337
61330 64651 94730
64651 61330 94728
74297 64651 94728
74297 84157 74299
83831 104669 83829
74001 94717 70667
74001 70667 61043
1562 4965 104675
4965 14805 104675
4965 14803 14805
14803 24675 14805
14803 24673 24675
24673 34565 24675
24673 34563 34565
34563 44365 34565
34563 44363 44365
104676 44365 50674
44365 54087 50674
4965 1562 104671
44365 44363 54087
83835 104677 83833
83833 104677 104673
83833 94709 94711
83833 94711 83835
94131 94712 94710
94131 94710 94127
94127 104674 94131
94131 104674 104678
14805 11442 104675
11442 14805 104679
14805 24677 104679
54087 104672 50674
94127 104670 104674
94123 104670 94127
94127 94708 94123
83829 94705 94707
83829 94707 83831
94123 94708 94706
94123 94706 94119
94119 104666 94123
94123 104666 104670
4965 104671 4963
4963 104671 104667
4963 14803 4965
4963 14801 14803
14801 24673 14803
14801 24671 24673
24671 34563 24673
24671 34561 34563
34561 44363 34563
34561 44361 44363
44361 54087 44363
44361 54085 54087
54085 104668 54087
54087 104668 104672
83833 104673 83831
83831 104673 104669
83831 94707 94709
83831 94709 83833
94127 94710 94708
14805 24675 24677
24675 34567 24677
24675 34565 34567
104680 34567 41010
64369 51297 61045
104683 73999 61045
73999 64369 61045
73999 74001 64369
83839 80455 94717
74001 83839 94717
73999 83839 74001
83839 94715 80455
80736 84145 94718
94139 90722 94716
94716 90722 80736
90722 104686 80736
104686 84145 80736
94139 104684 90722
104687 21905 25327
25327 21905 35207
35207 21905 31787
104685 44999 31787
44999 35207 31787
44999 45001 35207
54723 51295 94719
45001 54723 94719
44999 54723 45001
64369 61043 51295
64369 51295 54723
54723 51297 64369
74001 61043 64369
54723 41637 51297
104685 41637 44999
34567 44365 41010
34567 34565 44365
44365 104676 41010
83837 104681 83835
83835 104681 104677
83835 94711 94713
83835 94713 83837
94135 94714 94712
94135 94712 94131
94131 104678 94135
94135 104678 104682
24677 21282 104679
21282 24677 31166
31166 24677 34567
34567 104680 31166
104683 70669 73999
104681 83837 70669
83837 73999 70669
83837 83839 73999
83837 94713 94715
83837 94715 83839
94139 94716 94714
94139 94714 94135
94135 104682 94139
94139 104682 104684
44999 41637 54723
53707 40669 50333
63707 73341 63709
54059 63709 54061
82851 94656 94652
82851 94652 82849
82849 92833 82851
82849 92831 92833
92831 104586 92833
92833 104586 104590
104591 20321 23619
104587 33495 20321
20321 33495 23619
33495 30205 23619
30205 94657 23619
34191 94655 34193
43303 40055 30205
43303 94653 40055
43651 40371 94654
104588 50043 53367
104588 53367 94658
43651 104588 94658
40371 43651 94658
50043 104592 53367
24305 104593 24303
24303 104593 104589
24303 34195 24305
24303 34193 34195
43303 30205 33495
34191 94651 94655
24301 34191 34193
24301 34193 24303
24299 34189 34191
34189 94647 94651
34189 94651 34191
82849 94652 94648
82849 94648 82847
82847 92831 82849
82847 92829 92831
92829 104582 92831
92831 104582 104586
104587 30207 33495
33495 30207 43303
43303 30207 40057
104583 53009 40057
40057 53009 43303
53009 49735 43303
49735 94653 43303
53009 94649 49735
33845 30535 94650
43651 94654 30535
33845 43651 30535
43649 43651 33845
43649 104584 43651
43651 104584 104588
24303 104589 24301
24301 104589 104585
34193 94655 40668
43999 34193 40668
34195 34193 43999
94659 43999 40668
73001 63369 72999
72999 82855 73001
72999 82853 82855
104598 82855 89486
82855 92835 89486
82855 82853 92835
92835 104594 89486
20319 94663 23621
94663 104595 23621
94663 104599 104595
23621 94661 20319
53371 94664 94662
53371 94662 53369
53369 104596 53371
53371 104596 104600
34197 30828 104597
30828 34197 104601
34197 44003 104601
34197 44001 44003
44001 53723 44003
44001 53721 53723
53721 63371 53723
53721 63369 63371
63369 73003 63371
63369 73001 73003
72999 63369 94660
24299 34191 24301
63369 60080 94660
60080 63369 53721
69692 72999 94660
72999 69692 94656
82851 72999 94656
82853 72999 82851
82851 92835 82853
82851 92833 92835
92833 104590 92835
92835 104590 104594
23621 104595 23619
23619 104595 104591
23619 94657 94661
23619 94661 23621
53369 94662 94658
53369 94658 53367
53367 104592 53369
53369 104592 104596
24305 20956 104593
20956 24305 104597
24305 34197 104597
24305 34195 34197
34195 44001 34197
34195 43999 44001
43999 94659 50332
53721 43999 50332
44001 43999 53721
60080 53721 50332
104602 73003 79494
24299 104585 104581
40375 104584 43649
104569 43985 30827
43985 34185 30827
43985 43987 34185
43985 53709 43987
43985 53707 53709
53707 63357 53709
53707 63355 63357
69693 72989 104570
72989 63355 104570
72989 63357 63355
72989 69693 82843
104573 30827 34185
82843 69693 79493
104575 59493 62671
104571 72307 59493
59493 72307 62671
72307 69101 62671
69101 94641 62671
72307 94639 69101
14095 10827 94640
23955 20663 10827
23955 10827 14095
104572 30539 33841
104572 33841 94642
79493 104574 82843
92515 104568 89186
89186 82527 92515
79192 82527 89186
63355 50333 60081
60081 104570 63355
104571 69103 72307
104565 82187 69103
69103 82187 72307
82187 78895 72307
78895 94639 72307
92175 88895 78895
92175 78895 82187
102137 98851 88895
102137 88895 92175
112029 108759 98851
112029 98851 102137
4251 937 108759
4251 108759 112029
14095 94640 937
4251 14095 937
14093 14095 4251
20665 23955 104566
23955 14093 104566
23955 14095 14093
20665 104572 23955
72649 69400 104567
69400 72649 79192
79192 72649 82527
23955 104572 94642
20663 23955 94642
30539 104576 33841
104577 20955 24297
24297 34189 24299
24297 34187 34189
43991 40667 94647
34189 43991 94647
34187 43991 34189
43991 94643 40667
72991 69691 94644
82847 94648 69691
72991 82847 69691
82845 82847 72991
82845 92829 82847
82845 92827 92829
92827 104578 92829
92829 104578 104582
104583 49737 53009
104579 62673 49737
49737 62673 53009
62673 59491 53009
59491 94649 53009
62673 94645 59491
33845 94650 94646
33845 94646 33843
40375 43649 104580
43649 33843 104580
43649 33845 33843
24297 104581 104577
24301 104585 24299
24299 104581 24297
33841 104576 33843
104573 34185 20955
34185 24297 20955
34185 34187 24297
34185 43991 34187
34185 43987 43991
53709 50331 94643
43991 53709 94643
43987 53709 43991
63357 60079 50331
63357 50331 53709
72991 94644 60079
63357 72991 60079
72989 72991 63357
72989 82845 72991
72989 82843 82845
89485 92827 104574
92827 82843 104574
92827 82845 82843
89485 104578 92827
62673 104579 62671
62671 104579 104575
62671 94641 94645
62671 94645 62673
33843 94646 94642
33843 94642 33841
33843 104576 104580
54059 63707 63709
73003 82855 79494
82855 104598 79494
3963 94679 94683
3963 94683 3965
938 4281 94684
10828 14123 4281
10828 4281 938
23981 20666 94680
94680 20666 10828
20666 104626 10828
104626 14123 10828
23981 104622 20666
4933 1560 104623
3963 104625 104621
1560 4933 104627
4933 14771 14773
14771 24643 14773
14771 24641 24643
24641 94681 94685
24641 94685 24643
60410 63705 94686
63705 60410 94682
73335 63705 94682
73337 63705 73335
73335 83187 73337
73335 83185 83187
4933 14773 104627
3965 104625 3963
83185 104620 104624
83183 104620 83185
83183 73331 104616
83183 73333 73331
79823 104620 83183
3963 104621 3961
3961 104621 104617
3961 94675 94679
3961 94679 3963
23981 94680 94676
23981 94676 23979
23979 104618 23981
23981 104618 104622
4933 104623 4929
4929 104623 104619
4929 14771 4933
4929 14767 14771
14767 24641 14771
14767 24639 24641
24639 94677 94681
24639 94681 24641
63701 60409 94678
73335 94682 60409
63701 73335 60409
73333 73335 63701
73333 83185 73335
73333 83183 83185
83185 104624 83187
83187 104624 104628
3967 104629 3965
3965 104629 104625
73339 83187 79824
73339 73337 83187
83187 104628 79824
3969 104633 3967
3967 104633 104629
3967 94687 10472
13787 3967 10472
3969 3967 13787
94689 13787 10472
102171 94690 94688
102171 94688 102169
104634 102171 108762
102171 112061 108762
102171 102169 112061
112061 104630 108762
14775 11440 104631
11440 14775 104635
14775 24647 104635
14775 24645 24647
24645 34537 24647
24645 34535 34537
34535 44337 34537
34535 44335 44337
44335 54061 44337
44335 54059 54061
104632 73339 79824
79823 83183 104616
63705 73337 73339
63707 54059 63705
3965 94683 94687
3965 94687 3967
98852 102169 94688
108760 112061 102169
108760 102169 98852
4281 940 94684
94684 940 108760
940 104630 108760
104630 112061 108760
940 4281 10830
10830 4281 14123
14123 104626 10830
14775 104631 14773
14773 104631 104627
14773 24645 14775
14773 24643 24645
24643 94685 31162
34535 24643 31162
24645 24643 34535
41006 44335 34535
41006 34535 31162
50670 54059 44335
50670 44335 41006
54059 50670 94686
63705 54059 94686
63705 73339 63707
73003 73001 82855
63699 73331 73333
63701 94674 63699
44319 41007 54045
54045 41007 50671
54045 50671 63693
63693 50671 60411
60411 104608 63693
13775 104609 13773
13773 104609 104605
13773 94667 94669
13773 94669 13775
30536 33859 94670
33859 30536 94668
44319 31163 41007
43661 33859 94668
43661 104606 43663
43663 104606 104610
104611 11439 14761
14761 11439 24633
24633 11439 21279
104607 34521 21279
34521 24633 21279
34521 34523 24633
34521 44321 34523
34521 44319 44321
44319 54047 44321
43663 33859 43661
34521 31163 44319
104607 31163 34521
53373 104604 50044
104603 10473 13771
94665 13771 10473
104599 94665 10473
94663 94665 104599
53373 94666 94664
53373 94664 53371
53371 104600 53373
53373 104600 104604
44003 40670 104601
40670 44003 50334
50334 44003 53723
50334 53723 60082
60082 53723 63371
60082 63371 69694
69694 63371 73003
73003 104602 69694
13773 104605 13771
13771 104605 104603
13771 94665 94667
13771 94667 13773
40372 43661 94668
53373 50044 94666
94666 50044 40372
50044 104606 40372
104606 43661 40372
44319 54045 54047
54045 63695 54047
54045 63693 63695
70025 73327 104608
63695 73331 63699
63695 73327 73331
73327 104612 73331
73331 104612 104616
3961 104617 3959
3959 104617 104613
3959 94671 94675
3959 94675 3961
20664 23979 94676
33861 30540 94672
94672 30540 20664
30540 104618 20664
104618 23979 20664
33861 104614 30540
104619 1559 4929
104615 14763 1559
14763 4929 1559
14763 14767 4929
14763 24639 14767
14763 24635 24639
34525 31161 94677
24639 34525 94677
24635 34525 24639
34525 94673 31161
63701 94678 94674
63695 63699 54047
63699 73333 63701
54047 63699 50669
54047 41005 44321
73327 63693 104608
73327 63695 63693
70025 104612 73327
104613 597 3959
104609 13775 597
597 13775 3959
13775 10471 3959
10471 94671 3959
13775 94669 10471
33861 94672 94670
33861 94670 33859
104614 33861 40376
33861 43663 40376
33861 33859 43663
43663 104610 40376
14763 104615 14761
14761 104615 104611
14761 24635 14763
14761 24633 24635
24633 34525 24635
24633 34523 34525
44321 41005 94673
34525 44321 94673
34523 44321 34525
54047 50669 41005
63699 94674 50669
87002 35788 42405
100390 103586 87933
92668 89457 87932
73036 63402 63404
73034 63402 73036
82890 73034 73036
82888 73034 82890
92872 82888 82890
92870 82888 92872
102840 92870 92872
102838 92870 102840
112734 102838 102840
112732 102838 112734
4952 112732 112734
53756 63404 63402
4950 112732 4952
14788 4950 14790
24660 14788 14790
24658 14788 24660
87764 24658 31463
24658 34550 31463
24658 24660 34550
44350 41311 34550
34550 41311 31463
50977 54072 87765
50977 87765 41311
97719 50977 41311
14790 4950 4952
53756 63402 87763
50633 53756 87763
53756 50633 87767
92868 82886 92870
102838 92868 92870
102836 92868 102838
112732 102836 102838
112730 102836 112732
4950 112730 112732
4948 112730 4950
14788 4948 4950
14786 4948 14788
24658 14786 14788
24656 14786 24658
87762 24656 87764
87764 24656 24658
54072 50975 87765
63720 60715 54072
54072 60715 50975
73352 70329 63720
63720 70329 60715
83202 80119 73352
73352 80119 70329
93190 90095 83202
83202 90095 80119
103154 100079 93190
93190 100079 90095
103154 87766 100079
44350 97719 41311
54072 50977 60717
54072 60717 63720
63720 60717 70331
4952 1857 11739
4952 11739 14790
14790 11739 21577
14790 21577 24660
24660 21577 31465
24660 31465 34550
34550 31465 41313
34550 41313 44350
97719 44350 41313
109981 113046 97720
97722 5262 2169
97722 2169 87768
109981 97722 87768
113046 109981 87768
5262 87770 2169
60376 63406 87769
87771 73040 60376
73040 63406 60376
73040 73038 63406
82894 73038 73040
82892 73038 82894
82894 97723 89769
92874 82894 89769
82892 82894 92874
97721 92874 89769
112734 1857 4952
92870 82886 82888
112734 109665 1857
102840 99757 109665
63720 70331 73352
73352 70331 80121
73352 80121 83202
83202 80121 90097
83202 90097 93190
93190 90097 100081
93190 100081 103154
97720 113046 109979
97720 109979 87766
100081 97720 87766
103154 100081 87766
113046 87768 109979
50634 53756 87767
87769 63406 50634
63406 53756 50634
63406 63404 53756
73038 63404 63406
73036 63404 73038
82892 73036 73038
82890 73036 82892
92874 82890 82892
92872 82890 92874
92874 97721 99757
102840 92874 99757
92872 92874 102840
102840 109665 112734
97724 5264 5262
73034 82888 82886
69989 73034 87761
73862 70608 97717
70608 80394 97717
70608 80392 80394
90372 80394 80392
90372 90374 80394
90372 87755 103678
100356 90372 103678
90374 90372 100356
100356 103678 113572
100356 113572 110252
110252 113572 5792
70608 73862 87751
110252 5792 2436
2436 15628 12306
12306 15628 87756
22142 12306 87756
22144 12306 22142
97718 22144 35374
22144 32016 35374
22144 22142 32016
87752 35374 32016
80688 84016 87753
90672 94012 80688
80688 94012 84016
2436 5792 15628
51848 87750 97716
51844 87750 51848
51844 51848 42178
51528 61278 97715
51528 61276 61278
70896 61278 61276
70896 70898 61278
70896 87753 84016
80690 70896 84016
70898 70896 80690
80690 84016 94012
80690 94012 90674
90674 94012 103992
90674 103992 100662
100662 103992 113898
100662 113898 110560
110560 113898 6124
110560 6124 2762
2762 6124 15968
2762 15968 12624
12624 15968 25842
12624 25842 22470
22470 25842 35700
22470 35700 32330
32330 35700 87754
42174 32330 87754
42178 32330 42174
51844 42178 42174
100660 103992 90672
90672 103992 94012
110558 113898 100660
100660 113898 103992
4946 112726 112728
4944 112726 4946
87758 4944 11737
4944 14784 11737
4944 4946 14784
14784 87760 11737
82886 79785 87761
79785 82886 87759
82886 92866 87759
82886 92868 92866
102836 92866 92868
102834 92866 102836
112730 102834 102836
112728 102834 112730
4948 112728 112730
4946 112728 4948
14786 4946 4948
14784 4946 14786
87760 14784 21575
14784 24656 21575
14784 14786 24656
24656 87762 21575
63402 60375 87763
73034 69989 63402
63402 69989 60375
112726 102832 112728
73034 82886 87761
112728 102832 102834
92866 102832 87757
2760 6124 110558
110558 6124 113898
12622 15968 2760
2760 15968 6124
22466 25842 12622
12622 25842 15968
32326 35700 22466
22466 35700 25842
87754 35700 32326
100354 103678 87755
110250 113572 100354
100354 113572 103678
2434 5792 110250
110250 5792 113572
12304 15628 2434
2434 15628 5792
87756 15628 12304
102832 99755 87757
112726 109663 102832
102832 109663 99755
4944 1855 112726
112726 1855 109663
4944 87758 1855
92866 89767 87759
89767 92866 87757
92866 102834 102832
54892 51528 97715
97724 5262 97722
87772 5262 5264
15130 12049 87792
25002 87794 21877
43716 40647 87795
87793 40647 43716
97747 87793 43716
97745 87793 97747
21879 25002 97746
97748 34894 31763
97748 31763 87794
21879 97748 87794
25002 21879 87794
12049 97746 87792
44694 41609 34894
54422 51269 44694
44694 51269 41609
64074 61015 54422
54422 61015 51269
73704 70639 64074
64074 70639 61015
83546 80423 73704
73704 80423 70639
83546 87796 80423
23690 20637 87797
33568 30509 23690
34894 41609 31763
97746 21877 87792
97746 25002 21877
12049 15130 97744
97740 15124 97738
87786 15124 87788
87788 15124 15126
53426 50309 87789
60065 63080 87787
60065 87787 50309
97741 60065 50309
53426 97741 50309
97739 63080 60065
97742 15128 15126
97742 15126 97740
87788 15126 87790
87790 15126 15128
87791 53428 87789
87789 53428 53426
97741 53426 53428
97741 53428 97743
97744 15130 15128
97744 15128 97742
87790 15128 87792
87792 15128 15130
53428 87791 50313
87791 97745 50313
87791 87793 97745
97743 53428 50313
23690 30509 20637
43376 40347 33568
33568 40347 30509
53082 50017 43376
23690 20641 30513
23690 30513 33568
33568 30513 40351
33568 40351 43376
43376 40351 50021
43376 50021 53082
59763 87798 53082
50021 59763 53082
59767 59763 50021
72384 69377 97752
69377 59767 97752
69377 59763 59767
72384 87802 69377
50314 97749 53436
97749 87803 53436
97749 87799 87803
97753 50314 53436
61021 64076 97750
64076 61021 70645
64076 70645 73706
73706 70645 80429
73706 80429 83548
83548 80429 90411
83548 90411 93538
97754 103510 100387
10807 20641 10803
97740 15126 15124
10803 20641 87797
10807 10803 915
43376 50017 40347
53082 87798 50017
40648 43716 87795
97747 43716 40648
87799 97747 40648
97749 97747 87799
31765 34894 97748
34894 31765 41613
34894 41613 44694
44694 41613 51273
44694 51273 54422
54422 51273 97750
64076 54422 97750
64074 54422 64076
73706 64074 64076
73704 64074 73706
83548 73704 73706
83546 73704 83548
87796 83546 90405
83546 93538 90405
83546 83548 93538
93538 87800 90405
4022 915 87801
97751 10807 4022
10807 915 4022
20641 23690 87797
87770 5262 87772
97737 14490 11407
4654 1527 11407
97727 73044 69991
97730 15116 15114
97730 15114 97728
87776 15114 21875
15114 24986 21875
15114 15116 24986
24986 87778 21875
24354 21245 87779
34244 31129 24354
24354 31129 21245
40975 44046 87777
63414 97729 60377
40975 87777 31129
34244 97731 31129
44046 40975 50637
44046 50637 53766
53766 50637 60379
53766 60379 63414
97729 63414 60379
97732 15118 15116
97732 15116 97730
21876 24986 87780
24986 15118 87780
24986 15116 15118
97731 40975 31129
97729 69991 60377
69991 87775 60377
69991 73044 87775
87773 73042 87771
87771 73042 73040
73042 97725 79787
82894 73042 79787
73040 73042 82894
97723 82894 79787
2171 5264 97724
97726 15112 12047
97726 12047 87772
2171 97726 87772
5264 2171 87772
15112 87774 12047
87775 73044 87773
87773 73044 73042
97725 73042 73044
97725 73044 97727
97728 15114 15112
97728 15112 97726
87774 15112 87776
87776 15112 15114
44046 40973 87777
53766 50635 44046
44046 50635 40973
63414 60377 53766
53766 60377 50635
87778 24986 21876
14486 11405 87781
11405 14486 87779
14486 24354 87779
112436 1525 109341
1525 4654 87783
4654 14488 87783
4654 14490 14488
97735 14488 14490
97735 14490 97737
97738 15124 15122
97738 15122 97736
87784 15122 87786
87786 15122 15124
63080 60061 87787
69667 72714 87785
69667 87785 60061
97739 69667 60061
63080 97739 60061
72714 69667 79461
72714 79461 82592
82592 79461 89455
82592 89455 92580
92580 89455 99435
92580 99435 102548
102548 99435 109343
102548 109343 112436
112436 109343 1527
112436 1527 4654
4654 1525 112436
4654 11407 14490
102548 109341 99431
92580 99431 89451
14486 24356 24354
24356 97733 31131
34244 24356 31131
24354 24356 34244
97731 34244 31131
97734 15120 15118
97734 15118 97732
87780 15118 87782
87782 15118 15120
87783 14488 87781
87781 14488 14486
14488 97735 21247
24356 14488 21247
14486 14488 24356
97733 24356 21247
97736 15122 15120
97736 15120 97734
87782 15120 87784
87784 15120 15122
72714 69665 87785
82592 79459 72714
72714 79459 69665
92580 89451 82592
82592 89451 79459
102548 99431 92580
112436 109341 102548
97754 100387 87800
41868 41866 51528
97714 41868 54892
69354 82372 79146
79146 82372 92360
79146 92360 89140
97661 89140 92360
31100 97662 34370
44172 97658 31100
34370 44172 31100
44174 44172 34370
53894 44172 44174
53892 44172 53894
87692 53892 87696
69354 72490 82372
87696 53892 53894
97659 41284 41286
97663 41286 41284
97663 41284 87697
3122 97664 6430
6430 87698 3122
87698 97660 3122
87698 87694 97660
69350 72490 87695
79142 82372 69350
69350 82372 72490
89136 92360 79142
87693 41284 97659
59740 59736 69354
69354 59736 72490
59736 87695 72490
97657 10770 13942
40946 97658 44172
53890 97654 40946
44172 53890 40946
53892 53890 44172
60348 63538 87692
63538 53892 87692
63538 53890 53892
87688 63538 60348
97659 87689 87693
97659 97655 87689
87690 97660 87694
97656 97660 87690
10768 13942 87691
13942 10768 97657
10768 20610 97657
10768 20608 20610
30482 20610 20608
30482 30484 20610
40320 30484 30482
40320 40324 30484
49986 40324 40320
49986 49990 40324
59736 49990 49986
59736 59740 49990
79142 92360 82372
99110 97661 102324
102324 97661 87699
97661 92360 87699
97669 20912 24142
97670 34374 34372
97670 34372 97666
40944 44176 87704
44176 34374 87704
44176 34372 34374
87700 44176 40944
50948 54214 87701
60690 97667 63864
63864 97667 87705
97667 54214 87705
54214 50948 87705
97671 60690 63864
87702 97672 87706
97668 97672 87702
11076 14282 87703
20910 24142 11076
11076 24142 14282
24142 20910 97669
20910 30782 97669
20910 30780 30782
30780 87707 43832
40620 30780 43832
30782 30780 40620
97673 40620 43832
11078 24142 20912
880 878 10770
11078 14282 24142
11078 1182 14282
92360 89136 87699
97665 99110 102324
97666 34372 34370
97666 34370 97662
44176 34370 34372
44174 34370 44176
50604 53894 87700
53894 44176 87700
53894 44174 44176
87696 53894 50604
50950 97663 54214
97663 87701 54214
97663 87697 87701
97667 50950 54214
87702 3120 6430
97664 87702 6430
97668 87702 97664
87698 6430 3120
99108 102324 87699
102324 99108 97665
99108 109008 97665
99108 109006 109008
1182 109008 109006
1182 1184 109008
1182 87703 14282
1184 1182 11078
21218 97674 24486
10770 878 13942
97653 878 880
110923 97644 114198
97644 87674 114198
97644 87678 87674
10456 13652 87675
20298 23506 10456
10456 23506 13652
30182 33382 20298
20298 33382 23506
40032 97641 43192
43192 97641 87679
97641 33382 87679
110923 114198 97640
33382 30182 87679
40032 52894 49706
49706 52894 62556
49706 62556 59460
97645 59460 62556
60350 97646 63534
63534 87680 60350
87680 97642 60350
87680 87676 97642
21552 24788 87677
97643 24788 21552
87681 97643 21552
40032 43192 52894
97643 21554 24788
97639 87673 87677
97639 87677 24788
79758 87668 79760
79760 87668 97634
11714 14914 87669
97635 14914 11714
87673 97635 11714
97639 97635 87673
97640 114198 110921
87670 97640 110921
97636 97640 87670
114198 87674 110921
572 3832 87671
10458 97637 13652
13652 97637 87675
97637 3832 87675
3832 572 87675
10458 13652 23506
10458 23506 20300
20300 23506 33382
20300 33382 30184
97641 30184 33382
69966 97642 87676
69966 87676 69964
69964 87672 69966
69966 87672 97638
21554 97639 24788
97647 97643 87681
97648 6414 3119
87678 97648 3119
97644 97648 87678
59458 72206 62558
78850 82084 69064
69064 82084 72206
88842 92066 78850
78850 92066 82084
92066 88842 97649
88842 98798 97649
88842 98796 98798
108700 98798 98796
108700 108702 98798
97653 108702 108700
97653 108700 87687
50606 97654 53890
63536 97650 50606
53890 63536 50606
63538 63536 53890
87684 63536 87688
87688 63536 63538
87685 31436 97651
97651 31436 31438
97655 31438 31436
97655 31436 87689
87686 97656 87690
97652 97656 87686
87687 878 97653
69064 72206 59458
878 87691 13942
49704 62558 52896
49704 52896 87683
6414 87682 3119
40030 43192 87679
87683 52896 40030
52896 43192 40030
52896 52894 43192
62558 52894 52896
62556 52894 62558
72206 69066 97645
62556 72206 97645
62558 72206 62556
69066 72206 82084
69066 82084 78852
78852 82084 92066
78852 92066 88844
97649 88844 92066
97650 63536 63534
97650 63534 97646
87680 63534 87684
87684 63534 63536
97651 87681 87685
97651 97647 87681
3121 6414 97648
3121 97652 6414
97652 87682 6414
97652 87686 87682
59458 62558 49704
41868 51528 54892
34374 97670 21218
34378 34374 24486
87732 97698 87734
97696 97698 87732
25140 87733 21847
87733 97699 21847
87733 87735 97699
97697 25140 21847
97700 94406 91059
87734 97700 91059
97698 97700 87734
94406 87736 91059
15274 12015 87737
97695 25140 97697
87735 12015 15274
97699 87735 97701
97702 94412 94406
97702 94406 97700
87736 94406 87738
87738 94406 94412
12016 15274 87737
97701 15274 12016
87739 97701 12016
97703 97701 87739
87740 91060 94412
97702 87740 94412
97701 87735 15274
97695 25138 25140
87731 25140 25138
87733 25140 87731
81082 87726 81076
81076 87724 81082
81082 87724 97688
87725 2140 97689
97689 2140 2142
97691 2142 2140
97691 2140 87727
87726 97692 87728
97690 97692 87726
87727 12014 97691
97691 12014 12018
97693 12018 12014
97693 12014 87729
97694 84378 81077
87728 97694 81077
97692 97694 87728
84378 87730 81077
21846 97693 25138
97693 87731 25138
97693 87729 87731
97695 21846 25138
81083 84378 97694
81083 97696 84378
97696 87730 84378
97696 87732 87730
97704 87740 97702
87738 94412 91060
21848 97703 25148
97703 87741 25148
71232 87746 97710
41580 44844 87747
44844 41580 97711
41580 51244 97711
41580 51242 51244
51242 87749 64226
60988 51242 64226
51244 51242 60988
97713 60988 64226
51530 97714 54892
97715 51530 54892
61586 97716 87750
61586 87750 61582
61582 87748 61586
61586 87748 97712
60986 64226 87749
70610 97713 73862
73862 97713 87751
97713 64226 87751
64226 60986 87751
97717 70610 73862
32018 97718 35374
32018 35374 87752
41866 32018 87752
41868 32018 41866
71228 87746 71232
81082 97690 87726
71232 87748 71228
97711 41582 44844
97703 87739 87741
97705 21848 25148
87740 97706 87742
97704 97706 87740
87743 25150 87741
87741 25150 25148
97705 25148 25150
97705 25150 97707
87742 97708 87744
97706 97708 87742
21844 25150 87743
31734 97707 35042
35042 97707 87745
97707 25150 87745
25150 21844 87745
97709 31734 35042
81084 97710 87746
81084 87746 81078
81078 87744 81084
81084 87744 97708
31732 35042 87745
41582 97709 44844
44844 97709 87747
97709 35042 87747
35042 31732 87747
71232 97712 87748
24486 34374 21218
97689 97687 87725
97687 113202 109950
34378 24488 87712
34378 24486 24488
87708 34378 31098
60688 63866 87709
87713 73500 60688
73500 63866 60688
73500 73498 63866
83350 80096 97675
73498 83350 97675
73500 83350 73498
97679 80096 83350
31098 34378 87712
87710 97680 87714
69638 72842 87711
87715 82722 69638
82722 72842 69638
82722 82720 72842
92710 89428 97677
82720 92710 97677
82722 92710 82720
89428 92710 102680
89428 102680 99404
99404 102680 112566
99404 112566 109314
97676 97680 87710
24488 24486 14620
14620 24486 11378
24486 97674 11378
87704 34374 87708
87708 34374 34378
87709 63866 87705
87705 63866 63864
73498 70304 97671
63864 73498 97671
63866 73498 63864
97675 70304 73498
110924 97676 87710
110924 87710 110922
110922 87706 110924
110924 87706 97672
40618 43832 87707
43832 40618 97673
40618 50284 97673
40618 50282 50284
60034 50284 50282
60034 60036 50284
60034 87711 72842
69640 60034 72842
60036 60034 69640
69640 72842 82720
69640 82720 79434
97677 79434 82720
11378 97678 14620
109314 112566 4786
109314 4786 1498
14620 97678 1498
4786 14620 1498
103306 97681 87719
97681 93340 87719
93340 90068 87719
97683 100054 103306
101034 97684 87720
101034 87720 101028
101028 87718 101034
101034 87718 97682
100052 103306 87719
97683 103306 100052
87721 97683 100052
97685 97683 87721
91058 94367 87722
91058 87720 94367
87720 97686 94367
87720 97684 97686
109952 97685 113202
97685 87723 113202
97685 87721 87723
97687 109952 113202
87722 94367 91064
97688 87722 91064
87724 87722 97688
94367 97686 91064
109950 113202 87723
100054 97681 103306
87725 97687 109950
90068 93340 87717
1496 14622 4786
14622 14620 4786
21216 24488 87716
24488 14622 87716
24488 14620 14622
87712 24488 21216
70302 73500 87713
80094 83350 70302
70302 83350 73500
90070 97679 93340
93340 97679 87717
97679 83350 87717
83350 80094 87717
97681 90070 93340
87714 97682 87718
97680 97682 87714
79432 82722 87715
89426 92710 79432
79432 92710 82722
99402 102680 89426
89426 102680 92710
109312 112566 99402
99402 112566 102680
1496 4786 109312
109312 4786 112566
11376 14622 1496
87716 14622 11376
102640 87936 99433
90411 97754 87800
113402 110283 103510
102276 99138 87899
97839 109040 112170
87900 1526 4730
97836 87900 4730
97840 87900 97836
87894 4730 1526
87895 50636 97837
97837 50636 50638
60378 50638 50636
60378 60380 50638
97841 60380 60378
97835 102276 87899
97841 60378 87901
97843 70332 73448
90098 97844 93286
90098 93286 103250
90098 103250 100082
100082 103250 87902
109980 100082 87902
109982 100082 109980
97838 109982 5354
109982 2170 5354
109982 109980 2170
87896 5354 2170
70332 97842 73448
112170 97835 87899
109040 97835 112170
99138 102276 87893
31130 40974 40976
97837 40976 40974
97837 40974 87895
2172 97838 5354
15196 97834 2172
15196 2172 5354
12048 15196 5354
87896 12048 5354
87890 15196 12048
87897 64138 87891
87891 64138 64136
73770 64136 64138
73768 64136 73770
83612 73768 73770
83610 73768 83612
93602 83610 83612
93600 83610 93602
103572 93600 93602
103570 93600 103572
113466 103570 103572
113464 103570 113466
5684 113464 113466
5682 113464 5684
87892 5682 87898
87898 5682 5684
87903 64140 87897
87897 64140 64138
73772 64138 64140
73770 64138 73772
50978 54170 63818
50978 63818 60718
73448 97842 60718
63818 73448 60718
73450 73448 63818
80120 80122 87908
80122 73448 87908
73448 73450 87908
80122 97843 73448
97844 80122 93286
80122 90096 93286
80122 80120 90096
100080 103250 90096
90096 103250 93286
87902 103250 100080
87909 64142 87903
87903 64142 64140
73774 64140 64142
73772 64140 73774
83616 80432 97845
73772 83616 97845
73774 83616 73772
97851 80432 83616
100396 97852 103576
113468 97846 100396
50978 97850 54170
31130 40976 97833
97849 69990 87907
97841 69990 69992
73772 97845 80431
83612 73772 80431
73770 73772 83612
83612 80431 90413
83612 90413 93602
93602 90413 100395
93602 100395 103572
103572 100395 97846
113468 103572 97846
113466 103572 113468
5686 113466 113468
5684 113466 5686
87898 5684 87904
87904 5684 5686
87905 112172 87899
87899 112172 112170
97839 112170 112172
97839 112172 97847
99436 97848 102628
99436 102628 87906
109342 99436 87906
109344 99436 109342
109342 87900 109344
109344 87900 97840
87901 69990 97841
97849 69992 69990
103576 113468 100396
34322 31130 97833
31130 34322 21246
97825 79176 82318
97826 34950 34948
97826 34948 97824
41610 44748 87882
44748 34950 87882
44748 34948 34950
87880 44748 41610
87883 82320 87881
87881 82320 82318
97825 82318 82320
97825 82320 97827
72434 69378 87881
21880 97828 25062
34950 21880 25062
31764 34950 25062
87884 31764 25062
87882 34950 31764
79172 82320 87883
89170 97827 92310
92310 97827 87885
97827 82320 87885
82320 79172 87885
97829 89170 92310
97830 25064 25062
34950 97826 21880
97823 72434 87881
82318 97823 87881
79176 97823 82318
51566 64424 54780
70932 74056 61310
61310 74056 64424
80724 83896 70932
70932 83896 74056
87874 83896 80724
69382 97819 72432
97819 87877 72432
97819 87875 87877
97821 69382 72432
97822 44746 44744
97822 44744 97820
87876 44744 87878
87878 44744 44746
87879 72434 87877
87877 72434 72432
97821 72432 72434
97821 72434 97823
31766 97824 34948
44746 97822 31766
34948 44746 31766
44748 44746 34948
87878 44746 87880
87880 44746 44748
69378 72434 87879
97830 25062 97828
87884 25062 87886
87886 25062 25064
73766 70641 87887
83610 73766 73768
83608 73766 83610
93600 83608 83610
93598 83608 93600
103570 93598 93600
103568 93598 103570
113464 103568 103570
113462 103568 113464
87888 113462 2471
113462 5682 2471
113462 113464 5682
5682 87892 2471
89166 92312 87889
99142 97831 102276
102276 97831 87893
97831 92312 87893
92312 89166 87893
97835 99142 102276
1528 97836 4730
14564 97832 1528
14564 1528 4730
11406 14564 4730
87894 11406 4730
21246 24432 11406
11406 24432 14564
64136 73768 73766
21246 34322 24432
64136 73766 87887
64136 61017 87891
83608 80425 73766
73766 80425 70641
93598 90407 83608
83608 90407 80425
103568 100389 93598
93598 100389 90407
113462 110285 103568
103568 110285 100389
113462 87888 110285
87889 92312 87885
87885 92312 92310
97829 92310 92312
97829 92312 97831
11408 97832 14564
11408 14564 24432
11408 24432 21248
21248 24432 34322
21248 34322 31132
97833 31132 34322
12050 97834 15196
25064 97830 12050
25064 12050 15196
21878 25064 15196
87890 21878 15196
87886 25064 21878
61017 64136 87887
61310 64424 51566
113470 113468 103576
5686 113468 5688
87920 82674 87924
87924 82674 82676
70642 73778 87921
87925 83622 70642
83622 73778 70642
83622 83620 73778
93612 83620 83622
93610 83620 93612
103582 93610 93612
103580 93610 103582
113476 103580 103582
82674 72796 82676
113474 103580 113476
5692 113474 5694
15532 5692 5694
15530 5692 15532
25408 15530 15532
25406 15530 25408
35286 25406 25408
35284 25406 35286
87922 35284 87926
87926 35284 35286
97861 108745 87927
87927 108745 108741
5694 113474 113476
82676 72796 97860
72796 69671 97860
69671 72796 97858
35284 87922 32047
4092 917 87923
97859 10809 4092
10809 917 4092
10809 10805 917
10809 20639 10805
20643 20639 10809
30515 33638 87917
20639 30515 87917
20643 30515 20639
33638 30515 40353
33638 40353 43446
43446 40353 50023
43446 50023 53152
59765 87918 53152
50023 59765 53152
59769 59765 50023
59769 69379 59765
69383 69379 59769
79177 82334 87919
69379 79177 87919
69383 79177 69379
82334 79177 89171
82334 89171 92322
97857 92322 89171
921 4092 87923
108741 921 87923
108745 921 108741
97859 4092 921
97864 92666 97862
87928 92666 87932
87932 92666 92668
90408 93614 87929
87933 103586 90408
103586 93614 90408
103586 103584 93614
113480 103584 103586
113478 103584 113480
5698 113478 113480
5696 113478 5698
15536 5696 5698
15534 5696 15536
25412 15534 15536
25410 15534 25412
87930 25410 87934
87934 25410 25412
92040 88887 87935
87931 88887 92040
97865 87931 92040
97863 87931 97865
89457 92668 97864
97866 102640 99433
97866 99433 87932
89457 97866 87932
97864 92668 92666
25404 25406 35284
87927 98841 97861
87931 98841 98837
79465 82676 97860
97862 92666 89453
97862 89453 87924
79465 97862 87924
82676 79465 87924
92666 87928 89453
80426 83622 87925
87929 93614 80426
93614 83622 80426
93614 93612 83622
103584 93612 93614
103582 93612 103584
113478 103582 103584
113476 103582 113478
5696 113476 113478
5694 113476 5696
15534 5694 5696
15532 5694 15534
25410 15532 15534
25408 15532 25410
32048 35286 87930
35286 25410 87930
35286 25408 25410
87926 35286 32048
97863 98841 87931
87927 98837 98841
5688 113468 113470
25404 35284 32047
25404 15528 25406
60716 63818 50976
50976 63818 54170
70330 73450 60716
60716 73450 63818
87908 73450 70330
87915 64144 87909
87909 64144 64142
73776 64142 64144
73774 64142 73776
83618 73774 73776
83616 73774 83618
41314 41312 50976
93608 90414 97851
83618 93608 83616
103576 97852 90414
93608 103576 90414
103578 103576 93608
113472 103576 103578
113470 103576 113472
5690 113470 113472
5688 113470 5690
15528 5688 5690
15526 5688 15528
87910 15526 22173
83616 93608 97851
41314 50976 54170
97850 41314 54170
41314 31466 41312
87904 5686 12335
5686 15526 12335
5686 5688 15526
15526 87910 12335
102282 99139 87911
109041 112172 87905
109041 87905 99139
97853 109041 99139
102282 97853 99139
97847 112172 109041
79464 97854 82672
79464 82672 92660
79464 92660 89456
102628 97848 89456
102628 89456 92660
99432 102628 92660
87912 99432 92660
87906 102628 99432
87907 79786 97849
97849 79786 79788
97855 79788 79786
97855 79786 87913
31466 97856 34648
31466 34648 87914
41312 31466 87914
15526 25404 22173
15526 15528 25404
25404 87916 22173
33638 30511 87917
11738 1858 1856
11738 11740 1858
21576 11740 11738
21576 21578 11740
97856 21578 34648
21578 31464 34648
21578 21576 31464
87914 34648 31464
61018 64144 87915
87921 73778 61018
73778 64144 61018
73778 73776 64144
83620 73776 73778
83618 73776 83620
93610 83618 83620
93608 83618 93610
103580 93608 93610
103578 93608 103580
113474 103578 103580
113472 103578 113474
5692 113472 113474
5690 113472 5692
15530 5690 5692
15528 5690 15530
25406 15528 15530
1856 1858 109666
87916 25404 32047
1856 109666 109664
109664 99758 99756
43446 40349 33638
33638 40349 30511
53152 50019 43446
43446 50019 40349
53152 87918 50019
82334 79173 87919
92322 89167 82334
82334 89167 79173
99143 102282 87911
99143 87911 89167
97857 99143 89167
92322 97857 89167
97853 102282 99143
69670 97858 72796
82672 97854 69670
72796 82672 69670
82674 82672 72796
89452 92660 87920
92660 82674 87920
92660 82672 82674
87912 92660 89452
87913 89768 97855
97855 89768 89770
99756 89770 89768
99756 99758 89770
109664 109666 99758
93538 90411 87800
51566 54780 87873
54470 44742 44744
30809 20937 20939
33930 87830 30809
87831 72742 87827
87827 72742 72740
82620 79462 97779
72740 82620 97779
72742 82620 72740
97783 79462 82620
80727 83864 97780
97784 93860 90711
97784 90711 87828
30809 20939 97782
80727 97784 87828
93860 87832 90711
87833 91980 87829
87829 91980 91978
97781 91978 91980
97781 91980 97785
30811 33930 97782
97786 43736 40649
97786 40649 87830
30811 97786 87830
33930 30811 87830
43736 87834 40649
83864 80727 87828
33930 30809 97782
20939 20937 11105
11105 20937 11103
97773 91976 97777
109037 87822 97774
109037 97774 109039
4342 1211 97778
1211 109039 97778
1211 109037 109039
4342 87826 1211
87827 72740 87823
87823 72740 72738
97775 72738 72740
97775 72740 97779
70935 74022 97776
97780 83864 80723
97780 80723 87824
70935 97780 87824
74022 70935 87824
83864 87828 80723
87829 91978 87825
87825 91978 91976
97777 91976 91978
97777 91978 97781
1213 4342 97778
11103 87826 4342
1213 11103 4342
11105 11103 1213
63108 60063 87835
60063 63108 87831
63108 72742 87831
63108 72744 72742
90717 97792 87836
93862 90717 87836
103836 87838 100701
87837 98836 97789
97789 98836 98840
97793 98840 98836
97793 98836 87839
50315 53454 97790
53454 50315 60067
53454 60067 63110
63110 60067 69669
63110 69669 72746
97791 72746 69669
97794 103838 103836
97794 103836 97792
87838 103836 87840
87840 103836 103838
108744 97793 111820
97793 87841 111820
97793 87839 87841
97795 108744 111820
97796 103840 103838
97796 103838 97794
87840 103838 87842
87842 103838 103840
97792 100701 87836
97773 91974 91976
97792 103836 100701
97787 82622 79463
82622 72742 72744
82620 72742 82622
97783 82620 82622
97783 82622 97787
97788 93862 93860
97788 93860 97784
87832 93860 87836
87836 93860 93862
88886 91980 87833
97785 91980 88886
87837 97785 88886
97789 97785 87837
40651 43736 97786
97790 53454 50311
97790 50311 87834
40651 97790 87834
43736 40651 87834
50311 53454 87835
53454 63108 87835
53454 63110 63108
72746 63108 63110
72744 63108 72746
72746 97791 79463
82622 72746 79463
72744 72746 82622
90717 93862 97788
108740 111820 87841
87821 91976 91974
74022 87824 70931
97755 113402 110289
22177 25336 97756
32045 87804 25336
22177 32045 25336
32051 32045 22177
45012 41899 97760
41899 32051 97760
41899 32045 32051
45012 87808 41899
101926 98835 87809
108743 111800 87805
103510 110289 113402
108743 87805 98835
101926 97761 98835
97757 111800 108743
97762 92258 89165
87806 97762 89165
97758 97762 87806
92258 87810 89165
87811 53440 87807
87807 53440 53438
97759 53438 53440
97759 53440 97763
41903 45012 97760
97761 108743 98835
103510 100393 110289
100393 103510 97754
97753 53438 97759
103510 110283 100387
97755 2475 113402
2475 110283 113402
2475 2469 110283
2475 12333 2469
12339 12333 2475
25336 22171 97756
22171 12339 97756
22171 12333 12339
25336 87804 22171
111800 108739 87805
919 4022 87801
919 87801 108739
97757 919 108739
111800 97757 108739
97751 4022 919
69381 72384 97752
79171 87802 72384
69381 79171 72384
79175 79171 69381
79175 97758 79171
79171 97758 87806
87807 53438 87803
87803 53438 53436
97753 53436 53438
51565 87808 45012
41903 51565 45012
51569 51565 41903
51569 97764 51565
87819 63100 87815
87815 63100 63098
97767 63098 63100
97767 63100 97771
61313 64386 97768
61313 97772 64386
97772 87816 64386
97772 87820 87816
87821 91974 87817
87817 91974 91972
97769 91972 91974
97769 91974 97773
99141 102224 97770
99141 97774 102224
97774 87818 102224
97774 87822 87818
60062 63100 87819
69668 97771 72738
72738 97771 87823
97771 63100 87823
63100 60062 87823
97775 69668 72738
97776 74022 70931
87820 97776 70931
97772 97776 87820
87818 102222 102224
87825 91976 87821
87814 102222 87818
97770 102224 102222
51565 97764 87812
101926 87809 98839
87809 97765 98839
87809 87813 97765
97761 101926 98839
89169 92258 97762
97766 102222 99137
97766 99137 87810
89169 97766 87810
92258 89169 87810
102222 87814 99137
50310 53440 87811
60066 97763 63098
63098 97763 87815
97763 53440 87815
53440 50310 87815
97767 60066 63098
97768 64386 61309
87812 97768 61309
97764 97768 87812
64386 87816 61309
91972 88885 87817
87813 88885 91972
97769 87813 91972
97765 87813 97769
97770 102222 97766
87872 54470 51270
920 97795 4046
97795 111820 87843
64420 54772 54774
64418 54772 64420
74052 64418 64420
74050 64418 74052
83892 74050 74052
83890 74050 83892
93888 83890 83892
93884 83890 93888
103860 93884 93888
103856 93884 103860
87862 103856 87866
54772 45048 54774
87866 103856 103860
40352 97813 43420
43420 97813 87867
97813 33610 87867
33610 30510 87867
97815 40352 43420
51274 97816 54468
51274 54468 64120
51274 64120 61022
61022 64120 87868
70640 61022 87868
70646 61022 70640
30510 33610 87863
54774 45048 45050
87861 45050 45048
87865 45050 87861
45048 45046 35252
54772 45046 45048
54770 45046 54772
64418 54770 54772
64416 54770 64418
74050 64416 64418
74048 64416 74050
83890 74048 74050
83888 74048 83890
93884 83888 83890
93882 83888 93884
87858 93882 100703
93882 103856 100703
93882 93884 103856
103856 87862 100703
30514 97811 33610
97811 87863 33610
97811 87859 87863
97813 30514 33610
80430 97814 83592
80430 83592 87864
90406 80430 87864
90412 80430 90406
90406 87860 90412
90412 87860 97812
97814 70646 83592
70646 80424 83592
70646 70640 80424
87864 83592 80424
87868 64120 61016
41900 45052 87869
87873 54780 41900
54780 45052 41900
54780 54778 45052
64424 54778 54780
64422 54778 64424
74056 64422 64424
74054 64422 74056
83896 74054 74056
83894 74054 83896
90714 93890 87874
93890 83896 87874
93890 83894 83896
87870 93890 90714
50018 53128 87871
53128 50018 97817
50018 59768 97817
50018 59764 59768
97819 59768 59764
97819 59764 87875
97820 44744 44742
97820 44742 97818
51270 54470 87876
54470 44744 87876
64120 54468 54470
45048 35252 32046
64120 54470 87872
54470 54468 44742
87869 45052 87865
87865 45052 45050
54778 45050 45052
54774 45050 54778
64422 54774 54778
64420 54774 64422
74054 64420 64422
74052 64420 74054
83894 74052 74054
83892 74052 83894
93890 83892 83894
93888 83892 93890
100704 103860 87870
103860 93890 87870
103860 93888 93890
87866 103860 100704
40348 43420 87867
50022 97815 53128
53128 97815 87871
97815 43420 87871
43420 40348 87871
97817 50022 53128
41614 97818 44742
54468 97816 41614
44742 54468 41614
61016 64120 87872
4046 97795 87843
87861 45048 32046
32046 35252 22172
97802 93872 97800
87846 93872 87848
87848 93872 93874
87849 23722 87847
87847 23722 23720
97801 23720 23722
97801 23722 97803
80728 97804 83882
93874 97802 80728
93874 80728 83882
90712 93874 83882
97802 93874 93872
87850 90712 83882
87851 23724 87849
87849 23724 23722
97803 23722 23724
97803 23724 97805
61314 97806 64412
61314 64412 74044
61314 74044 70936
83882 97804 70936
74044 83882 70936
83884 83882 74044
87850 83882 87852
87848 93874 90712
97799 23720 97801
97799 23718 23720
23720 23718 13860
111820 108740 87843
920 4046 13858
920 13858 10808
97797 10808 13858
97798 103842 103840
97798 103840 97796
87842 103840 87844
87844 103840 103842
916 4046 87843
87845 13860 916
13860 4046 916
13860 13858 4046
23718 20642 97797
13858 23718 97797
13860 23718 13858
97799 20642 23718
90718 97800 93872
103842 97798 90718
103842 90718 93872
100702 103842 93872
87846 100702 93872
87844 103842 100702
10804 13860 87845
87847 23720 10804
23720 13860 10804
87852 83882 83884
87853 23726 87851
87851 23726 23724
97805 23724 23726
32052 45046 41904
54768 97808 41904
45046 54768 41904
54770 54768 45046
64416 54768 54770
64414 54768 64416
74048 64414 64416
74046 64414 74048
83888 74046 74048
83886 74046 83888
93882 83886 83888
93880 83886 93882
87854 93880 87858
87858 93880 93882
20638 23728 87855
97809 23728 20638
87859 97809 20638
97811 97809 87859
100394 97812 87860
100394 87860 100388
97810 100394 113440
100394 110284 113440
100394 100388 110284
87856 113440 110284
22172 25372 87857
32052 35252 45046
22172 35252 25372
22178 35252 32052
12340 12334 22178
97805 23726 97807
51570 97808 54768
64412 97806 51570
54768 64412 51570
64414 64412 54768
74046 64412 64414
74044 64412 74046
83886 74044 74046
[truncated: 3,878,626 more chars]
