# Supplementary material for: Modeling of the Electrostatic Interaction and Catalytic Activity of [NiFe] Hydrogenases on a Planar Electrode
Source: J Phys Chem B. 2022 Oct 21;126(43):8777–90. doi: 10.1021/acs.jpcb.2c05371 (PMC9639099; doi:10.1021/acs.jpcb.2c05371)
Supplement: Supplementary file 1 — jp2c05371_si_001.zip [file jp2c05371_si_001.zip › Supplementary data/1e3d_5_theta_120_phi_248/geometry/1e3d_5_theta_120_phi_248_stern.vert]

-1.43800 -36.40500 24.68300
-0.91600 -36.50700 24.77200
-2.87500 -36.44500 25.24900
0.59600 -36.47800 25.28400
-3.41500 -36.45300 25.74700
1.11100 -36.46100 25.72200
-3.80600 -36.36100 26.17100
1.52100 -36.45000 26.28000
-3.97200 -36.44500 26.66900
1.70500 -36.49800 26.75500
-4.07300 -36.52200 27.19500
1.91600 -36.39100 27.25000
-4.23900 -36.37700 27.65300
1.95600 -36.39300 27.72800
-4.23400 -36.35400 28.15600
1.95000 -36.35300 28.25100
-4.00400 -36.52200 28.64400
1.70100 -36.48500 28.83900
-3.85500 -36.41500 29.21400
1.56900 -36.44700 29.21200
-3.45900 -36.46800 29.73600
1.15800 -36.49000 29.76300
-2.94300 -36.45700 30.23100
0.64800 -36.47900 30.24700
-1.98800 -36.54100 30.64500
-0.32500 -36.41500 30.76200
-1.40300 -30.44900 20.25000
1.63200 -30.48000 20.18600
-1.95200 -30.46500 20.72400
2.57900 -30.49800 20.73100
-2.42000 -30.46700 21.20900
3.20300 -30.53200 21.17200
-3.48300 -30.48600 21.71100
3.67300 -30.55400 21.67700
-4.37300 -30.44600 22.23500
4.07500 -30.52800 22.25500
-4.92400 -30.41500 22.71000
4.44200 -30.42000 22.79300
-5.55800 -30.45100 23.17700
4.57900 -30.49300 23.31100
-6.04900 -30.44600 23.66700
4.71500 -30.51900 23.73900
-6.43900 -30.46400 24.26900
5.58700 -30.46500 24.22700
-6.82000 -30.43200 24.79600
6.67100 -30.48200 24.71000
-7.04600 -30.50500 25.19200
7.18800 -30.50800 25.19400
-7.41200 -30.45900 25.68500
7.60500 -30.46000 25.73000
-7.54200 -30.52200 26.15600
7.88400 -30.38700 26.26800
-7.75500 -30.42400 26.68100
7.96200 -30.39900 26.72800
-7.77700 -30.37500 27.20400
7.98300 -30.39400 27.22800
-7.50800 -30.56000 27.70100
7.94700 -30.34700 27.74300
-7.43900 -30.42500 28.22800
7.67500 -30.48000 28.32800
-7.24000 -30.51200 28.62100
7.60700 -30.46500 28.81100
-6.95400 -30.49900 29.21800
7.61300 -30.46400 29.31100
-6.57300 -30.49600 29.79000
7.58900 -30.43300 29.81100
-6.24800 -30.50200 30.13100
7.50400 -30.42100 30.21100
-5.36700 -30.49500 30.71800
7.17700 -30.45100 30.84200
-3.58800 -30.53000 31.23600
0.06700 -30.37500 31.23300
2.53600 -30.47700 31.23900
6.98500 -30.40900 31.17500
3.08600 -30.44900 31.72700
6.48500 -30.36700 31.69300
-20.04600 -24.42400 18.69200
-18.04700 -24.48000 18.77700
-4.27400 -24.41400 18.73800
-2.41500 -24.55000 18.73600
-20.98500 -24.47500 19.21000
-16.44800 -24.47000 19.29100
-5.53800 -24.33800 19.21500
-0.93800 -24.51700 19.24100
-21.48900 -24.48000 19.69300
-15.89300 -24.49000 19.67200
-6.93700 -24.37500 19.75200
2.14900 -24.53300 19.68800
-21.90100 -24.44100 20.28100
-14.99900 -24.41600 20.25300
-7.50500 -24.37500 20.20800
2.71200 -24.43900 20.15100
-22.04600 -24.49100 20.70700
-14.51300 -24.44300 20.78900
-8.75200 -24.43600 20.74900
3.55900 -24.49800 20.72600
-22.24200 -24.37200 21.16500
-14.30800 -24.49000 21.25700
-9.58400 -24.45500 21.17700
7.51800 -24.43800 21.24000
-22.27100 -24.39200 21.64400
-14.05700 -24.41800 21.83500
-10.32300 -24.46300 21.73000
8.65800 -24.46300 21.71800
-22.25000 -24.36500 22.16900
-14.03400 -24.43100 22.31100
-10.81300 -24.42700 22.21500
9.46500 -24.43100 22.29400
-22.03800 -24.48700 22.70400
-13.99700 -24.45500 22.81100
-10.98500 -24.50800 22.66000
9.69700 -24.48800 22.74400
-21.83300 -24.47500 23.17900
-13.93100 -24.46900 23.31100
-11.38400 -24.45700 23.17500
9.97300 -24.42400 23.27500
-21.49700 -24.52100 23.74500
-13.97500 -24.46300 23.77700
-12.01600 -24.46000 23.65200
10.03400 -24.44100 23.81100
-21.28900 -24.50800 24.20600
-14.26700 -24.52300 24.26900
-12.32100 -24.45500 24.17800
10.05300 -24.46000 24.31100
-21.02100 -24.50800 24.70600
-14.52100 -24.47000 24.70000
-12.34300 -24.45000 24.64400
10.18300 -24.48500 24.73800
-20.75100 -24.46200 25.11000
-14.97600 -24.44900 25.19900
-12.48800 -24.45900 25.12100
12.96100 -24.42700 25.24100
-20.06200 -24.57600 25.75700
-15.49700 -24.37600 25.70400
-12.79300 -24.43500 25.69900
13.97800 -24.40700 25.76600
-19.29600 -24.48300 26.20700
-16.46800 -24.39300 26.22200
-12.86500 -24.43600 26.14400
14.42400 -24.40900 26.29900
-12.82900 -24.43700 26.62900
14.58200 -24.47500 26.81100
-12.51900 -24.47500 27.20400
14.67400 -24.49600 27.31100
-12.06000 -24.48700 27.72200
14.69200 -24.49000 27.81100
-11.93100 -24.46700 28.14400
14.64000 -24.45500 28.31100
-11.95400 -24.49900 28.69200
14.51800 -24.43700 28.69800
-12.10600 -24.52100 29.19000
14.08900 -24.45500 29.28500
-12.38300 -24.45700 29.75700
13.56100 -24.44800 29.77400
-12.51100 -24.50400 30.21500
12.95200 -24.44600 30.25400
-12.80700 -24.43500 30.70000
12.60300 -24.46100 30.76700
-13.36800 -24.44000 31.18500
12.15100 -24.48000 31.33500
13.20400 -24.44400 31.22400
14.98500 -24.45900 31.34900
-13.93400 -24.45900 31.69800
12.22900 -24.48200 31.73300
12.95600 -24.46600 31.60300
15.22900 -24.47600 31.73100
-14.07000 -24.48200 32.14400
15.48000 -24.43300 32.31400
-14.08400 -24.50200 32.60400
15.42500 -24.43400 32.74500
-14.47400 -24.51000 33.18600
15.07400 -24.44900 33.26900
-15.46500 -24.45100 33.66700
13.48400 -24.45100 33.78100
-15.99000 -24.47000 34.14300
13.13100 -24.47000 34.31900
-16.35400 -24.44800 34.68600
13.04400 -24.43200 34.81100
-16.45000 -24.45800 35.14400
12.94200 -24.41800 35.18400
-16.44700 -24.47500 35.64400
12.68900 -24.44500 35.76700
-16.42300 -24.47900 36.14400
12.47200 -24.41400 36.24400
-16.39800 -24.42500 36.69200
12.10000 -24.45900 36.73000
-16.28900 -24.41900 37.21400
-8.26600 -24.48300 37.27000
-7.50000 -24.46200 37.17200
11.59700 -24.39600 37.22900
19.20300 -24.33500 37.23200
21.12700 -24.52200 37.23400
-16.05500 -24.49900 37.71600
-6.92700 -24.45200 37.78100
-6.03800 -24.47700 37.68100
5.99300 -24.44800 37.78000
9.03900 -24.51800 37.70600
10.54500 -24.39200 37.73200
18.15300 -24.35000 37.72700
22.73400 -24.54200 37.70200
-15.81200 -24.47200 38.17700
5.70500 -24.51000 38.33000
17.48200 -24.42200 38.20700
23.58800 -24.54200 38.23600
-15.38900 -24.43700 38.71800
5.68800 -24.51600 38.81100
17.04700 -24.40500 38.69400
24.08900 -24.54200 38.73900
-14.80900 -24.43200 39.21000
5.74900 -24.52200 39.23800
16.72400 -24.44100 39.25700
24.46600 -24.54200 39.28400
-14.42200 -24.50800 39.64800
6.08300 -24.45100 39.73400
16.54900 -24.42700 39.72000
24.68700 -24.49100 39.75400
-14.36500 -24.49300 40.19200
6.39100 -24.39200 40.26600
16.48000 -24.48600 40.22800
24.86800 -24.53800 40.30200
-14.48800 -24.49300 40.72800
6.49700 -24.41200 40.72800
16.47700 -24.51000 40.72800
24.93700 -24.45800 40.72800
-14.59500 -24.52400 41.19200
6.56300 -24.40000 41.26300
16.51300 -24.51300 41.22800
24.96200 -24.45800 41.22800
-14.77000 -24.37800 41.65000
6.51900 -24.42300 41.81100
16.48500 -24.51200 41.71700
24.93200 -24.40800 41.67800
-14.79000 -24.38800 42.14400
6.42800 -24.42600 42.25600
16.17900 -24.38100 42.23000
24.85200 -24.41400 42.11600
-14.78200 -24.39100 42.63900
6.18800 -24.47500 42.83500
16.08700 -24.43600 42.64400
24.65200 -24.47500 42.66600
-14.58800 -24.54800 43.18000
6.02000 -24.43700 43.25500
16.02500 -24.46700 43.14400
24.41000 -24.37500 43.15400
-14.51100 -24.55400 43.63200
5.57700 -24.44500 43.77900
16.05200 -24.47100 43.64400
24.02100 -24.37500 43.68000
-14.44400 -24.50100 44.14400
4.98600 -24.42900 44.25800
16.15800 -24.44800 44.12000
23.48700 -24.37500 44.18400
-14.30700 -24.45300 44.61000
-6.87100 -24.42000 44.76800
-6.36200 -24.49200 44.67700
1.00800 -24.45200 44.78500
1.98100 -24.48100 44.71600
4.44700 -24.44300 44.74100
16.55900 -24.46200 44.66700
22.56700 -24.37500 44.73400
-13.86900 -24.38900 45.24400
-7.77900 -24.51200 45.27400
-5.59000 -24.51300 45.22600
0.65600 -24.46100 45.33500
2.07400 -24.46300 45.14400
4.23800 -24.47600 45.31700
17.48500 -24.54600 45.15400
21.46300 -24.33700 45.22500
-13.01900 -24.46800 45.73700
-8.34600 -24.41100 45.73600
-5.35300 -24.47600 45.68500
0.50600 -24.44500 45.75500
2.15400 -24.45000 45.62100
4.17100 -24.46900 45.72400
18.63100 -24.49800 45.69700
20.48900 -24.36800 45.71300
-10.34300 -24.49500 46.20800
-9.88100 -24.40200 46.23200
-4.93200 -24.45300 46.23000
0.07600 -24.45300 46.27400
2.50600 -24.46100 46.19300
3.63900 -24.45600 46.28700
4.21000 -24.45800 46.21300
5.53400 -24.45600 46.33800
-4.38800 -24.50400 46.63100
-0.53000 -24.44200 46.75100
2.13400 -24.45100 46.68100
3.08700 -24.45600 46.78300
4.15400 -24.45600 46.63900
5.60200 -24.45300 46.81100
0.19100 -24.44700 47.21000
3.52400 -24.46600 47.28700
4.46100 -24.46500 47.19100
5.45900 -24.44000 47.23500
-0.28200 -24.43700 47.71600
4.11400 -24.48200 47.82400
-0.44900 -24.45300 48.13700
4.24200 -24.48700 48.24800
-0.75600 -24.42600 48.71900
4.45700 -24.43100 48.82800
-0.86100 -24.44200 49.14400
4.51300 -24.44100 49.31100
-0.86800 -24.45700 49.64400
4.52500 -24.43200 49.81100
-0.81000 -24.44400 50.12400
4.45100 -24.43100 50.26000
-0.52900 -24.49000 50.70300
4.17900 -24.46600 50.83800
-0.31500 -24.40100 51.20300
4.00700 -24.43400 51.18300
0.17900 -24.37600 51.74000
3.51100 -24.43000 51.69300
18.57200 -24.45000 51.67400
20.70800 -24.48300 51.75300
1.48700 -24.50200 52.17900
2.18800 -24.41000 52.26800
18.13200 -24.44700 52.19600
21.15800 -24.46700 52.26800
17.99800 -24.46400 52.64400
21.43300 -24.41600 52.84200
17.98400 -24.47900 53.14400
21.40900 -24.43000 53.25500
18.07100 -24.47100 53.64100
21.17500 -24.45700 53.83300
18.45000 -24.48300 54.20900
20.97200 -24.42600 54.23700
19.11200 -24.46700 54.66600
20.06800 -24.43000 54.77500
7.65400 -18.39200 11.71600
9.98000 -18.42200 11.75300
-1.55900 -18.43800 12.19700
0.67900 -18.54100 12.22200
7.15400 -18.42700 12.21100
10.53100 -18.46700 12.33900
-2.49500 -18.42500 12.70700
2.17000 -18.52000 12.74100
6.95600 -18.46700 12.60800
10.73100 -18.49000 12.73500
-3.01300 -18.47500 13.24600
3.50000 -18.49100 13.24000
6.66200 -18.43900 13.18000
10.99000 -18.42800 13.31700
-21.03500 -18.46800 13.72300
-19.41800 -18.49400 13.76100
-17.99200 -18.43600 13.71600
-14.97200 -18.54200 13.74300
-3.34800 -18.42800 13.70400
4.51000 -18.55200 13.76500
6.15900 -18.38500 13.71700
11.01000 -18.42200 13.81100
-21.96300 -18.41200 14.18400
-14.26900 -18.55300 14.17800
-3.57200 -18.44700 14.18700
10.93300 -18.42200 14.24800
-23.38900 -18.44800 14.75300
-13.44300 -18.54200 14.73900
-3.78300 -18.37700 14.66000
10.65100 -18.46200 14.82800
-24.00800 -18.48100 15.19400
-12.46900 -18.54200 15.25200
-4.01700 -18.42900 15.10900
10.55400 -18.44200 15.31100
-24.47000 -18.47200 15.70800
-11.91300 -18.54200 15.73600
-5.41800 -18.38900 15.73000
10.44800 -18.44400 15.77600
-24.80100 -18.37100 16.16500
-11.42200 -18.54700 16.29400
-6.25500 -18.41900 16.29000
10.23700 -18.51600 16.35100
-24.93700 -18.39400 16.63600
-11.00300 -18.47500 16.79400
-6.58000 -18.41600 16.62200
10.16300 -18.46000 16.81100
-24.96200 -18.46500 17.14400
-10.74800 -18.56600 17.27000
-6.97200 -18.46000 17.26400
10.00500 -18.43200 17.25800
-24.95600 -18.43300 17.69200
-10.42500 -18.47200 17.71700
-7.20900 -18.33800 17.68100
9.69000 -18.47900 17.83700
-24.84100 -18.42300 18.21800
-10.00700 -18.46200 18.20300
-7.37200 -18.37400 18.15500
9.67900 -18.47000 18.26200
-24.54800 -18.54800 18.67700
-9.39700 -18.52500 18.69100
-7.83900 -18.37300 18.73800
10.12400 -18.49700 18.76900
-24.40800 -18.47900 19.14400
11.65700 -18.48400 19.18700
-24.39600 -18.47900 19.69200
12.99300 -18.44100 19.80400
-24.56700 -18.46400 20.13500
13.62100 -18.48600 20.27700
-25.02700 -18.46400 20.74600
14.07200 -18.40100 20.74500
-25.34900 -18.42700 21.20400
14.37400 -18.43800 21.32700
-25.58500 -18.44500 21.69100
14.49200 -18.43300 21.72800
-25.75200 -18.38200 22.15700
14.55000 -18.48800 22.26300
-25.81300 -18.43500 22.64400
14.60000 -18.45800 22.72800
-25.81800 -18.45000 23.14400
14.68800 -18.46100 23.26300
-25.76400 -18.40200 23.68000
14.90400 -18.50300 23.82100
-25.57900 -18.49800 24.21500
15.18900 -18.45800 24.15400
-25.35200 -18.49200 24.71300
17.22500 -18.46200 24.70600
-25.07800 -18.56700 25.17200
18.24200 -18.46600 25.19000
-24.94900 -18.52200 25.63300
18.97200 -18.54200 25.78200
-24.96800 -18.47300 26.14400
19.41900 -18.54200 26.30300
-24.95500 -18.47600 26.64400
19.70500 -18.50100 26.74000
-24.87800 -18.42100 27.22500
19.96200 -18.49300 27.24100
-24.55500 -18.54900 27.68300
20.13200 -18.45800 27.72800
-24.33300 -18.41100 28.20300
20.23500 -18.47800 28.26300
-23.54200 -18.54700 28.65800
20.26700 -18.54100 28.78800
-22.42100 -18.48800 29.18600
20.41100 -18.41300 29.27900
-22.05800 -18.49700 29.70200
20.38400 -18.42800 29.73100
-21.99300 -18.49900 30.14400
20.17200 -18.47600 30.31400
-21.94000 -18.47900 30.64400
19.99700 -18.44200 30.74500
-21.83000 -18.40300 31.21500
19.47900 -18.42400 31.25100
-21.56800 -18.57000 31.71400
18.69700 -18.48700 31.84700
-21.56000 -18.51800 32.22800
18.56000 -18.45900 32.31100
-21.51600 -18.45200 32.76300
18.60900 -18.46400 32.77200
-21.41500 -18.45800 33.22800
18.94500 -18.44500 33.34800
-21.33400 -18.52000 33.66600
19.02000 -18.45400 33.81100
-21.38800 -18.45800 34.22800
19.00700 -18.44000 34.31100
-21.39900 -18.45800 34.72800
18.97400 -18.45000 34.81100
-21.37000 -18.40800 35.17800
19.12000 -18.49400 35.24600
-21.25300 -18.47200 35.63100
19.65800 -18.53500 35.71300
-21.21700 -18.39300 36.14400
21.13900 -18.53600 36.21500
-21.25800 -18.40500 36.64400
21.70500 -18.55900 36.65700
-21.28900 -18.44200 37.14400
22.19500 -18.53400 37.14600
-21.27200 -18.44400 37.64400
22.61800 -18.51600 37.73100
-21.23200 -18.38000 38.15900
22.89900 -18.53600 38.30200
-21.04300 -18.52900 38.64800
23.10700 -18.48000 38.75100
-20.90400 -18.52800 39.14900
23.52000 -18.50300 39.23900
-20.90800 -18.52100 39.65600
26.59500 -18.48800 39.78300
-21.31300 -18.43300 40.27100
27.17200 -18.50600 40.20400
-21.58200 -18.47500 40.62900
27.59500 -18.51700 40.66300
-21.89400 -18.51400 41.22900
28.12800 -18.52000 41.24500
-22.06900 -18.49800 41.71700
28.50200 -18.54100 41.78900
-22.23600 -18.41400 42.21800
28.73300 -18.48800 42.24200
-22.28800 -18.45800 42.72800
28.89900 -18.43800 42.74400
-22.25800 -18.43700 43.28700
28.96000 -18.45500 43.22800
-22.14000 -18.49200 43.85500
28.96500 -18.43700 43.72800
-22.02700 -18.50800 44.27800
28.91300 -18.34800 44.24700
-21.84000 -18.47800 44.75500
28.74400 -18.43600 44.76900
-21.54800 -18.52300 45.30700
28.55400 -18.51100 45.22800
-21.26800 -18.48800 45.66600
28.54200 -18.39900 45.76300
-20.80000 -18.49400 46.15100
28.60200 -18.45700 46.26800
-20.00500 -18.49300 46.82700
28.97600 -18.44000 46.79200
-19.48900 -18.48600 47.30300
29.19800 -18.48300 47.24700
-18.81800 -18.48600 47.70500
29.46800 -18.41500 47.82700
-17.57400 -18.49100 48.29300
29.49300 -18.41300 48.31100
-17.29200 -18.51200 48.63000
29.44200 -18.41700 48.69100
-16.86400 -18.48800 49.11900
29.14100 -18.44100 49.32800
-16.32200 -18.49200 49.61800
28.94100 -18.41700 49.66500
-15.93500 -18.54400 50.18300
28.54200 -18.44800 50.22100
-15.59100 -18.50800 50.75700
28.27600 -18.48700 50.81200
-15.28000 -18.47600 51.11900
28.16900 -18.50800 51.27800
-14.81100 -18.56400 51.64900
28.05900 -18.45800 51.72800
-14.43300 -18.50600 52.24600
-7.90000 -18.37500 52.24000
-6.39700 -18.54200 52.21600
27.94300 -18.40800 52.17800
-14.00500 -18.45600 52.81200
-8.41700 -18.37500 52.70600
-4.79900 -18.48300 52.70800
27.85400 -18.40000 52.62700
-13.54600 -18.48100 53.25600
-8.95400 -18.41100 53.22300
-3.88400 -18.48800 53.21700
27.67700 -18.49400 53.19800
-12.83500 -18.57000 53.71900
-9.84800 -18.37000 53.74100
0.46800 -18.47000 53.75600
27.47300 -18.37500 53.68000
1.20600 -18.57700 54.21400
27.10900 -18.37500 54.23700
1.56400 -18.49400 54.71300
26.63000 -18.37500 54.74500
1.76800 -18.48500 55.17100
25.99000 -18.37500 55.19900
2.06800 -18.49400 55.69700
24.08300 -18.38900 55.73100
2.50800 -18.54200 56.26800
22.43800 -18.41400 56.24600
3.03400 -18.54200 56.74500
22.09900 -18.45300 56.81200
3.49200 -18.50800 57.22700
22.07100 -18.46900 57.31100
3.68200 -18.47600 57.63900
22.21700 -18.48300 57.74600
3.73400 -18.40300 58.14400
22.53100 -18.46000 58.32600
3.70000 -18.39800 58.64400
22.61100 -18.47300 58.81100
3.70600 -18.40300 59.14400
22.59300 -18.46100 59.31100
3.76900 -18.36300 59.65700
22.52200 -18.42100 59.81100
4.02900 -18.46400 60.19300
22.42700 -18.40900 60.17600
4.22700 -18.41400 60.70700
22.15500 -18.41600 60.82600
4.40600 -18.56900 61.21000
21.95000 -18.35200 61.28300
4.43200 -18.48100 61.76300
14.53500 -18.45500 61.78300
15.49100 -18.49300 61.71700
21.56700 -18.43700 61.71200
4.54100 -18.45800 62.22800
12.56800 -18.46300 62.26100
12.89400 -18.47500 62.19100
14.21800 -18.46200 62.28200
15.69700 -18.46100 62.14400
21.03800 -18.37200 62.20700
4.70300 -18.47200 62.60300
12.03500 -18.44500 62.77100
12.73800 -18.45700 62.69200
14.40200 -18.44600 62.79700
15.73900 -18.43600 62.64400
19.46900 -18.44600 62.72000
5.07400 -18.46400 63.18800
11.14900 -18.45600 63.29300
12.94000 -18.46600 63.21300
14.15300 -18.46000 63.30300
15.73400 -18.43600 63.11100
18.01000 -18.45000 63.28700
5.54700 -18.51900 63.64100
9.59400 -18.43700 63.78600
16.03700 -18.45900 63.66300
17.63600 -18.45800 63.79600
6.56400 -18.51400 64.21400
8.62800 -18.40900 64.24300
-16.00500 -12.47100 8.71400
-13.01000 -12.43500 8.81300
-16.79800 -12.41200 9.21200
-12.47600 -12.41000 9.25700
-17.32300 -12.43800 9.70200
-12.09800 -12.39500 9.76800
-25.34700 -12.43700 10.26700
-22.86500 -12.52300 10.23200
-17.87500 -12.44500 10.18400
-11.91900 -12.43200 10.26300
-25.96500 -12.46800 10.71900
-19.94700 -12.52200 10.73500
-18.45900 -12.46600 10.65500
-11.84900 -12.49800 10.81100
-26.42800 -12.45500 11.24400
-11.82600 -12.49400 11.31100
7.98100 -12.42000 11.27000
9.64300 -12.52800 11.13800
-26.86200 -12.44000 11.76200
-11.86200 -12.45800 11.81100
-1.02700 -12.42900 11.69900
2.03500 -12.44900 11.81100
7.07200 -12.45500 11.79000
10.55000 -12.52900 11.65500
-27.77200 -12.38700 12.27400
-11.96300 -12.43800 12.21600
-1.75500 -12.50900 12.26600
2.67000 -12.49300 12.12600
6.64100 -12.45700 12.33600
11.03600 -12.47500 12.24100
-28.28500 -12.36600 12.72700
-12.29100 -12.50600 12.84500
-2.00500 -12.48800 12.65500
3.62800 -12.54200 12.69300
6.46100 -12.41200 12.73900
11.47300 -12.55500 12.66200
-28.50600 -12.45600 13.12000
-12.35600 -12.51000 13.30300
-2.32400 -12.47400 13.33400
4.21400 -12.46400 13.17400
5.62600 -12.44900 13.29200
12.49400 -12.57300 13.23100
-28.82900 -12.38500 13.65500
-12.27700 -12.51200 13.77000
-2.51600 -12.41500 13.73700
13.50600 -12.55800 13.74500
-28.95600 -12.40600 14.13600
-12.10200 -12.49400 14.25800
-3.30900 -12.42900 14.28400
14.06300 -12.49400 14.26800
-28.97700 -12.47800 14.64400
-11.89300 -12.42300 14.71300
-6.22500 -12.39300 14.75100
14.46800 -12.50700 14.80500
-28.97200 -12.44400 15.19200
-11.38700 -12.45600 15.30400
-7.41700 -12.39400 15.22900
14.69400 -12.45800 15.26800
-28.86300 -12.43400 15.72700
-10.97100 -12.50700 15.74100
-8.79800 -12.43800 15.76100
14.89200 -12.56900 15.76800
-28.60300 -12.56400 16.18500
-10.37400 -12.48100 16.19800
-9.51400 -12.33700 16.22600
14.95100 -12.44600 16.26300
-28.48600 -12.56900 16.68000
14.99000 -12.50800 16.77800
-28.58900 -12.51600 17.19600
14.96600 -12.39800 17.24900
-28.80500 -12.38800 17.65500
15.12200 -12.45800 17.79100
-28.87400 -12.43000 18.14400
15.48400 -12.55100 18.25300
-28.89200 -12.44700 18.64400
17.47400 -12.48800 18.74000
-28.85100 -12.44100 19.14400
18.52600 -12.54200 19.26700
-28.75100 -12.38300 19.66500
19.07100 -12.54200 19.76000
-28.45300 -12.46700 20.23300
19.46400 -12.54200 20.29100
-28.09500 -12.58000 20.68400
19.69600 -12.48500 20.74800
-27.85100 -12.50600 21.12100
19.93700 -12.53100 21.30200
-27.57200 -12.53800 21.67800
20.10600 -12.45800 21.72800
-27.47900 -12.49400 22.14400
20.24500 -12.47900 22.24900
-27.31500 -12.40300 22.70300
20.38100 -12.52400 22.81700
-26.88100 -12.44900 23.15800
20.45100 -12.45800 23.22800
-26.51900 -12.56500 23.70700
20.48900 -12.40800 23.67800
-26.55200 -12.52400 24.21100
20.44700 -12.41800 24.22200
-26.76900 -12.46800 24.75300
20.29100 -12.56800 24.77800
-26.89800 -12.47900 25.22800
20.42400 -12.40100 25.25200
-26.95600 -12.43700 25.76300
20.62300 -12.43700 25.70500
-26.91200 -12.50800 26.27800
22.56700 -12.50600 26.25500
-26.85300 -12.45800 26.72800
23.62900 -12.49800 26.67700
-26.72000 -12.51500 27.23000
24.40000 -12.50000 27.35200
-26.51300 -12.48300 27.74600
24.67700 -12.49700 27.74400
-26.27800 -12.50600 28.23800
24.98300 -12.44100 28.27900
-25.99600 -12.48300 28.74900
25.07200 -12.51400 28.81600
-25.74900 -12.51300 29.23200
25.13700 -12.48200 29.31100
-25.54800 -12.48200 29.74600
25.16600 -12.38400 29.79400
-25.44200 -12.45800 30.22800
25.02500 -12.51000 30.22800
-25.32900 -12.45800 30.72800
24.96200 -12.41600 30.72800
-25.19700 -12.49500 31.14800
24.90400 -12.47800 31.23600
-24.91700 -12.49400 31.67200
24.95600 -12.45800 31.72800
-24.47800 -12.54200 32.25600
25.06000 -12.45800 32.22800
-23.93000 -12.54200 32.73200
25.13500 -12.45800 32.72800
-22.91900 -12.54200 33.22900
25.15100 -12.45800 33.22800
-21.05300 -12.44400 33.83100
25.12300 -12.45800 33.72800
-20.60200 -12.51500 34.32800
25.11700 -12.45800 34.22800
-20.45800 -12.50800 34.77800
25.17500 -12.46800 34.76300
-20.44900 -12.45800 35.22800
25.23900 -12.55300 35.27600
-20.50400 -12.42700 35.71400
25.50800 -12.44000 35.76900
-20.53900 -12.47400 36.22500
25.59000 -12.46100 36.31100
-20.76800 -12.37600 36.70300
25.60300 -12.47100 36.81100
-21.36200 -12.38800 37.23800
25.66600 -12.48000 37.26100
28.20000 -12.47200 37.24000
31.49600 -12.46200 37.34200
-22.33900 -12.36200 37.81400
26.08900 -12.50000 37.77300
27.57200 -12.44800 37.66700
31.68900 -12.48100 37.74700
-22.90800 -12.44500 38.23100
32.00800 -12.46700 38.32700
-23.44800 -12.44800 38.71800
32.15400 -12.49100 38.76800
-23.92300 -12.45400 39.22600
32.44500 -12.47800 39.30900
-24.32300 -12.43000 39.75300
32.62000 -12.51400 39.81100
-24.57900 -12.41300 40.23700
32.71500 -12.52400 40.31100
-24.78300 -12.46800 40.78300
32.76400 -12.55300 40.79000
-24.88300 -12.50800 41.27800
32.99000 -12.49500 41.28300
-24.88000 -12.45800 41.72800
33.23400 -12.55100 41.73000
-24.82500 -12.45800 42.22800
34.13100 -12.45800 42.22200
-24.72100 -12.48700 42.68600
34.94800 -12.40800 42.79700
-24.56600 -12.49400 43.22800
35.19200 -12.49900 43.24300
-24.56300 -12.42300 43.74900
35.49000 -12.42300 43.77500
-24.77600 -12.41200 44.28700
35.57200 -12.45000 44.31100
-25.27000 -12.33400 44.74600
35.57900 -12.44400 44.81100
-26.35400 -12.34900 45.22900
35.52200 -12.41400 45.31100
-26.98900 -12.41500 45.71500
35.40300 -12.40600 45.73000
-27.42600 -12.40000 46.20100
35.06100 -12.45600 46.26600
-27.76700 -12.43600 46.76200
34.61100 -12.45400 46.78800
-27.94300 -12.45800 47.22800
33.59900 -12.42500 47.28200
-28.07400 -12.44000 47.70900
32.67200 -12.54400 47.70100
-28.10600 -12.51400 48.22800
32.15600 -12.41100 48.23700
-28.08400 -12.52200 48.72800
31.49800 -12.37500 48.72000
-28.04400 -12.51100 49.22800
30.97100 -12.37500 49.20200
-28.07100 -12.52000 49.69700
30.66700 -12.45800 49.76100
-28.26700 -12.37800 50.15500
30.56400 -12.45800 50.22800
-28.28200 -12.39100 50.64400
30.53500 -12.40800 50.67800
-28.24200 -12.35900 51.15700
30.46800 -12.43800 51.18600
-27.97300 -12.46700 51.69300
30.21200 -12.50200 51.84500
-27.74500 -12.40500 52.18900
30.12200 -12.48600 52.31100
-27.33700 -12.41600 52.63400
30.20600 -12.49900 52.74000
-26.32500 -12.51200 53.13100
30.71100 -12.49600 53.24400
-24.87700 -12.46300 53.73000
31.14500 -12.46700 53.77500
-24.55000 -12.57300 54.21400
31.42900 -12.39700 54.34700
-24.46200 -12.42300 54.72800
31.45300 -12.39600 54.81100
-24.25000 -12.51000 55.11500
31.40700 -12.40500 55.16900
-23.91700 -12.45900 55.68400
25.22700 -12.45100 55.85700
27.46900 -12.51400 55.71800
31.08500 -12.45900 55.77300
-23.47000 -12.52900 56.14500
-6.03400 -12.45000 56.27200
-5.42800 -12.48400 56.20400
25.00200 -12.45800 56.22800
27.95500 -12.49500 56.20500
30.64100 -12.45900 56.30000
-22.87200 -12.49900 56.62900
-17.91200 -12.46100 56.74100
-16.27900 -12.40700 56.76700
-6.34200 -12.46100 56.81700
-5.04500 -12.49700 56.71600
24.88700 -12.37400 56.70300
28.67600 -12.39800 56.75200
29.96800 -12.44200 56.70400
-22.31500 -12.47100 57.11200
-18.41600 -12.39400 57.22800
-15.90500 -12.45600 57.19600
-6.48300 -12.44400 57.25500
-4.81500 -12.46800 57.10800
24.70200 -12.46300 57.26800
-21.32900 -12.51000 57.63000
-19.42500 -12.39900 57.73900
-15.74700 -12.41100 57.70300
-6.94400 -12.43800 57.77000
-4.48800 -12.53100 57.64900
24.52600 -12.50800 57.77800
-15.51800 -12.48500 58.20600
-9.05100 -12.43100 58.24600
-4.44500 -12.56200 58.12900
24.38600 -12.42300 58.20100
-15.27600 -12.51200 58.62000
-9.38100 -12.43500 58.81600
-4.82600 -12.48100 58.72700
24.24300 -12.44900 58.73800
-14.87300 -12.48400 59.12200
-9.54800 -12.41300 59.17100
-5.31400 -12.47100 59.25500
24.12600 -12.45800 59.22800
-13.95000 -12.52000 59.71700
-10.01600 -12.42600 59.67700
-5.53200 -12.50500 59.70600
23.99100 -12.45800 59.72800
-12.00900 -12.41900 60.26500
-11.32900 -12.46100 60.23000
-5.78200 -12.37700 60.16400
23.89700 -12.37400 60.23800
-5.85300 -12.41900 60.64400
23.71300 -12.50400 60.82300
-5.87500 -12.43700 61.14400
23.64300 -12.43600 61.27800
-5.83700 -12.43100 61.64400
23.52600 -12.41600 61.76400
-5.77900 -12.37700 62.17400
23.46300 -12.44700 62.27800
-5.54000 -12.53900 62.66500
23.59100 -12.43200 62.76300
-5.38300 -12.43500 63.21700
23.64800 -12.49900 63.31100
-4.98700 -12.47800 63.74100
23.66400 -12.49000 63.81100
-4.48000 -12.49500 64.24800
5.64500 -12.49800 64.31600
7.04000 -12.54500 64.23900
23.63500 -12.40700 64.33200
-4.01900 -12.52900 64.75100
5.23200 -12.52300 64.84700
7.88700 -12.55800 64.75100
23.49600 -12.37800 64.79400
-3.46500 -12.46100 65.31100
5.19100 -12.47300 65.27800
8.10600 -12.47900 65.21500
23.16100 -12.46000 65.33600
-2.97200 -12.49000 65.71300
5.12000 -12.52300 65.76300
8.55500 -12.57900 65.65700
23.08500 -12.39400 65.80000
-2.75800 -12.40900 66.21800
5.07900 -12.44300 66.31100
9.64800 -12.54200 66.23700
23.02200 -12.46100 66.27800
-2.57400 -12.56900 66.72000
4.95700 -12.42400 66.67900
14.55800 -12.54200 66.73400
23.00100 -12.36500 66.76000
-2.52900 -12.43500 67.22800
4.56900 -12.44900 67.20800
15.01300 -12.50800 67.21100
22.74700 -12.45600 67.29300
-2.32100 -12.47700 67.68400
4.07800 -12.39600 67.72600
15.19100 -12.44100 67.66100
22.49700 -12.40900 67.74300
-1.97700 -12.48100 68.24100
3.48900 -12.34300 68.23900
15.41000 -12.50500 68.22100
22.07000 -12.38400 68.21700
-1.50300 -12.48500 68.74200
3.01200 -12.34600 68.73000
15.63400 -12.48300 68.70100
21.53900 -12.35200 68.79200
-0.92000 -12.52000 69.13600
2.18000 -12.42700 69.25900
16.02200 -12.47900 69.24000
21.12200 -12.47500 69.24300
16.50300 -12.54700 69.65100
20.63000 -12.41100 69.74100
17.53600 -12.52100 70.21500
19.66000 -12.41700 70.24900
-20.52400 -6.34100 7.73100
-15.01100 -6.57700 7.73000
-21.36400 -6.41400 8.23900
-14.29800 -6.47100 8.19100
-21.87900 -6.37500 8.75200
-13.82800 -6.44400 8.66700
-24.53400 -6.41000 9.20000
-23.97400 -6.50100 9.24500
-22.57700 -6.45200 9.19600
-13.41900 -6.45700 9.22900
-26.35800 -6.34300 9.71400
-13.05500 -6.56400 9.66700
-27.95300 -6.37500 10.22300
-12.00400 -6.57600 10.21900
-28.76400 -6.40500 10.83600
-10.03000 -6.47100 10.76400
-29.08100 -6.40800 11.19200
-9.36800 -6.55200 11.25300
-29.41900 -6.45800 11.74000
-8.89600 -6.50700 11.75100
-29.61300 -6.37500 12.15600
-8.55100 -6.52300 12.31400
-29.76800 -6.45800 12.74000
-8.33500 -6.45800 12.69500
-29.82500 -6.45800 13.22800
-7.90800 -6.56500 13.29400
-29.81700 -6.45800 13.72800
-7.54600 -6.54100 13.79600
-29.75200 -6.45800 14.18500
-7.31800 -6.47000 14.25600
-29.57300 -6.54200 14.76900
-7.12600 -6.51300 14.83900
-29.36400 -6.48000 15.25300
-6.92300 -6.46500 15.25700
-29.09400 -6.52500 15.82900
-6.50600 -6.45100 15.80800
-4.02000 -6.36300 15.71400
6.62500 -6.50900 15.71100
-28.89700 -6.40400 16.22800
-5.92600 -6.52600 16.22500
-4.95800 -6.37500 16.21800
7.63300 -6.43300 16.29400
-28.87600 -6.53400 16.76300
8.08200 -6.52100 16.63100
12.46600 -6.48800 16.70900
16.95300 -6.47700 16.76200
-28.87900 -6.53800 17.33200
9.12900 -6.51000 17.22100
10.64000 -6.36300 17.23300
17.57800 -6.54200 17.26900
-28.82400 -6.46300 17.77800
18.01400 -6.54200 17.79000
31.93800 -6.42500 17.68900
33.59400 -6.51200 17.75400
-28.94900 -6.52100 18.17200
18.25900 -6.49200 18.18800
29.70900 -6.39000 18.24700
34.61600 -6.48600 18.27900
-29.26000 -6.53300 18.79500
18.47500 -6.49400 18.72900
29.09400 -6.35800 18.69600
35.09100 -6.44300 18.73100
-29.38100 -6.38300 19.28600
18.70700 -6.50800 19.23800
28.50000 -6.44100 19.19600
35.43900 -6.42100 19.25500
-29.55300 -6.48800 19.72800
19.10200 -6.43200 19.72700
26.19700 -6.44000 19.75500
35.65000 -6.45500 19.70800
-29.55500 -6.40300 20.22800
19.49800 -6.42800 20.31200
24.99500 -6.43900 20.16700
36.08500 -6.43900 20.22800
-29.53200 -6.43300 20.72800
19.93400 -6.46000 20.75700
23.15100 -6.37100 20.73400
36.51600 -6.53100 20.79900
-29.42700 -6.48700 21.25900
36.75800 -6.51200 21.23200
-29.26100 -6.54800 21.73800
36.94400 -6.48200 21.76000
-28.92300 -6.52700 22.25900
37.02700 -6.45800 22.22800
-28.58400 -6.46900 22.77100
37.07900 -6.45800 22.72800
-28.42600 -6.45800 23.22800
37.16800 -6.45800 23.22800
-28.40800 -6.40800 23.67800
37.27500 -6.48900 23.74500
-28.57400 -6.39500 24.20500
37.35300 -6.38100 24.24800
-28.77700 -6.46200 24.77200
37.35000 -6.32700 24.72800
-28.88400 -6.50800 25.27800
37.21600 -6.51500 25.26400
-28.89500 -6.45800 25.72800
37.15900 -6.44500 25.77800
-28.85500 -6.45800 26.22800
37.07600 -6.50000 26.26300
-28.75500 -6.46900 26.70400
37.14400 -6.46400 26.77700
-28.54900 -6.49400 27.24300
37.43300 -6.43100 27.35200
-28.29800 -6.46400 27.67900
37.52600 -6.44500 27.81100
-27.92300 -6.45800 28.22900
37.53500 -6.43700 28.31100
-27.49600 -6.50300 28.80600
37.50900 -6.44100 28.81100
-27.06600 -6.55700 29.24400
37.57800 -6.47700 29.31100
-26.78300 -6.50900 29.58700
37.67200 -6.51100 29.81100
-26.51000 -6.53300 30.14600
37.71200 -6.51500 30.31100
-26.43000 -6.53500 30.62500
37.68800 -6.48700 30.81100
-26.35800 -6.46700 31.14400
37.61700 -6.39300 31.33300
-26.37100 -6.48600 31.69200
37.43300 -6.35200 31.77500
-26.56500 -6.52300 32.19500
37.02900 -6.43200 32.19100
-26.82100 -6.48000 32.73700
36.17400 -6.47500 32.74500
-26.99700 -6.48000 33.21500
33.71200 -6.40800 33.36400
-27.36800 -6.38400 33.74600
33.53100 -6.45100 33.77800
-27.53000 -6.50300 34.14800
33.39800 -6.34400 34.22900
-27.93800 -6.40600 34.68000
33.29300 -6.52600 34.66300
-28.01000 -6.47500 35.14400
33.42400 -6.49400 35.14400
-28.03600 -6.50300 35.64400
33.71800 -6.48600 35.62100
-27.99500 -6.50000 36.14400
34.55900 -6.55900 36.21500
-27.88700 -6.42700 36.72000
35.16600 -6.49600 36.70800
-27.52500 -6.49600 37.20900
35.57800 -6.51300 37.20700
-27.05200 -6.55600 37.68100
35.91800 -6.52100 37.80100
-26.87800 -6.43800 38.22400
36.10400 -6.50800 38.26400
-26.56900 -6.50900 38.72300
36.46600 -6.54400 38.81900
-26.31300 -6.46900 39.13900
37.01500 -6.45000 39.30700
-25.81800 -6.47100 39.61400
37.45800 -6.51900 39.81700
-24.47000 -6.51600 40.20500
37.73100 -6.51000 40.23600
-23.27500 -6.48100 40.69900
37.98200 -6.48800 40.74500
-22.86400 -6.47300 41.18200
38.20800 -6.47100 41.18400
-22.63400 -6.59400 41.71200
38.92500 -6.47200 41.74500
-22.72900 -6.41900 42.22500
40.41200 -6.48300 42.26000
-22.96500 -6.37500 42.66100
41.06400 -6.54200 42.75500
-23.51800 -6.41600 43.20900
41.52500 -6.54200 43.28100
-24.02600 -6.35700 43.63600
41.77200 -6.45800 43.65700
-24.84900 -6.41700 44.24300
42.01900 -6.54200 44.24100
-25.42000 -6.37500 44.72500
42.15300 -6.45800 44.72800
-26.07600 -6.45300 45.18800
42.21300 -6.45800 45.22800
-26.80500 -6.40100 45.77300
42.20300 -6.45800 45.72800
-27.21200 -6.41700 46.29300
42.12300 -6.45800 46.22800
-27.42500 -6.45800 46.72800
41.98700 -6.37500 46.70500
-27.60600 -6.45100 47.18000
41.77400 -6.45800 47.28900
-27.79600 -6.43300 47.70000
41.70900 -6.45800 47.72800
-28.07600 -6.45500 48.17200
41.63300 -6.45800 48.22800
-28.44400 -6.46100 48.73200
41.50500 -6.37500 48.71300
-28.71100 -6.34700 49.18300
41.26700 -6.45800 49.29700
-28.79800 -6.39300 49.64400
41.03000 -6.37500 49.67900
-28.85200 -6.45800 50.19200
40.58900 -6.37500 50.21400
-29.02900 -6.43500 50.70700
40.01000 -6.37500 50.69000
-29.22800 -6.35600 51.17300
38.89500 -6.44500 51.20700
-29.30900 -6.46600 51.69200
36.44800 -6.34200 51.70100
-29.38900 -6.45800 52.22800
36.04700 -6.42500 52.24600
-29.41400 -6.45800 52.72800
35.91100 -6.34300 52.68800
-29.37800 -6.45800 53.22800
35.71400 -6.49400 53.22900
-29.29200 -6.45800 53.68800
35.60300 -6.40800 53.67800
-29.07600 -6.54200 54.27100
35.44200 -6.41700 54.21700
-28.87200 -6.45800 54.67800
35.26700 -6.55800 54.78700
-28.45700 -6.54200 55.22000
35.22500 -6.52300 55.31100
-27.91800 -6.54200 55.70600
35.20000 -6.44900 55.77800
-26.91000 -6.50700 56.22900
35.04300 -6.49700 56.17600
-24.34900 -6.54200 56.73100
34.74700 -6.45800 56.79400
-23.87900 -6.54500 57.23200
34.46000 -6.42600 57.19000
-23.42300 -6.49400 57.70600
34.03700 -6.40100 57.75300
-22.91600 -6.54200 58.23000
33.68900 -6.38200 58.30200
-22.30800 -6.55700 58.69300
33.39600 -6.41800 58.65400
-21.37500 -6.54900 59.22400
26.18400 -6.45200 59.35000
27.09800 -6.45900 59.23000
32.69500 -6.43000 59.24700
-20.28900 -6.58000 59.71500
-18.53500 -6.44800 59.70700
-16.35700 -6.55800 59.75000
25.96900 -6.42000 59.67500
28.01300 -6.53900 59.64700
31.60100 -6.38700 59.72600
-15.99200 -6.49400 60.23500
25.64800 -6.47000 60.27200
-15.77400 -6.42300 60.72600
25.54000 -6.50800 60.77800
-15.57200 -6.56400 61.26700
25.46400 -6.38200 61.26100
-15.51500 -6.45500 61.67800
25.25100 -6.45300 61.83900
-15.42500 -6.46800 62.17500
25.03400 -6.40800 62.25200
-15.30000 -6.42000 62.70800
24.64600 -6.37500 62.78600
-14.98200 -6.48300 63.24300
-8.95000 -6.45300 63.28700
-7.93800 -6.50000 63.18400
24.29000 -6.45800 63.30700
-14.55200 -6.50500 63.75300
-9.48200 -6.43700 63.76100
-7.35600 -6.39700 63.74700
24.14300 -6.45800 63.72800
-14.01700 -6.55000 64.15400
-10.53600 -6.41800 64.26200
-6.42900 -6.46100 64.23100
23.95700 -6.37500 64.17400
-5.37300 -6.52500 64.63800
23.62300 -6.37500 64.73800
-4.00800 -6.56000 65.25100
23.23600 -6.40800 65.25500
-3.08000 -6.49000 65.74400
23.00700 -6.41500 65.72200
-0.99700 -6.47800 66.29100
22.75300 -6.45000 66.27000
-0.02600 -6.41900 66.81900
22.49800 -6.45200 66.69400
0.41700 -6.50700 67.34400
22.08200 -6.42300 67.20000
0.66000 -6.47100 67.75700
21.44800 -6.33900 67.70100
0.90600 -6.47000 68.27100
20.26900 -6.44300 68.26900
1.16100 -6.46100 68.69200
13.07100 -6.45000 68.73900
15.00000 -6.54200 68.74600
19.57400 -6.37500 68.73600
1.57200 -6.49400 69.20100
12.62200 -6.47500 69.24300
16.00600 -6.54200 69.23200
18.15000 -6.37500 69.23600
2.16700 -6.56400 69.70900
6.16500 -6.43100 69.74100
7.49100 -6.56500 69.73500
12.13600 -6.41400 69.74700
3.56000 -6.52100 70.22900
4.56600 -6.41700 70.21400
9.03900 -6.52000 70.21300
11.17900 -6.42100 70.25500
-23.42200 -0.40800 9.25600
-18.42800 -0.51000 9.23200
-24.44800 -0.45200 9.72200
-17.11200 -0.46400 9.77300
-24.96000 -0.44300 10.21200
-16.49700 -0.54200 10.27400
-25.40900 -0.46000 10.78600
-15.82100 -0.57700 10.71700
-25.84000 -0.46400 11.34100
-10.90400 -0.51400 11.22900
-26.01400 -0.42300 11.68200
-9.97400 -0.54200 11.76700
-26.43500 -0.45900 12.22800
-6.34600 -0.53800 12.22500
-4.87200 -0.40000 12.19100
-2.43900 -0.51900 12.22600
-26.75600 -0.50700 12.75800
-0.29100 -0.54200 12.69900
4.52800 -0.41000 12.70000
6.55200 -0.48000 12.78800
-26.91100 -0.49800 13.26300
0.57200 -0.54200 13.21400
2.43900 -0.45000 13.21100
7.49500 -0.41200 13.32400
30.99900 -0.41600 13.17500
33.50700 -0.42800 13.24500
-26.96000 -0.43600 13.81100
7.90600 -0.44300 13.82600
30.50700 -0.47400 13.64300
34.15200 -0.50100 13.68500
-26.97300 -0.38400 14.30700
8.14600 -0.42900 14.22100
30.09500 -0.45800 14.17000
35.07900 -0.45300 14.29400
-27.09500 -0.37000 14.72700
8.43700 -0.46300 14.78000
29.66800 -0.43500 14.69800
35.46500 -0.42900 14.75500
-27.44200 -0.39900 15.24400
8.72900 -0.48200 15.16000
28.50700 -0.44400 15.17700
35.69900 -0.45100 15.20900
-27.83000 -0.42600 15.82100
9.46400 -0.54200 15.77700
27.70700 -0.43500 15.72200
35.91200 -0.39900 15.75100
-28.04300 -0.40600 16.30100
10.05100 -0.54200 16.22200
27.48000 -0.50300 16.13600
35.97000 -0.40700 16.22800
-28.21200 -0.49900 16.84200
12.09800 -0.50700 16.72600
27.05100 -0.48600 16.65000
35.96500 -0.39300 16.72800
-28.25300 -0.47900 17.31100
13.14500 -0.48400 17.17500
26.60200 -0.37500 17.18500
35.90500 -0.37900 17.22800
-28.24200 -0.50700 17.81100
14.47700 -0.49300 17.75000
26.22500 -0.45800 17.78600
35.89700 -0.40600 17.72800
-28.19100 -0.55300 18.21300
15.01600 -0.48300 18.24400
25.98300 -0.37500 18.19700
36.03000 -0.44700 18.18200
-28.12200 -0.41200 18.73800
15.48200 -0.50000 18.71900
25.63600 -0.36500 18.79900
36.54700 -0.54200 18.75100
-28.20300 -0.48600 19.33700
15.76200 -0.40500 19.18800
25.11600 -0.40800 19.23500
37.17200 -0.54200 19.20800
-28.22100 -0.48500 19.81100
16.00600 -0.41500 19.73000
20.17200 -0.50900 19.75300
37.64600 -0.54200 19.71500
-28.19800 -0.53400 20.22300
16.18700 -0.41200 20.20500
19.52500 -0.43500 20.21000
38.07700 -0.55100 20.28700
-28.07400 -0.49400 20.72500
16.59700 -0.44600 20.73300
19.03400 -0.43400 20.70700
38.62200 -0.50900 20.76800
40.03800 -0.41000 20.67800
42.50300 -0.43100 20.74500
-27.91700 -0.45800 21.22800
17.01100 -0.52400 21.14700
18.58900 -0.38400 21.21400
43.11000 -0.46200 21.28600
-27.87200 -0.45800 21.72800
43.48100 -0.43800 21.83800
-27.98600 -0.37500 22.19300
43.57600 -0.46000 22.31100
-28.38300 -0.37500 22.74900
43.60500 -0.45700 22.81100
-28.80800 -0.45800 23.28400
43.55200 -0.42700 23.31100
-29.04300 -0.37500 23.67700
43.42800 -0.41800 23.66800
-29.27200 -0.45800 24.26000
42.99200 -0.44200 24.25100
-29.37900 -0.45800 24.72800
42.71500 -0.48000 24.82800
-29.42900 -0.45800 25.22800
42.63900 -0.45000 25.31100
-29.41000 -0.45800 25.72800
42.45200 -0.42200 25.73500
-29.33300 -0.45800 26.22800
42.01600 -0.44600 26.20200
-29.26000 -0.45800 26.72800
41.66400 -0.40800 26.84800
-29.32700 -0.45800 27.22800
41.44500 -0.34700 27.27700
-29.52800 -0.37500 27.68300
41.05500 -0.45800 27.72500
-29.84700 -0.45800 28.26600
40.76000 -0.47700 28.29000
-30.01800 -0.45800 28.72800
40.62800 -0.50800 28.77800
-30.12900 -0.36900 29.23400
40.51900 -0.45800 29.22800
-30.18700 -0.51900 29.81800
40.40900 -0.44500 29.68500
-30.17300 -0.55700 30.18300
40.26000 -0.41700 30.21800
-30.05900 -0.49400 30.69600
40.05700 -0.42300 30.72600
-29.87700 -0.45800 31.22100
39.75400 -0.42100 31.26800
-29.58500 -0.54200 31.80500
39.50500 -0.37500 31.67800
-29.30300 -0.46300 32.18900
39.15600 -0.37500 32.24100
-28.86600 -0.53300 32.73900
38.70700 -0.37500 32.76300
-28.39800 -0.50400 33.17000
38.12900 -0.37500 33.23300
-27.42700 -0.46600 33.78900
37.17700 -0.41500 33.74700
-26.96900 -0.43100 34.27800
36.62400 -0.42300 34.29300
-26.90100 -0.43100 34.81100
36.16800 -0.38400 34.80500
-26.95900 -0.36900 35.30400
35.73300 -0.40900 35.33100
-27.06200 -0.42700 35.77800
35.50700 -0.45800 35.72800
-27.02300 -0.40600 36.22800
35.39400 -0.39500 36.19900
-26.94000 -0.43700 36.72800
35.25800 -0.57200 36.74400
-26.78800 -0.45700 37.21000
35.51500 -0.44100 37.23800
-26.57800 -0.47600 37.76200
35.99300 -0.38600 37.76100
-26.39300 -0.45800 38.22800
36.49200 -0.42100 38.31800
-26.24400 -0.45800 38.68700
36.90800 -0.50600 38.84700
-26.02700 -0.54200 39.27100
37.16000 -0.48200 39.25100
-25.79900 -0.45800 39.67600
37.40300 -0.40800 39.75400
-25.37500 -0.54200 40.21900
37.48700 -0.43300 40.22800
-24.98400 -0.54200 40.77000
37.54700 -0.48800 40.73600
-24.87100 -0.45800 41.22800
37.72500 -0.45800 41.17900
-24.90200 -0.40800 41.67800
38.11900 -0.54200 41.70100
-25.09900 -0.39400 42.13000
38.67000 -0.54200 42.18200
-25.98500 -0.37500 42.72900
39.12800 -0.49400 42.74700
-26.96300 -0.37500 43.22300
39.44500 -0.49500 43.30500
-28.00100 -0.37500 43.71700
39.62500 -0.50800 43.77800
-28.79200 -0.43700 44.33500
39.72400 -0.45800 44.22800
-29.10500 -0.40800 44.69300
39.77800 -0.45800 44.72800
-29.45800 -0.37600 45.27100
39.76500 -0.45800 45.22800
-29.70500 -0.44700 45.84300
39.68400 -0.45800 45.72800
-29.81500 -0.50800 46.27800
39.51900 -0.42300 46.24700
-29.86800 -0.45800 46.72800
39.26700 -0.42200 46.79200
-29.87000 -0.45800 47.22800
39.00700 -0.37500 47.16400
-29.80500 -0.45800 47.72800
38.54700 -0.37500 47.68800
-29.70500 -0.48000 48.15600
38.01900 -0.37500 48.19500
-29.47000 -0.49400 48.70200
37.54700 -0.42300 48.75700
-29.22000 -0.49300 49.14600
37.17600 -0.41100 49.26200
-28.82000 -0.52900 49.63400
36.71000 -0.43400 49.78700
-28.30800 -0.53000 50.17000
36.45000 -0.44500 50.19600
-27.85800 -0.55500 50.73500
36.24400 -0.42500 50.70800
-27.39900 -0.48100 51.31900
36.16100 -0.45800 51.22800
-27.29900 -0.47800 51.81100
-24.38600 -0.41000 51.68200
-23.31300 -0.45000 51.71500
36.15500 -0.45800 51.72800
-27.39300 -0.46000 52.31100
-24.90300 -0.45700 52.19200
-22.89000 -0.47100 52.31300
36.21800 -0.48300 52.25400
-27.44200 -0.46200 52.81100
-24.95900 -0.46700 52.64400
-22.86800 -0.43500 52.81100
36.44900 -0.42300 52.79000
-27.34400 -0.47100 53.25600
-25.02600 -0.47400 53.11500
-22.99900 -0.41200 53.20200
36.65800 -0.47800 53.25300
-26.89600 -0.47500 53.76900
-25.44300 -0.46200 53.65100
-23.28300 -0.49800 53.83500
36.97600 -0.42700 53.78200
-23.25700 -0.48500 54.27700
37.07400 -0.45800 54.31100
-23.12100 -0.39600 54.76900
37.09900 -0.45500 54.81100
-23.06300 -0.47600 55.24600
37.05700 -0.42000 55.31100
-22.91600 -0.45800 55.72800
36.95100 -0.41100 55.68000
-22.73900 -0.48900 56.17900
36.58400 -0.45600 56.21600
-22.41400 -0.52600 56.70000
36.07700 -0.45400 56.72000
-21.92500 -0.50800 57.20600
34.98600 -0.39800 57.25100
-21.04400 -0.47400 57.75400
33.74700 -0.44100 57.75900
-19.96500 -0.47000 58.29800
33.09600 -0.37500 58.22400
-19.39400 -0.49200 58.67800
-16.45600 -0.40400 58.69800
-15.97600 -0.45900 58.79500
32.44500 -0.45500 58.68600
-15.44700 -0.44500 59.27700
29.62800 -0.47000 59.21400
-15.37400 -0.45300 59.81100
28.54800 -0.46300 59.70900
-15.47100 -0.44000 60.21100
28.15800 -0.43900 60.20700
-15.77500 -0.50800 60.75800
27.93800 -0.38700 60.65100
-15.91000 -0.49900 61.26300
27.61800 -0.36200 61.17000
-15.95800 -0.44000 61.81100
27.14600 -0.37500 61.72300
-15.95900 -0.46100 62.31100
26.52100 -0.41900 62.21600
-15.91400 -0.53300 62.80200
25.10500 -0.40600 62.71800
-15.76400 -0.55900 63.28200
23.57300 -0.37500 63.23000
-15.44300 -0.45900 63.73000
23.14400 -0.37500 63.74600
-14.98200 -0.43700 64.24300
22.61000 -0.36100 64.30200
-14.43000 -0.48400 64.68800
22.22000 -0.38600 64.80400
-13.32100 -0.54900 65.21100
21.95300 -0.44200 65.17100
-11.80200 -0.41600 65.78700
15.01500 -0.41500 65.69900
16.16300 -0.50300 65.77300
21.48500 -0.35700 65.69300
-7.45800 -0.53300 66.25200
13.67400 -0.36600 66.27000
16.69200 -0.51100 66.19500
20.63600 -0.37500 66.25100
-7.06100 -0.57100 66.68000
13.54400 -0.48000 66.69200
18.01400 -0.50600 66.77100
18.98400 -0.43500 66.71700
-6.77000 -0.44000 67.17900
13.43100 -0.52700 67.19800
-6.06600 -0.58100 67.77400
13.10200 -0.39600 67.70100
-5.46000 -0.54200 68.24500
12.67100 -0.37000 68.25600
-4.51400 -0.48700 68.74500
12.11200 -0.45000 68.74900
-2.02700 -0.54200 69.24000
-0.06900 -0.37500 69.20400
2.54000 -0.54400 69.16500
10.56200 -0.44900 69.24600
2.68500 -0.44800 69.64400
10.12300 -0.43100 69.70400
2.66100 -0.40600 70.14400
9.90100 -0.38000 70.15400
2.59400 -0.42400 70.64400
9.78300 -0.47100 70.78100
2.57200 -0.45200 71.14400
9.78400 -0.54500 71.27900
2.58600 -0.42200 71.69200
9.87300 -0.38500 71.73700
2.69000 -0.47700 72.17800
9.86700 -0.33600 72.23400
2.74900 -0.38200 72.66700
9.70600 -0.47500 72.77900
2.97800 -0.47400 73.20200
9.53900 -0.41500 73.31000
3.20800 -0.52000 73.63800
9.25700 -0.41500 73.83100
3.56300 -0.51200 74.13700
8.97600 -0.43500 74.18200
4.08100 -0.51500 74.63400
8.47300 -0.34200 74.70500
5.11200 -0.49700 75.20900
7.53900 -0.36900 75.21600
-15.42000 5.59800 8.71100
-14.36300 5.48700 8.75800
-7.98100 5.59000 8.71900
-6.34500 5.47400 8.73400
-16.55300 5.56200 9.17600
-12.96100 5.50700 9.24200
-9.53900 5.66100 9.22200
-5.03800 5.56500 9.31900
-17.94600 5.65500 9.74300
-4.55700 5.51700 9.77200
-20.48400 5.54800 10.21700
-4.08400 5.45800 10.30500
3.50900 5.53500 10.22800
5.20200 5.48200 10.26900
32.69000 5.56400 10.27400
34.62200 5.48400 10.25800
-22.86800 5.54200 10.79800
-3.82900 5.54200 10.66000
2.53600 5.53300 10.72200
6.15000 5.52400 10.71400
32.01400 5.52700 10.71100
37.60000 5.48200 10.73600
-23.45700 5.55200 11.28000
-3.29900 5.44200 11.17400
2.03300 5.53000 11.21300
7.51500 5.53600 11.29600
31.53600 5.53100 11.20700
38.51000 5.56900 11.31300
-23.85500 5.53600 11.83300
-2.02600 5.55100 11.80900
1.60900 5.61800 11.74200
8.15800 5.52400 11.71000
30.95600 5.55700 11.68100
38.91500 5.49200 11.83800
-23.98100 5.57700 12.31100
-1.43900 5.52500 12.29600
1.52500 5.50700 12.14900
8.64700 5.52500 12.26700
30.14000 5.64700 12.21700
39.16900 5.51800 12.24900
-24.04600 5.58900 12.81100
-1.02800 5.51000 12.75500
1.10700 5.61300 12.74000
8.96600 5.57100 12.78500
28.27600 5.60100 12.74500
39.40700 5.58200 12.75300
-24.04100 5.57300 13.31100
-0.44500 5.43500 13.24000
0.54900 5.56100 13.20100
9.13900 5.50900 13.24700
27.11100 5.62500 13.23000
39.50100 5.55700 13.22800
-23.96600 5.52800 13.81100
13.98000 5.49500 13.73400
25.78000 5.58500 13.76800
39.54100 5.55600 13.72800
-23.80400 5.49600 14.24300
17.65200 5.46100 14.21900
25.15500 5.62500 14.28100
39.51900 5.57800 14.22800
-23.45900 5.50000 14.83900
18.51500 5.57600 14.81600
24.73100 5.54200 14.79900
39.44300 5.63900 14.75000
-23.29300 5.47500 15.30700
18.89500 5.54200 15.32500
24.50300 5.62500 15.21000
39.27700 5.42400 15.26500
-23.12300 5.53900 15.78500
19.10500 5.50900 15.76100
24.27500 5.54200 15.79300
39.43800 5.52800 15.76200
-22.96500 5.54200 16.22800
19.26800 5.44400 16.27100
24.19100 5.54200 16.22800
39.69400 5.54200 16.17300
-22.76100 5.50100 16.73500
19.43200 5.58900 16.73000
24.15500 5.54200 16.72800
40.15300 5.45800 16.71900
-22.58500 5.60300 17.23600
19.46600 5.58500 17.22800
24.18700 5.54200 17.22800
40.54300 5.45800 17.26300
-22.60900 5.66100 17.67900
19.48000 5.56600 17.72800
24.23900 5.54200 17.72800
40.95600 5.45800 17.76100
-22.94100 5.62700 18.22300
19.58800 5.54400 18.17100
24.22600 5.60300 18.22800
42.02800 5.47700 18.22600
-23.46700 5.63200 18.72000
20.04700 5.45800 18.74000
24.04200 5.48700 18.65000
43.16200 5.50800 18.70200
-23.97100 5.63500 19.22500
22.57400 5.49100 19.21900
23.50700 5.61300 19.22900
43.67700 5.52500 19.11200
-24.33000 5.54200 19.69300
44.14100 5.56000 19.67000
-24.54600 5.59000 20.22300
44.47600 5.51100 20.20500
-24.72000 5.51600 20.79100
44.67200 5.47000 20.67200
-24.76500 5.49200 21.27800
44.72000 5.58400 21.14400
-24.77300 5.54200 21.72800
44.74700 5.60800 21.64400
-24.79000 5.54200 22.22800
44.72300 5.55900 22.19200
-24.90600 5.62200 22.76000
44.58100 5.57600 22.72500
-25.24900 5.55000 23.34500
44.44000 5.51100 23.19900
-25.44800 5.54200 23.72800
44.21700 5.61600 23.65700
-25.60300 5.61600 24.20200
44.18400 5.52400 24.19200
-25.73900 5.53000 24.78000
44.16000 5.54200 24.72800
-25.83200 5.49200 25.27800
44.16000 5.54200 25.22800
-26.00700 5.57700 25.72900
44.14900 5.55800 25.76300
-26.25300 5.55200 26.27100
44.13000 5.61400 26.30900
-26.38900 5.54200 26.72800
44.00400 5.56200 26.76200
-26.47500 5.54200 27.22800
43.76500 5.46800 27.26700
-26.48900 5.54200 27.72800
43.64100 5.48800 27.76300
-26.43300 5.54200 28.22800
43.62200 5.54500 28.31100
-26.32100 5.54200 28.68700
43.50400 5.56000 28.75900
-26.05800 5.45800 29.27000
43.10200 5.54800 29.28700
-25.83500 5.54200 29.65900
42.43300 5.58900 29.75600
-25.37500 5.50600 30.24300
40.12200 5.46400 30.19300
-25.13300 5.47900 30.80200
39.68200 5.57000 30.82600
-25.12600 5.59200 31.21300
39.49000 5.49200 31.27800
-25.27000 5.54200 31.75700
39.46600 5.54200 31.72800
-25.40700 5.54200 32.22800
39.56700 5.54200 32.22800
-25.49000 5.54200 32.72800
39.71400 5.51600 32.75300
-25.50100 5.54200 33.22800
39.93600 5.59700 33.28900
-25.44300 5.54200 33.72800
40.03100 5.55500 33.81100
-25.32600 5.54200 34.20000
40.08000 5.54900 34.31100
-25.10700 5.45800 34.78300
40.06100 5.57300 34.81100
-24.96000 5.54200 35.22800
39.97100 5.58000 35.19200
-24.88000 5.54200 35.72800
39.64700 5.52800 35.82900
-24.84100 5.54200 36.22800
39.57000 5.59700 36.30700
-24.82800 5.54200 36.72800
39.47100 5.55500 36.77800
-24.76400 5.55100 37.28400
39.40900 5.66800 37.23600
-24.61500 5.49800 37.83400
39.15800 5.56700 37.74400
-24.41500 5.54200 38.29900
38.94800 5.52200 38.22800
-24.10700 5.50200 38.79900
38.93400 5.64700 38.75400
-23.82200 5.48400 39.14400
38.73200 5.48600 39.25800
-23.32400 5.52300 39.61300
38.60400 5.56600 39.77600
-22.34600 5.53100 40.26600
38.40800 5.65900 40.27400
-21.96500 5.53600 40.74300
38.05200 5.48700 40.68100
-21.78100 5.46500 41.18100
37.80500 5.54300 41.35900
-21.80400 5.52300 41.69200
37.72700 5.49200 41.77800
-21.96100 5.56800 42.20900
37.66500 5.54200 42.22800
-22.04500 5.50500 42.72800
37.59500 5.54200 42.72800
-22.03700 5.49300 43.22800
37.46700 5.57700 43.22000
-21.97700 5.51000 43.72800
37.23800 5.57100 43.76000
-21.97300 5.56900 44.26300
36.98500 5.56200 44.20100
-21.87700 5.49200 44.77800
36.68900 5.57200 44.70800
-21.86800 5.54200 45.22800
36.51800 5.54200 45.22800
-21.93900 5.59200 45.67800
36.44800 5.62000 45.68200
-22.05100 5.59600 46.21300
36.54600 5.49200 46.14900
-22.30300 5.50700 46.83300
36.61000 5.53600 46.64400
-22.38200 5.54100 47.31100
36.63600 5.59900 47.19200
-22.45500 5.55200 47.81100
36.68400 5.55400 47.67800
-22.45400 5.53600 48.31100
36.67900 5.53700 48.19200
-22.34300 5.52200 48.76200
36.67500 5.54200 48.72800
-21.96100 5.54600 49.29800
36.67700 5.54200 49.22800
-21.45300 5.55200 49.73800
36.68600 5.54800 49.76300
-20.91100 5.55400 50.22900
36.68500 5.56400 50.27800
-20.55000 5.56900 50.74900
36.60000 5.54100 50.76400
-20.45800 5.50900 51.23700
36.47800 5.46000 51.27500
-20.33400 5.52600 51.76300
36.44800 5.54200 51.72800
-20.21600 5.42400 52.27100
36.40000 5.55500 52.22000
-19.91000 5.52400 52.72100
36.39400 5.51700 52.67800
-19.60100 5.53300 53.27200
36.50700 5.45900 53.14600
-19.45600 5.54200 53.72800
36.57300 5.52700 53.64400
-19.29100 5.54200 54.19200
36.64800 5.56100 54.14400
-18.98200 5.45800 54.77000
36.67400 5.57200 54.64400
-18.54700 5.45800 55.29100
36.62400 5.56300 55.14400
-17.97100 5.45800 55.74800
36.50500 5.53300 55.61900
-16.83800 5.43100 56.23300
36.10100 5.54600 56.16800
-15.91600 5.50000 56.73700
35.55800 5.54400 56.72200
-15.40800 5.50600 57.21800
35.12300 5.59900 57.18200
-15.06700 5.45800 57.79000
34.64000 5.63900 57.70400
-14.96000 5.59200 58.17800
34.02000 5.56500 58.20300
-14.88700 5.50800 58.65100
24.22800 5.48000 58.75900
25.04000 5.42300 58.72600
31.53700 5.59100 58.71600
-14.90400 5.51400 59.19200
23.58300 5.51900 59.23500
26.10000 5.45800 59.21400
29.03500 5.62500 59.21400
-15.05800 5.55400 59.68100
23.09900 5.50900 59.73300
-15.31100 5.57000 60.20300
22.54000 5.60400 60.22400
-15.47400 5.57100 60.71800
21.63800 5.51300 60.73900
-15.52300 5.51200 61.22800
20.98100 5.57200 61.20000
-15.54300 5.53800 61.67800
20.53300 5.54700 61.70500
-15.44800 5.52100 62.19500
20.12100 5.52700 62.18600
-15.30900 5.56400 62.71100
19.21400 5.51100 62.77000
-15.02200 5.50400 63.21300
18.73600 5.58400 63.25400
-14.78100 5.46600 63.65700
18.00000 5.63900 63.71000
-14.62400 5.44100 64.21300
16.47400 5.65900 64.23100
-14.55200 5.54200 64.72800
15.97200 5.65300 64.76100
-14.44000 5.54200 65.22800
15.71000 5.52200 65.29100
-14.28500 5.54200 65.69600
15.54500 5.49200 65.77800
-13.99800 5.45800 66.27900
15.40800 5.62500 66.16300
-13.72900 5.50300 66.65100
15.11100 5.54200 66.74600
-13.09400 5.53600 67.26400
14.88300 5.58500 67.13100
-12.35400 5.44400 67.71700
14.68600 5.54300 67.69200
-10.05200 5.45800 68.27400
14.59600 5.54200 68.22800
-9.54800 5.45800 68.78000
14.48100 5.62500 68.70500
-9.40100 5.54200 69.22800
14.24500 5.54200 69.28900
-9.37700 5.59200 69.67800
14.00600 5.62500 69.67200
-9.33000 5.50800 70.14500
13.55200 5.62500 70.19700
-9.27000 5.59700 70.67700
12.89500 5.56600 70.69300
-9.05500 5.50800 71.21300
11.50200 5.62500 71.22400
-8.81100 5.47400 71.64600
10.97100 5.62500 71.69500
-8.40800 5.52700 72.18400
10.61100 5.62500 72.23800
-7.93000 5.52600 72.73900
-1.79100 5.58100 72.85900
2.06500 5.43900 72.73400
10.17800 5.62500 72.76100
-7.58400 5.43700 73.18400
-2.06400 5.64300 73.27500
2.71900 5.45800 73.17000
9.61900 5.62500 73.22600
-7.40200 5.55800 73.71700
-2.40500 5.54100 73.72100
3.41800 5.53500 73.76900
8.54200 5.59400 73.72200
-6.96500 5.53300 74.23600
-2.85100 5.51800 74.25400
4.11300 5.44000 74.23200
7.01100 5.56900 74.20600
-6.40100 5.48600 74.63700
-3.39900 5.59600 74.74800
-14.96300 11.59700 10.24700
-11.97300 11.46200 10.15300
-16.54300 11.56600 10.70800
-11.35600 11.54400 10.65000
-17.47800 11.55900 11.21000
-10.41800 11.47900 11.13700
-9.29200 11.57200 11.23500
-6.79200 11.52000 11.20600
5.09600 11.59000 11.24500
5.63600 11.48700 11.21700
-17.95700 11.55300 11.71500
-5.92400 11.45800 11.72000
3.55900 11.61900 11.72400
7.14300 11.51800 11.69500
-18.30400 11.55000 12.27200
-5.40800 11.45800 12.19900
2.98000 11.65900 12.22400
7.70300 11.52200 12.11500
33.09500 11.54000 12.29600
35.54900 11.47100 12.15700
-18.51900 11.55600 12.71100
-2.43800 11.49500 12.75500
2.54000 11.64000 12.78600
10.59900 11.49100 12.74800
27.50300 11.62500 12.72800
29.99600 11.47500 12.71800
32.59700 11.54900 12.78300
36.01000 11.51400 12.70500
-18.77500 11.50600 13.24900
-1.48500 11.52400 13.25100
2.17100 11.46200 13.20800
12.05500 11.54000 13.29400
25.62900 11.62500 13.24200
36.17900 11.54600 13.13300
-18.98100 11.62500 13.69100
-0.35200 11.52700 13.70700
1.66800 11.52600 13.74400
12.68000 11.45700 13.71700
24.97400 11.62500 13.68700
36.38800 11.49500 13.70200
-19.25900 11.54200 14.27500
15.56600 11.49500 14.23300
24.49300 11.62500 14.17200
36.26300 11.57200 14.21600
-19.44500 11.63700 14.75800
17.16200 11.53200 14.70900
24.00800 11.52000 14.74300
36.20700 11.61600 14.72300
-19.78100 11.52100 15.26500
21.21100 11.50500 15.25300
23.54500 11.52400 15.19800
36.46000 11.55700 15.28900
-20.36300 11.51700 15.74500
22.55400 11.52900 15.77000
23.01000 11.53700 15.64700
37.01600 11.53300 15.73400
-21.28900 11.55600 16.26700
37.67600 11.60000 16.24100
-22.36500 11.50200 16.74900
38.54800 11.51800 16.68600
-22.90600 11.52200 17.24000
39.06700 11.57600 17.26900
-23.29300 11.60100 17.82200
39.43600 11.55000 17.75900
-23.52200 11.56200 18.25200
39.65800 11.57700 18.21600
-23.74100 11.46000 18.78800
39.99100 11.51300 18.71700
-23.79900 11.50500 19.31100
40.25300 11.55600 19.12900
-23.80200 11.49600 19.81100
41.02500 11.45800 19.65200
-23.74900 11.45900 20.29500
41.65200 11.50000 20.12300
-23.57100 11.53100 20.77000
43.06700 11.45800 20.73000
-23.34900 11.51200 21.25100
43.72500 11.45800 21.16900
-23.01900 11.52100 21.75800
44.20700 11.45800 21.65600
-22.79400 11.52600 22.26300
44.60400 11.50600 22.27000
-22.71700 11.43800 22.77900
44.85700 11.47000 22.83300
-22.51400 11.52000 23.24700
44.97200 11.49200 23.27800
-22.28700 11.51500 23.69800
45.04000 11.59200 23.67800
-21.90500 11.45300 24.25000
45.20300 11.55600 24.16900
-21.50700 11.51300 24.75300
45.60300 11.51600 24.72700
-21.38400 11.54200 25.22800
46.07800 11.52700 25.27600
-21.40200 11.54200 25.72800
46.49600 11.53100 25.76500
-21.42900 11.54200 26.22800
46.76200 11.53600 26.18300
-21.39200 11.54200 26.72800
47.00700 11.50500 26.73100
-21.29200 11.54200 27.21700
47.15800 11.49200 27.27800
-21.12600 11.45800 27.80000
47.19500 11.54200 27.72800
-21.06400 11.59200 28.17800
47.18900 11.54200 28.22800
-21.11900 11.60500 28.64700
47.11300 11.54200 28.72800
-21.44200 11.57700 29.17500
46.96300 11.57200 29.21100
-22.56100 11.66300 29.71600
46.72200 11.58900 29.71800
-23.48900 11.62500 30.22000
46.44800 11.60100 30.13800
-24.01100 11.62500 30.70100
45.96100 11.56300 30.68200
-24.43400 11.62300 31.28700
45.10600 11.60400 31.23100
-24.72900 11.55100 31.84500
41.60300 11.54900 31.73900
-24.87800 11.54200 32.22800
41.19900 11.57500 32.21300
-25.03000 11.58500 32.72300
41.00700 11.54200 32.72800
-25.22400 11.46300 33.29400
40.97400 11.54200 33.22800
-25.33800 11.56800 33.81300
41.05700 11.54200 33.72800
-25.46300 11.54200 34.22800
41.11800 11.54200 34.22800
-25.53000 11.51900 34.69200
41.10800 11.54200 34.72800
-25.53000 11.51200 35.24000
41.02400 11.54200 35.22800
-25.43800 11.54200 35.72800
40.89100 11.56100 35.68900
-25.28700 11.50600 36.24900
40.72400 11.57100 36.20100
-25.06100 11.52000 36.75700
40.57300 11.54200 36.72800
-24.96100 11.54200 37.22800
40.40600 11.59500 37.11600
-25.01300 11.62500 37.70700
40.03500 11.53500 37.75600
-25.36200 11.62500 38.26500
39.57100 11.58200 38.22100
-25.88600 11.62500 38.77300
39.09000 11.56900 38.70700
-26.29700 11.54200 39.29800
38.87200 11.59300 39.11600
-26.52200 11.64200 39.74800
38.81000 11.55000 39.70100
-26.74400 11.57100 40.32500
38.79200 11.54200 40.22800
-26.84400 11.49200 40.77800
38.71500 11.54200 40.72800
-26.87400 11.54200 41.22800
38.56300 11.54200 41.22800
-26.85300 11.54200 41.72800
38.38200 11.60200 41.64000
-26.76900 11.54200 42.21300
38.04700 11.62900 42.15000
-26.60300 11.45800 42.79600
37.71800 11.54200 42.75900
-26.49300 11.54200 43.22800
37.57800 11.54200 43.22800
-26.42700 11.54200 43.72800
37.42700 11.60700 43.64300
-26.31800 11.54200 44.20800
37.20800 11.56200 44.20700
-26.07200 11.45800 44.79200
37.06500 11.54200 44.72800
-25.82300 11.54200 45.16600
36.99800 11.59200 45.17800
-25.33000 11.45800 45.68000
36.88700 11.60500 45.65400
-24.40800 11.45800 46.24500
36.67800 11.50600 46.22500
-23.81600 11.42700 46.70700
36.60500 11.59200 46.67800
-22.92700 11.48000 47.23100
36.45700 11.54300 47.19200
-22.39700 11.50600 47.72500
36.39500 11.53400 47.76000
-22.20300 11.51300 48.17600
36.53600 11.53600 48.26200
-22.12500 11.50600 48.71900
36.89900 11.53300 48.77400
-22.02000 11.54200 49.22800
37.51000 11.44700 49.32000
-21.85200 11.54200 49.70700
37.91800 11.47300 49.81000
-21.53100 11.45800 50.29000
38.17200 11.51100 50.25000
-21.24600 11.51600 50.64800
38.40000 11.46400 50.79900
-20.52000 11.45800 51.25600
38.51000 11.54200 51.22800
-19.44500 11.45800 51.75000
38.57300 11.54200 51.72800
-18.57200 11.53900 52.26500
38.56900 11.54200 52.22800
-17.33300 11.46100 52.72300
38.51600 11.59200 52.67800
-16.41600 11.53900 53.22600
38.39600 11.59000 53.14200
-15.88200 11.53500 53.72400
38.16600 11.54200 53.66900
-15.52200 11.58100 54.27900
37.90400 11.60700 54.12500
-15.47600 11.61600 54.81100
37.45300 11.64100 54.66000
-15.61000 11.63700 55.22400
36.66500 11.62500 55.25300
-15.93900 11.57600 55.75400
35.18200 11.58800 55.72900
-16.22900 11.49300 56.34800
33.19800 11.48900 56.26400
-16.32000 11.53000 56.81100
31.05400 11.54700 56.78800
31.65400 11.46300 56.64000
32.44600 11.57800 56.75800
-16.36500 11.53900 57.31100
30.50700 11.54800 57.27000
-16.34800 11.52100 57.81100
30.26100 11.49300 57.77500
-16.28500 11.48200 58.31100
30.54800 11.54300 58.29000
-16.22600 11.46200 58.81100
32.70100 11.52900 58.75300
-16.23400 11.46500 59.31100
33.03700 11.54800 59.31700
-16.22800 11.45500 59.78900
29.66400 11.52900 59.84600
30.57500 11.53500 59.70500
33.05000 11.55700 59.81100
-16.06100 11.58800 60.24700
29.54700 11.54600 60.31100
30.93200 11.52500 60.22000
32.92100 11.56900 60.23200
-15.93400 11.53200 60.76900
29.51800 11.56300 60.81100
31.53800 11.53200 60.67400
32.09200 11.56100 60.77500
-15.78100 11.49500 61.31100
29.44900 11.56900 61.20000
-15.69900 11.59800 61.79400
29.18100 11.53600 61.83400
-15.69000 11.47700 62.16800
29.02800 11.57000 62.19200
-15.63400 11.45100 62.72000
28.56900 11.55100 62.72600
-15.52800 11.54200 63.22800
28.18900 11.51000 63.33400
-15.36100 11.54200 63.70000
28.16900 11.51600 63.81100
-15.06700 11.49200 64.24500
28.13600 11.54100 64.31100
-14.77800 11.51700 64.62100
28.01600 11.55800 64.76600
-14.05500 11.45800 65.26000
27.64300 11.52500 65.31200
-13.03700 11.45800 65.73400
15.52100 11.58400 65.71300
18.03200 11.56200 65.79700
22.70500 11.54900 65.76700
24.15400 11.61900 65.80800
27.15400 11.54300 65.80100
-11.51000 11.45800 66.26100
14.11100 11.63000 66.23800
25.47600 11.58600 66.26400
26.09900 11.54300 66.22600
-10.88800 11.44400 66.78700
13.52800 11.57700 66.74000
-10.36700 11.50400 67.27100
13.19800 11.56100 67.25800
-9.92300 11.53000 67.72300
12.97800 11.55400 67.68500
-9.03200 11.54900 68.23800
12.61700 11.55000 68.23600
-6.42600 11.53900 68.84300
12.12300 11.55000 68.73400
-6.39100 11.53500 69.27500
11.52900 11.52100 69.19200
-6.77900 11.51900 69.85100
11.11300 11.55600 69.77700
-6.88100 11.53200 70.31100
10.90300 11.53700 70.12900
-6.87700 11.51800 70.81100
4.69700 11.60200 70.78400
6.65400 11.50700 70.67600
10.20100 11.57400 70.76700
-6.77000 11.51100 71.24400
4.20400 11.60200 71.27000
7.95700 11.50100 71.27400
9.14000 11.59900 71.20400
-6.46100 11.53100 71.82500
-3.36500 11.55000 71.69700
-0.54000 11.45800 71.74000
3.52200 11.62700 71.70400
-6.28900 11.52300 72.26500
-3.50600 11.53200 72.14200
-6.02300 11.54000 72.84200
-3.76700 11.55800 72.72500
-5.78800 11.51100 73.23100
-4.00200 11.54400 73.10800
2.70300 17.66400 7.73700
5.10100 17.48400 7.73400
1.92200 17.54300 8.18400
6.08200 17.49700 8.22600
1.16700 17.56000 8.75600
6.62400 17.50000 8.70800
-3.46200 17.59200 9.18700
-1.47700 17.51700 9.28100
-0.88200 17.57600 9.17900
7.05700 17.51000 9.26800
-4.36700 17.61500 9.72600
7.36400 17.54500 9.82700
-14.00400 17.55700 10.21300
-13.01900 17.51100 10.23600
-8.44500 17.59500 10.23000
-6.78700 17.52400 10.21400
-5.02200 17.57500 10.18800
7.47800 17.50900 10.23400
-15.38000 17.62500 10.74200
-11.24600 17.53100 10.70100
-9.51500 17.64400 10.71500
7.58500 17.54200 10.72800
-15.97000 17.62500 11.21400
7.61300 17.54200 11.22800
-16.42800 17.62500 11.73300
7.59900 17.59200 11.67800
-16.76000 17.54200 12.28400
7.48100 17.52300 12.19200
-16.93000 17.54200 12.72800
7.39800 17.51800 12.73600
-17.07000 17.57600 13.21400
7.44300 17.54200 13.22800
16.03000 17.60600 13.22900
17.62500 17.48500 13.22400
-17.27900 17.58000 13.71500
7.63300 17.54200 13.68300
13.97700 17.55200 13.70300
18.70500 17.52200 13.70200
-17.53200 17.57700 14.21900
8.17100 17.44100 14.18900
9.40300 17.55400 14.20100
22.99300 17.46300 14.23000
27.50800 17.62500 14.21300
30.43500 17.45800 14.25700
-17.72600 17.56400 14.75900
24.96300 17.42300 14.74200
26.62800 17.62500 14.74000
31.48900 17.42900 14.74100
-17.80700 17.54200 15.22800
32.14500 17.45800 15.18400
-17.85600 17.54200 15.72800
32.64100 17.50600 15.72500
-17.96900 17.57700 16.24700
32.99400 17.50000 16.28700
-18.29600 17.64500 16.76300
33.16900 17.54200 16.72800
-18.88200 17.62500 17.22100
33.26900 17.56700 17.14900
-20.51200 17.58800 17.70000
33.37000 17.43500 17.69900
-23.98700 17.52800 18.21400
33.29400 17.63100 18.18300
-24.53700 17.50600 18.66900
33.22600 17.54000 18.69200
-24.97600 17.52400 19.19700
33.13200 17.54200 19.22800
-25.29100 17.62900 19.66500
33.16300 17.57700 19.72800
-25.42300 17.61000 20.14700
33.47400 17.48900 20.29700
-25.45000 17.54500 20.64400
33.99400 17.51300 20.80400
-25.44700 17.57300 21.19200
34.22400 17.57900 21.19700
-25.33800 17.57400 21.72200
34.52100 17.57000 21.76800
-25.07400 17.49300 22.22300
35.00700 17.45800 22.16200
-24.81400 17.53000 22.67100
35.55900 17.49000 22.64100
-24.37700 17.51000 23.12600
36.55900 17.55200 23.28600
-23.44700 17.46600 23.64100
37.08900 17.57900 23.76500
-22.34200 17.60200 24.25400
37.54300 17.58700 24.26200
-21.94900 17.53000 24.70300
38.47000 17.51400 24.74100
-21.74000 17.58700 25.20300
39.13300 17.49200 25.12500
-21.61200 17.43300 25.70700
39.67700 17.52800 25.61000
-21.58200 17.53900 26.26300
40.10300 17.54100 26.18200
-21.50700 17.49200 26.77800
40.42600 17.41300 26.71600
-21.44500 17.54200 27.22800
40.52700 17.54800 27.26300
-21.32100 17.54200 27.70600
40.61800 17.49200 27.77800
-21.09800 17.45800 28.29000
40.58600 17.54200 28.22800
-20.88700 17.54200 28.70900
40.49900 17.57100 28.70900
-20.49300 17.46800 29.31700
40.39300 17.54100 29.13700
-20.11800 17.55400 29.82500
40.17900 17.54800 29.69900
-19.93400 17.56600 30.26300
40.03600 17.54200 30.22800
-19.84700 17.50700 30.81100
39.92700 17.57700 30.73700
-19.85700 17.54300 31.31100
39.78000 17.62000 31.24000
-20.05800 17.59900 31.73100
39.69300 17.57700 31.64400
-20.94700 17.55700 32.28100
39.65500 17.52400 32.19200
-21.43600 17.53800 32.79300
39.52900 17.57700 32.75100
-21.75800 17.47700 33.26400
39.28700 17.58000 33.29600
-21.89700 17.49600 33.76300
39.03500 17.62500 33.67300
-21.92900 17.54000 34.31100
38.53200 17.62500 34.19600
-21.91800 17.51700 34.81100
37.95200 17.62500 34.67000
-21.82000 17.50900 35.26500
36.96700 17.56500 35.20700
-21.53400 17.54800 35.79000
35.56700 17.54100 35.73200
-21.30200 17.47200 36.23600
34.98400 17.56400 36.19100
-20.54000 17.56700 36.74800
34.48100 17.58400 36.69900
-19.39200 17.52600 37.28700
34.02900 17.59900 37.19500
-18.83500 17.50100 37.75500
33.76600 17.62000 37.71300
-17.40600 17.54300 38.29300
33.75000 17.61600 38.18300
-17.03900 17.60300 38.74900
33.96000 17.50100 38.71900
-16.98200 17.63800 39.26200
34.26900 17.50000 39.11000
-17.26900 17.54200 39.79100
34.68500 17.62300 39.68800
-17.49800 17.54800 40.20200
35.13100 17.55200 40.22000
-17.82300 17.54200 40.70200
35.43500 17.49900 40.71700
-18.08100 17.60600 41.13800
35.64700 17.46800 41.14300
-18.34900 17.50600 41.70900
35.95600 17.44300 41.71700
-18.49300 17.54200 42.22800
36.21700 17.52600 42.17400
-18.56100 17.59200 42.67800
36.56000 17.50600 42.71800
-18.61300 17.61100 43.20500
36.78700 17.47700 43.22900
-18.80400 17.51400 43.73900
36.93700 17.51000 43.73900
-18.94900 17.56500 44.26700
37.12100 17.52500 44.25300
-19.04700 17.55300 44.77800
37.42100 17.48000 44.81800
-19.02500 17.58000 45.22800
37.60300 17.54200 45.22800
-18.94800 17.57000 45.76300
37.74200 17.53400 45.76300
-18.86000 17.49000 46.31100
37.78200 17.47200 46.31100
-18.73600 17.49700 46.72800
37.78400 17.46600 46.81100
-18.52200 17.55700 47.31100
37.88300 17.58500 47.26900
-18.40900 17.54300 47.77700
37.99000 17.50700 47.72800
-18.01600 17.56000 48.32000
38.10000 17.56700 48.26300
-17.50800 17.57800 48.75400
38.09500 17.57300 48.81600
-16.97800 17.57500 49.24500
37.99300 17.58600 49.30900
-16.43500 17.54200 49.73100
37.78000 17.54400 49.86600
-15.95000 17.50700 50.24400
37.58000 17.49200 50.27800
-15.73900 17.51600 50.69900
37.46300 17.54200 50.72800
-15.52300 17.50600 51.23900
37.37100 17.54800 51.19500
-15.27800 17.52300 51.67700
37.29500 17.62800 51.65600
-14.89200 17.48500 52.18200
37.22100 17.55100 52.19200
-14.38500 17.50600 52.69600
37.03600 17.57700 52.72900
-14.07600 17.45800 53.27700
36.75100 17.58100 53.27000
-13.96800 17.54200 53.72800
36.47000 17.62500 53.65900
-13.83200 17.54200 54.19700
36.13100 17.59200 54.19600
-13.55900 17.45800 54.78100
35.92400 17.60900 54.70200
-13.31700 17.54200 55.16700
35.77000 17.48000 55.26900
-12.86300 17.45800 55.70900
35.67600 17.57500 55.80200
-12.43700 17.45800 56.26900
35.49900 17.59200 56.25800
-12.25500 17.51500 56.76300
35.26000 17.54200 56.79500
-12.26000 17.47900 57.31100
35.16800 17.54200 57.22800
-12.31900 17.54300 57.77800
35.18800 17.57700 57.74100
-12.41800 17.48300 58.26300
35.37900 17.47300 58.31300
-12.41600 17.47100 58.80900
35.53100 17.49200 58.77800
-12.33900 17.47100 59.29900
35.69500 17.57700 59.22400
-12.06800 17.60000 59.79300
35.91000 17.49800 59.79600
-11.96300 17.57200 60.31100
36.00700 17.49200 60.27800
-11.98600 17.56700 60.70500
36.03100 17.54200 60.72800
-12.33100 17.54400 61.33800
36.00500 17.54200 61.22800
-12.43000 17.56300 61.81100
35.91800 17.62500 61.67200
-12.43800 17.55000 62.31100
35.73200 17.54200 62.25500
-12.33400 17.53300 62.76900
35.51100 17.62500 62.67600
-12.08000 17.58500 63.26200
35.12500 17.62500 63.22200
-11.86100 17.55500 63.71200
34.61600 17.62500 63.71800
-11.48800 17.55000 64.30900
29.71600 17.54300 64.27700
30.19300 17.49000 64.21800
33.89500 17.54500 64.19100
-11.07400 17.52300 64.81500
28.72900 17.51100 64.80800
-10.76400 17.61900 65.12900
28.21000 17.54400 65.29600
-10.37800 17.45400 65.63900
27.97200 17.62500 65.68300
-9.89300 17.45800 66.18400
9.10100 17.57800 66.23500
9.99500 17.44000 66.25900
27.70600 17.54200 66.26600
-9.26200 17.52600 66.69000
8.21700 17.57600 66.74900
10.69100 17.42900 66.71100
27.60800 17.59200 66.67800
-7.78200 17.53800 67.20900
-6.88300 17.59800 67.22900
-6.29500 17.50800 67.21400
-5.81300 17.59400 67.23200
-2.91500 17.50000 67.23000
7.20600 17.58400 67.28800
11.18300 17.44900 67.16600
27.46000 17.60400 67.21600
-2.46800 17.49200 67.73100
6.78100 17.55700 67.80300
12.08300 17.47200 67.72600
16.88200 17.57100 67.69300
19.10400 17.53700 67.69200
27.20900 17.56500 67.75400
-2.24600 17.51900 68.12000
6.63100 17.54200 68.22800
19.53200 17.52600 68.23800
26.94200 17.56600 68.17600
-1.90500 17.44800 68.65600
6.46100 17.62500 68.68400
20.02400 17.53000 68.73700
26.49400 17.64800 68.70300
-1.42000 17.45800 69.21500
6.16300 17.54200 69.26800
20.64800 17.50300 69.12700
25.66200 17.57600 69.24100
-0.83900 17.45800 69.71800
5.90000 17.60600 69.64200
-0.33700 17.42400 70.27100
5.41800 17.55300 70.17700
0.08400 17.53000 70.72000
4.92700 17.50400 70.71500
0.57900 17.52400 71.22400
4.44100 17.54500 71.14000
1.48800 17.54100 71.71500
3.49000 17.57600 71.66900
-3.32000 23.55000 7.25200
0.11600 23.44900 7.21300
-9.82900 23.57200 7.76400
1.07700 23.45800 7.70900
-10.54200 23.55500 8.18000
5.22200 23.52000 8.21100
-11.04000 23.55200 8.66500
6.49600 23.50900 8.81600
-11.57600 23.57400 9.18600
7.02700 23.50200 9.31700
-12.41800 23.56900 9.72500
7.39400 23.47300 9.82200
-14.49000 23.60200 10.24800
7.57300 23.54200 10.22800
-15.83400 23.51700 10.74600
7.71800 23.54600 10.69200
-16.85500 23.52200 11.30800
7.84600 23.40500 11.22500
-17.36200 23.55300 11.84000
7.84500 23.46200 11.69400
-17.55400 23.59500 12.16800
7.75000 23.55700 12.19900
-17.87900 23.53300 12.81300
7.64300 23.54200 12.72800
-17.95400 23.56100 13.31100
7.64000 23.54200 13.22800
-17.96900 23.55200 13.81100
7.75500 23.54200 13.65900
-17.94100 23.47700 14.32900
8.15500 23.45800 14.17800
-17.80500 23.45300 14.78800
8.76400 23.53900 14.67200
22.04600 23.60500 14.73500
24.65300 23.49900 14.71400
-17.49700 23.50000 15.29900
9.49900 23.45800 15.14800
13.06100 23.59800 15.25300
15.56200 23.47600 15.22200
21.14200 23.50300 15.25700
26.60900 23.56800 15.28600
-17.33000 23.47900 15.81100
16.17900 23.51900 15.61900
20.70300 23.59800 15.82600
27.57600 23.54400 15.80000
-17.31400 23.55200 16.27800
17.03100 23.45800 16.23500
20.44700 23.58400 16.24100
28.03600 23.51300 16.24100
31.52000 23.62500 16.23200
33.99200 23.44100 16.24300
-17.49300 23.50800 16.66600
17.65100 23.45800 16.70200
20.15500 23.46800 16.68200
28.44000 23.43300 16.67000
30.52200 23.62500 16.72800
34.97000 23.44700 16.77000
-17.74700 23.48500 17.26000
18.48700 23.49200 17.24000
19.60500 23.58100 17.23300
35.53300 23.50600 17.29600
-23.00100 23.56600 17.70600
-19.86800 23.54600 17.72100
-17.95400 23.51100 17.71400
35.93000 23.49400 17.82100
-23.54000 23.59200 18.17300
-18.99600 23.50100 18.17800
-18.43100 23.56400 18.26800
36.17200 23.54200 18.29400
-23.97100 23.56300 18.70200
36.37000 23.48400 18.82000
-24.27700 23.48900 19.25200
36.46100 23.49200 19.27800
-24.39700 23.48400 19.76300
36.49300 23.54200 19.72800
-24.41100 23.51400 20.31100
36.47200 23.54200 20.22800
-24.39200 23.46000 20.80300
36.39700 23.62200 20.66400
-24.26700 23.44700 21.28300
36.22700 23.57500 21.21100
-23.95900 23.55500 21.73800
36.00300 23.62500 21.67800
-23.52300 23.58900 22.25700
35.62700 23.62500 22.22800
-22.97100 23.55700 22.73600
35.13200 23.62500 22.72900
-22.33000 23.50900 23.26600
34.53200 23.62500 23.20600
-21.94700 23.55100 23.79400
34.06600 23.62500 23.70500
-21.50700 23.55200 24.31100
33.54100 23.62500 24.19100
-20.95700 23.51400 24.84100
32.56500 23.53900 24.73000
-20.77300 23.48400 25.24400
32.05600 23.52500 25.26000
-20.51300 23.53600 25.77500
31.92600 23.47600 25.72800
-20.31700 23.47400 26.24400
31.90200 23.49500 26.17800
-19.89100 23.50600 26.71300
31.96900 23.44600 26.62500
-19.02400 23.55400 27.24000
31.76000 23.58500 27.22300
35.03100 23.57400 27.27900
35.66500 23.51800 27.17400
-16.92700 23.51100 27.73400
31.62500 23.58500 27.64400
33.64500 23.53600 27.80500
37.02600 23.46700 27.66300
-16.28400 23.45800 28.18400
31.44600 23.54000 28.10400
33.07400 23.54800 28.29400
37.51400 23.47400 28.17000
-15.79500 23.50600 28.70700
31.16700 23.55400 28.67900
32.68700 23.53800 28.84000
37.91900 23.49700 28.72400
-15.50200 23.50100 29.27000
30.98900 23.54000 29.11200
32.58200 23.56200 29.31100
38.07300 23.51900 29.14400
-15.42500 23.49200 29.77800
30.70500 23.56400 29.68700
32.53800 23.57100 29.81100
38.11600 23.54400 29.64400
-15.49900 23.57200 30.21900
30.93200 23.51400 30.22500
32.51900 23.56600 30.31100
38.05700 23.54200 30.14000
-15.52300 23.52100 30.72800
31.17400 23.54200 30.61000
32.56200 23.54000 30.81100
37.71000 23.57000 30.71900
-15.57200 23.50600 31.21500
31.49000 23.53800 31.18700
32.73900 23.50700 31.23000
37.17200 23.62400 31.23500
-15.81500 23.64500 31.68600
31.54600 23.54000 31.64400
33.20500 23.48900 31.73500
36.99900 23.50700 31.63700
-16.35000 23.62500 32.22700
31.51800 23.52900 32.14400
34.02400 23.56300 32.23500
36.10100 23.59600 32.18500
-16.85600 23.54200 32.76300
31.50000 23.50600 32.64400
-17.11600 23.59200 33.12500
31.59800 23.57000 33.22100
-17.44400 23.62100 33.65100
32.01700 23.47100 33.64900
-17.94500 23.62500 34.21500
33.13600 23.57600 34.26900
-18.36000 23.54200 34.76600
33.43300 23.50300 34.72400
-18.59700 23.59300 35.13500
33.60200 23.51400 35.19900
-18.84600 23.55000 35.69600
33.92400 23.45900 35.75700
-19.00200 23.54200 36.22800
34.16500 23.49200 36.24300
-19.08200 23.56000 36.70000
34.57700 23.44700 36.79900
-19.08400 23.54300 37.26300
34.96800 23.47200 37.30000
-19.00300 23.49200 37.77800
35.20600 23.53400 37.69000
-18.86800 23.55400 38.29000
35.42600 23.50600 38.23100
-18.64000 23.48500 38.84000
35.55300 23.54200 38.72800
-18.53900 23.49200 39.27800
35.61000 23.54200 39.22800
-18.56300 23.64600 39.75400
35.59900 23.54200 39.72800
-18.76300 23.57500 40.32600
35.51600 23.54200 40.22800
-18.94600 23.49200 40.77800
35.38300 23.58800 40.63500
-19.05700 23.54200 41.22800
35.10000 23.57700 41.20300
-19.12100 23.54200 41.72800
34.68400 23.59700 41.75100
-19.11800 23.54200 42.22800
34.25500 23.63300 42.23900
-19.04800 23.54200 42.72800
34.09400 23.60600 42.64300
-18.90600 23.54200 43.22800
34.02400 23.52500 43.14400
-18.73200 23.52800 43.65800
34.05600 23.52300 43.63000
-18.41500 23.50600 44.17200
34.96600 23.45800 44.16300
-17.93400 23.45800 44.73200
35.57200 23.52600 44.68000
-17.34300 23.45600 45.22300
35.99900 23.47300 45.16700
-16.88600 23.48600 45.74200
36.09400 23.52600 45.64400
-16.54100 23.57900 46.28300
36.11500 23.54800 46.14400
-16.39200 23.53600 46.77500
36.07400 23.54100 46.64400
-16.05700 23.56400 47.29700
36.10200 23.53500 47.14400
-15.80200 23.49500 47.73900
36.18600 23.55700 47.64400
-15.50500 23.58300 48.23700
36.20900 23.57800 48.14400
-15.47600 23.51700 48.74800
36.15500 23.57300 48.64400
-15.41900 23.54200 49.22800
36.03000 23.54200 49.12500
-15.31500 23.54000 49.76300
35.69900 23.57400 49.70400
-15.20300 23.44300 50.20500
35.55800 23.51100 50.16400
-14.92800 23.50600 50.71200
35.15100 23.51500 50.72500
-14.76000 23.55500 51.26300
34.55700 23.50300 51.19700
-14.71300 23.46700 51.74800
34.03500 23.52500 51.68400
-14.58700 23.50600 52.24200
33.97000 23.49200 52.14400
-14.37900 23.53800 52.76300
34.08300 23.54100 52.72700
-14.13400 23.49600 53.31300
34.39700 23.40600 53.22700
-14.01100 23.54200 53.72800
34.50100 23.52500 53.67800
-13.86100 23.54200 54.20500
34.59900 23.53000 54.19300
-13.56400 23.45800 54.78800
34.65500 23.46400 54.72800
-13.30200 23.54200 55.15800
34.56200 23.64800 55.19200
-12.86700 23.45800 55.76400
34.71900 23.46000 55.66400
-12.55600 23.48500 56.31500
35.03000 23.48000 56.23600
-12.29900 23.51700 56.68600
35.42400 23.50500 56.82600
-11.86600 23.46200 57.18400
35.65000 23.49200 57.27800
-10.96000 23.48800 57.73500
35.78700 23.54200 57.65600
-7.97700 23.58800 58.25800
35.89900 23.45800 58.23900
-7.58900 23.61000 58.79500
35.91400 23.54200 58.72800
-7.61000 23.57800 59.24100
35.87500 23.62500 59.16700
-7.76500 23.42900 59.74000
35.73700 23.54200 59.75100
-7.52000 23.55300 60.31400
35.62100 23.54200 60.22800
-7.36700 23.52200 60.76000
35.57800 23.54200 60.72800
-6.94700 23.53700 61.29200
35.51600 23.54200 61.22800
-6.40000 23.53200 61.72700
35.41100 23.62500 61.68100
-5.91600 23.53400 62.22700
35.19900 23.54200 62.26400
-5.46100 23.55500 62.73600
35.00500 23.64300 62.75200
-4.89000 23.54300 63.22200
12.70500 23.59400 63.19900
13.14200 23.53500 63.23000
34.69900 23.61800 63.29900
-4.33100 23.50700 63.75400
12.13300 23.52300 63.74700
14.03700 23.57600 63.74300
34.41300 23.57900 63.65800
-3.41300 23.53300 64.22600
11.90600 23.48700 64.19000
14.56300 23.56000 64.23000
33.72600 23.55500 64.25700
-2.37900 23.51100 64.68700
11.53800 23.52000 64.67000
15.50100 23.53100 64.79200
29.49300 23.64300 64.72600
30.70900 23.53400 64.70600
32.68000 23.57400 64.74000
-1.50000 23.45800 65.25400
10.96200 23.55400 65.15000
20.60400 23.44400 65.30000
28.93600 23.64700 65.16600
-0.88900 23.49900 65.72100
10.01000 23.50000 65.67800
21.02000 23.54900 65.80000
28.20000 23.62500 65.76500
0.09000 23.49400 66.22400
4.04500 23.53400 66.23600
5.51800 23.54300 66.30400
9.54300 23.47600 66.16600
21.45700 23.57200 66.31700
27.16000 23.62500 66.26900
6.12700 23.49100 66.76900
8.68800 23.55600 66.74400
22.01400 23.53500 66.79600
26.50200 23.65100 66.72100
22.67400 23.45200 67.21100
25.60500 23.59900 67.23200
-2.88500 29.52400 9.23900
-0.30100 29.58500 9.27600
-10.40300 29.54300 9.79400
-7.82100 29.53800 9.65200
-3.51800 29.58200 9.69200
0.67500 29.50600 9.68800
-10.92100 29.53100 10.30400
-6.38100 29.47800 10.13900
-3.99400 29.57800 10.18900
2.53800 29.52800 10.23900
-11.24500 29.47000 10.76800
-5.85600 29.55400 10.64500
-4.47300 29.57200 10.75800
3.08400 29.53700 10.73400
-11.37900 29.49700 11.26300
3.46200 29.49700 11.21500
-11.48900 29.56300 11.75000
3.67400 29.52000 11.70400
-11.96700 29.55200 12.27700
3.88900 29.43400 12.18400
-12.34600 29.53100 12.83300
4.03200 29.46300 12.63100
-12.44900 29.55600 13.31100
4.14700 29.54800 13.12200
-12.48200 29.55400 13.81100
-5.82800 29.57100 13.69800
-4.06200 29.58000 13.79800
5.00900 29.51900 13.69200
-12.43600 29.52500 14.31100
-6.37300 29.51700 14.22700
-3.79900 29.48200 14.23300
5.56200 29.53600 14.19600
14.71900 29.57700 14.25100
18.22000 29.45800 14.19100
-12.29600 29.50300 14.74300
-6.87800 29.55300 14.69500
-2.98600 29.59100 14.75200
5.68300 29.54900 14.64400
14.05600 29.62500 14.73700
19.02500 29.45800 14.75500
-11.87900 29.51700 15.26300
-7.04000 29.48500 15.14600
-2.55300 29.59400 15.25800
5.62800 29.55200 15.14200
13.50800 29.63800 15.21200
19.49300 29.45800 15.28100
-10.98900 29.51700 15.78600
-9.48300 29.56800 15.67800
-8.97300 29.51700 15.78600
-7.85600 29.56200 15.67900
-2.43700 29.59400 15.76300
3.07700 29.55500 15.70900
4.04300 29.53300 15.78500
5.21500 29.55600 15.69500
12.02400 29.62000 15.71900
19.72800 29.54200 15.65600
-2.50500 29.56400 16.19800
2.95500 29.53200 16.14400
11.13800 29.51700 16.25000
19.99900 29.45800 16.23900
-2.87800 29.59400 16.74300
2.99000 29.51900 16.64400
10.66600 29.61000 16.80700
20.13900 29.54200 16.72800
-3.77400 29.48000 17.28200
3.16300 29.59400 17.20100
10.39300 29.61000 17.22900
20.26500 29.54200 17.15800
-4.26700 29.59400 17.82600
4.96500 29.51300 17.68500
9.98000 29.59800 17.67200
20.54700 29.45800 17.74200
-4.55200 29.58900 18.23700
5.96000 29.45400 18.15000
7.01800 29.60800 18.23000
20.72500 29.54200 18.17500
-4.82800 29.53500 18.77700
21.03200 29.50600 18.75300
-4.96100 29.54200 19.22800
21.61600 29.57800 19.28400
-5.03900 29.47900 19.72000
24.11400 29.57000 19.79000
-5.01100 29.54200 20.22800
26.51000 29.61500 20.31200
-4.92500 29.54200 20.72800
28.52300 29.46900 20.67100
-4.78300 29.51300 21.24400
28.94500 29.45900 21.18100
-4.59000 29.59600 21.74700
29.05500 29.51100 21.64400
-4.58300 29.65800 22.24900
29.08900 29.53700 22.14400
-12.26000 29.62500 22.74600
-8.43300 29.48800 22.72000
-4.84900 29.52600 22.74900
29.03500 29.53400 22.63900
-13.46000 29.62500 23.21500
-6.33600 29.50400 23.18300
-5.41400 29.61800 23.22500
28.72200 29.57700 23.22200
-14.04100 29.62500 23.67200
28.52200 29.51100 23.66500
-14.48000 29.62500 24.19300
28.18600 29.62100 24.16000
-14.80700 29.54200 24.76700
28.05800 29.61100 24.63800
-15.00000 29.62500 25.19400
27.95800 29.49100 25.15300
-15.42200 29.64500 25.79400
27.50000 29.52800 25.70000
-15.79900 29.57300 26.32500
26.65800 29.56800 26.26600
-16.01900 29.58500 26.81000
26.01100 29.51700 26.69400
-16.18900 29.49400 27.35200
25.63300 29.55600 27.28000
-16.23400 29.52800 27.81100
25.54900 29.53400 27.72800
-16.23000 29.50100 28.31100
25.43600 29.50900 28.20700
-16.18700 29.47800 28.81100
25.16400 29.57200 28.71000
-16.21300 29.55200 29.31300
24.88700 29.58400 29.10600
-16.40300 29.59200 29.74600
24.14400 29.62100 29.73700
-16.87100 29.62500 30.24800
22.98400 29.57900 30.19500
-17.38100 29.57700 30.79700
22.09600 29.60200 30.72900
-17.71200 29.57300 31.30400
21.16600 29.55700 31.23800
-17.88300 29.54200 31.72800
20.05200 29.57200 31.66800
-18.02200 29.54200 32.22800
19.55600 29.53500 32.18500
-18.08400 29.54200 32.72800
19.60600 29.53400 32.63200
-18.07200 29.54200 33.22800
19.95400 29.50900 33.21300
-17.99900 29.54200 33.72800
20.18100 29.53400 33.60600
-17.88700 29.54200 34.22800
21.20200 29.56700 34.21500
-17.79500 29.59200 34.67800
21.98100 29.45200 34.71800
-17.71500 29.51600 35.12200
22.23700 29.56100 35.17300
-17.52800 29.44500 35.70300
22.55400 29.49000 35.64500
-17.31400 29.54200 36.16900
22.64500 29.59000 36.19200
-16.92600 29.45800 36.71500
22.73300 29.56600 36.67800
-16.41600 29.48800 37.32000
22.66300 29.63200 37.14900
-16.09400 29.49700 37.83600
22.61600 29.53500 37.69200
-15.84100 29.49200 38.21800
22.44300 29.49600 38.19800
-15.34000 29.45800 38.69500
22.07900 29.53500 38.70200
-14.45500 29.51200 39.35400
21.59100 29.55600 39.28100
-14.02200 29.59700 39.86800
21.41500 29.51600 39.72300
-13.56300 29.55400 40.32100
21.31900 29.54200 40.24300
-13.02800 29.55200 40.81700
21.36500 29.53300 40.80500
-12.62500 29.48100 41.32200
21.42100 29.55100 41.22800
-12.48900 29.54200 41.72800
21.43800 29.56400 41.72800
-12.38700 29.59200 42.17800
21.39600 29.66100 42.24800
-12.24200 29.53600 42.62000
21.26100 29.53800 42.77800
-11.98300 29.46500 43.19400
21.21500 29.54200 43.22800
-11.78400 29.54200 43.67600
21.26100 29.51900 43.62500
-11.43800 29.45300 44.28400
21.55000 29.44800 44.15700
-11.07700 29.48000 44.81800
23.46000 29.42000 44.72800
-10.84100 29.54200 45.22800
26.02700 29.44900 45.23700
-10.72000 29.51500 45.76300
26.67900 29.45800 45.67900
-10.75000 29.48300 46.31100
27.15400 29.45800 46.17200
-10.77300 29.48400 46.81100
27.51500 29.45800 46.74800
-10.77800 29.48300 47.31100
27.68700 29.54200 47.19300
-10.82000 29.55900 47.77800
27.91800 29.45800 47.77600
-11.01100 29.57400 48.15100
28.15800 29.52100 48.24900
-11.95700 29.61000 48.72100
9.57100 29.53800 48.72300
11.55300 29.55500 48.80600
28.42200 29.47600 48.81000
-12.85400 29.52100 49.25100
9.11000 29.60500 49.20100
11.91000 29.48800 49.33700
28.57100 29.54200 49.22800
-13.33700 29.61500 49.80200
8.99100 29.48600 49.62900
12.05300 29.54200 49.72800
28.67000 29.54200 49.72800
-13.60200 29.58100 50.17800
8.53200 29.47900 50.16700
12.17800 29.53300 50.26300
28.69900 29.54200 50.22800
-13.87200 29.50600 50.72100
7.61200 29.57100 50.69900
12.29000 29.44300 50.71700
28.65900 29.54200 50.72800
-13.98600 29.59200 51.17800
7.21900 29.57700 51.21400
12.59100 29.45100 51.24000
18.49000 29.57600 51.20500
19.47600 29.52700 51.25300
28.57900 29.59200 51.17800
-14.07800 29.52900 51.69200
7.03900 29.51000 51.65900
13.00200 29.54000 51.69900
17.72600 29.61100 51.75200
20.11100 29.45800 51.74300
28.41700 29.60000 51.65100
-14.07900 29.51700 52.24200
6.50000 29.48800 52.18400
13.59000 29.48200 52.20600
17.11100 29.60800 52.22900
20.48400 29.45800 52.28300
28.08800 29.60000 52.24700
-13.99500 29.54200 52.72800
4.98400 29.58100 52.68200
15.12700 29.48100 52.73600
15.56700 29.58800 52.70100
20.72700 29.50900 52.73700
27.69900 29.58500 52.75500
-13.83400 29.53100 53.25800
0.05700 29.53600 53.15800
2.12800 29.47200 53.23100
3.94800 29.56200 53.18000
20.97800 29.57500 53.23800
27.21600 29.54200 53.30000
-13.57300 29.48700 53.81400
-0.43400 29.54100 53.65800
21.14800 29.55000 53.76300
26.95000 29.55300 53.69000
-13.30200 29.52200 54.18700
-1.85400 29.55700 54.20900
21.18000 29.53500 54.31100
26.58000 29.59300 54.21800
-12.98100 29.50600 54.72900
-1.97200 29.53800 54.64400
21.05400 29.55600 54.68500
26.48300 29.52000 54.64400
-12.77900 29.50000 55.24600
-1.99200 29.51600 55.14400
19.99000 29.56400 55.26700
26.48800 29.50300 55.14400
-12.46600 29.59400 55.74700
-1.99400 29.50100 55.64400
19.47200 29.56400 55.74800
26.64800 29.53300 55.64000
-12.01700 29.57000 56.31700
-2.03200 29.49400 56.13000
16.68000 29.54100 56.30100
17.61000 29.51400 56.17600
19.08900 29.54200 56.28100
26.88400 29.50600 56.20600
-11.51200 29.51500 56.75400
-2.33100 29.63200 56.75000
16.03300 29.54700 56.78100
26.74200 29.55900 56.71200
-10.41600 29.48000 57.23300
-8.97900 29.58400 57.20100
-7.90100 29.50900 57.28600
-2.45700 29.57200 57.12400
15.63500 29.53000 57.29800
26.58000 29.55400 57.12700
-7.38100 29.50200 57.71300
-2.92700 29.59800 57.69600
15.12300 29.52900 57.81400
26.08200 29.54700 57.66700
-6.86000 29.48200 58.16600
-3.49000 29.57700 58.17100
14.71800 29.51000 58.34900
25.51400 29.48700 58.19200
14.62000 29.53200 58.81100
25.02900 29.52000 58.64700
14.59500 29.52500 59.31100
20.69100 29.55900 59.19700
21.69300 29.52800 59.31700
24.72700 29.55900 59.18700
14.68600 29.51900 59.75700
20.60500 29.55800 59.64400
21.66800 29.54500 59.81100
24.92700 29.51100 59.72100
15.04900 29.54100 60.29200
20.47400 29.54300 60.11000
21.54800 29.55800 60.31100
25.06600 29.51800 60.14400
15.60400 29.51300 60.77300
17.19100 29.56800 60.69000
17.62800 29.52600 60.78400
20.01400 29.53100 60.64100
21.52700 29.54800 60.81100
25.10000 29.54100 60.64400
21.61900 29.53900 61.27700
25.04200 29.53800 61.13800
21.98200 29.55900 61.82400
24.70600 29.56700 61.71400
22.50700 29.53000 62.29300
24.18100 29.56500 62.18900
9.69500 35.54900 17.76000
11.97100 35.42000 17.73300
8.70100 35.49300 18.26800
12.97300 35.49300 18.31800
8.18700 35.60300 18.81500
13.44900 35.51400 18.78100
7.90600 35.58200 19.18400
13.73800 35.53200 19.18000
7.50900 35.66100 19.76900
14.02300 35.53500 19.69800
4.60000 35.54400 20.29400
14.20600 35.53100 20.17800
4.06400 35.53800 20.80100
14.26500 35.63400 20.66400
3.73600 35.51500 21.35100
14.54200 35.52500 21.20000
0.63600 35.53500 21.80600
2.16700 35.53000 21.66200
3.67500 35.53600 21.81100
14.78600 35.49600 21.60500
0.15500 35.53600 22.33900
2.93200 35.52400 22.22300
3.64800 35.54100 22.31100
15.14300 35.46700 22.15500
-0.00600 35.54900 22.77700
3.11600 35.54500 22.61700
3.61300 35.55000 22.74500
15.59900 35.45800 22.71300
-0.32200 35.52800 23.31300
16.43900 35.43200 23.28200
-0.90000 35.53200 23.80900
17.01200 35.50600 23.80700
-1.27800 35.50600 24.34900
17.40600 35.48400 24.32700
-1.35700 35.52100 24.81100
17.62900 35.49200 24.77800
-1.36000 35.51300 25.31100
17.77000 35.57700 25.20500
-1.29900 35.51500 25.81100
17.88200 35.50000 25.77600
-1.37100 35.54000 26.26300
17.89800 35.49200 26.27800
-8.97900 35.57800 26.77800
-8.01700 35.45500 26.65300
-1.90600 35.53500 26.73000
17.85800 35.60400 26.61800
-10.37200 35.58700 27.25000
-6.99800 35.46100 27.17000
-2.80600 35.50900 27.21100
17.71700 35.55900 27.20300
-11.96200 35.55000 27.72100
-6.54500 35.45500 27.67900
-3.53500 35.65800 27.71900
17.51100 35.62500 27.68500
-12.76500 35.53800 28.32500
-6.39400 35.51900 28.14400
-4.05900 35.66500 28.19500
17.15700 35.54200 28.26800
-13.02600 35.52600 28.64000
-6.29900 35.60400 28.70500
-4.84700 35.53500 28.80800
16.89200 35.59200 28.63300
-13.34400 35.51000 29.23800
16.66800 35.54900 29.19400
-13.47100 35.52800 29.76300
16.46100 35.62500 29.66900
-13.48700 35.57800 30.31100
16.09400 35.57700 30.25400
-13.48300 35.58100 30.81100
15.66200 35.58400 30.73800
-13.52900 35.57300 31.19500
15.09500 35.61400 31.23800
-13.93400 35.54800 31.71000
14.70900 35.64700 31.67000
-14.99100 35.56200 32.21200
14.58300 35.61700 32.14100
-15.77100 35.54400 32.82300
14.65100 35.61300 32.71200
-16.02600 35.52900 33.13900
14.99600 35.51300 33.20200
-16.33800 35.51400 33.73700
15.14200 35.54000 33.64400
-16.46700 35.52800 34.26300
15.19100 35.57400 34.14400
-16.48500 35.56900 34.81100
15.16300 35.57800 34.64400
-16.47700 35.50400 35.32400
15.05800 35.55000 35.13400
-16.38800 35.61500 35.79700
14.68200 35.57300 35.70200
-16.51800 35.48800 36.22800
14.14400 35.51900 36.22200
-16.54100 35.59300 36.72800
13.14000 35.62200 36.75100
-16.55400 35.57700 37.22800
13.06400 35.56200 37.14400
-16.50500 35.51400 37.73700
13.07100 35.53000 37.64400
-16.33500 35.52200 38.25600
13.06400 35.52800 38.14400
-16.05500 35.53200 38.77200
13.02100 35.47800 38.66700
-15.76100 35.50600 39.17200
12.63900 35.61500 39.21200
-15.03400 35.52200 39.76200
12.48300 35.49500 39.63400
-13.99400 35.56200 40.31700
11.60900 35.59800 40.19200
-13.50200 35.56400 40.74500
11.10700 35.56200 40.69900
-12.81900 35.46800 41.22600
-10.94000 35.56600 41.16900
-9.81700 35.50100 41.26800
10.94900 35.52800 41.10700
-9.41200 35.47800 41.81800
10.63100 35.50500 41.71300
-9.24700 35.45200 42.28700
4.94600 35.58700 42.18800
5.57900 35.54800 42.23400
10.15800 35.56100 42.26000
-9.09800 35.52800 42.76700
4.01200 35.59100 42.71800
6.17600 35.44800 42.69500
9.61900 35.54700 42.72700
-8.93100 35.54200 43.22800
3.17100 35.65200 43.22600
-8.72300 35.50600 43.65900
-1.28000 35.60000 43.72200
-8.34800 35.46000 44.16400
-1.50600 35.56400 44.19300
-7.88900 35.47000 44.74300
-1.74800 35.59600 44.72300
-7.47100 35.59500 45.24800
-2.01400 35.55900 45.18700
-6.97800 35.54000 45.80200
-2.46700 35.57000 45.69500
-6.43400 35.52300 46.18300
-3.32800 35.62600 46.23700
-4.12900 -36.51000 27.43200
-4.17900 -36.39300 28.37800
-3.58000 -36.52800 26.05000
-3.67000 -36.45900 29.49300
-3.15700 -36.45500 25.49300
-3.18800 -36.47600 30.02700
-2.63400 -36.39000 25.04200
-2.64600 -36.43800 30.45000
-2.06600 -36.53900 24.94900
-2.27900 -36.47700 30.59100
-1.60600 -36.53900 24.83600
-1.69200 -36.35300 30.85200
-1.12900 -36.35000 24.63000
-1.16900 -36.39600 30.87100
-0.64400 -36.52300 24.82700
-0.67800 -36.39700 30.83900
-0.10700 -36.44900 24.91600
-0.18000 -36.51400 30.63500
0.39200 -36.36900 25.07100
0.28700 -36.47800 30.45600
0.83600 -36.46400 25.45300
0.85500 -36.49300 30.05700
1.32900 -36.45700 25.96800
1.34300 -36.47200 29.54100
1.85200 -36.40400 26.96500
1.78300 -36.50900 28.54400
-7.59100 -30.54500 26.41000
-7.66000 -30.44900 27.41700
-7.16600 -30.52400 25.41600
-7.18000 -30.34500 28.89600
-6.68100 -30.39700 24.58200
-6.70500 -30.45300 29.64600
-6.21000 -30.48200 23.90100
-6.06900 -30.38900 30.30700
-5.73700 -30.48500 23.34700
-5.63400 -30.45800 30.58100
-5.17100 -30.49000 22.91800
-5.10300 -30.41300 30.84100
-4.67400 -30.46500 22.50900
-4.61900 -30.40800 30.98900
-4.13900 -30.41100 22.01700
-4.21900 -30.50800 31.06400
-3.64000 -30.57300 21.89000
-3.79900 -30.43800 31.19500
-3.08200 -30.46300 21.52900
-3.22800 -30.41900 31.30400
-2.63700 -30.55900 21.44100
-2.66900 -30.45800 31.34300
-2.17200 -30.45900 20.95500
-2.16900 -30.45800 31.42800
-1.66700 -30.46100 20.46200
-1.66900 -30.45800 31.52000
-1.14600 -30.42400 20.09300
-1.16900 -30.45800 31.55200
-0.62300 -30.49100 19.93700
-0.66900 -30.45800 31.49300
-0.11900 -30.49000 19.82700
-0.21200 -30.54200 31.34800
0.33100 -30.51900 19.83900
0.37100 -30.45800 31.05900
0.86700 -30.50200 19.91000
0.83100 -30.45800 30.88100
1.32300 -30.43500 20.00300
1.31000 -30.47200 30.81600
1.88900 -30.45400 20.32200
1.78100 -30.44700 30.86100
2.35200 -30.41600 20.58600
2.21100 -30.41500 31.04400
2.81000 -30.51200 20.87700
2.81600 -30.47100 31.51800
3.38600 -30.52100 21.32300
3.35900 -30.42700 31.91800
3.85700 -30.50100 21.88800
3.74800 -30.45500 32.04900
4.30700 -30.43000 22.55900
4.24800 -30.51300 32.12200
4.94900 -30.45000 23.90700
4.74800 -30.53700 32.13500
5.30100 -30.41900 24.08500
5.24800 -30.52900 32.09100
5.93600 -30.48700 24.35800
5.79500 -30.44700 31.99700
6.32200 -30.45200 24.48100
6.29000 -30.39800 31.79300
6.88000 -30.50000 24.87800
6.79600 -30.39100 31.39400
7.36400 -30.49200 25.37400
7.33800 -30.45900 30.53700
7.82700 -30.38400 26.07100
7.77600 -30.49200 27.98300
-22.13500 -24.50500 21.00300
-22.18100 -24.39900 22.46600
-21.67600 -24.46700 19.93200
-21.68900 -24.40800 23.51800
-21.19700 -24.47600 19.39600
-21.18100 -24.37500 24.47500
-20.62300 -24.45200 18.97200
-20.59100 -24.42100 25.30800
-20.12400 -24.55400 18.81100
-20.25400 -24.41000 25.63100
-19.63000 -24.38200 18.58300
-19.68800 -24.42200 26.01200
-19.08600 -24.41200 18.55800
-19.08400 -24.40400 26.29000
-18.58600 -24.39400 18.59200
-18.61900 -24.40800 26.40900
-18.12400 -24.35200 18.67800
-18.16900 -24.45800 26.45900
-17.64600 -24.43700 18.87800
-17.66900 -24.45800 26.46200
-17.13300 -24.46400 19.01500
-17.16900 -24.45800 26.40000
-16.61600 -24.34800 19.14800
-16.71200 -24.47400 26.28500
-16.16600 -24.45700 19.45700
-16.19800 -24.48300 26.07300
-16.13400 -24.48500 34.36900
-16.19200 -24.41500 37.54700
-15.63700 -24.49900 19.84800
-15.71600 -24.46300 25.81800
-15.65300 -24.48300 33.86200
-15.66400 -24.39000 38.46900
-15.26000 -24.47500 20.09700
-15.19600 -24.42500 25.40800
-15.07700 -24.47900 33.51700
-15.13700 -24.43900 38.93800
-14.70600 -24.43700 20.53500
-14.74300 -24.46200 24.96000
-14.63400 -24.56500 33.39600
-14.63900 -24.42500 39.37400
-14.64300 -24.51200 41.41500
-14.75200 -24.38200 43.07000
-14.12500 -24.42200 21.52400
-14.17500 -24.52400 24.07600
-14.16300 -24.50300 32.83600
-14.19100 -24.41000 44.87200
-13.62200 -24.46800 31.43200
-13.62600 -24.42500 45.42000
-13.09700 -24.45200 31.01200
-13.29000 -24.47100 45.60100
-12.61800 -24.47300 25.43600
-12.72100 -24.43700 26.98800
-12.62300 -24.50400 30.55500
-12.66300 -24.42700 45.90800
-12.13700 -24.46900 23.83000
-12.25200 -24.46700 27.54900
-12.23300 -24.44500 29.37900
-12.25200 -24.43300 45.97800
-11.64100 -24.47000 23.45000
-11.70500 -24.49600 45.98900
-11.10200 -24.54600 22.99500
-11.21900 -24.43900 46.08800
-10.57700 -24.53000 22.06500
-10.71500 -24.53000 46.14500
-10.05700 -24.51100 21.53600
-10.19600 -24.34200 46.25300
-9.69600 -24.55500 21.29300
-9.68500 -24.48900 46.18000
-9.16300 -24.45800 20.94800
-9.16900 -24.45800 46.07500
-8.59700 -24.48100 20.68200
-8.68000 -24.49400 45.88300
-8.16900 -24.45800 20.51900
-8.17800 -24.48000 37.00200
-8.05200 -24.46700 37.43700
-8.12900 -24.52600 45.54800
-7.74200 -24.54200 20.32700
-7.77400 -24.46300 36.95800
-7.64500 -24.46300 37.43400
-7.61000 -24.49400 45.14900
-7.21600 -24.54200 19.91900
-7.20600 -24.47000 44.88500
-6.64400 -24.45800 19.56700
-6.71100 -24.45300 37.41600
-6.57900 -24.45100 38.08600
-6.69800 -24.50500 44.65800
-6.16900 -24.45800 19.37300
-6.28100 -24.45300 37.43300
-6.15300 -24.47600 38.02000
-6.21800 -24.37400 44.85000
-5.77100 -24.50400 19.25600
-5.80800 -24.40800 45.10700
-5.20200 -24.46200 19.07700
-5.18200 -24.40600 46.01400
-4.61300 -24.51900 18.85200
-4.66200 -24.45100 46.48300
-4.06800 -24.49800 18.69800
-4.22300 -24.35400 46.82700
-3.61900 -24.40800 18.64300
-3.70900 -24.43400 46.98600
-3.16900 -24.45800 18.63900
-3.21900 -24.45000 47.09900
-2.65200 -24.43000 18.68300
-2.75200 -24.51700 47.09600
-2.09500 -24.42600 18.79100
-2.25200 -24.52300 47.07200
-1.66900 -24.47000 18.89600
-1.77500 -24.53400 46.98500
-1.18900 -24.47000 19.07900
-1.25200 -24.46900 46.93700
-0.64700 -24.50000 19.39800
-0.78800 -24.44700 46.85100
-0.60300 -24.47000 48.53500
-0.71800 -24.43100 50.45700
-0.13300 -24.44600 19.61200
-0.23200 -24.46000 46.47200
-0.08400 -24.45700 47.52100
-0.12900 -24.42800 51.40900
0.41400 -24.43900 19.61400
0.27800 -24.46700 46.01400
0.44900 -24.45700 47.09200
0.38300 -24.40600 51.86100
0.91500 -24.53000 19.50500
0.78300 -24.47600 45.02200
0.91400 -24.47100 46.99200
0.74800 -24.43300 52.02100
1.38100 -24.46900 19.38900
1.29600 -24.47500 44.56000
1.41400 -24.48800 46.94600
1.21500 -24.50100 52.12000
1.77100 -24.53200 19.50600
1.71900 -24.47800 44.56900
1.86200 -24.48500 46.84600
1.79700 -24.35200 52.32800
2.41100 -24.48400 19.85500
2.29200 -24.44500 45.93600
2.38700 -24.45900 46.54800
2.32200 -24.50300 52.15400
2.92600 -24.40600 20.36000
2.74800 -24.50300 52.02800
3.34800 -24.45800 20.63800
3.28400 -24.45800 46.43700
3.35100 -24.45200 47.09700
3.26700 -24.41900 51.86200
3.88100 -24.41500 20.79300
3.86000 -24.46800 46.08900
3.87200 -24.46100 47.45400
3.80800 -24.42300 51.42400
4.33100 -24.45800 20.85400
4.28300 -24.47300 44.91700
4.44700 -24.45900 46.04500
4.27000 -24.45400 47.04600
4.38300 -24.43300 48.48100
4.28400 -24.49700 50.54200
4.79500 -24.44400 20.88100
4.74500 -24.44700 44.40800
4.91400 -24.45500 45.96600
4.78700 -24.45300 47.38200
5.36700 -24.50400 20.94700
5.27100 -24.46300 44.00200
5.34900 -24.44600 46.05900
5.21300 -24.44700 47.36200
5.91400 -24.45100 20.97600
5.78600 -24.49400 37.99100
5.85700 -24.48400 39.40700
5.77900 -24.47500 43.51300
6.41400 -24.43600 21.02100
6.29300 -24.46700 37.56100
6.32100 -24.37900 40.06100
6.28000 -24.49200 42.52000
6.91400 -24.41800 21.04800
6.74800 -24.47300 37.54000
7.28400 -24.41900 21.12200
7.29500 -24.52900 37.58800
7.92500 -24.44900 21.43600
7.78100 -24.50200 37.67100
8.31900 -24.43500 21.54700
8.24800 -24.53900 37.65300
8.94800 -24.45600 21.87200
8.76800 -24.56300 37.65000
9.27700 -24.42500 22.07500
9.30300 -24.35800 37.82900
9.83500 -24.46200 22.93600
9.83100 -24.39700 37.82600
10.44500 -24.47400 24.88100
10.30000 -24.39200 37.78100
10.91400 -24.46400 24.94300
10.80400 -24.48300 37.58400
11.41400 -24.44500 24.96800
11.28100 -24.47400 37.36700
11.91400 -24.41300 25.03600
11.83300 -24.44900 36.99600
12.41400 -24.38600 25.10300
12.29700 -24.47800 31.02400
12.45000 -24.46900 31.83900
12.27500 -24.48000 36.49300
12.77000 -24.39800 25.15700
12.76900 -24.46700 30.43000
12.83200 -24.47900 31.78800
12.84100 -24.45800 35.38700
13.41500 -24.43900 25.43000
13.26100 -24.45800 29.95700
13.45100 -24.44900 31.10700
13.27300 -24.47400 33.92700
13.77400 -24.41600 25.60500
13.78900 -24.47500 29.53100
13.91400 -24.45500 31.00400
13.79200 -24.47200 33.64100
14.27500 -24.42300 26.10000
14.32900 -24.44900 28.98600
14.41400 -24.44100 31.00200
14.24800 -24.47800 33.59000
14.83700 -24.42700 31.13300
14.73000 -24.46700 33.47100
15.39100 -24.44500 31.89500
15.26600 -24.46100 32.96300
16.29700 -24.41500 42.03200
16.29400 -24.42800 44.43100
16.84800 -24.48700 39.02600
16.80700 -24.43600 44.91800
17.34200 -24.55300 38.40000
17.21600 -24.47700 45.09100
17.85600 -24.50200 37.96600
17.84100 -24.48500 45.39700
18.44700 -24.47200 37.60500
18.31400 -24.49400 45.59400
18.37700 -24.47000 51.91800
18.25600 -24.45800 54.05600
18.91300 -24.50100 37.39500
18.77300 -24.36700 45.82000
18.92900 -24.46700 51.50300
18.77100 -24.46400 54.50600
19.45400 -24.39900 37.18700
19.28700 -24.35300 45.91100
19.41400 -24.47900 51.39500
19.31700 -24.42500 54.79800
19.91400 -24.42500 37.12800
19.83100 -24.41000 45.84200
19.91400 -24.47100 51.38200
19.72900 -24.41600 54.83900
20.41400 -24.42200 37.11200
20.29100 -24.39200 45.76100
20.37600 -24.45800 51.49500
20.30800 -24.47400 54.59800
20.90500 -24.38600 37.15000
20.83200 -24.42400 45.53500
20.91200 -24.46400 51.89800
20.71400 -24.45700 54.39500
21.38100 -24.45200 37.28100
21.23400 -24.46200 45.29700
21.36900 -24.42500 52.56200
21.27800 -24.47400 53.51300
21.83100 -24.45800 37.40500
21.79800 -24.46100 45.00500
22.32600 -24.45800 37.54800
22.27600 -24.54200 44.82300
22.90900 -24.37500 37.78500
22.85900 -24.45800 44.57600
23.29000 -24.45800 38.01600
23.26200 -24.54200 44.34000
23.83300 -24.37500 38.45400
23.78600 -24.54200 43.92100
24.30900 -24.37500 39.02200
24.27600 -24.54200 43.35300
24.81100 -24.37200 40.07500
24.81000 -24.49600 42.28400
-25.66300 -18.51700 21.95400
-25.67800 -18.41300 24.04300
-25.17600 -18.51400 20.96400
-25.19500 -18.43900 25.04300
-24.59600 -18.53800 15.99700
-24.70800 -18.42200 18.57200
-24.71800 -18.48400 20.38300
-24.69200 -18.48200 27.58600
-24.19600 -18.47600 15.38100
-24.12000 -18.42800 28.40200
-23.67600 -18.46600 14.94100
-23.79000 -18.46900 28.59800
-23.14300 -18.40700 14.62300
-23.21400 -18.44600 28.90800
-22.63300 -18.42600 14.48700
-22.76900 -18.46600 29.03700
-22.14800 -18.49700 14.37600
-22.23000 -18.44900 29.45100
-22.15500 -18.49600 42.06300
-22.18200 -18.40500 43.65700
-21.64400 -18.41500 13.96600
-21.67900 -18.46500 31.50500
-21.66600 -18.58200 40.85700
-21.66000 -18.35600 45.04900
-21.13000 -18.57400 13.87700
-21.18400 -18.39300 38.39900
-21.16400 -18.44200 40.06900
-21.11600 -18.44300 45.83000
-20.64900 -18.36000 13.53200
-20.62600 -18.40800 46.30500
-20.08600 -18.40300 13.54500
-20.28000 -18.44300 46.60000
-19.69600 -18.40700 13.60000
-19.70600 -18.49200 47.08600
-19.09000 -18.47900 13.82100
-19.11700 -18.52600 47.54100
-18.66900 -18.50500 13.86300
-18.64400 -18.38200 47.82700
-18.21200 -18.56500 13.80200
-18.16900 -18.45800 47.95400
-17.67000 -18.42300 13.62900
-17.80300 -18.45100 48.14000
-17.16900 -18.45800 13.50500
-17.15900 -18.34600 48.88600
-16.66900 -18.45800 13.43500
-16.64500 -18.35100 49.38800
-16.16900 -18.45800 13.43800
-16.15100 -18.35000 49.86400
-15.66900 -18.45800 13.51600
-15.70600 -18.37500 50.60200
-15.23200 -18.45800 13.64100
-15.07000 -18.35000 51.34600
-14.61800 -18.36100 13.94300
-14.64700 -18.43100 51.85200
-14.08400 -18.38700 14.29400
-14.17100 -18.35500 52.57100
-13.69600 -18.45800 14.57700
-13.68700 -18.35200 53.08800
-13.11200 -18.37500 14.86600
-13.15000 -18.41700 53.49600
-12.72400 -18.45800 15.08900
-12.56700 -18.40300 53.78600
-12.17800 -18.37500 15.48200
-12.16900 -18.45800 53.91800
-11.61500 -18.35300 16.00100
-11.66900 -18.45800 54.01000
-11.19000 -18.42500 16.52400
-11.16900 -18.45800 54.03200
-10.64000 -18.49500 17.35600
-10.71900 -18.50800 54.00900
-10.18200 -18.44200 18.03700
-10.17300 -18.49700 53.88000
-9.72300 -18.52600 18.44700
-9.62700 -18.46600 53.66200
-9.08900 -18.43700 18.84100
-9.19900 -18.46000 53.41000
-8.66900 -18.46900 18.95200
-8.68500 -18.49400 53.00800
-8.17200 -18.50400 18.94500
-8.14500 -18.54200 52.46000
-7.64400 -18.40200 18.58000
-7.61400 -18.45800 52.12100
-7.12600 -18.46400 17.60100
-7.16900 -18.45800 52.05900
-6.71200 -18.48900 16.85200
-6.70700 -18.45800 52.11300
-6.05200 -18.50200 16.16700
-6.12400 -18.37500 52.32100
-5.64800 -18.48000 15.90100
-5.66900 -18.45800 52.44400
-5.11200 -18.39100 15.62500
-5.15800 -18.49400 52.56300
-4.59800 -18.53300 15.54500
-4.58700 -18.40400 52.85500
-4.16400 -18.52300 15.31800
-4.14300 -18.45800 53.10100
-3.65400 -18.51000 14.47400
-3.61100 -18.40800 53.32300
-3.16800 -18.51600 13.46600
-3.11900 -18.40800 53.43600
-2.66100 -18.49600 12.89700
-2.66900 -18.45800 53.46300
-2.15300 -18.48900 12.51800
-2.16900 -18.45800 53.44400
-1.66800 -18.51600 12.28200
-1.66900 -18.45800 53.40500
-1.13200 -18.40700 12.07600
-1.16900 -18.45800 53.44300
-0.58600 -18.45200 12.02000
-0.66900 -18.45800 53.50800
-0.08600 -18.44100 12.02500
-0.16900 -18.45800 53.56400
0.41400 -18.40200 12.08700
0.28500 -18.42600 53.67100
0.87200 -18.52100 12.27500
0.85700 -18.42300 53.93300
1.36700 -18.49600 12.44000
1.36200 -18.45100 54.32400
1.87900 -18.44000 12.57700
1.86100 -18.44000 55.34600
2.37100 -18.52100 12.79700
2.32100 -18.37500 56.03500
2.85700 -18.44100 12.91700
2.79400 -18.37500 56.54800
3.29500 -18.44400 13.12400
3.28700 -18.37500 56.99500
3.83600 -18.42300 13.39800
3.84000 -18.37800 59.88600
4.33900 -18.43200 13.64700
4.30500 -18.41300 61.00400
4.89200 -18.43400 13.86800
4.82200 -18.34900 62.93100
5.36700 -18.49500 13.99700
5.32900 -18.40100 63.51900
5.87700 -18.46400 13.93000
5.81300 -18.41100 63.88500
6.33100 -18.37600 13.54500
6.28800 -18.44800 64.12700
6.87000 -18.49000 12.85900
6.80700 -18.35500 64.34000
7.41000 -18.44900 11.99300
7.33100 -18.42200 64.39300
7.86700 -18.37100 11.58000
7.83100 -18.43400 64.38400
8.41400 -18.45200 11.51200
8.31400 -18.42000 64.32000
8.91400 -18.45200 11.47200
8.77200 -18.54200 64.11500
9.41400 -18.42500 11.51300
9.22900 -18.50700 63.92700
9.77500 -18.41800 11.62500
9.79000 -18.49300 17.53200
9.89100 -18.45200 18.55000
9.81400 -18.52100 63.61300
10.35100 -18.42700 12.04400
10.29000 -18.51000 16.11900
10.43800 -18.49900 18.86100
10.24800 -18.49900 63.51700
10.89000 -18.43600 12.91300
10.77400 -18.47300 14.48200
10.91400 -18.45600 18.92600
10.74200 -18.46900 63.43900
11.32900 -18.43600 19.02100
11.32400 -18.50100 63.11800
11.87100 -18.50600 19.29800
11.72300 -18.47300 62.91000
12.36600 -18.42500 19.47500
12.32500 -18.46300 62.50600
12.83100 -18.36100 19.66900
12.75600 -18.47400 62.15700
12.87500 -18.46600 62.41500
12.77400 -18.45700 63.06100
13.38700 -18.35000 20.00200
13.28300 -18.46200 63.50700
13.84000 -18.40600 20.43800
13.74300 -18.46400 63.52900
14.32600 -18.33400 21.10200
14.28900 -18.46700 61.99000
14.37300 -18.44500 62.53800
14.28000 -18.46400 63.06700
14.81400 -18.33600 23.63100
14.80200 -18.47800 61.58200
15.39900 -18.37500 24.32500
15.21700 -18.48200 61.57900
15.83100 -18.45800 24.49000
15.79900 -18.43900 63.38100
16.33100 -18.45800 24.56000
16.30200 -18.45100 63.94000
16.83800 -18.49400 24.61400
16.74800 -18.46200 64.05500
17.40900 -18.39000 24.78900
17.24000 -18.46500 63.99700
17.89400 -18.45800 24.98900
17.78800 -18.46800 63.56600
18.42100 -18.39200 25.33000
18.29700 -18.46400 62.99600
18.80000 -18.40800 25.62100
18.82600 -18.54100 31.60200
18.85600 -18.42900 33.09900
18.74800 -18.44200 62.86900
19.27900 -18.37500 26.10800
19.21400 -18.47500 31.37700
19.40300 -18.47500 35.47200
19.26100 -18.40500 62.80600
19.83800 -18.41800 26.91800
19.75500 -18.45800 30.96400
19.86900 -18.53200 35.78500
19.75000 -18.53400 62.61800
20.33000 -18.45700 28.96300
20.27200 -18.48400 29.89700
20.33100 -18.51600 35.86500
20.28900 -18.48800 62.50000
20.82400 -18.50600 36.02400
20.79900 -18.41900 62.31700
21.32100 -18.55100 36.34400
21.31700 -18.41400 61.95900
21.88700 -18.51800 36.81300
21.76400 -18.45600 61.45900
22.36000 -18.41700 37.31600
22.25800 -18.45800 56.38700
22.39200 -18.44900 57.96900
22.32200 -18.44600 60.39600
22.81000 -18.36900 38.06100
22.78200 -18.45500 55.96700
23.38800 -18.34800 39.04300
23.29500 -18.39700 55.87100
23.86000 -18.43300 39.38000
23.80600 -18.39200 55.77200
24.28100 -18.50800 39.50100
24.31000 -18.48000 55.68400
24.83100 -18.46700 39.45600
24.83100 -18.45800 55.61100
25.41400 -18.45800 39.44000
25.33100 -18.45800 55.47900
25.91000 -18.39000 39.47100
25.75900 -18.54200 55.30800
26.39200 -18.36800 39.61000
26.30700 -18.54200 54.98300
26.85100 -18.47800 39.93100
26.84000 -18.54200 54.53300
27.36800 -18.51000 40.38600
27.30800 -18.54200 53.94900
27.81800 -18.48200 40.88300
27.81400 -18.47600 52.81000
28.35000 -18.37400 41.47200
28.37300 -18.49000 50.53500
28.83300 -18.39900 42.42900
28.82100 -18.50300 44.46300
28.80600 -18.43700 46.55500
28.80400 -18.42400 49.85300
29.38100 -18.42300 47.47600
29.32500 -18.44100 48.95700
-28.61500 -12.55200 13.42100
-28.72100 -12.43600 16.12200
-28.66000 -12.52300 17.44100
-28.65900 -12.37600 19.93900
-28.05300 -12.50700 12.61100
-28.20600 -12.51600 20.58900
-28.13200 -12.51200 49.94400
-28.17000 -12.38700 51.38700
-27.56900 -12.44400 12.16800
-27.73200 -12.42800 21.53000
-27.64300 -12.48100 46.55100
-27.62700 -12.36300 52.39400
-27.15700 -12.49500 11.98700
-27.13200 -12.43400 22.90300
-27.14100 -12.54800 45.93100
-27.21400 -12.33700 52.80500
-26.64400 -12.44600 11.54700
-26.72100 -12.43300 23.43200
-26.64400 -12.50800 24.52800
-26.64900 -12.43700 27.34300
-26.63800 -12.50100 45.47800
-26.77000 -12.39800 53.03300
-26.17500 -12.46600 10.93800
-26.15100 -12.42500 28.40200
-26.04700 -12.47100 45.12400
-26.17300 -12.33700 53.30900
-25.65600 -12.45700 10.47600
-25.64500 -12.43500 29.36100
-25.58600 -12.50000 44.94200
-25.71900 -12.42200 53.34100
-25.10500 -12.37600 10.12200
-25.13500 -12.45300 31.28800
-25.06800 -12.50000 44.64600
-25.27600 -12.39300 53.48700
-24.61900 -12.47200 10.04100
-24.66700 -12.37500 32.01900
-24.68000 -12.49500 40.39500
-24.64900 -12.44300 42.87900
-24.66000 -12.49300 44.10600
-24.68400 -12.47200 54.00600
-24.13300 -12.41500 9.94900
-24.17000 -12.37500 32.52500
-24.12300 -12.46400 39.44900
-24.17600 -12.34300 55.40300
-23.58100 -12.39600 9.96500
-23.62100 -12.37500 32.90500
-23.67500 -12.44800 38.95800
-23.67500 -12.40600 56.02100
-23.09300 -12.38700 10.07400
-23.15300 -12.42300 33.12700
-23.17200 -12.44300 38.45700
-23.22800 -12.34800 56.44800
-22.60700 -12.45400 10.28800
-22.60900 -12.37500 33.30100
-22.72000 -12.55800 38.02000
-22.67200 -12.34300 56.89200
-22.16900 -12.45800 10.42200
-22.16900 -12.45800 33.39500
-22.16700 -12.50800 37.65200
-22.16900 -12.36200 57.30800
-21.66900 -12.45800 10.53100
-21.71900 -12.50800 33.48300
-21.67400 -12.50800 37.41000
-21.75900 -12.39800 57.52200
-21.16900 -12.45800 10.56800
-21.28100 -12.42300 33.66600
-21.14000 -12.47700 37.10600
-21.17100 -12.33200 57.79200
-20.66900 -12.45800 10.60200
-20.76000 -12.53700 34.09500
-20.64800 -12.47600 36.61400
-20.66900 -12.38800 57.85000
-20.15200 -12.43200 10.66200
-20.16900 -12.40200 57.85500
-19.64900 -12.52700 10.78300
-19.69500 -12.39500 57.80200
-19.16900 -12.52900 10.84100
-19.15300 -12.44900 57.59900
-18.66100 -12.57900 10.83000
-18.69400 -12.43000 57.37700
-18.12800 -12.47700 10.43700
-18.17200 -12.44800 56.97900
-17.60100 -12.46000 10.00000
-17.73000 -12.54300 56.57000
-17.08600 -12.44900 9.52700
-17.25200 -12.48500 56.47400
-16.54900 -12.45900 9.08100
-16.71000 -12.50800 56.50700
-16.13800 -12.56800 8.90400
-16.13900 -12.41500 56.88200
-15.65100 -12.39800 8.48300
-15.67300 -12.39500 57.97900
-15.08600 -12.49700 8.41500
-15.16700 -12.34500 58.90400
-14.58600 -12.50000 8.38000
-14.63200 -12.43100 59.35800
-14.08600 -12.47100 8.40400
-14.21500 -12.44900 59.61500
-13.57100 -12.38300 8.47500
-13.74100 -12.38500 59.85800
-13.12600 -12.34700 8.65400
-13.25400 -12.40700 59.98100
-12.71200 -12.42800 9.03400
-12.75200 -12.48700 60.04500
-12.19200 -12.37400 9.57000
-12.15700 -12.47700 12.55500
-12.17800 -12.41200 14.04800
-12.28800 -12.51700 60.12400
-11.64200 -12.47700 15.03300
-11.61800 -12.41200 60.29600
-11.18700 -12.48900 15.51100
-11.17600 -12.49600 60.15400
-10.62700 -12.52200 16.04400
-10.75200 -12.49500 60.02000
-10.18400 -12.33200 16.28300
-10.23700 -12.42000 59.84400
-9.76300 -12.42100 16.26100
-9.70300 -12.40700 59.37800
-9.18800 -12.49200 15.99800
-9.23300 -12.46900 58.41100
-8.61600 -12.48300 15.64500
-8.71500 -12.44900 57.95800
-8.16900 -12.45800 15.44900
-8.25200 -12.44500 57.95600
-7.70300 -12.47200 15.28600
-7.75200 -12.45400 57.97700
-7.19000 -12.48400 15.14700
-7.27300 -12.44800 57.90500
-6.60700 -12.49700 14.92200
-6.72400 -12.46400 57.51600
-6.05400 -12.48300 14.70000
-6.22500 -12.47000 56.41400
-5.61900 -12.40800 14.59400
-5.73400 -12.47800 56.11500
-5.64600 -12.51100 59.99800
-5.69500 -12.40500 62.50300
-5.16900 -12.45800 14.53900
-5.23500 -12.45900 56.52200
-5.08300 -12.53700 59.04200
-5.17900 -12.47000 63.51800
-4.66900 -12.45800 14.52400
-4.70400 -12.42100 57.35900
-4.59900 -12.53900 58.52600
-4.69800 -12.48700 64.04500
-4.16900 -12.45800 14.49200
-4.20800 -12.50200 64.57300
-3.69700 -12.47600 14.39700
-3.65700 -12.55000 65.09700
-3.17700 -12.51400 14.11400
-3.19700 -12.47300 65.50000
-2.78400 -12.46900 13.89700
-2.69300 -12.41300 66.57200
-2.16500 -12.47200 12.98900
-2.18500 -12.41100 68.02700
-1.62300 -12.55500 12.06100
-1.70300 -12.50000 68.56000
-1.23800 -12.44600 11.84300
-1.18100 -12.47000 69.01100
-0.71600 -12.46900 11.51400
-0.68200 -12.33800 69.35400
-0.25200 -12.44100 11.38600
-0.16900 -12.50500 69.43900
0.24800 -12.40000 11.34900
0.25200 -12.39100 69.58400
0.74800 -12.39700 11.37500
0.74800 -12.49300 69.55800
1.29500 -12.47000 11.45300
1.29600 -12.47700 69.50800
1.79400 -12.51400 11.64500
1.82200 -12.43900 69.39000
2.33700 -12.44700 11.99300
2.32400 -12.50700 69.12200
2.86200 -12.36600 12.29400
2.72600 -12.51200 68.85600
3.32200 -12.40800 12.51900
3.25100 -12.43400 68.42100
3.86500 -12.42300 12.91800
3.81200 -12.40300 67.93500
4.33800 -12.36400 13.31000
4.32400 -12.44100 67.46900
4.73000 -12.39300 13.45900
4.81300 -12.42900 66.91000
5.23800 -12.45700 13.43200
5.33800 -12.58000 64.57300
5.82000 -12.51800 13.10900
5.82900 -12.55300 64.16000
6.21300 -12.47600 12.90600
6.24800 -12.52000 64.08100
6.79500 -12.49800 12.02800
6.76800 -12.54500 64.13600
7.30900 -12.49200 11.54300
7.34100 -12.50300 64.42800
7.71400 -12.44600 11.35800
7.73100 -12.47500 64.67000
8.29100 -12.49200 11.10400
8.33600 -12.48100 65.50200
8.74800 -12.50000 11.04400
8.81300 -12.37000 65.88300
9.23900 -12.50000 11.07400
9.31200 -12.45800 66.05400
9.82100 -12.42000 11.33100
9.89600 -12.37500 66.32700
10.22400 -12.44700 11.51900
10.36700 -12.47100 66.52600
10.76700 -12.45400 11.98000
10.91400 -12.40200 66.61800
11.29800 -12.48100 12.55600
11.41400 -12.39600 66.64700
11.80100 -12.44800 12.98000
11.91400 -12.41100 66.63700
12.22900 -12.40600 13.17900
12.42900 -12.48000 66.60600
12.75600 -12.40600 13.37300
12.88100 -12.40800 66.52000
13.22500 -12.43700 13.59700
13.33100 -12.45800 66.47000
13.75000 -12.36500 13.99700
13.83100 -12.45800 66.47700
14.30500 -12.42600 14.57600
14.27800 -12.45800 66.60300
14.81200 -12.44100 15.56700
14.79600 -12.37500 66.98300
15.31300 -12.41900 18.10500
15.30400 -12.42300 68.08100
15.80400 -12.35900 18.44400
15.81000 -12.42000 69.04400
16.33100 -12.45800 18.58000
16.30700 -12.48700 69.53400
16.83100 -12.45800 18.62600
16.80700 -12.43000 69.92100
17.27500 -12.44200 18.68900
17.27400 -12.45300 70.14500
17.81900 -12.42300 18.86800
17.80300 -12.36000 70.35800
18.27900 -12.45800 19.09800
18.33100 -12.41900 70.40600
18.82200 -12.37500 19.48800
18.83100 -12.42900 70.39900
19.31100 -12.37500 20.03000
19.31900 -12.41800 70.33400
19.84000 -12.36400 21.00500
19.82100 -12.50000 70.13400
20.33700 -12.35800 22.50400
20.33600 -12.54400 24.53400
20.36100 -12.41200 24.97500
20.29900 -12.48100 69.90700
20.94300 -12.39500 25.94700
20.84200 -12.47200 69.52000
21.41400 -12.39600 26.09800
21.28300 -12.50200 69.02200
21.91400 -12.39400 26.12800
21.82000 -12.41300 68.42300
22.39500 -12.37300 26.14800
22.26700 -12.45500 67.98300
22.85400 -12.50500 26.33100
22.82000 -12.52700 67.05300
23.27400 -12.51400 26.49700
23.28400 -12.49900 65.02900
23.89400 -12.45300 26.83100
23.80800 -12.56800 60.42800
24.28400 -12.41700 27.14800
24.32500 -12.49700 58.41700
24.83100 -12.46300 27.96500
24.80700 -12.47300 56.88400
25.34900 -12.47500 35.39100
25.39800 -12.49100 55.66400
25.88400 -12.44100 37.54300
25.83100 -12.45800 55.48200
26.44300 -12.53400 37.90700
26.28100 -12.50800 55.39400
26.88100 -12.46900 37.89900
26.73800 -12.46100 55.47600
27.34400 -12.57400 37.85600
27.21200 -12.49100 55.59800
27.90300 -12.54500 37.53700
27.74300 -12.47200 56.05400
28.44800 -12.46100 37.08200
28.28000 -12.46200 56.49000
28.91400 -12.49100 36.92400
28.88600 -12.40600 56.80600
29.41400 -12.49000 36.85000
29.24800 -12.39600 56.84800
29.91400 -12.48000 36.90000
29.76100 -12.39500 56.80700
30.41400 -12.47500 36.90400
30.28900 -12.51400 51.58400
30.41700 -12.47100 52.94100
30.27500 -12.46300 56.53100
30.91400 -12.46100 36.90100
30.81900 -12.54200 49.39300
30.91000 -12.46400 53.39800
30.80400 -12.49000 56.08700
31.34100 -12.44300 37.07100
31.28200 -12.54200 48.87400
31.36600 -12.40600 54.09300
31.31600 -12.42700 55.36800
31.88400 -12.44000 37.97600
31.84400 -12.49400 48.45500
32.31600 -12.44300 39.05500
32.36000 -12.52200 48.01500
32.83700 -12.47600 40.97500
32.86500 -12.54000 47.53300
33.42500 -12.45900 41.83600
33.23400 -12.46000 47.39100
33.76600 -12.48100 42.05800
33.81400 -12.49200 47.12800
34.44300 -12.44200 42.39100
34.23600 -12.48000 46.97000
34.77300 -12.40000 42.59600
34.79300 -12.48300 46.55900
35.33800 -12.46600 43.43200
35.25800 -12.46100 45.89000
-29.67800 -6.54200 12.35900
-29.67200 -6.37500 14.51500
-29.19700 -6.54200 11.36000
-29.18200 -6.35900 15.55400
-29.11200 -6.50600 18.53500
-29.14500 -6.50700 21.91000
-29.14100 -6.48600 51.05000
-29.18900 -6.37500 54.06100
-28.55700 -6.47700 10.64700
-28.68300 -6.37900 22.52900
-28.67500 -6.50600 24.39900
-28.66500 -6.42100 26.96100
-28.58200 -6.51300 49.10100
-28.67700 -6.37500 54.98900
-28.17200 -6.50800 10.36200
-28.15300 -6.41500 27.88300
-28.23600 -6.44800 48.38200
-28.18900 -6.37500 55.51100
-27.63000 -6.45800 10.07300
-27.69100 -6.43000 28.57200
-27.68800 -6.47200 34.35100
-27.68400 -6.47100 37.04100
-27.66500 -6.52300 47.43500
-27.63300 -6.37500 55.91100
-27.16900 -6.45800 9.91100
-27.21500 -6.51900 29.11700
-27.19600 -6.41000 33.53200
-27.25500 -6.47400 37.54600
-27.07400 -6.50100 46.14000
-27.18200 -6.49400 56.12100
-26.64300 -6.53800 9.80100
-26.70600 -6.41900 29.83800
-26.66600 -6.52900 32.43500
-26.69000 -6.48500 38.57100
-26.57800 -6.51600 45.60100
-26.61100 -6.42100 56.31500
-26.05900 -6.51000 9.67500
-26.17800 -6.34300 39.40800
-26.22700 -6.49600 45.31300
-26.11900 -6.40800 56.39700
-25.66900 -6.40400 9.48900
-25.67300 -6.36200 39.80900
-25.72200 -6.49400 44.95400
-25.66900 -6.45800 56.40600
-25.16900 -6.52700 9.37800
-25.21600 -6.43400 40.00100
-25.13700 -6.49400 44.47400
-25.16900 -6.45800 56.41400
-24.66400 -6.56600 9.29300
-24.70300 -6.51400 40.14100
-24.62800 -6.46500 44.06200
-24.68700 -6.45800 56.53200
-24.15100 -6.34600 9.16700
-24.16300 -6.40100 40.34300
-24.24600 -6.54200 43.80900
-24.09100 -6.35400 56.92000
-23.65300 -6.51100 9.28100
-23.61500 -6.45800 40.50700
-23.70300 -6.54800 43.39400
-23.66000 -6.41200 57.42800
-23.16900 -6.51300 9.31600
-23.15100 -6.35300 40.84900
-23.19500 -6.45900 42.94600
-23.14600 -6.37500 57.97400
-22.73300 -6.57800 9.26800
-22.69300 -6.44800 41.54000
-22.65600 -6.50300 42.10700
-22.59600 -6.36400 58.46700
-22.22400 -6.49400 8.99500
-22.08700 -6.39000 58.80100
-21.63800 -6.49400 8.48200
-21.64700 -6.42900 59.02900
-21.13300 -6.46300 8.05200
-21.09800 -6.38200 59.35100
-20.76000 -6.50700 7.80100
-20.63600 -6.45600 59.57100
-20.20200 -6.46500 7.58500
-20.07200 -6.47000 59.74600
-19.66900 -6.45800 7.46300
-19.66900 -6.48200 59.79400
-19.16900 -6.45800 7.42600
-19.16900 -6.50200 59.80400
-18.66900 -6.45800 7.45200
-18.71600 -6.57400 59.76500
-18.16900 -6.45800 7.51900
-18.17400 -6.42300 59.58400
-17.66900 -6.45800 7.57300
-17.71900 -6.50800 59.44500
-17.16900 -6.45800 7.58400
-17.19100 -6.40200 59.35600
-16.66900 -6.45800 7.53900
-16.64400 -6.43700 59.51900
-16.21900 -6.50800 7.50200
-16.16000 -6.42800 59.90600
-15.77400 -6.43100 7.57500
-15.68000 -6.43500 61.03200
-15.28800 -6.50300 7.65700
-15.18600 -6.40600 63.01200
-14.69700 -6.42300 7.96000
-14.71400 -6.50900 63.59500
-14.16600 -6.34400 8.36900
-14.21400 -6.50100 64.06100
-13.65100 -6.37600 8.92400
-13.74200 -6.38800 64.41800
-13.19300 -6.49800 9.57200
-13.22900 -6.46100 64.55300
-12.70100 -6.44800 9.99800
-12.71900 -6.48100 64.64800
-12.27500 -6.41000 10.18200
-12.25200 -6.53100 64.62500
-11.69800 -6.38100 10.29900
-11.74200 -6.54600 64.54400
-11.16900 -6.45800 10.39300
-11.25200 -6.47800 64.45300
-10.66900 -6.45800 10.52100
-10.78900 -6.42600 64.34200
-10.21300 -6.42700 10.66800
-10.21300 -6.47000 64.05100
-9.64900 -6.40400 10.98000
-9.78000 -6.45900 63.89400
-9.15000 -6.42100 11.39400
-9.22800 -6.46700 63.48700
-8.65800 -6.35600 12.00200
-8.69500 -6.51400 63.10500
-8.14000 -6.37500 12.96400
-8.27200 -6.51900 63.07400
-7.68500 -6.37500 13.53400
-7.70400 -6.44100 63.42200
-7.17700 -6.34700 14.57400
-7.12000 -6.42300 63.88500
-6.66000 -6.34100 15.56200
-6.77500 -6.45300 64.06200
-6.12000 -6.36400 16.07100
-6.14100 -6.43700 64.41600
-5.63300 -6.44700 16.26800
-5.76100 -6.46600 64.56000
-5.21800 -6.54200 16.27100
-5.22000 -6.37100 64.84000
-4.63500 -6.45800 16.08000
-4.72900 -6.43000 64.98800
-4.24600 -6.52900 15.82700
-4.25600 -6.43200 65.15900
-3.69800 -6.48400 15.54700
-3.74100 -6.39400 65.40100
-3.16900 -6.45800 15.36900
-3.27500 -6.41000 65.65100
-2.67700 -6.48100 15.27600
-2.72700 -6.40200 65.86600
-2.13300 -6.45400 15.26100
-2.16900 -6.45800 65.98500
-1.61900 -6.40800 15.32100
-1.66900 -6.45800 66.06100
-1.16900 -6.45800 15.41200
-1.23100 -6.43600 66.17000
-0.66900 -6.45800 15.54300
-0.61500 -6.38700 66.46300
-0.16900 -6.45800 15.61000
-0.18300 -6.36100 66.67400
0.36700 -6.48200 15.59000
0.31000 -6.34000 67.07400
0.88100 -6.54000 15.52200
0.81900 -6.37600 68.03400
1.33100 -6.38100 15.39100
1.34000 -6.41200 68.92500
1.83900 -6.42500 15.40800
1.91000 -6.37100 69.46600
2.33100 -6.45800 15.43000
2.42000 -6.39800 69.81300
2.83100 -6.45800 15.37100
2.83100 -6.45800 70.00600
3.33100 -6.45800 15.28900
3.34900 -6.43200 70.15900
3.83100 -6.45800 15.26200
3.85200 -6.52300 70.25400
4.33100 -6.45800 15.30400
4.35000 -6.57200 70.26100
4.83100 -6.45800 15.41100
4.88900 -6.44000 70.15200
5.28100 -6.50800 15.50500
5.38100 -6.40800 70.01800
5.73800 -6.44000 15.58700
5.84300 -6.49400 69.86400
6.28000 -6.53900 15.62300
6.34700 -6.53100 69.67900
6.81600 -6.42300 15.84200
6.74800 -6.48100 69.63800
7.28800 -6.44100 16.06500
7.21400 -6.48500 69.68000
7.84000 -6.44500 16.45500
7.80200 -6.37100 69.88900
8.35100 -6.39200 16.88600
8.28100 -6.50800 70.00900
8.91600 -6.43400 17.14100
8.74800 -6.48500 70.13800
9.41400 -6.37700 17.26100
9.30300 -6.35900 70.36600
9.83100 -6.44300 17.29400
9.83100 -6.41700 70.41700
10.27000 -6.48800 17.29400
10.33100 -6.42700 70.41200
10.82300 -6.48300 17.12700
10.82200 -6.41800 70.34700
11.28100 -6.50800 16.92700
11.32300 -6.50300 70.14200
11.79500 -6.46600 16.79000
11.79700 -6.48000 69.91800
12.28400 -6.59600 16.73500
12.34300 -6.47400 69.52300
12.86800 -6.39800 16.63200
12.83600 -6.46400 68.99400
13.43400 -6.47800 16.61000
13.35000 -6.44500 68.54900
13.88100 -6.40800 16.52600
13.86700 -6.47400 68.39700
14.28100 -6.50800 16.44200
14.38100 -6.40800 68.46800
14.79500 -6.44400 16.32400
14.77100 -6.45800 68.60800
15.35500 -6.44000 16.29600
15.35400 -6.37500 68.95500
15.83100 -6.45800 16.35300
15.77400 -6.45800 69.15000
16.33100 -6.45800 16.48500
16.35700 -6.37500 69.31700
16.77600 -6.43200 16.65800
16.83100 -6.45800 69.37500
17.29300 -6.42300 16.99000
17.33100 -6.45800 69.37400
17.83900 -6.37500 17.49200
17.80000 -6.54200 69.31200
18.35100 -6.44900 18.34900
18.38400 -6.45800 69.16900
18.85500 -6.42800 19.40000
18.83100 -6.45800 69.02200
19.34000 -6.34900 20.03000
19.28000 -6.54200 68.84900
19.81900 -6.33500 20.62000
19.91600 -6.51700 68.51500
20.33100 -6.42300 20.88500
20.43800 -6.51900 68.17100
20.78100 -6.50800 20.96500
20.88100 -6.40800 67.96900
21.29500 -6.43200 20.94400
21.24900 -6.50500 67.78700
21.85000 -6.42700 20.96100
21.74800 -6.53400 67.45800
22.28100 -6.50800 20.96800
22.31800 -6.50000 66.92100
22.82700 -6.49800 20.84100
22.83900 -6.53900 66.03400
23.36800 -6.40500 20.68600
23.36500 -6.54200 65.07000
23.86700 -6.42900 20.54200
23.81900 -6.54200 64.45100
24.41400 -6.50700 20.44000
24.37200 -6.54200 63.12000
24.83400 -6.50300 20.30300
24.82100 -6.54200 62.52300
25.41700 -6.44500 20.06300
25.33200 -6.57800 61.59400
25.89600 -6.54400 19.98900
25.83000 -6.44800 59.85000
26.40100 -6.37600 19.63600
26.32600 -6.52600 59.15500
26.91400 -6.52800 19.55600
26.72700 -6.52100 59.10100
27.33100 -6.39800 19.39900
27.36200 -6.41900 59.40800
27.83100 -6.50000 19.39100
27.72000 -6.46000 59.57700
28.29400 -6.56900 19.31200
28.26100 -6.37900 59.85800
28.85200 -6.50800 18.98600
28.75000 -6.37800 59.94600
29.40900 -6.52500 18.53200
29.29500 -6.38500 59.93900
29.92700 -6.45200 18.16200
29.83100 -6.40600 59.85200
30.37600 -6.47100 18.00500
30.33100 -6.40900 59.81500
30.88100 -6.45700 17.89100
30.83100 -6.42300 59.80800
31.33100 -6.52200 17.87300
31.30900 -6.41800 59.77000
31.83200 -6.57700 17.81300
31.81200 -6.47900 59.63600
32.36800 -6.37900 17.58900
32.33200 -6.49400 59.42200
32.91400 -6.40400 17.58100
32.87400 -6.47600 59.10100
33.40000 -6.37800 17.62900
33.31600 -6.49800 34.34100
33.33800 -6.42600 34.94000
33.23100 -6.50200 58.79700
33.88700 -6.45100 17.83500
33.82600 -6.48100 33.12600
33.90300 -6.44900 35.81300
33.81900 -6.54900 58.03400
34.35000 -6.42100 18.05500
34.24800 -6.46400 32.99100
34.25700 -6.39300 36.07800
34.28300 -6.46900 57.37200
34.83600 -6.46300 18.45300
34.74800 -6.45200 32.98400
34.80800 -6.40900 36.45000
34.87700 -6.48900 56.55300
35.32500 -6.38600 18.99500
35.24800 -6.45400 32.97800
35.30600 -6.36500 36.92500
35.33400 -6.54200 54.49600
35.84400 -6.41200 19.95800
35.79100 -6.43700 32.90200
35.79500 -6.44600 37.58900
35.81300 -6.47000 52.87500
36.35100 -6.36500 20.48200
36.32500 -6.51000 32.62500
36.29100 -6.37500 38.59400
36.25500 -6.46600 51.86600
36.85300 -6.43300 21.36000
36.77000 -6.44200 32.39900
36.79500 -6.35000 39.08100
36.79800 -6.46600 51.46500
37.33500 -6.40100 23.94800
37.30700 -6.47500 24.83200
37.35900 -6.41900 27.12300
37.25000 -6.44200 31.91400
37.31100 -6.35200 39.55800
37.33100 -6.45800 51.33400
37.85000 -6.43100 40.38400
37.83100 -6.45800 51.32900
38.40800 -6.38700 41.39500
38.28100 -6.50800 51.31400
38.76400 -6.42800 41.66700
38.72500 -6.52000 51.24700
39.30900 -6.42300 41.84200
39.27000 -6.45700 51.06800
39.83100 -6.45800 42.00000
39.77300 -6.54200 50.84300
40.25600 -6.43700 42.17500
40.31700 -6.54200 50.47000
40.76500 -6.42300 42.50100
40.82300 -6.54200 49.97000
41.31800 -6.37500 42.99900
41.36000 -6.54200 49.11900
41.86600 -6.37500 43.82400
41.84000 -6.54200 47.04400
-30.17300 -0.56200 29.40300
-30.15200 -0.45700 30.28800
-29.68300 -0.54200 27.92800
-29.68800 -0.37500 31.59800
-29.63800 -0.57000 45.62100
-29.64900 -0.43400 48.32000
-29.16300 -0.54200 23.95300
-29.13500 -0.46500 32.39600
-29.21600 -0.54200 44.83400
-29.11700 -0.51000 49.29600
-28.62800 -0.54200 23.04100
-28.64000 -0.47700 32.92500
-28.59300 -0.47600 44.13800
-28.62000 -0.46700 49.83800
-28.16400 -0.57300 16.55500
-28.15200 -0.45300 18.33100
-28.17000 -0.56300 19.02700
-28.15900 -0.43400 20.40200
-28.16300 -0.54200 22.50800
-28.11100 -0.45100 33.34800
-28.23400 -0.54200 43.85700
-28.12000 -0.51200 50.36700
-27.66900 -0.54500 15.50600
-27.65600 -0.41700 33.60200
-27.65000 -0.45800 43.53500
-27.59800 -0.45900 50.92500
-27.20600 -0.47000 14.86700
-27.18200 -0.45400 33.95800
-27.22700 -0.54200 43.34500
-27.11300 -0.45500 53.51900
-26.62200 -0.49300 12.49500
-26.66600 -0.40700 37.47100
-26.64300 -0.45800 43.02500
-26.56500 -0.47100 53.89500
-26.18500 -0.43500 11.92100
-26.16300 -0.37500 38.93500
-26.23600 -0.54200 42.81100
-26.08600 -0.47400 53.93600
-25.69800 -0.52600 11.06000
-25.63300 -0.37500 39.90200
-25.65300 -0.45800 42.57400
-25.65400 -0.48100 53.84300
-25.17000 -0.45800 10.46300
-25.16400 -0.37500 40.43600
-25.26000 -0.50800 42.30500
-25.14500 -0.48100 53.40200
-24.68100 -0.44400 9.93100
-24.62300 -0.47000 51.89900
-24.15300 -0.45300 9.54500
-24.06400 -0.39900 51.57900
-23.69500 -0.42400 9.34700
-23.67400 -0.42000 51.56500
-23.23600 -0.54100 9.13600
-23.09000 -0.46200 51.89200
-23.16300 -0.44500 53.49900
-23.15100 -0.40100 54.57600
-22.75200 -0.51800 9.09200
-22.64100 -0.50500 56.37800
-22.20500 -0.45900 9.09700
-22.16400 -0.46800 56.97100
-21.66900 -0.45800 9.08100
-21.59700 -0.38500 57.40700
-21.16900 -0.45800 9.08400
-21.16600 -0.39800 57.66000
-20.63300 -0.46000 9.10400
-20.65500 -0.42900 57.88000
-20.08600 -0.40300 9.09400
-20.16100 -0.40500 58.11000
-19.58600 -0.41900 9.07900
-19.67000 -0.45600 58.49900
-19.08600 -0.42200 9.09100
-19.13700 -0.50900 58.80000
-18.60400 -0.37600 9.15000
-18.66900 -0.48000 58.92100
-18.13000 -0.44300 9.29500
-18.13300 -0.50200 59.00400
-17.66900 -0.45800 9.47700
-17.59200 -0.51500 59.00100
-17.24900 -0.42200 9.68400
-17.11900 -0.47400 58.89900
-16.74200 -0.42300 10.05500
-16.69200 -0.53300 58.85100
-16.10900 -0.38200 10.50700
-16.14700 -0.34000 58.65500
-15.57800 -0.47400 10.77100
-15.68900 -0.45800 58.94800
-15.64300 -0.48100 60.49600
-15.65300 -0.48400 63.42900
-15.13400 -0.43900 10.84000
-15.19100 -0.43400 64.04000
-14.66900 -0.45800 10.94300
-14.67700 -0.45000 64.50700
-14.16900 -0.45800 11.06700
-14.12100 -0.44900 64.83800
-13.66900 -0.45800 11.11200
-13.63400 -0.45200 65.05800
-13.16900 -0.45800 11.04400
-13.13200 -0.45800 65.27800
-12.66900 -0.45800 10.96500
-12.71900 -0.50800 65.42600
-12.16900 -0.45800 10.94700
-12.22400 -0.47300 65.58700
-11.66900 -0.45800 10.99900
-11.58000 -0.47500 65.85400
-11.14600 -0.42700 11.12100
-11.21900 -0.43800 66.04600
-10.63900 -0.43900 11.33200
-10.75200 -0.51300 66.12500
-10.20800 -0.45800 11.58700
-10.25200 -0.52900 66.15300
-9.62400 -0.37500 11.96200
-9.75200 -0.52300 66.09500
-9.13300 -0.42900 12.15200
-9.20500 -0.45800 65.97500
-8.58600 -0.40200 12.15200
-8.75000 -0.50500 65.80600
-8.11900 -0.48700 12.10800
-8.21000 -0.41200 65.89200
-7.63300 -0.43000 12.00700
-7.70100 -0.49200 66.09300
-7.06900 -0.41400 12.00400
-7.25200 -0.48000 66.54400
-6.59000 -0.40000 12.08800
-6.57200 -0.46500 67.37500
-6.13200 -0.52700 12.27100
-6.26700 -0.45800 67.65700
-5.66900 -0.51800 12.35700
-5.75500 -0.38500 68.05700
-5.14100 -0.55900 12.36300
-5.14600 -0.37500 68.41400
-4.60500 -0.38300 12.11500
-4.66100 -0.40800 68.64600
-4.09500 -0.48700 12.11300
-4.15000 -0.43200 68.85100
-3.61900 -0.40800 12.09700
-3.66900 -0.45800 68.97200
-3.21900 -0.50800 12.12800
-3.16900 -0.45800 69.02900
-2.72600 -0.48200 12.17700
-2.66900 -0.45800 69.08300
-2.15900 -0.40200 12.30600
-2.22200 -0.45800 69.18900
-1.61900 -0.40800 12.38600
-1.63800 -0.37500 69.30300
-1.16900 -0.45800 12.44100
-1.16900 -0.45800 69.34200
-0.69000 -0.45800 12.55800
-0.66900 -0.45800 69.31800
-0.10700 -0.37500 12.80800
-0.25000 -0.54200 69.24900
0.27700 -0.45800 13.03800
0.33400 -0.45800 69.06900
0.86000 -0.37500 13.34900
0.83100 -0.45800 68.92500
1.33100 -0.45800 13.40200
1.25700 -0.51200 68.81800
1.78100 -0.50800 13.35200
1.75300 -0.37000 68.87200
2.30100 -0.54700 13.25900
2.22600 -0.44100 68.98200
2.87100 -0.45500 13.12500
2.83700 -0.38000 72.95100
3.33100 -0.45800 13.06200
3.32500 -0.35400 73.93200
3.79500 -0.45400 12.97400
3.80700 -0.36700 74.46900
4.34500 -0.56700 12.88200
4.36300 -0.43900 74.86400
4.88000 -0.37400 12.58900
4.80500 -0.43700 75.09900
5.41400 -0.40700 12.54800
5.31400 -0.34300 75.31900
5.91400 -0.39500 12.56700
5.83100 -0.42300 75.39100
6.38400 -0.36400 12.64500
6.33100 -0.44600 75.40700
6.93900 -0.40000 12.91600
6.83100 -0.44300 75.36500
7.33300 -0.36100 13.13900
7.29900 -0.41300 75.27500
7.82500 -0.33400 13.59700
7.80400 -0.46600 75.05300
8.33200 -0.39000 14.54000
8.22500 -0.50900 74.80700
8.91500 -0.39900 15.34500
8.75000 -0.44100 74.42300
9.25500 -0.45800 15.62400
9.32900 -0.58200 73.59800
9.78300 -0.37500 16.05500
9.82800 -0.49800 70.43400
9.84500 -0.41200 71.38700
9.80300 -0.48800 72.37300
10.35900 -0.37500 16.34700
10.37500 -0.55100 69.45900
10.83100 -0.45800 16.44500
10.88200 -0.38600 69.08700
11.28100 -0.50800 16.50700
11.38100 -0.47900 69.02500
11.77700 -0.46600 16.63300
11.83200 -0.51000 68.92200
12.31200 -0.42200 16.83400
12.34600 -0.36700 68.52000
12.81200 -0.43600 17.04300
12.83800 -0.37900 68.06800
13.31900 -0.33400 17.32400
13.27800 -0.43000 67.41500
13.78100 -0.43900 17.42700
13.86900 -0.41800 66.14500
14.20200 -0.43200 17.61700
14.36400 -0.49000 65.94700
14.78700 -0.47600 18.04400
14.88700 -0.54700 65.82300
15.29700 -0.49000 18.54300
15.37900 -0.37900 65.59600
15.84200 -0.37900 19.39200
15.90300 -0.37900 65.62100
16.33000 -0.39000 20.49400
16.37300 -0.48900 65.89400
16.81700 -0.45700 21.03200
16.95800 -0.43100 66.33900
17.30700 -0.34600 21.38400
17.41400 -0.39800 66.54100
17.83100 -0.43300 21.43400
17.88600 -0.37300 66.67200
18.30700 -0.42700 21.33700
18.34500 -0.53200 66.81100
18.82000 -0.42200 20.95800
18.83900 -0.58500 66.78700
19.31400 -0.42700 20.41400
19.38000 -0.44700 66.65700
19.83700 -0.47700 19.96900
19.88100 -0.40800 66.53300
20.28400 -0.57600 19.67300
20.28500 -0.54200 66.38000
20.74800 -0.51000 19.54600
20.86800 -0.45800 66.10500
21.24800 -0.47600 19.46800
21.24700 -0.52400 65.84200
21.76900 -0.52300 19.42600
21.75100 -0.46700 65.40500
22.28100 -0.42200 19.52100
22.35900 -0.55300 64.56700
22.79500 -0.44500 19.55100
22.85600 -0.54200 64.04100
23.33100 -0.45800 19.47200
23.34600 -0.54200 63.51800
23.82600 -0.49100 19.37800
23.83000 -0.50800 63.02600
24.33100 -0.44600 19.36300
24.29500 -0.46000 62.83200
24.81200 -0.43200 19.32300
24.85600 -0.56400 62.77200
25.28700 -0.56500 19.06500
25.39600 -0.43600 62.66100
25.81400 -0.54200 18.46200
25.83100 -0.45800 62.54400
26.38000 -0.54200 17.58200
26.26300 -0.50100 62.36800
26.89200 -0.58600 16.93000
26.82200 -0.49400 62.02200
27.34600 -0.58000 16.38100
27.37300 -0.54200 61.54100
27.95200 -0.46300 15.57600
27.82800 -0.55400 60.93200
28.33600 -0.47200 15.33200
28.37500 -0.56000 59.97400
28.91900 -0.44100 15.11800
28.84800 -0.42300 59.46700
29.36800 -0.45900 14.99700
29.35500 -0.57500 59.40900
29.89100 -0.46900 14.50700
29.93600 -0.41000 59.09500
30.35900 -0.50200 13.85900
30.43100 -0.36800 59.07300
30.85000 -0.49300 13.37200
30.91400 -0.39000 59.11200
31.34800 -0.39000 12.99700
31.38100 -0.45300 59.10000
31.91400 -0.47500 12.94300
31.88000 -0.47800 58.96300
32.41400 -0.46600 12.92600
32.33300 -0.55500 58.79700
32.91400 -0.42400 12.98100
32.81000 -0.49400 58.47200
33.28100 -0.41000 13.10300
33.40700 -0.49400 57.99300
33.84100 -0.46200 13.48800
33.90400 -0.48600 57.68100
34.39900 -0.45700 13.80400
34.32700 -0.48700 57.46400
34.84500 -0.40800 14.06500
34.79000 -0.40800 57.31400
35.31800 -0.38300 14.49300
35.30700 -0.50700 36.35100
35.34200 -0.47000 36.94500
35.28200 -0.47700 57.08000
35.84300 -0.40100 15.46800
35.90600 -0.52600 35.12200
35.81100 -0.37900 37.54800
35.77700 -0.44700 56.90400
36.30100 -0.42300 18.52400
36.35700 -0.48800 34.60000
36.32600 -0.33900 38.08600
36.34100 -0.51100 50.49000
36.32500 -0.43900 52.53700
36.33100 -0.45300 56.49500
36.85700 -0.37500 18.93900
36.89700 -0.49400 33.98700
36.81000 -0.33900 38.58700
36.91500 -0.51700 49.59100
36.82600 -0.45500 53.48100
36.81600 -0.42500 55.91300
37.37700 -0.37500 19.38300
37.39000 -0.46400 33.62400
37.33100 -0.39100 39.48900
37.34600 -0.49200 49.05600
37.86500 -0.37500 19.95100
37.80600 -0.54200 33.42300
37.86800 -0.37500 41.41500
37.83200 -0.54200 48.41700
38.39900 -0.36300 20.49600
38.38600 -0.54200 33.06100
38.35000 -0.37500 41.91600
38.33100 -0.54200 47.92800
38.93800 -0.47800 20.88600
38.89300 -0.54200 32.60300
38.84500 -0.37500 42.39400
38.82600 -0.54200 47.43700
39.41400 -0.47000 20.94000
39.35100 -0.54200 32.00500
39.32100 -0.41000 43.06200
39.35500 -0.46500 46.65000
39.85200 -0.48100 20.86800
39.87200 -0.46300 31.11400
40.34700 -0.38800 20.50400
40.34700 -0.50000 30.06000
40.91400 -0.46800 20.44900
40.88200 -0.48200 28.00500
41.41400 -0.45600 20.44200
41.25800 -0.46500 27.42300
41.91400 -0.42600 20.51600
41.83000 -0.46800 26.46200
42.28000 -0.42100 20.61900
42.25000 -0.45100 25.91600
42.86600 -0.44200 21.00600
42.78900 -0.48200 24.48300
43.36600 -0.42300 21.54300
43.30100 -0.42000 23.86400
-26.15900 5.50400 26.05300
-26.19500 5.62500 29.06100
-25.67700 5.51000 24.37100
-25.65400 5.62500 29.92100
-25.14500 5.42700 23.10600
-25.19100 5.55300 30.60500
-25.16200 5.45800 31.47300
-25.19300 5.62500 34.57600
-24.67000 5.47000 20.54100
-24.68200 5.58000 37.62700
-24.17600 5.50400 19.43600
-24.21200 5.54500 38.65600
-23.71100 5.50700 11.51300
-23.60800 5.56600 14.45500
-23.73000 5.51300 18.93500
-23.64900 5.65100 39.39300
-23.20600 5.52300 11.00400
-23.16700 5.61200 15.55400
-23.22600 5.50400 18.47600
-23.11400 5.58000 39.79200
-22.67900 5.48500 10.63300
-22.64800 5.58500 16.88100
-22.74400 5.53800 17.89800
-22.73400 5.61600 40.03300
-22.25200 5.50100 10.51300
-22.15500 5.53400 40.42700
-22.21500 5.48600 46.51100
-22.12600 5.56600 49.05000
-21.75200 5.53200 10.47400
-21.69500 5.55500 49.53200
-21.25200 5.54000 10.46600
-21.17600 5.54300 49.98500
-20.73200 5.56600 10.35400
-20.67000 5.60500 50.45700
-20.20700 5.52500 10.07500
-20.13700 5.49000 52.36500
-19.75200 5.52900 9.99600
-19.67700 5.61200 53.02500
-19.25200 5.53500 9.99600
-19.14700 5.62500 54.47000
-18.70500 5.58000 9.94900
-18.69900 5.62500 55.10300
-18.24800 5.55400 9.81000
-18.19100 5.62500 55.56600
-17.69000 5.53100 9.60100
-17.62800 5.62500 55.90900
-17.21900 5.49200 9.45300
-17.14200 5.55400 56.10900
-16.69800 5.46100 9.29600
-16.57000 5.59700 56.29800
-16.12400 5.55300 8.97600
-16.14700 5.58400 56.55300
-15.60300 5.46300 8.84900
-15.69900 5.53500 56.89500
-15.11200 5.64000 8.65200
-15.17800 5.62500 57.51700
-15.15900 5.48200 59.95800
-15.18400 5.58900 63.02800
-14.59300 5.62100 8.65600
-14.69200 5.63300 63.99300
-14.13500 5.48200 8.81000
-14.14800 5.62500 65.97500
-13.61900 5.55000 8.92700
-13.57500 5.58600 66.80800
-13.10900 5.63800 9.10800
-13.23600 5.57900 67.13400
-12.64600 5.56600 9.34800
-12.66700 5.59300 67.52200
-12.16900 5.54200 9.50800
-12.08800 5.61000 67.79700
-11.71900 5.49200 9.59700
-11.66900 5.54200 67.92500
-11.24900 5.56300 9.67800
-11.16900 5.54200 68.01200
-10.70500 5.53100 9.69800
-10.66900 5.54200 68.07300
-10.16900 5.54200 9.55100
-10.24200 5.54200 68.18400
-9.76200 5.49400 9.30300
-9.73400 5.62500 68.56600
-9.20200 5.53600 9.04100
-9.17400 5.59500 71.02400
-8.71900 5.49200 8.87700
-8.67100 5.64100 71.93500
-8.18900 5.47800 8.76900
-8.16800 5.59600 72.47900
-7.62100 5.61100 8.65600
-7.69800 5.50600 73.09100
-7.08600 5.58400 8.62300
-7.18000 5.53100 74.01800
-6.59000 5.61000 8.64600
-6.67500 5.53500 74.50500
-6.10900 5.54400 8.78000
-6.22800 5.63300 74.86300
-5.66900 5.54200 8.95800
-5.77300 5.60300 75.01300
-5.23100 5.58100 9.17800
-5.25200 5.51900 75.05600
-4.70400 5.64600 9.58300
-4.75200 5.50000 75.05800
-4.24600 5.57700 10.10400
-4.20500 5.55500 75.02000
-3.58700 5.63400 10.92800
-3.69100 5.58800 74.87600
-3.08400 5.60800 11.29000
-3.15900 5.53000 74.51900
-2.66900 5.54200 11.48000
-2.65500 5.52500 74.04100
-2.22700 5.57900 11.67700
-2.23800 5.53700 73.41400
-1.68100 5.63700 12.03100
-1.67100 5.47600 72.67000
-1.16600 5.64000 12.54200
-1.16900 5.54200 72.48900
-0.65700 5.58600 13.04400
-0.66900 5.54200 72.40500
-0.09900 5.53300 13.29700
-0.16900 5.54200 72.43700
0.30200 5.43300 13.30200
0.33100 5.54200 72.53100
0.85900 5.52600 13.01200
0.83100 5.54200 72.59500
1.32500 5.53400 12.49500
1.28100 5.49200 72.62600
1.83700 5.54100 11.47400
1.73100 5.56100 72.67000
2.31600 5.53100 10.91900
2.30100 5.63200 72.89100
2.86000 5.58400 10.47100
2.90000 5.62500 73.32000
3.34600 5.42300 10.38300
3.27100 5.57800 73.63000
3.87400 5.62800 10.08300
3.83500 5.59000 74.03000
4.41400 5.60000 10.06400
4.41800 5.60600 74.31100
4.90900 5.61600 10.10000
4.83100 5.54200 74.44000
5.45100 5.50600 10.34100
5.33100 5.54200 74.51200
5.81700 5.54700 10.47600
5.83100 5.54200 74.50800
6.44700 5.54300 10.88700
6.28100 5.49200 74.45600
6.93100 5.63100 11.02200
6.81000 5.46500 74.31200
7.37800 5.63800 11.14100
7.37700 5.54400 74.05400
7.82700 5.53700 11.45400
7.83100 5.54200 73.90500
8.40400 5.53900 11.92300
8.31400 5.48000 73.81700
8.82100 5.55000 12.50200
8.88300 5.55000 73.61300
9.43900 5.56400 13.44200
9.34600 5.49200 73.40200
9.90300 5.62500 13.55000
9.86800 5.45800 73.05000
10.42600 5.52700 13.61200
10.36100 5.45800 72.56900
10.88100 5.59200 13.52000
10.80700 5.45800 71.91000
11.33100 5.54200 13.40400
11.27600 5.45800 71.36300
11.83100 5.54200 13.30700
11.84800 5.54200 71.09000
12.33100 5.54200 13.28400
12.28100 5.49200 70.95900
12.83100 5.54200 13.33500
12.72500 5.48800 70.78100
13.33100 5.54200 13.46300
13.23400 5.48100 70.46100
13.78100 5.54400 13.63900
13.80800 5.45800 69.94000
14.32400 5.57700 13.83500
14.35100 5.45800 69.08500
14.78100 5.49200 13.91800
14.81000 5.41800 67.32200
15.29500 5.52300 13.84600
15.30300 5.45800 66.35100
15.83100 5.46800 13.80800
15.81100 5.49800 64.91300
16.33100 5.48600 13.80900
16.24500 5.57000 64.37400
16.85400 5.56000 13.86600
16.80000 5.53500 64.05800
17.36200 5.55600 14.03900
17.33100 5.54200 63.92400
17.88400 5.54600 14.31900
17.75500 5.47200 63.79300
18.28600 5.57300 14.60600
18.33000 5.48900 63.51300
18.80900 5.66400 15.10400
18.91500 5.48300 63.08400
19.36000 5.57400 16.34100
19.40000 5.52100 62.62000
19.80500 5.57700 18.49500
19.82300 5.50600 62.36500
20.32400 5.59200 18.89600
20.35800 5.53000 61.95000
20.75300 5.57300 19.05900
20.80600 5.56600 61.37200
21.24800 5.52700 19.08000
21.30100 5.48000 60.96600
21.74800 5.52000 19.09100
21.87000 5.52300 60.58600
22.27300 5.47000 19.15000
22.30100 5.52600 60.34200
22.80800 5.64800 19.32800
22.79600 5.47000 59.97200
23.29400 5.61000 19.30000
23.34200 5.47400 59.49600
23.80900 5.55500 18.96300
23.86800 5.45800 58.97200
24.35000 5.45800 15.54900
24.35200 5.44200 58.71200
24.88400 5.45800 14.58600
24.72100 5.46500 58.69000
25.44000 5.50200 14.02600
25.30800 5.61900 58.89400
25.94200 5.50100 13.67900
25.78600 5.54200 59.06900
26.38100 5.59200 13.48500
26.36900 5.62500 59.31800
26.79500 5.45800 13.34000
26.83100 5.54200 59.43100
27.37800 5.54200 13.09600
27.33100 5.54200 59.49900
27.89300 5.50500 12.87400
27.83100 5.54200 59.49800
28.45100 5.51200 12.71500
28.33100 5.54200 59.42600
28.88100 5.59200 12.65600
28.77700 5.45800 59.30900
29.33100 5.54200 12.59800
29.36100 5.54200 59.12100
29.85600 5.45300 12.45800
29.83100 5.54200 59.07600
30.42000 5.48000 12.07700
30.33100 5.54200 59.05200
30.83400 5.48100 11.80500
30.78100 5.49200 58.99600
31.30800 5.52800 11.45200
31.31300 5.47800 58.83700
31.81200 5.52900 10.90400
31.88200 5.61200 58.63100
32.35000 5.54200 10.47500
32.41400 5.57300 58.62200
32.90000 5.63600 10.14500
32.91600 5.51500 58.59500
33.41400 5.59400 10.06500
33.33100 5.54200 58.49600
33.91400 5.59600 10.04600
33.76900 5.48700 58.35000
34.40400 5.61800 10.09800
34.36200 5.48900 57.99800
34.86300 5.49200 10.33500
34.89000 5.47200 57.54700
35.36100 5.56700 10.41000
35.39500 5.45200 57.00300
35.78100 5.49200 10.44700
35.79400 5.59800 56.40900
36.31000 5.60200 10.39200
36.36800 5.50900 55.92700
36.83100 5.54200 10.47600
36.83700 5.48500 44.48900
37.35500 5.57100 10.60400
37.35700 5.52700 43.54500
37.87000 5.55500 10.85200
37.87900 5.46900 41.08100
38.28400 5.57200 11.12100
38.26900 5.53300 40.35500
38.81000 5.65900 11.58200
38.79700 5.48900 39.01000
39.33000 5.60900 12.47900
39.31800 5.47800 14.98200
39.35200 5.57700 15.43800
39.29200 5.51900 37.38700
39.88600 5.62500 16.38300
39.86700 5.47900 30.49700
39.82300 5.56000 33.03000
39.82600 5.54900 35.46000
40.35100 5.62500 16.93900
40.35200 5.47200 30.00800
40.79500 5.62500 17.60200
40.74800 5.55400 29.88400
41.29300 5.59200 17.99100
41.24800 5.60100 29.82400
41.76700 5.51600 18.15700
41.74800 5.59500 29.84300
42.30200 5.56700 18.33500
42.20600 5.59400 29.81700
42.80800 5.56500 18.54600
42.76600 5.54100 29.51800
43.28800 5.66000 18.88500
43.28300 5.52700 29.03300
43.82800 5.66400 19.35800
43.83200 5.47000 27.06600
44.32100 5.59800 19.96800
44.34500 5.48100 23.45500
-26.66400 11.45100 40.01700
-26.66700 11.62500 42.55000
-26.14200 11.45800 39.05400
-26.18200 11.62500 44.57800
-25.65700 11.45800 38.51100
-25.61900 11.62500 45.40700
-25.16400 11.46100 33.04500
-25.16100 11.59200 36.47500
-25.19000 11.45800 37.99400
-25.10100 11.62500 45.84500
-24.63800 11.42800 31.61600
-24.69500 11.54200 46.07500
-24.19800 11.45800 30.90200
-24.08900 11.62200 46.41700
-23.66700 11.47000 18.49900
-23.65100 11.59300 20.48000
-23.71600 11.45800 30.38900
-23.56600 11.59300 46.81600
-23.14300 11.47400 17.50100
-23.16700 11.60000 21.48900
-23.14800 11.54200 29.99200
-23.14900 11.56900 47.07200
-22.65500 11.47200 16.97300
-22.63300 11.56700 22.88600
-22.75300 11.49600 29.77800
-22.69100 11.52400 47.37200
-22.13600 11.51500 16.61700
-22.14700 11.50200 23.93100
-22.20400 11.53800 29.58800
-22.16200 11.55700 48.38500
-21.67800 11.51400 16.39400
-21.65500 11.58100 24.43600
-21.72700 11.45800 29.38200
-21.67700 11.62500 50.05200
-21.21400 11.42800 16.18500
-21.17500 11.62500 27.57800
-21.20200 11.53000 28.82800
-21.08200 11.59900 50.80800
-20.70200 11.49400 15.98400
-20.72800 11.54200 51.10300
-20.11500 11.48000 15.53400
-20.14500 11.62500 51.44300
-19.64500 11.44500 15.09700
-19.71500 11.54200 51.62800
-19.15200 11.45800 14.03300
-19.13200 11.62500 51.90300
-18.67000 11.50900 12.99900
-18.71700 11.58100 52.16100
-18.14000 11.51800 11.95100
-18.17500 11.57700 52.43600
-17.68500 11.56100 11.41300
-17.63500 11.55600 52.62200
-17.20600 11.52700 10.99500
-17.13000 11.49600 52.77500
-16.74000 11.58800 10.81600
-16.74400 11.49800 52.97700
-16.25200 11.47400 10.55400
-16.15900 11.53000 53.46600
-16.16300 11.42100 56.08600
-16.13200 11.58800 59.94700
-15.72700 11.53800 10.41800
-15.67500 11.54300 53.96600
-15.71600 11.53700 55.33800
-15.66800 11.64400 62.52600
-15.20100 11.60100 10.30900
-15.18900 11.62500 64.05900
-14.70800 11.51100 10.11100
-14.56600 11.58800 64.84700
-14.25200 11.50600 10.04300
-14.21000 11.59200 65.15800
-13.75200 11.50900 10.05100
-13.66200 11.62500 65.48800
-13.25200 11.50700 10.03900
-13.24100 11.54200 65.67100
-12.75200 11.51300 10.04000
-12.65800 11.62500 65.82700
-12.28000 11.50000 10.09800
-12.16900 11.54200 65.93300
-11.71000 11.55300 10.41500
-11.73700 11.54200 66.11300
-11.21700 11.63700 10.85500
-11.17500 11.62500 66.50200
-10.77100 11.59900 11.05900
-10.59400 11.63600 66.95200
-10.18200 11.66100 11.28100
-10.16300 11.54000 67.47200
-9.67300 11.59300 11.29000
-9.56600 11.56600 67.95800
-9.17200 11.49200 11.16900
-9.22900 11.59300 68.12400
-8.66900 11.54200 11.03600
-8.58400 11.50100 68.39500
-8.16900 11.54200 10.96800
-8.08600 11.51900 68.42400
-7.66900 11.54200 10.98100
-7.58600 11.53600 68.41500
-7.15000 11.50600 11.07100
-7.08600 11.56000 68.47200
-6.57800 11.59800 11.31500
-6.64400 11.56700 68.59600
-6.68000 11.51000 69.61700
-6.60700 11.54900 71.46200
-6.16700 11.59200 11.55000
-6.12200 11.55500 72.56600
-5.65700 11.62500 11.96900
-5.54800 11.52600 73.34900
-5.11700 11.62500 12.37400
-5.08600 11.53800 73.45900
-4.66900 11.54200 12.50200
-4.58600 11.52800 73.46500
-4.13300 11.53000 12.57100
-4.16100 11.51400 73.33300
-3.58600 11.58200 12.55200
-3.60900 11.52800 72.56400
-3.08600 11.59300 12.56300
-3.06200 11.51800 71.45300
-2.60600 11.62800 12.63200
-2.58600 11.49700 71.34000
-2.12600 11.55300 12.86400
-2.08600 11.51100 71.36900
-1.65700 11.60000 13.11300
-1.58800 11.53700 71.46400
-1.15700 11.57700 13.40500
-1.11900 11.59200 71.57700
-0.67400 11.50600 13.60400
-0.73400 11.54200 71.69800
-0.17600 11.62700 13.80100
-0.15000 11.62500 71.83700
0.24900 11.61500 13.92400
0.33100 11.54200 71.93000
0.74800 11.56100 13.93800
0.78100 11.49200 71.98800
1.29000 11.55800 13.90600
1.23800 11.57000 72.06800
1.82100 11.45300 13.55800
1.79500 11.56200 72.07700
2.32700 11.48000 13.00500
2.33100 11.54200 72.02500
2.75800 11.55000 12.40700
2.83100 11.54200 71.93200
3.30800 11.60700 11.90000
3.33800 11.43600 71.80100
3.84400 11.57700 11.54400
3.87800 11.46000 71.54600
4.33100 11.57800 11.36100
4.42600 11.48700 71.11600
4.80800 11.60300 11.28000
4.94800 11.57200 70.60700
5.29800 11.43300 11.17900
5.37900 11.46000 70.47900
5.81700 11.64600 11.29500
5.83100 11.59200 70.33700
6.33100 11.49900 11.35400
6.27900 11.49800 70.47200
6.81600 11.57400 11.55100
6.87100 11.49400 70.81400
7.29300 11.66800 11.88100
7.37200 11.57800 71.01200
7.88500 11.66200 12.32800
7.87700 11.63300 71.15100
8.36700 11.54500 12.49000
8.33500 11.47800 71.34200
8.88100 11.59200 12.59500
8.86100 11.44000 71.35500
9.33100 11.54200 12.61700
9.36600 11.59100 71.14500
9.86700 11.56100 12.66600
9.84100 11.50700 71.00900
10.40100 11.62500 12.68000
10.39100 11.54100 70.64000
10.85900 11.50100 12.79800
10.77400 11.50100 70.31100
11.33400 11.57300 12.91100
11.31700 11.53500 69.44600
11.80100 11.56900 13.12400
11.81200 11.53400 68.95900
12.41200 11.62400 13.47600
12.34400 11.55200 68.52900
12.87200 11.46400 13.78400
12.78400 11.57300 67.97800
13.39300 11.43700 13.89400
13.34600 11.51500 67.01700
13.91300 11.60100 13.89400
13.88900 11.43900 66.41800
14.33100 11.54200 14.04600
14.42400 11.51000 66.10800
14.83100 11.54200 14.15300
14.88100 11.59200 65.93500
15.33300 11.50600 14.20700
15.30400 11.50600 65.79400
15.90400 11.58000 14.30200
15.84200 11.53600 65.54300
16.38100 11.59200 14.46000
16.33100 11.54200 65.36900
16.82500 11.50600 14.59900
16.79500 11.45600 65.31200
17.36600 11.57500 14.75400
17.27600 11.61400 65.49500
17.83100 11.60300 14.78400
17.76400 11.46300 65.63100
18.33100 11.49600 14.82700
18.33900 11.57300 65.89700
18.83100 11.48200 14.87400
18.79500 11.51700 65.96500
19.36700 11.47200 14.90600
19.28100 11.55900 66.04900
19.91400 11.50600 14.85500
19.79500 11.56300 66.06100
20.41400 11.52600 14.87700
20.33100 11.54200 66.03600
20.87700 11.54400 15.00300
20.83100 11.54200 66.00500
21.45300 11.52300 15.34100
21.33100 11.54200 65.98800
21.91400 11.54900 15.45200
21.83100 11.54200 65.96400
22.34500 11.55300 15.59500
22.33700 11.50600 65.87400
22.85100 11.51700 15.79200
22.84000 11.44900 65.67800
23.38500 11.45400 15.45600
23.24800 11.48600 65.60000
23.76400 11.57300 14.93100
23.80400 11.46900 65.58600
24.28600 11.50600 14.42000
24.37500 11.57800 65.87000
24.79400 11.45800 13.86600
24.74800 11.55600 66.03000
25.33100 11.45800 13.43500
25.21100 11.50400 66.12600
25.89300 11.54200 13.12700
25.86600 11.59000 66.29000
26.33100 11.54200 12.98400
26.31000 11.51100 66.13500
26.83100 11.54200 12.87900
26.74300 11.51700 65.98900
27.25900 11.45800 12.78400
27.31800 11.50000 65.60600
27.84200 11.54200 12.62900
27.79400 11.50700 65.07200
28.33100 11.54200 12.55200
28.34200 11.53200 62.98900
28.83100 11.54200 12.54500
28.82200 11.56700 62.46100
29.28100 11.49200 12.59100
29.33000 11.53500 61.49100
29.74900 11.51200 12.67800
29.82000 11.50600 59.61800
30.25000 11.61100 12.84200
30.29200 11.49100 57.50400
30.39000 11.54700 57.99000
30.23000 11.52800 59.52800
30.74300 11.60500 12.96500
30.77100 11.53500 56.96600
30.92500 11.54700 58.52600
30.76000 11.54000 60.07600
31.24800 11.54500 13.00800
31.29900 11.48800 56.64300
31.41400 11.53300 58.45000
31.25200 11.53400 60.53900
31.74800 11.53300 13.01000
31.82400 11.56400 56.78700
31.91400 11.53200 58.38400
31.78500 11.56200 60.79700
32.23400 11.53700 12.96600
32.20800 11.57300 56.81600
32.37500 11.54100 58.47600
32.31300 11.53100 60.60200
32.79700 11.52400 12.52800
32.83200 11.52000 56.50200
32.89600 11.54800 58.91400
32.70900 11.54300 60.37100
33.31400 11.50400 12.09000
33.33000 11.47600 56.17600
33.74800 11.52900 11.94400
33.83100 11.54200 55.93900
34.24800 11.55900 11.89800
34.31100 11.52800 55.77900
34.74800 11.56000 11.94000
34.82300 11.59300 55.74900
35.22200 11.53100 12.05600
35.32400 11.50300 55.69400
35.76700 11.54300 12.46600
35.83100 11.54200 55.58600
36.27400 11.56100 13.50800
36.38000 11.50000 14.02000
36.32500 11.53600 15.06300
36.29900 11.45800 55.41200
36.79000 11.51200 15.57400
36.80600 11.53000 45.86200
36.79000 11.66000 48.62800
36.88200 11.54200 55.10600
37.34400 11.55300 15.93300
37.34200 11.44100 43.95400
37.25200 11.57700 49.05800
37.24800 11.47400 54.82700
37.89000 11.57000 16.34900
37.84900 11.45800 42.47900
37.78200 11.64000 49.59700
37.73800 11.55200 54.34000
38.22500 11.54700 16.54600
38.28200 11.43600 41.83400
38.32200 11.63100 50.53000
38.31500 11.50900 53.35900
38.77900 11.55100 16.93000
38.83900 11.42600 39.40600
39.30800 11.53400 17.54300
39.39700 11.42700 38.43800
39.81400 11.58700 18.55700
39.79400 11.57300 38.01100
40.34700 11.64000 19.31400
40.28600 11.51900 37.40300
40.71200 11.60000 19.55900
40.82800 11.48300 35.94200
41.27600 11.63600 19.94400
41.38800 11.45600 32.00400
41.90600 11.60100 20.30600
41.88700 11.55300 31.58300
42.38100 11.59200 20.46600
42.38100 11.59200 31.47700
42.77400 11.54200 20.60200
42.83100 11.54200 31.53100
43.34400 11.62500 20.91300
43.33100 11.54200 31.58000
43.88400 11.62500 21.33100
43.83100 11.54200 31.57500
44.35300 11.62500 21.86500
44.28100 11.49200 31.52900
44.80000 11.54200 22.67400
44.82200 11.48700 31.37400
45.34200 11.60700 24.45800
45.36200 11.52100 31.11500
45.82800 11.52900 25.01000
45.77900 11.51800 30.84300
46.31400 11.52500 25.52200
46.27100 11.52400 30.38300
46.84700 11.63300 26.40300
46.84400 11.50800 29.55800
-25.09900 17.46200 19.49100
-25.20900 17.57300 22.09400
-24.70600 17.51700 18.84700
-24.65400 17.61700 22.96200
-24.20900 17.52000 18.38200
-24.22300 17.64900 23.35500
-23.63100 17.59900 17.99000
-23.78500 17.58200 23.57100
-23.09300 17.45200 17.90900
-23.23000 17.63000 23.82500
-22.61900 17.50000 17.79800
-22.75500 17.61700 23.96900
-22.16900 17.47100 17.82000
-22.15600 17.56600 24.43300
-21.66900 17.47600 17.85400
-21.67900 17.59000 25.48200
-21.66700 17.46900 33.04600
-21.67900 17.55100 35.53900
-21.16900 17.47000 17.84600
-21.19600 17.62500 28.08800
-21.21800 17.51700 32.48900
-21.05100 17.54700 36.39500
-20.66100 17.43200 17.80100
-20.67100 17.62500 29.02300
-20.69500 17.50700 32.03800
-20.73100 17.58700 36.61000
-20.12500 17.63300 17.64100
-20.20500 17.66400 29.61200
-20.29000 17.55700 31.85300
-20.08500 17.55800 36.96700
-19.57100 17.53100 17.61100
-19.64400 17.57600 37.09900
-19.14300 17.49200 17.43300
-19.10700 17.53900 37.47600
-18.58400 17.45100 17.03100
-18.55500 17.52300 37.87200
-18.69200 17.50200 43.39800
-18.61000 17.55800 46.88100
-18.14600 17.51500 16.62400
-18.06300 17.60800 37.96700
-18.19000 17.53100 41.31100
-18.14800 17.57600 48.12400
-17.65300 17.51900 14.53600
-17.60900 17.63500 38.09700
-17.67100 17.49900 40.45500
-17.72200 17.56400 48.57100
-17.16500 17.49600 13.53900
-17.16400 17.60200 38.45900
-17.20000 17.47600 39.56900
-17.20600 17.57400 49.04300
-16.64400 17.45800 12.05900
-16.68800 17.56000 49.51900
-16.19200 17.45800 11.42900
-16.15800 17.57700 49.92900
-15.68100 17.45800 10.95500
-15.65000 17.56100 50.91200
-15.12100 17.54200 10.58500
-15.14200 17.51300 51.88900
-14.71900 17.49200 10.41200
-14.65300 17.58600 52.39700
-14.24500 17.48100 10.27100
-14.17300 17.62500 52.99200
-13.67300 17.57700 10.16600
-13.68900 17.62500 54.56200
-13.16200 17.59100 10.19100
-13.13000 17.62500 55.40400
-12.63000 17.56000 10.29600
-12.63700 17.62500 55.92300
-12.16900 17.54200 10.41200
-12.18300 17.56100 59.56200
-12.16200 17.55100 61.01400
-12.16200 17.60400 63.03500
-11.63900 17.50600 10.55500
-11.65700 17.63200 64.01500
-11.06800 17.60600 10.77800
-11.21000 17.66600 64.63000
-10.61900 17.59200 10.92000
-10.62300 17.64800 65.32500
-10.16900 17.54200 10.91700
-10.16200 17.62500 65.94300
-9.75000 17.47700 10.79600
-9.61300 17.57700 66.44600
-9.19900 17.52200 10.51700
-9.07700 17.60200 66.80200
-8.69800 17.52100 10.29800
-8.61900 17.59200 67.00100
-8.24000 17.46100 10.16600
-8.16300 17.50600 67.12300
-7.75200 17.52300 10.12600
-7.62100 17.66400 67.24200
-7.20700 17.49400 10.14400
-7.18800 17.61300 67.24600
-6.64000 17.62400 10.26500
-6.68900 17.43900 67.19000
-6.16900 17.54200 10.33900
-6.17900 17.66000 67.23800
-5.70500 17.54800 10.34500
-5.67500 17.50700 67.19900
-5.16200 17.42300 10.29500
-5.16900 17.54200 67.12800
-4.68500 17.61100 9.97000
-4.66900 17.54200 67.01600
-4.12500 17.60900 9.55200
-4.16900 17.54200 66.94500
-3.64800 17.51200 9.36600
-3.66900 17.54200 66.95200
-3.13900 17.63800 9.05200
-3.19200 17.54900 67.07000
-2.58600 17.57700 9.03900
-2.68900 17.57700 67.42200
-2.08600 17.59900 9.05200
-2.12300 17.64000 68.34000
-1.66100 17.59100 9.14700
-1.66200 17.62500 68.97500
-1.13300 17.51700 9.30900
-1.14100 17.62500 69.45300
-0.56300 17.59000 9.11200
-0.58200 17.62400 69.90200
-0.08600 17.59400 9.09900
-0.15100 17.52400 70.42000
0.41400 17.58200 9.10100
0.33100 17.54200 70.99100
0.89100 17.46800 9.01200
0.93500 17.55500 71.44000
1.37700 17.53300 8.61200
1.28700 17.58800 71.59800
1.77900 17.50100 8.30500
1.84300 17.48400 71.85200
2.35300 17.50800 7.95500
2.33100 17.48900 71.90700
2.95400 17.59200 7.67800
2.83100 17.47600 71.89800
3.41400 17.55300 7.59400
3.33900 17.42400 71.83400
3.91400 17.54500 7.55200
3.86500 17.55000 71.50600
4.41400 17.56300 7.56900
4.37400 17.41900 71.30000
4.90100 17.61800 7.63900
4.73800 17.54600 70.85800
5.36700 17.55500 7.81700
5.27600 17.51800 70.34600
5.85200 17.58100 8.05700
5.75300 17.52700 69.82900
6.29700 17.49100 8.40000
6.33000 17.45800 68.98900
6.84300 17.58300 8.90900
6.90800 17.47300 67.61000
7.31100 17.66600 9.61500
7.43400 17.51200 67.13300
7.90700 17.63400 13.98100
7.88900 17.54200 66.91400
8.42700 17.60800 14.27000
8.38900 17.52800 66.63400
8.78100 17.49200 14.31100
8.82100 17.50600 66.35800
9.22800 17.47900 14.25300
9.31700 17.47800 66.18100
9.80000 17.57700 14.03400
9.71900 17.51200 66.19300
10.28100 17.49200 13.90500
10.33600 17.63200 66.43600
10.79500 17.55000 13.80500
10.88000 17.49800 66.86000
11.35100 17.56000 13.78800
11.44500 17.58800 67.29800
11.83100 17.54200 13.84900
11.85300 17.56400 67.55800
12.33100 17.54200 13.95300
12.35600 17.50400 67.80600
12.83100 17.54200 14.02000
12.83100 17.53200 67.90800
13.28100 17.49200 13.97200
13.33300 17.57700 67.94900
13.76600 17.47700 13.80300
13.83100 17.54200 67.99400
14.33700 17.57700 13.57100
14.33100 17.54200 68.04200
14.83100 17.54200 13.46800
14.83100 17.54200 68.09300
15.33100 17.54200 13.36200
15.33100 17.54200 68.10000
15.78700 17.53400 13.26500
15.83100 17.54200 68.04300
16.25600 17.47100 13.16300
16.28100 17.49200 67.93300
16.74800 17.50700 13.13600
16.72100 17.49100 67.76800
17.28000 17.47300 13.16400
17.26800 17.55900 67.48500
17.84900 17.60000 13.33100
17.81400 17.52900 67.30100
18.37700 17.54200 13.53000
18.33100 17.60300 67.32500
18.87700 17.56700 13.80800
18.77500 17.59200 67.46300
19.28800 17.62300 14.03700
19.31700 17.59300 68.01800
19.74800 17.51500 14.07600
19.80400 17.51000 68.54300
20.28800 17.51800 13.99600
20.34000 17.55100 68.98700
20.83100 17.57400 13.89200
20.82700 17.67800 69.30200
21.33100 17.59700 13.85500
21.33100 17.59600 69.41600
21.78100 17.56000 13.85900
21.83100 17.56500 69.47100
22.27600 17.55900 13.98700
22.33100 17.55500 69.46400
22.79100 17.48900 14.16000
22.86700 17.52000 69.42500
23.33200 17.58600 14.38000
23.38100 17.59200 69.50900
23.88100 17.59200 14.46000
23.83100 17.54200 69.55200
24.28100 17.49200 14.51500
24.33100 17.54200 69.56100
24.69700 17.54700 14.66700
24.83100 17.54200 69.49700
25.29900 17.61900 14.93200
25.31200 17.51300 69.35600
25.83100 17.54200 14.98500
25.82100 17.49400 69.12000
26.29700 17.45800 14.89100
26.24200 17.48100 68.84800
26.88100 17.54200 14.56500
26.75100 17.54900 68.40800
27.28000 17.45800 14.33100
27.32700 17.49100 67.48500
27.86400 17.54200 14.09000
27.83600 17.45800 65.93700
28.33100 17.54200 13.98300
28.40300 17.54400 65.08400
28.83100 17.54200 13.93500
28.90900 17.51100 64.68400
29.33100 17.54200 13.96000
29.33300 17.50600 64.44100
29.83100 17.54200 14.05700
29.86900 17.41800 64.20600
30.25100 17.54200 14.18900
30.35700 17.60300 64.28600
30.78500 17.59200 14.43100
30.88100 17.59200 64.34000
31.21800 17.55200 14.63500
31.33100 17.54200 64.43800
31.76400 17.62400 14.95900
31.83100 17.54200 64.52600
32.32400 17.62500 15.40500
32.33100 17.54200 64.55000
32.82500 17.58300 16.00700
32.83100 17.54200 64.50700
33.31700 17.59200 17.44800
33.34500 17.49900 18.10900
33.30800 17.54500 20.12300
33.28100 17.49200 64.41800
33.83700 17.45400 20.61600
33.85400 17.52000 37.51200
33.82300 17.58500 38.56500
33.73100 17.47300 64.26900
34.32400 17.60100 21.44400
34.32400 17.45200 36.90200
34.36000 17.66600 39.34100
34.27900 17.50600 63.97000
34.80000 17.51700 22.06700
34.82700 17.49900 36.38500
34.84400 17.61800 39.89100
34.86200 17.45800 63.53100
35.25200 17.63200 22.49600
35.31700 17.53300 35.92800
35.31700 17.52900 40.52700
35.35600 17.45800 56.56700
35.30100 17.54500 58.13600
35.33900 17.45800 62.98700
35.85500 17.55700 22.87600
35.89100 17.55000 35.58200
35.78500 17.63500 41.52800
35.82500 17.50000 54.87100
35.82400 17.58000 59.53200
35.84300 17.45800 62.01300
36.29000 17.55000 23.09200
36.33100 17.54200 35.43700
36.35400 17.57300 42.34600
36.32300 17.45800 53.91100
36.81800 17.54400 23.48300
36.80400 17.46300 35.31700
36.84900 17.55100 43.33800
36.86800 17.53800 53.12100
37.32500 17.54100 23.98200
37.37900 17.55100 35.04500
37.32300 17.64700 44.54900
37.34200 17.49500 51.45100
37.85400 17.55900 24.46400
37.81200 17.49200 34.79700
37.84200 17.60100 47.07600
37.84300 17.41900 49.61500
38.20800 17.51500 24.61500
38.31900 17.45800 34.41300
38.82600 17.54300 24.96400
38.84400 17.45800 33.95000
39.29800 17.67600 25.35200
39.37800 17.53800 33.15200
39.82800 17.66200 25.86600
39.84400 17.52000 31.06900
40.30100 17.56100 26.54500
40.33700 17.42400 29.39700
-24.13800 23.52300 18.95700
-24.15600 23.52500 21.43700
-23.69800 23.59000 18.35700
-23.70500 23.57900 22.07900
-23.20300 23.59100 17.88200
-23.20800 23.57500 22.55400
-22.71100 23.52100 17.52300
-22.61700 23.54200 22.97400
-22.20500 23.59000 17.40000
-22.11700 23.56100 23.47200
-21.66900 23.61200 17.32100
-21.65200 23.58400 24.11500
-21.21900 23.58600 17.29600
-21.14900 23.57400 24.55600
-20.75700 23.63100 17.40900
-20.66000 23.53000 25.43600
-20.26400 23.54900 17.50900
-20.14600 23.51800 26.43500
-19.62400 23.57500 17.89200
-19.56000 23.55800 26.93400
-19.28200 23.53300 18.07900
-19.22700 23.59500 27.11400
-18.72700 23.56100 18.31100
-18.58200 23.51500 27.41900
-18.68200 23.42600 35.36200
-18.70100 23.56200 38.67700
-18.65900 23.45500 40.06800
-18.64300 23.57500 43.82600
-18.21700 23.52600 18.04600
-18.08600 23.54200 27.48100
-18.15700 23.45800 34.47900
-18.15600 23.62500 44.48900
-17.68500 23.56100 12.36500
-17.66200 23.53400 14.96700
-17.62400 23.51900 17.00300
-17.58000 23.59400 27.49800
-17.68000 23.45800 33.94700
-17.60600 23.64700 44.98400
-17.19000 23.47600 11.55300
-17.14700 23.61100 27.61700
-17.21600 23.42600 33.32900
-17.14400 23.53800 45.39100
-16.71700 23.43100 11.13500
-16.66100 23.57700 27.87400
-16.61700 23.45800 32.52300
-16.67900 23.55800 45.99100
-16.22900 23.48900 10.92400
-16.12400 23.62500 28.34300
-16.07800 23.44800 32.05300
-16.19900 23.57100 47.08900
-15.71700 23.44200 10.62900
-15.66000 23.58500 28.91600
-15.66200 23.48600 31.55200
-15.61700 23.58100 47.88400
-15.21800 23.52100 10.44400
-15.12300 23.54300 50.31100
-14.70600 23.60000 10.31500
-14.66100 23.56700 51.95200
-14.21300 23.51800 10.07500
-14.19500 23.66300 53.12100
-13.75200 23.52300 9.97500
-13.69600 23.62500 54.58700
-13.25200 23.54300 9.94800
-13.12100 23.62500 55.37400
-12.72300 23.59300 9.86800
-12.65400 23.65200 56.03200
-12.18200 23.54400 9.57200
-12.13700 23.50400 56.90400
-11.73400 23.44300 9.30300
-11.57200 23.59900 57.34600
-11.22800 23.51700 8.88000
-11.15400 23.57500 57.59800
-10.67900 23.49400 8.34900
-10.65100 23.51000 57.82000
-10.16800 23.54000 7.95700
-10.16900 23.53000 57.90400
-9.60300 23.62600 7.65800
-9.66900 23.53600 57.93200
-9.08600 23.57400 7.56900
-9.16900 23.53700 57.94000
-8.58600 23.56700 7.53900
-8.63300 23.54200 58.00600
-8.07900 23.51600 7.56400
-8.21500 23.59100 58.09800
-7.61900 23.59200 7.50700
-7.71300 23.56200 58.57500
-7.71400 23.49000 59.39600
-7.61100 23.56500 59.89400
-7.16900 23.54200 7.44100
-7.12600 23.56700 61.04200
-6.66900 23.54200 7.39500
-6.67800 23.54900 61.51000
-6.16900 23.54200 7.42200
-6.16400 23.51900 61.94100
-5.66900 23.54200 7.52100
-5.67900 23.55200 62.51400
-5.16900 23.54200 7.65000
-5.17200 23.55100 62.99200
-4.66900 23.54200 7.67700
-4.60100 23.54100 63.45200
-4.16900 23.54200 7.55900
-4.05400 23.54300 63.90300
-3.67400 23.50600 7.35700
-3.69900 23.56400 64.07500
-3.17600 23.45000 7.19600
-3.06400 23.52000 64.36500
-2.75200 23.48700 7.15600
-2.68000 23.54300 64.48900
-2.25200 23.49900 7.15100
-2.12800 23.55000 64.84700
-1.70500 23.55700 7.11600
-1.73400 23.54200 65.10900
-1.16900 23.54200 7.06000
-1.16600 23.57700 65.52500
-0.71900 23.49200 7.05400
-0.64200 23.54800 65.89200
-0.26500 23.56900 7.13400
-0.19400 23.56500 66.12800
0.31800 23.64100 7.33700
0.34500 23.60500 66.31800
0.77200 23.54200 7.54200
0.88100 23.59200 66.41900
1.35500 23.62500 7.84800
1.33100 23.54200 66.48100
1.83100 23.54200 7.92000
1.86700 23.52500 66.52700
2.33100 23.54200 7.92900
2.38100 23.52400 66.50400
2.83100 23.54200 7.96700
2.86700 23.55900 66.40000
3.28100 23.49200 8.04600
3.41400 23.49700 66.38800
3.75100 23.56900 8.13400
3.85900 23.42600 66.36800
4.24800 23.52100 8.13100
4.37900 23.61900 66.10700
4.79400 23.48200 8.14300
4.91400 23.60000 66.06900
5.36100 23.62200 8.28400
5.37900 23.64000 66.14200
5.83100 23.54200 8.43200
5.86800 23.55800 66.53000
6.21200 23.55200 8.63300
6.43900 23.51500 66.88800
6.79300 23.52100 9.06400
6.91400 23.55600 66.99100
7.28600 23.48300 9.63600
7.41400 23.56500 67.03900
7.80800 23.55100 11.10800
7.82800 23.46300 11.92800
7.88900 23.62500 13.87400
7.91400 23.54100 67.02400
8.41400 23.57700 14.39400
8.40100 23.44800 66.98100
8.86800 23.63900 14.78500
8.86800 23.60700 66.57100
9.21800 23.58800 15.04000
9.35200 23.43400 66.41000
9.76000 23.62200 15.37800
9.85000 23.42900 65.87200
10.24900 23.61500 15.49600
10.42000 23.47200 65.49800
10.74800 23.54800 15.55100
10.87800 23.42700 65.30400
11.24800 23.51000 15.57700
11.28900 23.52500 64.91000
11.74800 23.50500 15.55900
11.74300 23.55000 64.36200
12.29500 23.56000 15.53000
12.40400 23.53800 63.44200
12.80300 23.58500 15.35900
12.87100 23.58800 63.16000
13.26100 23.46300 15.08200
13.44500 23.52200 63.35800
13.73800 23.47500 14.97100
13.78900 23.56900 63.53200
14.24800 23.53200 14.96800
14.31500 23.56600 64.01700
14.79500 23.49100 14.99500
14.93200 23.61300 64.44400
15.30300 23.48800 15.12800
15.37600 23.64100 64.65100
15.77400 23.63800 15.44800
15.92900 23.59100 64.91100
16.40600 23.61000 15.81700
16.41400 23.59300 65.04800
16.82000 23.59200 16.07800
16.91400 23.60600 65.13700
17.34500 23.62500 16.48400
17.41400 23.61900 65.18600
17.89600 23.62500 16.88200
17.91400 23.59900 65.18900
18.29800 23.50600 17.15600
18.41100 23.52000 65.13600
18.83500 23.62500 17.33700
18.88100 23.59200 64.99500
19.31000 23.55300 17.31000
19.33100 23.54200 64.89000
19.81300 23.45800 17.03700
19.83100 23.54200 64.88600
20.31200 23.50000 16.41900
20.29700 23.54200 65.04200
20.86600 23.46100 15.51900
20.82300 23.63600 65.50300
21.36700 23.51600 15.09100
21.28600 23.66200 66.11900
21.78600 23.53200 14.83500
21.79200 23.65500 66.58900
22.25800 23.46900 14.59800
22.39300 23.62000 67.01600
22.79500 23.55700 14.51800
22.86700 23.54300 67.27400
23.28100 23.49200 14.45000
23.33100 23.54200 67.40900
23.73000 23.57500 14.52300
23.83100 23.54200 67.48200
24.28400 23.49100 14.60500
24.33100 23.54200 67.48900
24.85200 23.60900 14.79100
24.83100 23.54200 67.43300
25.33100 23.54200 14.91200
25.30200 23.52700 67.31500
25.75700 23.57300 15.03900
25.81300 23.51100 67.10100
26.27500 23.47100 15.11500
26.24700 23.48500 66.84400
26.90300 23.52100 15.36600
26.77200 23.45700 66.45500
27.30500 23.50700 15.57600
27.37700 23.54200 66.15800
27.81700 23.52700 15.99100
27.81100 23.45800 65.96500
28.29800 23.49900 16.57500
28.39400 23.54200 65.61900
28.83400 23.48000 17.00300
28.74500 23.48000 65.32000
29.28100 23.51600 17.15100
29.24600 23.54000 64.87200
29.79500 23.53100 17.06600
29.80400 23.52200 64.62700
30.26200 23.45800 16.84800
30.33600 23.50600 64.61000
30.84500 23.54200 16.52200
30.87500 23.52100 29.38600
30.76700 23.56000 30.06700
30.87800 23.66000 64.77400
31.26600 23.45800 16.31100
31.36700 23.51800 28.33400
31.29200 23.57100 30.87500
31.36700 23.54300 64.82800
31.84900 23.54200 16.13600
31.88600 23.50400 27.05300
31.81400 23.52500 33.54700
31.88100 23.59200 64.85800
32.33100 23.54200 16.05800
32.32200 23.53800 24.92900
32.25900 23.62000 33.87800
32.29100 23.52000 64.80000
32.83100 23.54200 16.04100
32.88800 23.54900 24.56700
32.80200 23.51800 28.55300
32.92400 23.52400 31.39000
32.73500 23.60100 34.00500
32.82400 23.49300 64.67000
33.28100 23.49200 16.07500
33.33900 23.49200 24.36300
33.30200 23.52100 28.03400
33.45200 23.54000 31.87100
33.31700 23.53600 34.50900
33.34300 23.50600 64.45700
33.72200 23.56300 16.17300
33.83400 23.45800 23.96800
33.82400 23.48700 27.63000
33.78600 23.57500 32.06900
33.79400 23.55900 35.61100
33.88700 23.51100 64.12400
34.25800 23.60800 16.37500
34.31800 23.45800 23.44000
34.24800 23.52200 27.46900
34.42600 23.55100 32.42400
34.35700 23.62500 36.47500
34.42700 23.49200 42.08900
34.29900 23.54800 43.98800
34.37300 23.44000 51.40900
34.29700 23.49300 53.09900
34.24000 23.49500 63.81500
34.72700 23.56800 16.62000
34.83800 23.45800 22.97600
34.72300 23.57500 27.35600
34.91400 23.56200 32.50000
34.83000 23.63900 37.03300
34.85800 23.51900 41.58400
34.71000 23.50900 44.12000
34.90200 23.45700 51.02200
34.81600 23.62600 55.97600
34.83500 23.45200 63.04500
35.24600 23.63900 17.02400
35.36300 23.45800 22.54100
35.29800 23.51600 27.15900
35.41400 23.54300 32.48700
35.32900 23.58300 37.94600
35.32500 23.42200 40.87400
35.26400 23.54000 44.45200
35.40400 23.45800 50.51800
35.30300 23.59000 56.63200
35.32200 23.45800 61.95500
35.79900 23.57500 17.62600
35.83500 23.45800 21.98400
35.82800 23.57400 27.29300
35.86500 23.52400 32.37500
35.77100 23.54900 44.96700
35.88800 23.52000 49.46100
35.83600 23.62500 57.85100
35.82400 23.45800 59.45100
36.31100 23.56000 18.62700
36.33200 23.45600 20.97200
36.24800 23.57800 27.40800
36.35500 23.59600 32.03500
36.71900 23.53500 27.55600
36.84300 23.42600 31.88700
37.25800 23.53700 27.99800
37.33000 23.62400 31.04100
37.74500 23.53000 28.56100
37.90000 23.53500 30.55100
-17.63100 29.52900 31.15800
-17.65600 29.63700 35.40200
-17.12800 29.45800 30.51300
-17.15200 29.62500 36.43700
-16.63600 29.45800 30.05000
-16.68500 29.62500 36.99900
-16.14900 29.41800 27.12800
-16.20100 29.57900 37.64300
-15.64900 29.45400 26.04600
-15.65600 29.62500 38.44000
-15.18500 29.45800 25.47600
-15.15800 29.59200 38.82600
-14.65300 29.45800 24.48400
-14.76600 29.57500 39.07500
-14.20200 29.45800 23.85700
-14.21000 29.54000 39.65500
-13.69300 29.45800 23.39600
-13.72800 29.57800 40.15900
-13.70100 29.53900 50.32300
-13.66400 29.65400 53.56900
-13.12800 29.54200 23.04700
-13.26500 29.66300 40.59300
-13.12700 29.48500 49.50600
-13.14700 29.56800 54.38100
-12.67200 29.45800 22.86800
-12.73800 29.64800 41.11800
-12.62500 29.52800 49.08400
-12.65200 29.58300 55.45700
-12.21200 29.51200 12.50900
-12.10100 29.54200 14.95700
-12.08900 29.54200 22.71900
-12.16500 29.66100 42.86300
-12.20200 29.52400 48.82200
-12.16900 29.66300 56.09500
-11.72900 29.53200 11.99200
-11.56200 29.55400 15.44700
-11.66900 29.54200 22.68700
-11.65200 29.62500 43.90100
-11.69600 29.51900 48.58000
-11.63100 29.66600 56.58300
-11.16400 29.46700 10.57300
-11.16300 29.57300 15.63500
-11.16900 29.54200 22.65400
-11.20400 29.64600 44.59100
-11.22700 29.53400 48.32300
-11.15200 29.57000 56.91800
-10.70600 29.51000 10.01400
-10.58100 29.50500 15.87700
-10.66900 29.54200 22.56300
-10.64700 29.56900 57.12100
-10.18600 29.49100 9.59400
-10.08600 29.49500 15.88600
-10.16900 29.54200 22.48300
-10.14400 29.47800 57.27600
-9.75200 29.52200 9.44500
-9.66200 29.50500 15.80200
-9.66900 29.54200 22.47400
-9.66900 29.47800 57.30500
-9.25200 29.56600 9.38400
-9.15300 29.57300 15.66900
-9.21900 29.49200 22.51200
-9.15600 29.42900 57.29000
-8.75200 29.57700 9.39700
-8.57800 29.50100 15.87000
-8.74500 29.52300 22.63800
-8.62100 29.63000 57.11100
-8.25300 29.55500 9.48400
-8.13600 29.51200 15.83400
-8.19300 29.64600 22.84400
-8.10800 29.62900 57.11300
-7.67000 29.59400 9.79800
-7.55900 29.53300 15.56300
-7.71900 29.54200 22.88000
-7.66100 29.51300 57.43100
-7.25200 29.57300 9.93600
-7.13800 29.43700 15.37800
-7.21200 29.56000 22.95500
-7.13400 29.51100 57.93600
-6.76600 29.53100 10.03400
-6.58500 29.45500 14.47900
-6.68000 29.50500 23.06100
-6.63100 29.48600 58.30100
-6.19300 29.57100 10.38100
-6.10500 29.54300 14.00100
-6.17900 29.65800 23.33000
-6.13300 29.52500 58.48800
-5.67700 29.58100 10.84500
-5.55400 29.52400 13.53100
-5.69300 29.61200 23.28900
-5.57800 29.63000 58.54900
-5.25200 29.54600 10.99100
-5.08600 29.49700 13.34900
-5.16100 29.55300 23.03700
-5.11900 29.57200 58.63400
-4.77800 29.53800 10.91700
-4.58600 29.54700 13.39300
-4.68400 29.50700 18.39600
-4.66000 29.60100 21.44500
-4.72100 29.51100 22.53000
-4.63300 29.60700 58.56100
-4.18600 29.57900 10.42400
-4.23100 29.58000 13.60800
-4.10500 29.44400 17.56900
-4.07200 29.48200 58.51700
-3.69800 29.59300 9.87600
-3.54900 29.55100 14.37600
-3.61300 29.50000 17.15800
-3.61400 29.44600 58.35900
-3.18000 29.55700 9.43700
-3.21700 29.59000 14.57600
-3.21600 29.52600 16.90300
-3.20000 29.59900 57.93500
-2.72600 29.44700 9.12900
-2.67600 29.61200 15.00900
-2.67500 29.55800 16.48600
-2.69700 29.59700 57.43700
-2.25200 29.49200 9.01700
-2.19300 29.58800 56.49000
-1.77400 29.49000 8.94800
-1.56100 29.54300 54.02900
-1.20500 29.49700 8.96900
-1.08600 29.52600 53.96700
-0.67900 29.50300 9.07900
-0.65200 29.51500 53.85000
-0.08100 29.53300 9.34600
-0.13700 29.52200 53.43200
0.32200 29.51500 9.56100
0.42700 29.51000 52.90300
0.82300 29.65900 9.80500
0.91400 29.50600 52.86100
1.33100 29.61100 9.84700
1.43500 29.58400 52.91800
1.78100 29.55100 9.92000
1.90500 29.60900 53.07000
2.20000 29.57500 10.09000
2.36400 29.47700 53.28300
2.81600 29.54800 10.48700
2.83100 29.48600 53.34200
3.31200 29.52700 11.01800
3.43000 29.55100 15.54300
3.38000 29.58400 17.35400
3.33100 29.47300 53.35000
3.78800 29.56200 12.11900
3.84300 29.55300 15.60700
3.74800 29.58400 17.43100
3.83300 29.41300 53.29600
4.31700 29.56500 13.44000
4.42500 29.53200 15.91800
4.24800 29.56600 17.47100
4.36900 29.55700 53.01400
4.71900 29.52700 13.60200
4.87800 29.53600 15.89600
4.71200 29.53400 17.60900
4.88100 29.45000 52.84100
5.27400 29.54400 13.92000
5.41300 29.54500 15.56600
5.25300 29.61900 17.88500
5.35000 29.59900 52.49200
5.70800 29.57900 18.10600
5.91400 29.49500 52.42400
6.30000 29.64100 18.32600
6.34800 29.42400 52.35400
6.79500 29.60700 18.28400
6.87700 29.44600 51.95900
7.28800 29.52200 18.05400
7.40200 29.53800 51.01100
7.74800 29.54100 17.92500
7.93600 29.52000 50.52900
8.24800 29.57500 17.88600
8.34100 29.42300 50.37900
8.74800 29.57700 17.90700
8.85400 29.43400 49.89300
9.24800 29.55900 17.92800
9.32400 29.54100 48.94900
9.76300 29.60700 17.83000
9.88700 29.58400 48.53300
10.23700 29.58400 17.38900
10.38100 29.58100 48.44900
10.86500 29.47900 16.50600
10.84700 29.57200 48.45500
11.37000 29.52500 16.07600
11.29500 29.56500 48.61200
11.78900 29.53200 15.81200
11.82600 29.65500 49.05900
12.30100 29.52600 15.58800
12.36400 29.48100 50.84500
12.83100 29.54200 15.44200
12.82400 29.54500 51.50600
13.25400 29.47100 15.30700
13.27900 29.48600 51.97700
13.76100 29.44500 14.96600
13.92700 29.60100 52.34100
14.37900 29.50600 14.47200
14.36700 29.53400 52.54300
14.89600 29.52900 14.15900
14.90500 29.61600 52.64500
14.81700 29.49400 58.10700
14.88000 29.55700 60.02700
15.33100 29.54200 13.98900
15.37800 29.43200 52.76100
15.31000 29.50700 57.58200
15.36900 29.55400 60.55200
15.83100 29.54200 13.85600
15.88600 29.62200 52.64300
15.79200 29.51600 57.02600
15.93500 29.51600 60.87900
16.33100 29.54200 13.79500
16.38800 29.47300 52.59700
16.30100 29.53200 56.49400
16.41400 29.51900 60.92800
16.83100 29.54200 13.80400
16.85700 29.51800 52.39400
16.83100 29.50000 56.17200
16.87300 29.52400 60.86700
17.33100 29.54200 13.88100
17.36700 29.52700 52.09100
17.23600 29.49500 56.11600
17.40200 29.56300 60.66900
17.81300 29.54200 14.02400
17.93100 29.49800 51.63400
17.81700 29.56000 56.33300
17.93900 29.52500 60.87100
18.39700 29.62500 14.30900
18.33900 29.49500 51.32300
18.24800 29.54900 56.51300
18.41400 29.53800 60.93800
18.76800 29.54200 14.55200
18.87500 29.62000 51.12900
18.73200 29.52800 56.54200
18.91400 29.54000 60.99200
19.28200 29.62500 15.04000
19.33200 29.62700 51.17800
19.27100 29.53600 55.94000
19.41400 29.51700 60.96200
19.84000 29.62500 15.87700
19.85500 29.51900 31.86700
19.76500 29.54500 33.00400
19.80500 29.57700 51.43800
19.75100 29.55000 55.41700
19.83800 29.50000 60.82400
20.35700 29.62500 17.36700
20.42600 29.54600 31.52800
20.32500 29.59900 33.82500
20.32100 29.62500 52.01500
20.29300 29.52700 55.05200
20.34400 29.51900 60.37200
20.83100 29.62500 18.46200
20.86800 29.44000 31.41900
20.74500 29.57100 33.99300
20.84300 29.59600 52.89300
20.77500 29.55700 54.90000
20.94400 29.53500 58.95700
21.34600 29.51800 19.06500
21.38500 29.53600 31.15500
21.42800 29.53700 34.32700
21.34000 29.50900 40.09900
21.33800 29.65300 40.50600
21.32400 29.50900 42.47300
21.34700 29.64100 43.92400
21.38000 29.53300 58.93200
21.86000 29.57800 19.35600
21.85500 29.51300 30.92400
21.74100 29.54900 34.57900
21.82500 29.54000 38.98600
21.81700 29.59200 44.44000
21.85600 29.57300 61.62600
22.24800 29.58800 19.39100
22.36400 29.52000 30.56800
22.36000 29.57600 35.35900
22.26300 29.56200 38.41800
22.25000 29.56800 44.62700
22.33600 29.56800 62.11200
22.74800 29.58800 19.39600
22.83800 29.49700 30.29900
22.74800 29.51100 44.67600
22.91900 29.53100 62.42600
23.29500 29.53000 19.43900
23.36800 29.52800 30.11600
23.20800 29.48400 44.70000
23.41400 29.53000 62.46700
23.80800 29.50200 19.59500
23.86100 29.52700 29.93000
23.79700 29.61600 44.82100
23.87100 29.52700 62.39000
24.40300 29.51600 19.88600
24.37900 29.53500 29.61500
24.33100 29.54200 44.85500
24.41600 29.55300 62.04600
24.78100 29.58800 20.00600
24.76900 29.50000 29.29700
24.83100 29.54200 44.89000
24.88000 29.51100 58.90800
24.77400 29.55500 59.54300
24.89700 29.53200 61.54200
25.24800 29.53500 20.02400
25.33700 29.48400 28.50300
25.28100 29.49200 44.96200
25.37700 29.43400 58.40500
25.74800 29.51400 20.09200
25.81500 29.53000 26.92300
25.73100 29.56900 45.12300
25.85400 29.51500 57.88100
26.28300 29.46200 20.13400
26.33000 29.53900 26.46400
26.28300 29.64100 45.42700
26.37600 29.53100 57.47300
26.83900 29.58700 20.30300
26.86500 29.59000 26.12600
26.85100 29.62500 45.87400
26.78400 29.56800 53.90600
26.76900 29.55000 56.05100
26.87900 29.51100 56.49800
27.24800 29.59400 20.32600
27.33200 29.48700 25.91100
27.31600 29.62500 46.44500
27.39900 29.50600 53.05500
27.74800 29.57500 20.40200
27.80900 29.52700 25.36100
27.81400 29.62500 47.54500
27.83200 29.45300 52.55000
28.21800 29.53700 20.55500
28.41000 29.45400 23.98300
28.33500 29.64300 48.51300
28.30200 29.52300 51.86900
28.74900 29.53000 21.04600
28.89700 29.52900 23.04800
-16.15500 35.55200 33.37100
-16.17200 35.61400 38.52600
-15.66100 35.44600 32.62500
-15.56100 35.58900 39.32300
-15.24700 35.52200 32.35800
-15.16400 35.59900 39.62600
-14.70800 35.51700 32.04700
-14.65200 35.57000 39.92500
-14.22500 35.56600 31.87900
-14.16500 35.59600 40.14300
-13.68300 35.56700 31.47400
-13.71500 35.57300 40.56600
-13.15700 35.54700 28.87200
-13.11100 35.54300 41.02000
-12.66200 35.44400 28.13500
-12.62700 35.46800 41.28600
-12.24400 35.51200 27.87200
-12.16900 35.47900 41.36500
-11.73900 35.46400 27.57500
-11.66900 35.47300 41.38400
-11.21800 35.52400 27.45100
-11.15800 35.42900 41.34700
-10.68600 35.58300 27.32400
-10.57300 35.56300 41.06600
-10.19000 35.49000 27.12800
-10.12900 35.55200 41.07400
-9.75200 35.51500 26.97600
-9.60100 35.54500 41.42200
-9.27900 35.57600 26.85400
-9.15500 35.58400 42.43600
-8.70100 35.49800 26.65400
-8.62300 35.48900 43.82500
-8.28600 35.47100 26.63100
-8.14400 35.51400 44.38400
-7.70900 35.55800 26.87800
-7.66200 35.60000 44.98800
-7.28400 35.53400 27.06400
-7.11900 35.67400 45.58200
-6.75100 35.52800 27.53400
-6.68400 35.55500 46.01400
-6.11400 35.55900 28.91600
-6.14400 35.51100 46.32700
-5.75200 35.53900 29.08800
-5.66200 35.57500 46.45700
-5.25700 35.51900 29.02400
-5.13300 35.53600 46.57500
-4.67300 35.49600 28.59200
-4.58600 35.56900 46.57400
-4.28900 35.49800 28.29700
-4.11200 35.46600 46.56700
-3.76400 35.57900 27.87100
-3.63500 35.53000 46.40600
-3.20300 35.50400 27.45200
-3.10100 35.54000 46.16700
-2.63100 35.45400 27.06500
-2.65400 35.49000 45.89500
-2.22100 35.54500 26.91300
-2.22800 35.56100 45.45600
-1.70100 35.52400 26.55600
-1.63500 35.51800 44.59900
-1.18800 35.49400 24.10600
-1.04900 35.50600 43.57600
-0.68600 35.51100 23.55800
-0.61900 35.52000 43.36100
-0.20500 35.51400 23.12400
-0.13500 35.54900 43.30300
0.30900 35.51500 22.04400
0.33100 35.54200 43.37400
0.82200 35.50500 21.63500
0.83100 35.54200 43.49200
1.24800 35.51500 21.52900
1.33100 35.54200 43.56200
1.74500 35.52600 21.54100
1.83100 35.54200 43.56700
2.32800 35.56600 21.83100
2.33100 35.54200 43.50800
2.70900 35.54400 22.08100
2.86000 35.45800 43.40000
3.30200 35.55800 22.86500
3.42800 35.48500 43.14500
3.80700 35.50300 21.12100
3.79200 35.54100 42.89300
4.29100 35.52600 20.50000
4.29200 35.54200 42.51600
4.81500 35.50900 20.11400
4.80200 35.47600 42.30800
5.24800 35.52000 20.00600
5.25400 35.65800 42.09000
5.74800 35.53300 20.00400
5.90400 35.51000 42.43800
6.24800 35.52100 20.07400
6.37200 35.48300 42.79000
6.74800 35.50400 20.06800
6.86700 35.53100 42.99400
7.21500 35.53500 19.89800
7.41900 35.63900 43.07100
7.74200 35.58100 19.38000
7.91400 35.62300 43.14000
8.38500 35.46000 18.53500
8.38100 35.57400 43.15900
8.88600 35.50900 18.15000
8.86700 35.58000 43.03900
9.32900 35.50600 17.90700
9.36800 35.44000 42.96000
9.82800 35.44900 17.68600
9.85100 35.55400 42.54200
10.24800 35.49300 17.61000
10.34600 35.55200 42.05400
10.74800 35.52200 17.57600
10.86000 35.49700 41.35500
11.24800 35.52100 17.60300
11.39100 35.53700 40.43600
11.71000 35.48900 17.67600
11.85500 35.59500 40.03200
12.25100 35.58700 17.91300
12.34200 35.42500 39.87500
12.70100 35.54500 18.14300
12.83000 35.54400 39.00700
13.28200 35.50000 18.58800
13.37500 35.60700 36.53800
13.84500 35.62400 19.41900
13.88400 35.44000 36.44500
14.33900 35.61900 20.93200
14.40000 35.54700 36.01200
14.88500 35.66200 21.82900
14.90100 35.55000 31.48000
14.83300 35.53900 32.97700
14.89300 35.52700 35.51600
15.36400 35.62500 22.43000
15.36500 35.52900 31.05700
15.84200 35.59200 22.90400
15.85000 35.50100 30.57000
16.21800 35.55400 23.14500
16.32100 35.45800 29.94700
16.73700 35.62600 23.54700
16.80800 35.42500 28.82700
17.29000 35.56100 24.15000
17.34400 35.45800 28.01400
17.83300 35.58300 25.44200
17.82300 35.43700 26.91000
-26.72100 -5.71300 9.74900
-26.67800 -3.60300 9.72000
-26.20100 -9.66500 9.74100
-26.10100 -7.68700 9.72700
-26.18700 -6.61700 9.73800
-26.19300 -2.73100 9.78600
-25.71900 -10.13600 9.73900
-25.69100 -2.28200 9.78600
-25.17900 -11.61500 9.75900
-25.17600 -1.61400 9.71400
-24.79000 -11.83300 9.72400
-24.67100 -0.69800 9.73100
-24.21400 -12.07200 9.74500
-24.19700 -0.20000 9.77500
-23.77500 -12.08900 9.75900
-23.64300 0.17200 9.77500
-23.72200 2.24200 9.75900
-23.60500 3.22800 9.71800
-23.19600 -11.79900 9.71200
-23.16500 0.41700 9.69500
-23.23600 1.26500 9.73300
-23.13800 4.15300 9.78500
-22.68200 -11.66300 9.79200
-22.64800 4.38900 9.70900
-22.18600 -11.32400 9.69500
-22.06800 4.69000 9.75400
-21.71200 -11.12600 9.79600
-21.58600 4.77400 9.70200
-21.21300 -10.67400 9.74300
-21.11800 4.92200 9.63600
-20.75200 -10.59500 9.77600
-20.65900 5.21100 9.76300
-20.26400 -10.70700 9.76700
-20.13300 5.32600 9.75000
-19.64600 -11.15400 9.74400
-19.58600 5.34100 9.70700
-19.21300 -11.65300 9.83400
-19.15300 -2.60400 9.71600
-19.25300 -2.34000 9.71700
-19.08600 5.32500 9.71700
-18.59300 -12.03300 9.79400
-18.58600 5.31200 9.71400
-18.16900 -12.20600 9.72800
-18.14800 5.39800 9.70600
-17.72000 -12.34500 9.71800
-17.63500 -2.78200 9.73800
-17.75000 -1.64900 9.73500
-17.58900 8.86000 9.64500
-17.17700 -12.52300 9.78100
-17.14800 -3.10800 9.67300
-17.23000 -0.63700 9.71500
-17.05700 9.71700 9.70500
-16.69300 -12.78300 9.75400
-16.70200 -3.26600 9.73400
-16.76300 0.88300 9.65500
-16.64300 10.16800 9.78900
-16.18700 -13.08400 9.77000
-16.17700 -3.64300 9.70700
-16.20600 1.27800 9.72600
-16.06600 3.38800 9.71800
-16.21200 4.29800 9.72700
-16.10700 10.35900 9.65500
-15.71300 -13.29200 9.80800
-15.57700 -4.09000 9.72600
-15.76900 1.38100 9.74000
-15.58600 3.34700 9.72900
-15.75200 4.27000 9.72300
-15.65300 10.75600 9.75700
-15.65800 19.82400 9.73700
-15.61700 21.82400 9.70200
-15.25200 -13.36000 9.69300
-15.21000 -4.37600 9.73200
-15.21700 1.72100 9.72300
-15.16200 3.17100 9.74700
-15.25200 4.24100 9.71000
-15.16200 10.94600 9.68200
-15.24700 19.22000 9.72100
-15.13900 22.65900 9.79000
-14.75200 -13.40300 9.65500
-14.60000 -4.68700 9.68800
-14.75200 4.29700 9.71300
-14.66500 11.21100 9.78700
-14.73300 18.77000 9.72000
-14.65500 22.90500 9.69200
-14.25200 -13.38500 9.65200
-14.16300 -4.85200 9.77300
-14.26300 4.28000 9.72100
-14.08600 11.24800 9.75800
-14.13200 18.41700 9.76300
-14.16100 23.22900 9.77700
-13.70500 -13.30700 9.72500
-13.58900 -5.61200 9.69700
-13.70000 3.84600 9.74500
-13.58600 11.24200 9.75800
-13.75200 18.34000 9.76000
-13.58600 23.29600 9.72700
-13.19400 -13.11700 9.70200
-13.16000 -6.32300 9.72500
-13.18800 3.40900 9.75100
-13.08600 11.25800 9.75100
-13.25200 18.33300 9.74400
-13.08600 23.31500 9.71800
-12.68000 -12.82400 9.68100
-12.69400 -6.85300 9.73300
-12.75200 3.30200 9.74000
-12.58600 11.25700 9.76500
-12.68500 18.35200 9.81200
-12.64400 23.38800 9.70500
-12.28200 -12.52500 9.68500
-12.18300 -7.26800 9.73700
-12.25700 3.33000 9.73400
-12.16800 11.22300 9.81000
-12.18900 18.68700 9.69800
-12.26900 23.85400 9.77100
-11.65700 -11.76300 9.64800
-11.61500 -8.05800 9.72800
-11.68300 3.66100 9.70800
-11.55800 10.88400 9.73400
-11.71900 18.89200 9.80000
-11.56700 28.19900 9.68800
-11.19200 -10.67900 9.68400
-11.15500 -9.14300 9.77400
-11.17800 4.13900 9.71200
-11.05400 5.82000 9.73400
-11.22600 6.36400 9.72100
-11.19700 10.72400 9.81000
-11.12900 19.67400 9.77100
-11.17600 28.83500 9.72200
-10.79200 4.14500 9.72000
-10.62700 5.74700 9.73300
-10.71400 6.79300 9.72700
-10.64300 9.87300 9.68700
-10.72500 21.33400 9.71200
-10.67100 29.30700 9.72900
-10.19500 3.39500 9.76400
-10.11500 6.28300 9.71000
-10.28400 6.79800 9.72600
-10.09800 8.80200 9.72700
-10.20700 21.71400 9.71000
-10.14100 29.64600 9.77600
-9.64100 2.81800 9.74300
-9.60800 8.46400 9.71100
-9.70500 21.80300 9.67600
-9.63300 29.79400 9.76300
-9.11600 2.42900 9.78500
-9.06000 8.69600 9.72600
-9.18800 21.69000 9.68600
-9.08600 29.83200 9.71300
-8.75200 2.31000 9.77200
-8.61500 8.88100 9.64900
-8.68500 21.36400 9.75500
-8.56300 29.83900 9.77600
-8.25200 2.25600 9.72700
-8.07300 9.24600 9.71400
-8.22100 21.09900 9.73000
-8.08600 29.73600 9.79000
-7.75200 2.27200 9.71800
-7.58600 9.34700 9.68400
-7.70300 20.86400 9.73200
-7.62800 29.46600 9.66100
-7.26400 2.35300 9.74300
-7.08600 9.39100 9.67900
-7.24500 20.69000 9.79200
-7.13300 29.32100 9.69800
-6.68300 2.62700 9.68800
-6.58600 9.37400 9.70900
-6.72400 20.66200 9.64900
-6.64300 29.26700 9.79400
-6.25200 2.71400 9.69600
-6.07500 9.30400 9.79900
-6.16900 20.33000 9.74000
-6.13400 28.95000 9.68000
-5.76800 2.82500 9.72400
-5.62300 9.12200 9.83900
-5.66300 19.31300 9.73500
-5.65700 28.84200 9.75600
-5.21300 3.22800 9.71300
-5.18800 8.76800 9.80200
-5.20300 18.35400 9.77100
-5.13300 28.71800 9.72200
-4.72200 4.24900 9.70500
-4.62000 4.75800 9.76600
-4.74800 5.33400 9.64000
-4.69700 8.19300 9.81700
-4.64600 17.81400 9.73500
-4.61900 28.72300 9.72000
-4.21900 17.43100 9.82900
-4.15900 28.89000 9.69000
-3.71500 17.27100 9.75200
-3.68800 29.39700 9.69800
-3.21900 17.13900 9.72800
-3.18500 29.85700 9.70800
-2.75200 17.11700 9.65500
-2.65700 30.21400 9.78300
-2.25200 17.12300 9.64800
-2.08600 30.32000 9.70400
-1.70500 17.17900 9.70900
-1.58600 30.36100 9.69700
-1.16400 17.30700 9.66900
-1.08600 30.34300 9.72700
-0.61900 17.24500 9.77800
-0.64600 30.28600 9.79100
-0.21900 17.27300 9.67800
-0.07100 29.91100 9.66900
0.28300 17.21500 9.72000
0.37000 29.73200 9.74200
0.78500 16.89600 9.85200
0.94700 29.43100 9.68900
1.31800 16.32500 9.83000
1.41400 29.36700 9.70500
1.86100 15.87300 9.74600
1.91400 29.27900 9.74500
2.27600 15.61000 9.73000
2.32800 29.21000 9.80400
2.81200 6.90300 9.76500
2.88700 8.81500 9.71900
2.79800 15.37300 9.73800
2.88300 28.94100 9.73600
3.31600 6.39700 9.75600
3.39000 9.33400 9.72500
3.28800 15.20500 9.81000
3.35300 28.72400 9.75900
3.74800 6.23000 9.73200
3.94800 9.65000 9.76400
3.74800 15.18500 9.71000
3.85000 28.34100 9.71300
4.24800 6.17600 9.70700
4.41400 9.68700 9.76300
4.29500 15.18000 9.73800
4.33000 27.81800 9.72400
4.74800 6.22100 9.70500
4.84500 9.62500 9.76100
4.83100 15.27500 9.72800
4.86500 26.84000 9.77700
5.22200 6.35200 9.72900
5.38100 9.30100 9.72900
5.28800 15.42700 9.70900
5.35300 25.79900 9.68400
5.76000 6.81500 9.72900
5.88400 8.80300 9.74100
5.81500 15.69900 9.69400
5.93500 25.35100 9.73600
6.21600 15.98200 9.68500
6.32400 25.13300 9.82400
6.82400 16.68500 9.60700
6.78100 24.64900 9.79800
7.28400 17.44100 9.72700
7.29400 23.68400 9.75200
7.79600 18.88600 9.71000
7.83800 21.31600 9.78400
32.30600 6.89900 9.76400
32.38100 8.34500 9.71400
32.81000 6.36100 9.74800
32.85800 8.89100 9.71200
33.24800 6.19500 9.72400
33.42800 9.21000 9.74600
33.74800 6.15600 9.70100
33.91400 9.24100 9.75000
34.24800 6.23000 9.70500
34.35000 9.15500 9.75600
34.71100 6.40000 9.73600
34.87400 8.78000 9.74000
35.27000 7.35400 9.71700
35.37800 7.79000 9.75700
-29.67300 -10.61000 15.84800
-29.65200 -8.22000 15.68100
-29.17900 -11.82300 15.84500
-29.18800 -6.71000 15.69900
-28.66900 -12.69100 15.77600
-28.58800 -4.82900 15.73700
-28.10500 -13.24100 15.82500
-28.23100 -4.19300 15.64500
-27.59900 -13.59700 15.80000
-27.66000 -0.12900 15.65800
-27.19400 -13.81800 15.72800
-27.08800 0.83800 15.65800
-26.64700 -14.15000 15.81100
-26.66400 1.28500 15.74400
-26.19800 -14.80100 15.81100
-26.08600 1.64700 15.75300
-25.65300 -15.60900 15.81900
-25.64800 1.85000 15.67800
-25.17700 -17.20000 15.78900
-25.10900 2.23300 15.69200
-24.68500 -18.26300 15.77300
-24.60900 2.72200 15.74500
-24.19100 -18.76200 15.70300
-24.25800 3.40900 15.67000
-23.69200 -19.14000 15.75800
-23.75200 4.37200 15.67300
-23.21600 -19.35200 15.73700
-23.19200 5.42100 15.70700
-22.68900 -19.55400 15.83600
-22.66500 6.71000 15.65000
-22.21900 -19.58000 15.74800
-22.19400 8.39500 15.62300
-21.77100 -19.71900 15.78700
-21.73700 9.40200 15.69500
-21.16000 -20.18600 15.73700
-21.05800 10.22400 15.69200
-20.67000 -20.72800 15.72500
-20.57700 10.70100 15.67000
-20.13400 -21.12900 15.75900
-20.17100 11.83400 15.71500
-19.75200 -21.25600 15.73900
-19.64800 12.71700 15.71200
-19.25200 -21.32300 15.69400
-19.17900 13.84500 15.64400
-18.78000 -21.34600 15.67200
-18.61600 14.68700 15.64400
-18.14700 -21.67800 15.74700
-18.12200 15.18200 15.64400
-18.16500 19.78700 15.77300
-18.17100 22.25200 15.64400
-17.79200 -21.84300 15.70300
-17.67600 15.89800 15.60700
-17.67300 16.38200 15.78200
-17.71300 22.95300 15.71900
-17.16500 -22.12200 15.76300
-17.14300 23.71400 15.64400
-16.75200 -22.17300 15.76400
-16.64500 24.12600 15.67800
-16.20500 -22.16200 15.79200
-16.28100 24.43900 15.70000
-15.70600 -22.03800 15.79500
-15.61200 25.16700 15.70400
-15.16100 -21.71200 15.71800
-15.11700 25.61200 15.69000
-14.72000 -21.36500 15.62000
-14.69100 25.86700 15.70500
-14.21900 -21.19700 15.71100
-14.21100 26.18300 15.60700
-13.69300 -21.08100 15.78400
-13.60400 26.70300 15.74900
-13.12200 -20.81300 15.78300
-13.21500 27.91500 15.70100
-12.63800 -20.32800 15.71000
-12.61600 28.69500 15.70400
-12.14700 -19.74400 15.77800
-12.17100 29.12300 15.63200
-11.72900 -17.67800 15.71600
-11.62600 -11.28600 15.75900
-11.64800 -10.25000 15.65400
-11.71400 29.31900 15.70400
-11.24300 -16.15800 15.64100
-11.15600 -12.22400 15.72400
-11.21700 -9.87800 15.62300
-11.20600 29.45900 15.78300
-10.67900 -14.80300 15.66200
-10.60900 -13.16800 15.73600
-10.70500 -9.73100 15.71900
-10.74700 29.63500 15.65200
-10.16900 -9.56800 15.72800
-10.25200 29.64800 15.66400
-9.70500 -9.52200 15.72200
-9.73500 29.62000 15.63100
-9.21800 -9.41700 15.64000
-9.22900 29.46100 15.83500
-8.73000 -14.25200 15.73700
-8.60900 -12.20400 15.71900
-8.75200 -9.32300 15.65500
-8.74500 29.62300 15.65100
-8.25800 -14.79100 15.71300
-8.12100 -11.66600 15.71600
-8.28800 -9.14000 15.66800
-8.21700 29.62800 15.63400
-7.71500 -15.17800 15.73100
-7.62300 -11.16100 15.71200
-7.75700 -8.59100 15.65400
-7.72500 29.43700 15.81200
-7.27200 -15.30400 15.71500
-7.12500 -10.67500 15.71100
-7.11000 -7.33000 15.70100
-7.27100 29.27300 15.78100
-6.73100 -15.67900 15.73500
-6.60000 -10.19600 15.72400
-6.64200 -6.63400 15.77800
-6.63500 28.86400 15.76000
-6.19500 -16.81400 15.70600
-6.05000 -9.83900 15.77300
-6.25100 -5.59700 15.65600
-6.12000 28.40600 15.76700
-5.69800 -18.13400 15.76400
-5.58600 -9.73100 15.72700
-5.71400 -4.89400 15.61200
-5.75200 28.29800 15.74100
-5.18900 -18.62600 15.75500
-5.08600 -9.66700 15.70300
-5.25200 -4.81000 15.66000
-5.20500 28.31800 15.75000
-4.76500 -18.79400 15.72700
-4.58600 -9.65300 15.70000
-4.73500 -4.87200 15.63500
-4.76800 28.48700 15.73700
-4.18400 -19.08600 15.76300
-4.08600 -9.66100 15.71300
-4.20600 -7.58500 15.77000
-4.11100 -6.73400 15.71200
-4.25800 -5.28100 15.69000
-4.20400 28.71100 15.72700
-3.79200 -19.31500 15.71200
-3.63300 -9.75400 15.72800
-3.67300 -8.58200 15.75700
-3.66900 28.87100 15.72800
-3.15200 -20.63600 15.81100
-3.10600 -10.18200 15.72500
-3.29200 -8.83100 15.71800
-3.24600 28.97400 15.65200
-2.66500 -21.19800 15.74200
-2.56300 -10.65500 15.70900
-2.71600 -9.09100 15.73400
-2.74100 29.28000 15.62700
-2.19800 -21.82300 15.68800
-2.12200 -10.65800 15.72000
-2.25200 -9.14600 15.73900
-2.18200 29.89100 15.68500
-1.60600 -22.58300 15.74900
-1.57500 -10.29400 15.73700
-1.75200 -9.12200 15.73700
-1.68700 30.29000 15.66900
-1.26100 -22.88100 15.77000
-1.09700 -9.79700 15.72700
-1.27200 -9.13800 15.73500
-1.12500 30.59000 15.68900
-0.75200 -23.18400 15.77000
-0.66900 30.73600 15.72800
-0.23100 -23.37900 15.70800
-0.04600 -9.06700 15.70900
-0.22000 -8.61700 15.72500
-0.17200 30.84500 15.69300
0.30500 -23.52500 15.82900
0.41400 -9.18300 15.72500
0.28500 -6.83200 15.71800
0.36700 30.85200 15.69700
0.83100 -23.54200 15.75700
0.91400 -9.24300 15.71400
0.71400 -6.85200 15.70000
0.83100 30.77500 15.72800
1.30800 -23.50400 15.76400
1.34600 -9.11000 15.69700
1.29100 -7.08200 15.73800
1.25400 30.65200 15.70600
1.81100 -23.36300 15.70700
1.87700 -8.10400 15.71300
1.71900 -7.22400 15.73200
1.76900 30.33600 15.82000
2.32800 -23.14500 15.69200
2.39900 29.90500 15.78900
2.86900 -22.83200 15.71500
2.84900 29.65900 15.72800
3.28900 -22.57400 15.71800
3.34900 29.47700 15.83700
3.83600 -22.29300 15.67000
3.80000 29.49800 15.78700
4.31100 -22.12900 15.75600
4.25800 29.59200 15.65100
4.82900 -21.72700 15.72400
4.91300 -5.14400 15.71700
4.82400 -3.18000 15.67300
4.79300 29.60200 15.64800
5.25300 -21.16500 15.65400
5.39400 -5.66000 15.73300
5.31000 -2.77300 15.61400
5.36000 29.48800 15.80100
5.81500 -20.16000 15.73300
5.93100 -6.19600 15.74300
5.74800 -2.74800 15.69100
5.83100 29.37400 15.72800
6.30800 -19.75900 15.70900
6.36000 -6.32200 15.75500
6.22700 -2.82000 15.70300
6.23100 29.19200 15.75300
6.83100 -19.61900 15.72800
6.89900 -6.67400 15.72400
6.80700 -3.03400 15.77100
6.78200 28.83200 15.82400
7.33100 -19.61200 15.72800
7.38700 -7.18600 15.74300
7.23000 -3.06900 15.79000
7.38000 28.40500 15.81100
7.83100 -19.62200 15.72800
7.88300 -7.73900 15.78800
7.81000 -2.85000 15.70100
7.83400 28.13500 15.78500
8.28100 -19.57600 15.67800
8.34700 -8.03800 15.65700
8.23000 -2.68300 15.71500
8.34700 27.72700 15.70200
8.70900 -19.48400 15.72200
8.85900 -8.04000 15.62000
8.78200 -2.25300 15.71400
8.90500 27.38200 15.67700
9.25700 -19.25400 15.69300
9.39500 -7.90500 15.80100
9.28600 -1.30700 15.69500
9.41400 27.30600 15.74000
9.86100 -18.88300 15.67800
9.91400 -7.86600 15.74300
9.81100 1.37000 15.74200
9.91400 27.21600 15.74200
10.24500 -18.58700 15.69100
10.41400 -7.85200 15.75900
10.29200 1.71000 15.71400
10.44300 23.91600 15.70200
10.29600 24.76100 15.72300
10.41400 27.29500 15.71700
10.77200 -18.27600 15.72800
10.89400 -7.88000 15.80400
10.74800 1.75900 15.71800
10.91400 23.83300 15.71900
10.74800 24.75600 15.72100
10.86500 27.44500 15.71200
11.23100 -18.03000 15.66600
11.35200 -8.03500 15.67900
11.24800 1.76800 15.71900
11.41400 23.77100 15.72200
11.24800 24.76500 15.71600
11.39000 27.71700 15.72400
11.75700 -17.65600 15.69200
11.82900 -8.22300 15.67100
11.81500 1.80500 15.79800
11.91400 23.78400 15.71500
11.72100 24.87000 15.72700
11.87300 29.37500 15.70600
12.29000 -17.10300 15.63600
12.42900 -8.54100 15.71200
12.31000 2.19400 15.61000
12.35800 23.86600 15.71200
12.25400 25.33400 15.73000
12.35200 29.90000 15.70500
12.74900 -16.56700 15.75600
12.77400 -8.79700 15.75200
12.79600 -3.75100 15.72900
12.89600 -3.30400 15.73100
12.79100 2.33900 15.77700
12.93700 24.19800 15.72700
12.82900 26.59900 15.70200
12.92400 30.25300 15.71800
13.25300 -16.20000 15.64500
13.38500 -9.62400 15.74100
13.31100 2.69200 15.70000
13.36800 24.34500 15.71500
13.24800 26.65000 15.69500
13.37600 30.44700 15.62800
13.81200 -15.76000 15.64400
13.83400 -10.18500 15.78600
13.75300 2.91000 15.65800
13.94500 24.66600 15.74400
13.74800 26.66900 15.69400
13.88900 31.19400 15.74600
14.32600 -15.18200 15.68500
14.33900 -11.17900 15.76900
14.31000 3.26800 15.67500
14.37300 24.66700 15.73600
14.21400 26.65000 15.68200
14.44400 31.73600 15.71300
14.81200 -14.15200 15.71200
14.83700 -12.24500 15.84000
14.86700 3.61400 15.69800
14.94900 24.43800 15.69200
14.76400 26.28500 15.71600
14.95600 32.12300 15.78000
15.28100 3.72600 15.67800
15.41400 24.38100 15.71800
15.30500 25.85500 15.73500
15.39500 32.24200 15.65500
15.73600 3.69200 15.75500
15.83800 24.17300 15.74800
15.74800 25.72200 15.71200
15.83100 32.42700 15.75100
16.29500 3.70000 15.74900
16.37900 23.35600 15.67600
16.24800 25.74100 15.70000
16.33100 32.44400 15.65800
16.83100 3.79400 15.72800
16.81500 22.78200 15.73300
16.74800 25.83400 15.71400
16.83100 32.44300 15.67400
17.28200 3.93800 15.71100
17.35500 21.73800 15.69200
17.27800 25.92000 15.81600
17.35400 32.38500 15.74700
17.81400 4.20400 15.69700
17.91500 21.36100 15.66600
17.83000 26.26600 15.68000
17.85800 32.21200 15.75100
18.21500 4.48300 15.68500
18.42300 21.31500 15.78500
18.23900 26.44700 15.72100
18.37800 31.91100 15.73700
18.82700 5.17800 15.60600
18.88100 21.19000 15.75300
18.74100 26.87200 15.67000
18.77600 31.61500 15.76700
19.28900 5.91100 15.72200
19.35300 8.38900 15.76100
19.33100 10.75400 15.67600
19.36700 21.19400 15.80200
19.23000 27.44200 15.68400
19.36200 30.88300 15.75900
19.81200 10.94000 15.77300
19.86400 21.27600 15.72800
20.27000 11.10200 15.64100
20.37500 22.16700 15.68300
20.79500 11.17100 15.72300
20.92500 23.77500 15.67900
21.32800 11.34300 15.69400
21.33300 24.28200 15.73700
21.83100 11.43800 15.74700
21.80900 24.76400 15.78500
22.30100 11.50000 15.77800
22.35600 25.19400 15.77400
22.77400 11.57500 15.61500
22.87700 25.41200 15.64500
23.27900 11.36900 15.81300
23.33400 25.74100 15.77100
23.83200 10.87900 15.83400
23.91400 25.80500 15.72600
24.33500 4.82200 15.80500
24.35800 6.18000 15.71900
24.34700 9.86100 15.82300
24.41400 25.80200 15.74500
24.81000 3.69800 15.75000
24.82900 7.29900 15.68100
24.80100 9.27800 15.81100
24.84900 25.75400 15.79900
25.30600 1.67700 15.81100
25.39700 25.37400 15.69800
25.83500 0.80100 15.81100
25.79700 25.21100 15.81300
26.33800 0.29700 15.81100
26.39800 24.36000 15.76600
26.88500 -0.08900 15.81100
26.90800 23.87700 15.68700
27.32900 -0.29000 15.69200
27.31200 23.75900 15.80400
27.87000 -0.54200 15.84800
27.83400 23.28600 15.79200
28.33100 -0.57900 15.68300
28.32600 22.33700 15.72400
28.74900 -0.69700 15.80500
28.82700 21.21500 15.80600
29.28900 -0.73500 15.67300
29.41900 20.81900 15.73400
29.82400 -1.07300 15.77800
29.85400 20.74600 15.79700
30.27900 -1.32300 15.74100
30.36300 20.42900 15.68600
30.89900 -1.66600 15.67000
30.77200 20.22500 15.75000
31.31600 -1.84400 15.67200
31.28500 19.71800 15.75400
31.81300 -2.05300 15.76200
31.83600 18.81300 15.72400
32.29500 -2.15200 15.79100
32.30200 18.26600 15.73800
32.83100 -2.11300 15.75700
32.90200 16.44100 15.75900
33.33100 -2.04600 15.74800
33.43900 15.85900 15.73000
33.73200 -1.97700 15.74100
33.90500 15.76600 15.81000
34.29600 -1.77900 15.72700
34.38300 15.62400 15.82900
34.74400 -1.54800 15.66500
34.82200 15.31400 15.72500
35.27000 -1.14600 15.64600
35.35400 14.86000 15.71000
35.75900 -0.60300 15.66800
35.80500 14.26300 15.73800
36.32800 0.73100 15.66000
36.32300 12.22300 15.73400
36.83800 2.16600 15.60900
36.77000 11.69500 15.76000
37.37500 3.26500 15.72600
37.42200 11.35800 15.73800
37.86500 3.75000 15.72500
37.88800 11.18700 15.81100
38.40000 4.19000 15.71000
38.38700 10.87300 15.67600
38.90600 4.65300 15.70200
38.85700 10.80600 15.78400
39.32000 5.34800 15.67600
39.37900 10.35000 15.66500
39.88600 6.75700 15.75200
39.85600 9.89200 15.71000
40.27600 7.92600 15.69000
40.31800 8.80700 15.72900
-29.15700 -9.68900 21.77000
-29.12200 -6.28600 21.70400
-28.64600 -11.17200 21.81100
-28.70900 -5.69700 21.63800
-28.07800 -12.04100 21.77300
-28.16300 -4.75100 21.65100
-27.74000 -12.36700 21.76100
-27.66300 -3.30000 21.67800
-27.69000 -2.66200 21.78500
-27.68500 0.39300 21.62000
-27.14000 -12.78700 21.78000
-27.14300 1.26600 21.64400
-26.63300 -13.03700 21.74800
-26.65600 1.68100 21.67800
-26.18800 -13.24400 21.73100
-26.26800 1.92800 21.68300
-25.68000 -18.26400 21.77700
-25.66100 -16.66900 21.66800
-25.69100 -13.66200 21.76300
-25.67400 2.75300 21.64400
-25.67500 18.24600 21.80000
-25.68000 20.87400 21.69200
-25.19900 -19.31700 21.74300
-25.12700 4.65200 21.64400
-25.15900 17.33800 21.77100
-25.13600 21.75900 21.72100
-24.72300 -19.85300 21.66600
-24.67800 6.41300 21.64400
-24.59300 16.79500 21.81700
-24.69300 22.34500 21.70500
-24.14800 -20.29800 21.66100
-24.15800 7.76600 21.64400
-24.08200 16.44200 21.79100
-24.12800 23.32100 21.76100
-23.69000 -20.59700 21.76500
-23.69900 8.44600 21.69100
-23.66900 16.24200 21.72800
-23.68200 23.83600 21.73700
-23.26000 -20.86500 21.77600
-23.18400 11.30100 21.67100
-23.16100 16.09400 21.76900
-23.19100 24.22900 21.69500
-22.64900 -23.51400 21.77000
-22.62300 12.17600 21.69900
-22.65900 15.98800 21.69100
-22.72300 24.46000 21.72200
-22.12700 -24.61700 21.81100
-22.12800 12.66400 21.69400
-22.16000 15.91000 21.75500
-22.24400 24.65300 21.65600
-21.64500 -25.18600 21.81100
-21.77100 12.97400 21.68000
-21.65300 15.67900 21.75700
-21.75200 24.71600 21.69300
-21.11300 -25.64700 21.76300
-21.25200 13.42700 21.66000
-21.16900 15.33500 21.76900
-21.25200 24.71900 21.70300
-20.66500 -26.15000 21.82700
-20.75200 24.66600 21.69000
-20.15900 -26.65800 21.82400
-20.20500 24.60400 21.71300
-19.58500 -27.03500 21.79400
-19.66900 24.65100 21.72800
-19.16900 -27.20100 21.72800
-19.16900 24.77800 21.72800
-18.75300 -27.33700 21.74900
-18.66900 24.88900 21.72800
-18.25200 -27.40000 21.67300
-18.16900 24.93700 21.72800
-17.75200 -27.40600 21.65200
-17.66900 24.91000 21.72800
-17.20500 -27.35100 21.71700
-17.16900 24.83100 21.72800
-16.66900 -27.19000 21.72800
-16.66900 24.81700 21.72800
-16.28400 -27.00600 21.68200
-16.16900 24.89700 21.72800
-15.74500 -26.63200 21.65900
-15.69600 24.98500 21.70500
-15.24200 -26.13000 21.66700
-15.17900 25.20600 21.70400
-14.67900 -25.18000 21.68500
-14.67100 25.69800 21.61600
-14.24800 -24.55500 21.66900
-14.21200 26.41400 21.64400
-13.70200 -24.17900 21.71300
-13.59300 27.13700 21.70900
-13.19600 -24.02700 21.70900
-13.23600 27.42000 21.64400
-12.66900 -24.05100 21.75800
-12.69900 27.74800 21.67800
-12.16900 -24.09500 21.74300
-12.18500 27.95200 21.66600
-11.63300 -24.10600 21.69600
-11.61600 28.14000 21.79000
-11.16900 -24.13200 21.72800
-11.11900 28.15300 21.70600
-10.71600 -24.23200 21.72000
-10.63300 28.21600 21.80000
-10.16000 -24.65300 21.74700
-10.08600 28.16100 21.79000
-9.65100 -26.11800 21.81200
-9.65500 28.16000 21.81700
-9.16400 -26.71200 21.73300
-9.14800 27.96200 21.67900
-8.63700 -27.16400 21.75800
-8.66900 27.85100 21.70500
-8.28000 -27.31700 21.71700
-8.13300 27.72600 21.71900
-7.69200 -27.60000 21.83300
-7.58600 27.68700 21.74500
-7.21500 -27.70900 21.77100
-7.09600 27.76300 21.66000
-6.60100 -28.07300 21.78800
-6.60200 27.95200 21.63900
-6.13900 -28.29000 21.72800
-6.11700 28.13900 21.74500
-5.69300 -28.63600 21.83800
-5.63200 28.29100 21.67800
-5.19000 -29.25600 21.77500
-5.13800 28.69600 21.64400
-4.69500 -29.77300 21.70100
-4.69400 29.38900 21.70100
-4.10500 -30.18700 21.68500
-4.07700 31.74400 21.66000
-3.70700 -30.37100 21.67700
-3.58000 32.80000 21.67000
-3.16400 -30.62800 21.76200
-3.16800 33.29500 21.73500
-2.78200 -30.77400 21.73400
-2.64500 33.68100 21.76200
-2.19100 -31.26300 21.70900
-2.12500 33.84900 21.68600
-1.60100 -31.65900 21.69400
-1.62000 33.96400 21.62400
-1.20500 -31.86700 21.68100
-1.14300 34.29900 21.72000
-0.74700 -32.12000 21.79400
-0.57700 34.80300 21.68300
-0.24800 -32.23400 21.78300
-0.07200 35.16200 21.66900
0.24800 -32.26500 21.71300
0.36000 35.38600 21.71200
0.74800 -32.30900 21.68000
0.89600 35.59500 21.81700
1.24800 -32.30600 21.66800
1.41400 35.63900 21.78000
1.79500 -32.25600 21.73200
1.91200 35.62500 21.79800
2.30800 -32.09500 21.76600
2.37000 35.48800 21.68300
2.83000 -31.73000 21.72400
2.83400 35.41400 21.76000
3.32900 -31.22500 21.72500
3.32100 35.41400 21.64400
3.83700 -30.26800 21.72000
3.90400 35.62000 21.72800
4.32000 -29.71200 21.72700
4.33100 35.79200 21.72800
4.81700 -29.19100 21.73000
4.83100 35.93200 21.72800
5.28000 -27.80200 21.68100
5.35000 -27.30100 21.78700
5.36200 -25.72300 21.77400
5.35200 36.00400 21.64600
5.80100 -25.29800 21.69500
5.93900 36.11800 21.76700
6.29100 -25.17500 21.79500
6.39500 36.21300 21.65400
6.77400 -24.84000 21.63900
6.79500 36.42900 21.69900
7.29500 -24.76700 21.73300
7.27200 36.87500 21.68000
7.80400 -24.65300 21.70600
7.87100 37.39700 21.60300
8.32300 -24.59400 21.77200
8.41800 37.81700 21.67100
8.82300 -24.30500 21.60700
8.95300 38.14400 21.76500
9.28900 -24.19000 21.77600
9.41400 38.21300 21.73800
9.82300 -23.71000 21.72800
9.93300 38.22700 21.68900
10.23500 -23.09300 21.66900
10.38200 38.25800 21.80700
10.83300 -21.62900 21.78600
10.83100 38.17100 21.72800
11.32100 -21.18900 21.81700
11.33100 38.14800 21.66600
11.85400 -20.76800 21.71600
11.86700 38.24400 21.77100
12.32600 -20.33800 21.67100
12.41400 38.25200 21.73800
12.71300 -20.03700 21.68200
12.91400 38.24500 21.75500
13.25700 -19.71000 21.65300
13.35600 38.16100 21.76000
13.82400 -19.27700 21.64400
13.89600 37.82000 21.72400
14.30300 -18.71900 21.64400
14.39100 37.32500 21.74200
14.81000 -17.61000 21.71700
14.87900 35.41700 21.73000
15.32500 -16.65800 21.70200
15.34000 34.24700 21.81100
15.81800 -16.35400 21.68100
15.91200 33.72200 21.77400
16.25000 -16.11000 21.66100
16.44100 33.50700 21.77000
16.81000 -15.74000 21.70600
16.88100 33.37000 21.77800
17.25800 -15.52900 21.65200
17.28700 33.22800 21.72800
17.81100 -15.33800 21.69900
17.82800 32.93300 21.77800
18.27100 -15.10700 21.64400
18.21600 32.65600 21.73800
18.80600 -14.71400 21.64400
18.73300 32.17300 21.81000
19.29700 -14.17700 21.64400
19.33800 31.82900 21.81100
19.83200 -13.21600 21.67200
19.83100 31.72000 21.72800
20.37800 -10.75600 21.75700
20.33100 31.67600 21.68000
20.84900 -10.19300 21.80200
20.86700 31.76200 21.79500
21.25900 -9.68900 21.73200
21.42000 31.77400 21.80100
21.79200 -9.20900 21.72600
21.91100 31.69500 21.79800
22.23600 -9.19000 21.73600
22.36900 31.44300 21.67700
22.81200 -9.63700 21.75300
22.87200 31.27900 21.75400
23.38800 -10.06000 21.77100
23.41400 31.20400 21.76900
23.74800 -10.17300 21.76300
23.90200 31.22400 21.65700
24.24800 -10.21400 21.73400
24.33100 31.38400 21.77800
24.74800 -10.17400 21.73400
24.83100 31.38700 21.69100
25.29100 -10.10300 21.81700
25.35700 31.38100 21.75000
25.75300 -9.68900 21.73800
25.86700 31.25300 21.72800
26.29800 -9.30000 21.71300
26.38100 31.11300 21.84400
26.71300 -9.31900 21.70800
26.80900 30.79100 21.74000
27.38900 -10.09500 21.76000
27.35900 30.34000 21.75000
27.71600 -10.30500 21.73300
27.76900 30.08800 21.76400
28.29300 -10.59900 21.75200
28.31400 29.88900 21.76300
28.74800 -10.66900 21.75300
28.79000 29.67700 21.72800
29.24100 -10.63300 21.75200
29.34900 29.32000 21.81100
29.82300 -10.35100 21.68600
29.84800 28.82500 21.81100
30.30500 -10.17200 21.77800
30.29300 28.13800 21.84900
30.81200 -9.79500 21.69600
30.83900 27.36600 21.77800
31.23900 -9.56400 21.66700
31.28600 27.14300 21.71200
31.80500 -9.30300 21.71200
31.82900 26.99800 21.85200
32.33100 -9.21600 21.72800
32.36700 26.93200 21.73800
32.83100 -9.22400 21.72800
32.83100 26.79800 21.72800
33.33100 -9.19800 21.72800
33.25700 26.62500 21.70600
33.83100 -9.14600 21.72800
33.80100 26.33400 21.74100
34.28600 -9.04600 21.70800
34.34700 17.78300 21.77000
34.34200 19.20300 21.61400
34.21100 26.10600 21.77300
34.81700 -8.84900 21.69100
34.80600 17.31800 21.72200
34.84100 20.34900 21.64400
34.85700 25.74000 21.65000
35.25300 -8.60700 21.65800
35.42900 16.96800 21.77700
35.42900 21.25700 21.66900
35.31000 25.25200 21.69500
35.78400 -8.19700 21.64700
35.84600 16.69500 21.76000
35.86800 22.15100 21.69700
35.80200 24.27100 21.77400
36.27000 -7.66700 21.66100
36.37300 16.43900 21.75400
36.83300 -6.72100 21.67400
36.83100 16.32800 21.72800
37.23200 -3.57100 21.66900
37.36700 16.18700 21.72600
37.82300 -2.26300 21.61600
37.80700 16.07100 21.82500
38.39900 -1.38200 21.69000
38.31400 15.86600 21.76300
38.81200 -1.11300 21.71000
38.81500 15.68200 21.72800
39.30700 -1.01000 21.78700
39.39900 15.42000 21.81100
39.76500 -0.89200 21.64900
39.76800 15.15300 21.74400
40.26100 -0.92000 21.62800
40.30700 14.66900 21.78300
40.79600 -1.03400 21.81100
40.88300 14.27600 21.76300
41.33100 -1.03300 21.75200
41.41400 14.17200 21.79700
41.79900 -0.98500 21.77400
41.89400 14.12800 21.81300
42.30300 -0.87500 21.71000
42.40700 13.87800 21.67900
42.83100 -0.71700 21.72800
42.82600 13.78700 21.79500
43.23500 -0.53000 21.67200
43.34200 13.33900 21.71700
43.75000 -0.19200 21.64400
43.83700 6.79400 21.81100
43.87800 9.72700 21.75200
43.81600 12.79800 21.73000
44.28800 0.30000 21.64400
44.31400 6.27800 21.81100
44.78700 0.94700 21.72100
44.84500 5.39600 21.81100
-29.20800 -2.37200 27.72800
-29.16100 0.77100 27.67300
-28.68200 -3.77000 27.82000
-28.75700 1.39900 27.68500
-28.13300 -8.18400 27.77400
-28.20500 -6.09200 27.69100
-28.17400 -4.69000 27.82100
-28.27000 1.88200 27.68900
-27.63200 -9.66300 27.76700
-27.68900 2.27500 27.76300
-27.21700 -10.31300 27.75700
-27.25200 2.47300 27.66100
-26.66600 -15.81100 27.84500
-26.66000 -12.72900 27.65300
-26.69000 -10.83000 27.85000
-26.72800 2.74200 27.63500
-26.12800 -16.65200 27.81100
-26.18500 3.36500 27.69600
-26.16200 4.41500 27.76800
-26.15100 7.73500 27.64400
-25.64600 -17.18500 27.81100
-25.71100 8.40700 27.64400
-25.15800 -17.75400 27.83100
-25.22100 8.89500 27.64400
-24.68900 -18.34900 27.79700
-24.64900 9.27700 27.72800
-24.14200 -18.81200 27.79700
-24.24000 9.47900 27.64400
-23.64000 -19.10900 27.75100
-23.65600 9.64900 27.72800
-23.13300 -19.29200 27.72000
-23.16900 9.72900 27.72800
-22.58600 -19.35900 27.79000
-22.66900 9.79900 27.72800
-22.11100 -19.39400 27.82200
-22.20200 9.91500 27.70500
-21.67700 -19.60700 27.70400
-21.71800 10.18700 27.61300
-21.06700 -20.06300 27.77600
-21.20000 10.88900 27.72300
-21.17100 16.70900 27.80600
-21.18400 19.91900 27.70500
-20.73800 -20.37600 27.76900
-20.60200 21.14400 27.69700
-20.12600 -21.18100 27.81100
-20.11900 21.72400 27.75400
-19.58500 -21.67700 27.80500
-19.66600 22.26000 27.72700
-19.06800 -22.00200 27.77600
-19.19600 22.74800 27.70700
-18.66900 -22.16800 27.72800
-18.71200 23.19100 27.61800
-18.13300 -22.31400 27.70700
-18.25200 23.22400 27.69000
-17.58600 -22.35600 27.76300
-17.75200 23.24000 27.70600
-17.08600 -22.37600 27.78500
-17.26900 23.27900 27.71500
-16.70000 -22.43400 27.82300
-16.66500 27.72500 27.67900
-16.19100 -22.65600 27.76300
-16.16600 29.86900 27.64400
-15.66900 -22.74400 27.72800
-15.55400 31.17800 27.67700
-15.21900 -22.78500 27.67800
-15.06900 31.69800 27.69300
-14.77300 -22.86700 27.75300
-14.70100 31.98400 27.67800
-14.15400 -23.15200 27.81600
-14.18200 32.29500 27.64400
-13.57800 -23.54000 27.77400
-13.65900 32.77700 27.64400
-13.16400 -23.85400 27.78900
-13.07200 33.70900 27.67400
-12.66200 -24.19000 27.76100
-12.70600 34.82300 27.77000
-12.22500 -24.40800 27.76400
-12.13900 35.38000 27.69900
-11.68100 -24.64300 27.76300
-11.65900 35.75200 27.76000
-11.24400 -24.87900 27.75000
-11.15400 35.92000 27.69200
-10.57400 -25.62700 27.81000
-10.57400 36.28000 27.70900
-10.08000 -26.09200 27.78200
-10.16600 36.45900 27.69200
-9.71100 -26.37200 27.76500
-9.58300 36.68100 27.77700
-9.14100 -27.09800 27.75000
-9.13500 36.64300 27.76300
-8.65300 -29.15300 27.75700
-8.55700 36.40200 27.70400
-8.17900 -29.81800 27.83800
-8.13400 36.28200 27.78000
-7.69200 -30.31800 27.77200
-7.60100 35.99200 27.72900
-7.15100 -31.16900 27.81100
-7.16900 35.82100 27.72800
-6.63700 -32.03500 27.76400
-6.72300 35.60800 27.76200
-6.14700 -33.06100 27.84800
-6.14800 35.20300 27.80000
-5.63900 -34.12100 27.81700
-5.69100 34.74800 27.74900
-5.16700 -34.67600 27.81100
-5.11300 34.25800 27.70800
-4.65000 -35.64400 27.81100
-4.58600 34.17000 27.74700
-4.10000 -36.56300 27.82000
-4.10400 34.26000 27.67200
-3.59700 -37.07700 27.81100
-3.71000 35.37900 27.75900
-3.23500 -37.34600 27.72800
-3.18900 36.26500 27.78600
-2.65200 -37.66200 27.81100
-2.64600 36.68300 27.78800
-2.10700 -37.84800 27.70700
-2.08600 36.81600 27.70600
-1.56900 -37.96400 27.82000
-1.58600 36.88300 27.69400
-1.21900 -37.98100 27.72100
-1.08600 36.87700 27.71200
-0.78700 -37.96800 27.73700
-0.58600 36.79800 27.75800
-0.22700 -37.86500 27.74400
-0.08600 36.69000 27.82300
0.32300 -37.68300 27.64400
0.41400 36.63900 27.78500
0.90600 -37.38600 27.72800
0.89700 36.69100 27.66200
1.26800 -37.12200 27.64400
1.33100 36.88800 27.77200
1.78100 -36.61900 27.64400
1.83100 36.93900 27.65900
2.33200 -35.74900 27.64400
2.33100 36.97300 27.66200
2.87600 -32.26500 27.64400
2.86500 36.95100 27.73900
3.39200 -31.84300 27.72800
3.33100 36.82800 27.72800
3.83100 -31.73800 27.72800
3.86200 36.64800 27.74800
4.33100 -31.75000 27.72800
4.37300 36.51900 27.73200
4.83100 -31.79800 27.72800
4.79400 36.52300 27.71900
5.33100 -31.79200 27.72800
5.30200 36.65400 27.70700
5.83100 -31.71600 27.72800
5.77400 36.88400 27.64400
6.31000 -31.59400 27.64400
6.29100 37.38000 27.64400
6.85600 -31.33800 27.67800
6.90600 38.16600 27.64400
7.24100 -31.07900 27.67200
7.41200 38.60400 27.72800
7.73200 -30.62200 27.69200
7.81000 38.84200 27.64400
8.34200 -29.72800 27.64400
8.39300 39.11300 27.72800
8.83900 -28.25200 27.64400
8.81200 39.36000 27.69200
9.34200 -27.27400 27.64400
9.35100 39.74000 27.71700
9.81000 -26.57200 27.68300
9.77300 39.98600 27.72700
10.30500 -26.31200 27.69600
10.29600 40.18400 27.71700
10.83100 -26.17200 27.72800
10.83100 40.27700 27.72800
11.24800 -26.03700 27.66100
11.28100 40.31100 27.67800
11.80800 -25.76800 27.70600
11.74200 40.22200 27.75700
12.22900 -25.50400 27.68500
12.27100 40.13600 27.65700
12.79500 -25.30500 27.72700
12.80600 39.94900 27.83700
13.33100 -25.17500 27.72800
13.33100 39.95400 27.80400
13.76900 -25.03500 27.64400
13.78100 39.94000 27.76500
14.33800 -24.74000 27.64400
14.27700 39.80300 27.75300
14.88700 -24.32900 27.64400
14.79500 39.61600 27.67900
15.37800 -23.81100 27.64400
15.29400 39.24000 27.68500
15.89100 -23.36200 27.72800
15.84000 38.38800 27.80800
16.33100 -23.21600 27.72800
16.31500 37.73100 27.69200
16.83100 -23.12800 27.72800
16.85400 31.78500 27.73700
16.87600 33.21900 27.70000
16.80100 37.23100 27.68500
17.26300 -23.02800 27.64800
17.32200 31.44100 27.84700
17.36300 34.16800 27.69700
17.30800 36.28500 27.77700
17.81100 -22.81600 27.69500
17.83100 31.48100 27.80500
18.25600 -22.56600 27.64800
18.31300 31.51400 27.71600
18.74700 -22.16700 27.62400
18.93100 31.59900 27.69800
19.29300 -21.53800 27.70700
19.38100 31.71600 27.77800
19.82700 -20.18900 27.69500
19.83100 31.78400 27.72800
20.38600 -17.78600 27.74700
20.33300 31.89300 27.69200
20.83600 -17.22300 27.72700
20.83400 32.07800 27.62800
21.36100 -16.80500 27.71100
21.24800 32.17600 27.66700
21.84000 -16.27300 27.71900
21.74800 32.22800 27.69600
22.24300 -15.12300 27.65000
22.24800 32.21200 27.70000
22.80700 -14.11000 27.82300
22.77200 32.13200 27.65100
23.31700 -13.70200 27.73400
23.30700 31.86400 27.74800
23.82700 -13.35000 27.66900
23.71000 31.60600 27.77200
24.21200 -13.03000 27.68500
24.27400 31.15200 27.66800
24.89500 -12.24100 27.74700
24.77000 30.62800 27.66500
25.32800 -11.90900 27.66400
25.33700 29.89000 27.81100
25.83100 -11.80000 27.72800
25.84100 28.87500 27.83800
26.36400 -11.82500 27.73200
26.36100 28.39900 27.75300
26.92700 -11.99200 27.73100
26.76300 28.11500 27.72900
27.33500 -12.08300 27.76100
27.29600 27.84700 27.73900
27.83100 -12.15200 27.72800
27.80000 27.64100 27.75200
28.28100 -12.16000 27.67800
28.28400 27.35000 27.82400
28.82300 -12.07200 27.67900
28.85600 26.90200 27.81400
29.39400 -11.86700 27.80100
29.32500 26.34400 27.81100
29.88100 -11.79100 27.70900
29.83300 25.31200 27.81100
30.38200 -11.71000 27.70300
30.36400 24.42600 27.77800
30.89900 -11.60500 27.64700
30.70800 24.14400 27.73000
31.36900 -11.30000 27.72400
31.25000 23.77500 27.80200
31.82500 -11.04600 27.62900
31.86000 23.45100 27.81100
32.28600 -10.31300 27.76600
32.33100 23.33700 27.72800
32.93200 -8.25800 27.69800
32.83100 23.23700 27.65700
33.35300 -7.79000 27.75800
33.36100 23.34200 27.71800
33.86700 -7.59100 27.70900
33.86700 23.62600 27.78500
34.38900 -7.54400 27.63800
34.36700 23.78800 27.75400
34.88100 -7.36400 27.79200
34.91700 23.82100 27.65600
35.40500 -7.22300 27.69400
35.38100 23.87500 27.73600
35.80900 -7.00500 27.67800
35.88100 23.82300 27.72700
36.35400 -6.80600 27.72800
36.41400 23.75000 27.77100
36.83100 -6.68500 27.72800
36.88500 23.62500 27.83000
37.26400 -6.54100 27.64400
37.34500 23.32400 27.72000
37.83200 -6.25900 27.64400
37.87100 22.96400 27.68500
38.38100 -5.84800 27.64400
38.26300 22.74400 27.75400
38.85000 -5.31300 27.64400
38.77800 22.22100 27.75500
39.30500 -4.61300 27.71000
39.36200 19.78200 27.77100
39.29500 20.21100 27.67400
39.35700 20.86600 27.77700
39.84500 -3.76800 27.64100
39.82900 18.74900 27.81100
40.32500 -2.69100 27.66600
40.28200 18.16000 27.82600
40.92700 -0.74700 27.66900
40.82800 16.77700 27.82400
41.24900 -0.17100 27.73200
41.32200 14.73400 27.76300
41.83300 0.77700 27.73900
41.84400 14.38900 27.79200
42.36000 1.37000 27.69800
42.38100 14.27600 27.77800
42.87700 2.31100 27.69500
42.78300 2.91500 27.75000
42.84400 4.74400 27.74000
42.83100 14.27500 27.72800
43.30700 5.21500 27.73700
43.33100 14.29100 27.72800
43.89100 5.68900 27.64400
43.83100 14.27900 27.72800
44.37900 6.15100 27.64400
44.33100 14.20700 27.72800
44.86500 6.73700 27.64400
44.76700 14.09500 27.73500
45.39100 7.16100 27.72800
45.31200 13.85400 27.76300
45.76300 7.40800 27.64400
45.74900 13.59700 27.75800
46.28000 7.85800 27.64400
46.26700 13.15000 27.77000
46.86100 8.63800 27.64400
46.85400 12.38100 27.81100
47.31800 9.95900 27.71600
47.33500 10.89200 27.82400
-28.66000 -4.67400 33.76700
-28.73400 -1.72600 33.64400
-28.16900 -5.60600 33.84800
-28.25200 -1.11400 33.76000
-27.68800 -6.15600 33.83900
-27.69300 -0.64600 33.80100
-27.18600 -6.62900 33.84000
-27.15700 -0.26800 33.79200
-26.68900 -7.33900 33.76700
-26.75400 0.37400 33.65600
-26.06800 -8.04300 33.79700
-26.11900 1.16800 33.61900
-25.69200 -8.32400 33.77800
-25.62100 1.61800 33.67800
-25.14700 -8.61200 33.81100
-25.26900 1.92900 33.66100
-25.15800 4.40700 33.75700
-25.16000 11.85400 33.61900
-24.66900 -8.75300 33.72800
-24.64800 12.73200 33.64400
-24.21900 -8.83800 33.67800
-24.20900 13.38100 33.64400
-23.75700 -8.90800 33.76000
-23.73300 13.89600 33.64400
-23.25300 -9.04900 33.76000
-23.23300 14.40200 33.64400
-22.77900 -9.35700 33.76300
-22.66600 16.27100 33.68700
-22.14300 -16.09600 33.75000
-22.14900 -14.14000 33.78500
-22.11400 -11.06200 33.75500
-22.14700 17.19400 33.68700
-21.69300 -17.37300 33.74800
-21.69400 -13.28800 33.69700
-21.60500 -11.63900 33.77200
-21.58600 17.76100 33.63700
-21.19300 -18.90000 33.73400
-21.22500 -12.74700 33.71100
-21.14100 -12.17500 33.78300
-21.06000 18.14900 33.70800
-20.70600 -19.77400 33.81100
-20.58700 18.37500 33.68400
-20.22300 -20.27800 33.81100
-20.04600 18.57100 33.77100
-19.69800 -20.63800 33.77800
-19.58700 18.63100 33.69600
-19.26800 -20.84100 33.74800
-19.11900 18.66900 33.77800
-18.73600 -21.07600 33.79300
-18.63300 18.62300 33.73000
-18.28400 -21.36100 33.74300
-18.12600 18.57100 33.82100
-17.67000 -22.62300 33.81100
-17.72500 18.51700 33.61400
-17.68500 28.15000 33.81100
-17.67900 31.37000 33.68800
-17.20400 -23.32800 33.74300
-17.19200 18.72100 33.69200
-17.16400 21.39800 33.84900
-17.15600 32.19600 33.62300
-16.70400 -23.80800 33.68600
-16.65200 19.22100 33.64300
-16.70200 20.69300 33.74800
-16.66400 34.81900 33.66700
-16.24200 -24.17100 33.78300
-16.08100 35.82200 33.65600
-15.75300 -24.36800 33.70100
-15.57800 36.31000 33.67200
-15.24300 -24.58600 33.80200
-15.07200 36.63200 33.66900
-14.78200 -24.75400 33.76600
-14.65300 36.86600 33.69700
-14.12400 -25.08200 33.77800
-14.17700 37.33400 33.71900
-13.70500 -25.18200 33.71800
-13.67700 37.83100 33.71700
-13.18300 -25.32400 33.68700
-13.13400 38.19100 33.70600
-12.64800 -25.60300 33.78800
-12.64100 38.40700 33.70700
-12.18300 -25.84200 33.77800
-12.10500 38.59600 33.82000
-11.63900 -26.17100 33.81100
-11.58600 38.62500 33.78800
-11.21300 -26.37900 33.72800
-11.10200 38.60500 33.81000
-10.63000 -26.55000 33.81100
-10.61700 38.46000 33.73500
-10.16900 -26.62000 33.72800
-10.16900 38.30400 33.72800
-9.66900 -26.62600 33.72800
-9.66900 38.17800 33.72800
-9.13500 -26.56400 33.64700
-9.16900 38.15600 33.72800
-8.55500 -26.41400 33.71800
-8.66900 38.14600 33.72800
-8.11900 -26.26900 33.77800
-8.21900 38.13600 33.67800
-7.66900 -26.27900 33.67700
-7.73700 38.10000 33.70300
-7.22200 -26.24700 33.83700
-7.15200 37.98100 33.78800
-6.65600 -26.68900 33.72000
-6.61900 37.84900 33.77800
-6.06800 -27.13600 33.73200
-6.16900 37.75900 33.72800
-5.60900 -27.32000 33.81500
-5.66900 37.78500 33.72800
-5.15100 -27.59000 33.69400
-5.19600 37.95100 33.70300
-4.63300 -27.70500 33.69700
-4.69300 38.15100 33.69500
-4.08600 -27.72500 33.75100
-4.16900 38.27400 33.72800
-3.58600 -27.71600 33.74500
-3.66900 38.32100 33.72800
-3.06700 -27.71400 33.80300
-3.16900 38.30600 33.72800
-2.62600 -27.88900 33.84700
-2.66900 38.26200 33.72800
-2.20800 -28.26900 33.74800
-2.16900 38.24200 33.72800
-1.65000 -28.59000 33.69400
-1.66900 38.19900 33.72800
-1.10800 -28.71600 33.74000
-1.16900 38.17500 33.72800
-0.61900 -28.79700 33.71900
-0.65000 38.31000 33.69200
-0.13300 -28.74400 33.76700
-0.10500 38.61200 33.70500
0.40200 -28.70900 33.65400
0.33100 38.80800 33.72800
0.88500 -28.54900 33.62400
0.78200 38.96900 33.64400
1.33100 -28.21900 33.72200
1.36500 39.08900 33.72800
1.84000 -27.76700 33.74200
1.83100 39.15500 33.72800
2.37400 -27.26900 33.70800
2.36700 39.18000 33.71500
2.83100 -27.04000 33.73800
2.91400 39.19600 33.77200
3.33100 -27.03900 33.66000
3.41400 39.15700 33.77700
3.86700 -27.10000 33.64500
3.89400 39.09100 33.82600
4.35000 -27.04000 33.67800
4.35300 39.00800 33.71500
4.88100 -26.83500 33.81100
4.85700 38.97800 33.64200
5.40800 -26.83100 33.80000
5.40100 39.13100 33.74700
5.92000 -27.09600 33.71400
5.83100 39.33400 33.72800
6.41400 -27.24700 33.76300
6.30100 39.48400 33.64600
6.91400 -27.36700 33.79100
6.88900 39.63300 33.73800
7.37300 -27.43500 33.82500
7.38100 39.70800 33.77800
7.85900 -27.48600 33.62400
7.85000 39.85300 33.69200
8.39400 -27.40700 33.75100
8.39500 40.10600 33.72400
8.88100 -27.27400 33.77800
8.83100 40.23900 33.72800
9.30000 -27.12200 33.64400
9.33100 40.32800 33.72800
9.87200 -26.76900 33.64400
9.83100 40.34200 33.72800
10.40300 -26.35000 33.72800
10.33100 40.28300 33.72800
10.81500 -26.09500 33.69400
10.78900 40.16700 33.72800
11.31600 -25.84000 33.69300
11.37200 39.90000 33.81100
11.74500 -25.57400 33.66400
11.75700 39.65700 33.72800
12.26300 -25.12600 33.65500
12.26400 39.18700 33.81100
12.75900 -24.72800 33.65500
12.83000 38.34900 33.82000
13.30600 -24.52600 33.66700
13.35100 37.40100 33.83900
13.87400 -24.41300 33.82600
13.93100 36.40400 33.78100
14.41400 -24.39300 33.78500
14.30400 36.11100 33.77800
14.92300 -24.32700 33.70900
14.83200 35.79100 33.81100
15.33100 -24.18900 33.72800
15.36000 35.39700 33.77800
15.74700 -24.02400 33.65700
15.72400 35.12500 33.75000
16.28600 -23.65100 33.69200
16.25100 34.86600 33.79500
16.83100 -23.18500 33.64400
16.71800 34.61200 33.73700
17.30200 -22.65400 33.64400
17.28100 34.15900 33.71800
17.83500 -21.81300 33.62200
17.84400 33.39600 33.81100
18.33500 -19.17000 33.68200
18.35600 30.95200 33.72800
18.74800 -18.62700 33.62400
18.87500 30.17200 33.84900
19.34900 -18.31600 33.72800
19.36500 29.89400 33.75800
19.83600 -18.11600 33.69200
19.86200 29.73100 33.73000
20.33800 -17.90300 33.66400
20.42500 29.46900 33.70900
20.79500 -17.84100 33.75400
20.80500 29.27200 33.73400
21.33100 -17.75000 33.72800
21.34200 28.76900 33.73000
21.81800 -17.60900 33.69700
21.89400 28.25000 33.72100
22.32500 -17.37400 33.66900
22.40300 28.19300 33.81300
22.74700 -17.10400 33.66300
22.92400 28.16500 33.71200
23.24500 -16.65500 33.63700
23.38100 28.26600 33.77800
23.78400 -16.12200 33.64400
23.83100 28.32900 33.72800
24.28900 -15.60200 33.62700
24.33100 28.35500 33.72800
24.84400 -14.72800 33.64400
24.83100 28.30600 33.72800
25.37800 -10.26500 33.70200
25.36000 28.17400 33.74600
25.85200 -9.69600 33.71900
25.91000 27.94900 33.79100
26.32400 -9.42900 33.63200
26.34400 27.68500 33.75900
26.77000 -9.37400 33.62500
26.92500 27.32700 33.74100
27.34900 -9.60500 33.76000
27.39300 27.18100 33.81400
27.71100 -9.80400 33.73700
27.85700 26.84200 33.71400
28.26400 -10.24000 33.72100
28.42600 26.37000 33.68500
28.80800 -10.56400 33.75900
28.86900 26.17400 33.75000
29.24800 -10.63400 33.76000
29.35500 25.95200 33.66300
29.73200 -10.60500 33.75800
29.94400 26.18500 33.73300
30.31200 -10.31400 33.70800
30.41400 26.34700 33.71900
30.79900 -10.11700 33.79600
30.91400 26.36100 33.72900
31.26600 -9.12600 33.71900
31.34200 26.19500 33.74800
31.74400 -8.12700 33.73700
31.84700 23.69900 33.70300
32.33200 -7.27800 33.61000
32.40600 23.31300 33.66400
32.87800 -6.89200 33.68600
32.92800 23.28800 33.72000
33.30300 -6.65300 33.64400
33.38100 23.23000 33.77800
33.92700 -5.84100 33.74300
33.78100 23.14100 33.67800
34.30300 -5.58000 33.74300
34.22800 23.09300 33.73200
34.92800 -5.26400 33.73600
34.74800 23.10400 33.65600
35.41400 -5.21300 33.71600
35.26400 23.09300 33.62700
35.83800 -5.06600 33.70000
35.80000 22.90600 33.75000
36.30100 -4.24700 33.76600
36.29000 22.70500 33.74700
36.92600 -2.78400 33.67800
36.86300 22.34300 33.75000
37.36700 -0.09100 33.69200
37.28500 21.96200 33.84300
37.85500 0.66300 33.77300
37.71800 21.76100 33.78300
38.34600 1.22300 33.75600
38.34200 21.32800 33.73800
38.77100 1.73600 33.75300
38.81400 20.74700 33.70200
39.34300 4.38500 33.66700
39.37200 16.89200 33.77500
39.80800 5.35400 33.64400
39.83600 16.32300 33.73300
40.28200 5.83500 33.64400
40.31600 14.68700 33.77300
40.78600 6.47200 33.72300
40.84200 12.39900 33.76600
-26.61500 -4.70100 39.76300
-26.70800 -4.09400 39.67800
-26.20200 -5.83200 39.74800
-26.23600 -2.69600 39.64200
-26.15700 9.41400 39.85100
-26.14500 12.75600 39.69100
-25.56800 -6.60900 39.67300
-25.59300 1.67400 39.74100
-25.66200 8.77400 39.79600
-25.72200 13.36300 39.69200
-25.13900 -6.79500 39.75100
-25.17900 2.34700 39.73700
-25.22000 8.34600 39.84900
-25.18800 13.85900 39.66900
-24.65900 -15.59100 39.84900
-24.66200 -13.69600 39.67300
-24.64400 -7.07900 39.66900
-24.67200 2.82000 39.73300
-24.64000 7.89300 39.81700
-24.64400 14.22100 39.70300
-24.13700 -16.59800 39.84000
-24.09500 -12.09400 39.63200
-24.19800 -7.22900 39.73000
-24.19200 3.21200 39.61700
-24.09100 7.32800 39.82800
-24.14600 14.42600 39.70100
-23.61900 -17.11100 39.74300
-23.55900 -11.27100 39.70700
-23.70300 -7.81700 39.75200
-23.75300 3.31900 39.71400
-23.71500 6.70700 39.75400
-23.61000 14.60700 39.81800
-23.26600 -17.39000 39.76900
-23.13500 -10.82000 39.71400
-23.11200 -8.57200 39.73100
-23.18300 3.64300 39.69200
-23.13100 5.35300 39.67800
-23.08600 14.63200 39.78700
-22.70500 -17.68300 39.79900
-22.60000 14.60900 39.80900
-22.21900 -17.81200 39.67800
-22.11300 14.46900 39.73400
-21.80900 -17.92100 39.73000
-21.66900 14.34600 39.72800
-21.19400 -18.22600 39.72600
-21.16900 14.26000 39.72800
-20.69800 -18.88200 39.66700
-20.66900 14.25300 39.72800
-20.15600 -20.18800 39.71700
-20.22000 14.37100 39.64400
-19.70300 -20.67600 39.73600
-19.63600 14.68100 39.72800
-19.07700 -21.07200 39.71200
-19.28000 14.93300 39.67500
-18.76100 -21.31600 39.72600
-18.69300 15.71800 39.62100
-18.13400 -22.06700 39.85000
-18.20400 16.24300 39.64600
-18.15000 21.33400 39.81100
-18.19700 25.40000 39.71000
-17.61700 -22.61900 39.81100
-17.75300 16.89300 39.61400
-17.69300 20.70500 39.83100
-17.67300 26.28800 39.68300
-17.09700 -23.05900 39.81100
-17.11900 17.64700 39.71700
-17.14800 19.95900 39.73000
-17.22900 26.87400 39.65400
-16.69900 -23.29600 39.72800
-16.70800 27.28800 39.62800
-16.11500 -23.54000 39.81100
-16.10400 27.63700 39.72800
-15.66900 -23.67000 39.72800
-15.73900 27.89500 39.65200
-15.63300 31.69100 39.75500
-15.73000 33.79800 39.71000
-15.19700 -23.82400 39.74100
-15.18900 28.19200 39.69900
-15.16400 31.23500 39.79200
-15.23600 35.34700 39.71800
-14.65100 -24.19900 39.76600
-14.77700 28.43000 39.67000
-14.69400 30.69800 39.81300
-14.74600 35.83900 39.73800
-14.19000 -24.80600 39.77400
-14.13800 29.33200 39.77300
-14.16600 29.75900 39.73500
-14.23600 36.26700 39.62900
-13.63900 -25.58200 39.84300
-13.70500 36.29500 39.75500
-13.12100 -26.06300 39.76400
-13.16900 36.39700 39.78000
-12.73000 -26.36400 39.73000
-12.69400 36.47700 39.78800
-12.11500 -26.67300 39.68900
-12.23600 36.59900 39.64700
-11.71900 -26.83600 39.73500
-11.70800 36.60900 39.64000
-11.25200 -26.86200 39.65900
-11.17200 36.48500 39.84400
-10.75200 -26.85700 39.65100
-10.68600 36.45400 39.80500
-10.21100 -26.77300 39.68600
-10.20000 36.71100 39.61700
-9.68800 -26.62000 39.75700
-9.77700 36.86100 39.71200
-9.18600 -26.32800 39.69100
-9.22900 37.24700 39.62400
-8.66900 -26.23200 39.72800
-8.70500 37.29100 39.75100
-8.18700 -26.15600 39.69600
-8.17400 37.43200 39.78100
-7.69000 -26.05800 39.75800
-7.67300 37.60000 39.68500
-7.18700 -25.79500 39.69900
-7.16900 37.66600 39.72800
-6.78600 -25.52200 39.68400
-6.66900 37.70800 39.72800
-6.20700 -25.10600 39.71700
-6.16900 37.71800 39.72800
-5.69400 -24.88400 39.61400
-5.66900 37.69500 39.72800
-5.17600 -25.04800 39.76400
-5.13300 37.64100 39.74900
-4.70700 -25.29900 39.74300
-4.62500 37.59100 39.82100
-4.16300 -25.69300 39.73000
-4.16700 37.42400 39.68900
-3.67900 -26.07300 39.78200
-3.70800 37.29300 39.73600
-3.19900 -26.29800 39.74200
-3.13200 36.96400 39.68600
-2.67100 -26.52400 39.84900
-2.66500 36.85100 39.76000
-2.16900 -26.54400 39.80400
-2.21900 36.82700 39.67800
-1.66900 -26.53400 39.79900
-1.76300 36.98300 39.65700
-1.13300 -26.56300 39.74200
-1.25000 37.39700 39.69200
-0.61900 -26.70000 39.77800
-0.70500 37.87800 39.64400
-0.16900 -26.77600 39.72800
-0.13600 38.24300 39.72800
0.33100 -26.81200 39.72800
0.29900 38.43500 39.64400
0.83100 -26.77900 39.72800
0.88300 38.60500 39.72800
1.33100 -26.67400 39.72800
1.33100 38.66100 39.72800
1.77700 -26.52800 39.64400
1.83100 38.66700 39.72800
2.37800 -26.19800 39.62500
2.30200 38.61400 39.72800
2.92700 -25.83300 39.69700
2.88500 38.46500 39.81100
3.38100 -25.68100 39.77800
3.28100 38.31100 39.67800
3.83100 -25.61800 39.72800
3.76300 38.11700 39.69900
4.30700 -25.51600 39.69200
4.25700 37.80500 39.81100
4.84500 -25.32500 39.71400
4.87300 37.37700 39.82300
5.30200 -25.08600 39.71000
5.22500 37.21300 39.75000
5.82500 -24.70700 39.73300
5.81100 36.91400 39.83400
6.27900 -24.17500 39.64600
6.36700 36.91400 39.73600
6.85700 -23.37400 39.65800
6.88100 36.91200 39.77800
7.35100 -22.73000 39.64400
7.29900 36.98100 39.70400
7.83600 -22.10500 39.64400
7.77900 37.08500 39.62400
8.37500 -21.78700 39.72800
8.24800 37.12700 39.66600
8.83100 -21.75100 39.72800
8.76900 37.14000 39.63700
9.30300 -21.84700 39.73100
9.30400 36.90700 39.82700
9.84200 -22.01700 39.76300
9.77200 36.74800 39.76800
10.33100 -22.13800 39.72800
10.35500 36.39400 39.75000
10.83100 -22.19800 39.72800
10.77100 36.17900 39.78800
11.33100 -22.17500 39.72800
11.26200 36.11300 39.63800
11.84300 -22.08200 39.69200
11.88400 35.83800 39.68900
12.38700 -21.92100 39.69300
12.23400 35.61700 39.72200
12.83100 -21.82300 39.72800
12.79200 35.20500 39.68500
13.33100 -21.75400 39.72800
13.30600 34.89400 39.81100
13.83100 -21.68100 39.72800
13.83100 34.82400 39.72800
14.28100 -21.66800 39.67800
14.28100 34.80200 39.67800
14.72200 -21.82000 39.74100
14.79500 34.89200 39.73600
15.33400 -22.58900 39.85100
15.33100 34.93600 39.68100
15.78300 -23.36400 39.72800
15.85900 34.93900 39.74500
16.33600 -24.09500 39.84400
16.33100 34.84000 39.72800
16.84200 -25.14100 39.83100
16.85200 34.67000 39.76600
17.34700 -25.74600 39.76300
17.31400 34.39100 39.71500
17.83100 -26.16300 39.81200
17.88500 33.92600 39.73800
18.34700 -26.60700 39.84200
18.44900 33.45300 39.77700
18.87500 -27.09300 39.75400
18.86700 33.24800 39.73800
19.28000 -27.37800 39.73200
19.33400 33.10200 39.82500
19.79900 -27.64600 39.73700
19.85800 32.73600 39.80000
20.27300 -27.83500 39.79600
20.30100 32.26500 39.74400
20.74800 -27.87600 39.67800
20.85200 31.35000 39.77200
21.24800 -27.89200 39.65600
21.33000 29.75700 39.77200
21.79500 -27.85400 39.71100
21.79100 28.25300 39.77600
22.33100 -27.71400 39.72800
22.41500 27.35700 39.71400
22.72000 -27.53600 39.67500
22.73400 27.12500 39.73000
23.31600 -27.16600 39.69900
23.38900 -20.63700 39.76200
23.28700 -19.77100 39.63200
23.29800 26.87900 39.80100
23.78000 -26.71100 39.65300
23.87600 -22.09600 39.73900
23.81300 -19.28700 39.70500
23.83100 26.74500 39.72800
24.24400 -26.07100 39.68400
24.32300 -22.78200 39.78900
24.20700 -19.07300 39.73500
24.33100 26.71600 39.72800
24.78200 -18.86200 39.70300
24.83100 26.81600 39.72800
25.24800 -18.81800 39.68700
25.25900 26.95300 39.64800
25.74800 -18.76200 39.69700
25.80700 27.22900 39.69500
26.30300 -18.66900 39.79600
26.29600 27.46300 39.71300
26.85900 -18.26700 39.79200
26.80400 27.63400 39.70200
27.33500 -17.62700 39.80200
27.33800 27.79400 39.69200
27.81300 -16.27300 39.70100
27.84100 28.12100 39.63200
28.29500 -16.13400 39.77800
28.28800 28.32800 39.74000
28.82000 -16.05100 39.79500
28.77800 28.60500 39.62600
29.27800 -15.85100 39.64100
29.24800 28.68400 39.67200
29.78500 -15.72100 39.73200
29.74800 28.70500 39.68900
30.37400 -15.31800 39.70400
30.28400 28.66200 39.65300
30.82900 -14.87300 39.66300
30.85200 28.43300 39.79400
31.23600 -14.58200 39.67100
31.38100 28.32900 39.77800
31.74100 -14.08200 39.67700
31.83100 28.32300 39.72800
32.30000 -13.12100 39.71700
32.33100 28.29500 39.72800
32.81700 -12.25800 39.67800
32.78100 28.23900 39.67800
33.21600 -12.02200 39.70900
33.21500 28.10900 39.74200
33.75400 -11.74800 39.68600
33.81900 27.81700 39.77200
34.37700 -11.32200 39.64400
34.34500 18.28600 39.77800
34.35900 19.14300 39.60300
34.36800 27.42000 39.83300
34.89300 -10.79700 39.69200
34.85600 17.45200 39.68800
34.79800 19.88900 39.64400
34.85100 26.91300 39.83400
35.36600 -10.26100 39.72500
35.39200 16.93600 39.73500
35.36200 20.66400 39.64400
35.30900 26.18100 39.75100
35.87000 -9.80600 39.70400
35.80700 16.23200 39.74600
36.32700 -9.23500 39.66400
36.37900 -2.64200 39.76700
36.24800 -2.09000 39.64400
36.41900 14.91800 39.78100
36.79100 -8.09200 39.69400
36.78200 -3.25700 39.74700
36.76200 -1.23300 39.62300
36.76100 14.63100 39.73900
37.25200 -6.67100 39.65000
37.34800 -4.10700 39.71200
37.29600 -0.59000 39.71000
37.33500 2.76900 39.78200
37.30900 3.89200 39.63500
37.27600 14.29200 39.76300
37.91300 4.74700 39.63100
37.83600 13.81200 39.81100
38.35200 5.20800 39.69300
38.29900 13.19700 39.81100
38.84400 5.81500 39.62500
38.83300 10.81800 39.79500
39.33800 6.86300 39.61200
39.29900 9.71600 39.74300
-29.67300 -1.18000 45.79100
-29.64500 -0.27800 45.69000
-29.16200 -2.62800 45.84000
-29.07000 1.25900 45.67600
-28.69600 -3.20900 45.81800
-28.58600 1.83800 45.65800
-28.14300 -3.64200 45.73900
-28.10000 2.23700 45.65300
-27.72400 -3.89900 45.72900
-27.66900 2.49200 45.66000
-27.18300 -12.14300 45.79200
-27.12400 -10.61200 45.68400
-27.22500 -4.30900 45.67500
-27.13200 2.72700 45.73100
-26.60900 -13.09500 45.77300
-26.67600 -9.66800 45.72300
-26.65700 -6.67900 45.73900
-26.66900 2.84200 45.72800
-26.29400 -13.33300 45.73000
-26.22300 -9.14600 45.73600
-26.20100 -7.28800 45.70500
-26.18300 2.90400 45.78900
-25.66800 -13.71600 45.72600
-25.66900 2.90400 45.72800
-25.26500 -13.82700 45.70000
-25.15400 2.97800 45.63700
-25.16000 10.75200 45.71000
-25.23400 12.26700 45.63700
-24.64700 -14.06800 45.79100
-24.56300 3.09400 45.70900
-24.63600 9.34900 45.76300
-24.73700 12.83200 45.72600
-24.12900 -14.22300 45.72800
-24.09500 3.28600 45.64700
-24.11200 8.39000 45.74100
-24.23400 13.31400 45.72900
-23.67100 -14.58300 45.84700
-23.59300 3.67800 45.64700
-23.56900 7.90200 45.78400
-23.73100 13.77100 45.63000
-23.18800 -15.22300 45.81100
-23.23800 3.96700 45.68800
-23.16200 7.64000 45.77900
-23.25200 13.83600 45.72100
-22.69200 -15.74800 45.81100
-22.74000 4.31900 45.68400
-22.69600 7.35300 45.71100
-22.75200 13.88200 45.75100
-22.13200 -16.13800 45.81100
-22.22600 4.79200 45.69400
-22.16000 6.85000 45.76400
-22.19300 13.87400 45.81800
-21.73700 -16.37000 45.74500
-21.67900 14.15400 45.69100
-21.10300 -20.65800 45.73600
-21.18500 -18.23300 45.66800
-21.14600 -17.11800 45.77000
-21.21300 14.36300 45.64400
-20.69200 -21.28600 45.74400
-20.65400 14.73200 45.64400
-20.21500 -21.77100 45.74500
-20.15800 15.31800 45.62500
-19.70400 -22.27900 45.75300
-19.65900 16.24800 45.69800
-19.17200 -22.72400 45.72600
-19.16300 17.22800 45.64400
-18.61900 -23.08000 45.74300
-18.70600 17.95100 45.71800
-18.13300 -23.29500 45.73900
-18.25300 18.43000 45.67500
-17.61600 -23.38600 45.81000
-17.76700 18.87800 45.64700
-17.14800 -23.50200 45.61600
-17.19400 22.83700 45.71100
-16.63400 -23.37900 45.83800
-16.69000 23.80700 45.73300
-16.14200 -23.53900 45.69500
-16.15300 24.25100 45.79200
-15.66800 -23.66900 45.76300
-15.64100 24.69800 45.77200
-15.13300 -23.80800 45.71300
-15.24200 25.35900 45.66300
-14.58600 -23.82800 45.77700
-14.76200 25.93700 45.67800
-14.10300 -23.84600 45.80900
-14.24800 26.39500 45.65900
-13.58800 -24.15100 45.69600
-13.60400 27.18500 45.70800
-13.17800 -24.30400 45.80900
-13.11600 27.67800 45.71100
-12.62000 -24.68400 45.68400
-12.75400 27.94800 45.67300
-12.08600 -24.74200 45.75100
-12.20000 28.20600 45.71600
-11.65800 -24.85100 45.76600
-11.71900 28.39700 45.64400
-11.12200 -25.26700 45.73500
-11.17900 28.74100 45.64400
-10.60400 -25.59800 45.65400
-10.65300 29.71200 45.68100
-10.08600 -25.61600 45.68700
-10.19200 30.79100 45.68400
-9.64300 -25.56100 45.69300
-9.67900 31.85300 45.73500
-9.06400 -25.28000 45.71500
-9.23000 32.80600 45.64100
-8.62700 -25.06300 45.63700
-8.72600 33.32000 45.64100
-8.09800 -24.08800 45.64500
-8.18400 33.71000 45.61200
-7.64600 -23.09700 45.68800
-7.72300 34.18300 45.63300
-7.12600 -22.77800 45.80600
-7.17400 35.35000 45.73500
-6.59400 -22.80300 45.80200
-6.67500 35.86000 45.81500
-6.12300 -23.09700 45.75800
-6.25700 36.36900 45.65300
-5.71200 -23.82700 45.75200
-5.72200 36.64000 45.63400
-5.14400 -24.68400 45.76800
-5.26200 36.74600 45.64200
-4.67200 -25.15200 45.70900
-4.75200 36.74600 45.69100
-4.07200 -25.51400 45.71400
-4.25900 36.70500 45.68300
-3.66900 -25.65200 45.71400
-3.61600 36.42500 45.77400
-3.13700 -25.74600 45.74600
-3.27300 36.26100 45.74600
-2.61900 -25.79800 45.70100
-2.72300 35.81900 45.74100
-2.13100 -25.73000 45.71500
-2.24700 35.20600 45.71700
-1.59500 -25.61700 45.65900
-1.58200 34.45100 45.79500
-1.11700 -25.35000 45.72100
-1.11500 34.18200 45.72800
-0.70700 -25.08400 45.69700
-0.58700 33.97800 45.78400
-0.20700 -24.73400 45.72800
-0.16900 33.87400 45.72800
0.26300 -24.55900 45.67600
0.28900 33.71300 45.72000
0.83400 -24.32700 45.76300
0.86000 33.52100 45.81200
1.33100 -24.26300 45.72800
1.33400 33.52300 45.67800
1.85600 -24.34200 45.74300
1.83400 33.66700 45.67800
2.42300 -24.50000 45.78700
2.24800 33.92200 45.66500
2.83100 -24.56900 45.72800
2.84600 34.31300 45.69000
3.28100 -24.59800 45.67800
3.44900 34.64400 45.76200
3.79000 -24.54200 45.69000
3.87400 34.75200 45.64500
4.28800 -24.44900 45.77900
4.33100 34.91500 45.77000
4.74800 -24.41100 45.69000
4.83100 34.91100 45.69100
5.29500 -24.36800 45.72900
5.34700 34.88400 45.75200
5.83100 -24.24900 45.72800
5.86500 34.73000 45.73600
6.25100 -24.07700 45.65900
6.38800 34.47500 45.72900
6.81300 -23.74300 45.67600
6.79000 34.19300 45.75000
7.32200 -23.27900 45.63500
7.32300 33.77900 45.76300
7.80400 -22.67200 45.64400
7.90400 33.49700 45.81100
8.29600 -22.15000 45.64400
8.33100 33.42900 45.72800
8.85800 -21.82100 45.72800
8.79500 33.44200 45.71100
9.33100 -21.66100 45.72800
9.33100 33.42600 45.77300
9.79800 -21.51000 45.69800
9.83100 33.39600 45.67200
10.29900 -21.30800 45.69200
10.32000 33.21800 45.75800
10.83100 -21.15000 45.72800
10.82800 32.96600 45.79000
11.33100 -21.11500 45.72800
11.24200 32.69100 45.78900
11.83400 -21.06100 45.69200
11.88400 32.22400 45.67700
12.37600 -20.90200 45.69700
12.35500 31.99900 45.79400
12.83100 -20.72800 45.72800
12.83100 31.96200 45.72800
13.33100 -20.61000 45.72800
13.22600 32.01500 45.66400
13.78100 -20.63400 45.67800
13.78300 32.26400 45.70100
14.22000 -20.83800 45.74700
14.38000 32.64100 45.69200
14.73300 -21.34600 45.83800
14.76300 32.94700 45.72600
15.34800 -22.15200 45.78300
15.30100 33.37000 45.74100
15.89000 -23.15600 45.66600
15.79200 33.75400 45.62100
16.42500 -23.63300 45.68200
16.24800 33.81300 45.70800
16.83900 -23.75800 45.79900
16.74800 33.84300 45.74300
17.35700 -24.05800 45.65800
17.24800 33.81100 45.74200
17.86700 -24.14700 45.68700
17.73200 33.72200 45.70600
18.36100 -24.27100 45.74600
18.36500 33.35900 45.75200
18.93900 -24.60900 45.70600
18.86900 32.89600 45.76100
19.41400 -24.67600 45.71500
19.34900 32.29900 45.73700
19.91400 -24.65800 45.69500
19.85000 31.87700 45.78900
20.37400 -24.56200 45.64600
20.41100 31.67900 45.77100
20.83900 -24.10300 45.68800
20.92700 31.50600 45.69300
21.31000 -23.22700 45.78600
21.36700 31.41000 45.63600
21.80500 -22.76600 45.78100
21.87600 31.44400 45.63900
22.32100 -22.15100 45.71500
22.33300 31.72100 45.78400
22.95600 -21.38500 45.78200
22.91400 31.76000 45.75600
23.41300 -21.25800 45.70300
23.43000 31.75200 45.81200
23.83100 -21.12200 45.72800
23.87800 31.63700 45.82000
24.24900 -21.01200 45.66300
24.42000 31.37500 45.70700
24.77700 -20.76100 45.72800
24.91400 31.33300 45.73400
25.30100 -20.54000 45.65300
25.35500 31.26500 45.79400
25.83200 -20.30200 45.76600
25.90900 30.84200 45.71500
26.38400 -20.19600 45.69600
26.39500 30.39300 45.76500
26.87900 -20.04800 45.62200
26.91000 28.93100 45.75400
27.31800 -19.66900 45.70400
27.37500 28.38200 45.73800
27.76600 -19.22500 45.75200
27.85700 28.16100 45.75300
28.30000 -18.69500 45.69200
28.36600 27.95000 45.74200
28.79700 -18.06400 45.71200
28.80000 27.70600 45.73300
29.30000 -17.58000 45.71500
29.36100 27.33000 45.72800
29.80200 -17.32600 45.71300
29.90100 26.98300 45.75600
30.31800 -17.10800 45.69300
30.31500 26.74000 45.75500
30.83400 -16.81100 45.69900
30.78600 26.38200 45.84800
31.35300 -16.34000 45.60800
31.32400 25.89800 45.84700
31.83400 -15.71800 45.68200
31.81500 25.27800 45.77400
32.36300 -14.33100 45.61400
32.41300 24.43600 45.79400
32.90200 -13.70500 45.65200
32.88100 24.21500 45.77800
33.45200 -13.38700 45.77000
33.33100 24.13200 45.72800
33.87700 -13.31800 45.65000
33.83100 24.13200 45.72800
34.35600 -13.11600 45.70100
34.33100 24.12900 45.72800
34.86400 -12.82100 45.71000
34.78700 24.08200 45.74300
35.26300 -12.52300 45.68800
35.32900 23.92900 45.76300
35.75700 -12.12100 45.69200
35.79800 23.71300 45.72800
36.28500 -11.60800 45.64400
36.34600 5.91500 45.84800
36.32500 9.32100 45.64500
36.36000 23.34300 45.81100
36.85800 -10.76300 45.64400
36.83600 4.85500 45.76800
36.82000 11.33400 45.63800
36.81700 13.66700 45.73400
36.82700 15.79100 45.61900
36.85200 22.84200 45.81100
37.37500 -10.29600 45.72800
37.33200 4.24500 45.81100
37.34700 16.65600 45.60800
37.29500 22.14000 45.84900
37.83100 -10.11900 45.72800
37.84000 3.80500 45.81100
37.81600 17.86300 45.71600
37.85600 18.92200 45.75900
38.27900 -10.01100 45.72300
38.32000 3.24700 45.81100
38.81200 -9.91000 45.69600
38.81700 2.18200 45.84200
39.33100 -9.80100 45.72800
39.32500 0.76300 45.76600
39.81800 -9.63800 45.64400
39.82400 -2.31600 45.81100
40.40100 -9.35400 45.72800
40.41100 -3.04600 45.80600
40.77400 -9.11200 45.64400
40.76400 -3.30200 45.72800
41.29600 -8.63500 45.64400
41.27700 -3.78100 45.81100
41.85600 -7.80800 45.64400
41.84000 -4.60900 45.81100
-29.67200 -4.71400 51.79300
-29.65900 -3.19100 51.67400
-29.19600 -6.86800 51.72800
-29.05400 -1.82400 51.70400
-28.64500 -11.15200 51.75900
-28.68700 -9.60000 51.69100
-28.67300 -8.13700 51.83400
-28.55500 -1.26500 51.70300
-28.16100 -12.19700 51.76500
-28.05600 -0.87200 51.72500
-27.61800 -12.78100 51.78800
-27.64200 -0.63700 51.67800
-27.14800 -13.13400 51.75600
-27.10500 -0.41600 51.72800
-26.65900 -13.37100 51.77500
-26.66900 -0.31600 51.72800
-26.15800 -13.69000 51.71800
-26.16900 -0.27000 51.72800
-25.66700 -14.14300 51.70600
-25.66900 -0.28800 51.72800
-25.07500 -14.52900 51.71800
-25.21900 -0.29200 51.67800
-24.63400 -14.66300 51.75300
-24.73400 -0.32700 51.70500
-24.13300 -14.79000 51.72500
-24.18600 -0.56700 51.83800
-23.58600 -14.80500 51.75900
-23.67200 -0.58900 51.78800
-23.08300 -14.80100 51.70000
-23.15500 -0.29800 51.66400
-22.61900 -14.77400 51.77800
-22.76600 -0.05800 51.73200
-22.19700 -14.83600 51.72800
-22.22900 0.86500 51.71100
-21.58800 -15.12000 51.76300
-21.66400 1.82900 51.80100
-21.06400 -15.53000 51.79200
-21.21200 2.67400 51.70100
-20.60300 -15.79500 51.72800
-20.67600 4.86400 51.68000
-20.07700 -16.01400 51.77500
-20.17900 5.82400 51.69400
-19.61900 -16.12400 51.77800
-19.60800 6.76400 51.74200
-19.16900 -16.17200 51.72800
-19.22300 7.29000 51.64900
-19.15900 9.26300 51.73000
-19.17900 13.68700 51.69100
-18.66900 -16.16300 51.72800
-18.67300 14.12200 51.68600
-18.13400 -16.07600 51.65000
-18.25200 14.24400 51.69900
-17.54500 -15.93600 51.77800
-17.75200 14.25200 51.71500
-17.08600 -15.88200 51.76800
-17.25200 14.18400 51.70700
-16.58600 -15.86000 51.79100
-16.77300 14.22300 51.70500
-16.11600 -15.88500 51.81900
-16.16900 15.37700 51.73200
-15.61200 -16.17300 51.70000
-15.66600 16.31100 51.73100
-15.15000 -16.33800 51.76200
-15.12500 17.81700 51.76200
-14.66500 -20.28700 51.79800
-14.71800 -18.22300 51.68300
-14.63500 -16.72000 51.75000
-14.59100 18.72700 51.73900
-14.67100 22.22600 51.80200
-14.67400 23.79100 51.62400
-14.16800 -21.32900 51.85000
-14.21000 19.23400 51.62700
-14.15200 20.89100 51.76000
-14.19200 24.94000 51.70600
-14.15800 27.98200 51.82100
-14.16100 29.19600 51.70100
-13.56600 -22.05600 51.77700
-13.68400 25.79600 51.64400
-13.69500 26.68700 51.81100
-13.62600 30.59500 51.72100
-13.16200 -22.35000 51.78200
-13.08100 31.23200 51.62400
-12.65300 -22.63100 51.75700
-12.56700 31.65200 51.69600
-12.13300 -22.81900 51.73200
-12.10100 31.90700 51.64600
-11.58600 -22.89100 51.80300
-11.57400 32.11200 51.69400
-11.08600 -22.90500 51.79800
-11.11900 32.21500 51.77800
-10.56500 -22.86800 51.71700
-10.66900 32.25100 51.72800
-10.16900 -22.76400 51.72800
-10.16900 32.23100 51.72800
-9.68600 -22.59600 51.65200
-9.68700 32.14700 51.72800
-9.12500 -22.22600 51.71400
-9.10400 31.97700 51.81100
-8.56900 -21.73800 51.66900
-8.66900 31.82200 51.72800
-8.17500 -21.21800 51.65400
-8.16900 31.73000 51.72800
-7.55000 -20.29700 51.71600
-7.66900 31.70700 51.72800
-7.08600 -20.09100 51.67100
-7.18600 31.64800 51.72800
-6.58600 -20.07300 51.70100
-6.60300 31.48300 51.81100
-6.13000 -20.26100 51.73500
-6.19100 31.28700 51.72800
-5.58200 -20.59400 51.64500
-5.58400 30.88200 51.82900
-5.08600 -20.62400 51.68500
-5.08800 30.46300 51.80400
-4.58600 -20.61900 51.67700
-4.66900 30.22000 51.72800
-4.08600 -20.59700 51.69700
-4.17200 30.07700 51.69200
-3.63000 -20.70300 51.73400
-3.60100 29.94700 51.76700
-3.16000 -21.20800 51.71300
-3.11900 29.80200 51.77800
-2.67300 -22.26900 51.73600
-2.66900 29.75600 51.72800
-2.19500 -22.78500 51.74400
-2.16900 29.80700 51.72800
-1.60900 -23.20000 51.70000
-1.66900 29.86200 51.72800
-1.16600 -23.27400 51.80100
-1.16900 29.85000 51.72800
-0.63900 -23.65600 51.71200
-0.66900 29.81600 51.72800
-0.11900 -24.17300 51.70900
-0.16900 29.85300 51.72800
0.36600 -24.54700 51.67700
0.29600 29.95600 51.71200
0.86700 -24.73600 51.71900
0.82100 30.24100 51.70400
1.41000 -24.79600 51.82200
1.36500 30.63500 51.69600
1.88100 -24.87900 51.76200
1.82200 30.85300 51.70100
2.36700 -24.79900 51.79300
2.29600 30.97100 51.77700
2.92400 -24.74300 51.66500
2.75400 31.11100 51.65000
3.38200 -24.55900 51.62100
3.28400 31.12000 51.63500
3.82800 -24.17100 51.72000
3.77700 30.95800 51.81300
4.39100 -23.87600 51.80500
4.29600 30.81400 51.75700
4.91400 -23.87000 51.77700
4.73600 30.61900 51.72900
5.38000 -23.92300 51.81800
5.35700 30.21300 51.64800
5.83900 -23.99000 51.66600
5.84400 29.90000 51.78600
6.29200 -23.98400 51.60900
6.33100 29.79300 51.72800
6.83300 -23.84700 51.76300
6.69800 29.64900 51.73800
7.36300 -23.67600 51.64500
7.37400 29.27000 51.66800
7.93900 -23.35500 51.71600
7.83000 28.80300 51.71600
8.33100 -23.15300 51.72800
8.36300 27.91300 51.84700
8.81800 -23.06300 51.78000
8.91300 27.40000 51.78000
9.33100 -23.15000 51.72800
9.37400 27.13900 51.72800
9.83100 -23.25000 51.72800
9.90300 26.98000 51.76600
10.36700 -23.32800 51.73500
10.40700 26.98100 51.68000
10.91400 -23.37600 51.80400
10.95700 27.07100 51.72300
11.41400 -23.39500 51.80500
11.38100 27.16100 51.77800
11.91400 -23.35700 51.77900
11.77500 27.34700 51.64400
12.39300 -23.30200 51.66000
12.31000 27.82600 51.70100
12.85000 -23.09600 51.69000
12.82000 29.26200 51.66400
13.35500 -22.78200 51.73100
13.30600 29.89700 51.74300
13.88100 -22.57400 51.70300
13.80800 30.36400 51.74100
14.36600 -22.54900 51.73600
14.29300 30.76000 51.62300
14.83100 -22.68100 51.72800
14.74800 30.83100 51.71400
15.34400 -22.87200 51.76400
15.24800 30.87100 51.75600
15.86300 -23.05000 51.74400
15.74800 30.85100 51.76200
16.29500 -23.28500 51.72800
16.24700 30.76800 51.73200
16.83800 -23.65800 51.77800
16.89200 30.42800 51.77800
17.22300 -23.89200 51.78400
17.21600 30.22500 51.73800
17.72500 -24.15100 51.75500
17.85700 29.40600 51.75400
18.26600 -24.36400 51.70800
18.38200 28.35100 51.75000
18.80800 -24.56200 51.83200
18.74800 28.19200 51.72900
19.33100 -24.62000 51.76000
19.23800 28.23300 51.70700
19.83100 -24.62200 51.74400
19.86200 28.72300 51.78000
20.32700 -24.56700 51.75300
20.39900 31.19700 51.73600
20.82800 -24.40500 51.67400
20.74400 31.91800 51.68100
21.33300 -24.18900 51.69200
21.38100 32.62300 51.69000
21.87500 -23.84300 51.69600
21.79000 32.90100 51.71400
22.23500 -23.53500 51.68400
22.30800 33.17600 51.69700
22.75100 -23.08000 51.65500
22.82200 33.35500 51.69700
23.24700 -22.54800 51.67800
23.28800 33.58600 51.61000
23.79600 -22.19500 51.72100
23.79500 33.74000 51.72400
24.33100 -22.06100 51.72800
24.31300 33.89800 51.70500
24.76400 -22.00000 51.64600
24.83100 33.93800 51.77200
25.31100 -21.86000 51.69400
25.33100 33.92400 51.78400
25.80100 -21.65900 51.64400
25.83100 33.88700 51.68000
26.37700 -21.31000 51.64400
26.30400 33.70200 51.75200
26.89300 -20.86100 51.64400
26.82300 33.43000 51.77800
27.35900 -20.28800 51.64400
27.22600 33.14700 51.77800
27.84400 -19.29800 51.70500
27.78000 32.65500 51.66900
28.43300 -16.75900 51.69400
28.30600 27.75800 51.81100
28.33100 29.29900 51.66000
28.28900 31.67500 51.73800
28.85200 -16.22900 51.69200
28.79900 27.14300 51.76600
29.33500 -15.19300 51.66400
29.39700 26.28200 51.83300
29.94900 -12.79000 51.71400
29.89000 25.84700 51.80900
30.44300 -12.36600 51.72100
30.35000 25.65300 51.74700
30.87600 -12.12600 51.72800
30.91900 25.44900 51.79200
31.33500 -11.90700 51.63100
31.34800 25.21800 51.76000
31.79500 -11.76900 51.72900
31.83700 24.86300 51.77300
32.22000 -11.54100 51.67600
32.34600 24.35100 51.77600
32.75000 -11.13300 51.66600
32.92700 23.97700 51.78800
33.24400 -10.55900 51.68400
33.33100 23.82300 51.72800
33.89900 -9.87500 51.69700
33.80600 23.63400 51.69200
34.26700 -9.61200 51.64400
34.28900 23.28900 51.81600
34.78000 -9.11600 51.64400
34.83000 22.79100 51.79000
35.42800 -8.27300 51.65700
35.32600 22.29500 51.73800
35.89400 -7.55800 51.61900
35.79500 21.68300 51.69300
36.28200 -6.65200 51.76500
36.33000 -2.55600 51.77000
36.36100 0.33600 51.77200
36.27600 21.18100 51.69400
36.80100 -5.22000 51.78100
36.71000 -2.80500 51.72800
36.81700 1.36700 51.73600
36.83900 3.30900 51.72800
36.82300 8.34400 51.65600
36.83000 18.87000 51.80000
37.39100 9.14500 51.64400
37.33400 17.40700 51.82300
37.85900 9.67300 51.64400
37.81100 14.24300 51.81100
38.30900 10.45200 51.70100
38.33600 13.32100 51.81100
-23.14300 -9.22100 57.68900
-23.13900 -5.68100 57.76400
-22.67400 -9.74100 57.70600
-22.68400 -3.59600 57.74000
-22.15100 -11.70600 57.68700
-22.19800 -2.77400 57.62400
-21.59500 -12.21700 57.72100
-21.71000 -2.31100 57.68900
-21.08400 -12.58100 57.65100
-21.23700 -0.64200 57.72000
-20.58600 -12.63200 57.70000
-20.74900 -0.15300 57.73800
-20.08600 -12.64500 57.69000
-20.20400 0.19900 57.70900
-19.61200 -12.59000 57.65200
-19.70100 0.33400 57.79600
-19.11000 -12.22600 57.73000
-19.22700 0.67000 57.64200
-18.60200 -11.75600 57.72100
-18.74300 0.79400 57.65500
-18.11200 -10.68100 57.71700
-18.25200 0.83100 57.72500
-17.57500 -10.20700 57.73000
-17.75200 0.82800 57.74400
-17.12200 -10.22400 57.72900
-17.25200 0.80000 57.73100
-16.59600 -10.58100 57.75700
-16.76900 0.84500 57.73100
-16.17000 -11.26000 57.79500
-16.22400 1.29300 57.63600
-16.17000 8.30800 57.78500
-16.20200 11.92400 57.64400
-15.63900 -12.59800 57.74800
-15.70700 1.70600 57.70000
-15.68000 7.35200 57.81400
-15.64900 12.74800 57.64400
-15.13800 -13.23000 57.81100
-15.24800 4.79700 57.64200
-15.15700 6.33600 57.83100
-15.12100 13.22600 57.72800
-14.58700 -13.69200 57.80200
-14.75300 13.48200 57.68100
-14.05500 -13.99300 57.77300
-14.26100 13.83900 57.65200
-13.66900 -14.12800 57.72800
-13.66500 14.79900 57.68400
-13.16900 -14.22800 57.72800
-13.17500 15.69800 57.64400
-12.66900 -14.24800 57.72800
-12.66800 16.87500 57.62700
-12.21900 -14.21600 57.67800
-12.13200 17.75900 57.64400
-11.72100 -14.08500 57.68400
-11.65400 18.26900 57.64400
-11.18800 -13.83900 57.72800
-11.18000 18.84700 57.68800
-11.11500 21.26700 57.74200
-11.21300 23.26800 57.70400
-10.75800 -13.57200 57.66600
-10.69700 23.73900 57.71100
-10.21100 -13.15500 57.69200
-10.25200 23.88700 57.73400
-9.61500 -12.80600 57.72800
-9.75200 23.92500 57.75600
-9.21900 -12.62000 57.67800
-9.25200 23.94200 57.76000
-8.70500 -12.51800 57.71600
-8.75200 23.93500 57.76500
-8.16900 -12.55300 57.68600
-8.21400 23.90400 57.83000
-8.14900 26.38000 57.71200
-8.14700 28.32400 57.79300
-7.66900 -12.57200 57.67900
-7.65800 24.25600 57.80200
-7.62600 25.32400 57.78100
-7.64500 29.22700 57.71200
-7.15100 -12.53600 57.61500
-7.12400 29.72700 57.70900
-6.61000 -12.33300 57.74500
-6.71200 30.09600 57.60700
-6.11900 -12.15600 57.77800
-6.24900 30.28300 57.64800
-5.66900 -12.06900 57.72800
-5.70500 30.34500 57.77200
-5.16900 -12.10700 57.72800
-5.21900 30.42700 57.74500
-4.72100 -12.30000 57.73300
-4.75300 30.35700 57.81200
-4.14700 -13.07100 57.73500
-4.20500 30.31000 57.71200
-3.68500 -13.83600 57.79500
-3.70000 30.14000 57.68000
-3.06100 -14.54100 57.77000
-3.18000 29.79200 57.71900
-2.72500 -14.83000 57.74900
-2.68500 29.35000 57.76400
-2.21300 -15.23400 57.76300
-2.24100 29.13800 57.78600
-1.62300 -15.61400 57.81100
-1.70500 29.10500 57.71800
-1.14300 -15.82200 57.69200
-1.16900 29.16300 57.72800
-0.57200 -15.98500 57.77600
-0.66900 29.27800 57.72800
-0.11900 -16.03000 57.77800
-0.16900 29.35700 57.72800
0.33100 -16.03900 57.72800
0.33100 29.36800 57.72800
0.83100 -16.13900 57.72800
0.83100 29.30500 57.72800
1.26900 -16.37100 57.75300
1.36500 29.17300 57.72900
1.83200 -16.76600 57.78700
1.92800 29.02300 57.68200
2.39700 -17.07300 57.80700
2.33100 29.00400 57.65300
2.80400 -17.27300 57.72800
2.83100 28.98500 57.68800
3.33800 -17.67600 57.81100
3.33400 28.92700 57.75900
3.85300 -18.71300 57.83300
3.83100 28.79400 57.72800
4.31300 -19.33400 57.84900
4.32200 28.65400 57.69200
4.87800 -19.77700 57.83000
4.89400 28.41200 57.78000
5.42100 -20.09400 57.70600
5.37200 28.18600 57.72800
5.91100 -20.16600 57.69300
5.90200 27.99300 57.78700
6.38100 -20.17300 57.77800
6.38100 27.90700 57.77800
6.83100 -20.26900 57.72800
6.78100 27.81300 57.67800
7.28100 -20.28900 57.67800
7.22200 27.62600 57.74700
7.75700 -20.28300 57.76200
7.75500 27.27900 57.81800
8.25900 -20.20300 57.68300
8.29500 26.77100 57.81100
8.79500 -20.18500 57.76900
8.85300 26.20300 57.70700
9.30600 -20.07100 57.78500
9.26200 25.81100 57.83200
9.80900 -19.79700 57.69800
9.86400 25.45700 57.84700
10.33600 -19.59300 57.69200
10.33100 25.40700 57.78700
10.87800 -19.37400 57.72400
10.81600 25.43900 57.78400
11.33100 -19.20900 57.72800
11.27900 25.69400 57.62100
11.83100 -19.14600 57.72800
11.74000 25.74500 57.69800
12.33100 -19.19700 57.72800
12.34200 26.25200 57.71200
12.83100 -19.24500 57.72800
12.78000 26.83500 57.64700
13.33100 -19.27600 57.72800
13.42900 27.73600 57.67100
13.83100 -19.24800 57.72800
13.80900 28.36200 57.63800
14.39200 -19.11600 57.67000
14.26600 28.89100 57.67400
14.95400 -18.94200 57.69800
14.82600 29.31100 57.69500
15.41400 -18.88700 57.74700
15.41200 29.61300 57.75300
15.91400 -18.86100 57.77800
15.88100 29.74100 57.77800
16.31500 -18.91500 57.81700
16.33100 29.81600 57.72800
16.82900 -19.25100 57.77000
16.83100 29.89400 57.72800
17.35000 -19.56200 57.76300
17.33100 29.91600 57.72800
17.78100 -19.74000 57.67800
17.83100 29.87500 57.72800
18.22400 -19.91200 57.79000
18.33100 29.78500 57.72800
18.77000 -20.13300 57.78800
18.83100 29.70500 57.72800
19.36700 -20.25600 57.70600
19.33100 29.71400 57.72800
19.89000 -20.22200 57.65000
19.83100 29.78900 57.72800
20.28400 -20.03500 57.69800
20.33100 29.88200 57.72800
20.78600 -19.69800 57.69200
20.82000 29.95300 57.69700
21.29800 -19.15900 57.64400
21.32500 30.09900 57.66700
21.85300 -18.67700 57.69200
21.83500 30.34000 57.69200
22.38400 -18.39400 57.70100
22.33600 30.56800 57.62800
22.82900 -18.16400 57.69200
22.74800 30.63800 57.66400
23.38000 -17.81600 57.71000
23.24800 30.66300 57.68800
23.84500 -17.32500 57.61200
23.78100 30.62800 57.65300
24.30400 -16.63100 57.71100
24.31600 30.44200 57.76200
24.92400 -10.20800 57.68900
24.80800 30.21500 57.75500
25.43300 -9.74200 57.70800
25.31700 29.87500 57.76500
25.83600 -9.55300 57.67600
25.77600 29.61700 57.73500
26.29600 -9.32300 57.78100
26.31000 29.42600 57.75600
26.92100 -9.62100 57.70800
26.80300 29.21000 57.75200
27.37000 -10.16200 57.67500
27.28600 28.85900 57.83700
27.90200 -10.67400 57.72600
27.90700 28.43100 57.78400
28.44000 -11.14900 57.72700
28.34800 28.20300 57.77800
28.91400 -11.28500 57.75300
28.88700 27.91200 57.81100
29.41400 -11.33200 57.75300
29.32700 8.24800 57.70700
29.33900 9.76600 57.69500
29.36700 27.70100 57.71100
29.91400 -11.27900 57.72400
29.80900 7.75200 57.69100
29.96900 11.20500 57.72500
29.91400 27.66800 57.74800
30.34700 -11.11000 57.69700
30.35500 7.36100 57.74700
30.44600 11.58100 57.69000
30.37400 27.73900 57.64500
30.85100 -10.59600 57.68600
30.79500 7.26800 57.68700
30.88100 11.68700 57.77800
30.83100 27.91600 57.77500
31.34400 -9.80600 57.74300
31.29200 7.11500 57.66800
31.33100 11.72100 57.72800
31.33100 27.95200 57.67100
31.90000 -9.08500 57.63300
31.83400 6.90800 57.75500
31.83100 11.71800 57.72800
31.86600 27.96300 57.74000
32.32000 -8.64400 57.70100
32.24800 6.89600 57.76900
32.33100 11.75000 57.72800
32.33100 27.87700 57.72800
32.83900 -8.24700 57.73900
32.74800 6.87100 57.76900
32.84000 11.88000 57.69200
32.85900 27.70600 57.74600
33.27600 -7.81000 57.77300
33.24500 6.77800 57.74000
33.38300 12.13500 57.70000
33.36800 27.42600 57.74100
33.76600 -7.12800 57.69300
33.83200 -1.62100 57.80600
33.91200 -0.22300 57.73000
33.89000 6.41300 57.77000
33.75300 12.39400 57.66600
33.76900 27.12600 57.76400
34.42800 -5.78500 57.67500
34.34700 -3.14400 57.74000
34.44500 0.14800 57.76800
34.20900 6.18600 57.72500
34.26800 12.84300 57.65800
34.36500 26.40400 57.74100
34.91400 0.17900 57.75100
34.77300 5.27400 57.74900
34.83600 13.67900 57.60700
34.81500 19.74000 57.78100
34.88400 20.27400 57.68500
34.86400 25.81900 57.81100
35.41400 0.26100 57.70900
35.24000 4.69900 57.70000
35.34800 21.67900 57.63700
35.32800 25.24100 57.82900
35.88000 0.41000 57.64500
35.76700 4.32200 57.72700
36.38800 0.86900 57.64800
36.28600 3.84900 57.74600
36.90300 1.92100 57.64100
36.77700 2.80200 57.75200
-15.61800 -4.10000 63.74600
-15.61300 -0.72700 63.75000
-15.11800 -5.63400 63.76300
-15.17900 -0.16600 63.73600
-15.11500 6.93100 63.76900
-15.19900 7.34900 63.67600
-15.11800 10.44100 63.72800
-15.19500 12.84900 63.69000
-14.71200 -6.32500 63.75600
-14.65900 0.28600 63.71900
-14.67200 5.23900 63.79300
-14.67400 8.84900 63.73700
-14.63200 9.38900 63.77900
-14.75300 15.40400 63.66800
-14.22800 -6.80900 63.75700
-14.22300 0.81400 63.64200
-14.18900 3.25800 63.81100
-14.16700 16.15200 63.63400
-13.60500 -7.22100 63.71300
-13.73700 16.38000 63.75200
-13.18000 -7.29900 63.81600
-13.24200 16.71200 63.65600
-12.64100 -7.52200 63.64900
-12.70300 16.82100 63.74700
-12.19400 -7.54500 63.64300
-12.15700 17.17000 63.68700
-11.65700 -7.32700 63.79400
-11.67200 18.20400 63.60700
-11.12300 -7.18800 63.73500
-11.21700 18.93100 63.72300
-10.63000 -6.86100 63.78200
-10.69900 19.89100 63.64400
-10.13300 -6.65800 63.73700
-10.12700 20.70700 63.64400
-9.61300 -6.55500 63.63100
-9.60800 21.17300 63.72800
-9.14000 -6.33900 63.70700
-9.23400 21.43100 63.64400
-8.66900 -6.15300 63.78900
-8.65100 21.70100 63.72800
-8.16900 -6.15200 63.70400
-8.16900 21.84500 63.72800
-7.70800 -6.25300 63.73700
-7.66900 21.92700 63.72800
-7.13600 -6.55000 63.68500
-7.16900 21.96000 63.72800
-6.69700 -6.72100 63.73300
-6.69800 22.00800 63.70100
-6.14900 -10.73400 63.78300
-6.19500 -9.10200 63.68900
-6.11300 -7.14600 63.67000
-6.19200 22.14400 63.69100
-5.65800 -11.71500 63.78300
-5.75700 22.41400 63.67200
-5.19400 -12.25500 63.74600
-5.26100 22.91600 63.67700
-4.69400 -12.76500 63.74400
-4.68700 23.34500 63.70200
-4.16900 -13.20700 63.72000
-4.22100 23.62600 63.62500
-3.64200 -13.62200 63.75400
-3.69500 23.76400 63.73500
-3.16600 -13.89400 63.79200
-3.21500 24.21300 63.62800
-2.66100 -14.12100 63.76000
-2.66800 25.72200 63.65600
-2.20600 -14.33300 63.74100
-2.16700 26.30200 63.72700
-1.67800 -14.81900 63.78400
-1.67600 26.81800 63.72900
-1.18400 -15.32900 63.78300
-1.17600 27.30400 63.73000
-0.64100 -15.71100 63.76100
-0.68500 27.70200 63.68900
-0.07200 -15.99300 63.72600
-0.21600 27.94800 63.71900
0.33900 -16.08800 63.76000
0.25800 28.16600 63.65700
0.83100 -16.16700 63.72800
0.79500 28.24700 63.74500
1.28100 -16.18800 63.67800
1.33100 28.32400 63.72800
1.79500 -16.10500 63.72800
1.80100 28.42900 63.71400
2.28900 -16.01300 63.60700
2.29300 28.48200 63.79400
2.86100 -15.74000 63.69600
2.77300 28.58700 63.62100
3.43000 -15.39500 63.75200
3.30500 28.42600 63.82900
3.81200 -15.15400 63.75400
3.83100 28.36200 63.68500
4.29900 -14.73500 63.77200
4.29600 28.15500 63.75000
4.86800 -14.12800 63.71100
4.81800 27.91700 63.76400
5.40500 -18.12100 63.72400
5.28500 -16.24500 63.68800
5.42200 -13.75000 63.74300
5.23700 27.65100 63.78500
5.83500 -18.77900 63.70200
5.80300 -15.34000 63.69900
5.84400 -13.82500 63.75100
5.79000 27.18400 63.68600
6.39200 -19.19900 63.70300
6.31900 26.27300 63.76400
6.85700 -19.34500 63.75700
6.87300 25.45000 63.76400
7.35300 -19.55000 63.64900
7.25000 25.23800 63.79600
7.84500 -19.57000 63.61700
7.74800 25.23800 63.69900
8.43000 -19.30800 63.73500
8.24800 25.22100 63.70100
8.89400 -19.15600 63.65900
8.78200 25.16100 63.65800
9.42100 -18.71100 63.67900
9.35000 24.93400 63.79200
9.89000 -18.31800 63.81500
9.88100 24.82800 63.77800
10.41400 -18.30300 63.77000
10.28100 24.76400 63.67800
10.93300 -18.31400 63.70600
10.69900 24.60600 63.73400
11.38100 -18.27500 63.77800
11.25100 24.28200 63.80500
11.83100 -18.25200 63.72800
11.84000 23.81200 63.76300
12.33100 -18.25600 63.72800
12.38700 23.33000 63.73500
12.83100 -18.34600 63.72800
12.78100 23.15000 63.71800
13.36700 -18.41000 63.74600
13.25000 23.17900 63.62700
13.93400 -18.40200 63.71800
13.79800 23.30100 63.76500
14.38100 -18.31700 63.77800
14.29800 23.91400 63.74600
14.83100 -18.24300 63.72800
14.79400 24.38800 63.74600
15.33100 -18.25500 63.72800
15.34800 24.77000 63.72000
15.84600 -18.38400 63.75300
15.78000 25.16400 63.62200
16.34900 -18.50600 63.69800
16.26700 25.36000 63.75000
16.83100 -18.54300 63.70300
16.79400 25.73500 63.71600
17.36000 -18.52700 63.63300
17.31600 26.16900 63.70700
17.89800 -18.39400 63.75100
17.79900 4.79800 63.74300
17.89000 5.27400 63.71300
17.82200 26.61800 63.70800
18.33100 -18.24600 63.72800
18.30300 4.38100 63.75100
18.37900 6.88000 63.72100
18.21800 26.65900 63.70800
18.80500 -18.05300 63.65300
18.74600 4.22800 63.73300
18.82500 7.14600 63.82700
18.74800 26.48600 63.74000
19.35800 -17.82500 63.70200
19.36100 3.99200 63.80100
19.41500 6.92200 63.63900
19.26600 26.79000 63.73000
19.86300 -17.64300 63.71500
19.88100 3.88900 63.77800
19.88100 6.93800 63.74500
19.81300 27.15900 63.68800
20.38400 -17.37100 63.72300
20.28100 3.78900 63.67800
20.33500 6.87600 63.76200
20.30700 27.30100 63.77600
20.78400 -17.08300 63.69700
20.70100 3.59600 63.72900
20.78100 6.82300 63.67800
20.82300 27.66900 63.68500
21.37700 -16.35500 63.72000
21.29400 3.22300 63.72000
21.29500 6.87900 63.74300
21.24500 27.93000 63.66100
21.84600 -14.62900 63.67500
21.81200 2.73800 63.71700
21.80600 6.94800 63.62100
21.80400 28.24300 63.70600
22.34600 -13.66200 63.64400
22.33100 1.89600 63.84300
22.30600 7.17800 63.72800
22.28400 28.45200 63.71400
22.86500 -13.26200 63.64400
22.81100 0.78700 63.77800
22.80600 7.42100 63.65200
22.77400 28.61700 63.63600
23.38000 -12.82600 63.64400
23.25500 -2.74700 63.72600
23.32900 7.79200 63.72600
23.24800 28.65000 63.66900
23.84100 -12.25500 63.64400
23.82800 -4.73500 63.72800
23.84700 8.20800 63.75300
23.77000 28.63800 63.64000
24.31500 -11.10200 63.62600
24.32800 -9.76100 63.77100
24.33700 8.74800 63.73000
24.27900 28.50100 63.83700
24.77900 9.75600 63.76400
24.75800 28.64800 63.65500
25.32700 10.33200 63.68400
25.24800 28.69100 63.68300
25.88900 10.60600 63.73500
25.74800 28.68100 63.68900
26.38100 10.70400 63.77800
26.26700 28.61100 63.64300
26.83100 10.81600 63.72800
26.80200 28.35300 63.74200
27.26100 10.97100 63.64400
27.20900 28.10200 63.77200
27.82700 11.27300 63.64400
27.77600 27.66300 63.67100
28.38000 11.69300 63.64400
28.33000 26.77400 63.78700
28.85700 12.22600 63.64400
28.86400 26.38400 63.76900
29.43000 13.20000 63.67300
29.24800 26.32700 63.75800
29.92800 14.25700 63.68400
29.80000 26.36400 63.80800
30.34700 14.76200 63.76100
30.27400 26.82800 63.64200
30.91400 14.85800 63.70300
30.78200 26.90400 63.81600
31.41400 14.79700 63.73800
31.24900 27.18700 63.65500
31.91400 14.71000 63.76200
31.77300 27.25200 63.62200
32.41400 14.68400 63.75900
32.31500 27.16400 63.66500
32.91400 14.73000 63.72600
32.87000 26.89900 63.76500
33.39800 14.84200 63.66500
33.30600 19.35300 63.75200
33.41200 20.22500 63.73600
33.22200 26.73500 63.73200
33.89500 15.26600 63.72600
33.80100 18.87900 63.75400
33.91700 20.77700 63.66300
33.76500 26.28900 63.72800
34.41300 15.78700 63.66000
34.28200 18.34000 63.75000
34.35400 23.36400 63.66800
34.33600 25.33900 63.73300
-9.13800 4.97700 69.76200
-9.18500 8.31400 69.70500
-8.65900 4.28000 69.81100
-8.69700 9.83600 69.69300
-8.13700 3.79800 69.81100
-8.15600 10.62600 69.63600
-7.59600 3.45300 69.81100
-7.76500 10.94500 69.70100
-7.15000 3.20000 69.75800
-7.19400 11.29400 69.67800
-6.58300 2.83800 69.73900
-6.53400 11.58200 69.72600
-6.11000 2.64900 69.81400
-6.11900 11.71600 69.77800
-5.65200 2.42700 69.68100
-5.66900 11.81600 69.72800
-5.12400 2.33300 69.64300
-5.16900 11.88000 69.72800
-4.61900 2.40200 69.73800
-4.66900 11.87800 69.72800
-4.13300 2.35600 69.67900
-4.16900 11.84200 69.72800
-3.58600 2.32900 69.73200
-3.65400 11.89900 69.69200
-3.08600 2.30800 69.73300
-3.09500 12.15400 69.71000
-2.58600 2.29600 69.75400
-2.60200 12.69100 69.73700
-2.19400 2.18600 69.80800
-2.17100 13.79400 69.66200
-1.64900 1.80000 69.78700
-1.68300 15.34500 69.67900
-1.03500 1.42600 69.77000
-1.20500 16.36300 69.70000
-0.62700 -11.30800 69.74400
-0.73300 -10.12100 69.71600
-0.60300 1.20200 69.80800
-0.70900 18.22000 69.69200
-0.15900 -11.84300 69.74700
-0.17500 -9.36000 69.69500
-0.06200 0.92000 69.68700
-0.25000 18.87000 69.73300
0.41800 -12.15600 69.71800
0.24800 -9.21300 69.71200
0.43200 0.87100 69.65600
0.26700 19.28300 69.72700
0.91400 -12.17900 69.71100
0.74800 -9.18800 69.72900
0.91100 0.93500 69.78700
0.81200 19.72800 69.70500
1.34800 -12.07700 69.70300
1.22900 -9.26700 69.72200
1.36600 0.78800 69.73500
1.20900 19.92300 69.73900
1.86300 -11.66600 69.70900
1.77900 -9.66300 69.73500
1.86800 0.41100 69.69200
1.78400 20.18100 69.70800
2.37300 -8.28700 69.75300
2.28800 -6.24300 69.69700
2.34300 -0.11600 69.76300
2.24800 20.25000 69.70400
2.84900 -8.82800 69.75600
2.78000 -5.70700 69.72000
2.85700 -0.62500 69.81100
2.74800 20.28000 69.71600
3.42200 -9.17500 69.73000
3.31100 -5.34000 69.69200
3.33600 -1.71100 69.78900
3.24800 20.27700 69.71900
3.91400 -9.25800 69.74300
3.74600 -5.21300 69.70600
3.85200 -3.20200 69.68400
3.73900 20.21800 69.70200
4.41400 -9.26300 69.73500
4.28800 -4.84800 69.70900
4.37200 -3.71800 69.74600
4.38100 19.90700 69.77000
4.91400 -9.22800 69.73300
4.71800 19.72500 69.73100
5.35900 -9.32100 69.73500
5.25100 19.23700 69.71100
5.90700 -9.53100 69.71000
5.82900 17.80400 69.72500
6.45500 -9.34700 69.73400
6.31800 -7.13800 69.75000
6.43900 -6.19800 69.71900
6.32700 15.39100 69.79500
6.84600 -9.15200 69.71000
6.70600 -7.34400 69.72200
6.91400 -6.10700 69.72100
6.82800 13.39000 69.75300
7.34100 -6.25100 69.74700
7.21500 13.17200 69.71500
7.94200 -7.16900 69.73700
7.89200 12.92200 69.82100
8.34300 -7.35900 69.74400
8.33100 12.92900 69.79200
8.86900 -7.52700 69.70100
8.83100 12.90900 69.78000
9.43600 -7.33900 69.77300
9.33100 12.86900 69.67000
9.91400 -7.32100 69.77500
9.79200 12.67600 69.74800
10.41400 -7.31100 69.75900
10.27200 -0.82200 69.74800
10.43600 1.18100 69.67000
10.28000 12.36300 69.83600
10.91400 -7.24800 69.71200
10.82300 -1.54500 69.75900
10.84000 1.43200 69.68400
10.81800 11.88900 69.84500
11.39100 -7.11600 69.64800
11.24800 -1.64100 69.74600
11.36200 1.70800 69.71800
11.30700 11.25500 69.76700
11.91700 -6.72400 69.67600
11.72100 -1.76900 69.72500
11.88000 1.93300 69.61600
11.81000 9.76300 69.77900
12.41200 -6.19100 69.65500
12.28700 -2.58000 69.74600
12.30400 2.34400 69.64400
12.29400 8.18200 69.75400
12.85400 3.19900 69.76600
12.80200 7.74500 69.69400
13.34700 3.68600 69.75300
13.31200 7.26400 69.70700
13.75900 4.34800 69.73500
13.83400 6.33100 69.73200
16.34400 -12.25800 69.70300
16.28300 -9.25200 69.63100
16.82400 -12.79400 69.70500
16.76800 -8.69400 69.63700
17.39500 -13.18000 69.69300
17.32200 -8.35900 69.68000
17.91400 -13.28300 69.77300
17.74800 -8.21900 69.70800
18.41400 -13.34600 69.78600
18.24800 -8.15600 69.74000
18.91400 -13.34400 69.77100
18.74800 -8.15800 69.74900
19.41400 -13.27700 69.72400
19.24800 -8.22500 69.73300
19.89400 -13.14000 69.65600
19.71100 -8.34000 69.68400
20.41900 -12.73200 69.67600
20.25500 -8.71700 69.71600
20.90700 -12.16700 69.64800
20.75500 -9.26400 69.71900
21.44100 18.33100 69.73000
21.32200 20.16300 69.70400
21.91400 18.19700 69.74100
21.74800 20.31600 69.72000
22.41400 18.20600 69.72800
22.24800 20.30700 69.73100
22.84400 18.38000 69.71500
22.70900 20.16900 69.71700
24.34200 18.39100 69.72000
24.24200 18.72600 69.72600
-6.09800 7.34100 75.72700
-6.22700 8.36200 75.71200
-5.56500 6.81500 75.73300
-5.67700 9.14600 75.69900
-5.08600 6.69200 75.74500
-5.25200 9.28500 75.71400
-4.58600 6.68700 75.73400
-4.75200 9.29000 75.72700
-4.14000 6.82800 75.71800
-4.28400 9.18800 75.71600
-3.63300 7.34900 75.70500
-3.75600 8.70400 75.71900
-2.89300 -35.98100 24.71900
0.15700 -35.99800 24.68200
-3.41000 -36.00100 25.20000
1.10600 -35.97900 25.28200
-3.88600 -35.94700 25.75500
1.57200 -35.90500 25.74200
-4.08100 -36.00900 26.19100
1.90300 -35.95300 26.32000
-4.34200 -35.89500 26.64900
2.04200 -35.98600 26.74700
-4.44300 -35.94800 27.18700
2.18000 -35.96300 27.26300
-4.48100 -35.97900 27.72800
2.19900 -36.00800 27.81100
-4.49500 -35.89900 28.22800
2.20100 -35.93800 28.27800
-4.34100 -36.02900 28.64400
2.08900 -35.93400 28.76100
-4.25800 -35.90700 29.10700
1.93300 -35.85800 29.28400
-3.91200 -35.94800 29.68100
1.60600 -35.96400 29.73400
-3.43700 -35.95400 30.23100
1.14100 -35.98600 30.24900
-2.88500 -36.00100 30.63000
0.57900 -35.89100 30.72600
-0.96900 -29.90900 19.71600
1.48200 -29.95400 19.80000
-1.85200 -29.90300 20.23700
2.12200 -30.03300 20.21500
-2.40100 -29.96200 20.73000
2.94700 -29.96100 20.81300
-3.88800 -29.89300 21.22000
3.55900 -29.99400 21.29400
-4.47300 -29.96900 21.71600
4.07100 -29.94700 21.73000
-4.92900 -29.95700 22.22500
4.59500 -29.95100 22.22900
-5.38400 -29.93400 22.74900
4.98800 -29.92900 22.78400
-5.94500 -29.95700 23.22700
5.15800 -29.98300 23.26000
-6.36600 -29.89100 23.68700
5.53800 -29.96400 23.73000
-6.81900 -29.93000 24.28500
6.60100 -29.99500 24.28100
-7.39600 -29.88900 24.73300
7.17600 -30.00600 24.70300
-7.85900 -29.87300 25.25700
7.64300 -29.99400 25.20700
-7.99400 -29.94700 25.63000
7.97500 -29.97600 25.77600
-8.25600 -29.86800 26.17200
8.15300 -29.96300 26.26300
-8.30300 -29.88800 26.64400
8.21900 -30.02400 26.81100
-8.30000 -29.86500 27.17900
8.22500 -30.01600 27.31100
-8.03600 -30.03500 27.67100
8.20300 -29.95000 27.77800
-7.88300 -29.93100 28.21500
8.07600 -29.97600 28.26300
-7.45400 -30.00900 28.74600
8.05000 -29.88700 28.80600
-7.06100 -29.99000 29.27100
7.98200 -29.95300 29.27800
-6.77600 -30.03800 29.64900
7.97700 -29.89500 29.72800
-6.33800 -30.06200 30.13200
7.90600 -29.83300 30.23300
-5.49000 -30.04200 30.73100
7.62700 -29.89900 30.81900
-3.93900 -29.94600 31.30400
0.17800 -30.00200 31.24800
2.07600 -29.95500 31.30400
7.41000 -29.86200 31.22400
2.53700 -29.96600 31.73500
6.98900 -29.84100 31.72100
3.12600 -30.00400 32.13000
6.15600 -29.91800 32.25500
0.57100 -23.94600 17.18200
1.20200 -23.96600 17.27200
0.16200 -23.95200 17.69100
1.60200 -23.95900 17.81400
0.14800 -23.95200 18.12400
1.62300 -23.96500 18.31100
-20.81100 -23.89400 18.74900
-17.43200 -24.01700 18.73800
-3.99100 -23.88300 18.72600
-0.32700 -23.97500 18.77600
0.40000 -23.97000 18.66000
1.73500 -23.99000 18.73400
-21.43000 -23.95000 19.23600
-16.00300 -23.97100 19.29700
-5.36700 -23.91000 19.22800
2.14400 -23.99500 19.26100
-21.86200 -23.88800 19.69700
-14.92800 -23.97000 19.78900
-6.78200 -24.01700 19.76700
2.50200 -23.98000 19.75200
-22.20900 -23.85900 20.24100
-14.38900 -23.95800 20.22300
-7.34900 -23.93000 20.24400
2.73200 -23.97400 20.16200
-22.33200 -23.95100 20.69200
-13.94600 -23.94600 20.73600
-8.60400 -23.91700 20.71200
3.50000 -24.05700 20.73400
4.50600 -23.91300 20.70900
7.67900 -23.96800 20.71600
-22.44700 -23.95800 21.22800
-13.45800 -23.96200 21.28900
-11.31200 -23.93800 21.17600
8.70500 -23.98700 21.21200
-22.50300 -23.89700 21.74800
9.58600 -23.94400 21.73000
-22.44200 -23.95800 22.22800
10.03200 -23.95800 22.28100
-22.33700 -23.94900 22.67200
10.23200 -24.01200 22.73700
-22.08800 -24.01400 23.22300
10.47900 -23.90400 23.23500
-21.83000 -24.02200 23.64200
10.61800 -23.91800 23.72400
-21.40800 -24.00600 24.21700
10.98400 -23.95700 24.23800
-21.02200 -24.00600 24.80900
13.01700 -23.98300 24.78800
-20.74600 -24.00800 25.18400
14.06500 -23.93300 25.23500
-20.23700 -24.01100 25.68500
-14.96900 -23.92100 25.77300
-13.86000 -23.96200 25.66900
14.58300 -23.94400 25.73400
-19.37000 -24.04200 26.21000
-15.88300 -23.90900 26.25200
-13.56300 -23.98700 26.19300
14.95800 -23.90800 26.25600
-13.48200 -23.99100 26.64400
15.12300 -23.94900 26.76300
-13.38400 -23.96100 27.13500
15.18100 -24.01400 27.31100
-13.03100 -23.99500 27.71300
15.19600 -24.00600 27.81100
-12.58300 -24.01500 28.22400
15.15300 -23.96500 28.31100
-12.45100 -23.99200 28.64400
15.04600 -23.94200 28.72200
-12.45500 -24.02300 29.14500
14.72900 -24.00000 29.34900
-14.97900 -23.92900 29.67600
-14.35000 -23.97900 29.77800
-12.87200 -23.94600 29.67700
14.72300 -23.97800 29.76200
-15.94800 -23.95300 30.16600
15.04800 -23.96300 30.28600
-16.36900 -23.94700 30.69300
15.64200 -23.97600 30.77100
-16.50100 -23.96500 31.14400
16.05300 -23.96800 31.32700
-16.51800 -23.98200 31.64400
16.18100 -24.00200 31.81100
-16.44200 -23.97400 32.14400
16.23600 -24.00800 32.31100
-16.30400 -23.94200 32.64400
16.21300 -23.98600 32.81100
-16.30900 -23.91600 33.14400
16.10900 -23.93400 33.31100
-16.48300 -23.94700 33.61700
15.91600 -23.90300 33.72900
-16.90600 -23.89500 34.21000
15.43500 -23.92900 34.22900
-16.99800 -23.96300 34.64400
14.96400 -23.94000 34.73400
-17.05000 -24.00300 35.14400
13.57400 -23.95300 35.29100
-17.03400 -24.01100 35.64400
13.07500 -23.96700 35.78900
-16.94900 -23.98900 36.14400
12.72200 -23.95200 36.28200
-16.80200 -23.89500 36.70600
12.44800 -23.93100 36.67900
-16.52100 -23.98400 37.20300
11.99100 -23.84700 37.20800
18.96500 -23.94200 37.21300
21.57800 -23.99900 37.22900
-16.33800 -23.98600 37.70600
11.13900 -23.91300 37.73800
17.99300 -23.92100 37.70800
22.70300 -24.04200 37.69800
-16.06200 -24.06200 38.17400
6.63300 -23.96800 38.31100
17.23500 -23.92800 38.28800
23.56200 -24.04200 38.23200
-15.83700 -24.00300 38.60900
6.22500 -24.02500 38.84100
16.93400 -23.90400 38.63400
24.08600 -23.99400 38.77000
-15.40800 -24.00600 39.12900
6.27000 -24.02200 39.23300
16.53200 -23.97600 39.24700
24.45600 -23.99700 39.31000
-14.91100 -24.01200 39.65800
6.46900 -24.01600 39.81300
16.22800 -23.85600 39.67700
24.68100 -23.95800 39.79600
-14.85500 -23.95200 40.14400
6.66500 -23.96800 40.26300
16.07200 -23.89200 40.12100
24.85600 -24.02400 40.32200
-14.93700 -23.96100 40.64400
6.75400 -24.04500 40.78200
16.02600 -23.97400 40.64400
24.92600 -24.00800 40.77800
-14.99200 -24.02900 41.19200
6.94600 -23.91200 41.27400
16.01400 -23.98500 41.14400
24.93700 -23.95800 41.22800
-15.05900 -24.02700 41.72800
7.02300 -23.93000 41.81100
15.99200 -24.02200 41.65800
24.89500 -23.92400 41.71900
-15.05900 -24.03300 42.22800
7.03700 -23.92100 42.31100
15.59200 -23.89400 42.21400
24.78400 -23.90700 42.22200
-15.06600 -24.02300 42.75200
6.97500 -23.92000 42.70500
15.50100 -23.96400 42.64400
24.59800 -23.95800 42.72800
-15.24800 -23.93000 43.21800
6.66600 -23.94800 43.33800
15.45300 -24.00500 43.14400
24.38700 -23.90500 43.13500
-15.39100 -23.93900 43.64400
6.46800 -23.91600 43.67100
15.47300 -24.01200 43.64400
24.01500 -23.87700 43.63600
-15.54500 -23.96600 44.14400
5.97400 -23.94000 44.25700
15.54600 -23.94600 44.19200
23.47600 -23.87500 44.17600
-15.53500 -23.97400 44.64400
5.77700 -23.99000 44.75800
15.73600 -23.89800 44.69000
22.68600 -23.93400 44.75400
-15.35300 -23.96000 45.10900
-7.42700 -23.90400 45.22700
-5.98700 -23.98900 45.33000
6.13800 -23.97400 45.25000
16.17200 -23.87500 45.23600
21.68000 -23.94900 45.26900
-13.91300 -24.02200 45.64200
-8.07200 -23.83500 45.67900
-5.60700 -24.02700 45.72700
6.56500 -23.97000 45.82600
17.11100 -23.91100 45.75800
20.97700 -23.84100 45.72500
-12.90100 -24.03000 46.13500
-9.33800 -23.91000 46.23300
-5.32500 -24.01900 46.13800
6.68800 -23.99600 46.31100
19.12900 -24.00500 46.18400
19.44100 -23.92300 46.26900
-4.86300 -23.98900 46.62100
6.72800 -23.99600 46.81100
-3.84200 -23.99000 47.19600
6.75000 -23.98100 47.25800
-2.41800 -23.99100 47.67600
7.03700 -23.96300 47.83600
-1.98900 -23.96200 48.19000
7.24100 -23.97000 48.23200
-2.01700 -23.96700 48.63000
7.39400 -23.93500 48.74500
19.55300 -23.93900 48.67500
20.57700 -23.96600 48.78800
-2.23000 -23.92500 49.20100
7.09200 -23.95400 49.27000
18.71000 -23.93900 49.18800
21.16100 -23.96900 49.26600
-2.08600 -23.97900 49.71900
5.26500 -23.97900 49.82000
17.61800 -23.93900 49.69400
21.48100 -23.93500 49.83000
-1.92500 -23.97300 50.12900
5.49400 -23.96500 50.28000
17.21500 -23.93100 50.21100
21.50500 -23.93000 50.31100
-1.44300 -23.96800 50.67300
6.61600 -23.96400 50.82400
17.11900 -23.93900 50.64400
21.45400 -23.92200 50.81100
-0.84700 -23.89500 51.24700
6.65900 -23.95700 51.31100
17.14800 -23.94500 51.13700
21.50100 -23.95900 51.31100
-0.36600 -23.92800 51.71500
4.10300 -23.95600 51.79300
5.47700 -23.96500 51.68600
6.48400 -23.94100 51.73600
17.39100 -23.98700 51.70600
21.70400 -23.99200 51.74000
0.17800 -23.98300 52.11900
3.47000 -23.89800 52.25600
17.25000 -23.92100 52.21500
22.02100 -23.94600 52.32100
17.15700 -23.91000 52.64400
22.09500 -23.96400 52.81100
17.14800 -23.92400 53.14400
22.10500 -23.95400 53.31100
17.19500 -23.88700 53.71000
22.04500 -23.91300 53.81100
17.49400 -23.97900 54.20000
21.92300 -23.90300 54.16700
17.72500 -23.89200 54.69700
21.53200 -23.93800 54.68600
18.50100 -23.92600 55.27000
20.96300 -23.92800 55.18500
7.52200 -17.96600 11.22600
10.13800 -17.96200 11.22000
6.69100 -17.86300 11.77300
10.92900 -17.90600 11.79900
-2.00300 -17.92500 12.21500
2.54400 -17.96800 12.29300
6.51600 -17.93500 12.12200
11.16800 -17.98600 12.25200
-2.80800 -17.90400 12.76400
3.09900 -17.99500 12.68800
6.14500 -17.87400 12.74000
11.47000 -17.91700 12.78000
-20.89400 -17.95300 13.24200
-19.51600 -17.97700 13.29300
-3.26800 -17.93300 13.28400
3.66000 -18.04800 13.17700
6.05400 -17.97700 13.16600
11.55600 -17.94600 13.31100
-21.95000 -17.96400 13.70900
-15.04500 -18.07600 13.75100
-3.53400 -17.92400 13.70800
11.57300 -17.93800 13.81100
-22.87200 -17.89500 14.20500
-14.05000 -17.97200 14.24900
-3.76900 -17.91300 14.20800
11.53200 -17.91400 14.31100
-23.92900 -17.95400 14.73600
-13.28100 -18.08300 14.70800
-3.98600 -17.92700 14.70700
11.46900 -17.90700 14.81100
-24.46100 -17.96900 15.21500
-12.46800 -18.04200 15.25200
-4.45900 -17.91900 15.20800
11.45600 -17.90900 15.31100
-24.84000 -17.92300 15.70700
-11.87500 -18.05300 15.72400
-5.82000 -17.84600 15.74600
11.40500 -17.91800 15.74200
-25.06100 -17.94800 16.18500
-11.02700 -17.91400 16.32300
-6.44400 -17.92300 16.24500
11.10300 -17.96100 16.28300
-25.24300 -17.87300 16.66300
-10.59800 -17.96100 16.82500
-6.86900 -17.92200 16.73600
10.67800 -17.97300 16.84500
-25.28600 -17.90400 17.14400
-10.34900 -17.94300 17.21400
-7.19800 -17.91800 17.29300
10.50900 -17.92300 17.31100
-25.27500 -17.87900 17.68600
-9.99600 -17.90200 17.74500
-7.36700 -17.95800 17.72800
10.47200 -17.93700 17.81100
-25.09400 -18.05100 18.17900
-9.44000 -17.96400 18.29200
-7.60100 -17.91600 18.11500
10.61800 -17.99000 18.24900
-24.94000 -18.03200 18.64800
11.53300 -17.94700 18.73500
-24.86900 -17.94900 19.14400
12.45400 -17.96600 19.27200
-24.86100 -17.92200 19.64400
13.19600 -18.08000 19.73000
-24.92200 -17.97800 20.15900
13.95400 -18.01400 20.32200
-25.23400 -17.90000 20.72500
14.24200 -17.99500 20.68800
-25.49600 -17.92300 21.23300
14.52500 -17.99400 21.22900
-25.73500 -17.94300 21.77600
14.70700 -17.96000 21.76300
-25.85100 -17.95800 22.22800
14.76200 -18.02400 22.31100
-25.92100 -17.95800 22.72800
14.76900 -18.00800 22.81100
-25.91900 -17.95800 23.22800
14.77400 -18.02900 23.26500
-25.86800 -17.90800 23.67800
14.92900 -17.99400 23.75500
-25.74300 -17.97900 24.11900
15.21600 -17.96900 24.15600
-25.51500 -18.02400 24.65600
17.02000 -18.06400 24.72600
-25.33700 -17.98200 25.14400
18.12800 -18.04200 25.20200
-25.31300 -17.92000 25.64400
18.99900 -18.04200 25.78100
-25.35500 -17.91600 26.14400
19.52600 -18.03800 26.31800
-25.35200 -17.92100 26.64400
19.88100 -18.00900 26.82300
-25.29200 -17.87900 27.17300
20.08200 -17.95800 27.22800
-25.01400 -18.03500 27.66400
20.26900 -18.01000 27.73300
-24.83800 -17.96200 28.11700
20.52700 -17.98300 28.26900
-24.44700 -18.01300 28.64800
20.72300 -18.01500 28.73600
-24.00200 -17.98100 29.18800
21.10100 -17.98000 29.31800
-22.89400 -17.97800 29.68000
21.25800 -17.98500 29.72900
-22.50100 -17.98600 30.19500
21.40900 -17.93000 30.27300
-22.37000 -17.92700 30.69200
21.22000 -17.97600 30.84700
-22.23000 -17.89700 31.18800
21.06100 -17.95000 31.26100
-21.95700 -17.96600 31.69400
20.58800 -17.94700 31.78100
-21.79100 -17.98000 32.17800
19.99500 -17.92800 32.32800
-21.73800 -17.88100 32.66800
19.95000 -17.93500 32.81100
-21.56800 -18.00100 33.23800
20.05500 -17.96500 33.31100
-21.48400 -18.00800 33.77800
20.17700 -17.97200 33.76400
-21.53500 -17.93700 34.20200
20.96400 -17.95800 34.35200
-21.54600 -17.99900 34.72800
21.19800 -17.97000 34.81100
-21.51900 -17.96000 35.26300
21.26600 -17.97600 35.23700
-21.39600 -18.00800 35.77800
21.55100 -17.98600 35.81900
-21.35400 -17.95800 36.22800
21.73600 -18.04600 36.23300
-21.35400 -17.95800 36.72800
22.07600 -17.96500 36.73000
-21.37200 -17.95800 37.22800
22.39400 -17.96400 37.26500
-21.37400 -17.95800 37.72800
22.64600 -17.92300 37.74300
-21.43700 -17.88200 38.17400
22.93400 -18.00100 38.31400
-21.41100 -18.00700 38.62300
23.17700 -18.00800 38.72500
-21.47200 -17.97600 39.14400
24.04300 -18.01900 39.24300
24.51700 -17.91600 39.20900
25.98700 -17.98500 39.26100
-21.53300 -18.01900 39.65800
27.09900 -17.98200 39.78300
-22.01400 -17.97600 40.13300
27.60400 -17.94200 40.22400
-22.32000 -17.95300 40.67900
27.99200 -17.97900 40.75700
-22.39100 -17.95400 41.14400
28.24800 -17.98300 41.17000
-22.40800 -18.00200 41.69200
28.59700 -17.99800 41.74400
-22.48200 -18.01500 42.22800
28.86500 -18.01100 42.32400
-22.48000 -18.01400 42.72800
28.97500 -17.95800 42.72800
-22.43900 -17.91300 43.22800
29.04300 -17.95800 43.22800
-22.25700 -18.02600 43.65400
29.04200 -17.95800 43.72800
-22.01800 -18.05200 44.20300
29.01000 -17.90800 44.17800
-21.77600 -17.95800 44.68200
28.95300 -17.90500 44.71500
-21.40000 -18.05500 45.28400
28.76700 -18.06600 45.27400
-21.01600 -18.02900 45.80300
28.94800 -17.93800 45.78800
-20.75900 -17.95800 46.15000
29.16300 -17.99600 46.24300
-20.34200 -17.94000 46.73900
29.60900 -17.95500 46.79300
-19.92100 -18.02200 47.13700
29.89700 -17.88700 47.26900
-19.45100 -18.02400 47.63800
30.01000 -17.88000 47.76300
-17.98400 -18.04500 48.25400
30.04100 -17.87800 48.33200
-17.47500 -18.01300 48.74300
29.97500 -17.88200 48.80300
-16.96900 -18.06000 49.21300
29.70500 -17.97600 49.34500
-16.38700 -18.04200 49.69800
29.54900 -17.93900 49.69700
-15.93100 -18.04200 50.24000
29.08500 -17.95600 50.22400
-15.56300 -18.04200 50.80200
28.57900 -17.97800 50.74300
-15.25800 -17.99200 51.14800
28.25500 -17.97900 51.29300
-14.56600 -18.01900 51.81300
28.08400 -18.00800 51.77800
-14.29900 -17.98500 52.19000
-7.86700 -17.92200 52.24100
-6.42500 -18.05300 52.22300
27.94100 -17.95800 52.22800
-13.91400 -18.02900 52.70600
-8.55000 -17.93200 52.69900
-4.90200 -18.04200 52.72200
27.85000 -17.91000 52.63000
-13.38400 -18.02700 53.19600
-9.29900 -17.83500 53.22800
-4.03400 -18.04200 53.23700
27.67700 -17.95200 53.19400
-12.39800 -18.03200 53.72400
-10.32500 -17.88300 53.72600
0.60100 -18.04200 53.73100
27.46200 -17.87500 53.66800
1.45200 -17.99200 54.33000
27.10400 -17.87500 54.21500
1.70500 -18.02600 54.79200
26.62400 -17.87500 54.72800
1.94600 -18.02600 55.30000
25.95300 -17.91700 55.20800
2.16900 -17.92300 55.73500
24.48000 -17.85200 55.71900
2.51800 -17.98900 56.31400
23.50800 -17.92200 56.20700
2.96500 -18.01200 56.82000
23.00400 -17.92500 56.81700
3.41300 -18.07900 57.28600
22.99700 -17.95300 57.31100
3.52700 -18.00900 57.72800
23.18300 -17.98000 57.75000
3.52200 -17.98700 58.22800
23.46400 -17.92000 58.27900
3.48500 -17.98900 58.72800
23.52200 -17.92600 58.81100
3.49100 -17.94400 59.26300
23.46600 -17.93300 59.27000
3.58200 -17.95800 59.72800
23.19800 -17.96300 59.84600
3.70200 -17.93900 60.14800
23.01300 -17.93500 60.18100
3.95600 -18.04500 60.66200
22.55100 -17.95900 60.71700
4.10400 -17.98600 61.18100
22.18200 -17.94100 61.26100
4.22300 -17.94300 61.72500
21.91000 -17.92300 61.67000
4.39800 -18.04000 62.25700
21.44700 -17.83600 62.19000
4.60200 -17.95800 62.78000
20.56000 -17.94400 62.72200
4.93600 -17.99200 63.28000
19.57700 -17.94400 63.28100
5.25300 -18.00200 63.62700
18.97500 -17.93700 63.75900
6.10300 -17.99400 64.22000
18.58700 -17.95500 64.28000
10.50700 -17.97200 64.68500
14.16500 -17.93800 64.78800
15.57800 -17.96800 64.67000
18.09500 -17.94100 64.78300
-15.93400 -11.95900 8.23200
-13.38100 -12.02000 8.24500
-17.50900 -11.93700 8.66600
-12.43900 -11.94700 8.79900
-18.36900 -11.93200 9.20200
-12.03700 -11.96900 9.28700
-24.54600 -11.91800 9.70600
-23.45200 -12.00200 9.75400
-18.82500 -11.87600 9.73300
-11.78400 -12.00200 9.73700
-25.85200 -11.90000 10.23600
-22.35700 -12.00200 10.17000
-18.99800 -11.94200 10.10700
-11.52600 -11.92000 10.23900
-26.38700 -11.91000 10.71800
-11.41400 -11.91300 10.76300
-26.81100 -11.89900 11.25300
-11.40700 -11.94300 11.31100
-27.39200 -11.87600 11.73700
-11.42800 -11.88500 11.80000
-28.03300 -11.94700 12.18600
-11.55200 -11.87300 12.29100
-0.98700 -11.93400 12.27000
2.15600 -12.02500 12.13600
7.56900 -11.95700 12.29100
10.09800 -11.97200 12.16900
-28.53700 -11.98400 12.73100
-11.83600 -11.92200 12.84000
-1.47400 -11.94800 12.77500
3.49700 -12.00200 12.80400
7.15800 -11.96200 12.83600
11.04800 -12.03800 12.64500
-28.86200 -11.93700 13.20100
-12.03500 -11.93300 13.27800
-1.80400 -11.99600 13.33800
4.02600 -12.00300 13.28800
7.00100 -11.93200 13.24600
12.07900 -11.99600 13.23000
-29.07300 -11.94800 13.68500
-12.12100 -11.96100 13.75900
-1.88500 -11.94800 13.81100
4.52300 -12.02400 13.72300
6.05600 -11.94300 13.78300
13.17100 -11.98500 13.70600
-29.23700 -11.87400 14.16200
-12.12900 -11.95000 14.21600
-1.99900 -11.93100 14.18400
13.90500 -11.99800 14.29200
-29.27700 -11.90500 14.64400
-12.06100 -11.92600 14.72800
-6.02400 -11.85300 14.72700
14.21300 -11.97100 14.68900
-29.26600 -11.88000 15.18500
-11.84300 -12.01800 15.14300
-7.03000 -11.84700 15.21000
14.51000 -11.97600 15.19900
-29.10100 -12.05100 15.67800
-11.39500 -12.00000 15.63100
-8.41600 -11.90900 15.73800
14.71500 -12.02700 15.67300
-28.96900 -12.04200 16.15500
-10.81500 -11.99300 16.11600
-9.27300 -11.95600 16.27400
14.76700 -11.87500 16.15800
-28.93600 -11.98200 16.64400
14.87500 -12.06100 16.68200
-28.94600 -12.01300 17.19200
14.79000 -11.84900 17.19400
-29.01700 -12.00600 17.72800
14.94600 -11.98300 17.70400
-29.05900 -11.99900 18.22800
15.22100 -12.00900 18.13800
-29.07300 -11.95200 18.76300
17.51700 -12.04900 18.74000
-28.99200 -12.00800 19.27800
18.53600 -12.04200 19.24800
-28.91800 -11.90800 19.67800
19.07900 -12.04200 19.73600
-28.74000 -11.96500 20.09700
19.48100 -12.04200 20.27800
-28.43500 -12.00400 20.64900
19.71000 -11.95800 20.67800
-28.27900 -11.91900 21.14400
20.01100 -12.04200 21.26200
-28.24600 -11.85700 21.66000
20.19000 -11.95800 21.72800
-28.04000 -11.98700 22.18200
20.30300 -11.99600 22.17200
-27.87000 -11.92200 22.71500
20.44700 -11.99400 22.71500
-27.47100 -12.02400 23.16900
20.60400 -11.95000 23.26300
-27.30400 -11.93300 23.64400
20.65400 -12.01000 23.81100
28.49500 -11.94900 23.66600
29.48500 -11.96100 23.80100
-27.29400 -11.89200 24.14400
20.67600 -11.97200 24.27800
28.05100 -11.96200 24.17900
30.69300 -11.98300 24.26400
-27.34500 -11.90900 24.64400
20.58300 -12.06100 24.77700
27.97700 -11.96700 24.64400
31.20800 -11.98300 24.73900
-27.34300 -11.92300 25.14400
20.68300 -12.05200 25.28900
27.97200 -11.97100 25.11300
31.53100 -11.94900 25.31700
-27.29000 -11.88300 25.71100
21.08400 -12.02600 25.73200
27.12000 -11.94000 25.69100
31.57200 -11.94700 25.81100
-27.04900 -12.06200 26.20800
23.69400 -12.01500 26.26200
26.68200 -11.93700 26.20500
31.49300 -11.94300 26.26500
-26.87900 -11.96900 26.80900
24.15500 -12.04600 26.69400
26.56900 -11.95000 26.64400
31.13800 -11.96500 26.80400
-26.59700 -12.01500 27.33400
24.68300 -12.08700 27.27100
26.58900 -11.96000 27.14400
30.59200 -11.93600 27.28000
-26.33400 -12.02700 27.79700
25.21000 -12.00100 27.73900
26.70500 -11.94800 27.60700
29.12100 -11.96100 27.80000
-26.08500 -12.02700 28.31000
25.51000 -11.95000 28.31600
27.45600 -11.97900 28.18800
28.57500 -11.93600 28.27500
-25.85200 -11.99000 28.74700
25.52200 -11.93100 28.81100
-25.56400 -12.03700 29.29700
25.49100 -11.87600 29.30700
-25.44900 -11.95800 29.72800
25.39200 -11.87300 29.79400
-25.36700 -11.95800 30.22800
25.24200 -11.98100 30.30300
-25.25500 -12.00100 30.74900
25.09600 -12.00800 30.77800
-25.06200 -11.99000 31.25000
24.99400 -11.95800 31.22800
-24.81600 -11.96700 31.68800
24.95900 -11.95800 31.72800
-24.42000 -11.99400 32.19800
24.99900 -11.95800 32.22800
-23.84700 -12.06000 32.71300
25.03200 -11.95800 32.72800
-22.60600 -11.95900 33.25200
25.04200 -11.95800 33.22800
-21.29900 -11.91900 33.78900
25.08500 -11.95800 33.72800
-20.88700 -11.95400 34.21600
25.20900 -11.97500 34.25000
-20.57600 -12.07600 34.70800
25.44400 -11.92800 34.75300
-20.57500 -12.01700 35.21200
25.68800 -11.95000 35.20900
28.70700 -11.91800 35.19800
30.04300 -11.96500 35.29100
-20.79900 -11.87300 35.73400
25.96900 -11.94100 35.78300
28.06900 -11.95100 35.67200
31.53300 -11.96300 35.79400
-20.81400 -11.95400 36.19200
26.08300 -11.98100 36.31100
27.67400 -11.94200 36.20000
32.16000 -11.97700 36.26400
-21.00700 -11.96500 36.64100
26.16900 -11.97700 36.77400
27.54300 -11.95500 36.64300
32.55400 -11.96500 36.82400
-21.79300 -11.82400 37.19600
26.49800 -11.97400 37.29300
27.22300 -11.94100 37.19500
32.66400 -11.98700 37.31100
-22.26700 -11.90800 37.73600
32.69700 -11.99000 37.81100
-22.54500 -11.89800 38.14800
32.68400 -11.99800 38.31100
-22.96500 -11.85100 38.72200
32.75800 -12.00200 38.73200
-23.54700 -11.83500 39.22400
33.16700 -11.97000 39.26600
-24.03800 -11.82900 39.76100
33.39300 -11.93600 39.80200
-24.37800 -11.92900 40.24100
33.23200 -12.01800 40.34500
-24.57400 -11.92700 40.74600
33.24100 -11.99600 40.77000
-24.73400 -12.05100 41.28200
33.49900 -11.94400 41.31200
-24.73700 -12.03100 41.81100
34.03000 -11.95800 41.73600
-24.69400 -12.07100 42.26900
34.98300 -11.91500 42.32700
-24.52900 -11.98300 42.73700
35.40200 -11.91000 42.76900
-24.44900 -11.95800 43.22800
35.65100 -11.92800 43.22500
-24.50100 -11.87500 43.71400
35.89000 -11.89100 43.76600
-24.78800 -11.87500 44.27800
35.97700 -11.90600 44.22800
-25.38400 -11.87500 44.71900
36.05000 -11.89100 44.76300
-26.49900 -11.87500 45.19300
36.02500 -11.91500 45.31100
-27.24700 -11.92300 45.80100
35.99200 -11.89800 45.81100
-27.54800 -11.88500 46.15100
35.92900 -11.90400 46.18100
-27.86700 -11.93100 46.69800
35.59700 -11.96400 46.78500
-28.08200 -11.92300 47.21100
35.15400 -11.96400 47.30600
-28.21700 -11.88300 47.70400
34.52400 -11.94600 47.71200
-28.25300 -11.93000 48.14400
32.48800 -11.86900 48.20700
-28.25800 -11.93900 48.64400
31.62900 -11.98900 48.74100
-28.30900 -11.92800 49.14400
31.07400 -11.98300 49.23400
-28.43700 -11.94500 49.69300
30.73700 -12.00500 49.83800
-28.51700 -11.98400 50.22800
30.68800 -12.01000 50.31100
-28.52000 -12.00500 50.72800
30.72800 -12.04100 50.78600
-28.50000 -11.91100 51.22800
30.98500 -11.95100 51.27800
-28.32100 -11.97800 51.68300
31.21200 -11.99000 51.73100
-28.03100 -12.00300 52.21700
31.94000 -11.93500 52.35100
-27.73700 -12.00200 52.60600
32.05200 -11.95300 52.81100
-26.95200 -12.02300 53.22100
32.07100 -11.94500 53.31100
-25.40900 -11.94200 53.79100
32.00200 -11.92400 53.81100
-24.95900 -11.98000 54.20800
31.97500 -11.90600 54.31100
-24.76200 -11.92300 54.70100
32.00000 -11.86700 54.80900
-24.43900 -11.99500 55.24000
31.93100 -11.87200 55.28900
-24.06200 -11.99000 55.77300
25.64500 -11.98700 55.81000
26.63800 -12.01100 55.70400
31.67000 -11.95500 55.83100
-23.76100 -12.00800 56.12900
25.20800 -11.98500 56.30900
27.12700 -11.90300 56.25000
31.50900 -11.92100 56.18600
-23.00200 -12.00900 56.80400
25.03500 -11.95800 56.72800
27.61500 -11.89600 56.75300
31.04000 -11.93700 56.70200
-22.49900 -11.99600 57.28500
-17.95700 -11.88200 57.21300
-16.32800 -11.98300 57.12000
24.88800 -11.89300 57.13300
28.56700 -12.03000 57.14300
30.09900 -11.90500 57.25300
-21.88800 -11.99600 57.70600
-18.81600 -11.93100 57.75500
-15.95700 -12.00500 57.65000
24.63500 -11.99400 57.70400
-15.78900 -11.97600 58.11400
24.41100 -11.87500 58.15900
-15.45700 -12.00500 58.71100
-7.40700 -11.95600 58.72500
-6.08700 -11.97900 58.72400
24.15600 -11.95800 58.74200
-15.01600 -12.06600 59.22800
-8.99000 -11.93500 59.20100
-5.97700 -11.97700 59.14400
24.04200 -11.95800 59.22800
-14.41000 -11.99600 59.72200
-9.44400 -11.94700 59.77200
-5.94000 -12.01100 59.69200
23.99500 -11.95800 59.72800
-13.33700 -11.91300 60.27800
-9.94800 -11.94200 60.27100
-5.99300 -11.99200 60.22800
24.01000 -11.90800 60.17800
-11.95100 -11.96100 60.72700
-11.38400 -11.91700 60.77800
-6.04400 -11.97900 60.72800
24.00100 -11.96200 60.69200
-6.05400 -11.98300 61.22800
23.98800 -11.89800 61.22800
-6.02600 -11.99300 61.72800
23.91400 -11.84800 61.73300
-6.01500 -11.95900 62.17800
23.73400 -12.06800 62.25300
-5.93200 -11.97900 62.68100
23.91900 -11.91100 62.75100
-5.80800 -11.91900 63.20600
23.99500 -11.92800 63.22800
-5.46700 -11.97000 63.73600
24.01900 -11.92300 63.72800
-4.99300 -11.97800 64.23800
23.98000 -11.86700 64.26100
-4.44500 -12.04100 64.64800
6.04700 -11.96000 64.79500
6.58300 -11.99100 64.68400
23.76700 -11.95700 64.79400
-3.95800 -12.02800 65.14200
5.75300 -11.99100 65.27700
7.53300 -11.98600 65.20600
23.54500 -11.98800 65.22800
-3.37500 -12.01000 65.63100
5.98500 -11.95800 65.83200
7.94500 -12.03600 65.66100
23.40600 -11.84500 65.72900
-2.98500 -12.01700 66.15500
6.02100 -11.96000 66.26900
9.64000 -12.04800 66.20800
23.24000 -12.03800 66.26400
-2.86300 -11.99200 66.64800
5.63500 -11.96400 66.80400
14.54200 -11.99000 66.81800
23.22100 -11.89300 66.78700
-2.78100 -11.90200 67.17700
5.08600 -11.94700 67.28600
14.90500 -12.01900 67.31200
23.03400 -11.95300 67.26100
-2.55200 -11.99400 67.71300
4.54500 -11.90000 67.73800
15.01600 -11.95800 67.72800
22.74900 -11.95500 67.77700
-2.30800 -12.02300 68.14300
3.67200 -12.00200 68.27400
15.15800 -11.95400 68.18500
22.43700 -11.92500 68.17000
-1.93100 -12.01300 68.63600
3.19100 -12.00500 68.76800
15.41700 -12.01600 68.72200
21.74300 -11.91500 68.82800
-1.37800 -12.00400 69.12700
2.64900 -11.91900 69.24100
15.68700 -12.02300 69.14300
21.45600 -11.93400 69.17900
0.00500 -12.02400 69.71900
1.56400 -11.88900 69.72700
16.11300 -12.00300 69.62600
21.00000 -11.85200 69.71000
17.02600 -12.03700 70.23600
20.17000 -11.92900 70.24500
-20.27700 -5.95700 7.77300
-16.00400 -6.02000 7.71700
-21.02900 -5.83800 8.23300
-14.51500 -6.00800 8.29600
-21.74600 -5.95600 8.77500
-14.01900 -5.98700 8.76300
-25.78900 -5.83400 9.23900
-13.73100 -5.95900 9.16300
-26.55100 -5.93900 9.70200
-13.41300 -5.99200 9.61900
-27.92800 -5.87500 10.24300
-12.45600 -6.02700 10.22700
-28.56300 -5.84700 10.68800
-9.85300 -6.04200 10.73400
-29.01400 -5.92300 11.15500
-9.08000 -6.01000 11.32000
-29.40900 -5.95800 11.75500
-8.77600 -5.98100 11.67300
-29.59100 -5.87500 12.19000
-8.44700 -5.99400 12.21600
-29.75900 -5.95800 12.77300
-8.23100 -5.99100 12.66900
-29.80700 -5.95800 13.22800
-7.89200 -5.99400 13.18400
-29.79900 -5.95800 13.72800
-7.51000 -6.04200 13.77600
-29.73300 -5.96300 14.19500
-7.29900 -5.95800 14.20000
-29.56900 -5.99400 14.73600
-7.02900 -6.04200 14.78300
-29.34800 -5.95800 15.19800
-6.75100 -5.99800 15.18000
1.11200 -5.89100 15.22700
1.98600 -5.98800 15.25000
-28.97300 -6.03200 15.80700
-6.38900 -6.03000 15.69000
-3.97200 -5.87500 15.69900
5.58300 -5.99300 15.71700
-28.61600 -5.94300 16.32500
-5.46000 -6.00700 16.22900
-4.94700 -5.92300 16.22100
7.05900 -5.95100 16.29800
14.72400 -5.83800 16.23900
15.58400 -5.98200 16.23200
-28.47300 -5.92800 16.72800
7.64400 -6.00300 16.62500
11.60000 -5.89300 16.72300
17.06300 -6.04200 16.74900
-28.41800 -5.93100 17.22800
9.58100 -6.00900 17.23200
10.59400 -5.93300 17.21800
17.65000 -6.04200 17.21500
-28.43100 -5.92000 17.72800
18.10900 -6.05900 17.78300
30.08500 -5.90200 17.69500
34.16000 -6.04300 17.71600
-28.53200 -5.84200 18.24400
18.40000 -6.03400 18.30500
29.49400 -5.99100 18.14700
35.04200 -5.94600 18.30400
-28.86400 -5.90200 18.82500
18.59300 -5.97300 18.75800
28.91600 -5.95500 18.63600
35.43000 -6.01300 18.83000
-29.04800 -5.87500 19.28600
18.93800 -6.01700 19.31700
27.04900 -5.90300 19.21900
35.67300 -5.97800 19.25200
-29.29400 -6.04800 19.77800
19.23100 -5.98700 19.67800
24.46500 -5.92100 19.67000
35.93000 -5.96900 19.77100
-29.31600 -6.01900 20.31100
19.58100 -5.99400 20.20100
23.62700 -5.88300 20.22700
36.22200 -5.97000 20.17000
-29.28000 -6.03800 20.79900
20.20300 -6.08300 20.72400
21.02000 -5.90900 20.70700
22.06800 -6.01200 20.75400
22.53000 -5.91300 20.68900
36.63600 -6.01600 20.73200
-29.05300 -5.92800 21.28900
36.93400 -6.03600 21.29600
-28.86800 -5.97600 21.77000
37.07200 -5.95800 21.72800
-28.58300 -5.96300 22.28700
37.14800 -5.95800 22.22800
-28.36900 -5.95800 22.72800
37.17900 -5.95800 22.72800
-28.23100 -5.92100 23.28800
37.26300 -5.98400 23.24400
-28.30600 -6.00800 23.77800
37.37600 -6.03000 23.80800
-28.44000 -5.90800 24.17800
37.41500 -5.95800 24.22800
-28.61600 -5.89100 24.65300
37.41500 -5.90800 24.67800
-28.76400 -5.99400 25.22500
37.38600 -5.94400 25.19200
-28.78300 -5.95800 25.72800
37.44100 -5.90600 25.72800
-28.73900 -5.98600 26.25300
37.61100 -5.92200 26.21700
-28.60800 -5.96700 26.77300
37.97600 -5.93100 26.79000
-28.39500 -5.96300 27.26100
38.13700 -5.99400 27.31100
-28.11300 -6.00600 27.82200
38.21600 -6.01000 27.81100
-27.96300 -5.90800 28.17800
38.21500 -5.99400 28.31100
-27.81700 -5.94100 28.67500
38.14700 -5.97100 28.81100
-27.58000 -6.05400 29.17100
38.08400 -5.97900 29.31100
-27.50300 -6.00400 29.64400
38.11800 -6.00000 29.81100
-27.54500 -5.97900 30.11200
38.13900 -5.99500 30.31100
-27.79100 -5.94300 30.68800
38.11400 -5.95300 30.81100
-27.81900 -5.93500 31.13100
38.03000 -5.93200 31.22400
-27.53800 -5.97300 31.71200
37.75200 -5.95700 31.79600
-27.35400 -5.95700 32.14400
37.48800 -5.90600 32.24100
-27.30800 -5.92900 32.64400
37.05800 -5.88100 32.71300
-27.38700 -5.97700 33.16900
36.09000 -5.90100 33.24100
-27.89100 -5.87800 33.75600
33.72600 -6.02800 33.79600
-28.03200 -6.00700 34.12200
33.55000 -5.87800 34.27100
-28.40700 -5.88800 34.72200
33.41300 -6.04200 34.75100
-28.46500 -5.95300 35.14400
33.55800 -5.95800 35.22800
-28.48700 -5.98900 35.64400
33.73400 -5.95800 35.65900
-28.46900 -5.94500 36.19200
34.20800 -5.98000 36.18700
-28.34300 -5.92400 36.71700
34.98200 -6.01500 36.80700
-28.03900 -5.99700 37.21800
35.39900 -6.05600 37.24000
-27.77700 -5.95600 37.63200
35.63900 -5.96500 37.71300
-27.31200 -5.88400 38.19500
35.97500 -6.07300 38.20500
-26.93200 -5.95700 38.72900
36.48900 -6.04200 38.77000
-26.53300 -6.03600 39.25900
37.10200 -6.04200 39.24800
-26.02400 -6.00300 39.79000
37.59300 -6.05300 39.79400
-25.39300 -6.00100 40.20500
37.92000 -6.02700 40.30800
-23.43600 -5.99600 40.78500
38.13200 -5.96900 40.76100
-22.99500 -6.03200 41.20400
38.39900 -5.97300 41.27900
-22.84300 -6.03200 41.68500
38.99200 -6.04200 41.73700
-22.93200 -5.96400 42.22700
40.44400 -6.06300 42.27200
-23.24400 -5.86700 42.73600
41.06400 -6.04200 42.73900
-23.75500 -5.92300 43.30500
41.53200 -6.04200 43.27200
-24.06100 -5.87500 43.65100
41.76500 -5.95800 43.64400
-24.55100 -5.84000 44.16600
42.02500 -6.04200 44.22800
-25.41200 -5.87500 44.72600
42.15300 -5.95800 44.72800
-26.36500 -5.87100 45.24000
42.21300 -5.95800 45.22800
-26.91400 -5.87500 45.72400
42.20400 -5.95800 45.72800
-27.31500 -5.95800 46.27000
42.12400 -5.95800 46.22800
-27.55800 -5.92300 46.71400
41.98100 -5.87500 46.69200
-27.76600 -5.95000 47.25300
41.75800 -5.95800 47.27500
-28.00500 -5.92900 47.70300
41.65800 -5.95800 47.72800
-28.39300 -5.89800 48.17700
41.57500 -5.95800 48.22800
-28.74100 -5.92900 48.76600
41.45000 -5.87500 48.67400
-28.89600 -5.95800 49.22800
41.21900 -5.95800 49.25700
-29.01800 -5.92500 49.72300
40.96800 -5.88200 49.65400
-29.06800 -5.97500 50.21700
40.55200 -5.85700 50.14500
-29.23000 -5.91100 50.71900
39.92300 -5.94500 50.68700
-29.37000 -5.95800 51.22800
38.56500 -5.92800 51.21800
-29.47000 -5.95800 51.72800
36.52500 -5.87500 51.74700
-29.50800 -5.95800 52.22800
36.15100 -5.95800 52.27500
-29.48800 -5.95800 52.72800
35.99400 -5.86600 52.75700
-29.42700 -5.95800 53.22800
35.75600 -5.93700 53.33000
-29.31400 -5.92300 53.75400
35.60300 -6.00800 53.77800
-29.09800 -5.99800 54.32500
35.54900 -5.90800 54.17800
-28.87200 -6.00800 54.73800
35.52500 -5.98600 54.69200
-28.48000 -6.04200 55.24900
35.54600 -5.94000 55.22800
-27.94500 -6.04200 55.73000
35.50300 -5.90900 55.72800
-26.98600 -6.04200 56.23500
35.40200 -5.82200 56.23400
-24.31700 -6.04200 56.70600
35.10800 -5.96000 56.73200
-23.60200 -6.00300 57.32800
34.71900 -6.05100 57.21800
-23.31600 -5.97600 57.67600
34.21600 -5.91000 57.82200
-22.86200 -6.02200 58.17100
33.91600 -5.92400 58.16600
-22.04100 -5.97600 58.74800
33.50200 -5.92300 58.65900
-21.04300 -5.96900 59.25800
-17.44300 -5.90000 59.22200
-17.02500 -5.96800 59.24800
32.94000 -5.85100 59.17200
-16.10400 -6.01600 59.82100
26.64700 -5.92000 59.76400
27.11100 -6.04000 59.64600
31.93600 -5.84200 59.70000
-15.90400 -5.95800 60.22800
25.99400 -5.84900 60.24200
28.66500 -5.99900 60.19200
29.48900 -5.89100 60.23200
-15.79900 -5.90800 60.67800
25.66300 -5.99400 60.73600
-15.76200 -5.97700 61.13900
25.56800 -5.90800 61.17800
-15.77000 -5.91400 61.64400
25.41300 -5.91800 61.64800
-15.73500 -5.87200 62.16800
25.12400 -5.92300 62.20800
-15.54400 -5.98300 62.70400
24.69200 -5.87500 62.78800
-15.32400 -5.98100 63.19500
24.28400 -5.95800 63.30200
-14.95900 -5.96800 63.73600
24.10000 -5.95800 63.72800
-14.49800 -6.04900 64.15100
-8.84700 -5.97000 64.31200
-7.46500 -5.95900 64.23300
23.91000 -5.89400 64.14300
-13.49900 -6.03400 64.72800
-9.40500 -5.93300 64.78100
-6.49500 -5.97400 64.73800
23.59500 -5.86700 64.67500
-4.99700 -6.00900 65.20100
23.23900 -5.95800 65.28100
-3.29900 -5.97300 65.70000
23.11200 -5.90800 65.67800
-1.00700 -6.06500 66.24200
22.94000 -5.91400 66.15300
0.12300 -6.04200 66.75700
22.62600 -5.92300 66.71300
0.61500 -6.03100 67.30000
22.16700 -5.87500 67.27500
0.87100 -6.00100 67.84400
21.57200 -5.87500 67.73200
1.08200 -5.96100 68.26200
20.49700 -5.86700 68.22300
1.42500 -6.00300 68.82800
13.49600 -5.84700 68.73300
15.03300 -6.04200 68.75100
19.67800 -5.87500 68.75800
1.73900 -5.99600 69.16500
12.99900 -5.85300 69.21400
16.07000 -6.05100 69.23300
18.19700 -5.93400 69.23300
2.52500 -6.00500 69.73800
12.52600 -5.85500 69.72500
8.51200 -6.04200 70.24000
11.70500 -5.94500 70.25900
-21.97400 0.15100 9.22100
-17.93700 -0.01100 9.23300
-23.83200 0.01600 9.75400
-17.04900 -0.04200 9.78500
-24.45100 0.06000 10.22000
-16.37900 -0.06800 10.23700
-24.90300 0.11100 10.82600
-14.83700 0.01700 10.68300
-25.11500 0.15900 11.27000
-10.55400 0.01900 11.25500
-25.46600 0.07900 11.68800
-9.83900 -0.07100 11.72500
-8.00300 0.08900 11.68300
-6.88800 0.03700 11.70800
-25.95100 0.05100 12.21800
-2.75700 -0.01600 12.21300
-26.35700 0.03300 12.83100
-0.40300 -0.05300 12.71300
3.69700 0.16400 12.72600
7.11500 -0.02500 12.73200
31.02100 0.03300 12.72500
33.53500 0.03800 12.79600
-26.47800 0.08600 13.31100
0.48900 -0.06300 13.23200
2.15700 0.12700 13.24500
7.68700 -0.05500 13.19600
30.13800 0.12900 13.26200
34.11800 0.01900 13.21900
-26.54600 0.10800 13.81100
8.14100 -0.05600 13.73800
29.66300 0.11000 13.72300
34.65200 -0.02200 13.66100
-26.58800 0.09500 14.18000
8.47500 0.02300 14.27100
27.65400 0.10700 14.21000
35.42300 -0.00700 14.33400
-26.88200 -0.03700 14.67900
8.67500 0.01300 14.75500
27.13000 0.06600 14.70300
35.70900 -0.00500 14.73700
-27.30300 0.09900 15.32000
8.92900 0.05900 15.22200
26.70600 0.12500 15.23400
35.97400 0.01800 15.25700
-27.59600 0.10900 15.72900
9.43300 -0.04200 15.78700
26.65000 0.08200 15.64400
36.12000 0.04200 15.72800
-27.86300 0.07600 16.23100
9.99600 -0.04200 16.23100
26.61900 0.06200 16.14400
36.19500 0.05600 16.26300
-28.05000 0.00100 16.72800
11.71800 0.03000 16.71100
26.57000 0.01000 16.69200
36.17700 0.06800 16.81600
-28.08700 0.10400 17.22800
12.70900 0.02300 17.19400
26.43000 0.03900 17.15500
36.07900 -0.00800 17.27800
-28.08900 0.07600 17.72800
14.05800 -0.02700 17.73700
26.21500 0.05600 17.71200
36.09500 0.04200 17.72800
-28.04300 0.01000 18.23100
14.64600 -0.01900 18.12400
26.01800 0.11900 18.25900
36.21900 0.03200 18.18900
-27.99800 0.09200 18.67800
15.14000 -0.00700 18.62000
25.75800 0.09100 18.82300
36.58900 0.00600 18.68400
-28.08500 0.05400 19.19200
15.53200 -0.02700 19.15600
25.49400 0.06700 19.17600
37.18500 -0.04200 19.18800
-28.11700 0.09800 19.72800
15.73900 0.06100 19.64900
23.19100 0.07700 19.76800
37.66100 -0.04200 19.68700
-28.09400 0.02400 20.24200
15.96700 0.02300 20.20800
20.03500 0.05300 20.21700
38.20100 -0.07800 20.19900
39.98100 0.02600 20.21200
42.69100 0.02500 20.21200
-27.97600 0.04200 20.72800
16.23500 -0.01300 20.62700
19.48700 0.08800 20.68700
43.52300 0.08400 20.75600
-27.82000 0.06400 21.26300
16.71500 -0.00300 21.10900
18.99600 0.13300 21.18900
43.93100 0.09900 21.29700
-27.80700 0.06900 21.81400
44.07700 0.02600 21.81100
-27.96600 0.09200 22.24900
44.16300 0.00100 22.31100
-28.37800 0.12500 22.77100
44.18500 0.00500 22.81100
-28.80900 0.04200 23.29500
44.14500 0.03900 23.31100
-29.03000 0.12500 23.69600
44.03900 0.05900 23.71300
-29.27300 0.04200 24.27900
43.68400 0.03500 24.34300
-29.37300 0.04200 24.72800
43.55200 0.07900 24.81100
-29.42300 0.04200 25.22800
43.47400 0.07900 25.20900
-29.40500 0.04200 25.72800
43.17800 0.04400 25.84000
-29.32400 0.04200 26.22800
42.99200 0.07500 26.17700
-29.23200 0.04900 26.76300
42.18700 -0.00100 26.78300
-29.27900 0.06400 27.31600
41.74200 0.04400 27.28700
-29.49300 0.11100 27.79500
41.44800 0.07500 27.68200
-29.79100 0.06600 28.33000
40.98600 0.14200 28.21300
-29.96900 -0.00800 28.77800
40.61100 0.00600 28.71800
-30.04000 0.09200 29.17800
40.39200 0.04400 29.17800
-30.10300 0.02500 29.69200
40.18700 0.05800 29.69500
-30.08000 0.00700 30.22800
40.02100 0.06500 30.19900
-29.97100 0.04200 30.72800
39.88400 0.02600 30.62900
-29.80400 0.03900 31.20600
39.60400 0.04200 31.19300
-29.49800 0.00700 31.77300
39.39900 0.09600 31.62800
-29.04000 0.06300 32.31900
39.08900 0.12400 32.16600
-28.48300 0.02800 32.79500
38.63500 0.12500 32.74700
-27.84900 -0.04200 33.21600
38.11000 0.12500 33.25900
-26.91100 0.06800 33.73700
37.47900 0.16100 33.73900
-26.58700 0.08900 34.25400
36.70500 -0.00300 34.26200
-26.54500 0.09800 34.72800
36.17100 0.11800 34.80300
-26.62100 0.17500 35.23200
35.90100 0.10700 35.22800
-26.79600 0.03600 35.76500
35.62500 0.03800 35.77100
-26.80900 -0.00800 36.27800
35.54400 0.04200 36.22800
-26.73000 0.02400 36.74200
35.62900 0.02300 36.68200
-26.61900 -0.02000 37.31000
35.97400 0.03200 37.28500
-26.52600 0.04200 37.72800
36.24500 0.00400 37.68700
-26.39800 0.04200 38.22800
36.62200 -0.03800 38.19900
-26.28000 0.04200 38.68100
37.09800 -0.00300 38.75300
-26.04900 -0.04200 39.26500
37.41900 -0.01800 39.32400
-25.83100 0.04200 39.66800
37.57200 0.04200 39.72800
-25.38900 -0.04200 40.19700
37.67300 0.04200 40.22800
-24.97300 -0.04200 40.75700
37.73500 0.05500 40.76300
-24.84300 0.04200 41.22800
37.80100 -0.03900 41.19800
-24.85000 0.10200 41.77300
38.06400 0.00600 41.66400
-25.05400 0.09200 42.22900
38.60300 0.00600 42.24600
-25.80900 0.05500 42.75000
39.02200 0.04100 42.75700
-26.84300 0.07600 43.24000
39.27200 -0.00100 43.12900
-27.88800 0.08800 43.73000
39.51400 -0.03100 43.69200
-28.53900 0.14900 44.20600
39.63200 0.04200 44.22800
-28.99700 0.07700 44.67700
39.68700 0.04200 44.72800
-29.36200 0.09200 45.22900
39.67400 0.04200 45.22800
-29.57000 0.10400 45.70700
39.59100 0.04200 45.72800
-29.74800 0.03200 46.28700
39.44800 0.11600 46.15900
-29.81800 -0.00800 46.77800
39.19400 0.06900 46.71300
-29.80400 0.04200 47.22800
38.91600 0.09400 47.13900
-29.74200 0.01400 47.75400
38.51600 0.12300 47.65500
-29.59900 0.02300 48.25900
38.04300 0.12500 48.23000
-29.37300 0.01200 48.75600
37.57200 0.12500 48.74600
-29.00900 0.04300 49.31600
37.13400 0.12500 49.24900
-28.53800 0.04200 49.81400
36.60300 0.07700 49.78400
-27.93000 0.00600 50.28500
36.24400 0.05800 50.28200
-26.99000 0.03500 50.79200
36.13200 0.04200 50.72800
-23.40400 0.00700 51.28400
36.13400 0.04200 51.22800
-22.58800 0.05500 51.82300
36.24300 0.00700 51.74300
-22.42200 0.08500 52.26300
36.52900 0.07700 52.24000
-22.43600 0.11600 52.81400
36.93100 0.08900 52.76400
-22.59700 0.14400 53.27300
37.19500 0.05200 53.20400
-22.85200 0.02600 53.81500
37.46300 0.09300 53.74600
-22.93100 0.00200 54.33400
37.57300 0.09100 54.26300
-22.91400 0.02400 54.81100
37.57800 0.06200 54.81100
-22.85300 -0.00500 55.31100
37.55700 0.12100 55.31300
-22.74000 -0.06400 55.78000
37.43100 0.13600 55.78200
-22.45200 0.05000 56.23400
37.11700 0.02900 56.23900
-22.02000 0.10900 56.75800
36.67700 0.00500 56.76800
-21.52000 0.01700 57.26300
36.12300 0.03200 57.23600
-20.49200 -0.00300 57.74900
34.16500 0.06200 57.76100
-19.45700 0.04100 58.23200
33.14000 0.07600 58.23700
-15.36100 0.00600 58.77300
29.14500 0.09800 58.69700
30.63000 -0.01500 58.76200
31.66400 0.10000 58.72100
-14.98400 0.07700 59.24200
28.54600 -0.00800 59.18900
-14.88200 0.08200 59.76300
28.15500 0.06400 59.70200
-14.98300 0.05900 60.19700
27.97300 0.06800 60.20600
-15.35300 0.03000 60.83200
27.73500 0.09300 60.72000
-15.47300 0.08300 61.31100
27.47000 0.10300 61.14000
-15.53800 0.10000 61.81100
26.99400 0.06700 61.69000
-15.54000 0.08400 62.31100
26.14400 0.12300 62.23800
-15.47800 0.03400 62.81100
24.08100 0.11100 62.73100
-15.33200 0.00000 63.25400
23.53800 0.14000 63.15300
-14.95800 0.04900 63.73600
23.10300 0.12500 63.70500
-14.43700 0.04100 64.23200
22.64500 0.09200 64.22100
-13.89500 0.05200 64.67900
22.40200 0.10300 64.62400
-13.06700 0.03300 65.32200
22.04300 0.07700 65.15400
-12.39300 0.06200 65.79100
14.00500 0.09100 65.71600
16.51200 0.01000 65.79800
21.54400 0.12500 65.70800
-11.81400 0.06900 66.21100
-8.85600 0.05900 66.29400
-8.34800 -0.01100 66.19000
13.27800 0.13700 66.25200
17.07300 -0.00600 66.22000
20.72900 0.12500 66.26400
-7.80300 0.12100 66.73600
13.13000 0.09100 66.64400
-7.36700 0.11600 67.24300
12.98200 0.02800 67.13400
-6.82100 0.01600 67.61800
12.62000 0.09600 67.70500
-5.53600 -0.07800 68.24100
12.20500 0.10500 68.26600
-4.01100 0.02900 68.74600
11.57500 0.14100 68.70700
-1.88200 -0.07100 69.23000
-0.00200 0.07500 69.22500
1.71300 0.09900 69.25900
10.24800 0.06800 69.30500
2.11400 0.10900 69.73200
9.96500 0.09900 69.78200
2.26600 0.07700 70.17800
9.82400 -0.02000 70.32600
2.21800 0.11000 70.64400
9.86400 0.06900 70.74900
2.19900 0.09700 71.14400
9.93300 0.00900 71.23600
2.22300 0.12700 71.68000
9.98400 0.04200 71.72800
2.45300 -0.06800 72.21500
9.98200 0.09200 72.17800
2.56400 0.08800 72.72800
9.90400 0.09400 72.67100
2.77400 -0.01000 73.12100
9.72700 0.04200 73.20300
3.07200 0.00300 73.70600
9.51100 0.07800 73.66500
3.50400 0.01500 74.30700
9.12900 0.07700 74.21900
3.97800 -0.06100 74.73700
8.60600 0.12500 74.75200
4.69000 0.02100 75.20300
7.93000 0.16600 75.19600
-16.32100 6.10700 8.74200
-13.41800 5.98900 8.74100
-8.36500 6.14500 8.73100
-5.87400 5.97200 8.72000
-17.01300 6.06200 9.19400
-12.52900 6.02600 9.25600
-9.37900 6.12500 9.25600
-4.93300 5.95800 9.26600
-17.83300 6.12500 9.77000
-11.27600 6.01600 9.71900
-10.30800 6.06500 9.73700
-4.42600 5.95800 9.76800
-18.45200 6.15300 10.24700
-4.04800 5.95800 10.29800
2.61300 6.05800 10.25300
6.09800 6.01000 10.28200
32.08500 6.05000 10.24300
35.64000 5.97700 10.24000
35.95700 6.08800 10.21400
36.51600 6.00600 10.24700
-20.33400 6.07800 10.75700
-3.81300 6.04200 10.67100
2.03900 6.03100 10.71600
7.13500 5.98400 10.75800
31.53600 6.03000 10.71400
38.02000 6.01000 10.74500
-21.95900 6.04900 11.22300
-3.04600 6.02200 11.24000
1.58100 6.05100 11.25100
8.19400 6.00500 11.20500
31.09600 6.05600 11.24300
38.63400 5.95800 11.24600
-22.92500 6.03900 11.79800
-1.91900 5.95800 11.75400
1.27200 6.15800 11.68000
8.90300 6.05600 11.82700
30.55100 6.07700 11.71100
39.09400 5.95700 11.79700
-23.29700 6.01700 12.34300
-1.35300 5.95800 12.22800
1.10900 6.07400 12.17600
9.15500 6.06700 12.21700
29.97700 6.06100 12.18000
39.40100 5.98500 12.32600
-23.37200 6.03100 12.81100
-0.84300 5.92700 12.72600
0.70200 6.06400 12.76700
9.48700 6.11900 12.75800
28.52200 6.13900 12.73500
39.55700 6.04200 12.72800
-23.37300 6.02400 13.31100
9.92600 6.04100 13.28500
27.19000 6.07900 13.23700
39.67100 6.04200 13.22800
-23.29300 6.02400 13.77200
14.09700 5.95500 13.72900
14.95500 6.06500 13.70600
17.09100 5.98800 13.73700
25.98000 6.13100 13.72300
39.72600 6.10300 13.76600
-23.10700 6.11200 14.26400
18.08400 5.99300 14.22600
25.20300 6.01800 14.27500
39.65800 5.99200 14.27800
-23.06900 6.09300 14.72800
18.63000 5.99300 14.70500
24.75100 6.05000 14.84400
39.60800 6.09200 14.67800
-23.04400 6.02300 15.26000
19.06900 6.00600 15.26300
24.50700 6.09000 15.30700
39.48700 5.98100 15.21000
-22.93300 6.04200 15.72800
19.37800 6.03700 15.82200
24.29900 6.04700 15.86400
39.58600 6.04200 15.72800
-22.76500 5.99200 16.24100
19.49600 6.00700 16.22900
24.21500 5.99200 16.27800
39.78100 6.00500 16.15400
-22.51400 6.01500 16.74900
19.60600 6.04200 16.72800
24.19600 6.04200 16.72800
40.17400 5.96300 16.64900
-22.41600 6.04200 17.22800
19.64000 6.04200 17.22800
24.23200 6.04200 17.22800
40.56700 6.00600 17.20200
-22.48900 6.14000 17.75200
19.65300 6.04200 17.72800
24.30400 5.99700 17.73000
40.96600 5.95800 17.77000
-22.81400 6.07900 18.24500
19.74100 6.04200 18.18400
24.40700 6.10300 18.23000
41.72000 6.00000 18.21400
-23.42600 6.12500 18.74300
20.05500 6.00600 18.75900
24.41500 6.16100 18.74300
42.64900 6.02500 18.70100
-23.92200 6.12500 19.25400
20.68500 6.02300 19.19300
24.12000 6.04100 19.22600
43.48700 5.98500 19.29100
-24.29200 6.04200 19.79400
43.92200 5.94600 19.72500
-24.45900 6.09200 20.17800
44.14500 6.02900 20.20200
-24.62100 6.10700 20.70200
44.43200 5.92300 20.71800
-24.71400 6.00100 21.27000
44.50200 5.98100 21.22800
-24.71900 6.00900 21.81100
44.51800 5.99600 21.72800
-24.71300 5.99500 22.31100
44.46800 5.99300 22.22500
-24.77500 6.10900 22.79100
44.25600 6.13800 22.68300
-25.02400 6.07600 23.24100
44.16200 6.05100 23.19200
-25.33000 6.03300 23.78000
44.09200 6.04200 23.72800
-25.49400 6.04200 24.22800
44.11200 6.04200 24.22800
-25.58500 6.10000 24.67400
44.21100 6.03700 24.76300
-25.78000 6.00600 25.24600
44.28300 5.95000 25.27400
-26.00900 6.12500 25.68500
44.41300 6.10300 25.73300
-26.29300 6.04200 26.26800
44.43700 6.14000 26.26100
-26.43200 6.04200 26.72800
44.27400 5.96800 26.76700
-26.51700 6.04200 27.22800
44.19200 5.95300 27.26300
-26.53100 6.04200 27.72800
44.22300 5.98200 27.81100
-26.47600 6.04200 28.22800
44.21800 5.99800 28.31100
-26.35200 6.04200 28.71900
44.14700 6.04900 28.81100
-26.10500 5.95800 29.30200
44.00800 6.07300 29.19100
-25.87100 6.04200 29.67900
43.57900 6.04700 29.71700
-25.45200 5.99200 30.22000
42.98200 6.11700 30.22000
-25.23100 6.00100 30.62200
39.98800 6.07400 30.70000
-25.14900 6.04900 31.13800
39.63000 5.98300 31.26800
-25.28900 6.04200 31.76700
39.60600 6.00200 31.81100
-25.42200 6.04200 32.22800
39.72100 5.94600 32.28300
-25.50500 6.04200 32.72800
40.07700 6.05400 32.73800
-25.51700 6.04200 33.22800
40.39300 6.10700 33.26700
-25.45900 6.04200 33.72800
40.53200 6.10500 33.76300
-25.32600 6.07700 34.25400
40.56500 6.06500 34.31100
-25.11800 5.99000 34.82500
40.56500 6.11700 34.81900
-24.96000 5.99200 35.27800
40.45800 6.12600 35.29100
-24.88300 6.04200 35.72800
40.16800 6.09100 35.85000
-24.82200 6.04200 36.22800
39.93800 6.14600 36.27900
-24.82500 6.04200 36.72800
39.67000 6.03100 36.77500
-24.81900 6.09200 37.17800
39.55700 6.04200 37.22800
-24.74200 6.05700 37.67400
39.41500 6.11500 37.70300
-24.56800 6.01900 38.21000
39.18400 5.98400 38.27100
-24.33500 5.96100 38.66500
39.18300 6.11400 38.80200
-23.97300 5.93700 39.17100
39.04800 5.98600 39.22800
-23.43200 6.00600 39.74100
38.97500 6.15100 39.74700
-22.82300 6.08400 40.27100
38.67400 6.05800 40.26100
-22.33600 6.01000 40.61900
38.40300 6.08000 40.67600
-22.02600 5.93800 41.20000
38.03500 6.13000 41.28000
-22.06700 5.97300 41.70500
37.75200 6.02300 41.79000
-22.31800 6.05600 42.20100
37.62100 5.99200 42.27800
-22.42400 6.03500 42.64400
37.51800 6.04200 42.72800
-22.40600 6.02000 43.14400
37.38200 6.10100 43.13600
-22.31700 6.04900 43.64400
37.10200 6.08600 43.71800
-22.25200 6.13600 44.19800
36.77100 6.06500 44.29200
-21.98300 6.00000 44.72900
36.61600 6.04200 44.72800
-21.92200 5.99200 45.27800
36.45100 6.07700 45.25100
-21.94400 6.04200 45.72800
36.31100 6.13600 45.76100
-21.97300 6.09200 46.17800
36.24000 6.10400 46.14400
-21.97100 6.02500 46.69200
36.17600 6.09300 46.64400
-21.83800 6.04400 47.26300
36.21900 6.12800 47.17300
-21.78700 5.99700 47.81100
36.46500 5.98600 47.74300
-21.73400 6.00400 48.23900
36.57900 5.99200 48.27800
-21.51800 6.06200 48.77100
36.68300 6.04200 48.72800
-21.33700 6.01000 49.25500
36.79100 5.99500 49.23100
-20.96200 6.05800 49.73900
36.90300 6.09000 49.73200
-20.54700 6.03100 50.27300
36.91700 6.10200 50.22800
-20.34800 6.05100 50.76300
36.87500 6.17600 50.73400
-20.25300 5.95200 51.28300
36.67100 6.03700 51.26700
-20.01900 6.06500 51.74100
36.47000 6.04200 51.79700
-19.80200 6.03900 52.20200
36.29500 6.11000 52.26100
-19.55900 6.02900 52.77000
36.20700 6.06300 52.64400
-19.45600 6.04200 53.22800
36.11300 6.09300 53.15100
-19.34500 6.04200 53.72800
36.12200 6.06200 53.64400
-19.20800 6.00500 54.16900
36.09900 6.05300 54.14400
-18.90700 6.00600 54.69600
36.04200 6.03900 54.64400
-18.45100 5.95800 55.26200
35.94300 6.01100 55.10600
-17.85900 5.93600 55.72300
35.59900 6.04900 55.68200
-16.41600 5.98100 56.23200
35.47400 5.98600 56.14200
-15.59600 5.99300 56.82200
35.10500 6.05600 56.77200
-15.31900 6.07700 57.23100
34.90200 6.04000 57.13000
-15.08400 5.94600 57.77300
34.43500 6.04600 57.64200
-15.04300 6.02400 58.22800
33.52100 6.07500 58.19200
-15.07000 6.01400 58.72800
31.02200 6.07600 58.69400
-15.10900 5.98900 59.20200
24.04700 6.04600 59.28800
26.02400 5.93000 59.22600
28.95000 6.06200 59.20500
-15.32400 6.06300 59.70600
23.59600 6.03500 59.78600
-15.53900 6.07100 60.21300
23.07100 6.05900 60.27700
-15.70800 6.15200 60.67500
22.04800 6.04700 60.78700
-15.76300 6.09500 61.14400
21.57800 6.04300 61.28300
-15.76600 6.08100 61.64400
21.08400 6.04400 61.79100
-15.71500 6.12500 62.16300
20.56000 6.07000 62.27200
-15.52100 6.03500 62.69800
19.53500 6.04200 62.71700
-15.29700 5.97600 63.14400
18.99500 6.13100 63.19400
-14.93900 5.95000 63.68500
18.04200 6.12500 63.71700
-14.61600 5.95800 64.28700
16.64000 6.01600 64.25100
-14.47700 6.04200 64.72800
16.15000 6.10800 64.80200
-14.32300 6.04200 65.26300
15.94200 6.07000 65.25200
-14.20300 5.94400 65.70600
15.70900 6.02400 65.78900
-13.89800 5.98100 66.23500
15.47600 6.09200 66.23300
-13.51300 5.99500 66.74800
15.07900 6.07700 66.78300
-12.94900 5.95700 67.25900
14.74800 6.04300 67.28700
-12.00500 6.00600 67.74000
14.62800 6.04200 67.72800
-10.00600 5.95800 68.29200
14.54300 6.04200 68.22800
-9.60500 5.95800 68.79900
14.42900 6.11900 68.66300
-9.49200 6.04200 69.22800
14.21000 6.07200 69.21300
-9.47400 6.04200 69.72800
13.94800 6.11100 69.64700
-9.45100 6.04200 70.22800
13.47300 6.08000 70.19700
-9.38300 6.09200 70.67800
12.67100 6.14200 70.72600
-9.23800 6.02600 71.11300
11.56600 6.12500 71.24700
-8.94200 5.95500 71.66700
11.02000 6.14500 71.78300
-8.53400 5.99200 72.23300
10.66300 6.08700 72.23900
-8.27500 6.06900 72.65100
-1.37500 6.12500 72.81700
1.66700 6.01900 72.71500
10.15600 6.12500 72.75900
-8.01300 6.02000 73.19700
-1.77500 6.05200 73.28200
2.62900 5.94900 73.18900
9.55400 6.12500 73.20500
-7.81400 6.06700 73.70600
-2.00400 6.07500 73.74900
3.58500 5.95400 73.75500
8.12600 6.09800 73.72000
-7.44400 6.03900 74.23200
-2.37000 6.02000 74.24800
4.55300 5.98500 74.23400
6.53700 6.07800 74.20200
-6.94200 6.04500 74.73100
-2.86900 6.02300 74.74200
-6.00000 5.97100 75.21900
-3.77000 6.06800 75.26900
-15.51500 12.11600 10.73200
-13.03200 12.07300 10.77200
-16.52500 12.07400 11.20100
-10.89300 11.97800 11.21700
-9.11700 12.05200 11.20200
-6.81500 11.92900 11.21500
-17.39600 12.03100 11.74100
-5.87200 11.95400 11.73200
4.02400 12.11500 11.72500
6.71200 12.02300 11.69300
-17.86800 12.08000 12.25100
-5.34800 11.97800 12.16800
3.14500 12.00400 12.26100
7.54700 11.93800 12.20500
-18.34300 12.07700 12.74200
-1.90200 11.98200 12.73100
2.72600 12.09500 12.83100
11.43100 12.03600 12.76400
27.70500 12.04800 12.75300
29.56500 11.95800 12.73300
-18.76000 12.04200 13.30200
-1.09600 12.04100 13.28600
2.47900 12.07100 13.24800
12.21000 11.91800 13.21700
25.67100 12.09000 13.23800
30.61400 12.01100 13.19900
33.54500 12.06700 13.27000
35.05200 12.03100 13.20700
-19.01400 12.12500 13.67900
-0.48800 11.95800 13.73800
2.14800 12.01100 13.75400
14.17500 11.96400 13.72700
24.98200 12.12500 13.70500
31.45900 11.99800 13.68200
32.49600 12.10900 13.73200
35.22100 12.05300 13.60500
-19.29200 12.04200 14.26200
0.16100 12.03100 14.18000
1.68000 12.08000 14.25500
15.68300 11.92900 14.22600
19.58200 12.09500 14.19600
20.19500 11.99700 14.27700
24.41800 12.06300 14.18600
35.52100 12.07900 14.23000
-19.43400 12.09200 14.67800
17.02200 11.94400 14.72500
17.66100 12.12100 14.72600
22.71000 12.00100 14.76200
23.49100 12.02200 14.70000
35.74000 12.10400 14.69500
-19.59500 12.10100 15.14900
36.07500 12.04500 15.23100
-19.99700 12.17000 15.76400
36.46800 11.99500 15.75300
-20.48500 12.13300 16.19400
36.96400 12.00000 16.25500
-21.86800 12.01500 16.74500
37.46000 12.01800 16.75000
-22.47800 12.06500 17.20700
38.04600 12.01900 17.17600
-22.94700 12.04900 17.72000
38.98900 12.00000 17.75300
-23.28000 12.00000 18.25400
39.42400 11.98100 18.22400
-23.43800 12.02200 18.76300
39.70800 11.97400 18.64600
-23.47200 12.11700 19.30200
40.03700 11.99100 19.20100
-23.52800 12.03700 19.77800
40.55900 11.97800 19.72100
-23.44900 12.02900 20.27800
41.51300 11.92900 20.21400
-23.32800 11.96500 20.79700
42.97100 11.92700 20.74700
-23.02100 12.01500 21.30000
43.64300 11.95800 21.18800
-22.75800 11.93800 21.77300
44.13900 11.95800 21.67800
-22.49100 12.04400 22.26600
44.49500 11.99200 22.20400
-22.41600 11.96700 22.80700
44.70400 12.04200 22.68100
-22.26200 11.93900 23.28000
44.89700 11.91500 23.21000
-21.93000 12.02900 23.72400
44.96900 12.01400 23.72800
-21.48300 12.01600 24.29200
45.01900 12.11600 24.22800
-21.28500 11.98300 24.81100
45.24400 12.03600 24.67200
-21.24500 12.01100 25.31100
45.65200 12.02500 25.11300
-21.29200 12.07600 25.80100
46.17000 12.06000 25.66700
-21.34500 11.99200 26.27800
46.56100 12.02800 26.19800
-21.30700 12.04200 26.72800
46.78200 12.04100 26.66000
-21.22900 12.02200 27.19800
46.98100 11.95400 27.19200
-21.06600 12.00600 27.73800
47.02700 12.01500 27.72800
-20.96800 12.04200 28.22800
47.01600 12.02400 28.22800
-21.00700 12.12800 28.75100
46.94700 12.01100 28.72000
-21.32000 12.06300 29.25000
46.75300 12.08900 29.22100
-22.39900 12.06900 29.73700
46.52200 12.06700 29.70300
-23.37500 12.08700 30.23500
46.13300 12.05900 30.25000
-23.95700 12.14700 30.79000
45.59000 12.09900 30.72400
-24.33400 12.12300 31.29100
44.62400 12.10500 31.21800
-24.57300 12.07600 31.74000
41.23700 12.10600 31.72100
-24.77200 12.03200 32.28600
41.00900 12.04200 32.22800
-24.86900 12.04200 32.72800
40.86900 12.04500 32.69500
-24.96400 12.03400 33.19200
40.88000 11.96800 33.22800
-25.03900 12.15000 33.74200
40.95400 12.03900 33.76300
-25.28400 11.96300 34.27700
41.02600 11.99200 34.27800
-25.33000 12.00100 34.81100
40.98600 12.07700 34.72600
-25.31800 11.98800 35.31100
40.92200 12.02400 35.21400
-25.24900 11.95100 35.78700
40.74100 12.08200 35.71600
-25.02800 12.02700 36.26400
40.51800 12.06900 36.22100
-24.81600 12.02300 36.76300
40.38100 11.99200 36.68900
-24.76000 11.98000 37.31100
40.10200 12.04300 37.21800
-24.85200 12.00600 37.72600
39.67700 12.07300 37.77700
-25.26100 11.98300 38.27700
39.13100 12.06600 38.29400
-25.80500 12.00900 38.77800
38.89300 11.99400 38.68900
-26.23200 12.04200 39.35600
38.73500 12.05200 39.19400
-26.43300 12.04200 39.72800
38.73600 12.04200 39.72800
-26.59800 12.11900 40.20100
38.72700 12.04200 40.22800
-26.76100 11.99000 40.76800
38.64900 12.04200 40.72800
-26.79400 12.02900 41.31100
38.48800 12.07700 41.22800
-26.77000 12.00000 41.81100
38.22900 12.06100 41.77000
-26.70700 11.95200 42.22700
37.95900 12.10900 42.14600
-26.54300 12.00600 42.72700
37.60800 12.06400 42.70000
-26.44500 12.04200 43.22800
37.42000 12.05400 43.19000
-26.38100 12.04200 43.72800
37.25400 12.07400 43.71100
-26.27100 12.03700 44.20500
37.16900 12.04200 44.22800
-26.04500 12.00600 44.74400
37.13000 12.04200 44.72800
-25.77300 12.02100 45.16500
37.06600 12.04200 45.22800
-25.31300 11.96400 45.64800
36.95000 12.13000 45.75400
-24.30100 11.92300 46.21800
36.77700 12.05800 46.33500
-23.41000 11.96900 46.72200
36.67500 11.99200 46.77800
-22.47600 12.02300 47.29100
36.56600 12.04200 47.22800
-22.22800 11.93400 47.77500
36.51200 12.04200 47.72800
-22.09600 12.01700 48.24500
36.62700 12.04200 48.21800
-22.05100 12.04200 48.72800
36.97700 11.95800 48.77900
-21.95000 12.04200 49.22800
37.50700 11.95800 49.27400
-21.78700 12.03400 49.69600
37.93700 11.95800 49.79600
-21.47100 11.99100 50.26200
38.16800 12.04200 50.19200
-21.05600 12.01100 50.75900
38.41800 11.95800 50.77500
-20.43900 11.95800 51.24400
38.52700 12.04200 51.22800
-19.44000 11.95800 51.73400
38.59000 12.04200 51.72800
-18.33800 11.92400 52.23700
38.58600 12.04200 52.22800
-16.48200 12.06400 52.81400
38.51500 12.04200 52.72800
-15.99500 12.07600 53.24500
38.39900 12.12500 53.16200
-15.42000 12.06400 53.74000
38.14300 12.04200 53.74500
-15.06800 12.09800 54.28900
37.90100 12.11100 54.14400
-15.07300 12.08100 54.68600
37.48500 12.13700 54.63000
-15.39100 11.96400 55.18800
36.68700 12.12500 55.24700
-15.74800 12.04100 55.82100
35.42800 12.13800 55.70700
-15.92900 12.06300 56.26800
33.59700 12.01300 56.30800
-16.07400 12.07800 56.77800
33.21000 12.01800 56.84700
-16.10100 12.12200 57.22800
33.11700 12.03700 57.31100
-16.09700 12.10400 57.72800
33.18800 12.01800 57.74500
-16.02900 12.06600 58.22800
33.62900 12.03400 58.27800
-15.91900 12.06500 58.76300
33.95300 12.07700 58.78700
-15.88800 12.00800 59.31100
34.04100 12.05600 59.31100
-15.86900 11.95700 59.81600
34.05000 12.06600 59.81100
-15.78000 11.96300 60.30200
33.96100 12.07100 60.25600
-15.62200 12.10100 60.76000
33.62100 12.03200 60.80100
-15.59700 12.07800 61.22800
33.15100 12.04200 61.30100
-15.62600 12.13000 61.74900
29.68600 12.03600 61.84800
31.54400 12.01600 61.67500
32.08600 12.08300 61.77600
-15.67500 11.92100 62.22000
29.49500 12.08100 62.18400
-15.62400 12.00600 62.73500
29.07600 12.05600 62.72500
-15.51300 12.04200 63.22800
28.70200 11.99300 63.33800
-15.34200 12.04200 63.70700
28.66900 12.00700 63.81100
-15.02700 11.95800 64.29000
28.63900 12.03700 64.31100
-14.74400 12.01100 64.65000
28.57100 12.12000 64.81800
-14.03800 11.95800 65.26800
28.39700 12.15400 65.27100
-13.00000 11.95800 65.74100
16.04700 12.09900 65.74900
17.15300 11.99500 65.69400
28.03600 12.07000 65.68800
-11.52700 11.95800 66.26200
14.15000 12.07200 66.24400
18.10600 11.97400 66.13600
20.02200 12.11400 66.23100
24.06600 11.96600 66.14400
27.53200 12.11800 66.21500
-10.78400 11.92200 66.70700
13.49600 12.12500 66.69600
25.45500 11.95800 66.64500
26.12100 12.09300 66.75800
-9.82200 11.98900 67.26300
12.97800 12.03900 67.25000
-8.94100 12.01600 67.78300
12.57000 12.03600 67.73000
-3.83300 12.04500 68.21900
12.11200 12.04600 68.23100
-3.44000 12.04800 68.76800
11.56700 12.00600 68.69400
-3.37400 12.03200 69.31100
11.09000 11.99400 69.20100
-3.29100 12.02400 69.74900
10.65700 12.12300 69.74100
-2.93000 12.04100 70.22700
5.49400 12.13900 70.22000
6.52300 12.00600 70.28900
10.47200 12.03000 70.10600
-2.39300 12.02100 70.72000
4.62900 12.12500 70.76800
7.49500 12.03600 70.71500
9.58500 12.09400 70.68600
-1.53800 12.02900 71.26600
4.15500 12.12500 71.26700
-0.48300 11.95800 71.74000
3.53600 12.12500 71.72600
1.08300 11.99400 72.21200
2.12200 12.09600 72.23400
2.52500 18.12500 7.70600
5.49600 18.01100 7.74300
1.58500 18.09300 8.23300
6.44100 18.08300 8.32500
-3.40900 18.04500 8.74400
6.90500 17.99300 8.82300
-4.39700 18.05200 9.25700
7.18100 18.03300 9.20300
-4.90300 18.05100 9.74100
7.46200 18.00600 9.74200
-14.53000 18.06300 10.18000
-12.36400 18.01500 10.18300
-5.77400 18.16600 10.23300
7.65200 18.05300 10.26300
-15.45800 18.08700 10.72800
-11.29800 17.96900 10.66400
-9.34900 18.06400 10.74300
7.72900 17.98900 10.81100
-15.93100 18.14600 11.15300
7.74900 17.98900 11.31100
-16.48700 18.08100 11.71700
7.71000 18.01200 11.81100
-16.88000 18.04100 12.29200
7.63000 18.07200 12.30700
-17.04400 18.01800 12.72600
7.50600 17.99200 12.77800
-17.24300 18.09200 13.22600
7.57700 18.04200 13.22800
-17.44100 18.04200 13.72800
7.75300 18.01000 13.67200
10.68700 18.15500 13.73700
11.54500 18.01700 13.73300
13.57600 18.13300 13.70900
18.51200 17.93800 13.72500
-17.61900 18.10000 14.11200
8.58200 17.97700 14.22700
9.03700 18.05900 14.20000
19.25100 18.03900 14.18300
20.67900 18.10900 14.31900
22.04400 17.98000 14.21200
27.51400 18.12500 14.22700
30.42400 17.92300 14.26700
-17.79100 18.05600 14.69800
24.51900 17.95500 14.74000
26.64700 18.12500 14.76100
31.16000 18.00700 14.71200
-17.88500 18.04200 15.22800
32.01400 18.00000 15.29900
-17.92700 18.04200 15.72800
32.47000 18.01600 15.76800
-18.01600 18.12500 16.18900
32.74100 18.03500 16.17900
-18.33600 18.12500 16.73000
33.00700 17.99600 16.73200
-19.03900 18.05100 17.19800
33.12200 18.04200 17.22800
-23.77500 18.11200 17.75500
33.18900 17.98500 17.67400
-24.46800 18.02900 18.21500
33.15900 18.04200 18.22800
-24.96500 18.02800 18.70800
33.10900 18.04200 18.72800
-25.32400 18.07800 19.20700
33.08400 18.04200 19.22800
-25.53800 18.05900 19.70200
33.13800 18.09200 19.67800
-25.71200 18.14100 20.17500
33.28800 17.97600 20.12100
-25.75200 18.10700 20.64400
33.65800 17.98000 20.59200
-25.74600 18.12900 21.17800
34.01300 18.01500 21.12700
-25.58700 18.00500 21.71400
34.19500 18.01900 21.61500
-25.39400 18.00900 22.22100
34.51900 17.98000 22.14700
-25.08600 17.97600 22.72500
35.45600 17.93400 22.74600
-24.77500 17.99300 23.12100
36.15400 18.00400 23.21400
-23.96300 17.97100 23.72900
36.61000 17.98900 23.63300
-22.81300 18.02100 24.18900
37.06000 18.03300 24.19600
-22.33600 18.01900 24.61900
37.52900 17.97700 24.64300
-21.94400 17.98500 25.15600
38.65800 17.98500 25.12600
-21.76800 18.01100 25.63500
39.52500 17.99100 25.78400
-21.69400 18.08000 26.10800
39.91100 17.94600 26.22600
-21.59000 17.96200 26.69700
40.10100 18.01600 26.68600
-21.50400 18.04200 27.22800
40.23400 18.09000 27.20100
-21.36600 18.04200 27.72000
40.40800 17.93400 27.70500
-21.11200 17.95800 28.30300
40.39000 17.96800 28.20600
-20.87500 18.04200 28.69000
40.23400 18.12100 28.66400
-20.44900 17.95800 29.25200
40.17100 18.04100 29.19200
-19.97000 17.96400 29.81200
40.09700 18.04200 29.72800
-19.57700 18.04500 30.32100
40.03800 18.04200 30.22800
-19.33400 18.05800 30.70800
39.93500 18.12500 30.68600
-19.06400 18.09800 31.28200
39.73900 18.04200 31.26900
-19.10400 18.08500 31.73200
39.62200 18.04200 31.72800
-19.55300 18.08200 32.23300
39.56700 18.04200 32.22800
-20.54500 18.07600 32.75100
39.46400 18.13600 32.75200
-21.00700 18.06000 33.25500
39.22900 18.06400 33.33100
-21.32000 18.01300 33.83000
38.98300 18.09200 33.73100
-21.37400 18.02100 34.31100
38.54800 18.12500 34.23000
-21.35900 18.00200 34.81100
37.94800 18.12500 34.69900
-21.25400 17.99200 35.23500
36.70500 18.08800 35.23500
-20.89100 18.02500 35.76200
35.21400 18.10300 35.76900
-20.36900 18.00700 36.26600
34.68300 18.09300 36.24900
-18.53200 18.07600 36.79600
34.23200 18.07700 36.78200
-18.27900 17.99000 37.23200
33.94200 18.12500 37.17200
-17.84100 17.97700 37.67100
33.72300 18.04200 37.75500
-16.99400 17.97600 38.31600
33.69400 18.09200 38.17800
-16.77600 18.01700 38.76300
33.78400 18.00500 38.61700
-16.72300 18.08500 39.30000
34.11000 18.02400 39.16800
-16.91400 18.05900 39.75700
34.44300 18.01600 39.75700
-17.30100 17.96500 40.21100
34.67600 18.02600 40.17900
-17.79100 18.05500 40.84200
35.01900 18.01700 40.74400
-18.04700 18.11300 41.28800
35.43900 17.90600 41.21300
-18.29000 18.06700 41.82700
35.96200 17.95700 41.82000
-18.42600 17.99200 42.27800
36.39300 17.98400 42.31600
-18.47600 18.04200 42.72800
36.65600 18.00800 42.75100
-18.48000 18.09200 43.17800
36.89200 17.96100 43.29900
-18.52100 18.05400 43.69200
37.01500 18.04200 43.72800
-18.54700 18.15100 44.23700
37.18600 18.04200 44.19000
-18.78400 17.94500 44.77300
37.50400 17.95800 44.77300
-18.76800 17.96200 45.30300
37.70900 18.02900 45.25500
-18.57000 18.07900 45.79200
37.85400 18.03100 45.81600
-18.40800 18.03800 46.27200
37.89700 18.05500 46.22800
-18.04500 18.07900 46.79500
37.96600 18.01300 46.76300
-17.80200 18.01300 47.25200
38.14600 18.03100 47.26300
-17.55500 18.09500 47.74800
38.25500 17.95500 47.77800
-17.35700 18.07700 48.21700
38.39800 18.11300 48.23600
-17.01000 18.11400 48.75800
38.40400 18.15200 48.74500
-16.53600 18.07400 49.31500
38.23100 18.00500 49.24700
-16.00400 17.98600 49.81800
38.07100 17.99000 49.67400
-15.73700 17.98700 50.23300
37.74700 18.01300 50.31000
-15.54600 18.02000 50.74500
37.49800 18.04200 50.79800
-15.33900 18.01700 51.25300
37.29000 18.04900 51.29800
-14.99800 18.10100 51.75400
37.15800 18.04200 51.72800
-14.55900 17.99500 52.32300
37.00400 18.06300 52.20900
-14.26300 18.01600 52.67900
36.88200 18.02500 52.63100
-14.06700 18.00600 53.22200
36.58400 18.04300 53.19400
-13.96700 18.04200 53.72800
36.37100 18.09300 53.63300
-13.82700 18.04200 54.21000
36.18000 18.05000 54.19400
-13.56300 17.95800 54.79400
36.09500 18.09200 54.67800
-13.30700 18.04200 55.16800
35.99600 18.05200 55.19200
-12.84000 17.95800 55.69000
35.90000 18.17800 55.73100
-12.30300 17.91900 56.25400
35.62300 17.98500 56.17800
-11.95300 18.02700 56.77100
35.27600 18.04700 56.85000
-11.86400 18.00900 57.31100
35.16500 17.99200 57.27800
-11.91000 18.04400 57.81100
35.13400 18.09200 57.67800
-11.96200 18.05800 58.31100
35.18600 18.04400 58.19300
-11.95800 18.03900 58.81100
35.39800 17.95200 58.75700
-11.85800 18.02900 59.27700
35.59300 18.04200 59.22800
-11.58600 18.09700 59.79900
35.75200 18.06600 59.65700
-11.48300 18.11300 60.32000
35.91500 17.94500 60.19900
-11.55600 18.12600 60.79400
35.94300 18.01200 60.72800
-11.80900 18.07600 61.34900
35.91500 18.01600 61.22800
-11.94200 18.03700 61.77800
35.85100 18.02200 61.62800
-11.96900 18.07700 62.22800
35.64900 18.04200 62.19200
-11.97100 18.01800 62.75700
35.42000 18.10000 62.63500
-11.84400 18.04600 63.26300
35.01200 18.08500 63.20500
-11.72100 17.94900 63.71500
34.49100 18.07100 63.70000
-11.41800 18.00600 64.20600
33.55900 18.07200 64.21700
-10.99500 17.95800 64.79700
29.13800 18.06200 64.75900
-10.73900 18.04200 65.15100
28.23800 18.04900 65.35500
-10.39800 17.95800 65.69300
27.99700 18.09700 65.79500
-9.93900 17.95800 66.22300
27.76500 18.05300 66.34000
-9.34100 17.95800 66.69100
8.53200 18.11000 66.72300
11.09200 17.98900 66.78500
27.66600 17.99200 66.77800
-7.96300 17.95800 67.22400
-5.34600 18.08400 67.23000
-2.81700 17.95800 67.21200
7.23600 17.99000 67.28300
11.61800 17.99100 67.16700
27.57500 18.09200 67.17800
-2.40700 17.95800 67.75000
6.76800 18.04700 67.84200
13.44700 18.03000 67.76200
16.66000 18.12700 67.72300
18.91700 18.00300 67.78600
27.39900 18.10100 67.63500
-2.20900 18.00800 68.15100
6.58400 17.99200 68.27800
19.19600 17.98000 68.13900
27.06800 18.07700 68.17800
-1.89000 18.00600 68.66200
6.42700 18.11800 68.65600
19.59300 17.99500 68.63000
26.59000 18.12500 68.73800
-1.40400 17.95800 69.22100
6.12800 18.09900 69.22500
20.17500 18.01000 69.11800
25.97800 18.14500 69.20000
-0.78300 17.93000 69.69000
5.73000 18.09700 69.76500
0.13600 17.99500 70.27100
5.20500 18.08600 70.24300
0.67700 17.98800 70.75100
4.52000 18.01600 70.70900
1.56200 18.00700 71.28100
3.50800 18.03000 71.21400
-1.50700 24.10700 7.23700
-0.35200 23.99400 7.21700
-10.29600 24.10600 7.75600
0.95100 23.92100 7.73900
-10.90000 24.08200 8.21200
3.68100 24.03100 8.20900
-11.36100 24.08500 8.73700
6.11500 23.98400 8.72400
-11.74000 24.12400 9.25000
6.62900 23.99800 9.12300
-12.05300 24.08500 9.64600
7.09500 24.03200 9.68500
-12.54200 24.16500 10.21200
7.44400 23.91500 10.21400
-14.92800 24.06800 10.78300
7.53900 24.09900 10.72800
-15.85900 24.04700 11.29400
7.67900 23.95900 11.18300
-16.54000 24.08200 11.75500
7.66400 24.00900 11.69200
-17.02800 24.07500 12.24500
7.59100 24.04200 12.22800
-17.37400 24.03800 12.82100
7.54300 24.04200 12.72800
-17.46100 24.06000 13.31100
7.59600 24.04200 13.22800
-17.47900 24.05300 13.81100
7.76200 24.03800 13.65800
-17.42500 24.01500 14.31100
8.18500 24.00600 14.14500
-17.28400 23.98900 14.74100
8.67400 23.95800 14.67200
23.13700 24.08700 14.75500
23.52300 23.98900 14.70600
-16.90800 24.00500 15.32200
9.13700 24.00500 15.20200
21.60800 24.02200 15.24200
25.73100 24.03500 15.19000
-16.80000 23.99100 15.81100
10.17100 24.03600 15.69600
12.61800 24.08200 15.74400
15.99000 23.92300 15.71400
21.07800 24.03400 15.73500
26.64700 24.05700 15.71900
-16.87000 24.05500 16.31100
17.07800 23.95800 16.24400
20.70500 24.05200 16.27400
27.48900 23.95200 16.17300
31.69600 24.05100 16.25200
33.65700 23.99900 16.22000
-17.04600 24.09000 16.67300
17.71100 23.93200 16.69500
20.44900 24.08800 16.74000
27.93700 23.93900 16.68200
30.65000 24.07800 16.74400
34.72200 24.02800 16.69900
-17.37500 24.03200 17.31600
18.43600 23.95800 17.25300
20.07300 24.10600 17.21200
28.14600 24.02000 17.11000
30.01200 24.14900 17.22200
35.43000 24.01200 17.29300
-21.98100 24.07800 17.77700
-20.88300 23.99000 17.69000
-17.45600 24.07200 17.81100
35.72500 23.98600 17.64300
-23.00200 24.07500 18.26500
-19.89700 23.98200 18.14000
-17.48600 24.08100 18.31100
36.02900 23.98600 18.14900
-23.48900 24.06100 18.76500
-19.42400 24.03500 18.67700
-17.48700 24.07600 18.81100
36.22800 24.05300 18.67400
-23.83400 24.01600 19.33200
-19.02800 24.01400 19.20300
-17.55200 24.07300 19.24500
36.39100 23.92700 19.20800
-23.92300 24.04700 19.81100
36.42300 24.00600 19.72800
-23.95400 24.04600 20.31100
36.40100 24.01300 20.22500
-23.91800 24.01200 20.81100
36.29200 24.09600 20.72500
-23.79600 23.99300 21.24800
36.13500 24.04200 21.22800
-23.42400 24.03500 21.78300
35.92700 24.10500 21.64100
-22.92700 24.01800 22.28300
35.56900 24.13100 22.14900
-21.88900 24.02600 22.78100
35.02100 24.08500 22.71500
-21.35800 24.02700 23.26800
34.44800 24.07300 23.19600
-20.91500 24.03000 23.77500
34.04400 24.13500 23.64300
-20.41400 24.02500 24.32600
33.42900 24.05900 24.18900
-20.33700 23.99200 24.81100
32.13300 24.05600 24.74500
-20.25700 23.98900 25.24400
31.53000 24.07900 25.19200
-19.97500 24.02100 25.82500
31.21400 24.07200 25.70400
-19.76300 23.97000 26.22900
31.17200 24.06300 26.14400
-18.96400 24.01900 26.78800
31.18000 24.06500 26.64400
-17.46500 24.03800 27.21300
31.10600 24.05800 27.14400
-16.82300 24.00600 27.67200
30.95400 24.02300 27.60600
-16.30900 24.00600 28.21400
30.61600 24.05400 28.18100
34.04000 24.05700 28.27900
36.08300 24.02600 28.17600
-15.98800 24.03000 28.74000
30.49400 24.03900 28.63200
33.51500 24.05400 28.77000
36.61800 24.04800 28.66100
-15.76700 24.03700 29.17500
30.24500 24.13100 29.17400
33.17700 24.01600 29.33300
36.96100 24.02500 29.19900
-15.61100 23.93400 29.69700
30.11800 24.12200 29.65300
33.11300 24.02700 29.81100
37.05100 24.03000 29.64400
-15.71500 24.12400 30.17500
30.10200 24.06300 30.14400
33.12400 24.00900 30.31100
37.03900 24.03400 30.14400
-15.73300 24.10400 30.64400
30.14800 24.05500 30.62200
33.23400 23.99600 30.73800
36.98000 23.98200 30.66200
-15.78100 24.04700 31.19200
30.50700 24.02800 31.20100
33.61600 24.02000 31.26000
36.59700 24.04000 31.16100
-16.00300 24.11700 31.65500
30.61800 24.03900 31.64400
34.21000 23.98900 31.75100
36.01900 23.99600 31.69900
-16.53900 24.06200 32.19300
30.62700 24.04500 32.14400
-16.98000 24.08500 32.68600
30.92100 23.99300 32.72700
-17.31400 24.05100 33.24800
31.15300 24.02900 33.11300
-17.53400 24.12500 33.66700
31.61700 24.00000 33.62500
-17.95000 24.12500 34.19500
32.64500 24.02000 34.20500
-18.44100 24.07700 34.75700
33.11700 23.98800 34.65000
-18.77600 24.05100 35.27500
33.40400 23.96400 35.18100
-18.97400 24.04200 35.72800
33.69900 24.01100 35.62400
-19.12100 24.05300 36.19200
34.14600 23.93900 36.15200
-19.20700 24.11800 36.65400
34.67000 23.95800 36.71200
-19.21300 24.11500 37.18400
35.09300 23.96400 37.29300
-19.11000 23.97200 37.75200
35.36900 23.99300 37.83100
-18.98600 24.04200 38.22800
35.49800 24.04200 38.22800
-18.80200 24.00600 38.63500
35.59300 24.04200 38.72800
-18.57800 23.93500 39.20600
35.61800 24.04200 39.22800
-18.54300 24.09200 39.67800
35.57400 24.04200 39.72800
-18.62100 24.11100 40.14600
35.45600 24.07700 40.24700
-18.85600 24.00600 40.71700
35.24200 24.04700 40.79200
-18.98700 24.04200 41.22800
35.00900 24.12500 41.17700
-19.05200 24.04200 41.72800
34.57000 24.12500 41.71200
-19.04900 24.04200 42.22800
34.09100 24.07700 42.25000
-18.97800 24.04200 42.72800
33.66500 24.12300 42.71800
-18.82600 24.03000 43.25900
33.47900 24.08000 43.11100
-18.58400 23.98600 43.81200
33.15900 24.12000 43.73900
-18.32500 24.03600 44.18200
33.07700 24.06700 44.14400
-17.88900 23.99700 44.68200
33.12100 24.05200 44.63000
-17.03100 24.06200 45.30700
34.54900 24.02400 45.18900
-16.40300 24.03000 45.78900
35.01100 24.03300 45.69600
-16.02400 24.06300 46.28600
35.07000 24.03700 46.14400
-15.85200 24.01700 46.75600
34.96200 24.03000 46.64400
-15.45000 24.01400 47.33400
34.97300 24.02100 47.14400
-15.31700 23.94600 47.80700
35.14300 24.03600 47.64400
-15.25100 23.97600 48.31100
35.19500 24.05400 48.14400
-15.27000 23.98500 48.81100
35.15000 24.05800 48.64400
-15.25200 23.96700 49.30500
35.11900 24.05400 49.14400
-15.09600 24.08100 49.76300
35.03100 24.03800 49.62900
-14.93600 24.01500 50.26000
34.65600 24.05600 50.18800
-14.74600 23.96200 50.78700
34.01000 24.04400 50.65900
-14.62100 24.09900 51.24500
32.70100 24.07600 51.20700
-14.58600 24.02400 51.74600
32.65800 24.10800 51.71100
-14.46400 24.04200 52.22800
33.09500 24.09200 52.25800
-14.28900 24.02700 52.70800
33.59000 24.08300 52.76000
-14.10100 24.00600 53.24700
33.99900 23.95400 53.16600
-13.99800 24.04200 53.72800
34.13600 24.07000 53.69200
-13.84700 24.04200 54.21500
34.23400 24.10900 54.20000
-13.56100 23.95800 54.79800
34.39400 23.93300 54.66800
-13.28500 24.03300 55.16000
34.25900 24.14800 55.15700
-12.81700 23.97500 55.66300
34.56600 24.02200 55.73700
-12.37100 23.95300 56.23600
34.96400 24.02600 56.28300
-11.93900 24.03300 56.72900
35.25600 23.99900 56.63800
-11.44100 24.01400 57.18700
35.56900 23.96900 57.19200
-7.94200 24.03000 57.78900
35.74100 24.07700 57.71100
-7.36200 24.04900 58.22100
35.87100 23.93300 58.25000
-7.09600 24.10900 58.75100
35.87700 23.99700 58.72800
-7.01000 24.10500 59.22800
35.84500 24.02200 59.13000
-6.94800 24.09800 59.76300
35.70200 24.04400 59.69400
-6.85700 24.03900 60.27000
35.57600 24.04200 60.22800
-6.55500 24.09700 60.76300
35.53800 24.04200 60.72800
-6.27300 24.03100 61.18900
35.47900 24.04200 61.22800
-5.85900 24.01200 61.70800
35.38700 24.12500 61.68900
-5.45000 24.04700 62.23200
35.23900 24.04200 62.27200
-4.93800 24.03300 62.72800
12.05100 24.04200 62.67900
13.17300 23.99000 62.76500
35.10200 24.09200 62.67800
-3.87400 24.04900 63.22600
11.73500 24.07900 63.21000
14.01400 24.07400 63.31900
34.89100 24.10700 63.12600
-3.33100 23.99700 63.69900
11.60300 24.07100 63.64400
14.47100 24.09600 63.75600
34.51500 24.07700 63.64900
-2.43400 24.03100 64.29600
11.46900 23.97700 64.12600
15.01400 24.03800 64.20500
33.97500 24.13600 64.18500
-2.01900 24.00300 64.75500
11.01300 23.97400 64.66200
16.09600 23.97900 64.73600
29.55900 24.12500 64.73000
30.52700 23.95800 64.72500
33.02700 24.13500 64.71900
-1.53200 23.95800 65.27200
9.64400 24.08300 65.19100
20.61000 23.95800 65.23100
28.90700 24.07300 65.18900
-1.02100 23.95800 65.74400
9.09800 24.04700 65.66900
21.02000 23.95800 65.75900
28.20700 24.12500 65.75400
-0.26800 24.02400 66.20100
2.55600 24.14500 66.22100
6.54200 24.02300 66.28700
8.56500 24.00000 66.21000
21.48400 23.95800 66.27600
27.22100 24.12500 66.29400
22.07300 23.95800 66.74200
26.64300 24.12500 66.76900
22.89300 23.95100 67.24700
26.00700 24.14800 67.21700
-2.94500 30.04500 9.72400
-0.28800 30.06100 9.71300
-9.90000 30.04300 10.29500
-8.32400 30.03100 10.16000
-3.49600 30.06600 10.19600
1.99000 30.03600 10.31000
-10.39600 30.05100 10.83200
-6.97800 30.01100 10.68800
-3.92200 30.07100 10.82000
2.61400 30.04300 10.72200
-10.56600 30.06000 11.25100
-6.38100 30.04200 11.16100
-4.06300 30.08900 11.17600
3.08300 30.03300 11.23000
-10.72700 30.01100 11.77000
-6.02600 30.02400 11.69500
-4.31000 30.02200 11.81800
3.41400 29.93800 11.67600
-10.60500 30.06400 12.26600
-5.95500 30.02800 12.14400
-4.31900 30.01100 12.31100
3.55800 29.96000 12.15500
-10.98200 30.04900 12.76100
-6.00400 30.02600 12.62500
-4.23500 29.99700 12.73000
3.59200 30.02600 12.64400
-11.40300 30.04300 13.32300
-6.35000 30.05100 13.18400
-3.92600 30.04900 13.27900
3.57800 30.04900 13.14400
-11.45900 30.04100 13.81100
-7.00500 30.04300 13.65800
-3.53900 30.08900 13.76600
3.51600 30.04100 13.63700
-11.35600 30.03100 14.25500
-7.98500 30.03400 14.14300
-3.02200 30.07100 14.24800
3.17500 30.13100 14.25600
14.98400 30.15400 14.23000
18.11000 29.95300 14.20700
-10.86300 30.02200 14.76200
-9.86000 30.04900 14.67700
-2.44000 29.97400 14.84400
3.03900 30.07000 14.62600
14.13900 30.03000 14.74800
18.98800 29.99700 14.82600
-2.26500 29.94700 15.27500
2.60000 30.10400 15.19900
13.63600 30.03300 15.23400
19.43400 29.97900 15.31900
-1.97800 30.05100 15.81700
2.13800 30.11500 15.72900
12.54200 30.10100 15.74300
19.69400 30.04200 15.75600
-2.00700 30.05600 16.26100
1.96900 30.04100 16.11100
11.52700 30.06200 16.21200
19.93900 29.99400 16.28700
-2.37900 30.02100 16.73400
1.75800 30.07100 16.65800
11.00900 30.08100 16.69500
20.09000 29.99200 16.77800
-3.35400 29.99300 17.25100
2.03100 30.08500 17.26400
10.61100 30.06900 17.24800
20.21100 30.04200 17.16200
-3.93200 30.03500 17.72800
2.99500 29.96200 17.65000
10.38000 30.08200 17.68000
20.52300 29.95800 17.74500
-4.33200 30.06000 18.26700
5.58300 29.96300 18.23300
9.99800 30.16100 18.21100
20.69200 30.07700 18.23700
-4.56800 30.08200 18.73800
20.88600 29.94900 18.74100
-4.79300 29.96900 19.27400
21.09200 30.03400 19.20600
-4.83900 30.00700 19.81100
21.60400 29.98700 19.63000
-4.82300 29.99200 20.31100
24.13300 29.98000 20.13200
-4.74800 29.94900 20.78700
26.58100 30.03800 20.72700
-4.54800 30.02500 21.25900
27.46700 30.01100 21.21500
-4.46400 30.04200 21.72800
27.92400 30.01800 21.72100
-4.48200 30.09200 22.17800
28.04800 30.03200 22.14400
-12.23500 30.04800 22.74500
-8.96100 29.96800 22.72700
-4.62300 30.09700 22.62200
28.07800 30.04900 22.64400
-13.46500 30.12500 23.22800
-7.35900 30.02900 23.19500
-5.00900 30.17100 23.15200
28.06400 30.05200 23.14400
-14.04500 30.12500 23.68700
28.04100 30.00000 23.69200
-14.48300 30.12500 24.21200
27.93900 29.99100 24.20700
-14.80800 30.04200 24.77800
27.63700 30.12300 24.75100
-14.98600 30.13300 25.25300
27.51400 30.00200 25.13000
-15.30400 30.10700 25.81100
27.00100 30.06400 25.66600
-15.58600 30.07900 26.18100
26.14400 30.05200 26.23700
-15.86200 30.04200 26.68100
25.54600 30.03000 26.71700
-16.03300 30.03700 27.19200
25.27600 30.14200 27.18500
-16.10600 30.11200 27.72800
25.21300 30.11800 27.64400
-16.11600 30.08400 28.22800
25.09100 30.06900 28.16500
-16.07800 30.06100 28.72800
24.89800 29.98800 28.68900
-16.08700 30.13700 29.20100
24.52700 30.00300 29.13900
-16.34000 30.07700 29.72200
23.58800 30.09400 29.69600
-16.88400 30.12500 30.25900
22.48900 30.02700 30.15100
-17.39500 30.13400 30.80400
21.62400 30.10900 30.72000
-17.73500 30.06300 31.33600
19.06700 30.10200 31.20800
-17.92000 29.99200 31.77800
18.55000 30.10000 31.72500
-18.03500 30.04200 32.22800
18.50200 30.03200 32.14400
-18.09700 30.04200 32.72800
18.56200 30.07200 32.69200
-18.08500 30.04200 33.22800
18.71500 30.10400 33.20900
-18.00300 30.04200 33.72800
18.96500 30.02200 33.69800
-17.87100 30.04200 34.22800
19.63800 30.02700 34.17000
-17.77500 30.04200 34.72800
21.19000 30.05900 34.71200
-17.70400 30.02400 35.16900
21.68100 30.11300 35.23200
-17.53000 30.00600 35.71300
22.09300 30.00000 35.64700
-17.30500 30.04200 36.17700
22.20600 30.07000 36.12400
-16.93000 30.00600 36.76600
22.42900 29.93200 36.70300
-16.56200 30.01900 37.28000
22.25900 30.08200 37.21800
-16.31400 30.02200 37.70100
22.13800 30.08500 37.64400
-15.95700 29.99800 38.23800
22.01000 29.99300 38.14000
-15.42900 30.01900 38.77400
21.59100 29.99800 38.70900
-14.77600 30.03000 39.18400
21.24700 30.13400 39.17600
-14.37100 30.01300 39.61300
21.24000 30.05500 39.69200
-13.84900 30.00400 40.11400
21.27800 30.04200 40.18100
-13.01700 29.99200 40.84200
21.41000 29.95800 40.76500
-12.63700 29.97200 41.33000
21.48300 30.04200 41.22800
-12.51800 29.99200 41.77800
21.49600 30.04200 41.72800
-12.45100 30.04200 42.22800
21.45400 30.09200 42.17800
-12.33400 30.07700 42.72600
21.35600 30.10800 42.62100
-12.07200 29.97600 43.29700
21.23500 30.04000 43.16600
-11.84000 29.99200 43.71000
21.23800 30.07700 43.72200
-11.45600 29.95800 44.23900
21.53100 30.02200 44.29100
-11.04100 29.95800 44.79500
22.16400 30.01200 44.70900
-10.74600 29.97800 45.23000
25.69300 30.02000 45.20700
-10.51100 30.05200 45.73100
26.60000 30.03300 45.77900
-10.42400 30.08300 46.26300
27.08200 30.01700 46.28500
-10.45200 30.04600 46.81100
27.42900 29.98000 46.80600
-10.43500 30.03500 47.31100
27.63100 29.99200 47.25300
-10.44300 30.06700 47.81100
27.94900 29.95800 47.79000
-10.56900 30.08600 48.16700
9.64200 30.05700 48.25500
11.04000 30.00200 48.25700
28.21600 30.04200 48.17800
-11.47200 30.10600 48.73400
8.96200 30.01300 48.68200
11.65200 29.96000 48.69300
28.50400 29.95800 48.76200
-12.46500 30.11800 49.21600
8.53000 30.08600 49.17000
12.09600 29.97900 49.25900
28.66700 30.04200 49.22800
-13.03600 30.17500 49.76900
8.05900 30.09300 49.68400
12.26500 29.95000 49.78200
28.76400 30.04200 49.72800
-13.43300 29.99100 50.17500
7.11900 30.11700 50.24300
12.46100 30.07300 50.24100
28.79700 30.08400 50.27200
-13.75500 29.99700 50.84400
6.61000 30.10500 50.72400
12.63800 30.05800 50.71800
28.74200 29.99200 50.77800
-13.84400 30.06900 51.33100
-3.46500 30.06900 51.16800
0.14400 30.03300 51.27300
6.09800 30.09600 51.19000
12.99600 30.09100 51.25600
18.01400 30.07200 51.20700
19.66600 29.94200 51.23000
28.64500 30.04200 51.22800
-13.93100 29.99200 51.77800
-3.95200 30.03400 51.68300
0.57600 30.04100 51.78500
5.58600 30.05400 51.67100
13.48000 30.08400 51.75100
17.48800 30.05300 51.66300
20.11200 30.00600 51.68600
28.48900 30.12500 51.70100
-13.88500 30.06700 52.26300
-3.84000 30.04200 52.11100
1.06600 30.04000 52.23000
5.05800 30.03600 52.20500
14.09100 30.01600 52.18500
16.58600 30.09500 52.20300
20.51300 29.95700 52.30500
28.19700 30.09200 52.24600
-13.82700 29.99100 52.81100
-3.36000 30.05200 52.65000
1.64200 29.99500 52.68000
4.19200 30.05800 52.74400
20.90500 29.98500 52.81900
27.91700 30.10800 52.62500
-13.71500 29.94500 53.22400
-3.01000 30.02900 53.19000
21.21300 29.98400 53.23100
27.22700 30.02200 53.29900
-13.42900 29.96300 53.74800
-2.90300 30.03700 53.64400
21.58200 30.01100 53.76600
26.66400 30.08800 53.74100
-13.02400 30.02500 54.26300
-2.83900 30.05700 54.12700
21.68700 29.99200 54.31100
26.05200 30.08600 54.20100
-12.74400 29.99100 54.73400
-2.56100 29.99900 54.70700
21.60400 30.02200 54.77700
25.47200 30.07700 54.66000
-12.49200 29.99700 55.28000
-2.46500 30.00200 55.14400
21.22300 30.02400 55.35200
25.24300 30.07100 55.18100
-12.26700 29.94900 55.73200
-2.45200 30.01800 55.64400
21.04200 30.05100 55.77200
25.42100 30.01600 55.71600
-11.86600 29.94800 56.19600
-2.47800 29.97800 56.17200
20.71100 30.03600 56.34800
25.51800 30.02200 56.14400
-11.00600 30.00400 56.75900
-2.77600 30.08400 56.71800
20.60500 30.03900 56.81100
25.51800 30.03500 56.64400
-7.28700 29.97600 57.24200
-2.95600 30.01300 57.15100
20.72000 30.02900 57.23500
25.45500 30.01900 57.11400
-6.77800 29.96200 57.73300
-3.43900 29.99400 57.68700
21.18800 30.01700 57.74300
25.13600 30.05100 57.67900
-5.42900 29.98900 58.26400
-4.85400 30.07900 58.17700
21.69200 29.99300 58.24200
24.66600 30.07100 58.19100
22.67300 30.01600 58.76600
23.69600 30.07800 58.68400
16.19900 30.03400 59.25300
16.52700 30.03900 59.15300
9.10900 36.01500 18.24000
12.57700 36.04500 18.30800
8.53800 36.05800 18.71300
13.09700 36.03400 18.72500
8.09700 35.97700 19.19100
13.51700 36.00400 19.20800
7.76000 36.02700 19.82400
13.76000 36.03900 19.66500
7.57800 35.99900 20.17300
14.00100 35.95100 20.19500
7.18200 36.02000 20.76400
14.06300 36.10000 20.72800
6.56500 36.06400 21.27300
14.25500 35.98300 21.12000
5.61400 36.05300 21.84100
14.66400 35.95600 21.63600
5.48600 36.07300 22.31100
15.19700 35.95800 22.17500
5.41200 36.07600 22.74700
15.62900 35.95800 22.69700
5.04800 36.06000 23.26600
16.19000 36.01000 23.20300
4.51300 36.05900 23.76800
16.90500 36.00400 23.79800
4.14000 36.04600 24.32900
17.20100 35.97400 24.15000
4.04300 36.06200 24.81100
17.51900 35.94800 24.70000
4.01900 36.06300 25.31100
17.66200 36.09200 25.17800
3.99400 36.05500 25.77600
17.77200 36.06700 25.65700
3.67400 36.04800 26.29900
17.84500 35.92900 26.17600
0.63800 36.03800 26.80800
17.75700 36.06000 26.69400
-1.99200 36.10200 27.24100
17.61900 36.04200 27.22800
-10.94600 36.10600 27.73900
-7.80000 36.10700 27.74800
-3.36700 36.00200 27.74800
17.43300 36.10700 27.64400
-11.98300 36.05500 28.21300
-7.28900 36.12900 28.23000
-3.91700 36.02300 28.23500
17.07900 36.09100 28.20000
-12.50600 36.06900 28.68800
-6.90000 36.09500 28.75700
-4.34700 36.09100 28.84100
16.73800 36.05000 28.76100
-12.90200 36.05400 29.31900
-6.49000 36.03100 29.24200
-4.56200 36.14900 29.27600
16.57000 36.04200 29.22800
-13.00800 36.08800 29.81100
16.39300 36.09500 29.62800
-13.04400 36.09300 30.31100
16.01400 36.09100 30.20800
-13.01700 36.08200 30.81100
15.51400 36.08100 30.71000
-13.01100 36.06600 31.22700
14.74100 36.07500 31.28900
-13.29500 35.99700 31.78100
14.47000 36.07700 31.71500
-13.89600 36.04500 32.22600
14.30800 36.13500 32.21000
-15.03300 36.07100 32.69500
14.26800 36.14300 32.68200
-15.53400 36.08300 33.17100
14.41200 35.96600 33.17500
-15.92500 36.06700 33.81300
14.46100 35.99300 33.64400
-16.03200 36.10400 34.31100
14.50900 36.01500 34.14400
-16.06800 36.10500 34.81100
14.47600 36.01800 34.62200
-16.04600 36.09500 35.31100
14.14300 36.05700 35.18800
-16.05200 36.08000 35.70700
13.61900 36.12400 35.74200
-16.27600 35.95400 36.28700
13.15700 36.11900 36.20800
-16.33000 35.99300 36.81100
12.73400 36.12900 36.72400
-16.32900 35.98500 37.31100
12.57900 36.11700 37.15500
-16.26500 35.95500 37.79000
12.54300 36.05200 37.64400
-16.02800 36.01300 38.29900
12.50300 36.02200 38.14400
-15.79800 35.93300 38.78100
12.45100 35.96700 38.64500
-15.41200 35.98700 39.17000
12.07700 36.03300 39.14800
-14.50300 36.04400 39.70800
11.51200 35.99300 39.69600
-13.35000 36.00500 40.26800
10.63800 36.05800 40.20100
-12.40600 36.00200 40.77600
-11.30300 36.07400 40.68300
-9.28000 36.00800 40.74100
10.51500 36.03000 40.64300
-9.02400 36.09900 41.23100
10.25000 36.08800 41.22700
-9.01100 36.07700 41.72800
5.10700 36.05000 41.73600
5.71900 36.00000 41.77300
10.07800 36.02300 41.66600
-9.01900 36.01400 42.24300
4.45000 36.05000 42.16800
6.52900 36.03400 42.29500
9.60800 36.00600 42.20900
-8.93000 36.04200 42.72800
3.71600 36.16600 42.73900
7.54800 35.99000 42.76800
8.52100 36.06200 42.66800
-8.77600 35.99400 43.24500
-1.32400 36.03900 43.26100
0.17200 35.95400 43.21400
2.97200 36.05200 43.19500
-8.45100 36.07200 43.73900
-1.57600 35.98100 43.69200
-7.96100 36.04800 44.30000
-1.84600 36.06300 44.26400
-7.50100 36.02200 44.80000
-2.01100 36.01000 44.70500
-7.24800 35.94300 45.22100
-2.39600 36.04500 45.22400
-6.52700 36.07700 45.74900
-2.94300 36.08700 45.69200
-5.52200 35.99900 46.26000
-3.97300 36.08300 46.18500
-4.16900 -36.03200 26.40800
-4.17100 -35.83700 29.37700
-3.68100 -35.96400 25.46600
-3.68400 -35.91100 30.02500
-3.10700 -36.05300 24.96900
-3.16000 -35.94600 30.48100
-2.56800 -35.96300 24.52800
-2.72100 -35.84800 30.81300
-2.08600 -36.00900 24.40600
-2.20100 -35.93000 30.98000
-1.57900 -36.05700 24.36400
-1.71900 -35.93800 31.10300
-1.11900 -35.99200 24.31500
-1.25200 -36.01400 31.11200
-0.63300 -36.01700 24.42900
-0.75200 -36.01500 31.09100
-0.17100 -35.95600 24.52200
-0.20700 -35.97900 30.99600
0.40000 -35.95800 24.79000
0.30600 -35.92700 30.83800
0.84900 -35.91600 25.04400
0.83600 -35.96200 30.50600
1.33500 -35.90100 25.44700
1.34500 -35.98000 30.03700
1.83400 -35.83900 26.06800
1.77000 -35.97700 29.46700
-8.11100 -29.98500 25.99500
-8.20400 -29.91000 27.54000
-7.66400 -29.88000 25.01000
-7.67500 -29.96300 28.50300
-7.12900 -29.94000 24.55700
-7.20400 -30.00600 29.07800
-6.63200 -29.96300 24.10000
-6.63000 -29.87100 29.86500
-6.12100 -30.03600 23.46500
-6.14900 -29.90800 30.32700
-5.66400 -29.95400 22.98300
-5.76600 -29.92300 30.58900
-5.16000 -29.95500 22.53400
-5.24000 -29.87600 30.88000
-4.67800 -29.96600 21.93000
-4.76300 -29.93800 31.07000
-4.19200 -29.89400 21.41300
-4.23200 -30.04000 31.16600
-3.63900 -29.89900 21.12300
-3.60700 -29.99900 31.36300
-3.13300 -29.92200 20.98800
-3.16900 -29.88000 31.46900
-2.62400 -30.05300 20.93600
-2.66900 -29.95800 31.43600
-2.14700 -29.97700 20.53500
-2.21900 -30.00800 31.45400
-1.57600 -30.01800 20.09300
-1.75900 -29.93400 31.58000
-1.15500 -29.99500 19.84900
-1.25200 -30.00300 31.63900
-0.61900 -29.89400 19.61100
-0.75200 -30.01900 31.61900
-0.08600 -29.94300 19.54100
-0.19500 -30.01400 31.46100
0.41400 -29.93600 19.53400
0.33900 -30.04400 31.13700
0.91400 -29.90200 19.59100
0.74800 -29.98900 30.99200
1.32500 -29.86000 19.69000
1.24800 -29.96100 30.96200
1.89000 -29.86900 19.98200
1.77200 -30.01500 31.07300
2.36800 -29.94400 20.36900
2.30900 -29.97800 31.52700
2.75800 -29.91900 20.67000
2.83600 -29.95400 31.98800
3.35100 -29.85200 21.06700
3.32300 -29.83100 32.33500
3.81700 -29.94100 21.50300
3.78100 -29.95100 32.43400
4.33200 -29.95900 21.96600
4.22600 -29.92300 32.54200
4.81900 -29.94700 22.49700
4.74800 -29.99000 32.53800
5.33000 -29.95000 23.51700
5.29500 -29.94000 32.51000
5.92800 -29.91000 23.93900
5.81800 -29.92800 32.37900
6.39300 -29.86800 24.10700
6.32000 -30.00100 32.09700
6.85300 -29.98100 24.42900
6.71300 -30.00700 31.82900
7.37000 -30.00700 24.88100
7.24100 -29.92100 31.38900
7.84800 -29.91200 25.42500
7.76600 -29.97500 30.41300
-22.08000 -24.00100 20.12300
-22.19800 -23.93600 23.09400
-21.61600 -24.03100 19.47900
-21.68400 -23.85500 23.94200
-21.15000 -23.98500 19.02700
-21.18800 -23.92500 24.59000
-20.55100 -23.92200 18.62900
-20.55500 -23.90300 25.38600
-20.12400 -24.04000 18.52100
-20.06300 -23.92500 25.81200
-19.66900 -23.91100 18.35600
-19.64900 -23.90800 26.07000
-19.16900 -23.99800 18.34900
-19.11100 -23.87500 26.30900
-18.66900 -23.97500 18.36800
-18.66900 -23.95800 26.42900
-18.16600 -23.92300 18.44300
-18.16900 -23.95800 26.50700
-17.64900 -23.92900 18.61300
-17.66900 -23.95800 26.52800
-17.14600 -24.00200 18.80500
-17.16900 -23.95800 26.50800
-16.65000 -23.93300 18.93700
-16.66900 -23.95800 26.44100
-16.70300 -23.90800 33.89400
-16.66100 -23.94000 36.93000
-16.16700 -23.90400 19.16000
-16.21400 -23.96700 26.33200
-16.12700 -23.97500 30.40500
-16.20400 -23.93300 38.05900
-15.56800 -23.90100 19.43700
-15.73000 -24.04300 26.09700
-15.57400 -23.97600 29.96600
-15.70000 -23.91700 38.90600
-15.11200 -23.86400 19.60200
-15.29500 -24.00200 25.89100
-15.16100 -23.98200 29.80900
-15.20900 -23.93700 39.40900
-15.16400 -23.95300 43.05700
-15.18100 -23.93800 45.33900
-14.67000 -23.96000 19.96000
-14.69900 -23.98600 25.57200
-14.62700 -23.92800 29.65900
-14.75200 -23.94600 45.45500
-14.16800 -23.95700 20.46600
-14.25900 -23.97200 25.51300
-14.05800 -23.97200 29.85200
-14.27000 -23.96900 45.55900
-13.63700 -23.93700 21.06400
-13.71900 -23.94500 25.90400
-13.58600 -23.95900 29.95500
-13.69000 -23.92200 45.85900
-13.07600 -23.96100 21.43900
-13.23200 -23.94100 27.52200
-13.14000 -23.97600 29.89900
-13.26400 -23.96000 46.03300
-12.58600 -23.97300 21.39800
-12.75900 -23.97700 28.06200
-12.60400 -24.04100 29.50900
-12.68300 -23.91600 46.31300
-12.08600 -23.98300 21.35100
-12.25200 -23.92700 46.39000
-11.62800 -23.97600 21.28500
-11.75200 -23.93500 46.38600
-11.05100 -23.92500 21.13100
-11.25200 -23.92700 46.38700
-10.58600 -23.92800 21.10700
-10.66900 -23.93800 46.39500
-10.08600 -23.95500 21.04600
-10.11900 -23.90800 46.35500
-9.59600 -24.01300 20.97000
-9.69500 -23.98800 46.28200
-9.11900 -23.95400 20.83900
-9.17900 -23.99500 46.17100
-8.75400 -24.04900 20.76200
-8.66900 -23.95800 45.98900
-8.23000 -23.94400 20.61600
-8.26500 -24.00200 45.77500
-7.67500 -23.99400 20.41900
-7.69500 -23.91200 45.38600
-7.12600 -24.04300 20.01200
-7.23700 -24.03800 45.11600
-6.61300 -23.99800 19.68400
-6.71300 -24.02200 45.01500
-6.16900 -23.95800 19.51100
-6.20800 -24.00000 45.16100
-5.68100 -23.99400 19.33100
-5.72600 -24.01700 45.59700
-5.14100 -23.96000 19.11000
-5.17100 -23.85200 46.42000
-4.66900 -23.95800 18.91100
-4.63000 -23.92800 46.83200
-4.20900 -23.96500 18.76500
-4.20300 -23.93800 47.07300
-3.70100 -23.97600 18.68100
-3.72300 -23.86000 47.30400
-3.16900 -23.95800 18.66100
-3.24900 -23.88800 47.43700
-2.66900 -23.95800 18.67200
-2.76900 -23.97400 47.54500
-2.13300 -23.93500 18.66500
-2.21500 -23.94400 47.89100
-2.11200 -23.97100 48.99100
-2.21900 -23.92900 49.53400
-1.61900 -23.92200 18.65800
-1.72000 -23.95000 50.48400
-1.13300 -23.89100 18.59100
-1.20500 -23.93700 50.90000
-0.63100 -23.94200 18.64600
-0.64300 -23.92600 51.41500
-0.05400 -23.97900 18.83400
-0.13400 -23.93000 51.93700
0.37900 -23.96200 17.39600
0.26800 -23.95400 18.45500
0.33500 -23.98000 18.81600
0.28600 -23.84400 52.29700
0.89300 -23.94800 17.13000
0.75000 -23.88300 52.47900
1.40800 -23.95900 17.39500
1.29500 -24.00800 52.54000
1.90800 -23.96300 18.91100
1.78100 -23.97700 52.61900
2.35600 -23.92200 19.46100
2.25300 -24.04300 52.54200
2.91500 -23.89100 20.36000
2.74800 -23.97900 52.47700
3.33600 -23.93600 20.63400
3.21200 -23.91900 52.35300
3.88700 -23.96800 20.77700
3.77300 -23.96600 52.00100
4.34200 -24.06900 20.77400
4.31500 -23.99500 51.60100
4.87700 -23.87300 20.63300
4.74800 -23.96800 51.46800
5.38100 -23.94200 20.62500
5.32800 -23.98700 49.64500
5.38000 -23.95700 50.11100
5.21400 -23.95600 51.57300
5.86700 -23.90000 20.53200
5.78900 -23.98400 44.50400
5.91200 -23.96100 44.90200
5.74800 -23.97000 49.58100
5.91600 -23.96600 50.35500
5.79000 -23.95100 51.87400
6.41400 -23.94700 20.49300
6.31700 -24.00800 38.55800
6.42200 -23.89100 39.38100
6.30000 -23.91500 43.87600
6.38500 -23.94400 45.46800
6.24800 -23.97300 49.60100
6.36400 -23.95700 50.46100
6.21600 -23.94600 51.86700
6.91400 -23.93300 20.48900
6.82100 -24.00700 38.15300
6.83600 -23.96300 40.92700
6.83300 -23.95000 43.01300
6.89200 -23.95000 47.53000
6.73300 -23.96800 49.49800
7.32400 -23.92800 20.55500
7.24800 -24.01600 38.08400
7.38200 -23.94000 48.40000
7.26600 -23.96100 48.94300
7.95100 -23.97800 20.84900
7.74800 -24.01600 38.07700
8.33100 -23.94300 21.01100
8.24800 -24.00800 38.04200
8.95600 -23.98600 21.33500
8.83100 -23.97600 37.99200
9.30100 -23.94200 21.49700
9.38100 -23.90800 38.02900
9.82500 -23.95300 21.97600
9.83100 -23.95800 38.01500
10.37200 -23.91800 22.87300
10.33100 -23.95800 37.96000
10.80300 -23.93300 24.08000
10.79100 -23.97900 37.83700
11.41900 -23.96600 24.42300
11.31800 -23.99700 37.60200
11.93100 -23.88600 24.48800
11.73400 -24.01400 37.33700
12.41400 -23.88300 24.60700
12.24900 -23.94100 36.91000
12.87900 -23.86500 24.66300
12.84200 -24.03000 36.02900
13.42000 -23.95300 24.90000
13.28800 -23.98800 35.48400
13.79600 -23.92200 25.04500
13.80900 -23.98500 35.12200
14.32800 -23.95700 25.46800
14.24800 -23.97600 35.00900
14.83500 -23.89300 25.99800
14.84700 -23.97800 29.07900
14.88300 -23.94100 30.05000
14.71100 -23.95700 34.86500
15.37700 -23.94700 30.49700
15.23800 -23.95100 34.38100
15.88400 -23.93900 30.97500
15.73300 -23.93900 33.88300
15.82800 -23.96400 41.93600
15.85300 -23.87800 44.90100
16.37000 -23.98600 39.57700
16.38200 -23.91300 45.37500
16.77500 -23.98000 38.85800
16.73200 -23.94400 45.55000
17.42200 -24.01200 38.13500
17.36900 -23.91400 45.83000
17.40000 -23.95800 49.99300
17.26700 -23.94700 51.53200
17.38000 -23.98300 52.01700
17.33800 -23.95300 53.96300
17.79100 -23.96900 37.85000
17.74800 -23.91400 45.89200
17.93700 -23.95700 49.53100
17.89100 -23.91700 54.85200
18.29100 -23.95800 37.53700
18.29500 -23.99000 45.96400
18.37700 -23.96700 49.38300
18.21600 -23.94900 55.06800
18.76300 -24.01800 37.31600
18.81400 -24.02300 46.11200
18.95200 -23.95800 49.08900
18.84600 -23.93700 55.41000
19.33500 -23.92300 37.10700
19.26300 -23.92800 46.27800
19.34500 -23.97500 48.85500
19.24800 -23.94600 55.49300
19.83100 -23.95800 37.02500
19.74900 -24.03500 46.09700
19.92600 -23.92600 48.59700
19.74800 -23.96500 55.50200
20.33100 -23.95800 37.00000
20.29500 -23.96500 45.97700
20.35000 -23.93000 48.64000
20.24800 -23.95400 55.44200
20.83100 -23.95800 37.04100
20.71300 -24.00800 45.78600
20.88600 -23.95800 48.95700
20.76100 -23.90200 55.31800
21.31100 -23.95100 37.14000
21.29900 -23.99500 45.48000
21.37800 -23.93600 49.49000
21.30300 -23.92500 54.92800
21.84900 -23.92300 37.32700
21.86600 -23.99200 45.15200
21.89000 -23.93500 51.94000
21.80300 -23.90800 54.35900
22.31100 -23.95800 37.53800
22.33700 -23.99400 44.93100
22.89500 -23.87500 37.81500
22.88000 -23.97900 44.60800
23.27400 -23.95800 38.03500
23.26500 -24.04200 44.34400
23.80500 -23.87500 38.47800
23.79000 -24.04200 43.90100
24.31300 -23.91200 39.08100
24.27900 -24.07200 43.33400
24.80800 -23.95000 40.14400
24.83800 -23.98700 42.08800
-25.65400 -17.99000 21.57000
-25.65900 -17.85700 24.40400
-25.14500 -18.00600 16.49000
-25.19300 -17.92000 18.08400
-25.09900 -18.01500 20.59300
-25.18800 -17.90300 27.49700
-24.61700 -18.04200 15.46100
-24.70900 -17.92100 28.41600
-24.17700 -17.96500 14.94500
-24.23500 -17.95900 29.01000
-23.63100 -17.97800 14.57200
-23.70600 -17.95300 29.43000
-23.14100 -17.98400 14.36000
-23.26500 -17.96900 29.54700
-22.62200 -17.88200 14.07800
-22.71700 -17.94600 29.91700
-22.13600 -18.05800 13.94900
-22.16300 -17.87700 31.39300
-22.13400 -17.98500 40.33700
-22.18800 -17.86000 43.92700
-21.65000 -17.91100 13.48000
-21.66500 -17.87700 32.96300
-21.62500 -18.05600 39.91100
-21.62100 -17.87500 44.88100
-21.14300 -18.07300 13.40700
-21.17800 -17.86300 45.54500
-20.61200 -17.86200 13.14200
-20.61500 -17.92300 46.37700
-20.08600 -17.88300 13.14200
-20.17800 -17.90800 46.95800
-19.62700 -17.85600 13.18700
-19.71300 -17.94000 47.45300
-19.07400 -17.92000 13.40800
-19.14800 -17.98300 47.88800
-18.58600 -17.92200 13.57600
-18.71900 -17.97400 48.07500
-18.08400 -17.97800 13.65800
-18.23600 -18.05500 48.14400
-17.61900 -17.90800 13.64000
-17.74800 -17.98200 48.50100
-17.16900 -17.95800 13.56000
-17.19200 -17.98600 49.03600
-16.66900 -17.95800 13.49300
-16.73200 -17.86700 49.48700
-16.16900 -17.95800 13.49700
-16.18000 -17.87500 49.93100
-15.71900 -18.00800 13.55200
-15.71200 -17.87500 50.60600
-15.29800 -17.95200 13.67900
-15.08400 -17.90800 51.30000
-14.70100 -17.88000 13.93300
-14.72900 -17.93600 51.59900
-14.21000 -17.92800 14.15200
-14.14500 -17.99900 52.41200
-13.63700 -17.92700 14.44500
-13.65300 -17.97900 52.95300
-13.06100 -17.91600 14.78500
-13.07300 -17.90000 53.34400
-12.71500 -17.95800 15.05300
-12.64500 -17.93900 53.57700
-12.11600 -17.86100 15.51000
-12.14100 -18.00700 53.78400
-11.59400 -17.88700 15.88000
-11.66900 -17.98600 53.85900
-11.22400 -17.91900 16.14900
-11.16900 -17.99100 53.88500
-10.69900 -17.83600 16.60400
-10.63400 -18.04800 53.85400
-10.16800 -17.89000 17.49800
-10.08000 -17.92800 53.65600
-9.62100 -17.83700 18.05300
-9.58700 -18.00200 53.47100
-9.07300 -17.88000 18.47900
-9.06600 -18.00200 53.14400
-8.61900 -17.92100 18.64100
-8.72400 -17.97800 52.84400
-8.10900 -17.96700 18.55900
-8.17800 -17.95800 52.44300
-7.68400 -18.05700 18.32200
-7.62600 -17.97000 52.13700
-7.08800 -18.00100 17.12200
-7.21900 -18.00800 52.06600
-6.66700 -18.00800 16.50400
-6.77700 -17.93300 52.13400
-6.08900 -18.04100 15.98800
-6.18500 -17.86100 52.31400
-5.54700 -17.96900 15.64400
-5.66900 -17.95800 52.43700
-5.16900 -17.95800 15.49000
-5.21000 -17.95800 52.57700
-4.68700 -18.02700 15.35300
-4.62700 -17.87500 52.91900
-4.20800 -17.92000 15.00400
-4.24500 -17.95800 53.14100
-3.66200 -17.99400 13.99400
-3.66200 -17.87500 53.38700
-3.08800 -18.01600 13.09300
-3.16900 -17.95800 53.49600
-2.58200 -18.02000 12.61200
-2.66900 -17.95800 53.54500
-2.16000 -18.00600 12.33300
-2.16900 -17.95800 53.52400
-1.62800 -17.95700 12.07500
-1.66900 -17.95800 53.45200
-1.11900 -17.90800 11.91600
-1.16900 -17.95800 53.42300
-0.66900 -17.95800 11.86700
-0.66900 -17.95800 53.47500
-0.16900 -17.95800 11.85800
-0.16900 -17.95800 53.53100
0.28100 -18.00800 11.92100
0.28000 -17.95800 53.62300
0.83100 -17.95700 11.97100
0.81900 -17.90800 53.82500
1.41400 -17.93300 11.99500
1.22900 -17.92100 54.09500
1.92400 -17.87600 12.00900
1.84000 -17.86000 54.99900
2.38300 -17.86200 12.13000
2.32700 -17.91500 56.04800
2.83000 -17.96400 12.45500
2.79200 -18.01000 56.61900
3.31000 -18.04800 12.90000
3.27900 -18.01400 57.11000
3.93500 -17.90500 13.31700
3.80500 -17.91200 60.48600
4.33100 -17.95800 13.53800
4.31100 -17.94000 62.11100
4.86700 -17.94100 13.63100
4.79700 -17.94900 63.12500
5.38100 -17.94600 13.59600
5.42700 -17.88900 63.81400
5.84000 -18.00200 13.45300
5.85400 -17.95800 64.08800
6.30800 -17.90700 12.44300
6.38700 -17.91200 64.35300
6.88900 -17.88400 11.60300
6.88100 -17.90800 64.49600
7.37900 -18.06200 11.43200
7.33100 -17.95800 64.54200
7.85300 -17.88900 11.00200
7.83100 -17.95800 64.54300
8.41400 -17.98100 10.94000
8.33100 -17.95800 64.48800
8.91400 -17.98100 10.91000
8.77200 -18.02600 64.37500
9.41400 -17.94900 10.94100
9.24400 -17.88700 64.39200
9.81400 -17.93300 11.03800
9.74800 -17.91700 64.39400
10.44500 -17.94200 11.39400
10.21900 -17.94800 64.52700
10.76800 -17.90400 11.61300
10.80800 -18.00700 16.58500
10.93600 -17.94200 18.45500
10.79600 -17.95100 64.93800
11.32800 -17.95600 12.47300
11.26900 -17.96700 15.94900
11.28800 -17.91600 18.60000
11.24800 -17.96400 65.05500
11.92700 -17.90700 18.92400
11.74800 -17.97100 65.02900
12.32600 -17.86600 19.14500
12.24800 -17.95400 64.89900
12.85700 -17.92500 19.48900
12.74800 -17.92600 64.83900
13.42900 -17.91300 19.81300
13.24800 -17.91900 64.88500
13.77600 -17.93100 20.10300
13.74500 -17.92600 64.88100
14.36500 -17.95300 20.84400
14.32800 -17.98900 64.64500
14.83400 -17.92900 23.52000
14.74800 -17.97500 64.49700
15.41300 -17.88600 24.31200
15.23000 -17.95700 64.51900
15.83100 -17.95800 24.50200
15.81000 -17.93000 64.87900
16.28100 -18.00800 24.59700
16.24800 -17.95200 65.02800
16.73000 -17.94200 24.67300
16.74800 -17.98200 65.07900
17.30500 -17.87100 24.85600
17.24800 -17.98600 65.04900
17.80100 -17.95800 25.04600
17.73300 -17.96200 64.94200
18.38400 -17.87500 25.35200
18.29500 -17.97800 64.55700
18.77400 -17.95800 25.59100
18.77100 -17.96700 63.96100
19.30400 -17.87500 26.03800
19.26900 -17.95600 63.45100
19.78400 -17.84200 26.62000
19.81000 -17.99800 63.08400
20.35000 -17.98500 27.89400
20.27000 -17.95600 31.97800
20.44300 -17.94500 34.03700
20.27400 -17.95200 62.88500
20.90500 -17.95700 28.92100
20.78900 -17.97300 31.54500
20.83300 -17.94100 34.16200
20.81000 -17.98600 62.54700
21.38600 -17.93100 29.88500
21.28500 -17.98400 30.59700
21.39800 -17.95100 35.42400
21.21700 -18.00300 62.28800
21.85700 -18.01500 36.38000
21.73700 -17.91900 61.87600
22.30900 -17.87100 37.06500
22.36700 -17.98000 60.95800
22.81600 -17.91800 38.09300
22.81500 -17.94300 60.41500
23.39100 -17.87500 38.90000
23.30500 -17.91900 56.38900
23.32900 -17.95700 57.96400
23.29100 -17.99400 59.58800
23.84700 -17.93000 39.13800
23.80300 -17.97300 55.98500
24.35900 -18.07100 39.28600
24.23100 -18.01900 55.78000
24.87900 -17.87300 39.14900
24.80200 -17.97500 55.61900
25.41400 -17.89400 39.14400
25.28100 -18.00800 55.49600
25.88200 -17.85500 39.18700
25.74200 -18.00000 55.31600
26.35100 -17.93800 39.36700
26.28900 -17.99400 54.99500
26.84800 -17.91000 39.59200
26.85300 -18.04200 54.52700
27.33500 -17.95400 39.95500
27.31900 -18.04200 53.94100
27.82800 -17.89300 40.45500
27.80900 -18.07600 52.83200
28.36100 -17.93700 41.34100
28.38800 -17.99900 51.01600
28.80700 -17.84400 42.10800
28.82700 -18.02300 44.98100
28.83300 -17.96000 45.52500
28.83100 -17.97000 50.46000
29.39200 -17.94300 46.45400
29.32700 -17.94300 49.97900
29.83200 -17.88300 47.07600
29.78900 -18.00800 49.08300
-29.14800 -12.00700 13.98600
-29.19100 -11.91900 15.58000
-28.67500 -12.02800 12.94300
-28.65600 -11.84100 20.36300
-28.20500 -11.98200 12.37000
-28.18600 -11.89800 21.90200
-28.16000 -11.98300 47.50000
-28.19400 -11.92100 52.05600
-27.64600 -11.96800 11.93600
-27.67200 -11.96200 23.00100
-27.67300 -12.05100 46.38200
-27.61200 -11.91800 52.79600
-27.12500 -11.96900 11.61800
-27.16600 -11.95200 25.96700
-27.05200 -11.96300 45.62600
-27.21400 -11.94800 53.09200
-26.59300 -12.01400 11.04500
-26.69500 -11.99400 27.14500
-26.67200 -12.00800 45.33500
-26.69500 -11.93300 53.38500
-26.10500 -12.02700 10.51000
-26.18900 -11.86000 28.05700
-26.13000 -11.95800 45.02000
-26.23000 -11.88800 53.56700
-25.56600 -12.01500 10.11900
-25.68200 -11.87000 29.01500
-25.68600 -12.04200 44.85700
-25.72800 -12.03300 53.60000
-25.16900 -11.92500 9.89300
-25.16500 -11.91800 30.98100
-25.11200 -12.04200 44.58200
-25.18300 -11.94400 53.96400
-24.66600 -12.07200 9.81200
-24.65300 -11.91800 31.91000
-24.67900 -12.01500 40.95700
-24.62700 -11.94300 42.32900
-24.65300 -12.04200 44.09100
-24.66300 -11.88500 54.96900
-24.13000 -11.86500 9.65400
-24.09100 -11.86700 32.46800
-24.20500 -11.97700 39.86500
-24.20400 -12.00600 55.58700
-23.60800 -11.87000 9.67200
-23.58500 -11.89400 32.83000
-23.76300 -11.92000 39.37000
-23.60400 -11.92400 56.31700
-23.15000 -11.99800 9.82900
-23.16900 -11.95800 33.04500
-23.25000 -11.93100 38.93900
-23.25900 -11.90700 56.61400
-22.72300 -12.01400 9.99300
-22.74200 -11.91700 33.20100
-22.74500 -11.94500 38.39900
-22.71900 -12.01200 57.09300
-22.13100 -12.01200 10.27500
-22.24200 -11.95800 33.37800
-22.07300 -12.03200 37.57200
-22.13900 -12.02500 57.53700
-21.65200 -11.93500 10.39500
-21.71900 -11.96900 33.55800
-21.53400 -11.99500 37.11600
-21.65300 -11.88800 57.85300
-21.16900 -11.95800 10.49400
-21.13800 -11.93100 33.89500
-21.15600 -12.04800 36.88600
-21.16900 -11.95800 57.98600
-20.66900 -11.95800 10.52800
-20.67600 -11.97600 34.46800
-20.71400 -11.91600 35.51100
-20.76400 -11.93400 58.07100
-20.21900 -12.00800 10.54000
-20.20500 -11.94700 58.08900
-19.66900 -11.98600 10.47200
-19.66900 -11.95800 58.01900
-19.15900 -12.01000 10.33100
-19.19800 -11.98200 57.88000
-18.68100 -11.88300 9.52600
-18.67600 -12.01100 57.62900
-18.06100 -11.97200 9.00700
-18.21700 -11.97100 57.34900
-17.66700 -11.99100 8.81200
-17.65900 -11.91600 57.00600
-17.08400 -11.93000 8.56700
-17.21900 -11.94000 56.83600
-16.58600 -11.97300 8.50800
-16.75500 -11.87200 56.93800
-16.14400 -12.06700 8.41600
-16.22600 -11.82700 57.37300
-15.65100 -11.91600 8.10000
-15.67700 -11.85400 58.44700
-15.13300 -11.91300 7.98100
-15.20100 -11.93700 59.09800
-14.58600 -11.95100 7.96100
-14.71200 -11.91400 59.53900
-14.08700 -11.89400 7.96900
-14.15000 -11.94800 59.87000
-13.59600 -11.88500 8.08100
-13.69900 -11.94000 60.07200
-13.11100 -11.95200 8.34000
-13.13100 -11.91100 60.38700
-12.65800 -11.90300 8.59400
-12.75200 -11.94000 60.53000
-12.18500 -11.88100 8.99800
-12.27600 -12.00900 60.61700
-11.63800 -11.91900 9.89400
-11.72100 -12.00000 12.50700
-11.68500 -11.85200 15.45200
-11.65900 -11.90800 60.79700
-11.15400 -11.85700 15.90200
-11.18200 -12.00800 60.66000
-10.57700 -11.89700 16.29400
-10.75200 -12.02200 60.55900
-10.11900 -11.90800 16.44000
-10.27400 -11.97800 60.42600
-9.66600 -11.99400 16.39700
-9.72000 -11.98000 60.01400
-9.12400 -11.99800 16.16200
-9.18100 -11.94300 59.43800
-8.69800 -11.97900 15.87900
-8.70800 -11.94700 58.93800
-8.19000 -11.99500 15.60300
-8.25200 -11.90300 58.82600
-7.66900 -11.95800 15.42700
-7.72100 -11.89000 58.81500
-7.27100 -12.01400 15.27900
-7.19200 -11.98800 58.63600
-6.70000 -11.97000 15.00200
-6.75200 -11.98900 58.56100
-6.24900 -12.02000 14.78600
-6.29200 -11.97300 58.61600
-5.70100 -11.97500 14.63500
-5.68700 -11.90400 63.50100
-5.16900 -11.95800 14.56300
-5.19700 -11.98800 64.05100
-4.66900 -11.95800 14.56300
-4.68500 -11.96700 64.49200
-4.21900 -12.00800 14.59400
-4.23700 -11.86100 64.97200
-3.76900 -11.94700 14.63800
-3.68200 -11.86800 65.44800
-3.24600 -12.04700 14.59400
-3.18700 -11.85000 65.91200
-2.75200 -12.00700 14.56400
-2.67700 -11.90800 67.52400
-2.23100 -11.93800 14.40200
-2.17600 -11.85600 68.43600
-1.70700 -12.00800 13.04300
-1.68000 -11.86500 68.95100
-1.23400 -11.96300 12.44700
-1.09700 -11.89900 69.34700
-0.70300 -11.97700 12.02900
-0.66900 -11.95800 69.53200
-0.25200 -11.94900 11.88400
-0.25600 -11.98800 69.66000
0.24800 -11.91500 11.83900
0.29900 -11.86300 69.81300
0.74800 -11.91200 11.87000
0.83100 -11.91000 69.81500
1.24800 -11.93200 11.96900
1.30300 -11.90200 69.77100
1.74500 -11.97600 12.06900
1.80700 -11.98000 69.61100
2.36100 -11.88600 12.29800
2.31200 -11.98800 69.39600
2.83100 -11.95800 12.43100
2.82500 -12.05100 69.04800
3.19900 -11.95200 12.62500
3.37100 -12.04600 68.56000
3.79300 -11.99500 13.05300
3.87200 -11.98800 68.12500
4.35200 -12.05100 13.56400
4.28200 -11.96900 67.86400
4.78900 -11.96100 13.97300
4.77500 -11.96900 67.49400
5.24800 -11.98500 14.06300
5.30300 -11.98500 67.05300
5.72700 -11.96900 13.92900
5.79800 -11.99500 65.00200
5.88500 -11.95300 65.50200
5.79800 -11.97500 66.58400
6.30600 -11.98700 13.58900
6.28400 -11.99200 64.63900
6.72000 -11.96700 13.43600
6.81100 -11.95000 64.87600
7.29600 -11.98500 12.53000
7.22300 -11.96300 65.00900
7.80900 -11.98000 12.05400
7.75200 -11.96900 65.57300
8.24800 -11.95700 11.89600
8.36700 -11.95200 65.93300
8.74800 -11.93200 11.84900
8.83100 -11.95800 66.01000
9.24800 -11.93000 11.89600
9.23900 -11.92800 66.08700
9.73400 -11.95200 12.02500
9.82300 -11.85600 66.31900
10.27500 -11.87200 12.36500
10.33100 -11.95800 66.45500
10.72700 -11.89900 12.55100
10.83100 -11.95800 66.53500
11.34600 -11.90000 12.89400
11.33100 -11.95800 66.54600
11.85600 -11.95800 13.14200
11.83100 -11.95800 66.54300
12.35600 -11.94800 13.34000
12.33100 -11.95800 66.55000
12.81800 -11.92800 13.54800
12.83100 -11.95800 66.51500
13.32200 -11.90600 13.84900
13.33100 -11.95800 66.46200
13.72200 -11.91400 14.15500
13.78100 -12.00800 66.45400
14.34100 -11.88200 14.93100
14.22500 -11.93400 66.60400
14.81300 -11.90300 16.38800
14.84700 -12.00500 17.05200
14.82800 -11.89300 17.46600
14.79400 -12.00200 67.09800
15.41200 -11.89500 18.33800
15.30700 -11.93900 68.58600
15.88100 -11.90800 18.52500
15.83900 -11.85600 69.41600
16.33100 -11.95800 18.58200
16.37300 -11.93900 69.87000
16.78100 -12.00800 18.60800
16.78900 -11.94900 70.13900
17.23100 -11.92900 18.67700
17.33700 -11.91400 70.39600
17.80800 -11.85800 18.86500
17.83100 -11.95800 70.52600
18.27100 -11.95800 19.08300
18.24900 -11.92700 70.59400
18.80700 -11.87500 19.48000
18.79500 -11.93100 70.59700
19.30000 -11.87500 20.02000
19.33100 -11.95800 70.51400
19.85300 -11.87500 20.90600
19.81200 -11.98700 70.36700
20.35100 -11.95400 22.32200
20.32200 -12.00900 70.12400
20.89700 -11.96300 25.49700
20.74100 -12.01800 69.85200
21.35600 -12.01600 25.83800
21.25200 -11.95100 69.41600
21.83100 -12.00300 25.90600
21.88700 -11.99800 68.63200
22.33100 -12.00600 25.93000
22.22600 -12.00800 68.32800
22.86700 -12.00900 25.97000
22.85200 -12.05100 67.56300
23.37400 -11.95500 26.04700
23.29900 -11.99900 65.83500
23.91800 -11.99300 26.40300
23.79400 -12.00400 61.86600
23.85100 -11.91200 62.47000
23.82500 -12.03000 64.56100
24.36300 -12.03500 26.89000
24.30900 -12.04200 58.35500
24.92000 -11.98600 27.40300
24.80500 -11.96600 57.31000
25.39300 -11.95200 27.90800
25.31300 -12.00600 29.97500
25.33000 -11.88100 34.48300
25.36000 -12.04000 56.00500
25.82800 -11.95000 35.48900
25.78300 -12.07200 55.67400
26.36700 -11.94300 37.11000
26.28200 -12.05700 55.61400
26.89500 -11.96000 25.96700
26.82700 -11.93000 27.85300
26.88300 -11.97400 37.37300
26.79600 -11.93300 55.88200
27.43700 -11.95800 25.54300
27.21000 -11.95900 28.09500
27.39900 -11.96500 37.07000
27.34800 -11.94400 56.45500
27.84100 -11.97900 25.37800
27.78600 -11.94300 28.35100
27.88300 -11.97000 35.93900
27.86800 -11.92600 56.91800
28.34600 -11.96900 23.83600
28.23000 -11.93200 28.37100
28.39400 -11.96000 35.43900
28.22500 -11.96100 57.07400
28.91700 -11.93800 23.57600
28.79800 -11.97000 28.06700
28.95200 -11.91600 35.12900
28.81200 -11.85000 57.35400
29.33200 -11.93300 23.66200
29.31900 -11.97600 27.56900
29.41400 -11.91800 35.09200
29.33100 -11.89100 57.36800
29.91500 -11.95200 23.95700
29.74800 -11.95700 27.44500
29.84300 -11.92200 35.15000
29.80900 -11.89100 57.32600
30.37300 -11.94600 24.06000
30.23300 -11.93700 27.39000
30.42500 -11.94900 35.42800
30.30500 -11.99100 57.09300
30.91900 -11.97100 24.40200
30.80500 -11.97500 27.07500
30.91400 -11.91900 35.54800
30.86700 -12.03300 49.50100
30.83600 -11.95800 50.95600
30.77100 -11.93500 56.89200
31.39500 -11.94700 24.91200
31.29000 -11.97900 26.56400
31.34100 -11.91700 35.64600
31.34500 -12.02600 48.95500
31.45100 -11.95600 51.87000
31.31400 -11.91900 56.43700
31.87700 -11.95400 35.97900
31.86500 -11.97900 48.57800
31.83200 -11.91700 52.12200
31.77800 -11.99100 55.49900
32.38800 -11.94500 36.45900
32.28400 -11.96000 48.29400
32.91600 -11.96800 38.89900
32.78200 -11.95500 48.01400
33.37100 -11.93200 39.54700
33.28200 -11.99600 40.08000
33.37700 -11.93100 41.09100
33.24800 -11.92800 47.90200
33.79100 -11.93700 41.56100
33.74800 -11.91000 47.88600
34.44700 -11.89900 41.92500
34.26900 -11.89800 47.82900
34.87300 -11.83900 42.15000
34.78900 -11.97100 47.54500
35.29100 -11.86500 42.57600
35.30900 -11.99900 47.10100
35.83100 -11.88000 43.56100
35.82000 -11.92900 46.41800
-29.68300 -6.04200 12.40200
-29.66700 -5.91400 14.45000
-29.20400 -6.04200 11.38100
-29.15500 -5.87500 15.49600
-29.19500 -6.00800 19.43000
-29.17400 -5.95200 21.03300
-29.15100 -5.99200 50.56500
-29.18500 -5.91400 54.15000
-28.71100 -5.97500 10.80100
-28.69700 -5.83600 16.11000
-28.72400 -5.99100 18.49300
-28.66800 -5.88700 22.04100
-28.68800 -5.96400 24.84900
-28.66800 -5.89800 26.50700
-28.59600 -6.01200 48.55200
-28.67800 -5.87500 55.01900
-28.24600 -6.04200 10.42400
-28.18700 -5.83900 27.60000
-28.18700 -5.97400 34.35600
-28.20600 -5.92000 37.06300
-28.17600 -6.01200 47.96800
-28.18500 -5.87500 55.53200
-27.63600 -5.95800 10.09300
-27.71300 -5.92500 29.03700
-27.62500 -5.97600 30.38200
-27.72200 -5.94100 31.49900
-27.65500 -5.95400 33.54100
-27.66600 -5.83700 37.87100
-27.66600 -5.99800 46.99500
-27.63000 -5.87500 55.92700
-27.21900 -6.00800 9.93100
-27.15300 -5.86600 38.41200
-27.12700 -6.04200 46.01700
-27.22000 -5.95800 56.13800
-26.74600 -6.01600 9.78700
-26.70100 -6.00800 39.08100
-26.60000 -6.06200 45.46900
-26.63700 -5.87500 56.32800
-26.14300 -5.99000 9.50900
-26.22700 -6.02100 39.61600
-26.07300 -5.99000 45.07700
-26.16900 -5.95800 56.40700
-25.54500 -5.90400 9.16400
-25.64400 -6.03000 40.04200
-25.66600 -6.00800 44.85600
-25.66900 -5.95800 56.42900
-25.08600 -5.94400 9.04600
-25.18700 -5.84600 40.36400
-25.12500 -5.95800 44.57100
-25.16900 -5.95800 56.42800
-24.59300 -5.99300 8.99200
-24.66900 -6.01400 40.44300
-24.76500 -6.00700 44.31000
-24.68900 -5.95800 56.52200
-24.11900 -5.90800 8.95100
-24.23700 -5.88600 40.58500
-24.26500 -6.03600 43.85800
-24.10600 -5.87500 56.86000
-23.63300 -5.96800 9.04800
-23.77800 -6.00000 40.61500
-23.57700 -6.00700 43.15000
-23.74600 -5.92000 57.15100
-23.08600 -5.93000 9.12600
-23.18200 -5.98700 40.97200
-23.11800 -5.96300 42.62700
-23.13600 -5.98400 57.88500
-22.59400 -5.98900 9.12500
-22.58900 -5.89000 58.36500
-22.10400 -5.95800 8.97100
-22.21200 -5.93200 58.63300
-21.60400 -5.99800 8.65100
-21.67000 -5.92300 58.90600
-21.26800 -6.00400 8.33300
-21.16500 -5.89400 59.15700
-20.69700 -5.99300 7.95900
-20.66300 -5.92400 59.40800
-20.16700 -6.05700 7.69300
-20.13300 -5.96700 59.58700
-19.75200 -6.01700 7.61000
-19.58600 -5.89900 59.64700
-19.25200 -5.99000 7.57200
-19.08600 -5.91900 59.64500
-18.70500 -5.93800 7.59200
-18.59000 -5.98600 59.58500
-18.16900 -5.95800 7.58700
-18.16900 -5.95800 59.45500
-17.71900 -6.00800 7.60200
-17.68500 -6.01600 59.31100
-17.25300 -5.93400 7.66600
-17.20000 -5.84200 59.20900
-16.75200 -6.01300 7.69300
-16.67800 -5.92300 59.37700
-16.23800 -6.06500 7.68300
-16.24800 -5.93300 59.64600
-15.75000 -5.88400 7.83700
-15.67100 -5.89300 62.46300
-15.21200 -5.93600 7.96800
-15.17600 -5.90500 63.51800
-14.76400 -5.96300 8.15400
-14.68900 -5.98300 64.02900
-14.20900 -6.00100 8.54200
-14.19300 -5.93000 64.42800
-13.64000 -5.86000 9.38000
-13.72900 -5.95600 64.66500
-13.18300 -5.91600 9.90800
-13.20200 -5.86900 64.87800
-12.71500 -5.94200 10.16500
-12.66900 -5.93500 64.93600
-12.19600 -5.93600 10.27300
-12.16900 -5.94800 64.94500
-11.63800 -5.86300 10.26700
-11.71900 -5.98200 64.89400
-11.16900 -5.95800 10.30200
-11.27000 -5.89600 64.93300
-10.66900 -5.95800 10.39800
-10.75200 -5.93700 64.95500
-10.18300 -5.95800 10.56300
-10.25200 -5.94900 64.96400
-9.59900 -5.87500 10.86000
-9.76700 -5.93900 64.90300
-9.24100 -5.92700 11.14600
-9.19200 -5.98200 64.57600
-8.64500 -5.93600 11.83500
-8.67500 -5.99600 64.13200
-8.12600 -5.94800 12.83700
-8.25200 -5.97400 64.02700
-7.67300 -5.87500 13.49200
-7.78300 -5.98200 64.09200
-7.15500 -5.87500 14.48800
-7.15200 -5.92700 64.42100
-6.62800 -6.01800 15.34900
-6.78600 -5.96600 64.57800
-6.09800 -5.87800 15.90600
-6.15600 -5.94700 64.96100
-5.65400 -5.92200 16.15200
-5.70500 -6.01000 65.06300
-5.19500 -6.05400 16.24900
-5.20700 -6.03300 65.15800
-4.67100 -5.92300 16.12000
-4.70200 -5.85200 65.30800
-4.22700 -6.04200 15.87400
-4.16900 -5.97800 65.32000
-3.68900 -6.00800 15.55500
-3.67800 -5.92600 65.52400
-3.20500 -5.94800 15.37000
-3.14200 -5.87400 65.81300
-2.66900 -5.99600 15.28900
-2.61900 -5.90800 65.95000
-2.14900 -5.93600 15.28300
-2.21900 -6.00800 65.98100
-1.66900 -5.95800 15.36300
-1.74100 -5.92300 66.06600
-1.16900 -5.95800 15.47100
-1.28300 -5.98200 66.15800
-0.66900 -5.95800 15.54900
-0.69500 -5.87100 66.36400
-0.16900 -5.95800 15.54200
-0.19100 -5.95800 66.56700
0.28100 -6.00800 15.45600
0.36500 -5.87500 66.90800
0.82200 -6.01000 15.32300
0.82100 -5.83500 67.61100
1.39300 -5.85700 15.20000
1.33200 -5.83600 68.59500
1.88200 -5.85800 15.20800
1.94000 -5.91200 69.30200
2.35300 -5.94100 15.30100
2.34400 -5.92000 69.58600
2.83100 -5.95800 15.34800
2.86600 -5.93700 69.85100
3.33100 -5.95800 15.32500
3.33100 -5.95800 69.99900
3.83100 -5.95800 15.30600
3.86700 -5.97800 70.08700
4.33100 -5.95800 15.34900
4.42200 -5.98600 70.09200
4.78100 -6.00800 15.43900
4.88100 -5.90800 70.02500
5.27700 -5.96500 15.61100
5.33100 -5.95800 69.97700
5.76500 -5.86300 15.84000
5.83100 -5.95800 69.90200
6.28300 -5.94900 15.98500
6.31600 -5.97400 69.82000
6.80100 -6.01200 16.12600
6.83100 -5.89700 69.78000
7.33700 -5.95400 16.46400
7.36700 -5.94600 69.83600
7.85700 -5.88300 16.81500
7.83100 -5.95800 69.99600
8.38100 -5.90800 16.96700
8.25800 -5.98400 70.15100
8.83100 -5.95800 17.07600
8.83500 -5.91700 70.41600
9.35200 -5.92300 17.17000
9.33100 -5.95800 70.55200
9.85600 -6.00800 17.26700
9.72700 -5.94000 70.61700
10.30900 -6.06200 17.28800
10.29500 -5.95700 70.62400
10.80900 -5.95800 17.12400
10.83100 -5.95800 70.54900
11.32100 -6.01100 16.88100
11.32000 -5.98900 70.39700
11.89100 -5.89500 16.62000
11.82700 -6.02000 70.15100
12.37400 -6.03900 16.57400
12.24500 -6.02200 69.88000
12.83100 -5.88100 16.43100
12.75900 -5.95800 69.43900
13.33400 -5.92400 16.42100
13.25400 -5.94800 68.89000
13.83100 -5.95800 16.42000
13.80300 -5.97000 68.57300
14.36400 -6.03400 16.33200
14.33100 -5.95800 68.52300
14.95300 -5.90000 16.22000
14.79000 -5.95800 68.62700
15.35000 -5.88200 16.21100
15.37300 -5.87500 68.92100
15.84400 -5.92300 16.27400
15.84600 -5.93100 69.13600
16.33100 -5.95800 16.40500
16.40300 -5.88500 69.28700
16.78800 -5.95800 16.59100
16.83100 -5.95800 69.34500
17.34900 -5.87500 16.93800
17.33100 -5.95800 69.34900
17.85600 -5.87500 17.41500
17.84700 -5.99400 69.29400
18.30400 -5.86700 18.07200
18.39100 -5.98000 69.19500
18.80900 -5.85000 19.09600
18.83100 -5.95800 69.08800
19.35900 -5.94300 19.84000
19.30100 -6.04200 68.91400
19.91800 -5.88700 20.47400
19.88400 -5.95800 68.62100
20.43000 -6.00200 20.75400
20.25600 -6.03400 68.34800
20.84400 -6.06600 20.79600
20.80500 -5.98700 68.07300
21.37900 -5.86000 20.64900
21.27100 -6.04200 67.86300
21.89500 -5.87800 20.64900
21.82200 -6.04200 67.52700
22.36500 -6.06900 20.78000
22.33800 -6.04200 67.06000
22.87600 -5.96400 20.63900
22.81700 -5.99600 66.39600
23.35900 -5.97600 20.46400
23.36700 -6.04200 65.05300
23.87500 -5.89800 20.04700
23.81200 -6.06000 64.39200
24.33800 -6.00400 19.83600
24.39400 -6.04200 63.12300
24.84400 -5.88300 19.50200
24.85600 -6.04200 62.58000
25.41400 -5.95800 19.47400
25.31300 -6.00100 61.85300
25.93700 -6.00600 19.48500
25.80600 -5.97700 60.39300
26.38100 -5.95800 19.40500
26.32500 -5.90300 59.93500
26.84800 -6.06100 19.33800
26.79900 -6.01500 59.66400
27.38300 -5.87100 19.16400
27.27700 -5.87800 59.81900
27.91400 -5.91600 19.12300
27.79800 -5.92700 59.98500
28.38600 -6.02800 19.05300
28.32000 -5.99200 60.12000
28.77200 -5.99700 18.79300
28.82200 -5.84400 60.27600
29.25700 -5.98800 18.32600
29.29100 -5.87700 60.25800
29.88900 -6.06100 17.93500
29.79600 -5.98200 60.11000
30.36200 -5.87400 17.55700
30.33100 -5.95800 59.97500
30.91400 -5.95500 17.51900
30.83100 -5.95800 59.88900
31.41400 -5.97200 17.49300
31.33100 -5.95800 59.82900
31.90300 -6.01500 17.46700
31.72900 -6.00900 59.74900
32.38100 -5.93900 17.37000
32.29800 -5.96600 59.53300
32.86400 -5.93500 17.36000
32.74300 -6.01800 59.29100
33.33100 -5.95800 17.42000
33.23500 -6.04500 58.90000
33.86400 -5.94800 17.55900
33.87200 -6.05100 33.57900
33.90600 -5.92300 35.90100
33.78600 -5.96700 58.31700
34.38200 -5.95500 17.80400
34.29500 -5.94200 33.46900
34.38900 -5.93400 36.34700
34.38100 -6.05400 57.56900
34.79100 -5.93600 18.07800
34.83100 -5.91500 33.39800
34.72200 -5.91100 36.62800
34.89400 -5.99500 57.03600
35.32000 -5.84600 18.56100
35.33100 -5.91000 33.38000
35.27700 -6.01800 37.11000
35.26500 -5.96600 56.42100
35.82700 -5.88600 19.50100
35.80700 -5.90100 33.31400
35.82100 -5.97100 38.02800
35.83700 -6.05900 53.06700
36.36100 -5.92200 20.33100
36.34900 -5.95000 33.09300
36.25200 -5.86700 38.57100
36.30800 -6.04200 51.93700
36.83300 -5.86900 20.99500
36.80200 -5.92600 32.85700
36.82700 -5.87500 38.99300
36.84700 -5.95800 51.51100
37.33300 -5.86300 23.47700
37.26200 -5.94900 32.46900
37.35100 -5.87500 39.45100
37.33100 -5.95800 51.34600
37.81000 -5.93800 26.53700
37.87000 -5.98100 31.54800
37.81400 -5.86000 40.05400
37.78100 -6.00800 51.29800
38.30800 -5.84600 41.11800
38.31600 -6.03300 51.26700
38.74200 -5.92300 41.59100
38.88100 -5.95200 51.14000
39.34600 -5.87500 41.85100
39.33100 -5.95800 50.99000
39.78100 -6.00800 41.97600
39.73900 -6.02000 50.80600
40.22100 -5.94100 42.16200
40.27200 -5.99400 50.43200
40.75400 -5.87000 42.50100
40.81300 -6.04900 49.91300
41.30300 -5.87500 42.99900
41.35200 -6.04200 49.02600
41.85400 -5.87500 43.82400
41.84900 -6.04200 47.04000
-29.66800 -0.05500 28.01900
-29.67000 0.08800 31.47100
-29.67400 -0.00800 45.91000
-29.67000 0.10300 48.01100
-29.17300 -0.04200 23.96300
-29.19800 0.16200 32.11700
-29.20300 -0.04200 44.91000
-29.17000 0.13200 49.06400
-28.64000 -0.04200 23.04800
-28.69400 0.14700 32.58800
-28.70900 0.02100 44.32500
-28.70600 0.16100 49.61900
-28.17000 -0.04200 22.52100
-28.10400 0.12500 32.98500
-28.20600 -0.00300 43.91700
-28.17800 0.13100 50.06300
-27.70500 0.03600 15.84100
-27.63200 0.00000 33.31200
-27.64000 0.03800 43.60100
-27.58700 0.11600 50.44400
-27.13400 -0.03600 15.03800
-27.24200 0.00500 33.51800
-27.17000 0.00600 43.39400
-27.12300 0.13800 50.65000
-26.66700 0.05400 14.37000
-26.67300 0.11000 33.98900
-26.71000 0.02800 35.36000
-26.66300 0.14600 36.95700
-26.62800 0.02900 43.10600
-26.58100 0.04900 50.92000
-26.16600 0.02500 12.47600
-26.18100 0.12500 39.01600
-26.16800 0.00600 42.87800
-26.08600 0.05800 50.97200
-25.68200 0.07300 11.94300
-25.65100 0.12500 39.92800
-25.62600 0.01100 42.65800
-25.58600 0.07600 50.97700
-25.25300 0.07100 11.38000
-25.17300 0.12500 40.44300
-25.24400 -0.04200 42.38700
-25.08800 0.13500 51.04300
-24.67300 0.05200 10.45000
-24.58600 0.12100 51.14500
-24.16000 0.03700 9.97500
-24.08600 0.12000 51.18200
-23.71700 -0.05900 9.64000
-23.60800 0.13600 51.18800
-23.21900 0.01600 9.50600
-23.05500 0.08900 51.38000
-22.66900 0.06600 9.38800
-22.67800 0.13800 51.62300
-22.73300 0.01900 53.40000
-22.65300 0.00800 55.92000
-22.25000 0.04100 9.28100
-22.19200 0.12900 56.55000
-21.69100 0.02800 9.11800
-21.62500 0.16700 57.07800
-21.21900 -0.00800 9.02500
-21.14900 0.06800 57.44000
-20.70500 0.03100 8.90500
-20.65800 0.08100 57.64200
-20.16900 -0.03400 8.84000
-20.15600 -0.00000 57.85300
-19.66900 -0.03500 8.80800
-19.75200 0.01500 58.06800
-19.16900 -0.01600 8.82900
-19.07100 0.03800 58.43000
-18.64100 0.05900 8.90000
-18.58600 0.08800 58.54100
-18.15000 0.07500 9.08800
-18.08600 0.10200 58.59500
-17.63500 0.05900 9.36800
-17.58600 0.08200 58.59000
-17.23100 0.04200 9.64100
-17.08600 0.03400 58.52600
-16.62800 0.12600 10.03500
-16.58100 -0.02400 58.44900
-16.08800 0.04100 10.32400
-16.10700 0.10800 58.38300
-15.63300 0.01200 10.46700
-15.64600 0.06900 58.55300
-15.16900 0.06700 10.54400
-15.15100 0.08900 58.91600
-15.16700 0.03000 60.48100
-15.16700 0.04000 63.48700
-14.62800 -0.01300 10.77700
-14.68300 0.05400 64.02000
-14.15400 0.06600 10.91300
-14.14900 0.08200 64.43500
-13.66900 0.04200 11.00200
-13.68100 0.04200 64.85600
-13.16900 0.04200 10.95900
-13.28200 0.05000 65.14300
-12.66900 0.04200 10.87800
-12.69000 -0.06200 65.52700
-12.16900 0.04200 10.85200
-12.15000 0.04600 65.94600
-11.66900 0.04200 10.89500
-11.61600 0.09300 66.35000
-11.16900 0.04200 11.01200
-11.25200 0.07300 66.49000
-10.72900 0.06400 11.16600
-10.75200 0.01300 66.57200
-10.15900 0.08200 11.47500
-10.25200 -0.01500 66.58800
-9.58100 0.04200 11.80900
-9.75200 -0.00500 66.54000
-9.16900 0.00800 11.93000
-9.25900 0.03900 66.43100
-8.66900 -0.01800 11.94300
-8.68600 -0.07600 66.13400
-8.16000 -0.06800 11.85000
-8.18900 0.07200 66.35800
-7.63400 0.15600 11.56700
-7.63200 0.08200 66.88200
-7.18200 0.09300 11.61800
-7.13300 0.07000 67.43400
-6.63600 -0.02400 11.81700
-6.71500 0.15300 67.80700
-6.13300 -0.03100 11.93500
-6.22000 0.06200 68.00400
-5.58600 -0.00600 11.90000
-5.76300 0.03000 68.17800
-5.07000 -0.05200 11.86400
-5.20000 0.11700 68.39800
-4.61900 0.00700 11.81000
-4.66900 0.04200 68.54300
-4.16900 -0.00500 11.87900
-4.21400 0.07300 68.67100
-3.64800 0.06400 11.93400
-3.67200 0.07700 68.83600
-3.11100 0.02900 12.09500
-3.16900 0.04200 68.93100
-2.56100 0.07200 12.27300
-2.66900 0.04200 69.01100
-2.11900 0.09200 12.40700
-2.14600 0.05200 69.14600
-1.66900 0.04200 12.45700
-1.57800 0.09600 69.26200
-1.21900 -0.00800 12.49800
-1.16900 0.04200 69.30800
-0.76700 0.06800 12.61500
-0.66900 0.04200 69.31300
-0.22800 0.11400 12.84100
-0.20100 0.00600 69.26300
0.22100 0.05900 13.09400
0.33600 0.02700 69.12600
0.80300 0.13100 13.40500
0.78100 -0.00800 69.02200
1.33100 0.04200 13.45400
1.27500 0.03400 69.04900
1.85500 -0.06400 13.35600
1.86600 0.09500 69.38200
2.42800 0.00800 13.16200
2.30800 0.08800 72.04300
2.88100 0.09200 13.03100
2.83900 0.15700 73.37100
3.36400 -0.03200 12.93200
3.30700 0.07300 74.10200
3.95300 0.08900 12.63200
3.78600 0.01300 74.60200
4.38900 -0.03400 12.51100
4.31000 0.09000 74.99900
4.83100 0.06000 12.32800
4.90800 0.09800 75.30700
5.33100 -0.03200 12.31200
5.38100 0.09200 75.45200
5.83100 -0.01400 12.31600
5.83100 0.04200 75.52000
6.35400 0.06000 12.37800
6.33100 0.04200 75.54700
6.85700 0.06600 12.55700
6.83100 0.04200 75.50500
7.31700 -0.04400 12.88300
7.33100 0.04200 75.39200
7.87900 -0.02000 13.35400
7.71600 -0.00100 75.25400
8.35100 0.08500 13.91600
8.25000 -0.03000 74.96100
8.82500 0.10100 15.02000
8.81400 -0.04200 74.52100
9.25000 0.07700 15.60800
9.32700 -0.00700 73.94000
9.77100 0.12500 16.09200
9.84600 0.02700 70.11100
9.83400 0.11100 70.45800
9.82000 0.01500 72.94500
10.34700 0.12500 16.37400
10.44900 0.02800 69.15000
10.83100 0.04200 16.50000
10.88100 0.09200 68.94000
11.34800 0.00600 16.60900
11.34600 -0.05200 68.84200
11.92000 0.10500 16.79700
11.91000 -0.02600 68.58200
12.38600 0.04200 17.00500
12.43000 -0.00900 68.11100
12.91400 0.10000 17.32200
12.88800 -0.05300 67.42100
13.33100 0.04200 17.47600
13.45000 -0.00400 66.15100
13.76700 0.02700 17.62300
13.84100 0.00600 65.85700
14.28000 0.13500 17.92400
14.34300 0.08200 65.62500
14.85200 0.14400 18.36700
14.87300 0.02400 65.49000
15.32300 0.14000 18.91400
15.41200 0.10500 65.37300
15.83100 0.11500 19.98800
15.83100 0.04200 65.46800
16.42200 0.15600 20.87000
16.27100 0.05500 65.63500
16.94200 0.08600 21.28500
16.82800 0.12700 66.02500
17.38100 0.09200 21.48400
17.34400 0.07700 66.34600
17.83100 0.04200 21.54400
17.83100 0.04200 66.53700
18.33100 0.04200 21.46600
18.36700 0.01400 66.64900
18.77700 0.03900 21.28400
18.91000 0.00900 66.68000
19.29700 0.10700 20.88700
19.38100 0.09200 66.65500
19.80800 0.08000 20.40700
19.83100 0.04200 66.57700
20.34400 0.05400 20.05600
20.31700 -0.04200 66.42500
20.83100 0.07300 19.88600
20.90100 0.04200 66.16300
21.33100 0.10700 19.81200
21.27400 -0.04200 65.91000
21.83100 0.12000 19.81000
21.79700 -0.04200 65.44400
22.33100 0.11300 19.85400
22.29400 0.02800 64.79100
22.82400 0.09900 19.85800
22.85500 -0.04200 64.00000
23.28300 -0.05400 19.66800
23.33700 -0.04200 63.46700
23.74800 -0.02100 19.59500
23.88200 -0.05200 62.90800
24.24800 -0.00500 19.56700
24.38800 0.11100 62.64100
24.79500 0.05200 19.53500
24.92700 0.01800 62.60700
25.24000 -0.01700 19.34500
25.33100 0.04200 62.53800
25.84200 -0.07600 18.58700
25.82600 -0.00100 62.40700
26.35200 -0.06700 17.48500
26.37700 0.03400 62.14400
26.81900 0.11800 15.03800
26.79100 0.02100 61.87400
27.40500 0.04700 14.47600
27.28600 0.02500 61.40900
27.86500 0.13300 14.08200
27.85200 0.01400 60.57400
28.41400 0.06100 14.03900
28.38200 -0.05700 59.44800
28.91400 0.05800 14.01600
28.88300 0.02200 58.89500
29.37700 0.04800 13.95700
29.39700 0.13700 58.60900
29.85400 0.13800 13.54500
29.91400 0.10500 58.56400
30.36500 0.08300 13.11000
30.40600 0.11900 58.61600
[truncated: 2,808,173 more chars]
