# Supplementary material for: Modeling of the Electrostatic Interaction and Catalytic Activity of [NiFe] Hydrogenases on a Planar Electrode
Source: J Phys Chem B. 2022 Oct 21;126(43):8777–90. doi: 10.1021/acs.jpcb.2c05371 (PMC9639099; doi:10.1021/acs.jpcb.2c05371)
Supplement: Supplementary file 1 — jp2c05371_si_001.zip [file jp2c05371_si_001.zip › Supplementary data/1e3d_5_theta_120_phi_248/geometry/electrode_250x250x10_d02.face]

1 4 2
2 5 3
4 7 5
5 8 6
7 10 8
8 11 9
10 13 11
11 14 12
13 16 14
14 17 15
16 19 17
17 20 18
19 22 20
20 23 21
22 25 23
23 26 24
25 28 26
26 29 27
28 31 29
29 32 30
31 34 32
32 35 33
34 37 35
35 38 36
37 40 38
38 41 39
40 43 41
41 44 42
43 46 44
44 47 45
46 49 47
47 50 48
49 52 50
50 53 51
52 55 53
53 56 54
55 58 56
56 59 57
58 61 59
59 62 60
61 64 62
62 65 63
64 67 65
65 68 66
67 70 68
68 71 69
70 73 71
71 74 72
73 76 74
74 77 75
76 79 77
77 80 78
79 82 80
80 83 81
82 85 83
83 86 84
85 88 86
86 89 87
88 91 89
89 92 90
91 94 92
92 95 93
94 97 95
95 98 96
97 100 98
98 101 99
100 103 101
101 104 102
103 106 104
104 107 105
106 109 107
107 110 108
109 112 110
110 113 111
112 115 113
113 116 114
115 118 116
116 119 117
118 121 119
119 122 120
121 124 122
122 125 123
124 127 125
125 128 126
127 130 128
128 131 129
130 133 131
131 134 132
133 136 134
134 137 135
136 139 137
137 140 138
139 142 140
140 143 141
142 145 143
143 146 144
145 148 146
146 149 147
148 151 149
149 152 150
5 2 4
6 3 5
8 5 7
9 6 8
11 8 10
12 9 11
14 11 13
15 12 14
17 14 16
18 15 17
20 17 19
21 18 20
23 20 22
24 21 23
26 23 25
27 24 26
29 26 28
30 27 29
32 29 31
33 30 32
35 32 34
36 33 35
38 35 37
39 36 38
41 38 40
42 39 41
44 41 43
45 42 44
47 44 46
48 45 47
50 47 49
51 48 50
53 50 52
54 51 53
56 53 55
57 54 56
59 56 58
60 57 59
62 59 61
63 60 62
65 62 64
66 63 65
68 65 67
69 66 68
71 68 70
72 69 71
74 71 73
75 72 74
77 74 76
78 75 77
80 77 79
81 78 80
83 80 82
84 81 83
86 83 85
87 84 86
89 86 88
90 87 89
92 89 91
93 90 92
95 92 94
96 93 95
98 95 97
99 96 98
101 98 100
102 99 101
104 101 103
105 102 104
107 104 106
108 105 107
110 107 109
111 108 110
113 110 112
114 111 113
116 113 115
117 114 116
119 116 118
120 117 119
122 119 121
123 120 122
125 122 124
126 123 125
128 125 127
129 126 128
131 128 130
132 129 131
134 131 133
135 132 134
137 134 136
138 135 137
140 137 139
141 138 140
143 140 142
144 141 143
146 143 145
147 144 146
149 146 148
150 147 149
152 149 151
153 150 152
154 155 157
155 156 158
157 158 160
158 159 161
160 161 163
161 162 164
163 164 166
164 165 167
166 167 169
167 168 170
169 170 172
170 171 173
172 173 175
173 174 176
175 176 178
176 177 179
178 179 181
179 180 182
181 182 184
182 183 185
184 185 187
185 186 188
187 188 190
188 189 191
190 191 193
191 192 194
193 194 196
194 195 197
196 197 199
197 198 200
199 200 202
200 201 203
202 203 205
203 204 206
205 206 208
206 207 209
208 209 211
209 210 212
211 212 214
212 213 215
214 215 217
215 216 218
217 218 220
218 219 221
220 221 223
221 222 224
223 224 226
224 225 227
226 227 229
227 228 230
229 230 232
230 231 233
232 233 235
233 234 236
235 236 238
236 237 239
238 239 241
239 240 242
241 242 244
242 243 245
244 245 247
245 246 248
247 248 250
248 249 251
250 251 253
251 252 254
253 254 256
254 255 257
256 257 259
257 258 260
259 260 262
260 261 263
262 263 265
263 264 266
265 266 268
266 267 269
268 269 271
269 270 272
271 272 274
272 273 275
274 275 277
275 276 278
277 278 280
278 279 281
280 281 283
281 282 284
283 284 286
284 285 287
286 287 289
287 288 290
289 290 292
290 291 293
292 293 295
293 294 296
295 296 298
296 297 299
298 299 301
299 300 302
301 302 304
302 303 305
158 157 155
159 158 156
161 160 158
162 161 159
164 163 161
165 164 162
167 166 164
168 167 165
170 169 167
171 170 168
173 172 170
174 173 171
176 175 173
177 176 174
179 178 176
180 179 177
182 181 179
183 182 180
185 184 182
186 185 183
188 187 185
189 188 186
191 190 188
192 191 189
194 193 191
195 194 192
197 196 194
198 197 195
200 199 197
201 200 198
203 202 200
204 203 201
206 205 203
207 206 204
209 208 206
210 209 207
212 211 209
213 212 210
215 214 212
216 215 213
218 217 215
219 218 216
221 220 218
222 221 219
224 223 221
225 224 222
227 226 224
228 227 225
230 229 227
231 230 228
233 232 230
234 233 231
236 235 233
237 236 234
239 238 236
240 239 237
242 241 239
243 242 240
245 244 242
246 245 243
248 247 245
249 248 246
251 250 248
252 251 249
254 253 251
255 254 252
257 256 254
258 257 255
260 259 257
261 260 258
263 262 260
264 263 261
266 265 263
267 266 264
269 268 266
270 269 267
272 271 269
273 272 270
275 274 272
276 275 273
278 277 275
279 278 276
281 280 278
282 281 279
284 283 281
285 284 282
287 286 284
288 287 285
290 289 287
291 290 288
293 292 290
294 293 291
296 295 293
297 296 294
299 298 296
300 299 297
302 301 299
303 302 300
305 304 302
306 305 303
307 308 310
308 309 311
310 311 313
311 312 314
313 314 316
314 315 317
316 317 319
317 318 320
319 320 322
320 321 323
322 323 325
323 324 326
325 326 328
326 327 329
328 329 331
329 330 332
331 332 334
332 333 335
334 335 337
335 336 338
337 338 340
338 339 341
340 341 343
341 342 344
343 344 346
344 345 347
346 347 349
347 348 350
349 350 352
350 351 353
352 353 355
353 354 356
355 356 358
356 357 359
358 359 361
359 360 362
361 362 364
362 363 365
364 365 367
365 366 368
367 368 370
368 369 371
370 371 373
371 372 374
373 374 376
374 375 377
376 377 379
377 378 380
379 380 382
380 381 383
382 383 385
383 384 386
385 386 388
386 387 389
388 389 391
389 390 392
391 392 394
392 393 395
394 395 397
395 396 398
397 398 400
398 399 401
400 401 403
401 402 404
403 404 406
404 405 407
406 407 409
407 408 410
409 410 412
410 411 413
412 413 415
413 414 416
415 416 418
416 417 419
418 419 421
419 420 422
421 422 424
422 423 425
424 425 427
425 426 428
427 428 430
428 429 431
430 431 433
431 432 434
433 434 436
434 435 437
436 437 439
437 438 440
439 440 442
440 441 443
442 443 445
443 444 446
445 446 448
446 447 449
448 449 451
449 450 452
451 452 454
452 453 455
454 455 457
455 456 458
311 310 308
312 311 309
314 313 311
315 314 312
317 316 314
318 317 315
320 319 317
321 320 318
323 322 320
324 323 321
326 325 323
327 326 324
329 328 326
330 329 327
332 331 329
333 332 330
335 334 332
336 335 333
338 337 335
339 338 336
341 340 338
342 341 339
344 343 341
345 344 342
347 346 344
348 347 345
350 349 347
351 350 348
353 352 350
354 353 351
356 355 353
357 356 354
359 358 356
360 359 357
362 361 359
363 362 360
365 364 362
366 365 363
368 367 365
369 368 366
371 370 368
372 371 369
374 373 371
375 374 372
377 376 374
378 377 375
380 379 377
381 380 378
383 382 380
384 383 381
386 385 383
387 386 384
389 388 386
390 389 387
392 391 389
393 392 390
395 394 392
396 395 393
398 397 395
399 398 396
401 400 398
402 401 399
404 403 401
405 404 402
407 406 404
408 407 405
410 409 407
411 410 408
413 412 410
414 413 411
416 415 413
417 416 414
419 418 416
420 419 417
422 421 419
423 422 420
425 424 422
426 425 423
428 427 425
429 428 426
431 430 428
432 431 429
434 433 431
435 434 432
437 436 434
438 437 435
440 439 437
441 440 438
443 442 440
444 443 441
446 445 443
447 446 444
449 448 446
450 449 447
452 451 449
453 452 450
455 454 452
456 455 453
458 457 455
459 458 456
460 463 461
461 464 462
463 466 464
464 467 465
466 469 467
467 470 468
469 472 470
470 473 471
472 475 473
473 476 474
475 478 476
476 479 477
478 481 479
479 482 480
481 484 482
482 485 483
484 487 485
485 488 486
487 490 488
488 491 489
490 493 491
491 494 492
493 496 494
494 497 495
496 499 497
497 500 498
499 502 500
500 503 501
502 505 503
503 506 504
505 508 506
506 509 507
508 511 509
509 512 510
511 514 512
512 515 513
514 517 515
515 518 516
517 520 518
518 521 519
520 523 521
521 524 522
523 526 524
524 527 525
526 529 527
527 530 528
529 532 530
530 533 531
532 535 533
533 536 534
535 538 536
536 539 537
538 541 539
539 542 540
541 544 542
542 545 543
544 547 545
545 548 546
547 550 548
548 551 549
550 553 551
551 554 552
553 556 554
554 557 555
556 559 557
557 560 558
559 562 560
560 563 561
562 565 563
563 566 564
565 568 566
566 569 567
568 571 569
569 572 570
571 574 572
572 575 573
574 577 575
575 578 576
577 580 578
578 581 579
580 583 581
581 584 582
583 586 584
584 587 585
586 589 587
587 590 588
589 592 590
590 593 591
592 595 593
593 596 594
595 598 596
596 599 597
598 601 599
599 602 600
601 604 602
602 605 603
604 607 605
605 608 606
607 610 608
608 611 609
464 461 463
465 462 464
467 464 466
468 465 467
470 467 469
471 468 470
473 470 472
474 471 473
476 473 475
477 474 476
479 476 478
480 477 479
482 479 481
483 480 482
485 482 484
486 483 485
488 485 487
489 486 488
491 488 490
492 489 491
494 491 493
495 492 494
497 494 496
498 495 497
500 497 499
501 498 500
503 500 502
504 501 503
506 503 505
507 504 506
509 506 508
510 507 509
512 509 511
513 510 512
515 512 514
516 513 515
518 515 517
519 516 518
521 518 520
522 519 521
524 521 523
525 522 524
527 524 526
528 525 527
530 527 529
531 528 530
533 530 532
534 531 533
536 533 535
537 534 536
539 536 538
540 537 539
542 539 541
543 540 542
545 542 544
546 543 545
548 545 547
549 546 548
551 548 550
552 549 551
554 551 553
555 552 554
557 554 556
558 555 557
560 557 559
561 558 560
563 560 562
564 561 563
566 563 565
567 564 566
569 566 568
570 567 569
572 569 571
573 570 572
575 572 574
576 573 575
578 575 577
579 576 578
581 578 580
582 579 581
584 581 583
585 582 584
587 584 586
588 585 587
590 587 589
591 588 590
593 590 592
594 591 593
596 593 595
597 594 596
599 596 598
600 597 599
602 599 601
603 600 602
605 602 604
606 603 605
608 605 607
609 606 608
611 608 610
612 609 611
613 664 614
614 665 615
615 666 616
616 667 617
617 668 618
618 669 619
619 670 620
620 671 621
621 672 622
622 673 623
623 674 624
624 675 625
625 676 626
626 677 627
627 678 628
628 679 629
629 680 630
630 681 631
631 682 632
632 683 633
633 684 634
634 685 635
635 686 636
636 687 637
637 688 638
638 689 639
639 690 640
640 691 641
641 692 642
642 693 643
643 694 644
644 695 645
645 696 646
646 697 647
647 698 648
648 699 649
649 700 650
650 701 651
651 702 652
652 703 653
653 704 654
654 705 655
655 706 656
656 707 657
657 708 658
658 709 659
659 710 660
660 711 661
661 712 662
662 713 663
664 715 665
665 716 666
666 717 667
667 718 668
668 719 669
669 720 670
670 721 671
671 722 672
672 723 673
673 724 674
674 725 675
675 726 676
676 727 677
677 728 678
678 729 679
679 730 680
680 731 681
681 732 682
682 733 683
683 734 684
684 735 685
685 736 686
686 737 687
687 738 688
688 739 689
689 740 690
690 741 691
691 742 692
692 743 693
693 744 694
694 745 695
695 746 696
696 747 697
697 748 698
698 749 699
699 750 700
700 751 701
701 752 702
702 753 703
703 754 704
704 755 705
705 756 706
706 757 707
707 758 708
708 759 709
709 760 710
710 761 711
711 762 712
712 763 713
713 764 714
715 766 716
716 767 717
717 768 718
718 769 719
719 770 720
720 771 721
721 772 722
722 773 723
723 774 724
724 775 725
725 776 726
726 777 727
727 778 728
728 779 729
729 780 730
730 781 731
731 782 732
732 783 733
733 784 734
734 785 735
735 786 736
736 787 737
737 788 738
738 789 739
739 790 740
740 791 741
741 792 742
742 793 743
743 794 744
744 795 745
745 796 746
746 797 747
747 798 748
748 799 749
749 800 750
750 801 751
751 802 752
752 803 753
753 804 754
754 805 755
755 806 756
756 807 757
757 808 758
758 809 759
759 810 760
760 811 761
761 812 762
762 813 763
763 814 764
764 815 765
766 817 767
767 818 768
768 819 769
769 820 770
770 821 771
771 822 772
772 823 773
773 824 774
774 825 775
775 826 776
776 827 777
777 828 778
778 829 779
779 830 780
780 831 781
781 832 782
782 833 783
783 834 784
784 835 785
785 836 786
786 837 787
787 838 788
788 839 789
789 840 790
790 841 791
791 842 792
792 843 793
793 844 794
794 845 795
795 846 796
796 847 797
797 848 798
798 849 799
799 850 800
800 851 801
801 852 802
802 853 803
803 854 804
804 855 805
805 856 806
806 857 807
807 858 808
808 859 809
809 860 810
810 861 811
811 862 812
812 863 813
813 864 814
814 865 815
815 866 816
817 868 818
818 869 819
819 870 820
820 871 821
821 872 822
822 873 823
823 874 824
824 875 825
825 876 826
826 877 827
827 878 828
828 879 829
829 880 830
830 881 831
831 882 832
832 883 833
833 884 834
834 885 835
835 886 836
836 887 837
837 888 838
838 889 839
839 890 840
840 891 841
841 892 842
842 893 843
843 894 844
844 895 845
845 896 846
846 897 847
847 898 848
848 899 849
849 900 850
850 901 851
851 902 852
852 903 853
853 904 854
854 905 855
855 906 856
856 907 857
857 908 858
858 909 859
859 910 860
860 911 861
861 912 862
862 913 863
863 914 864
864 915 865
865 916 866
866 917 867
868 919 869
869 920 870
870 921 871
871 922 872
872 923 873
873 924 874
874 925 875
875 926 876
876 927 877
877 928 878
878 929 879
879 930 880
880 931 881
881 932 882
882 933 883
883 934 884
884 935 885
885 936 886
886 937 887
887 938 888
888 939 889
889 940 890
890 941 891
891 942 892
892 943 893
893 944 894
894 945 895
895 946 896
896 947 897
897 948 898
898 949 899
899 950 900
900 951 901
901 952 902
902 953 903
903 954 904
904 955 905
905 956 906
906 957 907
907 958 908
908 959 909
909 960 910
910 961 911
911 962 912
912 963 913
913 964 914
914 965 915
915 966 916
916 967 917
917 968 918
919 970 920
920 971 921
921 972 922
922 973 923
923 974 924
924 975 925
925 976 926
926 977 927
927 978 928
928 979 929
929 980 930
930 981 931
931 982 932
932 983 933
933 984 934
934 985 935
935 986 936
936 987 937
937 988 938
938 989 939
939 990 940
940 991 941
941 992 942
942 993 943
943 994 944
944 995 945
945 996 946
946 997 947
947 998 948
948 999 949
949 1000 950
950 1001 951
951 1002 952
952 1003 953
953 1004 954
954 1005 955
955 1006 956
956 1007 957
957 1008 958
958 1009 959
959 1010 960
960 1011 961
961 1012 962
962 1013 963
963 1014 964
964 1015 965
965 1016 966
966 1017 967
967 1018 968
968 1019 969
970 1021 971
971 1022 972
972 1023 973
973 1024 974
974 1025 975
975 1026 976
976 1027 977
977 1028 978
978 1029 979
979 1030 980
980 1031 981
981 1032 982
982 1033 983
983 1034 984
984 1035 985
985 1036 986
986 1037 987
987 1038 988
988 1039 989
989 1040 990
990 1041 991
991 1042 992
992 1043 993
993 1044 994
994 1045 995
995 1046 996
996 1047 997
997 1048 998
998 1049 999
999 1050 1000
1000 1051 1001
1001 1052 1002
1002 1053 1003
1003 1054 1004
1004 1055 1005
1005 1056 1006
1006 1057 1007
1007 1058 1008
1008 1059 1009
1009 1060 1010
1010 1061 1011
1011 1062 1012
1012 1063 1013
1013 1064 1014
1014 1065 1015
1015 1066 1016
1016 1067 1017
1017 1068 1018
1018 1069 1019
1019 1070 1020
1021 1072 1022
1022 1073 1023
1023 1074 1024
1024 1075 1025
1025 1076 1026
1026 1077 1027
1027 1078 1028
1028 1079 1029
1029 1080 1030
1030 1081 1031
1031 1082 1032
1032 1083 1033
1033 1084 1034
1034 1085 1035
1035 1086 1036
1036 1087 1037
1037 1088 1038
1038 1089 1039
1039 1090 1040
1040 1091 1041
1041 1092 1042
1042 1093 1043
1043 1094 1044
1044 1095 1045
1045 1096 1046
1046 1097 1047
1047 1098 1048
1048 1099 1049
1049 1100 1050
1050 1101 1051
1051 1102 1052
1052 1103 1053
1053 1104 1054
1054 1105 1055
1055 1106 1056
1056 1107 1057
1057 1108 1058
1058 1109 1059
1059 1110 1060
1060 1111 1061
1061 1112 1062
1062 1113 1063
1063 1114 1064
1064 1115 1065
1065 1116 1066
1066 1117 1067
1067 1118 1068
1068 1119 1069
1069 1120 1070
1070 1121 1071
1072 1123 1073
1073 1124 1074
1074 1125 1075
1075 1126 1076
1076 1127 1077
1077 1128 1078
1078 1129 1079
1079 1130 1080
1080 1131 1081
1081 1132 1082
1082 1133 1083
1083 1134 1084
1084 1135 1085
1085 1136 1086
1086 1137 1087
1087 1138 1088
1088 1139 1089
1089 1140 1090
1090 1141 1091
1091 1142 1092
1092 1143 1093
1093 1144 1094
1094 1145 1095
1095 1146 1096
1096 1147 1097
1097 1148 1098
1098 1149 1099
1099 1150 1100
1100 1151 1101
1101 1152 1102
1102 1153 1103
1103 1154 1104
1104 1155 1105
1105 1156 1106
1106 1157 1107
1107 1158 1108
1108 1159 1109
1109 1160 1110
1110 1161 1111
1111 1162 1112
1112 1163 1113
1113 1164 1114
1114 1165 1115
1115 1166 1116
1116 1167 1117
1117 1168 1118
1118 1169 1119
1119 1170 1120
1120 1171 1121
1121 1172 1122
1123 1174 1124
1124 1175 1125
1125 1176 1126
1126 1177 1127
1127 1178 1128
1128 1179 1129
1129 1180 1130
1130 1181 1131
1131 1182 1132
1132 1183 1133
1133 1184 1134
1134 1185 1135
1135 1186 1136
1136 1187 1137
1137 1188 1138
1138 1189 1139
1139 1190 1140
1140 1191 1141
1141 1192 1142
1142 1193 1143
1143 1194 1144
1144 1195 1145
1145 1196 1146
1146 1197 1147
1147 1198 1148
1148 1199 1149
1149 1200 1150
1150 1201 1151
1151 1202 1152
1152 1203 1153
1153 1204 1154
1154 1205 1155
1155 1206 1156
1156 1207 1157
1157 1208 1158
1158 1209 1159
1159 1210 1160
1160 1211 1161
1161 1212 1162
1162 1213 1163
1163 1214 1164
1164 1215 1165
1165 1216 1166
1166 1217 1167
1167 1218 1168
1168 1219 1169
1169 1220 1170
1170 1221 1171
1171 1222 1172
1172 1223 1173
1174 1225 1175
1175 1226 1176
1176 1227 1177
1177 1228 1178
1178 1229 1179
1179 1230 1180
1180 1231 1181
1181 1232 1182
1182 1233 1183
1183 1234 1184
1184 1235 1185
1185 1236 1186
1186 1237 1187
1187 1238 1188
1188 1239 1189
1189 1240 1190
1190 1241 1191
1191 1242 1192
1192 1243 1193
1193 1244 1194
1194 1245 1195
1195 1246 1196
1196 1247 1197
1197 1248 1198
1198 1249 1199
1199 1250 1200
1200 1251 1201
1201 1252 1202
1202 1253 1203
1203 1254 1204
1204 1255 1205
1205 1256 1206
1206 1257 1207
1207 1258 1208
1208 1259 1209
1209 1260 1210
1210 1261 1211
1211 1262 1212
1212 1263 1213
1213 1264 1214
1214 1265 1215
1215 1266 1216
1216 1267 1217
1217 1268 1218
1218 1269 1219
1219 1270 1220
1220 1271 1221
1221 1272 1222
1222 1273 1223
1223 1274 1224
1225 1276 1226
1226 1277 1227
1227 1278 1228
1228 1279 1229
1229 1280 1230
1230 1281 1231
1231 1282 1232
1232 1283 1233
1233 1284 1234
1234 1285 1235
1235 1286 1236
1236 1287 1237
1237 1288 1238
1238 1289 1239
1239 1290 1240
1240 1291 1241
1241 1292 1242
1242 1293 1243
1243 1294 1244
1244 1295 1245
1245 1296 1246
1246 1297 1247
1247 1298 1248
1248 1299 1249
1249 1300 1250
1250 1301 1251
1251 1302 1252
1252 1303 1253
1253 1304 1254
1254 1305 1255
1255 1306 1256
1256 1307 1257
1257 1308 1258
1258 1309 1259
1259 1310 1260
1260 1311 1261
1261 1312 1262
1262 1313 1263
1263 1314 1264
1264 1315 1265
1265 1316 1266
1266 1317 1267
1267 1318 1268
1268 1319 1269
1269 1320 1270
1270 1321 1271
1271 1322 1272
1272 1323 1273
1273 1324 1274
1274 1325 1275
1276 1327 1277
1277 1328 1278
1278 1329 1279
1279 1330 1280
1280 1331 1281
1281 1332 1282
1282 1333 1283
1283 1334 1284
1284 1335 1285
1285 1336 1286
1286 1337 1287
1287 1338 1288
1288 1339 1289
1289 1340 1290
1290 1341 1291
1291 1342 1292
1292 1343 1293
1293 1344 1294
1294 1345 1295
1295 1346 1296
1296 1347 1297
1297 1348 1298
1298 1349 1299
1299 1350 1300
1300 1351 1301
1301 1352 1302
1302 1353 1303
1303 1354 1304
1304 1355 1305
1305 1356 1306
1306 1357 1307
1307 1358 1308
1308 1359 1309
1309 1360 1310
1310 1361 1311
1311 1362 1312
1312 1363 1313
1313 1364 1314
1314 1365 1315
1315 1366 1316
1316 1367 1317
1317 1368 1318
1318 1369 1319
1319 1370 1320
1320 1371 1321
1321 1372 1322
1322 1373 1323
1323 1374 1324
1324 1375 1325
1325 1376 1326
1327 1378 1328
1328 1379 1329
1329 1380 1330
1330 1381 1331
1331 1382 1332
1332 1383 1333
1333 1384 1334
1334 1385 1335
1335 1386 1336
1336 1387 1337
1337 1388 1338
1338 1389 1339
1339 1390 1340
1340 1391 1341
1341 1392 1342
1342 1393 1343
1343 1394 1344
1344 1395 1345
1345 1396 1346
1346 1397 1347
1347 1398 1348
1348 1399 1349
1349 1400 1350
1350 1401 1351
1351 1402 1352
1352 1403 1353
1353 1404 1354
1354 1405 1355
1355 1406 1356
1356 1407 1357
1357 1408 1358
1358 1409 1359
1359 1410 1360
1360 1411 1361
1361 1412 1362
1362 1413 1363
1363 1414 1364
1364 1415 1365
1365 1416 1366
1366 1417 1367
1367 1418 1368
1368 1419 1369
1369 1420 1370
1370 1421 1371
1371 1422 1372
1372 1423 1373
1373 1424 1374
1374 1425 1375
1375 1426 1376
1376 1427 1377
1378 1429 1379
1379 1430 1380
1380 1431 1381
1381 1432 1382
1382 1433 1383
1383 1434 1384
1384 1435 1385
1385 1436 1386
1386 1437 1387
1387 1438 1388
1388 1439 1389
1389 1440 1390
1390 1441 1391
1391 1442 1392
1392 1443 1393
1393 1444 1394
1394 1445 1395
1395 1446 1396
1396 1447 1397
1397 1448 1398
1398 1449 1399
1399 1450 1400
1400 1451 1401
1401 1452 1402
1402 1453 1403
1403 1454 1404
1404 1455 1405
1405 1456 1406
1406 1457 1407
1407 1458 1408
1408 1459 1409
1409 1460 1410
1410 1461 1411
1411 1462 1412
1412 1463 1413
1413 1464 1414
1414 1465 1415
1415 1466 1416
1416 1467 1417
1417 1468 1418
1418 1469 1419
1419 1470 1420
1420 1471 1421
1421 1472 1422
1422 1473 1423
1423 1474 1424
1424 1475 1425
1425 1476 1426
1426 1477 1427
1427 1478 1428
1429 1480 1430
1430 1481 1431
1431 1482 1432
1432 1483 1433
1433 1484 1434
1434 1485 1435
1435 1486 1436
1436 1487 1437
1437 1488 1438
1438 1489 1439
1439 1490 1440
1440 1491 1441
1441 1492 1442
1442 1493 1443
1443 1494 1444
1444 1495 1445
1445 1496 1446
1446 1497 1447
1447 1498 1448
1448 1499 1449
1449 1500 1450
1450 1501 1451
1451 1502 1452
1452 1503 1453
1453 1504 1454
1454 1505 1455
1455 1506 1456
1456 1507 1457
1457 1508 1458
1458 1509 1459
1459 1510 1460
1460 1511 1461
1461 1512 1462
1462 1513 1463
1463 1514 1464
1464 1515 1465
1465 1516 1466
1466 1517 1467
1467 1518 1468
1468 1519 1469
1469 1520 1470
1470 1521 1471
1471 1522 1472
1472 1523 1473
1473 1524 1474
1474 1525 1475
1475 1526 1476
1476 1527 1477
1477 1528 1478
1478 1529 1479
1480 1531 1481
1481 1532 1482
1482 1533 1483
1483 1534 1484
1484 1535 1485
1485 1536 1486
1486 1537 1487
1487 1538 1488
1488 1539 1489
1489 1540 1490
1490 1541 1491
1491 1542 1492
1492 1543 1493
1493 1544 1494
1494 1545 1495
1495 1546 1496
1496 1547 1497
1497 1548 1498
1498 1549 1499
1499 1550 1500
1500 1551 1501
1501 1552 1502
1502 1553 1503
1503 1554 1504
1504 1555 1505
1505 1556 1506
1506 1557 1507
1507 1558 1508
1508 1559 1509
1509 1560 1510
1510 1561 1511
1511 1562 1512
1512 1563 1513
1513 1564 1514
1514 1565 1515
1515 1566 1516
1516 1567 1517
1517 1568 1518
1518 1569 1519
1519 1570 1520
1520 1571 1521
1521 1572 1522
1522 1573 1523
1523 1574 1524
1524 1575 1525
1525 1576 1526
1526 1577 1527
1527 1578 1528
1528 1579 1529
1529 1580 1530
1531 1582 1532
1532 1583 1533
1533 1584 1534
1534 1585 1535
1535 1586 1536
1536 1587 1537
1537 1588 1538
1538 1589 1539
1539 1590 1540
1540 1591 1541
1541 1592 1542
1542 1593 1543
1543 1594 1544
1544 1595 1545
1545 1596 1546
1546 1597 1547
1547 1598 1548
1548 1599 1549
1549 1600 1550
1550 1601 1551
1551 1602 1552
1552 1603 1553
1553 1604 1554
1554 1605 1555
1555 1606 1556
1556 1607 1557
1557 1608 1558
1558 1609 1559
1559 1610 1560
1560 1611 1561
1561 1612 1562
1562 1613 1563
1563 1614 1564
1564 1615 1565
1565 1616 1566
1566 1617 1567
1567 1618 1568
1568 1619 1569
1569 1620 1570
1570 1621 1571
1571 1622 1572
1572 1623 1573
1573 1624 1574
1574 1625 1575
1575 1626 1576
1576 1627 1577
1577 1628 1578
1578 1629 1579
1579 1630 1580
1580 1631 1581
1582 1633 1583
1583 1634 1584
1584 1635 1585
1585 1636 1586
1586 1637 1587
1587 1638 1588
1588 1639 1589
1589 1640 1590
1590 1641 1591
1591 1642 1592
1592 1643 1593
1593 1644 1594
1594 1645 1595
1595 1646 1596
1596 1647 1597
1597 1648 1598
1598 1649 1599
1599 1650 1600
1600 1651 1601
1601 1652 1602
1602 1653 1603
1603 1654 1604
1604 1655 1605
1605 1656 1606
1606 1657 1607
1607 1658 1608
1608 1659 1609
1609 1660 1610
1610 1661 1611
1611 1662 1612
1612 1663 1613
1613 1664 1614
1614 1665 1615
1615 1666 1616
1616 1667 1617
1617 1668 1618
1618 1669 1619
1619 1670 1620
1620 1671 1621
1621 1672 1622
1622 1673 1623
1623 1674 1624
1624 1675 1625
1625 1676 1626
1626 1677 1627
1627 1678 1628
1628 1679 1629
1629 1680 1630
1630 1681 1631
1631 1682 1632
1633 1684 1634
1634 1685 1635
1635 1686 1636
1636 1687 1637
1637 1688 1638
1638 1689 1639
1639 1690 1640
1640 1691 1641
1641 1692 1642
1642 1693 1643
1643 1694 1644
1644 1695 1645
1645 1696 1646
1646 1697 1647
1647 1698 1648
1648 1699 1649
1649 1700 1650
1650 1701 1651
1651 1702 1652
1652 1703 1653
1653 1704 1654
1654 1705 1655
1655 1706 1656
1656 1707 1657
1657 1708 1658
1658 1709 1659
1659 1710 1660
1660 1711 1661
1661 1712 1662
1662 1713 1663
1663 1714 1664
1664 1715 1665
1665 1716 1666
1666 1717 1667
1667 1718 1668
1668 1719 1669
1669 1720 1670
1670 1721 1671
1671 1722 1672
1672 1723 1673
1673 1724 1674
1674 1725 1675
1675 1726 1676
1676 1727 1677
1677 1728 1678
1678 1729 1679
1679 1730 1680
1680 1731 1681
1681 1732 1682
1682 1733 1683
1684 1735 1685
1685 1736 1686
1686 1737 1687
1687 1738 1688
1688 1739 1689
1689 1740 1690
1690 1741 1691
1691 1742 1692
1692 1743 1693
1693 1744 1694
1694 1745 1695
1695 1746 1696
1696 1747 1697
1697 1748 1698
1698 1749 1699
1699 1750 1700
1700 1751 1701
1701 1752 1702
1702 1753 1703
1703 1754 1704
1704 1755 1705
1705 1756 1706
1706 1757 1707
1707 1758 1708
1708 1759 1709
1709 1760 1710
1710 1761 1711
1711 1762 1712
1712 1763 1713
1713 1764 1714
1714 1765 1715
1715 1766 1716
1716 1767 1717
1717 1768 1718
1718 1769 1719
1719 1770 1720
1720 1771 1721
1721 1772 1722
1722 1773 1723
1723 1774 1724
1724 1775 1725
1725 1776 1726
1726 1777 1727
1727 1778 1728
1728 1779 1729
1729 1780 1730
1730 1781 1731
1731 1782 1732
1732 1783 1733
1733 1784 1734
1735 1786 1736
1736 1787 1737
1737 1788 1738
1738 1789 1739
1739 1790 1740
1740 1791 1741
1741 1792 1742
1742 1793 1743
1743 1794 1744
1744 1795 1745
1745 1796 1746
1746 1797 1747
1747 1798 1748
1748 1799 1749
1749 1800 1750
1750 1801 1751
1751 1802 1752
1752 1803 1753
1753 1804 1754
1754 1805 1755
1755 1806 1756
1756 1807 1757
1757 1808 1758
1758 1809 1759
1759 1810 1760
1760 1811 1761
1761 1812 1762
1762 1813 1763
1763 1814 1764
1764 1815 1765
1765 1816 1766
1766 1817 1767
1767 1818 1768
1768 1819 1769
1769 1820 1770
1770 1821 1771
1771 1822 1772
1772 1823 1773
1773 1824 1774
1774 1825 1775
1775 1826 1776
1776 1827 1777
1777 1828 1778
1778 1829 1779
1779 1830 1780
1780 1831 1781
1781 1832 1782
1782 1833 1783
1783 1834 1784
1784 1835 1785
1786 1837 1787
1787 1838 1788
1788 1839 1789
1789 1840 1790
1790 1841 1791
1791 1842 1792
1792 1843 1793
1793 1844 1794
1794 1845 1795
1795 1846 1796
1796 1847 1797
1797 1848 1798
1798 1849 1799
1799 1850 1800
1800 1851 1801
1801 1852 1802
1802 1853 1803
1803 1854 1804
1804 1855 1805
1805 1856 1806
1806 1857 1807
1807 1858 1808
1808 1859 1809
1809 1860 1810
1810 1861 1811
1811 1862 1812
1812 1863 1813
1813 1864 1814
1814 1865 1815
1815 1866 1816
1816 1867 1817
1817 1868 1818
1818 1869 1819
1819 1870 1820
1820 1871 1821
1821 1872 1822
1822 1873 1823
1823 1874 1824
1824 1875 1825
1825 1876 1826
1826 1877 1827
1827 1878 1828
1828 1879 1829
1829 1880 1830
1830 1881 1831
1831 1882 1832
1832 1883 1833
1833 1884 1834
1834 1885 1835
1835 1886 1836
1837 1888 1838
1838 1889 1839
1839 1890 1840
1840 1891 1841
1841 1892 1842
1842 1893 1843
1843 1894 1844
1844 1895 1845
1845 1896 1846
1846 1897 1847
1847 1898 1848
1848 1899 1849
1849 1900 1850
1850 1901 1851
1851 1902 1852
1852 1903 1853
1853 1904 1854
1854 1905 1855
1855 1906 1856
1856 1907 1857
1857 1908 1858
1858 1909 1859
1859 1910 1860
1860 1911 1861
1861 1912 1862
1862 1913 1863
1863 1914 1864
1864 1915 1865
1865 1916 1866
1866 1917 1867
1867 1918 1868
1868 1919 1869
1869 1920 1870
1870 1921 1871
1871 1922 1872
1872 1923 1873
1873 1924 1874
1874 1925 1875
1875 1926 1876
1876 1927 1877
1877 1928 1878
1878 1929 1879
1879 1930 1880
1880 1931 1881
1881 1932 1882
1882 1933 1883
1883 1934 1884
1884 1935 1885
1885 1936 1886
1886 1937 1887
1888 1939 1889
1889 1940 1890
1890 1941 1891
1891 1942 1892
1892 1943 1893
1893 1944 1894
1894 1945 1895
1895 1946 1896
1896 1947 1897
1897 1948 1898
1898 1949 1899
1899 1950 1900
1900 1951 1901
1901 1952 1902
1902 1953 1903
1903 1954 1904
1904 1955 1905
1905 1956 1906
1906 1957 1907
1907 1958 1908
1908 1959 1909
1909 1960 1910
1910 1961 1911
1911 1962 1912
1912 1963 1913
1913 1964 1914
1914 1965 1915
1915 1966 1916
1916 1967 1917
1917 1968 1918
1918 1969 1919
1919 1970 1920
1920 1971 1921
1921 1972 1922
1922 1973 1923
1923 1974 1924
1924 1975 1925
1925 1976 1926
1926 1977 1927
1927 1978 1928
1928 1979 1929
1929 1980 1930
1930 1981 1931
1931 1982 1932
1932 1983 1933
1933 1984 1934
1934 1985 1935
1935 1986 1936
1936 1987 1937
1937 1988 1938
1939 1990 1940
1940 1991 1941
1941 1992 1942
1942 1993 1943
1943 1994 1944
1944 1995 1945
1945 1996 1946
1946 1997 1947
1947 1998 1948
1948 1999 1949
1949 2000 1950
1950 2001 1951
1951 2002 1952
1952 2003 1953
1953 2004 1954
1954 2005 1955
1955 2006 1956
1956 2007 1957
1957 2008 1958
1958 2009 1959
1959 2010 1960
1960 2011 1961
1961 2012 1962
1962 2013 1963
1963 2014 1964
1964 2015 1965
1965 2016 1966
1966 2017 1967
1967 2018 1968
1968 2019 1969
1969 2020 1970
1970 2021 1971
1971 2022 1972
1972 2023 1973
1973 2024 1974
1974 2025 1975
1975 2026 1976
1976 2027 1977
1977 2028 1978
1978 2029 1979
1979 2030 1980
1980 2031 1981
1981 2032 1982
1982 2033 1983
1983 2034 1984
1984 2035 1985
1985 2036 1986
1986 2037 1987
1987 2038 1988
1988 2039 1989
1990 2041 1991
1991 2042 1992
1992 2043 1993
1993 2044 1994
1994 2045 1995
1995 2046 1996
1996 2047 1997
1997 2048 1998
1998 2049 1999
1999 2050 2000
2000 2051 2001
2001 2052 2002
2002 2053 2003
2003 2054 2004
2004 2055 2005
2005 2056 2006
2006 2057 2007
2007 2058 2008
2008 2059 2009
2009 2060 2010
2010 2061 2011
2011 2062 2012
2012 2063 2013
2013 2064 2014
2014 2065 2015
2015 2066 2016
2016 2067 2017
2017 2068 2018
2018 2069 2019
2019 2070 2020
2020 2071 2021
2021 2072 2022
2022 2073 2023
2023 2074 2024
2024 2075 2025
2025 2076 2026
2026 2077 2027
2027 2078 2028
2028 2079 2029
2029 2080 2030
2030 2081 2031
2031 2082 2032
2032 2083 2033
2033 2084 2034
2034 2085 2035
2035 2086 2036
2036 2087 2037
2037 2088 2038
2038 2089 2039
2039 2090 2040
2041 2092 2042
2042 2093 2043
2043 2094 2044
2044 2095 2045
2045 2096 2046
2046 2097 2047
2047 2098 2048
2048 2099 2049
2049 2100 2050
2050 2101 2051
2051 2102 2052
2052 2103 2053
2053 2104 2054
2054 2105 2055
2055 2106 2056
2056 2107 2057
2057 2108 2058
2058 2109 2059
2059 2110 2060
2060 2111 2061
2061 2112 2062
2062 2113 2063
2063 2114 2064
2064 2115 2065
2065 2116 2066
2066 2117 2067
2067 2118 2068
2068 2119 2069
2069 2120 2070
2070 2121 2071
2071 2122 2072
2072 2123 2073
2073 2124 2074
2074 2125 2075
2075 2126 2076
2076 2127 2077
2077 2128 2078
2078 2129 2079
2079 2130 2080
2080 2131 2081
2081 2132 2082
2082 2133 2083
2083 2134 2084
2084 2135 2085
2085 2136 2086
2086 2137 2087
2087 2138 2088
2088 2139 2089
2089 2140 2090
2090 2141 2091
2092 2143 2093
2093 2144 2094
2094 2145 2095
2095 2146 2096
2096 2147 2097
2097 2148 2098
2098 2149 2099
2099 2150 2100
2100 2151 2101
2101 2152 2102
2102 2153 2103
2103 2154 2104
2104 2155 2105
2105 2156 2106
2106 2157 2107
2107 2158 2108
2108 2159 2109
2109 2160 2110
2110 2161 2111
2111 2162 2112
2112 2163 2113
2113 2164 2114
2114 2165 2115
2115 2166 2116
2116 2167 2117
2117 2168 2118
2118 2169 2119
2119 2170 2120
2120 2171 2121
2121 2172 2122
2122 2173 2123
2123 2174 2124
2124 2175 2125
2125 2176 2126
2126 2177 2127
2127 2178 2128
2128 2179 2129
2129 2180 2130
2130 2181 2131
2131 2182 2132
2132 2183 2133
2133 2184 2134
2134 2185 2135
2135 2186 2136
2136 2187 2137
2137 2188 2138
2138 2189 2139
2139 2190 2140
2140 2191 2141
2141 2192 2142
2143 2194 2144
2144 2195 2145
2145 2196 2146
2146 2197 2147
2147 2198 2148
2148 2199 2149
2149 2200 2150
2150 2201 2151
2151 2202 2152
2152 2203 2153
2153 2204 2154
2154 2205 2155
2155 2206 2156
2156 2207 2157
2157 2208 2158
2158 2209 2159
2159 2210 2160
2160 2211 2161
2161 2212 2162
2162 2213 2163
2163 2214 2164
2164 2215 2165
2165 2216 2166
2166 2217 2167
2167 2218 2168
2168 2219 2169
2169 2220 2170
2170 2221 2171
2171 2222 2172
2172 2223 2173
2173 2224 2174
2174 2225 2175
2175 2226 2176
2176 2227 2177
2177 2228 2178
2178 2229 2179
2179 2230 2180
2180 2231 2181
2181 2232 2182
2182 2233 2183
2183 2234 2184
2184 2235 2185
2185 2236 2186
2186 2237 2187
2187 2238 2188
2188 2239 2189
2189 2240 2190
2190 2241 2191
2191 2242 2192
2192 2243 2193
2194 2245 2195
2195 2246 2196
2196 2247 2197
2197 2248 2198
2198 2249 2199
2199 2250 2200
2200 2251 2201
2201 2252 2202
2202 2253 2203
2203 2254 2204
2204 2255 2205
2205 2256 2206
2206 2257 2207
2207 2258 2208
2208 2259 2209
2209 2260 2210
2210 2261 2211
2211 2262 2212
2212 2263 2213
2213 2264 2214
2214 2265 2215
2215 2266 2216
2216 2267 2217
2217 2268 2218
2218 2269 2219
2219 2270 2220
2220 2271 2221
2221 2272 2222
2222 2273 2223
2223 2274 2224
2224 2275 2225
2225 2276 2226
2226 2277 2227
2227 2278 2228
2228 2279 2229
2229 2280 2230
2230 2281 2231
2231 2282 2232
2232 2283 2233
2233 2284 2234
2234 2285 2235
2235 2286 2236
2236 2287 2237
2237 2288 2238
2238 2289 2239
2239 2290 2240
2240 2291 2241
2241 2292 2242
2242 2293 2243
2243 2294 2244
2245 2296 2246
2246 2297 2247
2247 2298 2248
2248 2299 2249
2249 2300 2250
2250 2301 2251
2251 2302 2252
2252 2303 2253
2253 2304 2254
2254 2305 2255
2255 2306 2256
2256 2307 2257
2257 2308 2258
2258 2309 2259
2259 2310 2260
2260 2311 2261
2261 2312 2262
2262 2313 2263
2263 2314 2264
2264 2315 2265
2265 2316 2266
2266 2317 2267
2267 2318 2268
2268 2319 2269
2269 2320 2270
2270 2321 2271
2271 2322 2272
2272 2323 2273
2273 2324 2274
2274 2325 2275
2275 2326 2276
2276 2327 2277
2277 2328 2278
2278 2329 2279
2279 2330 2280
2280 2331 2281
2281 2332 2282
2282 2333 2283
2283 2334 2284
2284 2335 2285
2285 2336 2286
2286 2337 2287
2287 2338 2288
2288 2339 2289
2289 2340 2290
2290 2341 2291
2291 2342 2292
2292 2343 2293
2293 2344 2294
2294 2345 2295
2296 2347 2297
2297 2348 2298
2298 2349 2299
2299 2350 2300
2300 2351 2301
2301 2352 2302
2302 2353 2303
2303 2354 2304
2304 2355 2305
2305 2356 2306
2306 2357 2307
2307 2358 2308
2308 2359 2309
2309 2360 2310
2310 2361 2311
2311 2362 2312
2312 2363 2313
2313 2364 2314
2314 2365 2315
2315 2366 2316
2316 2367 2317
2317 2368 2318
2318 2369 2319
2319 2370 2320
2320 2371 2321
2321 2372 2322
2322 2373 2323
2323 2374 2324
2324 2375 2325
2325 2376 2326
2326 2377 2327
2327 2378 2328
2328 2379 2329
2329 2380 2330
2330 2381 2331
2331 2382 2332
2332 2383 2333
2333 2384 2334
2334 2385 2335
2335 2386 2336
2336 2387 2337
2337 2388 2338
2338 2389 2339
2339 2390 2340
2340 2391 2341
2341 2392 2342
2342 2393 2343
2343 2394 2344
2344 2395 2345
2345 2396 2346
2347 2398 2348
2348 2399 2349
2349 2400 2350
2350 2401 2351
2351 2402 2352
2352 2403 2353
2353 2404 2354
2354 2405 2355
2355 2406 2356
2356 2407 2357
2357 2408 2358
2358 2409 2359
2359 2410 2360
2360 2411 2361
2361 2412 2362
2362 2413 2363
2363 2414 2364
2364 2415 2365
2365 2416 2366
2366 2417 2367
2367 2418 2368
2368 2419 2369
2369 2420 2370
2370 2421 2371
2371 2422 2372
2372 2423 2373
2373 2424 2374
2374 2425 2375
2375 2426 2376
2376 2427 2377
2377 2428 2378
2378 2429 2379
2379 2430 2380
2380 2431 2381
2381 2432 2382
2382 2433 2383
2383 2434 2384
2384 2435 2385
2385 2436 2386
2386 2437 2387
2387 2438 2388
2388 2439 2389
2389 2440 2390
2390 2441 2391
2391 2442 2392
2392 2443 2393
2393 2444 2394
2394 2445 2395
2395 2446 2396
2396 2447 2397
2398 2449 2399
2399 2450 2400
2400 2451 2401
2401 2452 2402
2402 2453 2403
2403 2454 2404
2404 2455 2405
2405 2456 2406
2406 2457 2407
2407 2458 2408
2408 2459 2409
2409 2460 2410
2410 2461 2411
2411 2462 2412
2412 2463 2413
2413 2464 2414
2414 2465 2415
2415 2466 2416
2416 2467 2417
2417 2468 2418
2418 2469 2419
2419 2470 2420
2420 2471 2421
2421 2472 2422
2422 2473 2423
2423 2474 2424
2424 2475 2425
2425 2476 2426
2426 2477 2427
2427 2478 2428
2428 2479 2429
2429 2480 2430
2430 2481 2431
2431 2482 2432
2432 2483 2433
2433 2484 2434
2434 2485 2435
2435 2486 2436
2436 2487 2437
2437 2488 2438
2438 2489 2439
2439 2490 2440
2440 2491 2441
2441 2492 2442
2442 2493 2443
2443 2494 2444
2444 2495 2445
2445 2496 2446
2446 2497 2447
2447 2498 2448
2449 2500 2450
2450 2501 2451
2451 2502 2452
2452 2503 2453
2453 2504 2454
2454 2505 2455
2455 2506 2456
2456 2507 2457
2457 2508 2458
2458 2509 2459
2459 2510 2460
2460 2511 2461
2461 2512 2462
2462 2513 2463
2463 2514 2464
2464 2515 2465
2465 2516 2466
2466 2517 2467
2467 2518 2468
2468 2519 2469
2469 2520 2470
2470 2521 2471
2471 2522 2472
2472 2523 2473
2473 2524 2474
2474 2525 2475
2475 2526 2476
2476 2527 2477
2477 2528 2478
2478 2529 2479
2479 2530 2480
2480 2531 2481
2481 2532 2482
2482 2533 2483
2483 2534 2484
2484 2535 2485
2485 2536 2486
2486 2537 2487
2487 2538 2488
2488 2539 2489
2489 2540 2490
2490 2541 2491
2491 2542 2492
2492 2543 2493
2493 2544 2494
2494 2545 2495
2495 2546 2496
2496 2547 2497
2497 2548 2498
2498 2549 2499
2500 2551 2501
2501 2552 2502
2502 2553 2503
2503 2554 2504
2504 2555 2505
2505 2556 2506
2506 2557 2507
2507 2558 2508
2508 2559 2509
2509 2560 2510
2510 2561 2511
2511 2562 2512
2512 2563 2513
2513 2564 2514
2514 2565 2515
2515 2566 2516
2516 2567 2517
2517 2568 2518
2518 2569 2519
2519 2570 2520
2520 2571 2521
2521 2572 2522
2522 2573 2523
2523 2574 2524
2524 2575 2525
2525 2576 2526
2526 2577 2527
2527 2578 2528
2528 2579 2529
2529 2580 2530
2530 2581 2531
2531 2582 2532
2532 2583 2533
2533 2584 2534
2534 2585 2535
2535 2586 2536
2536 2587 2537
2537 2588 2538
2538 2589 2539
2539 2590 2540
2540 2591 2541
2541 2592 2542
2542 2593 2543
2543 2594 2544
2544 2595 2545
2545 2596 2546
2546 2597 2547
2547 2598 2548
2548 2599 2549
2549 2600 2550
2551 2602 2552
2552 2603 2553
2553 2604 2554
2554 2605 2555
2555 2606 2556
2556 2607 2557
2557 2608 2558
2558 2609 2559
2559 2610 2560
2560 2611 2561
2561 2612 2562
2562 2613 2563
2563 2614 2564
2564 2615 2565
2565 2616 2566
2566 2617 2567
2567 2618 2568
2568 2619 2569
2569 2620 2570
2570 2621 2571
2571 2622 2572
2572 2623 2573
2573 2624 2574
2574 2625 2575
2575 2626 2576
2576 2627 2577
2577 2628 2578
2578 2629 2579
2579 2630 2580
2580 2631 2581
2581 2632 2582
2582 2633 2583
2583 2634 2584
2584 2635 2585
2585 2636 2586
2586 2637 2587
2587 2638 2588
2588 2639 2589
2589 2640 2590
2590 2641 2591
2591 2642 2592
2592 2643 2593
2593 2644 2594
2594 2645 2595
2595 2646 2596
2596 2647 2597
2597 2648 2598
2598 2649 2599
2599 2650 2600
2600 2651 2601
2602 2653 2603
2603 2654 2604
2604 2655 2605
2605 2656 2606
2606 2657 2607
2607 2658 2608
2608 2659 2609
2609 2660 2610
2610 2661 2611
2611 2662 2612
2612 2663 2613
2613 2664 2614
2614 2665 2615
2615 2666 2616
2616 2667 2617
2617 2668 2618
2618 2669 2619
2619 2670 2620
2620 2671 2621
2621 2672 2622
2622 2673 2623
2623 2674 2624
2624 2675 2625
2625 2676 2626
2626 2677 2627
2627 2678 2628
2628 2679 2629
2629 2680 2630
2630 2681 2631
2631 2682 2632
2632 2683 2633
2633 2684 2634
2634 2685 2635
2635 2686 2636
2636 2687 2637
2637 2688 2638
2638 2689 2639
2639 2690 2640
2640 2691 2641
2641 2692 2642
2642 2693 2643
2643 2694 2644
2644 2695 2645
2645 2696 2646
2646 2697 2647
2647 2698 2648
2648 2699 2649
2649 2700 2650
2650 2701 2651
2651 2702 2652
2653 2704 2654
2654 2705 2655
2655 2706 2656
2656 2707 2657
2657 2708 2658
2658 2709 2659
2659 2710 2660
2660 2711 2661
2661 2712 2662
2662 2713 2663
2663 2714 2664
2664 2715 2665
2665 2716 2666
2666 2717 2667
2667 2718 2668
2668 2719 2669
2669 2720 2670
2670 2721 2671
2671 2722 2672
2672 2723 2673
2673 2724 2674
2674 2725 2675
2675 2726 2676
2676 2727 2677
2677 2728 2678
2678 2729 2679
2679 2730 2680
2680 2731 2681
2681 2732 2682
2682 2733 2683
2683 2734 2684
2684 2735 2685
2685 2736 2686
2686 2737 2687
2687 2738 2688
2688 2739 2689
2689 2740 2690
2690 2741 2691
2691 2742 2692
2692 2743 2693
2693 2744 2694
2694 2745 2695
2695 2746 2696
2696 2747 2697
2697 2748 2698
2698 2749 2699
2699 2750 2700
2700 2751 2701
2701 2752 2702
2702 2753 2703
2704 2755 2705
2705 2756 2706
2706 2757 2707
2707 2758 2708
2708 2759 2709
2709 2760 2710
2710 2761 2711
2711 2762 2712
2712 2763 2713
2713 2764 2714
2714 2765 2715
2715 2766 2716
2716 2767 2717
2717 2768 2718
2718 2769 2719
2719 2770 2720
2720 2771 2721
2721 2772 2722
2722 2773 2723
2723 2774 2724
2724 2775 2725
2725 2776 2726
2726 2777 2727
2727 2778 2728
2728 2779 2729
2729 2780 2730
2730 2781 2731
2731 2782 2732
2732 2783 2733
2733 2784 2734
2734 2785 2735
2735 2786 2736
2736 2787 2737
2737 2788 2738
2738 2789 2739
2739 2790 2740
2740 2791 2741
2741 2792 2742
2742 2793 2743
2743 2794 2744
2744 2795 2745
2745 2796 2746
2746 2797 2747
2747 2798 2748
2748 2799 2749
2749 2800 2750
2750 2801 2751
2751 2802 2752
2752 2803 2753
2753 2804 2754
2755 2806 2756
2756 2807 2757
2757 2808 2758
2758 2809 2759
2759 2810 2760
2760 2811 2761
2761 2812 2762
2762 2813 2763
2763 2814 2764
2764 2815 2765
2765 2816 2766
2766 2817 2767
2767 2818 2768
2768 2819 2769
2769 2820 2770
2770 2821 2771
2771 2822 2772
2772 2823 2773
2773 2824 2774
2774 2825 2775
2775 2826 2776
2776 2827 2777
2777 2828 2778
2778 2829 2779
2779 2830 2780
2780 2831 2781
2781 2832 2782
2782 2833 2783
2783 2834 2784
2784 2835 2785
2785 2836 2786
2786 2837 2787
2787 2838 2788
2788 2839 2789
2789 2840 2790
2790 2841 2791
2791 2842 2792
2792 2843 2793
2793 2844 2794
2794 2845 2795
2795 2846 2796
2796 2847 2797
2797 2848 2798
2798 2849 2799
2799 2850 2800
2800 2851 2801
2801 2852 2802
2802 2853 2803
2803 2854 2804
2804 2855 2805
2806 2857 2807
2807 2858 2808
2808 2859 2809
2809 2860 2810
2810 2861 2811
2811 2862 2812
2812 2863 2813
2813 2864 2814
2814 2865 2815
2815 2866 2816
2816 2867 2817
2817 2868 2818
2818 2869 2819
2819 2870 2820
2820 2871 2821
2821 2872 2822
2822 2873 2823
2823 2874 2824
2824 2875 2825
2825 2876 2826
2826 2877 2827
2827 2878 2828
2828 2879 2829
2829 2880 2830
2830 2881 2831
2831 2882 2832
2832 2883 2833
2833 2884 2834
2834 2885 2835
2835 2886 2836
2836 2887 2837
2837 2888 2838
2838 2889 2839
2839 2890 2840
2840 2891 2841
2841 2892 2842
2842 2893 2843
2843 2894 2844
2844 2895 2845
2845 2896 2846
2846 2897 2847
2847 2898 2848
2848 2899 2849
2849 2900 2850
2850 2901 2851
2851 2902 2852
2852 2903 2853
2853 2904 2854
2854 2905 2855
2855 2906 2856
2857 2908 2858
2858 2909 2859
2859 2910 2860
2860 2911 2861
2861 2912 2862
2862 2913 2863
2863 2914 2864
2864 2915 2865
2865 2916 2866
2866 2917 2867
2867 2918 2868
2868 2919 2869
2869 2920 2870
2870 2921 2871
2871 2922 2872
2872 2923 2873
2873 2924 2874
2874 2925 2875
2875 2926 2876
2876 2927 2877
2877 2928 2878
2878 2929 2879
2879 2930 2880
2880 2931 2881
2881 2932 2882
2882 2933 2883
2883 2934 2884
2884 2935 2885
2885 2936 2886
2886 2937 2887
2887 2938 2888
2888 2939 2889
2889 2940 2890
2890 2941 2891
2891 2942 2892
2892 2943 2893
2893 2944 2894
2894 2945 2895
2895 2946 2896
2896 2947 2897
2897 2948 2898
2898 2949 2899
2899 2950 2900
2900 2951 2901
2901 2952 2902
2902 2953 2903
2903 2954 2904
2904 2955 2905
2905 2956 2906
2906 2957 2907
2908 2959 2909
2909 2960 2910
2910 2961 2911
2911 2962 2912
2912 2963 2913
2913 2964 2914
2914 2965 2915
2915 2966 2916
2916 2967 2917
2917 2968 2918
2918 2969 2919
2919 2970 2920
2920 2971 2921
2921 2972 2922
2922 2973 2923
2923 2974 2924
2924 2975 2925
2925 2976 2926
2926 2977 2927
2927 2978 2928
2928 2979 2929
2929 2980 2930
2930 2981 2931
2931 2982 2932
2932 2983 2933
2933 2984 2934
2934 2985 2935
2935 2986 2936
2936 2987 2937
2937 2988 2938
2938 2989 2939
2939 2990 2940
2940 2991 2941
2941 2992 2942
2942 2993 2943
2943 2994 2944
2944 2995 2945
2945 2996 2946
2946 2997 2947
2947 2998 2948
2948 2999 2949
2949 3000 2950
2950 3001 2951
2951 3002 2952
2952 3003 2953
2953 3004 2954
2954 3005 2955
2955 3006 2956
2956 3007 2957
2957 3008 2958
2959 3010 2960
2960 3011 2961
2961 3012 2962
2962 3013 2963
2963 3014 2964
2964 3015 2965
2965 3016 2966
2966 3017 2967
2967 3018 2968
2968 3019 2969
2969 3020 2970
2970 3021 2971
2971 3022 2972
2972 3023 2973
2973 3024 2974
2974 3025 2975
2975 3026 2976
2976 3027 2977
2977 3028 2978
2978 3029 2979
2979 3030 2980
2980 3031 2981
2981 3032 2982
2982 3033 2983
2983 3034 2984
2984 3035 2985
2985 3036 2986
2986 3037 2987
2987 3038 2988
2988 3039 2989
2989 3040 2990
2990 3041 2991
2991 3042 2992
2992 3043 2993
2993 3044 2994
2994 3045 2995
2995 3046 2996
2996 3047 2997
2997 3048 2998
2998 3049 2999
2999 3050 3000
3000 3051 3001
3001 3052 3002
3002 3053 3003
3003 3054 3004
3004 3055 3005
3005 3056 3006
3006 3057 3007
3007 3058 3008
3008 3059 3009
3010 3061 3011
3011 3062 3012
3012 3063 3013
3013 3064 3014
3014 3065 3015
3015 3066 3016
3016 3067 3017
3017 3068 3018
3018 3069 3019
3019 3070 3020
3020 3071 3021
3021 3072 3022
3022 3073 3023
3023 3074 3024
3024 3075 3025
3025 3076 3026
3026 3077 3027
3027 3078 3028
3028 3079 3029
3029 3080 3030
3030 3081 3031
3031 3082 3032
3032 3083 3033
3033 3084 3034
3034 3085 3035
3035 3086 3036
3036 3087 3037
3037 3088 3038
3038 3089 3039
3039 3090 3040
3040 3091 3041
3041 3092 3042
3042 3093 3043
3043 3094 3044
3044 3095 3045
3045 3096 3046
3046 3097 3047
3047 3098 3048
3048 3099 3049
3049 3100 3050
3050 3101 3051
3051 3102 3052
3052 3103 3053
3053 3104 3054
3054 3105 3055
3055 3106 3056
3056 3107 3057
3057 3108 3058
3058 3109 3059
3059 3110 3060
3061 3112 3062
3062 3113 3063
3063 3114 3064
3064 3115 3065
3065 3116 3066
3066 3117 3067
3067 3118 3068
3068 3119 3069
3069 3120 3070
3070 3121 3071
3071 3122 3072
3072 3123 3073
3073 3124 3074
3074 3125 3075
3075 3126 3076
3076 3127 3077
3077 3128 3078
3078 3129 3079
3079 3130 3080
3080 3131 3081
3081 3132 3082
3082 3133 3083
3083 3134 3084
3084 3135 3085
3085 3136 3086
3086 3137 3087
3087 3138 3088
3088 3139 3089
3089 3140 3090
3090 3141 3091
3091 3142 3092
3092 3143 3093
3093 3144 3094
3094 3145 3095
3095 3146 3096
3096 3147 3097
3097 3148 3098
3098 3149 3099
3099 3150 3100
3100 3151 3101
3101 3152 3102
3102 3153 3103
3103 3154 3104
3104 3155 3105
3105 3156 3106
3106 3157 3107
3107 3158 3108
3108 3159 3109
3109 3160 3110
3110 3161 3111
3112 3163 3113
3113 3164 3114
3114 3165 3115
3115 3166 3116
3116 3167 3117
3117 3168 3118
3118 3169 3119
3119 3170 3120
3120 3171 3121
3121 3172 3122
3122 3173 3123
3123 3174 3124
3124 3175 3125
3125 3176 3126
3126 3177 3127
3127 3178 3128
3128 3179 3129
3129 3180 3130
3130 3181 3131
3131 3182 3132
3132 3183 3133
3133 3184 3134
3134 3185 3135
3135 3186 3136
3136 3187 3137
3137 3188 3138
3138 3189 3139
3139 3190 3140
3140 3191 3141
3141 3192 3142
3142 3193 3143
3143 3194 3144
3144 3195 3145
3145 3196 3146
3146 3197 3147
3147 3198 3148
3148 3199 3149
3149 3200 3150
3150 3201 3151
3151 3202 3152
3152 3203 3153
3153 3204 3154
3154 3205 3155
3155 3206 3156
3156 3207 3157
3157 3208 3158
3158 3209 3159
3159 3210 3160
3160 3211 3161
3161 3212 3162
665 614 664
666 615 665
667 616 666
668 617 667
669 618 668
670 619 669
671 620 670
672 621 671
673 622 672
674 623 673
675 624 674
676 625 675
677 626 676
678 627 677
679 628 678
680 629 679
681 630 680
682 631 681
683 632 682
684 633 683
685 634 684
686 635 685
687 636 686
688 637 687
689 638 688
690 639 689
691 640 690
692 641 691
693 642 692
694 643 693
695 644 694
696 645 695
697 646 696
698 647 697
699 648 698
700 649 699
701 650 700
702 651 701
703 652 702
704 653 703
705 654 704
706 655 705
707 656 706
708 657 707
709 658 708
710 659 709
711 660 710
712 661 711
713 662 712
714 663 713
716 665 715
717 666 716
718 667 717
719 668 718
720 669 719
721 670 720
722 671 721
723 672 722
724 673 723
725 674 724
726 675 725
727 676 726
728 677 727
729 678 728
730 679 729
731 680 730
732 681 731
733 682 732
734 683 733
735 684 734
736 685 735
737 686 736
738 687 737
739 688 738
740 689 739
741 690 740
742 691 741
743 692 742
744 693 743
745 694 744
746 695 745
747 696 746
748 697 747
749 698 748
750 699 749
751 700 750
752 701 751
753 702 752
754 703 753
755 704 754
756 705 755
757 706 756
758 707 757
759 708 758
760 709 759
761 710 760
762 711 761
763 712 762
764 713 763
765 714 764
767 716 766
768 717 767
769 718 768
770 719 769
771 720 770
772 721 771
773 722 772
774 723 773
775 724 774
776 725 775
777 726 776
778 727 777
779 728 778
780 729 779
781 730 780
782 731 781
783 732 782
784 733 783
785 734 784
786 735 785
787 736 786
788 737 787
789 738 788
790 739 789
791 740 790
792 741 791
793 742 792
794 743 793
795 744 794
796 745 795
797 746 796
798 747 797
799 748 798
800 749 799
801 750 800
802 751 801
803 752 802
804 753 803
805 754 804
806 755 805
807 756 806
808 757 807
809 758 808
810 759 809
811 760 810
812 761 811
813 762 812
814 763 813
815 764 814
816 765 815
818 767 817
819 768 818
820 769 819
821 770 820
822 771 821
823 772 822
824 773 823
825 774 824
826 775 825
827 776 826
828 777 827
829 778 828
830 779 829
831 780 830
832 781 831
833 782 832
834 783 833
835 784 834
836 785 835
837 786 836
838 787 837
839 788 838
840 789 839
841 790 840
842 791 841
843 792 842
844 793 843
845 794 844
846 795 845
847 796 846
848 797 847
849 798 848
850 799 849
851 800 850
852 801 851
853 802 852
854 803 853
855 804 854
856 805 855
857 806 856
858 807 857
859 808 858
860 809 859
861 810 860
862 811 861
863 812 862
864 813 863
865 814 864
866 815 865
867 816 866
869 818 868
870 819 869
871 820 870
872 821 871
873 822 872
874 823 873
875 824 874
876 825 875
877 826 876
878 827 877
879 828 878
880 829 879
881 830 880
882 831 881
883 832 882
884 833 883
885 834 884
886 835 885
887 836 886
888 837 887
889 838 888
890 839 889
891 840 890
892 841 891
893 842 892
894 843 893
895 844 894
896 845 895
897 846 896
898 847 897
899 848 898
900 849 899
901 850 900
902 851 901
903 852 902
904 853 903
905 854 904
906 855 905
907 856 906
908 857 907
909 858 908
910 859 909
911 860 910
912 861 911
913 862 912
914 863 913
915 864 914
916 865 915
917 866 916
918 867 917
920 869 919
921 870 920
922 871 921
923 872 922
924 873 923
925 874 924
926 875 925
927 876 926
928 877 927
929 878 928
930 879 929
931 880 930
932 881 931
933 882 932
934 883 933
935 884 934
936 885 935
937 886 936
938 887 937
939 888 938
940 889 939
941 890 940
942 891 941
943 892 942
944 893 943
945 894 944
946 895 945
947 896 946
948 897 947
949 898 948
950 899 949
951 900 950
952 901 951
953 902 952
954 903 953
955 904 954
956 905 955
957 906 956
958 907 957
959 908 958
960 909 959
961 910 960
962 911 961
963 912 962
964 913 963
965 914 964
966 915 965
967 916 966
968 917 967
969 918 968
971 920 970
972 921 971
973 922 972
974 923 973
975 924 974
976 925 975
977 926 976
978 927 977
979 928 978
980 929 979
981 930 980
982 931 981
983 932 982
984 933 983
985 934 984
986 935 985
987 936 986
988 937 987
989 938 988
990 939 989
991 940 990
992 941 991
993 942 992
994 943 993
995 944 994
996 945 995
997 946 996
998 947 997
999 948 998
1000 949 999
1001 950 1000
1002 951 1001
1003 952 1002
1004 953 1003
1005 954 1004
1006 955 1005
1007 956 1006
1008 957 1007
1009 958 1008
1010 959 1009
1011 960 1010
1012 961 1011
1013 962 1012
1014 963 1013
1015 964 1014
1016 965 1015
1017 966 1016
1018 967 1017
1019 968 1018
1020 969 1019
1022 971 1021
1023 972 1022
1024 973 1023
1025 974 1024
1026 975 1025
1027 976 1026
1028 977 1027
1029 978 1028
1030 979 1029
1031 980 1030
1032 981 1031
1033 982 1032
1034 983 1033
1035 984 1034
1036 985 1035
1037 986 1036
1038 987 1037
1039 988 1038
1040 989 1039
1041 990 1040
1042 991 1041
1043 992 1042
1044 993 1043
1045 994 1044
1046 995 1045
1047 996 1046
1048 997 1047
1049 998 1048
1050 999 1049
1051 1000 1050
1052 1001 1051
1053 1002 1052
1054 1003 1053
1055 1004 1054
1056 1005 1055
1057 1006 1056
1058 1007 1057
1059 1008 1058
1060 1009 1059
1061 1010 1060
1062 1011 1061
1063 1012 1062
1064 1013 1063
1065 1014 1064
1066 1015 1065
1067 1016 1066
1068 1017 1067
1069 1018 1068
1070 1019 1069
1071 1020 1070
1073 1022 1072
1074 1023 1073
1075 1024 1074
1076 1025 1075
1077 1026 1076
1078 1027 1077
1079 1028 1078
1080 1029 1079
1081 1030 1080
1082 1031 1081
1083 1032 1082
1084 1033 1083
1085 1034 1084
1086 1035 1085
1087 1036 1086
1088 1037 1087
1089 1038 1088
1090 1039 1089
1091 1040 1090
1092 1041 1091
1093 1042 1092
1094 1043 1093
1095 1044 1094
1096 1045 1095
1097 1046 1096
1098 1047 1097
1099 1048 1098
1100 1049 1099
1101 1050 1100
1102 1051 1101
1103 1052 1102
1104 1053 1103
1105 1054 1104
1106 1055 1105
1107 1056 1106
1108 1057 1107
1109 1058 1108
1110 1059 1109
1111 1060 1110
1112 1061 1111
1113 1062 1112
1114 1063 1113
1115 1064 1114
1116 1065 1115
1117 1066 1116
1118 1067 1117
1119 1068 1118
1120 1069 1119
1121 1070 1120
1122 1071 1121
1124 1073 1123
1125 1074 1124
1126 1075 1125
1127 1076 1126
1128 1077 1127
1129 1078 1128
1130 1079 1129
1131 1080 1130
1132 1081 1131
1133 1082 1132
1134 1083 1133
1135 1084 1134
1136 1085 1135
1137 1086 1136
1138 1087 1137
1139 1088 1138
1140 1089 1139
1141 1090 1140
1142 1091 1141
1143 1092 1142
1144 1093 1143
1145 1094 1144
1146 1095 1145
1147 1096 1146
1148 1097 1147
1149 1098 1148
1150 1099 1149
1151 1100 1150
1152 1101 1151
1153 1102 1152
1154 1103 1153
1155 1104 1154
1156 1105 1155
1157 1106 1156
1158 1107 1157
1159 1108 1158
1160 1109 1159
1161 1110 1160
1162 1111 1161
1163 1112 1162
1164 1113 1163
1165 1114 1164
1166 1115 1165
1167 1116 1166
1168 1117 1167
1169 1118 1168
1170 1119 1169
1171 1120 1170
1172 1121 1171
1173 1122 1172
1175 1124 1174
1176 1125 1175
1177 1126 1176
1178 1127 1177
1179 1128 1178
1180 1129 1179
1181 1130 1180
1182 1131 1181
1183 1132 1182
1184 1133 1183
1185 1134 1184
1186 1135 1185
1187 1136 1186
1188 1137 1187
1189 1138 1188
1190 1139 1189
1191 1140 1190
1192 1141 1191
1193 1142 1192
1194 1143 1193
1195 1144 1194
1196 1145 1195
1197 1146 1196
1198 1147 1197
1199 1148 1198
1200 1149 1199
1201 1150 1200
1202 1151 1201
1203 1152 1202
1204 1153 1203
1205 1154 1204
1206 1155 1205
1207 1156 1206
1208 1157 1207
1209 1158 1208
1210 1159 1209
1211 1160 1210
1212 1161 1211
1213 1162 1212
1214 1163 1213
1215 1164 1214
1216 1165 1215
1217 1166 1216
1218 1167 1217
1219 1168 1218
1220 1169 1219
1221 1170 1220
1222 1171 1221
1223 1172 1222
1224 1173 1223
1226 1175 1225
1227 1176 1226
1228 1177 1227
1229 1178 1228
1230 1179 1229
1231 1180 1230
1232 1181 1231
1233 1182 1232
1234 1183 1233
1235 1184 1234
1236 1185 1235
1237 1186 1236
1238 1187 1237
1239 1188 1238
1240 1189 1239
1241 1190 1240
1242 1191 1241
1243 1192 1242
1244 1193 1243
1245 1194 1244
1246 1195 1245
1247 1196 1246
1248 1197 1247
1249 1198 1248
1250 1199 1249
1251 1200 1250
1252 1201 1251
1253 1202 1252
1254 1203 1253
1255 1204 1254
1256 1205 1255
1257 1206 1256
1258 1207 1257
1259 1208 1258
1260 1209 1259
1261 1210 1260
1262 1211 1261
1263 1212 1262
1264 1213 1263
1265 1214 1264
1266 1215 1265
1267 1216 1266
1268 1217 1267
1269 1218 1268
1270 1219 1269
1271 1220 1270
1272 1221 1271
1273 1222 1272
1274 1223 1273
1275 1224 1274
1277 1226 1276
1278 1227 1277
1279 1228 1278
1280 1229 1279
1281 1230 1280
1282 1231 1281
1283 1232 1282
1284 1233 1283
1285 1234 1284
1286 1235 1285
1287 1236 1286
1288 1237 1287
1289 1238 1288
1290 1239 1289
1291 1240 1290
1292 1241 1291
1293 1242 1292
1294 1243 1293
1295 1244 1294
1296 1245 1295
1297 1246 1296
1298 1247 1297
1299 1248 1298
1300 1249 1299
1301 1250 1300
1302 1251 1301
1303 1252 1302
1304 1253 1303
1305 1254 1304
1306 1255 1305
1307 1256 1306
1308 1257 1307
1309 1258 1308
1310 1259 1309
1311 1260 1310
1312 1261 1311
1313 1262 1312
1314 1263 1313
1315 1264 1314
1316 1265 1315
1317 1266 1316
1318 1267 1317
1319 1268 1318
1320 1269 1319
1321 1270 1320
1322 1271 1321
1323 1272 1322
1324 1273 1323
1325 1274 1324
1326 1275 1325
1328 1277 1327
1329 1278 1328
1330 1279 1329
1331 1280 1330
1332 1281 1331
1333 1282 1332
1334 1283 1333
1335 1284 1334
1336 1285 1335
1337 1286 1336
1338 1287 1337
1339 1288 1338
1340 1289 1339
1341 1290 1340
1342 1291 1341
1343 1292 1342
1344 1293 1343
1345 1294 1344
1346 1295 1345
1347 1296 1346
1348 1297 1347
1349 1298 1348
1350 1299 1349
1351 1300 1350
1352 1301 1351
1353 1302 1352
1354 1303 1353
1355 1304 1354
1356 1305 1355
1357 1306 1356
1358 1307 1357
1359 1308 1358
1360 1309 1359
1361 1310 1360
1362 1311 1361
1363 1312 1362
1364 1313 1363
1365 1314 1364
1366 1315 1365
1367 1316 1366
1368 1317 1367
1369 1318 1368
1370 1319 1369
1371 1320 1370
1372 1321 1371
1373 1322 1372
1374 1323 1373
1375 1324 1374
1376 1325 1375
1377 1326 1376
1379 1328 1378
1380 1329 1379
1381 1330 1380
1382 1331 1381
1383 1332 1382
1384 1333 1383
1385 1334 1384
1386 1335 1385
1387 1336 1386
1388 1337 1387
1389 1338 1388
1390 1339 1389
1391 1340 1390
1392 1341 1391
1393 1342 1392
1394 1343 1393
1395 1344 1394
1396 1345 1395
1397 1346 1396
1398 1347 1397
1399 1348 1398
1400 1349 1399
1401 1350 1400
1402 1351 1401
1403 1352 1402
1404 1353 1403
1405 1354 1404
1406 1355 1405
1407 1356 1406
1408 1357 1407
1409 1358 1408
1410 1359 1409
1411 1360 1410
1412 1361 1411
1413 1362 1412
1414 1363 1413
1415 1364 1414
1416 1365 1415
1417 1366 1416
1418 1367 1417
1419 1368 1418
1420 1369 1419
1421 1370 1420
1422 1371 1421
1423 1372 1422
1424 1373 1423
1425 1374 1424
1426 1375 1425
1427 1376 1426
1428 1377 1427
1430 1379 1429
1431 1380 1430
1432 1381 1431
1433 1382 1432
1434 1383 1433
1435 1384 1434
1436 1385 1435
1437 1386 1436
1438 1387 1437
1439 1388 1438
1440 1389 1439
1441 1390 1440
1442 1391 1441
1443 1392 1442
1444 1393 1443
1445 1394 1444
1446 1395 1445
1447 1396 1446
1448 1397 1447
1449 1398 1448
1450 1399 1449
1451 1400 1450
1452 1401 1451
1453 1402 1452
1454 1403 1453
1455 1404 1454
1456 1405 1455
1457 1406 1456
1458 1407 1457
1459 1408 1458
1460 1409 1459
1461 1410 1460
1462 1411 1461
1463 1412 1462
1464 1413 1463
1465 1414 1464
1466 1415 1465
1467 1416 1466
1468 1417 1467
1469 1418 1468
1470 1419 1469
1471 1420 1470
1472 1421 1471
1473 1422 1472
1474 1423 1473
1475 1424 1474
1476 1425 1475
1477 1426 1476
1478 1427 1477
1479 1428 1478
1481 1430 1480
1482 1431 1481
1483 1432 1482
1484 1433 1483
1485 1434 1484
1486 1435 1485
1487 1436 1486
1488 1437 1487
1489 1438 1488
1490 1439 1489
1491 1440 1490
1492 1441 1491
1493 1442 1492
1494 1443 1493
1495 1444 1494
1496 1445 1495
1497 1446 1496
1498 1447 1497
1499 1448 1498
1500 1449 1499
1501 1450 1500
1502 1451 1501
1503 1452 1502
1504 1453 1503
1505 1454 1504
1506 1455 1505
1507 1456 1506
1508 1457 1507
1509 1458 1508
1510 1459 1509
1511 1460 1510
1512 1461 1511
1513 1462 1512
1514 1463 1513
1515 1464 1514
1516 1465 1515
1517 1466 1516
1518 1467 1517
1519 1468 1518
1520 1469 1519
1521 1470 1520
1522 1471 1521
1523 1472 1522
1524 1473 1523
1525 1474 1524
1526 1475 1525
1527 1476 1526
1528 1477 1527
1529 1478 1528
1530 1479 1529
1532 1481 1531
1533 1482 1532
1534 1483 1533
1535 1484 1534
1536 1485 1535
1537 1486 1536
1538 1487 1537
1539 1488 1538
1540 1489 1539
1541 1490 1540
1542 1491 1541
1543 1492 1542
1544 1493 1543
1545 1494 1544
1546 1495 1545
1547 1496 1546
1548 1497 1547
1549 1498 1548
1550 1499 1549
1551 1500 1550
1552 1501 1551
1553 1502 1552
1554 1503 1553
1555 1504 1554
1556 1505 1555
1557 1506 1556
1558 1507 1557
1559 1508 1558
1560 1509 1559
1561 1510 1560
1562 1511 1561
1563 1512 1562
1564 1513 1563
1565 1514 1564
1566 1515 1565
1567 1516 1566
1568 1517 1567
1569 1518 1568
1570 1519 1569
1571 1520 1570
1572 1521 1571
1573 1522 1572
1574 1523 1573
1575 1524 1574
1576 1525 1575
1577 1526 1576
1578 1527 1577
1579 1528 1578
1580 1529 1579
1581 1530 1580
1583 1532 1582
1584 1533 1583
1585 1534 1584
1586 1535 1585
1587 1536 1586
1588 1537 1587
1589 1538 1588
1590 1539 1589
1591 1540 1590
1592 1541 1591
1593 1542 1592
1594 1543 1593
1595 1544 1594
1596 1545 1595
1597 1546 1596
1598 1547 1597
1599 1548 1598
1600 1549 1599
1601 1550 1600
1602 1551 1601
1603 1552 1602
1604 1553 1603
1605 1554 1604
1606 1555 1605
1607 1556 1606
1608 1557 1607
1609 1558 1608
1610 1559 1609
1611 1560 1610
1612 1561 1611
1613 1562 1612
1614 1563 1613
1615 1564 1614
1616 1565 1615
1617 1566 1616
1618 1567 1617
1619 1568 1618
1620 1569 1619
1621 1570 1620
1622 1571 1621
1623 1572 1622
1624 1573 1623
1625 1574 1624
1626 1575 1625
1627 1576 1626
1628 1577 1627
1629 1578 1628
1630 1579 1629
1631 1580 1630
1632 1581 1631
1634 1583 1633
1635 1584 1634
1636 1585 1635
1637 1586 1636
1638 1587 1637
1639 1588 1638
1640 1589 1639
1641 1590 1640
1642 1591 1641
1643 1592 1642
1644 1593 1643
1645 1594 1644
1646 1595 1645
1647 1596 1646
1648 1597 1647
1649 1598 1648
1650 1599 1649
1651 1600 1650
1652 1601 1651
1653 1602 1652
1654 1603 1653
1655 1604 1654
1656 1605 1655
1657 1606 1656
1658 1607 1657
1659 1608 1658
1660 1609 1659
1661 1610 1660
1662 1611 1661
1663 1612 1662
1664 1613 1663
1665 1614 1664
1666 1615 1665
1667 1616 1666
1668 1617 1667
1669 1618 1668
1670 1619 1669
1671 1620 1670
1672 1621 1671
1673 1622 1672
1674 1623 1673
1675 1624 1674
1676 1625 1675
1677 1626 1676
1678 1627 1677
1679 1628 1678
1680 1629 1679
1681 1630 1680
1682 1631 1681
1683 1632 1682
1685 1634 1684
1686 1635 1685
1687 1636 1686
1688 1637 1687
1689 1638 1688
1690 1639 1689
1691 1640 1690
1692 1641 1691
1693 1642 1692
1694 1643 1693
1695 1644 1694
1696 1645 1695
1697 1646 1696
1698 1647 1697
1699 1648 1698
1700 1649 1699
1701 1650 1700
1702 1651 1701
1703 1652 1702
1704 1653 1703
1705 1654 1704
1706 1655 1705
1707 1656 1706
1708 1657 1707
1709 1658 1708
1710 1659 1709
1711 1660 1710
1712 1661 1711
1713 1662 1712
1714 1663 1713
1715 1664 1714
1716 1665 1715
1717 1666 1716
1718 1667 1717
1719 1668 1718
1720 1669 1719
1721 1670 1720
1722 1671 1721
1723 1672 1722
1724 1673 1723
1725 1674 1724
1726 1675 1725
1727 1676 1726
1728 1677 1727
1729 1678 1728
1730 1679 1729
1731 1680 1730
1732 1681 1731
1733 1682 1732
1734 1683 1733
1736 1685 1735
1737 1686 1736
1738 1687 1737
1739 1688 1738
1740 1689 1739
1741 1690 1740
1742 1691 1741
1743 1692 1742
1744 1693 1743
1745 1694 1744
1746 1695 1745
1747 1696 1746
1748 1697 1747
1749 1698 1748
1750 1699 1749
1751 1700 1750
1752 1701 1751
1753 1702 1752
1754 1703 1753
1755 1704 1754
1756 1705 1755
1757 1706 1756
1758 1707 1757
1759 1708 1758
1760 1709 1759
1761 1710 1760
1762 1711 1761
1763 1712 1762
1764 1713 1763
1765 1714 1764
1766 1715 1765
1767 1716 1766
1768 1717 1767
1769 1718 1768
1770 1719 1769
1771 1720 1770
1772 1721 1771
1773 1722 1772
1774 1723 1773
1775 1724 1774
1776 1725 1775
1777 1726 1776
1778 1727 1777
1779 1728 1778
1780 1729 1779
1781 1730 1780
1782 1731 1781
1783 1732 1782
1784 1733 1783
1785 1734 1784
1787 1736 1786
1788 1737 1787
1789 1738 1788
1790 1739 1789
1791 1740 1790
1792 1741 1791
1793 1742 1792
1794 1743 1793
1795 1744 1794
1796 1745 1795
1797 1746 1796
1798 1747 1797
1799 1748 1798
1800 1749 1799
1801 1750 1800
1802 1751 1801
1803 1752 1802
1804 1753 1803
1805 1754 1804
1806 1755 1805
1807 1756 1806
1808 1757 1807
1809 1758 1808
1810 1759 1809
1811 1760 1810
1812 1761 1811
1813 1762 1812
1814 1763 1813
1815 1764 1814
1816 1765 1815
1817 1766 1816
1818 1767 1817
1819 1768 1818
1820 1769 1819
1821 1770 1820
1822 1771 1821
1823 1772 1822
1824 1773 1823
1825 1774 1824
1826 1775 1825
1827 1776 1826
1828 1777 1827
1829 1778 1828
1830 1779 1829
1831 1780 1830
1832 1781 1831
1833 1782 1832
1834 1783 1833
1835 1784 1834
1836 1785 1835
1838 1787 1837
1839 1788 1838
1840 1789 1839
1841 1790 1840
1842 1791 1841
1843 1792 1842
1844 1793 1843
1845 1794 1844
1846 1795 1845
1847 1796 1846
1848 1797 1847
1849 1798 1848
1850 1799 1849
1851 1800 1850
1852 1801 1851
1853 1802 1852
1854 1803 1853
1855 1804 1854
1856 1805 1855
1857 1806 1856
1858 1807 1857
1859 1808 1858
1860 1809 1859
1861 1810 1860
1862 1811 1861
1863 1812 1862
1864 1813 1863
1865 1814 1864
1866 1815 1865
1867 1816 1866
1868 1817 1867
1869 1818 1868
1870 1819 1869
1871 1820 1870
1872 1821 1871
1873 1822 1872
1874 1823 1873
1875 1824 1874
1876 1825 1875
1877 1826 1876
1878 1827 1877
1879 1828 1878
1880 1829 1879
1881 1830 1880
1882 1831 1881
1883 1832 1882
1884 1833 1883
1885 1834 1884
1886 1835 1885
1887 1836 1886
1889 1838 1888
1890 1839 1889
1891 1840 1890
1892 1841 1891
1893 1842 1892
1894 1843 1893
1895 1844 1894
1896 1845 1895
1897 1846 1896
1898 1847 1897
1899 1848 1898
1900 1849 1899
1901 1850 1900
1902 1851 1901
1903 1852 1902
1904 1853 1903
1905 1854 1904
1906 1855 1905
1907 1856 1906
1908 1857 1907
1909 1858 1908
1910 1859 1909
1911 1860 1910
1912 1861 1911
1913 1862 1912
1914 1863 1913
1915 1864 1914
1916 1865 1915
1917 1866 1916
1918 1867 1917
1919 1868 1918
1920 1869 1919
1921 1870 1920
1922 1871 1921
1923 1872 1922
1924 1873 1923
1925 1874 1924
1926 1875 1925
1927 1876 1926
1928 1877 1927
1929 1878 1928
1930 1879 1929
1931 1880 1930
1932 1881 1931
1933 1882 1932
1934 1883 1933
1935 1884 1934
1936 1885 1935
1937 1886 1936
1938 1887 1937
1940 1889 1939
1941 1890 1940
1942 1891 1941
1943 1892 1942
1944 1893 1943
1945 1894 1944
1946 1895 1945
1947 1896 1946
1948 1897 1947
1949 1898 1948
1950 1899 1949
1951 1900 1950
1952 1901 1951
1953 1902 1952
1954 1903 1953
1955 1904 1954
1956 1905 1955
1957 1906 1956
1958 1907 1957
1959 1908 1958
1960 1909 1959
1961 1910 1960
1962 1911 1961
1963 1912 1962
1964 1913 1963
1965 1914 1964
1966 1915 1965
1967 1916 1966
1968 1917 1967
1969 1918 1968
1970 1919 1969
1971 1920 1970
1972 1921 1971
1973 1922 1972
1974 1923 1973
1975 1924 1974
1976 1925 1975
1977 1926 1976
1978 1927 1977
1979 1928 1978
1980 1929 1979
1981 1930 1980
1982 1931 1981
1983 1932 1982
1984 1933 1983
1985 1934 1984
1986 1935 1985
1987 1936 1986
1988 1937 1987
1989 1938 1988
1991 1940 1990
1992 1941 1991
1993 1942 1992
1994 1943 1993
1995 1944 1994
1996 1945 1995
1997 1946 1996
1998 1947 1997
1999 1948 1998
2000 1949 1999
2001 1950 2000
2002 1951 2001
2003 1952 2002
2004 1953 2003
2005 1954 2004
2006 1955 2005
2007 1956 2006
2008 1957 2007
2009 1958 2008
2010 1959 2009
2011 1960 2010
2012 1961 2011
2013 1962 2012
2014 1963 2013
2015 1964 2014
2016 1965 2015
2017 1966 2016
2018 1967 2017
2019 1968 2018
2020 1969 2019
2021 1970 2020
2022 1971 2021
2023 1972 2022
2024 1973 2023
2025 1974 2024
2026 1975 2025
2027 1976 2026
2028 1977 2027
2029 1978 2028
2030 1979 2029
2031 1980 2030
2032 1981 2031
2033 1982 2032
2034 1983 2033
2035 1984 2034
2036 1985 2035
2037 1986 2036
2038 1987 2037
2039 1988 2038
2040 1989 2039
2042 1991 2041
2043 1992 2042
2044 1993 2043
2045 1994 2044
2046 1995 2045
2047 1996 2046
2048 1997 2047
2049 1998 2048
2050 1999 2049
2051 2000 2050
2052 2001 2051
2053 2002 2052
2054 2003 2053
2055 2004 2054
2056 2005 2055
2057 2006 2056
2058 2007 2057
2059 2008 2058
2060 2009 2059
2061 2010 2060
2062 2011 2061
2063 2012 2062
2064 2013 2063
2065 2014 2064
2066 2015 2065
2067 2016 2066
2068 2017 2067
2069 2018 2068
2070 2019 2069
2071 2020 2070
2072 2021 2071
2073 2022 2072
2074 2023 2073
2075 2024 2074
2076 2025 2075
2077 2026 2076
2078 2027 2077
2079 2028 2078
2080 2029 2079
2081 2030 2080
2082 2031 2081
2083 2032 2082
2084 2033 2083
2085 2034 2084
2086 2035 2085
2087 2036 2086
2088 2037 2087
2089 2038 2088
2090 2039 2089
2091 2040 2090
2093 2042 2092
2094 2043 2093
2095 2044 2094
2096 2045 2095
2097 2046 2096
2098 2047 2097
2099 2048 2098
2100 2049 2099
2101 2050 2100
2102 2051 2101
2103 2052 2102
2104 2053 2103
2105 2054 2104
2106 2055 2105
2107 2056 2106
2108 2057 2107
2109 2058 2108
2110 2059 2109
2111 2060 2110
2112 2061 2111
2113 2062 2112
2114 2063 2113
2115 2064 2114
2116 2065 2115
2117 2066 2116
2118 2067 2117
2119 2068 2118
2120 2069 2119
2121 2070 2120
2122 2071 2121
2123 2072 2122
2124 2073 2123
2125 2074 2124
2126 2075 2125
2127 2076 2126
2128 2077 2127
2129 2078 2128
2130 2079 2129
2131 2080 2130
2132 2081 2131
2133 2082 2132
2134 2083 2133
2135 2084 2134
2136 2085 2135
2137 2086 2136
2138 2087 2137
2139 2088 2138
2140 2089 2139
2141 2090 2140
2142 2091 2141
2144 2093 2143
2145 2094 2144
2146 2095 2145
2147 2096 2146
2148 2097 2147
2149 2098 2148
2150 2099 2149
2151 2100 2150
2152 2101 2151
2153 2102 2152
2154 2103 2153
2155 2104 2154
2156 2105 2155
2157 2106 2156
2158 2107 2157
2159 2108 2158
2160 2109 2159
2161 2110 2160
2162 2111 2161
2163 2112 2162
2164 2113 2163
2165 2114 2164
2166 2115 2165
2167 2116 2166
2168 2117 2167
2169 2118 2168
2170 2119 2169
2171 2120 2170
2172 2121 2171
2173 2122 2172
2174 2123 2173
2175 2124 2174
2176 2125 2175
2177 2126 2176
2178 2127 2177
2179 2128 2178
2180 2129 2179
2181 2130 2180
2182 2131 2181
2183 2132 2182
2184 2133 2183
2185 2134 2184
2186 2135 2185
2187 2136 2186
2188 2137 2187
2189 2138 2188
2190 2139 2189
2191 2140 2190
2192 2141 2191
2193 2142 2192
2195 2144 2194
2196 2145 2195
2197 2146 2196
2198 2147 2197
2199 2148 2198
2200 2149 2199
2201 2150 2200
2202 2151 2201
2203 2152 2202
2204 2153 2203
2205 2154 2204
2206 2155 2205
2207 2156 2206
2208 2157 2207
2209 2158 2208
2210 2159 2209
2211 2160 2210
2212 2161 2211
2213 2162 2212
2214 2163 2213
2215 2164 2214
2216 2165 2215
2217 2166 2216
2218 2167 2217
2219 2168 2218
2220 2169 2219
2221 2170 2220
2222 2171 2221
2223 2172 2222
2224 2173 2223
2225 2174 2224
2226 2175 2225
2227 2176 2226
2228 2177 2227
2229 2178 2228
2230 2179 2229
2231 2180 2230
2232 2181 2231
2233 2182 2232
2234 2183 2233
2235 2184 2234
2236 2185 2235
2237 2186 2236
2238 2187 2237
2239 2188 2238
2240 2189 2239
2241 2190 2240
2242 2191 2241
2243 2192 2242
2244 2193 2243
2246 2195 2245
2247 2196 2246
2248 2197 2247
2249 2198 2248
2250 2199 2249
2251 2200 2250
2252 2201 2251
2253 2202 2252
2254 2203 2253
2255 2204 2254
2256 2205 2255
2257 2206 2256
2258 2207 2257
2259 2208 2258
2260 2209 2259
2261 2210 2260
2262 2211 2261
2263 2212 2262
2264 2213 2263
2265 2214 2264
2266 2215 2265
2267 2216 2266
2268 2217 2267
2269 2218 2268
2270 2219 2269
2271 2220 2270
2272 2221 2271
2273 2222 2272
2274 2223 2273
2275 2224 2274
2276 2225 2275
2277 2226 2276
2278 2227 2277
2279 2228 2278
2280 2229 2279
2281 2230 2280
2282 2231 2281
2283 2232 2282
2284 2233 2283
2285 2234 2284
2286 2235 2285
2287 2236 2286
2288 2237 2287
2289 2238 2288
2290 2239 2289
2291 2240 2290
2292 2241 2291
2293 2242 2292
2294 2243 2293
2295 2244 2294
2297 2246 2296
2298 2247 2297
2299 2248 2298
2300 2249 2299
2301 2250 2300
2302 2251 2301
2303 2252 2302
2304 2253 2303
2305 2254 2304
2306 2255 2305
2307 2256 2306
2308 2257 2307
2309 2258 2308
2310 2259 2309
2311 2260 2310
2312 2261 2311
2313 2262 2312
2314 2263 2313
2315 2264 2314
2316 2265 2315
2317 2266 2316
2318 2267 2317
2319 2268 2318
2320 2269 2319
2321 2270 2320
2322 2271 2321
2323 2272 2322
2324 2273 2323
2325 2274 2324
2326 2275 2325
2327 2276 2326
2328 2277 2327
2329 2278 2328
2330 2279 2329
2331 2280 2330
2332 2281 2331
2333 2282 2332
2334 2283 2333
2335 2284 2334
2336 2285 2335
2337 2286 2336
2338 2287 2337
2339 2288 2338
2340 2289 2339
2341 2290 2340
2342 2291 2341
2343 2292 2342
2344 2293 2343
2345 2294 2344
2346 2295 2345
2348 2297 2347
2349 2298 2348
2350 2299 2349
2351 2300 2350
2352 2301 2351
2353 2302 2352
2354 2303 2353
2355 2304 2354
2356 2305 2355
2357 2306 2356
2358 2307 2357
2359 2308 2358
2360 2309 2359
2361 2310 2360
2362 2311 2361
2363 2312 2362
2364 2313 2363
2365 2314 2364
2366 2315 2365
2367 2316 2366
2368 2317 2367
2369 2318 2368
2370 2319 2369
2371 2320 2370
2372 2321 2371
2373 2322 2372
2374 2323 2373
2375 2324 2374
2376 2325 2375
2377 2326 2376
2378 2327 2377
2379 2328 2378
2380 2329 2379
2381 2330 2380
2382 2331 2381
2383 2332 2382
2384 2333 2383
2385 2334 2384
2386 2335 2385
2387 2336 2386
2388 2337 2387
2389 2338 2388
2390 2339 2389
2391 2340 2390
2392 2341 2391
2393 2342 2392
2394 2343 2393
2395 2344 2394
2396 2345 2395
2397 2346 2396
2399 2348 2398
2400 2349 2399
2401 2350 2400
2402 2351 2401
2403 2352 2402
2404 2353 2403
2405 2354 2404
2406 2355 2405
2407 2356 2406
2408 2357 2407
2409 2358 2408
2410 2359 2409
2411 2360 2410
2412 2361 2411
2413 2362 2412
2414 2363 2413
2415 2364 2414
2416 2365 2415
2417 2366 2416
2418 2367 2417
2419 2368 2418
2420 2369 2419
2421 2370 2420
2422 2371 2421
2423 2372 2422
2424 2373 2423
2425 2374 2424
2426 2375 2425
2427 2376 2426
2428 2377 2427
2429 2378 2428
2430 2379 2429
2431 2380 2430
2432 2381 2431
2433 2382 2432
2434 2383 2433
2435 2384 2434
2436 2385 2435
2437 2386 2436
2438 2387 2437
2439 2388 2438
2440 2389 2439
2441 2390 2440
2442 2391 2441
2443 2392 2442
2444 2393 2443
2445 2394 2444
2446 2395 2445
2447 2396 2446
2448 2397 2447
2450 2399 2449
2451 2400 2450
2452 2401 2451
2453 2402 2452
2454 2403 2453
2455 2404 2454
2456 2405 2455
2457 2406 2456
2458 2407 2457
2459 2408 2458
2460 2409 2459
2461 2410 2460
2462 2411 2461
2463 2412 2462
2464 2413 2463
2465 2414 2464
2466 2415 2465
2467 2416 2466
2468 2417 2467
2469 2418 2468
2470 2419 2469
2471 2420 2470
2472 2421 2471
2473 2422 2472
2474 2423 2473
2475 2424 2474
2476 2425 2475
2477 2426 2476
2478 2427 2477
2479 2428 2478
2480 2429 2479
2481 2430 2480
2482 2431 2481
2483 2432 2482
2484 2433 2483
2485 2434 2484
2486 2435 2485
2487 2436 2486
2488 2437 2487
2489 2438 2488
2490 2439 2489
2491 2440 2490
2492 2441 2491
2493 2442 2492
2494 2443 2493
2495 2444 2494
2496 2445 2495
2497 2446 2496
2498 2447 2497
2499 2448 2498
2501 2450 2500
2502 2451 2501
2503 2452 2502
2504 2453 2503
2505 2454 2504
2506 2455 2505
2507 2456 2506
2508 2457 2507
2509 2458 2508
2510 2459 2509
2511 2460 2510
2512 2461 2511
2513 2462 2512
2514 2463 2513
2515 2464 2514
2516 2465 2515
2517 2466 2516
2518 2467 2517
2519 2468 2518
2520 2469 2519
2521 2470 2520
2522 2471 2521
2523 2472 2522
2524 2473 2523
2525 2474 2524
2526 2475 2525
2527 2476 2526
2528 2477 2527
2529 2478 2528
2530 2479 2529
2531 2480 2530
2532 2481 2531
2533 2482 2532
2534 2483 2533
2535 2484 2534
2536 2485 2535
2537 2486 2536
2538 2487 2537
2539 2488 2538
2540 2489 2539
2541 2490 2540
2542 2491 2541
2543 2492 2542
2544 2493 2543
2545 2494 2544
2546 2495 2545
2547 2496 2546
2548 2497 2547
2549 2498 2548
2550 2499 2549
2552 2501 2551
2553 2502 2552
2554 2503 2553
2555 2504 2554
2556 2505 2555
2557 2506 2556
2558 2507 2557
2559 2508 2558
2560 2509 2559
2561 2510 2560
2562 2511 2561
2563 2512 2562
2564 2513 2563
2565 2514 2564
2566 2515 2565
2567 2516 2566
2568 2517 2567
2569 2518 2568
2570 2519 2569
2571 2520 2570
2572 2521 2571
2573 2522 2572
2574 2523 2573
2575 2524 2574
2576 2525 2575
2577 2526 2576
2578 2527 2577
2579 2528 2578
2580 2529 2579
2581 2530 2580
2582 2531 2581
2583 2532 2582
2584 2533 2583
2585 2534 2584
2586 2535 2585
2587 2536 2586
2588 2537 2587
2589 2538 2588
2590 2539 2589
2591 2540 2590
2592 2541 2591
2593 2542 2592
2594 2543 2593
2595 2544 2594
2596 2545 2595
2597 2546 2596
2598 2547 2597
2599 2548 2598
2600 2549 2599
2601 2550 2600
2603 2552 2602
2604 2553 2603
2605 2554 2604
2606 2555 2605
2607 2556 2606
2608 2557 2607
2609 2558 2608
2610 2559 2609
2611 2560 2610
2612 2561 2611
2613 2562 2612
2614 2563 2613
2615 2564 2614
2616 2565 2615
2617 2566 2616
2618 2567 2617
2619 2568 2618
2620 2569 2619
2621 2570 2620
2622 2571 2621
2623 2572 2622
2624 2573 2623
2625 2574 2624
2626 2575 2625
2627 2576 2626
2628 2577 2627
2629 2578 2628
2630 2579 2629
2631 2580 2630
2632 2581 2631
2633 2582 2632
2634 2583 2633
2635 2584 2634
2636 2585 2635
2637 2586 2636
2638 2587 2637
2639 2588 2638
2640 2589 2639
2641 2590 2640
2642 2591 2641
2643 2592 2642
2644 2593 2643
2645 2594 2644
2646 2595 2645
2647 2596 2646
2648 2597 2647
2649 2598 2648
2650 2599 2649
2651 2600 2650
2652 2601 2651
2654 2603 2653
2655 2604 2654
2656 2605 2655
2657 2606 2656
2658 2607 2657
2659 2608 2658
2660 2609 2659
2661 2610 2660
2662 2611 2661
2663 2612 2662
2664 2613 2663
2665 2614 2664
2666 2615 2665
2667 2616 2666
2668 2617 2667
2669 2618 2668
2670 2619 2669
2671 2620 2670
2672 2621 2671
2673 2622 2672
2674 2623 2673
2675 2624 2674
2676 2625 2675
2677 2626 2676
2678 2627 2677
2679 2628 2678
2680 2629 2679
2681 2630 2680
2682 2631 2681
2683 2632 2682
2684 2633 2683
2685 2634 2684
2686 2635 2685
2687 2636 2686
2688 2637 2687
2689 2638 2688
2690 2639 2689
2691 2640 2690
2692 2641 2691
2693 2642 2692
2694 2643 2693
2695 2644 2694
2696 2645 2695
2697 2646 2696
2698 2647 2697
2699 2648 2698
2700 2649 2699
2701 2650 2700
2702 2651 2701
2703 2652 2702
2705 2654 2704
2706 2655 2705
2707 2656 2706
2708 2657 2707
2709 2658 2708
2710 2659 2709
2711 2660 2710
2712 2661 2711
2713 2662 2712
2714 2663 2713
2715 2664 2714
2716 2665 2715
2717 2666 2716
2718 2667 2717
2719 2668 2718
2720 2669 2719
2721 2670 2720
2722 2671 2721
2723 2672 2722
2724 2673 2723
2725 2674 2724
2726 2675 2725
2727 2676 2726
2728 2677 2727
2729 2678 2728
2730 2679 2729
2731 2680 2730
2732 2681 2731
2733 2682 2732
2734 2683 2733
2735 2684 2734
2736 2685 2735
2737 2686 2736
2738 2687 2737
2739 2688 2738
2740 2689 2739
2741 2690 2740
2742 2691 2741
2743 2692 2742
2744 2693 2743
2745 2694 2744
2746 2695 2745
2747 2696 2746
2748 2697 2747
2749 2698 2748
2750 2699 2749
2751 2700 2750
2752 2701 2751
2753 2702 2752
2754 2703 2753
2756 2705 2755
2757 2706 2756
2758 2707 2757
2759 2708 2758
2760 2709 2759
2761 2710 2760
2762 2711 2761
2763 2712 2762
2764 2713 2763
2765 2714 2764
2766 2715 2765
2767 2716 2766
2768 2717 2767
2769 2718 2768
2770 2719 2769
2771 2720 2770
2772 2721 2771
2773 2722 2772
2774 2723 2773
2775 2724 2774
2776 2725 2775
2777 2726 2776
2778 2727 2777
2779 2728 2778
2780 2729 2779
2781 2730 2780
2782 2731 2781
2783 2732 2782
2784 2733 2783
2785 2734 2784
2786 2735 2785
2787 2736 2786
2788 2737 2787
2789 2738 2788
2790 2739 2789
2791 2740 2790
2792 2741 2791
2793 2742 2792
2794 2743 2793
2795 2744 2794
2796 2745 2795
2797 2746 2796
2798 2747 2797
2799 2748 2798
2800 2749 2799
2801 2750 2800
2802 2751 2801
2803 2752 2802
2804 2753 2803
2805 2754 2804
2807 2756 2806
2808 2757 2807
2809 2758 2808
2810 2759 2809
2811 2760 2810
2812 2761 2811
2813 2762 2812
2814 2763 2813
2815 2764 2814
2816 2765 2815
2817 2766 2816
2818 2767 2817
2819 2768 2818
2820 2769 2819
2821 2770 2820
2822 2771 2821
2823 2772 2822
2824 2773 2823
2825 2774 2824
2826 2775 2825
2827 2776 2826
2828 2777 2827
2829 2778 2828
2830 2779 2829
2831 2780 2830
2832 2781 2831
2833 2782 2832
2834 2783 2833
2835 2784 2834
2836 2785 2835
2837 2786 2836
2838 2787 2837
2839 2788 2838
2840 2789 2839
2841 2790 2840
2842 2791 2841
2843 2792 2842
2844 2793 2843
2845 2794 2844
2846 2795 2845
2847 2796 2846
2848 2797 2847
2849 2798 2848
2850 2799 2849
2851 2800 2850
2852 2801 2851
2853 2802 2852
2854 2803 2853
2855 2804 2854
2856 2805 2855
2858 2807 2857
2859 2808 2858
2860 2809 2859
2861 2810 2860
2862 2811 2861
2863 2812 2862
2864 2813 2863
2865 2814 2864
2866 2815 2865
2867 2816 2866
2868 2817 2867
2869 2818 2868
2870 2819 2869
2871 2820 2870
2872 2821 2871
2873 2822 2872
2874 2823 2873
2875 2824 2874
2876 2825 2875
2877 2826 2876
2878 2827 2877
2879 2828 2878
2880 2829 2879
2881 2830 2880
2882 2831 2881
2883 2832 2882
2884 2833 2883
2885 2834 2884
2886 2835 2885
2887 2836 2886
2888 2837 2887
2889 2838 2888
2890 2839 2889
2891 2840 2890
2892 2841 2891
2893 2842 2892
2894 2843 2893
2895 2844 2894
2896 2845 2895
2897 2846 2896
2898 2847 2897
2899 2848 2898
2900 2849 2899
2901 2850 2900
2902 2851 2901
2903 2852 2902
2904 2853 2903
2905 2854 2904
2906 2855 2905
2907 2856 2906
2909 2858 2908
2910 2859 2909
2911 2860 2910
2912 2861 2911
2913 2862 2912
2914 2863 2913
2915 2864 2914
2916 2865 2915
2917 2866 2916
2918 2867 2917
2919 2868 2918
2920 2869 2919
2921 2870 2920
2922 2871 2921
2923 2872 2922
2924 2873 2923
2925 2874 2924
2926 2875 2925
2927 2876 2926
2928 2877 2927
2929 2878 2928
2930 2879 2929
2931 2880 2930
2932 2881 2931
2933 2882 2932
2934 2883 2933
2935 2884 2934
2936 2885 2935
2937 2886 2936
2938 2887 2937
2939 2888 2938
2940 2889 2939
2941 2890 2940
2942 2891 2941
2943 2892 2942
2944 2893 2943
2945 2894 2944
2946 2895 2945
2947 2896 2946
2948 2897 2947
2949 2898 2948
2950 2899 2949
2951 2900 2950
2952 2901 2951
2953 2902 2952
2954 2903 2953
2955 2904 2954
2956 2905 2955
2957 2906 2956
2958 2907 2957
2960 2909 2959
2961 2910 2960
2962 2911 2961
2963 2912 2962
2964 2913 2963
2965 2914 2964
2966 2915 2965
2967 2916 2966
2968 2917 2967
2969 2918 2968
2970 2919 2969
2971 2920 2970
2972 2921 2971
2973 2922 2972
2974 2923 2973
2975 2924 2974
2976 2925 2975
2977 2926 2976
2978 2927 2977
2979 2928 2978
2980 2929 2979
2981 2930 2980
2982 2931 2981
2983 2932 2982
2984 2933 2983
2985 2934 2984
2986 2935 2985
2987 2936 2986
2988 2937 2987
2989 2938 2988
2990 2939 2989
2991 2940 2990
2992 2941 2991
2993 2942 2992
2994 2943 2993
2995 2944 2994
2996 2945 2995
2997 2946 2996
2998 2947 2997
2999 2948 2998
3000 2949 2999
3001 2950 3000
3002 2951 3001
3003 2952 3002
3004 2953 3003
3005 2954 3004
3006 2955 3005
3007 2956 3006
3008 2957 3007
3009 2958 3008
3011 2960 3010
3012 2961 3011
3013 2962 3012
3014 2963 3013
3015 2964 3014
3016 2965 3015
3017 2966 3016
3018 2967 3017
3019 2968 3018
3020 2969 3019
3021 2970 3020
3022 2971 3021
3023 2972 3022
3024 2973 3023
3025 2974 3024
3026 2975 3025
3027 2976 3026
3028 2977 3027
3029 2978 3028
3030 2979 3029
3031 2980 3030
3032 2981 3031
3033 2982 3032
3034 2983 3033
3035 2984 3034
3036 2985 3035
3037 2986 3036
3038 2987 3037
3039 2988 3038
3040 2989 3039
3041 2990 3040
3042 2991 3041
3043 2992 3042
3044 2993 3043
3045 2994 3044
3046 2995 3045
3047 2996 3046
3048 2997 3047
3049 2998 3048
3050 2999 3049
3051 3000 3050
3052 3001 3051
3053 3002 3052
3054 3003 3053
3055 3004 3054
3056 3005 3055
3057 3006 3056
3058 3007 3057
3059 3008 3058
3060 3009 3059
3062 3011 3061
3063 3012 3062
3064 3013 3063
3065 3014 3064
3066 3015 3065
3067 3016 3066
3068 3017 3067
3069 3018 3068
3070 3019 3069
3071 3020 3070
3072 3021 3071
3073 3022 3072
3074 3023 3073
3075 3024 3074
3076 3025 3075
3077 3026 3076
3078 3027 3077
3079 3028 3078
3080 3029 3079
3081 3030 3080
3082 3031 3081
3083 3032 3082
3084 3033 3083
3085 3034 3084
3086 3035 3085
3087 3036 3086
3088 3037 3087
3089 3038 3088
3090 3039 3089
3091 3040 3090
3092 3041 3091
3093 3042 3092
3094 3043 3093
3095 3044 3094
3096 3045 3095
3097 3046 3096
3098 3047 3097
3099 3048 3098
3100 3049 3099
3101 3050 3100
3102 3051 3101
3103 3052 3102
3104 3053 3103
3105 3054 3104
3106 3055 3105
3107 3056 3106
3108 3057 3107
3109 3058 3108
3110 3059 3109
3111 3060 3110
3113 3062 3112
3114 3063 3113
3115 3064 3114
3116 3065 3115
3117 3066 3116
3118 3067 3117
3119 3068 3118
3120 3069 3119
3121 3070 3120
3122 3071 3121
3123 3072 3122
3124 3073 3123
3125 3074 3124
3126 3075 3125
3127 3076 3126
3128 3077 3127
3129 3078 3128
3130 3079 3129
3131 3080 3130
3132 3081 3131
3133 3082 3132
3134 3083 3133
3135 3084 3134
3136 3085 3135
3137 3086 3136
3138 3087 3137
3139 3088 3138
3140 3089 3139
3141 3090 3140
3142 3091 3141
3143 3092 3142
3144 3093 3143
3145 3094 3144
3146 3095 3145
3147 3096 3146
3148 3097 3147
3149 3098 3148
3150 3099 3149
3151 3100 3150
3152 3101 3151
3153 3102 3152
3154 3103 3153
3155 3104 3154
3156 3105 3155
3157 3106 3156
3158 3107 3157
3159 3108 3158
3160 3109 3159
3161 3110 3160
3162 3111 3161
3164 3113 3163
3165 3114 3164
3166 3115 3165
3167 3116 3166
3168 3117 3167
3169 3118 3168
3170 3119 3169
3171 3120 3170
3172 3121 3171
3173 3122 3172
3174 3123 3173
3175 3124 3174
3176 3125 3175
3177 3126 3176
3178 3127 3177
3179 3128 3178
3180 3129 3179
3181 3130 3180
3182 3131 3181
3183 3132 3182
3184 3133 3183
3185 3134 3184
3186 3135 3185
3187 3136 3186
3188 3137 3187
3189 3138 3188
3190 3139 3189
3191 3140 3190
3192 3141 3191
3193 3142 3192
3194 3143 3193
3195 3144 3194
3196 3145 3195
3197 3146 3196
3198 3147 3197
3199 3148 3198
3200 3149 3199
3201 3150 3200
3202 3151 3201
3203 3152 3202
3204 3153 3203
3205 3154 3204
3206 3155 3205
3207 3156 3206
3208 3157 3207
3209 3158 3208
3210 3159 3209
3211 3160 3210
3212 3161 3211
3213 3162 3212
3214 3215 3265
3215 3216 3266
3216 3217 3267
3217 3218 3268
3218 3219 3269
3219 3220 3270
3220 3221 3271
3221 3222 3272
3222 3223 3273
3223 3224 3274
3224 3225 3275
3225 3226 3276
3226 3227 3277
3227 3228 3278
3228 3229 3279
3229 3230 3280
3230 3231 3281
3231 3232 3282
3232 3233 3283
3233 3234 3284
3234 3235 3285
3235 3236 3286
3236 3237 3287
3237 3238 3288
3238 3239 3289
3239 3240 3290
3240 3241 3291
3241 3242 3292
3242 3243 3293
3243 3244 3294
3244 3245 3295
3245 3246 3296
3246 3247 3297
3247 3248 3298
3248 3249 3299
3249 3250 3300
3250 3251 3301
3251 3252 3302
3252 3253 3303
3253 3254 3304
3254 3255 3305
3255 3256 3306
3256 3257 3307
3257 3258 3308
3258 3259 3309
3259 3260 3310
3260 3261 3311
3261 3262 3312
3262 3263 3313
3263 3264 3314
3265 3266 3316
3266 3267 3317
3267 3268 3318
3268 3269 3319
3269 3270 3320
3270 3271 3321
3271 3272 3322
3272 3273 3323
3273 3274 3324
3274 3275 3325
3275 3276 3326
3276 3277 3327
3277 3278 3328
3278 3279 3329
3279 3280 3330
3280 3281 3331
3281 3282 3332
3282 3283 3333
3283 3284 3334
3284 3285 3335
3285 3286 3336
3286 3287 3337
3287 3288 3338
3288 3289 3339
3289 3290 3340
3290 3291 3341
3291 3292 3342
3292 3293 3343
3293 3294 3344
3294 3295 3345
3295 3296 3346
3296 3297 3347
3297 3298 3348
3298 3299 3349
3299 3300 3350
3300 3301 3351
3301 3302 3352
3302 3303 3353
3303 3304 3354
3304 3305 3355
3305 3306 3356
3306 3307 3357
3307 3308 3358
3308 3309 3359
3309 3310 3360
3310 3311 3361
3311 3312 3362
3312 3313 3363
3313 3314 3364
3314 3315 3365
3316 3317 3367
3317 3318 3368
3318 3319 3369
3319 3320 3370
3320 3321 3371
3321 3322 3372
3322 3323 3373
3323 3324 3374
3324 3325 3375
3325 3326 3376
3326 3327 3377
3327 3328 3378
3328 3329 3379
3329 3330 3380
3330 3331 3381
3331 3332 3382
3332 3333 3383
3333 3334 3384
3334 3335 3385
3335 3336 3386
3336 3337 3387
3337 3338 3388
3338 3339 3389
3339 3340 3390
3340 3341 3391
3341 3342 3392
3342 3343 3393
3343 3344 3394
3344 3345 3395
3345 3346 3396
3346 3347 3397
3347 3348 3398
3348 3349 3399
3349 3350 3400
3350 3351 3401
3351 3352 3402
3352 3353 3403
3353 3354 3404
3354 3355 3405
3355 3356 3406
3356 3357 3407
3357 3358 3408
3358 3359 3409
3359 3360 3410
3360 3361 3411
3361 3362 3412
3362 3363 3413
3363 3364 3414
3364 3365 3415
3365 3366 3416
3367 3368 3418
3368 3369 3419
3369 3370 3420
3370 3371 3421
3371 3372 3422
3372 3373 3423
3373 3374 3424
3374 3375 3425
3375 3376 3426
3376 3377 3427
3377 3378 3428
3378 3379 3429
3379 3380 3430
3380 3381 3431
3381 3382 3432
3382 3383 3433
3383 3384 3434
3384 3385 3435
3385 3386 3436
3386 3387 3437
3387 3388 3438
3388 3389 3439
3389 3390 3440
3390 3391 3441
3391 3392 3442
3392 3393 3443
3393 3394 3444
3394 3395 3445
3395 3396 3446
3396 3397 3447
3397 3398 3448
3398 3399 3449
3399 3400 3450
3400 3401 3451
3401 3402 3452
3402 3403 3453
3403 3404 3454
3404 3405 3455
3405 3406 3456
3406 3407 3457
3407 3408 3458
3408 3409 3459
3409 3410 3460
3410 3411 3461
3411 3412 3462
3412 3413 3463
3413 3414 3464
3414 3415 3465
3415 3416 3466
3416 3417 3467
3418 3419 3469
3419 3420 3470
3420 3421 3471
3421 3422 3472
3422 3423 3473
3423 3424 3474
3424 3425 3475
3425 3426 3476
3426 3427 3477
3427 3428 3478
3428 3429 3479
3429 3430 3480
3430 3431 3481
3431 3432 3482
3432 3433 3483
3433 3434 3484
3434 3435 3485
3435 3436 3486
3436 3437 3487
3437 3438 3488
3438 3439 3489
3439 3440 3490
3440 3441 3491
3441 3442 3492
3442 3443 3493
3443 3444 3494
3444 3445 3495
3445 3446 3496
3446 3447 3497
3447 3448 3498
3448 3449 3499
3449 3450 3500
3450 3451 3501
3451 3452 3502
3452 3453 3503
3453 3454 3504
3454 3455 3505
3455 3456 3506
3456 3457 3507
3457 3458 3508
3458 3459 3509
3459 3460 3510
3460 3461 3511
3461 3462 3512
3462 3463 3513
3463 3464 3514
3464 3465 3515
3465 3466 3516
3466 3467 3517
3467 3468 3518
3469 3470 3520
3470 3471 3521
3471 3472 3522
3472 3473 3523
3473 3474 3524
3474 3475 3525
3475 3476 3526
3476 3477 3527
3477 3478 3528
3478 3479 3529
3479 3480 3530
3480 3481 3531
3481 3482 3532
3482 3483 3533
3483 3484 3534
3484 3485 3535
3485 3486 3536
3486 3487 3537
3487 3488 3538
3488 3489 3539
3489 3490 3540
3490 3491 3541
3491 3492 3542
3492 3493 3543
3493 3494 3544
3494 3495 3545
3495 3496 3546
3496 3497 3547
3497 3498 3548
3498 3499 3549
3499 3500 3550
3500 3501 3551
3501 3502 3552
3502 3503 3553
3503 3504 3554
3504 3505 3555
3505 3506 3556
3506 3507 3557
3507 3508 3558
3508 3509 3559
3509 3510 3560
3510 3511 3561
3511 3512 3562
3512 3513 3563
3513 3514 3564
3514 3515 3565
3515 3516 3566
3516 3517 3567
3517 3518 3568
3518 3519 3569
3520 3521 3571
3521 3522 3572
3522 3523 3573
3523 3524 3574
3524 3525 3575
3525 3526 3576
3526 3527 3577
3527 3528 3578
3528 3529 3579
3529 3530 3580
3530 3531 3581
3531 3532 3582
3532 3533 3583
3533 3534 3584
3534 3535 3585
3535 3536 3586
3536 3537 3587
3537 3538 3588
3538 3539 3589
3539 3540 3590
3540 3541 3591
3541 3542 3592
3542 3543 3593
3543 3544 3594
3544 3545 3595
3545 3546 3596
3546 3547 3597
3547 3548 3598
3548 3549 3599
3549 3550 3600
3550 3551 3601
3551 3552 3602
3552 3553 3603
3553 3554 3604
3554 3555 3605
3555 3556 3606
3556 3557 3607
3557 3558 3608
3558 3559 3609
3559 3560 3610
3560 3561 3611
3561 3562 3612
3562 3563 3613
3563 3564 3614
3564 3565 3615
3565 3566 3616
3566 3567 3617
3567 3568 3618
3568 3569 3619
3569 3570 3620
3571 3572 3622
3572 3573 3623
3573 3574 3624
3574 3575 3625
3575 3576 3626
3576 3577 3627
3577 3578 3628
3578 3579 3629
3579 3580 3630
3580 3581 3631
3581 3582 3632
3582 3583 3633
3583 3584 3634
3584 3585 3635
3585 3586 3636
3586 3587 3637
3587 3588 3638
3588 3589 3639
3589 3590 3640
3590 3591 3641
3591 3592 3642
3592 3593 3643
3593 3594 3644
3594 3595 3645
3595 3596 3646
3596 3597 3647
3597 3598 3648
3598 3599 3649
3599 3600 3650
3600 3601 3651
3601 3602 3652
3602 3603 3653
3603 3604 3654
3604 3605 3655
3605 3606 3656
3606 3607 3657
3607 3608 3658
3608 3609 3659
3609 3610 3660
3610 3611 3661
3611 3612 3662
3612 3613 3663
3613 3614 3664
3614 3615 3665
3615 3616 3666
3616 3617 3667
3617 3618 3668
3618 3619 3669
3619 3620 3670
3620 3621 3671
3622 3623 3673
3623 3624 3674
3624 3625 3675
3625 3626 3676
3626 3627 3677
3627 3628 3678
3628 3629 3679
3629 3630 3680
3630 3631 3681
3631 3632 3682
3632 3633 3683
3633 3634 3684
3634 3635 3685
3635 3636 3686
3636 3637 3687
3637 3638 3688
3638 3639 3689
3639 3640 3690
3640 3641 3691
3641 3642 3692
3642 3643 3693
3643 3644 3694
3644 3645 3695
3645 3646 3696
3646 3647 3697
3647 3648 3698
3648 3649 3699
3649 3650 3700
3650 3651 3701
3651 3652 3702
3652 3653 3703
3653 3654 3704
3654 3655 3705
3655 3656 3706
3656 3657 3707
3657 3658 3708
3658 3659 3709
3659 3660 3710
3660 3661 3711
3661 3662 3712
3662 3663 3713
3663 3664 3714
3664 3665 3715
3665 3666 3716
3666 3667 3717
3667 3668 3718
3668 3669 3719
3669 3670 3720
3670 3671 3721
3671 3672 3722
3673 3674 3724
3674 3675 3725
3675 3676 3726
3676 3677 3727
3677 3678 3728
3678 3679 3729
3679 3680 3730
3680 3681 3731
3681 3682 3732
3682 3683 3733
3683 3684 3734
3684 3685 3735
3685 3686 3736
3686 3687 3737
3687 3688 3738
3688 3689 3739
3689 3690 3740
3690 3691 3741
3691 3692 3742
3692 3693 3743
3693 3694 3744
3694 3695 3745
3695 3696 3746
3696 3697 3747
3697 3698 3748
3698 3699 3749
3699 3700 3750
3700 3701 3751
3701 3702 3752
3702 3703 3753
3703 3704 3754
3704 3705 3755
3705 3706 3756
3706 3707 3757
3707 3708 3758
3708 3709 3759
3709 3710 3760
3710 3711 3761
3711 3712 3762
3712 3713 3763
3713 3714 3764
3714 3715 3765
3715 3716 3766
3716 3717 3767
3717 3718 3768
3718 3719 3769
3719 3720 3770
3720 3721 3771
3721 3722 3772
3722 3723 3773
3724 3725 3775
3725 3726 3776
3726 3727 3777
3727 3728 3778
3728 3729 3779
3729 3730 3780
3730 3731 3781
3731 3732 3782
3732 3733 3783
3733 3734 3784
3734 3735 3785
3735 3736 3786
3736 3737 3787
3737 3738 3788
3738 3739 3789
3739 3740 3790
3740 3741 3791
3741 3742 3792
3742 3743 3793
3743 3744 3794
3744 3745 3795
3745 3746 3796
3746 3747 3797
3747 3748 3798
3748 3749 3799
3749 3750 3800
3750 3751 3801
3751 3752 3802
3752 3753 3803
3753 3754 3804
3754 3755 3805
3755 3756 3806
3756 3757 3807
3757 3758 3808
3758 3759 3809
3759 3760 3810
3760 3761 3811
3761 3762 3812
3762 3763 3813
3763 3764 3814
3764 3765 3815
3765 3766 3816
3766 3767 3817
3767 3768 3818
3768 3769 3819
3769 3770 3820
3770 3771 3821
3771 3772 3822
3772 3773 3823
3773 3774 3824
3775 3776 3826
3776 3777 3827
3777 3778 3828
3778 3779 3829
3779 3780 3830
3780 3781 3831
3781 3782 3832
3782 3783 3833
3783 3784 3834
3784 3785 3835
3785 3786 3836
3786 3787 3837
3787 3788 3838
3788 3789 3839
3789 3790 3840
3790 3791 3841
3791 3792 3842
3792 3793 3843
3793 3794 3844
3794 3795 3845
3795 3796 3846
3796 3797 3847
3797 3798 3848
3798 3799 3849
3799 3800 3850
3800 3801 3851
3801 3802 3852
3802 3803 3853
3803 3804 3854
3804 3805 3855
3805 3806 3856
3806 3807 3857
3807 3808 3858
3808 3809 3859
3809 3810 3860
3810 3811 3861
3811 3812 3862
3812 3813 3863
3813 3814 3864
3814 3815 3865
3815 3816 3866
3816 3817 3867
3817 3818 3868
3818 3819 3869
3819 3820 3870
3820 3821 3871
3821 3822 3872
3822 3823 3873
3823 3824 3874
3824 3825 3875
3826 3827 3877
3827 3828 3878
3828 3829 3879
3829 3830 3880
3830 3831 3881
3831 3832 3882
3832 3833 3883
3833 3834 3884
3834 3835 3885
3835 3836 3886
3836 3837 3887
3837 3838 3888
3838 3839 3889
3839 3840 3890
3840 3841 3891
3841 3842 3892
3842 3843 3893
3843 3844 3894
3844 3845 3895
3845 3846 3896
3846 3847 3897
3847 3848 3898
3848 3849 3899
3849 3850 3900
3850 3851 3901
3851 3852 3902
3852 3853 3903
3853 3854 3904
3854 3855 3905
3855 3856 3906
3856 3857 3907
3857 3858 3908
3858 3859 3909
3859 3860 3910
3860 3861 3911
3861 3862 3912
3862 3863 3913
3863 3864 3914
3864 3865 3915
3865 3866 3916
3866 3867 3917
3867 3868 3918
3868 3869 3919
3869 3870 3920
3870 3871 3921
3871 3872 3922
3872 3873 3923
3873 3874 3924
3874 3875 3925
3875 3876 3926
3877 3878 3928
3878 3879 3929
3879 3880 3930
3880 3881 3931
3881 3882 3932
3882 3883 3933
3883 3884 3934
3884 3885 3935
3885 3886 3936
3886 3887 3937
3887 3888 3938
3888 3889 3939
3889 3890 3940
3890 3891 3941
3891 3892 3942
3892 3893 3943
3893 3894 3944
3894 3895 3945
3895 3896 3946
3896 3897 3947
3897 3898 3948
3898 3899 3949
3899 3900 3950
3900 3901 3951
3901 3902 3952
3902 3903 3953
3903 3904 3954
3904 3905 3955
3905 3906 3956
3906 3907 3957
3907 3908 3958
3908 3909 3959
3909 3910 3960
3910 3911 3961
3911 3912 3962
3912 3913 3963
3913 3914 3964
3914 3915 3965
3915 3916 3966
3916 3917 3967
3917 3918 3968
3918 3919 3969
3919 3920 3970
3920 3921 3971
3921 3922 3972
3922 3923 3973
3923 3924 3974
3924 3925 3975
3925 3926 3976
3926 3927 3977
3928 3929 3979
3929 3930 3980
3930 3931 3981
3931 3932 3982
3932 3933 3983
3933 3934 3984
3934 3935 3985
3935 3936 3986
3936 3937 3987
3937 3938 3988
3938 3939 3989
3939 3940 3990
3940 3941 3991
3941 3942 3992
3942 3943 3993
3943 3944 3994
3944 3945 3995
3945 3946 3996
3946 3947 3997
3947 3948 3998
3948 3949 3999
3949 3950 4000
3950 3951 4001
3951 3952 4002
3952 3953 4003
3953 3954 4004
3954 3955 4005
3955 3956 4006
3956 3957 4007
3957 3958 4008
3958 3959 4009
3959 3960 4010
3960 3961 4011
3961 3962 4012
3962 3963 4013
3963 3964 4014
3964 3965 4015
3965 3966 4016
3966 3967 4017
3967 3968 4018
3968 3969 4019
3969 3970 4020
3970 3971 4021
3971 3972 4022
3972 3973 4023
3973 3974 4024
3974 3975 4025
3975 3976 4026
3976 3977 4027
3977 3978 4028
3979 3980 4030
3980 3981 4031
3981 3982 4032
3982 3983 4033
3983 3984 4034
3984 3985 4035
3985 3986 4036
3986 3987 4037
3987 3988 4038
3988 3989 4039
3989 3990 4040
3990 3991 4041
3991 3992 4042
3992 3993 4043
3993 3994 4044
3994 3995 4045
3995 3996 4046
3996 3997 4047
3997 3998 4048
3998 3999 4049
3999 4000 4050
4000 4001 4051
4001 4002 4052
4002 4003 4053
4003 4004 4054
4004 4005 4055
4005 4006 4056
4006 4007 4057
4007 4008 4058
4008 4009 4059
4009 4010 4060
4010 4011 4061
4011 4012 4062
4012 4013 4063
4013 4014 4064
4014 4015 4065
4015 4016 4066
4016 4017 4067
4017 4018 4068
4018 4019 4069
4019 4020 4070
4020 4021 4071
4021 4022 4072
4022 4023 4073
4023 4024 4074
4024 4025 4075
4025 4026 4076
4026 4027 4077
4027 4028 4078
4028 4029 4079
4030 4031 4081
4031 4032 4082
4032 4033 4083
4033 4034 4084
4034 4035 4085
4035 4036 4086
4036 4037 4087
4037 4038 4088
4038 4039 4089
4039 4040 4090
4040 4041 4091
4041 4042 4092
4042 4043 4093
4043 4044 4094
4044 4045 4095
4045 4046 4096
4046 4047 4097
4047 4048 4098
4048 4049 4099
4049 4050 4100
4050 4051 4101
4051 4052 4102
4052 4053 4103
4053 4054 4104
4054 4055 4105
4055 4056 4106
4056 4057 4107
4057 4058 4108
4058 4059 4109
4059 4060 4110
4060 4061 4111
4061 4062 4112
4062 4063 4113
4063 4064 4114
4064 4065 4115
4065 4066 4116
4066 4067 4117
4067 4068 4118
4068 4069 4119
4069 4070 4120
4070 4071 4121
4071 4072 4122
4072 4073 4123
4073 4074 4124
4074 4075 4125
4075 4076 4126
4076 4077 4127
4077 4078 4128
4078 4079 4129
4079 4080 4130
4081 4082 4132
4082 4083 4133
4083 4084 4134
4084 4085 4135
4085 4086 4136
4086 4087 4137
4087 4088 4138
4088 4089 4139
4089 4090 4140
4090 4091 4141
4091 4092 4142
4092 4093 4143
4093 4094 4144
4094 4095 4145
4095 4096 4146
4096 4097 4147
4097 4098 4148
4098 4099 4149
4099 4100 4150
4100 4101 4151
4101 4102 4152
4102 4103 4153
4103 4104 4154
4104 4105 4155
4105 4106 4156
4106 4107 4157
4107 4108 4158
4108 4109 4159
4109 4110 4160
4110 4111 4161
4111 4112 4162
4112 4113 4163
4113 4114 4164
4114 4115 4165
4115 4116 4166
4116 4117 4167
4117 4118 4168
4118 4119 4169
4119 4120 4170
4120 4121 4171
4121 4122 4172
4122 4123 4173
4123 4124 4174
4124 4125 4175
4125 4126 4176
4126 4127 4177
4127 4128 4178
4128 4129 4179
4129 4130 4180
4130 4131 4181
4132 4133 4183
4133 4134 4184
4134 4135 4185
4135 4136 4186
4136 4137 4187
4137 4138 4188
4138 4139 4189
4139 4140 4190
4140 4141 4191
4141 4142 4192
4142 4143 4193
4143 4144 4194
4144 4145 4195
4145 4146 4196
4146 4147 4197
4147 4148 4198
4148 4149 4199
4149 4150 4200
4150 4151 4201
4151 4152 4202
4152 4153 4203
4153 4154 4204
4154 4155 4205
4155 4156 4206
4156 4157 4207
4157 4158 4208
4158 4159 4209
4159 4160 4210
4160 4161 4211
4161 4162 4212
4162 4163 4213
4163 4164 4214
4164 4165 4215
4165 4166 4216
4166 4167 4217
4167 4168 4218
4168 4169 4219
4169 4170 4220
4170 4171 4221
4171 4172 4222
4172 4173 4223
4173 4174 4224
4174 4175 4225
4175 4176 4226
4176 4177 4227
4177 4178 4228
4178 4179 4229
4179 4180 4230
4180 4181 4231
4181 4182 4232
4183 4184 4234
4184 4185 4235
4185 4186 4236
4186 4187 4237
4187 4188 4238
4188 4189 4239
4189 4190 4240
4190 4191 4241
4191 4192 4242
4192 4193 4243
4193 4194 4244
4194 4195 4245
4195 4196 4246
4196 4197 4247
4197 4198 4248
4198 4199 4249
4199 4200 4250
4200 4201 4251
4201 4202 4252
4202 4203 4253
4203 4204 4254
4204 4205 4255
4205 4206 4256
4206 4207 4257
4207 4208 4258
4208 4209 4259
4209 4210 4260
4210 4211 4261
4211 4212 4262
4212 4213 4263
4213 4214 4264
4214 4215 4265
4215 4216 4266
4216 4217 4267
4217 4218 4268
4218 4219 4269
4219 4220 4270
4220 4221 4271
4221 4222 4272
4222 4223 4273
4223 4224 4274
4224 4225 4275
4225 4226 4276
4226 4227 4277
4227 4228 4278
4228 4229 4279
4229 4230 4280
4230 4231 4281
4231 4232 4282
4232 4233 4283
4234 4235 4285
4235 4236 4286
4236 4237 4287
4237 4238 4288
4238 4239 4289
4239 4240 4290
4240 4241 4291
4241 4242 4292
4242 4243 4293
4243 4244 4294
4244 4245 4295
4245 4246 4296
4246 4247 4297
4247 4248 4298
4248 4249 4299
4249 4250 4300
4250 4251 4301
4251 4252 4302
4252 4253 4303
4253 4254 4304
4254 4255 4305
4255 4256 4306
4256 4257 4307
4257 4258 4308
4258 4259 4309
4259 4260 4310
4260 4261 4311
4261 4262 4312
4262 4263 4313
4263 4264 4314
4264 4265 4315
4265 4266 4316
4266 4267 4317
4267 4268 4318
4268 4269 4319
4269 4270 4320
4270 4271 4321
4271 4272 4322
4272 4273 4323
4273 4274 4324
4274 4275 4325
4275 4276 4326
4276 4277 4327
4277 4278 4328
4278 4279 4329
4279 4280 4330
4280 4281 4331
4281 4282 4332
4282 4283 4333
4283 4284 4334
4285 4286 4336
4286 4287 4337
4287 4288 4338
4288 4289 4339
4289 4290 4340
4290 4291 4341
4291 4292 4342
4292 4293 4343
4293 4294 4344
4294 4295 4345
4295 4296 4346
4296 4297 4347
4297 4298 4348
4298 4299 4349
4299 4300 4350
4300 4301 4351
4301 4302 4352
4302 4303 4353
4303 4304 4354
4304 4305 4355
4305 4306 4356
4306 4307 4357
4307 4308 4358
4308 4309 4359
4309 4310 4360
4310 4311 4361
4311 4312 4362
4312 4313 4363
4313 4314 4364
4314 4315 4365
4315 4316 4366
4316 4317 4367
4317 4318 4368
4318 4319 4369
4319 4320 4370
4320 4321 4371
4321 4322 4372
4322 4323 4373
4323 4324 4374
4324 4325 4375
4325 4326 4376
4326 4327 4377
4327 4328 4378
4328 4329 4379
4329 4330 4380
4330 4331 4381
4331 4332 4382
4332 4333 4383
4333 4334 4384
4334 4335 4385
4336 4337 4387
4337 4338 4388
4338 4339 4389
4339 4340 4390
4340 4341 4391
4341 4342 4392
4342 4343 4393
4343 4344 4394
4344 4345 4395
4345 4346 4396
4346 4347 4397
4347 4348 4398
4348 4349 4399
4349 4350 4400
4350 4351 4401
4351 4352 4402
4352 4353 4403
4353 4354 4404
4354 4355 4405
4355 4356 4406
4356 4357 4407
4357 4358 4408
4358 4359 4409
4359 4360 4410
4360 4361 4411
4361 4362 4412
4362 4363 4413
4363 4364 4414
4364 4365 4415
4365 4366 4416
4366 4367 4417
4367 4368 4418
4368 4369 4419
4369 4370 4420
4370 4371 4421
4371 4372 4422
4372 4373 4423
4373 4374 4424
4374 4375 4425
4375 4376 4426
4376 4377 4427
4377 4378 4428
4378 4379 4429
4379 4380 4430
4380 4381 4431
4381 4382 4432
4382 4383 4433
4383 4384 4434
4384 4385 4435
4385 4386 4436
4387 4388 4438
4388 4389 4439
4389 4390 4440
4390 4391 4441
4391 4392 4442
4392 4393 4443
4393 4394 4444
4394 4395 4445
4395 4396 4446
4396 4397 4447
4397 4398 4448
4398 4399 4449
4399 4400 4450
4400 4401 4451
4401 4402 4452
4402 4403 4453
4403 4404 4454
4404 4405 4455
4405 4406 4456
4406 4407 4457
4407 4408 4458
4408 4409 4459
4409 4410 4460
4410 4411 4461
4411 4412 4462
4412 4413 4463
4413 4414 4464
4414 4415 4465
4415 4416 4466
4416 4417 4467
4417 4418 4468
4418 4419 4469
4419 4420 4470
4420 4421 4471
4421 4422 4472
4422 4423 4473
4423 4424 4474
4424 4425 4475
4425 4426 4476
4426 4427 4477
4427 4428 4478
4428 4429 4479
4429 4430 4480
4430 4431 4481
4431 4432 4482
4432 4433 4483
4433 4434 4484
4434 4435 4485
4435 4436 4486
4436 4437 4487
4438 4439 4489
4439 4440 4490
4440 4441 4491
4441 4442 4492
4442 4443 4493
4443 4444 4494
4444 4445 4495
4445 4446 4496
4446 4447 4497
4447 4448 4498
4448 4449 4499
4449 4450 4500
4450 4451 4501
4451 4452 4502
4452 4453 4503
4453 4454 4504
4454 4455 4505
4455 4456 4506
4456 4457 4507
4457 4458 4508
4458 4459 4509
4459 4460 4510
4460 4461 4511
4461 4462 4512
4462 4463 4513
4463 4464 4514
4464 4465 4515
4465 4466 4516
4466 4467 4517
4467 4468 4518
4468 4469 4519
4469 4470 4520
4470 4471 4521
4471 4472 4522
4472 4473 4523
4473 4474 4524
4474 4475 4525
4475 4476 4526
4476 4477 4527
4477 4478 4528
4478 4479 4529
4479 4480 4530
4480 4481 4531
4481 4482 4532
4482 4483 4533
4483 4484 4534
4484 4485 4535
4485 4486 4536
4486 4487 4537
4487 4488 4538
4489 4490 4540
4490 4491 4541
4491 4492 4542
4492 4493 4543
4493 4494 4544
4494 4495 4545
4495 4496 4546
4496 4497 4547
4497 4498 4548
4498 4499 4549
4499 4500 4550
4500 4501 4551
4501 4502 4552
4502 4503 4553
4503 4504 4554
4504 4505 4555
4505 4506 4556
4506 4507 4557
4507 4508 4558
4508 4509 4559
4509 4510 4560
4510 4511 4561
4511 4512 4562
4512 4513 4563
4513 4514 4564
4514 4515 4565
4515 4516 4566
4516 4517 4567
4517 4518 4568
4518 4519 4569
4519 4520 4570
4520 4521 4571
4521 4522 4572
4522 4523 4573
4523 4524 4574
4524 4525 4575
4525 4526 4576
4526 4527 4577
4527 4528 4578
4528 4529 4579
4529 4530 4580
4530 4531 4581
4531 4532 4582
4532 4533 4583
4533 4534 4584
4534 4535 4585
4535 4536 4586
4536 4537 4587
4537 4538 4588
4538 4539 4589
4540 4541 4591
4541 4542 4592
4542 4543 4593
4543 4544 4594
4544 4545 4595
4545 4546 4596
4546 4547 4597
4547 4548 4598
4548 4549 4599
4549 4550 4600
4550 4551 4601
4551 4552 4602
4552 4553 4603
4553 4554 4604
4554 4555 4605
4555 4556 4606
4556 4557 4607
4557 4558 4608
4558 4559 4609
4559 4560 4610
4560 4561 4611
4561 4562 4612
4562 4563 4613
4563 4564 4614
4564 4565 4615
4565 4566 4616
4566 4567 4617
4567 4568 4618
4568 4569 4619
4569 4570 4620
4570 4571 4621
4571 4572 4622
4572 4573 4623
4573 4574 4624
4574 4575 4625
4575 4576 4626
4576 4577 4627
4577 4578 4628
4578 4579 4629
4579 4580 4630
4580 4581 4631
4581 4582 4632
4582 4583 4633
4583 4584 4634
4584 4585 4635
4585 4586 4636
4586 4587 4637
4587 4588 4638
4588 4589 4639
4589 4590 4640
4591 4592 4642
4592 4593 4643
4593 4594 4644
4594 4595 4645
4595 4596 4646
4596 4597 4647
4597 4598 4648
4598 4599 4649
4599 4600 4650
4600 4601 4651
4601 4602 4652
4602 4603 4653
4603 4604 4654
4604 4605 4655
4605 4606 4656
4606 4607 4657
4607 4608 4658
4608 4609 4659
4609 4610 4660
4610 4611 4661
4611 4612 4662
4612 4613 4663
4613 4614 4664
4614 4615 4665
4615 4616 4666
4616 4617 4667
4617 4618 4668
4618 4619 4669
4619 4620 4670
4620 4621 4671
4621 4622 4672
4622 4623 4673
4623 4624 4674
4624 4625 4675
4625 4626 4676
4626 4627 4677
4627 4628 4678
4628 4629 4679
4629 4630 4680
4630 4631 4681
4631 4632 4682
4632 4633 4683
4633 4634 4684
4634 4635 4685
4635 4636 4686
4636 4637 4687
4637 4638 4688
4638 4639 4689
4639 4640 4690
4640 4641 4691
4642 4643 4693
4643 4644 4694
4644 4645 4695
4645 4646 4696
4646 4647 4697
4647 4648 4698
4648 4649 4699
4649 4650 4700
4650 4651 4701
4651 4652 4702
4652 4653 4703
4653 4654 4704
4654 4655 4705
4655 4656 4706
4656 4657 4707
4657 4658 4708
4658 4659 4709
4659 4660 4710
4660 4661 4711
4661 4662 4712
4662 4663 4713
4663 4664 4714
4664 4665 4715
4665 4666 4716
4666 4667 4717
4667 4668 4718
4668 4669 4719
4669 4670 4720
4670 4671 4721
4671 4672 4722
4672 4673 4723
4673 4674 4724
4674 4675 4725
4675 4676 4726
4676 4677 4727
4677 4678 4728
4678 4679 4729
4679 4680 4730
4680 4681 4731
4681 4682 4732
4682 4683 4733
4683 4684 4734
4684 4685 4735
4685 4686 4736
4686 4687 4737
4687 4688 4738
4688 4689 4739
4689 4690 4740
4690 4691 4741
4691 4692 4742
4693 4694 4744
4694 4695 4745
4695 4696 4746
4696 4697 4747
4697 4698 4748
4698 4699 4749
4699 4700 4750
4700 4701 4751
4701 4702 4752
4702 4703 4753
4703 4704 4754
4704 4705 4755
4705 4706 4756
4706 4707 4757
4707 4708 4758
4708 4709 4759
4709 4710 4760
4710 4711 4761
4711 4712 4762
4712 4713 4763
4713 4714 4764
4714 4715 4765
4715 4716 4766
4716 4717 4767
4717 4718 4768
4718 4719 4769
4719 4720 4770
4720 4721 4771
4721 4722 4772
4722 4723 4773
4723 4724 4774
4724 4725 4775
4725 4726 4776
4726 4727 4777
4727 4728 4778
4728 4729 4779
4729 4730 4780
4730 4731 4781
4731 4732 4782
4732 4733 4783
4733 4734 4784
4734 4735 4785
4735 4736 4786
4736 4737 4787
4737 4738 4788
4738 4739 4789
4739 4740 4790
4740 4741 4791
4741 4742 4792
4742 4743 4793
4744 4745 4795
4745 4746 4796
4746 4747 4797
4747 4748 4798
4748 4749 4799
4749 4750 4800
4750 4751 4801
4751 4752 4802
4752 4753 4803
4753 4754 4804
4754 4755 4805
4755 4756 4806
4756 4757 4807
4757 4758 4808
4758 4759 4809
4759 4760 4810
4760 4761 4811
4761 4762 4812
4762 4763 4813
4763 4764 4814
4764 4765 4815
4765 4766 4816
4766 4767 4817
4767 4768 4818
4768 4769 4819
4769 4770 4820
4770 4771 4821
4771 4772 4822
4772 4773 4823
4773 4774 4824
4774 4775 4825
4775 4776 4826
4776 4777 4827
4777 4778 4828
4778 4779 4829
4779 4780 4830
4780 4781 4831
4781 4782 4832
4782 4783 4833
4783 4784 4834
4784 4785 4835
4785 4786 4836
4786 4787 4837
4787 4788 4838
4788 4789 4839
4789 4790 4840
4790 4791 4841
4791 4792 4842
4792 4793 4843
4793 4794 4844
4795 4796 4846
4796 4797 4847
4797 4798 4848
4798 4799 4849
4799 4800 4850
4800 4801 4851
4801 4802 4852
4802 4803 4853
4803 4804 4854
4804 4805 4855
4805 4806 4856
4806 4807 4857
4807 4808 4858
4808 4809 4859
4809 4810 4860
4810 4811 4861
4811 4812 4862
4812 4813 4863
4813 4814 4864
4814 4815 4865
4815 4816 4866
4816 4817 4867
4817 4818 4868
4818 4819 4869
4819 4820 4870
4820 4821 4871
4821 4822 4872
4822 4823 4873
4823 4824 4874
4824 4825 4875
4825 4826 4876
4826 4827 4877
4827 4828 4878
4828 4829 4879
4829 4830 4880
4830 4831 4881
4831 4832 4882
4832 4833 4883
4833 4834 4884
4834 4835 4885
4835 4836 4886
4836 4837 4887
4837 4838 4888
4838 4839 4889
4839 4840 4890
4840 4841 4891
4841 4842 4892
4842 4843 4893
4843 4844 4894
4844 4845 4895
4846 4847 4897
4847 4848 4898
4848 4849 4899
4849 4850 4900
4850 4851 4901
4851 4852 4902
4852 4853 4903
4853 4854 4904
4854 4855 4905
4855 4856 4906
4856 4857 4907
4857 4858 4908
4858 4859 4909
4859 4860 4910
4860 4861 4911
4861 4862 4912
4862 4863 4913
4863 4864 4914
4864 4865 4915
4865 4866 4916
4866 4867 4917
4867 4868 4918
4868 4869 4919
4869 4870 4920
4870 4871 4921
4871 4872 4922
4872 4873 4923
4873 4874 4924
4874 4875 4925
4875 4876 4926
4876 4877 4927
4877 4878 4928
4878 4879 4929
4879 4880 4930
4880 4881 4931
4881 4882 4932
4882 4883 4933
4883 4884 4934
4884 4885 4935
4885 4886 4936
4886 4887 4937
4887 4888 4938
4888 4889 4939
4889 4890 4940
4890 4891 4941
4891 4892 4942
4892 4893 4943
4893 4894 4944
4894 4895 4945
4895 4896 4946
4897 4898 4948
4898 4899 4949
4899 4900 4950
4900 4901 4951
4901 4902 4952
4902 4903 4953
4903 4904 4954
4904 4905 4955
4905 4906 4956
4906 4907 4957
4907 4908 4958
4908 4909 4959
4909 4910 4960
4910 4911 4961
4911 4912 4962
4912 4913 4963
4913 4914 4964
4914 4915 4965
4915 4916 4966
4916 4917 4967
4917 4918 4968
4918 4919 4969
4919 4920 4970
4920 4921 4971
4921 4922 4972
4922 4923 4973
4923 4924 4974
4924 4925 4975
4925 4926 4976
4926 4927 4977
4927 4928 4978
4928 4929 4979
4929 4930 4980
4930 4931 4981
4931 4932 4982
4932 4933 4983
4933 4934 4984
4934 4935 4985
4935 4936 4986
4936 4937 4987
4937 4938 4988
4938 4939 4989
4939 4940 4990
4940 4941 4991
4941 4942 4992
4942 4943 4993
4943 4944 4994
4944 4945 4995
4945 4946 4996
4946 4947 4997
4948 4949 4999
4949 4950 5000
4950 4951 5001
4951 4952 5002
4952 4953 5003
4953 4954 5004
4954 4955 5005
4955 4956 5006
4956 4957 5007
4957 4958 5008
4958 4959 5009
4959 4960 5010
4960 4961 5011
4961 4962 5012
4962 4963 5013
4963 4964 5014
4964 4965 5015
4965 4966 5016
4966 4967 5017
4967 4968 5018
4968 4969 5019
4969 4970 5020
4970 4971 5021
4971 4972 5022
4972 4973 5023
4973 4974 5024
4974 4975 5025
4975 4976 5026
4976 4977 5027
4977 4978 5028
4978 4979 5029
4979 4980 5030
4980 4981 5031
4981 4982 5032
4982 4983 5033
4983 4984 5034
4984 4985 5035
4985 4986 5036
4986 4987 5037
4987 4988 5038
4988 4989 5039
4989 4990 5040
4990 4991 5041
4991 4992 5042
4992 4993 5043
4993 4994 5044
4994 4995 5045
4995 4996 5046
4996 4997 5047
4997 4998 5048
4999 5000 5050
5000 5001 5051
5001 5002 5052
5002 5003 5053
5003 5004 5054
5004 5005 5055
5005 5006 5056
5006 5007 5057
5007 5008 5058
5008 5009 5059
5009 5010 5060
5010 5011 5061
5011 5012 5062
5012 5013 5063
5013 5014 5064
5014 5015 5065
5015 5016 5066
5016 5017 5067
5017 5018 5068
5018 5019 5069
5019 5020 5070
5020 5021 5071
5021 5022 5072
5022 5023 5073
5023 5024 5074
5024 5025 5075
5025 5026 5076
5026 5027 5077
5027 5028 5078
5028 5029 5079
5029 5030 5080
5030 5031 5081
5031 5032 5082
5032 5033 5083
5033 5034 5084
5034 5035 5085
5035 5036 5086
5036 5037 5087
5037 5038 5088
5038 5039 5089
5039 5040 5090
5040 5041 5091
5041 5042 5092
5042 5043 5093
5043 5044 5094
5044 5045 5095
5045 5046 5096
5046 5047 5097
5047 5048 5098
5048 5049 5099
5050 5051 5101
5051 5052 5102
5052 5053 5103
5053 5054 5104
5054 5055 5105
5055 5056 5106
5056 5057 5107
5057 5058 5108
5058 5059 5109
5059 5060 5110
5060 5061 5111
5061 5062 5112
5062 5063 5113
5063 5064 5114
5064 5065 5115
5065 5066 5116
5066 5067 5117
5067 5068 5118
5068 5069 5119
5069 5070 5120
5070 5071 5121
5071 5072 5122
5072 5073 5123
5073 5074 5124
5074 5075 5125
5075 5076 5126
5076 5077 5127
5077 5078 5128
5078 5079 5129
5079 5080 5130
5080 5081 5131
5081 5082 5132
5082 5083 5133
5083 5084 5134
5084 5085 5135
5085 5086 5136
5086 5087 5137
5087 5088 5138
5088 5089 5139
5089 5090 5140
5090 5091 5141
5091 5092 5142
5092 5093 5143
5093 5094 5144
5094 5095 5145
5095 5096 5146
5096 5097 5147
5097 5098 5148
5098 5099 5149
5099 5100 5150
5101 5102 5152
5102 5103 5153
5103 5104 5154
5104 5105 5155
5105 5106 5156
5106 5107 5157
5107 5108 5158
5108 5109 5159
5109 5110 5160
5110 5111 5161
5111 5112 5162
5112 5113 5163
5113 5114 5164
5114 5115 5165
5115 5116 5166
5116 5117 5167
5117 5118 5168
5118 5119 5169
5119 5120 5170
5120 5121 5171
5121 5122 5172
5122 5123 5173
5123 5124 5174
5124 5125 5175
5125 5126 5176
5126 5127 5177
5127 5128 5178
5128 5129 5179
5129 5130 5180
5130 5131 5181
5131 5132 5182
5132 5133 5183
5133 5134 5184
5134 5135 5185
5135 5136 5186
5136 5137 5187
5137 5138 5188
5138 5139 5189
5139 5140 5190
5140 5141 5191
5141 5142 5192
5142 5143 5193
5143 5144 5194
5144 5145 5195
5145 5146 5196
5146 5147 5197
5147 5148 5198
5148 5149 5199
5149 5150 5200
5150 5151 5201
5152 5153 5203
5153 5154 5204
5154 5155 5205
5155 5156 5206
5156 5157 5207
5157 5158 5208
5158 5159 5209
5159 5160 5210
5160 5161 5211
5161 5162 5212
5162 5163 5213
5163 5164 5214
5164 5165 5215
5165 5166 5216
5166 5167 5217
5167 5168 5218
5168 5169 5219
5169 5170 5220
5170 5171 5221
5171 5172 5222
5172 5173 5223
5173 5174 5224
5174 5175 5225
5175 5176 5226
5176 5177 5227
5177 5178 5228
5178 5179 5229
5179 5180 5230
5180 5181 5231
5181 5182 5232
5182 5183 5233
5183 5184 5234
5184 5185 5235
5185 5186 5236
5186 5187 5237
5187 5188 5238
5188 5189 5239
5189 5190 5240
5190 5191 5241
5191 5192 5242
5192 5193 5243
5193 5194 5244
5194 5195 5245
5195 5196 5246
5196 5197 5247
5197 5198 5248
5198 5199 5249
5199 5200 5250
5200 5201 5251
5201 5202 5252
5203 5204 5254
5204 5205 5255
5205 5206 5256
5206 5207 5257
5207 5208 5258
5208 5209 5259
5209 5210 5260
5210 5211 5261
5211 5212 5262
5212 5213 5263
5213 5214 5264
5214 5215 5265
5215 5216 5266
5216 5217 5267
5217 5218 5268
5218 5219 5269
5219 5220 5270
5220 5221 5271
5221 5222 5272
5222 5223 5273
5223 5224 5274
5224 5225 5275
5225 5226 5276
5226 5227 5277
5227 5228 5278
5228 5229 5279
5229 5230 5280
5230 5231 5281
5231 5232 5282
5232 5233 5283
5233 5234 5284
5234 5235 5285
5235 5236 5286
5236 5237 5287
5237 5238 5288
5238 5239 5289
5239 5240 5290
5240 5241 5291
5241 5242 5292
5242 5243 5293
5243 5244 5294
5244 5245 5295
5245 5246 5296
5246 5247 5297
5247 5248 5298
5248 5249 5299
5249 5250 5300
5250 5251 5301
5251 5252 5302
5252 5253 5303
5254 5255 5305
5255 5256 5306
5256 5257 5307
5257 5258 5308
5258 5259 5309
5259 5260 5310
5260 5261 5311
5261 5262 5312
5262 5263 5313
5263 5264 5314
5264 5265 5315
5265 5266 5316
5266 5267 5317
5267 5268 5318
5268 5269 5319
5269 5270 5320
5270 5271 5321
5271 5272 5322
5272 5273 5323
5273 5274 5324
5274 5275 5325
5275 5276 5326
5276 5277 5327
5277 5278 5328
5278 5279 5329
5279 5280 5330
5280 5281 5331
5281 5282 5332
5282 5283 5333
5283 5284 5334
5284 5285 5335
5285 5286 5336
5286 5287 5337
5287 5288 5338
5288 5289 5339
5289 5290 5340
5290 5291 5341
5291 5292 5342
5292 5293 5343
5293 5294 5344
5294 5295 5345
5295 5296 5346
5296 5297 5347
5297 5298 5348
5298 5299 5349
5299 5300 5350
5300 5301 5351
5301 5302 5352
5302 5303 5353
5303 5304 5354
5305 5306 5356
5306 5307 5357
5307 5308 5358
5308 5309 5359
5309 5310 5360
5310 5311 5361
5311 5312 5362
5312 5313 5363
5313 5314 5364
5314 5315 5365
5315 5316 5366
5316 5317 5367
5317 5318 5368
5318 5319 5369
5319 5320 5370
5320 5321 5371
5321 5322 5372
5322 5323 5373
5323 5324 5374
5324 5325 5375
5325 5326 5376
5326 5327 5377
5327 5328 5378
5328 5329 5379
5329 5330 5380
5330 5331 5381
5331 5332 5382
5332 5333 5383
5333 5334 5384
5334 5335 5385
5335 5336 5386
5336 5337 5387
5337 5338 5388
5338 5339 5389
5339 5340 5390
5340 5341 5391
5341 5342 5392
5342 5343 5393
5343 5344 5394
5344 5345 5395
5345 5346 5396
5346 5347 5397
5347 5348 5398
5348 5349 5399
5349 5350 5400
5350 5351 5401
5351 5352 5402
5352 5353 5403
5353 5354 5404
5354 5355 5405
5356 5357 5407
5357 5358 5408
5358 5359 5409
5359 5360 5410
5360 5361 5411
5361 5362 5412
5362 5363 5413
5363 5364 5414
5364 5365 5415
5365 5366 5416
5366 5367 5417
5367 5368 5418
5368 5369 5419
5369 5370 5420
5370 5371 5421
5371 5372 5422
5372 5373 5423
5373 5374 5424
5374 5375 5425
5375 5376 5426
5376 5377 5427
5377 5378 5428
5378 5379 5429
5379 5380 5430
5380 5381 5431
5381 5382 5432
5382 5383 5433
5383 5384 5434
5384 5385 5435
5385 5386 5436
5386 5387 5437
5387 5388 5438
5388 5389 5439
5389 5390 5440
5390 5391 5441
5391 5392 5442
5392 5393 5443
5393 5394 5444
5394 5395 5445
5395 5396 5446
5396 5397 5447
5397 5398 5448
5398 5399 5449
5399 5400 5450
5400 5401 5451
5401 5402 5452
5402 5403 5453
5403 5404 5454
5404 5405 5455
5405 5406 5456
5407 5408 5458
5408 5409 5459
5409 5410 5460
5410 5411 5461
5411 5412 5462
5412 5413 5463
5413 5414 5464
5414 5415 5465
5415 5416 5466
5416 5417 5467
5417 5418 5468
5418 5419 5469
5419 5420 5470
5420 5421 5471
5421 5422 5472
5422 5423 5473
5423 5424 5474
5424 5425 5475
5425 5426 5476
5426 5427 5477
5427 5428 5478
5428 5429 5479
5429 5430 5480
5430 5431 5481
5431 5432 5482
5432 5433 5483
5433 5434 5484
5434 5435 5485
5435 5436 5486
5436 5437 5487
5437 5438 5488
5438 5439 5489
5439 5440 5490
5440 5441 5491
5441 5442 5492
5442 5443 5493
5443 5444 5494
5444 5445 5495
5445 5446 5496
5446 5447 5497
5447 5448 5498
5448 5449 5499
5449 5450 5500
5450 5451 5501
5451 5452 5502
5452 5453 5503
5453 5454 5504
5454 5455 5505
5455 5456 5506
5456 5457 5507
5458 5459 5509
5459 5460 5510
5460 5461 5511
5461 5462 5512
5462 5463 5513
5463 5464 5514
5464 5465 5515
5465 5466 5516
5466 5467 5517
5467 5468 5518
5468 5469 5519
5469 5470 5520
5470 5471 5521
5471 5472 5522
5472 5473 5523
5473 5474 5524
5474 5475 5525
5475 5476 5526
5476 5477 5527
5477 5478 5528
5478 5479 5529
5479 5480 5530
5480 5481 5531
5481 5482 5532
5482 5483 5533
5483 5484 5534
5484 5485 5535
5485 5486 5536
5486 5487 5537
5487 5488 5538
5488 5489 5539
5489 5490 5540
5490 5491 5541
5491 5492 5542
5492 5493 5543
5493 5494 5544
5494 5495 5545
5495 5496 5546
5496 5497 5547
5497 5498 5548
5498 5499 5549
5499 5500 5550
5500 5501 5551
5501 5502 5552
5502 5503 5553
5503 5504 5554
5504 5505 5555
5505 5506 5556
5506 5507 5557
5507 5508 5558
5509 5510 5560
5510 5511 5561
5511 5512 5562
5512 5513 5563
5513 5514 5564
5514 5515 5565
5515 5516 5566
5516 5517 5567
5517 5518 5568
5518 5519 5569
5519 5520 5570
5520 5521 5571
5521 5522 5572
5522 5523 5573
5523 5524 5574
5524 5525 5575
5525 5526 5576
5526 5527 5577
5527 5528 5578
5528 5529 5579
5529 5530 5580
5530 5531 5581
5531 5532 5582
5532 5533 5583
5533 5534 5584
5534 5535 5585
5535 5536 5586
5536 5537 5587
5537 5538 5588
5538 5539 5589
5539 5540 5590
5540 5541 5591
5541 5542 5592
5542 5543 5593
5543 5544 5594
5544 5545 5595
5545 5546 5596
5546 5547 5597
5547 5548 5598
5548 5549 5599
5549 5550 5600
5550 5551 5601
5551 5552 5602
5552 5553 5603
5553 5554 5604
5554 5555 5605
5555 5556 5606
5556 5557 5607
5557 5558 5608
5558 5559 5609
5560 5561 5611
5561 5562 5612
5562 5563 5613
5563 5564 5614
5564 5565 5615
5565 5566 5616
5566 5567 5617
5567 5568 5618
5568 5569 5619
5569 5570 5620
5570 5571 5621
5571 5572 5622
5572 5573 5623
5573 5574 5624
5574 5575 5625
5575 5576 5626
5576 5577 5627
5577 5578 5628
5578 5579 5629
5579 5580 5630
5580 5581 5631
5581 5582 5632
5582 5583 5633
5583 5584 5634
5584 5585 5635
5585 5586 5636
5586 5587 5637
5587 5588 5638
5588 5589 5639
5589 5590 5640
5590 5591 5641
5591 5592 5642
5592 5593 5643
5593 5594 5644
5594 5595 5645
5595 5596 5646
5596 5597 5647
5597 5598 5648
5598 5599 5649
5599 5600 5650
5600 5601 5651
5601 5602 5652
5602 5603 5653
5603 5604 5654
5604 5605 5655
5605 5606 5656
5606 5607 5657
5607 5608 5658
5608 5609 5659
5609 5610 5660
5611 5612 5662
5612 5613 5663
5613 5614 5664
5614 5615 5665
5615 5616 5666
5616 5617 5667
5617 5618 5668
5618 5619 5669
5619 5620 5670
5620 5621 5671
5621 5622 5672
5622 5623 5673
5623 5624 5674
5624 5625 5675
5625 5626 5676
5626 5627 5677
5627 5628 5678
5628 5629 5679
5629 5630 5680
5630 5631 5681
5631 5632 5682
5632 5633 5683
5633 5634 5684
5634 5635 5685
5635 5636 5686
5636 5637 5687
5637 5638 5688
5638 5639 5689
5639 5640 5690
5640 5641 5691
5641 5642 5692
5642 5643 5693
5643 5644 5694
5644 5645 5695
5645 5646 5696
5646 5647 5697
5647 5648 5698
5648 5649 5699
5649 5650 5700
5650 5651 5701
5651 5652 5702
5652 5653 5703
5653 5654 5704
5654 5655 5705
5655 5656 5706
5656 5657 5707
5657 5658 5708
5658 5659 5709
5659 5660 5710
5660 5661 5711
5662 5663 5713
5663 5664 5714
5664 5665 5715
5665 5666 5716
5666 5667 5717
5667 5668 5718
5668 5669 5719
5669 5670 5720
5670 5671 5721
5671 5672 5722
5672 5673 5723
5673 5674 5724
5674 5675 5725
5675 5676 5726
5676 5677 5727
5677 5678 5728
5678 5679 5729
5679 5680 5730
5680 5681 5731
5681 5682 5732
5682 5683 5733
5683 5684 5734
5684 5685 5735
5685 5686 5736
5686 5687 5737
5687 5688 5738
5688 5689 5739
5689 5690 5740
5690 5691 5741
5691 5692 5742
5692 5693 5743
5693 5694 5744
5694 5695 5745
5695 5696 5746
5696 5697 5747
5697 5698 5748
5698 5699 5749
5699 5700 5750
5700 5701 5751
5701 5702 5752
5702 5703 5753
5703 5704 5754
5704 5705 5755
5705 5706 5756
5706 5707 5757
5707 5708 5758
5708 5709 5759
5709 5710 5760
5710 5711 5761
5711 5712 5762
5713 5714 5764
5714 5715 5765
5715 5716 5766
5716 5717 5767
5717 5718 5768
5718 5719 5769
5719 5720 5770
5720 5721 5771
5721 5722 5772
5722 5723 5773
5723 5724 5774
5724 5725 5775
5725 5726 5776
5726 5727 5777
5727 5728 5778
5728 5729 5779
5729 5730 5780
5730 5731 5781
5731 5732 5782
5732 5733 5783
5733 5734 5784
5734 5735 5785
5735 5736 5786
5736 5737 5787
5737 5738 5788
5738 5739 5789
5739 5740 5790
5740 5741 5791
5741 5742 5792
5742 5743 5793
5743 5744 5794
5744 5745 5795
5745 5746 5796
5746 5747 5797
5747 5748 5798
5748 5749 5799
5749 5750 5800
5750 5751 5801
5751 5752 5802
5752 5753 5803
5753 5754 5804
5754 5755 5805
5755 5756 5806
5756 5757 5807
5757 5758 5808
5758 5759 5809
5759 5760 5810
5760 5761 5811
5761 5762 5812
5762 5763 5813
3266 3265 3215
3267 3266 3216
3268 3267 3217
3269 3268 3218
3270 3269 3219
3271 3270 3220
3272 3271 3221
3273 3272 3222
3274 3273 3223
3275 3274 3224
3276 3275 3225
3277 3276 3226
3278 3277 3227
3279 3278 3228
3280 3279 3229
3281 3280 3230
3282 3281 3231
3283 3282 3232
3284 3283 3233
3285 3284 3234
3286 3285 3235
3287 3286 3236
3288 3287 3237
3289 3288 3238
3290 3289 3239
3291 3290 3240
3292 3291 3241
3293 3292 3242
3294 3293 3243
3295 3294 3244
3296 3295 3245
3297 3296 3246
3298 3297 3247
3299 3298 3248
3300 3299 3249
3301 3300 3250
3302 3301 3251
3303 3302 3252
3304 3303 3253
3305 3304 3254
3306 3305 3255
3307 3306 3256
3308 3307 3257
3309 3308 3258
3310 3309 3259
3311 3310 3260
3312 3311 3261
3313 3312 3262
3314 3313 3263
3315 3314 3264
3317 3316 3266
3318 3317 3267
3319 3318 3268
3320 3319 3269
3321 3320 3270
3322 3321 3271
3323 3322 3272
3324 3323 3273
3325 3324 3274
3326 3325 3275
3327 3326 3276
3328 3327 3277
3329 3328 3278
3330 3329 3279
3331 3330 3280
3332 3331 3281
3333 3332 3282
3334 3333 3283
3335 3334 3284
3336 3335 3285
3337 3336 3286
3338 3337 3287
3339 3338 3288
3340 3339 3289
3341 3340 3290
3342 3341 3291
3343 3342 3292
3344 3343 3293
3345 3344 3294
3346 3345 3295
3347 3346 3296
3348 3347 3297
3349 3348 3298
3350 3349 3299
3351 3350 3300
3352 3351 3301
3353 3352 3302
3354 3353 3303
3355 3354 3304
3356 3355 3305
3357 3356 3306
3358 3357 3307
3359 3358 3308
3360 3359 3309
3361 3360 3310
3362 3361 3311
3363 3362 3312
3364 3363 3313
3365 3364 3314
3366 3365 3315
3368 3367 3317
3369 3368 3318
3370 3369 3319
3371 3370 3320
3372 3371 3321
3373 3372 3322
3374 3373 3323
3375 3374 3324
3376 3375 3325
3377 3376 3326
3378 3377 3327
3379 3378 3328
3380 3379 3329
3381 3380 3330
3382 3381 3331
3383 3382 3332
3384 3383 3333
3385 3384 3334
3386 3385 3335
3387 3386 3336
3388 3387 3337
3389 3388 3338
3390 3389 3339
3391 3390 3340
3392 3391 3341
3393 3392 3342
3394 3393 3343
3395 3394 3344
3396 3395 3345
3397 3396 3346
3398 3397 3347
3399 3398 3348
3400 3399 3349
3401 3400 3350
3402 3401 3351
3403 3402 3352
3404 3403 3353
3405 3404 3354
3406 3405 3355
3407 3406 3356
3408 3407 3357
3409 3408 3358
3410 3409 3359
3411 3410 3360
3412 3411 3361
3413 3412 3362
3414 3413 3363
3415 3414 3364
3416 3415 3365
3417 3416 3366
3419 3418 3368
3420 3419 3369
3421 3420 3370
3422 3421 3371
3423 3422 3372
3424 3423 3373
3425 3424 3374
3426 3425 3375
3427 3426 3376
3428 3427 3377
3429 3428 3378
3430 3429 3379
3431 3430 3380
3432 3431 3381
3433 3432 3382
3434 3433 3383
3435 3434 3384
3436 3435 3385
3437 3436 3386
3438 3437 3387
3439 3438 3388
3440 3439 3389
3441 3440 3390
3442 3441 3391
3443 3442 3392
3444 3443 3393
3445 3444 3394
3446 3445 3395
3447 3446 3396
3448 3447 3397
3449 3448 3398
3450 3449 3399
3451 3450 3400
3452 3451 3401
3453 3452 3402
3454 3453 3403
3455 3454 3404
3456 3455 3405
3457 3456 3406
3458 3457 3407
3459 3458 3408
3460 3459 3409
3461 3460 3410
3462 3461 3411
3463 3462 3412
3464 3463 3413
3465 3464 3414
3466 3465 3415
3467 3466 3416
3468 3467 3417
3470 3469 3419
3471 3470 3420
3472 3471 3421
3473 3472 3422
3474 3473 3423
3475 3474 3424
3476 3475 3425
3477 3476 3426
3478 3477 3427
3479 3478 3428
3480 3479 3429
3481 3480 3430
3482 3481 3431
3483 3482 3432
3484 3483 3433
3485 3484 3434
3486 3485 3435
3487 3486 3436
3488 3487 3437
3489 3488 3438
3490 3489 3439
3491 3490 3440
3492 3491 3441
3493 3492 3442
3494 3493 3443
3495 3494 3444
3496 3495 3445
3497 3496 3446
3498 3497 3447
3499 3498 3448
3500 3499 3449
3501 3500 3450
3502 3501 3451
3503 3502 3452
3504 3503 3453
3505 3504 3454
3506 3505 3455
3507 3506 3456
3508 3507 3457
3509 3508 3458
3510 3509 3459
3511 3510 3460
3512 3511 3461
3513 3512 3462
3514 3513 3463
3515 3514 3464
3516 3515 3465
3517 3516 3466
3518 3517 3467
3519 3518 3468
3521 3520 3470
3522 3521 3471
3523 3522 3472
3524 3523 3473
3525 3524 3474
3526 3525 3475
3527 3526 3476
3528 3527 3477
3529 3528 3478
3530 3529 3479
3531 3530 3480
3532 3531 3481
3533 3532 3482
3534 3533 3483
3535 3534 3484
3536 3535 3485
3537 3536 3486
3538 3537 3487
3539 3538 3488
3540 3539 3489
3541 3540 3490
3542 3541 3491
3543 3542 3492
3544 3543 3493
3545 3544 3494
3546 3545 3495
3547 3546 3496
3548 3547 3497
3549 3548 3498
3550 3549 3499
3551 3550 3500
3552 3551 3501
3553 3552 3502
3554 3553 3503
3555 3554 3504
3556 3555 3505
3557 3556 3506
3558 3557 3507
3559 3558 3508
3560 3559 3509
3561 3560 3510
3562 3561 3511
3563 3562 3512
3564 3563 3513
3565 3564 3514
3566 3565 3515
3567 3566 3516
3568 3567 3517
3569 3568 3518
3570 3569 3519
3572 3571 3521
3573 3572 3522
3574 3573 3523
3575 3574 3524
3576 3575 3525
3577 3576 3526
3578 3577 3527
3579 3578 3528
3580 3579 3529
3581 3580 3530
3582 3581 3531
3583 3582 3532
3584 3583 3533
3585 3584 3534
3586 3585 3535
3587 3586 3536
3588 3587 3537
3589 3588 3538
3590 3589 3539
3591 3590 3540
3592 3591 3541
3593 3592 3542
3594 3593 3543
3595 3594 3544
3596 3595 3545
3597 3596 3546
3598 3597 3547
3599 3598 3548
3600 3599 3549
3601 3600 3550
3602 3601 3551
3603 3602 3552
3604 3603 3553
3605 3604 3554
3606 3605 3555
3607 3606 3556
3608 3607 3557
3609 3608 3558
3610 3609 3559
3611 3610 3560
3612 3611 3561
3613 3612 3562
3614 3613 3563
3615 3614 3564
3616 3615 3565
3617 3616 3566
3618 3617 3567
3619 3618 3568
3620 3619 3569
3621 3620 3570
3623 3622 3572
3624 3623 3573
3625 3624 3574
3626 3625 3575
3627 3626 3576
3628 3627 3577
3629 3628 3578
3630 3629 3579
3631 3630 3580
3632 3631 3581
3633 3632 3582
3634 3633 3583
3635 3634 3584
3636 3635 3585
3637 3636 3586
3638 3637 3587
3639 3638 3588
3640 3639 3589
3641 3640 3590
3642 3641 3591
3643 3642 3592
3644 3643 3593
3645 3644 3594
3646 3645 3595
3647 3646 3596
3648 3647 3597
3649 3648 3598
3650 3649 3599
3651 3650 3600
3652 3651 3601
3653 3652 3602
3654 3653 3603
3655 3654 3604
3656 3655 3605
3657 3656 3606
3658 3657 3607
3659 3658 3608
3660 3659 3609
3661 3660 3610
3662 3661 3611
3663 3662 3612
3664 3663 3613
3665 3664 3614
3666 3665 3615
3667 3666 3616
3668 3667 3617
3669 3668 3618
3670 3669 3619
3671 3670 3620
3672 3671 3621
3674 3673 3623
3675 3674 3624
3676 3675 3625
3677 3676 3626
3678 3677 3627
3679 3678 3628
3680 3679 3629
3681 3680 3630
3682 3681 3631
3683 3682 3632
3684 3683 3633
3685 3684 3634
3686 3685 3635
3687 3686 3636
3688 3687 3637
3689 3688 3638
3690 3689 3639
3691 3690 3640
3692 3691 3641
3693 3692 3642
3694 3693 3643
3695 3694 3644
3696 3695 3645
3697 3696 3646
3698 3697 3647
3699 3698 3648
3700 3699 3649
3701 3700 3650
3702 3701 3651
3703 3702 3652
3704 3703 3653
3705 3704 3654
3706 3705 3655
3707 3706 3656
3708 3707 3657
3709 3708 3658
3710 3709 3659
3711 3710 3660
3712 3711 3661
3713 3712 3662
3714 3713 3663
3715 3714 3664
3716 3715 3665
3717 3716 3666
3718 3717 3667
3719 3718 3668
3720 3719 3669
3721 3720 3670
3722 3721 3671
3723 3722 3672
3725 3724 3674
3726 3725 3675
3727 3726 3676
3728 3727 3677
3729 3728 3678
3730 3729 3679
3731 3730 3680
3732 3731 3681
3733 3732 3682
3734 3733 3683
3735 3734 3684
3736 3735 3685
3737 3736 3686
3738 3737 3687
3739 3738 3688
3740 3739 3689
3741 3740 3690
3742 3741 3691
3743 3742 3692
3744 3743 3693
3745 3744 3694
3746 3745 3695
3747 3746 3696
3748 3747 3697
3749 3748 3698
3750 3749 3699
3751 3750 3700
3752 3751 3701
3753 3752 3702
3754 3753 3703
3755 3754 3704
3756 3755 3705
3757 3756 3706
3758 3757 3707
3759 3758 3708
3760 3759 3709
3761 3760 3710
3762 3761 3711
3763 3762 3712
3764 3763 3713
3765 3764 3714
3766 3765 3715
3767 3766 3716
3768 3767 3717
3769 3768 3718
3770 3769 3719
3771 3770 3720
3772 3771 3721
3773 3772 3722
3774 3773 3723
3776 3775 3725
3777 3776 3726
3778 3777 3727
3779 3778 3728
3780 3779 3729
3781 3780 3730
3782 3781 3731
3783 3782 3732
3784 3783 3733
3785 3784 3734
3786 3785 3735
3787 3786 3736
3788 3787 3737
3789 3788 3738
3790 3789 3739
3791 3790 3740
3792 3791 3741
3793 3792 3742
3794 3793 3743
3795 3794 3744
3796 3795 3745
3797 3796 3746
3798 3797 3747
3799 3798 3748
3800 3799 3749
3801 3800 3750
3802 3801 3751
3803 3802 3752
3804 3803 3753
3805 3804 3754
3806 3805 3755
3807 3806 3756
3808 3807 3757
3809 3808 3758
3810 3809 3759
3811 3810 3760
3812 3811 3761
3813 3812 3762
3814 3813 3763
3815 3814 3764
3816 3815 3765
3817 3816 3766
3818 3817 3767
3819 3818 3768
3820 3819 3769
3821 3820 3770
3822 3821 3771
3823 3822 3772
3824 3823 3773
3825 3824 3774
3827 3826 3776
3828 3827 3777
3829 3828 3778
3830 3829 3779
3831 3830 3780
3832 3831 3781
3833 3832 3782
3834 3833 3783
3835 3834 3784
3836 3835 3785
3837 3836 3786
3838 3837 3787
3839 3838 3788
3840 3839 3789
3841 3840 3790
3842 3841 3791
3843 3842 3792
3844 3843 3793
3845 3844 3794
3846 3845 3795
3847 3846 3796
3848 3847 3797
3849 3848 3798
3850 3849 3799
3851 3850 3800
3852 3851 3801
3853 3852 3802
3854 3853 3803
3855 3854 3804
3856 3855 3805
3857 3856 3806
3858 3857 3807
3859 3858 3808
3860 3859 3809
3861 3860 3810
3862 3861 3811
3863 3862 3812
3864 3863 3813
3865 3864 3814
3866 3865 3815
3867 3866 3816
3868 3867 3817
3869 3868 3818
3870 3869 3819
3871 3870 3820
3872 3871 3821
3873 3872 3822
3874 3873 3823
3875 3874 3824
3876 3875 3825
3878 3877 3827
3879 3878 3828
3880 3879 3829
3881 3880 3830
3882 3881 3831
3883 3882 3832
3884 3883 3833
3885 3884 3834
3886 3885 3835
3887 3886 3836
3888 3887 3837
3889 3888 3838
3890 3889 3839
3891 3890 3840
3892 3891 3841
3893 3892 3842
3894 3893 3843
3895 3894 3844
3896 3895 3845
3897 3896 3846
3898 3897 3847
3899 3898 3848
3900 3899 3849
3901 3900 3850
3902 3901 3851
3903 3902 3852
3904 3903 3853
3905 3904 3854
3906 3905 3855
3907 3906 3856
3908 3907 3857
3909 3908 3858
3910 3909 3859
3911 3910 3860
3912 3911 3861
3913 3912 3862
3914 3913 3863
3915 3914 3864
3916 3915 3865
3917 3916 3866
3918 3917 3867
3919 3918 3868
3920 3919 3869
3921 3920 3870
3922 3921 3871
3923 3922 3872
3924 3923 3873
3925 3924 3874
3926 3925 3875
3927 3926 3876
3929 3928 3878
3930 3929 3879
3931 3930 3880
3932 3931 3881
3933 3932 3882
3934 3933 3883
3935 3934 3884
3936 3935 3885
3937 3936 3886
3938 3937 3887
3939 3938 3888
3940 3939 3889
3941 3940 3890
3942 3941 3891
3943 3942 3892
3944 3943 3893
3945 3944 3894
3946 3945 3895
3947 3946 3896
3948 3947 3897
3949 3948 3898
3950 3949 3899
3951 3950 3900
3952 3951 3901
3953 3952 3902
3954 3953 3903
3955 3954 3904
3956 3955 3905
3957 3956 3906
3958 3957 3907
3959 3958 3908
3960 3959 3909
3961 3960 3910
3962 3961 3911
3963 3962 3912
3964 3963 3913
3965 3964 3914
3966 3965 3915
3967 3966 3916
3968 3967 3917
3969 3968 3918
3970 3969 3919
3971 3970 3920
3972 3971 3921
3973 3972 3922
3974 3973 3923
3975 3974 3924
3976 3975 3925
3977 3976 3926
3978 3977 3927
3980 3979 3929
3981 3980 3930
3982 3981 3931
3983 3982 3932
3984 3983 3933
3985 3984 3934
3986 3985 3935
3987 3986 3936
3988 3987 3937
3989 3988 3938
3990 3989 3939
3991 3990 3940
3992 3991 3941
3993 3992 3942
3994 3993 3943
3995 3994 3944
3996 3995 3945
3997 3996 3946
3998 3997 3947
3999 3998 3948
4000 3999 3949
4001 4000 3950
4002 4001 3951
4003 4002 3952
4004 4003 3953
4005 4004 3954
4006 4005 3955
4007 4006 3956
4008 4007 3957
4009 4008 3958
4010 4009 3959
4011 4010 3960
4012 4011 3961
4013 4012 3962
4014 4013 3963
4015 4014 3964
4016 4015 3965
4017 4016 3966
4018 4017 3967
4019 4018 3968
4020 4019 3969
4021 4020 3970
4022 4021 3971
4023 4022 3972
4024 4023 3973
4025 4024 3974
4026 4025 3975
4027 4026 3976
4028 4027 3977
4029 4028 3978
4031 4030 3980
4032 4031 3981
4033 4032 3982
4034 4033 3983
4035 4034 3984
4036 4035 3985
4037 4036 3986
4038 4037 3987
4039 4038 3988
4040 4039 3989
4041 4040 3990
4042 4041 3991
4043 4042 3992
4044 4043 3993
4045 4044 3994
4046 4045 3995
4047 4046 3996
4048 4047 3997
4049 4048 3998
4050 4049 3999
4051 4050 4000
4052 4051 4001
4053 4052 4002
4054 4053 4003
4055 4054 4004
4056 4055 4005
4057 4056 4006
4058 4057 4007
4059 4058 4008
4060 4059 4009
4061 4060 4010
4062 4061 4011
4063 4062 4012
4064 4063 4013
4065 4064 4014
4066 4065 4015
4067 4066 4016
4068 4067 4017
4069 4068 4018
4070 4069 4019
4071 4070 4020
4072 4071 4021
4073 4072 4022
4074 4073 4023
4075 4074 4024
4076 4075 4025
4077 4076 4026
4078 4077 4027
4079 4078 4028
4080 4079 4029
4082 4081 4031
4083 4082 4032
4084 4083 4033
4085 4084 4034
4086 4085 4035
4087 4086 4036
4088 4087 4037
4089 4088 4038
4090 4089 4039
4091 4090 4040
4092 4091 4041
4093 4092 4042
4094 4093 4043
4095 4094 4044
4096 4095 4045
4097 4096 4046
4098 4097 4047
4099 4098 4048
4100 4099 4049
4101 4100 4050
4102 4101 4051
4103 4102 4052
4104 4103 4053
4105 4104 4054
4106 4105 4055
4107 4106 4056
4108 4107 4057
4109 4108 4058
4110 4109 4059
4111 4110 4060
4112 4111 4061
4113 4112 4062
4114 4113 4063
4115 4114 4064
4116 4115 4065
4117 4116 4066
4118 4117 4067
4119 4118 4068
4120 4119 4069
4121 4120 4070
4122 4121 4071
4123 4122 4072
4124 4123 4073
4125 4124 4074
4126 4125 4075
4127 4126 4076
4128 4127 4077
4129 4128 4078
4130 4129 4079
4131 4130 4080
4133 4132 4082
4134 4133 4083
4135 4134 4084
4136 4135 4085
4137 4136 4086
4138 4137 4087
4139 4138 4088
4140 4139 4089
4141 4140 4090
4142 4141 4091
4143 4142 4092
4144 4143 4093
4145 4144 4094
4146 4145 4095
4147 4146 4096
4148 4147 4097
4149 4148 4098
4150 4149 4099
4151 4150 4100
4152 4151 4101
4153 4152 4102
4154 4153 4103
4155 4154 4104
4156 4155 4105
4157 4156 4106
4158 4157 4107
4159 4158 4108
4160 4159 4109
4161 4160 4110
4162 4161 4111
4163 4162 4112
4164 4163 4113
4165 4164 4114
4166 4165 4115
4167 4166 4116
4168 4167 4117
4169 4168 4118
4170 4169 4119
4171 4170 4120
4172 4171 4121
4173 4172 4122
4174 4173 4123
4175 4174 4124
4176 4175 4125
4177 4176 4126
4178 4177 4127
4179 4178 4128
4180 4179 4129
4181 4180 4130
4182 4181 4131
4184 4183 4133
4185 4184 4134
4186 4185 4135
4187 4186 4136
4188 4187 4137
4189 4188 4138
4190 4189 4139
4191 4190 4140
4192 4191 4141
4193 4192 4142
4194 4193 4143
4195 4194 4144
4196 4195 4145
4197 4196 4146
4198 4197 4147
4199 4198 4148
4200 4199 4149
4201 4200 4150
4202 4201 4151
4203 4202 4152
4204 4203 4153
4205 4204 4154
4206 4205 4155
4207 4206 4156
4208 4207 4157
4209 4208 4158
4210 4209 4159
4211 4210 4160
4212 4211 4161
4213 4212 4162
4214 4213 4163
4215 4214 4164
4216 4215 4165
4217 4216 4166
4218 4217 4167
4219 4218 4168
4220 4219 4169
4221 4220 4170
4222 4221 4171
4223 4222 4172
4224 4223 4173
4225 4224 4174
4226 4225 4175
4227 4226 4176
4228 4227 4177
4229 4228 4178
4230 4229 4179
4231 4230 4180
4232 4231 4181
4233 4232 4182
4235 4234 4184
4236 4235 4185
4237 4236 4186
4238 4237 4187
4239 4238 4188
4240 4239 4189
4241 4240 4190
4242 4241 4191
4243 4242 4192
4244 4243 4193
4245 4244 4194
4246 4245 4195
4247 4246 4196
4248 4247 4197
4249 4248 4198
4250 4249 4199
4251 4250 4200
4252 4251 4201
4253 4252 4202
4254 4253 4203
4255 4254 4204
4256 4255 4205
4257 4256 4206
4258 4257 4207
4259 4258 4208
4260 4259 4209
4261 4260 4210
4262 4261 4211
4263 4262 4212
4264 4263 4213
4265 4264 4214
4266 4265 4215
4267 4266 4216
4268 4267 4217
4269 4268 4218
4270 4269 4219
4271 4270 4220
4272 4271 4221
4273 4272 4222
4274 4273 4223
4275 4274 4224
4276 4275 4225
4277 4276 4226
4278 4277 4227
4279 4278 4228
4280 4279 4229
4281 4280 4230
4282 4281 4231
4283 4282 4232
4284 4283 4233
4286 4285 4235
4287 4286 4236
4288 4287 4237
4289 4288 4238
4290 4289 4239
4291 4290 4240
4292 4291 4241
4293 4292 4242
4294 4293 4243
4295 4294 4244
4296 4295 4245
4297 4296 4246
4298 4297 4247
4299 4298 4248
4300 4299 4249
4301 4300 4250
4302 4301 4251
4303 4302 4252
4304 4303 4253
4305 4304 4254
4306 4305 4255
4307 4306 4256
4308 4307 4257
4309 4308 4258
4310 4309 4259
4311 4310 4260
4312 4311 4261
4313 4312 4262
4314 4313 4263
4315 4314 4264
4316 4315 4265
4317 4316 4266
4318 4317 4267
4319 4318 4268
4320 4319 4269
4321 4320 4270
4322 4321 4271
4323 4322 4272
4324 4323 4273
4325 4324 4274
4326 4325 4275
4327 4326 4276
4328 4327 4277
4329 4328 4278
4330 4329 4279
4331 4330 4280
4332 4331 4281
4333 4332 4282
4334 4333 4283
4335 4334 4284
4337 4336 4286
4338 4337 4287
4339 4338 4288
4340 4339 4289
4341 4340 4290
4342 4341 4291
4343 4342 4292
4344 4343 4293
4345 4344 4294
4346 4345 4295
4347 4346 4296
4348 4347 4297
4349 4348 4298
4350 4349 4299
4351 4350 4300
4352 4351 4301
4353 4352 4302
4354 4353 4303
4355 4354 4304
4356 4355 4305
4357 4356 4306
4358 4357 4307
4359 4358 4308
4360 4359 4309
4361 4360 4310
4362 4361 4311
4363 4362 4312
4364 4363 4313
4365 4364 4314
4366 4365 4315
4367 4366 4316
4368 4367 4317
4369 4368 4318
4370 4369 4319
4371 4370 4320
4372 4371 4321
4373 4372 4322
4374 4373 4323
4375 4374 4324
4376 4375 4325
4377 4376 4326
4378 4377 4327
4379 4378 4328
4380 4379 4329
4381 4380 4330
4382 4381 4331
4383 4382 4332
4384 4383 4333
4385 4384 4334
4386 4385 4335
4388 4387 4337
4389 4388 4338
4390 4389 4339
4391 4390 4340
4392 4391 4341
4393 4392 4342
4394 4393 4343
4395 4394 4344
4396 4395 4345
4397 4396 4346
4398 4397 4347
4399 4398 4348
4400 4399 4349
4401 4400 4350
4402 4401 4351
4403 4402 4352
4404 4403 4353
4405 4404 4354
4406 4405 4355
4407 4406 4356
4408 4407 4357
4409 4408 4358
4410 4409 4359
4411 4410 4360
4412 4411 4361
4413 4412 4362
4414 4413 4363
4415 4414 4364
4416 4415 4365
4417 4416 4366
4418 4417 4367
4419 4418 4368
4420 4419 4369
4421 4420 4370
4422 4421 4371
4423 4422 4372
4424 4423 4373
4425 4424 4374
4426 4425 4375
4427 4426 4376
4428 4427 4377
4429 4428 4378
4430 4429 4379
4431 4430 4380
4432 4431 4381
4433 4432 4382
4434 4433 4383
4435 4434 4384
4436 4435 4385
4437 4436 4386
4439 4438 4388
4440 4439 4389
4441 4440 4390
4442 4441 4391
4443 4442 4392
4444 4443 4393
4445 4444 4394
4446 4445 4395
4447 4446 4396
4448 4447 4397
4449 4448 4398
4450 4449 4399
4451 4450 4400
4452 4451 4401
4453 4452 4402
4454 4453 4403
4455 4454 4404
4456 4455 4405
4457 4456 4406
4458 4457 4407
4459 4458 4408
4460 4459 4409
4461 4460 4410
4462 4461 4411
4463 4462 4412
4464 4463 4413
4465 4464 4414
4466 4465 4415
4467 4466 4416
4468 4467 4417
4469 4468 4418
4470 4469 4419
4471 4470 4420
4472 4471 4421
4473 4472 4422
4474 4473 4423
4475 4474 4424
4476 4475 4425
4477 4476 4426
4478 4477 4427
4479 4478 4428
4480 4479 4429
4481 4480 4430
4482 4481 4431
4483 4482 4432
4484 4483 4433
4485 4484 4434
4486 4485 4435
4487 4486 4436
4488 4487 4437
4490 4489 4439
4491 4490 4440
4492 4491 4441
4493 4492 4442
4494 4493 4443
4495 4494 4444
4496 4495 4445
4497 4496 4446
4498 4497 4447
4499 4498 4448
4500 4499 4449
4501 4500 4450
4502 4501 4451
4503 4502 4452
4504 4503 4453
4505 4504 4454
4506 4505 4455
4507 4506 4456
4508 4507 4457
4509 4508 4458
4510 4509 4459
4511 4510 4460
4512 4511 4461
4513 4512 4462
4514 4513 4463
4515 4514 4464
4516 4515 4465
4517 4516 4466
4518 4517 4467
4519 4518 4468
4520 4519 4469
4521 4520 4470
4522 4521 4471
4523 4522 4472
4524 4523 4473
4525 4524 4474
4526 4525 4475
4527 4526 4476
4528 4527 4477
4529 4528 4478
4530 4529 4479
4531 4530 4480
4532 4531 4481
4533 4532 4482
4534 4533 4483
4535 4534 4484
4536 4535 4485
4537 4536 4486
4538 4537 4487
4539 4538 4488
4541 4540 4490
4542 4541 4491
4543 4542 4492
4544 4543 4493
4545 4544 4494
4546 4545 4495
4547 4546 4496
4548 4547 4497
4549 4548 4498
4550 4549 4499
4551 4550 4500
4552 4551 4501
4553 4552 4502
4554 4553 4503
4555 4554 4504
4556 4555 4505
4557 4556 4506
4558 4557 4507
4559 4558 4508
4560 4559 4509
4561 4560 4510
4562 4561 4511
4563 4562 4512
4564 4563 4513
4565 4564 4514
4566 4565 4515
4567 4566 4516
4568 4567 4517
4569 4568 4518
4570 4569 4519
4571 4570 4520
4572 4571 4521
4573 4572 4522
4574 4573 4523
4575 4574 4524
4576 4575 4525
4577 4576 4526
4578 4577 4527
4579 4578 4528
4580 4579 4529
4581 4580 4530
4582 4581 4531
4583 4582 4532
4584 4583 4533
4585 4584 4534
4586 4585 4535
4587 4586 4536
4588 4587 4537
4589 4588 4538
4590 4589 4539
4592 4591 4541
4593 4592 4542
4594 4593 4543
4595 4594 4544
4596 4595 4545
4597 4596 4546
4598 4597 4547
4599 4598 4548
4600 4599 4549
4601 4600 4550
4602 4601 4551
4603 4602 4552
4604 4603 4553
4605 4604 4554
4606 4605 4555
4607 4606 4556
4608 4607 4557
4609 4608 4558
4610 4609 4559
4611 4610 4560
4612 4611 4561
4613 4612 4562
4614 4613 4563
4615 4614 4564
4616 4615 4565
4617 4616 4566
4618 4617 4567
4619 4618 4568
4620 4619 4569
4621 4620 4570
4622 4621 4571
4623 4622 4572
4624 4623 4573
4625 4624 4574
4626 4625 4575
4627 4626 4576
4628 4627 4577
4629 4628 4578
4630 4629 4579
4631 4630 4580
4632 4631 4581
4633 4632 4582
4634 4633 4583
4635 4634 4584
4636 4635 4585
4637 4636 4586
4638 4637 4587
4639 4638 4588
4640 4639 4589
4641 4640 4590
4643 4642 4592
4644 4643 4593
4645 4644 4594
4646 4645 4595
4647 4646 4596
4648 4647 4597
4649 4648 4598
4650 4649 4599
4651 4650 4600
4652 4651 4601
4653 4652 4602
4654 4653 4603
4655 4654 4604
4656 4655 4605
4657 4656 4606
4658 4657 4607
4659 4658 4608
4660 4659 4609
4661 4660 4610
4662 4661 4611
4663 4662 4612
4664 4663 4613
4665 4664 4614
4666 4665 4615
4667 4666 4616
4668 4667 4617
4669 4668 4618
4670 4669 4619
4671 4670 4620
4672 4671 4621
4673 4672 4622
4674 4673 4623
4675 4674 4624
4676 4675 4625
4677 4676 4626
4678 4677 4627
4679 4678 4628
4680 4679 4629
4681 4680 4630
4682 4681 4631
4683 4682 4632
4684 4683 4633
4685 4684 4634
4686 4685 4635
4687 4686 4636
4688 4687 4637
4689 4688 4638
4690 4689 4639
4691 4690 4640
4692 4691 4641
4694 4693 4643
4695 4694 4644
4696 4695 4645
4697 4696 4646
4698 4697 4647
4699 4698 4648
4700 4699 4649
4701 4700 4650
4702 4701 4651
4703 4702 4652
4704 4703 4653
4705 4704 4654
4706 4705 4655
4707 4706 4656
4708 4707 4657
4709 4708 4658
4710 4709 4659
4711 4710 4660
4712 4711 4661
4713 4712 4662
4714 4713 4663
4715 4714 4664
4716 4715 4665
4717 4716 4666
4718 4717 4667
4719 4718 4668
4720 4719 4669
4721 4720 4670
4722 4721 4671
4723 4722 4672
4724 4723 4673
4725 4724 4674
4726 4725 4675
4727 4726 4676
4728 4727 4677
4729 4728 4678
4730 4729 4679
4731 4730 4680
4732 4731 4681
4733 4732 4682
4734 4733 4683
4735 4734 4684
4736 4735 4685
4737 4736 4686
4738 4737 4687
4739 4738 4688
4740 4739 4689
4741 4740 4690
4742 4741 4691
4743 4742 4692
4745 4744 4694
4746 4745 4695
4747 4746 4696
4748 4747 4697
4749 4748 4698
4750 4749 4699
4751 4750 4700
4752 4751 4701
4753 4752 4702
4754 4753 4703
4755 4754 4704
4756 4755 4705
4757 4756 4706
4758 4757 4707
4759 4758 4708
4760 4759 4709
4761 4760 4710
4762 4761 4711
4763 4762 4712
4764 4763 4713
4765 4764 4714
4766 4765 4715
4767 4766 4716
4768 4767 4717
4769 4768 4718
4770 4769 4719
4771 4770 4720
4772 4771 4721
4773 4772 4722
4774 4773 4723
4775 4774 4724
4776 4775 4725
4777 4776 4726
4778 4777 4727
4779 4778 4728
4780 4779 4729
4781 4780 4730
4782 4781 4731
4783 4782 4732
4784 4783 4733
4785 4784 4734
4786 4785 4735
4787 4786 4736
4788 4787 4737
4789 4788 4738
4790 4789 4739
4791 4790 4740
4792 4791 4741
4793 4792 4742
4794 4793 4743
4796 4795 4745
4797 4796 4746
4798 4797 4747
4799 4798 4748
4800 4799 4749
4801 4800 4750
4802 4801 4751
4803 4802 4752
4804 4803 4753
4805 4804 4754
4806 4805 4755
4807 4806 4756
4808 4807 4757
4809 4808 4758
4810 4809 4759
4811 4810 4760
4812 4811 4761
4813 4812 4762
4814 4813 4763
4815 4814 4764
4816 4815 4765
4817 4816 4766
4818 4817 4767
4819 4818 4768
4820 4819 4769
4821 4820 4770
4822 4821 4771
4823 4822 4772
4824 4823 4773
4825 4824 4774
4826 4825 4775
4827 4826 4776
4828 4827 4777
4829 4828 4778
4830 4829 4779
4831 4830 4780
4832 4831 4781
4833 4832 4782
4834 4833 4783
4835 4834 4784
4836 4835 4785
4837 4836 4786
4838 4837 4787
4839 4838 4788
4840 4839 4789
4841 4840 4790
4842 4841 4791
4843 4842 4792
4844 4843 4793
4845 4844 4794
4847 4846 4796
4848 4847 4797
4849 4848 4798
4850 4849 4799
4851 4850 4800
4852 4851 4801
4853 4852 4802
4854 4853 4803
4855 4854 4804
4856 4855 4805
4857 4856 4806
4858 4857 4807
4859 4858 4808
4860 4859 4809
4861 4860 4810
4862 4861 4811
4863 4862 4812
4864 4863 4813
4865 4864 4814
4866 4865 4815
4867 4866 4816
4868 4867 4817
4869 4868 4818
4870 4869 4819
4871 4870 4820
4872 4871 4821
4873 4872 4822
4874 4873 4823
4875 4874 4824
4876 4875 4825
4877 4876 4826
4878 4877 4827
4879 4878 4828
4880 4879 4829
4881 4880 4830
4882 4881 4831
4883 4882 4832
4884 4883 4833
4885 4884 4834
4886 4885 4835
4887 4886 4836
4888 4887 4837
4889 4888 4838
4890 4889 4839
4891 4890 4840
4892 4891 4841
4893 4892 4842
4894 4893 4843
4895 4894 4844
4896 4895 4845
4898 4897 4847
4899 4898 4848
4900 4899 4849
4901 4900 4850
4902 4901 4851
4903 4902 4852
4904 4903 4853
4905 4904 4854
4906 4905 4855
4907 4906 4856
4908 4907 4857
4909 4908 4858
4910 4909 4859
4911 4910 4860
4912 4911 4861
4913 4912 4862
4914 4913 4863
4915 4914 4864
4916 4915 4865
4917 4916 4866
4918 4917 4867
4919 4918 4868
4920 4919 4869
4921 4920 4870
4922 4921 4871
4923 4922 4872
4924 4923 4873
4925 4924 4874
4926 4925 4875
4927 4926 4876
4928 4927 4877
4929 4928 4878
4930 4929 4879
4931 4930 4880
4932 4931 4881
4933 4932 4882
4934 4933 4883
4935 4934 4884
4936 4935 4885
4937 4936 4886
4938 4937 4887
4939 4938 4888
4940 4939 4889
4941 4940 4890
4942 4941 4891
4943 4942 4892
4944 4943 4893
4945 4944 4894
4946 4945 4895
4947 4946 4896
4949 4948 4898
4950 4949 4899
4951 4950 4900
4952 4951 4901
4953 4952 4902
4954 4953 4903
4955 4954 4904
4956 4955 4905
4957 4956 4906
4958 4957 4907
4959 4958 4908
4960 4959 4909
4961 4960 4910
4962 4961 4911
4963 4962 4912
4964 4963 4913
4965 4964 4914
4966 4965 4915
4967 4966 4916
4968 4967 4917
4969 4968 4918
4970 4969 4919
4971 4970 4920
4972 4971 4921
4973 4972 4922
4974 4973 4923
4975 4974 4924
4976 4975 4925
4977 4976 4926
4978 4977 4927
4979 4978 4928
4980 4979 4929
4981 4980 4930
4982 4981 4931
4983 4982 4932
4984 4983 4933
4985 4984 4934
4986 4985 4935
4987 4986 4936
4988 4987 4937
4989 4988 4938
4990 4989 4939
4991 4990 4940
4992 4991 4941
4993 4992 4942
4994 4993 4943
4995 4994 4944
4996 4995 4945
4997 4996 4946
4998 4997 4947
5000 4999 4949
5001 5000 4950
5002 5001 4951
5003 5002 4952
5004 5003 4953
5005 5004 4954
5006 5005 4955
5007 5006 4956
5008 5007 4957
5009 5008 4958
5010 5009 4959
5011 5010 4960
5012 5011 4961
5013 5012 4962
5014 5013 4963
5015 5014 4964
5016 5015 4965
5017 5016 4966
5018 5017 4967
5019 5018 4968
5020 5019 4969
5021 5020 4970
5022 5021 4971
5023 5022 4972
5024 5023 4973
5025 5024 4974
5026 5025 4975
5027 5026 4976
5028 5027 4977
5029 5028 4978
5030 5029 4979
5031 5030 4980
5032 5031 4981
5033 5032 4982
5034 5033 4983
5035 5034 4984
5036 5035 4985
5037 5036 4986
5038 5037 4987
5039 5038 4988
5040 5039 4989
5041 5040 4990
5042 5041 4991
5043 5042 4992
5044 5043 4993
5045 5044 4994
5046 5045 4995
5047 5046 4996
5048 5047 4997
5049 5048 4998
5051 5050 5000
5052 5051 5001
5053 5052 5002
5054 5053 5003
5055 5054 5004
5056 5055 5005
5057 5056 5006
5058 5057 5007
5059 5058 5008
5060 5059 5009
5061 5060 5010
5062 5061 5011
5063 5062 5012
5064 5063 5013
5065 5064 5014
5066 5065 5015
5067 5066 5016
5068 5067 5017
5069 5068 5018
5070 5069 5019
5071 5070 5020
5072 5071 5021
5073 5072 5022
5074 5073 5023
5075 5074 5024
5076 5075 5025
5077 5076 5026
5078 5077 5027
5079 5078 5028
5080 5079 5029
5081 5080 5030
5082 5081 5031
5083 5082 5032
5084 5083 5033
5085 5084 5034
5086 5085 5035
5087 5086 5036
5088 5087 5037
5089 5088 5038
5090 5089 5039
5091 5090 5040
5092 5091 5041
5093 5092 5042
5094 5093 5043
5095 5094 5044
5096 5095 5045
5097 5096 5046
5098 5097 5047
5099 5098 5048
5100 5099 5049
5102 5101 5051
5103 5102 5052
5104 5103 5053
5105 5104 5054
5106 5105 5055
5107 5106 5056
5108 5107 5057
5109 5108 5058
5110 5109 5059
5111 5110 5060
5112 5111 5061
5113 5112 5062
5114 5113 5063
5115 5114 5064
5116 5115 5065
5117 5116 5066
5118 5117 5067
5119 5118 5068
5120 5119 5069
5121 5120 5070
5122 5121 5071
5123 5122 5072
5124 5123 5073
5125 5124 5074
5126 5125 5075
5127 5126 5076
5128 5127 5077
5129 5128 5078
5130 5129 5079
5131 5130 5080
5132 5131 5081
5133 5132 5082
5134 5133 5083
5135 5134 5084
5136 5135 5085
5137 5136 5086
5138 5137 5087
5139 5138 5088
5140 5139 5089
5141 5140 5090
5142 5141 5091
5143 5142 5092
5144 5143 5093
5145 5144 5094
5146 5145 5095
5147 5146 5096
5148 5147 5097
5149 5148 5098
5150 5149 5099
5151 5150 5100
5153 5152 5102
5154 5153 5103
5155 5154 5104
5156 5155 5105
5157 5156 5106
5158 5157 5107
5159 5158 5108
5160 5159 5109
5161 5160 5110
5162 5161 5111
5163 5162 5112
5164 5163 5113
5165 5164 5114
5166 5165 5115
5167 5166 5116
5168 5167 5117
5169 5168 5118
5170 5169 5119
5171 5170 5120
5172 5171 5121
5173 5172 5122
5174 5173 5123
5175 5174 5124
5176 5175 5125
5177 5176 5126
5178 5177 5127
5179 5178 5128
5180 5179 5129
5181 5180 5130
5182 5181 5131
5183 5182 5132
5184 5183 5133
5185 5184 5134
5186 5185 5135
5187 5186 5136
5188 5187 5137
5189 5188 5138
5190 5189 5139
5191 5190 5140
5192 5191 5141
5193 5192 5142
5194 5193 5143
5195 5194 5144
5196 5195 5145
5197 5196 5146
5198 5197 5147
5199 5198 5148
5200 5199 5149
5201 5200 5150
5202 5201 5151
5204 5203 5153
5205 5204 5154
5206 5205 5155
5207 5206 5156
5208 5207 5157
5209 5208 5158
5210 5209 5159
5211 5210 5160
5212 5211 5161
5213 5212 5162
5214 5213 5163
5215 5214 5164
5216 5215 5165
5217 5216 5166
5218 5217 5167
5219 5218 5168
5220 5219 5169
5221 5220 5170
5222 5221 5171
5223 5222 5172
5224 5223 5173
5225 5224 5174
5226 5225 5175
5227 5226 5176
5228 5227 5177
5229 5228 5178
5230 5229 5179
5231 5230 5180
5232 5231 5181
5233 5232 5182
5234 5233 5183
5235 5234 5184
5236 5235 5185
5237 5236 5186
5238 5237 5187
5239 5238 5188
5240 5239 5189
5241 5240 5190
5242 5241 5191
5243 5242 5192
5244 5243 5193
5245 5244 5194
5246 5245 5195
5247 5246 5196
5248 5247 5197
5249 5248 5198
5250 5249 5199
5251 5250 5200
5252 5251 5201
5253 5252 5202
5255 5254 5204
5256 5255 5205
5257 5256 5206
5258 5257 5207
5259 5258 5208
5260 5259 5209
5261 5260 5210
5262 5261 5211
5263 5262 5212
5264 5263 5213
5265 5264 5214
5266 5265 5215
5267 5266 5216
5268 5267 5217
5269 5268 5218
5270 5269 5219
5271 5270 5220
5272 5271 5221
5273 5272 5222
5274 5273 5223
5275 5274 5224
5276 5275 5225
5277 5276 5226
5278 5277 5227
5279 5278 5228
5280 5279 5229
5281 5280 5230
5282 5281 5231
5283 5282 5232
5284 5283 5233
5285 5284 5234
5286 5285 5235
5287 5286 5236
5288 5287 5237
5289 5288 5238
5290 5289 5239
5291 5290 5240
5292 5291 5241
5293 5292 5242
5294 5293 5243
5295 5294 5244
5296 5295 5245
5297 5296 5246
5298 5297 5247
5299 5298 5248
5300 5299 5249
5301 5300 5250
5302 5301 5251
5303 5302 5252
5304 5303 5253
5306 5305 5255
5307 5306 5256
5308 5307 5257
5309 5308 5258
5310 5309 5259
5311 5310 5260
5312 5311 5261
5313 5312 5262
5314 5313 5263
5315 5314 5264
5316 5315 5265
5317 5316 5266
5318 5317 5267
5319 5318 5268
5320 5319 5269
5321 5320 5270
5322 5321 5271
5323 5322 5272
5324 5323 5273
5325 5324 5274
5326 5325 5275
5327 5326 5276
5328 5327 5277
5329 5328 5278
5330 5329 5279
5331 5330 5280
5332 5331 5281
5333 5332 5282
5334 5333 5283
5335 5334 5284
5336 5335 5285
5337 5336 5286
5338 5337 5287
5339 5338 5288
5340 5339 5289
5341 5340 5290
5342 5341 5291
5343 5342 5292
5344 5343 5293
5345 5344 5294
5346 5345 5295
5347 5346 5296
5348 5347 5297
5349 5348 5298
5350 5349 5299
5351 5350 5300
5352 5351 5301
5353 5352 5302
5354 5353 5303
5355 5354 5304
5357 5356 5306
5358 5357 5307
5359 5358 5308
5360 5359 5309
5361 5360 5310
5362 5361 5311
5363 5362 5312
5364 5363 5313
5365 5364 5314
5366 5365 5315
5367 5366 5316
5368 5367 5317
5369 5368 5318
5370 5369 5319
5371 5370 5320
5372 5371 5321
5373 5372 5322
5374 5373 5323
5375 5374 5324
5376 5375 5325
5377 5376 5326
5378 5377 5327
5379 5378 5328
5380 5379 5329
5381 5380 5330
5382 5381 5331
5383 5382 5332
5384 5383 5333
5385 5384 5334
5386 5385 5335
5387 5386 5336
5388 5387 5337
5389 5388 5338
5390 5389 5339
5391 5390 5340
5392 5391 5341
5393 5392 5342
5394 5393 5343
5395 5394 5344
5396 5395 5345
5397 5396 5346
5398 5397 5347
5399 5398 5348
5400 5399 5349
5401 5400 5350
5402 5401 5351
5403 5402 5352
5404 5403 5353
5405 5404 5354
5406 5405 5355
5408 5407 5357
5409 5408 5358
5410 5409 5359
5411 5410 5360
5412 5411 5361
5413 5412 5362
5414 5413 5363
5415 5414 5364
5416 5415 5365
5417 5416 5366
5418 5417 5367
5419 5418 5368
5420 5419 5369
5421 5420 5370
5422 5421 5371
5423 5422 5372
5424 5423 5373
5425 5424 5374
5426 5425 5375
5427 5426 5376
5428 5427 5377
5429 5428 5378
5430 5429 5379
5431 5430 5380
5432 5431 5381
5433 5432 5382
5434 5433 5383
5435 5434 5384
5436 5435 5385
5437 5436 5386
5438 5437 5387
5439 5438 5388
5440 5439 5389
5441 5440 5390
5442 5441 5391
5443 5442 5392
5444 5443 5393
5445 5444 5394
5446 5445 5395
5447 5446 5396
5448 5447 5397
5449 5448 5398
5450 5449 5399
5451 5450 5400
5452 5451 5401
5453 5452 5402
5454 5453 5403
5455 5454 5404
5456 5455 5405
5457 5456 5406
5459 5458 5408
5460 5459 5409
5461 5460 5410
5462 5461 5411
5463 5462 5412
5464 5463 5413
5465 5464 5414
5466 5465 5415
5467 5466 5416
5468 5467 5417
5469 5468 5418
5470 5469 5419
5471 5470 5420
5472 5471 5421
5473 5472 5422
5474 5473 5423
5475 5474 5424
5476 5475 5425
5477 5476 5426
5478 5477 5427
5479 5478 5428
5480 5479 5429
5481 5480 5430
5482 5481 5431
5483 5482 5432
5484 5483 5433
5485 5484 5434
5486 5485 5435
5487 5486 5436
5488 5487 5437
5489 5488 5438
5490 5489 5439
5491 5490 5440
5492 5491 5441
5493 5492 5442
5494 5493 5443
5495 5494 5444
5496 5495 5445
5497 5496 5446
5498 5497 5447
5499 5498 5448
5500 5499 5449
5501 5500 5450
5502 5501 5451
5503 5502 5452
5504 5503 5453
5505 5504 5454
5506 5505 5455
5507 5506 5456
5508 5507 5457
5510 5509 5459
5511 5510 5460
5512 5511 5461
5513 5512 5462
5514 5513 5463
5515 5514 5464
5516 5515 5465
5517 5516 5466
5518 5517 5467
5519 5518 5468
5520 5519 5469
5521 5520 5470
5522 5521 5471
5523 5522 5472
5524 5523 5473
5525 5524 5474
5526 5525 5475
5527 5526 5476
5528 5527 5477
5529 5528 5478
5530 5529 5479
5531 5530 5480
5532 5531 5481
5533 5532 5482
5534 5533 5483
5535 5534 5484
5536 5535 5485
5537 5536 5486
5538 5537 5487
5539 5538 5488
5540 5539 5489
5541 5540 5490
5542 5541 5491
5543 5542 5492
5544 5543 5493
5545 5544 5494
5546 5545 5495
5547 5546 5496
5548 5547 5497
5549 5548 5498
5550 5549 5499
5551 5550 5500
5552 5551 5501
5553 5552 5502
5554 5553 5503
5555 5554 5504
5556 5555 5505
5557 5556 5506
5558 5557 5507
5559 5558 5508
5561 5560 5510
5562 5561 5511
5563 5562 5512
5564 5563 5513
5565 5564 5514
5566 5565 5515
5567 5566 5516
5568 5567 5517
5569 5568 5518
5570 5569 5519
5571 5570 5520
5572 5571 5521
5573 5572 5522
5574 5573 5523
5575 5574 5524
5576 5575 5525
5577 5576 5526
5578 5577 5527
5579 5578 5528
5580 5579 5529
5581 5580 5530
5582 5581 5531
5583 5582 5532
5584 5583 5533
5585 5584 5534
5586 5585 5535
5587 5586 5536
5588 5587 5537
5589 5588 5538
5590 5589 5539
5591 5590 5540
5592 5591 5541
5593 5592 5542
5594 5593 5543
5595 5594 5544
5596 5595 5545
5597 5596 5546
5598 5597 5547
5599 5598 5548
5600 5599 5549
5601 5600 5550
5602 5601 5551
5603 5602 5552
5604 5603 5553
5605 5604 5554
5606 5605 5555
5607 5606 5556
5608 5607 5557
5609 5608 5558
5610 5609 5559
5612 5611 5561
5613 5612 5562
5614 5613 5563
5615 5614 5564
5616 5615 5565
5617 5616 5566
5618 5617 5567
5619 5618 5568
5620 5619 5569
5621 5620 5570
5622 5621 5571
5623 5622 5572
5624 5623 5573
5625 5624 5574
5626 5625 5575
5627 5626 5576
5628 5627 5577
5629 5628 5578
5630 5629 5579
5631 5630 5580
5632 5631 5581
5633 5632 5582
5634 5633 5583
5635 5634 5584
5636 5635 5585
5637 5636 5586
5638 5637 5587
5639 5638 5588
5640 5639 5589
5641 5640 5590
5642 5641 5591
5643 5642 5592
5644 5643 5593
5645 5644 5594
5646 5645 5595
5647 5646 5596
5648 5647 5597
5649 5648 5598
5650 5649 5599
5651 5650 5600
5652 5651 5601
5653 5652 5602
5654 5653 5603
5655 5654 5604
5656 5655 5605
5657 5656 5606
5658 5657 5607
5659 5658 5608
5660 5659 5609
5661 5660 5610
5663 5662 5612
5664 5663 5613
5665 5664 5614
5666 5665 5615
5667 5666 5616
5668 5667 5617
5669 5668 5618
5670 5669 5619
5671 5670 5620
5672 5671 5621
5673 5672 5622
5674 5673 5623
5675 5674 5624
5676 5675 5625
5677 5676 5626
5678 5677 5627
5679 5678 5628
5680 5679 5629
5681 5680 5630
5682 5681 5631
5683 5682 5632
5684 5683 5633
5685 5684 5634
5686 5685 5635
5687 5686 5636
5688 5687 5637
5689 5688 5638
5690 5689 5639
5691 5690 5640
5692 5691 5641
5693 5692 5642
5694 5693 5643
5695 5694 5644
5696 5695 5645
5697 5696 5646
5698 5697 5647
5699 5698 5648
5700 5699 5649
5701 5700 5650
5702 5701 5651
5703 5702 5652
5704 5703 5653
5705 5704 5654
5706 5705 5655
5707 5706 5656
5708 5707 5657
5709 5708 5658
5710 5709 5659
5711 5710 5660
5712 5711 5661
5714 5713 5663
5715 5714 5664
5716 5715 5665
5717 5716 5666
5718 5717 5667
5719 5718 5668
5720 5719 5669
5721 5720 5670
5722 5721 5671
5723 5722 5672
5724 5723 5673
5725 5724 5674
5726 5725 5675
5727 5726 5676
5728 5727 5677
5729 5728 5678
5730 5729 5679
5731 5730 5680
5732 5731 5681
5733 5732 5682
5734 5733 5683
5735 5734 5684
5736 5735 5685
5737 5736 5686
5738 5737 5687
5739 5738 5688
5740 5739 5689
5741 5740 5690
5742 5741 5691
5743 5742 5692
5744 5743 5693
5745 5744 5694
5746 5745 5695
5747 5746 5696
5748 5747 5697
5749 5748 5698
5750 5749 5699
5751 5750 5700
5752 5751 5701
5753 5752 5702
5754 5753 5703
5755 5754 5704
5756 5755 5705
5757 5756 5706
5758 5757 5707
5759 5758 5708
5760 5759 5709
5761 5760 5710
5762 5761 5711
5763 5762 5712
5765 5764 5714
5766 5765 5715
5767 5766 5716
5768 5767 5717
5769 5768 5718
5770 5769 5719
5771 5770 5720
5772 5771 5721
5773 5772 5722
5774 5773 5723
5775 5774 5724
5776 5775 5725
5777 5776 5726
5778 5777 5727
5779 5778 5728
5780 5779 5729
5781 5780 5730
5782 5781 5731
5783 5782 5732
5784 5783 5733
5785 5784 5734
5786 5785 5735
5787 5786 5736
5788 5787 5737
5789 5788 5738
5790 5789 5739
5791 5790 5740
5792 5791 5741
5793 5792 5742
5794 5793 5743
5795 5794 5744
5796 5795 5745
5797 5796 5746
5798 5797 5747
5799 5798 5748
5800 5799 5749
5801 5800 5750
5802 5801 5751
5803 5802 5752
5804 5803 5753
5805 5804 5754
5806 5805 5755
5807 5806 5756
5808 5807 5757
5809 5808 5758
5810 5809 5759
5811 5810 5760
5812 5811 5761
5813 5812 5762
5814 5813 5763
