# Supplementary material for: Modeling of the Electrostatic Interaction and Catalytic Activity of [NiFe] Hydrogenases on a Planar Electrode
Source: J Phys Chem B. 2022 Oct 21;126(43):8777–90. doi: 10.1021/acs.jpcb.2c05371 (PMC9639099; doi:10.1021/acs.jpcb.2c05371)
Supplement: Supplementary file 1 — jp2c05371_si_001.zip [file jp2c05371_si_001.zip › Supplementary data/1e3d_5_theta_120_phi_248/geometry/electrode_250x250x10_d02.vert]

1.250000000000000000e+02 -1.250000000000000000e+02 -5.000000000000000000e+00
1.250000000000000000e+02 -1.250000000000000000e+02 0.000000000000000000e+00
1.250000000000000000e+02 -1.250000000000000000e+02 5.000000000000000000e+00
1.250000000000000000e+02 -1.200000000000000000e+02 -5.000000000000000000e+00
1.250000000000000000e+02 -1.200000000000000000e+02 0.000000000000000000e+00
1.250000000000000000e+02 -1.200000000000000000e+02 5.000000000000000000e+00
1.250000000000000000e+02 -1.150000000000000000e+02 -5.000000000000000000e+00
1.250000000000000000e+02 -1.150000000000000000e+02 0.000000000000000000e+00
1.250000000000000000e+02 -1.150000000000000000e+02 5.000000000000000000e+00
1.250000000000000000e+02 -1.100000000000000000e+02 -5.000000000000000000e+00
1.250000000000000000e+02 -1.100000000000000000e+02 0.000000000000000000e+00
1.250000000000000000e+02 -1.100000000000000000e+02 5.000000000000000000e+00
1.250000000000000000e+02 -1.050000000000000000e+02 -5.000000000000000000e+00
1.250000000000000000e+02 -1.050000000000000000e+02 0.000000000000000000e+00
1.250000000000000000e+02 -1.050000000000000000e+02 5.000000000000000000e+00
1.250000000000000000e+02 -1.000000000000000000e+02 -5.000000000000000000e+00
1.250000000000000000e+02 -1.000000000000000000e+02 0.000000000000000000e+00
1.250000000000000000e+02 -1.000000000000000000e+02 5.000000000000000000e+00
1.250000000000000000e+02 -9.500000000000000000e+01 -5.000000000000000000e+00
1.250000000000000000e+02 -9.500000000000000000e+01 0.000000000000000000e+00
1.250000000000000000e+02 -9.500000000000000000e+01 5.000000000000000000e+00
1.250000000000000000e+02 -9.000000000000000000e+01 -5.000000000000000000e+00
1.250000000000000000e+02 -9.000000000000000000e+01 0.000000000000000000e+00
1.250000000000000000e+02 -9.000000000000000000e+01 5.000000000000000000e+00
1.250000000000000000e+02 -8.500000000000000000e+01 -5.000000000000000000e+00
1.250000000000000000e+02 -8.500000000000000000e+01 0.000000000000000000e+00
1.250000000000000000e+02 -8.500000000000000000e+01 5.000000000000000000e+00
1.250000000000000000e+02 -8.000000000000000000e+01 -5.000000000000000000e+00
1.250000000000000000e+02 -8.000000000000000000e+01 0.000000000000000000e+00
1.250000000000000000e+02 -8.000000000000000000e+01 5.000000000000000000e+00
1.250000000000000000e+02 -7.500000000000000000e+01 -5.000000000000000000e+00
1.250000000000000000e+02 -7.500000000000000000e+01 0.000000000000000000e+00
1.250000000000000000e+02 -7.500000000000000000e+01 5.000000000000000000e+00
1.250000000000000000e+02 -7.000000000000000000e+01 -5.000000000000000000e+00
1.250000000000000000e+02 -7.000000000000000000e+01 0.000000000000000000e+00
1.250000000000000000e+02 -7.000000000000000000e+01 5.000000000000000000e+00
1.250000000000000000e+02 -6.500000000000000000e+01 -5.000000000000000000e+00
1.250000000000000000e+02 -6.500000000000000000e+01 0.000000000000000000e+00
1.250000000000000000e+02 -6.500000000000000000e+01 5.000000000000000000e+00
1.250000000000000000e+02 -6.000000000000000000e+01 -5.000000000000000000e+00
1.250000000000000000e+02 -6.000000000000000000e+01 0.000000000000000000e+00
1.250000000000000000e+02 -6.000000000000000000e+01 5.000000000000000000e+00
1.250000000000000000e+02 -5.500000000000000000e+01 -5.000000000000000000e+00
1.250000000000000000e+02 -5.500000000000000000e+01 0.000000000000000000e+00
1.250000000000000000e+02 -5.500000000000000000e+01 5.000000000000000000e+00
1.250000000000000000e+02 -5.000000000000000000e+01 -5.000000000000000000e+00
1.250000000000000000e+02 -5.000000000000000000e+01 0.000000000000000000e+00
1.250000000000000000e+02 -5.000000000000000000e+01 5.000000000000000000e+00
1.250000000000000000e+02 -4.500000000000000000e+01 -5.000000000000000000e+00
1.250000000000000000e+02 -4.500000000000000000e+01 0.000000000000000000e+00
1.250000000000000000e+02 -4.500000000000000000e+01 5.000000000000000000e+00
1.250000000000000000e+02 -4.000000000000000000e+01 -5.000000000000000000e+00
1.250000000000000000e+02 -4.000000000000000000e+01 0.000000000000000000e+00
1.250000000000000000e+02 -4.000000000000000000e+01 5.000000000000000000e+00
1.250000000000000000e+02 -3.500000000000000000e+01 -5.000000000000000000e+00
1.250000000000000000e+02 -3.500000000000000000e+01 0.000000000000000000e+00
1.250000000000000000e+02 -3.500000000000000000e+01 5.000000000000000000e+00
1.250000000000000000e+02 -3.000000000000000000e+01 -5.000000000000000000e+00
1.250000000000000000e+02 -3.000000000000000000e+01 0.000000000000000000e+00
1.250000000000000000e+02 -3.000000000000000000e+01 5.000000000000000000e+00
1.250000000000000000e+02 -2.500000000000000000e+01 -5.000000000000000000e+00
1.250000000000000000e+02 -2.500000000000000000e+01 0.000000000000000000e+00
1.250000000000000000e+02 -2.500000000000000000e+01 5.000000000000000000e+00
1.250000000000000000e+02 -2.000000000000000000e+01 -5.000000000000000000e+00
1.250000000000000000e+02 -2.000000000000000000e+01 0.000000000000000000e+00
1.250000000000000000e+02 -2.000000000000000000e+01 5.000000000000000000e+00
1.250000000000000000e+02 -1.500000000000000000e+01 -5.000000000000000000e+00
1.250000000000000000e+02 -1.500000000000000000e+01 0.000000000000000000e+00
1.250000000000000000e+02 -1.500000000000000000e+01 5.000000000000000000e+00
1.250000000000000000e+02 -1.000000000000000000e+01 -5.000000000000000000e+00
1.250000000000000000e+02 -1.000000000000000000e+01 0.000000000000000000e+00
1.250000000000000000e+02 -1.000000000000000000e+01 5.000000000000000000e+00
1.250000000000000000e+02 -5.000000000000000000e+00 -5.000000000000000000e+00
1.250000000000000000e+02 -5.000000000000000000e+00 0.000000000000000000e+00
1.250000000000000000e+02 -5.000000000000000000e+00 5.000000000000000000e+00
1.250000000000000000e+02 0.000000000000000000e+00 -5.000000000000000000e+00
1.250000000000000000e+02 0.000000000000000000e+00 0.000000000000000000e+00
1.250000000000000000e+02 0.000000000000000000e+00 5.000000000000000000e+00
1.250000000000000000e+02 5.000000000000000000e+00 -5.000000000000000000e+00
1.250000000000000000e+02 5.000000000000000000e+00 0.000000000000000000e+00
1.250000000000000000e+02 5.000000000000000000e+00 5.000000000000000000e+00
1.250000000000000000e+02 1.000000000000000000e+01 -5.000000000000000000e+00
1.250000000000000000e+02 1.000000000000000000e+01 0.000000000000000000e+00
1.250000000000000000e+02 1.000000000000000000e+01 5.000000000000000000e+00
1.250000000000000000e+02 1.500000000000000000e+01 -5.000000000000000000e+00
1.250000000000000000e+02 1.500000000000000000e+01 0.000000000000000000e+00
1.250000000000000000e+02 1.500000000000000000e+01 5.000000000000000000e+00
1.250000000000000000e+02 2.000000000000000000e+01 -5.000000000000000000e+00
1.250000000000000000e+02 2.000000000000000000e+01 0.000000000000000000e+00
1.250000000000000000e+02 2.000000000000000000e+01 5.000000000000000000e+00
1.250000000000000000e+02 2.500000000000000000e+01 -5.000000000000000000e+00
1.250000000000000000e+02 2.500000000000000000e+01 0.000000000000000000e+00
1.250000000000000000e+02 2.500000000000000000e+01 5.000000000000000000e+00
1.250000000000000000e+02 3.000000000000000000e+01 -5.000000000000000000e+00
1.250000000000000000e+02 3.000000000000000000e+01 0.000000000000000000e+00
1.250000000000000000e+02 3.000000000000000000e+01 5.000000000000000000e+00
1.250000000000000000e+02 3.500000000000000000e+01 -5.000000000000000000e+00
1.250000000000000000e+02 3.500000000000000000e+01 0.000000000000000000e+00
1.250000000000000000e+02 3.500000000000000000e+01 5.000000000000000000e+00
1.250000000000000000e+02 4.000000000000000000e+01 -5.000000000000000000e+00
1.250000000000000000e+02 4.000000000000000000e+01 0.000000000000000000e+00
1.250000000000000000e+02 4.000000000000000000e+01 5.000000000000000000e+00
1.250000000000000000e+02 4.500000000000000000e+01 -5.000000000000000000e+00
1.250000000000000000e+02 4.500000000000000000e+01 0.000000000000000000e+00
1.250000000000000000e+02 4.500000000000000000e+01 5.000000000000000000e+00
1.250000000000000000e+02 5.000000000000000000e+01 -5.000000000000000000e+00
1.250000000000000000e+02 5.000000000000000000e+01 0.000000000000000000e+00
1.250000000000000000e+02 5.000000000000000000e+01 5.000000000000000000e+00
1.250000000000000000e+02 5.500000000000000000e+01 -5.000000000000000000e+00
1.250000000000000000e+02 5.500000000000000000e+01 0.000000000000000000e+00
1.250000000000000000e+02 5.500000000000000000e+01 5.000000000000000000e+00
1.250000000000000000e+02 6.000000000000000000e+01 -5.000000000000000000e+00
1.250000000000000000e+02 6.000000000000000000e+01 0.000000000000000000e+00
1.250000000000000000e+02 6.000000000000000000e+01 5.000000000000000000e+00
1.250000000000000000e+02 6.500000000000000000e+01 -5.000000000000000000e+00
1.250000000000000000e+02 6.500000000000000000e+01 0.000000000000000000e+00
1.250000000000000000e+02 6.500000000000000000e+01 5.000000000000000000e+00
1.250000000000000000e+02 7.000000000000000000e+01 -5.000000000000000000e+00
1.250000000000000000e+02 7.000000000000000000e+01 0.000000000000000000e+00
1.250000000000000000e+02 7.000000000000000000e+01 5.000000000000000000e+00
1.250000000000000000e+02 7.500000000000000000e+01 -5.000000000000000000e+00
1.250000000000000000e+02 7.500000000000000000e+01 0.000000000000000000e+00
1.250000000000000000e+02 7.500000000000000000e+01 5.000000000000000000e+00
1.250000000000000000e+02 8.000000000000000000e+01 -5.000000000000000000e+00
1.250000000000000000e+02 8.000000000000000000e+01 0.000000000000000000e+00
1.250000000000000000e+02 8.000000000000000000e+01 5.000000000000000000e+00
1.250000000000000000e+02 8.500000000000000000e+01 -5.000000000000000000e+00
1.250000000000000000e+02 8.500000000000000000e+01 0.000000000000000000e+00
1.250000000000000000e+02 8.500000000000000000e+01 5.000000000000000000e+00
1.250000000000000000e+02 9.000000000000000000e+01 -5.000000000000000000e+00
1.250000000000000000e+02 9.000000000000000000e+01 0.000000000000000000e+00
1.250000000000000000e+02 9.000000000000000000e+01 5.000000000000000000e+00
1.250000000000000000e+02 9.500000000000000000e+01 -5.000000000000000000e+00
1.250000000000000000e+02 9.500000000000000000e+01 0.000000000000000000e+00
1.250000000000000000e+02 9.500000000000000000e+01 5.000000000000000000e+00
1.250000000000000000e+02 1.000000000000000000e+02 -5.000000000000000000e+00
1.250000000000000000e+02 1.000000000000000000e+02 0.000000000000000000e+00
1.250000000000000000e+02 1.000000000000000000e+02 5.000000000000000000e+00
1.250000000000000000e+02 1.050000000000000000e+02 -5.000000000000000000e+00
1.250000000000000000e+02 1.050000000000000000e+02 0.000000000000000000e+00
1.250000000000000000e+02 1.050000000000000000e+02 5.000000000000000000e+00
1.250000000000000000e+02 1.100000000000000000e+02 -5.000000000000000000e+00
1.250000000000000000e+02 1.100000000000000000e+02 0.000000000000000000e+00
1.250000000000000000e+02 1.100000000000000000e+02 5.000000000000000000e+00
1.250000000000000000e+02 1.150000000000000000e+02 -5.000000000000000000e+00
1.250000000000000000e+02 1.150000000000000000e+02 0.000000000000000000e+00
1.250000000000000000e+02 1.150000000000000000e+02 5.000000000000000000e+00
1.250000000000000000e+02 1.200000000000000000e+02 -5.000000000000000000e+00
1.250000000000000000e+02 1.200000000000000000e+02 0.000000000000000000e+00
1.250000000000000000e+02 1.200000000000000000e+02 5.000000000000000000e+00
1.250000000000000000e+02 1.250000000000000000e+02 -5.000000000000000000e+00
1.250000000000000000e+02 1.250000000000000000e+02 0.000000000000000000e+00
1.250000000000000000e+02 1.250000000000000000e+02 5.000000000000000000e+00
-1.250000000000000000e+02 -1.250000000000000000e+02 -5.000000000000000000e+00
-1.250000000000000000e+02 -1.250000000000000000e+02 0.000000000000000000e+00
-1.250000000000000000e+02 -1.250000000000000000e+02 5.000000000000000000e+00
-1.250000000000000000e+02 -1.200000000000000000e+02 -5.000000000000000000e+00
-1.250000000000000000e+02 -1.200000000000000000e+02 0.000000000000000000e+00
-1.250000000000000000e+02 -1.200000000000000000e+02 5.000000000000000000e+00
-1.250000000000000000e+02 -1.150000000000000000e+02 -5.000000000000000000e+00
-1.250000000000000000e+02 -1.150000000000000000e+02 0.000000000000000000e+00
-1.250000000000000000e+02 -1.150000000000000000e+02 5.000000000000000000e+00
-1.250000000000000000e+02 -1.100000000000000000e+02 -5.000000000000000000e+00
-1.250000000000000000e+02 -1.100000000000000000e+02 0.000000000000000000e+00
-1.250000000000000000e+02 -1.100000000000000000e+02 5.000000000000000000e+00
-1.250000000000000000e+02 -1.050000000000000000e+02 -5.000000000000000000e+00
-1.250000000000000000e+02 -1.050000000000000000e+02 0.000000000000000000e+00
-1.250000000000000000e+02 -1.050000000000000000e+02 5.000000000000000000e+00
-1.250000000000000000e+02 -1.000000000000000000e+02 -5.000000000000000000e+00
-1.250000000000000000e+02 -1.000000000000000000e+02 0.000000000000000000e+00
-1.250000000000000000e+02 -1.000000000000000000e+02 5.000000000000000000e+00
-1.250000000000000000e+02 -9.500000000000000000e+01 -5.000000000000000000e+00
-1.250000000000000000e+02 -9.500000000000000000e+01 0.000000000000000000e+00
-1.250000000000000000e+02 -9.500000000000000000e+01 5.000000000000000000e+00
-1.250000000000000000e+02 -9.000000000000000000e+01 -5.000000000000000000e+00
-1.250000000000000000e+02 -9.000000000000000000e+01 0.000000000000000000e+00
-1.250000000000000000e+02 -9.000000000000000000e+01 5.000000000000000000e+00
-1.250000000000000000e+02 -8.500000000000000000e+01 -5.000000000000000000e+00
-1.250000000000000000e+02 -8.500000000000000000e+01 0.000000000000000000e+00
-1.250000000000000000e+02 -8.500000000000000000e+01 5.000000000000000000e+00
-1.250000000000000000e+02 -8.000000000000000000e+01 -5.000000000000000000e+00
-1.250000000000000000e+02 -8.000000000000000000e+01 0.000000000000000000e+00
-1.250000000000000000e+02 -8.000000000000000000e+01 5.000000000000000000e+00
-1.250000000000000000e+02 -7.500000000000000000e+01 -5.000000000000000000e+00
-1.250000000000000000e+02 -7.500000000000000000e+01 0.000000000000000000e+00
-1.250000000000000000e+02 -7.500000000000000000e+01 5.000000000000000000e+00
-1.250000000000000000e+02 -7.000000000000000000e+01 -5.000000000000000000e+00
-1.250000000000000000e+02 -7.000000000000000000e+01 0.000000000000000000e+00
-1.250000000000000000e+02 -7.000000000000000000e+01 5.000000000000000000e+00
-1.250000000000000000e+02 -6.500000000000000000e+01 -5.000000000000000000e+00
-1.250000000000000000e+02 -6.500000000000000000e+01 0.000000000000000000e+00
-1.250000000000000000e+02 -6.500000000000000000e+01 5.000000000000000000e+00
-1.250000000000000000e+02 -6.000000000000000000e+01 -5.000000000000000000e+00
-1.250000000000000000e+02 -6.000000000000000000e+01 0.000000000000000000e+00
-1.250000000000000000e+02 -6.000000000000000000e+01 5.000000000000000000e+00
-1.250000000000000000e+02 -5.500000000000000000e+01 -5.000000000000000000e+00
-1.250000000000000000e+02 -5.500000000000000000e+01 0.000000000000000000e+00
-1.250000000000000000e+02 -5.500000000000000000e+01 5.000000000000000000e+00
-1.250000000000000000e+02 -5.000000000000000000e+01 -5.000000000000000000e+00
-1.250000000000000000e+02 -5.000000000000000000e+01 0.000000000000000000e+00
-1.250000000000000000e+02 -5.000000000000000000e+01 5.000000000000000000e+00
-1.250000000000000000e+02 -4.500000000000000000e+01 -5.000000000000000000e+00
-1.250000000000000000e+02 -4.500000000000000000e+01 0.000000000000000000e+00
-1.250000000000000000e+02 -4.500000000000000000e+01 5.000000000000000000e+00
-1.250000000000000000e+02 -4.000000000000000000e+01 -5.000000000000000000e+00
-1.250000000000000000e+02 -4.000000000000000000e+01 0.000000000000000000e+00
-1.250000000000000000e+02 -4.000000000000000000e+01 5.000000000000000000e+00
-1.250000000000000000e+02 -3.500000000000000000e+01 -5.000000000000000000e+00
-1.250000000000000000e+02 -3.500000000000000000e+01 0.000000000000000000e+00
-1.250000000000000000e+02 -3.500000000000000000e+01 5.000000000000000000e+00
-1.250000000000000000e+02 -3.000000000000000000e+01 -5.000000000000000000e+00
-1.250000000000000000e+02 -3.000000000000000000e+01 0.000000000000000000e+00
-1.250000000000000000e+02 -3.000000000000000000e+01 5.000000000000000000e+00
-1.250000000000000000e+02 -2.500000000000000000e+01 -5.000000000000000000e+00
-1.250000000000000000e+02 -2.500000000000000000e+01 0.000000000000000000e+00
-1.250000000000000000e+02 -2.500000000000000000e+01 5.000000000000000000e+00
-1.250000000000000000e+02 -2.000000000000000000e+01 -5.000000000000000000e+00
-1.250000000000000000e+02 -2.000000000000000000e+01 0.000000000000000000e+00
-1.250000000000000000e+02 -2.000000000000000000e+01 5.000000000000000000e+00
-1.250000000000000000e+02 -1.500000000000000000e+01 -5.000000000000000000e+00
-1.250000000000000000e+02 -1.500000000000000000e+01 0.000000000000000000e+00
-1.250000000000000000e+02 -1.500000000000000000e+01 5.000000000000000000e+00
-1.250000000000000000e+02 -1.000000000000000000e+01 -5.000000000000000000e+00
-1.250000000000000000e+02 -1.000000000000000000e+01 0.000000000000000000e+00
-1.250000000000000000e+02 -1.000000000000000000e+01 5.000000000000000000e+00
-1.250000000000000000e+02 -5.000000000000000000e+00 -5.000000000000000000e+00
-1.250000000000000000e+02 -5.000000000000000000e+00 0.000000000000000000e+00
-1.250000000000000000e+02 -5.000000000000000000e+00 5.000000000000000000e+00
-1.250000000000000000e+02 0.000000000000000000e+00 -5.000000000000000000e+00
-1.250000000000000000e+02 0.000000000000000000e+00 0.000000000000000000e+00
-1.250000000000000000e+02 0.000000000000000000e+00 5.000000000000000000e+00
-1.250000000000000000e+02 5.000000000000000000e+00 -5.000000000000000000e+00
-1.250000000000000000e+02 5.000000000000000000e+00 0.000000000000000000e+00
-1.250000000000000000e+02 5.000000000000000000e+00 5.000000000000000000e+00
-1.250000000000000000e+02 1.000000000000000000e+01 -5.000000000000000000e+00
-1.250000000000000000e+02 1.000000000000000000e+01 0.000000000000000000e+00
-1.250000000000000000e+02 1.000000000000000000e+01 5.000000000000000000e+00
-1.250000000000000000e+02 1.500000000000000000e+01 -5.000000000000000000e+00
-1.250000000000000000e+02 1.500000000000000000e+01 0.000000000000000000e+00
-1.250000000000000000e+02 1.500000000000000000e+01 5.000000000000000000e+00
-1.250000000000000000e+02 2.000000000000000000e+01 -5.000000000000000000e+00
-1.250000000000000000e+02 2.000000000000000000e+01 0.000000000000000000e+00
-1.250000000000000000e+02 2.000000000000000000e+01 5.000000000000000000e+00
-1.250000000000000000e+02 2.500000000000000000e+01 -5.000000000000000000e+00
-1.250000000000000000e+02 2.500000000000000000e+01 0.000000000000000000e+00
-1.250000000000000000e+02 2.500000000000000000e+01 5.000000000000000000e+00
-1.250000000000000000e+02 3.000000000000000000e+01 -5.000000000000000000e+00
-1.250000000000000000e+02 3.000000000000000000e+01 0.000000000000000000e+00
-1.250000000000000000e+02 3.000000000000000000e+01 5.000000000000000000e+00
-1.250000000000000000e+02 3.500000000000000000e+01 -5.000000000000000000e+00
-1.250000000000000000e+02 3.500000000000000000e+01 0.000000000000000000e+00
-1.250000000000000000e+02 3.500000000000000000e+01 5.000000000000000000e+00
-1.250000000000000000e+02 4.000000000000000000e+01 -5.000000000000000000e+00
-1.250000000000000000e+02 4.000000000000000000e+01 0.000000000000000000e+00
-1.250000000000000000e+02 4.000000000000000000e+01 5.000000000000000000e+00
-1.250000000000000000e+02 4.500000000000000000e+01 -5.000000000000000000e+00
-1.250000000000000000e+02 4.500000000000000000e+01 0.000000000000000000e+00
-1.250000000000000000e+02 4.500000000000000000e+01 5.000000000000000000e+00
-1.250000000000000000e+02 5.000000000000000000e+01 -5.000000000000000000e+00
-1.250000000000000000e+02 5.000000000000000000e+01 0.000000000000000000e+00
-1.250000000000000000e+02 5.000000000000000000e+01 5.000000000000000000e+00
-1.250000000000000000e+02 5.500000000000000000e+01 -5.000000000000000000e+00
-1.250000000000000000e+02 5.500000000000000000e+01 0.000000000000000000e+00
-1.250000000000000000e+02 5.500000000000000000e+01 5.000000000000000000e+00
-1.250000000000000000e+02 6.000000000000000000e+01 -5.000000000000000000e+00
-1.250000000000000000e+02 6.000000000000000000e+01 0.000000000000000000e+00
-1.250000000000000000e+02 6.000000000000000000e+01 5.000000000000000000e+00
-1.250000000000000000e+02 6.500000000000000000e+01 -5.000000000000000000e+00
-1.250000000000000000e+02 6.500000000000000000e+01 0.000000000000000000e+00
-1.250000000000000000e+02 6.500000000000000000e+01 5.000000000000000000e+00
-1.250000000000000000e+02 7.000000000000000000e+01 -5.000000000000000000e+00
-1.250000000000000000e+02 7.000000000000000000e+01 0.000000000000000000e+00
-1.250000000000000000e+02 7.000000000000000000e+01 5.000000000000000000e+00
-1.250000000000000000e+02 7.500000000000000000e+01 -5.000000000000000000e+00
-1.250000000000000000e+02 7.500000000000000000e+01 0.000000000000000000e+00
-1.250000000000000000e+02 7.500000000000000000e+01 5.000000000000000000e+00
-1.250000000000000000e+02 8.000000000000000000e+01 -5.000000000000000000e+00
-1.250000000000000000e+02 8.000000000000000000e+01 0.000000000000000000e+00
-1.250000000000000000e+02 8.000000000000000000e+01 5.000000000000000000e+00
-1.250000000000000000e+02 8.500000000000000000e+01 -5.000000000000000000e+00
-1.250000000000000000e+02 8.500000000000000000e+01 0.000000000000000000e+00
-1.250000000000000000e+02 8.500000000000000000e+01 5.000000000000000000e+00
-1.250000000000000000e+02 9.000000000000000000e+01 -5.000000000000000000e+00
-1.250000000000000000e+02 9.000000000000000000e+01 0.000000000000000000e+00
-1.250000000000000000e+02 9.000000000000000000e+01 5.000000000000000000e+00
-1.250000000000000000e+02 9.500000000000000000e+01 -5.000000000000000000e+00
-1.250000000000000000e+02 9.500000000000000000e+01 0.000000000000000000e+00
-1.250000000000000000e+02 9.500000000000000000e+01 5.000000000000000000e+00
-1.250000000000000000e+02 1.000000000000000000e+02 -5.000000000000000000e+00
-1.250000000000000000e+02 1.000000000000000000e+02 0.000000000000000000e+00
-1.250000000000000000e+02 1.000000000000000000e+02 5.000000000000000000e+00
-1.250000000000000000e+02 1.050000000000000000e+02 -5.000000000000000000e+00
-1.250000000000000000e+02 1.050000000000000000e+02 0.000000000000000000e+00
-1.250000000000000000e+02 1.050000000000000000e+02 5.000000000000000000e+00
-1.250000000000000000e+02 1.100000000000000000e+02 -5.000000000000000000e+00
-1.250000000000000000e+02 1.100000000000000000e+02 0.000000000000000000e+00
-1.250000000000000000e+02 1.100000000000000000e+02 5.000000000000000000e+00
-1.250000000000000000e+02 1.150000000000000000e+02 -5.000000000000000000e+00
-1.250000000000000000e+02 1.150000000000000000e+02 0.000000000000000000e+00
-1.250000000000000000e+02 1.150000000000000000e+02 5.000000000000000000e+00
-1.250000000000000000e+02 1.200000000000000000e+02 -5.000000000000000000e+00
-1.250000000000000000e+02 1.200000000000000000e+02 0.000000000000000000e+00
-1.250000000000000000e+02 1.200000000000000000e+02 5.000000000000000000e+00
-1.250000000000000000e+02 1.250000000000000000e+02 -5.000000000000000000e+00
-1.250000000000000000e+02 1.250000000000000000e+02 0.000000000000000000e+00
-1.250000000000000000e+02 1.250000000000000000e+02 5.000000000000000000e+00
-1.250000000000000000e+02 1.250000000000000000e+02 -5.000000000000000000e+00
-1.250000000000000000e+02 1.250000000000000000e+02 0.000000000000000000e+00
-1.250000000000000000e+02 1.250000000000000000e+02 5.000000000000000000e+00
-1.200000000000000000e+02 1.250000000000000000e+02 -5.000000000000000000e+00
-1.200000000000000000e+02 1.250000000000000000e+02 0.000000000000000000e+00
-1.200000000000000000e+02 1.250000000000000000e+02 5.000000000000000000e+00
-1.150000000000000000e+02 1.250000000000000000e+02 -5.000000000000000000e+00
-1.150000000000000000e+02 1.250000000000000000e+02 0.000000000000000000e+00
-1.150000000000000000e+02 1.250000000000000000e+02 5.000000000000000000e+00
-1.100000000000000000e+02 1.250000000000000000e+02 -5.000000000000000000e+00
-1.100000000000000000e+02 1.250000000000000000e+02 0.000000000000000000e+00
-1.100000000000000000e+02 1.250000000000000000e+02 5.000000000000000000e+00
-1.050000000000000000e+02 1.250000000000000000e+02 -5.000000000000000000e+00
-1.050000000000000000e+02 1.250000000000000000e+02 0.000000000000000000e+00
-1.050000000000000000e+02 1.250000000000000000e+02 5.000000000000000000e+00
-1.000000000000000000e+02 1.250000000000000000e+02 -5.000000000000000000e+00
-1.000000000000000000e+02 1.250000000000000000e+02 0.000000000000000000e+00
-1.000000000000000000e+02 1.250000000000000000e+02 5.000000000000000000e+00
-9.500000000000000000e+01 1.250000000000000000e+02 -5.000000000000000000e+00
-9.500000000000000000e+01 1.250000000000000000e+02 0.000000000000000000e+00
-9.500000000000000000e+01 1.250000000000000000e+02 5.000000000000000000e+00
-9.000000000000000000e+01 1.250000000000000000e+02 -5.000000000000000000e+00
-9.000000000000000000e+01 1.250000000000000000e+02 0.000000000000000000e+00
-9.000000000000000000e+01 1.250000000000000000e+02 5.000000000000000000e+00
-8.500000000000000000e+01 1.250000000000000000e+02 -5.000000000000000000e+00
-8.500000000000000000e+01 1.250000000000000000e+02 0.000000000000000000e+00
-8.500000000000000000e+01 1.250000000000000000e+02 5.000000000000000000e+00
-8.000000000000000000e+01 1.250000000000000000e+02 -5.000000000000000000e+00
-8.000000000000000000e+01 1.250000000000000000e+02 0.000000000000000000e+00
-8.000000000000000000e+01 1.250000000000000000e+02 5.000000000000000000e+00
-7.500000000000000000e+01 1.250000000000000000e+02 -5.000000000000000000e+00
-7.500000000000000000e+01 1.250000000000000000e+02 0.000000000000000000e+00
-7.500000000000000000e+01 1.250000000000000000e+02 5.000000000000000000e+00
-7.000000000000000000e+01 1.250000000000000000e+02 -5.000000000000000000e+00
-7.000000000000000000e+01 1.250000000000000000e+02 0.000000000000000000e+00
-7.000000000000000000e+01 1.250000000000000000e+02 5.000000000000000000e+00
-6.500000000000000000e+01 1.250000000000000000e+02 -5.000000000000000000e+00
-6.500000000000000000e+01 1.250000000000000000e+02 0.000000000000000000e+00
-6.500000000000000000e+01 1.250000000000000000e+02 5.000000000000000000e+00
-6.000000000000000000e+01 1.250000000000000000e+02 -5.000000000000000000e+00
-6.000000000000000000e+01 1.250000000000000000e+02 0.000000000000000000e+00
-6.000000000000000000e+01 1.250000000000000000e+02 5.000000000000000000e+00
-5.500000000000000000e+01 1.250000000000000000e+02 -5.000000000000000000e+00
-5.500000000000000000e+01 1.250000000000000000e+02 0.000000000000000000e+00
-5.500000000000000000e+01 1.250000000000000000e+02 5.000000000000000000e+00
-5.000000000000000000e+01 1.250000000000000000e+02 -5.000000000000000000e+00
-5.000000000000000000e+01 1.250000000000000000e+02 0.000000000000000000e+00
-5.000000000000000000e+01 1.250000000000000000e+02 5.000000000000000000e+00
-4.500000000000000000e+01 1.250000000000000000e+02 -5.000000000000000000e+00
-4.500000000000000000e+01 1.250000000000000000e+02 0.000000000000000000e+00
-4.500000000000000000e+01 1.250000000000000000e+02 5.000000000000000000e+00
-4.000000000000000000e+01 1.250000000000000000e+02 -5.000000000000000000e+00
-4.000000000000000000e+01 1.250000000000000000e+02 0.000000000000000000e+00
-4.000000000000000000e+01 1.250000000000000000e+02 5.000000000000000000e+00
-3.500000000000000000e+01 1.250000000000000000e+02 -5.000000000000000000e+00
-3.500000000000000000e+01 1.250000000000000000e+02 0.000000000000000000e+00
-3.500000000000000000e+01 1.250000000000000000e+02 5.000000000000000000e+00
-3.000000000000000000e+01 1.250000000000000000e+02 -5.000000000000000000e+00
-3.000000000000000000e+01 1.250000000000000000e+02 0.000000000000000000e+00
-3.000000000000000000e+01 1.250000000000000000e+02 5.000000000000000000e+00
-2.500000000000000000e+01 1.250000000000000000e+02 -5.000000000000000000e+00
-2.500000000000000000e+01 1.250000000000000000e+02 0.000000000000000000e+00
-2.500000000000000000e+01 1.250000000000000000e+02 5.000000000000000000e+00
-2.000000000000000000e+01 1.250000000000000000e+02 -5.000000000000000000e+00
-2.000000000000000000e+01 1.250000000000000000e+02 0.000000000000000000e+00
-2.000000000000000000e+01 1.250000000000000000e+02 5.000000000000000000e+00
-1.500000000000000000e+01 1.250000000000000000e+02 -5.000000000000000000e+00
-1.500000000000000000e+01 1.250000000000000000e+02 0.000000000000000000e+00
-1.500000000000000000e+01 1.250000000000000000e+02 5.000000000000000000e+00
-1.000000000000000000e+01 1.250000000000000000e+02 -5.000000000000000000e+00
-1.000000000000000000e+01 1.250000000000000000e+02 0.000000000000000000e+00
-1.000000000000000000e+01 1.250000000000000000e+02 5.000000000000000000e+00
-5.000000000000000000e+00 1.250000000000000000e+02 -5.000000000000000000e+00
-5.000000000000000000e+00 1.250000000000000000e+02 0.000000000000000000e+00
-5.000000000000000000e+00 1.250000000000000000e+02 5.000000000000000000e+00
0.000000000000000000e+00 1.250000000000000000e+02 -5.000000000000000000e+00
0.000000000000000000e+00 1.250000000000000000e+02 0.000000000000000000e+00
0.000000000000000000e+00 1.250000000000000000e+02 5.000000000000000000e+00
5.000000000000000000e+00 1.250000000000000000e+02 -5.000000000000000000e+00
5.000000000000000000e+00 1.250000000000000000e+02 0.000000000000000000e+00
5.000000000000000000e+00 1.250000000000000000e+02 5.000000000000000000e+00
1.000000000000000000e+01 1.250000000000000000e+02 -5.000000000000000000e+00
1.000000000000000000e+01 1.250000000000000000e+02 0.000000000000000000e+00
1.000000000000000000e+01 1.250000000000000000e+02 5.000000000000000000e+00
1.500000000000000000e+01 1.250000000000000000e+02 -5.000000000000000000e+00
1.500000000000000000e+01 1.250000000000000000e+02 0.000000000000000000e+00
1.500000000000000000e+01 1.250000000000000000e+02 5.000000000000000000e+00
2.000000000000000000e+01 1.250000000000000000e+02 -5.000000000000000000e+00
2.000000000000000000e+01 1.250000000000000000e+02 0.000000000000000000e+00
2.000000000000000000e+01 1.250000000000000000e+02 5.000000000000000000e+00
2.500000000000000000e+01 1.250000000000000000e+02 -5.000000000000000000e+00
2.500000000000000000e+01 1.250000000000000000e+02 0.000000000000000000e+00
2.500000000000000000e+01 1.250000000000000000e+02 5.000000000000000000e+00
3.000000000000000000e+01 1.250000000000000000e+02 -5.000000000000000000e+00
3.000000000000000000e+01 1.250000000000000000e+02 0.000000000000000000e+00
3.000000000000000000e+01 1.250000000000000000e+02 5.000000000000000000e+00
3.500000000000000000e+01 1.250000000000000000e+02 -5.000000000000000000e+00
3.500000000000000000e+01 1.250000000000000000e+02 0.000000000000000000e+00
3.500000000000000000e+01 1.250000000000000000e+02 5.000000000000000000e+00
4.000000000000000000e+01 1.250000000000000000e+02 -5.000000000000000000e+00
4.000000000000000000e+01 1.250000000000000000e+02 0.000000000000000000e+00
4.000000000000000000e+01 1.250000000000000000e+02 5.000000000000000000e+00
4.500000000000000000e+01 1.250000000000000000e+02 -5.000000000000000000e+00
4.500000000000000000e+01 1.250000000000000000e+02 0.000000000000000000e+00
4.500000000000000000e+01 1.250000000000000000e+02 5.000000000000000000e+00
5.000000000000000000e+01 1.250000000000000000e+02 -5.000000000000000000e+00
5.000000000000000000e+01 1.250000000000000000e+02 0.000000000000000000e+00
5.000000000000000000e+01 1.250000000000000000e+02 5.000000000000000000e+00
5.500000000000000000e+01 1.250000000000000000e+02 -5.000000000000000000e+00
5.500000000000000000e+01 1.250000000000000000e+02 0.000000000000000000e+00
5.500000000000000000e+01 1.250000000000000000e+02 5.000000000000000000e+00
6.000000000000000000e+01 1.250000000000000000e+02 -5.000000000000000000e+00
6.000000000000000000e+01 1.250000000000000000e+02 0.000000000000000000e+00
6.000000000000000000e+01 1.250000000000000000e+02 5.000000000000000000e+00
6.500000000000000000e+01 1.250000000000000000e+02 -5.000000000000000000e+00
6.500000000000000000e+01 1.250000000000000000e+02 0.000000000000000000e+00
6.500000000000000000e+01 1.250000000000000000e+02 5.000000000000000000e+00
7.000000000000000000e+01 1.250000000000000000e+02 -5.000000000000000000e+00
7.000000000000000000e+01 1.250000000000000000e+02 0.000000000000000000e+00
7.000000000000000000e+01 1.250000000000000000e+02 5.000000000000000000e+00
7.500000000000000000e+01 1.250000000000000000e+02 -5.000000000000000000e+00
7.500000000000000000e+01 1.250000000000000000e+02 0.000000000000000000e+00
7.500000000000000000e+01 1.250000000000000000e+02 5.000000000000000000e+00
8.000000000000000000e+01 1.250000000000000000e+02 -5.000000000000000000e+00
8.000000000000000000e+01 1.250000000000000000e+02 0.000000000000000000e+00
8.000000000000000000e+01 1.250000000000000000e+02 5.000000000000000000e+00
8.500000000000000000e+01 1.250000000000000000e+02 -5.000000000000000000e+00
8.500000000000000000e+01 1.250000000000000000e+02 0.000000000000000000e+00
8.500000000000000000e+01 1.250000000000000000e+02 5.000000000000000000e+00
9.000000000000000000e+01 1.250000000000000000e+02 -5.000000000000000000e+00
9.000000000000000000e+01 1.250000000000000000e+02 0.000000000000000000e+00
9.000000000000000000e+01 1.250000000000000000e+02 5.000000000000000000e+00
9.500000000000000000e+01 1.250000000000000000e+02 -5.000000000000000000e+00
9.500000000000000000e+01 1.250000000000000000e+02 0.000000000000000000e+00
9.500000000000000000e+01 1.250000000000000000e+02 5.000000000000000000e+00
1.000000000000000000e+02 1.250000000000000000e+02 -5.000000000000000000e+00
1.000000000000000000e+02 1.250000000000000000e+02 0.000000000000000000e+00
1.000000000000000000e+02 1.250000000000000000e+02 5.000000000000000000e+00
1.050000000000000000e+02 1.250000000000000000e+02 -5.000000000000000000e+00
1.050000000000000000e+02 1.250000000000000000e+02 0.000000000000000000e+00
1.050000000000000000e+02 1.250000000000000000e+02 5.000000000000000000e+00
1.100000000000000000e+02 1.250000000000000000e+02 -5.000000000000000000e+00
1.100000000000000000e+02 1.250000000000000000e+02 0.000000000000000000e+00
1.100000000000000000e+02 1.250000000000000000e+02 5.000000000000000000e+00
1.150000000000000000e+02 1.250000000000000000e+02 -5.000000000000000000e+00
1.150000000000000000e+02 1.250000000000000000e+02 0.000000000000000000e+00
1.150000000000000000e+02 1.250000000000000000e+02 5.000000000000000000e+00
1.200000000000000000e+02 1.250000000000000000e+02 -5.000000000000000000e+00
1.200000000000000000e+02 1.250000000000000000e+02 0.000000000000000000e+00
1.200000000000000000e+02 1.250000000000000000e+02 5.000000000000000000e+00
1.250000000000000000e+02 1.250000000000000000e+02 -5.000000000000000000e+00
1.250000000000000000e+02 1.250000000000000000e+02 0.000000000000000000e+00
1.250000000000000000e+02 1.250000000000000000e+02 5.000000000000000000e+00
-1.250000000000000000e+02 -1.250000000000000000e+02 -5.000000000000000000e+00
-1.250000000000000000e+02 -1.250000000000000000e+02 0.000000000000000000e+00
-1.250000000000000000e+02 -1.250000000000000000e+02 5.000000000000000000e+00
-1.200000000000000000e+02 -1.250000000000000000e+02 -5.000000000000000000e+00
-1.200000000000000000e+02 -1.250000000000000000e+02 0.000000000000000000e+00
-1.200000000000000000e+02 -1.250000000000000000e+02 5.000000000000000000e+00
-1.150000000000000000e+02 -1.250000000000000000e+02 -5.000000000000000000e+00
-1.150000000000000000e+02 -1.250000000000000000e+02 0.000000000000000000e+00
-1.150000000000000000e+02 -1.250000000000000000e+02 5.000000000000000000e+00
-1.100000000000000000e+02 -1.250000000000000000e+02 -5.000000000000000000e+00
-1.100000000000000000e+02 -1.250000000000000000e+02 0.000000000000000000e+00
-1.100000000000000000e+02 -1.250000000000000000e+02 5.000000000000000000e+00
-1.050000000000000000e+02 -1.250000000000000000e+02 -5.000000000000000000e+00
-1.050000000000000000e+02 -1.250000000000000000e+02 0.000000000000000000e+00
-1.050000000000000000e+02 -1.250000000000000000e+02 5.000000000000000000e+00
-1.000000000000000000e+02 -1.250000000000000000e+02 -5.000000000000000000e+00
-1.000000000000000000e+02 -1.250000000000000000e+02 0.000000000000000000e+00
-1.000000000000000000e+02 -1.250000000000000000e+02 5.000000000000000000e+00
-9.500000000000000000e+01 -1.250000000000000000e+02 -5.000000000000000000e+00
-9.500000000000000000e+01 -1.250000000000000000e+02 0.000000000000000000e+00
-9.500000000000000000e+01 -1.250000000000000000e+02 5.000000000000000000e+00
-9.000000000000000000e+01 -1.250000000000000000e+02 -5.000000000000000000e+00
-9.000000000000000000e+01 -1.250000000000000000e+02 0.000000000000000000e+00
-9.000000000000000000e+01 -1.250000000000000000e+02 5.000000000000000000e+00
-8.500000000000000000e+01 -1.250000000000000000e+02 -5.000000000000000000e+00
-8.500000000000000000e+01 -1.250000000000000000e+02 0.000000000000000000e+00
-8.500000000000000000e+01 -1.250000000000000000e+02 5.000000000000000000e+00
-8.000000000000000000e+01 -1.250000000000000000e+02 -5.000000000000000000e+00
-8.000000000000000000e+01 -1.250000000000000000e+02 0.000000000000000000e+00
-8.000000000000000000e+01 -1.250000000000000000e+02 5.000000000000000000e+00
-7.500000000000000000e+01 -1.250000000000000000e+02 -5.000000000000000000e+00
-7.500000000000000000e+01 -1.250000000000000000e+02 0.000000000000000000e+00
-7.500000000000000000e+01 -1.250000000000000000e+02 5.000000000000000000e+00
-7.000000000000000000e+01 -1.250000000000000000e+02 -5.000000000000000000e+00
-7.000000000000000000e+01 -1.250000000000000000e+02 0.000000000000000000e+00
-7.000000000000000000e+01 -1.250000000000000000e+02 5.000000000000000000e+00
-6.500000000000000000e+01 -1.250000000000000000e+02 -5.000000000000000000e+00
-6.500000000000000000e+01 -1.250000000000000000e+02 0.000000000000000000e+00
-6.500000000000000000e+01 -1.250000000000000000e+02 5.000000000000000000e+00
-6.000000000000000000e+01 -1.250000000000000000e+02 -5.000000000000000000e+00
-6.000000000000000000e+01 -1.250000000000000000e+02 0.000000000000000000e+00
-6.000000000000000000e+01 -1.250000000000000000e+02 5.000000000000000000e+00
-5.500000000000000000e+01 -1.250000000000000000e+02 -5.000000000000000000e+00
-5.500000000000000000e+01 -1.250000000000000000e+02 0.000000000000000000e+00
-5.500000000000000000e+01 -1.250000000000000000e+02 5.000000000000000000e+00
-5.000000000000000000e+01 -1.250000000000000000e+02 -5.000000000000000000e+00
-5.000000000000000000e+01 -1.250000000000000000e+02 0.000000000000000000e+00
-5.000000000000000000e+01 -1.250000000000000000e+02 5.000000000000000000e+00
-4.500000000000000000e+01 -1.250000000000000000e+02 -5.000000000000000000e+00
-4.500000000000000000e+01 -1.250000000000000000e+02 0.000000000000000000e+00
-4.500000000000000000e+01 -1.250000000000000000e+02 5.000000000000000000e+00
-4.000000000000000000e+01 -1.250000000000000000e+02 -5.000000000000000000e+00
-4.000000000000000000e+01 -1.250000000000000000e+02 0.000000000000000000e+00
-4.000000000000000000e+01 -1.250000000000000000e+02 5.000000000000000000e+00
-3.500000000000000000e+01 -1.250000000000000000e+02 -5.000000000000000000e+00
-3.500000000000000000e+01 -1.250000000000000000e+02 0.000000000000000000e+00
-3.500000000000000000e+01 -1.250000000000000000e+02 5.000000000000000000e+00
-3.000000000000000000e+01 -1.250000000000000000e+02 -5.000000000000000000e+00
-3.000000000000000000e+01 -1.250000000000000000e+02 0.000000000000000000e+00
-3.000000000000000000e+01 -1.250000000000000000e+02 5.000000000000000000e+00
-2.500000000000000000e+01 -1.250000000000000000e+02 -5.000000000000000000e+00
-2.500000000000000000e+01 -1.250000000000000000e+02 0.000000000000000000e+00
-2.500000000000000000e+01 -1.250000000000000000e+02 5.000000000000000000e+00
-2.000000000000000000e+01 -1.250000000000000000e+02 -5.000000000000000000e+00
-2.000000000000000000e+01 -1.250000000000000000e+02 0.000000000000000000e+00
-2.000000000000000000e+01 -1.250000000000000000e+02 5.000000000000000000e+00
-1.500000000000000000e+01 -1.250000000000000000e+02 -5.000000000000000000e+00
-1.500000000000000000e+01 -1.250000000000000000e+02 0.000000000000000000e+00
-1.500000000000000000e+01 -1.250000000000000000e+02 5.000000000000000000e+00
-1.000000000000000000e+01 -1.250000000000000000e+02 -5.000000000000000000e+00
-1.000000000000000000e+01 -1.250000000000000000e+02 0.000000000000000000e+00
-1.000000000000000000e+01 -1.250000000000000000e+02 5.000000000000000000e+00
-5.000000000000000000e+00 -1.250000000000000000e+02 -5.000000000000000000e+00
-5.000000000000000000e+00 -1.250000000000000000e+02 0.000000000000000000e+00
-5.000000000000000000e+00 -1.250000000000000000e+02 5.000000000000000000e+00
0.000000000000000000e+00 -1.250000000000000000e+02 -5.000000000000000000e+00
0.000000000000000000e+00 -1.250000000000000000e+02 0.000000000000000000e+00
0.000000000000000000e+00 -1.250000000000000000e+02 5.000000000000000000e+00
5.000000000000000000e+00 -1.250000000000000000e+02 -5.000000000000000000e+00
5.000000000000000000e+00 -1.250000000000000000e+02 0.000000000000000000e+00
5.000000000000000000e+00 -1.250000000000000000e+02 5.000000000000000000e+00
1.000000000000000000e+01 -1.250000000000000000e+02 -5.000000000000000000e+00
1.000000000000000000e+01 -1.250000000000000000e+02 0.000000000000000000e+00
1.000000000000000000e+01 -1.250000000000000000e+02 5.000000000000000000e+00
1.500000000000000000e+01 -1.250000000000000000e+02 -5.000000000000000000e+00
1.500000000000000000e+01 -1.250000000000000000e+02 0.000000000000000000e+00
1.500000000000000000e+01 -1.250000000000000000e+02 5.000000000000000000e+00
2.000000000000000000e+01 -1.250000000000000000e+02 -5.000000000000000000e+00
2.000000000000000000e+01 -1.250000000000000000e+02 0.000000000000000000e+00
2.000000000000000000e+01 -1.250000000000000000e+02 5.000000000000000000e+00
2.500000000000000000e+01 -1.250000000000000000e+02 -5.000000000000000000e+00
2.500000000000000000e+01 -1.250000000000000000e+02 0.000000000000000000e+00
2.500000000000000000e+01 -1.250000000000000000e+02 5.000000000000000000e+00
3.000000000000000000e+01 -1.250000000000000000e+02 -5.000000000000000000e+00
3.000000000000000000e+01 -1.250000000000000000e+02 0.000000000000000000e+00
3.000000000000000000e+01 -1.250000000000000000e+02 5.000000000000000000e+00
3.500000000000000000e+01 -1.250000000000000000e+02 -5.000000000000000000e+00
3.500000000000000000e+01 -1.250000000000000000e+02 0.000000000000000000e+00
3.500000000000000000e+01 -1.250000000000000000e+02 5.000000000000000000e+00
4.000000000000000000e+01 -1.250000000000000000e+02 -5.000000000000000000e+00
4.000000000000000000e+01 -1.250000000000000000e+02 0.000000000000000000e+00
4.000000000000000000e+01 -1.250000000000000000e+02 5.000000000000000000e+00
4.500000000000000000e+01 -1.250000000000000000e+02 -5.000000000000000000e+00
4.500000000000000000e+01 -1.250000000000000000e+02 0.000000000000000000e+00
4.500000000000000000e+01 -1.250000000000000000e+02 5.000000000000000000e+00
5.000000000000000000e+01 -1.250000000000000000e+02 -5.000000000000000000e+00
5.000000000000000000e+01 -1.250000000000000000e+02 0.000000000000000000e+00
5.000000000000000000e+01 -1.250000000000000000e+02 5.000000000000000000e+00
5.500000000000000000e+01 -1.250000000000000000e+02 -5.000000000000000000e+00
5.500000000000000000e+01 -1.250000000000000000e+02 0.000000000000000000e+00
5.500000000000000000e+01 -1.250000000000000000e+02 5.000000000000000000e+00
6.000000000000000000e+01 -1.250000000000000000e+02 -5.000000000000000000e+00
6.000000000000000000e+01 -1.250000000000000000e+02 0.000000000000000000e+00
6.000000000000000000e+01 -1.250000000000000000e+02 5.000000000000000000e+00
6.500000000000000000e+01 -1.250000000000000000e+02 -5.000000000000000000e+00
6.500000000000000000e+01 -1.250000000000000000e+02 0.000000000000000000e+00
6.500000000000000000e+01 -1.250000000000000000e+02 5.000000000000000000e+00
7.000000000000000000e+01 -1.250000000000000000e+02 -5.000000000000000000e+00
7.000000000000000000e+01 -1.250000000000000000e+02 0.000000000000000000e+00
7.000000000000000000e+01 -1.250000000000000000e+02 5.000000000000000000e+00
7.500000000000000000e+01 -1.250000000000000000e+02 -5.000000000000000000e+00
7.500000000000000000e+01 -1.250000000000000000e+02 0.000000000000000000e+00
7.500000000000000000e+01 -1.250000000000000000e+02 5.000000000000000000e+00
8.000000000000000000e+01 -1.250000000000000000e+02 -5.000000000000000000e+00
8.000000000000000000e+01 -1.250000000000000000e+02 0.000000000000000000e+00
8.000000000000000000e+01 -1.250000000000000000e+02 5.000000000000000000e+00
8.500000000000000000e+01 -1.250000000000000000e+02 -5.000000000000000000e+00
8.500000000000000000e+01 -1.250000000000000000e+02 0.000000000000000000e+00
8.500000000000000000e+01 -1.250000000000000000e+02 5.000000000000000000e+00
9.000000000000000000e+01 -1.250000000000000000e+02 -5.000000000000000000e+00
9.000000000000000000e+01 -1.250000000000000000e+02 0.000000000000000000e+00
9.000000000000000000e+01 -1.250000000000000000e+02 5.000000000000000000e+00
9.500000000000000000e+01 -1.250000000000000000e+02 -5.000000000000000000e+00
9.500000000000000000e+01 -1.250000000000000000e+02 0.000000000000000000e+00
9.500000000000000000e+01 -1.250000000000000000e+02 5.000000000000000000e+00
1.000000000000000000e+02 -1.250000000000000000e+02 -5.000000000000000000e+00
1.000000000000000000e+02 -1.250000000000000000e+02 0.000000000000000000e+00
1.000000000000000000e+02 -1.250000000000000000e+02 5.000000000000000000e+00
1.050000000000000000e+02 -1.250000000000000000e+02 -5.000000000000000000e+00
1.050000000000000000e+02 -1.250000000000000000e+02 0.000000000000000000e+00
1.050000000000000000e+02 -1.250000000000000000e+02 5.000000000000000000e+00
1.100000000000000000e+02 -1.250000000000000000e+02 -5.000000000000000000e+00
1.100000000000000000e+02 -1.250000000000000000e+02 0.000000000000000000e+00
1.100000000000000000e+02 -1.250000000000000000e+02 5.000000000000000000e+00
1.150000000000000000e+02 -1.250000000000000000e+02 -5.000000000000000000e+00
1.150000000000000000e+02 -1.250000000000000000e+02 0.000000000000000000e+00
1.150000000000000000e+02 -1.250000000000000000e+02 5.000000000000000000e+00
1.200000000000000000e+02 -1.250000000000000000e+02 -5.000000000000000000e+00
1.200000000000000000e+02 -1.250000000000000000e+02 0.000000000000000000e+00
1.200000000000000000e+02 -1.250000000000000000e+02 5.000000000000000000e+00
1.250000000000000000e+02 -1.250000000000000000e+02 -5.000000000000000000e+00
1.250000000000000000e+02 -1.250000000000000000e+02 0.000000000000000000e+00
1.250000000000000000e+02 -1.250000000000000000e+02 5.000000000000000000e+00
-1.250000000000000000e+02 -1.250000000000000000e+02 5.000000000000000000e+00
-1.250000000000000000e+02 -1.200000000000000000e+02 5.000000000000000000e+00
-1.250000000000000000e+02 -1.150000000000000000e+02 5.000000000000000000e+00
-1.250000000000000000e+02 -1.100000000000000000e+02 5.000000000000000000e+00
-1.250000000000000000e+02 -1.050000000000000000e+02 5.000000000000000000e+00
-1.250000000000000000e+02 -1.000000000000000000e+02 5.000000000000000000e+00
-1.250000000000000000e+02 -9.500000000000000000e+01 5.000000000000000000e+00
-1.250000000000000000e+02 -9.000000000000000000e+01 5.000000000000000000e+00
-1.250000000000000000e+02 -8.500000000000000000e+01 5.000000000000000000e+00
-1.250000000000000000e+02 -8.000000000000000000e+01 5.000000000000000000e+00
-1.250000000000000000e+02 -7.500000000000000000e+01 5.000000000000000000e+00
-1.250000000000000000e+02 -7.000000000000000000e+01 5.000000000000000000e+00
-1.250000000000000000e+02 -6.500000000000000000e+01 5.000000000000000000e+00
-1.250000000000000000e+02 -6.000000000000000000e+01 5.000000000000000000e+00
-1.250000000000000000e+02 -5.500000000000000000e+01 5.000000000000000000e+00
-1.250000000000000000e+02 -5.000000000000000000e+01 5.000000000000000000e+00
-1.250000000000000000e+02 -4.500000000000000000e+01 5.000000000000000000e+00
-1.250000000000000000e+02 -4.000000000000000000e+01 5.000000000000000000e+00
-1.250000000000000000e+02 -3.500000000000000000e+01 5.000000000000000000e+00
-1.250000000000000000e+02 -3.000000000000000000e+01 5.000000000000000000e+00
-1.250000000000000000e+02 -2.500000000000000000e+01 5.000000000000000000e+00
-1.250000000000000000e+02 -2.000000000000000000e+01 5.000000000000000000e+00
-1.250000000000000000e+02 -1.500000000000000000e+01 5.000000000000000000e+00
-1.250000000000000000e+02 -1.000000000000000000e+01 5.000000000000000000e+00
-1.250000000000000000e+02 -5.000000000000000000e+00 5.000000000000000000e+00
-1.250000000000000000e+02 0.000000000000000000e+00 5.000000000000000000e+00
-1.250000000000000000e+02 5.000000000000000000e+00 5.000000000000000000e+00
-1.250000000000000000e+02 1.000000000000000000e+01 5.000000000000000000e+00
-1.250000000000000000e+02 1.500000000000000000e+01 5.000000000000000000e+00
-1.250000000000000000e+02 2.000000000000000000e+01 5.000000000000000000e+00
-1.250000000000000000e+02 2.500000000000000000e+01 5.000000000000000000e+00
-1.250000000000000000e+02 3.000000000000000000e+01 5.000000000000000000e+00
-1.250000000000000000e+02 3.500000000000000000e+01 5.000000000000000000e+00
-1.250000000000000000e+02 4.000000000000000000e+01 5.000000000000000000e+00
-1.250000000000000000e+02 4.500000000000000000e+01 5.000000000000000000e+00
-1.250000000000000000e+02 5.000000000000000000e+01 5.000000000000000000e+00
-1.250000000000000000e+02 5.500000000000000000e+01 5.000000000000000000e+00
-1.250000000000000000e+02 6.000000000000000000e+01 5.000000000000000000e+00
-1.250000000000000000e+02 6.500000000000000000e+01 5.000000000000000000e+00
-1.250000000000000000e+02 7.000000000000000000e+01 5.000000000000000000e+00
-1.250000000000000000e+02 7.500000000000000000e+01 5.000000000000000000e+00
-1.250000000000000000e+02 8.000000000000000000e+01 5.000000000000000000e+00
-1.250000000000000000e+02 8.500000000000000000e+01 5.000000000000000000e+00
-1.250000000000000000e+02 9.000000000000000000e+01 5.000000000000000000e+00
-1.250000000000000000e+02 9.500000000000000000e+01 5.000000000000000000e+00
-1.250000000000000000e+02 1.000000000000000000e+02 5.000000000000000000e+00
-1.250000000000000000e+02 1.050000000000000000e+02 5.000000000000000000e+00
-1.250000000000000000e+02 1.100000000000000000e+02 5.000000000000000000e+00
-1.250000000000000000e+02 1.150000000000000000e+02 5.000000000000000000e+00
-1.250000000000000000e+02 1.200000000000000000e+02 5.000000000000000000e+00
-1.250000000000000000e+02 1.250000000000000000e+02 5.000000000000000000e+00
-1.200000000000000000e+02 -1.250000000000000000e+02 5.000000000000000000e+00
-1.200000000000000000e+02 -1.200000000000000000e+02 5.000000000000000000e+00
-1.200000000000000000e+02 -1.150000000000000000e+02 5.000000000000000000e+00
-1.200000000000000000e+02 -1.100000000000000000e+02 5.000000000000000000e+00
-1.200000000000000000e+02 -1.050000000000000000e+02 5.000000000000000000e+00
-1.200000000000000000e+02 -1.000000000000000000e+02 5.000000000000000000e+00
-1.200000000000000000e+02 -9.500000000000000000e+01 5.000000000000000000e+00
-1.200000000000000000e+02 -9.000000000000000000e+01 5.000000000000000000e+00
-1.200000000000000000e+02 -8.500000000000000000e+01 5.000000000000000000e+00
-1.200000000000000000e+02 -8.000000000000000000e+01 5.000000000000000000e+00
-1.200000000000000000e+02 -7.500000000000000000e+01 5.000000000000000000e+00
-1.200000000000000000e+02 -7.000000000000000000e+01 5.000000000000000000e+00
-1.200000000000000000e+02 -6.500000000000000000e+01 5.000000000000000000e+00
-1.200000000000000000e+02 -6.000000000000000000e+01 5.000000000000000000e+00
-1.200000000000000000e+02 -5.500000000000000000e+01 5.000000000000000000e+00
-1.200000000000000000e+02 -5.000000000000000000e+01 5.000000000000000000e+00
-1.200000000000000000e+02 -4.500000000000000000e+01 5.000000000000000000e+00
-1.200000000000000000e+02 -4.000000000000000000e+01 5.000000000000000000e+00
-1.200000000000000000e+02 -3.500000000000000000e+01 5.000000000000000000e+00
-1.200000000000000000e+02 -3.000000000000000000e+01 5.000000000000000000e+00
-1.200000000000000000e+02 -2.500000000000000000e+01 5.000000000000000000e+00
-1.200000000000000000e+02 -2.000000000000000000e+01 5.000000000000000000e+00
-1.200000000000000000e+02 -1.500000000000000000e+01 5.000000000000000000e+00
-1.200000000000000000e+02 -1.000000000000000000e+01 5.000000000000000000e+00
-1.200000000000000000e+02 -5.000000000000000000e+00 5.000000000000000000e+00
-1.200000000000000000e+02 0.000000000000000000e+00 5.000000000000000000e+00
-1.200000000000000000e+02 5.000000000000000000e+00 5.000000000000000000e+00
-1.200000000000000000e+02 1.000000000000000000e+01 5.000000000000000000e+00
-1.200000000000000000e+02 1.500000000000000000e+01 5.000000000000000000e+00
-1.200000000000000000e+02 2.000000000000000000e+01 5.000000000000000000e+00
-1.200000000000000000e+02 2.500000000000000000e+01 5.000000000000000000e+00
-1.200000000000000000e+02 3.000000000000000000e+01 5.000000000000000000e+00
-1.200000000000000000e+02 3.500000000000000000e+01 5.000000000000000000e+00
-1.200000000000000000e+02 4.000000000000000000e+01 5.000000000000000000e+00
-1.200000000000000000e+02 4.500000000000000000e+01 5.000000000000000000e+00
-1.200000000000000000e+02 5.000000000000000000e+01 5.000000000000000000e+00
-1.200000000000000000e+02 5.500000000000000000e+01 5.000000000000000000e+00
-1.200000000000000000e+02 6.000000000000000000e+01 5.000000000000000000e+00
-1.200000000000000000e+02 6.500000000000000000e+01 5.000000000000000000e+00
-1.200000000000000000e+02 7.000000000000000000e+01 5.000000000000000000e+00
-1.200000000000000000e+02 7.500000000000000000e+01 5.000000000000000000e+00
-1.200000000000000000e+02 8.000000000000000000e+01 5.000000000000000000e+00
-1.200000000000000000e+02 8.500000000000000000e+01 5.000000000000000000e+00
-1.200000000000000000e+02 9.000000000000000000e+01 5.000000000000000000e+00
-1.200000000000000000e+02 9.500000000000000000e+01 5.000000000000000000e+00
-1.200000000000000000e+02 1.000000000000000000e+02 5.000000000000000000e+00
-1.200000000000000000e+02 1.050000000000000000e+02 5.000000000000000000e+00
-1.200000000000000000e+02 1.100000000000000000e+02 5.000000000000000000e+00
-1.200000000000000000e+02 1.150000000000000000e+02 5.000000000000000000e+00
-1.200000000000000000e+02 1.200000000000000000e+02 5.000000000000000000e+00
-1.200000000000000000e+02 1.250000000000000000e+02 5.000000000000000000e+00
-1.150000000000000000e+02 -1.250000000000000000e+02 5.000000000000000000e+00
-1.150000000000000000e+02 -1.200000000000000000e+02 5.000000000000000000e+00
-1.150000000000000000e+02 -1.150000000000000000e+02 5.000000000000000000e+00
-1.150000000000000000e+02 -1.100000000000000000e+02 5.000000000000000000e+00
-1.150000000000000000e+02 -1.050000000000000000e+02 5.000000000000000000e+00
-1.150000000000000000e+02 -1.000000000000000000e+02 5.000000000000000000e+00
-1.150000000000000000e+02 -9.500000000000000000e+01 5.000000000000000000e+00
-1.150000000000000000e+02 -9.000000000000000000e+01 5.000000000000000000e+00
-1.150000000000000000e+02 -8.500000000000000000e+01 5.000000000000000000e+00
-1.150000000000000000e+02 -8.000000000000000000e+01 5.000000000000000000e+00
-1.150000000000000000e+02 -7.500000000000000000e+01 5.000000000000000000e+00
-1.150000000000000000e+02 -7.000000000000000000e+01 5.000000000000000000e+00
-1.150000000000000000e+02 -6.500000000000000000e+01 5.000000000000000000e+00
-1.150000000000000000e+02 -6.000000000000000000e+01 5.000000000000000000e+00
-1.150000000000000000e+02 -5.500000000000000000e+01 5.000000000000000000e+00
-1.150000000000000000e+02 -5.000000000000000000e+01 5.000000000000000000e+00
-1.150000000000000000e+02 -4.500000000000000000e+01 5.000000000000000000e+00
-1.150000000000000000e+02 -4.000000000000000000e+01 5.000000000000000000e+00
-1.150000000000000000e+02 -3.500000000000000000e+01 5.000000000000000000e+00
-1.150000000000000000e+02 -3.000000000000000000e+01 5.000000000000000000e+00
-1.150000000000000000e+02 -2.500000000000000000e+01 5.000000000000000000e+00
-1.150000000000000000e+02 -2.000000000000000000e+01 5.000000000000000000e+00
-1.150000000000000000e+02 -1.500000000000000000e+01 5.000000000000000000e+00
-1.150000000000000000e+02 -1.000000000000000000e+01 5.000000000000000000e+00
-1.150000000000000000e+02 -5.000000000000000000e+00 5.000000000000000000e+00
-1.150000000000000000e+02 0.000000000000000000e+00 5.000000000000000000e+00
-1.150000000000000000e+02 5.000000000000000000e+00 5.000000000000000000e+00
-1.150000000000000000e+02 1.000000000000000000e+01 5.000000000000000000e+00
-1.150000000000000000e+02 1.500000000000000000e+01 5.000000000000000000e+00
-1.150000000000000000e+02 2.000000000000000000e+01 5.000000000000000000e+00
-1.150000000000000000e+02 2.500000000000000000e+01 5.000000000000000000e+00
-1.150000000000000000e+02 3.000000000000000000e+01 5.000000000000000000e+00
-1.150000000000000000e+02 3.500000000000000000e+01 5.000000000000000000e+00
-1.150000000000000000e+02 4.000000000000000000e+01 5.000000000000000000e+00
-1.150000000000000000e+02 4.500000000000000000e+01 5.000000000000000000e+00
-1.150000000000000000e+02 5.000000000000000000e+01 5.000000000000000000e+00
-1.150000000000000000e+02 5.500000000000000000e+01 5.000000000000000000e+00
-1.150000000000000000e+02 6.000000000000000000e+01 5.000000000000000000e+00
-1.150000000000000000e+02 6.500000000000000000e+01 5.000000000000000000e+00
-1.150000000000000000e+02 7.000000000000000000e+01 5.000000000000000000e+00
-1.150000000000000000e+02 7.500000000000000000e+01 5.000000000000000000e+00
-1.150000000000000000e+02 8.000000000000000000e+01 5.000000000000000000e+00
-1.150000000000000000e+02 8.500000000000000000e+01 5.000000000000000000e+00
-1.150000000000000000e+02 9.000000000000000000e+01 5.000000000000000000e+00
-1.150000000000000000e+02 9.500000000000000000e+01 5.000000000000000000e+00
-1.150000000000000000e+02 1.000000000000000000e+02 5.000000000000000000e+00
-1.150000000000000000e+02 1.050000000000000000e+02 5.000000000000000000e+00
-1.150000000000000000e+02 1.100000000000000000e+02 5.000000000000000000e+00
-1.150000000000000000e+02 1.150000000000000000e+02 5.000000000000000000e+00
-1.150000000000000000e+02 1.200000000000000000e+02 5.000000000000000000e+00
-1.150000000000000000e+02 1.250000000000000000e+02 5.000000000000000000e+00
-1.100000000000000000e+02 -1.250000000000000000e+02 5.000000000000000000e+00
-1.100000000000000000e+02 -1.200000000000000000e+02 5.000000000000000000e+00
-1.100000000000000000e+02 -1.150000000000000000e+02 5.000000000000000000e+00
-1.100000000000000000e+02 -1.100000000000000000e+02 5.000000000000000000e+00
-1.100000000000000000e+02 -1.050000000000000000e+02 5.000000000000000000e+00
-1.100000000000000000e+02 -1.000000000000000000e+02 5.000000000000000000e+00
-1.100000000000000000e+02 -9.500000000000000000e+01 5.000000000000000000e+00
-1.100000000000000000e+02 -9.000000000000000000e+01 5.000000000000000000e+00
-1.100000000000000000e+02 -8.500000000000000000e+01 5.000000000000000000e+00
-1.100000000000000000e+02 -8.000000000000000000e+01 5.000000000000000000e+00
-1.100000000000000000e+02 -7.500000000000000000e+01 5.000000000000000000e+00
-1.100000000000000000e+02 -7.000000000000000000e+01 5.000000000000000000e+00
-1.100000000000000000e+02 -6.500000000000000000e+01 5.000000000000000000e+00
-1.100000000000000000e+02 -6.000000000000000000e+01 5.000000000000000000e+00
-1.100000000000000000e+02 -5.500000000000000000e+01 5.000000000000000000e+00
-1.100000000000000000e+02 -5.000000000000000000e+01 5.000000000000000000e+00
-1.100000000000000000e+02 -4.500000000000000000e+01 5.000000000000000000e+00
-1.100000000000000000e+02 -4.000000000000000000e+01 5.000000000000000000e+00
-1.100000000000000000e+02 -3.500000000000000000e+01 5.000000000000000000e+00
-1.100000000000000000e+02 -3.000000000000000000e+01 5.000000000000000000e+00
-1.100000000000000000e+02 -2.500000000000000000e+01 5.000000000000000000e+00
-1.100000000000000000e+02 -2.000000000000000000e+01 5.000000000000000000e+00
-1.100000000000000000e+02 -1.500000000000000000e+01 5.000000000000000000e+00
-1.100000000000000000e+02 -1.000000000000000000e+01 5.000000000000000000e+00
-1.100000000000000000e+02 -5.000000000000000000e+00 5.000000000000000000e+00
-1.100000000000000000e+02 0.000000000000000000e+00 5.000000000000000000e+00
-1.100000000000000000e+02 5.000000000000000000e+00 5.000000000000000000e+00
-1.100000000000000000e+02 1.000000000000000000e+01 5.000000000000000000e+00
-1.100000000000000000e+02 1.500000000000000000e+01 5.000000000000000000e+00
-1.100000000000000000e+02 2.000000000000000000e+01 5.000000000000000000e+00
-1.100000000000000000e+02 2.500000000000000000e+01 5.000000000000000000e+00
-1.100000000000000000e+02 3.000000000000000000e+01 5.000000000000000000e+00
-1.100000000000000000e+02 3.500000000000000000e+01 5.000000000000000000e+00
-1.100000000000000000e+02 4.000000000000000000e+01 5.000000000000000000e+00
-1.100000000000000000e+02 4.500000000000000000e+01 5.000000000000000000e+00
-1.100000000000000000e+02 5.000000000000000000e+01 5.000000000000000000e+00
-1.100000000000000000e+02 5.500000000000000000e+01 5.000000000000000000e+00
-1.100000000000000000e+02 6.000000000000000000e+01 5.000000000000000000e+00
-1.100000000000000000e+02 6.500000000000000000e+01 5.000000000000000000e+00
-1.100000000000000000e+02 7.000000000000000000e+01 5.000000000000000000e+00
-1.100000000000000000e+02 7.500000000000000000e+01 5.000000000000000000e+00
-1.100000000000000000e+02 8.000000000000000000e+01 5.000000000000000000e+00
-1.100000000000000000e+02 8.500000000000000000e+01 5.000000000000000000e+00
-1.100000000000000000e+02 9.000000000000000000e+01 5.000000000000000000e+00
-1.100000000000000000e+02 9.500000000000000000e+01 5.000000000000000000e+00
-1.100000000000000000e+02 1.000000000000000000e+02 5.000000000000000000e+00
-1.100000000000000000e+02 1.050000000000000000e+02 5.000000000000000000e+00
-1.100000000000000000e+02 1.100000000000000000e+02 5.000000000000000000e+00
-1.100000000000000000e+02 1.150000000000000000e+02 5.000000000000000000e+00
-1.100000000000000000e+02 1.200000000000000000e+02 5.000000000000000000e+00
-1.100000000000000000e+02 1.250000000000000000e+02 5.000000000000000000e+00
-1.050000000000000000e+02 -1.250000000000000000e+02 5.000000000000000000e+00
-1.050000000000000000e+02 -1.200000000000000000e+02 5.000000000000000000e+00
-1.050000000000000000e+02 -1.150000000000000000e+02 5.000000000000000000e+00
-1.050000000000000000e+02 -1.100000000000000000e+02 5.000000000000000000e+00
-1.050000000000000000e+02 -1.050000000000000000e+02 5.000000000000000000e+00
-1.050000000000000000e+02 -1.000000000000000000e+02 5.000000000000000000e+00
-1.050000000000000000e+02 -9.500000000000000000e+01 5.000000000000000000e+00
-1.050000000000000000e+02 -9.000000000000000000e+01 5.000000000000000000e+00
-1.050000000000000000e+02 -8.500000000000000000e+01 5.000000000000000000e+00
-1.050000000000000000e+02 -8.000000000000000000e+01 5.000000000000000000e+00
-1.050000000000000000e+02 -7.500000000000000000e+01 5.000000000000000000e+00
-1.050000000000000000e+02 -7.000000000000000000e+01 5.000000000000000000e+00
-1.050000000000000000e+02 -6.500000000000000000e+01 5.000000000000000000e+00
-1.050000000000000000e+02 -6.000000000000000000e+01 5.000000000000000000e+00
-1.050000000000000000e+02 -5.500000000000000000e+01 5.000000000000000000e+00
-1.050000000000000000e+02 -5.000000000000000000e+01 5.000000000000000000e+00
-1.050000000000000000e+02 -4.500000000000000000e+01 5.000000000000000000e+00
-1.050000000000000000e+02 -4.000000000000000000e+01 5.000000000000000000e+00
-1.050000000000000000e+02 -3.500000000000000000e+01 5.000000000000000000e+00
-1.050000000000000000e+02 -3.000000000000000000e+01 5.000000000000000000e+00
-1.050000000000000000e+02 -2.500000000000000000e+01 5.000000000000000000e+00
-1.050000000000000000e+02 -2.000000000000000000e+01 5.000000000000000000e+00
-1.050000000000000000e+02 -1.500000000000000000e+01 5.000000000000000000e+00
-1.050000000000000000e+02 -1.000000000000000000e+01 5.000000000000000000e+00
-1.050000000000000000e+02 -5.000000000000000000e+00 5.000000000000000000e+00
-1.050000000000000000e+02 0.000000000000000000e+00 5.000000000000000000e+00
-1.050000000000000000e+02 5.000000000000000000e+00 5.000000000000000000e+00
-1.050000000000000000e+02 1.000000000000000000e+01 5.000000000000000000e+00
-1.050000000000000000e+02 1.500000000000000000e+01 5.000000000000000000e+00
-1.050000000000000000e+02 2.000000000000000000e+01 5.000000000000000000e+00
-1.050000000000000000e+02 2.500000000000000000e+01 5.000000000000000000e+00
-1.050000000000000000e+02 3.000000000000000000e+01 5.000000000000000000e+00
-1.050000000000000000e+02 3.500000000000000000e+01 5.000000000000000000e+00
-1.050000000000000000e+02 4.000000000000000000e+01 5.000000000000000000e+00
-1.050000000000000000e+02 4.500000000000000000e+01 5.000000000000000000e+00
-1.050000000000000000e+02 5.000000000000000000e+01 5.000000000000000000e+00
-1.050000000000000000e+02 5.500000000000000000e+01 5.000000000000000000e+00
-1.050000000000000000e+02 6.000000000000000000e+01 5.000000000000000000e+00
-1.050000000000000000e+02 6.500000000000000000e+01 5.000000000000000000e+00
-1.050000000000000000e+02 7.000000000000000000e+01 5.000000000000000000e+00
-1.050000000000000000e+02 7.500000000000000000e+01 5.000000000000000000e+00
-1.050000000000000000e+02 8.000000000000000000e+01 5.000000000000000000e+00
-1.050000000000000000e+02 8.500000000000000000e+01 5.000000000000000000e+00
-1.050000000000000000e+02 9.000000000000000000e+01 5.000000000000000000e+00
-1.050000000000000000e+02 9.500000000000000000e+01 5.000000000000000000e+00
-1.050000000000000000e+02 1.000000000000000000e+02 5.000000000000000000e+00
-1.050000000000000000e+02 1.050000000000000000e+02 5.000000000000000000e+00
-1.050000000000000000e+02 1.100000000000000000e+02 5.000000000000000000e+00
-1.050000000000000000e+02 1.150000000000000000e+02 5.000000000000000000e+00
-1.050000000000000000e+02 1.200000000000000000e+02 5.000000000000000000e+00
-1.050000000000000000e+02 1.250000000000000000e+02 5.000000000000000000e+00
-1.000000000000000000e+02 -1.250000000000000000e+02 5.000000000000000000e+00
-1.000000000000000000e+02 -1.200000000000000000e+02 5.000000000000000000e+00
-1.000000000000000000e+02 -1.150000000000000000e+02 5.000000000000000000e+00
-1.000000000000000000e+02 -1.100000000000000000e+02 5.000000000000000000e+00
-1.000000000000000000e+02 -1.050000000000000000e+02 5.000000000000000000e+00
-1.000000000000000000e+02 -1.000000000000000000e+02 5.000000000000000000e+00
-1.000000000000000000e+02 -9.500000000000000000e+01 5.000000000000000000e+00
-1.000000000000000000e+02 -9.000000000000000000e+01 5.000000000000000000e+00
-1.000000000000000000e+02 -8.500000000000000000e+01 5.000000000000000000e+00
-1.000000000000000000e+02 -8.000000000000000000e+01 5.000000000000000000e+00
-1.000000000000000000e+02 -7.500000000000000000e+01 5.000000000000000000e+00
-1.000000000000000000e+02 -7.000000000000000000e+01 5.000000000000000000e+00
-1.000000000000000000e+02 -6.500000000000000000e+01 5.000000000000000000e+00
-1.000000000000000000e+02 -6.000000000000000000e+01 5.000000000000000000e+00
-1.000000000000000000e+02 -5.500000000000000000e+01 5.000000000000000000e+00
-1.000000000000000000e+02 -5.000000000000000000e+01 5.000000000000000000e+00
-1.000000000000000000e+02 -4.500000000000000000e+01 5.000000000000000000e+00
-1.000000000000000000e+02 -4.000000000000000000e+01 5.000000000000000000e+00
-1.000000000000000000e+02 -3.500000000000000000e+01 5.000000000000000000e+00
-1.000000000000000000e+02 -3.000000000000000000e+01 5.000000000000000000e+00
-1.000000000000000000e+02 -2.500000000000000000e+01 5.000000000000000000e+00
-1.000000000000000000e+02 -2.000000000000000000e+01 5.000000000000000000e+00
-1.000000000000000000e+02 -1.500000000000000000e+01 5.000000000000000000e+00
-1.000000000000000000e+02 -1.000000000000000000e+01 5.000000000000000000e+00
-1.000000000000000000e+02 -5.000000000000000000e+00 5.000000000000000000e+00
-1.000000000000000000e+02 0.000000000000000000e+00 5.000000000000000000e+00
-1.000000000000000000e+02 5.000000000000000000e+00 5.000000000000000000e+00
-1.000000000000000000e+02 1.000000000000000000e+01 5.000000000000000000e+00
-1.000000000000000000e+02 1.500000000000000000e+01 5.000000000000000000e+00
-1.000000000000000000e+02 2.000000000000000000e+01 5.000000000000000000e+00
-1.000000000000000000e+02 2.500000000000000000e+01 5.000000000000000000e+00
-1.000000000000000000e+02 3.000000000000000000e+01 5.000000000000000000e+00
-1.000000000000000000e+02 3.500000000000000000e+01 5.000000000000000000e+00
-1.000000000000000000e+02 4.000000000000000000e+01 5.000000000000000000e+00
-1.000000000000000000e+02 4.500000000000000000e+01 5.000000000000000000e+00
-1.000000000000000000e+02 5.000000000000000000e+01 5.000000000000000000e+00
-1.000000000000000000e+02 5.500000000000000000e+01 5.000000000000000000e+00
-1.000000000000000000e+02 6.000000000000000000e+01 5.000000000000000000e+00
-1.000000000000000000e+02 6.500000000000000000e+01 5.000000000000000000e+00
-1.000000000000000000e+02 7.000000000000000000e+01 5.000000000000000000e+00
-1.000000000000000000e+02 7.500000000000000000e+01 5.000000000000000000e+00
-1.000000000000000000e+02 8.000000000000000000e+01 5.000000000000000000e+00
-1.000000000000000000e+02 8.500000000000000000e+01 5.000000000000000000e+00
-1.000000000000000000e+02 9.000000000000000000e+01 5.000000000000000000e+00
-1.000000000000000000e+02 9.500000000000000000e+01 5.000000000000000000e+00
-1.000000000000000000e+02 1.000000000000000000e+02 5.000000000000000000e+00
-1.000000000000000000e+02 1.050000000000000000e+02 5.000000000000000000e+00
-1.000000000000000000e+02 1.100000000000000000e+02 5.000000000000000000e+00
-1.000000000000000000e+02 1.150000000000000000e+02 5.000000000000000000e+00
-1.000000000000000000e+02 1.200000000000000000e+02 5.000000000000000000e+00
-1.000000000000000000e+02 1.250000000000000000e+02 5.000000000000000000e+00
-9.500000000000000000e+01 -1.250000000000000000e+02 5.000000000000000000e+00
-9.500000000000000000e+01 -1.200000000000000000e+02 5.000000000000000000e+00
-9.500000000000000000e+01 -1.150000000000000000e+02 5.000000000000000000e+00
-9.500000000000000000e+01 -1.100000000000000000e+02 5.000000000000000000e+00
-9.500000000000000000e+01 -1.050000000000000000e+02 5.000000000000000000e+00
-9.500000000000000000e+01 -1.000000000000000000e+02 5.000000000000000000e+00
-9.500000000000000000e+01 -9.500000000000000000e+01 5.000000000000000000e+00
-9.500000000000000000e+01 -9.000000000000000000e+01 5.000000000000000000e+00
-9.500000000000000000e+01 -8.500000000000000000e+01 5.000000000000000000e+00
-9.500000000000000000e+01 -8.000000000000000000e+01 5.000000000000000000e+00
-9.500000000000000000e+01 -7.500000000000000000e+01 5.000000000000000000e+00
-9.500000000000000000e+01 -7.000000000000000000e+01 5.000000000000000000e+00
-9.500000000000000000e+01 -6.500000000000000000e+01 5.000000000000000000e+00
-9.500000000000000000e+01 -6.000000000000000000e+01 5.000000000000000000e+00
-9.500000000000000000e+01 -5.500000000000000000e+01 5.000000000000000000e+00
-9.500000000000000000e+01 -5.000000000000000000e+01 5.000000000000000000e+00
-9.500000000000000000e+01 -4.500000000000000000e+01 5.000000000000000000e+00
-9.500000000000000000e+01 -4.000000000000000000e+01 5.000000000000000000e+00
-9.500000000000000000e+01 -3.500000000000000000e+01 5.000000000000000000e+00
-9.500000000000000000e+01 -3.000000000000000000e+01 5.000000000000000000e+00
-9.500000000000000000e+01 -2.500000000000000000e+01 5.000000000000000000e+00
-9.500000000000000000e+01 -2.000000000000000000e+01 5.000000000000000000e+00
-9.500000000000000000e+01 -1.500000000000000000e+01 5.000000000000000000e+00
-9.500000000000000000e+01 -1.000000000000000000e+01 5.000000000000000000e+00
-9.500000000000000000e+01 -5.000000000000000000e+00 5.000000000000000000e+00
-9.500000000000000000e+01 0.000000000000000000e+00 5.000000000000000000e+00
-9.500000000000000000e+01 5.000000000000000000e+00 5.000000000000000000e+00
-9.500000000000000000e+01 1.000000000000000000e+01 5.000000000000000000e+00
-9.500000000000000000e+01 1.500000000000000000e+01 5.000000000000000000e+00
-9.500000000000000000e+01 2.000000000000000000e+01 5.000000000000000000e+00
-9.500000000000000000e+01 2.500000000000000000e+01 5.000000000000000000e+00
-9.500000000000000000e+01 3.000000000000000000e+01 5.000000000000000000e+00
-9.500000000000000000e+01 3.500000000000000000e+01 5.000000000000000000e+00
-9.500000000000000000e+01 4.000000000000000000e+01 5.000000000000000000e+00
-9.500000000000000000e+01 4.500000000000000000e+01 5.000000000000000000e+00
-9.500000000000000000e+01 5.000000000000000000e+01 5.000000000000000000e+00
-9.500000000000000000e+01 5.500000000000000000e+01 5.000000000000000000e+00
-9.500000000000000000e+01 6.000000000000000000e+01 5.000000000000000000e+00
-9.500000000000000000e+01 6.500000000000000000e+01 5.000000000000000000e+00
-9.500000000000000000e+01 7.000000000000000000e+01 5.000000000000000000e+00
-9.500000000000000000e+01 7.500000000000000000e+01 5.000000000000000000e+00
-9.500000000000000000e+01 8.000000000000000000e+01 5.000000000000000000e+00
-9.500000000000000000e+01 8.500000000000000000e+01 5.000000000000000000e+00
-9.500000000000000000e+01 9.000000000000000000e+01 5.000000000000000000e+00
-9.500000000000000000e+01 9.500000000000000000e+01 5.000000000000000000e+00
-9.500000000000000000e+01 1.000000000000000000e+02 5.000000000000000000e+00
-9.500000000000000000e+01 1.050000000000000000e+02 5.000000000000000000e+00
-9.500000000000000000e+01 1.100000000000000000e+02 5.000000000000000000e+00
-9.500000000000000000e+01 1.150000000000000000e+02 5.000000000000000000e+00
-9.500000000000000000e+01 1.200000000000000000e+02 5.000000000000000000e+00
-9.500000000000000000e+01 1.250000000000000000e+02 5.000000000000000000e+00
-9.000000000000000000e+01 -1.250000000000000000e+02 5.000000000000000000e+00
-9.000000000000000000e+01 -1.200000000000000000e+02 5.000000000000000000e+00
-9.000000000000000000e+01 -1.150000000000000000e+02 5.000000000000000000e+00
-9.000000000000000000e+01 -1.100000000000000000e+02 5.000000000000000000e+00
-9.000000000000000000e+01 -1.050000000000000000e+02 5.000000000000000000e+00
-9.000000000000000000e+01 -1.000000000000000000e+02 5.000000000000000000e+00
-9.000000000000000000e+01 -9.500000000000000000e+01 5.000000000000000000e+00
-9.000000000000000000e+01 -9.000000000000000000e+01 5.000000000000000000e+00
-9.000000000000000000e+01 -8.500000000000000000e+01 5.000000000000000000e+00
-9.000000000000000000e+01 -8.000000000000000000e+01 5.000000000000000000e+00
-9.000000000000000000e+01 -7.500000000000000000e+01 5.000000000000000000e+00
-9.000000000000000000e+01 -7.000000000000000000e+01 5.000000000000000000e+00
-9.000000000000000000e+01 -6.500000000000000000e+01 5.000000000000000000e+00
-9.000000000000000000e+01 -6.000000000000000000e+01 5.000000000000000000e+00
-9.000000000000000000e+01 -5.500000000000000000e+01 5.000000000000000000e+00
-9.000000000000000000e+01 -5.000000000000000000e+01 5.000000000000000000e+00
-9.000000000000000000e+01 -4.500000000000000000e+01 5.000000000000000000e+00
-9.000000000000000000e+01 -4.000000000000000000e+01 5.000000000000000000e+00
-9.000000000000000000e+01 -3.500000000000000000e+01 5.000000000000000000e+00
-9.000000000000000000e+01 -3.000000000000000000e+01 5.000000000000000000e+00
-9.000000000000000000e+01 -2.500000000000000000e+01 5.000000000000000000e+00
-9.000000000000000000e+01 -2.000000000000000000e+01 5.000000000000000000e+00
-9.000000000000000000e+01 -1.500000000000000000e+01 5.000000000000000000e+00
-9.000000000000000000e+01 -1.000000000000000000e+01 5.000000000000000000e+00
-9.000000000000000000e+01 -5.000000000000000000e+00 5.000000000000000000e+00
-9.000000000000000000e+01 0.000000000000000000e+00 5.000000000000000000e+00
-9.000000000000000000e+01 5.000000000000000000e+00 5.000000000000000000e+00
-9.000000000000000000e+01 1.000000000000000000e+01 5.000000000000000000e+00
-9.000000000000000000e+01 1.500000000000000000e+01 5.000000000000000000e+00
-9.000000000000000000e+01 2.000000000000000000e+01 5.000000000000000000e+00
-9.000000000000000000e+01 2.500000000000000000e+01 5.000000000000000000e+00
-9.000000000000000000e+01 3.000000000000000000e+01 5.000000000000000000e+00
-9.000000000000000000e+01 3.500000000000000000e+01 5.000000000000000000e+00
-9.000000000000000000e+01 4.000000000000000000e+01 5.000000000000000000e+00
-9.000000000000000000e+01 4.500000000000000000e+01 5.000000000000000000e+00
-9.000000000000000000e+01 5.000000000000000000e+01 5.000000000000000000e+00
-9.000000000000000000e+01 5.500000000000000000e+01 5.000000000000000000e+00
-9.000000000000000000e+01 6.000000000000000000e+01 5.000000000000000000e+00
-9.000000000000000000e+01 6.500000000000000000e+01 5.000000000000000000e+00
-9.000000000000000000e+01 7.000000000000000000e+01 5.000000000000000000e+00
-9.000000000000000000e+01 7.500000000000000000e+01 5.000000000000000000e+00
-9.000000000000000000e+01 8.000000000000000000e+01 5.000000000000000000e+00
-9.000000000000000000e+01 8.500000000000000000e+01 5.000000000000000000e+00
-9.000000000000000000e+01 9.000000000000000000e+01 5.000000000000000000e+00
-9.000000000000000000e+01 9.500000000000000000e+01 5.000000000000000000e+00
-9.000000000000000000e+01 1.000000000000000000e+02 5.000000000000000000e+00
-9.000000000000000000e+01 1.050000000000000000e+02 5.000000000000000000e+00
-9.000000000000000000e+01 1.100000000000000000e+02 5.000000000000000000e+00
-9.000000000000000000e+01 1.150000000000000000e+02 5.000000000000000000e+00
-9.000000000000000000e+01 1.200000000000000000e+02 5.000000000000000000e+00
-9.000000000000000000e+01 1.250000000000000000e+02 5.000000000000000000e+00
-8.500000000000000000e+01 -1.250000000000000000e+02 5.000000000000000000e+00
-8.500000000000000000e+01 -1.200000000000000000e+02 5.000000000000000000e+00
-8.500000000000000000e+01 -1.150000000000000000e+02 5.000000000000000000e+00
-8.500000000000000000e+01 -1.100000000000000000e+02 5.000000000000000000e+00
-8.500000000000000000e+01 -1.050000000000000000e+02 5.000000000000000000e+00
-8.500000000000000000e+01 -1.000000000000000000e+02 5.000000000000000000e+00
-8.500000000000000000e+01 -9.500000000000000000e+01 5.000000000000000000e+00
-8.500000000000000000e+01 -9.000000000000000000e+01 5.000000000000000000e+00
-8.500000000000000000e+01 -8.500000000000000000e+01 5.000000000000000000e+00
-8.500000000000000000e+01 -8.000000000000000000e+01 5.000000000000000000e+00
-8.500000000000000000e+01 -7.500000000000000000e+01 5.000000000000000000e+00
-8.500000000000000000e+01 -7.000000000000000000e+01 5.000000000000000000e+00
-8.500000000000000000e+01 -6.500000000000000000e+01 5.000000000000000000e+00
-8.500000000000000000e+01 -6.000000000000000000e+01 5.000000000000000000e+00
-8.500000000000000000e+01 -5.500000000000000000e+01 5.000000000000000000e+00
-8.500000000000000000e+01 -5.000000000000000000e+01 5.000000000000000000e+00
-8.500000000000000000e+01 -4.500000000000000000e+01 5.000000000000000000e+00
-8.500000000000000000e+01 -4.000000000000000000e+01 5.000000000000000000e+00
-8.500000000000000000e+01 -3.500000000000000000e+01 5.000000000000000000e+00
-8.500000000000000000e+01 -3.000000000000000000e+01 5.000000000000000000e+00
-8.500000000000000000e+01 -2.500000000000000000e+01 5.000000000000000000e+00
-8.500000000000000000e+01 -2.000000000000000000e+01 5.000000000000000000e+00
-8.500000000000000000e+01 -1.500000000000000000e+01 5.000000000000000000e+00
-8.500000000000000000e+01 -1.000000000000000000e+01 5.000000000000000000e+00
-8.500000000000000000e+01 -5.000000000000000000e+00 5.000000000000000000e+00
-8.500000000000000000e+01 0.000000000000000000e+00 5.000000000000000000e+00
-8.500000000000000000e+01 5.000000000000000000e+00 5.000000000000000000e+00
-8.500000000000000000e+01 1.000000000000000000e+01 5.000000000000000000e+00
-8.500000000000000000e+01 1.500000000000000000e+01 5.000000000000000000e+00
-8.500000000000000000e+01 2.000000000000000000e+01 5.000000000000000000e+00
-8.500000000000000000e+01 2.500000000000000000e+01 5.000000000000000000e+00
-8.500000000000000000e+01 3.000000000000000000e+01 5.000000000000000000e+00
-8.500000000000000000e+01 3.500000000000000000e+01 5.000000000000000000e+00
-8.500000000000000000e+01 4.000000000000000000e+01 5.000000000000000000e+00
-8.500000000000000000e+01 4.500000000000000000e+01 5.000000000000000000e+00
-8.500000000000000000e+01 5.000000000000000000e+01 5.000000000000000000e+00
-8.500000000000000000e+01 5.500000000000000000e+01 5.000000000000000000e+00
-8.500000000000000000e+01 6.000000000000000000e+01 5.000000000000000000e+00
-8.500000000000000000e+01 6.500000000000000000e+01 5.000000000000000000e+00
-8.500000000000000000e+01 7.000000000000000000e+01 5.000000000000000000e+00
-8.500000000000000000e+01 7.500000000000000000e+01 5.000000000000000000e+00
-8.500000000000000000e+01 8.000000000000000000e+01 5.000000000000000000e+00
-8.500000000000000000e+01 8.500000000000000000e+01 5.000000000000000000e+00
-8.500000000000000000e+01 9.000000000000000000e+01 5.000000000000000000e+00
-8.500000000000000000e+01 9.500000000000000000e+01 5.000000000000000000e+00
-8.500000000000000000e+01 1.000000000000000000e+02 5.000000000000000000e+00
-8.500000000000000000e+01 1.050000000000000000e+02 5.000000000000000000e+00
-8.500000000000000000e+01 1.100000000000000000e+02 5.000000000000000000e+00
-8.500000000000000000e+01 1.150000000000000000e+02 5.000000000000000000e+00
-8.500000000000000000e+01 1.200000000000000000e+02 5.000000000000000000e+00
-8.500000000000000000e+01 1.250000000000000000e+02 5.000000000000000000e+00
-8.000000000000000000e+01 -1.250000000000000000e+02 5.000000000000000000e+00
-8.000000000000000000e+01 -1.200000000000000000e+02 5.000000000000000000e+00
-8.000000000000000000e+01 -1.150000000000000000e+02 5.000000000000000000e+00
-8.000000000000000000e+01 -1.100000000000000000e+02 5.000000000000000000e+00
-8.000000000000000000e+01 -1.050000000000000000e+02 5.000000000000000000e+00
-8.000000000000000000e+01 -1.000000000000000000e+02 5.000000000000000000e+00
-8.000000000000000000e+01 -9.500000000000000000e+01 5.000000000000000000e+00
-8.000000000000000000e+01 -9.000000000000000000e+01 5.000000000000000000e+00
-8.000000000000000000e+01 -8.500000000000000000e+01 5.000000000000000000e+00
-8.000000000000000000e+01 -8.000000000000000000e+01 5.000000000000000000e+00
-8.000000000000000000e+01 -7.500000000000000000e+01 5.000000000000000000e+00
-8.000000000000000000e+01 -7.000000000000000000e+01 5.000000000000000000e+00
-8.000000000000000000e+01 -6.500000000000000000e+01 5.000000000000000000e+00
-8.000000000000000000e+01 -6.000000000000000000e+01 5.000000000000000000e+00
-8.000000000000000000e+01 -5.500000000000000000e+01 5.000000000000000000e+00
-8.000000000000000000e+01 -5.000000000000000000e+01 5.000000000000000000e+00
-8.000000000000000000e+01 -4.500000000000000000e+01 5.000000000000000000e+00
-8.000000000000000000e+01 -4.000000000000000000e+01 5.000000000000000000e+00
-8.000000000000000000e+01 -3.500000000000000000e+01 5.000000000000000000e+00
-8.000000000000000000e+01 -3.000000000000000000e+01 5.000000000000000000e+00
-8.000000000000000000e+01 -2.500000000000000000e+01 5.000000000000000000e+00
-8.000000000000000000e+01 -2.000000000000000000e+01 5.000000000000000000e+00
-8.000000000000000000e+01 -1.500000000000000000e+01 5.000000000000000000e+00
-8.000000000000000000e+01 -1.000000000000000000e+01 5.000000000000000000e+00
-8.000000000000000000e+01 -5.000000000000000000e+00 5.000000000000000000e+00
-8.000000000000000000e+01 0.000000000000000000e+00 5.000000000000000000e+00
-8.000000000000000000e+01 5.000000000000000000e+00 5.000000000000000000e+00
-8.000000000000000000e+01 1.000000000000000000e+01 5.000000000000000000e+00
-8.000000000000000000e+01 1.500000000000000000e+01 5.000000000000000000e+00
-8.000000000000000000e+01 2.000000000000000000e+01 5.000000000000000000e+00
-8.000000000000000000e+01 2.500000000000000000e+01 5.000000000000000000e+00
-8.000000000000000000e+01 3.000000000000000000e+01 5.000000000000000000e+00
-8.000000000000000000e+01 3.500000000000000000e+01 5.000000000000000000e+00
-8.000000000000000000e+01 4.000000000000000000e+01 5.000000000000000000e+00
-8.000000000000000000e+01 4.500000000000000000e+01 5.000000000000000000e+00
-8.000000000000000000e+01 5.000000000000000000e+01 5.000000000000000000e+00
-8.000000000000000000e+01 5.500000000000000000e+01 5.000000000000000000e+00
-8.000000000000000000e+01 6.000000000000000000e+01 5.000000000000000000e+00
-8.000000000000000000e+01 6.500000000000000000e+01 5.000000000000000000e+00
-8.000000000000000000e+01 7.000000000000000000e+01 5.000000000000000000e+00
-8.000000000000000000e+01 7.500000000000000000e+01 5.000000000000000000e+00
-8.000000000000000000e+01 8.000000000000000000e+01 5.000000000000000000e+00
-8.000000000000000000e+01 8.500000000000000000e+01 5.000000000000000000e+00
-8.000000000000000000e+01 9.000000000000000000e+01 5.000000000000000000e+00
-8.000000000000000000e+01 9.500000000000000000e+01 5.000000000000000000e+00
-8.000000000000000000e+01 1.000000000000000000e+02 5.000000000000000000e+00
-8.000000000000000000e+01 1.050000000000000000e+02 5.000000000000000000e+00
-8.000000000000000000e+01 1.100000000000000000e+02 5.000000000000000000e+00
-8.000000000000000000e+01 1.150000000000000000e+02 5.000000000000000000e+00
-8.000000000000000000e+01 1.200000000000000000e+02 5.000000000000000000e+00
-8.000000000000000000e+01 1.250000000000000000e+02 5.000000000000000000e+00
-7.500000000000000000e+01 -1.250000000000000000e+02 5.000000000000000000e+00
-7.500000000000000000e+01 -1.200000000000000000e+02 5.000000000000000000e+00
-7.500000000000000000e+01 -1.150000000000000000e+02 5.000000000000000000e+00
-7.500000000000000000e+01 -1.100000000000000000e+02 5.000000000000000000e+00
-7.500000000000000000e+01 -1.050000000000000000e+02 5.000000000000000000e+00
-7.500000000000000000e+01 -1.000000000000000000e+02 5.000000000000000000e+00
-7.500000000000000000e+01 -9.500000000000000000e+01 5.000000000000000000e+00
-7.500000000000000000e+01 -9.000000000000000000e+01 5.000000000000000000e+00
-7.500000000000000000e+01 -8.500000000000000000e+01 5.000000000000000000e+00
-7.500000000000000000e+01 -8.000000000000000000e+01 5.000000000000000000e+00
-7.500000000000000000e+01 -7.500000000000000000e+01 5.000000000000000000e+00
-7.500000000000000000e+01 -7.000000000000000000e+01 5.000000000000000000e+00
-7.500000000000000000e+01 -6.500000000000000000e+01 5.000000000000000000e+00
-7.500000000000000000e+01 -6.000000000000000000e+01 5.000000000000000000e+00
-7.500000000000000000e+01 -5.500000000000000000e+01 5.000000000000000000e+00
-7.500000000000000000e+01 -5.000000000000000000e+01 5.000000000000000000e+00
-7.500000000000000000e+01 -4.500000000000000000e+01 5.000000000000000000e+00
-7.500000000000000000e+01 -4.000000000000000000e+01 5.000000000000000000e+00
-7.500000000000000000e+01 -3.500000000000000000e+01 5.000000000000000000e+00
-7.500000000000000000e+01 -3.000000000000000000e+01 5.000000000000000000e+00
-7.500000000000000000e+01 -2.500000000000000000e+01 5.000000000000000000e+00
-7.500000000000000000e+01 -2.000000000000000000e+01 5.000000000000000000e+00
-7.500000000000000000e+01 -1.500000000000000000e+01 5.000000000000000000e+00
-7.500000000000000000e+01 -1.000000000000000000e+01 5.000000000000000000e+00
-7.500000000000000000e+01 -5.000000000000000000e+00 5.000000000000000000e+00
-7.500000000000000000e+01 0.000000000000000000e+00 5.000000000000000000e+00
-7.500000000000000000e+01 5.000000000000000000e+00 5.000000000000000000e+00
-7.500000000000000000e+01 1.000000000000000000e+01 5.000000000000000000e+00
-7.500000000000000000e+01 1.500000000000000000e+01 5.000000000000000000e+00
-7.500000000000000000e+01 2.000000000000000000e+01 5.000000000000000000e+00
-7.500000000000000000e+01 2.500000000000000000e+01 5.000000000000000000e+00
-7.500000000000000000e+01 3.000000000000000000e+01 5.000000000000000000e+00
-7.500000000000000000e+01 3.500000000000000000e+01 5.000000000000000000e+00
-7.500000000000000000e+01 4.000000000000000000e+01 5.000000000000000000e+00
-7.500000000000000000e+01 4.500000000000000000e+01 5.000000000000000000e+00
-7.500000000000000000e+01 5.000000000000000000e+01 5.000000000000000000e+00
-7.500000000000000000e+01 5.500000000000000000e+01 5.000000000000000000e+00
-7.500000000000000000e+01 6.000000000000000000e+01 5.000000000000000000e+00
-7.500000000000000000e+01 6.500000000000000000e+01 5.000000000000000000e+00
-7.500000000000000000e+01 7.000000000000000000e+01 5.000000000000000000e+00
-7.500000000000000000e+01 7.500000000000000000e+01 5.000000000000000000e+00
-7.500000000000000000e+01 8.000000000000000000e+01 5.000000000000000000e+00
-7.500000000000000000e+01 8.500000000000000000e+01 5.000000000000000000e+00
-7.500000000000000000e+01 9.000000000000000000e+01 5.000000000000000000e+00
-7.500000000000000000e+01 9.500000000000000000e+01 5.000000000000000000e+00
-7.500000000000000000e+01 1.000000000000000000e+02 5.000000000000000000e+00
-7.500000000000000000e+01 1.050000000000000000e+02 5.000000000000000000e+00
-7.500000000000000000e+01 1.100000000000000000e+02 5.000000000000000000e+00
-7.500000000000000000e+01 1.150000000000000000e+02 5.000000000000000000e+00
-7.500000000000000000e+01 1.200000000000000000e+02 5.000000000000000000e+00
-7.500000000000000000e+01 1.250000000000000000e+02 5.000000000000000000e+00
-7.000000000000000000e+01 -1.250000000000000000e+02 5.000000000000000000e+00
-7.000000000000000000e+01 -1.200000000000000000e+02 5.000000000000000000e+00
-7.000000000000000000e+01 -1.150000000000000000e+02 5.000000000000000000e+00
-7.000000000000000000e+01 -1.100000000000000000e+02 5.000000000000000000e+00
-7.000000000000000000e+01 -1.050000000000000000e+02 5.000000000000000000e+00
-7.000000000000000000e+01 -1.000000000000000000e+02 5.000000000000000000e+00
-7.000000000000000000e+01 -9.500000000000000000e+01 5.000000000000000000e+00
-7.000000000000000000e+01 -9.000000000000000000e+01 5.000000000000000000e+00
-7.000000000000000000e+01 -8.500000000000000000e+01 5.000000000000000000e+00
-7.000000000000000000e+01 -8.000000000000000000e+01 5.000000000000000000e+00
-7.000000000000000000e+01 -7.500000000000000000e+01 5.000000000000000000e+00
-7.000000000000000000e+01 -7.000000000000000000e+01 5.000000000000000000e+00
-7.000000000000000000e+01 -6.500000000000000000e+01 5.000000000000000000e+00
-7.000000000000000000e+01 -6.000000000000000000e+01 5.000000000000000000e+00
-7.000000000000000000e+01 -5.500000000000000000e+01 5.000000000000000000e+00
-7.000000000000000000e+01 -5.000000000000000000e+01 5.000000000000000000e+00
-7.000000000000000000e+01 -4.500000000000000000e+01 5.000000000000000000e+00
-7.000000000000000000e+01 -4.000000000000000000e+01 5.000000000000000000e+00
-7.000000000000000000e+01 -3.500000000000000000e+01 5.000000000000000000e+00
-7.000000000000000000e+01 -3.000000000000000000e+01 5.000000000000000000e+00
-7.000000000000000000e+01 -2.500000000000000000e+01 5.000000000000000000e+00
-7.000000000000000000e+01 -2.000000000000000000e+01 5.000000000000000000e+00
-7.000000000000000000e+01 -1.500000000000000000e+01 5.000000000000000000e+00
-7.000000000000000000e+01 -1.000000000000000000e+01 5.000000000000000000e+00
-7.000000000000000000e+01 -5.000000000000000000e+00 5.000000000000000000e+00
-7.000000000000000000e+01 0.000000000000000000e+00 5.000000000000000000e+00
-7.000000000000000000e+01 5.000000000000000000e+00 5.000000000000000000e+00
-7.000000000000000000e+01 1.000000000000000000e+01 5.000000000000000000e+00
-7.000000000000000000e+01 1.500000000000000000e+01 5.000000000000000000e+00
-7.000000000000000000e+01 2.000000000000000000e+01 5.000000000000000000e+00
-7.000000000000000000e+01 2.500000000000000000e+01 5.000000000000000000e+00
-7.000000000000000000e+01 3.000000000000000000e+01 5.000000000000000000e+00
-7.000000000000000000e+01 3.500000000000000000e+01 5.000000000000000000e+00
-7.000000000000000000e+01 4.000000000000000000e+01 5.000000000000000000e+00
-7.000000000000000000e+01 4.500000000000000000e+01 5.000000000000000000e+00
-7.000000000000000000e+01 5.000000000000000000e+01 5.000000000000000000e+00
-7.000000000000000000e+01 5.500000000000000000e+01 5.000000000000000000e+00
-7.000000000000000000e+01 6.000000000000000000e+01 5.000000000000000000e+00
-7.000000000000000000e+01 6.500000000000000000e+01 5.000000000000000000e+00
-7.000000000000000000e+01 7.000000000000000000e+01 5.000000000000000000e+00
-7.000000000000000000e+01 7.500000000000000000e+01 5.000000000000000000e+00
-7.000000000000000000e+01 8.000000000000000000e+01 5.000000000000000000e+00
-7.000000000000000000e+01 8.500000000000000000e+01 5.000000000000000000e+00
-7.000000000000000000e+01 9.000000000000000000e+01 5.000000000000000000e+00
-7.000000000000000000e+01 9.500000000000000000e+01 5.000000000000000000e+00
-7.000000000000000000e+01 1.000000000000000000e+02 5.000000000000000000e+00
-7.000000000000000000e+01 1.050000000000000000e+02 5.000000000000000000e+00
-7.000000000000000000e+01 1.100000000000000000e+02 5.000000000000000000e+00
-7.000000000000000000e+01 1.150000000000000000e+02 5.000000000000000000e+00
-7.000000000000000000e+01 1.200000000000000000e+02 5.000000000000000000e+00
-7.000000000000000000e+01 1.250000000000000000e+02 5.000000000000000000e+00
-6.500000000000000000e+01 -1.250000000000000000e+02 5.000000000000000000e+00
-6.500000000000000000e+01 -1.200000000000000000e+02 5.000000000000000000e+00
-6.500000000000000000e+01 -1.150000000000000000e+02 5.000000000000000000e+00
-6.500000000000000000e+01 -1.100000000000000000e+02 5.000000000000000000e+00
-6.500000000000000000e+01 -1.050000000000000000e+02 5.000000000000000000e+00
-6.500000000000000000e+01 -1.000000000000000000e+02 5.000000000000000000e+00
-6.500000000000000000e+01 -9.500000000000000000e+01 5.000000000000000000e+00
-6.500000000000000000e+01 -9.000000000000000000e+01 5.000000000000000000e+00
-6.500000000000000000e+01 -8.500000000000000000e+01 5.000000000000000000e+00
-6.500000000000000000e+01 -8.000000000000000000e+01 5.000000000000000000e+00
-6.500000000000000000e+01 -7.500000000000000000e+01 5.000000000000000000e+00
-6.500000000000000000e+01 -7.000000000000000000e+01 5.000000000000000000e+00
-6.500000000000000000e+01 -6.500000000000000000e+01 5.000000000000000000e+00
-6.500000000000000000e+01 -6.000000000000000000e+01 5.000000000000000000e+00
-6.500000000000000000e+01 -5.500000000000000000e+01 5.000000000000000000e+00
-6.500000000000000000e+01 -5.000000000000000000e+01 5.000000000000000000e+00
-6.500000000000000000e+01 -4.500000000000000000e+01 5.000000000000000000e+00
-6.500000000000000000e+01 -4.000000000000000000e+01 5.000000000000000000e+00
-6.500000000000000000e+01 -3.500000000000000000e+01 5.000000000000000000e+00
-6.500000000000000000e+01 -3.000000000000000000e+01 5.000000000000000000e+00
-6.500000000000000000e+01 -2.500000000000000000e+01 5.000000000000000000e+00
-6.500000000000000000e+01 -2.000000000000000000e+01 5.000000000000000000e+00
-6.500000000000000000e+01 -1.500000000000000000e+01 5.000000000000000000e+00
-6.500000000000000000e+01 -1.000000000000000000e+01 5.000000000000000000e+00
-6.500000000000000000e+01 -5.000000000000000000e+00 5.000000000000000000e+00
-6.500000000000000000e+01 0.000000000000000000e+00 5.000000000000000000e+00
-6.500000000000000000e+01 5.000000000000000000e+00 5.000000000000000000e+00
-6.500000000000000000e+01 1.000000000000000000e+01 5.000000000000000000e+00
-6.500000000000000000e+01 1.500000000000000000e+01 5.000000000000000000e+00
-6.500000000000000000e+01 2.000000000000000000e+01 5.000000000000000000e+00
-6.500000000000000000e+01 2.500000000000000000e+01 5.000000000000000000e+00
-6.500000000000000000e+01 3.000000000000000000e+01 5.000000000000000000e+00
-6.500000000000000000e+01 3.500000000000000000e+01 5.000000000000000000e+00
-6.500000000000000000e+01 4.000000000000000000e+01 5.000000000000000000e+00
-6.500000000000000000e+01 4.500000000000000000e+01 5.000000000000000000e+00
-6.500000000000000000e+01 5.000000000000000000e+01 5.000000000000000000e+00
-6.500000000000000000e+01 5.500000000000000000e+01 5.000000000000000000e+00
-6.500000000000000000e+01 6.000000000000000000e+01 5.000000000000000000e+00
-6.500000000000000000e+01 6.500000000000000000e+01 5.000000000000000000e+00
-6.500000000000000000e+01 7.000000000000000000e+01 5.000000000000000000e+00
-6.500000000000000000e+01 7.500000000000000000e+01 5.000000000000000000e+00
-6.500000000000000000e+01 8.000000000000000000e+01 5.000000000000000000e+00
-6.500000000000000000e+01 8.500000000000000000e+01 5.000000000000000000e+00
-6.500000000000000000e+01 9.000000000000000000e+01 5.000000000000000000e+00
-6.500000000000000000e+01 9.500000000000000000e+01 5.000000000000000000e+00
-6.500000000000000000e+01 1.000000000000000000e+02 5.000000000000000000e+00
-6.500000000000000000e+01 1.050000000000000000e+02 5.000000000000000000e+00
-6.500000000000000000e+01 1.100000000000000000e+02 5.000000000000000000e+00
-6.500000000000000000e+01 1.150000000000000000e+02 5.000000000000000000e+00
-6.500000000000000000e+01 1.200000000000000000e+02 5.000000000000000000e+00
-6.500000000000000000e+01 1.250000000000000000e+02 5.000000000000000000e+00
-6.000000000000000000e+01 -1.250000000000000000e+02 5.000000000000000000e+00
-6.000000000000000000e+01 -1.200000000000000000e+02 5.000000000000000000e+00
-6.000000000000000000e+01 -1.150000000000000000e+02 5.000000000000000000e+00
-6.000000000000000000e+01 -1.100000000000000000e+02 5.000000000000000000e+00
-6.000000000000000000e+01 -1.050000000000000000e+02 5.000000000000000000e+00
-6.000000000000000000e+01 -1.000000000000000000e+02 5.000000000000000000e+00
-6.000000000000000000e+01 -9.500000000000000000e+01 5.000000000000000000e+00
-6.000000000000000000e+01 -9.000000000000000000e+01 5.000000000000000000e+00
-6.000000000000000000e+01 -8.500000000000000000e+01 5.000000000000000000e+00
-6.000000000000000000e+01 -8.000000000000000000e+01 5.000000000000000000e+00
-6.000000000000000000e+01 -7.500000000000000000e+01 5.000000000000000000e+00
-6.000000000000000000e+01 -7.000000000000000000e+01 5.000000000000000000e+00
-6.000000000000000000e+01 -6.500000000000000000e+01 5.000000000000000000e+00
-6.000000000000000000e+01 -6.000000000000000000e+01 5.000000000000000000e+00
-6.000000000000000000e+01 -5.500000000000000000e+01 5.000000000000000000e+00
-6.000000000000000000e+01 -5.000000000000000000e+01 5.000000000000000000e+00
-6.000000000000000000e+01 -4.500000000000000000e+01 5.000000000000000000e+00
-6.000000000000000000e+01 -4.000000000000000000e+01 5.000000000000000000e+00
-6.000000000000000000e+01 -3.500000000000000000e+01 5.000000000000000000e+00
-6.000000000000000000e+01 -3.000000000000000000e+01 5.000000000000000000e+00
-6.000000000000000000e+01 -2.500000000000000000e+01 5.000000000000000000e+00
-6.000000000000000000e+01 -2.000000000000000000e+01 5.000000000000000000e+00
-6.000000000000000000e+01 -1.500000000000000000e+01 5.000000000000000000e+00
-6.000000000000000000e+01 -1.000000000000000000e+01 5.000000000000000000e+00
-6.000000000000000000e+01 -5.000000000000000000e+00 5.000000000000000000e+00
-6.000000000000000000e+01 0.000000000000000000e+00 5.000000000000000000e+00
-6.000000000000000000e+01 5.000000000000000000e+00 5.000000000000000000e+00
-6.000000000000000000e+01 1.000000000000000000e+01 5.000000000000000000e+00
-6.000000000000000000e+01 1.500000000000000000e+01 5.000000000000000000e+00
-6.000000000000000000e+01 2.000000000000000000e+01 5.000000000000000000e+00
-6.000000000000000000e+01 2.500000000000000000e+01 5.000000000000000000e+00
-6.000000000000000000e+01 3.000000000000000000e+01 5.000000000000000000e+00
-6.000000000000000000e+01 3.500000000000000000e+01 5.000000000000000000e+00
-6.000000000000000000e+01 4.000000000000000000e+01 5.000000000000000000e+00
-6.000000000000000000e+01 4.500000000000000000e+01 5.000000000000000000e+00
-6.000000000000000000e+01 5.000000000000000000e+01 5.000000000000000000e+00
-6.000000000000000000e+01 5.500000000000000000e+01 5.000000000000000000e+00
-6.000000000000000000e+01 6.000000000000000000e+01 5.000000000000000000e+00
-6.000000000000000000e+01 6.500000000000000000e+01 5.000000000000000000e+00
-6.000000000000000000e+01 7.000000000000000000e+01 5.000000000000000000e+00
-6.000000000000000000e+01 7.500000000000000000e+01 5.000000000000000000e+00
-6.000000000000000000e+01 8.000000000000000000e+01 5.000000000000000000e+00
-6.000000000000000000e+01 8.500000000000000000e+01 5.000000000000000000e+00
-6.000000000000000000e+01 9.000000000000000000e+01 5.000000000000000000e+00
-6.000000000000000000e+01 9.500000000000000000e+01 5.000000000000000000e+00
-6.000000000000000000e+01 1.000000000000000000e+02 5.000000000000000000e+00
-6.000000000000000000e+01 1.050000000000000000e+02 5.000000000000000000e+00
-6.000000000000000000e+01 1.100000000000000000e+02 5.000000000000000000e+00
-6.000000000000000000e+01 1.150000000000000000e+02 5.000000000000000000e+00
-6.000000000000000000e+01 1.200000000000000000e+02 5.000000000000000000e+00
-6.000000000000000000e+01 1.250000000000000000e+02 5.000000000000000000e+00
-5.500000000000000000e+01 -1.250000000000000000e+02 5.000000000000000000e+00
-5.500000000000000000e+01 -1.200000000000000000e+02 5.000000000000000000e+00
-5.500000000000000000e+01 -1.150000000000000000e+02 5.000000000000000000e+00
-5.500000000000000000e+01 -1.100000000000000000e+02 5.000000000000000000e+00
-5.500000000000000000e+01 -1.050000000000000000e+02 5.000000000000000000e+00
-5.500000000000000000e+01 -1.000000000000000000e+02 5.000000000000000000e+00
-5.500000000000000000e+01 -9.500000000000000000e+01 5.000000000000000000e+00
-5.500000000000000000e+01 -9.000000000000000000e+01 5.000000000000000000e+00
-5.500000000000000000e+01 -8.500000000000000000e+01 5.000000000000000000e+00
-5.500000000000000000e+01 -8.000000000000000000e+01 5.000000000000000000e+00
-5.500000000000000000e+01 -7.500000000000000000e+01 5.000000000000000000e+00
-5.500000000000000000e+01 -7.000000000000000000e+01 5.000000000000000000e+00
-5.500000000000000000e+01 -6.500000000000000000e+01 5.000000000000000000e+00
-5.500000000000000000e+01 -6.000000000000000000e+01 5.000000000000000000e+00
-5.500000000000000000e+01 -5.500000000000000000e+01 5.000000000000000000e+00
-5.500000000000000000e+01 -5.000000000000000000e+01 5.000000000000000000e+00
-5.500000000000000000e+01 -4.500000000000000000e+01 5.000000000000000000e+00
-5.500000000000000000e+01 -4.000000000000000000e+01 5.000000000000000000e+00
-5.500000000000000000e+01 -3.500000000000000000e+01 5.000000000000000000e+00
-5.500000000000000000e+01 -3.000000000000000000e+01 5.000000000000000000e+00
-5.500000000000000000e+01 -2.500000000000000000e+01 5.000000000000000000e+00
-5.500000000000000000e+01 -2.000000000000000000e+01 5.000000000000000000e+00
-5.500000000000000000e+01 -1.500000000000000000e+01 5.000000000000000000e+00
-5.500000000000000000e+01 -1.000000000000000000e+01 5.000000000000000000e+00
-5.500000000000000000e+01 -5.000000000000000000e+00 5.000000000000000000e+00
-5.500000000000000000e+01 0.000000000000000000e+00 5.000000000000000000e+00
-5.500000000000000000e+01 5.000000000000000000e+00 5.000000000000000000e+00
-5.500000000000000000e+01 1.000000000000000000e+01 5.000000000000000000e+00
-5.500000000000000000e+01 1.500000000000000000e+01 5.000000000000000000e+00
-5.500000000000000000e+01 2.000000000000000000e+01 5.000000000000000000e+00
-5.500000000000000000e+01 2.500000000000000000e+01 5.000000000000000000e+00
-5.500000000000000000e+01 3.000000000000000000e+01 5.000000000000000000e+00
-5.500000000000000000e+01 3.500000000000000000e+01 5.000000000000000000e+00
-5.500000000000000000e+01 4.000000000000000000e+01 5.000000000000000000e+00
-5.500000000000000000e+01 4.500000000000000000e+01 5.000000000000000000e+00
-5.500000000000000000e+01 5.000000000000000000e+01 5.000000000000000000e+00
-5.500000000000000000e+01 5.500000000000000000e+01 5.000000000000000000e+00
-5.500000000000000000e+01 6.000000000000000000e+01 5.000000000000000000e+00
-5.500000000000000000e+01 6.500000000000000000e+01 5.000000000000000000e+00
-5.500000000000000000e+01 7.000000000000000000e+01 5.000000000000000000e+00
-5.500000000000000000e+01 7.500000000000000000e+01 5.000000000000000000e+00
-5.500000000000000000e+01 8.000000000000000000e+01 5.000000000000000000e+00
-5.500000000000000000e+01 8.500000000000000000e+01 5.000000000000000000e+00
-5.500000000000000000e+01 9.000000000000000000e+01 5.000000000000000000e+00
-5.500000000000000000e+01 9.500000000000000000e+01 5.000000000000000000e+00
-5.500000000000000000e+01 1.000000000000000000e+02 5.000000000000000000e+00
-5.500000000000000000e+01 1.050000000000000000e+02 5.000000000000000000e+00
-5.500000000000000000e+01 1.100000000000000000e+02 5.000000000000000000e+00
-5.500000000000000000e+01 1.150000000000000000e+02 5.000000000000000000e+00
-5.500000000000000000e+01 1.200000000000000000e+02 5.000000000000000000e+00
-5.500000000000000000e+01 1.250000000000000000e+02 5.000000000000000000e+00
-5.000000000000000000e+01 -1.250000000000000000e+02 5.000000000000000000e+00
-5.000000000000000000e+01 -1.200000000000000000e+02 5.000000000000000000e+00
-5.000000000000000000e+01 -1.150000000000000000e+02 5.000000000000000000e+00
-5.000000000000000000e+01 -1.100000000000000000e+02 5.000000000000000000e+00
-5.000000000000000000e+01 -1.050000000000000000e+02 5.000000000000000000e+00
-5.000000000000000000e+01 -1.000000000000000000e+02 5.000000000000000000e+00
-5.000000000000000000e+01 -9.500000000000000000e+01 5.000000000000000000e+00
-5.000000000000000000e+01 -9.000000000000000000e+01 5.000000000000000000e+00
-5.000000000000000000e+01 -8.500000000000000000e+01 5.000000000000000000e+00
-5.000000000000000000e+01 -8.000000000000000000e+01 5.000000000000000000e+00
-5.000000000000000000e+01 -7.500000000000000000e+01 5.000000000000000000e+00
-5.000000000000000000e+01 -7.000000000000000000e+01 5.000000000000000000e+00
-5.000000000000000000e+01 -6.500000000000000000e+01 5.000000000000000000e+00
-5.000000000000000000e+01 -6.000000000000000000e+01 5.000000000000000000e+00
-5.000000000000000000e+01 -5.500000000000000000e+01 5.000000000000000000e+00
-5.000000000000000000e+01 -5.000000000000000000e+01 5.000000000000000000e+00
-5.000000000000000000e+01 -4.500000000000000000e+01 5.000000000000000000e+00
-5.000000000000000000e+01 -4.000000000000000000e+01 5.000000000000000000e+00
-5.000000000000000000e+01 -3.500000000000000000e+01 5.000000000000000000e+00
-5.000000000000000000e+01 -3.000000000000000000e+01 5.000000000000000000e+00
-5.000000000000000000e+01 -2.500000000000000000e+01 5.000000000000000000e+00
-5.000000000000000000e+01 -2.000000000000000000e+01 5.000000000000000000e+00
-5.000000000000000000e+01 -1.500000000000000000e+01 5.000000000000000000e+00
-5.000000000000000000e+01 -1.000000000000000000e+01 5.000000000000000000e+00
-5.000000000000000000e+01 -5.000000000000000000e+00 5.000000000000000000e+00
-5.000000000000000000e+01 0.000000000000000000e+00 5.000000000000000000e+00
-5.000000000000000000e+01 5.000000000000000000e+00 5.000000000000000000e+00
-5.000000000000000000e+01 1.000000000000000000e+01 5.000000000000000000e+00
-5.000000000000000000e+01 1.500000000000000000e+01 5.000000000000000000e+00
-5.000000000000000000e+01 2.000000000000000000e+01 5.000000000000000000e+00
-5.000000000000000000e+01 2.500000000000000000e+01 5.000000000000000000e+00
-5.000000000000000000e+01 3.000000000000000000e+01 5.000000000000000000e+00
-5.000000000000000000e+01 3.500000000000000000e+01 5.000000000000000000e+00
-5.000000000000000000e+01 4.000000000000000000e+01 5.000000000000000000e+00
-5.000000000000000000e+01 4.500000000000000000e+01 5.000000000000000000e+00
-5.000000000000000000e+01 5.000000000000000000e+01 5.000000000000000000e+00
-5.000000000000000000e+01 5.500000000000000000e+01 5.000000000000000000e+00
-5.000000000000000000e+01 6.000000000000000000e+01 5.000000000000000000e+00
-5.000000000000000000e+01 6.500000000000000000e+01 5.000000000000000000e+00
-5.000000000000000000e+01 7.000000000000000000e+01 5.000000000000000000e+00
-5.000000000000000000e+01 7.500000000000000000e+01 5.000000000000000000e+00
-5.000000000000000000e+01 8.000000000000000000e+01 5.000000000000000000e+00
-5.000000000000000000e+01 8.500000000000000000e+01 5.000000000000000000e+00
-5.000000000000000000e+01 9.000000000000000000e+01 5.000000000000000000e+00
-5.000000000000000000e+01 9.500000000000000000e+01 5.000000000000000000e+00
-5.000000000000000000e+01 1.000000000000000000e+02 5.000000000000000000e+00
-5.000000000000000000e+01 1.050000000000000000e+02 5.000000000000000000e+00
-5.000000000000000000e+01 1.100000000000000000e+02 5.000000000000000000e+00
-5.000000000000000000e+01 1.150000000000000000e+02 5.000000000000000000e+00
-5.000000000000000000e+01 1.200000000000000000e+02 5.000000000000000000e+00
-5.000000000000000000e+01 1.250000000000000000e+02 5.000000000000000000e+00
-4.500000000000000000e+01 -1.250000000000000000e+02 5.000000000000000000e+00
-4.500000000000000000e+01 -1.200000000000000000e+02 5.000000000000000000e+00
-4.500000000000000000e+01 -1.150000000000000000e+02 5.000000000000000000e+00
-4.500000000000000000e+01 -1.100000000000000000e+02 5.000000000000000000e+00
-4.500000000000000000e+01 -1.050000000000000000e+02 5.000000000000000000e+00
-4.500000000000000000e+01 -1.000000000000000000e+02 5.000000000000000000e+00
-4.500000000000000000e+01 -9.500000000000000000e+01 5.000000000000000000e+00
-4.500000000000000000e+01 -9.000000000000000000e+01 5.000000000000000000e+00
-4.500000000000000000e+01 -8.500000000000000000e+01 5.000000000000000000e+00
-4.500000000000000000e+01 -8.000000000000000000e+01 5.000000000000000000e+00
-4.500000000000000000e+01 -7.500000000000000000e+01 5.000000000000000000e+00
-4.500000000000000000e+01 -7.000000000000000000e+01 5.000000000000000000e+00
-4.500000000000000000e+01 -6.500000000000000000e+01 5.000000000000000000e+00
-4.500000000000000000e+01 -6.000000000000000000e+01 5.000000000000000000e+00
-4.500000000000000000e+01 -5.500000000000000000e+01 5.000000000000000000e+00
-4.500000000000000000e+01 -5.000000000000000000e+01 5.000000000000000000e+00
-4.500000000000000000e+01 -4.500000000000000000e+01 5.000000000000000000e+00
-4.500000000000000000e+01 -4.000000000000000000e+01 5.000000000000000000e+00
-4.500000000000000000e+01 -3.500000000000000000e+01 5.000000000000000000e+00
-4.500000000000000000e+01 -3.000000000000000000e+01 5.000000000000000000e+00
-4.500000000000000000e+01 -2.500000000000000000e+01 5.000000000000000000e+00
-4.500000000000000000e+01 -2.000000000000000000e+01 5.000000000000000000e+00
-4.500000000000000000e+01 -1.500000000000000000e+01 5.000000000000000000e+00
-4.500000000000000000e+01 -1.000000000000000000e+01 5.000000000000000000e+00
-4.500000000000000000e+01 -5.000000000000000000e+00 5.000000000000000000e+00
-4.500000000000000000e+01 0.000000000000000000e+00 5.000000000000000000e+00
-4.500000000000000000e+01 5.000000000000000000e+00 5.000000000000000000e+00
-4.500000000000000000e+01 1.000000000000000000e+01 5.000000000000000000e+00
-4.500000000000000000e+01 1.500000000000000000e+01 5.000000000000000000e+00
-4.500000000000000000e+01 2.000000000000000000e+01 5.000000000000000000e+00
-4.500000000000000000e+01 2.500000000000000000e+01 5.000000000000000000e+00
-4.500000000000000000e+01 3.000000000000000000e+01 5.000000000000000000e+00
-4.500000000000000000e+01 3.500000000000000000e+01 5.000000000000000000e+00
-4.500000000000000000e+01 4.000000000000000000e+01 5.000000000000000000e+00
-4.500000000000000000e+01 4.500000000000000000e+01 5.000000000000000000e+00
-4.500000000000000000e+01 5.000000000000000000e+01 5.000000000000000000e+00
-4.500000000000000000e+01 5.500000000000000000e+01 5.000000000000000000e+00
-4.500000000000000000e+01 6.000000000000000000e+01 5.000000000000000000e+00
-4.500000000000000000e+01 6.500000000000000000e+01 5.000000000000000000e+00
-4.500000000000000000e+01 7.000000000000000000e+01 5.000000000000000000e+00
-4.500000000000000000e+01 7.500000000000000000e+01 5.000000000000000000e+00
-4.500000000000000000e+01 8.000000000000000000e+01 5.000000000000000000e+00
-4.500000000000000000e+01 8.500000000000000000e+01 5.000000000000000000e+00
-4.500000000000000000e+01 9.000000000000000000e+01 5.000000000000000000e+00
-4.500000000000000000e+01 9.500000000000000000e+01 5.000000000000000000e+00
-4.500000000000000000e+01 1.000000000000000000e+02 5.000000000000000000e+00
-4.500000000000000000e+01 1.050000000000000000e+02 5.000000000000000000e+00
-4.500000000000000000e+01 1.100000000000000000e+02 5.000000000000000000e+00
-4.500000000000000000e+01 1.150000000000000000e+02 5.000000000000000000e+00
-4.500000000000000000e+01 1.200000000000000000e+02 5.000000000000000000e+00
-4.500000000000000000e+01 1.250000000000000000e+02 5.000000000000000000e+00
-4.000000000000000000e+01 -1.250000000000000000e+02 5.000000000000000000e+00
-4.000000000000000000e+01 -1.200000000000000000e+02 5.000000000000000000e+00
-4.000000000000000000e+01 -1.150000000000000000e+02 5.000000000000000000e+00
-4.000000000000000000e+01 -1.100000000000000000e+02 5.000000000000000000e+00
-4.000000000000000000e+01 -1.050000000000000000e+02 5.000000000000000000e+00
-4.000000000000000000e+01 -1.000000000000000000e+02 5.000000000000000000e+00
-4.000000000000000000e+01 -9.500000000000000000e+01 5.000000000000000000e+00
-4.000000000000000000e+01 -9.000000000000000000e+01 5.000000000000000000e+00
-4.000000000000000000e+01 -8.500000000000000000e+01 5.000000000000000000e+00
-4.000000000000000000e+01 -8.000000000000000000e+01 5.000000000000000000e+00
-4.000000000000000000e+01 -7.500000000000000000e+01 5.000000000000000000e+00
-4.000000000000000000e+01 -7.000000000000000000e+01 5.000000000000000000e+00
-4.000000000000000000e+01 -6.500000000000000000e+01 5.000000000000000000e+00
-4.000000000000000000e+01 -6.000000000000000000e+01 5.000000000000000000e+00
-4.000000000000000000e+01 -5.500000000000000000e+01 5.000000000000000000e+00
-4.000000000000000000e+01 -5.000000000000000000e+01 5.000000000000000000e+00
-4.000000000000000000e+01 -4.500000000000000000e+01 5.000000000000000000e+00
-4.000000000000000000e+01 -4.000000000000000000e+01 5.000000000000000000e+00
-4.000000000000000000e+01 -3.500000000000000000e+01 5.000000000000000000e+00
-4.000000000000000000e+01 -3.000000000000000000e+01 5.000000000000000000e+00
-4.000000000000000000e+01 -2.500000000000000000e+01 5.000000000000000000e+00
-4.000000000000000000e+01 -2.000000000000000000e+01 5.000000000000000000e+00
-4.000000000000000000e+01 -1.500000000000000000e+01 5.000000000000000000e+00
-4.000000000000000000e+01 -1.000000000000000000e+01 5.000000000000000000e+00
-4.000000000000000000e+01 -5.000000000000000000e+00 5.000000000000000000e+00
-4.000000000000000000e+01 0.000000000000000000e+00 5.000000000000000000e+00
-4.000000000000000000e+01 5.000000000000000000e+00 5.000000000000000000e+00
-4.000000000000000000e+01 1.000000000000000000e+01 5.000000000000000000e+00
-4.000000000000000000e+01 1.500000000000000000e+01 5.000000000000000000e+00
-4.000000000000000000e+01 2.000000000000000000e+01 5.000000000000000000e+00
-4.000000000000000000e+01 2.500000000000000000e+01 5.000000000000000000e+00
-4.000000000000000000e+01 3.000000000000000000e+01 5.000000000000000000e+00
-4.000000000000000000e+01 3.500000000000000000e+01 5.000000000000000000e+00
-4.000000000000000000e+01 4.000000000000000000e+01 5.000000000000000000e+00
-4.000000000000000000e+01 4.500000000000000000e+01 5.000000000000000000e+00
-4.000000000000000000e+01 5.000000000000000000e+01 5.000000000000000000e+00
-4.000000000000000000e+01 5.500000000000000000e+01 5.000000000000000000e+00
-4.000000000000000000e+01 6.000000000000000000e+01 5.000000000000000000e+00
-4.000000000000000000e+01 6.500000000000000000e+01 5.000000000000000000e+00
-4.000000000000000000e+01 7.000000000000000000e+01 5.000000000000000000e+00
-4.000000000000000000e+01 7.500000000000000000e+01 5.000000000000000000e+00
-4.000000000000000000e+01 8.000000000000000000e+01 5.000000000000000000e+00
-4.000000000000000000e+01 8.500000000000000000e+01 5.000000000000000000e+00
-4.000000000000000000e+01 9.000000000000000000e+01 5.000000000000000000e+00
-4.000000000000000000e+01 9.500000000000000000e+01 5.000000000000000000e+00
-4.000000000000000000e+01 1.000000000000000000e+02 5.000000000000000000e+00
-4.000000000000000000e+01 1.050000000000000000e+02 5.000000000000000000e+00
-4.000000000000000000e+01 1.100000000000000000e+02 5.000000000000000000e+00
-4.000000000000000000e+01 1.150000000000000000e+02 5.000000000000000000e+00
-4.000000000000000000e+01 1.200000000000000000e+02 5.000000000000000000e+00
-4.000000000000000000e+01 1.250000000000000000e+02 5.000000000000000000e+00
-3.500000000000000000e+01 -1.250000000000000000e+02 5.000000000000000000e+00
-3.500000000000000000e+01 -1.200000000000000000e+02 5.000000000000000000e+00
-3.500000000000000000e+01 -1.150000000000000000e+02 5.000000000000000000e+00
-3.500000000000000000e+01 -1.100000000000000000e+02 5.000000000000000000e+00
-3.500000000000000000e+01 -1.050000000000000000e+02 5.000000000000000000e+00
-3.500000000000000000e+01 -1.000000000000000000e+02 5.000000000000000000e+00
-3.500000000000000000e+01 -9.500000000000000000e+01 5.000000000000000000e+00
-3.500000000000000000e+01 -9.000000000000000000e+01 5.000000000000000000e+00
-3.500000000000000000e+01 -8.500000000000000000e+01 5.000000000000000000e+00
-3.500000000000000000e+01 -8.000000000000000000e+01 5.000000000000000000e+00
-3.500000000000000000e+01 -7.500000000000000000e+01 5.000000000000000000e+00
-3.500000000000000000e+01 -7.000000000000000000e+01 5.000000000000000000e+00
-3.500000000000000000e+01 -6.500000000000000000e+01 5.000000000000000000e+00
-3.500000000000000000e+01 -6.000000000000000000e+01 5.000000000000000000e+00
-3.500000000000000000e+01 -5.500000000000000000e+01 5.000000000000000000e+00
-3.500000000000000000e+01 -5.000000000000000000e+01 5.000000000000000000e+00
-3.500000000000000000e+01 -4.500000000000000000e+01 5.000000000000000000e+00
-3.500000000000000000e+01 -4.000000000000000000e+01 5.000000000000000000e+00
-3.500000000000000000e+01 -3.500000000000000000e+01 5.000000000000000000e+00
-3.500000000000000000e+01 -3.000000000000000000e+01 5.000000000000000000e+00
-3.500000000000000000e+01 -2.500000000000000000e+01 5.000000000000000000e+00
-3.500000000000000000e+01 -2.000000000000000000e+01 5.000000000000000000e+00
-3.500000000000000000e+01 -1.500000000000000000e+01 5.000000000000000000e+00
-3.500000000000000000e+01 -1.000000000000000000e+01 5.000000000000000000e+00
-3.500000000000000000e+01 -5.000000000000000000e+00 5.000000000000000000e+00
-3.500000000000000000e+01 0.000000000000000000e+00 5.000000000000000000e+00
-3.500000000000000000e+01 5.000000000000000000e+00 5.000000000000000000e+00
-3.500000000000000000e+01 1.000000000000000000e+01 5.000000000000000000e+00
-3.500000000000000000e+01 1.500000000000000000e+01 5.000000000000000000e+00
-3.500000000000000000e+01 2.000000000000000000e+01 5.000000000000000000e+00
-3.500000000000000000e+01 2.500000000000000000e+01 5.000000000000000000e+00
-3.500000000000000000e+01 3.000000000000000000e+01 5.000000000000000000e+00
-3.500000000000000000e+01 3.500000000000000000e+01 5.000000000000000000e+00
-3.500000000000000000e+01 4.000000000000000000e+01 5.000000000000000000e+00
-3.500000000000000000e+01 4.500000000000000000e+01 5.000000000000000000e+00
-3.500000000000000000e+01 5.000000000000000000e+01 5.000000000000000000e+00
-3.500000000000000000e+01 5.500000000000000000e+01 5.000000000000000000e+00
-3.500000000000000000e+01 6.000000000000000000e+01 5.000000000000000000e+00
-3.500000000000000000e+01 6.500000000000000000e+01 5.000000000000000000e+00
-3.500000000000000000e+01 7.000000000000000000e+01 5.000000000000000000e+00
-3.500000000000000000e+01 7.500000000000000000e+01 5.000000000000000000e+00
-3.500000000000000000e+01 8.000000000000000000e+01 5.000000000000000000e+00
-3.500000000000000000e+01 8.500000000000000000e+01 5.000000000000000000e+00
-3.500000000000000000e+01 9.000000000000000000e+01 5.000000000000000000e+00
-3.500000000000000000e+01 9.500000000000000000e+01 5.000000000000000000e+00
-3.500000000000000000e+01 1.000000000000000000e+02 5.000000000000000000e+00
-3.500000000000000000e+01 1.050000000000000000e+02 5.000000000000000000e+00
-3.500000000000000000e+01 1.100000000000000000e+02 5.000000000000000000e+00
-3.500000000000000000e+01 1.150000000000000000e+02 5.000000000000000000e+00
-3.500000000000000000e+01 1.200000000000000000e+02 5.000000000000000000e+00
-3.500000000000000000e+01 1.250000000000000000e+02 5.000000000000000000e+00
-3.000000000000000000e+01 -1.250000000000000000e+02 5.000000000000000000e+00
-3.000000000000000000e+01 -1.200000000000000000e+02 5.000000000000000000e+00
-3.000000000000000000e+01 -1.150000000000000000e+02 5.000000000000000000e+00
-3.000000000000000000e+01 -1.100000000000000000e+02 5.000000000000000000e+00
-3.000000000000000000e+01 -1.050000000000000000e+02 5.000000000000000000e+00
-3.000000000000000000e+01 -1.000000000000000000e+02 5.000000000000000000e+00
-3.000000000000000000e+01 -9.500000000000000000e+01 5.000000000000000000e+00
-3.000000000000000000e+01 -9.000000000000000000e+01 5.000000000000000000e+00
-3.000000000000000000e+01 -8.500000000000000000e+01 5.000000000000000000e+00
-3.000000000000000000e+01 -8.000000000000000000e+01 5.000000000000000000e+00
-3.000000000000000000e+01 -7.500000000000000000e+01 5.000000000000000000e+00
-3.000000000000000000e+01 -7.000000000000000000e+01 5.000000000000000000e+00
-3.000000000000000000e+01 -6.500000000000000000e+01 5.000000000000000000e+00
-3.000000000000000000e+01 -6.000000000000000000e+01 5.000000000000000000e+00
-3.000000000000000000e+01 -5.500000000000000000e+01 5.000000000000000000e+00
-3.000000000000000000e+01 -5.000000000000000000e+01 5.000000000000000000e+00
-3.000000000000000000e+01 -4.500000000000000000e+01 5.000000000000000000e+00
-3.000000000000000000e+01 -4.000000000000000000e+01 5.000000000000000000e+00
-3.000000000000000000e+01 -3.500000000000000000e+01 5.000000000000000000e+00
-3.000000000000000000e+01 -3.000000000000000000e+01 5.000000000000000000e+00
-3.000000000000000000e+01 -2.500000000000000000e+01 5.000000000000000000e+00
-3.000000000000000000e+01 -2.000000000000000000e+01 5.000000000000000000e+00
-3.000000000000000000e+01 -1.500000000000000000e+01 5.000000000000000000e+00
-3.000000000000000000e+01 -1.000000000000000000e+01 5.000000000000000000e+00
-3.000000000000000000e+01 -5.000000000000000000e+00 5.000000000000000000e+00
-3.000000000000000000e+01 0.000000000000000000e+00 5.000000000000000000e+00
-3.000000000000000000e+01 5.000000000000000000e+00 5.000000000000000000e+00
-3.000000000000000000e+01 1.000000000000000000e+01 5.000000000000000000e+00
-3.000000000000000000e+01 1.500000000000000000e+01 5.000000000000000000e+00
-3.000000000000000000e+01 2.000000000000000000e+01 5.000000000000000000e+00
-3.000000000000000000e+01 2.500000000000000000e+01 5.000000000000000000e+00
-3.000000000000000000e+01 3.000000000000000000e+01 5.000000000000000000e+00
-3.000000000000000000e+01 3.500000000000000000e+01 5.000000000000000000e+00
-3.000000000000000000e+01 4.000000000000000000e+01 5.000000000000000000e+00
-3.000000000000000000e+01 4.500000000000000000e+01 5.000000000000000000e+00
-3.000000000000000000e+01 5.000000000000000000e+01 5.000000000000000000e+00
-3.000000000000000000e+01 5.500000000000000000e+01 5.000000000000000000e+00
-3.000000000000000000e+01 6.000000000000000000e+01 5.000000000000000000e+00
-3.000000000000000000e+01 6.500000000000000000e+01 5.000000000000000000e+00
-3.000000000000000000e+01 7.000000000000000000e+01 5.000000000000000000e+00
-3.000000000000000000e+01 7.500000000000000000e+01 5.000000000000000000e+00
-3.000000000000000000e+01 8.000000000000000000e+01 5.000000000000000000e+00
-3.000000000000000000e+01 8.500000000000000000e+01 5.000000000000000000e+00
-3.000000000000000000e+01 9.000000000000000000e+01 5.000000000000000000e+00
-3.000000000000000000e+01 9.500000000000000000e+01 5.000000000000000000e+00
-3.000000000000000000e+01 1.000000000000000000e+02 5.000000000000000000e+00
-3.000000000000000000e+01 1.050000000000000000e+02 5.000000000000000000e+00
-3.000000000000000000e+01 1.100000000000000000e+02 5.000000000000000000e+00
-3.000000000000000000e+01 1.150000000000000000e+02 5.000000000000000000e+00
-3.000000000000000000e+01 1.200000000000000000e+02 5.000000000000000000e+00
-3.000000000000000000e+01 1.250000000000000000e+02 5.000000000000000000e+00
-2.500000000000000000e+01 -1.250000000000000000e+02 5.000000000000000000e+00
-2.500000000000000000e+01 -1.200000000000000000e+02 5.000000000000000000e+00
-2.500000000000000000e+01 -1.150000000000000000e+02 5.000000000000000000e+00
-2.500000000000000000e+01 -1.100000000000000000e+02 5.000000000000000000e+00
-2.500000000000000000e+01 -1.050000000000000000e+02 5.000000000000000000e+00
-2.500000000000000000e+01 -1.000000000000000000e+02 5.000000000000000000e+00
-2.500000000000000000e+01 -9.500000000000000000e+01 5.000000000000000000e+00
-2.500000000000000000e+01 -9.000000000000000000e+01 5.000000000000000000e+00
-2.500000000000000000e+01 -8.500000000000000000e+01 5.000000000000000000e+00
-2.500000000000000000e+01 -8.000000000000000000e+01 5.000000000000000000e+00
-2.500000000000000000e+01 -7.500000000000000000e+01 5.000000000000000000e+00
-2.500000000000000000e+01 -7.000000000000000000e+01 5.000000000000000000e+00
-2.500000000000000000e+01 -6.500000000000000000e+01 5.000000000000000000e+00
-2.500000000000000000e+01 -6.000000000000000000e+01 5.000000000000000000e+00
-2.500000000000000000e+01 -5.500000000000000000e+01 5.000000000000000000e+00
-2.500000000000000000e+01 -5.000000000000000000e+01 5.000000000000000000e+00
-2.500000000000000000e+01 -4.500000000000000000e+01 5.000000000000000000e+00
-2.500000000000000000e+01 -4.000000000000000000e+01 5.000000000000000000e+00
-2.500000000000000000e+01 -3.500000000000000000e+01 5.000000000000000000e+00
-2.500000000000000000e+01 -3.000000000000000000e+01 5.000000000000000000e+00
-2.500000000000000000e+01 -2.500000000000000000e+01 5.000000000000000000e+00
-2.500000000000000000e+01 -2.000000000000000000e+01 5.000000000000000000e+00
-2.500000000000000000e+01 -1.500000000000000000e+01 5.000000000000000000e+00
-2.500000000000000000e+01 -1.000000000000000000e+01 5.000000000000000000e+00
-2.500000000000000000e+01 -5.000000000000000000e+00 5.000000000000000000e+00
-2.500000000000000000e+01 0.000000000000000000e+00 5.000000000000000000e+00
-2.500000000000000000e+01 5.000000000000000000e+00 5.000000000000000000e+00
-2.500000000000000000e+01 1.000000000000000000e+01 5.000000000000000000e+00
-2.500000000000000000e+01 1.500000000000000000e+01 5.000000000000000000e+00
-2.500000000000000000e+01 2.000000000000000000e+01 5.000000000000000000e+00
-2.500000000000000000e+01 2.500000000000000000e+01 5.000000000000000000e+00
-2.500000000000000000e+01 3.000000000000000000e+01 5.000000000000000000e+00
-2.500000000000000000e+01 3.500000000000000000e+01 5.000000000000000000e+00
-2.500000000000000000e+01 4.000000000000000000e+01 5.000000000000000000e+00
-2.500000000000000000e+01 4.500000000000000000e+01 5.000000000000000000e+00
-2.500000000000000000e+01 5.000000000000000000e+01 5.000000000000000000e+00
-2.500000000000000000e+01 5.500000000000000000e+01 5.000000000000000000e+00
-2.500000000000000000e+01 6.000000000000000000e+01 5.000000000000000000e+00
-2.500000000000000000e+01 6.500000000000000000e+01 5.000000000000000000e+00
-2.500000000000000000e+01 7.000000000000000000e+01 5.000000000000000000e+00
-2.500000000000000000e+01 7.500000000000000000e+01 5.000000000000000000e+00
-2.500000000000000000e+01 8.000000000000000000e+01 5.000000000000000000e+00
-2.500000000000000000e+01 8.500000000000000000e+01 5.000000000000000000e+00
-2.500000000000000000e+01 9.000000000000000000e+01 5.000000000000000000e+00
-2.500000000000000000e+01 9.500000000000000000e+01 5.000000000000000000e+00
-2.500000000000000000e+01 1.000000000000000000e+02 5.000000000000000000e+00
-2.500000000000000000e+01 1.050000000000000000e+02 5.000000000000000000e+00
-2.500000000000000000e+01 1.100000000000000000e+02 5.000000000000000000e+00
-2.500000000000000000e+01 1.150000000000000000e+02 5.000000000000000000e+00
-2.500000000000000000e+01 1.200000000000000000e+02 5.000000000000000000e+00
-2.500000000000000000e+01 1.250000000000000000e+02 5.000000000000000000e+00
-2.000000000000000000e+01 -1.250000000000000000e+02 5.000000000000000000e+00
-2.000000000000000000e+01 -1.200000000000000000e+02 5.000000000000000000e+00
-2.000000000000000000e+01 -1.150000000000000000e+02 5.000000000000000000e+00
-2.000000000000000000e+01 -1.100000000000000000e+02 5.000000000000000000e+00
-2.000000000000000000e+01 -1.050000000000000000e+02 5.000000000000000000e+00
-2.000000000000000000e+01 -1.000000000000000000e+02 5.000000000000000000e+00
-2.000000000000000000e+01 -9.500000000000000000e+01 5.000000000000000000e+00
-2.000000000000000000e+01 -9.000000000000000000e+01 5.000000000000000000e+00
-2.000000000000000000e+01 -8.500000000000000000e+01 5.000000000000000000e+00
-2.000000000000000000e+01 -8.000000000000000000e+01 5.000000000000000000e+00
-2.000000000000000000e+01 -7.500000000000000000e+01 5.000000000000000000e+00
-2.000000000000000000e+01 -7.000000000000000000e+01 5.000000000000000000e+00
-2.000000000000000000e+01 -6.500000000000000000e+01 5.000000000000000000e+00
-2.000000000000000000e+01 -6.000000000000000000e+01 5.000000000000000000e+00
-2.000000000000000000e+01 -5.500000000000000000e+01 5.000000000000000000e+00
-2.000000000000000000e+01 -5.000000000000000000e+01 5.000000000000000000e+00
-2.000000000000000000e+01 -4.500000000000000000e+01 5.000000000000000000e+00
-2.000000000000000000e+01 -4.000000000000000000e+01 5.000000000000000000e+00
-2.000000000000000000e+01 -3.500000000000000000e+01 5.000000000000000000e+00
-2.000000000000000000e+01 -3.000000000000000000e+01 5.000000000000000000e+00
-2.000000000000000000e+01 -2.500000000000000000e+01 5.000000000000000000e+00
-2.000000000000000000e+01 -2.000000000000000000e+01 5.000000000000000000e+00
-2.000000000000000000e+01 -1.500000000000000000e+01 5.000000000000000000e+00
-2.000000000000000000e+01 -1.000000000000000000e+01 5.000000000000000000e+00
-2.000000000000000000e+01 -5.000000000000000000e+00 5.000000000000000000e+00
-2.000000000000000000e+01 0.000000000000000000e+00 5.000000000000000000e+00
-2.000000000000000000e+01 5.000000000000000000e+00 5.000000000000000000e+00
-2.000000000000000000e+01 1.000000000000000000e+01 5.000000000000000000e+00
-2.000000000000000000e+01 1.500000000000000000e+01 5.000000000000000000e+00
-2.000000000000000000e+01 2.000000000000000000e+01 5.000000000000000000e+00
-2.000000000000000000e+01 2.500000000000000000e+01 5.000000000000000000e+00
-2.000000000000000000e+01 3.000000000000000000e+01 5.000000000000000000e+00
-2.000000000000000000e+01 3.500000000000000000e+01 5.000000000000000000e+00
-2.000000000000000000e+01 4.000000000000000000e+01 5.000000000000000000e+00
-2.000000000000000000e+01 4.500000000000000000e+01 5.000000000000000000e+00
-2.000000000000000000e+01 5.000000000000000000e+01 5.000000000000000000e+00
-2.000000000000000000e+01 5.500000000000000000e+01 5.000000000000000000e+00
-2.000000000000000000e+01 6.000000000000000000e+01 5.000000000000000000e+00
-2.000000000000000000e+01 6.500000000000000000e+01 5.000000000000000000e+00
-2.000000000000000000e+01 7.000000000000000000e+01 5.000000000000000000e+00
-2.000000000000000000e+01 7.500000000000000000e+01 5.000000000000000000e+00
-2.000000000000000000e+01 8.000000000000000000e+01 5.000000000000000000e+00
-2.000000000000000000e+01 8.500000000000000000e+01 5.000000000000000000e+00
-2.000000000000000000e+01 9.000000000000000000e+01 5.000000000000000000e+00
-2.000000000000000000e+01 9.500000000000000000e+01 5.000000000000000000e+00
-2.000000000000000000e+01 1.000000000000000000e+02 5.000000000000000000e+00
-2.000000000000000000e+01 1.050000000000000000e+02 5.000000000000000000e+00
-2.000000000000000000e+01 1.100000000000000000e+02 5.000000000000000000e+00
-2.000000000000000000e+01 1.150000000000000000e+02 5.000000000000000000e+00
-2.000000000000000000e+01 1.200000000000000000e+02 5.000000000000000000e+00
-2.000000000000000000e+01 1.250000000000000000e+02 5.000000000000000000e+00
-1.500000000000000000e+01 -1.250000000000000000e+02 5.000000000000000000e+00
-1.500000000000000000e+01 -1.200000000000000000e+02 5.000000000000000000e+00
-1.500000000000000000e+01 -1.150000000000000000e+02 5.000000000000000000e+00
-1.500000000000000000e+01 -1.100000000000000000e+02 5.000000000000000000e+00
-1.500000000000000000e+01 -1.050000000000000000e+02 5.000000000000000000e+00
-1.500000000000000000e+01 -1.000000000000000000e+02 5.000000000000000000e+00
-1.500000000000000000e+01 -9.500000000000000000e+01 5.000000000000000000e+00
-1.500000000000000000e+01 -9.000000000000000000e+01 5.000000000000000000e+00
-1.500000000000000000e+01 -8.500000000000000000e+01 5.000000000000000000e+00
-1.500000000000000000e+01 -8.000000000000000000e+01 5.000000000000000000e+00
-1.500000000000000000e+01 -7.500000000000000000e+01 5.000000000000000000e+00
-1.500000000000000000e+01 -7.000000000000000000e+01 5.000000000000000000e+00
-1.500000000000000000e+01 -6.500000000000000000e+01 5.000000000000000000e+00
-1.500000000000000000e+01 -6.000000000000000000e+01 5.000000000000000000e+00
-1.500000000000000000e+01 -5.500000000000000000e+01 5.000000000000000000e+00
-1.500000000000000000e+01 -5.000000000000000000e+01 5.000000000000000000e+00
-1.500000000000000000e+01 -4.500000000000000000e+01 5.000000000000000000e+00
-1.500000000000000000e+01 -4.000000000000000000e+01 5.000000000000000000e+00
-1.500000000000000000e+01 -3.500000000000000000e+01 5.000000000000000000e+00
-1.500000000000000000e+01 -3.000000000000000000e+01 5.000000000000000000e+00
-1.500000000000000000e+01 -2.500000000000000000e+01 5.000000000000000000e+00
-1.500000000000000000e+01 -2.000000000000000000e+01 5.000000000000000000e+00
-1.500000000000000000e+01 -1.500000000000000000e+01 5.000000000000000000e+00
-1.500000000000000000e+01 -1.000000000000000000e+01 5.000000000000000000e+00
-1.500000000000000000e+01 -5.000000000000000000e+00 5.000000000000000000e+00
-1.500000000000000000e+01 0.000000000000000000e+00 5.000000000000000000e+00
-1.500000000000000000e+01 5.000000000000000000e+00 5.000000000000000000e+00
-1.500000000000000000e+01 1.000000000000000000e+01 5.000000000000000000e+00
-1.500000000000000000e+01 1.500000000000000000e+01 5.000000000000000000e+00
-1.500000000000000000e+01 2.000000000000000000e+01 5.000000000000000000e+00
-1.500000000000000000e+01 2.500000000000000000e+01 5.000000000000000000e+00
-1.500000000000000000e+01 3.000000000000000000e+01 5.000000000000000000e+00
-1.500000000000000000e+01 3.500000000000000000e+01 5.000000000000000000e+00
-1.500000000000000000e+01 4.000000000000000000e+01 5.000000000000000000e+00
-1.500000000000000000e+01 4.500000000000000000e+01 5.000000000000000000e+00
-1.500000000000000000e+01 5.000000000000000000e+01 5.000000000000000000e+00
-1.500000000000000000e+01 5.500000000000000000e+01 5.000000000000000000e+00
-1.500000000000000000e+01 6.000000000000000000e+01 5.000000000000000000e+00
-1.500000000000000000e+01 6.500000000000000000e+01 5.000000000000000000e+00
-1.500000000000000000e+01 7.000000000000000000e+01 5.000000000000000000e+00
-1.500000000000000000e+01 7.500000000000000000e+01 5.000000000000000000e+00
-1.500000000000000000e+01 8.000000000000000000e+01 5.000000000000000000e+00
-1.500000000000000000e+01 8.500000000000000000e+01 5.000000000000000000e+00
-1.500000000000000000e+01 9.000000000000000000e+01 5.000000000000000000e+00
-1.500000000000000000e+01 9.500000000000000000e+01 5.000000000000000000e+00
-1.500000000000000000e+01 1.000000000000000000e+02 5.000000000000000000e+00
-1.500000000000000000e+01 1.050000000000000000e+02 5.000000000000000000e+00
-1.500000000000000000e+01 1.100000000000000000e+02 5.000000000000000000e+00
-1.500000000000000000e+01 1.150000000000000000e+02 5.000000000000000000e+00
-1.500000000000000000e+01 1.200000000000000000e+02 5.000000000000000000e+00
-1.500000000000000000e+01 1.250000000000000000e+02 5.000000000000000000e+00
-1.000000000000000000e+01 -1.250000000000000000e+02 5.000000000000000000e+00
-1.000000000000000000e+01 -1.200000000000000000e+02 5.000000000000000000e+00
-1.000000000000000000e+01 -1.150000000000000000e+02 5.000000000000000000e+00
-1.000000000000000000e+01 -1.100000000000000000e+02 5.000000000000000000e+00
-1.000000000000000000e+01 -1.050000000000000000e+02 5.000000000000000000e+00
-1.000000000000000000e+01 -1.000000000000000000e+02 5.000000000000000000e+00
-1.000000000000000000e+01 -9.500000000000000000e+01 5.000000000000000000e+00
-1.000000000000000000e+01 -9.000000000000000000e+01 5.000000000000000000e+00
-1.000000000000000000e+01 -8.500000000000000000e+01 5.000000000000000000e+00
-1.000000000000000000e+01 -8.000000000000000000e+01 5.000000000000000000e+00
-1.000000000000000000e+01 -7.500000000000000000e+01 5.000000000000000000e+00
-1.000000000000000000e+01 -7.000000000000000000e+01 5.000000000000000000e+00
-1.000000000000000000e+01 -6.500000000000000000e+01 5.000000000000000000e+00
-1.000000000000000000e+01 -6.000000000000000000e+01 5.000000000000000000e+00
-1.000000000000000000e+01 -5.500000000000000000e+01 5.000000000000000000e+00
-1.000000000000000000e+01 -5.000000000000000000e+01 5.000000000000000000e+00
-1.000000000000000000e+01 -4.500000000000000000e+01 5.000000000000000000e+00
-1.000000000000000000e+01 -4.000000000000000000e+01 5.000000000000000000e+00
-1.000000000000000000e+01 -3.500000000000000000e+01 5.000000000000000000e+00
-1.000000000000000000e+01 -3.000000000000000000e+01 5.000000000000000000e+00
-1.000000000000000000e+01 -2.500000000000000000e+01 5.000000000000000000e+00
-1.000000000000000000e+01 -2.000000000000000000e+01 5.000000000000000000e+00
-1.000000000000000000e+01 -1.500000000000000000e+01 5.000000000000000000e+00
-1.000000000000000000e+01 -1.000000000000000000e+01 5.000000000000000000e+00
-1.000000000000000000e+01 -5.000000000000000000e+00 5.000000000000000000e+00
-1.000000000000000000e+01 0.000000000000000000e+00 5.000000000000000000e+00
-1.000000000000000000e+01 5.000000000000000000e+00 5.000000000000000000e+00
-1.000000000000000000e+01 1.000000000000000000e+01 5.000000000000000000e+00
-1.000000000000000000e+01 1.500000000000000000e+01 5.000000000000000000e+00
-1.000000000000000000e+01 2.000000000000000000e+01 5.000000000000000000e+00
-1.000000000000000000e+01 2.500000000000000000e+01 5.000000000000000000e+00
-1.000000000000000000e+01 3.000000000000000000e+01 5.000000000000000000e+00
-1.000000000000000000e+01 3.500000000000000000e+01 5.000000000000000000e+00
-1.000000000000000000e+01 4.000000000000000000e+01 5.000000000000000000e+00
-1.000000000000000000e+01 4.500000000000000000e+01 5.000000000000000000e+00
-1.000000000000000000e+01 5.000000000000000000e+01 5.000000000000000000e+00
-1.000000000000000000e+01 5.500000000000000000e+01 5.000000000000000000e+00
-1.000000000000000000e+01 6.000000000000000000e+01 5.000000000000000000e+00
-1.000000000000000000e+01 6.500000000000000000e+01 5.000000000000000000e+00
-1.000000000000000000e+01 7.000000000000000000e+01 5.000000000000000000e+00
-1.000000000000000000e+01 7.500000000000000000e+01 5.000000000000000000e+00
-1.000000000000000000e+01 8.000000000000000000e+01 5.000000000000000000e+00
-1.000000000000000000e+01 8.500000000000000000e+01 5.000000000000000000e+00
-1.000000000000000000e+01 9.000000000000000000e+01 5.000000000000000000e+00
-1.000000000000000000e+01 9.500000000000000000e+01 5.000000000000000000e+00
-1.000000000000000000e+01 1.000000000000000000e+02 5.000000000000000000e+00
-1.000000000000000000e+01 1.050000000000000000e+02 5.000000000000000000e+00
-1.000000000000000000e+01 1.100000000000000000e+02 5.000000000000000000e+00
-1.000000000000000000e+01 1.150000000000000000e+02 5.000000000000000000e+00
-1.000000000000000000e+01 1.200000000000000000e+02 5.000000000000000000e+00
-1.000000000000000000e+01 1.250000000000000000e+02 5.000000000000000000e+00
-5.000000000000000000e+00 -1.250000000000000000e+02 5.000000000000000000e+00
-5.000000000000000000e+00 -1.200000000000000000e+02 5.000000000000000000e+00
-5.000000000000000000e+00 -1.150000000000000000e+02 5.000000000000000000e+00
-5.000000000000000000e+00 -1.100000000000000000e+02 5.000000000000000000e+00
-5.000000000000000000e+00 -1.050000000000000000e+02 5.000000000000000000e+00
-5.000000000000000000e+00 -1.000000000000000000e+02 5.000000000000000000e+00
-5.000000000000000000e+00 -9.500000000000000000e+01 5.000000000000000000e+00
-5.000000000000000000e+00 -9.000000000000000000e+01 5.000000000000000000e+00
-5.000000000000000000e+00 -8.500000000000000000e+01 5.000000000000000000e+00
-5.000000000000000000e+00 -8.000000000000000000e+01 5.000000000000000000e+00
-5.000000000000000000e+00 -7.500000000000000000e+01 5.000000000000000000e+00
-5.000000000000000000e+00 -7.000000000000000000e+01 5.000000000000000000e+00
-5.000000000000000000e+00 -6.500000000000000000e+01 5.000000000000000000e+00
-5.000000000000000000e+00 -6.000000000000000000e+01 5.000000000000000000e+00
-5.000000000000000000e+00 -5.500000000000000000e+01 5.000000000000000000e+00
-5.000000000000000000e+00 -5.000000000000000000e+01 5.000000000000000000e+00
-5.000000000000000000e+00 -4.500000000000000000e+01 5.000000000000000000e+00
-5.000000000000000000e+00 -4.000000000000000000e+01 5.000000000000000000e+00
-5.000000000000000000e+00 -3.500000000000000000e+01 5.000000000000000000e+00
-5.000000000000000000e+00 -3.000000000000000000e+01 5.000000000000000000e+00
-5.000000000000000000e+00 -2.500000000000000000e+01 5.000000000000000000e+00
-5.000000000000000000e+00 -2.000000000000000000e+01 5.000000000000000000e+00
-5.000000000000000000e+00 -1.500000000000000000e+01 5.000000000000000000e+00
-5.000000000000000000e+00 -1.000000000000000000e+01 5.000000000000000000e+00
-5.000000000000000000e+00 -5.000000000000000000e+00 5.000000000000000000e+00
-5.000000000000000000e+00 0.000000000000000000e+00 5.000000000000000000e+00
-5.000000000000000000e+00 5.000000000000000000e+00 5.000000000000000000e+00
-5.000000000000000000e+00 1.000000000000000000e+01 5.000000000000000000e+00
-5.000000000000000000e+00 1.500000000000000000e+01 5.000000000000000000e+00
-5.000000000000000000e+00 2.000000000000000000e+01 5.000000000000000000e+00
-5.000000000000000000e+00 2.500000000000000000e+01 5.000000000000000000e+00
-5.000000000000000000e+00 3.000000000000000000e+01 5.000000000000000000e+00
-5.000000000000000000e+00 3.500000000000000000e+01 5.000000000000000000e+00
-5.000000000000000000e+00 4.000000000000000000e+01 5.000000000000000000e+00
-5.000000000000000000e+00 4.500000000000000000e+01 5.000000000000000000e+00
-5.000000000000000000e+00 5.000000000000000000e+01 5.000000000000000000e+00
-5.000000000000000000e+00 5.500000000000000000e+01 5.000000000000000000e+00
-5.000000000000000000e+00 6.000000000000000000e+01 5.000000000000000000e+00
-5.000000000000000000e+00 6.500000000000000000e+01 5.000000000000000000e+00
-5.000000000000000000e+00 7.000000000000000000e+01 5.000000000000000000e+00
-5.000000000000000000e+00 7.500000000000000000e+01 5.000000000000000000e+00
-5.000000000000000000e+00 8.000000000000000000e+01 5.000000000000000000e+00
-5.000000000000000000e+00 8.500000000000000000e+01 5.000000000000000000e+00
-5.000000000000000000e+00 9.000000000000000000e+01 5.000000000000000000e+00
-5.000000000000000000e+00 9.500000000000000000e+01 5.000000000000000000e+00
-5.000000000000000000e+00 1.000000000000000000e+02 5.000000000000000000e+00
-5.000000000000000000e+00 1.050000000000000000e+02 5.000000000000000000e+00
-5.000000000000000000e+00 1.100000000000000000e+02 5.000000000000000000e+00
-5.000000000000000000e+00 1.150000000000000000e+02 5.000000000000000000e+00
-5.000000000000000000e+00 1.200000000000000000e+02 5.000000000000000000e+00
-5.000000000000000000e+00 1.250000000000000000e+02 5.000000000000000000e+00
0.000000000000000000e+00 -1.250000000000000000e+02 5.000000000000000000e+00
0.000000000000000000e+00 -1.200000000000000000e+02 5.000000000000000000e+00
0.000000000000000000e+00 -1.150000000000000000e+02 5.000000000000000000e+00
0.000000000000000000e+00 -1.100000000000000000e+02 5.000000000000000000e+00
0.000000000000000000e+00 -1.050000000000000000e+02 5.000000000000000000e+00
0.000000000000000000e+00 -1.000000000000000000e+02 5.000000000000000000e+00
0.000000000000000000e+00 -9.500000000000000000e+01 5.000000000000000000e+00
0.000000000000000000e+00 -9.000000000000000000e+01 5.000000000000000000e+00
0.000000000000000000e+00 -8.500000000000000000e+01 5.000000000000000000e+00
0.000000000000000000e+00 -8.000000000000000000e+01 5.000000000000000000e+00
0.000000000000000000e+00 -7.500000000000000000e+01 5.000000000000000000e+00
0.000000000000000000e+00 -7.000000000000000000e+01 5.000000000000000000e+00
0.000000000000000000e+00 -6.500000000000000000e+01 5.000000000000000000e+00
0.000000000000000000e+00 -6.000000000000000000e+01 5.000000000000000000e+00
0.000000000000000000e+00 -5.500000000000000000e+01 5.000000000000000000e+00
0.000000000000000000e+00 -5.000000000000000000e+01 5.000000000000000000e+00
0.000000000000000000e+00 -4.500000000000000000e+01 5.000000000000000000e+00
0.000000000000000000e+00 -4.000000000000000000e+01 5.000000000000000000e+00
0.000000000000000000e+00 -3.500000000000000000e+01 5.000000000000000000e+00
0.000000000000000000e+00 -3.000000000000000000e+01 5.000000000000000000e+00
0.000000000000000000e+00 -2.500000000000000000e+01 5.000000000000000000e+00
0.000000000000000000e+00 -2.000000000000000000e+01 5.000000000000000000e+00
0.000000000000000000e+00 -1.500000000000000000e+01 5.000000000000000000e+00
0.000000000000000000e+00 -1.000000000000000000e+01 5.000000000000000000e+00
0.000000000000000000e+00 -5.000000000000000000e+00 5.000000000000000000e+00
0.000000000000000000e+00 0.000000000000000000e+00 5.000000000000000000e+00
0.000000000000000000e+00 5.000000000000000000e+00 5.000000000000000000e+00
0.000000000000000000e+00 1.000000000000000000e+01 5.000000000000000000e+00
0.000000000000000000e+00 1.500000000000000000e+01 5.000000000000000000e+00
0.000000000000000000e+00 2.000000000000000000e+01 5.000000000000000000e+00
0.000000000000000000e+00 2.500000000000000000e+01 5.000000000000000000e+00
0.000000000000000000e+00 3.000000000000000000e+01 5.000000000000000000e+00
0.000000000000000000e+00 3.500000000000000000e+01 5.000000000000000000e+00
0.000000000000000000e+00 4.000000000000000000e+01 5.000000000000000000e+00
0.000000000000000000e+00 4.500000000000000000e+01 5.000000000000000000e+00
0.000000000000000000e+00 5.000000000000000000e+01 5.000000000000000000e+00
0.000000000000000000e+00 5.500000000000000000e+01 5.000000000000000000e+00
0.000000000000000000e+00 6.000000000000000000e+01 5.000000000000000000e+00
0.000000000000000000e+00 6.500000000000000000e+01 5.000000000000000000e+00
0.000000000000000000e+00 7.000000000000000000e+01 5.000000000000000000e+00
0.000000000000000000e+00 7.500000000000000000e+01 5.000000000000000000e+00
0.000000000000000000e+00 8.000000000000000000e+01 5.000000000000000000e+00
0.000000000000000000e+00 8.500000000000000000e+01 5.000000000000000000e+00
0.000000000000000000e+00 9.000000000000000000e+01 5.000000000000000000e+00
0.000000000000000000e+00 9.500000000000000000e+01 5.000000000000000000e+00
0.000000000000000000e+00 1.000000000000000000e+02 5.000000000000000000e+00
0.000000000000000000e+00 1.050000000000000000e+02 5.000000000000000000e+00
0.000000000000000000e+00 1.100000000000000000e+02 5.000000000000000000e+00
0.000000000000000000e+00 1.150000000000000000e+02 5.000000000000000000e+00
0.000000000000000000e+00 1.200000000000000000e+02 5.000000000000000000e+00
0.000000000000000000e+00 1.250000000000000000e+02 5.000000000000000000e+00
5.000000000000000000e+00 -1.250000000000000000e+02 5.000000000000000000e+00
5.000000000000000000e+00 -1.200000000000000000e+02 5.000000000000000000e+00
5.000000000000000000e+00 -1.150000000000000000e+02 5.000000000000000000e+00
5.000000000000000000e+00 -1.100000000000000000e+02 5.000000000000000000e+00
5.000000000000000000e+00 -1.050000000000000000e+02 5.000000000000000000e+00
5.000000000000000000e+00 -1.000000000000000000e+02 5.000000000000000000e+00
5.000000000000000000e+00 -9.500000000000000000e+01 5.000000000000000000e+00
5.000000000000000000e+00 -9.000000000000000000e+01 5.000000000000000000e+00
5.000000000000000000e+00 -8.500000000000000000e+01 5.000000000000000000e+00
5.000000000000000000e+00 -8.000000000000000000e+01 5.000000000000000000e+00
5.000000000000000000e+00 -7.500000000000000000e+01 5.000000000000000000e+00
5.000000000000000000e+00 -7.000000000000000000e+01 5.000000000000000000e+00
5.000000000000000000e+00 -6.500000000000000000e+01 5.000000000000000000e+00
5.000000000000000000e+00 -6.000000000000000000e+01 5.000000000000000000e+00
5.000000000000000000e+00 -5.500000000000000000e+01 5.000000000000000000e+00
5.000000000000000000e+00 -5.000000000000000000e+01 5.000000000000000000e+00
5.000000000000000000e+00 -4.500000000000000000e+01 5.000000000000000000e+00
5.000000000000000000e+00 -4.000000000000000000e+01 5.000000000000000000e+00
5.000000000000000000e+00 -3.500000000000000000e+01 5.000000000000000000e+00
5.000000000000000000e+00 -3.000000000000000000e+01 5.000000000000000000e+00
5.000000000000000000e+00 -2.500000000000000000e+01 5.000000000000000000e+00
5.000000000000000000e+00 -2.000000000000000000e+01 5.000000000000000000e+00
5.000000000000000000e+00 -1.500000000000000000e+01 5.000000000000000000e+00
5.000000000000000000e+00 -1.000000000000000000e+01 5.000000000000000000e+00
5.000000000000000000e+00 -5.000000000000000000e+00 5.000000000000000000e+00
5.000000000000000000e+00 0.000000000000000000e+00 5.000000000000000000e+00
5.000000000000000000e+00 5.000000000000000000e+00 5.000000000000000000e+00
5.000000000000000000e+00 1.000000000000000000e+01 5.000000000000000000e+00
5.000000000000000000e+00 1.500000000000000000e+01 5.000000000000000000e+00
5.000000000000000000e+00 2.000000000000000000e+01 5.000000000000000000e+00
5.000000000000000000e+00 2.500000000000000000e+01 5.000000000000000000e+00
5.000000000000000000e+00 3.000000000000000000e+01 5.000000000000000000e+00
5.000000000000000000e+00 3.500000000000000000e+01 5.000000000000000000e+00
5.000000000000000000e+00 4.000000000000000000e+01 5.000000000000000000e+00
5.000000000000000000e+00 4.500000000000000000e+01 5.000000000000000000e+00
5.000000000000000000e+00 5.000000000000000000e+01 5.000000000000000000e+00
5.000000000000000000e+00 5.500000000000000000e+01 5.000000000000000000e+00
5.000000000000000000e+00 6.000000000000000000e+01 5.000000000000000000e+00
5.000000000000000000e+00 6.500000000000000000e+01 5.000000000000000000e+00
5.000000000000000000e+00 7.000000000000000000e+01 5.000000000000000000e+00
5.000000000000000000e+00 7.500000000000000000e+01 5.000000000000000000e+00
5.000000000000000000e+00 8.000000000000000000e+01 5.000000000000000000e+00
5.000000000000000000e+00 8.500000000000000000e+01 5.000000000000000000e+00
5.000000000000000000e+00 9.000000000000000000e+01 5.000000000000000000e+00
5.000000000000000000e+00 9.500000000000000000e+01 5.000000000000000000e+00
5.000000000000000000e+00 1.000000000000000000e+02 5.000000000000000000e+00
5.000000000000000000e+00 1.050000000000000000e+02 5.000000000000000000e+00
5.000000000000000000e+00 1.100000000000000000e+02 5.000000000000000000e+00
5.000000000000000000e+00 1.150000000000000000e+02 5.000000000000000000e+00
5.000000000000000000e+00 1.200000000000000000e+02 5.000000000000000000e+00
5.000000000000000000e+00 1.250000000000000000e+02 5.000000000000000000e+00
1.000000000000000000e+01 -1.250000000000000000e+02 5.000000000000000000e+00
1.000000000000000000e+01 -1.200000000000000000e+02 5.000000000000000000e+00
1.000000000000000000e+01 -1.150000000000000000e+02 5.000000000000000000e+00
1.000000000000000000e+01 -1.100000000000000000e+02 5.000000000000000000e+00
1.000000000000000000e+01 -1.050000000000000000e+02 5.000000000000000000e+00
1.000000000000000000e+01 -1.000000000000000000e+02 5.000000000000000000e+00
1.000000000000000000e+01 -9.500000000000000000e+01 5.000000000000000000e+00
1.000000000000000000e+01 -9.000000000000000000e+01 5.000000000000000000e+00
1.000000000000000000e+01 -8.500000000000000000e+01 5.000000000000000000e+00
1.000000000000000000e+01 -8.000000000000000000e+01 5.000000000000000000e+00
1.000000000000000000e+01 -7.500000000000000000e+01 5.000000000000000000e+00
1.000000000000000000e+01 -7.000000000000000000e+01 5.000000000000000000e+00
1.000000000000000000e+01 -6.500000000000000000e+01 5.000000000000000000e+00
1.000000000000000000e+01 -6.000000000000000000e+01 5.000000000000000000e+00
1.000000000000000000e+01 -5.500000000000000000e+01 5.000000000000000000e+00
1.000000000000000000e+01 -5.000000000000000000e+01 5.000000000000000000e+00
1.000000000000000000e+01 -4.500000000000000000e+01 5.000000000000000000e+00
1.000000000000000000e+01 -4.000000000000000000e+01 5.000000000000000000e+00
1.000000000000000000e+01 -3.500000000000000000e+01 5.000000000000000000e+00
1.000000000000000000e+01 -3.000000000000000000e+01 5.000000000000000000e+00
1.000000000000000000e+01 -2.500000000000000000e+01 5.000000000000000000e+00
1.000000000000000000e+01 -2.000000000000000000e+01 5.000000000000000000e+00
1.000000000000000000e+01 -1.500000000000000000e+01 5.000000000000000000e+00
1.000000000000000000e+01 -1.000000000000000000e+01 5.000000000000000000e+00
1.000000000000000000e+01 -5.000000000000000000e+00 5.000000000000000000e+00
1.000000000000000000e+01 0.000000000000000000e+00 5.000000000000000000e+00
1.000000000000000000e+01 5.000000000000000000e+00 5.000000000000000000e+00
1.000000000000000000e+01 1.000000000000000000e+01 5.000000000000000000e+00
1.000000000000000000e+01 1.500000000000000000e+01 5.000000000000000000e+00
1.000000000000000000e+01 2.000000000000000000e+01 5.000000000000000000e+00
1.000000000000000000e+01 2.500000000000000000e+01 5.000000000000000000e+00
1.000000000000000000e+01 3.000000000000000000e+01 5.000000000000000000e+00
1.000000000000000000e+01 3.500000000000000000e+01 5.000000000000000000e+00
1.000000000000000000e+01 4.000000000000000000e+01 5.000000000000000000e+00
1.000000000000000000e+01 4.500000000000000000e+01 5.000000000000000000e+00
1.000000000000000000e+01 5.000000000000000000e+01 5.000000000000000000e+00
1.000000000000000000e+01 5.500000000000000000e+01 5.000000000000000000e+00
1.000000000000000000e+01 6.000000000000000000e+01 5.000000000000000000e+00
1.000000000000000000e+01 6.500000000000000000e+01 5.000000000000000000e+00
1.000000000000000000e+01 7.000000000000000000e+01 5.000000000000000000e+00
1.000000000000000000e+01 7.500000000000000000e+01 5.000000000000000000e+00
1.000000000000000000e+01 8.000000000000000000e+01 5.000000000000000000e+00
1.000000000000000000e+01 8.500000000000000000e+01 5.000000000000000000e+00
1.000000000000000000e+01 9.000000000000000000e+01 5.000000000000000000e+00
1.000000000000000000e+01 9.500000000000000000e+01 5.000000000000000000e+00
1.000000000000000000e+01 1.000000000000000000e+02 5.000000000000000000e+00
1.000000000000000000e+01 1.050000000000000000e+02 5.000000000000000000e+00
1.000000000000000000e+01 1.100000000000000000e+02 5.000000000000000000e+00
1.000000000000000000e+01 1.150000000000000000e+02 5.000000000000000000e+00
1.000000000000000000e+01 1.200000000000000000e+02 5.000000000000000000e+00
1.000000000000000000e+01 1.250000000000000000e+02 5.000000000000000000e+00
1.500000000000000000e+01 -1.250000000000000000e+02 5.000000000000000000e+00
1.500000000000000000e+01 -1.200000000000000000e+02 5.000000000000000000e+00
1.500000000000000000e+01 -1.150000000000000000e+02 5.000000000000000000e+00
1.500000000000000000e+01 -1.100000000000000000e+02 5.000000000000000000e+00
1.500000000000000000e+01 -1.050000000000000000e+02 5.000000000000000000e+00
1.500000000000000000e+01 -1.000000000000000000e+02 5.000000000000000000e+00
1.500000000000000000e+01 -9.500000000000000000e+01 5.000000000000000000e+00
1.500000000000000000e+01 -9.000000000000000000e+01 5.000000000000000000e+00
1.500000000000000000e+01 -8.500000000000000000e+01 5.000000000000000000e+00
1.500000000000000000e+01 -8.000000000000000000e+01 5.000000000000000000e+00
1.500000000000000000e+01 -7.500000000000000000e+01 5.000000000000000000e+00
1.500000000000000000e+01 -7.000000000000000000e+01 5.000000000000000000e+00
1.500000000000000000e+01 -6.500000000000000000e+01 5.000000000000000000e+00
1.500000000000000000e+01 -6.000000000000000000e+01 5.000000000000000000e+00
1.500000000000000000e+01 -5.500000000000000000e+01 5.000000000000000000e+00
1.500000000000000000e+01 -5.000000000000000000e+01 5.000000000000000000e+00
1.500000000000000000e+01 -4.500000000000000000e+01 5.000000000000000000e+00
1.500000000000000000e+01 -4.000000000000000000e+01 5.000000000000000000e+00
1.500000000000000000e+01 -3.500000000000000000e+01 5.000000000000000000e+00
1.500000000000000000e+01 -3.000000000000000000e+01 5.000000000000000000e+00
1.500000000000000000e+01 -2.500000000000000000e+01 5.000000000000000000e+00
1.500000000000000000e+01 -2.000000000000000000e+01 5.000000000000000000e+00
1.500000000000000000e+01 -1.500000000000000000e+01 5.000000000000000000e+00
1.500000000000000000e+01 -1.000000000000000000e+01 5.000000000000000000e+00
1.500000000000000000e+01 -5.000000000000000000e+00 5.000000000000000000e+00
1.500000000000000000e+01 0.000000000000000000e+00 5.000000000000000000e+00
1.500000000000000000e+01 5.000000000000000000e+00 5.000000000000000000e+00
1.500000000000000000e+01 1.000000000000000000e+01 5.000000000000000000e+00
1.500000000000000000e+01 1.500000000000000000e+01 5.000000000000000000e+00
1.500000000000000000e+01 2.000000000000000000e+01 5.000000000000000000e+00
1.500000000000000000e+01 2.500000000000000000e+01 5.000000000000000000e+00
1.500000000000000000e+01 3.000000000000000000e+01 5.000000000000000000e+00
1.500000000000000000e+01 3.500000000000000000e+01 5.000000000000000000e+00
1.500000000000000000e+01 4.000000000000000000e+01 5.000000000000000000e+00
1.500000000000000000e+01 4.500000000000000000e+01 5.000000000000000000e+00
1.500000000000000000e+01 5.000000000000000000e+01 5.000000000000000000e+00
1.500000000000000000e+01 5.500000000000000000e+01 5.000000000000000000e+00
1.500000000000000000e+01 6.000000000000000000e+01 5.000000000000000000e+00
1.500000000000000000e+01 6.500000000000000000e+01 5.000000000000000000e+00
1.500000000000000000e+01 7.000000000000000000e+01 5.000000000000000000e+00
1.500000000000000000e+01 7.500000000000000000e+01 5.000000000000000000e+00
1.500000000000000000e+01 8.000000000000000000e+01 5.000000000000000000e+00
1.500000000000000000e+01 8.500000000000000000e+01 5.000000000000000000e+00
1.500000000000000000e+01 9.000000000000000000e+01 5.000000000000000000e+00
1.500000000000000000e+01 9.500000000000000000e+01 5.000000000000000000e+00
1.500000000000000000e+01 1.000000000000000000e+02 5.000000000000000000e+00
1.500000000000000000e+01 1.050000000000000000e+02 5.000000000000000000e+00
1.500000000000000000e+01 1.100000000000000000e+02 5.000000000000000000e+00
1.500000000000000000e+01 1.150000000000000000e+02 5.000000000000000000e+00
1.500000000000000000e+01 1.200000000000000000e+02 5.000000000000000000e+00
1.500000000000000000e+01 1.250000000000000000e+02 5.000000000000000000e+00
2.000000000000000000e+01 -1.250000000000000000e+02 5.000000000000000000e+00
2.000000000000000000e+01 -1.200000000000000000e+02 5.000000000000000000e+00
2.000000000000000000e+01 -1.150000000000000000e+02 5.000000000000000000e+00
2.000000000000000000e+01 -1.100000000000000000e+02 5.000000000000000000e+00
2.000000000000000000e+01 -1.050000000000000000e+02 5.000000000000000000e+00
2.000000000000000000e+01 -1.000000000000000000e+02 5.000000000000000000e+00
2.000000000000000000e+01 -9.500000000000000000e+01 5.000000000000000000e+00
2.000000000000000000e+01 -9.000000000000000000e+01 5.000000000000000000e+00
2.000000000000000000e+01 -8.500000000000000000e+01 5.000000000000000000e+00
2.000000000000000000e+01 -8.000000000000000000e+01 5.000000000000000000e+00
2.000000000000000000e+01 -7.500000000000000000e+01 5.000000000000000000e+00
2.000000000000000000e+01 -7.000000000000000000e+01 5.000000000000000000e+00
2.000000000000000000e+01 -6.500000000000000000e+01 5.000000000000000000e+00
2.000000000000000000e+01 -6.000000000000000000e+01 5.000000000000000000e+00
2.000000000000000000e+01 -5.500000000000000000e+01 5.000000000000000000e+00
2.000000000000000000e+01 -5.000000000000000000e+01 5.000000000000000000e+00
2.000000000000000000e+01 -4.500000000000000000e+01 5.000000000000000000e+00
2.000000000000000000e+01 -4.000000000000000000e+01 5.000000000000000000e+00
2.000000000000000000e+01 -3.500000000000000000e+01 5.000000000000000000e+00
2.000000000000000000e+01 -3.000000000000000000e+01 5.000000000000000000e+00
2.000000000000000000e+01 -2.500000000000000000e+01 5.000000000000000000e+00
2.000000000000000000e+01 -2.000000000000000000e+01 5.000000000000000000e+00
2.000000000000000000e+01 -1.500000000000000000e+01 5.000000000000000000e+00
2.000000000000000000e+01 -1.000000000000000000e+01 5.000000000000000000e+00
2.000000000000000000e+01 -5.000000000000000000e+00 5.000000000000000000e+00
2.000000000000000000e+01 0.000000000000000000e+00 5.000000000000000000e+00
2.000000000000000000e+01 5.000000000000000000e+00 5.000000000000000000e+00
2.000000000000000000e+01 1.000000000000000000e+01 5.000000000000000000e+00
2.000000000000000000e+01 1.500000000000000000e+01 5.000000000000000000e+00
2.000000000000000000e+01 2.000000000000000000e+01 5.000000000000000000e+00
2.000000000000000000e+01 2.500000000000000000e+01 5.000000000000000000e+00
2.000000000000000000e+01 3.000000000000000000e+01 5.000000000000000000e+00
2.000000000000000000e+01 3.500000000000000000e+01 5.000000000000000000e+00
2.000000000000000000e+01 4.000000000000000000e+01 5.000000000000000000e+00
2.000000000000000000e+01 4.500000000000000000e+01 5.000000000000000000e+00
2.000000000000000000e+01 5.000000000000000000e+01 5.000000000000000000e+00
2.000000000000000000e+01 5.500000000000000000e+01 5.000000000000000000e+00
2.000000000000000000e+01 6.000000000000000000e+01 5.000000000000000000e+00
2.000000000000000000e+01 6.500000000000000000e+01 5.000000000000000000e+00
2.000000000000000000e+01 7.000000000000000000e+01 5.000000000000000000e+00
2.000000000000000000e+01 7.500000000000000000e+01 5.000000000000000000e+00
2.000000000000000000e+01 8.000000000000000000e+01 5.000000000000000000e+00
2.000000000000000000e+01 8.500000000000000000e+01 5.000000000000000000e+00
2.000000000000000000e+01 9.000000000000000000e+01 5.000000000000000000e+00
2.000000000000000000e+01 9.500000000000000000e+01 5.000000000000000000e+00
2.000000000000000000e+01 1.000000000000000000e+02 5.000000000000000000e+00
2.000000000000000000e+01 1.050000000000000000e+02 5.000000000000000000e+00
2.000000000000000000e+01 1.100000000000000000e+02 5.000000000000000000e+00
2.000000000000000000e+01 1.150000000000000000e+02 5.000000000000000000e+00
2.000000000000000000e+01 1.200000000000000000e+02 5.000000000000000000e+00
2.000000000000000000e+01 1.250000000000000000e+02 5.000000000000000000e+00
2.500000000000000000e+01 -1.250000000000000000e+02 5.000000000000000000e+00
2.500000000000000000e+01 -1.200000000000000000e+02 5.000000000000000000e+00
2.500000000000000000e+01 -1.150000000000000000e+02 5.000000000000000000e+00
2.500000000000000000e+01 -1.100000000000000000e+02 5.000000000000000000e+00
2.500000000000000000e+01 -1.050000000000000000e+02 5.000000000000000000e+00
2.500000000000000000e+01 -1.000000000000000000e+02 5.000000000000000000e+00
2.500000000000000000e+01 -9.500000000000000000e+01 5.000000000000000000e+00
2.500000000000000000e+01 -9.000000000000000000e+01 5.000000000000000000e+00
2.500000000000000000e+01 -8.500000000000000000e+01 5.000000000000000000e+00
2.500000000000000000e+01 -8.000000000000000000e+01 5.000000000000000000e+00
2.500000000000000000e+01 -7.500000000000000000e+01 5.000000000000000000e+00
2.500000000000000000e+01 -7.000000000000000000e+01 5.000000000000000000e+00
2.500000000000000000e+01 -6.500000000000000000e+01 5.000000000000000000e+00
2.500000000000000000e+01 -6.000000000000000000e+01 5.000000000000000000e+00
2.500000000000000000e+01 -5.500000000000000000e+01 5.000000000000000000e+00
2.500000000000000000e+01 -5.000000000000000000e+01 5.000000000000000000e+00
2.500000000000000000e+01 -4.500000000000000000e+01 5.000000000000000000e+00
2.500000000000000000e+01 -4.000000000000000000e+01 5.000000000000000000e+00
2.500000000000000000e+01 -3.500000000000000000e+01 5.000000000000000000e+00
2.500000000000000000e+01 -3.000000000000000000e+01 5.000000000000000000e+00
2.500000000000000000e+01 -2.500000000000000000e+01 5.000000000000000000e+00
2.500000000000000000e+01 -2.000000000000000000e+01 5.000000000000000000e+00
2.500000000000000000e+01 -1.500000000000000000e+01 5.000000000000000000e+00
2.500000000000000000e+01 -1.000000000000000000e+01 5.000000000000000000e+00
2.500000000000000000e+01 -5.000000000000000000e+00 5.000000000000000000e+00
2.500000000000000000e+01 0.000000000000000000e+00 5.000000000000000000e+00
2.500000000000000000e+01 5.000000000000000000e+00 5.000000000000000000e+00
2.500000000000000000e+01 1.000000000000000000e+01 5.000000000000000000e+00
2.500000000000000000e+01 1.500000000000000000e+01 5.000000000000000000e+00
2.500000000000000000e+01 2.000000000000000000e+01 5.000000000000000000e+00
2.500000000000000000e+01 2.500000000000000000e+01 5.000000000000000000e+00
2.500000000000000000e+01 3.000000000000000000e+01 5.000000000000000000e+00
2.500000000000000000e+01 3.500000000000000000e+01 5.000000000000000000e+00
2.500000000000000000e+01 4.000000000000000000e+01 5.000000000000000000e+00
2.500000000000000000e+01 4.500000000000000000e+01 5.000000000000000000e+00
2.500000000000000000e+01 5.000000000000000000e+01 5.000000000000000000e+00
2.500000000000000000e+01 5.500000000000000000e+01 5.000000000000000000e+00
2.500000000000000000e+01 6.000000000000000000e+01 5.000000000000000000e+00
2.500000000000000000e+01 6.500000000000000000e+01 5.000000000000000000e+00
2.500000000000000000e+01 7.000000000000000000e+01 5.000000000000000000e+00
2.500000000000000000e+01 7.500000000000000000e+01 5.000000000000000000e+00
2.500000000000000000e+01 8.000000000000000000e+01 5.000000000000000000e+00
2.500000000000000000e+01 8.500000000000000000e+01 5.000000000000000000e+00
2.500000000000000000e+01 9.000000000000000000e+01 5.000000000000000000e+00
2.500000000000000000e+01 9.500000000000000000e+01 5.000000000000000000e+00
2.500000000000000000e+01 1.000000000000000000e+02 5.000000000000000000e+00
2.500000000000000000e+01 1.050000000000000000e+02 5.000000000000000000e+00
2.500000000000000000e+01 1.100000000000000000e+02 5.000000000000000000e+00
2.500000000000000000e+01 1.150000000000000000e+02 5.000000000000000000e+00
2.500000000000000000e+01 1.200000000000000000e+02 5.000000000000000000e+00
2.500000000000000000e+01 1.250000000000000000e+02 5.000000000000000000e+00
3.000000000000000000e+01 -1.250000000000000000e+02 5.000000000000000000e+00
3.000000000000000000e+01 -1.200000000000000000e+02 5.000000000000000000e+00
3.000000000000000000e+01 -1.150000000000000000e+02 5.000000000000000000e+00
3.000000000000000000e+01 -1.100000000000000000e+02 5.000000000000000000e+00
3.000000000000000000e+01 -1.050000000000000000e+02 5.000000000000000000e+00
3.000000000000000000e+01 -1.000000000000000000e+02 5.000000000000000000e+00
3.000000000000000000e+01 -9.500000000000000000e+01 5.000000000000000000e+00
3.000000000000000000e+01 -9.000000000000000000e+01 5.000000000000000000e+00
3.000000000000000000e+01 -8.500000000000000000e+01 5.000000000000000000e+00
3.000000000000000000e+01 -8.000000000000000000e+01 5.000000000000000000e+00
3.000000000000000000e+01 -7.500000000000000000e+01 5.000000000000000000e+00
3.000000000000000000e+01 -7.000000000000000000e+01 5.000000000000000000e+00
3.000000000000000000e+01 -6.500000000000000000e+01 5.000000000000000000e+00
3.000000000000000000e+01 -6.000000000000000000e+01 5.000000000000000000e+00
3.000000000000000000e+01 -5.500000000000000000e+01 5.000000000000000000e+00
3.000000000000000000e+01 -5.000000000000000000e+01 5.000000000000000000e+00
3.000000000000000000e+01 -4.500000000000000000e+01 5.000000000000000000e+00
3.000000000000000000e+01 -4.000000000000000000e+01 5.000000000000000000e+00
3.000000000000000000e+01 -3.500000000000000000e+01 5.000000000000000000e+00
3.000000000000000000e+01 -3.000000000000000000e+01 5.000000000000000000e+00
3.000000000000000000e+01 -2.500000000000000000e+01 5.000000000000000000e+00
3.000000000000000000e+01 -2.000000000000000000e+01 5.000000000000000000e+00
3.000000000000000000e+01 -1.500000000000000000e+01 5.000000000000000000e+00
3.000000000000000000e+01 -1.000000000000000000e+01 5.000000000000000000e+00
3.000000000000000000e+01 -5.000000000000000000e+00 5.000000000000000000e+00
3.000000000000000000e+01 0.000000000000000000e+00 5.000000000000000000e+00
3.000000000000000000e+01 5.000000000000000000e+00 5.000000000000000000e+00
3.000000000000000000e+01 1.000000000000000000e+01 5.000000000000000000e+00
3.000000000000000000e+01 1.500000000000000000e+01 5.000000000000000000e+00
3.000000000000000000e+01 2.000000000000000000e+01 5.000000000000000000e+00
3.000000000000000000e+01 2.500000000000000000e+01 5.000000000000000000e+00
3.000000000000000000e+01 3.000000000000000000e+01 5.000000000000000000e+00
3.000000000000000000e+01 3.500000000000000000e+01 5.000000000000000000e+00
3.000000000000000000e+01 4.000000000000000000e+01 5.000000000000000000e+00
3.000000000000000000e+01 4.500000000000000000e+01 5.000000000000000000e+00
3.000000000000000000e+01 5.000000000000000000e+01 5.000000000000000000e+00
3.000000000000000000e+01 5.500000000000000000e+01 5.000000000000000000e+00
3.000000000000000000e+01 6.000000000000000000e+01 5.000000000000000000e+00
3.000000000000000000e+01 6.500000000000000000e+01 5.000000000000000000e+00
3.000000000000000000e+01 7.000000000000000000e+01 5.000000000000000000e+00
3.000000000000000000e+01 7.500000000000000000e+01 5.000000000000000000e+00
3.000000000000000000e+01 8.000000000000000000e+01 5.000000000000000000e+00
3.000000000000000000e+01 8.500000000000000000e+01 5.000000000000000000e+00
3.000000000000000000e+01 9.000000000000000000e+01 5.000000000000000000e+00
3.000000000000000000e+01 9.500000000000000000e+01 5.000000000000000000e+00
3.000000000000000000e+01 1.000000000000000000e+02 5.000000000000000000e+00
3.000000000000000000e+01 1.050000000000000000e+02 5.000000000000000000e+00
3.000000000000000000e+01 1.100000000000000000e+02 5.000000000000000000e+00
3.000000000000000000e+01 1.150000000000000000e+02 5.000000000000000000e+00
3.000000000000000000e+01 1.200000000000000000e+02 5.000000000000000000e+00
3.000000000000000000e+01 1.250000000000000000e+02 5.000000000000000000e+00
3.500000000000000000e+01 -1.250000000000000000e+02 5.000000000000000000e+00
3.500000000000000000e+01 -1.200000000000000000e+02 5.000000000000000000e+00
3.500000000000000000e+01 -1.150000000000000000e+02 5.000000000000000000e+00
3.500000000000000000e+01 -1.100000000000000000e+02 5.000000000000000000e+00
3.500000000000000000e+01 -1.050000000000000000e+02 5.000000000000000000e+00
3.500000000000000000e+01 -1.000000000000000000e+02 5.000000000000000000e+00
3.500000000000000000e+01 -9.500000000000000000e+01 5.000000000000000000e+00
3.500000000000000000e+01 -9.000000000000000000e+01 5.000000000000000000e+00
3.500000000000000000e+01 -8.500000000000000000e+01 5.000000000000000000e+00
3.500000000000000000e+01 -8.000000000000000000e+01 5.000000000000000000e+00
3.500000000000000000e+01 -7.500000000000000000e+01 5.000000000000000000e+00
3.500000000000000000e+01 -7.000000000000000000e+01 5.000000000000000000e+00
3.500000000000000000e+01 -6.500000000000000000e+01 5.000000000000000000e+00
3.500000000000000000e+01 -6.000000000000000000e+01 5.000000000000000000e+00
3.500000000000000000e+01 -5.500000000000000000e+01 5.000000000000000000e+00
3.500000000000000000e+01 -5.000000000000000000e+01 5.000000000000000000e+00
3.500000000000000000e+01 -4.500000000000000000e+01 5.000000000000000000e+00
3.500000000000000000e+01 -4.000000000000000000e+01 5.000000000000000000e+00
3.500000000000000000e+01 -3.500000000000000000e+01 5.000000000000000000e+00
3.500000000000000000e+01 -3.000000000000000000e+01 5.000000000000000000e+00
3.500000000000000000e+01 -2.500000000000000000e+01 5.000000000000000000e+00
3.500000000000000000e+01 -2.000000000000000000e+01 5.000000000000000000e+00
3.500000000000000000e+01 -1.500000000000000000e+01 5.000000000000000000e+00
3.500000000000000000e+01 -1.000000000000000000e+01 5.000000000000000000e+00
3.500000000000000000e+01 -5.000000000000000000e+00 5.000000000000000000e+00
3.500000000000000000e+01 0.000000000000000000e+00 5.000000000000000000e+00
3.500000000000000000e+01 5.000000000000000000e+00 5.000000000000000000e+00
3.500000000000000000e+01 1.000000000000000000e+01 5.000000000000000000e+00
3.500000000000000000e+01 1.500000000000000000e+01 5.000000000000000000e+00
3.500000000000000000e+01 2.000000000000000000e+01 5.000000000000000000e+00
3.500000000000000000e+01 2.500000000000000000e+01 5.000000000000000000e+00
3.500000000000000000e+01 3.000000000000000000e+01 5.000000000000000000e+00
3.500000000000000000e+01 3.500000000000000000e+01 5.000000000000000000e+00
3.500000000000000000e+01 4.000000000000000000e+01 5.000000000000000000e+00
3.500000000000000000e+01 4.500000000000000000e+01 5.000000000000000000e+00
3.500000000000000000e+01 5.000000000000000000e+01 5.000000000000000000e+00
3.500000000000000000e+01 5.500000000000000000e+01 5.000000000000000000e+00
3.500000000000000000e+01 6.000000000000000000e+01 5.000000000000000000e+00
3.500000000000000000e+01 6.500000000000000000e+01 5.000000000000000000e+00
3.500000000000000000e+01 7.000000000000000000e+01 5.000000000000000000e+00
3.500000000000000000e+01 7.500000000000000000e+01 5.000000000000000000e+00
3.500000000000000000e+01 8.000000000000000000e+01 5.000000000000000000e+00
3.500000000000000000e+01 8.500000000000000000e+01 5.000000000000000000e+00
3.500000000000000000e+01 9.000000000000000000e+01 5.000000000000000000e+00
3.500000000000000000e+01 9.500000000000000000e+01 5.000000000000000000e+00
3.500000000000000000e+01 1.000000000000000000e+02 5.000000000000000000e+00
3.500000000000000000e+01 1.050000000000000000e+02 5.000000000000000000e+00
3.500000000000000000e+01 1.100000000000000000e+02 5.000000000000000000e+00
3.500000000000000000e+01 1.150000000000000000e+02 5.000000000000000000e+00
3.500000000000000000e+01 1.200000000000000000e+02 5.000000000000000000e+00
3.500000000000000000e+01 1.250000000000000000e+02 5.000000000000000000e+00
4.000000000000000000e+01 -1.250000000000000000e+02 5.000000000000000000e+00
4.000000000000000000e+01 -1.200000000000000000e+02 5.000000000000000000e+00
4.000000000000000000e+01 -1.150000000000000000e+02 5.000000000000000000e+00
4.000000000000000000e+01 -1.100000000000000000e+02 5.000000000000000000e+00
4.000000000000000000e+01 -1.050000000000000000e+02 5.000000000000000000e+00
4.000000000000000000e+01 -1.000000000000000000e+02 5.000000000000000000e+00
4.000000000000000000e+01 -9.500000000000000000e+01 5.000000000000000000e+00
4.000000000000000000e+01 -9.000000000000000000e+01 5.000000000000000000e+00
4.000000000000000000e+01 -8.500000000000000000e+01 5.000000000000000000e+00
4.000000000000000000e+01 -8.000000000000000000e+01 5.000000000000000000e+00
4.000000000000000000e+01 -7.500000000000000000e+01 5.000000000000000000e+00
4.000000000000000000e+01 -7.000000000000000000e+01 5.000000000000000000e+00
4.000000000000000000e+01 -6.500000000000000000e+01 5.000000000000000000e+00
4.000000000000000000e+01 -6.000000000000000000e+01 5.000000000000000000e+00
4.000000000000000000e+01 -5.500000000000000000e+01 5.000000000000000000e+00
4.000000000000000000e+01 -5.000000000000000000e+01 5.000000000000000000e+00
4.000000000000000000e+01 -4.500000000000000000e+01 5.000000000000000000e+00
4.000000000000000000e+01 -4.000000000000000000e+01 5.000000000000000000e+00
4.000000000000000000e+01 -3.500000000000000000e+01 5.000000000000000000e+00
4.000000000000000000e+01 -3.000000000000000000e+01 5.000000000000000000e+00
4.000000000000000000e+01 -2.500000000000000000e+01 5.000000000000000000e+00
4.000000000000000000e+01 -2.000000000000000000e+01 5.000000000000000000e+00
4.000000000000000000e+01 -1.500000000000000000e+01 5.000000000000000000e+00
4.000000000000000000e+01 -1.000000000000000000e+01 5.000000000000000000e+00
4.000000000000000000e+01 -5.000000000000000000e+00 5.000000000000000000e+00
4.000000000000000000e+01 0.000000000000000000e+00 5.000000000000000000e+00
4.000000000000000000e+01 5.000000000000000000e+00 5.000000000000000000e+00
4.000000000000000000e+01 1.000000000000000000e+01 5.000000000000000000e+00
4.000000000000000000e+01 1.500000000000000000e+01 5.000000000000000000e+00
4.000000000000000000e+01 2.000000000000000000e+01 5.000000000000000000e+00
4.000000000000000000e+01 2.500000000000000000e+01 5.000000000000000000e+00
4.000000000000000000e+01 3.000000000000000000e+01 5.000000000000000000e+00
4.000000000000000000e+01 3.500000000000000000e+01 5.000000000000000000e+00
4.000000000000000000e+01 4.000000000000000000e+01 5.000000000000000000e+00
4.000000000000000000e+01 4.500000000000000000e+01 5.000000000000000000e+00
4.000000000000000000e+01 5.000000000000000000e+01 5.000000000000000000e+00
4.000000000000000000e+01 5.500000000000000000e+01 5.000000000000000000e+00
4.000000000000000000e+01 6.000000000000000000e+01 5.000000000000000000e+00
4.000000000000000000e+01 6.500000000000000000e+01 5.000000000000000000e+00
4.000000000000000000e+01 7.000000000000000000e+01 5.000000000000000000e+00
4.000000000000000000e+01 7.500000000000000000e+01 5.000000000000000000e+00
4.000000000000000000e+01 8.000000000000000000e+01 5.000000000000000000e+00
4.000000000000000000e+01 8.500000000000000000e+01 5.000000000000000000e+00
4.000000000000000000e+01 9.000000000000000000e+01 5.000000000000000000e+00
4.000000000000000000e+01 9.500000000000000000e+01 5.000000000000000000e+00
4.000000000000000000e+01 1.000000000000000000e+02 5.000000000000000000e+00
4.000000000000000000e+01 1.050000000000000000e+02 5.000000000000000000e+00
4.000000000000000000e+01 1.100000000000000000e+02 5.000000000000000000e+00
4.000000000000000000e+01 1.150000000000000000e+02 5.000000000000000000e+00
4.000000000000000000e+01 1.200000000000000000e+02 5.000000000000000000e+00
4.000000000000000000e+01 1.250000000000000000e+02 5.000000000000000000e+00
4.500000000000000000e+01 -1.250000000000000000e+02 5.000000000000000000e+00
4.500000000000000000e+01 -1.200000000000000000e+02 5.000000000000000000e+00
4.500000000000000000e+01 -1.150000000000000000e+02 5.000000000000000000e+00
4.500000000000000000e+01 -1.100000000000000000e+02 5.000000000000000000e+00
4.500000000000000000e+01 -1.050000000000000000e+02 5.000000000000000000e+00
4.500000000000000000e+01 -1.000000000000000000e+02 5.000000000000000000e+00
4.500000000000000000e+01 -9.500000000000000000e+01 5.000000000000000000e+00
4.500000000000000000e+01 -9.000000000000000000e+01 5.000000000000000000e+00
4.500000000000000000e+01 -8.500000000000000000e+01 5.000000000000000000e+00
4.500000000000000000e+01 -8.000000000000000000e+01 5.000000000000000000e+00
4.500000000000000000e+01 -7.500000000000000000e+01 5.000000000000000000e+00
4.500000000000000000e+01 -7.000000000000000000e+01 5.000000000000000000e+00
4.500000000000000000e+01 -6.500000000000000000e+01 5.000000000000000000e+00
4.500000000000000000e+01 -6.000000000000000000e+01 5.000000000000000000e+00
4.500000000000000000e+01 -5.500000000000000000e+01 5.000000000000000000e+00
4.500000000000000000e+01 -5.000000000000000000e+01 5.000000000000000000e+00
4.500000000000000000e+01 -4.500000000000000000e+01 5.000000000000000000e+00
4.500000000000000000e+01 -4.000000000000000000e+01 5.000000000000000000e+00
4.500000000000000000e+01 -3.500000000000000000e+01 5.000000000000000000e+00
4.500000000000000000e+01 -3.000000000000000000e+01 5.000000000000000000e+00
4.500000000000000000e+01 -2.500000000000000000e+01 5.000000000000000000e+00
4.500000000000000000e+01 -2.000000000000000000e+01 5.000000000000000000e+00
4.500000000000000000e+01 -1.500000000000000000e+01 5.000000000000000000e+00
4.500000000000000000e+01 -1.000000000000000000e+01 5.000000000000000000e+00
4.500000000000000000e+01 -5.000000000000000000e+00 5.000000000000000000e+00
4.500000000000000000e+01 0.000000000000000000e+00 5.000000000000000000e+00
4.500000000000000000e+01 5.000000000000000000e+00 5.000000000000000000e+00
4.500000000000000000e+01 1.000000000000000000e+01 5.000000000000000000e+00
4.500000000000000000e+01 1.500000000000000000e+01 5.000000000000000000e+00
4.500000000000000000e+01 2.000000000000000000e+01 5.000000000000000000e+00
4.500000000000000000e+01 2.500000000000000000e+01 5.000000000000000000e+00
4.500000000000000000e+01 3.000000000000000000e+01 5.000000000000000000e+00
4.500000000000000000e+01 3.500000000000000000e+01 5.000000000000000000e+00
4.500000000000000000e+01 4.000000000000000000e+01 5.000000000000000000e+00
4.500000000000000000e+01 4.500000000000000000e+01 5.000000000000000000e+00
4.500000000000000000e+01 5.000000000000000000e+01 5.000000000000000000e+00
4.500000000000000000e+01 5.500000000000000000e+01 5.000000000000000000e+00
4.500000000000000000e+01 6.000000000000000000e+01 5.000000000000000000e+00
4.500000000000000000e+01 6.500000000000000000e+01 5.000000000000000000e+00
4.500000000000000000e+01 7.000000000000000000e+01 5.000000000000000000e+00
4.500000000000000000e+01 7.500000000000000000e+01 5.000000000000000000e+00
4.500000000000000000e+01 8.000000000000000000e+01 5.000000000000000000e+00
4.500000000000000000e+01 8.500000000000000000e+01 5.000000000000000000e+00
4.500000000000000000e+01 9.000000000000000000e+01 5.000000000000000000e+00
4.500000000000000000e+01 9.500000000000000000e+01 5.000000000000000000e+00
4.500000000000000000e+01 1.000000000000000000e+02 5.000000000000000000e+00
4.500000000000000000e+01 1.050000000000000000e+02 5.000000000000000000e+00
4.500000000000000000e+01 1.100000000000000000e+02 5.000000000000000000e+00
4.500000000000000000e+01 1.150000000000000000e+02 5.000000000000000000e+00
4.500000000000000000e+01 1.200000000000000000e+02 5.000000000000000000e+00
4.500000000000000000e+01 1.250000000000000000e+02 5.000000000000000000e+00
5.000000000000000000e+01 -1.250000000000000000e+02 5.000000000000000000e+00
5.000000000000000000e+01 -1.200000000000000000e+02 5.000000000000000000e+00
5.000000000000000000e+01 -1.150000000000000000e+02 5.000000000000000000e+00
5.000000000000000000e+01 -1.100000000000000000e+02 5.000000000000000000e+00
5.000000000000000000e+01 -1.050000000000000000e+02 5.000000000000000000e+00
5.000000000000000000e+01 -1.000000000000000000e+02 5.000000000000000000e+00
5.000000000000000000e+01 -9.500000000000000000e+01 5.000000000000000000e+00
5.000000000000000000e+01 -9.000000000000000000e+01 5.000000000000000000e+00
5.000000000000000000e+01 -8.500000000000000000e+01 5.000000000000000000e+00
5.000000000000000000e+01 -8.000000000000000000e+01 5.000000000000000000e+00
5.000000000000000000e+01 -7.500000000000000000e+01 5.000000000000000000e+00
5.000000000000000000e+01 -7.000000000000000000e+01 5.000000000000000000e+00
5.000000000000000000e+01 -6.500000000000000000e+01 5.000000000000000000e+00
5.000000000000000000e+01 -6.000000000000000000e+01 5.000000000000000000e+00
5.000000000000000000e+01 -5.500000000000000000e+01 5.000000000000000000e+00
5.000000000000000000e+01 -5.000000000000000000e+01 5.000000000000000000e+00
5.000000000000000000e+01 -4.500000000000000000e+01 5.000000000000000000e+00
5.000000000000000000e+01 -4.000000000000000000e+01 5.000000000000000000e+00
5.000000000000000000e+01 -3.500000000000000000e+01 5.000000000000000000e+00
5.000000000000000000e+01 -3.000000000000000000e+01 5.000000000000000000e+00
5.000000000000000000e+01 -2.500000000000000000e+01 5.000000000000000000e+00
5.000000000000000000e+01 -2.000000000000000000e+01 5.000000000000000000e+00
5.000000000000000000e+01 -1.500000000000000000e+01 5.000000000000000000e+00
5.000000000000000000e+01 -1.000000000000000000e+01 5.000000000000000000e+00
5.000000000000000000e+01 -5.000000000000000000e+00 5.000000000000000000e+00
5.000000000000000000e+01 0.000000000000000000e+00 5.000000000000000000e+00
5.000000000000000000e+01 5.000000000000000000e+00 5.000000000000000000e+00
5.000000000000000000e+01 1.000000000000000000e+01 5.000000000000000000e+00
5.000000000000000000e+01 1.500000000000000000e+01 5.000000000000000000e+00
5.000000000000000000e+01 2.000000000000000000e+01 5.000000000000000000e+00
5.000000000000000000e+01 2.500000000000000000e+01 5.000000000000000000e+00
5.000000000000000000e+01 3.000000000000000000e+01 5.000000000000000000e+00
5.000000000000000000e+01 3.500000000000000000e+01 5.000000000000000000e+00
5.000000000000000000e+01 4.000000000000000000e+01 5.000000000000000000e+00
5.000000000000000000e+01 4.500000000000000000e+01 5.000000000000000000e+00
5.000000000000000000e+01 5.000000000000000000e+01 5.000000000000000000e+00
5.000000000000000000e+01 5.500000000000000000e+01 5.000000000000000000e+00
5.000000000000000000e+01 6.000000000000000000e+01 5.000000000000000000e+00
5.000000000000000000e+01 6.500000000000000000e+01 5.000000000000000000e+00
5.000000000000000000e+01 7.000000000000000000e+01 5.000000000000000000e+00
5.000000000000000000e+01 7.500000000000000000e+01 5.000000000000000000e+00
5.000000000000000000e+01 8.000000000000000000e+01 5.000000000000000000e+00
5.000000000000000000e+01 8.500000000000000000e+01 5.000000000000000000e+00
5.000000000000000000e+01 9.000000000000000000e+01 5.000000000000000000e+00
5.000000000000000000e+01 9.500000000000000000e+01 5.000000000000000000e+00
5.000000000000000000e+01 1.000000000000000000e+02 5.000000000000000000e+00
5.000000000000000000e+01 1.050000000000000000e+02 5.000000000000000000e+00
5.000000000000000000e+01 1.100000000000000000e+02 5.000000000000000000e+00
5.000000000000000000e+01 1.150000000000000000e+02 5.000000000000000000e+00
5.000000000000000000e+01 1.200000000000000000e+02 5.000000000000000000e+00
5.000000000000000000e+01 1.250000000000000000e+02 5.000000000000000000e+00
5.500000000000000000e+01 -1.250000000000000000e+02 5.000000000000000000e+00
5.500000000000000000e+01 -1.200000000000000000e+02 5.000000000000000000e+00
5.500000000000000000e+01 -1.150000000000000000e+02 5.000000000000000000e+00
5.500000000000000000e+01 -1.100000000000000000e+02 5.000000000000000000e+00
5.500000000000000000e+01 -1.050000000000000000e+02 5.000000000000000000e+00
5.500000000000000000e+01 -1.000000000000000000e+02 5.000000000000000000e+00
5.500000000000000000e+01 -9.500000000000000000e+01 5.000000000000000000e+00
5.500000000000000000e+01 -9.000000000000000000e+01 5.000000000000000000e+00
5.500000000000000000e+01 -8.500000000000000000e+01 5.000000000000000000e+00
5.500000000000000000e+01 -8.000000000000000000e+01 5.000000000000000000e+00
5.500000000000000000e+01 -7.500000000000000000e+01 5.000000000000000000e+00
5.500000000000000000e+01 -7.000000000000000000e+01 5.000000000000000000e+00
5.500000000000000000e+01 -6.500000000000000000e+01 5.000000000000000000e+00
5.500000000000000000e+01 -6.000000000000000000e+01 5.000000000000000000e+00
5.500000000000000000e+01 -5.500000000000000000e+01 5.000000000000000000e+00
5.500000000000000000e+01 -5.000000000000000000e+01 5.000000000000000000e+00
5.500000000000000000e+01 -4.500000000000000000e+01 5.000000000000000000e+00
5.500000000000000000e+01 -4.000000000000000000e+01 5.000000000000000000e+00
5.500000000000000000e+01 -3.500000000000000000e+01 5.000000000000000000e+00
5.500000000000000000e+01 -3.000000000000000000e+01 5.000000000000000000e+00
5.500000000000000000e+01 -2.500000000000000000e+01 5.000000000000000000e+00
5.500000000000000000e+01 -2.000000000000000000e+01 5.000000000000000000e+00
5.500000000000000000e+01 -1.500000000000000000e+01 5.000000000000000000e+00
5.500000000000000000e+01 -1.000000000000000000e+01 5.000000000000000000e+00
5.500000000000000000e+01 -5.000000000000000000e+00 5.000000000000000000e+00
5.500000000000000000e+01 0.000000000000000000e+00 5.000000000000000000e+00
5.500000000000000000e+01 5.000000000000000000e+00 5.000000000000000000e+00
5.500000000000000000e+01 1.000000000000000000e+01 5.000000000000000000e+00
5.500000000000000000e+01 1.500000000000000000e+01 5.000000000000000000e+00
5.500000000000000000e+01 2.000000000000000000e+01 5.000000000000000000e+00
5.500000000000000000e+01 2.500000000000000000e+01 5.000000000000000000e+00
5.500000000000000000e+01 3.000000000000000000e+01 5.000000000000000000e+00
5.500000000000000000e+01 3.500000000000000000e+01 5.000000000000000000e+00
5.500000000000000000e+01 4.000000000000000000e+01 5.000000000000000000e+00
5.500000000000000000e+01 4.500000000000000000e+01 5.000000000000000000e+00
5.500000000000000000e+01 5.000000000000000000e+01 5.000000000000000000e+00
5.500000000000000000e+01 5.500000000000000000e+01 5.000000000000000000e+00
5.500000000000000000e+01 6.000000000000000000e+01 5.000000000000000000e+00
5.500000000000000000e+01 6.500000000000000000e+01 5.000000000000000000e+00
5.500000000000000000e+01 7.000000000000000000e+01 5.000000000000000000e+00
5.500000000000000000e+01 7.500000000000000000e+01 5.000000000000000000e+00
5.500000000000000000e+01 8.000000000000000000e+01 5.000000000000000000e+00
5.500000000000000000e+01 8.500000000000000000e+01 5.000000000000000000e+00
5.500000000000000000e+01 9.000000000000000000e+01 5.000000000000000000e+00
5.500000000000000000e+01 9.500000000000000000e+01 5.000000000000000000e+00
5.500000000000000000e+01 1.000000000000000000e+02 5.000000000000000000e+00
5.500000000000000000e+01 1.050000000000000000e+02 5.000000000000000000e+00
5.500000000000000000e+01 1.100000000000000000e+02 5.000000000000000000e+00
5.500000000000000000e+01 1.150000000000000000e+02 5.000000000000000000e+00
5.500000000000000000e+01 1.200000000000000000e+02 5.000000000000000000e+00
5.500000000000000000e+01 1.250000000000000000e+02 5.000000000000000000e+00
6.000000000000000000e+01 -1.250000000000000000e+02 5.000000000000000000e+00
6.000000000000000000e+01 -1.200000000000000000e+02 5.000000000000000000e+00
6.000000000000000000e+01 -1.150000000000000000e+02 5.000000000000000000e+00
6.000000000000000000e+01 -1.100000000000000000e+02 5.000000000000000000e+00
6.000000000000000000e+01 -1.050000000000000000e+02 5.000000000000000000e+00
6.000000000000000000e+01 -1.000000000000000000e+02 5.000000000000000000e+00
6.000000000000000000e+01 -9.500000000000000000e+01 5.000000000000000000e+00
6.000000000000000000e+01 -9.000000000000000000e+01 5.000000000000000000e+00
6.000000000000000000e+01 -8.500000000000000000e+01 5.000000000000000000e+00
6.000000000000000000e+01 -8.000000000000000000e+01 5.000000000000000000e+00
6.000000000000000000e+01 -7.500000000000000000e+01 5.000000000000000000e+00
6.000000000000000000e+01 -7.000000000000000000e+01 5.000000000000000000e+00
6.000000000000000000e+01 -6.500000000000000000e+01 5.000000000000000000e+00
6.000000000000000000e+01 -6.000000000000000000e+01 5.000000000000000000e+00
6.000000000000000000e+01 -5.500000000000000000e+01 5.000000000000000000e+00
6.000000000000000000e+01 -5.000000000000000000e+01 5.000000000000000000e+00
6.000000000000000000e+01 -4.500000000000000000e+01 5.000000000000000000e+00
6.000000000000000000e+01 -4.000000000000000000e+01 5.000000000000000000e+00
6.000000000000000000e+01 -3.500000000000000000e+01 5.000000000000000000e+00
6.000000000000000000e+01 -3.000000000000000000e+01 5.000000000000000000e+00
6.000000000000000000e+01 -2.500000000000000000e+01 5.000000000000000000e+00
6.000000000000000000e+01 -2.000000000000000000e+01 5.000000000000000000e+00
6.000000000000000000e+01 -1.500000000000000000e+01 5.000000000000000000e+00
6.000000000000000000e+01 -1.000000000000000000e+01 5.000000000000000000e+00
6.000000000000000000e+01 -5.000000000000000000e+00 5.000000000000000000e+00
6.000000000000000000e+01 0.000000000000000000e+00 5.000000000000000000e+00
6.000000000000000000e+01 5.000000000000000000e+00 5.000000000000000000e+00
6.000000000000000000e+01 1.000000000000000000e+01 5.000000000000000000e+00
6.000000000000000000e+01 1.500000000000000000e+01 5.000000000000000000e+00
6.000000000000000000e+01 2.000000000000000000e+01 5.000000000000000000e+00
6.000000000000000000e+01 2.500000000000000000e+01 5.000000000000000000e+00
6.000000000000000000e+01 3.000000000000000000e+01 5.000000000000000000e+00
6.000000000000000000e+01 3.500000000000000000e+01 5.000000000000000000e+00
6.000000000000000000e+01 4.000000000000000000e+01 5.000000000000000000e+00
6.000000000000000000e+01 4.500000000000000000e+01 5.000000000000000000e+00
6.000000000000000000e+01 5.000000000000000000e+01 5.000000000000000000e+00
6.000000000000000000e+01 5.500000000000000000e+01 5.000000000000000000e+00
6.000000000000000000e+01 6.000000000000000000e+01 5.000000000000000000e+00
6.000000000000000000e+01 6.500000000000000000e+01 5.000000000000000000e+00
6.000000000000000000e+01 7.000000000000000000e+01 5.000000000000000000e+00
6.000000000000000000e+01 7.500000000000000000e+01 5.000000000000000000e+00
6.000000000000000000e+01 8.000000000000000000e+01 5.000000000000000000e+00
6.000000000000000000e+01 8.500000000000000000e+01 5.000000000000000000e+00
6.000000000000000000e+01 9.000000000000000000e+01 5.000000000000000000e+00
6.000000000000000000e+01 9.500000000000000000e+01 5.000000000000000000e+00
6.000000000000000000e+01 1.000000000000000000e+02 5.000000000000000000e+00
6.000000000000000000e+01 1.050000000000000000e+02 5.000000000000000000e+00
6.000000000000000000e+01 1.100000000000000000e+02 5.000000000000000000e+00
6.000000000000000000e+01 1.150000000000000000e+02 5.000000000000000000e+00
6.000000000000000000e+01 1.200000000000000000e+02 5.000000000000000000e+00
6.000000000000000000e+01 1.250000000000000000e+02 5.000000000000000000e+00
6.500000000000000000e+01 -1.250000000000000000e+02 5.000000000000000000e+00
6.500000000000000000e+01 -1.200000000000000000e+02 5.000000000000000000e+00
6.500000000000000000e+01 -1.150000000000000000e+02 5.000000000000000000e+00
6.500000000000000000e+01 -1.100000000000000000e+02 5.000000000000000000e+00
6.500000000000000000e+01 -1.050000000000000000e+02 5.000000000000000000e+00
6.500000000000000000e+01 -1.000000000000000000e+02 5.000000000000000000e+00
6.500000000000000000e+01 -9.500000000000000000e+01 5.000000000000000000e+00
6.500000000000000000e+01 -9.000000000000000000e+01 5.000000000000000000e+00
6.500000000000000000e+01 -8.500000000000000000e+01 5.000000000000000000e+00
6.500000000000000000e+01 -8.000000000000000000e+01 5.000000000000000000e+00
6.500000000000000000e+01 -7.500000000000000000e+01 5.000000000000000000e+00
6.500000000000000000e+01 -7.000000000000000000e+01 5.000000000000000000e+00
6.500000000000000000e+01 -6.500000000000000000e+01 5.000000000000000000e+00
6.500000000000000000e+01 -6.000000000000000000e+01 5.000000000000000000e+00
6.500000000000000000e+01 -5.500000000000000000e+01 5.000000000000000000e+00
6.500000000000000000e+01 -5.000000000000000000e+01 5.000000000000000000e+00
6.500000000000000000e+01 -4.500000000000000000e+01 5.000000000000000000e+00
6.500000000000000000e+01 -4.000000000000000000e+01 5.000000000000000000e+00
6.500000000000000000e+01 -3.500000000000000000e+01 5.000000000000000000e+00
6.500000000000000000e+01 -3.000000000000000000e+01 5.000000000000000000e+00
6.500000000000000000e+01 -2.500000000000000000e+01 5.000000000000000000e+00
6.500000000000000000e+01 -2.000000000000000000e+01 5.000000000000000000e+00
6.500000000000000000e+01 -1.500000000000000000e+01 5.000000000000000000e+00
6.500000000000000000e+01 -1.000000000000000000e+01 5.000000000000000000e+00
6.500000000000000000e+01 -5.000000000000000000e+00 5.000000000000000000e+00
6.500000000000000000e+01 0.000000000000000000e+00 5.000000000000000000e+00
6.500000000000000000e+01 5.000000000000000000e+00 5.000000000000000000e+00
6.500000000000000000e+01 1.000000000000000000e+01 5.000000000000000000e+00
6.500000000000000000e+01 1.500000000000000000e+01 5.000000000000000000e+00
6.500000000000000000e+01 2.000000000000000000e+01 5.000000000000000000e+00
6.500000000000000000e+01 2.500000000000000000e+01 5.000000000000000000e+00
6.500000000000000000e+01 3.000000000000000000e+01 5.000000000000000000e+00
6.500000000000000000e+01 3.500000000000000000e+01 5.000000000000000000e+00
6.500000000000000000e+01 4.000000000000000000e+01 5.000000000000000000e+00
6.500000000000000000e+01 4.500000000000000000e+01 5.000000000000000000e+00
6.500000000000000000e+01 5.000000000000000000e+01 5.000000000000000000e+00
6.500000000000000000e+01 5.500000000000000000e+01 5.000000000000000000e+00
6.500000000000000000e+01 6.000000000000000000e+01 5.000000000000000000e+00
6.500000000000000000e+01 6.500000000000000000e+01 5.000000000000000000e+00
6.500000000000000000e+01 7.000000000000000000e+01 5.000000000000000000e+00
6.500000000000000000e+01 7.500000000000000000e+01 5.000000000000000000e+00
6.500000000000000000e+01 8.000000000000000000e+01 5.000000000000000000e+00
6.500000000000000000e+01 8.500000000000000000e+01 5.000000000000000000e+00
6.500000000000000000e+01 9.000000000000000000e+01 5.000000000000000000e+00
6.500000000000000000e+01 9.500000000000000000e+01 5.000000000000000000e+00
6.500000000000000000e+01 1.000000000000000000e+02 5.000000000000000000e+00
6.500000000000000000e+01 1.050000000000000000e+02 5.000000000000000000e+00
6.500000000000000000e+01 1.100000000000000000e+02 5.000000000000000000e+00
6.500000000000000000e+01 1.150000000000000000e+02 5.000000000000000000e+00
6.500000000000000000e+01 1.200000000000000000e+02 5.000000000000000000e+00
6.500000000000000000e+01 1.250000000000000000e+02 5.000000000000000000e+00
7.000000000000000000e+01 -1.250000000000000000e+02 5.000000000000000000e+00
7.000000000000000000e+01 -1.200000000000000000e+02 5.000000000000000000e+00
7.000000000000000000e+01 -1.150000000000000000e+02 5.000000000000000000e+00
7.000000000000000000e+01 -1.100000000000000000e+02 5.000000000000000000e+00
7.000000000000000000e+01 -1.050000000000000000e+02 5.000000000000000000e+00
7.000000000000000000e+01 -1.000000000000000000e+02 5.000000000000000000e+00
7.000000000000000000e+01 -9.500000000000000000e+01 5.000000000000000000e+00
7.000000000000000000e+01 -9.000000000000000000e+01 5.000000000000000000e+00
7.000000000000000000e+01 -8.500000000000000000e+01 5.000000000000000000e+00
7.000000000000000000e+01 -8.000000000000000000e+01 5.000000000000000000e+00
7.000000000000000000e+01 -7.500000000000000000e+01 5.000000000000000000e+00
7.000000000000000000e+01 -7.000000000000000000e+01 5.000000000000000000e+00
7.000000000000000000e+01 -6.500000000000000000e+01 5.000000000000000000e+00
7.000000000000000000e+01 -6.000000000000000000e+01 5.000000000000000000e+00
7.000000000000000000e+01 -5.500000000000000000e+01 5.000000000000000000e+00
7.000000000000000000e+01 -5.000000000000000000e+01 5.000000000000000000e+00
7.000000000000000000e+01 -4.500000000000000000e+01 5.000000000000000000e+00
7.000000000000000000e+01 -4.000000000000000000e+01 5.000000000000000000e+00
7.000000000000000000e+01 -3.500000000000000000e+01 5.000000000000000000e+00
7.000000000000000000e+01 -3.000000000000000000e+01 5.000000000000000000e+00
7.000000000000000000e+01 -2.500000000000000000e+01 5.000000000000000000e+00
7.000000000000000000e+01 -2.000000000000000000e+01 5.000000000000000000e+00
7.000000000000000000e+01 -1.500000000000000000e+01 5.000000000000000000e+00
7.000000000000000000e+01 -1.000000000000000000e+01 5.000000000000000000e+00
7.000000000000000000e+01 -5.000000000000000000e+00 5.000000000000000000e+00
7.000000000000000000e+01 0.000000000000000000e+00 5.000000000000000000e+00
7.000000000000000000e+01 5.000000000000000000e+00 5.000000000000000000e+00
7.000000000000000000e+01 1.000000000000000000e+01 5.000000000000000000e+00
7.000000000000000000e+01 1.500000000000000000e+01 5.000000000000000000e+00
7.000000000000000000e+01 2.000000000000000000e+01 5.000000000000000000e+00
7.000000000000000000e+01 2.500000000000000000e+01 5.000000000000000000e+00
7.000000000000000000e+01 3.000000000000000000e+01 5.000000000000000000e+00
7.000000000000000000e+01 3.500000000000000000e+01 5.000000000000000000e+00
7.000000000000000000e+01 4.000000000000000000e+01 5.000000000000000000e+00
7.000000000000000000e+01 4.500000000000000000e+01 5.000000000000000000e+00
7.000000000000000000e+01 5.000000000000000000e+01 5.000000000000000000e+00
7.000000000000000000e+01 5.500000000000000000e+01 5.000000000000000000e+00
7.000000000000000000e+01 6.000000000000000000e+01 5.000000000000000000e+00
7.000000000000000000e+01 6.500000000000000000e+01 5.000000000000000000e+00
7.000000000000000000e+01 7.000000000000000000e+01 5.000000000000000000e+00
7.000000000000000000e+01 7.500000000000000000e+01 5.000000000000000000e+00
7.000000000000000000e+01 8.000000000000000000e+01 5.000000000000000000e+00
7.000000000000000000e+01 8.500000000000000000e+01 5.000000000000000000e+00
7.000000000000000000e+01 9.000000000000000000e+01 5.000000000000000000e+00
7.000000000000000000e+01 9.500000000000000000e+01 5.000000000000000000e+00
7.000000000000000000e+01 1.000000000000000000e+02 5.000000000000000000e+00
7.000000000000000000e+01 1.050000000000000000e+02 5.000000000000000000e+00
7.000000000000000000e+01 1.100000000000000000e+02 5.000000000000000000e+00
7.000000000000000000e+01 1.150000000000000000e+02 5.000000000000000000e+00
7.000000000000000000e+01 1.200000000000000000e+02 5.000000000000000000e+00
7.000000000000000000e+01 1.250000000000000000e+02 5.000000000000000000e+00
7.500000000000000000e+01 -1.250000000000000000e+02 5.000000000000000000e+00
7.500000000000000000e+01 -1.200000000000000000e+02 5.000000000000000000e+00
7.500000000000000000e+01 -1.150000000000000000e+02 5.000000000000000000e+00
7.500000000000000000e+01 -1.100000000000000000e+02 5.000000000000000000e+00
7.500000000000000000e+01 -1.050000000000000000e+02 5.000000000000000000e+00
7.500000000000000000e+01 -1.000000000000000000e+02 5.000000000000000000e+00
7.500000000000000000e+01 -9.500000000000000000e+01 5.000000000000000000e+00
7.500000000000000000e+01 -9.000000000000000000e+01 5.000000000000000000e+00
7.500000000000000000e+01 -8.500000000000000000e+01 5.000000000000000000e+00
7.500000000000000000e+01 -8.000000000000000000e+01 5.000000000000000000e+00
7.500000000000000000e+01 -7.500000000000000000e+01 5.000000000000000000e+00
7.500000000000000000e+01 -7.000000000000000000e+01 5.000000000000000000e+00
7.500000000000000000e+01 -6.500000000000000000e+01 5.000000000000000000e+00
7.500000000000000000e+01 -6.000000000000000000e+01 5.000000000000000000e+00
7.500000000000000000e+01 -5.500000000000000000e+01 5.000000000000000000e+00
7.500000000000000000e+01 -5.000000000000000000e+01 5.000000000000000000e+00
7.500000000000000000e+01 -4.500000000000000000e+01 5.000000000000000000e+00
7.500000000000000000e+01 -4.000000000000000000e+01 5.000000000000000000e+00
7.500000000000000000e+01 -3.500000000000000000e+01 5.000000000000000000e+00
7.500000000000000000e+01 -3.000000000000000000e+01 5.000000000000000000e+00
7.500000000000000000e+01 -2.500000000000000000e+01 5.000000000000000000e+00
7.500000000000000000e+01 -2.000000000000000000e+01 5.000000000000000000e+00
7.500000000000000000e+01 -1.500000000000000000e+01 5.000000000000000000e+00
7.500000000000000000e+01 -1.000000000000000000e+01 5.000000000000000000e+00
7.500000000000000000e+01 -5.000000000000000000e+00 5.000000000000000000e+00
7.500000000000000000e+01 0.000000000000000000e+00 5.000000000000000000e+00
7.500000000000000000e+01 5.000000000000000000e+00 5.000000000000000000e+00
7.500000000000000000e+01 1.000000000000000000e+01 5.000000000000000000e+00
7.500000000000000000e+01 1.500000000000000000e+01 5.000000000000000000e+00
7.500000000000000000e+01 2.000000000000000000e+01 5.000000000000000000e+00
7.500000000000000000e+01 2.500000000000000000e+01 5.000000000000000000e+00
7.500000000000000000e+01 3.000000000000000000e+01 5.000000000000000000e+00
7.500000000000000000e+01 3.500000000000000000e+01 5.000000000000000000e+00
7.500000000000000000e+01 4.000000000000000000e+01 5.000000000000000000e+00
7.500000000000000000e+01 4.500000000000000000e+01 5.000000000000000000e+00
7.500000000000000000e+01 5.000000000000000000e+01 5.000000000000000000e+00
7.500000000000000000e+01 5.500000000000000000e+01 5.000000000000000000e+00
7.500000000000000000e+01 6.000000000000000000e+01 5.000000000000000000e+00
7.500000000000000000e+01 6.500000000000000000e+01 5.000000000000000000e+00
7.500000000000000000e+01 7.000000000000000000e+01 5.000000000000000000e+00
7.500000000000000000e+01 7.500000000000000000e+01 5.000000000000000000e+00
7.500000000000000000e+01 8.000000000000000000e+01 5.000000000000000000e+00
7.500000000000000000e+01 8.500000000000000000e+01 5.000000000000000000e+00
7.500000000000000000e+01 9.000000000000000000e+01 5.000000000000000000e+00
7.500000000000000000e+01 9.500000000000000000e+01 5.000000000000000000e+00
7.500000000000000000e+01 1.000000000000000000e+02 5.000000000000000000e+00
7.500000000000000000e+01 1.050000000000000000e+02 5.000000000000000000e+00
7.500000000000000000e+01 1.100000000000000000e+02 5.000000000000000000e+00
7.500000000000000000e+01 1.150000000000000000e+02 5.000000000000000000e+00
7.500000000000000000e+01 1.200000000000000000e+02 5.000000000000000000e+00
7.500000000000000000e+01 1.250000000000000000e+02 5.000000000000000000e+00
8.000000000000000000e+01 -1.250000000000000000e+02 5.000000000000000000e+00
8.000000000000000000e+01 -1.200000000000000000e+02 5.000000000000000000e+00
8.000000000000000000e+01 -1.150000000000000000e+02 5.000000000000000000e+00
8.000000000000000000e+01 -1.100000000000000000e+02 5.000000000000000000e+00
8.000000000000000000e+01 -1.050000000000000000e+02 5.000000000000000000e+00
8.000000000000000000e+01 -1.000000000000000000e+02 5.000000000000000000e+00
8.000000000000000000e+01 -9.500000000000000000e+01 5.000000000000000000e+00
8.000000000000000000e+01 -9.000000000000000000e+01 5.000000000000000000e+00
8.000000000000000000e+01 -8.500000000000000000e+01 5.000000000000000000e+00
8.000000000000000000e+01 -8.000000000000000000e+01 5.000000000000000000e+00
8.000000000000000000e+01 -7.500000000000000000e+01 5.000000000000000000e+00
8.000000000000000000e+01 -7.000000000000000000e+01 5.000000000000000000e+00
8.000000000000000000e+01 -6.500000000000000000e+01 5.000000000000000000e+00
8.000000000000000000e+01 -6.000000000000000000e+01 5.000000000000000000e+00
8.000000000000000000e+01 -5.500000000000000000e+01 5.000000000000000000e+00
8.000000000000000000e+01 -5.000000000000000000e+01 5.000000000000000000e+00
8.000000000000000000e+01 -4.500000000000000000e+01 5.000000000000000000e+00
8.000000000000000000e+01 -4.000000000000000000e+01 5.000000000000000000e+00
8.000000000000000000e+01 -3.500000000000000000e+01 5.000000000000000000e+00
8.000000000000000000e+01 -3.000000000000000000e+01 5.000000000000000000e+00
8.000000000000000000e+01 -2.500000000000000000e+01 5.000000000000000000e+00
8.000000000000000000e+01 -2.000000000000000000e+01 5.000000000000000000e+00
8.000000000000000000e+01 -1.500000000000000000e+01 5.000000000000000000e+00
8.000000000000000000e+01 -1.000000000000000000e+01 5.000000000000000000e+00
8.000000000000000000e+01 -5.000000000000000000e+00 5.000000000000000000e+00
8.000000000000000000e+01 0.000000000000000000e+00 5.000000000000000000e+00
8.000000000000000000e+01 5.000000000000000000e+00 5.000000000000000000e+00
8.000000000000000000e+01 1.000000000000000000e+01 5.000000000000000000e+00
8.000000000000000000e+01 1.500000000000000000e+01 5.000000000000000000e+00
8.000000000000000000e+01 2.000000000000000000e+01 5.000000000000000000e+00
8.000000000000000000e+01 2.500000000000000000e+01 5.000000000000000000e+00
8.000000000000000000e+01 3.000000000000000000e+01 5.000000000000000000e+00
8.000000000000000000e+01 3.500000000000000000e+01 5.000000000000000000e+00
8.000000000000000000e+01 4.000000000000000000e+01 5.000000000000000000e+00
8.000000000000000000e+01 4.500000000000000000e+01 5.000000000000000000e+00
8.000000000000000000e+01 5.000000000000000000e+01 5.000000000000000000e+00
8.000000000000000000e+01 5.500000000000000000e+01 5.000000000000000000e+00
8.000000000000000000e+01 6.000000000000000000e+01 5.000000000000000000e+00
8.000000000000000000e+01 6.500000000000000000e+01 5.000000000000000000e+00
8.000000000000000000e+01 7.000000000000000000e+01 5.000000000000000000e+00
8.000000000000000000e+01 7.500000000000000000e+01 5.000000000000000000e+00
8.000000000000000000e+01 8.000000000000000000e+01 5.000000000000000000e+00
8.000000000000000000e+01 8.500000000000000000e+01 5.000000000000000000e+00
8.000000000000000000e+01 9.000000000000000000e+01 5.000000000000000000e+00
8.000000000000000000e+01 9.500000000000000000e+01 5.000000000000000000e+00
8.000000000000000000e+01 1.000000000000000000e+02 5.000000000000000000e+00
8.000000000000000000e+01 1.050000000000000000e+02 5.000000000000000000e+00
8.000000000000000000e+01 1.100000000000000000e+02 5.000000000000000000e+00
8.000000000000000000e+01 1.150000000000000000e+02 5.000000000000000000e+00
8.000000000000000000e+01 1.200000000000000000e+02 5.000000000000000000e+00
8.000000000000000000e+01 1.250000000000000000e+02 5.000000000000000000e+00
8.500000000000000000e+01 -1.250000000000000000e+02 5.000000000000000000e+00
8.500000000000000000e+01 -1.200000000000000000e+02 5.000000000000000000e+00
8.500000000000000000e+01 -1.150000000000000000e+02 5.000000000000000000e+00
8.500000000000000000e+01 -1.100000000000000000e+02 5.000000000000000000e+00
8.500000000000000000e+01 -1.050000000000000000e+02 5.000000000000000000e+00
8.500000000000000000e+01 -1.000000000000000000e+02 5.000000000000000000e+00
8.500000000000000000e+01 -9.500000000000000000e+01 5.000000000000000000e+00
8.500000000000000000e+01 -9.000000000000000000e+01 5.000000000000000000e+00
8.500000000000000000e+01 -8.500000000000000000e+01 5.000000000000000000e+00
8.500000000000000000e+01 -8.000000000000000000e+01 5.000000000000000000e+00
8.500000000000000000e+01 -7.500000000000000000e+01 5.000000000000000000e+00
8.500000000000000000e+01 -7.000000000000000000e+01 5.000000000000000000e+00
8.500000000000000000e+01 -6.500000000000000000e+01 5.000000000000000000e+00
8.500000000000000000e+01 -6.000000000000000000e+01 5.000000000000000000e+00
8.500000000000000000e+01 -5.500000000000000000e+01 5.000000000000000000e+00
8.500000000000000000e+01 -5.000000000000000000e+01 5.000000000000000000e+00
8.500000000000000000e+01 -4.500000000000000000e+01 5.000000000000000000e+00
8.500000000000000000e+01 -4.000000000000000000e+01 5.000000000000000000e+00
8.500000000000000000e+01 -3.500000000000000000e+01 5.000000000000000000e+00
8.500000000000000000e+01 -3.000000000000000000e+01 5.000000000000000000e+00
8.500000000000000000e+01 -2.500000000000000000e+01 5.000000000000000000e+00
8.500000000000000000e+01 -2.000000000000000000e+01 5.000000000000000000e+00
8.500000000000000000e+01 -1.500000000000000000e+01 5.000000000000000000e+00
8.500000000000000000e+01 -1.000000000000000000e+01 5.000000000000000000e+00
8.500000000000000000e+01 -5.000000000000000000e+00 5.000000000000000000e+00
8.500000000000000000e+01 0.000000000000000000e+00 5.000000000000000000e+00
8.500000000000000000e+01 5.000000000000000000e+00 5.000000000000000000e+00
8.500000000000000000e+01 1.000000000000000000e+01 5.000000000000000000e+00
8.500000000000000000e+01 1.500000000000000000e+01 5.000000000000000000e+00
8.500000000000000000e+01 2.000000000000000000e+01 5.000000000000000000e+00
8.500000000000000000e+01 2.500000000000000000e+01 5.000000000000000000e+00
8.500000000000000000e+01 3.000000000000000000e+01 5.000000000000000000e+00
8.500000000000000000e+01 3.500000000000000000e+01 5.000000000000000000e+00
8.500000000000000000e+01 4.000000000000000000e+01 5.000000000000000000e+00
8.500000000000000000e+01 4.500000000000000000e+01 5.000000000000000000e+00
8.500000000000000000e+01 5.000000000000000000e+01 5.000000000000000000e+00
8.500000000000000000e+01 5.500000000000000000e+01 5.000000000000000000e+00
8.500000000000000000e+01 6.000000000000000000e+01 5.000000000000000000e+00
8.500000000000000000e+01 6.500000000000000000e+01 5.000000000000000000e+00
8.500000000000000000e+01 7.000000000000000000e+01 5.000000000000000000e+00
8.500000000000000000e+01 7.500000000000000000e+01 5.000000000000000000e+00
8.500000000000000000e+01 8.000000000000000000e+01 5.000000000000000000e+00
8.500000000000000000e+01 8.500000000000000000e+01 5.000000000000000000e+00
8.500000000000000000e+01 9.000000000000000000e+01 5.000000000000000000e+00
8.500000000000000000e+01 9.500000000000000000e+01 5.000000000000000000e+00
8.500000000000000000e+01 1.000000000000000000e+02 5.000000000000000000e+00
8.500000000000000000e+01 1.050000000000000000e+02 5.000000000000000000e+00
8.500000000000000000e+01 1.100000000000000000e+02 5.000000000000000000e+00
8.500000000000000000e+01 1.150000000000000000e+02 5.000000000000000000e+00
8.500000000000000000e+01 1.200000000000000000e+02 5.000000000000000000e+00
8.500000000000000000e+01 1.250000000000000000e+02 5.000000000000000000e+00
9.000000000000000000e+01 -1.250000000000000000e+02 5.000000000000000000e+00
9.000000000000000000e+01 -1.200000000000000000e+02 5.000000000000000000e+00
9.000000000000000000e+01 -1.150000000000000000e+02 5.000000000000000000e+00
9.000000000000000000e+01 -1.100000000000000000e+02 5.000000000000000000e+00
9.000000000000000000e+01 -1.050000000000000000e+02 5.000000000000000000e+00
9.000000000000000000e+01 -1.000000000000000000e+02 5.000000000000000000e+00
9.000000000000000000e+01 -9.500000000000000000e+01 5.000000000000000000e+00
9.000000000000000000e+01 -9.000000000000000000e+01 5.000000000000000000e+00
9.000000000000000000e+01 -8.500000000000000000e+01 5.000000000000000000e+00
9.000000000000000000e+01 -8.000000000000000000e+01 5.000000000000000000e+00
9.000000000000000000e+01 -7.500000000000000000e+01 5.000000000000000000e+00
9.000000000000000000e+01 -7.000000000000000000e+01 5.000000000000000000e+00
9.000000000000000000e+01 -6.500000000000000000e+01 5.000000000000000000e+00
9.000000000000000000e+01 -6.000000000000000000e+01 5.000000000000000000e+00
9.000000000000000000e+01 -5.500000000000000000e+01 5.000000000000000000e+00
9.000000000000000000e+01 -5.000000000000000000e+01 5.000000000000000000e+00
9.000000000000000000e+01 -4.500000000000000000e+01 5.000000000000000000e+00
9.000000000000000000e+01 -4.000000000000000000e+01 5.000000000000000000e+00
9.000000000000000000e+01 -3.500000000000000000e+01 5.000000000000000000e+00
9.000000000000000000e+01 -3.000000000000000000e+01 5.000000000000000000e+00
9.000000000000000000e+01 -2.500000000000000000e+01 5.000000000000000000e+00
9.000000000000000000e+01 -2.000000000000000000e+01 5.000000000000000000e+00
9.000000000000000000e+01 -1.500000000000000000e+01 5.000000000000000000e+00
9.000000000000000000e+01 -1.000000000000000000e+01 5.000000000000000000e+00
9.000000000000000000e+01 -5.000000000000000000e+00 5.000000000000000000e+00
9.000000000000000000e+01 0.000000000000000000e+00 5.000000000000000000e+00
9.000000000000000000e+01 5.000000000000000000e+00 5.000000000000000000e+00
9.000000000000000000e+01 1.000000000000000000e+01 5.000000000000000000e+00
9.000000000000000000e+01 1.500000000000000000e+01 5.000000000000000000e+00
9.000000000000000000e+01 2.000000000000000000e+01 5.000000000000000000e+00
9.000000000000000000e+01 2.500000000000000000e+01 5.000000000000000000e+00
9.000000000000000000e+01 3.000000000000000000e+01 5.000000000000000000e+00
9.000000000000000000e+01 3.500000000000000000e+01 5.000000000000000000e+00
9.000000000000000000e+01 4.000000000000000000e+01 5.000000000000000000e+00
9.000000000000000000e+01 4.500000000000000000e+01 5.000000000000000000e+00
9.000000000000000000e+01 5.000000000000000000e+01 5.000000000000000000e+00
9.000000000000000000e+01 5.500000000000000000e+01 5.000000000000000000e+00
9.000000000000000000e+01 6.000000000000000000e+01 5.000000000000000000e+00
9.000000000000000000e+01 6.500000000000000000e+01 5.000000000000000000e+00
9.000000000000000000e+01 7.000000000000000000e+01 5.000000000000000000e+00
9.000000000000000000e+01 7.500000000000000000e+01 5.000000000000000000e+00
9.000000000000000000e+01 8.000000000000000000e+01 5.000000000000000000e+00
9.000000000000000000e+01 8.500000000000000000e+01 5.000000000000000000e+00
9.000000000000000000e+01 9.000000000000000000e+01 5.000000000000000000e+00
9.000000000000000000e+01 9.500000000000000000e+01 5.000000000000000000e+00
9.000000000000000000e+01 1.000000000000000000e+02 5.000000000000000000e+00
9.000000000000000000e+01 1.050000000000000000e+02 5.000000000000000000e+00
9.000000000000000000e+01 1.100000000000000000e+02 5.000000000000000000e+00
9.000000000000000000e+01 1.150000000000000000e+02 5.000000000000000000e+00
9.000000000000000000e+01 1.200000000000000000e+02 5.000000000000000000e+00
9.000000000000000000e+01 1.250000000000000000e+02 5.000000000000000000e+00
9.500000000000000000e+01 -1.250000000000000000e+02 5.000000000000000000e+00
9.500000000000000000e+01 -1.200000000000000000e+02 5.000000000000000000e+00
9.500000000000000000e+01 -1.150000000000000000e+02 5.000000000000000000e+00
9.500000000000000000e+01 -1.100000000000000000e+02 5.000000000000000000e+00
9.500000000000000000e+01 -1.050000000000000000e+02 5.000000000000000000e+00
9.500000000000000000e+01 -1.000000000000000000e+02 5.000000000000000000e+00
9.500000000000000000e+01 -9.500000000000000000e+01 5.000000000000000000e+00
9.500000000000000000e+01 -9.000000000000000000e+01 5.000000000000000000e+00
9.500000000000000000e+01 -8.500000000000000000e+01 5.000000000000000000e+00
9.500000000000000000e+01 -8.000000000000000000e+01 5.000000000000000000e+00
9.500000000000000000e+01 -7.500000000000000000e+01 5.000000000000000000e+00
9.500000000000000000e+01 -7.000000000000000000e+01 5.000000000000000000e+00
9.500000000000000000e+01 -6.500000000000000000e+01 5.000000000000000000e+00
9.500000000000000000e+01 -6.000000000000000000e+01 5.000000000000000000e+00
9.500000000000000000e+01 -5.500000000000000000e+01 5.000000000000000000e+00
9.500000000000000000e+01 -5.000000000000000000e+01 5.000000000000000000e+00
9.500000000000000000e+01 -4.500000000000000000e+01 5.000000000000000000e+00
9.500000000000000000e+01 -4.000000000000000000e+01 5.000000000000000000e+00
9.500000000000000000e+01 -3.500000000000000000e+01 5.000000000000000000e+00
9.500000000000000000e+01 -3.000000000000000000e+01 5.000000000000000000e+00
9.500000000000000000e+01 -2.500000000000000000e+01 5.000000000000000000e+00
9.500000000000000000e+01 -2.000000000000000000e+01 5.000000000000000000e+00
9.500000000000000000e+01 -1.500000000000000000e+01 5.000000000000000000e+00
9.500000000000000000e+01 -1.000000000000000000e+01 5.000000000000000000e+00
9.500000000000000000e+01 -5.000000000000000000e+00 5.000000000000000000e+00
9.500000000000000000e+01 0.000000000000000000e+00 5.000000000000000000e+00
9.500000000000000000e+01 5.000000000000000000e+00 5.000000000000000000e+00
9.500000000000000000e+01 1.000000000000000000e+01 5.000000000000000000e+00
9.500000000000000000e+01 1.500000000000000000e+01 5.000000000000000000e+00
9.500000000000000000e+01 2.000000000000000000e+01 5.000000000000000000e+00
9.500000000000000000e+01 2.500000000000000000e+01 5.000000000000000000e+00
9.500000000000000000e+01 3.000000000000000000e+01 5.000000000000000000e+00
9.500000000000000000e+01 3.500000000000000000e+01 5.000000000000000000e+00
9.500000000000000000e+01 4.000000000000000000e+01 5.000000000000000000e+00
9.500000000000000000e+01 4.500000000000000000e+01 5.000000000000000000e+00
9.500000000000000000e+01 5.000000000000000000e+01 5.000000000000000000e+00
9.500000000000000000e+01 5.500000000000000000e+01 5.000000000000000000e+00
9.500000000000000000e+01 6.000000000000000000e+01 5.000000000000000000e+00
9.500000000000000000e+01 6.500000000000000000e+01 5.000000000000000000e+00
9.500000000000000000e+01 7.000000000000000000e+01 5.000000000000000000e+00
9.500000000000000000e+01 7.500000000000000000e+01 5.000000000000000000e+00
9.500000000000000000e+01 8.000000000000000000e+01 5.000000000000000000e+00
9.500000000000000000e+01 8.500000000000000000e+01 5.000000000000000000e+00
9.500000000000000000e+01 9.000000000000000000e+01 5.000000000000000000e+00
9.500000000000000000e+01 9.500000000000000000e+01 5.000000000000000000e+00
9.500000000000000000e+01 1.000000000000000000e+02 5.000000000000000000e+00
9.500000000000000000e+01 1.050000000000000000e+02 5.000000000000000000e+00
9.500000000000000000e+01 1.100000000000000000e+02 5.000000000000000000e+00
9.500000000000000000e+01 1.150000000000000000e+02 5.000000000000000000e+00
9.500000000000000000e+01 1.200000000000000000e+02 5.000000000000000000e+00
9.500000000000000000e+01 1.250000000000000000e+02 5.000000000000000000e+00
1.000000000000000000e+02 -1.250000000000000000e+02 5.000000000000000000e+00
1.000000000000000000e+02 -1.200000000000000000e+02 5.000000000000000000e+00
1.000000000000000000e+02 -1.150000000000000000e+02 5.000000000000000000e+00
1.000000000000000000e+02 -1.100000000000000000e+02 5.000000000000000000e+00
1.000000000000000000e+02 -1.050000000000000000e+02 5.000000000000000000e+00
1.000000000000000000e+02 -1.000000000000000000e+02 5.000000000000000000e+00
1.000000000000000000e+02 -9.500000000000000000e+01 5.000000000000000000e+00
1.000000000000000000e+02 -9.000000000000000000e+01 5.000000000000000000e+00
1.000000000000000000e+02 -8.500000000000000000e+01 5.000000000000000000e+00
1.000000000000000000e+02 -8.000000000000000000e+01 5.000000000000000000e+00
1.000000000000000000e+02 -7.500000000000000000e+01 5.000000000000000000e+00
1.000000000000000000e+02 -7.000000000000000000e+01 5.000000000000000000e+00
1.000000000000000000e+02 -6.500000000000000000e+01 5.000000000000000000e+00
1.000000000000000000e+02 -6.000000000000000000e+01 5.000000000000000000e+00
1.000000000000000000e+02 -5.500000000000000000e+01 5.000000000000000000e+00
1.000000000000000000e+02 -5.000000000000000000e+01 5.000000000000000000e+00
1.000000000000000000e+02 -4.500000000000000000e+01 5.000000000000000000e+00
1.000000000000000000e+02 -4.000000000000000000e+01 5.000000000000000000e+00
1.000000000000000000e+02 -3.500000000000000000e+01 5.000000000000000000e+00
1.000000000000000000e+02 -3.000000000000000000e+01 5.000000000000000000e+00
1.000000000000000000e+02 -2.500000000000000000e+01 5.000000000000000000e+00
1.000000000000000000e+02 -2.000000000000000000e+01 5.000000000000000000e+00
1.000000000000000000e+02 -1.500000000000000000e+01 5.000000000000000000e+00
1.000000000000000000e+02 -1.000000000000000000e+01 5.000000000000000000e+00
1.000000000000000000e+02 -5.000000000000000000e+00 5.000000000000000000e+00
1.000000000000000000e+02 0.000000000000000000e+00 5.000000000000000000e+00
1.000000000000000000e+02 5.000000000000000000e+00 5.000000000000000000e+00
1.000000000000000000e+02 1.000000000000000000e+01 5.000000000000000000e+00
1.000000000000000000e+02 1.500000000000000000e+01 5.000000000000000000e+00
1.000000000000000000e+02 2.000000000000000000e+01 5.000000000000000000e+00
1.000000000000000000e+02 2.500000000000000000e+01 5.000000000000000000e+00
1.000000000000000000e+02 3.000000000000000000e+01 5.000000000000000000e+00
1.000000000000000000e+02 3.500000000000000000e+01 5.000000000000000000e+00
1.000000000000000000e+02 4.000000000000000000e+01 5.000000000000000000e+00
1.000000000000000000e+02 4.500000000000000000e+01 5.000000000000000000e+00
1.000000000000000000e+02 5.000000000000000000e+01 5.000000000000000000e+00
1.000000000000000000e+02 5.500000000000000000e+01 5.000000000000000000e+00
1.000000000000000000e+02 6.000000000000000000e+01 5.000000000000000000e+00
1.000000000000000000e+02 6.500000000000000000e+01 5.000000000000000000e+00
1.000000000000000000e+02 7.000000000000000000e+01 5.000000000000000000e+00
1.000000000000000000e+02 7.500000000000000000e+01 5.000000000000000000e+00
1.000000000000000000e+02 8.000000000000000000e+01 5.000000000000000000e+00
1.000000000000000000e+02 8.500000000000000000e+01 5.000000000000000000e+00
1.000000000000000000e+02 9.000000000000000000e+01 5.000000000000000000e+00
1.000000000000000000e+02 9.500000000000000000e+01 5.000000000000000000e+00
1.000000000000000000e+02 1.000000000000000000e+02 5.000000000000000000e+00
1.000000000000000000e+02 1.050000000000000000e+02 5.000000000000000000e+00
1.000000000000000000e+02 1.100000000000000000e+02 5.000000000000000000e+00
1.000000000000000000e+02 1.150000000000000000e+02 5.000000000000000000e+00
1.000000000000000000e+02 1.200000000000000000e+02 5.000000000000000000e+00
1.000000000000000000e+02 1.250000000000000000e+02 5.000000000000000000e+00
1.050000000000000000e+02 -1.250000000000000000e+02 5.000000000000000000e+00
1.050000000000000000e+02 -1.200000000000000000e+02 5.000000000000000000e+00
1.050000000000000000e+02 -1.150000000000000000e+02 5.000000000000000000e+00
1.050000000000000000e+02 -1.100000000000000000e+02 5.000000000000000000e+00
1.050000000000000000e+02 -1.050000000000000000e+02 5.000000000000000000e+00
1.050000000000000000e+02 -1.000000000000000000e+02 5.000000000000000000e+00
1.050000000000000000e+02 -9.500000000000000000e+01 5.000000000000000000e+00
1.050000000000000000e+02 -9.000000000000000000e+01 5.000000000000000000e+00
1.050000000000000000e+02 -8.500000000000000000e+01 5.000000000000000000e+00
1.050000000000000000e+02 -8.000000000000000000e+01 5.000000000000000000e+00
1.050000000000000000e+02 -7.500000000000000000e+01 5.000000000000000000e+00
1.050000000000000000e+02 -7.000000000000000000e+01 5.000000000000000000e+00
1.050000000000000000e+02 -6.500000000000000000e+01 5.000000000000000000e+00
1.050000000000000000e+02 -6.000000000000000000e+01 5.000000000000000000e+00
1.050000000000000000e+02 -5.500000000000000000e+01 5.000000000000000000e+00
1.050000000000000000e+02 -5.000000000000000000e+01 5.000000000000000000e+00
1.050000000000000000e+02 -4.500000000000000000e+01 5.000000000000000000e+00
1.050000000000000000e+02 -4.000000000000000000e+01 5.000000000000000000e+00
1.050000000000000000e+02 -3.500000000000000000e+01 5.000000000000000000e+00
1.050000000000000000e+02 -3.000000000000000000e+01 5.000000000000000000e+00
1.050000000000000000e+02 -2.500000000000000000e+01 5.000000000000000000e+00
1.050000000000000000e+02 -2.000000000000000000e+01 5.000000000000000000e+00
1.050000000000000000e+02 -1.500000000000000000e+01 5.000000000000000000e+00
1.050000000000000000e+02 -1.000000000000000000e+01 5.000000000000000000e+00
1.050000000000000000e+02 -5.000000000000000000e+00 5.000000000000000000e+00
1.050000000000000000e+02 0.000000000000000000e+00 5.000000000000000000e+00
1.050000000000000000e+02 5.000000000000000000e+00 5.000000000000000000e+00
1.050000000000000000e+02 1.000000000000000000e+01 5.000000000000000000e+00
1.050000000000000000e+02 1.500000000000000000e+01 5.000000000000000000e+00
1.050000000000000000e+02 2.000000000000000000e+01 5.000000000000000000e+00
1.050000000000000000e+02 2.500000000000000000e+01 5.000000000000000000e+00
1.050000000000000000e+02 3.000000000000000000e+01 5.000000000000000000e+00
1.050000000000000000e+02 3.500000000000000000e+01 5.000000000000000000e+00
1.050000000000000000e+02 4.000000000000000000e+01 5.000000000000000000e+00
1.050000000000000000e+02 4.500000000000000000e+01 5.000000000000000000e+00
1.050000000000000000e+02 5.000000000000000000e+01 5.000000000000000000e+00
1.050000000000000000e+02 5.500000000000000000e+01 5.000000000000000000e+00
1.050000000000000000e+02 6.000000000000000000e+01 5.000000000000000000e+00
1.050000000000000000e+02 6.500000000000000000e+01 5.000000000000000000e+00
1.050000000000000000e+02 7.000000000000000000e+01 5.000000000000000000e+00
1.050000000000000000e+02 7.500000000000000000e+01 5.000000000000000000e+00
1.050000000000000000e+02 8.000000000000000000e+01 5.000000000000000000e+00
1.050000000000000000e+02 8.500000000000000000e+01 5.000000000000000000e+00
1.050000000000000000e+02 9.000000000000000000e+01 5.000000000000000000e+00
1.050000000000000000e+02 9.500000000000000000e+01 5.000000000000000000e+00
1.050000000000000000e+02 1.000000000000000000e+02 5.000000000000000000e+00
1.050000000000000000e+02 1.050000000000000000e+02 5.000000000000000000e+00
1.050000000000000000e+02 1.100000000000000000e+02 5.000000000000000000e+00
1.050000000000000000e+02 1.150000000000000000e+02 5.000000000000000000e+00
1.050000000000000000e+02 1.200000000000000000e+02 5.000000000000000000e+00
1.050000000000000000e+02 1.250000000000000000e+02 5.000000000000000000e+00
1.100000000000000000e+02 -1.250000000000000000e+02 5.000000000000000000e+00
1.100000000000000000e+02 -1.200000000000000000e+02 5.000000000000000000e+00
1.100000000000000000e+02 -1.150000000000000000e+02 5.000000000000000000e+00
1.100000000000000000e+02 -1.100000000000000000e+02 5.000000000000000000e+00
1.100000000000000000e+02 -1.050000000000000000e+02 5.000000000000000000e+00
1.100000000000000000e+02 -1.000000000000000000e+02 5.000000000000000000e+00
1.100000000000000000e+02 -9.500000000000000000e+01 5.000000000000000000e+00
1.100000000000000000e+02 -9.000000000000000000e+01 5.000000000000000000e+00
1.100000000000000000e+02 -8.500000000000000000e+01 5.000000000000000000e+00
1.100000000000000000e+02 -8.000000000000000000e+01 5.000000000000000000e+00
1.100000000000000000e+02 -7.500000000000000000e+01 5.000000000000000000e+00
1.100000000000000000e+02 -7.000000000000000000e+01 5.000000000000000000e+00
1.100000000000000000e+02 -6.500000000000000000e+01 5.000000000000000000e+00
1.100000000000000000e+02 -6.000000000000000000e+01 5.000000000000000000e+00
1.100000000000000000e+02 -5.500000000000000000e+01 5.000000000000000000e+00
1.100000000000000000e+02 -5.000000000000000000e+01 5.000000000000000000e+00
1.100000000000000000e+02 -4.500000000000000000e+01 5.000000000000000000e+00
1.100000000000000000e+02 -4.000000000000000000e+01 5.000000000000000000e+00
1.100000000000000000e+02 -3.500000000000000000e+01 5.000000000000000000e+00
1.100000000000000000e+02 -3.000000000000000000e+01 5.000000000000000000e+00
1.100000000000000000e+02 -2.500000000000000000e+01 5.000000000000000000e+00
1.100000000000000000e+02 -2.000000000000000000e+01 5.000000000000000000e+00
1.100000000000000000e+02 -1.500000000000000000e+01 5.000000000000000000e+00
1.100000000000000000e+02 -1.000000000000000000e+01 5.000000000000000000e+00
1.100000000000000000e+02 -5.000000000000000000e+00 5.000000000000000000e+00
1.100000000000000000e+02 0.000000000000000000e+00 5.000000000000000000e+00
1.100000000000000000e+02 5.000000000000000000e+00 5.000000000000000000e+00
1.100000000000000000e+02 1.000000000000000000e+01 5.000000000000000000e+00
1.100000000000000000e+02 1.500000000000000000e+01 5.000000000000000000e+00
1.100000000000000000e+02 2.000000000000000000e+01 5.000000000000000000e+00
1.100000000000000000e+02 2.500000000000000000e+01 5.000000000000000000e+00
1.100000000000000000e+02 3.000000000000000000e+01 5.000000000000000000e+00
1.100000000000000000e+02 3.500000000000000000e+01 5.000000000000000000e+00
1.100000000000000000e+02 4.000000000000000000e+01 5.000000000000000000e+00
1.100000000000000000e+02 4.500000000000000000e+01 5.000000000000000000e+00
1.100000000000000000e+02 5.000000000000000000e+01 5.000000000000000000e+00
1.100000000000000000e+02 5.500000000000000000e+01 5.000000000000000000e+00
1.100000000000000000e+02 6.000000000000000000e+01 5.000000000000000000e+00
1.100000000000000000e+02 6.500000000000000000e+01 5.000000000000000000e+00
1.100000000000000000e+02 7.000000000000000000e+01 5.000000000000000000e+00
1.100000000000000000e+02 7.500000000000000000e+01 5.000000000000000000e+00
1.100000000000000000e+02 8.000000000000000000e+01 5.000000000000000000e+00
1.100000000000000000e+02 8.500000000000000000e+01 5.000000000000000000e+00
1.100000000000000000e+02 9.000000000000000000e+01 5.000000000000000000e+00
1.100000000000000000e+02 9.500000000000000000e+01 5.000000000000000000e+00
1.100000000000000000e+02 1.000000000000000000e+02 5.000000000000000000e+00
1.100000000000000000e+02 1.050000000000000000e+02 5.000000000000000000e+00
1.100000000000000000e+02 1.100000000000000000e+02 5.000000000000000000e+00
1.100000000000000000e+02 1.150000000000000000e+02 5.000000000000000000e+00
1.100000000000000000e+02 1.200000000000000000e+02 5.000000000000000000e+00
1.100000000000000000e+02 1.250000000000000000e+02 5.000000000000000000e+00
1.150000000000000000e+02 -1.250000000000000000e+02 5.000000000000000000e+00
1.150000000000000000e+02 -1.200000000000000000e+02 5.000000000000000000e+00
1.150000000000000000e+02 -1.150000000000000000e+02 5.000000000000000000e+00
1.150000000000000000e+02 -1.100000000000000000e+02 5.000000000000000000e+00
1.150000000000000000e+02 -1.050000000000000000e+02 5.000000000000000000e+00
1.150000000000000000e+02 -1.000000000000000000e+02 5.000000000000000000e+00
1.150000000000000000e+02 -9.500000000000000000e+01 5.000000000000000000e+00
1.150000000000000000e+02 -9.000000000000000000e+01 5.000000000000000000e+00
1.150000000000000000e+02 -8.500000000000000000e+01 5.000000000000000000e+00
1.150000000000000000e+02 -8.000000000000000000e+01 5.000000000000000000e+00
1.150000000000000000e+02 -7.500000000000000000e+01 5.000000000000000000e+00
1.150000000000000000e+02 -7.000000000000000000e+01 5.000000000000000000e+00
1.150000000000000000e+02 -6.500000000000000000e+01 5.000000000000000000e+00
1.150000000000000000e+02 -6.000000000000000000e+01 5.000000000000000000e+00
1.150000000000000000e+02 -5.500000000000000000e+01 5.000000000000000000e+00
1.150000000000000000e+02 -5.000000000000000000e+01 5.000000000000000000e+00
1.150000000000000000e+02 -4.500000000000000000e+01 5.000000000000000000e+00
1.150000000000000000e+02 -4.000000000000000000e+01 5.000000000000000000e+00
1.150000000000000000e+02 -3.500000000000000000e+01 5.000000000000000000e+00
1.150000000000000000e+02 -3.000000000000000000e+01 5.000000000000000000e+00
1.150000000000000000e+02 -2.500000000000000000e+01 5.000000000000000000e+00
1.150000000000000000e+02 -2.000000000000000000e+01 5.000000000000000000e+00
1.150000000000000000e+02 -1.500000000000000000e+01 5.000000000000000000e+00
1.150000000000000000e+02 -1.000000000000000000e+01 5.000000000000000000e+00
1.150000000000000000e+02 -5.000000000000000000e+00 5.000000000000000000e+00
1.150000000000000000e+02 0.000000000000000000e+00 5.000000000000000000e+00
1.150000000000000000e+02 5.000000000000000000e+00 5.000000000000000000e+00
1.150000000000000000e+02 1.000000000000000000e+01 5.000000000000000000e+00
1.150000000000000000e+02 1.500000000000000000e+01 5.000000000000000000e+00
1.150000000000000000e+02 2.000000000000000000e+01 5.000000000000000000e+00
1.150000000000000000e+02 2.500000000000000000e+01 5.000000000000000000e+00
1.150000000000000000e+02 3.000000000000000000e+01 5.000000000000000000e+00
1.150000000000000000e+02 3.500000000000000000e+01 5.000000000000000000e+00
1.150000000000000000e+02 4.000000000000000000e+01 5.000000000000000000e+00
1.150000000000000000e+02 4.500000000000000000e+01 5.000000000000000000e+00
1.150000000000000000e+02 5.000000000000000000e+01 5.000000000000000000e+00
1.150000000000000000e+02 5.500000000000000000e+01 5.000000000000000000e+00
1.150000000000000000e+02 6.000000000000000000e+01 5.000000000000000000e+00
1.150000000000000000e+02 6.500000000000000000e+01 5.000000000000000000e+00
1.150000000000000000e+02 7.000000000000000000e+01 5.000000000000000000e+00
1.150000000000000000e+02 7.500000000000000000e+01 5.000000000000000000e+00
1.150000000000000000e+02 8.000000000000000000e+01 5.000000000000000000e+00
1.150000000000000000e+02 8.500000000000000000e+01 5.000000000000000000e+00
1.150000000000000000e+02 9.000000000000000000e+01 5.000000000000000000e+00
1.150000000000000000e+02 9.500000000000000000e+01 5.000000000000000000e+00
1.150000000000000000e+02 1.000000000000000000e+02 5.000000000000000000e+00
1.150000000000000000e+02 1.050000000000000000e+02 5.000000000000000000e+00
1.150000000000000000e+02 1.100000000000000000e+02 5.000000000000000000e+00
1.150000000000000000e+02 1.150000000000000000e+02 5.000000000000000000e+00
1.150000000000000000e+02 1.200000000000000000e+02 5.000000000000000000e+00
1.150000000000000000e+02 1.250000000000000000e+02 5.000000000000000000e+00
1.200000000000000000e+02 -1.250000000000000000e+02 5.000000000000000000e+00
1.200000000000000000e+02 -1.200000000000000000e+02 5.000000000000000000e+00
1.200000000000000000e+02 -1.150000000000000000e+02 5.000000000000000000e+00
1.200000000000000000e+02 -1.100000000000000000e+02 5.000000000000000000e+00
1.200000000000000000e+02 -1.050000000000000000e+02 5.000000000000000000e+00
1.200000000000000000e+02 -1.000000000000000000e+02 5.000000000000000000e+00
1.200000000000000000e+02 -9.500000000000000000e+01 5.000000000000000000e+00
1.200000000000000000e+02 -9.000000000000000000e+01 5.000000000000000000e+00
1.200000000000000000e+02 -8.500000000000000000e+01 5.000000000000000000e+00
1.200000000000000000e+02 -8.000000000000000000e+01 5.000000000000000000e+00
1.200000000000000000e+02 -7.500000000000000000e+01 5.000000000000000000e+00
1.200000000000000000e+02 -7.000000000000000000e+01 5.000000000000000000e+00
1.200000000000000000e+02 -6.500000000000000000e+01 5.000000000000000000e+00
1.200000000000000000e+02 -6.000000000000000000e+01 5.000000000000000000e+00
1.200000000000000000e+02 -5.500000000000000000e+01 5.000000000000000000e+00
1.200000000000000000e+02 -5.000000000000000000e+01 5.000000000000000000e+00
1.200000000000000000e+02 -4.500000000000000000e+01 5.000000000000000000e+00
1.200000000000000000e+02 -4.000000000000000000e+01 5.000000000000000000e+00
1.200000000000000000e+02 -3.500000000000000000e+01 5.000000000000000000e+00
1.200000000000000000e+02 -3.000000000000000000e+01 5.000000000000000000e+00
1.200000000000000000e+02 -2.500000000000000000e+01 5.000000000000000000e+00
1.200000000000000000e+02 -2.000000000000000000e+01 5.000000000000000000e+00
1.200000000000000000e+02 -1.500000000000000000e+01 5.000000000000000000e+00
1.200000000000000000e+02 -1.000000000000000000e+01 5.000000000000000000e+00
1.200000000000000000e+02 -5.000000000000000000e+00 5.000000000000000000e+00
1.200000000000000000e+02 0.000000000000000000e+00 5.000000000000000000e+00
1.200000000000000000e+02 5.000000000000000000e+00 5.000000000000000000e+00
1.200000000000000000e+02 1.000000000000000000e+01 5.000000000000000000e+00
1.200000000000000000e+02 1.500000000000000000e+01 5.000000000000000000e+00
1.200000000000000000e+02 2.000000000000000000e+01 5.000000000000000000e+00
1.200000000000000000e+02 2.500000000000000000e+01 5.000000000000000000e+00
1.200000000000000000e+02 3.000000000000000000e+01 5.000000000000000000e+00
1.200000000000000000e+02 3.500000000000000000e+01 5.000000000000000000e+00
1.200000000000000000e+02 4.000000000000000000e+01 5.000000000000000000e+00
1.200000000000000000e+02 4.500000000000000000e+01 5.000000000000000000e+00
1.200000000000000000e+02 5.000000000000000000e+01 5.000000000000000000e+00
1.200000000000000000e+02 5.500000000000000000e+01 5.000000000000000000e+00
1.200000000000000000e+02 6.000000000000000000e+01 5.000000000000000000e+00
1.200000000000000000e+02 6.500000000000000000e+01 5.000000000000000000e+00
1.200000000000000000e+02 7.000000000000000000e+01 5.000000000000000000e+00
1.200000000000000000e+02 7.500000000000000000e+01 5.000000000000000000e+00
1.200000000000000000e+02 8.000000000000000000e+01 5.000000000000000000e+00
1.200000000000000000e+02 8.500000000000000000e+01 5.000000000000000000e+00
1.200000000000000000e+02 9.000000000000000000e+01 5.000000000000000000e+00
1.200000000000000000e+02 9.500000000000000000e+01 5.000000000000000000e+00
1.200000000000000000e+02 1.000000000000000000e+02 5.000000000000000000e+00
1.200000000000000000e+02 1.050000000000000000e+02 5.000000000000000000e+00
1.200000000000000000e+02 1.100000000000000000e+02 5.000000000000000000e+00
1.200000000000000000e+02 1.150000000000000000e+02 5.000000000000000000e+00
1.200000000000000000e+02 1.200000000000000000e+02 5.000000000000000000e+00
1.200000000000000000e+02 1.250000000000000000e+02 5.000000000000000000e+00
1.250000000000000000e+02 -1.250000000000000000e+02 5.000000000000000000e+00
1.250000000000000000e+02 -1.200000000000000000e+02 5.000000000000000000e+00
1.250000000000000000e+02 -1.150000000000000000e+02 5.000000000000000000e+00
1.250000000000000000e+02 -1.100000000000000000e+02 5.000000000000000000e+00
1.250000000000000000e+02 -1.050000000000000000e+02 5.000000000000000000e+00
1.250000000000000000e+02 -1.000000000000000000e+02 5.000000000000000000e+00
1.250000000000000000e+02 -9.500000000000000000e+01 5.000000000000000000e+00
1.250000000000000000e+02 -9.000000000000000000e+01 5.000000000000000000e+00
1.250000000000000000e+02 -8.500000000000000000e+01 5.000000000000000000e+00
1.250000000000000000e+02 -8.000000000000000000e+01 5.000000000000000000e+00
1.250000000000000000e+02 -7.500000000000000000e+01 5.000000000000000000e+00
1.250000000000000000e+02 -7.000000000000000000e+01 5.000000000000000000e+00
1.250000000000000000e+02 -6.500000000000000000e+01 5.000000000000000000e+00
1.250000000000000000e+02 -6.000000000000000000e+01 5.000000000000000000e+00
1.250000000000000000e+02 -5.500000000000000000e+01 5.000000000000000000e+00
1.250000000000000000e+02 -5.000000000000000000e+01 5.000000000000000000e+00
1.250000000000000000e+02 -4.500000000000000000e+01 5.000000000000000000e+00
1.250000000000000000e+02 -4.000000000000000000e+01 5.000000000000000000e+00
1.250000000000000000e+02 -3.500000000000000000e+01 5.000000000000000000e+00
1.250000000000000000e+02 -3.000000000000000000e+01 5.000000000000000000e+00
1.250000000000000000e+02 -2.500000000000000000e+01 5.000000000000000000e+00
1.250000000000000000e+02 -2.000000000000000000e+01 5.000000000000000000e+00
1.250000000000000000e+02 -1.500000000000000000e+01 5.000000000000000000e+00
1.250000000000000000e+02 -1.000000000000000000e+01 5.000000000000000000e+00
1.250000000000000000e+02 -5.000000000000000000e+00 5.000000000000000000e+00
1.250000000000000000e+02 0.000000000000000000e+00 5.000000000000000000e+00
1.250000000000000000e+02 5.000000000000000000e+00 5.000000000000000000e+00
1.250000000000000000e+02 1.000000000000000000e+01 5.000000000000000000e+00
1.250000000000000000e+02 1.500000000000000000e+01 5.000000000000000000e+00
1.250000000000000000e+02 2.000000000000000000e+01 5.000000000000000000e+00
1.250000000000000000e+02 2.500000000000000000e+01 5.000000000000000000e+00
1.250000000000000000e+02 3.000000000000000000e+01 5.000000000000000000e+00
1.250000000000000000e+02 3.500000000000000000e+01 5.000000000000000000e+00
1.250000000000000000e+02 4.000000000000000000e+01 5.000000000000000000e+00
1.250000000000000000e+02 4.500000000000000000e+01 5.000000000000000000e+00
1.250000000000000000e+02 5.000000000000000000e+01 5.000000000000000000e+00
1.250000000000000000e+02 5.500000000000000000e+01 5.000000000000000000e+00
1.250000000000000000e+02 6.000000000000000000e+01 5.000000000000000000e+00
1.250000000000000000e+02 6.500000000000000000e+01 5.000000000000000000e+00
1.250000000000000000e+02 7.000000000000000000e+01 5.000000000000000000e+00
1.250000000000000000e+02 7.500000000000000000e+01 5.000000000000000000e+00
1.250000000000000000e+02 8.000000000000000000e+01 5.000000000000000000e+00
1.250000000000000000e+02 8.500000000000000000e+01 5.000000000000000000e+00
1.250000000000000000e+02 9.000000000000000000e+01 5.000000000000000000e+00
1.250000000000000000e+02 9.500000000000000000e+01 5.000000000000000000e+00
1.250000000000000000e+02 1.000000000000000000e+02 5.000000000000000000e+00
1.250000000000000000e+02 1.050000000000000000e+02 5.000000000000000000e+00
1.250000000000000000e+02 1.100000000000000000e+02 5.000000000000000000e+00
1.250000000000000000e+02 1.150000000000000000e+02 5.000000000000000000e+00
1.250000000000000000e+02 1.200000000000000000e+02 5.000000000000000000e+00
1.250000000000000000e+02 1.250000000000000000e+02 5.000000000000000000e+00
-1.250000000000000000e+02 -1.250000000000000000e+02 -5.000000000000000000e+00
-1.250000000000000000e+02 -1.200000000000000000e+02 -5.000000000000000000e+00
-1.250000000000000000e+02 -1.150000000000000000e+02 -5.000000000000000000e+00
-1.250000000000000000e+02 -1.100000000000000000e+02 -5.000000000000000000e+00
-1.250000000000000000e+02 -1.050000000000000000e+02 -5.000000000000000000e+00
-1.250000000000000000e+02 -1.000000000000000000e+02 -5.000000000000000000e+00
-1.250000000000000000e+02 -9.500000000000000000e+01 -5.000000000000000000e+00
-1.250000000000000000e+02 -9.000000000000000000e+01 -5.000000000000000000e+00
-1.250000000000000000e+02 -8.500000000000000000e+01 -5.000000000000000000e+00
-1.250000000000000000e+02 -8.000000000000000000e+01 -5.000000000000000000e+00
-1.250000000000000000e+02 -7.500000000000000000e+01 -5.000000000000000000e+00
-1.250000000000000000e+02 -7.000000000000000000e+01 -5.000000000000000000e+00
-1.250000000000000000e+02 -6.500000000000000000e+01 -5.000000000000000000e+00
-1.250000000000000000e+02 -6.000000000000000000e+01 -5.000000000000000000e+00
-1.250000000000000000e+02 -5.500000000000000000e+01 -5.000000000000000000e+00
-1.250000000000000000e+02 -5.000000000000000000e+01 -5.000000000000000000e+00
-1.250000000000000000e+02 -4.500000000000000000e+01 -5.000000000000000000e+00
-1.250000000000000000e+02 -4.000000000000000000e+01 -5.000000000000000000e+00
-1.250000000000000000e+02 -3.500000000000000000e+01 -5.000000000000000000e+00
-1.250000000000000000e+02 -3.000000000000000000e+01 -5.000000000000000000e+00
-1.250000000000000000e+02 -2.500000000000000000e+01 -5.000000000000000000e+00
-1.250000000000000000e+02 -2.000000000000000000e+01 -5.000000000000000000e+00
-1.250000000000000000e+02 -1.500000000000000000e+01 -5.000000000000000000e+00
-1.250000000000000000e+02 -1.000000000000000000e+01 -5.000000000000000000e+00
-1.250000000000000000e+02 -5.000000000000000000e+00 -5.000000000000000000e+00
-1.250000000000000000e+02 0.000000000000000000e+00 -5.000000000000000000e+00
-1.250000000000000000e+02 5.000000000000000000e+00 -5.000000000000000000e+00
-1.250000000000000000e+02 1.000000000000000000e+01 -5.000000000000000000e+00
-1.250000000000000000e+02 1.500000000000000000e+01 -5.000000000000000000e+00
-1.250000000000000000e+02 2.000000000000000000e+01 -5.000000000000000000e+00
-1.250000000000000000e+02 2.500000000000000000e+01 -5.000000000000000000e+00
-1.250000000000000000e+02 3.000000000000000000e+01 -5.000000000000000000e+00
-1.250000000000000000e+02 3.500000000000000000e+01 -5.000000000000000000e+00
-1.250000000000000000e+02 4.000000000000000000e+01 -5.000000000000000000e+00
-1.250000000000000000e+02 4.500000000000000000e+01 -5.000000000000000000e+00
-1.250000000000000000e+02 5.000000000000000000e+01 -5.000000000000000000e+00
-1.250000000000000000e+02 5.500000000000000000e+01 -5.000000000000000000e+00
-1.250000000000000000e+02 6.000000000000000000e+01 -5.000000000000000000e+00
-1.250000000000000000e+02 6.500000000000000000e+01 -5.000000000000000000e+00
-1.250000000000000000e+02 7.000000000000000000e+01 -5.000000000000000000e+00
-1.250000000000000000e+02 7.500000000000000000e+01 -5.000000000000000000e+00
-1.250000000000000000e+02 8.000000000000000000e+01 -5.000000000000000000e+00
-1.250000000000000000e+02 8.500000000000000000e+01 -5.000000000000000000e+00
-1.250000000000000000e+02 9.000000000000000000e+01 -5.000000000000000000e+00
-1.250000000000000000e+02 9.500000000000000000e+01 -5.000000000000000000e+00
-1.250000000000000000e+02 1.000000000000000000e+02 -5.000000000000000000e+00
-1.250000000000000000e+02 1.050000000000000000e+02 -5.000000000000000000e+00
-1.250000000000000000e+02 1.100000000000000000e+02 -5.000000000000000000e+00
-1.250000000000000000e+02 1.150000000000000000e+02 -5.000000000000000000e+00
-1.250000000000000000e+02 1.200000000000000000e+02 -5.000000000000000000e+00
-1.250000000000000000e+02 1.250000000000000000e+02 -5.000000000000000000e+00
-1.200000000000000000e+02 -1.250000000000000000e+02 -5.000000000000000000e+00
-1.200000000000000000e+02 -1.200000000000000000e+02 -5.000000000000000000e+00
-1.200000000000000000e+02 -1.150000000000000000e+02 -5.000000000000000000e+00
-1.200000000000000000e+02 -1.100000000000000000e+02 -5.000000000000000000e+00
-1.200000000000000000e+02 -1.050000000000000000e+02 -5.000000000000000000e+00
-1.200000000000000000e+02 -1.000000000000000000e+02 -5.000000000000000000e+00
-1.200000000000000000e+02 -9.500000000000000000e+01 -5.000000000000000000e+00
-1.200000000000000000e+02 -9.000000000000000000e+01 -5.000000000000000000e+00
-1.200000000000000000e+02 -8.500000000000000000e+01 -5.000000000000000000e+00
-1.200000000000000000e+02 -8.000000000000000000e+01 -5.000000000000000000e+00
-1.200000000000000000e+02 -7.500000000000000000e+01 -5.000000000000000000e+00
-1.200000000000000000e+02 -7.000000000000000000e+01 -5.000000000000000000e+00
-1.200000000000000000e+02 -6.500000000000000000e+01 -5.000000000000000000e+00
-1.200000000000000000e+02 -6.000000000000000000e+01 -5.000000000000000000e+00
-1.200000000000000000e+02 -5.500000000000000000e+01 -5.000000000000000000e+00
-1.200000000000000000e+02 -5.000000000000000000e+01 -5.000000000000000000e+00
-1.200000000000000000e+02 -4.500000000000000000e+01 -5.000000000000000000e+00
-1.200000000000000000e+02 -4.000000000000000000e+01 -5.000000000000000000e+00
-1.200000000000000000e+02 -3.500000000000000000e+01 -5.000000000000000000e+00
-1.200000000000000000e+02 -3.000000000000000000e+01 -5.000000000000000000e+00
-1.200000000000000000e+02 -2.500000000000000000e+01 -5.000000000000000000e+00
-1.200000000000000000e+02 -2.000000000000000000e+01 -5.000000000000000000e+00
-1.200000000000000000e+02 -1.500000000000000000e+01 -5.000000000000000000e+00
-1.200000000000000000e+02 -1.000000000000000000e+01 -5.000000000000000000e+00
-1.200000000000000000e+02 -5.000000000000000000e+00 -5.000000000000000000e+00
-1.200000000000000000e+02 0.000000000000000000e+00 -5.000000000000000000e+00
-1.200000000000000000e+02 5.000000000000000000e+00 -5.000000000000000000e+00
-1.200000000000000000e+02 1.000000000000000000e+01 -5.000000000000000000e+00
-1.200000000000000000e+02 1.500000000000000000e+01 -5.000000000000000000e+00
-1.200000000000000000e+02 2.000000000000000000e+01 -5.000000000000000000e+00
-1.200000000000000000e+02 2.500000000000000000e+01 -5.000000000000000000e+00
-1.200000000000000000e+02 3.000000000000000000e+01 -5.000000000000000000e+00
-1.200000000000000000e+02 3.500000000000000000e+01 -5.000000000000000000e+00
-1.200000000000000000e+02 4.000000000000000000e+01 -5.000000000000000000e+00
-1.200000000000000000e+02 4.500000000000000000e+01 -5.000000000000000000e+00
-1.200000000000000000e+02 5.000000000000000000e+01 -5.000000000000000000e+00
-1.200000000000000000e+02 5.500000000000000000e+01 -5.000000000000000000e+00
-1.200000000000000000e+02 6.000000000000000000e+01 -5.000000000000000000e+00
-1.200000000000000000e+02 6.500000000000000000e+01 -5.000000000000000000e+00
-1.200000000000000000e+02 7.000000000000000000e+01 -5.000000000000000000e+00
-1.200000000000000000e+02 7.500000000000000000e+01 -5.000000000000000000e+00
-1.200000000000000000e+02 8.000000000000000000e+01 -5.000000000000000000e+00
-1.200000000000000000e+02 8.500000000000000000e+01 -5.000000000000000000e+00
-1.200000000000000000e+02 9.000000000000000000e+01 -5.000000000000000000e+00
-1.200000000000000000e+02 9.500000000000000000e+01 -5.000000000000000000e+00
-1.200000000000000000e+02 1.000000000000000000e+02 -5.000000000000000000e+00
-1.200000000000000000e+02 1.050000000000000000e+02 -5.000000000000000000e+00
-1.200000000000000000e+02 1.100000000000000000e+02 -5.000000000000000000e+00
-1.200000000000000000e+02 1.150000000000000000e+02 -5.000000000000000000e+00
-1.200000000000000000e+02 1.200000000000000000e+02 -5.000000000000000000e+00
-1.200000000000000000e+02 1.250000000000000000e+02 -5.000000000000000000e+00
-1.150000000000000000e+02 -1.250000000000000000e+02 -5.000000000000000000e+00
-1.150000000000000000e+02 -1.200000000000000000e+02 -5.000000000000000000e+00
-1.150000000000000000e+02 -1.150000000000000000e+02 -5.000000000000000000e+00
-1.150000000000000000e+02 -1.100000000000000000e+02 -5.000000000000000000e+00
-1.150000000000000000e+02 -1.050000000000000000e+02 -5.000000000000000000e+00
-1.150000000000000000e+02 -1.000000000000000000e+02 -5.000000000000000000e+00
-1.150000000000000000e+02 -9.500000000000000000e+01 -5.000000000000000000e+00
-1.150000000000000000e+02 -9.000000000000000000e+01 -5.000000000000000000e+00
-1.150000000000000000e+02 -8.500000000000000000e+01 -5.000000000000000000e+00
-1.150000000000000000e+02 -8.000000000000000000e+01 -5.000000000000000000e+00
-1.150000000000000000e+02 -7.500000000000000000e+01 -5.000000000000000000e+00
-1.150000000000000000e+02 -7.000000000000000000e+01 -5.000000000000000000e+00
-1.150000000000000000e+02 -6.500000000000000000e+01 -5.000000000000000000e+00
-1.150000000000000000e+02 -6.000000000000000000e+01 -5.000000000000000000e+00
-1.150000000000000000e+02 -5.500000000000000000e+01 -5.000000000000000000e+00
-1.150000000000000000e+02 -5.000000000000000000e+01 -5.000000000000000000e+00
-1.150000000000000000e+02 -4.500000000000000000e+01 -5.000000000000000000e+00
-1.150000000000000000e+02 -4.000000000000000000e+01 -5.000000000000000000e+00
-1.150000000000000000e+02 -3.500000000000000000e+01 -5.000000000000000000e+00
-1.150000000000000000e+02 -3.000000000000000000e+01 -5.000000000000000000e+00
-1.150000000000000000e+02 -2.500000000000000000e+01 -5.000000000000000000e+00
-1.150000000000000000e+02 -2.000000000000000000e+01 -5.000000000000000000e+00
-1.150000000000000000e+02 -1.500000000000000000e+01 -5.000000000000000000e+00
-1.150000000000000000e+02 -1.000000000000000000e+01 -5.000000000000000000e+00
-1.150000000000000000e+02 -5.000000000000000000e+00 -5.000000000000000000e+00
-1.150000000000000000e+02 0.000000000000000000e+00 -5.000000000000000000e+00
-1.150000000000000000e+02 5.000000000000000000e+00 -5.000000000000000000e+00
-1.150000000000000000e+02 1.000000000000000000e+01 -5.000000000000000000e+00
-1.150000000000000000e+02 1.500000000000000000e+01 -5.000000000000000000e+00
-1.150000000000000000e+02 2.000000000000000000e+01 -5.000000000000000000e+00
-1.150000000000000000e+02 2.500000000000000000e+01 -5.000000000000000000e+00
-1.150000000000000000e+02 3.000000000000000000e+01 -5.000000000000000000e+00
-1.150000000000000000e+02 3.500000000000000000e+01 -5.000000000000000000e+00
-1.150000000000000000e+02 4.000000000000000000e+01 -5.000000000000000000e+00
-1.150000000000000000e+02 4.500000000000000000e+01 -5.000000000000000000e+00
-1.150000000000000000e+02 5.000000000000000000e+01 -5.000000000000000000e+00
-1.150000000000000000e+02 5.500000000000000000e+01 -5.000000000000000000e+00
-1.150000000000000000e+02 6.000000000000000000e+01 -5.000000000000000000e+00
-1.150000000000000000e+02 6.500000000000000000e+01 -5.000000000000000000e+00
-1.150000000000000000e+02 7.000000000000000000e+01 -5.000000000000000000e+00
-1.150000000000000000e+02 7.500000000000000000e+01 -5.000000000000000000e+00
-1.150000000000000000e+02 8.000000000000000000e+01 -5.000000000000000000e+00
-1.150000000000000000e+02 8.500000000000000000e+01 -5.000000000000000000e+00
-1.150000000000000000e+02 9.000000000000000000e+01 -5.000000000000000000e+00
-1.150000000000000000e+02 9.500000000000000000e+01 -5.000000000000000000e+00
-1.150000000000000000e+02 1.000000000000000000e+02 -5.000000000000000000e+00
-1.150000000000000000e+02 1.050000000000000000e+02 -5.000000000000000000e+00
-1.150000000000000000e+02 1.100000000000000000e+02 -5.000000000000000000e+00
-1.150000000000000000e+02 1.150000000000000000e+02 -5.000000000000000000e+00
-1.150000000000000000e+02 1.200000000000000000e+02 -5.000000000000000000e+00
-1.150000000000000000e+02 1.250000000000000000e+02 -5.000000000000000000e+00
-1.100000000000000000e+02 -1.250000000000000000e+02 -5.000000000000000000e+00
-1.100000000000000000e+02 -1.200000000000000000e+02 -5.000000000000000000e+00
-1.100000000000000000e+02 -1.150000000000000000e+02 -5.000000000000000000e+00
-1.100000000000000000e+02 -1.100000000000000000e+02 -5.000000000000000000e+00
-1.100000000000000000e+02 -1.050000000000000000e+02 -5.000000000000000000e+00
-1.100000000000000000e+02 -1.000000000000000000e+02 -5.000000000000000000e+00
-1.100000000000000000e+02 -9.500000000000000000e+01 -5.000000000000000000e+00
-1.100000000000000000e+02 -9.000000000000000000e+01 -5.000000000000000000e+00
-1.100000000000000000e+02 -8.500000000000000000e+01 -5.000000000000000000e+00
-1.100000000000000000e+02 -8.000000000000000000e+01 -5.000000000000000000e+00
-1.100000000000000000e+02 -7.500000000000000000e+01 -5.000000000000000000e+00
-1.100000000000000000e+02 -7.000000000000000000e+01 -5.000000000000000000e+00
-1.100000000000000000e+02 -6.500000000000000000e+01 -5.000000000000000000e+00
-1.100000000000000000e+02 -6.000000000000000000e+01 -5.000000000000000000e+00
-1.100000000000000000e+02 -5.500000000000000000e+01 -5.000000000000000000e+00
-1.100000000000000000e+02 -5.000000000000000000e+01 -5.000000000000000000e+00
-1.100000000000000000e+02 -4.500000000000000000e+01 -5.000000000000000000e+00
-1.100000000000000000e+02 -4.000000000000000000e+01 -5.000000000000000000e+00
-1.100000000000000000e+02 -3.500000000000000000e+01 -5.000000000000000000e+00
-1.100000000000000000e+02 -3.000000000000000000e+01 -5.000000000000000000e+00
-1.100000000000000000e+02 -2.500000000000000000e+01 -5.000000000000000000e+00
-1.100000000000000000e+02 -2.000000000000000000e+01 -5.000000000000000000e+00
-1.100000000000000000e+02 -1.500000000000000000e+01 -5.000000000000000000e+00
-1.100000000000000000e+02 -1.000000000000000000e+01 -5.000000000000000000e+00
-1.100000000000000000e+02 -5.000000000000000000e+00 -5.000000000000000000e+00
-1.100000000000000000e+02 0.000000000000000000e+00 -5.000000000000000000e+00
-1.100000000000000000e+02 5.000000000000000000e+00 -5.000000000000000000e+00
-1.100000000000000000e+02 1.000000000000000000e+01 -5.000000000000000000e+00
-1.100000000000000000e+02 1.500000000000000000e+01 -5.000000000000000000e+00
-1.100000000000000000e+02 2.000000000000000000e+01 -5.000000000000000000e+00
-1.100000000000000000e+02 2.500000000000000000e+01 -5.000000000000000000e+00
-1.100000000000000000e+02 3.000000000000000000e+01 -5.000000000000000000e+00
-1.100000000000000000e+02 3.500000000000000000e+01 -5.000000000000000000e+00
-1.100000000000000000e+02 4.000000000000000000e+01 -5.000000000000000000e+00
-1.100000000000000000e+02 4.500000000000000000e+01 -5.000000000000000000e+00
-1.100000000000000000e+02 5.000000000000000000e+01 -5.000000000000000000e+00
-1.100000000000000000e+02 5.500000000000000000e+01 -5.000000000000000000e+00
-1.100000000000000000e+02 6.000000000000000000e+01 -5.000000000000000000e+00
-1.100000000000000000e+02 6.500000000000000000e+01 -5.000000000000000000e+00
-1.100000000000000000e+02 7.000000000000000000e+01 -5.000000000000000000e+00
-1.100000000000000000e+02 7.500000000000000000e+01 -5.000000000000000000e+00
-1.100000000000000000e+02 8.000000000000000000e+01 -5.000000000000000000e+00
-1.100000000000000000e+02 8.500000000000000000e+01 -5.000000000000000000e+00
-1.100000000000000000e+02 9.000000000000000000e+01 -5.000000000000000000e+00
-1.100000000000000000e+02 9.500000000000000000e+01 -5.000000000000000000e+00
-1.100000000000000000e+02 1.000000000000000000e+02 -5.000000000000000000e+00
-1.100000000000000000e+02 1.050000000000000000e+02 -5.000000000000000000e+00
-1.100000000000000000e+02 1.100000000000000000e+02 -5.000000000000000000e+00
-1.100000000000000000e+02 1.150000000000000000e+02 -5.000000000000000000e+00
-1.100000000000000000e+02 1.200000000000000000e+02 -5.000000000000000000e+00
-1.100000000000000000e+02 1.250000000000000000e+02 -5.000000000000000000e+00
-1.050000000000000000e+02 -1.250000000000000000e+02 -5.000000000000000000e+00
-1.050000000000000000e+02 -1.200000000000000000e+02 -5.000000000000000000e+00
-1.050000000000000000e+02 -1.150000000000000000e+02 -5.000000000000000000e+00
-1.050000000000000000e+02 -1.100000000000000000e+02 -5.000000000000000000e+00
-1.050000000000000000e+02 -1.050000000000000000e+02 -5.000000000000000000e+00
-1.050000000000000000e+02 -1.000000000000000000e+02 -5.000000000000000000e+00
-1.050000000000000000e+02 -9.500000000000000000e+01 -5.000000000000000000e+00
-1.050000000000000000e+02 -9.000000000000000000e+01 -5.000000000000000000e+00
-1.050000000000000000e+02 -8.500000000000000000e+01 -5.000000000000000000e+00
-1.050000000000000000e+02 -8.000000000000000000e+01 -5.000000000000000000e+00
-1.050000000000000000e+02 -7.500000000000000000e+01 -5.000000000000000000e+00
-1.050000000000000000e+02 -7.000000000000000000e+01 -5.000000000000000000e+00
-1.050000000000000000e+02 -6.500000000000000000e+01 -5.000000000000000000e+00
-1.050000000000000000e+02 -6.000000000000000000e+01 -5.000000000000000000e+00
-1.050000000000000000e+02 -5.500000000000000000e+01 -5.000000000000000000e+00
-1.050000000000000000e+02 -5.000000000000000000e+01 -5.000000000000000000e+00
-1.050000000000000000e+02 -4.500000000000000000e+01 -5.000000000000000000e+00
-1.050000000000000000e+02 -4.000000000000000000e+01 -5.000000000000000000e+00
-1.050000000000000000e+02 -3.500000000000000000e+01 -5.000000000000000000e+00
-1.050000000000000000e+02 -3.000000000000000000e+01 -5.000000000000000000e+00
-1.050000000000000000e+02 -2.500000000000000000e+01 -5.000000000000000000e+00
-1.050000000000000000e+02 -2.000000000000000000e+01 -5.000000000000000000e+00
-1.050000000000000000e+02 -1.500000000000000000e+01 -5.000000000000000000e+00
-1.050000000000000000e+02 -1.000000000000000000e+01 -5.000000000000000000e+00
-1.050000000000000000e+02 -5.000000000000000000e+00 -5.000000000000000000e+00
-1.050000000000000000e+02 0.000000000000000000e+00 -5.000000000000000000e+00
-1.050000000000000000e+02 5.000000000000000000e+00 -5.000000000000000000e+00
-1.050000000000000000e+02 1.000000000000000000e+01 -5.000000000000000000e+00
-1.050000000000000000e+02 1.500000000000000000e+01 -5.000000000000000000e+00
-1.050000000000000000e+02 2.000000000000000000e+01 -5.000000000000000000e+00
-1.050000000000000000e+02 2.500000000000000000e+01 -5.000000000000000000e+00
-1.050000000000000000e+02 3.000000000000000000e+01 -5.000000000000000000e+00
-1.050000000000000000e+02 3.500000000000000000e+01 -5.000000000000000000e+00
-1.050000000000000000e+02 4.000000000000000000e+01 -5.000000000000000000e+00
-1.050000000000000000e+02 4.500000000000000000e+01 -5.000000000000000000e+00
-1.050000000000000000e+02 5.000000000000000000e+01 -5.000000000000000000e+00
-1.050000000000000000e+02 5.500000000000000000e+01 -5.000000000000000000e+00
-1.050000000000000000e+02 6.000000000000000000e+01 -5.000000000000000000e+00
-1.050000000000000000e+02 6.500000000000000000e+01 -5.000000000000000000e+00
-1.050000000000000000e+02 7.000000000000000000e+01 -5.000000000000000000e+00
-1.050000000000000000e+02 7.500000000000000000e+01 -5.000000000000000000e+00
-1.050000000000000000e+02 8.000000000000000000e+01 -5.000000000000000000e+00
-1.050000000000000000e+02 8.500000000000000000e+01 -5.000000000000000000e+00
-1.050000000000000000e+02 9.000000000000000000e+01 -5.000000000000000000e+00
-1.050000000000000000e+02 9.500000000000000000e+01 -5.000000000000000000e+00
-1.050000000000000000e+02 1.000000000000000000e+02 -5.000000000000000000e+00
-1.050000000000000000e+02 1.050000000000000000e+02 -5.000000000000000000e+00
-1.050000000000000000e+02 1.100000000000000000e+02 -5.000000000000000000e+00
-1.050000000000000000e+02 1.150000000000000000e+02 -5.000000000000000000e+00
-1.050000000000000000e+02 1.200000000000000000e+02 -5.000000000000000000e+00
-1.050000000000000000e+02 1.250000000000000000e+02 -5.000000000000000000e+00
-1.000000000000000000e+02 -1.250000000000000000e+02 -5.000000000000000000e+00
-1.000000000000000000e+02 -1.200000000000000000e+02 -5.000000000000000000e+00
-1.000000000000000000e+02 -1.150000000000000000e+02 -5.000000000000000000e+00
-1.000000000000000000e+02 -1.100000000000000000e+02 -5.000000000000000000e+00
-1.000000000000000000e+02 -1.050000000000000000e+02 -5.000000000000000000e+00
-1.000000000000000000e+02 -1.000000000000000000e+02 -5.000000000000000000e+00
-1.000000000000000000e+02 -9.500000000000000000e+01 -5.000000000000000000e+00
-1.000000000000000000e+02 -9.000000000000000000e+01 -5.000000000000000000e+00
-1.000000000000000000e+02 -8.500000000000000000e+01 -5.000000000000000000e+00
-1.000000000000000000e+02 -8.000000000000000000e+01 -5.000000000000000000e+00
-1.000000000000000000e+02 -7.500000000000000000e+01 -5.000000000000000000e+00
-1.000000000000000000e+02 -7.000000000000000000e+01 -5.000000000000000000e+00
-1.000000000000000000e+02 -6.500000000000000000e+01 -5.000000000000000000e+00
-1.000000000000000000e+02 -6.000000000000000000e+01 -5.000000000000000000e+00
-1.000000000000000000e+02 -5.500000000000000000e+01 -5.000000000000000000e+00
-1.000000000000000000e+02 -5.000000000000000000e+01 -5.000000000000000000e+00
-1.000000000000000000e+02 -4.500000000000000000e+01 -5.000000000000000000e+00
-1.000000000000000000e+02 -4.000000000000000000e+01 -5.000000000000000000e+00
-1.000000000000000000e+02 -3.500000000000000000e+01 -5.000000000000000000e+00
-1.000000000000000000e+02 -3.000000000000000000e+01 -5.000000000000000000e+00
-1.000000000000000000e+02 -2.500000000000000000e+01 -5.000000000000000000e+00
-1.000000000000000000e+02 -2.000000000000000000e+01 -5.000000000000000000e+00
-1.000000000000000000e+02 -1.500000000000000000e+01 -5.000000000000000000e+00
-1.000000000000000000e+02 -1.000000000000000000e+01 -5.000000000000000000e+00
-1.000000000000000000e+02 -5.000000000000000000e+00 -5.000000000000000000e+00
-1.000000000000000000e+02 0.000000000000000000e+00 -5.000000000000000000e+00
-1.000000000000000000e+02 5.000000000000000000e+00 -5.000000000000000000e+00
-1.000000000000000000e+02 1.000000000000000000e+01 -5.000000000000000000e+00
-1.000000000000000000e+02 1.500000000000000000e+01 -5.000000000000000000e+00
-1.000000000000000000e+02 2.000000000000000000e+01 -5.000000000000000000e+00
-1.000000000000000000e+02 2.500000000000000000e+01 -5.000000000000000000e+00
-1.000000000000000000e+02 3.000000000000000000e+01 -5.000000000000000000e+00
-1.000000000000000000e+02 3.500000000000000000e+01 -5.000000000000000000e+00
-1.000000000000000000e+02 4.000000000000000000e+01 -5.000000000000000000e+00
-1.000000000000000000e+02 4.500000000000000000e+01 -5.000000000000000000e+00
-1.000000000000000000e+02 5.000000000000000000e+01 -5.000000000000000000e+00
-1.000000000000000000e+02 5.500000000000000000e+01 -5.000000000000000000e+00
-1.000000000000000000e+02 6.000000000000000000e+01 -5.000000000000000000e+00
-1.000000000000000000e+02 6.500000000000000000e+01 -5.000000000000000000e+00
-1.000000000000000000e+02 7.000000000000000000e+01 -5.000000000000000000e+00
-1.000000000000000000e+02 7.500000000000000000e+01 -5.000000000000000000e+00
-1.000000000000000000e+02 8.000000000000000000e+01 -5.000000000000000000e+00
-1.000000000000000000e+02 8.500000000000000000e+01 -5.000000000000000000e+00
-1.000000000000000000e+02 9.000000000000000000e+01 -5.000000000000000000e+00
-1.000000000000000000e+02 9.500000000000000000e+01 -5.000000000000000000e+00
-1.000000000000000000e+02 1.000000000000000000e+02 -5.000000000000000000e+00
-1.000000000000000000e+02 1.050000000000000000e+02 -5.000000000000000000e+00
-1.000000000000000000e+02 1.100000000000000000e+02 -5.000000000000000000e+00
-1.000000000000000000e+02 1.150000000000000000e+02 -5.000000000000000000e+00
-1.000000000000000000e+02 1.200000000000000000e+02 -5.000000000000000000e+00
-1.000000000000000000e+02 1.250000000000000000e+02 -5.000000000000000000e+00
-9.500000000000000000e+01 -1.250000000000000000e+02 -5.000000000000000000e+00
-9.500000000000000000e+01 -1.200000000000000000e+02 -5.000000000000000000e+00
-9.500000000000000000e+01 -1.150000000000000000e+02 -5.000000000000000000e+00
-9.500000000000000000e+01 -1.100000000000000000e+02 -5.000000000000000000e+00
-9.500000000000000000e+01 -1.050000000000000000e+02 -5.000000000000000000e+00
-9.500000000000000000e+01 -1.000000000000000000e+02 -5.000000000000000000e+00
-9.500000000000000000e+01 -9.500000000000000000e+01 -5.000000000000000000e+00
-9.500000000000000000e+01 -9.000000000000000000e+01 -5.000000000000000000e+00
-9.500000000000000000e+01 -8.500000000000000000e+01 -5.000000000000000000e+00
-9.500000000000000000e+01 -8.000000000000000000e+01 -5.000000000000000000e+00
-9.500000000000000000e+01 -7.500000000000000000e+01 -5.000000000000000000e+00
-9.500000000000000000e+01 -7.000000000000000000e+01 -5.000000000000000000e+00
-9.500000000000000000e+01 -6.500000000000000000e+01 -5.000000000000000000e+00
-9.500000000000000000e+01 -6.000000000000000000e+01 -5.000000000000000000e+00
-9.500000000000000000e+01 -5.500000000000000000e+01 -5.000000000000000000e+00
-9.500000000000000000e+01 -5.000000000000000000e+01 -5.000000000000000000e+00
-9.500000000000000000e+01 -4.500000000000000000e+01 -5.000000000000000000e+00
-9.500000000000000000e+01 -4.000000000000000000e+01 -5.000000000000000000e+00
-9.500000000000000000e+01 -3.500000000000000000e+01 -5.000000000000000000e+00
-9.500000000000000000e+01 -3.000000000000000000e+01 -5.000000000000000000e+00
-9.500000000000000000e+01 -2.500000000000000000e+01 -5.000000000000000000e+00
-9.500000000000000000e+01 -2.000000000000000000e+01 -5.000000000000000000e+00
-9.500000000000000000e+01 -1.500000000000000000e+01 -5.000000000000000000e+00
-9.500000000000000000e+01 -1.000000000000000000e+01 -5.000000000000000000e+00
-9.500000000000000000e+01 -5.000000000000000000e+00 -5.000000000000000000e+00
-9.500000000000000000e+01 0.000000000000000000e+00 -5.000000000000000000e+00
-9.500000000000000000e+01 5.000000000000000000e+00 -5.000000000000000000e+00
-9.500000000000000000e+01 1.000000000000000000e+01 -5.000000000000000000e+00
-9.500000000000000000e+01 1.500000000000000000e+01 -5.000000000000000000e+00
-9.500000000000000000e+01 2.000000000000000000e+01 -5.000000000000000000e+00
-9.500000000000000000e+01 2.500000000000000000e+01 -5.000000000000000000e+00
-9.500000000000000000e+01 3.000000000000000000e+01 -5.000000000000000000e+00
-9.500000000000000000e+01 3.500000000000000000e+01 -5.000000000000000000e+00
-9.500000000000000000e+01 4.000000000000000000e+01 -5.000000000000000000e+00
-9.500000000000000000e+01 4.500000000000000000e+01 -5.000000000000000000e+00
-9.500000000000000000e+01 5.000000000000000000e+01 -5.000000000000000000e+00
-9.500000000000000000e+01 5.500000000000000000e+01 -5.000000000000000000e+00
-9.500000000000000000e+01 6.000000000000000000e+01 -5.000000000000000000e+00
-9.500000000000000000e+01 6.500000000000000000e+01 -5.000000000000000000e+00
-9.500000000000000000e+01 7.000000000000000000e+01 -5.000000000000000000e+00
-9.500000000000000000e+01 7.500000000000000000e+01 -5.000000000000000000e+00
-9.500000000000000000e+01 8.000000000000000000e+01 -5.000000000000000000e+00
-9.500000000000000000e+01 8.500000000000000000e+01 -5.000000000000000000e+00
-9.500000000000000000e+01 9.000000000000000000e+01 -5.000000000000000000e+00
-9.500000000000000000e+01 9.500000000000000000e+01 -5.000000000000000000e+00
-9.500000000000000000e+01 1.000000000000000000e+02 -5.000000000000000000e+00
-9.500000000000000000e+01 1.050000000000000000e+02 -5.000000000000000000e+00
-9.500000000000000000e+01 1.100000000000000000e+02 -5.000000000000000000e+00
-9.500000000000000000e+01 1.150000000000000000e+02 -5.000000000000000000e+00
-9.500000000000000000e+01 1.200000000000000000e+02 -5.000000000000000000e+00
-9.500000000000000000e+01 1.250000000000000000e+02 -5.000000000000000000e+00
-9.000000000000000000e+01 -1.250000000000000000e+02 -5.000000000000000000e+00
-9.000000000000000000e+01 -1.200000000000000000e+02 -5.000000000000000000e+00
-9.000000000000000000e+01 -1.150000000000000000e+02 -5.000000000000000000e+00
-9.000000000000000000e+01 -1.100000000000000000e+02 -5.000000000000000000e+00
-9.000000000000000000e+01 -1.050000000000000000e+02 -5.000000000000000000e+00
-9.000000000000000000e+01 -1.000000000000000000e+02 -5.000000000000000000e+00
-9.000000000000000000e+01 -9.500000000000000000e+01 -5.000000000000000000e+00
-9.000000000000000000e+01 -9.000000000000000000e+01 -5.000000000000000000e+00
-9.000000000000000000e+01 -8.500000000000000000e+01 -5.000000000000000000e+00
-9.000000000000000000e+01 -8.000000000000000000e+01 -5.000000000000000000e+00
-9.000000000000000000e+01 -7.500000000000000000e+01 -5.000000000000000000e+00
-9.000000000000000000e+01 -7.000000000000000000e+01 -5.000000000000000000e+00
-9.000000000000000000e+01 -6.500000000000000000e+01 -5.000000000000000000e+00
-9.000000000000000000e+01 -6.000000000000000000e+01 -5.000000000000000000e+00
-9.000000000000000000e+01 -5.500000000000000000e+01 -5.000000000000000000e+00
-9.000000000000000000e+01 -5.000000000000000000e+01 -5.000000000000000000e+00
-9.000000000000000000e+01 -4.500000000000000000e+01 -5.000000000000000000e+00
-9.000000000000000000e+01 -4.000000000000000000e+01 -5.000000000000000000e+00
-9.000000000000000000e+01 -3.500000000000000000e+01 -5.000000000000000000e+00
-9.000000000000000000e+01 -3.000000000000000000e+01 -5.000000000000000000e+00
-9.000000000000000000e+01 -2.500000000000000000e+01 -5.000000000000000000e+00
-9.000000000000000000e+01 -2.000000000000000000e+01 -5.000000000000000000e+00
-9.000000000000000000e+01 -1.500000000000000000e+01 -5.000000000000000000e+00
-9.000000000000000000e+01 -1.000000000000000000e+01 -5.000000000000000000e+00
-9.000000000000000000e+01 -5.000000000000000000e+00 -5.000000000000000000e+00
-9.000000000000000000e+01 0.000000000000000000e+00 -5.000000000000000000e+00
-9.000000000000000000e+01 5.000000000000000000e+00 -5.000000000000000000e+00
-9.000000000000000000e+01 1.000000000000000000e+01 -5.000000000000000000e+00
-9.000000000000000000e+01 1.500000000000000000e+01 -5.000000000000000000e+00
-9.000000000000000000e+01 2.000000000000000000e+01 -5.000000000000000000e+00
-9.000000000000000000e+01 2.500000000000000000e+01 -5.000000000000000000e+00
-9.000000000000000000e+01 3.000000000000000000e+01 -5.000000000000000000e+00
-9.000000000000000000e+01 3.500000000000000000e+01 -5.000000000000000000e+00
-9.000000000000000000e+01 4.000000000000000000e+01 -5.000000000000000000e+00
-9.000000000000000000e+01 4.500000000000000000e+01 -5.000000000000000000e+00
-9.000000000000000000e+01 5.000000000000000000e+01 -5.000000000000000000e+00
-9.000000000000000000e+01 5.500000000000000000e+01 -5.000000000000000000e+00
-9.000000000000000000e+01 6.000000000000000000e+01 -5.000000000000000000e+00
-9.000000000000000000e+01 6.500000000000000000e+01 -5.000000000000000000e+00
-9.000000000000000000e+01 7.000000000000000000e+01 -5.000000000000000000e+00
-9.000000000000000000e+01 7.500000000000000000e+01 -5.000000000000000000e+00
-9.000000000000000000e+01 8.000000000000000000e+01 -5.000000000000000000e+00
-9.000000000000000000e+01 8.500000000000000000e+01 -5.000000000000000000e+00
-9.000000000000000000e+01 9.000000000000000000e+01 -5.000000000000000000e+00
-9.000000000000000000e+01 9.500000000000000000e+01 -5.000000000000000000e+00
-9.000000000000000000e+01 1.000000000000000000e+02 -5.000000000000000000e+00
-9.000000000000000000e+01 1.050000000000000000e+02 -5.000000000000000000e+00
-9.000000000000000000e+01 1.100000000000000000e+02 -5.000000000000000000e+00
-9.000000000000000000e+01 1.150000000000000000e+02 -5.000000000000000000e+00
-9.000000000000000000e+01 1.200000000000000000e+02 -5.000000000000000000e+00
-9.000000000000000000e+01 1.250000000000000000e+02 -5.000000000000000000e+00
-8.500000000000000000e+01 -1.250000000000000000e+02 -5.000000000000000000e+00
-8.500000000000000000e+01 -1.200000000000000000e+02 -5.000000000000000000e+00
-8.500000000000000000e+01 -1.150000000000000000e+02 -5.000000000000000000e+00
-8.500000000000000000e+01 -1.100000000000000000e+02 -5.000000000000000000e+00
-8.500000000000000000e+01 -1.050000000000000000e+02 -5.000000000000000000e+00
-8.500000000000000000e+01 -1.000000000000000000e+02 -5.000000000000000000e+00
-8.500000000000000000e+01 -9.500000000000000000e+01 -5.000000000000000000e+00
-8.500000000000000000e+01 -9.000000000000000000e+01 -5.000000000000000000e+00
-8.500000000000000000e+01 -8.500000000000000000e+01 -5.000000000000000000e+00
-8.500000000000000000e+01 -8.000000000000000000e+01 -5.000000000000000000e+00
-8.500000000000000000e+01 -7.500000000000000000e+01 -5.000000000000000000e+00
-8.500000000000000000e+01 -7.000000000000000000e+01 -5.000000000000000000e+00
-8.500000000000000000e+01 -6.500000000000000000e+01 -5.000000000000000000e+00
-8.500000000000000000e+01 -6.000000000000000000e+01 -5.000000000000000000e+00
-8.500000000000000000e+01 -5.500000000000000000e+01 -5.000000000000000000e+00
-8.500000000000000000e+01 -5.000000000000000000e+01 -5.000000000000000000e+00
-8.500000000000000000e+01 -4.500000000000000000e+01 -5.000000000000000000e+00
-8.500000000000000000e+01 -4.000000000000000000e+01 -5.000000000000000000e+00
-8.500000000000000000e+01 -3.500000000000000000e+01 -5.000000000000000000e+00
-8.500000000000000000e+01 -3.000000000000000000e+01 -5.000000000000000000e+00
-8.500000000000000000e+01 -2.500000000000000000e+01 -5.000000000000000000e+00
-8.500000000000000000e+01 -2.000000000000000000e+01 -5.000000000000000000e+00
-8.500000000000000000e+01 -1.500000000000000000e+01 -5.000000000000000000e+00
-8.500000000000000000e+01 -1.000000000000000000e+01 -5.000000000000000000e+00
-8.500000000000000000e+01 -5.000000000000000000e+00 -5.000000000000000000e+00
-8.500000000000000000e+01 0.000000000000000000e+00 -5.000000000000000000e+00
-8.500000000000000000e+01 5.000000000000000000e+00 -5.000000000000000000e+00
-8.500000000000000000e+01 1.000000000000000000e+01 -5.000000000000000000e+00
-8.500000000000000000e+01 1.500000000000000000e+01 -5.000000000000000000e+00
-8.500000000000000000e+01 2.000000000000000000e+01 -5.000000000000000000e+00
-8.500000000000000000e+01 2.500000000000000000e+01 -5.000000000000000000e+00
-8.500000000000000000e+01 3.000000000000000000e+01 -5.000000000000000000e+00
-8.500000000000000000e+01 3.500000000000000000e+01 -5.000000000000000000e+00
-8.500000000000000000e+01 4.000000000000000000e+01 -5.000000000000000000e+00
-8.500000000000000000e+01 4.500000000000000000e+01 -5.000000000000000000e+00
-8.500000000000000000e+01 5.000000000000000000e+01 -5.000000000000000000e+00
-8.500000000000000000e+01 5.500000000000000000e+01 -5.000000000000000000e+00
-8.500000000000000000e+01 6.000000000000000000e+01 -5.000000000000000000e+00
-8.500000000000000000e+01 6.500000000000000000e+01 -5.000000000000000000e+00
-8.500000000000000000e+01 7.000000000000000000e+01 -5.000000000000000000e+00
-8.500000000000000000e+01 7.500000000000000000e+01 -5.000000000000000000e+00
-8.500000000000000000e+01 8.000000000000000000e+01 -5.000000000000000000e+00
-8.500000000000000000e+01 8.500000000000000000e+01 -5.000000000000000000e+00
-8.500000000000000000e+01 9.000000000000000000e+01 -5.000000000000000000e+00
-8.500000000000000000e+01 9.500000000000000000e+01 -5.000000000000000000e+00
-8.500000000000000000e+01 1.000000000000000000e+02 -5.000000000000000000e+00
-8.500000000000000000e+01 1.050000000000000000e+02 -5.000000000000000000e+00
-8.500000000000000000e+01 1.100000000000000000e+02 -5.000000000000000000e+00
-8.500000000000000000e+01 1.150000000000000000e+02 -5.000000000000000000e+00
-8.500000000000000000e+01 1.200000000000000000e+02 -5.000000000000000000e+00
-8.500000000000000000e+01 1.250000000000000000e+02 -5.000000000000000000e+00
-8.000000000000000000e+01 -1.250000000000000000e+02 -5.000000000000000000e+00
-8.000000000000000000e+01 -1.200000000000000000e+02 -5.000000000000000000e+00
-8.000000000000000000e+01 -1.150000000000000000e+02 -5.000000000000000000e+00
-8.000000000000000000e+01 -1.100000000000000000e+02 -5.000000000000000000e+00
-8.000000000000000000e+01 -1.050000000000000000e+02 -5.000000000000000000e+00
-8.000000000000000000e+01 -1.000000000000000000e+02 -5.000000000000000000e+00
-8.000000000000000000e+01 -9.500000000000000000e+01 -5.000000000000000000e+00
-8.000000000000000000e+01 -9.000000000000000000e+01 -5.000000000000000000e+00
-8.000000000000000000e+01 -8.500000000000000000e+01 -5.000000000000000000e+00
-8.000000000000000000e+01 -8.000000000000000000e+01 -5.000000000000000000e+00
-8.000000000000000000e+01 -7.500000000000000000e+01 -5.000000000000000000e+00
-8.000000000000000000e+01 -7.000000000000000000e+01 -5.000000000000000000e+00
-8.000000000000000000e+01 -6.500000000000000000e+01 -5.000000000000000000e+00
-8.000000000000000000e+01 -6.000000000000000000e+01 -5.000000000000000000e+00
-8.000000000000000000e+01 -5.500000000000000000e+01 -5.000000000000000000e+00
-8.000000000000000000e+01 -5.000000000000000000e+01 -5.000000000000000000e+00
-8.000000000000000000e+01 -4.500000000000000000e+01 -5.000000000000000000e+00
-8.000000000000000000e+01 -4.000000000000000000e+01 -5.000000000000000000e+00
-8.000000000000000000e+01 -3.500000000000000000e+01 -5.000000000000000000e+00
-8.000000000000000000e+01 -3.000000000000000000e+01 -5.000000000000000000e+00
-8.000000000000000000e+01 -2.500000000000000000e+01 -5.000000000000000000e+00
-8.000000000000000000e+01 -2.000000000000000000e+01 -5.000000000000000000e+00
-8.000000000000000000e+01 -1.500000000000000000e+01 -5.000000000000000000e+00
-8.000000000000000000e+01 -1.000000000000000000e+01 -5.000000000000000000e+00
-8.000000000000000000e+01 -5.000000000000000000e+00 -5.000000000000000000e+00
-8.000000000000000000e+01 0.000000000000000000e+00 -5.000000000000000000e+00
-8.000000000000000000e+01 5.000000000000000000e+00 -5.000000000000000000e+00
-8.000000000000000000e+01 1.000000000000000000e+01 -5.000000000000000000e+00
-8.000000000000000000e+01 1.500000000000000000e+01 -5.000000000000000000e+00
-8.000000000000000000e+01 2.000000000000000000e+01 -5.000000000000000000e+00
-8.000000000000000000e+01 2.500000000000000000e+01 -5.000000000000000000e+00
-8.000000000000000000e+01 3.000000000000000000e+01 -5.000000000000000000e+00
-8.000000000000000000e+01 3.500000000000000000e+01 -5.000000000000000000e+00
-8.000000000000000000e+01 4.000000000000000000e+01 -5.000000000000000000e+00
-8.000000000000000000e+01 4.500000000000000000e+01 -5.000000000000000000e+00
-8.000000000000000000e+01 5.000000000000000000e+01 -5.000000000000000000e+00
-8.000000000000000000e+01 5.500000000000000000e+01 -5.000000000000000000e+00
-8.000000000000000000e+01 6.000000000000000000e+01 -5.000000000000000000e+00
-8.000000000000000000e+01 6.500000000000000000e+01 -5.000000000000000000e+00
-8.000000000000000000e+01 7.000000000000000000e+01 -5.000000000000000000e+00
-8.000000000000000000e+01 7.500000000000000000e+01 -5.000000000000000000e+00
-8.000000000000000000e+01 8.000000000000000000e+01 -5.000000000000000000e+00
-8.000000000000000000e+01 8.500000000000000000e+01 -5.000000000000000000e+00
-8.000000000000000000e+01 9.000000000000000000e+01 -5.000000000000000000e+00
-8.000000000000000000e+01 9.500000000000000000e+01 -5.000000000000000000e+00
-8.000000000000000000e+01 1.000000000000000000e+02 -5.000000000000000000e+00
-8.000000000000000000e+01 1.050000000000000000e+02 -5.000000000000000000e+00
-8.000000000000000000e+01 1.100000000000000000e+02 -5.000000000000000000e+00
-8.000000000000000000e+01 1.150000000000000000e+02 -5.000000000000000000e+00
-8.000000000000000000e+01 1.200000000000000000e+02 -5.000000000000000000e+00
-8.000000000000000000e+01 1.250000000000000000e+02 -5.000000000000000000e+00
-7.500000000000000000e+01 -1.250000000000000000e+02 -5.000000000000000000e+00
-7.500000000000000000e+01 -1.200000000000000000e+02 -5.000000000000000000e+00
-7.500000000000000000e+01 -1.150000000000000000e+02 -5.000000000000000000e+00
-7.500000000000000000e+01 -1.100000000000000000e+02 -5.000000000000000000e+00
-7.500000000000000000e+01 -1.050000000000000000e+02 -5.000000000000000000e+00
-7.500000000000000000e+01 -1.000000000000000000e+02 -5.000000000000000000e+00
-7.500000000000000000e+01 -9.500000000000000000e+01 -5.000000000000000000e+00
-7.500000000000000000e+01 -9.000000000000000000e+01 -5.000000000000000000e+00
-7.500000000000000000e+01 -8.500000000000000000e+01 -5.000000000000000000e+00
-7.500000000000000000e+01 -8.000000000000000000e+01 -5.000000000000000000e+00
-7.500000000000000000e+01 -7.500000000000000000e+01 -5.000000000000000000e+00
-7.500000000000000000e+01 -7.000000000000000000e+01 -5.000000000000000000e+00
-7.500000000000000000e+01 -6.500000000000000000e+01 -5.000000000000000000e+00
-7.500000000000000000e+01 -6.000000000000000000e+01 -5.000000000000000000e+00
-7.500000000000000000e+01 -5.500000000000000000e+01 -5.000000000000000000e+00
-7.500000000000000000e+01 -5.000000000000000000e+01 -5.000000000000000000e+00
-7.500000000000000000e+01 -4.500000000000000000e+01 -5.000000000000000000e+00
-7.500000000000000000e+01 -4.000000000000000000e+01 -5.000000000000000000e+00
-7.500000000000000000e+01 -3.500000000000000000e+01 -5.000000000000000000e+00
-7.500000000000000000e+01 -3.000000000000000000e+01 -5.000000000000000000e+00
-7.500000000000000000e+01 -2.500000000000000000e+01 -5.000000000000000000e+00
-7.500000000000000000e+01 -2.000000000000000000e+01 -5.000000000000000000e+00
-7.500000000000000000e+01 -1.500000000000000000e+01 -5.000000000000000000e+00
-7.500000000000000000e+01 -1.000000000000000000e+01 -5.000000000000000000e+00
-7.500000000000000000e+01 -5.000000000000000000e+00 -5.000000000000000000e+00
-7.500000000000000000e+01 0.000000000000000000e+00 -5.000000000000000000e+00
-7.500000000000000000e+01 5.000000000000000000e+00 -5.000000000000000000e+00
-7.500000000000000000e+01 1.000000000000000000e+01 -5.000000000000000000e+00
-7.500000000000000000e+01 1.500000000000000000e+01 -5.000000000000000000e+00
-7.500000000000000000e+01 2.000000000000000000e+01 -5.000000000000000000e+00
-7.500000000000000000e+01 2.500000000000000000e+01 -5.000000000000000000e+00
-7.500000000000000000e+01 3.000000000000000000e+01 -5.000000000000000000e+00
-7.500000000000000000e+01 3.500000000000000000e+01 -5.000000000000000000e+00
-7.500000000000000000e+01 4.000000000000000000e+01 -5.000000000000000000e+00
-7.500000000000000000e+01 4.500000000000000000e+01 -5.000000000000000000e+00
-7.500000000000000000e+01 5.000000000000000000e+01 -5.000000000000000000e+00
-7.500000000000000000e+01 5.500000000000000000e+01 -5.000000000000000000e+00
-7.500000000000000000e+01 6.000000000000000000e+01 -5.000000000000000000e+00
-7.500000000000000000e+01 6.500000000000000000e+01 -5.000000000000000000e+00
-7.500000000000000000e+01 7.000000000000000000e+01 -5.000000000000000000e+00
-7.500000000000000000e+01 7.500000000000000000e+01 -5.000000000000000000e+00
-7.500000000000000000e+01 8.000000000000000000e+01 -5.000000000000000000e+00
-7.500000000000000000e+01 8.500000000000000000e+01 -5.000000000000000000e+00
-7.500000000000000000e+01 9.000000000000000000e+01 -5.000000000000000000e+00
-7.500000000000000000e+01 9.500000000000000000e+01 -5.000000000000000000e+00
-7.500000000000000000e+01 1.000000000000000000e+02 -5.000000000000000000e+00
-7.500000000000000000e+01 1.050000000000000000e+02 -5.000000000000000000e+00
-7.500000000000000000e+01 1.100000000000000000e+02 -5.000000000000000000e+00
-7.500000000000000000e+01 1.150000000000000000e+02 -5.000000000000000000e+00
-7.500000000000000000e+01 1.200000000000000000e+02 -5.000000000000000000e+00
-7.500000000000000000e+01 1.250000000000000000e+02 -5.000000000000000000e+00
-7.000000000000000000e+01 -1.250000000000000000e+02 -5.000000000000000000e+00
-7.000000000000000000e+01 -1.200000000000000000e+02 -5.000000000000000000e+00
-7.000000000000000000e+01 -1.150000000000000000e+02 -5.000000000000000000e+00
-7.000000000000000000e+01 -1.100000000000000000e+02 -5.000000000000000000e+00
-7.000000000000000000e+01 -1.050000000000000000e+02 -5.000000000000000000e+00
-7.000000000000000000e+01 -1.000000000000000000e+02 -5.000000000000000000e+00
-7.000000000000000000e+01 -9.500000000000000000e+01 -5.000000000000000000e+00
-7.000000000000000000e+01 -9.000000000000000000e+01 -5.000000000000000000e+00
-7.000000000000000000e+01 -8.500000000000000000e+01 -5.000000000000000000e+00
-7.000000000000000000e+01 -8.000000000000000000e+01 -5.000000000000000000e+00
-7.000000000000000000e+01 -7.500000000000000000e+01 -5.000000000000000000e+00
-7.000000000000000000e+01 -7.000000000000000000e+01 -5.000000000000000000e+00
-7.000000000000000000e+01 -6.500000000000000000e+01 -5.000000000000000000e+00
-7.000000000000000000e+01 -6.000000000000000000e+01 -5.000000000000000000e+00
-7.000000000000000000e+01 -5.500000000000000000e+01 -5.000000000000000000e+00
-7.000000000000000000e+01 -5.000000000000000000e+01 -5.000000000000000000e+00
-7.000000000000000000e+01 -4.500000000000000000e+01 -5.000000000000000000e+00
-7.000000000000000000e+01 -4.000000000000000000e+01 -5.000000000000000000e+00
-7.000000000000000000e+01 -3.500000000000000000e+01 -5.000000000000000000e+00
-7.000000000000000000e+01 -3.000000000000000000e+01 -5.000000000000000000e+00
-7.000000000000000000e+01 -2.500000000000000000e+01 -5.000000000000000000e+00
-7.000000000000000000e+01 -2.000000000000000000e+01 -5.000000000000000000e+00
-7.000000000000000000e+01 -1.500000000000000000e+01 -5.000000000000000000e+00
-7.000000000000000000e+01 -1.000000000000000000e+01 -5.000000000000000000e+00
-7.000000000000000000e+01 -5.000000000000000000e+00 -5.000000000000000000e+00
-7.000000000000000000e+01 0.000000000000000000e+00 -5.000000000000000000e+00
-7.000000000000000000e+01 5.000000000000000000e+00 -5.000000000000000000e+00
-7.000000000000000000e+01 1.000000000000000000e+01 -5.000000000000000000e+00
-7.000000000000000000e+01 1.500000000000000000e+01 -5.000000000000000000e+00
-7.000000000000000000e+01 2.000000000000000000e+01 -5.000000000000000000e+00
-7.000000000000000000e+01 2.500000000000000000e+01 -5.000000000000000000e+00
-7.000000000000000000e+01 3.000000000000000000e+01 -5.000000000000000000e+00
-7.000000000000000000e+01 3.500000000000000000e+01 -5.000000000000000000e+00
-7.000000000000000000e+01 4.000000000000000000e+01 -5.000000000000000000e+00
-7.000000000000000000e+01 4.500000000000000000e+01 -5.000000000000000000e+00
-7.000000000000000000e+01 5.000000000000000000e+01 -5.000000000000000000e+00
-7.000000000000000000e+01 5.500000000000000000e+01 -5.000000000000000000e+00
-7.000000000000000000e+01 6.000000000000000000e+01 -5.000000000000000000e+00
-7.000000000000000000e+01 6.500000000000000000e+01 -5.000000000000000000e+00
-7.000000000000000000e+01 7.000000000000000000e+01 -5.000000000000000000e+00
-7.000000000000000000e+01 7.500000000000000000e+01 -5.000000000000000000e+00
-7.000000000000000000e+01 8.000000000000000000e+01 -5.000000000000000000e+00
-7.000000000000000000e+01 8.500000000000000000e+01 -5.000000000000000000e+00
-7.000000000000000000e+01 9.000000000000000000e+01 -5.000000000000000000e+00
-7.000000000000000000e+01 9.500000000000000000e+01 -5.000000000000000000e+00
-7.000000000000000000e+01 1.000000000000000000e+02 -5.000000000000000000e+00
-7.000000000000000000e+01 1.050000000000000000e+02 -5.000000000000000000e+00
-7.000000000000000000e+01 1.100000000000000000e+02 -5.000000000000000000e+00
-7.000000000000000000e+01 1.150000000000000000e+02 -5.000000000000000000e+00
-7.000000000000000000e+01 1.200000000000000000e+02 -5.000000000000000000e+00
-7.000000000000000000e+01 1.250000000000000000e+02 -5.000000000000000000e+00
-6.500000000000000000e+01 -1.250000000000000000e+02 -5.000000000000000000e+00
-6.500000000000000000e+01 -1.200000000000000000e+02 -5.000000000000000000e+00
-6.500000000000000000e+01 -1.150000000000000000e+02 -5.000000000000000000e+00
-6.500000000000000000e+01 -1.100000000000000000e+02 -5.000000000000000000e+00
-6.500000000000000000e+01 -1.050000000000000000e+02 -5.000000000000000000e+00
-6.500000000000000000e+01 -1.000000000000000000e+02 -5.000000000000000000e+00
-6.500000000000000000e+01 -9.500000000000000000e+01 -5.000000000000000000e+00
-6.500000000000000000e+01 -9.000000000000000000e+01 -5.000000000000000000e+00
-6.500000000000000000e+01 -8.500000000000000000e+01 -5.000000000000000000e+00
-6.500000000000000000e+01 -8.000000000000000000e+01 -5.000000000000000000e+00
-6.500000000000000000e+01 -7.500000000000000000e+01 -5.000000000000000000e+00
-6.500000000000000000e+01 -7.000000000000000000e+01 -5.000000000000000000e+00
-6.500000000000000000e+01 -6.500000000000000000e+01 -5.000000000000000000e+00
-6.500000000000000000e+01 -6.000000000000000000e+01 -5.000000000000000000e+00
-6.500000000000000000e+01 -5.500000000000000000e+01 -5.000000000000000000e+00
-6.500000000000000000e+01 -5.000000000000000000e+01 -5.000000000000000000e+00
-6.500000000000000000e+01 -4.500000000000000000e+01 -5.000000000000000000e+00
-6.500000000000000000e+01 -4.000000000000000000e+01 -5.000000000000000000e+00
-6.500000000000000000e+01 -3.500000000000000000e+01 -5.000000000000000000e+00
-6.500000000000000000e+01 -3.000000000000000000e+01 -5.000000000000000000e+00
-6.500000000000000000e+01 -2.500000000000000000e+01 -5.000000000000000000e+00
-6.500000000000000000e+01 -2.000000000000000000e+01 -5.000000000000000000e+00
-6.500000000000000000e+01 -1.500000000000000000e+01 -5.000000000000000000e+00
-6.500000000000000000e+01 -1.000000000000000000e+01 -5.000000000000000000e+00
-6.500000000000000000e+01 -5.000000000000000000e+00 -5.000000000000000000e+00
-6.500000000000000000e+01 0.000000000000000000e+00 -5.000000000000000000e+00
-6.500000000000000000e+01 5.000000000000000000e+00 -5.000000000000000000e+00
-6.500000000000000000e+01 1.000000000000000000e+01 -5.000000000000000000e+00
-6.500000000000000000e+01 1.500000000000000000e+01 -5.000000000000000000e+00
-6.500000000000000000e+01 2.000000000000000000e+01 -5.000000000000000000e+00
-6.500000000000000000e+01 2.500000000000000000e+01 -5.000000000000000000e+00
-6.500000000000000000e+01 3.000000000000000000e+01 -5.000000000000000000e+00
-6.500000000000000000e+01 3.500000000000000000e+01 -5.000000000000000000e+00
-6.500000000000000000e+01 4.000000000000000000e+01 -5.000000000000000000e+00
-6.500000000000000000e+01 4.500000000000000000e+01 -5.000000000000000000e+00
-6.500000000000000000e+01 5.000000000000000000e+01 -5.000000000000000000e+00
-6.500000000000000000e+01 5.500000000000000000e+01 -5.000000000000000000e+00
-6.500000000000000000e+01 6.000000000000000000e+01 -5.000000000000000000e+00
-6.500000000000000000e+01 6.500000000000000000e+01 -5.000000000000000000e+00
-6.500000000000000000e+01 7.000000000000000000e+01 -5.000000000000000000e+00
-6.500000000000000000e+01 7.500000000000000000e+01 -5.000000000000000000e+00
-6.500000000000000000e+01 8.000000000000000000e+01 -5.000000000000000000e+00
-6.500000000000000000e+01 8.500000000000000000e+01 -5.000000000000000000e+00
-6.500000000000000000e+01 9.000000000000000000e+01 -5.000000000000000000e+00
-6.500000000000000000e+01 9.500000000000000000e+01 -5.000000000000000000e+00
-6.500000000000000000e+01 1.000000000000000000e+02 -5.000000000000000000e+00
-6.500000000000000000e+01 1.050000000000000000e+02 -5.000000000000000000e+00
-6.500000000000000000e+01 1.100000000000000000e+02 -5.000000000000000000e+00
-6.500000000000000000e+01 1.150000000000000000e+02 -5.000000000000000000e+00
-6.500000000000000000e+01 1.200000000000000000e+02 -5.000000000000000000e+00
-6.500000000000000000e+01 1.250000000000000000e+02 -5.000000000000000000e+00
-6.000000000000000000e+01 -1.250000000000000000e+02 -5.000000000000000000e+00
-6.000000000000000000e+01 -1.200000000000000000e+02 -5.000000000000000000e+00
-6.000000000000000000e+01 -1.150000000000000000e+02 -5.000000000000000000e+00
-6.000000000000000000e+01 -1.100000000000000000e+02 -5.000000000000000000e+00
-6.000000000000000000e+01 -1.050000000000000000e+02 -5.000000000000000000e+00
-6.000000000000000000e+01 -1.000000000000000000e+02 -5.000000000000000000e+00
-6.000000000000000000e+01 -9.500000000000000000e+01 -5.000000000000000000e+00
-6.000000000000000000e+01 -9.000000000000000000e+01 -5.000000000000000000e+00
-6.000000000000000000e+01 -8.500000000000000000e+01 -5.000000000000000000e+00
-6.000000000000000000e+01 -8.000000000000000000e+01 -5.000000000000000000e+00
-6.000000000000000000e+01 -7.500000000000000000e+01 -5.000000000000000000e+00
-6.000000000000000000e+01 -7.000000000000000000e+01 -5.000000000000000000e+00
-6.000000000000000000e+01 -6.500000000000000000e+01 -5.000000000000000000e+00
-6.000000000000000000e+01 -6.000000000000000000e+01 -5.000000000000000000e+00
-6.000000000000000000e+01 -5.500000000000000000e+01 -5.000000000000000000e+00
-6.000000000000000000e+01 -5.000000000000000000e+01 -5.000000000000000000e+00
-6.000000000000000000e+01 -4.500000000000000000e+01 -5.000000000000000000e+00
-6.000000000000000000e+01 -4.000000000000000000e+01 -5.000000000000000000e+00
-6.000000000000000000e+01 -3.500000000000000000e+01 -5.000000000000000000e+00
-6.000000000000000000e+01 -3.000000000000000000e+01 -5.000000000000000000e+00
-6.000000000000000000e+01 -2.500000000000000000e+01 -5.000000000000000000e+00
-6.000000000000000000e+01 -2.000000000000000000e+01 -5.000000000000000000e+00
-6.000000000000000000e+01 -1.500000000000000000e+01 -5.000000000000000000e+00
-6.000000000000000000e+01 -1.000000000000000000e+01 -5.000000000000000000e+00
-6.000000000000000000e+01 -5.000000000000000000e+00 -5.000000000000000000e+00
-6.000000000000000000e+01 0.000000000000000000e+00 -5.000000000000000000e+00
-6.000000000000000000e+01 5.000000000000000000e+00 -5.000000000000000000e+00
-6.000000000000000000e+01 1.000000000000000000e+01 -5.000000000000000000e+00
-6.000000000000000000e+01 1.500000000000000000e+01 -5.000000000000000000e+00
-6.000000000000000000e+01 2.000000000000000000e+01 -5.000000000000000000e+00
-6.000000000000000000e+01 2.500000000000000000e+01 -5.000000000000000000e+00
-6.000000000000000000e+01 3.000000000000000000e+01 -5.000000000000000000e+00
-6.000000000000000000e+01 3.500000000000000000e+01 -5.000000000000000000e+00
-6.000000000000000000e+01 4.000000000000000000e+01 -5.000000000000000000e+00
-6.000000000000000000e+01 4.500000000000000000e+01 -5.000000000000000000e+00
-6.000000000000000000e+01 5.000000000000000000e+01 -5.000000000000000000e+00
-6.000000000000000000e+01 5.500000000000000000e+01 -5.000000000000000000e+00
-6.000000000000000000e+01 6.000000000000000000e+01 -5.000000000000000000e+00
-6.000000000000000000e+01 6.500000000000000000e+01 -5.000000000000000000e+00
-6.000000000000000000e+01 7.000000000000000000e+01 -5.000000000000000000e+00
-6.000000000000000000e+01 7.500000000000000000e+01 -5.000000000000000000e+00
-6.000000000000000000e+01 8.000000000000000000e+01 -5.000000000000000000e+00
-6.000000000000000000e+01 8.500000000000000000e+01 -5.000000000000000000e+00
-6.000000000000000000e+01 9.000000000000000000e+01 -5.000000000000000000e+00
-6.000000000000000000e+01 9.500000000000000000e+01 -5.000000000000000000e+00
-6.000000000000000000e+01 1.000000000000000000e+02 -5.000000000000000000e+00
-6.000000000000000000e+01 1.050000000000000000e+02 -5.000000000000000000e+00
-6.000000000000000000e+01 1.100000000000000000e+02 -5.000000000000000000e+00
-6.000000000000000000e+01 1.150000000000000000e+02 -5.000000000000000000e+00
-6.000000000000000000e+01 1.200000000000000000e+02 -5.000000000000000000e+00
-6.000000000000000000e+01 1.250000000000000000e+02 -5.000000000000000000e+00
-5.500000000000000000e+01 -1.250000000000000000e+02 -5.000000000000000000e+00
-5.500000000000000000e+01 -1.200000000000000000e+02 -5.000000000000000000e+00
-5.500000000000000000e+01 -1.150000000000000000e+02 -5.000000000000000000e+00
-5.500000000000000000e+01 -1.100000000000000000e+02 -5.000000000000000000e+00
-5.500000000000000000e+01 -1.050000000000000000e+02 -5.000000000000000000e+00
-5.500000000000000000e+01 -1.000000000000000000e+02 -5.000000000000000000e+00
-5.500000000000000000e+01 -9.500000000000000000e+01 -5.000000000000000000e+00
-5.500000000000000000e+01 -9.000000000000000000e+01 -5.000000000000000000e+00
-5.500000000000000000e+01 -8.500000000000000000e+01 -5.000000000000000000e+00
-5.500000000000000000e+01 -8.000000000000000000e+01 -5.000000000000000000e+00
-5.500000000000000000e+01 -7.500000000000000000e+01 -5.000000000000000000e+00
-5.500000000000000000e+01 -7.000000000000000000e+01 -5.000000000000000000e+00
-5.500000000000000000e+01 -6.500000000000000000e+01 -5.000000000000000000e+00
-5.500000000000000000e+01 -6.000000000000000000e+01 -5.000000000000000000e+00
-5.500000000000000000e+01 -5.500000000000000000e+01 -5.000000000000000000e+00
-5.500000000000000000e+01 -5.000000000000000000e+01 -5.000000000000000000e+00
-5.500000000000000000e+01 -4.500000000000000000e+01 -5.000000000000000000e+00
-5.500000000000000000e+01 -4.000000000000000000e+01 -5.000000000000000000e+00
-5.500000000000000000e+01 -3.500000000000000000e+01 -5.000000000000000000e+00
-5.500000000000000000e+01 -3.000000000000000000e+01 -5.000000000000000000e+00
-5.500000000000000000e+01 -2.500000000000000000e+01 -5.000000000000000000e+00
-5.500000000000000000e+01 -2.000000000000000000e+01 -5.000000000000000000e+00
-5.500000000000000000e+01 -1.500000000000000000e+01 -5.000000000000000000e+00
-5.500000000000000000e+01 -1.000000000000000000e+01 -5.000000000000000000e+00
-5.500000000000000000e+01 -5.000000000000000000e+00 -5.000000000000000000e+00
-5.500000000000000000e+01 0.000000000000000000e+00 -5.000000000000000000e+00
-5.500000000000000000e+01 5.000000000000000000e+00 -5.000000000000000000e+00
-5.500000000000000000e+01 1.000000000000000000e+01 -5.000000000000000000e+00
-5.500000000000000000e+01 1.500000000000000000e+01 -5.000000000000000000e+00
-5.500000000000000000e+01 2.000000000000000000e+01 -5.000000000000000000e+00
-5.500000000000000000e+01 2.500000000000000000e+01 -5.000000000000000000e+00
-5.500000000000000000e+01 3.000000000000000000e+01 -5.000000000000000000e+00
-5.500000000000000000e+01 3.500000000000000000e+01 -5.000000000000000000e+00
-5.500000000000000000e+01 4.000000000000000000e+01 -5.000000000000000000e+00
-5.500000000000000000e+01 4.500000000000000000e+01 -5.000000000000000000e+00
-5.500000000000000000e+01 5.000000000000000000e+01 -5.000000000000000000e+00
-5.500000000000000000e+01 5.500000000000000000e+01 -5.000000000000000000e+00
-5.500000000000000000e+01 6.000000000000000000e+01 -5.000000000000000000e+00
-5.500000000000000000e+01 6.500000000000000000e+01 -5.000000000000000000e+00
-5.500000000000000000e+01 7.000000000000000000e+01 -5.000000000000000000e+00
-5.500000000000000000e+01 7.500000000000000000e+01 -5.000000000000000000e+00
-5.500000000000000000e+01 8.000000000000000000e+01 -5.000000000000000000e+00
-5.500000000000000000e+01 8.500000000000000000e+01 -5.000000000000000000e+00
-5.500000000000000000e+01 9.000000000000000000e+01 -5.000000000000000000e+00
-5.500000000000000000e+01 9.500000000000000000e+01 -5.000000000000000000e+00
-5.500000000000000000e+01 1.000000000000000000e+02 -5.000000000000000000e+00
-5.500000000000000000e+01 1.050000000000000000e+02 -5.000000000000000000e+00
-5.500000000000000000e+01 1.100000000000000000e+02 -5.000000000000000000e+00
-5.500000000000000000e+01 1.150000000000000000e+02 -5.000000000000000000e+00
-5.500000000000000000e+01 1.200000000000000000e+02 -5.000000000000000000e+00
-5.500000000000000000e+01 1.250000000000000000e+02 -5.000000000000000000e+00
-5.000000000000000000e+01 -1.250000000000000000e+02 -5.000000000000000000e+00
-5.000000000000000000e+01 -1.200000000000000000e+02 -5.000000000000000000e+00
-5.000000000000000000e+01 -1.150000000000000000e+02 -5.000000000000000000e+00
-5.000000000000000000e+01 -1.100000000000000000e+02 -5.000000000000000000e+00
-5.000000000000000000e+01 -1.050000000000000000e+02 -5.000000000000000000e+00
-5.000000000000000000e+01 -1.000000000000000000e+02 -5.000000000000000000e+00
-5.000000000000000000e+01 -9.500000000000000000e+01 -5.000000000000000000e+00
-5.000000000000000000e+01 -9.000000000000000000e+01 -5.000000000000000000e+00
-5.000000000000000000e+01 -8.500000000000000000e+01 -5.000000000000000000e+00
-5.000000000000000000e+01 -8.000000000000000000e+01 -5.000000000000000000e+00
-5.000000000000000000e+01 -7.500000000000000000e+01 -5.000000000000000000e+00
-5.000000000000000000e+01 -7.000000000000000000e+01 -5.000000000000000000e+00
-5.000000000000000000e+01 -6.500000000000000000e+01 -5.000000000000000000e+00
-5.000000000000000000e+01 -6.000000000000000000e+01 -5.000000000000000000e+00
-5.000000000000000000e+01 -5.500000000000000000e+01 -5.000000000000000000e+00
-5.000000000000000000e+01 -5.000000000000000000e+01 -5.000000000000000000e+00
-5.000000000000000000e+01 -4.500000000000000000e+01 -5.000000000000000000e+00
-5.000000000000000000e+01 -4.000000000000000000e+01 -5.000000000000000000e+00
-5.000000000000000000e+01 -3.500000000000000000e+01 -5.000000000000000000e+00
-5.000000000000000000e+01 -3.000000000000000000e+01 -5.000000000000000000e+00
-5.000000000000000000e+01 -2.500000000000000000e+01 -5.000000000000000000e+00
-5.000000000000000000e+01 -2.000000000000000000e+01 -5.000000000000000000e+00
-5.000000000000000000e+01 -1.500000000000000000e+01 -5.000000000000000000e+00
-5.000000000000000000e+01 -1.000000000000000000e+01 -5.000000000000000000e+00
-5.000000000000000000e+01 -5.000000000000000000e+00 -5.000000000000000000e+00
-5.000000000000000000e+01 0.000000000000000000e+00 -5.000000000000000000e+00
-5.000000000000000000e+01 5.000000000000000000e+00 -5.000000000000000000e+00
-5.000000000000000000e+01 1.000000000000000000e+01 -5.000000000000000000e+00
-5.000000000000000000e+01 1.500000000000000000e+01 -5.000000000000000000e+00
-5.000000000000000000e+01 2.000000000000000000e+01 -5.000000000000000000e+00
-5.000000000000000000e+01 2.500000000000000000e+01 -5.000000000000000000e+00
-5.000000000000000000e+01 3.000000000000000000e+01 -5.000000000000000000e+00
-5.000000000000000000e+01 3.500000000000000000e+01 -5.000000000000000000e+00
-5.000000000000000000e+01 4.000000000000000000e+01 -5.000000000000000000e+00
-5.000000000000000000e+01 4.500000000000000000e+01 -5.000000000000000000e+00
-5.000000000000000000e+01 5.000000000000000000e+01 -5.000000000000000000e+00
-5.000000000000000000e+01 5.500000000000000000e+01 -5.000000000000000000e+00
-5.000000000000000000e+01 6.000000000000000000e+01 -5.000000000000000000e+00
-5.000000000000000000e+01 6.500000000000000000e+01 -5.000000000000000000e+00
-5.000000000000000000e+01 7.000000000000000000e+01 -5.000000000000000000e+00
-5.000000000000000000e+01 7.500000000000000000e+01 -5.000000000000000000e+00
-5.000000000000000000e+01 8.000000000000000000e+01 -5.000000000000000000e+00
-5.000000000000000000e+01 8.500000000000000000e+01 -5.000000000000000000e+00
-5.000000000000000000e+01 9.000000000000000000e+01 -5.000000000000000000e+00
-5.000000000000000000e+01 9.500000000000000000e+01 -5.000000000000000000e+00
-5.000000000000000000e+01 1.000000000000000000e+02 -5.000000000000000000e+00
-5.000000000000000000e+01 1.050000000000000000e+02 -5.000000000000000000e+00
-5.000000000000000000e+01 1.100000000000000000e+02 -5.000000000000000000e+00
-5.000000000000000000e+01 1.150000000000000000e+02 -5.000000000000000000e+00
-5.000000000000000000e+01 1.200000000000000000e+02 -5.000000000000000000e+00
-5.000000000000000000e+01 1.250000000000000000e+02 -5.000000000000000000e+00
-4.500000000000000000e+01 -1.250000000000000000e+02 -5.000000000000000000e+00
-4.500000000000000000e+01 -1.200000000000000000e+02 -5.000000000000000000e+00
-4.500000000000000000e+01 -1.150000000000000000e+02 -5.000000000000000000e+00
-4.500000000000000000e+01 -1.100000000000000000e+02 -5.000000000000000000e+00
-4.500000000000000000e+01 -1.050000000000000000e+02 -5.000000000000000000e+00
-4.500000000000000000e+01 -1.000000000000000000e+02 -5.000000000000000000e+00
-4.500000000000000000e+01 -9.500000000000000000e+01 -5.000000000000000000e+00
-4.500000000000000000e+01 -9.000000000000000000e+01 -5.000000000000000000e+00
-4.500000000000000000e+01 -8.500000000000000000e+01 -5.000000000000000000e+00
-4.500000000000000000e+01 -8.000000000000000000e+01 -5.000000000000000000e+00
-4.500000000000000000e+01 -7.500000000000000000e+01 -5.000000000000000000e+00
-4.500000000000000000e+01 -7.000000000000000000e+01 -5.000000000000000000e+00
-4.500000000000000000e+01 -6.500000000000000000e+01 -5.000000000000000000e+00
-4.500000000000000000e+01 -6.000000000000000000e+01 -5.000000000000000000e+00
-4.500000000000000000e+01 -5.500000000000000000e+01 -5.000000000000000000e+00
-4.500000000000000000e+01 -5.000000000000000000e+01 -5.000000000000000000e+00
-4.500000000000000000e+01 -4.500000000000000000e+01 -5.000000000000000000e+00
-4.500000000000000000e+01 -4.000000000000000000e+01 -5.000000000000000000e+00
-4.500000000000000000e+01 -3.500000000000000000e+01 -5.000000000000000000e+00
-4.500000000000000000e+01 -3.000000000000000000e+01 -5.000000000000000000e+00
-4.500000000000000000e+01 -2.500000000000000000e+01 -5.000000000000000000e+00
-4.500000000000000000e+01 -2.000000000000000000e+01 -5.000000000000000000e+00
-4.500000000000000000e+01 -1.500000000000000000e+01 -5.000000000000000000e+00
-4.500000000000000000e+01 -1.000000000000000000e+01 -5.000000000000000000e+00
-4.500000000000000000e+01 -5.000000000000000000e+00 -5.000000000000000000e+00
-4.500000000000000000e+01 0.000000000000000000e+00 -5.000000000000000000e+00
-4.500000000000000000e+01 5.000000000000000000e+00 -5.000000000000000000e+00
-4.500000000000000000e+01 1.000000000000000000e+01 -5.000000000000000000e+00
-4.500000000000000000e+01 1.500000000000000000e+01 -5.000000000000000000e+00
-4.500000000000000000e+01 2.000000000000000000e+01 -5.000000000000000000e+00
-4.500000000000000000e+01 2.500000000000000000e+01 -5.000000000000000000e+00
-4.500000000000000000e+01 3.000000000000000000e+01 -5.000000000000000000e+00
-4.500000000000000000e+01 3.500000000000000000e+01 -5.000000000000000000e+00
-4.500000000000000000e+01 4.000000000000000000e+01 -5.000000000000000000e+00
-4.500000000000000000e+01 4.500000000000000000e+01 -5.000000000000000000e+00
-4.500000000000000000e+01 5.000000000000000000e+01 -5.000000000000000000e+00
-4.500000000000000000e+01 5.500000000000000000e+01 -5.000000000000000000e+00
-4.500000000000000000e+01 6.000000000000000000e+01 -5.000000000000000000e+00
-4.500000000000000000e+01 6.500000000000000000e+01 -5.000000000000000000e+00
-4.500000000000000000e+01 7.000000000000000000e+01 -5.000000000000000000e+00
-4.500000000000000000e+01 7.500000000000000000e+01 -5.000000000000000000e+00
-4.500000000000000000e+01 8.000000000000000000e+01 -5.000000000000000000e+00
-4.500000000000000000e+01 8.500000000000000000e+01 -5.000000000000000000e+00
-4.500000000000000000e+01 9.000000000000000000e+01 -5.000000000000000000e+00
-4.500000000000000000e+01 9.500000000000000000e+01 -5.000000000000000000e+00
-4.500000000000000000e+01 1.000000000000000000e+02 -5.000000000000000000e+00
-4.500000000000000000e+01 1.050000000000000000e+02 -5.000000000000000000e+00
-4.500000000000000000e+01 1.100000000000000000e+02 -5.000000000000000000e+00
-4.500000000000000000e+01 1.150000000000000000e+02 -5.000000000000000000e+00
-4.500000000000000000e+01 1.200000000000000000e+02 -5.000000000000000000e+00
-4.500000000000000000e+01 1.250000000000000000e+02 -5.000000000000000000e+00
-4.000000000000000000e+01 -1.250000000000000000e+02 -5.000000000000000000e+00
-4.000000000000000000e+01 -1.200000000000000000e+02 -5.000000000000000000e+00
-4.000000000000000000e+01 -1.150000000000000000e+02 -5.000000000000000000e+00
-4.000000000000000000e+01 -1.100000000000000000e+02 -5.000000000000000000e+00
-4.000000000000000000e+01 -1.050000000000000000e+02 -5.000000000000000000e+00
-4.000000000000000000e+01 -1.000000000000000000e+02 -5.000000000000000000e+00
-4.000000000000000000e+01 -9.500000000000000000e+01 -5.000000000000000000e+00
-4.000000000000000000e+01 -9.000000000000000000e+01 -5.000000000000000000e+00
-4.000000000000000000e+01 -8.500000000000000000e+01 -5.000000000000000000e+00
-4.000000000000000000e+01 -8.000000000000000000e+01 -5.000000000000000000e+00
-4.000000000000000000e+01 -7.500000000000000000e+01 -5.000000000000000000e+00
-4.000000000000000000e+01 -7.000000000000000000e+01 -5.000000000000000000e+00
-4.000000000000000000e+01 -6.500000000000000000e+01 -5.000000000000000000e+00
-4.000000000000000000e+01 -6.000000000000000000e+01 -5.000000000000000000e+00
-4.000000000000000000e+01 -5.500000000000000000e+01 -5.000000000000000000e+00
-4.000000000000000000e+01 -5.000000000000000000e+01 -5.000000000000000000e+00
-4.000000000000000000e+01 -4.500000000000000000e+01 -5.000000000000000000e+00
-4.000000000000000000e+01 -4.000000000000000000e+01 -5.000000000000000000e+00
-4.000000000000000000e+01 -3.500000000000000000e+01 -5.000000000000000000e+00
-4.000000000000000000e+01 -3.000000000000000000e+01 -5.000000000000000000e+00
-4.000000000000000000e+01 -2.500000000000000000e+01 -5.000000000000000000e+00
-4.000000000000000000e+01 -2.000000000000000000e+01 -5.000000000000000000e+00
-4.000000000000000000e+01 -1.500000000000000000e+01 -5.000000000000000000e+00
-4.000000000000000000e+01 -1.000000000000000000e+01 -5.000000000000000000e+00
-4.000000000000000000e+01 -5.000000000000000000e+00 -5.000000000000000000e+00
-4.000000000000000000e+01 0.000000000000000000e+00 -5.000000000000000000e+00
-4.000000000000000000e+01 5.000000000000000000e+00 -5.000000000000000000e+00
-4.000000000000000000e+01 1.000000000000000000e+01 -5.000000000000000000e+00
-4.000000000000000000e+01 1.500000000000000000e+01 -5.000000000000000000e+00
-4.000000000000000000e+01 2.000000000000000000e+01 -5.000000000000000000e+00
-4.000000000000000000e+01 2.500000000000000000e+01 -5.000000000000000000e+00
-4.000000000000000000e+01 3.000000000000000000e+01 -5.000000000000000000e+00
-4.000000000000000000e+01 3.500000000000000000e+01 -5.000000000000000000e+00
-4.000000000000000000e+01 4.000000000000000000e+01 -5.000000000000000000e+00
-4.000000000000000000e+01 4.500000000000000000e+01 -5.000000000000000000e+00
-4.000000000000000000e+01 5.000000000000000000e+01 -5.000000000000000000e+00
-4.000000000000000000e+01 5.500000000000000000e+01 -5.000000000000000000e+00
-4.000000000000000000e+01 6.000000000000000000e+01 -5.000000000000000000e+00
-4.000000000000000000e+01 6.500000000000000000e+01 -5.000000000000000000e+00
-4.000000000000000000e+01 7.000000000000000000e+01 -5.000000000000000000e+00
-4.000000000000000000e+01 7.500000000000000000e+01 -5.000000000000000000e+00
-4.000000000000000000e+01 8.000000000000000000e+01 -5.000000000000000000e+00
-4.000000000000000000e+01 8.500000000000000000e+01 -5.000000000000000000e+00
-4.000000000000000000e+01 9.000000000000000000e+01 -5.000000000000000000e+00
-4.000000000000000000e+01 9.500000000000000000e+01 -5.000000000000000000e+00
-4.000000000000000000e+01 1.000000000000000000e+02 -5.000000000000000000e+00
-4.000000000000000000e+01 1.050000000000000000e+02 -5.000000000000000000e+00
-4.000000000000000000e+01 1.100000000000000000e+02 -5.000000000000000000e+00
-4.000000000000000000e+01 1.150000000000000000e+02 -5.000000000000000000e+00
-4.000000000000000000e+01 1.200000000000000000e+02 -5.000000000000000000e+00
-4.000000000000000000e+01 1.250000000000000000e+02 -5.000000000000000000e+00
-3.500000000000000000e+01 -1.250000000000000000e+02 -5.000000000000000000e+00
-3.500000000000000000e+01 -1.200000000000000000e+02 -5.000000000000000000e+00
-3.500000000000000000e+01 -1.150000000000000000e+02 -5.000000000000000000e+00
-3.500000000000000000e+01 -1.100000000000000000e+02 -5.000000000000000000e+00
-3.500000000000000000e+01 -1.050000000000000000e+02 -5.000000000000000000e+00
-3.500000000000000000e+01 -1.000000000000000000e+02 -5.000000000000000000e+00
-3.500000000000000000e+01 -9.500000000000000000e+01 -5.000000000000000000e+00
-3.500000000000000000e+01 -9.000000000000000000e+01 -5.000000000000000000e+00
-3.500000000000000000e+01 -8.500000000000000000e+01 -5.000000000000000000e+00
-3.500000000000000000e+01 -8.000000000000000000e+01 -5.000000000000000000e+00
-3.500000000000000000e+01 -7.500000000000000000e+01 -5.000000000000000000e+00
-3.500000000000000000e+01 -7.000000000000000000e+01 -5.000000000000000000e+00
-3.500000000000000000e+01 -6.500000000000000000e+01 -5.000000000000000000e+00
-3.500000000000000000e+01 -6.000000000000000000e+01 -5.000000000000000000e+00
-3.500000000000000000e+01 -5.500000000000000000e+01 -5.000000000000000000e+00
-3.500000000000000000e+01 -5.000000000000000000e+01 -5.000000000000000000e+00
-3.500000000000000000e+01 -4.500000000000000000e+01 -5.000000000000000000e+00
-3.500000000000000000e+01 -4.000000000000000000e+01 -5.000000000000000000e+00
-3.500000000000000000e+01 -3.500000000000000000e+01 -5.000000000000000000e+00
-3.500000000000000000e+01 -3.000000000000000000e+01 -5.000000000000000000e+00
-3.500000000000000000e+01 -2.500000000000000000e+01 -5.000000000000000000e+00
-3.500000000000000000e+01 -2.000000000000000000e+01 -5.000000000000000000e+00
-3.500000000000000000e+01 -1.500000000000000000e+01 -5.000000000000000000e+00
-3.500000000000000000e+01 -1.000000000000000000e+01 -5.000000000000000000e+00
-3.500000000000000000e+01 -5.000000000000000000e+00 -5.000000000000000000e+00
-3.500000000000000000e+01 0.000000000000000000e+00 -5.000000000000000000e+00
-3.500000000000000000e+01 5.000000000000000000e+00 -5.000000000000000000e+00
-3.500000000000000000e+01 1.000000000000000000e+01 -5.000000000000000000e+00
-3.500000000000000000e+01 1.500000000000000000e+01 -5.000000000000000000e+00
-3.500000000000000000e+01 2.000000000000000000e+01 -5.000000000000000000e+00
-3.500000000000000000e+01 2.500000000000000000e+01 -5.000000000000000000e+00
-3.500000000000000000e+01 3.000000000000000000e+01 -5.000000000000000000e+00
-3.500000000000000000e+01 3.500000000000000000e+01 -5.000000000000000000e+00
-3.500000000000000000e+01 4.000000000000000000e+01 -5.000000000000000000e+00
-3.500000000000000000e+01 4.500000000000000000e+01 -5.000000000000000000e+00
-3.500000000000000000e+01 5.000000000000000000e+01 -5.000000000000000000e+00
-3.500000000000000000e+01 5.500000000000000000e+01 -5.000000000000000000e+00
-3.500000000000000000e+01 6.000000000000000000e+01 -5.000000000000000000e+00
-3.500000000000000000e+01 6.500000000000000000e+01 -5.000000000000000000e+00
-3.500000000000000000e+01 7.000000000000000000e+01 -5.000000000000000000e+00
-3.500000000000000000e+01 7.500000000000000000e+01 -5.000000000000000000e+00
-3.500000000000000000e+01 8.000000000000000000e+01 -5.000000000000000000e+00
-3.500000000000000000e+01 8.500000000000000000e+01 -5.000000000000000000e+00
-3.500000000000000000e+01 9.000000000000000000e+01 -5.000000000000000000e+00
-3.500000000000000000e+01 9.500000000000000000e+01 -5.000000000000000000e+00
-3.500000000000000000e+01 1.000000000000000000e+02 -5.000000000000000000e+00
-3.500000000000000000e+01 1.050000000000000000e+02 -5.000000000000000000e+00
-3.500000000000000000e+01 1.100000000000000000e+02 -5.000000000000000000e+00
-3.500000000000000000e+01 1.150000000000000000e+02 -5.000000000000000000e+00
-3.500000000000000000e+01 1.200000000000000000e+02 -5.000000000000000000e+00
-3.500000000000000000e+01 1.250000000000000000e+02 -5.000000000000000000e+00
-3.000000000000000000e+01 -1.250000000000000000e+02 -5.000000000000000000e+00
-3.000000000000000000e+01 -1.200000000000000000e+02 -5.000000000000000000e+00
-3.000000000000000000e+01 -1.150000000000000000e+02 -5.000000000000000000e+00
-3.000000000000000000e+01 -1.100000000000000000e+02 -5.000000000000000000e+00
-3.000000000000000000e+01 -1.050000000000000000e+02 -5.000000000000000000e+00
-3.000000000000000000e+01 -1.000000000000000000e+02 -5.000000000000000000e+00
-3.000000000000000000e+01 -9.500000000000000000e+01 -5.000000000000000000e+00
-3.000000000000000000e+01 -9.000000000000000000e+01 -5.000000000000000000e+00
-3.000000000000000000e+01 -8.500000000000000000e+01 -5.000000000000000000e+00
-3.000000000000000000e+01 -8.000000000000000000e+01 -5.000000000000000000e+00
-3.000000000000000000e+01 -7.500000000000000000e+01 -5.000000000000000000e+00
-3.000000000000000000e+01 -7.000000000000000000e+01 -5.000000000000000000e+00
-3.000000000000000000e+01 -6.500000000000000000e+01 -5.000000000000000000e+00
-3.000000000000000000e+01 -6.000000000000000000e+01 -5.000000000000000000e+00
-3.000000000000000000e+01 -5.500000000000000000e+01 -5.000000000000000000e+00
-3.000000000000000000e+01 -5.000000000000000000e+01 -5.000000000000000000e+00
-3.000000000000000000e+01 -4.500000000000000000e+01 -5.000000000000000000e+00
-3.000000000000000000e+01 -4.000000000000000000e+01 -5.000000000000000000e+00
-3.000000000000000000e+01 -3.500000000000000000e+01 -5.000000000000000000e+00
-3.000000000000000000e+01 -3.000000000000000000e+01 -5.000000000000000000e+00
-3.000000000000000000e+01 -2.500000000000000000e+01 -5.000000000000000000e+00
-3.000000000000000000e+01 -2.000000000000000000e+01 -5.000000000000000000e+00
-3.000000000000000000e+01 -1.500000000000000000e+01 -5.000000000000000000e+00
-3.000000000000000000e+01 -1.000000000000000000e+01 -5.000000000000000000e+00
-3.000000000000000000e+01 -5.000000000000000000e+00 -5.000000000000000000e+00
-3.000000000000000000e+01 0.000000000000000000e+00 -5.000000000000000000e+00
-3.000000000000000000e+01 5.000000000000000000e+00 -5.000000000000000000e+00
-3.000000000000000000e+01 1.000000000000000000e+01 -5.000000000000000000e+00
-3.000000000000000000e+01 1.500000000000000000e+01 -5.000000000000000000e+00
-3.000000000000000000e+01 2.000000000000000000e+01 -5.000000000000000000e+00
-3.000000000000000000e+01 2.500000000000000000e+01 -5.000000000000000000e+00
-3.000000000000000000e+01 3.000000000000000000e+01 -5.000000000000000000e+00
-3.000000000000000000e+01 3.500000000000000000e+01 -5.000000000000000000e+00
-3.000000000000000000e+01 4.000000000000000000e+01 -5.000000000000000000e+00
-3.000000000000000000e+01 4.500000000000000000e+01 -5.000000000000000000e+00
-3.000000000000000000e+01 5.000000000000000000e+01 -5.000000000000000000e+00
-3.000000000000000000e+01 5.500000000000000000e+01 -5.000000000000000000e+00
-3.000000000000000000e+01 6.000000000000000000e+01 -5.000000000000000000e+00
-3.000000000000000000e+01 6.500000000000000000e+01 -5.000000000000000000e+00
-3.000000000000000000e+01 7.000000000000000000e+01 -5.000000000000000000e+00
-3.000000000000000000e+01 7.500000000000000000e+01 -5.000000000000000000e+00
-3.000000000000000000e+01 8.000000000000000000e+01 -5.000000000000000000e+00
-3.000000000000000000e+01 8.500000000000000000e+01 -5.000000000000000000e+00
-3.000000000000000000e+01 9.000000000000000000e+01 -5.000000000000000000e+00
-3.000000000000000000e+01 9.500000000000000000e+01 -5.000000000000000000e+00
-3.000000000000000000e+01 1.000000000000000000e+02 -5.000000000000000000e+00
-3.000000000000000000e+01 1.050000000000000000e+02 -5.000000000000000000e+00
-3.000000000000000000e+01 1.100000000000000000e+02 -5.000000000000000000e+00
-3.000000000000000000e+01 1.150000000000000000e+02 -5.000000000000000000e+00
-3.000000000000000000e+01 1.200000000000000000e+02 -5.000000000000000000e+00
-3.000000000000000000e+01 1.250000000000000000e+02 -5.000000000000000000e+00
-2.500000000000000000e+01 -1.250000000000000000e+02 -5.000000000000000000e+00
-2.500000000000000000e+01 -1.200000000000000000e+02 -5.000000000000000000e+00
-2.500000000000000000e+01 -1.150000000000000000e+02 -5.000000000000000000e+00
-2.500000000000000000e+01 -1.100000000000000000e+02 -5.000000000000000000e+00
-2.500000000000000000e+01 -1.050000000000000000e+02 -5.000000000000000000e+00
-2.500000000000000000e+01 -1.000000000000000000e+02 -5.000000000000000000e+00
-2.500000000000000000e+01 -9.500000000000000000e+01 -5.000000000000000000e+00
-2.500000000000000000e+01 -9.000000000000000000e+01 -5.000000000000000000e+00
-2.500000000000000000e+01 -8.500000000000000000e+01 -5.000000000000000000e+00
-2.500000000000000000e+01 -8.000000000000000000e+01 -5.000000000000000000e+00
-2.500000000000000000e+01 -7.500000000000000000e+01 -5.000000000000000000e+00
-2.500000000000000000e+01 -7.000000000000000000e+01 -5.000000000000000000e+00
-2.500000000000000000e+01 -6.500000000000000000e+01 -5.000000000000000000e+00
-2.500000000000000000e+01 -6.000000000000000000e+01 -5.000000000000000000e+00
-2.500000000000000000e+01 -5.500000000000000000e+01 -5.000000000000000000e+00
-2.500000000000000000e+01 -5.000000000000000000e+01 -5.000000000000000000e+00
-2.500000000000000000e+01 -4.500000000000000000e+01 -5.000000000000000000e+00
-2.500000000000000000e+01 -4.000000000000000000e+01 -5.000000000000000000e+00
-2.500000000000000000e+01 -3.500000000000000000e+01 -5.000000000000000000e+00
-2.500000000000000000e+01 -3.000000000000000000e+01 -5.000000000000000000e+00
-2.500000000000000000e+01 -2.500000000000000000e+01 -5.000000000000000000e+00
-2.500000000000000000e+01 -2.000000000000000000e+01 -5.000000000000000000e+00
-2.500000000000000000e+01 -1.500000000000000000e+01 -5.000000000000000000e+00
-2.500000000000000000e+01 -1.000000000000000000e+01 -5.000000000000000000e+00
-2.500000000000000000e+01 -5.000000000000000000e+00 -5.000000000000000000e+00
-2.500000000000000000e+01 0.000000000000000000e+00 -5.000000000000000000e+00
-2.500000000000000000e+01 5.000000000000000000e+00 -5.000000000000000000e+00
-2.500000000000000000e+01 1.000000000000000000e+01 -5.000000000000000000e+00
-2.500000000000000000e+01 1.500000000000000000e+01 -5.000000000000000000e+00
-2.500000000000000000e+01 2.000000000000000000e+01 -5.000000000000000000e+00
-2.500000000000000000e+01 2.500000000000000000e+01 -5.000000000000000000e+00
-2.500000000000000000e+01 3.000000000000000000e+01 -5.000000000000000000e+00
-2.500000000000000000e+01 3.500000000000000000e+01 -5.000000000000000000e+00
-2.500000000000000000e+01 4.000000000000000000e+01 -5.000000000000000000e+00
-2.500000000000000000e+01 4.500000000000000000e+01 -5.000000000000000000e+00
-2.500000000000000000e+01 5.000000000000000000e+01 -5.000000000000000000e+00
-2.500000000000000000e+01 5.500000000000000000e+01 -5.000000000000000000e+00
-2.500000000000000000e+01 6.000000000000000000e+01 -5.000000000000000000e+00
-2.500000000000000000e+01 6.500000000000000000e+01 -5.000000000000000000e+00
-2.500000000000000000e+01 7.000000000000000000e+01 -5.000000000000000000e+00
-2.500000000000000000e+01 7.500000000000000000e+01 -5.000000000000000000e+00
-2.500000000000000000e+01 8.000000000000000000e+01 -5.000000000000000000e+00
-2.500000000000000000e+01 8.500000000000000000e+01 -5.000000000000000000e+00
-2.500000000000000000e+01 9.000000000000000000e+01 -5.000000000000000000e+00
-2.500000000000000000e+01 9.500000000000000000e+01 -5.000000000000000000e+00
-2.500000000000000000e+01 1.000000000000000000e+02 -5.000000000000000000e+00
-2.500000000000000000e+01 1.050000000000000000e+02 -5.000000000000000000e+00
-2.500000000000000000e+01 1.100000000000000000e+02 -5.000000000000000000e+00
-2.500000000000000000e+01 1.150000000000000000e+02 -5.000000000000000000e+00
-2.500000000000000000e+01 1.200000000000000000e+02 -5.000000000000000000e+00
-2.500000000000000000e+01 1.250000000000000000e+02 -5.000000000000000000e+00
-2.000000000000000000e+01 -1.250000000000000000e+02 -5.000000000000000000e+00
-2.000000000000000000e+01 -1.200000000000000000e+02 -5.000000000000000000e+00
-2.000000000000000000e+01 -1.150000000000000000e+02 -5.000000000000000000e+00
-2.000000000000000000e+01 -1.100000000000000000e+02 -5.000000000000000000e+00
-2.000000000000000000e+01 -1.050000000000000000e+02 -5.000000000000000000e+00
-2.000000000000000000e+01 -1.000000000000000000e+02 -5.000000000000000000e+00
-2.000000000000000000e+01 -9.500000000000000000e+01 -5.000000000000000000e+00
-2.000000000000000000e+01 -9.000000000000000000e+01 -5.000000000000000000e+00
-2.000000000000000000e+01 -8.500000000000000000e+01 -5.000000000000000000e+00
-2.000000000000000000e+01 -8.000000000000000000e+01 -5.000000000000000000e+00
-2.000000000000000000e+01 -7.500000000000000000e+01 -5.000000000000000000e+00
-2.000000000000000000e+01 -7.000000000000000000e+01 -5.000000000000000000e+00
-2.000000000000000000e+01 -6.500000000000000000e+01 -5.000000000000000000e+00
-2.000000000000000000e+01 -6.000000000000000000e+01 -5.000000000000000000e+00
-2.000000000000000000e+01 -5.500000000000000000e+01 -5.000000000000000000e+00
-2.000000000000000000e+01 -5.000000000000000000e+01 -5.000000000000000000e+00
-2.000000000000000000e+01 -4.500000000000000000e+01 -5.000000000000000000e+00
-2.000000000000000000e+01 -4.000000000000000000e+01 -5.000000000000000000e+00
-2.000000000000000000e+01 -3.500000000000000000e+01 -5.000000000000000000e+00
-2.000000000000000000e+01 -3.000000000000000000e+01 -5.000000000000000000e+00
-2.000000000000000000e+01 -2.500000000000000000e+01 -5.000000000000000000e+00
-2.000000000000000000e+01 -2.000000000000000000e+01 -5.000000000000000000e+00
-2.000000000000000000e+01 -1.500000000000000000e+01 -5.000000000000000000e+00
-2.000000000000000000e+01 -1.000000000000000000e+01 -5.000000000000000000e+00
-2.000000000000000000e+01 -5.000000000000000000e+00 -5.000000000000000000e+00
-2.000000000000000000e+01 0.000000000000000000e+00 -5.000000000000000000e+00
-2.000000000000000000e+01 5.000000000000000000e+00 -5.000000000000000000e+00
-2.000000000000000000e+01 1.000000000000000000e+01 -5.000000000000000000e+00
-2.000000000000000000e+01 1.500000000000000000e+01 -5.000000000000000000e+00
-2.000000000000000000e+01 2.000000000000000000e+01 -5.000000000000000000e+00
-2.000000000000000000e+01 2.500000000000000000e+01 -5.000000000000000000e+00
-2.000000000000000000e+01 3.000000000000000000e+01 -5.000000000000000000e+00
-2.000000000000000000e+01 3.500000000000000000e+01 -5.000000000000000000e+00
-2.000000000000000000e+01 4.000000000000000000e+01 -5.000000000000000000e+00
-2.000000000000000000e+01 4.500000000000000000e+01 -5.000000000000000000e+00
-2.000000000000000000e+01 5.000000000000000000e+01 -5.000000000000000000e+00
-2.000000000000000000e+01 5.500000000000000000e+01 -5.000000000000000000e+00
-2.000000000000000000e+01 6.000000000000000000e+01 -5.000000000000000000e+00
-2.000000000000000000e+01 6.500000000000000000e+01 -5.000000000000000000e+00
-2.000000000000000000e+01 7.000000000000000000e+01 -5.000000000000000000e+00
-2.000000000000000000e+01 7.500000000000000000e+01 -5.000000000000000000e+00
-2.000000000000000000e+01 8.000000000000000000e+01 -5.000000000000000000e+00
-2.000000000000000000e+01 8.500000000000000000e+01 -5.000000000000000000e+00
-2.000000000000000000e+01 9.000000000000000000e+01 -5.000000000000000000e+00
-2.000000000000000000e+01 9.500000000000000000e+01 -5.000000000000000000e+00
-2.000000000000000000e+01 1.000000000000000000e+02 -5.000000000000000000e+00
-2.000000000000000000e+01 1.050000000000000000e+02 -5.000000000000000000e+00
-2.000000000000000000e+01 1.100000000000000000e+02 -5.000000000000000000e+00
-2.000000000000000000e+01 1.150000000000000000e+02 -5.000000000000000000e+00
-2.000000000000000000e+01 1.200000000000000000e+02 -5.000000000000000000e+00
-2.000000000000000000e+01 1.250000000000000000e+02 -5.000000000000000000e+00
-1.500000000000000000e+01 -1.250000000000000000e+02 -5.000000000000000000e+00
-1.500000000000000000e+01 -1.200000000000000000e+02 -5.000000000000000000e+00
-1.500000000000000000e+01 -1.150000000000000000e+02 -5.000000000000000000e+00
-1.500000000000000000e+01 -1.100000000000000000e+02 -5.000000000000000000e+00
-1.500000000000000000e+01 -1.050000000000000000e+02 -5.000000000000000000e+00
-1.500000000000000000e+01 -1.000000000000000000e+02 -5.000000000000000000e+00
-1.500000000000000000e+01 -9.500000000000000000e+01 -5.000000000000000000e+00
-1.500000000000000000e+01 -9.000000000000000000e+01 -5.000000000000000000e+00
-1.500000000000000000e+01 -8.500000000000000000e+01 -5.000000000000000000e+00
-1.500000000000000000e+01 -8.000000000000000000e+01 -5.000000000000000000e+00
-1.500000000000000000e+01 -7.500000000000000000e+01 -5.000000000000000000e+00
-1.500000000000000000e+01 -7.000000000000000000e+01 -5.000000000000000000e+00
-1.500000000000000000e+01 -6.500000000000000000e+01 -5.000000000000000000e+00
-1.500000000000000000e+01 -6.000000000000000000e+01 -5.000000000000000000e+00
-1.500000000000000000e+01 -5.500000000000000000e+01 -5.000000000000000000e+00
-1.500000000000000000e+01 -5.000000000000000000e+01 -5.000000000000000000e+00
-1.500000000000000000e+01 -4.500000000000000000e+01 -5.000000000000000000e+00
-1.500000000000000000e+01 -4.000000000000000000e+01 -5.000000000000000000e+00
-1.500000000000000000e+01 -3.500000000000000000e+01 -5.000000000000000000e+00
-1.500000000000000000e+01 -3.000000000000000000e+01 -5.000000000000000000e+00
-1.500000000000000000e+01 -2.500000000000000000e+01 -5.000000000000000000e+00
-1.500000000000000000e+01 -2.000000000000000000e+01 -5.000000000000000000e+00
-1.500000000000000000e+01 -1.500000000000000000e+01 -5.000000000000000000e+00
-1.500000000000000000e+01 -1.000000000000000000e+01 -5.000000000000000000e+00
-1.500000000000000000e+01 -5.000000000000000000e+00 -5.000000000000000000e+00
-1.500000000000000000e+01 0.000000000000000000e+00 -5.000000000000000000e+00
-1.500000000000000000e+01 5.000000000000000000e+00 -5.000000000000000000e+00
-1.500000000000000000e+01 1.000000000000000000e+01 -5.000000000000000000e+00
-1.500000000000000000e+01 1.500000000000000000e+01 -5.000000000000000000e+00
-1.500000000000000000e+01 2.000000000000000000e+01 -5.000000000000000000e+00
-1.500000000000000000e+01 2.500000000000000000e+01 -5.000000000000000000e+00
-1.500000000000000000e+01 3.000000000000000000e+01 -5.000000000000000000e+00
-1.500000000000000000e+01 3.500000000000000000e+01 -5.000000000000000000e+00
-1.500000000000000000e+01 4.000000000000000000e+01 -5.000000000000000000e+00
-1.500000000000000000e+01 4.500000000000000000e+01 -5.000000000000000000e+00
-1.500000000000000000e+01 5.000000000000000000e+01 -5.000000000000000000e+00
-1.500000000000000000e+01 5.500000000000000000e+01 -5.000000000000000000e+00
-1.500000000000000000e+01 6.000000000000000000e+01 -5.000000000000000000e+00
-1.500000000000000000e+01 6.500000000000000000e+01 -5.000000000000000000e+00
-1.500000000000000000e+01 7.000000000000000000e+01 -5.000000000000000000e+00
-1.500000000000000000e+01 7.500000000000000000e+01 -5.000000000000000000e+00
-1.500000000000000000e+01 8.000000000000000000e+01 -5.000000000000000000e+00
-1.500000000000000000e+01 8.500000000000000000e+01 -5.000000000000000000e+00
-1.500000000000000000e+01 9.000000000000000000e+01 -5.000000000000000000e+00
-1.500000000000000000e+01 9.500000000000000000e+01 -5.000000000000000000e+00
-1.500000000000000000e+01 1.000000000000000000e+02 -5.000000000000000000e+00
-1.500000000000000000e+01 1.050000000000000000e+02 -5.000000000000000000e+00
-1.500000000000000000e+01 1.100000000000000000e+02 -5.000000000000000000e+00
-1.500000000000000000e+01 1.150000000000000000e+02 -5.000000000000000000e+00
-1.500000000000000000e+01 1.200000000000000000e+02 -5.000000000000000000e+00
-1.500000000000000000e+01 1.250000000000000000e+02 -5.000000000000000000e+00
-1.000000000000000000e+01 -1.250000000000000000e+02 -5.000000000000000000e+00
-1.000000000000000000e+01 -1.200000000000000000e+02 -5.000000000000000000e+00
-1.000000000000000000e+01 -1.150000000000000000e+02 -5.000000000000000000e+00
-1.000000000000000000e+01 -1.100000000000000000e+02 -5.000000000000000000e+00
-1.000000000000000000e+01 -1.050000000000000000e+02 -5.000000000000000000e+00
-1.000000000000000000e+01 -1.000000000000000000e+02 -5.000000000000000000e+00
-1.000000000000000000e+01 -9.500000000000000000e+01 -5.000000000000000000e+00
-1.000000000000000000e+01 -9.000000000000000000e+01 -5.000000000000000000e+00
-1.000000000000000000e+01 -8.500000000000000000e+01 -5.000000000000000000e+00
-1.000000000000000000e+01 -8.000000000000000000e+01 -5.000000000000000000e+00
-1.000000000000000000e+01 -7.500000000000000000e+01 -5.000000000000000000e+00
-1.000000000000000000e+01 -7.000000000000000000e+01 -5.000000000000000000e+00
-1.000000000000000000e+01 -6.500000000000000000e+01 -5.000000000000000000e+00
-1.000000000000000000e+01 -6.000000000000000000e+01 -5.000000000000000000e+00
-1.000000000000000000e+01 -5.500000000000000000e+01 -5.000000000000000000e+00
-1.000000000000000000e+01 -5.000000000000000000e+01 -5.000000000000000000e+00
-1.000000000000000000e+01 -4.500000000000000000e+01 -5.000000000000000000e+00
-1.000000000000000000e+01 -4.000000000000000000e+01 -5.000000000000000000e+00
-1.000000000000000000e+01 -3.500000000000000000e+01 -5.000000000000000000e+00
-1.000000000000000000e+01 -3.000000000000000000e+01 -5.000000000000000000e+00
-1.000000000000000000e+01 -2.500000000000000000e+01 -5.000000000000000000e+00
-1.000000000000000000e+01 -2.000000000000000000e+01 -5.000000000000000000e+00
-1.000000000000000000e+01 -1.500000000000000000e+01 -5.000000000000000000e+00
-1.000000000000000000e+01 -1.000000000000000000e+01 -5.000000000000000000e+00
-1.000000000000000000e+01 -5.000000000000000000e+00 -5.000000000000000000e+00
-1.000000000000000000e+01 0.000000000000000000e+00 -5.000000000000000000e+00
-1.000000000000000000e+01 5.000000000000000000e+00 -5.000000000000000000e+00
-1.000000000000000000e+01 1.000000000000000000e+01 -5.000000000000000000e+00
-1.000000000000000000e+01 1.500000000000000000e+01 -5.000000000000000000e+00
-1.000000000000000000e+01 2.000000000000000000e+01 -5.000000000000000000e+00
-1.000000000000000000e+01 2.500000000000000000e+01 -5.000000000000000000e+00
-1.000000000000000000e+01 3.000000000000000000e+01 -5.000000000000000000e+00
-1.000000000000000000e+01 3.500000000000000000e+01 -5.000000000000000000e+00
-1.000000000000000000e+01 4.000000000000000000e+01 -5.000000000000000000e+00
-1.000000000000000000e+01 4.500000000000000000e+01 -5.000000000000000000e+00
-1.000000000000000000e+01 5.000000000000000000e+01 -5.000000000000000000e+00
-1.000000000000000000e+01 5.500000000000000000e+01 -5.000000000000000000e+00
-1.000000000000000000e+01 6.000000000000000000e+01 -5.000000000000000000e+00
-1.000000000000000000e+01 6.500000000000000000e+01 -5.000000000000000000e+00
-1.000000000000000000e+01 7.000000000000000000e+01 -5.000000000000000000e+00
-1.000000000000000000e+01 7.500000000000000000e+01 -5.000000000000000000e+00
-1.000000000000000000e+01 8.000000000000000000e+01 -5.000000000000000000e+00
-1.000000000000000000e+01 8.500000000000000000e+01 -5.000000000000000000e+00
-1.000000000000000000e+01 9.000000000000000000e+01 -5.000000000000000000e+00
-1.000000000000000000e+01 9.500000000000000000e+01 -5.000000000000000000e+00
-1.000000000000000000e+01 1.000000000000000000e+02 -5.000000000000000000e+00
-1.000000000000000000e+01 1.050000000000000000e+02 -5.000000000000000000e+00
-1.000000000000000000e+01 1.100000000000000000e+02 -5.000000000000000000e+00
-1.000000000000000000e+01 1.150000000000000000e+02 -5.000000000000000000e+00
-1.000000000000000000e+01 1.200000000000000000e+02 -5.000000000000000000e+00
-1.000000000000000000e+01 1.250000000000000000e+02 -5.000000000000000000e+00
-5.000000000000000000e+00 -1.250000000000000000e+02 -5.000000000000000000e+00
-5.000000000000000000e+00 -1.200000000000000000e+02 -5.000000000000000000e+00
-5.000000000000000000e+00 -1.150000000000000000e+02 -5.000000000000000000e+00
-5.000000000000000000e+00 -1.100000000000000000e+02 -5.000000000000000000e+00
-5.000000000000000000e+00 -1.050000000000000000e+02 -5.000000000000000000e+00
-5.000000000000000000e+00 -1.000000000000000000e+02 -5.000000000000000000e+00
-5.000000000000000000e+00 -9.500000000000000000e+01 -5.000000000000000000e+00
-5.000000000000000000e+00 -9.000000000000000000e+01 -5.000000000000000000e+00
-5.000000000000000000e+00 -8.500000000000000000e+01 -5.000000000000000000e+00
-5.000000000000000000e+00 -8.000000000000000000e+01 -5.000000000000000000e+00
-5.000000000000000000e+00 -7.500000000000000000e+01 -5.000000000000000000e+00
-5.000000000000000000e+00 -7.000000000000000000e+01 -5.000000000000000000e+00
-5.000000000000000000e+00 -6.500000000000000000e+01 -5.000000000000000000e+00
-5.000000000000000000e+00 -6.000000000000000000e+01 -5.000000000000000000e+00
-5.000000000000000000e+00 -5.500000000000000000e+01 -5.000000000000000000e+00
-5.000000000000000000e+00 -5.000000000000000000e+01 -5.000000000000000000e+00
-5.000000000000000000e+00 -4.500000000000000000e+01 -5.000000000000000000e+00
-5.000000000000000000e+00 -4.000000000000000000e+01 -5.000000000000000000e+00
-5.000000000000000000e+00 -3.500000000000000000e+01 -5.000000000000000000e+00
-5.000000000000000000e+00 -3.000000000000000000e+01 -5.000000000000000000e+00
-5.000000000000000000e+00 -2.500000000000000000e+01 -5.000000000000000000e+00
-5.000000000000000000e+00 -2.000000000000000000e+01 -5.000000000000000000e+00
-5.000000000000000000e+00 -1.500000000000000000e+01 -5.000000000000000000e+00
-5.000000000000000000e+00 -1.000000000000000000e+01 -5.000000000000000000e+00
-5.000000000000000000e+00 -5.000000000000000000e+00 -5.000000000000000000e+00
-5.000000000000000000e+00 0.000000000000000000e+00 -5.000000000000000000e+00
-5.000000000000000000e+00 5.000000000000000000e+00 -5.000000000000000000e+00
-5.000000000000000000e+00 1.000000000000000000e+01 -5.000000000000000000e+00
-5.000000000000000000e+00 1.500000000000000000e+01 -5.000000000000000000e+00
-5.000000000000000000e+00 2.000000000000000000e+01 -5.000000000000000000e+00
-5.000000000000000000e+00 2.500000000000000000e+01 -5.000000000000000000e+00
-5.000000000000000000e+00 3.000000000000000000e+01 -5.000000000000000000e+00
-5.000000000000000000e+00 3.500000000000000000e+01 -5.000000000000000000e+00
-5.000000000000000000e+00 4.000000000000000000e+01 -5.000000000000000000e+00
-5.000000000000000000e+00 4.500000000000000000e+01 -5.000000000000000000e+00
-5.000000000000000000e+00 5.000000000000000000e+01 -5.000000000000000000e+00
-5.000000000000000000e+00 5.500000000000000000e+01 -5.000000000000000000e+00
-5.000000000000000000e+00 6.000000000000000000e+01 -5.000000000000000000e+00
-5.000000000000000000e+00 6.500000000000000000e+01 -5.000000000000000000e+00
-5.000000000000000000e+00 7.000000000000000000e+01 -5.000000000000000000e+00
-5.000000000000000000e+00 7.500000000000000000e+01 -5.000000000000000000e+00
-5.000000000000000000e+00 8.000000000000000000e+01 -5.000000000000000000e+00
-5.000000000000000000e+00 8.500000000000000000e+01 -5.000000000000000000e+00
-5.000000000000000000e+00 9.000000000000000000e+01 -5.000000000000000000e+00
-5.000000000000000000e+00 9.500000000000000000e+01 -5.000000000000000000e+00
-5.000000000000000000e+00 1.000000000000000000e+02 -5.000000000000000000e+00
-5.000000000000000000e+00 1.050000000000000000e+02 -5.000000000000000000e+00
-5.000000000000000000e+00 1.100000000000000000e+02 -5.000000000000000000e+00
-5.000000000000000000e+00 1.150000000000000000e+02 -5.000000000000000000e+00
-5.000000000000000000e+00 1.200000000000000000e+02 -5.000000000000000000e+00
-5.000000000000000000e+00 1.250000000000000000e+02 -5.000000000000000000e+00
0.000000000000000000e+00 -1.250000000000000000e+02 -5.000000000000000000e+00
0.000000000000000000e+00 -1.200000000000000000e+02 -5.000000000000000000e+00
0.000000000000000000e+00 -1.150000000000000000e+02 -5.000000000000000000e+00
0.000000000000000000e+00 -1.100000000000000000e+02 -5.000000000000000000e+00
0.000000000000000000e+00 -1.050000000000000000e+02 -5.000000000000000000e+00
0.000000000000000000e+00 -1.000000000000000000e+02 -5.000000000000000000e+00
0.000000000000000000e+00 -9.500000000000000000e+01 -5.000000000000000000e+00
0.000000000000000000e+00 -9.000000000000000000e+01 -5.000000000000000000e+00
0.000000000000000000e+00 -8.500000000000000000e+01 -5.000000000000000000e+00
0.000000000000000000e+00 -8.000000000000000000e+01 -5.000000000000000000e+00
0.000000000000000000e+00 -7.500000000000000000e+01 -5.000000000000000000e+00
0.000000000000000000e+00 -7.000000000000000000e+01 -5.000000000000000000e+00
0.000000000000000000e+00 -6.500000000000000000e+01 -5.000000000000000000e+00
0.000000000000000000e+00 -6.000000000000000000e+01 -5.000000000000000000e+00
0.000000000000000000e+00 -5.500000000000000000e+01 -5.000000000000000000e+00
0.000000000000000000e+00 -5.000000000000000000e+01 -5.000000000000000000e+00
0.000000000000000000e+00 -4.500000000000000000e+01 -5.000000000000000000e+00
0.000000000000000000e+00 -4.000000000000000000e+01 -5.000000000000000000e+00
0.000000000000000000e+00 -3.500000000000000000e+01 -5.000000000000000000e+00
0.000000000000000000e+00 -3.000000000000000000e+01 -5.000000000000000000e+00
0.000000000000000000e+00 -2.500000000000000000e+01 -5.000000000000000000e+00
0.000000000000000000e+00 -2.000000000000000000e+01 -5.000000000000000000e+00
0.000000000000000000e+00 -1.500000000000000000e+01 -5.000000000000000000e+00
0.000000000000000000e+00 -1.000000000000000000e+01 -5.000000000000000000e+00
0.000000000000000000e+00 -5.000000000000000000e+00 -5.000000000000000000e+00
0.000000000000000000e+00 0.000000000000000000e+00 -5.000000000000000000e+00
0.000000000000000000e+00 5.000000000000000000e+00 -5.000000000000000000e+00
0.000000000000000000e+00 1.000000000000000000e+01 -5.000000000000000000e+00
0.000000000000000000e+00 1.500000000000000000e+01 -5.000000000000000000e+00
0.000000000000000000e+00 2.000000000000000000e+01 -5.000000000000000000e+00
0.000000000000000000e+00 2.500000000000000000e+01 -5.000000000000000000e+00
0.000000000000000000e+00 3.000000000000000000e+01 -5.000000000000000000e+00
0.000000000000000000e+00 3.500000000000000000e+01 -5.000000000000000000e+00
0.000000000000000000e+00 4.000000000000000000e+01 -5.000000000000000000e+00
0.000000000000000000e+00 4.500000000000000000e+01 -5.000000000000000000e+00
0.000000000000000000e+00 5.000000000000000000e+01 -5.000000000000000000e+00
0.000000000000000000e+00 5.500000000000000000e+01 -5.000000000000000000e+00
0.000000000000000000e+00 6.000000000000000000e+01 -5.000000000000000000e+00
0.000000000000000000e+00 6.500000000000000000e+01 -5.000000000000000000e+00
0.000000000000000000e+00 7.000000000000000000e+01 -5.000000000000000000e+00
0.000000000000000000e+00 7.500000000000000000e+01 -5.000000000000000000e+00
0.000000000000000000e+00 8.000000000000000000e+01 -5.000000000000000000e+00
0.000000000000000000e+00 8.500000000000000000e+01 -5.000000000000000000e+00
0.000000000000000000e+00 9.000000000000000000e+01 -5.000000000000000000e+00
0.000000000000000000e+00 9.500000000000000000e+01 -5.000000000000000000e+00
0.000000000000000000e+00 1.000000000000000000e+02 -5.000000000000000000e+00
0.000000000000000000e+00 1.050000000000000000e+02 -5.000000000000000000e+00
0.000000000000000000e+00 1.100000000000000000e+02 -5.000000000000000000e+00
0.000000000000000000e+00 1.150000000000000000e+02 -5.000000000000000000e+00
0.000000000000000000e+00 1.200000000000000000e+02 -5.000000000000000000e+00
0.000000000000000000e+00 1.250000000000000000e+02 -5.000000000000000000e+00
5.000000000000000000e+00 -1.250000000000000000e+02 -5.000000000000000000e+00
5.000000000000000000e+00 -1.200000000000000000e+02 -5.000000000000000000e+00
5.000000000000000000e+00 -1.150000000000000000e+02 -5.000000000000000000e+00
5.000000000000000000e+00 -1.100000000000000000e+02 -5.000000000000000000e+00
5.000000000000000000e+00 -1.050000000000000000e+02 -5.000000000000000000e+00
5.000000000000000000e+00 -1.000000000000000000e+02 -5.000000000000000000e+00
5.000000000000000000e+00 -9.500000000000000000e+01 -5.000000000000000000e+00
5.000000000000000000e+00 -9.000000000000000000e+01 -5.000000000000000000e+00
5.000000000000000000e+00 -8.500000000000000000e+01 -5.000000000000000000e+00
5.000000000000000000e+00 -8.000000000000000000e+01 -5.000000000000000000e+00
5.000000000000000000e+00 -7.500000000000000000e+01 -5.000000000000000000e+00
5.000000000000000000e+00 -7.000000000000000000e+01 -5.000000000000000000e+00
5.000000000000000000e+00 -6.500000000000000000e+01 -5.000000000000000000e+00
5.000000000000000000e+00 -6.000000000000000000e+01 -5.000000000000000000e+00
5.000000000000000000e+00 -5.500000000000000000e+01 -5.000000000000000000e+00
5.000000000000000000e+00 -5.000000000000000000e+01 -5.000000000000000000e+00
5.000000000000000000e+00 -4.500000000000000000e+01 -5.000000000000000000e+00
5.000000000000000000e+00 -4.000000000000000000e+01 -5.000000000000000000e+00
5.000000000000000000e+00 -3.500000000000000000e+01 -5.000000000000000000e+00
5.000000000000000000e+00 -3.000000000000000000e+01 -5.000000000000000000e+00
5.000000000000000000e+00 -2.500000000000000000e+01 -5.000000000000000000e+00
5.000000000000000000e+00 -2.000000000000000000e+01 -5.000000000000000000e+00
5.000000000000000000e+00 -1.500000000000000000e+01 -5.000000000000000000e+00
5.000000000000000000e+00 -1.000000000000000000e+01 -5.000000000000000000e+00
5.000000000000000000e+00 -5.000000000000000000e+00 -5.000000000000000000e+00
5.000000000000000000e+00 0.000000000000000000e+00 -5.000000000000000000e+00
5.000000000000000000e+00 5.000000000000000000e+00 -5.000000000000000000e+00
5.000000000000000000e+00 1.000000000000000000e+01 -5.000000000000000000e+00
5.000000000000000000e+00 1.500000000000000000e+01 -5.000000000000000000e+00
5.000000000000000000e+00 2.000000000000000000e+01 -5.000000000000000000e+00
5.000000000000000000e+00 2.500000000000000000e+01 -5.000000000000000000e+00
5.000000000000000000e+00 3.000000000000000000e+01 -5.000000000000000000e+00
5.000000000000000000e+00 3.500000000000000000e+01 -5.000000000000000000e+00
5.000000000000000000e+00 4.000000000000000000e+01 -5.000000000000000000e+00
5.000000000000000000e+00 4.500000000000000000e+01 -5.000000000000000000e+00
5.000000000000000000e+00 5.000000000000000000e+01 -5.000000000000000000e+00
5.000000000000000000e+00 5.500000000000000000e+01 -5.000000000000000000e+00
5.000000000000000000e+00 6.000000000000000000e+01 -5.000000000000000000e+00
5.000000000000000000e+00 6.500000000000000000e+01 -5.000000000000000000e+00
5.000000000000000000e+00 7.000000000000000000e+01 -5.000000000000000000e+00
5.000000000000000000e+00 7.500000000000000000e+01 -5.000000000000000000e+00
5.000000000000000000e+00 8.000000000000000000e+01 -5.000000000000000000e+00
5.000000000000000000e+00 8.500000000000000000e+01 -5.000000000000000000e+00
5.000000000000000000e+00 9.000000000000000000e+01 -5.000000000000000000e+00
5.000000000000000000e+00 9.500000000000000000e+01 -5.000000000000000000e+00
5.000000000000000000e+00 1.000000000000000000e+02 -5.000000000000000000e+00
5.000000000000000000e+00 1.050000000000000000e+02 -5.000000000000000000e+00
5.000000000000000000e+00 1.100000000000000000e+02 -5.000000000000000000e+00
5.000000000000000000e+00 1.150000000000000000e+02 -5.000000000000000000e+00
5.000000000000000000e+00 1.200000000000000000e+02 -5.000000000000000000e+00
5.000000000000000000e+00 1.250000000000000000e+02 -5.000000000000000000e+00
1.000000000000000000e+01 -1.250000000000000000e+02 -5.000000000000000000e+00
1.000000000000000000e+01 -1.200000000000000000e+02 -5.000000000000000000e+00
1.000000000000000000e+01 -1.150000000000000000e+02 -5.000000000000000000e+00
1.000000000000000000e+01 -1.100000000000000000e+02 -5.000000000000000000e+00
1.000000000000000000e+01 -1.050000000000000000e+02 -5.000000000000000000e+00
1.000000000000000000e+01 -1.000000000000000000e+02 -5.000000000000000000e+00
1.000000000000000000e+01 -9.500000000000000000e+01 -5.000000000000000000e+00
1.000000000000000000e+01 -9.000000000000000000e+01 -5.000000000000000000e+00
1.000000000000000000e+01 -8.500000000000000000e+01 -5.000000000000000000e+00
1.000000000000000000e+01 -8.000000000000000000e+01 -5.000000000000000000e+00
1.000000000000000000e+01 -7.500000000000000000e+01 -5.000000000000000000e+00
1.000000000000000000e+01 -7.000000000000000000e+01 -5.000000000000000000e+00
1.000000000000000000e+01 -6.500000000000000000e+01 -5.000000000000000000e+00
1.000000000000000000e+01 -6.000000000000000000e+01 -5.000000000000000000e+00
1.000000000000000000e+01 -5.500000000000000000e+01 -5.000000000000000000e+00
1.000000000000000000e+01 -5.000000000000000000e+01 -5.000000000000000000e+00
1.000000000000000000e+01 -4.500000000000000000e+01 -5.000000000000000000e+00
1.000000000000000000e+01 -4.000000000000000000e+01 -5.000000000000000000e+00
1.000000000000000000e+01 -3.500000000000000000e+01 -5.000000000000000000e+00
1.000000000000000000e+01 -3.000000000000000000e+01 -5.000000000000000000e+00
1.000000000000000000e+01 -2.500000000000000000e+01 -5.000000000000000000e+00
1.000000000000000000e+01 -2.000000000000000000e+01 -5.000000000000000000e+00
1.000000000000000000e+01 -1.500000000000000000e+01 -5.000000000000000000e+00
1.000000000000000000e+01 -1.000000000000000000e+01 -5.000000000000000000e+00
1.000000000000000000e+01 -5.000000000000000000e+00 -5.000000000000000000e+00
1.000000000000000000e+01 0.000000000000000000e+00 -5.000000000000000000e+00
1.000000000000000000e+01 5.000000000000000000e+00 -5.000000000000000000e+00
1.000000000000000000e+01 1.000000000000000000e+01 -5.000000000000000000e+00
1.000000000000000000e+01 1.500000000000000000e+01 -5.000000000000000000e+00
1.000000000000000000e+01 2.000000000000000000e+01 -5.000000000000000000e+00
1.000000000000000000e+01 2.500000000000000000e+01 -5.000000000000000000e+00
1.000000000000000000e+01 3.000000000000000000e+01 -5.000000000000000000e+00
1.000000000000000000e+01 3.500000000000000000e+01 -5.000000000000000000e+00
1.000000000000000000e+01 4.000000000000000000e+01 -5.000000000000000000e+00
1.000000000000000000e+01 4.500000000000000000e+01 -5.000000000000000000e+00
1.000000000000000000e+01 5.000000000000000000e+01 -5.000000000000000000e+00
1.000000000000000000e+01 5.500000000000000000e+01 -5.000000000000000000e+00
1.000000000000000000e+01 6.000000000000000000e+01 -5.000000000000000000e+00
1.000000000000000000e+01 6.500000000000000000e+01 -5.000000000000000000e+00
1.000000000000000000e+01 7.000000000000000000e+01 -5.000000000000000000e+00
1.000000000000000000e+01 7.500000000000000000e+01 -5.000000000000000000e+00
1.000000000000000000e+01 8.000000000000000000e+01 -5.000000000000000000e+00
1.000000000000000000e+01 8.500000000000000000e+01 -5.000000000000000000e+00
1.000000000000000000e+01 9.000000000000000000e+01 -5.000000000000000000e+00
1.000000000000000000e+01 9.500000000000000000e+01 -5.000000000000000000e+00
1.000000000000000000e+01 1.000000000000000000e+02 -5.000000000000000000e+00
1.000000000000000000e+01 1.050000000000000000e+02 -5.000000000000000000e+00
1.000000000000000000e+01 1.100000000000000000e+02 -5.000000000000000000e+00
1.000000000000000000e+01 1.150000000000000000e+02 -5.000000000000000000e+00
1.000000000000000000e+01 1.200000000000000000e+02 -5.000000000000000000e+00
1.000000000000000000e+01 1.250000000000000000e+02 -5.000000000000000000e+00
1.500000000000000000e+01 -1.250000000000000000e+02 -5.000000000000000000e+00
1.500000000000000000e+01 -1.200000000000000000e+02 -5.000000000000000000e+00
1.500000000000000000e+01 -1.150000000000000000e+02 -5.000000000000000000e+00
1.500000000000000000e+01 -1.100000000000000000e+02 -5.000000000000000000e+00
1.500000000000000000e+01 -1.050000000000000000e+02 -5.000000000000000000e+00
1.500000000000000000e+01 -1.000000000000000000e+02 -5.000000000000000000e+00
1.500000000000000000e+01 -9.500000000000000000e+01 -5.000000000000000000e+00
1.500000000000000000e+01 -9.000000000000000000e+01 -5.000000000000000000e+00
1.500000000000000000e+01 -8.500000000000000000e+01 -5.000000000000000000e+00
1.500000000000000000e+01 -8.000000000000000000e+01 -5.000000000000000000e+00
1.500000000000000000e+01 -7.500000000000000000e+01 -5.000000000000000000e+00
1.500000000000000000e+01 -7.000000000000000000e+01 -5.000000000000000000e+00
1.500000000000000000e+01 -6.500000000000000000e+01 -5.000000000000000000e+00
1.500000000000000000e+01 -6.000000000000000000e+01 -5.000000000000000000e+00
1.500000000000000000e+01 -5.500000000000000000e+01 -5.000000000000000000e+00
1.500000000000000000e+01 -5.000000000000000000e+01 -5.000000000000000000e+00
1.500000000000000000e+01 -4.500000000000000000e+01 -5.000000000000000000e+00
1.500000000000000000e+01 -4.000000000000000000e+01 -5.000000000000000000e+00
1.500000000000000000e+01 -3.500000000000000000e+01 -5.000000000000000000e+00
1.500000000000000000e+01 -3.000000000000000000e+01 -5.000000000000000000e+00
1.500000000000000000e+01 -2.500000000000000000e+01 -5.000000000000000000e+00
1.500000000000000000e+01 -2.000000000000000000e+01 -5.000000000000000000e+00
1.500000000000000000e+01 -1.500000000000000000e+01 -5.000000000000000000e+00
1.500000000000000000e+01 -1.000000000000000000e+01 -5.000000000000000000e+00
1.500000000000000000e+01 -5.000000000000000000e+00 -5.000000000000000000e+00
1.500000000000000000e+01 0.000000000000000000e+00 -5.000000000000000000e+00
1.500000000000000000e+01 5.000000000000000000e+00 -5.000000000000000000e+00
1.500000000000000000e+01 1.000000000000000000e+01 -5.000000000000000000e+00
1.500000000000000000e+01 1.500000000000000000e+01 -5.000000000000000000e+00
1.500000000000000000e+01 2.000000000000000000e+01 -5.000000000000000000e+00
1.500000000000000000e+01 2.500000000000000000e+01 -5.000000000000000000e+00
1.500000000000000000e+01 3.000000000000000000e+01 -5.000000000000000000e+00
1.500000000000000000e+01 3.500000000000000000e+01 -5.000000000000000000e+00
1.500000000000000000e+01 4.000000000000000000e+01 -5.000000000000000000e+00
1.500000000000000000e+01 4.500000000000000000e+01 -5.000000000000000000e+00
1.500000000000000000e+01 5.000000000000000000e+01 -5.000000000000000000e+00
1.500000000000000000e+01 5.500000000000000000e+01 -5.000000000000000000e+00
1.500000000000000000e+01 6.000000000000000000e+01 -5.000000000000000000e+00
1.500000000000000000e+01 6.500000000000000000e+01 -5.000000000000000000e+00
1.500000000000000000e+01 7.000000000000000000e+01 -5.000000000000000000e+00
1.500000000000000000e+01 7.500000000000000000e+01 -5.000000000000000000e+00
1.500000000000000000e+01 8.000000000000000000e+01 -5.000000000000000000e+00
1.500000000000000000e+01 8.500000000000000000e+01 -5.000000000000000000e+00
1.500000000000000000e+01 9.000000000000000000e+01 -5.000000000000000000e+00
1.500000000000000000e+01 9.500000000000000000e+01 -5.000000000000000000e+00
1.500000000000000000e+01 1.000000000000000000e+02 -5.000000000000000000e+00
1.500000000000000000e+01 1.050000000000000000e+02 -5.000000000000000000e+00
1.500000000000000000e+01 1.100000000000000000e+02 -5.000000000000000000e+00
1.500000000000000000e+01 1.150000000000000000e+02 -5.000000000000000000e+00
1.500000000000000000e+01 1.200000000000000000e+02 -5.000000000000000000e+00
1.500000000000000000e+01 1.250000000000000000e+02 -5.000000000000000000e+00
2.000000000000000000e+01 -1.250000000000000000e+02 -5.000000000000000000e+00
2.000000000000000000e+01 -1.200000000000000000e+02 -5.000000000000000000e+00
2.000000000000000000e+01 -1.150000000000000000e+02 -5.000000000000000000e+00
2.000000000000000000e+01 -1.100000000000000000e+02 -5.000000000000000000e+00
2.000000000000000000e+01 -1.050000000000000000e+02 -5.000000000000000000e+00
2.000000000000000000e+01 -1.000000000000000000e+02 -5.000000000000000000e+00
2.000000000000000000e+01 -9.500000000000000000e+01 -5.000000000000000000e+00
2.000000000000000000e+01 -9.000000000000000000e+01 -5.000000000000000000e+00
2.000000000000000000e+01 -8.500000000000000000e+01 -5.000000000000000000e+00
2.000000000000000000e+01 -8.000000000000000000e+01 -5.000000000000000000e+00
2.000000000000000000e+01 -7.500000000000000000e+01 -5.000000000000000000e+00
2.000000000000000000e+01 -7.000000000000000000e+01 -5.000000000000000000e+00
2.000000000000000000e+01 -6.500000000000000000e+01 -5.000000000000000000e+00
2.000000000000000000e+01 -6.000000000000000000e+01 -5.000000000000000000e+00
2.000000000000000000e+01 -5.500000000000000000e+01 -5.000000000000000000e+00
2.000000000000000000e+01 -5.000000000000000000e+01 -5.000000000000000000e+00
2.000000000000000000e+01 -4.500000000000000000e+01 -5.000000000000000000e+00
2.000000000000000000e+01 -4.000000000000000000e+01 -5.000000000000000000e+00
2.000000000000000000e+01 -3.500000000000000000e+01 -5.000000000000000000e+00
2.000000000000000000e+01 -3.000000000000000000e+01 -5.000000000000000000e+00
2.000000000000000000e+01 -2.500000000000000000e+01 -5.000000000000000000e+00
2.000000000000000000e+01 -2.000000000000000000e+01 -5.000000000000000000e+00
2.000000000000000000e+01 -1.500000000000000000e+01 -5.000000000000000000e+00
2.000000000000000000e+01 -1.000000000000000000e+01 -5.000000000000000000e+00
2.000000000000000000e+01 -5.000000000000000000e+00 -5.000000000000000000e+00
2.000000000000000000e+01 0.000000000000000000e+00 -5.000000000000000000e+00
2.000000000000000000e+01 5.000000000000000000e+00 -5.000000000000000000e+00
2.000000000000000000e+01 1.000000000000000000e+01 -5.000000000000000000e+00
2.000000000000000000e+01 1.500000000000000000e+01 -5.000000000000000000e+00
2.000000000000000000e+01 2.000000000000000000e+01 -5.000000000000000000e+00
2.000000000000000000e+01 2.500000000000000000e+01 -5.000000000000000000e+00
2.000000000000000000e+01 3.000000000000000000e+01 -5.000000000000000000e+00
2.000000000000000000e+01 3.500000000000000000e+01 -5.000000000000000000e+00
2.000000000000000000e+01 4.000000000000000000e+01 -5.000000000000000000e+00
2.000000000000000000e+01 4.500000000000000000e+01 -5.000000000000000000e+00
2.000000000000000000e+01 5.000000000000000000e+01 -5.000000000000000000e+00
2.000000000000000000e+01 5.500000000000000000e+01 -5.000000000000000000e+00
2.000000000000000000e+01 6.000000000000000000e+01 -5.000000000000000000e+00
2.000000000000000000e+01 6.500000000000000000e+01 -5.000000000000000000e+00
2.000000000000000000e+01 7.000000000000000000e+01 -5.000000000000000000e+00
2.000000000000000000e+01 7.500000000000000000e+01 -5.000000000000000000e+00
2.000000000000000000e+01 8.000000000000000000e+01 -5.000000000000000000e+00
2.000000000000000000e+01 8.500000000000000000e+01 -5.000000000000000000e+00
2.000000000000000000e+01 9.000000000000000000e+01 -5.000000000000000000e+00
2.000000000000000000e+01 9.500000000000000000e+01 -5.000000000000000000e+00
2.000000000000000000e+01 1.000000000000000000e+02 -5.000000000000000000e+00
2.000000000000000000e+01 1.050000000000000000e+02 -5.000000000000000000e+00
2.000000000000000000e+01 1.100000000000000000e+02 -5.000000000000000000e+00
2.000000000000000000e+01 1.150000000000000000e+02 -5.000000000000000000e+00
2.000000000000000000e+01 1.200000000000000000e+02 -5.000000000000000000e+00
2.000000000000000000e+01 1.250000000000000000e+02 -5.000000000000000000e+00
2.500000000000000000e+01 -1.250000000000000000e+02 -5.000000000000000000e+00
2.500000000000000000e+01 -1.200000000000000000e+02 -5.000000000000000000e+00
2.500000000000000000e+01 -1.150000000000000000e+02 -5.000000000000000000e+00
2.500000000000000000e+01 -1.100000000000000000e+02 -5.000000000000000000e+00
2.500000000000000000e+01 -1.050000000000000000e+02 -5.000000000000000000e+00
2.500000000000000000e+01 -1.000000000000000000e+02 -5.000000000000000000e+00
2.500000000000000000e+01 -9.500000000000000000e+01 -5.000000000000000000e+00
2.500000000000000000e+01 -9.000000000000000000e+01 -5.000000000000000000e+00
2.500000000000000000e+01 -8.500000000000000000e+01 -5.000000000000000000e+00
2.500000000000000000e+01 -8.000000000000000000e+01 -5.000000000000000000e+00
2.500000000000000000e+01 -7.500000000000000000e+01 -5.000000000000000000e+00
2.500000000000000000e+01 -7.000000000000000000e+01 -5.000000000000000000e+00
2.500000000000000000e+01 -6.500000000000000000e+01 -5.000000000000000000e+00
2.500000000000000000e+01 -6.000000000000000000e+01 -5.000000000000000000e+00
2.500000000000000000e+01 -5.500000000000000000e+01 -5.000000000000000000e+00
2.500000000000000000e+01 -5.000000000000000000e+01 -5.000000000000000000e+00
2.500000000000000000e+01 -4.500000000000000000e+01 -5.000000000000000000e+00
2.500000000000000000e+01 -4.000000000000000000e+01 -5.000000000000000000e+00
2.500000000000000000e+01 -3.500000000000000000e+01 -5.000000000000000000e+00
2.500000000000000000e+01 -3.000000000000000000e+01 -5.000000000000000000e+00
2.500000000000000000e+01 -2.500000000000000000e+01 -5.000000000000000000e+00
2.500000000000000000e+01 -2.000000000000000000e+01 -5.000000000000000000e+00
2.500000000000000000e+01 -1.500000000000000000e+01 -5.000000000000000000e+00
2.500000000000000000e+01 -1.000000000000000000e+01 -5.000000000000000000e+00
2.500000000000000000e+01 -5.000000000000000000e+00 -5.000000000000000000e+00
2.500000000000000000e+01 0.000000000000000000e+00 -5.000000000000000000e+00
2.500000000000000000e+01 5.000000000000000000e+00 -5.000000000000000000e+00
2.500000000000000000e+01 1.000000000000000000e+01 -5.000000000000000000e+00
2.500000000000000000e+01 1.500000000000000000e+01 -5.000000000000000000e+00
2.500000000000000000e+01 2.000000000000000000e+01 -5.000000000000000000e+00
2.500000000000000000e+01 2.500000000000000000e+01 -5.000000000000000000e+00
2.500000000000000000e+01 3.000000000000000000e+01 -5.000000000000000000e+00
2.500000000000000000e+01 3.500000000000000000e+01 -5.000000000000000000e+00
2.500000000000000000e+01 4.000000000000000000e+01 -5.000000000000000000e+00
2.500000000000000000e+01 4.500000000000000000e+01 -5.000000000000000000e+00
2.500000000000000000e+01 5.000000000000000000e+01 -5.000000000000000000e+00
2.500000000000000000e+01 5.500000000000000000e+01 -5.000000000000000000e+00
2.500000000000000000e+01 6.000000000000000000e+01 -5.000000000000000000e+00
2.500000000000000000e+01 6.500000000000000000e+01 -5.000000000000000000e+00
2.500000000000000000e+01 7.000000000000000000e+01 -5.000000000000000000e+00
2.500000000000000000e+01 7.500000000000000000e+01 -5.000000000000000000e+00
2.500000000000000000e+01 8.000000000000000000e+01 -5.000000000000000000e+00
2.500000000000000000e+01 8.500000000000000000e+01 -5.000000000000000000e+00
2.500000000000000000e+01 9.000000000000000000e+01 -5.000000000000000000e+00
2.500000000000000000e+01 9.500000000000000000e+01 -5.000000000000000000e+00
2.500000000000000000e+01 1.000000000000000000e+02 -5.000000000000000000e+00
2.500000000000000000e+01 1.050000000000000000e+02 -5.000000000000000000e+00
2.500000000000000000e+01 1.100000000000000000e+02 -5.000000000000000000e+00
2.500000000000000000e+01 1.150000000000000000e+02 -5.000000000000000000e+00
2.500000000000000000e+01 1.200000000000000000e+02 -5.000000000000000000e+00
2.500000000000000000e+01 1.250000000000000000e+02 -5.000000000000000000e+00
3.000000000000000000e+01 -1.250000000000000000e+02 -5.000000000000000000e+00
3.000000000000000000e+01 -1.200000000000000000e+02 -5.000000000000000000e+00
3.000000000000000000e+01 -1.150000000000000000e+02 -5.000000000000000000e+00
3.000000000000000000e+01 -1.100000000000000000e+02 -5.000000000000000000e+00
3.000000000000000000e+01 -1.050000000000000000e+02 -5.000000000000000000e+00
3.000000000000000000e+01 -1.000000000000000000e+02 -5.000000000000000000e+00
3.000000000000000000e+01 -9.500000000000000000e+01 -5.000000000000000000e+00
3.000000000000000000e+01 -9.000000000000000000e+01 -5.000000000000000000e+00
3.000000000000000000e+01 -8.500000000000000000e+01 -5.000000000000000000e+00
3.000000000000000000e+01 -8.000000000000000000e+01 -5.000000000000000000e+00
3.000000000000000000e+01 -7.500000000000000000e+01 -5.000000000000000000e+00
3.000000000000000000e+01 -7.000000000000000000e+01 -5.000000000000000000e+00
3.000000000000000000e+01 -6.500000000000000000e+01 -5.000000000000000000e+00
3.000000000000000000e+01 -6.000000000000000000e+01 -5.000000000000000000e+00
3.000000000000000000e+01 -5.500000000000000000e+01 -5.000000000000000000e+00
3.000000000000000000e+01 -5.000000000000000000e+01 -5.000000000000000000e+00
3.000000000000000000e+01 -4.500000000000000000e+01 -5.000000000000000000e+00
3.000000000000000000e+01 -4.000000000000000000e+01 -5.000000000000000000e+00
3.000000000000000000e+01 -3.500000000000000000e+01 -5.000000000000000000e+00
3.000000000000000000e+01 -3.000000000000000000e+01 -5.000000000000000000e+00
3.000000000000000000e+01 -2.500000000000000000e+01 -5.000000000000000000e+00
3.000000000000000000e+01 -2.000000000000000000e+01 -5.000000000000000000e+00
3.000000000000000000e+01 -1.500000000000000000e+01 -5.000000000000000000e+00
3.000000000000000000e+01 -1.000000000000000000e+01 -5.000000000000000000e+00
3.000000000000000000e+01 -5.000000000000000000e+00 -5.000000000000000000e+00
3.000000000000000000e+01 0.000000000000000000e+00 -5.000000000000000000e+00
3.000000000000000000e+01 5.000000000000000000e+00 -5.000000000000000000e+00
3.000000000000000000e+01 1.000000000000000000e+01 -5.000000000000000000e+00
3.000000000000000000e+01 1.500000000000000000e+01 -5.000000000000000000e+00
3.000000000000000000e+01 2.000000000000000000e+01 -5.000000000000000000e+00
3.000000000000000000e+01 2.500000000000000000e+01 -5.000000000000000000e+00
3.000000000000000000e+01 3.000000000000000000e+01 -5.000000000000000000e+00
3.000000000000000000e+01 3.500000000000000000e+01 -5.000000000000000000e+00
3.000000000000000000e+01 4.000000000000000000e+01 -5.000000000000000000e+00
3.000000000000000000e+01 4.500000000000000000e+01 -5.000000000000000000e+00
3.000000000000000000e+01 5.000000000000000000e+01 -5.000000000000000000e+00
3.000000000000000000e+01 5.500000000000000000e+01 -5.000000000000000000e+00
3.000000000000000000e+01 6.000000000000000000e+01 -5.000000000000000000e+00
3.000000000000000000e+01 6.500000000000000000e+01 -5.000000000000000000e+00
3.000000000000000000e+01 7.000000000000000000e+01 -5.000000000000000000e+00
3.000000000000000000e+01 7.500000000000000000e+01 -5.000000000000000000e+00
3.000000000000000000e+01 8.000000000000000000e+01 -5.000000000000000000e+00
3.000000000000000000e+01 8.500000000000000000e+01 -5.000000000000000000e+00
3.000000000000000000e+01 9.000000000000000000e+01 -5.000000000000000000e+00
3.000000000000000000e+01 9.500000000000000000e+01 -5.000000000000000000e+00
3.000000000000000000e+01 1.000000000000000000e+02 -5.000000000000000000e+00
3.000000000000000000e+01 1.050000000000000000e+02 -5.000000000000000000e+00
3.000000000000000000e+01 1.100000000000000000e+02 -5.000000000000000000e+00
3.000000000000000000e+01 1.150000000000000000e+02 -5.000000000000000000e+00
3.000000000000000000e+01 1.200000000000000000e+02 -5.000000000000000000e+00
3.000000000000000000e+01 1.250000000000000000e+02 -5.000000000000000000e+00
3.500000000000000000e+01 -1.250000000000000000e+02 -5.000000000000000000e+00
3.500000000000000000e+01 -1.200000000000000000e+02 -5.000000000000000000e+00
3.500000000000000000e+01 -1.150000000000000000e+02 -5.000000000000000000e+00
3.500000000000000000e+01 -1.100000000000000000e+02 -5.000000000000000000e+00
3.500000000000000000e+01 -1.050000000000000000e+02 -5.000000000000000000e+00
3.500000000000000000e+01 -1.000000000000000000e+02 -5.000000000000000000e+00
3.500000000000000000e+01 -9.500000000000000000e+01 -5.000000000000000000e+00
3.500000000000000000e+01 -9.000000000000000000e+01 -5.000000000000000000e+00
3.500000000000000000e+01 -8.500000000000000000e+01 -5.000000000000000000e+00
3.500000000000000000e+01 -8.000000000000000000e+01 -5.000000000000000000e+00
3.500000000000000000e+01 -7.500000000000000000e+01 -5.000000000000000000e+00
3.500000000000000000e+01 -7.000000000000000000e+01 -5.000000000000000000e+00
3.500000000000000000e+01 -6.500000000000000000e+01 -5.000000000000000000e+00
3.500000000000000000e+01 -6.000000000000000000e+01 -5.000000000000000000e+00
3.500000000000000000e+01 -5.500000000000000000e+01 -5.000000000000000000e+00
3.500000000000000000e+01 -5.000000000000000000e+01 -5.000000000000000000e+00
3.500000000000000000e+01 -4.500000000000000000e+01 -5.000000000000000000e+00
3.500000000000000000e+01 -4.000000000000000000e+01 -5.000000000000000000e+00
3.500000000000000000e+01 -3.500000000000000000e+01 -5.000000000000000000e+00
3.500000000000000000e+01 -3.000000000000000000e+01 -5.000000000000000000e+00
3.500000000000000000e+01 -2.500000000000000000e+01 -5.000000000000000000e+00
3.500000000000000000e+01 -2.000000000000000000e+01 -5.000000000000000000e+00
3.500000000000000000e+01 -1.500000000000000000e+01 -5.000000000000000000e+00
3.500000000000000000e+01 -1.000000000000000000e+01 -5.000000000000000000e+00
3.500000000000000000e+01 -5.000000000000000000e+00 -5.000000000000000000e+00
3.500000000000000000e+01 0.000000000000000000e+00 -5.000000000000000000e+00
3.500000000000000000e+01 5.000000000000000000e+00 -5.000000000000000000e+00
3.500000000000000000e+01 1.000000000000000000e+01 -5.000000000000000000e+00
3.500000000000000000e+01 1.500000000000000000e+01 -5.000000000000000000e+00
3.500000000000000000e+01 2.000000000000000000e+01 -5.000000000000000000e+00
3.500000000000000000e+01 2.500000000000000000e+01 -5.000000000000000000e+00
3.500000000000000000e+01 3.000000000000000000e+01 -5.000000000000000000e+00
3.500000000000000000e+01 3.500000000000000000e+01 -5.000000000000000000e+00
3.500000000000000000e+01 4.000000000000000000e+01 -5.000000000000000000e+00
3.500000000000000000e+01 4.500000000000000000e+01 -5.000000000000000000e+00
3.500000000000000000e+01 5.000000000000000000e+01 -5.000000000000000000e+00
3.500000000000000000e+01 5.500000000000000000e+01 -5.000000000000000000e+00
3.500000000000000000e+01 6.000000000000000000e+01 -5.000000000000000000e+00
3.500000000000000000e+01 6.500000000000000000e+01 -5.000000000000000000e+00
3.500000000000000000e+01 7.000000000000000000e+01 -5.000000000000000000e+00
3.500000000000000000e+01 7.500000000000000000e+01 -5.000000000000000000e+00
3.500000000000000000e+01 8.000000000000000000e+01 -5.000000000000000000e+00
3.500000000000000000e+01 8.500000000000000000e+01 -5.000000000000000000e+00
3.500000000000000000e+01 9.000000000000000000e+01 -5.000000000000000000e+00
3.500000000000000000e+01 9.500000000000000000e+01 -5.000000000000000000e+00
3.500000000000000000e+01 1.000000000000000000e+02 -5.000000000000000000e+00
3.500000000000000000e+01 1.050000000000000000e+02 -5.000000000000000000e+00
3.500000000000000000e+01 1.100000000000000000e+02 -5.000000000000000000e+00
3.500000000000000000e+01 1.150000000000000000e+02 -5.000000000000000000e+00
3.500000000000000000e+01 1.200000000000000000e+02 -5.000000000000000000e+00
3.500000000000000000e+01 1.250000000000000000e+02 -5.000000000000000000e+00
4.000000000000000000e+01 -1.250000000000000000e+02 -5.000000000000000000e+00
4.000000000000000000e+01 -1.200000000000000000e+02 -5.000000000000000000e+00
4.000000000000000000e+01 -1.150000000000000000e+02 -5.000000000000000000e+00
4.000000000000000000e+01 -1.100000000000000000e+02 -5.000000000000000000e+00
4.000000000000000000e+01 -1.050000000000000000e+02 -5.000000000000000000e+00
4.000000000000000000e+01 -1.000000000000000000e+02 -5.000000000000000000e+00
4.000000000000000000e+01 -9.500000000000000000e+01 -5.000000000000000000e+00
4.000000000000000000e+01 -9.000000000000000000e+01 -5.000000000000000000e+00
4.000000000000000000e+01 -8.500000000000000000e+01 -5.000000000000000000e+00
4.000000000000000000e+01 -8.000000000000000000e+01 -5.000000000000000000e+00
4.000000000000000000e+01 -7.500000000000000000e+01 -5.000000000000000000e+00
4.000000000000000000e+01 -7.000000000000000000e+01 -5.000000000000000000e+00
4.000000000000000000e+01 -6.500000000000000000e+01 -5.000000000000000000e+00
4.000000000000000000e+01 -6.000000000000000000e+01 -5.000000000000000000e+00
4.000000000000000000e+01 -5.500000000000000000e+01 -5.000000000000000000e+00
4.000000000000000000e+01 -5.000000000000000000e+01 -5.000000000000000000e+00
4.000000000000000000e+01 -4.500000000000000000e+01 -5.000000000000000000e+00
4.000000000000000000e+01 -4.000000000000000000e+01 -5.000000000000000000e+00
4.000000000000000000e+01 -3.500000000000000000e+01 -5.000000000000000000e+00
4.000000000000000000e+01 -3.000000000000000000e+01 -5.000000000000000000e+00
4.000000000000000000e+01 -2.500000000000000000e+01 -5.000000000000000000e+00
4.000000000000000000e+01 -2.000000000000000000e+01 -5.000000000000000000e+00
4.000000000000000000e+01 -1.500000000000000000e+01 -5.000000000000000000e+00
4.000000000000000000e+01 -1.000000000000000000e+01 -5.000000000000000000e+00
4.000000000000000000e+01 -5.000000000000000000e+00 -5.000000000000000000e+00
4.000000000000000000e+01 0.000000000000000000e+00 -5.000000000000000000e+00
4.000000000000000000e+01 5.000000000000000000e+00 -5.000000000000000000e+00
4.000000000000000000e+01 1.000000000000000000e+01 -5.000000000000000000e+00
4.000000000000000000e+01 1.500000000000000000e+01 -5.000000000000000000e+00
4.000000000000000000e+01 2.000000000000000000e+01 -5.000000000000000000e+00
4.000000000000000000e+01 2.500000000000000000e+01 -5.000000000000000000e+00
4.000000000000000000e+01 3.000000000000000000e+01 -5.000000000000000000e+00
4.000000000000000000e+01 3.500000000000000000e+01 -5.000000000000000000e+00
4.000000000000000000e+01 4.000000000000000000e+01 -5.000000000000000000e+00
4.000000000000000000e+01 4.500000000000000000e+01 -5.000000000000000000e+00
4.000000000000000000e+01 5.000000000000000000e+01 -5.000000000000000000e+00
4.000000000000000000e+01 5.500000000000000000e+01 -5.000000000000000000e+00
4.000000000000000000e+01 6.000000000000000000e+01 -5.000000000000000000e+00
4.000000000000000000e+01 6.500000000000000000e+01 -5.000000000000000000e+00
4.000000000000000000e+01 7.000000000000000000e+01 -5.000000000000000000e+00
4.000000000000000000e+01 7.500000000000000000e+01 -5.000000000000000000e+00
4.000000000000000000e+01 8.000000000000000000e+01 -5.000000000000000000e+00
4.000000000000000000e+01 8.500000000000000000e+01 -5.000000000000000000e+00
4.000000000000000000e+01 9.000000000000000000e+01 -5.000000000000000000e+00
4.000000000000000000e+01 9.500000000000000000e+01 -5.000000000000000000e+00
4.000000000000000000e+01 1.000000000000000000e+02 -5.000000000000000000e+00
4.000000000000000000e+01 1.050000000000000000e+02 -5.000000000000000000e+00
4.000000000000000000e+01 1.100000000000000000e+02 -5.000000000000000000e+00
4.000000000000000000e+01 1.150000000000000000e+02 -5.000000000000000000e+00
4.000000000000000000e+01 1.200000000000000000e+02 -5.000000000000000000e+00
4.000000000000000000e+01 1.250000000000000000e+02 -5.000000000000000000e+00
4.500000000000000000e+01 -1.250000000000000000e+02 -5.000000000000000000e+00
4.500000000000000000e+01 -1.200000000000000000e+02 -5.000000000000000000e+00
4.500000000000000000e+01 -1.150000000000000000e+02 -5.000000000000000000e+00
4.500000000000000000e+01 -1.100000000000000000e+02 -5.000000000000000000e+00
4.500000000000000000e+01 -1.050000000000000000e+02 -5.000000000000000000e+00
4.500000000000000000e+01 -1.000000000000000000e+02 -5.000000000000000000e+00
4.500000000000000000e+01 -9.500000000000000000e+01 -5.000000000000000000e+00
4.500000000000000000e+01 -9.000000000000000000e+01 -5.000000000000000000e+00
4.500000000000000000e+01 -8.500000000000000000e+01 -5.000000000000000000e+00
4.500000000000000000e+01 -8.000000000000000000e+01 -5.000000000000000000e+00
4.500000000000000000e+01 -7.500000000000000000e+01 -5.000000000000000000e+00
4.500000000000000000e+01 -7.000000000000000000e+01 -5.000000000000000000e+00
4.500000000000000000e+01 -6.500000000000000000e+01 -5.000000000000000000e+00
4.500000000000000000e+01 -6.000000000000000000e+01 -5.000000000000000000e+00
4.500000000000000000e+01 -5.500000000000000000e+01 -5.000000000000000000e+00
4.500000000000000000e+01 -5.000000000000000000e+01 -5.000000000000000000e+00
4.500000000000000000e+01 -4.500000000000000000e+01 -5.000000000000000000e+00
4.500000000000000000e+01 -4.000000000000000000e+01 -5.000000000000000000e+00
4.500000000000000000e+01 -3.500000000000000000e+01 -5.000000000000000000e+00
4.500000000000000000e+01 -3.000000000000000000e+01 -5.000000000000000000e+00
4.500000000000000000e+01 -2.500000000000000000e+01 -5.000000000000000000e+00
4.500000000000000000e+01 -2.000000000000000000e+01 -5.000000000000000000e+00
4.500000000000000000e+01 -1.500000000000000000e+01 -5.000000000000000000e+00
4.500000000000000000e+01 -1.000000000000000000e+01 -5.000000000000000000e+00
4.500000000000000000e+01 -5.000000000000000000e+00 -5.000000000000000000e+00
4.500000000000000000e+01 0.000000000000000000e+00 -5.000000000000000000e+00
4.500000000000000000e+01 5.000000000000000000e+00 -5.000000000000000000e+00
4.500000000000000000e+01 1.000000000000000000e+01 -5.000000000000000000e+00
4.500000000000000000e+01 1.500000000000000000e+01 -5.000000000000000000e+00
4.500000000000000000e+01 2.000000000000000000e+01 -5.000000000000000000e+00
4.500000000000000000e+01 2.500000000000000000e+01 -5.000000000000000000e+00
4.500000000000000000e+01 3.000000000000000000e+01 -5.000000000000000000e+00
4.500000000000000000e+01 3.500000000000000000e+01 -5.000000000000000000e+00
4.500000000000000000e+01 4.000000000000000000e+01 -5.000000000000000000e+00
4.500000000000000000e+01 4.500000000000000000e+01 -5.000000000000000000e+00
4.500000000000000000e+01 5.000000000000000000e+01 -5.000000000000000000e+00
4.500000000000000000e+01 5.500000000000000000e+01 -5.000000000000000000e+00
4.500000000000000000e+01 6.000000000000000000e+01 -5.000000000000000000e+00
4.500000000000000000e+01 6.500000000000000000e+01 -5.000000000000000000e+00
4.500000000000000000e+01 7.000000000000000000e+01 -5.000000000000000000e+00
4.500000000000000000e+01 7.500000000000000000e+01 -5.000000000000000000e+00
4.500000000000000000e+01 8.000000000000000000e+01 -5.000000000000000000e+00
4.500000000000000000e+01 8.500000000000000000e+01 -5.000000000000000000e+00
4.500000000000000000e+01 9.000000000000000000e+01 -5.000000000000000000e+00
4.500000000000000000e+01 9.500000000000000000e+01 -5.000000000000000000e+00
4.500000000000000000e+01 1.000000000000000000e+02 -5.000000000000000000e+00
4.500000000000000000e+01 1.050000000000000000e+02 -5.000000000000000000e+00
4.500000000000000000e+01 1.100000000000000000e+02 -5.000000000000000000e+00
4.500000000000000000e+01 1.150000000000000000e+02 -5.000000000000000000e+00
4.500000000000000000e+01 1.200000000000000000e+02 -5.000000000000000000e+00
4.500000000000000000e+01 1.250000000000000000e+02 -5.000000000000000000e+00
5.000000000000000000e+01 -1.250000000000000000e+02 -5.000000000000000000e+00
5.000000000000000000e+01 -1.200000000000000000e+02 -5.000000000000000000e+00
5.000000000000000000e+01 -1.150000000000000000e+02 -5.000000000000000000e+00
5.000000000000000000e+01 -1.100000000000000000e+02 -5.000000000000000000e+00
5.000000000000000000e+01 -1.050000000000000000e+02 -5.000000000000000000e+00
5.000000000000000000e+01 -1.000000000000000000e+02 -5.000000000000000000e+00
5.000000000000000000e+01 -9.500000000000000000e+01 -5.000000000000000000e+00
5.000000000000000000e+01 -9.000000000000000000e+01 -5.000000000000000000e+00
5.000000000000000000e+01 -8.500000000000000000e+01 -5.000000000000000000e+00
5.000000000000000000e+01 -8.000000000000000000e+01 -5.000000000000000000e+00
5.000000000000000000e+01 -7.500000000000000000e+01 -5.000000000000000000e+00
5.000000000000000000e+01 -7.000000000000000000e+01 -5.000000000000000000e+00
5.000000000000000000e+01 -6.500000000000000000e+01 -5.000000000000000000e+00
5.000000000000000000e+01 -6.000000000000000000e+01 -5.000000000000000000e+00
5.000000000000000000e+01 -5.500000000000000000e+01 -5.000000000000000000e+00
5.000000000000000000e+01 -5.000000000000000000e+01 -5.000000000000000000e+00
5.000000000000000000e+01 -4.500000000000000000e+01 -5.000000000000000000e+00
5.000000000000000000e+01 -4.000000000000000000e+01 -5.000000000000000000e+00
5.000000000000000000e+01 -3.500000000000000000e+01 -5.000000000000000000e+00
5.000000000000000000e+01 -3.000000000000000000e+01 -5.000000000000000000e+00
5.000000000000000000e+01 -2.500000000000000000e+01 -5.000000000000000000e+00
5.000000000000000000e+01 -2.000000000000000000e+01 -5.000000000000000000e+00
5.000000000000000000e+01 -1.500000000000000000e+01 -5.000000000000000000e+00
5.000000000000000000e+01 -1.000000000000000000e+01 -5.000000000000000000e+00
5.000000000000000000e+01 -5.000000000000000000e+00 -5.000000000000000000e+00
5.000000000000000000e+01 0.000000000000000000e+00 -5.000000000000000000e+00
5.000000000000000000e+01 5.000000000000000000e+00 -5.000000000000000000e+00
5.000000000000000000e+01 1.000000000000000000e+01 -5.000000000000000000e+00
5.000000000000000000e+01 1.500000000000000000e+01 -5.000000000000000000e+00
5.000000000000000000e+01 2.000000000000000000e+01 -5.000000000000000000e+00
5.000000000000000000e+01 2.500000000000000000e+01 -5.000000000000000000e+00
5.000000000000000000e+01 3.000000000000000000e+01 -5.000000000000000000e+00
5.000000000000000000e+01 3.500000000000000000e+01 -5.000000000000000000e+00
5.000000000000000000e+01 4.000000000000000000e+01 -5.000000000000000000e+00
5.000000000000000000e+01 4.500000000000000000e+01 -5.000000000000000000e+00
5.000000000000000000e+01 5.000000000000000000e+01 -5.000000000000000000e+00
5.000000000000000000e+01 5.500000000000000000e+01 -5.000000000000000000e+00
5.000000000000000000e+01 6.000000000000000000e+01 -5.000000000000000000e+00
5.000000000000000000e+01 6.500000000000000000e+01 -5.000000000000000000e+00
5.000000000000000000e+01 7.000000000000000000e+01 -5.000000000000000000e+00
5.000000000000000000e+01 7.500000000000000000e+01 -5.000000000000000000e+00
5.000000000000000000e+01 8.000000000000000000e+01 -5.000000000000000000e+00
5.000000000000000000e+01 8.500000000000000000e+01 -5.000000000000000000e+00
5.000000000000000000e+01 9.000000000000000000e+01 -5.000000000000000000e+00
5.000000000000000000e+01 9.500000000000000000e+01 -5.000000000000000000e+00
5.000000000000000000e+01 1.000000000000000000e+02 -5.000000000000000000e+00
5.000000000000000000e+01 1.050000000000000000e+02 -5.000000000000000000e+00
5.000000000000000000e+01 1.100000000000000000e+02 -5.000000000000000000e+00
5.000000000000000000e+01 1.150000000000000000e+02 -5.000000000000000000e+00
5.000000000000000000e+01 1.200000000000000000e+02 -5.000000000000000000e+00
5.000000000000000000e+01 1.250000000000000000e+02 -5.000000000000000000e+00
5.500000000000000000e+01 -1.250000000000000000e+02 -5.000000000000000000e+00
5.500000000000000000e+01 -1.200000000000000000e+02 -5.000000000000000000e+00
5.500000000000000000e+01 -1.150000000000000000e+02 -5.000000000000000000e+00
5.500000000000000000e+01 -1.100000000000000000e+02 -5.000000000000000000e+00
5.500000000000000000e+01 -1.050000000000000000e+02 -5.000000000000000000e+00
5.500000000000000000e+01 -1.000000000000000000e+02 -5.000000000000000000e+00
5.500000000000000000e+01 -9.500000000000000000e+01 -5.000000000000000000e+00
5.500000000000000000e+01 -9.000000000000000000e+01 -5.000000000000000000e+00
5.500000000000000000e+01 -8.500000000000000000e+01 -5.000000000000000000e+00
5.500000000000000000e+01 -8.000000000000000000e+01 -5.000000000000000000e+00
5.500000000000000000e+01 -7.500000000000000000e+01 -5.000000000000000000e+00
5.500000000000000000e+01 -7.000000000000000000e+01 -5.000000000000000000e+00
5.500000000000000000e+01 -6.500000000000000000e+01 -5.000000000000000000e+00
5.500000000000000000e+01 -6.000000000000000000e+01 -5.000000000000000000e+00
5.500000000000000000e+01 -5.500000000000000000e+01 -5.000000000000000000e+00
5.500000000000000000e+01 -5.000000000000000000e+01 -5.000000000000000000e+00
5.500000000000000000e+01 -4.500000000000000000e+01 -5.000000000000000000e+00
5.500000000000000000e+01 -4.000000000000000000e+01 -5.000000000000000000e+00
5.500000000000000000e+01 -3.500000000000000000e+01 -5.000000000000000000e+00
5.500000000000000000e+01 -3.000000000000000000e+01 -5.000000000000000000e+00
5.500000000000000000e+01 -2.500000000000000000e+01 -5.000000000000000000e+00
5.500000000000000000e+01 -2.000000000000000000e+01 -5.000000000000000000e+00
5.500000000000000000e+01 -1.500000000000000000e+01 -5.000000000000000000e+00
5.500000000000000000e+01 -1.000000000000000000e+01 -5.000000000000000000e+00
5.500000000000000000e+01 -5.000000000000000000e+00 -5.000000000000000000e+00
5.500000000000000000e+01 0.000000000000000000e+00 -5.000000000000000000e+00
5.500000000000000000e+01 5.000000000000000000e+00 -5.000000000000000000e+00
5.500000000000000000e+01 1.000000000000000000e+01 -5.000000000000000000e+00
5.500000000000000000e+01 1.500000000000000000e+01 -5.000000000000000000e+00
5.500000000000000000e+01 2.000000000000000000e+01 -5.000000000000000000e+00
5.500000000000000000e+01 2.500000000000000000e+01 -5.000000000000000000e+00
5.500000000000000000e+01 3.000000000000000000e+01 -5.000000000000000000e+00
5.500000000000000000e+01 3.500000000000000000e+01 -5.000000000000000000e+00
5.500000000000000000e+01 4.000000000000000000e+01 -5.000000000000000000e+00
5.500000000000000000e+01 4.500000000000000000e+01 -5.000000000000000000e+00
5.500000000000000000e+01 5.000000000000000000e+01 -5.000000000000000000e+00
5.500000000000000000e+01 5.500000000000000000e+01 -5.000000000000000000e+00
5.500000000000000000e+01 6.000000000000000000e+01 -5.000000000000000000e+00
5.500000000000000000e+01 6.500000000000000000e+01 -5.000000000000000000e+00
5.500000000000000000e+01 7.000000000000000000e+01 -5.000000000000000000e+00
5.500000000000000000e+01 7.500000000000000000e+01 -5.000000000000000000e+00
5.500000000000000000e+01 8.000000000000000000e+01 -5.000000000000000000e+00
5.500000000000000000e+01 8.500000000000000000e+01 -5.000000000000000000e+00
5.500000000000000000e+01 9.000000000000000000e+01 -5.000000000000000000e+00
5.500000000000000000e+01 9.500000000000000000e+01 -5.000000000000000000e+00
5.500000000000000000e+01 1.000000000000000000e+02 -5.000000000000000000e+00
5.500000000000000000e+01 1.050000000000000000e+02 -5.000000000000000000e+00
5.500000000000000000e+01 1.100000000000000000e+02 -5.000000000000000000e+00
5.500000000000000000e+01 1.150000000000000000e+02 -5.000000000000000000e+00
5.500000000000000000e+01 1.200000000000000000e+02 -5.000000000000000000e+00
5.500000000000000000e+01 1.250000000000000000e+02 -5.000000000000000000e+00
6.000000000000000000e+01 -1.250000000000000000e+02 -5.000000000000000000e+00
6.000000000000000000e+01 -1.200000000000000000e+02 -5.000000000000000000e+00
6.000000000000000000e+01 -1.150000000000000000e+02 -5.000000000000000000e+00
6.000000000000000000e+01 -1.100000000000000000e+02 -5.000000000000000000e+00
6.000000000000000000e+01 -1.050000000000000000e+02 -5.000000000000000000e+00
6.000000000000000000e+01 -1.000000000000000000e+02 -5.000000000000000000e+00
6.000000000000000000e+01 -9.500000000000000000e+01 -5.000000000000000000e+00
6.000000000000000000e+01 -9.000000000000000000e+01 -5.000000000000000000e+00
6.000000000000000000e+01 -8.500000000000000000e+01 -5.000000000000000000e+00
6.000000000000000000e+01 -8.000000000000000000e+01 -5.000000000000000000e+00
6.000000000000000000e+01 -7.500000000000000000e+01 -5.000000000000000000e+00
6.000000000000000000e+01 -7.000000000000000000e+01 -5.000000000000000000e+00
6.000000000000000000e+01 -6.500000000000000000e+01 -5.000000000000000000e+00
6.000000000000000000e+01 -6.000000000000000000e+01 -5.000000000000000000e+00
6.000000000000000000e+01 -5.500000000000000000e+01 -5.000000000000000000e+00
6.000000000000000000e+01 -5.000000000000000000e+01 -5.000000000000000000e+00
6.000000000000000000e+01 -4.500000000000000000e+01 -5.000000000000000000e+00
6.000000000000000000e+01 -4.000000000000000000e+01 -5.000000000000000000e+00
6.000000000000000000e+01 -3.500000000000000000e+01 -5.000000000000000000e+00
6.000000000000000000e+01 -3.000000000000000000e+01 -5.000000000000000000e+00
6.000000000000000000e+01 -2.500000000000000000e+01 -5.000000000000000000e+00
6.000000000000000000e+01 -2.000000000000000000e+01 -5.000000000000000000e+00
6.000000000000000000e+01 -1.500000000000000000e+01 -5.000000000000000000e+00
6.000000000000000000e+01 -1.000000000000000000e+01 -5.000000000000000000e+00
6.000000000000000000e+01 -5.000000000000000000e+00 -5.000000000000000000e+00
6.000000000000000000e+01 0.000000000000000000e+00 -5.000000000000000000e+00
6.000000000000000000e+01 5.000000000000000000e+00 -5.000000000000000000e+00
6.000000000000000000e+01 1.000000000000000000e+01 -5.000000000000000000e+00
6.000000000000000000e+01 1.500000000000000000e+01 -5.000000000000000000e+00
6.000000000000000000e+01 2.000000000000000000e+01 -5.000000000000000000e+00
6.000000000000000000e+01 2.500000000000000000e+01 -5.000000000000000000e+00
6.000000000000000000e+01 3.000000000000000000e+01 -5.000000000000000000e+00
6.000000000000000000e+01 3.500000000000000000e+01 -5.000000000000000000e+00
6.000000000000000000e+01 4.000000000000000000e+01 -5.000000000000000000e+00
6.000000000000000000e+01 4.500000000000000000e+01 -5.000000000000000000e+00
6.000000000000000000e+01 5.000000000000000000e+01 -5.000000000000000000e+00
6.000000000000000000e+01 5.500000000000000000e+01 -5.000000000000000000e+00
6.000000000000000000e+01 6.000000000000000000e+01 -5.000000000000000000e+00
6.000000000000000000e+01 6.500000000000000000e+01 -5.000000000000000000e+00
6.000000000000000000e+01 7.000000000000000000e+01 -5.000000000000000000e+00
6.000000000000000000e+01 7.500000000000000000e+01 -5.000000000000000000e+00
6.000000000000000000e+01 8.000000000000000000e+01 -5.000000000000000000e+00
6.000000000000000000e+01 8.500000000000000000e+01 -5.000000000000000000e+00
6.000000000000000000e+01 9.000000000000000000e+01 -5.000000000000000000e+00
6.000000000000000000e+01 9.500000000000000000e+01 -5.000000000000000000e+00
6.000000000000000000e+01 1.000000000000000000e+02 -5.000000000000000000e+00
6.000000000000000000e+01 1.050000000000000000e+02 -5.000000000000000000e+00
6.000000000000000000e+01 1.100000000000000000e+02 -5.000000000000000000e+00
6.000000000000000000e+01 1.150000000000000000e+02 -5.000000000000000000e+00
6.000000000000000000e+01 1.200000000000000000e+02 -5.000000000000000000e+00
6.000000000000000000e+01 1.250000000000000000e+02 -5.000000000000000000e+00
6.500000000000000000e+01 -1.250000000000000000e+02 -5.000000000000000000e+00
6.500000000000000000e+01 -1.200000000000000000e+02 -5.000000000000000000e+00
6.500000000000000000e+01 -1.150000000000000000e+02 -5.000000000000000000e+00
6.500000000000000000e+01 -1.100000000000000000e+02 -5.000000000000000000e+00
6.500000000000000000e+01 -1.050000000000000000e+02 -5.000000000000000000e+00
6.500000000000000000e+01 -1.000000000000000000e+02 -5.000000000000000000e+00
6.500000000000000000e+01 -9.500000000000000000e+01 -5.000000000000000000e+00
6.500000000000000000e+01 -9.000000000000000000e+01 -5.000000000000000000e+00
6.500000000000000000e+01 -8.500000000000000000e+01 -5.000000000000000000e+00
6.500000000000000000e+01 -8.000000000000000000e+01 -5.000000000000000000e+00
6.500000000000000000e+01 -7.500000000000000000e+01 -5.000000000000000000e+00
6.500000000000000000e+01 -7.000000000000000000e+01 -5.000000000000000000e+00
6.500000000000000000e+01 -6.500000000000000000e+01 -5.000000000000000000e+00
6.500000000000000000e+01 -6.000000000000000000e+01 -5.000000000000000000e+00
6.500000000000000000e+01 -5.500000000000000000e+01 -5.000000000000000000e+00
6.500000000000000000e+01 -5.000000000000000000e+01 -5.000000000000000000e+00
6.500000000000000000e+01 -4.500000000000000000e+01 -5.000000000000000000e+00
6.500000000000000000e+01 -4.000000000000000000e+01 -5.000000000000000000e+00
6.500000000000000000e+01 -3.500000000000000000e+01 -5.000000000000000000e+00
6.500000000000000000e+01 -3.000000000000000000e+01 -5.000000000000000000e+00
6.500000000000000000e+01 -2.500000000000000000e+01 -5.000000000000000000e+00
6.500000000000000000e+01 -2.000000000000000000e+01 -5.000000000000000000e+00
6.500000000000000000e+01 -1.500000000000000000e+01 -5.000000000000000000e+00
6.500000000000000000e+01 -1.000000000000000000e+01 -5.000000000000000000e+00
6.500000000000000000e+01 -5.000000000000000000e+00 -5.000000000000000000e+00
6.500000000000000000e+01 0.000000000000000000e+00 -5.000000000000000000e+00
6.500000000000000000e+01 5.000000000000000000e+00 -5.000000000000000000e+00
6.500000000000000000e+01 1.000000000000000000e+01 -5.000000000000000000e+00
6.500000000000000000e+01 1.500000000000000000e+01 -5.000000000000000000e+00
6.500000000000000000e+01 2.000000000000000000e+01 -5.000000000000000000e+00
6.500000000000000000e+01 2.500000000000000000e+01 -5.000000000000000000e+00
6.500000000000000000e+01 3.000000000000000000e+01 -5.000000000000000000e+00
6.500000000000000000e+01 3.500000000000000000e+01 -5.000000000000000000e+00
6.500000000000000000e+01 4.000000000000000000e+01 -5.000000000000000000e+00
6.500000000000000000e+01 4.500000000000000000e+01 -5.000000000000000000e+00
6.500000000000000000e+01 5.000000000000000000e+01 -5.000000000000000000e+00
6.500000000000000000e+01 5.500000000000000000e+01 -5.000000000000000000e+00
6.500000000000000000e+01 6.000000000000000000e+01 -5.000000000000000000e+00
6.500000000000000000e+01 6.500000000000000000e+01 -5.000000000000000000e+00
6.500000000000000000e+01 7.000000000000000000e+01 -5.000000000000000000e+00
6.500000000000000000e+01 7.500000000000000000e+01 -5.000000000000000000e+00
6.500000000000000000e+01 8.000000000000000000e+01 -5.000000000000000000e+00
6.500000000000000000e+01 8.500000000000000000e+01 -5.000000000000000000e+00
6.500000000000000000e+01 9.000000000000000000e+01 -5.000000000000000000e+00
6.500000000000000000e+01 9.500000000000000000e+01 -5.000000000000000000e+00
6.500000000000000000e+01 1.000000000000000000e+02 -5.000000000000000000e+00
6.500000000000000000e+01 1.050000000000000000e+02 -5.000000000000000000e+00
6.500000000000000000e+01 1.100000000000000000e+02 -5.000000000000000000e+00
6.500000000000000000e+01 1.150000000000000000e+02 -5.000000000000000000e+00
6.500000000000000000e+01 1.200000000000000000e+02 -5.000000000000000000e+00
6.500000000000000000e+01 1.250000000000000000e+02 -5.000000000000000000e+00
7.000000000000000000e+01 -1.250000000000000000e+02 -5.000000000000000000e+00
7.000000000000000000e+01 -1.200000000000000000e+02 -5.000000000000000000e+00
7.000000000000000000e+01 -1.150000000000000000e+02 -5.000000000000000000e+00
7.000000000000000000e+01 -1.100000000000000000e+02 -5.000000000000000000e+00
7.000000000000000000e+01 -1.050000000000000000e+02 -5.000000000000000000e+00
7.000000000000000000e+01 -1.000000000000000000e+02 -5.000000000000000000e+00
7.000000000000000000e+01 -9.500000000000000000e+01 -5.000000000000000000e+00
7.000000000000000000e+01 -9.000000000000000000e+01 -5.000000000000000000e+00
7.000000000000000000e+01 -8.500000000000000000e+01 -5.000000000000000000e+00
7.000000000000000000e+01 -8.000000000000000000e+01 -5.000000000000000000e+00
7.000000000000000000e+01 -7.500000000000000000e+01 -5.000000000000000000e+00
7.000000000000000000e+01 -7.000000000000000000e+01 -5.000000000000000000e+00
7.000000000000000000e+01 -6.500000000000000000e+01 -5.000000000000000000e+00
7.000000000000000000e+01 -6.000000000000000000e+01 -5.000000000000000000e+00
7.000000000000000000e+01 -5.500000000000000000e+01 -5.000000000000000000e+00
7.000000000000000000e+01 -5.000000000000000000e+01 -5.000000000000000000e+00
7.000000000000000000e+01 -4.500000000000000000e+01 -5.000000000000000000e+00
7.000000000000000000e+01 -4.000000000000000000e+01 -5.000000000000000000e+00
7.000000000000000000e+01 -3.500000000000000000e+01 -5.000000000000000000e+00
7.000000000000000000e+01 -3.000000000000000000e+01 -5.000000000000000000e+00
7.000000000000000000e+01 -2.500000000000000000e+01 -5.000000000000000000e+00
7.000000000000000000e+01 -2.000000000000000000e+01 -5.000000000000000000e+00
7.000000000000000000e+01 -1.500000000000000000e+01 -5.000000000000000000e+00
7.000000000000000000e+01 -1.000000000000000000e+01 -5.000000000000000000e+00
7.000000000000000000e+01 -5.000000000000000000e+00 -5.000000000000000000e+00
7.000000000000000000e+01 0.000000000000000000e+00 -5.000000000000000000e+00
7.000000000000000000e+01 5.000000000000000000e+00 -5.000000000000000000e+00
7.000000000000000000e+01 1.000000000000000000e+01 -5.000000000000000000e+00
7.000000000000000000e+01 1.500000000000000000e+01 -5.000000000000000000e+00
[truncated: 44,584 more chars]
