# Supplementary material for: Modeling of the Electrostatic Interaction and Catalytic Activity of [NiFe] Hydrogenases on a Planar Electrode
Source: J Phys Chem B. 2022 Oct 21;126(43):8777–90. doi: 10.1021/acs.jpcb.2c05371 (PMC9639099; doi:10.1021/acs.jpcb.2c05371)
Supplement: Supplementary file 1 — jp2c05371_si_001.zip [file jp2c05371_si_001.zip › Supplementary data/1e3d_5_theta_120_phi_248/geometry/electrode_252x252x12_d02_stern.face]

1 4 2
2 5 3
4 7 5
5 8 6
7 10 8
8 11 9
10 13 11
11 14 12
13 16 14
14 17 15
16 19 17
17 20 18
19 22 20
20 23 21
22 25 23
23 26 24
25 28 26
26 29 27
28 31 29
29 32 30
31 34 32
32 35 33
34 37 35
35 38 36
37 40 38
38 41 39
40 43 41
41 44 42
43 46 44
44 47 45
46 49 47
47 50 48
49 52 50
50 53 51
52 55 53
53 56 54
55 58 56
56 59 57
58 61 59
59 62 60
61 64 62
62 65 63
64 67 65
65 68 66
67 70 68
68 71 69
70 73 71
71 74 72
73 76 74
74 77 75
76 79 77
77 80 78
79 82 80
80 83 81
82 85 83
83 86 84
85 88 86
86 89 87
88 91 89
89 92 90
91 94 92
92 95 93
94 97 95
95 98 96
97 100 98
98 101 99
100 103 101
101 104 102
103 106 104
104 107 105
106 109 107
107 110 108
109 112 110
110 113 111
112 115 113
113 116 114
115 118 116
116 119 117
118 121 119
119 122 120
121 124 122
122 125 123
124 127 125
125 128 126
127 130 128
128 131 129
130 133 131
131 134 132
133 136 134
134 137 135
136 139 137
137 140 138
139 142 140
140 143 141
142 145 143
143 146 144
145 148 146
146 149 147
148 151 149
149 152 150
151 154 152
152 155 153
154 157 155
155 158 156
157 160 158
158 161 159
160 163 161
161 164 162
163 166 164
164 167 165
5 2 4
6 3 5
8 5 7
9 6 8
11 8 10
12 9 11
14 11 13
15 12 14
17 14 16
18 15 17
20 17 19
21 18 20
23 20 22
24 21 23
26 23 25
27 24 26
29 26 28
30 27 29
32 29 31
33 30 32
35 32 34
36 33 35
38 35 37
39 36 38
41 38 40
42 39 41
44 41 43
45 42 44
47 44 46
48 45 47
50 47 49
51 48 50
53 50 52
54 51 53
56 53 55
57 54 56
59 56 58
60 57 59
62 59 61
63 60 62
65 62 64
66 63 65
68 65 67
69 66 68
71 68 70
72 69 71
74 71 73
75 72 74
77 74 76
78 75 77
80 77 79
81 78 80
83 80 82
84 81 83
86 83 85
87 84 86
89 86 88
90 87 89
92 89 91
93 90 92
95 92 94
96 93 95
98 95 97
99 96 98
101 98 100
102 99 101
104 101 103
105 102 104
107 104 106
108 105 107
110 107 109
111 108 110
113 110 112
114 111 113
116 113 115
117 114 116
119 116 118
120 117 119
122 119 121
123 120 122
125 122 124
126 123 125
128 125 127
129 126 128
131 128 130
132 129 131
134 131 133
135 132 134
137 134 136
138 135 137
140 137 139
141 138 140
143 140 142
144 141 143
146 143 145
147 144 146
149 146 148
150 147 149
152 149 151
153 150 152
155 152 154
156 153 155
158 155 157
159 156 158
161 158 160
162 159 161
164 161 163
165 162 164
167 164 166
168 165 167
169 170 172
170 171 173
172 173 175
173 174 176
175 176 178
176 177 179
178 179 181
179 180 182
181 182 184
182 183 185
184 185 187
185 186 188
187 188 190
188 189 191
190 191 193
191 192 194
193 194 196
194 195 197
196 197 199
197 198 200
199 200 202
200 201 203
202 203 205
203 204 206
205 206 208
206 207 209
208 209 211
209 210 212
211 212 214
212 213 215
214 215 217
215 216 218
217 218 220
218 219 221
220 221 223
221 222 224
223 224 226
224 225 227
226 227 229
227 228 230
229 230 232
230 231 233
232 233 235
233 234 236
235 236 238
236 237 239
238 239 241
239 240 242
241 242 244
242 243 245
244 245 247
245 246 248
247 248 250
248 249 251
250 251 253
251 252 254
253 254 256
254 255 257
256 257 259
257 258 260
259 260 262
260 261 263
262 263 265
263 264 266
265 266 268
266 267 269
268 269 271
269 270 272
271 272 274
272 273 275
274 275 277
275 276 278
277 278 280
278 279 281
280 281 283
281 282 284
283 284 286
284 285 287
286 287 289
287 288 290
289 290 292
290 291 293
292 293 295
293 294 296
295 296 298
296 297 299
298 299 301
299 300 302
301 302 304
302 303 305
304 305 307
305 306 308
307 308 310
308 309 311
310 311 313
311 312 314
313 314 316
314 315 317
316 317 319
317 318 320
319 320 322
320 321 323
322 323 325
323 324 326
325 326 328
326 327 329
328 329 331
329 330 332
331 332 334
332 333 335
173 172 170
174 173 171
176 175 173
177 176 174
179 178 176
180 179 177
182 181 179
183 182 180
185 184 182
186 185 183
188 187 185
189 188 186
191 190 188
192 191 189
194 193 191
195 194 192
197 196 194
198 197 195
200 199 197
201 200 198
203 202 200
204 203 201
206 205 203
207 206 204
209 208 206
210 209 207
212 211 209
213 212 210
215 214 212
216 215 213
218 217 215
219 218 216
221 220 218
222 221 219
224 223 221
225 224 222
227 226 224
228 227 225
230 229 227
231 230 228
233 232 230
234 233 231
236 235 233
237 236 234
239 238 236
240 239 237
242 241 239
243 242 240
245 244 242
246 245 243
248 247 245
249 248 246
251 250 248
252 251 249
254 253 251
255 254 252
257 256 254
258 257 255
260 259 257
261 260 258
263 262 260
264 263 261
266 265 263
267 266 264
269 268 266
270 269 267
272 271 269
273 272 270
275 274 272
276 275 273
278 277 275
279 278 276
281 280 278
282 281 279
284 283 281
285 284 282
287 286 284
288 287 285
290 289 287
291 290 288
293 292 290
294 293 291
296 295 293
297 296 294
299 298 296
300 299 297
302 301 299
303 302 300
305 304 302
306 305 303
308 307 305
309 308 306
311 310 308
312 311 309
314 313 311
315 314 312
317 316 314
318 317 315
320 319 317
321 320 318
323 322 320
324 323 321
326 325 323
327 326 324
329 328 326
330 329 327
332 331 329
333 332 330
335 334 332
336 335 333
337 338 340
338 339 341
340 341 343
341 342 344
343 344 346
344 345 347
346 347 349
347 348 350
349 350 352
350 351 353
352 353 355
353 354 356
355 356 358
356 357 359
358 359 361
359 360 362
361 362 364
362 363 365
364 365 367
365 366 368
367 368 370
368 369 371
370 371 373
371 372 374
373 374 376
374 375 377
376 377 379
377 378 380
379 380 382
380 381 383
382 383 385
383 384 386
385 386 388
386 387 389
388 389 391
389 390 392
391 392 394
392 393 395
394 395 397
395 396 398
397 398 400
398 399 401
400 401 403
401 402 404
403 404 406
404 405 407
406 407 409
407 408 410
409 410 412
410 411 413
412 413 415
413 414 416
415 416 418
416 417 419
418 419 421
419 420 422
421 422 424
422 423 425
424 425 427
425 426 428
427 428 430
428 429 431
430 431 433
431 432 434
433 434 436
434 435 437
436 437 439
437 438 440
439 440 442
440 441 443
442 443 445
443 444 446
445 446 448
446 447 449
448 449 451
449 450 452
451 452 454
452 453 455
454 455 457
455 456 458
457 458 460
458 459 461
460 461 463
461 462 464
463 464 466
464 465 467
466 467 469
467 468 470
469 470 472
470 471 473
472 473 475
473 474 476
475 476 478
476 477 479
478 479 481
479 480 482
481 482 484
482 483 485
484 485 487
485 486 488
487 488 490
488 489 491
490 491 493
491 492 494
493 494 496
494 495 497
496 497 499
497 498 500
499 500 502
500 501 503
341 340 338
342 341 339
344 343 341
345 344 342
347 346 344
348 347 345
350 349 347
351 350 348
353 352 350
354 353 351
356 355 353
357 356 354
359 358 356
360 359 357
362 361 359
363 362 360
365 364 362
366 365 363
368 367 365
369 368 366
371 370 368
372 371 369
374 373 371
375 374 372
377 376 374
378 377 375
380 379 377
381 380 378
383 382 380
384 383 381
386 385 383
387 386 384
389 388 386
390 389 387
392 391 389
393 392 390
395 394 392
396 395 393
398 397 395
399 398 396
401 400 398
402 401 399
404 403 401
405 404 402
407 406 404
408 407 405
410 409 407
411 410 408
413 412 410
414 413 411
416 415 413
417 416 414
419 418 416
420 419 417
422 421 419
423 422 420
425 424 422
426 425 423
428 427 425
429 428 426
431 430 428
432 431 429
434 433 431
435 434 432
437 436 434
438 437 435
440 439 437
441 440 438
443 442 440
444 443 441
446 445 443
447 446 444
449 448 446
450 449 447
452 451 449
453 452 450
455 454 452
456 455 453
458 457 455
459 458 456
461 460 458
462 461 459
464 463 461
465 464 462
467 466 464
468 467 465
470 469 467
471 470 468
473 472 470
474 473 471
476 475 473
477 476 474
479 478 476
480 479 477
482 481 479
483 482 480
485 484 482
486 485 483
488 487 485
489 488 486
491 490 488
492 491 489
494 493 491
495 494 492
497 496 494
498 497 495
500 499 497
501 500 498
503 502 500
504 503 501
505 508 506
506 509 507
508 511 509
509 512 510
511 514 512
512 515 513
514 517 515
515 518 516
517 520 518
518 521 519
520 523 521
521 524 522
523 526 524
524 527 525
526 529 527
527 530 528
529 532 530
530 533 531
532 535 533
533 536 534
535 538 536
536 539 537
538 541 539
539 542 540
541 544 542
542 545 543
544 547 545
545 548 546
547 550 548
548 551 549
550 553 551
551 554 552
553 556 554
554 557 555
556 559 557
557 560 558
559 562 560
560 563 561
562 565 563
563 566 564
565 568 566
566 569 567
568 571 569
569 572 570
571 574 572
572 575 573
574 577 575
575 578 576
577 580 578
578 581 579
580 583 581
581 584 582
583 586 584
584 587 585
586 589 587
587 590 588
589 592 590
590 593 591
592 595 593
593 596 594
595 598 596
596 599 597
598 601 599
599 602 600
601 604 602
602 605 603
604 607 605
605 608 606
607 610 608
608 611 609
610 613 611
611 614 612
613 616 614
614 617 615
616 619 617
617 620 618
619 622 620
620 623 621
622 625 623
623 626 624
625 628 626
626 629 627
628 631 629
629 632 630
631 634 632
632 635 633
634 637 635
635 638 636
637 640 638
638 641 639
640 643 641
641 644 642
643 646 644
644 647 645
646 649 647
647 650 648
649 652 650
650 653 651
652 655 653
653 656 654
655 658 656
656 659 657
658 661 659
659 662 660
661 664 662
662 665 663
664 667 665
665 668 666
667 670 668
668 671 669
509 506 508
510 507 509
512 509 511
513 510 512
515 512 514
516 513 515
518 515 517
519 516 518
521 518 520
522 519 521
524 521 523
525 522 524
527 524 526
528 525 527
530 527 529
531 528 530
533 530 532
534 531 533
536 533 535
537 534 536
539 536 538
540 537 539
542 539 541
543 540 542
545 542 544
546 543 545
548 545 547
549 546 548
551 548 550
552 549 551
554 551 553
555 552 554
557 554 556
558 555 557
560 557 559
561 558 560
563 560 562
564 561 563
566 563 565
567 564 566
569 566 568
570 567 569
572 569 571
573 570 572
575 572 574
576 573 575
578 575 577
579 576 578
581 578 580
582 579 581
584 581 583
585 582 584
587 584 586
588 585 587
590 587 589
591 588 590
593 590 592
594 591 593
596 593 595
597 594 596
599 596 598
600 597 599
602 599 601
603 600 602
605 602 604
606 603 605
608 605 607
609 606 608
611 608 610
612 609 611
614 611 613
615 612 614
617 614 616
618 615 617
620 617 619
621 618 620
623 620 622
624 621 623
626 623 625
627 624 626
629 626 628
630 627 629
632 629 631
633 630 632
635 632 634
636 633 635
638 635 637
639 636 638
641 638 640
642 639 641
644 641 643
645 642 644
647 644 646
648 645 647
650 647 649
651 648 650
653 650 652
654 651 653
656 653 655
657 654 656
659 656 658
660 657 659
662 659 661
663 660 662
665 662 664
666 663 665
668 665 667
669 666 668
671 668 670
672 669 671
673 729 674
674 730 675
675 731 676
676 732 677
677 733 678
678 734 679
679 735 680
680 736 681
681 737 682
682 738 683
683 739 684
684 740 685
685 741 686
686 742 687
687 743 688
688 744 689
689 745 690
690 746 691
691 747 692
692 748 693
693 749 694
694 750 695
695 751 696
696 752 697
697 753 698
698 754 699
699 755 700
700 756 701
701 757 702
702 758 703
703 759 704
704 760 705
705 761 706
706 762 707
707 763 708
708 764 709
709 765 710
710 766 711
711 767 712
712 768 713
713 769 714
714 770 715
715 771 716
716 772 717
717 773 718
718 774 719
719 775 720
720 776 721
721 777 722
722 778 723
723 779 724
724 780 725
725 781 726
726 782 727
727 783 728
729 785 730
730 786 731
731 787 732
732 788 733
733 789 734
734 790 735
735 791 736
736 792 737
737 793 738
738 794 739
739 795 740
740 796 741
741 797 742
742 798 743
743 799 744
744 800 745
745 801 746
746 802 747
747 803 748
748 804 749
749 805 750
750 806 751
751 807 752
752 808 753
753 809 754
754 810 755
755 811 756
756 812 757
757 813 758
758 814 759
759 815 760
760 816 761
761 817 762
762 818 763
763 819 764
764 820 765
765 821 766
766 822 767
767 823 768
768 824 769
769 825 770
770 826 771
771 827 772
772 828 773
773 829 774
774 830 775
775 831 776
776 832 777
777 833 778
778 834 779
779 835 780
780 836 781
781 837 782
782 838 783
783 839 784
785 841 786
786 842 787
787 843 788
788 844 789
789 845 790
790 846 791
791 847 792
792 848 793
793 849 794
794 850 795
795 851 796
796 852 797
797 853 798
798 854 799
799 855 800
800 856 801
801 857 802
802 858 803
803 859 804
804 860 805
805 861 806
806 862 807
807 863 808
808 864 809
809 865 810
810 866 811
811 867 812
812 868 813
813 869 814
814 870 815
815 871 816
816 872 817
817 873 818
818 874 819
819 875 820
820 876 821
821 877 822
822 878 823
823 879 824
824 880 825
825 881 826
826 882 827
827 883 828
828 884 829
829 885 830
830 886 831
831 887 832
832 888 833
833 889 834
834 890 835
835 891 836
836 892 837
837 893 838
838 894 839
839 895 840
841 897 842
842 898 843
843 899 844
844 900 845
845 901 846
846 902 847
847 903 848
848 904 849
849 905 850
850 906 851
851 907 852
852 908 853
853 909 854
854 910 855
855 911 856
856 912 857
857 913 858
858 914 859
859 915 860
860 916 861
861 917 862
862 918 863
863 919 864
864 920 865
865 921 866
866 922 867
867 923 868
868 924 869
869 925 870
870 926 871
871 927 872
872 928 873
873 929 874
874 930 875
875 931 876
876 932 877
877 933 878
878 934 879
879 935 880
880 936 881
881 937 882
882 938 883
883 939 884
884 940 885
885 941 886
886 942 887
887 943 888
888 944 889
889 945 890
890 946 891
891 947 892
892 948 893
893 949 894
894 950 895
895 951 896
897 953 898
898 954 899
899 955 900
900 956 901
901 957 902
902 958 903
903 959 904
904 960 905
905 961 906
906 962 907
907 963 908
908 964 909
909 965 910
910 966 911
911 967 912
912 968 913
913 969 914
914 970 915
915 971 916
916 972 917
917 973 918
918 974 919
919 975 920
920 976 921
921 977 922
922 978 923
923 979 924
924 980 925
925 981 926
926 982 927
927 983 928
928 984 929
929 985 930
930 986 931
931 987 932
932 988 933
933 989 934
934 990 935
935 991 936
936 992 937
937 993 938
938 994 939
939 995 940
940 996 941
941 997 942
942 998 943
943 999 944
944 1000 945
945 1001 946
946 1002 947
947 1003 948
948 1004 949
949 1005 950
950 1006 951
951 1007 952
953 1009 954
954 1010 955
955 1011 956
956 1012 957
957 1013 958
958 1014 959
959 1015 960
960 1016 961
961 1017 962
962 1018 963
963 1019 964
964 1020 965
965 1021 966
966 1022 967
967 1023 968
968 1024 969
969 1025 970
970 1026 971
971 1027 972
972 1028 973
973 1029 974
974 1030 975
975 1031 976
976 1032 977
977 1033 978
978 1034 979
979 1035 980
980 1036 981
981 1037 982
982 1038 983
983 1039 984
984 1040 985
985 1041 986
986 1042 987
987 1043 988
988 1044 989
989 1045 990
990 1046 991
991 1047 992
992 1048 993
993 1049 994
994 1050 995
995 1051 996
996 1052 997
997 1053 998
998 1054 999
999 1055 1000
1000 1056 1001
1001 1057 1002
1002 1058 1003
1003 1059 1004
1004 1060 1005
1005 1061 1006
1006 1062 1007
1007 1063 1008
1009 1065 1010
1010 1066 1011
1011 1067 1012
1012 1068 1013
1013 1069 1014
1014 1070 1015
1015 1071 1016
1016 1072 1017
1017 1073 1018
1018 1074 1019
1019 1075 1020
1020 1076 1021
1021 1077 1022
1022 1078 1023
1023 1079 1024
1024 1080 1025
1025 1081 1026
1026 1082 1027
1027 1083 1028
1028 1084 1029
1029 1085 1030
1030 1086 1031
1031 1087 1032
1032 1088 1033
1033 1089 1034
1034 1090 1035
1035 1091 1036
1036 1092 1037
1037 1093 1038
1038 1094 1039
1039 1095 1040
1040 1096 1041
1041 1097 1042
1042 1098 1043
1043 1099 1044
1044 1100 1045
1045 1101 1046
1046 1102 1047
1047 1103 1048
1048 1104 1049
1049 1105 1050
1050 1106 1051
1051 1107 1052
1052 1108 1053
1053 1109 1054
1054 1110 1055
1055 1111 1056
1056 1112 1057
1057 1113 1058
1058 1114 1059
1059 1115 1060
1060 1116 1061
1061 1117 1062
1062 1118 1063
1063 1119 1064
1065 1121 1066
1066 1122 1067
1067 1123 1068
1068 1124 1069
1069 1125 1070
1070 1126 1071
1071 1127 1072
1072 1128 1073
1073 1129 1074
1074 1130 1075
1075 1131 1076
1076 1132 1077
1077 1133 1078
1078 1134 1079
1079 1135 1080
1080 1136 1081
1081 1137 1082
1082 1138 1083
1083 1139 1084
1084 1140 1085
1085 1141 1086
1086 1142 1087
1087 1143 1088
1088 1144 1089
1089 1145 1090
1090 1146 1091
1091 1147 1092
1092 1148 1093
1093 1149 1094
1094 1150 1095
1095 1151 1096
1096 1152 1097
1097 1153 1098
1098 1154 1099
1099 1155 1100
1100 1156 1101
1101 1157 1102
1102 1158 1103
1103 1159 1104
1104 1160 1105
1105 1161 1106
1106 1162 1107
1107 1163 1108
1108 1164 1109
1109 1165 1110
1110 1166 1111
1111 1167 1112
1112 1168 1113
1113 1169 1114
1114 1170 1115
1115 1171 1116
1116 1172 1117
1117 1173 1118
1118 1174 1119
1119 1175 1120
1121 1177 1122
1122 1178 1123
1123 1179 1124
1124 1180 1125
1125 1181 1126
1126 1182 1127
1127 1183 1128
1128 1184 1129
1129 1185 1130
1130 1186 1131
1131 1187 1132
1132 1188 1133
1133 1189 1134
1134 1190 1135
1135 1191 1136
1136 1192 1137
1137 1193 1138
1138 1194 1139
1139 1195 1140
1140 1196 1141
1141 1197 1142
1142 1198 1143
1143 1199 1144
1144 1200 1145
1145 1201 1146
1146 1202 1147
1147 1203 1148
1148 1204 1149
1149 1205 1150
1150 1206 1151
1151 1207 1152
1152 1208 1153
1153 1209 1154
1154 1210 1155
1155 1211 1156
1156 1212 1157
1157 1213 1158
1158 1214 1159
1159 1215 1160
1160 1216 1161
1161 1217 1162
1162 1218 1163
1163 1219 1164
1164 1220 1165
1165 1221 1166
1166 1222 1167
1167 1223 1168
1168 1224 1169
1169 1225 1170
1170 1226 1171
1171 1227 1172
1172 1228 1173
1173 1229 1174
1174 1230 1175
1175 1231 1176
1177 1233 1178
1178 1234 1179
1179 1235 1180
1180 1236 1181
1181 1237 1182
1182 1238 1183
1183 1239 1184
1184 1240 1185
1185 1241 1186
1186 1242 1187
1187 1243 1188
1188 1244 1189
1189 1245 1190
1190 1246 1191
1191 1247 1192
1192 1248 1193
1193 1249 1194
1194 1250 1195
1195 1251 1196
1196 1252 1197
1197 1253 1198
1198 1254 1199
1199 1255 1200
1200 1256 1201
1201 1257 1202
1202 1258 1203
1203 1259 1204
1204 1260 1205
1205 1261 1206
1206 1262 1207
1207 1263 1208
1208 1264 1209
1209 1265 1210
1210 1266 1211
1211 1267 1212
1212 1268 1213
1213 1269 1214
1214 1270 1215
1215 1271 1216
1216 1272 1217
1217 1273 1218
1218 1274 1219
1219 1275 1220
1220 1276 1221
1221 1277 1222
1222 1278 1223
1223 1279 1224
1224 1280 1225
1225 1281 1226
1226 1282 1227
1227 1283 1228
1228 1284 1229
1229 1285 1230
1230 1286 1231
1231 1287 1232
1233 1289 1234
1234 1290 1235
1235 1291 1236
1236 1292 1237
1237 1293 1238
1238 1294 1239
1239 1295 1240
1240 1296 1241
1241 1297 1242
1242 1298 1243
1243 1299 1244
1244 1300 1245
1245 1301 1246
1246 1302 1247
1247 1303 1248
1248 1304 1249
1249 1305 1250
1250 1306 1251
1251 1307 1252
1252 1308 1253
1253 1309 1254
1254 1310 1255
1255 1311 1256
1256 1312 1257
1257 1313 1258
1258 1314 1259
1259 1315 1260
1260 1316 1261
1261 1317 1262
1262 1318 1263
1263 1319 1264
1264 1320 1265
1265 1321 1266
1266 1322 1267
1267 1323 1268
1268 1324 1269
1269 1325 1270
1270 1326 1271
1271 1327 1272
1272 1328 1273
1273 1329 1274
1274 1330 1275
1275 1331 1276
1276 1332 1277
1277 1333 1278
1278 1334 1279
1279 1335 1280
1280 1336 1281
1281 1337 1282
1282 1338 1283
1283 1339 1284
1284 1340 1285
1285 1341 1286
1286 1342 1287
1287 1343 1288
1289 1345 1290
1290 1346 1291
1291 1347 1292
1292 1348 1293
1293 1349 1294
1294 1350 1295
1295 1351 1296
1296 1352 1297
1297 1353 1298
1298 1354 1299
1299 1355 1300
1300 1356 1301
1301 1357 1302
1302 1358 1303
1303 1359 1304
1304 1360 1305
1305 1361 1306
1306 1362 1307
1307 1363 1308
1308 1364 1309
1309 1365 1310
1310 1366 1311
1311 1367 1312
1312 1368 1313
1313 1369 1314
1314 1370 1315
1315 1371 1316
1316 1372 1317
1317 1373 1318
1318 1374 1319
1319 1375 1320
1320 1376 1321
1321 1377 1322
1322 1378 1323
1323 1379 1324
1324 1380 1325
1325 1381 1326
1326 1382 1327
1327 1383 1328
1328 1384 1329
1329 1385 1330
1330 1386 1331
1331 1387 1332
1332 1388 1333
1333 1389 1334
1334 1390 1335
1335 1391 1336
1336 1392 1337
1337 1393 1338
1338 1394 1339
1339 1395 1340
1340 1396 1341
1341 1397 1342
1342 1398 1343
1343 1399 1344
1345 1401 1346
1346 1402 1347
1347 1403 1348
1348 1404 1349
1349 1405 1350
1350 1406 1351
1351 1407 1352
1352 1408 1353
1353 1409 1354
1354 1410 1355
1355 1411 1356
1356 1412 1357
1357 1413 1358
1358 1414 1359
1359 1415 1360
1360 1416 1361
1361 1417 1362
1362 1418 1363
1363 1419 1364
1364 1420 1365
1365 1421 1366
1366 1422 1367
1367 1423 1368
1368 1424 1369
1369 1425 1370
1370 1426 1371
1371 1427 1372
1372 1428 1373
1373 1429 1374
1374 1430 1375
1375 1431 1376
1376 1432 1377
1377 1433 1378
1378 1434 1379
1379 1435 1380
1380 1436 1381
1381 1437 1382
1382 1438 1383
1383 1439 1384
1384 1440 1385
1385 1441 1386
1386 1442 1387
1387 1443 1388
1388 1444 1389
1389 1445 1390
1390 1446 1391
1391 1447 1392
1392 1448 1393
1393 1449 1394
1394 1450 1395
1395 1451 1396
1396 1452 1397
1397 1453 1398
1398 1454 1399
1399 1455 1400
1401 1457 1402
1402 1458 1403
1403 1459 1404
1404 1460 1405
1405 1461 1406
1406 1462 1407
1407 1463 1408
1408 1464 1409
1409 1465 1410
1410 1466 1411
1411 1467 1412
1412 1468 1413
1413 1469 1414
1414 1470 1415
1415 1471 1416
1416 1472 1417
1417 1473 1418
1418 1474 1419
1419 1475 1420
1420 1476 1421
1421 1477 1422
1422 1478 1423
1423 1479 1424
1424 1480 1425
1425 1481 1426
1426 1482 1427
1427 1483 1428
1428 1484 1429
1429 1485 1430
1430 1486 1431
1431 1487 1432
1432 1488 1433
1433 1489 1434
1434 1490 1435
1435 1491 1436
1436 1492 1437
1437 1493 1438
1438 1494 1439
1439 1495 1440
1440 1496 1441
1441 1497 1442
1442 1498 1443
1443 1499 1444
1444 1500 1445
1445 1501 1446
1446 1502 1447
1447 1503 1448
1448 1504 1449
1449 1505 1450
1450 1506 1451
1451 1507 1452
1452 1508 1453
1453 1509 1454
1454 1510 1455
1455 1511 1456
1457 1513 1458
1458 1514 1459
1459 1515 1460
1460 1516 1461
1461 1517 1462
1462 1518 1463
1463 1519 1464
1464 1520 1465
1465 1521 1466
1466 1522 1467
1467 1523 1468
1468 1524 1469
1469 1525 1470
1470 1526 1471
1471 1527 1472
1472 1528 1473
1473 1529 1474
1474 1530 1475
1475 1531 1476
1476 1532 1477
1477 1533 1478
1478 1534 1479
1479 1535 1480
1480 1536 1481
1481 1537 1482
1482 1538 1483
1483 1539 1484
1484 1540 1485
1485 1541 1486
1486 1542 1487
1487 1543 1488
1488 1544 1489
1489 1545 1490
1490 1546 1491
1491 1547 1492
1492 1548 1493
1493 1549 1494
1494 1550 1495
1495 1551 1496
1496 1552 1497
1497 1553 1498
1498 1554 1499
1499 1555 1500
1500 1556 1501
1501 1557 1502
1502 1558 1503
1503 1559 1504
1504 1560 1505
1505 1561 1506
1506 1562 1507
1507 1563 1508
1508 1564 1509
1509 1565 1510
1510 1566 1511
1511 1567 1512
1513 1569 1514
1514 1570 1515
1515 1571 1516
1516 1572 1517
1517 1573 1518
1518 1574 1519
1519 1575 1520
1520 1576 1521
1521 1577 1522
1522 1578 1523
1523 1579 1524
1524 1580 1525
1525 1581 1526
1526 1582 1527
1527 1583 1528
1528 1584 1529
1529 1585 1530
1530 1586 1531
1531 1587 1532
1532 1588 1533
1533 1589 1534
1534 1590 1535
1535 1591 1536
1536 1592 1537
1537 1593 1538
1538 1594 1539
1539 1595 1540
1540 1596 1541
1541 1597 1542
1542 1598 1543
1543 1599 1544
1544 1600 1545
1545 1601 1546
1546 1602 1547
1547 1603 1548
1548 1604 1549
1549 1605 1550
1550 1606 1551
1551 1607 1552
1552 1608 1553
1553 1609 1554
1554 1610 1555
1555 1611 1556
1556 1612 1557
1557 1613 1558
1558 1614 1559
1559 1615 1560
1560 1616 1561
1561 1617 1562
1562 1618 1563
1563 1619 1564
1564 1620 1565
1565 1621 1566
1566 1622 1567
1567 1623 1568
1569 1625 1570
1570 1626 1571
1571 1627 1572
1572 1628 1573
1573 1629 1574
1574 1630 1575
1575 1631 1576
1576 1632 1577
1577 1633 1578
1578 1634 1579
1579 1635 1580
1580 1636 1581
1581 1637 1582
1582 1638 1583
1583 1639 1584
1584 1640 1585
1585 1641 1586
1586 1642 1587
1587 1643 1588
1588 1644 1589
1589 1645 1590
1590 1646 1591
1591 1647 1592
1592 1648 1593
1593 1649 1594
1594 1650 1595
1595 1651 1596
1596 1652 1597
1597 1653 1598
1598 1654 1599
1599 1655 1600
1600 1656 1601
1601 1657 1602
1602 1658 1603
1603 1659 1604
1604 1660 1605
1605 1661 1606
1606 1662 1607
1607 1663 1608
1608 1664 1609
1609 1665 1610
1610 1666 1611
1611 1667 1612
1612 1668 1613
1613 1669 1614
1614 1670 1615
1615 1671 1616
1616 1672 1617
1617 1673 1618
1618 1674 1619
1619 1675 1620
1620 1676 1621
1621 1677 1622
1622 1678 1623
1623 1679 1624
1625 1681 1626
1626 1682 1627
1627 1683 1628
1628 1684 1629
1629 1685 1630
1630 1686 1631
1631 1687 1632
1632 1688 1633
1633 1689 1634
1634 1690 1635
1635 1691 1636
1636 1692 1637
1637 1693 1638
1638 1694 1639
1639 1695 1640
1640 1696 1641
1641 1697 1642
1642 1698 1643
1643 1699 1644
1644 1700 1645
1645 1701 1646
1646 1702 1647
1647 1703 1648
1648 1704 1649
1649 1705 1650
1650 1706 1651
1651 1707 1652
1652 1708 1653
1653 1709 1654
1654 1710 1655
1655 1711 1656
1656 1712 1657
1657 1713 1658
1658 1714 1659
1659 1715 1660
1660 1716 1661
1661 1717 1662
1662 1718 1663
1663 1719 1664
1664 1720 1665
1665 1721 1666
1666 1722 1667
1667 1723 1668
1668 1724 1669
1669 1725 1670
1670 1726 1671
1671 1727 1672
1672 1728 1673
1673 1729 1674
1674 1730 1675
1675 1731 1676
1676 1732 1677
1677 1733 1678
1678 1734 1679
1679 1735 1680
1681 1737 1682
1682 1738 1683
1683 1739 1684
1684 1740 1685
1685 1741 1686
1686 1742 1687
1687 1743 1688
1688 1744 1689
1689 1745 1690
1690 1746 1691
1691 1747 1692
1692 1748 1693
1693 1749 1694
1694 1750 1695
1695 1751 1696
1696 1752 1697
1697 1753 1698
1698 1754 1699
1699 1755 1700
1700 1756 1701
1701 1757 1702
1702 1758 1703
1703 1759 1704
1704 1760 1705
1705 1761 1706
1706 1762 1707
1707 1763 1708
1708 1764 1709
1709 1765 1710
1710 1766 1711
1711 1767 1712
1712 1768 1713
1713 1769 1714
1714 1770 1715
1715 1771 1716
1716 1772 1717
1717 1773 1718
1718 1774 1719
1719 1775 1720
1720 1776 1721
1721 1777 1722
1722 1778 1723
1723 1779 1724
1724 1780 1725
1725 1781 1726
1726 1782 1727
1727 1783 1728
1728 1784 1729
1729 1785 1730
1730 1786 1731
1731 1787 1732
1732 1788 1733
1733 1789 1734
1734 1790 1735
1735 1791 1736
1737 1793 1738
1738 1794 1739
1739 1795 1740
1740 1796 1741
1741 1797 1742
1742 1798 1743
1743 1799 1744
1744 1800 1745
1745 1801 1746
1746 1802 1747
1747 1803 1748
1748 1804 1749
1749 1805 1750
1750 1806 1751
1751 1807 1752
1752 1808 1753
1753 1809 1754
1754 1810 1755
1755 1811 1756
1756 1812 1757
1757 1813 1758
1758 1814 1759
1759 1815 1760
1760 1816 1761
1761 1817 1762
1762 1818 1763
1763 1819 1764
1764 1820 1765
1765 1821 1766
1766 1822 1767
1767 1823 1768
1768 1824 1769
1769 1825 1770
1770 1826 1771
1771 1827 1772
1772 1828 1773
1773 1829 1774
1774 1830 1775
1775 1831 1776
1776 1832 1777
1777 1833 1778
1778 1834 1779
1779 1835 1780
1780 1836 1781
1781 1837 1782
1782 1838 1783
1783 1839 1784
1784 1840 1785
1785 1841 1786
1786 1842 1787
1787 1843 1788
1788 1844 1789
1789 1845 1790
1790 1846 1791
1791 1847 1792
1793 1849 1794
1794 1850 1795
1795 1851 1796
1796 1852 1797
1797 1853 1798
1798 1854 1799
1799 1855 1800
1800 1856 1801
1801 1857 1802
1802 1858 1803
1803 1859 1804
1804 1860 1805
1805 1861 1806
1806 1862 1807
1807 1863 1808
1808 1864 1809
1809 1865 1810
1810 1866 1811
1811 1867 1812
1812 1868 1813
1813 1869 1814
1814 1870 1815
1815 1871 1816
1816 1872 1817
1817 1873 1818
1818 1874 1819
1819 1875 1820
1820 1876 1821
1821 1877 1822
1822 1878 1823
1823 1879 1824
1824 1880 1825
1825 1881 1826
1826 1882 1827
1827 1883 1828
1828 1884 1829
1829 1885 1830
1830 1886 1831
1831 1887 1832
1832 1888 1833
1833 1889 1834
1834 1890 1835
1835 1891 1836
1836 1892 1837
1837 1893 1838
1838 1894 1839
1839 1895 1840
1840 1896 1841
1841 1897 1842
1842 1898 1843
1843 1899 1844
1844 1900 1845
1845 1901 1846
1846 1902 1847
1847 1903 1848
1849 1905 1850
1850 1906 1851
1851 1907 1852
1852 1908 1853
1853 1909 1854
1854 1910 1855
1855 1911 1856
1856 1912 1857
1857 1913 1858
1858 1914 1859
1859 1915 1860
1860 1916 1861
1861 1917 1862
1862 1918 1863
1863 1919 1864
1864 1920 1865
1865 1921 1866
1866 1922 1867
1867 1923 1868
1868 1924 1869
1869 1925 1870
1870 1926 1871
1871 1927 1872
1872 1928 1873
1873 1929 1874
1874 1930 1875
1875 1931 1876
1876 1932 1877
1877 1933 1878
1878 1934 1879
1879 1935 1880
1880 1936 1881
1881 1937 1882
1882 1938 1883
1883 1939 1884
1884 1940 1885
1885 1941 1886
1886 1942 1887
1887 1943 1888
1888 1944 1889
1889 1945 1890
1890 1946 1891
1891 1947 1892
1892 1948 1893
1893 1949 1894
1894 1950 1895
1895 1951 1896
1896 1952 1897
1897 1953 1898
1898 1954 1899
1899 1955 1900
1900 1956 1901
1901 1957 1902
1902 1958 1903
1903 1959 1904
1905 1961 1906
1906 1962 1907
1907 1963 1908
1908 1964 1909
1909 1965 1910
1910 1966 1911
1911 1967 1912
1912 1968 1913
1913 1969 1914
1914 1970 1915
1915 1971 1916
1916 1972 1917
1917 1973 1918
1918 1974 1919
1919 1975 1920
1920 1976 1921
1921 1977 1922
1922 1978 1923
1923 1979 1924
1924 1980 1925
1925 1981 1926
1926 1982 1927
1927 1983 1928
1928 1984 1929
1929 1985 1930
1930 1986 1931
1931 1987 1932
1932 1988 1933
1933 1989 1934
1934 1990 1935
1935 1991 1936
1936 1992 1937
1937 1993 1938
1938 1994 1939
1939 1995 1940
1940 1996 1941
1941 1997 1942
1942 1998 1943
1943 1999 1944
1944 2000 1945
1945 2001 1946
1946 2002 1947
1947 2003 1948
1948 2004 1949
1949 2005 1950
1950 2006 1951
1951 2007 1952
1952 2008 1953
1953 2009 1954
1954 2010 1955
1955 2011 1956
1956 2012 1957
1957 2013 1958
1958 2014 1959
1959 2015 1960
1961 2017 1962
1962 2018 1963
1963 2019 1964
1964 2020 1965
1965 2021 1966
1966 2022 1967
1967 2023 1968
1968 2024 1969
1969 2025 1970
1970 2026 1971
1971 2027 1972
1972 2028 1973
1973 2029 1974
1974 2030 1975
1975 2031 1976
1976 2032 1977
1977 2033 1978
1978 2034 1979
1979 2035 1980
1980 2036 1981
1981 2037 1982
1982 2038 1983
1983 2039 1984
1984 2040 1985
1985 2041 1986
1986 2042 1987
1987 2043 1988
1988 2044 1989
1989 2045 1990
1990 2046 1991
1991 2047 1992
1992 2048 1993
1993 2049 1994
1994 2050 1995
1995 2051 1996
1996 2052 1997
1997 2053 1998
1998 2054 1999
1999 2055 2000
2000 2056 2001
2001 2057 2002
2002 2058 2003
2003 2059 2004
2004 2060 2005
2005 2061 2006
2006 2062 2007
2007 2063 2008
2008 2064 2009
2009 2065 2010
2010 2066 2011
2011 2067 2012
2012 2068 2013
2013 2069 2014
2014 2070 2015
2015 2071 2016
2017 2073 2018
2018 2074 2019
2019 2075 2020
2020 2076 2021
2021 2077 2022
2022 2078 2023
2023 2079 2024
2024 2080 2025
2025 2081 2026
2026 2082 2027
2027 2083 2028
2028 2084 2029
2029 2085 2030
2030 2086 2031
2031 2087 2032
2032 2088 2033
2033 2089 2034
2034 2090 2035
2035 2091 2036
2036 2092 2037
2037 2093 2038
2038 2094 2039
2039 2095 2040
2040 2096 2041
2041 2097 2042
2042 2098 2043
2043 2099 2044
2044 2100 2045
2045 2101 2046
2046 2102 2047
2047 2103 2048
2048 2104 2049
2049 2105 2050
2050 2106 2051
2051 2107 2052
2052 2108 2053
2053 2109 2054
2054 2110 2055
2055 2111 2056
2056 2112 2057
2057 2113 2058
2058 2114 2059
2059 2115 2060
2060 2116 2061
2061 2117 2062
2062 2118 2063
2063 2119 2064
2064 2120 2065
2065 2121 2066
2066 2122 2067
2067 2123 2068
2068 2124 2069
2069 2125 2070
2070 2126 2071
2071 2127 2072
2073 2129 2074
2074 2130 2075
2075 2131 2076
2076 2132 2077
2077 2133 2078
2078 2134 2079
2079 2135 2080
2080 2136 2081
2081 2137 2082
2082 2138 2083
2083 2139 2084
2084 2140 2085
2085 2141 2086
2086 2142 2087
2087 2143 2088
2088 2144 2089
2089 2145 2090
2090 2146 2091
2091 2147 2092
2092 2148 2093
2093 2149 2094
2094 2150 2095
2095 2151 2096
2096 2152 2097
2097 2153 2098
2098 2154 2099
2099 2155 2100
2100 2156 2101
2101 2157 2102
2102 2158 2103
2103 2159 2104
2104 2160 2105
2105 2161 2106
2106 2162 2107
2107 2163 2108
2108 2164 2109
2109 2165 2110
2110 2166 2111
2111 2167 2112
2112 2168 2113
2113 2169 2114
2114 2170 2115
2115 2171 2116
2116 2172 2117
2117 2173 2118
2118 2174 2119
2119 2175 2120
2120 2176 2121
2121 2177 2122
2122 2178 2123
2123 2179 2124
2124 2180 2125
2125 2181 2126
2126 2182 2127
2127 2183 2128
2129 2185 2130
2130 2186 2131
2131 2187 2132
2132 2188 2133
2133 2189 2134
2134 2190 2135
2135 2191 2136
2136 2192 2137
2137 2193 2138
2138 2194 2139
2139 2195 2140
2140 2196 2141
2141 2197 2142
2142 2198 2143
2143 2199 2144
2144 2200 2145
2145 2201 2146
2146 2202 2147
2147 2203 2148
2148 2204 2149
2149 2205 2150
2150 2206 2151
2151 2207 2152
2152 2208 2153
2153 2209 2154
2154 2210 2155
2155 2211 2156
2156 2212 2157
2157 2213 2158
2158 2214 2159
2159 2215 2160
2160 2216 2161
2161 2217 2162
2162 2218 2163
2163 2219 2164
2164 2220 2165
2165 2221 2166
2166 2222 2167
2167 2223 2168
2168 2224 2169
2169 2225 2170
2170 2226 2171
2171 2227 2172
2172 2228 2173
2173 2229 2174
2174 2230 2175
2175 2231 2176
2176 2232 2177
2177 2233 2178
2178 2234 2179
2179 2235 2180
2180 2236 2181
2181 2237 2182
2182 2238 2183
2183 2239 2184
2185 2241 2186
2186 2242 2187
2187 2243 2188
2188 2244 2189
2189 2245 2190
2190 2246 2191
2191 2247 2192
2192 2248 2193
2193 2249 2194
2194 2250 2195
2195 2251 2196
2196 2252 2197
2197 2253 2198
2198 2254 2199
2199 2255 2200
2200 2256 2201
2201 2257 2202
2202 2258 2203
2203 2259 2204
2204 2260 2205
2205 2261 2206
2206 2262 2207
2207 2263 2208
2208 2264 2209
2209 2265 2210
2210 2266 2211
2211 2267 2212
2212 2268 2213
2213 2269 2214
2214 2270 2215
2215 2271 2216
2216 2272 2217
2217 2273 2218
2218 2274 2219
2219 2275 2220
2220 2276 2221
2221 2277 2222
2222 2278 2223
2223 2279 2224
2224 2280 2225
2225 2281 2226
2226 2282 2227
2227 2283 2228
2228 2284 2229
2229 2285 2230
2230 2286 2231
2231 2287 2232
2232 2288 2233
2233 2289 2234
2234 2290 2235
2235 2291 2236
2236 2292 2237
2237 2293 2238
2238 2294 2239
2239 2295 2240
2241 2297 2242
2242 2298 2243
2243 2299 2244
2244 2300 2245
2245 2301 2246
2246 2302 2247
2247 2303 2248
2248 2304 2249
2249 2305 2250
2250 2306 2251
2251 2307 2252
2252 2308 2253
2253 2309 2254
2254 2310 2255
2255 2311 2256
2256 2312 2257
2257 2313 2258
2258 2314 2259
2259 2315 2260
2260 2316 2261
2261 2317 2262
2262 2318 2263
2263 2319 2264
2264 2320 2265
2265 2321 2266
2266 2322 2267
2267 2323 2268
2268 2324 2269
2269 2325 2270
2270 2326 2271
2271 2327 2272
2272 2328 2273
2273 2329 2274
2274 2330 2275
2275 2331 2276
2276 2332 2277
2277 2333 2278
2278 2334 2279
2279 2335 2280
2280 2336 2281
2281 2337 2282
2282 2338 2283
2283 2339 2284
2284 2340 2285
2285 2341 2286
2286 2342 2287
2287 2343 2288
2288 2344 2289
2289 2345 2290
2290 2346 2291
2291 2347 2292
2292 2348 2293
2293 2349 2294
2294 2350 2295
2295 2351 2296
2297 2353 2298
2298 2354 2299
2299 2355 2300
2300 2356 2301
2301 2357 2302
2302 2358 2303
2303 2359 2304
2304 2360 2305
2305 2361 2306
2306 2362 2307
2307 2363 2308
2308 2364 2309
2309 2365 2310
2310 2366 2311
2311 2367 2312
2312 2368 2313
2313 2369 2314
2314 2370 2315
2315 2371 2316
2316 2372 2317
2317 2373 2318
2318 2374 2319
2319 2375 2320
2320 2376 2321
2321 2377 2322
2322 2378 2323
2323 2379 2324
2324 2380 2325
2325 2381 2326
2326 2382 2327
2327 2383 2328
2328 2384 2329
2329 2385 2330
2330 2386 2331
2331 2387 2332
2332 2388 2333
2333 2389 2334
2334 2390 2335
2335 2391 2336
2336 2392 2337
2337 2393 2338
2338 2394 2339
2339 2395 2340
2340 2396 2341
2341 2397 2342
2342 2398 2343
2343 2399 2344
2344 2400 2345
2345 2401 2346
2346 2402 2347
2347 2403 2348
2348 2404 2349
2349 2405 2350
2350 2406 2351
2351 2407 2352
2353 2409 2354
2354 2410 2355
2355 2411 2356
2356 2412 2357
2357 2413 2358
2358 2414 2359
2359 2415 2360
2360 2416 2361
2361 2417 2362
2362 2418 2363
2363 2419 2364
2364 2420 2365
2365 2421 2366
2366 2422 2367
2367 2423 2368
2368 2424 2369
2369 2425 2370
2370 2426 2371
2371 2427 2372
2372 2428 2373
2373 2429 2374
2374 2430 2375
2375 2431 2376
2376 2432 2377
2377 2433 2378
2378 2434 2379
2379 2435 2380
2380 2436 2381
2381 2437 2382
2382 2438 2383
2383 2439 2384
2384 2440 2385
2385 2441 2386
2386 2442 2387
2387 2443 2388
2388 2444 2389
2389 2445 2390
2390 2446 2391
2391 2447 2392
2392 2448 2393
2393 2449 2394
2394 2450 2395
2395 2451 2396
2396 2452 2397
2397 2453 2398
2398 2454 2399
2399 2455 2400
2400 2456 2401
2401 2457 2402
2402 2458 2403
2403 2459 2404
2404 2460 2405
2405 2461 2406
2406 2462 2407
2407 2463 2408
2409 2465 2410
2410 2466 2411
2411 2467 2412
2412 2468 2413
2413 2469 2414
2414 2470 2415
2415 2471 2416
2416 2472 2417
2417 2473 2418
2418 2474 2419
2419 2475 2420
2420 2476 2421
2421 2477 2422
2422 2478 2423
2423 2479 2424
2424 2480 2425
2425 2481 2426
2426 2482 2427
2427 2483 2428
2428 2484 2429
2429 2485 2430
2430 2486 2431
2431 2487 2432
2432 2488 2433
2433 2489 2434
2434 2490 2435
2435 2491 2436
2436 2492 2437
2437 2493 2438
2438 2494 2439
2439 2495 2440
2440 2496 2441
2441 2497 2442
2442 2498 2443
2443 2499 2444
2444 2500 2445
2445 2501 2446
2446 2502 2447
2447 2503 2448
2448 2504 2449
2449 2505 2450
2450 2506 2451
2451 2507 2452
2452 2508 2453
2453 2509 2454
2454 2510 2455
2455 2511 2456
2456 2512 2457
2457 2513 2458
2458 2514 2459
2459 2515 2460
2460 2516 2461
2461 2517 2462
2462 2518 2463
2463 2519 2464
2465 2521 2466
2466 2522 2467
2467 2523 2468
2468 2524 2469
2469 2525 2470
2470 2526 2471
2471 2527 2472
2472 2528 2473
2473 2529 2474
2474 2530 2475
2475 2531 2476
2476 2532 2477
2477 2533 2478
2478 2534 2479
2479 2535 2480
2480 2536 2481
2481 2537 2482
2482 2538 2483
2483 2539 2484
2484 2540 2485
2485 2541 2486
2486 2542 2487
2487 2543 2488
2488 2544 2489
2489 2545 2490
2490 2546 2491
2491 2547 2492
2492 2548 2493
2493 2549 2494
2494 2550 2495
2495 2551 2496
2496 2552 2497
2497 2553 2498
2498 2554 2499
2499 2555 2500
2500 2556 2501
2501 2557 2502
2502 2558 2503
2503 2559 2504
2504 2560 2505
2505 2561 2506
2506 2562 2507
2507 2563 2508
2508 2564 2509
2509 2565 2510
2510 2566 2511
2511 2567 2512
2512 2568 2513
2513 2569 2514
2514 2570 2515
2515 2571 2516
2516 2572 2517
2517 2573 2518
2518 2574 2519
2519 2575 2520
2521 2577 2522
2522 2578 2523
2523 2579 2524
2524 2580 2525
2525 2581 2526
2526 2582 2527
2527 2583 2528
2528 2584 2529
2529 2585 2530
2530 2586 2531
2531 2587 2532
2532 2588 2533
2533 2589 2534
2534 2590 2535
2535 2591 2536
2536 2592 2537
2537 2593 2538
2538 2594 2539
2539 2595 2540
2540 2596 2541
2541 2597 2542
2542 2598 2543
2543 2599 2544
2544 2600 2545
2545 2601 2546
2546 2602 2547
2547 2603 2548
2548 2604 2549
2549 2605 2550
2550 2606 2551
2551 2607 2552
2552 2608 2553
2553 2609 2554
2554 2610 2555
2555 2611 2556
2556 2612 2557
2557 2613 2558
2558 2614 2559
2559 2615 2560
2560 2616 2561
2561 2617 2562
2562 2618 2563
2563 2619 2564
2564 2620 2565
2565 2621 2566
2566 2622 2567
2567 2623 2568
2568 2624 2569
2569 2625 2570
2570 2626 2571
2571 2627 2572
2572 2628 2573
2573 2629 2574
2574 2630 2575
2575 2631 2576
2577 2633 2578
2578 2634 2579
2579 2635 2580
2580 2636 2581
2581 2637 2582
2582 2638 2583
2583 2639 2584
2584 2640 2585
2585 2641 2586
2586 2642 2587
2587 2643 2588
2588 2644 2589
2589 2645 2590
2590 2646 2591
2591 2647 2592
2592 2648 2593
2593 2649 2594
2594 2650 2595
2595 2651 2596
2596 2652 2597
2597 2653 2598
2598 2654 2599
2599 2655 2600
2600 2656 2601
2601 2657 2602
2602 2658 2603
2603 2659 2604
2604 2660 2605
2605 2661 2606
2606 2662 2607
2607 2663 2608
2608 2664 2609
2609 2665 2610
2610 2666 2611
2611 2667 2612
2612 2668 2613
2613 2669 2614
2614 2670 2615
2615 2671 2616
2616 2672 2617
2617 2673 2618
2618 2674 2619
2619 2675 2620
2620 2676 2621
2621 2677 2622
2622 2678 2623
2623 2679 2624
2624 2680 2625
2625 2681 2626
2626 2682 2627
2627 2683 2628
2628 2684 2629
2629 2685 2630
2630 2686 2631
2631 2687 2632
2633 2689 2634
2634 2690 2635
2635 2691 2636
2636 2692 2637
2637 2693 2638
2638 2694 2639
2639 2695 2640
2640 2696 2641
2641 2697 2642
2642 2698 2643
2643 2699 2644
2644 2700 2645
2645 2701 2646
2646 2702 2647
2647 2703 2648
2648 2704 2649
2649 2705 2650
2650 2706 2651
2651 2707 2652
2652 2708 2653
2653 2709 2654
2654 2710 2655
2655 2711 2656
2656 2712 2657
2657 2713 2658
2658 2714 2659
2659 2715 2660
2660 2716 2661
2661 2717 2662
2662 2718 2663
2663 2719 2664
2664 2720 2665
2665 2721 2666
2666 2722 2667
2667 2723 2668
2668 2724 2669
2669 2725 2670
2670 2726 2671
2671 2727 2672
2672 2728 2673
2673 2729 2674
2674 2730 2675
2675 2731 2676
2676 2732 2677
2677 2733 2678
2678 2734 2679
2679 2735 2680
2680 2736 2681
2681 2737 2682
2682 2738 2683
2683 2739 2684
2684 2740 2685
2685 2741 2686
2686 2742 2687
2687 2743 2688
2689 2745 2690
2690 2746 2691
2691 2747 2692
2692 2748 2693
2693 2749 2694
2694 2750 2695
2695 2751 2696
2696 2752 2697
2697 2753 2698
2698 2754 2699
2699 2755 2700
2700 2756 2701
2701 2757 2702
2702 2758 2703
2703 2759 2704
2704 2760 2705
2705 2761 2706
2706 2762 2707
2707 2763 2708
2708 2764 2709
2709 2765 2710
2710 2766 2711
2711 2767 2712
2712 2768 2713
2713 2769 2714
2714 2770 2715
2715 2771 2716
2716 2772 2717
2717 2773 2718
2718 2774 2719
2719 2775 2720
2720 2776 2721
2721 2777 2722
2722 2778 2723
2723 2779 2724
2724 2780 2725
2725 2781 2726
2726 2782 2727
2727 2783 2728
2728 2784 2729
2729 2785 2730
2730 2786 2731
2731 2787 2732
2732 2788 2733
2733 2789 2734
2734 2790 2735
2735 2791 2736
2736 2792 2737
2737 2793 2738
2738 2794 2739
2739 2795 2740
2740 2796 2741
2741 2797 2742
2742 2798 2743
2743 2799 2744
2745 2801 2746
2746 2802 2747
2747 2803 2748
2748 2804 2749
2749 2805 2750
2750 2806 2751
2751 2807 2752
2752 2808 2753
2753 2809 2754
2754 2810 2755
2755 2811 2756
2756 2812 2757
2757 2813 2758
2758 2814 2759
2759 2815 2760
2760 2816 2761
2761 2817 2762
2762 2818 2763
2763 2819 2764
2764 2820 2765
2765 2821 2766
2766 2822 2767
2767 2823 2768
2768 2824 2769
2769 2825 2770
2770 2826 2771
2771 2827 2772
2772 2828 2773
2773 2829 2774
2774 2830 2775
2775 2831 2776
2776 2832 2777
2777 2833 2778
2778 2834 2779
2779 2835 2780
2780 2836 2781
2781 2837 2782
2782 2838 2783
2783 2839 2784
2784 2840 2785
2785 2841 2786
2786 2842 2787
2787 2843 2788
2788 2844 2789
2789 2845 2790
2790 2846 2791
2791 2847 2792
2792 2848 2793
2793 2849 2794
2794 2850 2795
2795 2851 2796
2796 2852 2797
2797 2853 2798
2798 2854 2799
2799 2855 2800
2801 2857 2802
2802 2858 2803
2803 2859 2804
2804 2860 2805
2805 2861 2806
2806 2862 2807
2807 2863 2808
2808 2864 2809
2809 2865 2810
2810 2866 2811
2811 2867 2812
2812 2868 2813
2813 2869 2814
2814 2870 2815
2815 2871 2816
2816 2872 2817
2817 2873 2818
2818 2874 2819
2819 2875 2820
2820 2876 2821
2821 2877 2822
2822 2878 2823
2823 2879 2824
2824 2880 2825
2825 2881 2826
2826 2882 2827
2827 2883 2828
2828 2884 2829
2829 2885 2830
2830 2886 2831
2831 2887 2832
2832 2888 2833
2833 2889 2834
2834 2890 2835
2835 2891 2836
2836 2892 2837
2837 2893 2838
2838 2894 2839
2839 2895 2840
2840 2896 2841
2841 2897 2842
2842 2898 2843
2843 2899 2844
2844 2900 2845
2845 2901 2846
2846 2902 2847
2847 2903 2848
2848 2904 2849
2849 2905 2850
2850 2906 2851
2851 2907 2852
2852 2908 2853
2853 2909 2854
2854 2910 2855
2855 2911 2856
2857 2913 2858
2858 2914 2859
2859 2915 2860
2860 2916 2861
2861 2917 2862
2862 2918 2863
2863 2919 2864
2864 2920 2865
2865 2921 2866
2866 2922 2867
2867 2923 2868
2868 2924 2869
2869 2925 2870
2870 2926 2871
2871 2927 2872
2872 2928 2873
2873 2929 2874
2874 2930 2875
2875 2931 2876
2876 2932 2877
2877 2933 2878
2878 2934 2879
2879 2935 2880
2880 2936 2881
2881 2937 2882
2882 2938 2883
2883 2939 2884
2884 2940 2885
2885 2941 2886
2886 2942 2887
2887 2943 2888
2888 2944 2889
2889 2945 2890
2890 2946 2891
2891 2947 2892
2892 2948 2893
2893 2949 2894
2894 2950 2895
2895 2951 2896
2896 2952 2897
2897 2953 2898
2898 2954 2899
2899 2955 2900
2900 2956 2901
2901 2957 2902
2902 2958 2903
2903 2959 2904
2904 2960 2905
2905 2961 2906
2906 2962 2907
2907 2963 2908
2908 2964 2909
2909 2965 2910
2910 2966 2911
2911 2967 2912
2913 2969 2914
2914 2970 2915
2915 2971 2916
2916 2972 2917
2917 2973 2918
2918 2974 2919
2919 2975 2920
2920 2976 2921
2921 2977 2922
2922 2978 2923
2923 2979 2924
2924 2980 2925
2925 2981 2926
2926 2982 2927
2927 2983 2928
2928 2984 2929
2929 2985 2930
2930 2986 2931
2931 2987 2932
2932 2988 2933
2933 2989 2934
2934 2990 2935
2935 2991 2936
2936 2992 2937
2937 2993 2938
2938 2994 2939
2939 2995 2940
2940 2996 2941
2941 2997 2942
2942 2998 2943
2943 2999 2944
2944 3000 2945
2945 3001 2946
2946 3002 2947
2947 3003 2948
2948 3004 2949
2949 3005 2950
2950 3006 2951
2951 3007 2952
2952 3008 2953
2953 3009 2954
2954 3010 2955
2955 3011 2956
2956 3012 2957
2957 3013 2958
2958 3014 2959
2959 3015 2960
2960 3016 2961
2961 3017 2962
2962 3018 2963
2963 3019 2964
2964 3020 2965
2965 3021 2966
2966 3022 2967
2967 3023 2968
2969 3025 2970
2970 3026 2971
2971 3027 2972
2972 3028 2973
2973 3029 2974
2974 3030 2975
2975 3031 2976
2976 3032 2977
2977 3033 2978
2978 3034 2979
2979 3035 2980
2980 3036 2981
2981 3037 2982
2982 3038 2983
2983 3039 2984
2984 3040 2985
2985 3041 2986
2986 3042 2987
2987 3043 2988
2988 3044 2989
2989 3045 2990
2990 3046 2991
2991 3047 2992
2992 3048 2993
2993 3049 2994
2994 3050 2995
2995 3051 2996
2996 3052 2997
2997 3053 2998
2998 3054 2999
2999 3055 3000
3000 3056 3001
3001 3057 3002
3002 3058 3003
3003 3059 3004
3004 3060 3005
3005 3061 3006
3006 3062 3007
3007 3063 3008
3008 3064 3009
3009 3065 3010
3010 3066 3011
3011 3067 3012
3012 3068 3013
3013 3069 3014
3014 3070 3015
3015 3071 3016
3016 3072 3017
3017 3073 3018
3018 3074 3019
3019 3075 3020
3020 3076 3021
3021 3077 3022
3022 3078 3023
3023 3079 3024
3025 3081 3026
3026 3082 3027
3027 3083 3028
3028 3084 3029
3029 3085 3030
3030 3086 3031
3031 3087 3032
3032 3088 3033
3033 3089 3034
3034 3090 3035
3035 3091 3036
3036 3092 3037
3037 3093 3038
3038 3094 3039
3039 3095 3040
3040 3096 3041
3041 3097 3042
3042 3098 3043
3043 3099 3044
3044 3100 3045
3045 3101 3046
3046 3102 3047
3047 3103 3048
3048 3104 3049
3049 3105 3050
3050 3106 3051
3051 3107 3052
3052 3108 3053
3053 3109 3054
3054 3110 3055
3055 3111 3056
3056 3112 3057
3057 3113 3058
3058 3114 3059
3059 3115 3060
3060 3116 3061
3061 3117 3062
3062 3118 3063
3063 3119 3064
3064 3120 3065
3065 3121 3066
3066 3122 3067
3067 3123 3068
3068 3124 3069
3069 3125 3070
3070 3126 3071
3071 3127 3072
3072 3128 3073
3073 3129 3074
3074 3130 3075
3075 3131 3076
3076 3132 3077
3077 3133 3078
3078 3134 3079
3079 3135 3080
3081 3137 3082
3082 3138 3083
3083 3139 3084
3084 3140 3085
3085 3141 3086
3086 3142 3087
3087 3143 3088
3088 3144 3089
3089 3145 3090
3090 3146 3091
3091 3147 3092
3092 3148 3093
3093 3149 3094
3094 3150 3095
3095 3151 3096
3096 3152 3097
3097 3153 3098
3098 3154 3099
3099 3155 3100
3100 3156 3101
3101 3157 3102
3102 3158 3103
3103 3159 3104
3104 3160 3105
3105 3161 3106
3106 3162 3107
3107 3163 3108
3108 3164 3109
3109 3165 3110
3110 3166 3111
3111 3167 3112
3112 3168 3113
3113 3169 3114
3114 3170 3115
3115 3171 3116
3116 3172 3117
3117 3173 3118
3118 3174 3119
3119 3175 3120
3120 3176 3121
3121 3177 3122
3122 3178 3123
3123 3179 3124
3124 3180 3125
3125 3181 3126
3126 3182 3127
3127 3183 3128
3128 3184 3129
3129 3185 3130
3130 3186 3131
3131 3187 3132
3132 3188 3133
3133 3189 3134
3134 3190 3135
3135 3191 3136
3137 3193 3138
3138 3194 3139
3139 3195 3140
3140 3196 3141
3141 3197 3142
3142 3198 3143
3143 3199 3144
3144 3200 3145
3145 3201 3146
3146 3202 3147
3147 3203 3148
3148 3204 3149
3149 3205 3150
3150 3206 3151
3151 3207 3152
3152 3208 3153
3153 3209 3154
3154 3210 3155
3155 3211 3156
3156 3212 3157
3157 3213 3158
3158 3214 3159
3159 3215 3160
3160 3216 3161
3161 3217 3162
3162 3218 3163
3163 3219 3164
3164 3220 3165
3165 3221 3166
3166 3222 3167
3167 3223 3168
3168 3224 3169
3169 3225 3170
3170 3226 3171
3171 3227 3172
3172 3228 3173
3173 3229 3174
3174 3230 3175
3175 3231 3176
3176 3232 3177
3177 3233 3178
3178 3234 3179
3179 3235 3180
3180 3236 3181
3181 3237 3182
3182 3238 3183
3183 3239 3184
3184 3240 3185
3185 3241 3186
3186 3242 3187
3187 3243 3188
3188 3244 3189
3189 3245 3190
3190 3246 3191
3191 3247 3192
3193 3249 3194
3194 3250 3195
3195 3251 3196
3196 3252 3197
3197 3253 3198
3198 3254 3199
3199 3255 3200
3200 3256 3201
3201 3257 3202
3202 3258 3203
3203 3259 3204
3204 3260 3205
3205 3261 3206
3206 3262 3207
3207 3263 3208
3208 3264 3209
3209 3265 3210
3210 3266 3211
3211 3267 3212
3212 3268 3213
3213 3269 3214
3214 3270 3215
3215 3271 3216
3216 3272 3217
3217 3273 3218
3218 3274 3219
3219 3275 3220
3220 3276 3221
3221 3277 3222
3222 3278 3223
3223 3279 3224
3224 3280 3225
3225 3281 3226
3226 3282 3227
3227 3283 3228
3228 3284 3229
3229 3285 3230
3230 3286 3231
3231 3287 3232
3232 3288 3233
3233 3289 3234
3234 3290 3235
3235 3291 3236
3236 3292 3237
3237 3293 3238
3238 3294 3239
3239 3295 3240
3240 3296 3241
3241 3297 3242
3242 3298 3243
3243 3299 3244
3244 3300 3245
3245 3301 3246
3246 3302 3247
3247 3303 3248
3249 3305 3250
3250 3306 3251
3251 3307 3252
3252 3308 3253
3253 3309 3254
3254 3310 3255
3255 3311 3256
3256 3312 3257
3257 3313 3258
3258 3314 3259
3259 3315 3260
3260 3316 3261
3261 3317 3262
3262 3318 3263
3263 3319 3264
3264 3320 3265
3265 3321 3266
3266 3322 3267
3267 3323 3268
3268 3324 3269
3269 3325 3270
3270 3326 3271
3271 3327 3272
3272 3328 3273
3273 3329 3274
3274 3330 3275
3275 3331 3276
3276 3332 3277
3277 3333 3278
3278 3334 3279
3279 3335 3280
3280 3336 3281
3281 3337 3282
3282 3338 3283
3283 3339 3284
3284 3340 3285
3285 3341 3286
3286 3342 3287
3287 3343 3288
3288 3344 3289
3289 3345 3290
3290 3346 3291
3291 3347 3292
3292 3348 3293
3293 3349 3294
3294 3350 3295
3295 3351 3296
3296 3352 3297
3297 3353 3298
3298 3354 3299
3299 3355 3300
3300 3356 3301
3301 3357 3302
3302 3358 3303
3303 3359 3304
3305 3361 3306
3306 3362 3307
3307 3363 3308
3308 3364 3309
3309 3365 3310
3310 3366 3311
3311 3367 3312
3312 3368 3313
3313 3369 3314
3314 3370 3315
3315 3371 3316
3316 3372 3317
3317 3373 3318
3318 3374 3319
3319 3375 3320
3320 3376 3321
3321 3377 3322
3322 3378 3323
3323 3379 3324
3324 3380 3325
3325 3381 3326
3326 3382 3327
3327 3383 3328
3328 3384 3329
3329 3385 3330
3330 3386 3331
3331 3387 3332
3332 3388 3333
3333 3389 3334
3334 3390 3335
3335 3391 3336
3336 3392 3337
3337 3393 3338
3338 3394 3339
3339 3395 3340
3340 3396 3341
3341 3397 3342
3342 3398 3343
3343 3399 3344
3344 3400 3345
3345 3401 3346
3346 3402 3347
3347 3403 3348
3348 3404 3349
3349 3405 3350
3350 3406 3351
3351 3407 3352
3352 3408 3353
3353 3409 3354
3354 3410 3355
3355 3411 3356
3356 3412 3357
3357 3413 3358
3358 3414 3359
3359 3415 3360
3361 3417 3362
3362 3418 3363
3363 3419 3364
3364 3420 3365
3365 3421 3366
3366 3422 3367
3367 3423 3368
3368 3424 3369
3369 3425 3370
3370 3426 3371
3371 3427 3372
3372 3428 3373
3373 3429 3374
3374 3430 3375
3375 3431 3376
3376 3432 3377
3377 3433 3378
3378 3434 3379
3379 3435 3380
3380 3436 3381
3381 3437 3382
3382 3438 3383
3383 3439 3384
3384 3440 3385
3385 3441 3386
3386 3442 3387
3387 3443 3388
3388 3444 3389
3389 3445 3390
3390 3446 3391
3391 3447 3392
3392 3448 3393
3393 3449 3394
3394 3450 3395
3395 3451 3396
3396 3452 3397
3397 3453 3398
3398 3454 3399
3399 3455 3400
3400 3456 3401
3401 3457 3402
3402 3458 3403
3403 3459 3404
3404 3460 3405
3405 3461 3406
3406 3462 3407
3407 3463 3408
3408 3464 3409
3409 3465 3410
3410 3466 3411
3411 3467 3412
3412 3468 3413
3413 3469 3414
3414 3470 3415
3415 3471 3416
3417 3473 3418
3418 3474 3419
3419 3475 3420
3420 3476 3421
3421 3477 3422
3422 3478 3423
3423 3479 3424
3424 3480 3425
3425 3481 3426
3426 3482 3427
3427 3483 3428
3428 3484 3429
3429 3485 3430
3430 3486 3431
3431 3487 3432
3432 3488 3433
3433 3489 3434
3434 3490 3435
3435 3491 3436
3436 3492 3437
3437 3493 3438
3438 3494 3439
3439 3495 3440
3440 3496 3441
3441 3497 3442
3442 3498 3443
3443 3499 3444
3444 3500 3445
3445 3501 3446
3446 3502 3447
3447 3503 3448
3448 3504 3449
3449 3505 3450
3450 3506 3451
3451 3507 3452
3452 3508 3453
3453 3509 3454
3454 3510 3455
3455 3511 3456
3456 3512 3457
3457 3513 3458
3458 3514 3459
3459 3515 3460
3460 3516 3461
3461 3517 3462
3462 3518 3463
3463 3519 3464
3464 3520 3465
3465 3521 3466
3466 3522 3467
3467 3523 3468
3468 3524 3469
3469 3525 3470
3470 3526 3471
3471 3527 3472
3473 3529 3474
3474 3530 3475
3475 3531 3476
3476 3532 3477
3477 3533 3478
3478 3534 3479
3479 3535 3480
3480 3536 3481
3481 3537 3482
3482 3538 3483
3483 3539 3484
3484 3540 3485
3485 3541 3486
3486 3542 3487
3487 3543 3488
3488 3544 3489
3489 3545 3490
3490 3546 3491
3491 3547 3492
3492 3548 3493
3493 3549 3494
3494 3550 3495
3495 3551 3496
3496 3552 3497
3497 3553 3498
3498 3554 3499
3499 3555 3500
3500 3556 3501
3501 3557 3502
3502 3558 3503
3503 3559 3504
3504 3560 3505
3505 3561 3506
3506 3562 3507
3507 3563 3508
3508 3564 3509
3509 3565 3510
3510 3566 3511
3511 3567 3512
3512 3568 3513
3513 3569 3514
3514 3570 3515
3515 3571 3516
3516 3572 3517
3517 3573 3518
3518 3574 3519
3519 3575 3520
3520 3576 3521
3521 3577 3522
3522 3578 3523
3523 3579 3524
3524 3580 3525
3525 3581 3526
3526 3582 3527
3527 3583 3528
3529 3585 3530
3530 3586 3531
3531 3587 3532
3532 3588 3533
3533 3589 3534
3534 3590 3535
3535 3591 3536
3536 3592 3537
3537 3593 3538
3538 3594 3539
3539 3595 3540
3540 3596 3541
3541 3597 3542
3542 3598 3543
3543 3599 3544
3544 3600 3545
3545 3601 3546
3546 3602 3547
3547 3603 3548
3548 3604 3549
3549 3605 3550
3550 3606 3551
3551 3607 3552
3552 3608 3553
3553 3609 3554
3554 3610 3555
3555 3611 3556
3556 3612 3557
3557 3613 3558
3558 3614 3559
3559 3615 3560
3560 3616 3561
3561 3617 3562
3562 3618 3563
3563 3619 3564
3564 3620 3565
3565 3621 3566
3566 3622 3567
3567 3623 3568
3568 3624 3569
3569 3625 3570
3570 3626 3571
3571 3627 3572
3572 3628 3573
3573 3629 3574
3574 3630 3575
3575 3631 3576
3576 3632 3577
3577 3633 3578
3578 3634 3579
3579 3635 3580
3580 3636 3581
3581 3637 3582
3582 3638 3583
3583 3639 3584
3585 3641 3586
3586 3642 3587
3587 3643 3588
3588 3644 3589
3589 3645 3590
3590 3646 3591
3591 3647 3592
3592 3648 3593
3593 3649 3594
3594 3650 3595
3595 3651 3596
3596 3652 3597
3597 3653 3598
3598 3654 3599
3599 3655 3600
3600 3656 3601
3601 3657 3602
3602 3658 3603
3603 3659 3604
3604 3660 3605
3605 3661 3606
3606 3662 3607
3607 3663 3608
3608 3664 3609
3609 3665 3610
3610 3666 3611
3611 3667 3612
3612 3668 3613
3613 3669 3614
3614 3670 3615
3615 3671 3616
3616 3672 3617
3617 3673 3618
3618 3674 3619
3619 3675 3620
3620 3676 3621
3621 3677 3622
3622 3678 3623
3623 3679 3624
3624 3680 3625
3625 3681 3626
3626 3682 3627
3627 3683 3628
3628 3684 3629
3629 3685 3630
3630 3686 3631
3631 3687 3632
3632 3688 3633
3633 3689 3634
3634 3690 3635
3635 3691 3636
3636 3692 3637
3637 3693 3638
3638 3694 3639
3639 3695 3640
3641 3697 3642
3642 3698 3643
3643 3699 3644
3644 3700 3645
3645 3701 3646
3646 3702 3647
3647 3703 3648
3648 3704 3649
3649 3705 3650
3650 3706 3651
3651 3707 3652
3652 3708 3653
3653 3709 3654
3654 3710 3655
3655 3711 3656
3656 3712 3657
3657 3713 3658
3658 3714 3659
3659 3715 3660
3660 3716 3661
3661 3717 3662
3662 3718 3663
3663 3719 3664
3664 3720 3665
3665 3721 3666
3666 3722 3667
3667 3723 3668
3668 3724 3669
3669 3725 3670
3670 3726 3671
3671 3727 3672
3672 3728 3673
3673 3729 3674
3674 3730 3675
3675 3731 3676
3676 3732 3677
3677 3733 3678
3678 3734 3679
3679 3735 3680
3680 3736 3681
3681 3737 3682
3682 3738 3683
3683 3739 3684
3684 3740 3685
3685 3741 3686
3686 3742 3687
3687 3743 3688
3688 3744 3689
3689 3745 3690
3690 3746 3691
3691 3747 3692
3692 3748 3693
3693 3749 3694
3694 3750 3695
3695 3751 3696
3697 3753 3698
3698 3754 3699
3699 3755 3700
3700 3756 3701
3701 3757 3702
3702 3758 3703
3703 3759 3704
3704 3760 3705
3705 3761 3706
3706 3762 3707
3707 3763 3708
3708 3764 3709
3709 3765 3710
3710 3766 3711
3711 3767 3712
3712 3768 3713
3713 3769 3714
3714 3770 3715
3715 3771 3716
3716 3772 3717
3717 3773 3718
3718 3774 3719
3719 3775 3720
3720 3776 3721
3721 3777 3722
3722 3778 3723
3723 3779 3724
3724 3780 3725
3725 3781 3726
3726 3782 3727
3727 3783 3728
3728 3784 3729
3729 3785 3730
3730 3786 3731
3731 3787 3732
3732 3788 3733
3733 3789 3734
3734 3790 3735
3735 3791 3736
3736 3792 3737
3737 3793 3738
3738 3794 3739
3739 3795 3740
3740 3796 3741
3741 3797 3742
3742 3798 3743
3743 3799 3744
3744 3800 3745
3745 3801 3746
3746 3802 3747
3747 3803 3748
3748 3804 3749
3749 3805 3750
3750 3806 3751
3751 3807 3752
730 674 729
731 675 730
732 676 731
733 677 732
734 678 733
735 679 734
736 680 735
737 681 736
738 682 737
739 683 738
740 684 739
741 685 740
742 686 741
743 687 742
744 688 743
745 689 744
746 690 745
747 691 746
748 692 747
749 693 748
750 694 749
751 695 750
752 696 751
753 697 752
754 698 753
755 699 754
756 700 755
757 701 756
758 702 757
759 703 758
760 704 759
761 705 760
762 706 761
763 707 762
764 708 763
765 709 764
766 710 765
767 711 766
768 712 767
769 713 768
770 714 769
771 715 770
772 716 771
773 717 772
774 718 773
775 719 774
776 720 775
777 721 776
778 722 777
779 723 778
780 724 779
781 725 780
782 726 781
783 727 782
784 728 783
786 730 785
787 731 786
788 732 787
789 733 788
790 734 789
791 735 790
792 736 791
793 737 792
794 738 793
795 739 794
796 740 795
797 741 796
798 742 797
799 743 798
800 744 799
801 745 800
802 746 801
803 747 802
804 748 803
805 749 804
806 750 805
807 751 806
808 752 807
809 753 808
810 754 809
811 755 810
812 756 811
813 757 812
814 758 813
815 759 814
816 760 815
817 761 816
818 762 817
819 763 818
820 764 819
821 765 820
822 766 821
823 767 822
824 768 823
825 769 824
826 770 825
827 771 826
828 772 827
829 773 828
830 774 829
831 775 830
832 776 831
833 777 832
834 778 833
835 779 834
836 780 835
837 781 836
838 782 837
839 783 838
840 784 839
842 786 841
843 787 842
844 788 843
845 789 844
846 790 845
847 791 846
848 792 847
849 793 848
850 794 849
851 795 850
852 796 851
853 797 852
854 798 853
855 799 854
856 800 855
857 801 856
858 802 857
859 803 858
860 804 859
861 805 860
862 806 861
863 807 862
864 808 863
865 809 864
866 810 865
867 811 866
868 812 867
869 813 868
870 814 869
871 815 870
872 816 871
873 817 872
874 818 873
875 819 874
876 820 875
877 821 876
878 822 877
879 823 878
880 824 879
881 825 880
882 826 881
883 827 882
884 828 883
885 829 884
886 830 885
887 831 886
888 832 887
889 833 888
890 834 889
891 835 890
892 836 891
893 837 892
894 838 893
895 839 894
896 840 895
898 842 897
899 843 898
900 844 899
901 845 900
902 846 901
903 847 902
904 848 903
905 849 904
906 850 905
907 851 906
908 852 907
909 853 908
910 854 909
911 855 910
912 856 911
913 857 912
914 858 913
915 859 914
916 860 915
917 861 916
918 862 917
919 863 918
920 864 919
921 865 920
922 866 921
923 867 922
924 868 923
925 869 924
926 870 925
927 871 926
928 872 927
929 873 928
930 874 929
931 875 930
932 876 931
933 877 932
934 878 933
935 879 934
936 880 935
937 881 936
938 882 937
939 883 938
940 884 939
941 885 940
942 886 941
943 887 942
944 888 943
945 889 944
946 890 945
947 891 946
948 892 947
949 893 948
950 894 949
951 895 950
952 896 951
954 898 953
955 899 954
956 900 955
957 901 956
958 902 957
959 903 958
960 904 959
961 905 960
962 906 961
963 907 962
964 908 963
965 909 964
966 910 965
967 911 966
968 912 967
969 913 968
970 914 969
971 915 970
972 916 971
973 917 972
974 918 973
975 919 974
976 920 975
977 921 976
978 922 977
979 923 978
980 924 979
981 925 980
982 926 981
983 927 982
984 928 983
985 929 984
986 930 985
987 931 986
988 932 987
989 933 988
990 934 989
991 935 990
992 936 991
993 937 992
994 938 993
995 939 994
996 940 995
997 941 996
998 942 997
999 943 998
1000 944 999
1001 945 1000
1002 946 1001
1003 947 1002
1004 948 1003
1005 949 1004
1006 950 1005
1007 951 1006
1008 952 1007
1010 954 1009
1011 955 1010
1012 956 1011
1013 957 1012
1014 958 1013
1015 959 1014
1016 960 1015
1017 961 1016
1018 962 1017
1019 963 1018
1020 964 1019
1021 965 1020
1022 966 1021
1023 967 1022
1024 968 1023
1025 969 1024
1026 970 1025
1027 971 1026
1028 972 1027
1029 973 1028
1030 974 1029
1031 975 1030
1032 976 1031
1033 977 1032
1034 978 1033
1035 979 1034
1036 980 1035
1037 981 1036
1038 982 1037
1039 983 1038
1040 984 1039
1041 985 1040
1042 986 1041
1043 987 1042
1044 988 1043
1045 989 1044
1046 990 1045
1047 991 1046
1048 992 1047
1049 993 1048
1050 994 1049
1051 995 1050
1052 996 1051
1053 997 1052
1054 998 1053
1055 999 1054
1056 1000 1055
1057 1001 1056
1058 1002 1057
1059 1003 1058
1060 1004 1059
1061 1005 1060
1062 1006 1061
1063 1007 1062
1064 1008 1063
1066 1010 1065
1067 1011 1066
1068 1012 1067
1069 1013 1068
1070 1014 1069
1071 1015 1070
1072 1016 1071
1073 1017 1072
1074 1018 1073
1075 1019 1074
1076 1020 1075
1077 1021 1076
1078 1022 1077
1079 1023 1078
1080 1024 1079
1081 1025 1080
1082 1026 1081
1083 1027 1082
1084 1028 1083
1085 1029 1084
1086 1030 1085
1087 1031 1086
1088 1032 1087
1089 1033 1088
1090 1034 1089
1091 1035 1090
1092 1036 1091
1093 1037 1092
1094 1038 1093
1095 1039 1094
1096 1040 1095
1097 1041 1096
1098 1042 1097
1099 1043 1098
1100 1044 1099
1101 1045 1100
1102 1046 1101
1103 1047 1102
1104 1048 1103
1105 1049 1104
1106 1050 1105
1107 1051 1106
1108 1052 1107
1109 1053 1108
1110 1054 1109
1111 1055 1110
1112 1056 1111
1113 1057 1112
1114 1058 1113
1115 1059 1114
1116 1060 1115
1117 1061 1116
1118 1062 1117
1119 1063 1118
1120 1064 1119
1122 1066 1121
1123 1067 1122
1124 1068 1123
1125 1069 1124
1126 1070 1125
1127 1071 1126
1128 1072 1127
1129 1073 1128
1130 1074 1129
1131 1075 1130
1132 1076 1131
1133 1077 1132
1134 1078 1133
1135 1079 1134
1136 1080 1135
1137 1081 1136
1138 1082 1137
1139 1083 1138
1140 1084 1139
1141 1085 1140
1142 1086 1141
1143 1087 1142
1144 1088 1143
1145 1089 1144
1146 1090 1145
1147 1091 1146
1148 1092 1147
1149 1093 1148
1150 1094 1149
1151 1095 1150
1152 1096 1151
1153 1097 1152
1154 1098 1153
1155 1099 1154
1156 1100 1155
1157 1101 1156
1158 1102 1157
1159 1103 1158
1160 1104 1159
1161 1105 1160
1162 1106 1161
1163 1107 1162
1164 1108 1163
1165 1109 1164
1166 1110 1165
1167 1111 1166
1168 1112 1167
1169 1113 1168
1170 1114 1169
1171 1115 1170
1172 1116 1171
1173 1117 1172
1174 1118 1173
1175 1119 1174
1176 1120 1175
1178 1122 1177
1179 1123 1178
1180 1124 1179
1181 1125 1180
1182 1126 1181
1183 1127 1182
1184 1128 1183
1185 1129 1184
1186 1130 1185
1187 1131 1186
1188 1132 1187
1189 1133 1188
1190 1134 1189
1191 1135 1190
1192 1136 1191
1193 1137 1192
1194 1138 1193
1195 1139 1194
1196 1140 1195
1197 1141 1196
1198 1142 1197
1199 1143 1198
1200 1144 1199
1201 1145 1200
1202 1146 1201
1203 1147 1202
1204 1148 1203
1205 1149 1204
1206 1150 1205
1207 1151 1206
1208 1152 1207
1209 1153 1208
1210 1154 1209
1211 1155 1210
1212 1156 1211
1213 1157 1212
1214 1158 1213
1215 1159 1214
1216 1160 1215
1217 1161 1216
1218 1162 1217
1219 1163 1218
1220 1164 1219
1221 1165 1220
1222 1166 1221
1223 1167 1222
1224 1168 1223
1225 1169 1224
1226 1170 1225
1227 1171 1226
1228 1172 1227
1229 1173 1228
1230 1174 1229
1231 1175 1230
1232 1176 1231
1234 1178 1233
1235 1179 1234
1236 1180 1235
1237 1181 1236
1238 1182 1237
1239 1183 1238
1240 1184 1239
1241 1185 1240
1242 1186 1241
1243 1187 1242
1244 1188 1243
1245 1189 1244
1246 1190 1245
1247 1191 1246
1248 1192 1247
1249 1193 1248
1250 1194 1249
1251 1195 1250
1252 1196 1251
1253 1197 1252
1254 1198 1253
1255 1199 1254
1256 1200 1255
1257 1201 1256
1258 1202 1257
1259 1203 1258
1260 1204 1259
1261 1205 1260
1262 1206 1261
1263 1207 1262
1264 1208 1263
1265 1209 1264
1266 1210 1265
1267 1211 1266
1268 1212 1267
1269 1213 1268
1270 1214 1269
1271 1215 1270
1272 1216 1271
1273 1217 1272
1274 1218 1273
1275 1219 1274
1276 1220 1275
1277 1221 1276
1278 1222 1277
1279 1223 1278
1280 1224 1279
1281 1225 1280
1282 1226 1281
1283 1227 1282
1284 1228 1283
1285 1229 1284
1286 1230 1285
1287 1231 1286
1288 1232 1287
1290 1234 1289
1291 1235 1290
1292 1236 1291
1293 1237 1292
1294 1238 1293
1295 1239 1294
1296 1240 1295
1297 1241 1296
1298 1242 1297
1299 1243 1298
1300 1244 1299
1301 1245 1300
1302 1246 1301
1303 1247 1302
1304 1248 1303
1305 1249 1304
1306 1250 1305
1307 1251 1306
1308 1252 1307
1309 1253 1308
1310 1254 1309
1311 1255 1310
1312 1256 1311
1313 1257 1312
1314 1258 1313
1315 1259 1314
1316 1260 1315
1317 1261 1316
1318 1262 1317
1319 1263 1318
1320 1264 1319
1321 1265 1320
1322 1266 1321
1323 1267 1322
1324 1268 1323
1325 1269 1324
1326 1270 1325
1327 1271 1326
1328 1272 1327
1329 1273 1328
1330 1274 1329
1331 1275 1330
1332 1276 1331
1333 1277 1332
1334 1278 1333
1335 1279 1334
1336 1280 1335
1337 1281 1336
1338 1282 1337
1339 1283 1338
1340 1284 1339
1341 1285 1340
1342 1286 1341
1343 1287 1342
1344 1288 1343
1346 1290 1345
1347 1291 1346
1348 1292 1347
1349 1293 1348
1350 1294 1349
1351 1295 1350
1352 1296 1351
1353 1297 1352
1354 1298 1353
1355 1299 1354
1356 1300 1355
1357 1301 1356
1358 1302 1357
1359 1303 1358
1360 1304 1359
1361 1305 1360
1362 1306 1361
1363 1307 1362
1364 1308 1363
1365 1309 1364
1366 1310 1365
1367 1311 1366
1368 1312 1367
1369 1313 1368
1370 1314 1369
1371 1315 1370
1372 1316 1371
1373 1317 1372
1374 1318 1373
1375 1319 1374
1376 1320 1375
1377 1321 1376
1378 1322 1377
1379 1323 1378
1380 1324 1379
1381 1325 1380
1382 1326 1381
1383 1327 1382
1384 1328 1383
1385 1329 1384
1386 1330 1385
1387 1331 1386
1388 1332 1387
1389 1333 1388
1390 1334 1389
1391 1335 1390
1392 1336 1391
1393 1337 1392
1394 1338 1393
1395 1339 1394
1396 1340 1395
1397 1341 1396
1398 1342 1397
1399 1343 1398
1400 1344 1399
1402 1346 1401
1403 1347 1402
1404 1348 1403
1405 1349 1404
1406 1350 1405
1407 1351 1406
1408 1352 1407
1409 1353 1408
1410 1354 1409
1411 1355 1410
1412 1356 1411
1413 1357 1412
1414 1358 1413
1415 1359 1414
1416 1360 1415
1417 1361 1416
1418 1362 1417
1419 1363 1418
1420 1364 1419
1421 1365 1420
1422 1366 1421
1423 1367 1422
1424 1368 1423
1425 1369 1424
1426 1370 1425
1427 1371 1426
1428 1372 1427
1429 1373 1428
1430 1374 1429
1431 1375 1430
1432 1376 1431
1433 1377 1432
1434 1378 1433
1435 1379 1434
1436 1380 1435
1437 1381 1436
1438 1382 1437
1439 1383 1438
1440 1384 1439
1441 1385 1440
1442 1386 1441
1443 1387 1442
1444 1388 1443
1445 1389 1444
1446 1390 1445
1447 1391 1446
1448 1392 1447
1449 1393 1448
1450 1394 1449
1451 1395 1450
1452 1396 1451
1453 1397 1452
1454 1398 1453
1455 1399 1454
1456 1400 1455
1458 1402 1457
1459 1403 1458
1460 1404 1459
1461 1405 1460
1462 1406 1461
1463 1407 1462
1464 1408 1463
1465 1409 1464
1466 1410 1465
1467 1411 1466
1468 1412 1467
1469 1413 1468
1470 1414 1469
1471 1415 1470
1472 1416 1471
1473 1417 1472
1474 1418 1473
1475 1419 1474
1476 1420 1475
1477 1421 1476
1478 1422 1477
1479 1423 1478
1480 1424 1479
1481 1425 1480
1482 1426 1481
1483 1427 1482
1484 1428 1483
1485 1429 1484
1486 1430 1485
1487 1431 1486
1488 1432 1487
1489 1433 1488
1490 1434 1489
1491 1435 1490
1492 1436 1491
1493 1437 1492
1494 1438 1493
1495 1439 1494
1496 1440 1495
1497 1441 1496
1498 1442 1497
1499 1443 1498
1500 1444 1499
1501 1445 1500
1502 1446 1501
1503 1447 1502
1504 1448 1503
1505 1449 1504
1506 1450 1505
1507 1451 1506
1508 1452 1507
1509 1453 1508
1510 1454 1509
1511 1455 1510
1512 1456 1511
1514 1458 1513
1515 1459 1514
1516 1460 1515
1517 1461 1516
1518 1462 1517
1519 1463 1518
1520 1464 1519
1521 1465 1520
1522 1466 1521
1523 1467 1522
1524 1468 1523
1525 1469 1524
1526 1470 1525
1527 1471 1526
1528 1472 1527
1529 1473 1528
1530 1474 1529
1531 1475 1530
1532 1476 1531
1533 1477 1532
1534 1478 1533
1535 1479 1534
1536 1480 1535
1537 1481 1536
1538 1482 1537
1539 1483 1538
1540 1484 1539
1541 1485 1540
1542 1486 1541
1543 1487 1542
1544 1488 1543
1545 1489 1544
1546 1490 1545
1547 1491 1546
1548 1492 1547
1549 1493 1548
1550 1494 1549
1551 1495 1550
1552 1496 1551
1553 1497 1552
1554 1498 1553
1555 1499 1554
1556 1500 1555
1557 1501 1556
1558 1502 1557
1559 1503 1558
1560 1504 1559
1561 1505 1560
1562 1506 1561
1563 1507 1562
1564 1508 1563
1565 1509 1564
1566 1510 1565
1567 1511 1566
1568 1512 1567
1570 1514 1569
1571 1515 1570
1572 1516 1571
1573 1517 1572
1574 1518 1573
1575 1519 1574
1576 1520 1575
1577 1521 1576
1578 1522 1577
1579 1523 1578
1580 1524 1579
1581 1525 1580
1582 1526 1581
1583 1527 1582
1584 1528 1583
1585 1529 1584
1586 1530 1585
1587 1531 1586
1588 1532 1587
1589 1533 1588
1590 1534 1589
1591 1535 1590
1592 1536 1591
1593 1537 1592
1594 1538 1593
1595 1539 1594
1596 1540 1595
1597 1541 1596
1598 1542 1597
1599 1543 1598
1600 1544 1599
1601 1545 1600
1602 1546 1601
1603 1547 1602
1604 1548 1603
1605 1549 1604
1606 1550 1605
1607 1551 1606
1608 1552 1607
1609 1553 1608
1610 1554 1609
1611 1555 1610
1612 1556 1611
1613 1557 1612
1614 1558 1613
1615 1559 1614
1616 1560 1615
1617 1561 1616
1618 1562 1617
1619 1563 1618
1620 1564 1619
1621 1565 1620
1622 1566 1621
1623 1567 1622
1624 1568 1623
1626 1570 1625
1627 1571 1626
1628 1572 1627
1629 1573 1628
1630 1574 1629
1631 1575 1630
1632 1576 1631
1633 1577 1632
1634 1578 1633
1635 1579 1634
1636 1580 1635
1637 1581 1636
1638 1582 1637
1639 1583 1638
1640 1584 1639
1641 1585 1640
1642 1586 1641
1643 1587 1642
1644 1588 1643
1645 1589 1644
1646 1590 1645
1647 1591 1646
1648 1592 1647
1649 1593 1648
1650 1594 1649
1651 1595 1650
1652 1596 1651
1653 1597 1652
1654 1598 1653
1655 1599 1654
1656 1600 1655
1657 1601 1656
1658 1602 1657
1659 1603 1658
1660 1604 1659
1661 1605 1660
1662 1606 1661
1663 1607 1662
1664 1608 1663
1665 1609 1664
1666 1610 1665
1667 1611 1666
1668 1612 1667
1669 1613 1668
1670 1614 1669
1671 1615 1670
1672 1616 1671
1673 1617 1672
1674 1618 1673
1675 1619 1674
1676 1620 1675
1677 1621 1676
1678 1622 1677
1679 1623 1678
1680 1624 1679
1682 1626 1681
1683 1627 1682
1684 1628 1683
1685 1629 1684
1686 1630 1685
1687 1631 1686
1688 1632 1687
1689 1633 1688
1690 1634 1689
1691 1635 1690
1692 1636 1691
1693 1637 1692
1694 1638 1693
1695 1639 1694
1696 1640 1695
1697 1641 1696
1698 1642 1697
1699 1643 1698
1700 1644 1699
1701 1645 1700
1702 1646 1701
1703 1647 1702
1704 1648 1703
1705 1649 1704
1706 1650 1705
1707 1651 1706
1708 1652 1707
1709 1653 1708
1710 1654 1709
1711 1655 1710
1712 1656 1711
1713 1657 1712
1714 1658 1713
1715 1659 1714
1716 1660 1715
1717 1661 1716
1718 1662 1717
1719 1663 1718
1720 1664 1719
1721 1665 1720
1722 1666 1721
1723 1667 1722
1724 1668 1723
1725 1669 1724
1726 1670 1725
1727 1671 1726
1728 1672 1727
1729 1673 1728
1730 1674 1729
1731 1675 1730
1732 1676 1731
1733 1677 1732
1734 1678 1733
1735 1679 1734
1736 1680 1735
1738 1682 1737
1739 1683 1738
1740 1684 1739
1741 1685 1740
1742 1686 1741
1743 1687 1742
1744 1688 1743
1745 1689 1744
1746 1690 1745
1747 1691 1746
1748 1692 1747
1749 1693 1748
1750 1694 1749
1751 1695 1750
1752 1696 1751
1753 1697 1752
1754 1698 1753
1755 1699 1754
1756 1700 1755
1757 1701 1756
1758 1702 1757
1759 1703 1758
1760 1704 1759
1761 1705 1760
1762 1706 1761
1763 1707 1762
1764 1708 1763
1765 1709 1764
1766 1710 1765
1767 1711 1766
1768 1712 1767
1769 1713 1768
1770 1714 1769
1771 1715 1770
1772 1716 1771
1773 1717 1772
1774 1718 1773
1775 1719 1774
1776 1720 1775
1777 1721 1776
1778 1722 1777
1779 1723 1778
1780 1724 1779
1781 1725 1780
1782 1726 1781
1783 1727 1782
1784 1728 1783
1785 1729 1784
1786 1730 1785
1787 1731 1786
1788 1732 1787
1789 1733 1788
1790 1734 1789
1791 1735 1790
1792 1736 1791
1794 1738 1793
1795 1739 1794
1796 1740 1795
1797 1741 1796
1798 1742 1797
1799 1743 1798
1800 1744 1799
1801 1745 1800
1802 1746 1801
1803 1747 1802
1804 1748 1803
1805 1749 1804
1806 1750 1805
1807 1751 1806
1808 1752 1807
1809 1753 1808
1810 1754 1809
1811 1755 1810
1812 1756 1811
1813 1757 1812
1814 1758 1813
1815 1759 1814
1816 1760 1815
1817 1761 1816
1818 1762 1817
1819 1763 1818
1820 1764 1819
1821 1765 1820
1822 1766 1821
1823 1767 1822
1824 1768 1823
1825 1769 1824
1826 1770 1825
1827 1771 1826
1828 1772 1827
1829 1773 1828
1830 1774 1829
1831 1775 1830
1832 1776 1831
1833 1777 1832
1834 1778 1833
1835 1779 1834
1836 1780 1835
1837 1781 1836
1838 1782 1837
1839 1783 1838
1840 1784 1839
1841 1785 1840
1842 1786 1841
1843 1787 1842
1844 1788 1843
1845 1789 1844
1846 1790 1845
1847 1791 1846
1848 1792 1847
1850 1794 1849
1851 1795 1850
1852 1796 1851
1853 1797 1852
1854 1798 1853
1855 1799 1854
1856 1800 1855
1857 1801 1856
1858 1802 1857
1859 1803 1858
1860 1804 1859
1861 1805 1860
1862 1806 1861
1863 1807 1862
1864 1808 1863
1865 1809 1864
1866 1810 1865
1867 1811 1866
1868 1812 1867
1869 1813 1868
1870 1814 1869
1871 1815 1870
1872 1816 1871
1873 1817 1872
1874 1818 1873
1875 1819 1874
1876 1820 1875
1877 1821 1876
1878 1822 1877
1879 1823 1878
1880 1824 1879
1881 1825 1880
1882 1826 1881
1883 1827 1882
1884 1828 1883
1885 1829 1884
1886 1830 1885
1887 1831 1886
1888 1832 1887
1889 1833 1888
1890 1834 1889
1891 1835 1890
1892 1836 1891
1893 1837 1892
1894 1838 1893
1895 1839 1894
1896 1840 1895
1897 1841 1896
1898 1842 1897
1899 1843 1898
1900 1844 1899
1901 1845 1900
1902 1846 1901
1903 1847 1902
1904 1848 1903
1906 1850 1905
1907 1851 1906
1908 1852 1907
1909 1853 1908
1910 1854 1909
1911 1855 1910
1912 1856 1911
1913 1857 1912
1914 1858 1913
1915 1859 1914
1916 1860 1915
1917 1861 1916
1918 1862 1917
1919 1863 1918
1920 1864 1919
1921 1865 1920
1922 1866 1921
1923 1867 1922
1924 1868 1923
1925 1869 1924
1926 1870 1925
1927 1871 1926
1928 1872 1927
1929 1873 1928
1930 1874 1929
1931 1875 1930
1932 1876 1931
1933 1877 1932
1934 1878 1933
1935 1879 1934
1936 1880 1935
1937 1881 1936
1938 1882 1937
1939 1883 1938
1940 1884 1939
1941 1885 1940
1942 1886 1941
1943 1887 1942
1944 1888 1943
1945 1889 1944
1946 1890 1945
1947 1891 1946
1948 1892 1947
1949 1893 1948
1950 1894 1949
1951 1895 1950
1952 1896 1951
1953 1897 1952
1954 1898 1953
1955 1899 1954
1956 1900 1955
1957 1901 1956
1958 1902 1957
1959 1903 1958
1960 1904 1959
1962 1906 1961
1963 1907 1962
1964 1908 1963
1965 1909 1964
1966 1910 1965
1967 1911 1966
1968 1912 1967
1969 1913 1968
1970 1914 1969
1971 1915 1970
1972 1916 1971
1973 1917 1972
1974 1918 1973
1975 1919 1974
1976 1920 1975
1977 1921 1976
1978 1922 1977
1979 1923 1978
1980 1924 1979
1981 1925 1980
1982 1926 1981
1983 1927 1982
1984 1928 1983
1985 1929 1984
1986 1930 1985
1987 1931 1986
1988 1932 1987
1989 1933 1988
1990 1934 1989
1991 1935 1990
1992 1936 1991
1993 1937 1992
1994 1938 1993
1995 1939 1994
1996 1940 1995
1997 1941 1996
1998 1942 1997
1999 1943 1998
2000 1944 1999
2001 1945 2000
2002 1946 2001
2003 1947 2002
2004 1948 2003
2005 1949 2004
2006 1950 2005
2007 1951 2006
2008 1952 2007
2009 1953 2008
2010 1954 2009
2011 1955 2010
2012 1956 2011
2013 1957 2012
2014 1958 2013
2015 1959 2014
2016 1960 2015
2018 1962 2017
2019 1963 2018
2020 1964 2019
2021 1965 2020
2022 1966 2021
2023 1967 2022
2024 1968 2023
2025 1969 2024
2026 1970 2025
2027 1971 2026
2028 1972 2027
2029 1973 2028
2030 1974 2029
2031 1975 2030
2032 1976 2031
2033 1977 2032
2034 1978 2033
2035 1979 2034
2036 1980 2035
2037 1981 2036
2038 1982 2037
2039 1983 2038
2040 1984 2039
2041 1985 2040
2042 1986 2041
2043 1987 2042
2044 1988 2043
2045 1989 2044
2046 1990 2045
2047 1991 2046
2048 1992 2047
2049 1993 2048
2050 1994 2049
2051 1995 2050
2052 1996 2051
2053 1997 2052
2054 1998 2053
2055 1999 2054
2056 2000 2055
2057 2001 2056
2058 2002 2057
2059 2003 2058
2060 2004 2059
2061 2005 2060
2062 2006 2061
2063 2007 2062
2064 2008 2063
2065 2009 2064
2066 2010 2065
2067 2011 2066
2068 2012 2067
2069 2013 2068
2070 2014 2069
2071 2015 2070
2072 2016 2071
2074 2018 2073
2075 2019 2074
2076 2020 2075
2077 2021 2076
2078 2022 2077
2079 2023 2078
2080 2024 2079
2081 2025 2080
2082 2026 2081
2083 2027 2082
2084 2028 2083
2085 2029 2084
2086 2030 2085
2087 2031 2086
2088 2032 2087
2089 2033 2088
2090 2034 2089
2091 2035 2090
2092 2036 2091
2093 2037 2092
2094 2038 2093
2095 2039 2094
2096 2040 2095
2097 2041 2096
2098 2042 2097
2099 2043 2098
2100 2044 2099
2101 2045 2100
2102 2046 2101
2103 2047 2102
2104 2048 2103
2105 2049 2104
2106 2050 2105
2107 2051 2106
2108 2052 2107
2109 2053 2108
2110 2054 2109
2111 2055 2110
2112 2056 2111
2113 2057 2112
2114 2058 2113
2115 2059 2114
2116 2060 2115
2117 2061 2116
2118 2062 2117
2119 2063 2118
2120 2064 2119
2121 2065 2120
2122 2066 2121
2123 2067 2122
2124 2068 2123
2125 2069 2124
2126 2070 2125
2127 2071 2126
2128 2072 2127
2130 2074 2129
2131 2075 2130
2132 2076 2131
2133 2077 2132
2134 2078 2133
2135 2079 2134
2136 2080 2135
2137 2081 2136
2138 2082 2137
2139 2083 2138
2140 2084 2139
2141 2085 2140
2142 2086 2141
2143 2087 2142
2144 2088 2143
2145 2089 2144
2146 2090 2145
2147 2091 2146
2148 2092 2147
2149 2093 2148
2150 2094 2149
2151 2095 2150
2152 2096 2151
2153 2097 2152
2154 2098 2153
2155 2099 2154
2156 2100 2155
2157 2101 2156
2158 2102 2157
2159 2103 2158
2160 2104 2159
2161 2105 2160
2162 2106 2161
2163 2107 2162
2164 2108 2163
2165 2109 2164
2166 2110 2165
2167 2111 2166
2168 2112 2167
2169 2113 2168
2170 2114 2169
2171 2115 2170
2172 2116 2171
2173 2117 2172
2174 2118 2173
2175 2119 2174
2176 2120 2175
2177 2121 2176
2178 2122 2177
2179 2123 2178
2180 2124 2179
2181 2125 2180
2182 2126 2181
2183 2127 2182
2184 2128 2183
2186 2130 2185
2187 2131 2186
2188 2132 2187
2189 2133 2188
2190 2134 2189
2191 2135 2190
2192 2136 2191
2193 2137 2192
2194 2138 2193
2195 2139 2194
2196 2140 2195
2197 2141 2196
2198 2142 2197
2199 2143 2198
2200 2144 2199
2201 2145 2200
2202 2146 2201
2203 2147 2202
2204 2148 2203
2205 2149 2204
2206 2150 2205
2207 2151 2206
2208 2152 2207
2209 2153 2208
2210 2154 2209
2211 2155 2210
2212 2156 2211
2213 2157 2212
2214 2158 2213
2215 2159 2214
2216 2160 2215
2217 2161 2216
2218 2162 2217
2219 2163 2218
2220 2164 2219
2221 2165 2220
2222 2166 2221
2223 2167 2222
2224 2168 2223
2225 2169 2224
2226 2170 2225
2227 2171 2226
2228 2172 2227
2229 2173 2228
2230 2174 2229
2231 2175 2230
2232 2176 2231
2233 2177 2232
2234 2178 2233
2235 2179 2234
2236 2180 2235
2237 2181 2236
2238 2182 2237
2239 2183 2238
2240 2184 2239
2242 2186 2241
2243 2187 2242
2244 2188 2243
2245 2189 2244
2246 2190 2245
2247 2191 2246
2248 2192 2247
2249 2193 2248
2250 2194 2249
2251 2195 2250
2252 2196 2251
2253 2197 2252
2254 2198 2253
2255 2199 2254
2256 2200 2255
2257 2201 2256
2258 2202 2257
2259 2203 2258
2260 2204 2259
2261 2205 2260
2262 2206 2261
2263 2207 2262
2264 2208 2263
2265 2209 2264
2266 2210 2265
2267 2211 2266
2268 2212 2267
2269 2213 2268
2270 2214 2269
2271 2215 2270
2272 2216 2271
2273 2217 2272
2274 2218 2273
2275 2219 2274
2276 2220 2275
2277 2221 2276
2278 2222 2277
2279 2223 2278
2280 2224 2279
2281 2225 2280
2282 2226 2281
2283 2227 2282
2284 2228 2283
2285 2229 2284
2286 2230 2285
2287 2231 2286
2288 2232 2287
2289 2233 2288
2290 2234 2289
2291 2235 2290
2292 2236 2291
2293 2237 2292
2294 2238 2293
2295 2239 2294
2296 2240 2295
2298 2242 2297
2299 2243 2298
2300 2244 2299
2301 2245 2300
2302 2246 2301
2303 2247 2302
2304 2248 2303
2305 2249 2304
2306 2250 2305
2307 2251 2306
2308 2252 2307
2309 2253 2308
2310 2254 2309
2311 2255 2310
2312 2256 2311
2313 2257 2312
2314 2258 2313
2315 2259 2314
2316 2260 2315
2317 2261 2316
2318 2262 2317
2319 2263 2318
2320 2264 2319
2321 2265 2320
2322 2266 2321
2323 2267 2322
2324 2268 2323
2325 2269 2324
2326 2270 2325
2327 2271 2326
2328 2272 2327
2329 2273 2328
2330 2274 2329
2331 2275 2330
2332 2276 2331
2333 2277 2332
2334 2278 2333
2335 2279 2334
2336 2280 2335
2337 2281 2336
2338 2282 2337
2339 2283 2338
2340 2284 2339
2341 2285 2340
2342 2286 2341
2343 2287 2342
2344 2288 2343
2345 2289 2344
2346 2290 2345
2347 2291 2346
2348 2292 2347
2349 2293 2348
2350 2294 2349
2351 2295 2350
2352 2296 2351
2354 2298 2353
2355 2299 2354
2356 2300 2355
2357 2301 2356
2358 2302 2357
2359 2303 2358
2360 2304 2359
2361 2305 2360
2362 2306 2361
2363 2307 2362
2364 2308 2363
2365 2309 2364
2366 2310 2365
2367 2311 2366
2368 2312 2367
2369 2313 2368
2370 2314 2369
2371 2315 2370
2372 2316 2371
2373 2317 2372
2374 2318 2373
2375 2319 2374
2376 2320 2375
2377 2321 2376
2378 2322 2377
2379 2323 2378
2380 2324 2379
2381 2325 2380
2382 2326 2381
2383 2327 2382
2384 2328 2383
2385 2329 2384
2386 2330 2385
2387 2331 2386
2388 2332 2387
2389 2333 2388
2390 2334 2389
2391 2335 2390
2392 2336 2391
2393 2337 2392
2394 2338 2393
2395 2339 2394
2396 2340 2395
2397 2341 2396
2398 2342 2397
2399 2343 2398
2400 2344 2399
2401 2345 2400
2402 2346 2401
2403 2347 2402
2404 2348 2403
2405 2349 2404
2406 2350 2405
2407 2351 2406
2408 2352 2407
2410 2354 2409
2411 2355 2410
2412 2356 2411
2413 2357 2412
2414 2358 2413
2415 2359 2414
2416 2360 2415
2417 2361 2416
2418 2362 2417
2419 2363 2418
2420 2364 2419
2421 2365 2420
2422 2366 2421
2423 2367 2422
2424 2368 2423
2425 2369 2424
2426 2370 2425
2427 2371 2426
2428 2372 2427
2429 2373 2428
2430 2374 2429
2431 2375 2430
2432 2376 2431
2433 2377 2432
2434 2378 2433
2435 2379 2434
2436 2380 2435
2437 2381 2436
2438 2382 2437
2439 2383 2438
2440 2384 2439
2441 2385 2440
2442 2386 2441
2443 2387 2442
2444 2388 2443
2445 2389 2444
2446 2390 2445
2447 2391 2446
2448 2392 2447
2449 2393 2448
2450 2394 2449
2451 2395 2450
2452 2396 2451
2453 2397 2452
2454 2398 2453
2455 2399 2454
2456 2400 2455
2457 2401 2456
2458 2402 2457
2459 2403 2458
2460 2404 2459
2461 2405 2460
2462 2406 2461
2463 2407 2462
2464 2408 2463
2466 2410 2465
2467 2411 2466
2468 2412 2467
2469 2413 2468
2470 2414 2469
2471 2415 2470
2472 2416 2471
2473 2417 2472
2474 2418 2473
2475 2419 2474
2476 2420 2475
2477 2421 2476
2478 2422 2477
2479 2423 2478
2480 2424 2479
2481 2425 2480
2482 2426 2481
2483 2427 2482
2484 2428 2483
2485 2429 2484
2486 2430 2485
2487 2431 2486
2488 2432 2487
2489 2433 2488
2490 2434 2489
2491 2435 2490
2492 2436 2491
2493 2437 2492
2494 2438 2493
2495 2439 2494
2496 2440 2495
2497 2441 2496
2498 2442 2497
2499 2443 2498
2500 2444 2499
2501 2445 2500
2502 2446 2501
2503 2447 2502
2504 2448 2503
2505 2449 2504
2506 2450 2505
2507 2451 2506
2508 2452 2507
2509 2453 2508
2510 2454 2509
2511 2455 2510
2512 2456 2511
2513 2457 2512
2514 2458 2513
2515 2459 2514
2516 2460 2515
2517 2461 2516
2518 2462 2517
2519 2463 2518
2520 2464 2519
2522 2466 2521
2523 2467 2522
2524 2468 2523
2525 2469 2524
2526 2470 2525
2527 2471 2526
2528 2472 2527
2529 2473 2528
2530 2474 2529
2531 2475 2530
2532 2476 2531
2533 2477 2532
2534 2478 2533
2535 2479 2534
2536 2480 2535
2537 2481 2536
2538 2482 2537
2539 2483 2538
2540 2484 2539
2541 2485 2540
2542 2486 2541
2543 2487 2542
2544 2488 2543
2545 2489 2544
2546 2490 2545
2547 2491 2546
2548 2492 2547
2549 2493 2548
2550 2494 2549
2551 2495 2550
2552 2496 2551
2553 2497 2552
2554 2498 2553
2555 2499 2554
2556 2500 2555
2557 2501 2556
2558 2502 2557
2559 2503 2558
2560 2504 2559
2561 2505 2560
2562 2506 2561
2563 2507 2562
2564 2508 2563
2565 2509 2564
2566 2510 2565
2567 2511 2566
2568 2512 2567
2569 2513 2568
2570 2514 2569
2571 2515 2570
2572 2516 2571
2573 2517 2572
2574 2518 2573
2575 2519 2574
2576 2520 2575
2578 2522 2577
2579 2523 2578
2580 2524 2579
2581 2525 2580
2582 2526 2581
2583 2527 2582
2584 2528 2583
2585 2529 2584
2586 2530 2585
2587 2531 2586
2588 2532 2587
2589 2533 2588
2590 2534 2589
2591 2535 2590
2592 2536 2591
2593 2537 2592
2594 2538 2593
2595 2539 2594
2596 2540 2595
2597 2541 2596
2598 2542 2597
2599 2543 2598
2600 2544 2599
2601 2545 2600
2602 2546 2601
2603 2547 2602
2604 2548 2603
2605 2549 2604
2606 2550 2605
2607 2551 2606
2608 2552 2607
2609 2553 2608
2610 2554 2609
2611 2555 2610
2612 2556 2611
2613 2557 2612
2614 2558 2613
2615 2559 2614
2616 2560 2615
2617 2561 2616
2618 2562 2617
2619 2563 2618
2620 2564 2619
2621 2565 2620
2622 2566 2621
2623 2567 2622
2624 2568 2623
2625 2569 2624
2626 2570 2625
2627 2571 2626
2628 2572 2627
2629 2573 2628
2630 2574 2629
2631 2575 2630
2632 2576 2631
2634 2578 2633
2635 2579 2634
2636 2580 2635
2637 2581 2636
2638 2582 2637
2639 2583 2638
2640 2584 2639
2641 2585 2640
2642 2586 2641
2643 2587 2642
2644 2588 2643
2645 2589 2644
2646 2590 2645
2647 2591 2646
2648 2592 2647
2649 2593 2648
2650 2594 2649
2651 2595 2650
2652 2596 2651
2653 2597 2652
2654 2598 2653
2655 2599 2654
2656 2600 2655
2657 2601 2656
2658 2602 2657
2659 2603 2658
2660 2604 2659
2661 2605 2660
2662 2606 2661
2663 2607 2662
2664 2608 2663
2665 2609 2664
2666 2610 2665
2667 2611 2666
2668 2612 2667
2669 2613 2668
2670 2614 2669
2671 2615 2670
2672 2616 2671
2673 2617 2672
2674 2618 2673
2675 2619 2674
2676 2620 2675
2677 2621 2676
2678 2622 2677
2679 2623 2678
2680 2624 2679
2681 2625 2680
2682 2626 2681
2683 2627 2682
2684 2628 2683
2685 2629 2684
2686 2630 2685
2687 2631 2686
2688 2632 2687
2690 2634 2689
2691 2635 2690
2692 2636 2691
2693 2637 2692
2694 2638 2693
2695 2639 2694
2696 2640 2695
2697 2641 2696
2698 2642 2697
2699 2643 2698
2700 2644 2699
2701 2645 2700
2702 2646 2701
2703 2647 2702
2704 2648 2703
2705 2649 2704
2706 2650 2705
2707 2651 2706
2708 2652 2707
2709 2653 2708
2710 2654 2709
2711 2655 2710
2712 2656 2711
2713 2657 2712
2714 2658 2713
2715 2659 2714
2716 2660 2715
2717 2661 2716
2718 2662 2717
2719 2663 2718
2720 2664 2719
2721 2665 2720
2722 2666 2721
2723 2667 2722
2724 2668 2723
2725 2669 2724
2726 2670 2725
2727 2671 2726
2728 2672 2727
2729 2673 2728
2730 2674 2729
2731 2675 2730
2732 2676 2731
2733 2677 2732
2734 2678 2733
2735 2679 2734
2736 2680 2735
2737 2681 2736
2738 2682 2737
2739 2683 2738
2740 2684 2739
2741 2685 2740
2742 2686 2741
2743 2687 2742
2744 2688 2743
2746 2690 2745
2747 2691 2746
2748 2692 2747
2749 2693 2748
2750 2694 2749
2751 2695 2750
2752 2696 2751
2753 2697 2752
2754 2698 2753
2755 2699 2754
2756 2700 2755
2757 2701 2756
2758 2702 2757
2759 2703 2758
2760 2704 2759
2761 2705 2760
2762 2706 2761
2763 2707 2762
2764 2708 2763
2765 2709 2764
2766 2710 2765
2767 2711 2766
2768 2712 2767
2769 2713 2768
2770 2714 2769
2771 2715 2770
2772 2716 2771
2773 2717 2772
2774 2718 2773
2775 2719 2774
2776 2720 2775
2777 2721 2776
2778 2722 2777
2779 2723 2778
2780 2724 2779
2781 2725 2780
2782 2726 2781
2783 2727 2782
2784 2728 2783
2785 2729 2784
2786 2730 2785
2787 2731 2786
2788 2732 2787
2789 2733 2788
2790 2734 2789
2791 2735 2790
2792 2736 2791
2793 2737 2792
2794 2738 2793
2795 2739 2794
2796 2740 2795
2797 2741 2796
2798 2742 2797
2799 2743 2798
2800 2744 2799
2802 2746 2801
2803 2747 2802
2804 2748 2803
2805 2749 2804
2806 2750 2805
2807 2751 2806
2808 2752 2807
2809 2753 2808
2810 2754 2809
2811 2755 2810
2812 2756 2811
2813 2757 2812
2814 2758 2813
2815 2759 2814
2816 2760 2815
2817 2761 2816
2818 2762 2817
2819 2763 2818
2820 2764 2819
2821 2765 2820
2822 2766 2821
2823 2767 2822
2824 2768 2823
2825 2769 2824
2826 2770 2825
2827 2771 2826
2828 2772 2827
2829 2773 2828
2830 2774 2829
2831 2775 2830
2832 2776 2831
2833 2777 2832
2834 2778 2833
2835 2779 2834
2836 2780 2835
2837 2781 2836
2838 2782 2837
2839 2783 2838
2840 2784 2839
2841 2785 2840
2842 2786 2841
2843 2787 2842
2844 2788 2843
2845 2789 2844
2846 2790 2845
2847 2791 2846
2848 2792 2847
2849 2793 2848
2850 2794 2849
2851 2795 2850
2852 2796 2851
2853 2797 2852
2854 2798 2853
2855 2799 2854
2856 2800 2855
2858 2802 2857
2859 2803 2858
2860 2804 2859
2861 2805 2860
2862 2806 2861
2863 2807 2862
2864 2808 2863
2865 2809 2864
2866 2810 2865
2867 2811 2866
2868 2812 2867
2869 2813 2868
2870 2814 2869
2871 2815 2870
2872 2816 2871
2873 2817 2872
2874 2818 2873
2875 2819 2874
2876 2820 2875
2877 2821 2876
2878 2822 2877
2879 2823 2878
2880 2824 2879
2881 2825 2880
2882 2826 2881
2883 2827 2882
2884 2828 2883
2885 2829 2884
2886 2830 2885
2887 2831 2886
2888 2832 2887
2889 2833 2888
2890 2834 2889
2891 2835 2890
2892 2836 2891
2893 2837 2892
2894 2838 2893
2895 2839 2894
2896 2840 2895
2897 2841 2896
2898 2842 2897
2899 2843 2898
2900 2844 2899
2901 2845 2900
2902 2846 2901
2903 2847 2902
2904 2848 2903
2905 2849 2904
2906 2850 2905
2907 2851 2906
2908 2852 2907
2909 2853 2908
2910 2854 2909
2911 2855 2910
2912 2856 2911
2914 2858 2913
2915 2859 2914
2916 2860 2915
2917 2861 2916
2918 2862 2917
2919 2863 2918
2920 2864 2919
2921 2865 2920
2922 2866 2921
2923 2867 2922
2924 2868 2923
2925 2869 2924
2926 2870 2925
2927 2871 2926
2928 2872 2927
2929 2873 2928
2930 2874 2929
2931 2875 2930
2932 2876 2931
2933 2877 2932
2934 2878 2933
2935 2879 2934
2936 2880 2935
2937 2881 2936
2938 2882 2937
2939 2883 2938
2940 2884 2939
2941 2885 2940
2942 2886 2941
2943 2887 2942
2944 2888 2943
2945 2889 2944
2946 2890 2945
2947 2891 2946
2948 2892 2947
2949 2893 2948
2950 2894 2949
2951 2895 2950
2952 2896 2951
2953 2897 2952
2954 2898 2953
2955 2899 2954
2956 2900 2955
2957 2901 2956
2958 2902 2957
2959 2903 2958
2960 2904 2959
2961 2905 2960
2962 2906 2961
2963 2907 2962
2964 2908 2963
2965 2909 2964
2966 2910 2965
2967 2911 2966
2968 2912 2967
2970 2914 2969
2971 2915 2970
2972 2916 2971
2973 2917 2972
2974 2918 2973
2975 2919 2974
2976 2920 2975
2977 2921 2976
2978 2922 2977
2979 2923 2978
2980 2924 2979
2981 2925 2980
2982 2926 2981
2983 2927 2982
2984 2928 2983
2985 2929 2984
2986 2930 2985
2987 2931 2986
2988 2932 2987
2989 2933 2988
2990 2934 2989
2991 2935 2990
2992 2936 2991
2993 2937 2992
2994 2938 2993
2995 2939 2994
2996 2940 2995
2997 2941 2996
2998 2942 2997
2999 2943 2998
3000 2944 2999
3001 2945 3000
3002 2946 3001
3003 2947 3002
3004 2948 3003
3005 2949 3004
3006 2950 3005
3007 2951 3006
3008 2952 3007
3009 2953 3008
3010 2954 3009
3011 2955 3010
3012 2956 3011
3013 2957 3012
3014 2958 3013
3015 2959 3014
3016 2960 3015
3017 2961 3016
3018 2962 3017
3019 2963 3018
3020 2964 3019
3021 2965 3020
3022 2966 3021
3023 2967 3022
3024 2968 3023
3026 2970 3025
3027 2971 3026
3028 2972 3027
3029 2973 3028
3030 2974 3029
3031 2975 3030
3032 2976 3031
3033 2977 3032
3034 2978 3033
3035 2979 3034
3036 2980 3035
3037 2981 3036
3038 2982 3037
3039 2983 3038
3040 2984 3039
3041 2985 3040
3042 2986 3041
3043 2987 3042
3044 2988 3043
3045 2989 3044
3046 2990 3045
3047 2991 3046
3048 2992 3047
3049 2993 3048
3050 2994 3049
3051 2995 3050
3052 2996 3051
3053 2997 3052
3054 2998 3053
3055 2999 3054
3056 3000 3055
3057 3001 3056
3058 3002 3057
3059 3003 3058
3060 3004 3059
3061 3005 3060
3062 3006 3061
3063 3007 3062
3064 3008 3063
3065 3009 3064
3066 3010 3065
3067 3011 3066
3068 3012 3067
3069 3013 3068
3070 3014 3069
3071 3015 3070
3072 3016 3071
3073 3017 3072
3074 3018 3073
3075 3019 3074
3076 3020 3075
3077 3021 3076
3078 3022 3077
3079 3023 3078
3080 3024 3079
3082 3026 3081
3083 3027 3082
3084 3028 3083
3085 3029 3084
3086 3030 3085
3087 3031 3086
3088 3032 3087
3089 3033 3088
3090 3034 3089
3091 3035 3090
3092 3036 3091
3093 3037 3092
3094 3038 3093
3095 3039 3094
3096 3040 3095
3097 3041 3096
3098 3042 3097
3099 3043 3098
3100 3044 3099
3101 3045 3100
3102 3046 3101
3103 3047 3102
3104 3048 3103
3105 3049 3104
3106 3050 3105
3107 3051 3106
3108 3052 3107
3109 3053 3108
3110 3054 3109
3111 3055 3110
3112 3056 3111
3113 3057 3112
3114 3058 3113
3115 3059 3114
3116 3060 3115
3117 3061 3116
3118 3062 3117
3119 3063 3118
3120 3064 3119
3121 3065 3120
3122 3066 3121
3123 3067 3122
3124 3068 3123
3125 3069 3124
3126 3070 3125
3127 3071 3126
3128 3072 3127
3129 3073 3128
3130 3074 3129
3131 3075 3130
3132 3076 3131
3133 3077 3132
3134 3078 3133
3135 3079 3134
3136 3080 3135
3138 3082 3137
3139 3083 3138
3140 3084 3139
3141 3085 3140
3142 3086 3141
3143 3087 3142
3144 3088 3143
3145 3089 3144
3146 3090 3145
3147 3091 3146
3148 3092 3147
3149 3093 3148
3150 3094 3149
3151 3095 3150
3152 3096 3151
3153 3097 3152
3154 3098 3153
3155 3099 3154
3156 3100 3155
3157 3101 3156
3158 3102 3157
3159 3103 3158
3160 3104 3159
3161 3105 3160
3162 3106 3161
3163 3107 3162
3164 3108 3163
3165 3109 3164
3166 3110 3165
3167 3111 3166
3168 3112 3167
3169 3113 3168
3170 3114 3169
3171 3115 3170
3172 3116 3171
3173 3117 3172
3174 3118 3173
3175 3119 3174
3176 3120 3175
3177 3121 3176
3178 3122 3177
3179 3123 3178
3180 3124 3179
3181 3125 3180
3182 3126 3181
3183 3127 3182
3184 3128 3183
3185 3129 3184
3186 3130 3185
3187 3131 3186
3188 3132 3187
3189 3133 3188
3190 3134 3189
3191 3135 3190
3192 3136 3191
3194 3138 3193
3195 3139 3194
3196 3140 3195
3197 3141 3196
3198 3142 3197
3199 3143 3198
3200 3144 3199
3201 3145 3200
3202 3146 3201
3203 3147 3202
3204 3148 3203
3205 3149 3204
3206 3150 3205
3207 3151 3206
3208 3152 3207
3209 3153 3208
3210 3154 3209
3211 3155 3210
3212 3156 3211
3213 3157 3212
3214 3158 3213
3215 3159 3214
3216 3160 3215
3217 3161 3216
3218 3162 3217
3219 3163 3218
3220 3164 3219
3221 3165 3220
3222 3166 3221
3223 3167 3222
3224 3168 3223
3225 3169 3224
3226 3170 3225
3227 3171 3226
3228 3172 3227
3229 3173 3228
3230 3174 3229
3231 3175 3230
3232 3176 3231
3233 3177 3232
3234 3178 3233
3235 3179 3234
3236 3180 3235
3237 3181 3236
3238 3182 3237
3239 3183 3238
3240 3184 3239
3241 3185 3240
3242 3186 3241
3243 3187 3242
3244 3188 3243
3245 3189 3244
3246 3190 3245
3247 3191 3246
3248 3192 3247
3250 3194 3249
3251 3195 3250
3252 3196 3251
3253 3197 3252
3254 3198 3253
3255 3199 3254
3256 3200 3255
3257 3201 3256
3258 3202 3257
3259 3203 3258
3260 3204 3259
3261 3205 3260
3262 3206 3261
3263 3207 3262
3264 3208 3263
3265 3209 3264
3266 3210 3265
3267 3211 3266
3268 3212 3267
3269 3213 3268
3270 3214 3269
3271 3215 3270
3272 3216 3271
3273 3217 3272
3274 3218 3273
3275 3219 3274
3276 3220 3275
3277 3221 3276
3278 3222 3277
3279 3223 3278
3280 3224 3279
3281 3225 3280
3282 3226 3281
3283 3227 3282
3284 3228 3283
3285 3229 3284
3286 3230 3285
3287 3231 3286
3288 3232 3287
3289 3233 3288
3290 3234 3289
3291 3235 3290
3292 3236 3291
3293 3237 3292
3294 3238 3293
3295 3239 3294
3296 3240 3295
3297 3241 3296
3298 3242 3297
3299 3243 3298
3300 3244 3299
3301 3245 3300
3302 3246 3301
3303 3247 3302
3304 3248 3303
3306 3250 3305
3307 3251 3306
3308 3252 3307
3309 3253 3308
3310 3254 3309
3311 3255 3310
3312 3256 3311
3313 3257 3312
3314 3258 3313
3315 3259 3314
3316 3260 3315
3317 3261 3316
3318 3262 3317
3319 3263 3318
3320 3264 3319
3321 3265 3320
3322 3266 3321
3323 3267 3322
3324 3268 3323
3325 3269 3324
3326 3270 3325
3327 3271 3326
3328 3272 3327
3329 3273 3328
3330 3274 3329
3331 3275 3330
3332 3276 3331
3333 3277 3332
3334 3278 3333
3335 3279 3334
3336 3280 3335
3337 3281 3336
3338 3282 3337
3339 3283 3338
3340 3284 3339
3341 3285 3340
3342 3286 3341
3343 3287 3342
3344 3288 3343
3345 3289 3344
3346 3290 3345
3347 3291 3346
3348 3292 3347
3349 3293 3348
3350 3294 3349
3351 3295 3350
3352 3296 3351
3353 3297 3352
3354 3298 3353
3355 3299 3354
3356 3300 3355
3357 3301 3356
3358 3302 3357
3359 3303 3358
3360 3304 3359
3362 3306 3361
3363 3307 3362
3364 3308 3363
3365 3309 3364
3366 3310 3365
3367 3311 3366
3368 3312 3367
3369 3313 3368
3370 3314 3369
3371 3315 3370
3372 3316 3371
3373 3317 3372
3374 3318 3373
3375 3319 3374
3376 3320 3375
3377 3321 3376
3378 3322 3377
3379 3323 3378
3380 3324 3379
3381 3325 3380
3382 3326 3381
3383 3327 3382
3384 3328 3383
3385 3329 3384
3386 3330 3385
3387 3331 3386
3388 3332 3387
3389 3333 3388
3390 3334 3389
3391 3335 3390
3392 3336 3391
3393 3337 3392
3394 3338 3393
3395 3339 3394
3396 3340 3395
3397 3341 3396
3398 3342 3397
3399 3343 3398
3400 3344 3399
3401 3345 3400
3402 3346 3401
3403 3347 3402
3404 3348 3403
3405 3349 3404
3406 3350 3405
3407 3351 3406
3408 3352 3407
3409 3353 3408
3410 3354 3409
3411 3355 3410
3412 3356 3411
3413 3357 3412
3414 3358 3413
3415 3359 3414
3416 3360 3415
3418 3362 3417
3419 3363 3418
3420 3364 3419
3421 3365 3420
3422 3366 3421
3423 3367 3422
3424 3368 3423
3425 3369 3424
3426 3370 3425
3427 3371 3426
3428 3372 3427
3429 3373 3428
3430 3374 3429
3431 3375 3430
3432 3376 3431
3433 3377 3432
3434 3378 3433
3435 3379 3434
3436 3380 3435
3437 3381 3436
3438 3382 3437
3439 3383 3438
3440 3384 3439
3441 3385 3440
3442 3386 3441
3443 3387 3442
3444 3388 3443
3445 3389 3444
3446 3390 3445
3447 3391 3446
3448 3392 3447
3449 3393 3448
3450 3394 3449
3451 3395 3450
3452 3396 3451
3453 3397 3452
3454 3398 3453
3455 3399 3454
3456 3400 3455
3457 3401 3456
3458 3402 3457
3459 3403 3458
3460 3404 3459
3461 3405 3460
3462 3406 3461
3463 3407 3462
3464 3408 3463
3465 3409 3464
3466 3410 3465
3467 3411 3466
3468 3412 3467
3469 3413 3468
3470 3414 3469
3471 3415 3470
3472 3416 3471
3474 3418 3473
3475 3419 3474
3476 3420 3475
3477 3421 3476
3478 3422 3477
3479 3423 3478
3480 3424 3479
3481 3425 3480
3482 3426 3481
3483 3427 3482
3484 3428 3483
3485 3429 3484
3486 3430 3485
3487 3431 3486
3488 3432 3487
3489 3433 3488
3490 3434 3489
3491 3435 3490
3492 3436 3491
3493 3437 3492
3494 3438 3493
3495 3439 3494
3496 3440 3495
3497 3441 3496
3498 3442 3497
3499 3443 3498
3500 3444 3499
3501 3445 3500
3502 3446 3501
3503 3447 3502
3504 3448 3503
3505 3449 3504
3506 3450 3505
3507 3451 3506
3508 3452 3507
3509 3453 3508
3510 3454 3509
3511 3455 3510
3512 3456 3511
3513 3457 3512
3514 3458 3513
3515 3459 3514
3516 3460 3515
3517 3461 3516
3518 3462 3517
3519 3463 3518
3520 3464 3519
3521 3465 3520
3522 3466 3521
3523 3467 3522
3524 3468 3523
3525 3469 3524
3526 3470 3525
3527 3471 3526
3528 3472 3527
3530 3474 3529
3531 3475 3530
3532 3476 3531
3533 3477 3532
3534 3478 3533
3535 3479 3534
3536 3480 3535
3537 3481 3536
3538 3482 3537
3539 3483 3538
3540 3484 3539
3541 3485 3540
3542 3486 3541
3543 3487 3542
3544 3488 3543
3545 3489 3544
3546 3490 3545
3547 3491 3546
3548 3492 3547
3549 3493 3548
3550 3494 3549
3551 3495 3550
3552 3496 3551
3553 3497 3552
3554 3498 3553
3555 3499 3554
3556 3500 3555
3557 3501 3556
3558 3502 3557
3559 3503 3558
3560 3504 3559
3561 3505 3560
3562 3506 3561
3563 3507 3562
3564 3508 3563
3565 3509 3564
3566 3510 3565
3567 3511 3566
3568 3512 3567
3569 3513 3568
3570 3514 3569
3571 3515 3570
3572 3516 3571
3573 3517 3572
3574 3518 3573
3575 3519 3574
3576 3520 3575
3577 3521 3576
3578 3522 3577
3579 3523 3578
3580 3524 3579
3581 3525 3580
3582 3526 3581
3583 3527 3582
3584 3528 3583
3586 3530 3585
3587 3531 3586
3588 3532 3587
3589 3533 3588
3590 3534 3589
3591 3535 3590
3592 3536 3591
3593 3537 3592
3594 3538 3593
3595 3539 3594
3596 3540 3595
3597 3541 3596
3598 3542 3597
3599 3543 3598
3600 3544 3599
3601 3545 3600
3602 3546 3601
3603 3547 3602
3604 3548 3603
3605 3549 3604
3606 3550 3605
3607 3551 3606
3608 3552 3607
3609 3553 3608
3610 3554 3609
3611 3555 3610
3612 3556 3611
3613 3557 3612
3614 3558 3613
3615 3559 3614
3616 3560 3615
3617 3561 3616
3618 3562 3617
3619 3563 3618
3620 3564 3619
3621 3565 3620
3622 3566 3621
3623 3567 3622
3624 3568 3623
3625 3569 3624
3626 3570 3625
3627 3571 3626
3628 3572 3627
3629 3573 3628
3630 3574 3629
3631 3575 3630
3632 3576 3631
3633 3577 3632
3634 3578 3633
3635 3579 3634
3636 3580 3635
3637 3581 3636
3638 3582 3637
3639 3583 3638
3640 3584 3639
3642 3586 3641
3643 3587 3642
3644 3588 3643
3645 3589 3644
3646 3590 3645
3647 3591 3646
3648 3592 3647
3649 3593 3648
3650 3594 3649
3651 3595 3650
3652 3596 3651
3653 3597 3652
3654 3598 3653
3655 3599 3654
3656 3600 3655
3657 3601 3656
3658 3602 3657
3659 3603 3658
3660 3604 3659
3661 3605 3660
3662 3606 3661
3663 3607 3662
3664 3608 3663
3665 3609 3664
3666 3610 3665
3667 3611 3666
3668 3612 3667
3669 3613 3668
3670 3614 3669
3671 3615 3670
3672 3616 3671
3673 3617 3672
3674 3618 3673
3675 3619 3674
3676 3620 3675
3677 3621 3676
3678 3622 3677
3679 3623 3678
3680 3624 3679
3681 3625 3680
3682 3626 3681
3683 3627 3682
3684 3628 3683
3685 3629 3684
3686 3630 3685
3687 3631 3686
3688 3632 3687
3689 3633 3688
3690 3634 3689
3691 3635 3690
3692 3636 3691
3693 3637 3692
3694 3638 3693
3695 3639 3694
3696 3640 3695
3698 3642 3697
3699 3643 3698
3700 3644 3699
3701 3645 3700
3702 3646 3701
3703 3647 3702
3704 3648 3703
3705 3649 3704
3706 3650 3705
3707 3651 3706
3708 3652 3707
3709 3653 3708
3710 3654 3709
3711 3655 3710
3712 3656 3711
3713 3657 3712
3714 3658 3713
3715 3659 3714
3716 3660 3715
3717 3661 3716
3718 3662 3717
3719 3663 3718
3720 3664 3719
3721 3665 3720
3722 3666 3721
3723 3667 3722
3724 3668 3723
3725 3669 3724
3726 3670 3725
3727 3671 3726
3728 3672 3727
3729 3673 3728
3730 3674 3729
3731 3675 3730
3732 3676 3731
3733 3677 3732
3734 3678 3733
3735 3679 3734
3736 3680 3735
3737 3681 3736
3738 3682 3737
3739 3683 3738
3740 3684 3739
3741 3685 3740
3742 3686 3741
3743 3687 3742
3744 3688 3743
3745 3689 3744
3746 3690 3745
3747 3691 3746
3748 3692 3747
3749 3693 3748
3750 3694 3749
3751 3695 3750
3752 3696 3751
3754 3698 3753
3755 3699 3754
3756 3700 3755
3757 3701 3756
3758 3702 3757
3759 3703 3758
3760 3704 3759
3761 3705 3760
3762 3706 3761
3763 3707 3762
3764 3708 3763
3765 3709 3764
3766 3710 3765
3767 3711 3766
3768 3712 3767
3769 3713 3768
3770 3714 3769
3771 3715 3770
3772 3716 3771
3773 3717 3772
3774 3718 3773
3775 3719 3774
3776 3720 3775
3777 3721 3776
3778 3722 3777
3779 3723 3778
3780 3724 3779
3781 3725 3780
3782 3726 3781
3783 3727 3782
3784 3728 3783
3785 3729 3784
3786 3730 3785
3787 3731 3786
3788 3732 3787
3789 3733 3788
3790 3734 3789
3791 3735 3790
3792 3736 3791
3793 3737 3792
3794 3738 3793
3795 3739 3794
3796 3740 3795
3797 3741 3796
3798 3742 3797
3799 3743 3798
3800 3744 3799
3801 3745 3800
3802 3746 3801
3803 3747 3802
3804 3748 3803
3805 3749 3804
3806 3750 3805
3807 3751 3806
3808 3752 3807
3809 3810 3865
3810 3811 3866
3811 3812 3867
3812 3813 3868
3813 3814 3869
3814 3815 3870
3815 3816 3871
3816 3817 3872
3817 3818 3873
3818 3819 3874
3819 3820 3875
3820 3821 3876
3821 3822 3877
3822 3823 3878
3823 3824 3879
3824 3825 3880
3825 3826 3881
3826 3827 3882
3827 3828 3883
3828 3829 3884
3829 3830 3885
3830 3831 3886
3831 3832 3887
3832 3833 3888
3833 3834 3889
3834 3835 3890
3835 3836 3891
3836 3837 3892
3837 3838 3893
3838 3839 3894
3839 3840 3895
3840 3841 3896
3841 3842 3897
3842 3843 3898
3843 3844 3899
3844 3845 3900
3845 3846 3901
3846 3847 3902
3847 3848 3903
3848 3849 3904
3849 3850 3905
3850 3851 3906
3851 3852 3907
3852 3853 3908
3853 3854 3909
3854 3855 3910
3855 3856 3911
3856 3857 3912
3857 3858 3913
3858 3859 3914
3859 3860 3915
3860 3861 3916
3861 3862 3917
3862 3863 3918
3863 3864 3919
3865 3866 3921
3866 3867 3922
3867 3868 3923
3868 3869 3924
3869 3870 3925
3870 3871 3926
3871 3872 3927
3872 3873 3928
3873 3874 3929
3874 3875 3930
3875 3876 3931
3876 3877 3932
3877 3878 3933
3878 3879 3934
3879 3880 3935
3880 3881 3936
3881 3882 3937
3882 3883 3938
3883 3884 3939
3884 3885 3940
3885 3886 3941
3886 3887 3942
3887 3888 3943
3888 3889 3944
3889 3890 3945
3890 3891 3946
3891 3892 3947
3892 3893 3948
3893 3894 3949
3894 3895 3950
3895 3896 3951
3896 3897 3952
3897 3898 3953
3898 3899 3954
3899 3900 3955
3900 3901 3956
3901 3902 3957
3902 3903 3958
3903 3904 3959
3904 3905 3960
3905 3906 3961
3906 3907 3962
3907 3908 3963
3908 3909 3964
3909 3910 3965
3910 3911 3966
3911 3912 3967
3912 3913 3968
3913 3914 3969
3914 3915 3970
3915 3916 3971
3916 3917 3972
3917 3918 3973
3918 3919 3974
3919 3920 3975
3921 3922 3977
3922 3923 3978
3923 3924 3979
3924 3925 3980
3925 3926 3981
3926 3927 3982
3927 3928 3983
3928 3929 3984
3929 3930 3985
3930 3931 3986
3931 3932 3987
3932 3933 3988
3933 3934 3989
3934 3935 3990
3935 3936 3991
3936 3937 3992
3937 3938 3993
3938 3939 3994
3939 3940 3995
3940 3941 3996
3941 3942 3997
3942 3943 3998
3943 3944 3999
3944 3945 4000
3945 3946 4001
3946 3947 4002
3947 3948 4003
3948 3949 4004
3949 3950 4005
3950 3951 4006
3951 3952 4007
3952 3953 4008
3953 3954 4009
3954 3955 4010
3955 3956 4011
3956 3957 4012
3957 3958 4013
3958 3959 4014
3959 3960 4015
3960 3961 4016
3961 3962 4017
3962 3963 4018
3963 3964 4019
3964 3965 4020
3965 3966 4021
3966 3967 4022
3967 3968 4023
3968 3969 4024
3969 3970 4025
3970 3971 4026
3971 3972 4027
3972 3973 4028
3973 3974 4029
3974 3975 4030
3975 3976 4031
3977 3978 4033
3978 3979 4034
3979 3980 4035
3980 3981 4036
3981 3982 4037
3982 3983 4038
3983 3984 4039
3984 3985 4040
3985 3986 4041
3986 3987 4042
3987 3988 4043
3988 3989 4044
3989 3990 4045
3990 3991 4046
3991 3992 4047
3992 3993 4048
3993 3994 4049
3994 3995 4050
3995 3996 4051
3996 3997 4052
3997 3998 4053
3998 3999 4054
3999 4000 4055
4000 4001 4056
4001 4002 4057
4002 4003 4058
4003 4004 4059
4004 4005 4060
4005 4006 4061
4006 4007 4062
4007 4008 4063
4008 4009 4064
4009 4010 4065
4010 4011 4066
4011 4012 4067
4012 4013 4068
4013 4014 4069
4014 4015 4070
4015 4016 4071
4016 4017 4072
4017 4018 4073
4018 4019 4074
4019 4020 4075
4020 4021 4076
4021 4022 4077
4022 4023 4078
4023 4024 4079
4024 4025 4080
4025 4026 4081
4026 4027 4082
4027 4028 4083
4028 4029 4084
4029 4030 4085
4030 4031 4086
4031 4032 4087
4033 4034 4089
4034 4035 4090
4035 4036 4091
4036 4037 4092
4037 4038 4093
4038 4039 4094
4039 4040 4095
4040 4041 4096
4041 4042 4097
4042 4043 4098
4043 4044 4099
4044 4045 4100
4045 4046 4101
4046 4047 4102
4047 4048 4103
4048 4049 4104
4049 4050 4105
4050 4051 4106
4051 4052 4107
4052 4053 4108
4053 4054 4109
4054 4055 4110
4055 4056 4111
4056 4057 4112
4057 4058 4113
4058 4059 4114
4059 4060 4115
4060 4061 4116
4061 4062 4117
4062 4063 4118
4063 4064 4119
4064 4065 4120
4065 4066 4121
4066 4067 4122
4067 4068 4123
4068 4069 4124
4069 4070 4125
4070 4071 4126
4071 4072 4127
4072 4073 4128
4073 4074 4129
4074 4075 4130
4075 4076 4131
4076 4077 4132
4077 4078 4133
4078 4079 4134
4079 4080 4135
4080 4081 4136
4081 4082 4137
4082 4083 4138
4083 4084 4139
4084 4085 4140
4085 4086 4141
4086 4087 4142
4087 4088 4143
4089 4090 4145
4090 4091 4146
4091 4092 4147
4092 4093 4148
4093 4094 4149
4094 4095 4150
4095 4096 4151
4096 4097 4152
4097 4098 4153
4098 4099 4154
4099 4100 4155
4100 4101 4156
4101 4102 4157
4102 4103 4158
4103 4104 4159
4104 4105 4160
4105 4106 4161
4106 4107 4162
4107 4108 4163
4108 4109 4164
4109 4110 4165
4110 4111 4166
4111 4112 4167
4112 4113 4168
4113 4114 4169
4114 4115 4170
4115 4116 4171
4116 4117 4172
4117 4118 4173
4118 4119 4174
4119 4120 4175
4120 4121 4176
4121 4122 4177
4122 4123 4178
4123 4124 4179
4124 4125 4180
4125 4126 4181
4126 4127 4182
4127 4128 4183
4128 4129 4184
4129 4130 4185
4130 4131 4186
4131 4132 4187
4132 4133 4188
4133 4134 4189
4134 4135 4190
4135 4136 4191
4136 4137 4192
4137 4138 4193
4138 4139 4194
4139 4140 4195
4140 4141 4196
4141 4142 4197
4142 4143 4198
4143 4144 4199
4145 4146 4201
4146 4147 4202
4147 4148 4203
4148 4149 4204
4149 4150 4205
4150 4151 4206
4151 4152 4207
4152 4153 4208
4153 4154 4209
4154 4155 4210
4155 4156 4211
4156 4157 4212
4157 4158 4213
4158 4159 4214
4159 4160 4215
4160 4161 4216
4161 4162 4217
4162 4163 4218
4163 4164 4219
4164 4165 4220
4165 4166 4221
4166 4167 4222
4167 4168 4223
4168 4169 4224
4169 4170 4225
4170 4171 4226
4171 4172 4227
4172 4173 4228
4173 4174 4229
4174 4175 4230
4175 4176 4231
4176 4177 4232
4177 4178 4233
4178 4179 4234
4179 4180 4235
4180 4181 4236
4181 4182 4237
4182 4183 4238
4183 4184 4239
4184 4185 4240
4185 4186 4241
4186 4187 4242
4187 4188 4243
4188 4189 4244
4189 4190 4245
4190 4191 4246
4191 4192 4247
4192 4193 4248
4193 4194 4249
4194 4195 4250
4195 4196 4251
4196 4197 4252
4197 4198 4253
4198 4199 4254
4199 4200 4255
4201 4202 4257
4202 4203 4258
4203 4204 4259
4204 4205 4260
4205 4206 4261
4206 4207 4262
4207 4208 4263
4208 4209 4264
4209 4210 4265
4210 4211 4266
4211 4212 4267
4212 4213 4268
4213 4214 4269
4214 4215 4270
4215 4216 4271
4216 4217 4272
4217 4218 4273
4218 4219 4274
4219 4220 4275
4220 4221 4276
4221 4222 4277
4222 4223 4278
4223 4224 4279
4224 4225 4280
4225 4226 4281
4226 4227 4282
4227 4228 4283
4228 4229 4284
4229 4230 4285
4230 4231 4286
4231 4232 4287
4232 4233 4288
4233 4234 4289
4234 4235 4290
4235 4236 4291
4236 4237 4292
4237 4238 4293
4238 4239 4294
4239 4240 4295
4240 4241 4296
4241 4242 4297
4242 4243 4298
4243 4244 4299
4244 4245 4300
4245 4246 4301
4246 4247 4302
4247 4248 4303
4248 4249 4304
4249 4250 4305
4250 4251 4306
4251 4252 4307
4252 4253 4308
4253 4254 4309
4254 4255 4310
4255 4256 4311
4257 4258 4313
4258 4259 4314
4259 4260 4315
4260 4261 4316
4261 4262 4317
4262 4263 4318
4263 4264 4319
4264 4265 4320
4265 4266 4321
4266 4267 4322
4267 4268 4323
4268 4269 4324
4269 4270 4325
4270 4271 4326
4271 4272 4327
4272 4273 4328
4273 4274 4329
4274 4275 4330
4275 4276 4331
4276 4277 4332
4277 4278 4333
4278 4279 4334
4279 4280 4335
4280 4281 4336
4281 4282 4337
4282 4283 4338
4283 4284 4339
4284 4285 4340
4285 4286 4341
4286 4287 4342
4287 4288 4343
4288 4289 4344
4289 4290 4345
4290 4291 4346
4291 4292 4347
4292 4293 4348
4293 4294 4349
4294 4295 4350
4295 4296 4351
4296 4297 4352
4297 4298 4353
4298 4299 4354
4299 4300 4355
4300 4301 4356
4301 4302 4357
4302 4303 4358
4303 4304 4359
4304 4305 4360
4305 4306 4361
4306 4307 4362
4307 4308 4363
4308 4309 4364
4309 4310 4365
4310 4311 4366
4311 4312 4367
4313 4314 4369
4314 4315 4370
4315 4316 4371
4316 4317 4372
4317 4318 4373
4318 4319 4374
4319 4320 4375
4320 4321 4376
4321 4322 4377
4322 4323 4378
4323 4324 4379
4324 4325 4380
4325 4326 4381
4326 4327 4382
4327 4328 4383
4328 4329 4384
4329 4330 4385
4330 4331 4386
4331 4332 4387
4332 4333 4388
4333 4334 4389
4334 4335 4390
4335 4336 4391
4336 4337 4392
4337 4338 4393
4338 4339 4394
4339 4340 4395
4340 4341 4396
4341 4342 4397
4342 4343 4398
4343 4344 4399
4344 4345 4400
4345 4346 4401
4346 4347 4402
4347 4348 4403
4348 4349 4404
4349 4350 4405
4350 4351 4406
4351 4352 4407
4352 4353 4408
4353 4354 4409
4354 4355 4410
4355 4356 4411
4356 4357 4412
4357 4358 4413
4358 4359 4414
4359 4360 4415
4360 4361 4416
4361 4362 4417
4362 4363 4418
4363 4364 4419
4364 4365 4420
4365 4366 4421
4366 4367 4422
4367 4368 4423
4369 4370 4425
4370 4371 4426
4371 4372 4427
4372 4373 4428
4373 4374 4429
4374 4375 4430
4375 4376 4431
4376 4377 4432
4377 4378 4433
4378 4379 4434
4379 4380 4435
4380 4381 4436
4381 4382 4437
4382 4383 4438
4383 4384 4439
4384 4385 4440
4385 4386 4441
4386 4387 4442
4387 4388 4443
4388 4389 4444
4389 4390 4445
4390 4391 4446
4391 4392 4447
4392 4393 4448
4393 4394 4449
4394 4395 4450
4395 4396 4451
4396 4397 4452
4397 4398 4453
4398 4399 4454
4399 4400 4455
4400 4401 4456
4401 4402 4457
4402 4403 4458
4403 4404 4459
4404 4405 4460
4405 4406 4461
4406 4407 4462
4407 4408 4463
4408 4409 4464
4409 4410 4465
4410 4411 4466
4411 4412 4467
4412 4413 4468
4413 4414 4469
4414 4415 4470
4415 4416 4471
4416 4417 4472
4417 4418 4473
4418 4419 4474
4419 4420 4475
4420 4421 4476
4421 4422 4477
4422 4423 4478
4423 4424 4479
4425 4426 4481
4426 4427 4482
4427 4428 4483
4428 4429 4484
4429 4430 4485
4430 4431 4486
4431 4432 4487
4432 4433 4488
4433 4434 4489
4434 4435 4490
4435 4436 4491
4436 4437 4492
4437 4438 4493
4438 4439 4494
4439 4440 4495
4440 4441 4496
4441 4442 4497
4442 4443 4498
4443 4444 4499
4444 4445 4500
4445 4446 4501
4446 4447 4502
4447 4448 4503
4448 4449 4504
4449 4450 4505
4450 4451 4506
4451 4452 4507
4452 4453 4508
4453 4454 4509
4454 4455 4510
4455 4456 4511
4456 4457 4512
4457 4458 4513
4458 4459 4514
4459 4460 4515
4460 4461 4516
4461 4462 4517
4462 4463 4518
4463 4464 4519
4464 4465 4520
4465 4466 4521
4466 4467 4522
4467 4468 4523
4468 4469 4524
4469 4470 4525
4470 4471 4526
4471 4472 4527
4472 4473 4528
4473 4474 4529
4474 4475 4530
4475 4476 4531
4476 4477 4532
4477 4478 4533
4478 4479 4534
4479 4480 4535
4481 4482 4537
4482 4483 4538
4483 4484 4539
4484 4485 4540
4485 4486 4541
4486 4487 4542
4487 4488 4543
4488 4489 4544
4489 4490 4545
4490 4491 4546
4491 4492 4547
4492 4493 4548
4493 4494 4549
4494 4495 4550
4495 4496 4551
4496 4497 4552
4497 4498 4553
4498 4499 4554
4499 4500 4555
4500 4501 4556
4501 4502 4557
4502 4503 4558
4503 4504 4559
4504 4505 4560
4505 4506 4561
4506 4507 4562
4507 4508 4563
4508 4509 4564
4509 4510 4565
4510 4511 4566
4511 4512 4567
4512 4513 4568
4513 4514 4569
4514 4515 4570
4515 4516 4571
4516 4517 4572
4517 4518 4573
4518 4519 4574
4519 4520 4575
4520 4521 4576
4521 4522 4577
4522 4523 4578
4523 4524 4579
4524 4525 4580
4525 4526 4581
4526 4527 4582
4527 4528 4583
4528 4529 4584
4529 4530 4585
4530 4531 4586
4531 4532 4587
4532 4533 4588
4533 4534 4589
4534 4535 4590
4535 4536 4591
4537 4538 4593
4538 4539 4594
4539 4540 4595
4540 4541 4596
4541 4542 4597
4542 4543 4598
4543 4544 4599
4544 4545 4600
4545 4546 4601
4546 4547 4602
4547 4548 4603
4548 4549 4604
4549 4550 4605
4550 4551 4606
4551 4552 4607
4552 4553 4608
4553 4554 4609
4554 4555 4610
4555 4556 4611
4556 4557 4612
4557 4558 4613
4558 4559 4614
4559 4560 4615
4560 4561 4616
4561 4562 4617
4562 4563 4618
4563 4564 4619
4564 4565 4620
4565 4566 4621
4566 4567 4622
4567 4568 4623
4568 4569 4624
4569 4570 4625
4570 4571 4626
4571 4572 4627
4572 4573 4628
4573 4574 4629
4574 4575 4630
4575 4576 4631
4576 4577 4632
4577 4578 4633
4578 4579 4634
4579 4580 4635
4580 4581 4636
4581 4582 4637
4582 4583 4638
4583 4584 4639
4584 4585 4640
4585 4586 4641
4586 4587 4642
4587 4588 4643
4588 4589 4644
4589 4590 4645
4590 4591 4646
4591 4592 4647
4593 4594 4649
4594 4595 4650
4595 4596 4651
4596 4597 4652
4597 4598 4653
4598 4599 4654
4599 4600 4655
4600 4601 4656
4601 4602 4657
4602 4603 4658
4603 4604 4659
4604 4605 4660
4605 4606 4661
4606 4607 4662
4607 4608 4663
4608 4609 4664
4609 4610 4665
4610 4611 4666
4611 4612 4667
4612 4613 4668
4613 4614 4669
4614 4615 4670
4615 4616 4671
4616 4617 4672
4617 4618 4673
4618 4619 4674
4619 4620 4675
4620 4621 4676
4621 4622 4677
4622 4623 4678
4623 4624 4679
4624 4625 4680
4625 4626 4681
4626 4627 4682
4627 4628 4683
4628 4629 4684
4629 4630 4685
4630 4631 4686
4631 4632 4687
4632 4633 4688
4633 4634 4689
4634 4635 4690
4635 4636 4691
4636 4637 4692
4637 4638 4693
4638 4639 4694
4639 4640 4695
4640 4641 4696
4641 4642 4697
4642 4643 4698
4643 4644 4699
4644 4645 4700
4645 4646 4701
4646 4647 4702
4647 4648 4703
4649 4650 4705
4650 4651 4706
4651 4652 4707
4652 4653 4708
4653 4654 4709
4654 4655 4710
4655 4656 4711
4656 4657 4712
4657 4658 4713
4658 4659 4714
4659 4660 4715
4660 4661 4716
4661 4662 4717
4662 4663 4718
4663 4664 4719
4664 4665 4720
4665 4666 4721
4666 4667 4722
4667 4668 4723
4668 4669 4724
4669 4670 4725
4670 4671 4726
4671 4672 4727
4672 4673 4728
4673 4674 4729
4674 4675 4730
4675 4676 4731
4676 4677 4732
4677 4678 4733
4678 4679 4734
4679 4680 4735
4680 4681 4736
4681 4682 4737
4682 4683 4738
4683 4684 4739
4684 4685 4740
4685 4686 4741
4686 4687 4742
4687 4688 4743
4688 4689 4744
4689 4690 4745
4690 4691 4746
4691 4692 4747
4692 4693 4748
4693 4694 4749
4694 4695 4750
4695 4696 4751
4696 4697 4752
4697 4698 4753
4698 4699 4754
4699 4700 4755
4700 4701 4756
4701 4702 4757
4702 4703 4758
4703 4704 4759
4705 4706 4761
4706 4707 4762
4707 4708 4763
4708 4709 4764
4709 4710 4765
4710 4711 4766
4711 4712 4767
4712 4713 4768
4713 4714 4769
4714 4715 4770
4715 4716 4771
4716 4717 4772
4717 4718 4773
4718 4719 4774
4719 4720 4775
4720 4721 4776
4721 4722 4777
4722 4723 4778
4723 4724 4779
4724 4725 4780
4725 4726 4781
4726 4727 4782
4727 4728 4783
4728 4729 4784
4729 4730 4785
4730 4731 4786
4731 4732 4787
4732 4733 4788
4733 4734 4789
4734 4735 4790
4735 4736 4791
4736 4737 4792
4737 4738 4793
4738 4739 4794
4739 4740 4795
4740 4741 4796
4741 4742 4797
4742 4743 4798
4743 4744 4799
4744 4745 4800
4745 4746 4801
4746 4747 4802
4747 4748 4803
4748 4749 4804
4749 4750 4805
4750 4751 4806
4751 4752 4807
4752 4753 4808
4753 4754 4809
4754 4755 4810
4755 4756 4811
4756 4757 4812
4757 4758 4813
4758 4759 4814
4759 4760 4815
4761 4762 4817
4762 4763 4818
4763 4764 4819
4764 4765 4820
4765 4766 4821
4766 4767 4822
4767 4768 4823
4768 4769 4824
4769 4770 4825
4770 4771 4826
4771 4772 4827
4772 4773 4828
4773 4774 4829
4774 4775 4830
4775 4776 4831
4776 4777 4832
4777 4778 4833
4778 4779 4834
4779 4780 4835
4780 4781 4836
4781 4782 4837
4782 4783 4838
4783 4784 4839
4784 4785 4840
4785 4786 4841
4786 4787 4842
4787 4788 4843
4788 4789 4844
4789 4790 4845
4790 4791 4846
4791 4792 4847
4792 4793 4848
4793 4794 4849
4794 4795 4850
4795 4796 4851
4796 4797 4852
4797 4798 4853
4798 4799 4854
4799 4800 4855
4800 4801 4856
4801 4802 4857
4802 4803 4858
4803 4804 4859
4804 4805 4860
4805 4806 4861
4806 4807 4862
4807 4808 4863
4808 4809 4864
4809 4810 4865
4810 4811 4866
4811 4812 4867
4812 4813 4868
4813 4814 4869
4814 4815 4870
4815 4816 4871
4817 4818 4873
4818 4819 4874
4819 4820 4875
4820 4821 4876
4821 4822 4877
4822 4823 4878
4823 4824 4879
4824 4825 4880
4825 4826 4881
4826 4827 4882
4827 4828 4883
4828 4829 4884
4829 4830 4885
4830 4831 4886
4831 4832 4887
4832 4833 4888
4833 4834 4889
4834 4835 4890
4835 4836 4891
4836 4837 4892
4837 4838 4893
4838 4839 4894
4839 4840 4895
4840 4841 4896
4841 4842 4897
4842 4843 4898
4843 4844 4899
4844 4845 4900
4845 4846 4901
4846 4847 4902
4847 4848 4903
4848 4849 4904
4849 4850 4905
4850 4851 4906
4851 4852 4907
4852 4853 4908
4853 4854 4909
4854 4855 4910
4855 4856 4911
4856 4857 4912
4857 4858 4913
4858 4859 4914
4859 4860 4915
4860 4861 4916
4861 4862 4917
4862 4863 4918
4863 4864 4919
4864 4865 4920
4865 4866 4921
4866 4867 4922
4867 4868 4923
4868 4869 4924
4869 4870 4925
4870 4871 4926
4871 4872 4927
4873 4874 4929
4874 4875 4930
4875 4876 4931
4876 4877 4932
4877 4878 4933
4878 4879 4934
4879 4880 4935
4880 4881 4936
4881 4882 4937
4882 4883 4938
4883 4884 4939
4884 4885 4940
4885 4886 4941
4886 4887 4942
4887 4888 4943
4888 4889 4944
4889 4890 4945
4890 4891 4946
4891 4892 4947
4892 4893 4948
4893 4894 4949
4894 4895 4950
4895 4896 4951
4896 4897 4952
4897 4898 4953
4898 4899 4954
4899 4900 4955
4900 4901 4956
4901 4902 4957
4902 4903 4958
4903 4904 4959
4904 4905 4960
4905 4906 4961
4906 4907 4962
4907 4908 4963
4908 4909 4964
4909 4910 4965
4910 4911 4966
4911 4912 4967
4912 4913 4968
4913 4914 4969
4914 4915 4970
4915 4916 4971
4916 4917 4972
4917 4918 4973
4918 4919 4974
4919 4920 4975
4920 4921 4976
4921 4922 4977
4922 4923 4978
4923 4924 4979
4924 4925 4980
4925 4926 4981
4926 4927 4982
4927 4928 4983
4929 4930 4985
4930 4931 4986
4931 4932 4987
4932 4933 4988
4933 4934 4989
4934 4935 4990
4935 4936 4991
4936 4937 4992
4937 4938 4993
4938 4939 4994
4939 4940 4995
4940 4941 4996
4941 4942 4997
4942 4943 4998
4943 4944 4999
4944 4945 5000
4945 4946 5001
4946 4947 5002
4947 4948 5003
4948 4949 5004
4949 4950 5005
4950 4951 5006
4951 4952 5007
4952 4953 5008
4953 4954 5009
4954 4955 5010
4955 4956 5011
4956 4957 5012
4957 4958 5013
4958 4959 5014
4959 4960 5015
4960 4961 5016
4961 4962 5017
4962 4963 5018
4963 4964 5019
4964 4965 5020
4965 4966 5021
4966 4967 5022
4967 4968 5023
4968 4969 5024
4969 4970 5025
4970 4971 5026
4971 4972 5027
4972 4973 5028
4973 4974 5029
4974 4975 5030
4975 4976 5031
4976 4977 5032
4977 4978 5033
4978 4979 5034
4979 4980 5035
4980 4981 5036
4981 4982 5037
4982 4983 5038
4983 4984 5039
4985 4986 5041
4986 4987 5042
4987 4988 5043
4988 4989 5044
4989 4990 5045
4990 4991 5046
4991 4992 5047
4992 4993 5048
4993 4994 5049
4994 4995 5050
4995 4996 5051
4996 4997 5052
4997 4998 5053
4998 4999 5054
4999 5000 5055
5000 5001 5056
5001 5002 5057
5002 5003 5058
5003 5004 5059
5004 5005 5060
5005 5006 5061
5006 5007 5062
5007 5008 5063
5008 5009 5064
5009 5010 5065
5010 5011 5066
5011 5012 5067
5012 5013 5068
5013 5014 5069
5014 5015 5070
5015 5016 5071
5016 5017 5072
5017 5018 5073
5018 5019 5074
5019 5020 5075
5020 5021 5076
5021 5022 5077
5022 5023 5078
5023 5024 5079
5024 5025 5080
5025 5026 5081
5026 5027 5082
5027 5028 5083
5028 5029 5084
5029 5030 5085
5030 5031 5086
5031 5032 5087
5032 5033 5088
5033 5034 5089
5034 5035 5090
5035 5036 5091
5036 5037 5092
5037 5038 5093
5038 5039 5094
5039 5040 5095
5041 5042 5097
5042 5043 5098
5043 5044 5099
5044 5045 5100
5045 5046 5101
5046 5047 5102
5047 5048 5103
5048 5049 5104
5049 5050 5105
5050 5051 5106
5051 5052 5107
5052 5053 5108
5053 5054 5109
5054 5055 5110
5055 5056 5111
5056 5057 5112
5057 5058 5113
5058 5059 5114
5059 5060 5115
5060 5061 5116
5061 5062 5117
5062 5063 5118
5063 5064 5119
5064 5065 5120
5065 5066 5121
5066 5067 5122
5067 5068 5123
5068 5069 5124
5069 5070 5125
5070 5071 5126
5071 5072 5127
5072 5073 5128
5073 5074 5129
5074 5075 5130
5075 5076 5131
5076 5077 5132
5077 5078 5133
5078 5079 5134
5079 5080 5135
5080 5081 5136
5081 5082 5137
5082 5083 5138
5083 5084 5139
5084 5085 5140
5085 5086 5141
5086 5087 5142
5087 5088 5143
5088 5089 5144
5089 5090 5145
5090 5091 5146
5091 5092 5147
5092 5093 5148
5093 5094 5149
5094 5095 5150
5095 5096 5151
5097 5098 5153
5098 5099 5154
5099 5100 5155
5100 5101 5156
5101 5102 5157
5102 5103 5158
5103 5104 5159
5104 5105 5160
5105 5106 5161
5106 5107 5162
5107 5108 5163
5108 5109 5164
5109 5110 5165
5110 5111 5166
5111 5112 5167
5112 5113 5168
5113 5114 5169
5114 5115 5170
5115 5116 5171
5116 5117 5172
5117 5118 5173
5118 5119 5174
5119 5120 5175
5120 5121 5176
5121 5122 5177
5122 5123 5178
5123 5124 5179
5124 5125 5180
5125 5126 5181
5126 5127 5182
5127 5128 5183
5128 5129 5184
5129 5130 5185
5130 5131 5186
5131 5132 5187
5132 5133 5188
5133 5134 5189
5134 5135 5190
5135 5136 5191
5136 5137 5192
5137 5138 5193
5138 5139 5194
5139 5140 5195
5140 5141 5196
5141 5142 5197
5142 5143 5198
5143 5144 5199
5144 5145 5200
5145 5146 5201
5146 5147 5202
5147 5148 5203
5148 5149 5204
5149 5150 5205
5150 5151 5206
5151 5152 5207
5153 5154 5209
5154 5155 5210
5155 5156 5211
5156 5157 5212
5157 5158 5213
5158 5159 5214
5159 5160 5215
5160 5161 5216
5161 5162 5217
5162 5163 5218
5163 5164 5219
5164 5165 5220
5165 5166 5221
5166 5167 5222
5167 5168 5223
5168 5169 5224
5169 5170 5225
5170 5171 5226
5171 5172 5227
5172 5173 5228
5173 5174 5229
5174 5175 5230
5175 5176 5231
5176 5177 5232
5177 5178 5233
5178 5179 5234
5179 5180 5235
5180 5181 5236
5181 5182 5237
5182 5183 5238
5183 5184 5239
5184 5185 5240
5185 5186 5241
5186 5187 5242
5187 5188 5243
5188 5189 5244
5189 5190 5245
5190 5191 5246
5191 5192 5247
5192 5193 5248
5193 5194 5249
5194 5195 5250
5195 5196 5251
5196 5197 5252
5197 5198 5253
5198 5199 5254
5199 5200 5255
5200 5201 5256
5201 5202 5257
5202 5203 5258
5203 5204 5259
5204 5205 5260
5205 5206 5261
5206 5207 5262
5207 5208 5263
5209 5210 5265
5210 5211 5266
5211 5212 5267
5212 5213 5268
5213 5214 5269
5214 5215 5270
5215 5216 5271
5216 5217 5272
5217 5218 5273
5218 5219 5274
5219 5220 5275
5220 5221 5276
5221 5222 5277
5222 5223 5278
5223 5224 5279
5224 5225 5280
5225 5226 5281
5226 5227 5282
5227 5228 5283
5228 5229 5284
5229 5230 5285
5230 5231 5286
5231 5232 5287
5232 5233 5288
5233 5234 5289
5234 5235 5290
5235 5236 5291
5236 5237 5292
5237 5238 5293
5238 5239 5294
5239 5240 5295
5240 5241 5296
5241 5242 5297
5242 5243 5298
5243 5244 5299
5244 5245 5300
5245 5246 5301
5246 5247 5302
5247 5248 5303
5248 5249 5304
5249 5250 5305
5250 5251 5306
5251 5252 5307
5252 5253 5308
5253 5254 5309
5254 5255 5310
5255 5256 5311
5256 5257 5312
5257 5258 5313
5258 5259 5314
5259 5260 5315
5260 5261 5316
5261 5262 5317
5262 5263 5318
5263 5264 5319
5265 5266 5321
5266 5267 5322
5267 5268 5323
5268 5269 5324
5269 5270 5325
5270 5271 5326
5271 5272 5327
5272 5273 5328
5273 5274 5329
5274 5275 5330
5275 5276 5331
5276 5277 5332
5277 5278 5333
5278 5279 5334
5279 5280 5335
5280 5281 5336
5281 5282 5337
5282 5283 5338
5283 5284 5339
5284 5285 5340
5285 5286 5341
5286 5287 5342
5287 5288 5343
5288 5289 5344
5289 5290 5345
5290 5291 5346
5291 5292 5347
5292 5293 5348
5293 5294 5349
5294 5295 5350
5295 5296 5351
5296 5297 5352
5297 5298 5353
5298 5299 5354
5299 5300 5355
5300 5301 5356
5301 5302 5357
5302 5303 5358
5303 5304 5359
5304 5305 5360
5305 5306 5361
5306 5307 5362
5307 5308 5363
5308 5309 5364
5309 5310 5365
5310 5311 5366
5311 5312 5367
5312 5313 5368
5313 5314 5369
5314 5315 5370
5315 5316 5371
5316 5317 5372
5317 5318 5373
5318 5319 5374
5319 5320 5375
5321 5322 5377
5322 5323 5378
5323 5324 5379
5324 5325 5380
5325 5326 5381
5326 5327 5382
5327 5328 5383
5328 5329 5384
5329 5330 5385
5330 5331 5386
5331 5332 5387
5332 5333 5388
5333 5334 5389
5334 5335 5390
5335 5336 5391
5336 5337 5392
5337 5338 5393
5338 5339 5394
5339 5340 5395
5340 5341 5396
5341 5342 5397
5342 5343 5398
5343 5344 5399
5344 5345 5400
5345 5346 5401
5346 5347 5402
5347 5348 5403
5348 5349 5404
5349 5350 5405
5350 5351 5406
5351 5352 5407
5352 5353 5408
5353 5354 5409
5354 5355 5410
5355 5356 5411
5356 5357 5412
5357 5358 5413
5358 5359 5414
5359 5360 5415
5360 5361 5416
5361 5362 5417
5362 5363 5418
5363 5364 5419
5364 5365 5420
5365 5366 5421
5366 5367 5422
5367 5368 5423
5368 5369 5424
5369 5370 5425
5370 5371 5426
5371 5372 5427
5372 5373 5428
5373 5374 5429
5374 5375 5430
5375 5376 5431
5377 5378 5433
5378 5379 5434
5379 5380 5435
5380 5381 5436
5381 5382 5437
5382 5383 5438
5383 5384 5439
5384 5385 5440
5385 5386 5441
5386 5387 5442
5387 5388 5443
5388 5389 5444
5389 5390 5445
5390 5391 5446
5391 5392 5447
5392 5393 5448
5393 5394 5449
5394 5395 5450
5395 5396 5451
5396 5397 5452
5397 5398 5453
5398 5399 5454
5399 5400 5455
5400 5401 5456
5401 5402 5457
5402 5403 5458
5403 5404 5459
5404 5405 5460
5405 5406 5461
5406 5407 5462
5407 5408 5463
5408 5409 5464
5409 5410 5465
5410 5411 5466
5411 5412 5467
5412 5413 5468
5413 5414 5469
5414 5415 5470
5415 5416 5471
5416 5417 5472
5417 5418 5473
5418 5419 5474
5419 5420 5475
5420 5421 5476
5421 5422 5477
5422 5423 5478
5423 5424 5479
5424 5425 5480
5425 5426 5481
5426 5427 5482
5427 5428 5483
5428 5429 5484
5429 5430 5485
5430 5431 5486
5431 5432 5487
5433 5434 5489
5434 5435 5490
5435 5436 5491
5436 5437 5492
5437 5438 5493
5438 5439 5494
5439 5440 5495
5440 5441 5496
5441 5442 5497
5442 5443 5498
5443 5444 5499
5444 5445 5500
5445 5446 5501
5446 5447 5502
5447 5448 5503
5448 5449 5504
5449 5450 5505
5450 5451 5506
5451 5452 5507
5452 5453 5508
5453 5454 5509
5454 5455 5510
5455 5456 5511
5456 5457 5512
5457 5458 5513
5458 5459 5514
5459 5460 5515
5460 5461 5516
5461 5462 5517
5462 5463 5518
5463 5464 5519
5464 5465 5520
5465 5466 5521
5466 5467 5522
5467 5468 5523
5468 5469 5524
5469 5470 5525
5470 5471 5526
5471 5472 5527
5472 5473 5528
5473 5474 5529
5474 5475 5530
5475 5476 5531
5476 5477 5532
5477 5478 5533
5478 5479 5534
5479 5480 5535
5480 5481 5536
5481 5482 5537
5482 5483 5538
5483 5484 5539
5484 5485 5540
5485 5486 5541
5486 5487 5542
5487 5488 5543
5489 5490 5545
5490 5491 5546
5491 5492 5547
5492 5493 5548
5493 5494 5549
5494 5495 5550
5495 5496 5551
5496 5497 5552
5497 5498 5553
5498 5499 5554
5499 5500 5555
5500 5501 5556
5501 5502 5557
5502 5503 5558
5503 5504 5559
5504 5505 5560
5505 5506 5561
5506 5507 5562
5507 5508 5563
5508 5509 5564
5509 5510 5565
5510 5511 5566
5511 5512 5567
5512 5513 5568
5513 5514 5569
5514 5515 5570
5515 5516 5571
5516 5517 5572
5517 5518 5573
5518 5519 5574
5519 5520 5575
5520 5521 5576
5521 5522 5577
5522 5523 5578
5523 5524 5579
5524 5525 5580
5525 5526 5581
5526 5527 5582
5527 5528 5583
5528 5529 5584
5529 5530 5585
5530 5531 5586
5531 5532 5587
5532 5533 5588
5533 5534 5589
5534 5535 5590
5535 5536 5591
5536 5537 5592
5537 5538 5593
5538 5539 5594
5539 5540 5595
5540 5541 5596
5541 5542 5597
5542 5543 5598
5543 5544 5599
5545 5546 5601
5546 5547 5602
5547 5548 5603
5548 5549 5604
5549 5550 5605
5550 5551 5606
5551 5552 5607
5552 5553 5608
5553 5554 5609
5554 5555 5610
5555 5556 5611
5556 5557 5612
5557 5558 5613
5558 5559 5614
5559 5560 5615
5560 5561 5616
5561 5562 5617
5562 5563 5618
5563 5564 5619
5564 5565 5620
5565 5566 5621
5566 5567 5622
5567 5568 5623
5568 5569 5624
5569 5570 5625
5570 5571 5626
5571 5572 5627
5572 5573 5628
5573 5574 5629
5574 5575 5630
5575 5576 5631
5576 5577 5632
5577 5578 5633
5578 5579 5634
5579 5580 5635
5580 5581 5636
5581 5582 5637
5582 5583 5638
5583 5584 5639
5584 5585 5640
5585 5586 5641
5586 5587 5642
5587 5588 5643
5588 5589 5644
5589 5590 5645
5590 5591 5646
5591 5592 5647
5592 5593 5648
5593 5594 5649
5594 5595 5650
5595 5596 5651
5596 5597 5652
5597 5598 5653
5598 5599 5654
5599 5600 5655
5601 5602 5657
5602 5603 5658
5603 5604 5659
5604 5605 5660
5605 5606 5661
5606 5607 5662
5607 5608 5663
5608 5609 5664
5609 5610 5665
5610 5611 5666
5611 5612 5667
5612 5613 5668
5613 5614 5669
5614 5615 5670
5615 5616 5671
5616 5617 5672
5617 5618 5673
5618 5619 5674
5619 5620 5675
5620 5621 5676
5621 5622 5677
5622 5623 5678
5623 5624 5679
5624 5625 5680
5625 5626 5681
5626 5627 5682
5627 5628 5683
5628 5629 5684
5629 5630 5685
5630 5631 5686
5631 5632 5687
5632 5633 5688
5633 5634 5689
5634 5635 5690
5635 5636 5691
5636 5637 5692
5637 5638 5693
5638 5639 5694
5639 5640 5695
5640 5641 5696
5641 5642 5697
5642 5643 5698
5643 5644 5699
5644 5645 5700
5645 5646 5701
5646 5647 5702
5647 5648 5703
5648 5649 5704
5649 5650 5705
5650 5651 5706
5651 5652 5707
5652 5653 5708
5653 5654 5709
5654 5655 5710
5655 5656 5711
5657 5658 5713
5658 5659 5714
5659 5660 5715
5660 5661 5716
5661 5662 5717
5662 5663 5718
5663 5664 5719
5664 5665 5720
5665 5666 5721
5666 5667 5722
5667 5668 5723
5668 5669 5724
5669 5670 5725
5670 5671 5726
5671 5672 5727
5672 5673 5728
5673 5674 5729
5674 5675 5730
5675 5676 5731
5676 5677 5732
5677 5678 5733
5678 5679 5734
5679 5680 5735
5680 5681 5736
5681 5682 5737
5682 5683 5738
5683 5684 5739
5684 5685 5740
5685 5686 5741
5686 5687 5742
5687 5688 5743
5688 5689 5744
5689 5690 5745
5690 5691 5746
5691 5692 5747
5692 5693 5748
5693 5694 5749
5694 5695 5750
5695 5696 5751
5696 5697 5752
5697 5698 5753
5698 5699 5754
5699 5700 5755
5700 5701 5756
5701 5702 5757
5702 5703 5758
5703 5704 5759
5704 5705 5760
5705 5706 5761
5706 5707 5762
5707 5708 5763
5708 5709 5764
5709 5710 5765
5710 5711 5766
5711 5712 5767
5713 5714 5769
5714 5715 5770
5715 5716 5771
5716 5717 5772
5717 5718 5773
5718 5719 5774
5719 5720 5775
5720 5721 5776
5721 5722 5777
5722 5723 5778
5723 5724 5779
5724 5725 5780
5725 5726 5781
5726 5727 5782
5727 5728 5783
5728 5729 5784
5729 5730 5785
5730 5731 5786
5731 5732 5787
5732 5733 5788
5733 5734 5789
5734 5735 5790
5735 5736 5791
5736 5737 5792
5737 5738 5793
5738 5739 5794
5739 5740 5795
5740 5741 5796
5741 5742 5797
5742 5743 5798
5743 5744 5799
5744 5745 5800
5745 5746 5801
5746 5747 5802
5747 5748 5803
5748 5749 5804
5749 5750 5805
5750 5751 5806
5751 5752 5807
5752 5753 5808
5753 5754 5809
5754 5755 5810
5755 5756 5811
5756 5757 5812
5757 5758 5813
5758 5759 5814
5759 5760 5815
5760 5761 5816
5761 5762 5817
5762 5763 5818
5763 5764 5819
5764 5765 5820
5765 5766 5821
5766 5767 5822
5767 5768 5823
5769 5770 5825
5770 5771 5826
5771 5772 5827
5772 5773 5828
5773 5774 5829
5774 5775 5830
5775 5776 5831
5776 5777 5832
5777 5778 5833
5778 5779 5834
5779 5780 5835
5780 5781 5836
5781 5782 5837
5782 5783 5838
5783 5784 5839
5784 5785 5840
5785 5786 5841
5786 5787 5842
5787 5788 5843
5788 5789 5844
5789 5790 5845
5790 5791 5846
5791 5792 5847
5792 5793 5848
5793 5794 5849
5794 5795 5850
5795 5796 5851
5796 5797 5852
5797 5798 5853
5798 5799 5854
5799 5800 5855
5800 5801 5856
5801 5802 5857
5802 5803 5858
5803 5804 5859
5804 5805 5860
5805 5806 5861
5806 5807 5862
5807 5808 5863
5808 5809 5864
5809 5810 5865
5810 5811 5866
5811 5812 5867
5812 5813 5868
5813 5814 5869
5814 5815 5870
5815 5816 5871
5816 5817 5872
5817 5818 5873
5818 5819 5874
5819 5820 5875
5820 5821 5876
5821 5822 5877
5822 5823 5878
5823 5824 5879
5825 5826 5881
5826 5827 5882
5827 5828 5883
5828 5829 5884
5829 5830 5885
5830 5831 5886
5831 5832 5887
5832 5833 5888
5833 5834 5889
5834 5835 5890
5835 5836 5891
5836 5837 5892
5837 5838 5893
5838 5839 5894
5839 5840 5895
5840 5841 5896
5841 5842 5897
5842 5843 5898
5843 5844 5899
5844 5845 5900
5845 5846 5901
5846 5847 5902
5847 5848 5903
5848 5849 5904
5849 5850 5905
5850 5851 5906
5851 5852 5907
5852 5853 5908
5853 5854 5909
5854 5855 5910
5855 5856 5911
5856 5857 5912
5857 5858 5913
5858 5859 5914
5859 5860 5915
5860 5861 5916
5861 5862 5917
5862 5863 5918
5863 5864 5919
5864 5865 5920
5865 5866 5921
5866 5867 5922
5867 5868 5923
5868 5869 5924
5869 5870 5925
5870 5871 5926
5871 5872 5927
5872 5873 5928
5873 5874 5929
5874 5875 5930
5875 5876 5931
5876 5877 5932
5877 5878 5933
5878 5879 5934
5879 5880 5935
5881 5882 5937
5882 5883 5938
5883 5884 5939
5884 5885 5940
5885 5886 5941
5886 5887 5942
5887 5888 5943
5888 5889 5944
5889 5890 5945
5890 5891 5946
5891 5892 5947
5892 5893 5948
5893 5894 5949
5894 5895 5950
5895 5896 5951
5896 5897 5952
5897 5898 5953
5898 5899 5954
5899 5900 5955
5900 5901 5956
5901 5902 5957
5902 5903 5958
5903 5904 5959
5904 5905 5960
5905 5906 5961
5906 5907 5962
5907 5908 5963
5908 5909 5964
5909 5910 5965
5910 5911 5966
5911 5912 5967
5912 5913 5968
5913 5914 5969
5914 5915 5970
5915 5916 5971
5916 5917 5972
5917 5918 5973
5918 5919 5974
5919 5920 5975
5920 5921 5976
5921 5922 5977
5922 5923 5978
5923 5924 5979
5924 5925 5980
5925 5926 5981
5926 5927 5982
5927 5928 5983
5928 5929 5984
5929 5930 5985
5930 5931 5986
5931 5932 5987
5932 5933 5988
5933 5934 5989
5934 5935 5990
5935 5936 5991
5937 5938 5993
5938 5939 5994
5939 5940 5995
5940 5941 5996
5941 5942 5997
5942 5943 5998
5943 5944 5999
5944 5945 6000
5945 5946 6001
5946 5947 6002
5947 5948 6003
5948 5949 6004
5949 5950 6005
5950 5951 6006
5951 5952 6007
5952 5953 6008
5953 5954 6009
5954 5955 6010
5955 5956 6011
5956 5957 6012
5957 5958 6013
5958 5959 6014
5959 5960 6015
5960 5961 6016
5961 5962 6017
5962 5963 6018
5963 5964 6019
5964 5965 6020
5965 5966 6021
5966 5967 6022
5967 5968 6023
5968 5969 6024
5969 5970 6025
5970 5971 6026
5971 5972 6027
5972 5973 6028
5973 5974 6029
5974 5975 6030
5975 5976 6031
5976 5977 6032
5977 5978 6033
5978 5979 6034
5979 5980 6035
5980 5981 6036
5981 5982 6037
5982 5983 6038
5983 5984 6039
5984 5985 6040
5985 5986 6041
5986 5987 6042
5987 5988 6043
5988 5989 6044
5989 5990 6045
5990 5991 6046
5991 5992 6047
5993 5994 6049
5994 5995 6050
5995 5996 6051
5996 5997 6052
5997 5998 6053
5998 5999 6054
5999 6000 6055
6000 6001 6056
6001 6002 6057
6002 6003 6058
6003 6004 6059
6004 6005 6060
6005 6006 6061
6006 6007 6062
6007 6008 6063
6008 6009 6064
6009 6010 6065
6010 6011 6066
6011 6012 6067
6012 6013 6068
6013 6014 6069
6014 6015 6070
6015 6016 6071
6016 6017 6072
6017 6018 6073
6018 6019 6074
6019 6020 6075
6020 6021 6076
6021 6022 6077
6022 6023 6078
6023 6024 6079
6024 6025 6080
6025 6026 6081
6026 6027 6082
6027 6028 6083
6028 6029 6084
6029 6030 6085
6030 6031 6086
6031 6032 6087
6032 6033 6088
6033 6034 6089
6034 6035 6090
6035 6036 6091
6036 6037 6092
6037 6038 6093
6038 6039 6094
6039 6040 6095
6040 6041 6096
6041 6042 6097
6042 6043 6098
6043 6044 6099
6044 6045 6100
6045 6046 6101
6046 6047 6102
6047 6048 6103
6049 6050 6105
6050 6051 6106
6051 6052 6107
6052 6053 6108
6053 6054 6109
6054 6055 6110
6055 6056 6111
6056 6057 6112
6057 6058 6113
6058 6059 6114
6059 6060 6115
6060 6061 6116
6061 6062 6117
6062 6063 6118
6063 6064 6119
6064 6065 6120
6065 6066 6121
6066 6067 6122
6067 6068 6123
6068 6069 6124
6069 6070 6125
6070 6071 6126
6071 6072 6127
6072 6073 6128
6073 6074 6129
6074 6075 6130
6075 6076 6131
6076 6077 6132
6077 6078 6133
6078 6079 6134
6079 6080 6135
6080 6081 6136
6081 6082 6137
6082 6083 6138
6083 6084 6139
6084 6085 6140
6085 6086 6141
6086 6087 6142
6087 6088 6143
6088 6089 6144
6089 6090 6145
6090 6091 6146
6091 6092 6147
6092 6093 6148
6093 6094 6149
6094 6095 6150
6095 6096 6151
6096 6097 6152
6097 6098 6153
6098 6099 6154
6099 6100 6155
6100 6101 6156
6101 6102 6157
6102 6103 6158
6103 6104 6159
6105 6106 6161
6106 6107 6162
6107 6108 6163
6108 6109 6164
6109 6110 6165
6110 6111 6166
6111 6112 6167
6112 6113 6168
6113 6114 6169
6114 6115 6170
6115 6116 6171
6116 6117 6172
6117 6118 6173
6118 6119 6174
6119 6120 6175
6120 6121 6176
6121 6122 6177
6122 6123 6178
6123 6124 6179
6124 6125 6180
6125 6126 6181
6126 6127 6182
6127 6128 6183
6128 6129 6184
6129 6130 6185
6130 6131 6186
6131 6132 6187
6132 6133 6188
6133 6134 6189
6134 6135 6190
6135 6136 6191
6136 6137 6192
6137 6138 6193
6138 6139 6194
6139 6140 6195
6140 6141 6196
6141 6142 6197
6142 6143 6198
6143 6144 6199
6144 6145 6200
6145 6146 6201
6146 6147 6202
6147 6148 6203
6148 6149 6204
6149 6150 6205
6150 6151 6206
6151 6152 6207
6152 6153 6208
6153 6154 6209
6154 6155 6210
6155 6156 6211
6156 6157 6212
6157 6158 6213
6158 6159 6214
6159 6160 6215
6161 6162 6217
6162 6163 6218
6163 6164 6219
6164 6165 6220
6165 6166 6221
6166 6167 6222
6167 6168 6223
6168 6169 6224
6169 6170 6225
6170 6171 6226
6171 6172 6227
6172 6173 6228
6173 6174 6229
6174 6175 6230
6175 6176 6231
6176 6177 6232
6177 6178 6233
6178 6179 6234
6179 6180 6235
6180 6181 6236
6181 6182 6237
6182 6183 6238
6183 6184 6239
6184 6185 6240
6185 6186 6241
6186 6187 6242
6187 6188 6243
6188 6189 6244
6189 6190 6245
6190 6191 6246
6191 6192 6247
6192 6193 6248
6193 6194 6249
6194 6195 6250
6195 6196 6251
6196 6197 6252
6197 6198 6253
6198 6199 6254
6199 6200 6255
6200 6201 6256
6201 6202 6257
6202 6203 6258
6203 6204 6259
6204 6205 6260
6205 6206 6261
6206 6207 6262
6207 6208 6263
6208 6209 6264
6209 6210 6265
6210 6211 6266
6211 6212 6267
6212 6213 6268
6213 6214 6269
6214 6215 6270
6215 6216 6271
6217 6218 6273
6218 6219 6274
6219 6220 6275
6220 6221 6276
6221 6222 6277
6222 6223 6278
6223 6224 6279
6224 6225 6280
6225 6226 6281
6226 6227 6282
6227 6228 6283
6228 6229 6284
6229 6230 6285
6230 6231 6286
6231 6232 6287
6232 6233 6288
6233 6234 6289
6234 6235 6290
6235 6236 6291
6236 6237 6292
6237 6238 6293
6238 6239 6294
6239 6240 6295
6240 6241 6296
6241 6242 6297
6242 6243 6298
6243 6244 6299
6244 6245 6300
6245 6246 6301
6246 6247 6302
6247 6248 6303
6248 6249 6304
6249 6250 6305
6250 6251 6306
6251 6252 6307
6252 6253 6308
6253 6254 6309
6254 6255 6310
6255 6256 6311
6256 6257 6312
6257 6258 6313
6258 6259 6314
6259 6260 6315
6260 6261 6316
6261 6262 6317
6262 6263 6318
6263 6264 6319
6264 6265 6320
6265 6266 6321
6266 6267 6322
6267 6268 6323
6268 6269 6324
6269 6270 6325
6270 6271 6326
6271 6272 6327
6273 6274 6329
6274 6275 6330
6275 6276 6331
6276 6277 6332
6277 6278 6333
6278 6279 6334
6279 6280 6335
6280 6281 6336
6281 6282 6337
6282 6283 6338
6283 6284 6339
6284 6285 6340
6285 6286 6341
6286 6287 6342
6287 6288 6343
6288 6289 6344
6289 6290 6345
6290 6291 6346
6291 6292 6347
6292 6293 6348
6293 6294 6349
6294 6295 6350
6295 6296 6351
6296 6297 6352
6297 6298 6353
6298 6299 6354
6299 6300 6355
6300 6301 6356
6301 6302 6357
6302 6303 6358
6303 6304 6359
6304 6305 6360
6305 6306 6361
6306 6307 6362
6307 6308 6363
6308 6309 6364
6309 6310 6365
6310 6311 6366
6311 6312 6367
6312 6313 6368
6313 6314 6369
6314 6315 6370
6315 6316 6371
6316 6317 6372
6317 6318 6373
6318 6319 6374
6319 6320 6375
6320 6321 6376
6321 6322 6377
6322 6323 6378
6323 6324 6379
6324 6325 6380
6325 6326 6381
6326 6327 6382
6327 6328 6383
6329 6330 6385
6330 6331 6386
6331 6332 6387
6332 6333 6388
6333 6334 6389
6334 6335 6390
6335 6336 6391
6336 6337 6392
6337 6338 6393
6338 6339 6394
6339 6340 6395
6340 6341 6396
6341 6342 6397
6342 6343 6398
6343 6344 6399
6344 6345 6400
6345 6346 6401
6346 6347 6402
6347 6348 6403
6348 6349 6404
6349 6350 6405
6350 6351 6406
6351 6352 6407
6352 6353 6408
6353 6354 6409
6354 6355 6410
6355 6356 6411
6356 6357 6412
6357 6358 6413
6358 6359 6414
6359 6360 6415
6360 6361 6416
6361 6362 6417
6362 6363 6418
6363 6364 6419
6364 6365 6420
6365 6366 6421
6366 6367 6422
6367 6368 6423
6368 6369 6424
6369 6370 6425
6370 6371 6426
6371 6372 6427
6372 6373 6428
6373 6374 6429
6374 6375 6430
6375 6376 6431
6376 6377 6432
6377 6378 6433
6378 6379 6434
6379 6380 6435
6380 6381 6436
6381 6382 6437
6382 6383 6438
6383 6384 6439
6385 6386 6441
6386 6387 6442
6387 6388 6443
6388 6389 6444
6389 6390 6445
6390 6391 6446
6391 6392 6447
6392 6393 6448
6393 6394 6449
6394 6395 6450
6395 6396 6451
6396 6397 6452
6397 6398 6453
6398 6399 6454
6399 6400 6455
6400 6401 6456
6401 6402 6457
6402 6403 6458
6403 6404 6459
6404 6405 6460
6405 6406 6461
6406 6407 6462
6407 6408 6463
6408 6409 6464
6409 6410 6465
6410 6411 6466
6411 6412 6467
6412 6413 6468
6413 6414 6469
6414 6415 6470
6415 6416 6471
6416 6417 6472
6417 6418 6473
6418 6419 6474
6419 6420 6475
6420 6421 6476
6421 6422 6477
6422 6423 6478
6423 6424 6479
6424 6425 6480
6425 6426 6481
6426 6427 6482
6427 6428 6483
6428 6429 6484
6429 6430 6485
6430 6431 6486
6431 6432 6487
6432 6433 6488
6433 6434 6489
6434 6435 6490
6435 6436 6491
6436 6437 6492
6437 6438 6493
6438 6439 6494
6439 6440 6495
6441 6442 6497
6442 6443 6498
6443 6444 6499
6444 6445 6500
6445 6446 6501
6446 6447 6502
6447 6448 6503
6448 6449 6504
6449 6450 6505
6450 6451 6506
6451 6452 6507
6452 6453 6508
6453 6454 6509
6454 6455 6510
6455 6456 6511
6456 6457 6512
6457 6458 6513
6458 6459 6514
6459 6460 6515
6460 6461 6516
6461 6462 6517
6462 6463 6518
6463 6464 6519
6464 6465 6520
6465 6466 6521
6466 6467 6522
6467 6468 6523
6468 6469 6524
6469 6470 6525
6470 6471 6526
6471 6472 6527
6472 6473 6528
6473 6474 6529
6474 6475 6530
6475 6476 6531
6476 6477 6532
6477 6478 6533
6478 6479 6534
6479 6480 6535
6480 6481 6536
6481 6482 6537
6482 6483 6538
6483 6484 6539
6484 6485 6540
6485 6486 6541
6486 6487 6542
6487 6488 6543
6488 6489 6544
6489 6490 6545
6490 6491 6546
6491 6492 6547
6492 6493 6548
6493 6494 6549
6494 6495 6550
6495 6496 6551
6497 6498 6553
6498 6499 6554
6499 6500 6555
6500 6501 6556
6501 6502 6557
6502 6503 6558
6503 6504 6559
6504 6505 6560
6505 6506 6561
6506 6507 6562
6507 6508 6563
6508 6509 6564
6509 6510 6565
6510 6511 6566
6511 6512 6567
6512 6513 6568
6513 6514 6569
6514 6515 6570
6515 6516 6571
6516 6517 6572
6517 6518 6573
6518 6519 6574
6519 6520 6575
6520 6521 6576
6521 6522 6577
6522 6523 6578
6523 6524 6579
6524 6525 6580
6525 6526 6581
6526 6527 6582
6527 6528 6583
6528 6529 6584
6529 6530 6585
6530 6531 6586
6531 6532 6587
6532 6533 6588
6533 6534 6589
6534 6535 6590
6535 6536 6591
6536 6537 6592
6537 6538 6593
6538 6539 6594
6539 6540 6595
6540 6541 6596
6541 6542 6597
6542 6543 6598
6543 6544 6599
6544 6545 6600
6545 6546 6601
6546 6547 6602
6547 6548 6603
6548 6549 6604
6549 6550 6605
6550 6551 6606
6551 6552 6607
6553 6554 6609
6554 6555 6610
6555 6556 6611
6556 6557 6612
6557 6558 6613
6558 6559 6614
6559 6560 6615
6560 6561 6616
6561 6562 6617
6562 6563 6618
6563 6564 6619
6564 6565 6620
6565 6566 6621
6566 6567 6622
6567 6568 6623
6568 6569 6624
6569 6570 6625
6570 6571 6626
6571 6572 6627
6572 6573 6628
6573 6574 6629
6574 6575 6630
6575 6576 6631
6576 6577 6632
6577 6578 6633
6578 6579 6634
6579 6580 6635
6580 6581 6636
6581 6582 6637
6582 6583 6638
6583 6584 6639
6584 6585 6640
6585 6586 6641
6586 6587 6642
6587 6588 6643
6588 6589 6644
6589 6590 6645
6590 6591 6646
6591 6592 6647
6592 6593 6648
6593 6594 6649
6594 6595 6650
6595 6596 6651
6596 6597 6652
6597 6598 6653
6598 6599 6654
6599 6600 6655
6600 6601 6656
6601 6602 6657
6602 6603 6658
6603 6604 6659
6604 6605 6660
6605 6606 6661
6606 6607 6662
6607 6608 6663
6609 6610 6665
6610 6611 6666
6611 6612 6667
6612 6613 6668
6613 6614 6669
6614 6615 6670
6615 6616 6671
6616 6617 6672
6617 6618 6673
6618 6619 6674
6619 6620 6675
6620 6621 6676
6621 6622 6677
6622 6623 6678
6623 6624 6679
6624 6625 6680
6625 6626 6681
6626 6627 6682
6627 6628 6683
6628 6629 6684
6629 6630 6685
6630 6631 6686
6631 6632 6687
6632 6633 6688
6633 6634 6689
6634 6635 6690
6635 6636 6691
6636 6637 6692
6637 6638 6693
6638 6639 6694
6639 6640 6695
6640 6641 6696
6641 6642 6697
6642 6643 6698
6643 6644 6699
6644 6645 6700
6645 6646 6701
6646 6647 6702
6647 6648 6703
6648 6649 6704
6649 6650 6705
6650 6651 6706
6651 6652 6707
6652 6653 6708
6653 6654 6709
6654 6655 6710
6655 6656 6711
6656 6657 6712
6657 6658 6713
6658 6659 6714
6659 6660 6715
6660 6661 6716
6661 6662 6717
6662 6663 6718
6663 6664 6719
6665 6666 6721
6666 6667 6722
6667 6668 6723
6668 6669 6724
6669 6670 6725
6670 6671 6726
6671 6672 6727
6672 6673 6728
6673 6674 6729
6674 6675 6730
6675 6676 6731
6676 6677 6732
6677 6678 6733
6678 6679 6734
6679 6680 6735
6680 6681 6736
6681 6682 6737
6682 6683 6738
6683 6684 6739
6684 6685 6740
6685 6686 6741
6686 6687 6742
6687 6688 6743
6688 6689 6744
6689 6690 6745
6690 6691 6746
6691 6692 6747
6692 6693 6748
6693 6694 6749
6694 6695 6750
6695 6696 6751
6696 6697 6752
6697 6698 6753
6698 6699 6754
6699 6700 6755
6700 6701 6756
6701 6702 6757
6702 6703 6758
6703 6704 6759
6704 6705 6760
6705 6706 6761
6706 6707 6762
6707 6708 6763
6708 6709 6764
6709 6710 6765
6710 6711 6766
6711 6712 6767
6712 6713 6768
6713 6714 6769
6714 6715 6770
6715 6716 6771
6716 6717 6772
6717 6718 6773
6718 6719 6774
6719 6720 6775
6721 6722 6777
6722 6723 6778
6723 6724 6779
6724 6725 6780
6725 6726 6781
6726 6727 6782
6727 6728 6783
6728 6729 6784
6729 6730 6785
6730 6731 6786
6731 6732 6787
6732 6733 6788
6733 6734 6789
6734 6735 6790
6735 6736 6791
6736 6737 6792
6737 6738 6793
6738 6739 6794
6739 6740 6795
6740 6741 6796
6741 6742 6797
6742 6743 6798
6743 6744 6799
6744 6745 6800
6745 6746 6801
6746 6747 6802
6747 6748 6803
6748 6749 6804
6749 6750 6805
6750 6751 6806
6751 6752 6807
6752 6753 6808
6753 6754 6809
6754 6755 6810
6755 6756 6811
6756 6757 6812
6757 6758 6813
6758 6759 6814
6759 6760 6815
6760 6761 6816
6761 6762 6817
6762 6763 6818
6763 6764 6819
6764 6765 6820
6765 6766 6821
6766 6767 6822
6767 6768 6823
6768 6769 6824
6769 6770 6825
6770 6771 6826
6771 6772 6827
6772 6773 6828
6773 6774 6829
6774 6775 6830
6775 6776 6831
6777 6778 6833
6778 6779 6834
6779 6780 6835
6780 6781 6836
6781 6782 6837
6782 6783 6838
6783 6784 6839
6784 6785 6840
6785 6786 6841
6786 6787 6842
6787 6788 6843
6788 6789 6844
6789 6790 6845
6790 6791 6846
6791 6792 6847
6792 6793 6848
6793 6794 6849
6794 6795 6850
6795 6796 6851
6796 6797 6852
6797 6798 6853
6798 6799 6854
6799 6800 6855
6800 6801 6856
6801 6802 6857
6802 6803 6858
6803 6804 6859
6804 6805 6860
6805 6806 6861
6806 6807 6862
6807 6808 6863
6808 6809 6864
6809 6810 6865
6810 6811 6866
6811 6812 6867
6812 6813 6868
6813 6814 6869
6814 6815 6870
6815 6816 6871
6816 6817 6872
6817 6818 6873
6818 6819 6874
6819 6820 6875
6820 6821 6876
6821 6822 6877
6822 6823 6878
6823 6824 6879
6824 6825 6880
6825 6826 6881
6826 6827 6882
6827 6828 6883
6828 6829 6884
6829 6830 6885
6830 6831 6886
6831 6832 6887
6833 6834 6889
6834 6835 6890
6835 6836 6891
6836 6837 6892
6837 6838 6893
6838 6839 6894
6839 6840 6895
6840 6841 6896
6841 6842 6897
6842 6843 6898
6843 6844 6899
6844 6845 6900
6845 6846 6901
6846 6847 6902
6847 6848 6903
6848 6849 6904
6849 6850 6905
6850 6851 6906
6851 6852 6907
6852 6853 6908
6853 6854 6909
6854 6855 6910
6855 6856 6911
6856 6857 6912
6857 6858 6913
6858 6859 6914
6859 6860 6915
6860 6861 6916
6861 6862 6917
6862 6863 6918
6863 6864 6919
6864 6865 6920
6865 6866 6921
6866 6867 6922
6867 6868 6923
6868 6869 6924
6869 6870 6925
6870 6871 6926
6871 6872 6927
6872 6873 6928
6873 6874 6929
6874 6875 6930
6875 6876 6931
6876 6877 6932
6877 6878 6933
6878 6879 6934
6879 6880 6935
6880 6881 6936
6881 6882 6937
6882 6883 6938
6883 6884 6939
6884 6885 6940
6885 6886 6941
6886 6887 6942
6887 6888 6943
3866 3865 3810
3867 3866 3811
3868 3867 3812
3869 3868 3813
3870 3869 3814
3871 3870 3815
3872 3871 3816
3873 3872 3817
3874 3873 3818
3875 3874 3819
3876 3875 3820
3877 3876 3821
3878 3877 3822
3879 3878 3823
3880 3879 3824
3881 3880 3825
3882 3881 3826
3883 3882 3827
3884 3883 3828
3885 3884 3829
3886 3885 3830
3887 3886 3831
3888 3887 3832
3889 3888 3833
3890 3889 3834
3891 3890 3835
3892 3891 3836
3893 3892 3837
3894 3893 3838
3895 3894 3839
3896 3895 3840
3897 3896 3841
3898 3897 3842
3899 3898 3843
3900 3899 3844
3901 3900 3845
3902 3901 3846
3903 3902 3847
3904 3903 3848
3905 3904 3849
3906 3905 3850
3907 3906 3851
3908 3907 3852
3909 3908 3853
3910 3909 3854
3911 3910 3855
3912 3911 3856
3913 3912 3857
3914 3913 3858
3915 3914 3859
3916 3915 3860
3917 3916 3861
3918 3917 3862
3919 3918 3863
3920 3919 3864
3922 3921 3866
3923 3922 3867
3924 3923 3868
3925 3924 3869
3926 3925 3870
3927 3926 3871
3928 3927 3872
3929 3928 3873
3930 3929 3874
3931 3930 3875
3932 3931 3876
3933 3932 3877
3934 3933 3878
3935 3934 3879
3936 3935 3880
3937 3936 3881
3938 3937 3882
3939 3938 3883
3940 3939 3884
3941 3940 3885
3942 3941 3886
3943 3942 3887
3944 3943 3888
3945 3944 3889
3946 3945 3890
3947 3946 3891
3948 3947 3892
3949 3948 3893
3950 3949 3894
3951 3950 3895
3952 3951 3896
3953 3952 3897
3954 3953 3898
3955 3954 3899
3956 3955 3900
3957 3956 3901
3958 3957 3902
3959 3958 3903
3960 3959 3904
3961 3960 3905
3962 3961 3906
3963 3962 3907
3964 3963 3908
3965 3964 3909
3966 3965 3910
3967 3966 3911
3968 3967 3912
3969 3968 3913
3970 3969 3914
3971 3970 3915
3972 3971 3916
3973 3972 3917
3974 3973 3918
3975 3974 3919
3976 3975 3920
3978 3977 3922
3979 3978 3923
3980 3979 3924
3981 3980 3925
3982 3981 3926
3983 3982 3927
3984 3983 3928
3985 3984 3929
3986 3985 3930
3987 3986 3931
3988 3987 3932
3989 3988 3933
3990 3989 3934
3991 3990 3935
3992 3991 3936
3993 3992 3937
3994 3993 3938
3995 3994 3939
3996 3995 3940
3997 3996 3941
3998 3997 3942
3999 3998 3943
4000 3999 3944
4001 4000 3945
4002 4001 3946
4003 4002 3947
4004 4003 3948
4005 4004 3949
4006 4005 3950
4007 4006 3951
4008 4007 3952
4009 4008 3953
4010 4009 3954
4011 4010 3955
4012 4011 3956
4013 4012 3957
4014 4013 3958
4015 4014 3959
4016 4015 3960
4017 4016 3961
4018 4017 3962
4019 4018 3963
4020 4019 3964
4021 4020 3965
4022 4021 3966
4023 4022 3967
4024 4023 3968
4025 4024 3969
4026 4025 3970
4027 4026 3971
4028 4027 3972
4029 4028 3973
4030 4029 3974
4031 4030 3975
4032 4031 3976
4034 4033 3978
4035 4034 3979
4036 4035 3980
4037 4036 3981
4038 4037 3982
4039 4038 3983
4040 4039 3984
4041 4040 3985
4042 4041 3986
4043 4042 3987
4044 4043 3988
4045 4044 3989
4046 4045 3990
4047 4046 3991
4048 4047 3992
4049 4048 3993
4050 4049 3994
4051 4050 3995
4052 4051 3996
4053 4052 3997
4054 4053 3998
4055 4054 3999
4056 4055 4000
4057 4056 4001
4058 4057 4002
4059 4058 4003
4060 4059 4004
4061 4060 4005
4062 4061 4006
4063 4062 4007
4064 4063 4008
4065 4064 4009
4066 4065 4010
4067 4066 4011
4068 4067 4012
4069 4068 4013
4070 4069 4014
4071 4070 4015
4072 4071 4016
4073 4072 4017
4074 4073 4018
4075 4074 4019
4076 4075 4020
4077 4076 4021
4078 4077 4022
4079 4078 4023
4080 4079 4024
4081 4080 4025
4082 4081 4026
4083 4082 4027
4084 4083 4028
4085 4084 4029
4086 4085 4030
4087 4086 4031
4088 4087 4032
4090 4089 4034
4091 4090 4035
4092 4091 4036
4093 4092 4037
4094 4093 4038
4095 4094 4039
4096 4095 4040
4097 4096 4041
4098 4097 4042
4099 4098 4043
4100 4099 4044
4101 4100 4045
4102 4101 4046
4103 4102 4047
4104 4103 4048
4105 4104 4049
4106 4105 4050
4107 4106 4051
4108 4107 4052
4109 4108 4053
4110 4109 4054
4111 4110 4055
4112 4111 4056
4113 4112 4057
4114 4113 4058
4115 4114 4059
4116 4115 4060
4117 4116 4061
4118 4117 4062
4119 4118 4063
4120 4119 4064
4121 4120 4065
4122 4121 4066
4123 4122 4067
4124 4123 4068
4125 4124 4069
4126 4125 4070
4127 4126 4071
4128 4127 4072
4129 4128 4073
4130 4129 4074
4131 4130 4075
4132 4131 4076
4133 4132 4077
4134 4133 4078
4135 4134 4079
4136 4135 4080
4137 4136 4081
4138 4137 4082
4139 4138 4083
4140 4139 4084
4141 4140 4085
4142 4141 4086
4143 4142 4087
4144 4143 4088
4146 4145 4090
4147 4146 4091
4148 4147 4092
4149 4148 4093
4150 4149 4094
4151 4150 4095
4152 4151 4096
4153 4152 4097
4154 4153 4098
4155 4154 4099
4156 4155 4100
4157 4156 4101
4158 4157 4102
4159 4158 4103
4160 4159 4104
4161 4160 4105
4162 4161 4106
4163 4162 4107
4164 4163 4108
4165 4164 4109
4166 4165 4110
4167 4166 4111
4168 4167 4112
4169 4168 4113
4170 4169 4114
4171 4170 4115
4172 4171 4116
4173 4172 4117
4174 4173 4118
4175 4174 4119
4176 4175 4120
4177 4176 4121
4178 4177 4122
4179 4178 4123
4180 4179 4124
4181 4180 4125
4182 4181 4126
4183 4182 4127
4184 4183 4128
4185 4184 4129
4186 4185 4130
4187 4186 4131
4188 4187 4132
4189 4188 4133
4190 4189 4134
4191 4190 4135
4192 4191 4136
4193 4192 4137
4194 4193 4138
4195 4194 4139
4196 4195 4140
4197 4196 4141
4198 4197 4142
4199 4198 4143
4200 4199 4144
4202 4201 4146
4203 4202 4147
4204 4203 4148
4205 4204 4149
4206 4205 4150
4207 4206 4151
4208 4207 4152
4209 4208 4153
4210 4209 4154
4211 4210 4155
4212 4211 4156
4213 4212 4157
4214 4213 4158
4215 4214 4159
4216 4215 4160
4217 4216 4161
4218 4217 4162
4219 4218 4163
4220 4219 4164
4221 4220 4165
4222 4221 4166
4223 4222 4167
4224 4223 4168
4225 4224 4169
4226 4225 4170
4227 4226 4171
4228 4227 4172
4229 4228 4173
4230 4229 4174
4231 4230 4175
4232 4231 4176
4233 4232 4177
4234 4233 4178
4235 4234 4179
4236 4235 4180
4237 4236 4181
4238 4237 4182
4239 4238 4183
4240 4239 4184
4241 4240 4185
4242 4241 4186
4243 4242 4187
4244 4243 4188
4245 4244 4189
4246 4245 4190
4247 4246 4191
4248 4247 4192
4249 4248 4193
4250 4249 4194
4251 4250 4195
4252 4251 4196
4253 4252 4197
4254 4253 4198
4255 4254 4199
4256 4255 4200
4258 4257 4202
4259 4258 4203
4260 4259 4204
4261 4260 4205
4262 4261 4206
4263 4262 4207
4264 4263 4208
4265 4264 4209
4266 4265 4210
4267 4266 4211
4268 4267 4212
4269 4268 4213
4270 4269 4214
4271 4270 4215
4272 4271 4216
4273 4272 4217
4274 4273 4218
4275 4274 4219
4276 4275 4220
4277 4276 4221
4278 4277 4222
4279 4278 4223
4280 4279 4224
4281 4280 4225
4282 4281 4226
4283 4282 4227
4284 4283 4228
4285 4284 4229
4286 4285 4230
4287 4286 4231
4288 4287 4232
4289 4288 4233
4290 4289 4234
4291 4290 4235
4292 4291 4236
4293 4292 4237
4294 4293 4238
4295 4294 4239
4296 4295 4240
4297 4296 4241
4298 4297 4242
4299 4298 4243
4300 4299 4244
4301 4300 4245
4302 4301 4246
4303 4302 4247
4304 4303 4248
4305 4304 4249
4306 4305 4250
4307 4306 4251
4308 4307 4252
4309 4308 4253
4310 4309 4254
4311 4310 4255
4312 4311 4256
4314 4313 4258
4315 4314 4259
4316 4315 4260
4317 4316 4261
4318 4317 4262
4319 4318 4263
4320 4319 4264
4321 4320 4265
4322 4321 4266
4323 4322 4267
4324 4323 4268
4325 4324 4269
4326 4325 4270
4327 4326 4271
4328 4327 4272
4329 4328 4273
4330 4329 4274
4331 4330 4275
4332 4331 4276
4333 4332 4277
4334 4333 4278
4335 4334 4279
4336 4335 4280
4337 4336 4281
4338 4337 4282
4339 4338 4283
4340 4339 4284
4341 4340 4285
4342 4341 4286
4343 4342 4287
4344 4343 4288
4345 4344 4289
4346 4345 4290
4347 4346 4291
4348 4347 4292
4349 4348 4293
4350 4349 4294
4351 4350 4295
4352 4351 4296
4353 4352 4297
4354 4353 4298
4355 4354 4299
4356 4355 4300
4357 4356 4301
4358 4357 4302
4359 4358 4303
4360 4359 4304
4361 4360 4305
4362 4361 4306
4363 4362 4307
4364 4363 4308
4365 4364 4309
4366 4365 4310
4367 4366 4311
4368 4367 4312
4370 4369 4314
4371 4370 4315
4372 4371 4316
4373 4372 4317
4374 4373 4318
4375 4374 4319
4376 4375 4320
4377 4376 4321
4378 4377 4322
4379 4378 4323
4380 4379 4324
4381 4380 4325
4382 4381 4326
4383 4382 4327
4384 4383 4328
4385 4384 4329
4386 4385 4330
4387 4386 4331
4388 4387 4332
4389 4388 4333
4390 4389 4334
4391 4390 4335
4392 4391 4336
4393 4392 4337
4394 4393 4338
4395 4394 4339
4396 4395 4340
4397 4396 4341
4398 4397 4342
4399 4398 4343
4400 4399 4344
4401 4400 4345
4402 4401 4346
4403 4402 4347
4404 4403 4348
4405 4404 4349
4406 4405 4350
4407 4406 4351
4408 4407 4352
4409 4408 4353
4410 4409 4354
4411 4410 4355
4412 4411 4356
4413 4412 4357
4414 4413 4358
4415 4414 4359
4416 4415 4360
4417 4416 4361
4418 4417 4362
4419 4418 4363
4420 4419 4364
4421 4420 4365
4422 4421 4366
4423 4422 4367
4424 4423 4368
4426 4425 4370
4427 4426 4371
4428 4427 4372
4429 4428 4373
4430 4429 4374
4431 4430 4375
4432 4431 4376
4433 4432 4377
4434 4433 4378
4435 4434 4379
4436 4435 4380
4437 4436 4381
4438 4437 4382
4439 4438 4383
4440 4439 4384
4441 4440 4385
4442 4441 4386
4443 4442 4387
4444 4443 4388
4445 4444 4389
4446 4445 4390
4447 4446 4391
4448 4447 4392
4449 4448 4393
4450 4449 4394
4451 4450 4395
4452 4451 4396
4453 4452 4397
4454 4453 4398
4455 4454 4399
4456 4455 4400
4457 4456 4401
4458 4457 4402
4459 4458 4403
4460 4459 4404
4461 4460 4405
4462 4461 4406
4463 4462 4407
4464 4463 4408
4465 4464 4409
4466 4465 4410
4467 4466 4411
4468 4467 4412
4469 4468 4413
4470 4469 4414
4471 4470 4415
4472 4471 4416
4473 4472 4417
4474 4473 4418
4475 4474 4419
4476 4475 4420
4477 4476 4421
4478 4477 4422
4479 4478 4423
4480 4479 4424
4482 4481 4426
4483 4482 4427
4484 4483 4428
4485 4484 4429
4486 4485 4430
4487 4486 4431
4488 4487 4432
4489 4488 4433
4490 4489 4434
4491 4490 4435
4492 4491 4436
4493 4492 4437
4494 4493 4438
4495 4494 4439
4496 4495 4440
4497 4496 4441
4498 4497 4442
4499 4498 4443
4500 4499 4444
4501 4500 4445
4502 4501 4446
4503 4502 4447
4504 4503 4448
4505 4504 4449
4506 4505 4450
4507 4506 4451
4508 4507 4452
4509 4508 4453
4510 4509 4454
4511 4510 4455
4512 4511 4456
4513 4512 4457
4514 4513 4458
4515 4514 4459
4516 4515 4460
4517 4516 4461
4518 4517 4462
4519 4518 4463
4520 4519 4464
4521 4520 4465
4522 4521 4466
4523 4522 4467
4524 4523 4468
4525 4524 4469
4526 4525 4470
4527 4526 4471
4528 4527 4472
4529 4528 4473
4530 4529 4474
4531 4530 4475
4532 4531 4476
4533 4532 4477
4534 4533 4478
4535 4534 4479
4536 4535 4480
4538 4537 4482
4539 4538 4483
4540 4539 4484
4541 4540 4485
4542 4541 4486
4543 4542 4487
4544 4543 4488
4545 4544 4489
4546 4545 4490
4547 4546 4491
4548 4547 4492
4549 4548 4493
4550 4549 4494
4551 4550 4495
4552 4551 4496
4553 4552 4497
4554 4553 4498
4555 4554 4499
4556 4555 4500
4557 4556 4501
4558 4557 4502
4559 4558 4503
4560 4559 4504
4561 4560 4505
4562 4561 4506
4563 4562 4507
4564 4563 4508
4565 4564 4509
4566 4565 4510
4567 4566 4511
4568 4567 4512
4569 4568 4513
4570 4569 4514
4571 4570 4515
4572 4571 4516
4573 4572 4517
4574 4573 4518
4575 4574 4519
4576 4575 4520
4577 4576 4521
4578 4577 4522
4579 4578 4523
4580 4579 4524
4581 4580 4525
4582 4581 4526
4583 4582 4527
4584 4583 4528
4585 4584 4529
4586 4585 4530
4587 4586 4531
4588 4587 4532
4589 4588 4533
4590 4589 4534
4591 4590 4535
4592 4591 4536
4594 4593 4538
4595 4594 4539
4596 4595 4540
4597 4596 4541
4598 4597 4542
4599 4598 4543
4600 4599 4544
4601 4600 4545
4602 4601 4546
4603 4602 4547
4604 4603 4548
4605 4604 4549
4606 4605 4550
4607 4606 4551
4608 4607 4552
4609 4608 4553
4610 4609 4554
4611 4610 4555
4612 4611 4556
4613 4612 4557
4614 4613 4558
4615 4614 4559
4616 4615 4560
4617 4616 4561
4618 4617 4562
4619 4618 4563
4620 4619 4564
4621 4620 4565
4622 4621 4566
4623 4622 4567
4624 4623 4568
4625 4624 4569
4626 4625 4570
4627 4626 4571
4628 4627 4572
4629 4628 4573
4630 4629 4574
4631 4630 4575
4632 4631 4576
4633 4632 4577
4634 4633 4578
4635 4634 4579
4636 4635 4580
4637 4636 4581
4638 4637 4582
4639 4638 4583
4640 4639 4584
4641 4640 4585
4642 4641 4586
4643 4642 4587
4644 4643 4588
4645 4644 4589
4646 4645 4590
4647 4646 4591
4648 4647 4592
4650 4649 4594
4651 4650 4595
4652 4651 4596
4653 4652 4597
4654 4653 4598
4655 4654 4599
4656 4655 4600
4657 4656 4601
4658 4657 4602
4659 4658 4603
4660 4659 4604
4661 4660 4605
4662 4661 4606
4663 4662 4607
4664 4663 4608
4665 4664 4609
4666 4665 4610
4667 4666 4611
4668 4667 4612
4669 4668 4613
4670 4669 4614
4671 4670 4615
4672 4671 4616
4673 4672 4617
4674 4673 4618
4675 4674 4619
4676 4675 4620
4677 4676 4621
4678 4677 4622
4679 4678 4623
4680 4679 4624
4681 4680 4625
4682 4681 4626
4683 4682 4627
4684 4683 4628
4685 4684 4629
4686 4685 4630
4687 4686 4631
4688 4687 4632
4689 4688 4633
4690 4689 4634
4691 4690 4635
4692 4691 4636
4693 4692 4637
4694 4693 4638
4695 4694 4639
4696 4695 4640
4697 4696 4641
4698 4697 4642
4699 4698 4643
4700 4699 4644
4701 4700 4645
4702 4701 4646
4703 4702 4647
4704 4703 4648
4706 4705 4650
4707 4706 4651
4708 4707 4652
4709 4708 4653
4710 4709 4654
4711 4710 4655
4712 4711 4656
4713 4712 4657
4714 4713 4658
4715 4714 4659
4716 4715 4660
4717 4716 4661
4718 4717 4662
4719 4718 4663
4720 4719 4664
4721 4720 4665
4722 4721 4666
4723 4722 4667
4724 4723 4668
4725 4724 4669
4726 4725 4670
4727 4726 4671
4728 4727 4672
4729 4728 4673
4730 4729 4674
4731 4730 4675
4732 4731 4676
4733 4732 4677
4734 4733 4678
4735 4734 4679
4736 4735 4680
4737 4736 4681
4738 4737 4682
4739 4738 4683
4740 4739 4684
4741 4740 4685
4742 4741 4686
4743 4742 4687
4744 4743 4688
4745 4744 4689
4746 4745 4690
4747 4746 4691
4748 4747 4692
4749 4748 4693
4750 4749 4694
4751 4750 4695
4752 4751 4696
4753 4752 4697
4754 4753 4698
4755 4754 4699
4756 4755 4700
4757 4756 4701
4758 4757 4702
4759 4758 4703
4760 4759 4704
4762 4761 4706
4763 4762 4707
4764 4763 4708
4765 4764 4709
4766 4765 4710
4767 4766 4711
4768 4767 4712
4769 4768 4713
4770 4769 4714
4771 4770 4715
4772 4771 4716
4773 4772 4717
4774 4773 4718
4775 4774 4719
4776 4775 4720
4777 4776 4721
4778 4777 4722
4779 4778 4723
4780 4779 4724
4781 4780 4725
4782 4781 4726
4783 4782 4727
4784 4783 4728
4785 4784 4729
4786 4785 4730
4787 4786 4731
4788 4787 4732
4789 4788 4733
4790 4789 4734
4791 4790 4735
4792 4791 4736
4793 4792 4737
4794 4793 4738
4795 4794 4739
4796 4795 4740
4797 4796 4741
4798 4797 4742
4799 4798 4743
4800 4799 4744
4801 4800 4745
4802 4801 4746
4803 4802 4747
4804 4803 4748
4805 4804 4749
4806 4805 4750
4807 4806 4751
4808 4807 4752
4809 4808 4753
4810 4809 4754
4811 4810 4755
4812 4811 4756
4813 4812 4757
4814 4813 4758
4815 4814 4759
4816 4815 4760
4818 4817 4762
4819 4818 4763
4820 4819 4764
4821 4820 4765
4822 4821 4766
4823 4822 4767
4824 4823 4768
4825 4824 4769
4826 4825 4770
4827 4826 4771
4828 4827 4772
4829 4828 4773
4830 4829 4774
4831 4830 4775
4832 4831 4776
4833 4832 4777
4834 4833 4778
4835 4834 4779
4836 4835 4780
4837 4836 4781
4838 4837 4782
4839 4838 4783
4840 4839 4784
4841 4840 4785
4842 4841 4786
4843 4842 4787
4844 4843 4788
4845 4844 4789
4846 4845 4790
4847 4846 4791
4848 4847 4792
4849 4848 4793
4850 4849 4794
4851 4850 4795
4852 4851 4796
4853 4852 4797
4854 4853 4798
4855 4854 4799
4856 4855 4800
4857 4856 4801
4858 4857 4802
4859 4858 4803
4860 4859 4804
4861 4860 4805
4862 4861 4806
4863 4862 4807
4864 4863 4808
4865 4864 4809
4866 4865 4810
4867 4866 4811
4868 4867 4812
4869 4868 4813
4870 4869 4814
4871 4870 4815
4872 4871 4816
4874 4873 4818
4875 4874 4819
4876 4875 4820
4877 4876 4821
4878 4877 4822
4879 4878 4823
4880 4879 4824
4881 4880 4825
4882 4881 4826
4883 4882 4827
4884 4883 4828
4885 4884 4829
4886 4885 4830
4887 4886 4831
4888 4887 4832
4889 4888 4833
4890 4889 4834
4891 4890 4835
4892 4891 4836
4893 4892 4837
4894 4893 4838
4895 4894 4839
4896 4895 4840
4897 4896 4841
4898 4897 4842
4899 4898 4843
4900 4899 4844
4901 4900 4845
4902 4901 4846
4903 4902 4847
4904 4903 4848
4905 4904 4849
4906 4905 4850
4907 4906 4851
4908 4907 4852
4909 4908 4853
4910 4909 4854
4911 4910 4855
4912 4911 4856
4913 4912 4857
4914 4913 4858
4915 4914 4859
4916 4915 4860
4917 4916 4861
4918 4917 4862
4919 4918 4863
4920 4919 4864
4921 4920 4865
4922 4921 4866
4923 4922 4867
4924 4923 4868
4925 4924 4869
4926 4925 4870
4927 4926 4871
4928 4927 4872
4930 4929 4874
4931 4930 4875
4932 4931 4876
4933 4932 4877
4934 4933 4878
4935 4934 4879
4936 4935 4880
4937 4936 4881
4938 4937 4882
4939 4938 4883
4940 4939 4884
4941 4940 4885
4942 4941 4886
4943 4942 4887
4944 4943 4888
4945 4944 4889
4946 4945 4890
4947 4946 4891
4948 4947 4892
4949 4948 4893
4950 4949 4894
4951 4950 4895
4952 4951 4896
4953 4952 4897
4954 4953 4898
4955 4954 4899
4956 4955 4900
4957 4956 4901
4958 4957 4902
4959 4958 4903
4960 4959 4904
4961 4960 4905
4962 4961 4906
4963 4962 4907
4964 4963 4908
4965 4964 4909
4966 4965 4910
4967 4966 4911
4968 4967 4912
4969 4968 4913
4970 4969 4914
4971 4970 4915
4972 4971 4916
4973 4972 4917
4974 4973 4918
4975 4974 4919
4976 4975 4920
4977 4976 4921
4978 4977 4922
4979 4978 4923
4980 4979 4924
4981 4980 4925
4982 4981 4926
4983 4982 4927
4984 4983 4928
4986 4985 4930
4987 4986 4931
4988 4987 4932
4989 4988 4933
4990 4989 4934
4991 4990 4935
4992 4991 4936
4993 4992 4937
4994 4993 4938
4995 4994 4939
4996 4995 4940
4997 4996 4941
4998 4997 4942
4999 4998 4943
5000 4999 4944
5001 5000 4945
5002 5001 4946
5003 5002 4947
5004 5003 4948
5005 5004 4949
5006 5005 4950
5007 5006 4951
5008 5007 4952
5009 5008 4953
5010 5009 4954
5011 5010 4955
5012 5011 4956
5013 5012 4957
5014 5013 4958
5015 5014 4959
5016 5015 4960
5017 5016 4961
5018 5017 4962
5019 5018 4963
5020 5019 4964
5021 5020 4965
5022 5021 4966
5023 5022 4967
5024 5023 4968
5025 5024 4969
5026 5025 4970
5027 5026 4971
5028 5027 4972
5029 5028 4973
5030 5029 4974
5031 5030 4975
5032 5031 4976
5033 5032 4977
5034 5033 4978
5035 5034 4979
5036 5035 4980
5037 5036 4981
5038 5037 4982
5039 5038 4983
5040 5039 4984
5042 5041 4986
5043 5042 4987
5044 5043 4988
5045 5044 4989
5046 5045 4990
5047 5046 4991
5048 5047 4992
5049 5048 4993
5050 5049 4994
5051 5050 4995
5052 5051 4996
5053 5052 4997
5054 5053 4998
5055 5054 4999
5056 5055 5000
5057 5056 5001
5058 5057 5002
5059 5058 5003
5060 5059 5004
5061 5060 5005
5062 5061 5006
5063 5062 5007
5064 5063 5008
5065 5064 5009
5066 5065 5010
5067 5066 5011
5068 5067 5012
5069 5068 5013
5070 5069 5014
5071 5070 5015
5072 5071 5016
5073 5072 5017
5074 5073 5018
5075 5074 5019
5076 5075 5020
5077 5076 5021
5078 5077 5022
5079 5078 5023
5080 5079 5024
5081 5080 5025
5082 5081 5026
5083 5082 5027
5084 5083 5028
5085 5084 5029
5086 5085 5030
5087 5086 5031
5088 5087 5032
5089 5088 5033
5090 5089 5034
5091 5090 5035
5092 5091 5036
5093 5092 5037
5094 5093 5038
5095 5094 5039
5096 5095 5040
5098 5097 5042
5099 5098 5043
5100 5099 5044
5101 5100 5045
5102 5101 5046
5103 5102 5047
5104 5103 5048
5105 5104 5049
5106 5105 5050
5107 5106 5051
5108 5107 5052
5109 5108 5053
5110 5109 5054
5111 5110 5055
5112 5111 5056
5113 5112 5057
5114 5113 5058
5115 5114 5059
5116 5115 5060
5117 5116 5061
5118 5117 5062
5119 5118 5063
5120 5119 5064
5121 5120 5065
5122 5121 5066
5123 5122 5067
5124 5123 5068
5125 5124 5069
5126 5125 5070
5127 5126 5071
5128 5127 5072
5129 5128 5073
5130 5129 5074
5131 5130 5075
5132 5131 5076
5133 5132 5077
5134 5133 5078
5135 5134 5079
5136 5135 5080
5137 5136 5081
5138 5137 5082
5139 5138 5083
5140 5139 5084
5141 5140 5085
5142 5141 5086
5143 5142 5087
5144 5143 5088
5145 5144 5089
5146 5145 5090
5147 5146 5091
5148 5147 5092
5149 5148 5093
5150 5149 5094
5151 5150 5095
5152 5151 5096
5154 5153 5098
5155 5154 5099
5156 5155 5100
5157 5156 5101
5158 5157 5102
5159 5158 5103
5160 5159 5104
5161 5160 5105
5162 5161 5106
5163 5162 5107
5164 5163 5108
5165 5164 5109
5166 5165 5110
5167 5166 5111
5168 5167 5112
5169 5168 5113
5170 5169 5114
5171 5170 5115
5172 5171 5116
5173 5172 5117
5174 5173 5118
5175 5174 5119
5176 5175 5120
5177 5176 5121
5178 5177 5122
5179 5178 5123
5180 5179 5124
5181 5180 5125
5182 5181 5126
5183 5182 5127
5184 5183 5128
5185 5184 5129
5186 5185 5130
5187 5186 5131
5188 5187 5132
5189 5188 5133
5190 5189 5134
5191 5190 5135
5192 5191 5136
5193 5192 5137
5194 5193 5138
5195 5194 5139
5196 5195 5140
5197 5196 5141
5198 5197 5142
5199 5198 5143
5200 5199 5144
5201 5200 5145
5202 5201 5146
5203 5202 5147
5204 5203 5148
5205 5204 5149
5206 5205 5150
5207 5206 5151
5208 5207 5152
5210 5209 5154
5211 5210 5155
5212 5211 5156
5213 5212 5157
5214 5213 5158
5215 5214 5159
5216 5215 5160
5217 5216 5161
5218 5217 5162
5219 5218 5163
5220 5219 5164
5221 5220 5165
5222 5221 5166
5223 5222 5167
5224 5223 5168
5225 5224 5169
5226 5225 5170
5227 5226 5171
5228 5227 5172
5229 5228 5173
5230 5229 5174
5231 5230 5175
5232 5231 5176
5233 5232 5177
5234 5233 5178
5235 5234 5179
5236 5235 5180
5237 5236 5181
5238 5237 5182
5239 5238 5183
5240 5239 5184
5241 5240 5185
5242 5241 5186
5243 5242 5187
5244 5243 5188
5245 5244 5189
5246 5245 5190
5247 5246 5191
5248 5247 5192
5249 5248 5193
5250 5249 5194
5251 5250 5195
5252 5251 5196
5253 5252 5197
5254 5253 5198
5255 5254 5199
5256 5255 5200
5257 5256 5201
5258 5257 5202
5259 5258 5203
5260 5259 5204
5261 5260 5205
5262 5261 5206
5263 5262 5207
5264 5263 5208
5266 5265 5210
5267 5266 5211
5268 5267 5212
5269 5268 5213
5270 5269 5214
5271 5270 5215
5272 5271 5216
5273 5272 5217
5274 5273 5218
5275 5274 5219
5276 5275 5220
5277 5276 5221
5278 5277 5222
5279 5278 5223
5280 5279 5224
5281 5280 5225
5282 5281 5226
5283 5282 5227
5284 5283 5228
5285 5284 5229
5286 5285 5230
5287 5286 5231
5288 5287 5232
5289 5288 5233
5290 5289 5234
5291 5290 5235
5292 5291 5236
5293 5292 5237
5294 5293 5238
5295 5294 5239
5296 5295 5240
5297 5296 5241
5298 5297 5242
5299 5298 5243
5300 5299 5244
5301 5300 5245
5302 5301 5246
5303 5302 5247
5304 5303 5248
5305 5304 5249
5306 5305 5250
5307 5306 5251
5308 5307 5252
5309 5308 5253
5310 5309 5254
5311 5310 5255
5312 5311 5256
5313 5312 5257
5314 5313 5258
5315 5314 5259
5316 5315 5260
5317 5316 5261
5318 5317 5262
5319 5318 5263
5320 5319 5264
5322 5321 5266
5323 5322 5267
5324 5323 5268
5325 5324 5269
5326 5325 5270
5327 5326 5271
5328 5327 5272
5329 5328 5273
5330 5329 5274
5331 5330 5275
5332 5331 5276
5333 5332 5277
5334 5333 5278
5335 5334 5279
5336 5335 5280
5337 5336 5281
5338 5337 5282
5339 5338 5283
5340 5339 5284
5341 5340 5285
5342 5341 5286
5343 5342 5287
5344 5343 5288
5345 5344 5289
5346 5345 5290
5347 5346 5291
5348 5347 5292
5349 5348 5293
5350 5349 5294
5351 5350 5295
5352 5351 5296
5353 5352 5297
5354 5353 5298
5355 5354 5299
5356 5355 5300
5357 5356 5301
5358 5357 5302
5359 5358 5303
5360 5359 5304
5361 5360 5305
5362 5361 5306
5363 5362 5307
5364 5363 5308
5365 5364 5309
5366 5365 5310
5367 5366 5311
5368 5367 5312
5369 5368 5313
5370 5369 5314
5371 5370 5315
5372 5371 5316
5373 5372 5317
5374 5373 5318
5375 5374 5319
5376 5375 5320
5378 5377 5322
5379 5378 5323
5380 5379 5324
5381 5380 5325
5382 5381 5326
5383 5382 5327
5384 5383 5328
5385 5384 5329
5386 5385 5330
5387 5386 5331
5388 5387 5332
5389 5388 5333
5390 5389 5334
5391 5390 5335
5392 5391 5336
5393 5392 5337
5394 5393 5338
5395 5394 5339
5396 5395 5340
5397 5396 5341
5398 5397 5342
5399 5398 5343
5400 5399 5344
5401 5400 5345
5402 5401 5346
5403 5402 5347
5404 5403 5348
5405 5404 5349
5406 5405 5350
5407 5406 5351
5408 5407 5352
5409 5408 5353
5410 5409 5354
5411 5410 5355
5412 5411 5356
5413 5412 5357
5414 5413 5358
5415 5414 5359
5416 5415 5360
5417 5416 5361
5418 5417 5362
5419 5418 5363
5420 5419 5364
5421 5420 5365
5422 5421 5366
5423 5422 5367
5424 5423 5368
5425 5424 5369
5426 5425 5370
5427 5426 5371
5428 5427 5372
5429 5428 5373
5430 5429 5374
5431 5430 5375
5432 5431 5376
5434 5433 5378
5435 5434 5379
5436 5435 5380
5437 5436 5381
5438 5437 5382
5439 5438 5383
5440 5439 5384
5441 5440 5385
5442 5441 5386
5443 5442 5387
5444 5443 5388
5445 5444 5389
5446 5445 5390
5447 5446 5391
5448 5447 5392
5449 5448 5393
5450 5449 5394
5451 5450 5395
5452 5451 5396
5453 5452 5397
5454 5453 5398
5455 5454 5399
5456 5455 5400
5457 5456 5401
5458 5457 5402
5459 5458 5403
5460 5459 5404
5461 5460 5405
5462 5461 5406
5463 5462 5407
5464 5463 5408
5465 5464 5409
5466 5465 5410
5467 5466 5411
5468 5467 5412
5469 5468 5413
5470 5469 5414
5471 5470 5415
5472 5471 5416
5473 5472 5417
5474 5473 5418
5475 5474 5419
5476 5475 5420
5477 5476 5421
5478 5477 5422
5479 5478 5423
5480 5479 5424
5481 5480 5425
5482 5481 5426
5483 5482 5427
5484 5483 5428
5485 5484 5429
5486 5485 5430
5487 5486 5431
5488 5487 5432
5490 5489 5434
5491 5490 5435
5492 5491 5436
5493 5492 5437
5494 5493 5438
5495 5494 5439
5496 5495 5440
5497 5496 5441
5498 5497 5442
5499 5498 5443
5500 5499 5444
5501 5500 5445
5502 5501 5446
5503 5502 5447
5504 5503 5448
5505 5504 5449
5506 5505 5450
5507 5506 5451
5508 5507 5452
5509 5508 5453
5510 5509 5454
5511 5510 5455
5512 5511 5456
5513 5512 5457
5514 5513 5458
5515 5514 5459
5516 5515 5460
5517 5516 5461
5518 5517 5462
5519 5518 5463
5520 5519 5464
5521 5520 5465
5522 5521 5466
5523 5522 5467
5524 5523 5468
5525 5524 5469
5526 5525 5470
5527 5526 5471
5528 5527 5472
5529 5528 5473
5530 5529 5474
5531 5530 5475
5532 5531 5476
5533 5532 5477
5534 5533 5478
5535 5534 5479
5536 5535 5480
5537 5536 5481
5538 5537 5482
5539 5538 5483
5540 5539 5484
5541 5540 5485
5542 5541 5486
5543 5542 5487
5544 5543 5488
5546 5545 5490
5547 5546 5491
5548 5547 5492
5549 5548 5493
5550 5549 5494
5551 5550 5495
5552 5551 5496
5553 5552 5497
5554 5553 5498
5555 5554 5499
5556 5555 5500
5557 5556 5501
5558 5557 5502
5559 5558 5503
5560 5559 5504
5561 5560 5505
5562 5561 5506
5563 5562 5507
5564 5563 5508
5565 5564 5509
5566 5565 5510
5567 5566 5511
5568 5567 5512
5569 5568 5513
5570 5569 5514
5571 5570 5515
5572 5571 5516
5573 5572 5517
5574 5573 5518
5575 5574 5519
5576 5575 5520
5577 5576 5521
5578 5577 5522
5579 5578 5523
5580 5579 5524
5581 5580 5525
5582 5581 5526
5583 5582 5527
5584 5583 5528
5585 5584 5529
5586 5585 5530
5587 5586 5531
5588 5587 5532
5589 5588 5533
5590 5589 5534
5591 5590 5535
5592 5591 5536
5593 5592 5537
5594 5593 5538
5595 5594 5539
5596 5595 5540
5597 5596 5541
5598 5597 5542
5599 5598 5543
5600 5599 5544
5602 5601 5546
5603 5602 5547
5604 5603 5548
5605 5604 5549
5606 5605 5550
5607 5606 5551
5608 5607 5552
5609 5608 5553
5610 5609 5554
5611 5610 5555
5612 5611 5556
5613 5612 5557
5614 5613 5558
5615 5614 5559
5616 5615 5560
5617 5616 5561
5618 5617 5562
5619 5618 5563
5620 5619 5564
5621 5620 5565
5622 5621 5566
5623 5622 5567
5624 5623 5568
5625 5624 5569
5626 5625 5570
5627 5626 5571
5628 5627 5572
5629 5628 5573
5630 5629 5574
5631 5630 5575
5632 5631 5576
5633 5632 5577
5634 5633 5578
5635 5634 5579
5636 5635 5580
5637 5636 5581
5638 5637 5582
5639 5638 5583
5640 5639 5584
5641 5640 5585
5642 5641 5586
5643 5642 5587
5644 5643 5588
5645 5644 5589
5646 5645 5590
5647 5646 5591
5648 5647 5592
5649 5648 5593
5650 5649 5594
5651 5650 5595
5652 5651 5596
5653 5652 5597
5654 5653 5598
5655 5654 5599
5656 5655 5600
5658 5657 5602
5659 5658 5603
5660 5659 5604
5661 5660 5605
5662 5661 5606
5663 5662 5607
5664 5663 5608
5665 5664 5609
5666 5665 5610
5667 5666 5611
5668 5667 5612
5669 5668 5613
5670 5669 5614
5671 5670 5615
5672 5671 5616
5673 5672 5617
5674 5673 5618
5675 5674 5619
5676 5675 5620
5677 5676 5621
5678 5677 5622
5679 5678 5623
5680 5679 5624
5681 5680 5625
5682 5681 5626
5683 5682 5627
5684 5683 5628
5685 5684 5629
5686 5685 5630
5687 5686 5631
5688 5687 5632
5689 5688 5633
5690 5689 5634
5691 5690 5635
5692 5691 5636
5693 5692 5637
5694 5693 5638
5695 5694 5639
5696 5695 5640
5697 5696 5641
5698 5697 5642
5699 5698 5643
5700 5699 5644
5701 5700 5645
5702 5701 5646
5703 5702 5647
5704 5703 5648
5705 5704 5649
5706 5705 5650
5707 5706 5651
5708 5707 5652
5709 5708 5653
5710 5709 5654
5711 5710 5655
5712 5711 5656
5714 5713 5658
5715 5714 5659
5716 5715 5660
5717 5716 5661
5718 5717 5662
5719 5718 5663
5720 5719 5664
5721 5720 5665
5722 5721 5666
5723 5722 5667
5724 5723 5668
5725 5724 5669
5726 5725 5670
5727 5726 5671
5728 5727 5672
5729 5728 5673
5730 5729 5674
5731 5730 5675
5732 5731 5676
5733 5732 5677
5734 5733 5678
5735 5734 5679
5736 5735 5680
5737 5736 5681
5738 5737 5682
5739 5738 5683
5740 5739 5684
5741 5740 5685
5742 5741 5686
5743 5742 5687
5744 5743 5688
5745 5744 5689
5746 5745 5690
5747 5746 5691
5748 5747 5692
5749 5748 5693
5750 5749 5694
5751 5750 5695
5752 5751 5696
5753 5752 5697
5754 5753 5698
5755 5754 5699
5756 5755 5700
5757 5756 5701
5758 5757 5702
5759 5758 5703
5760 5759 5704
5761 5760 5705
5762 5761 5706
5763 5762 5707
5764 5763 5708
5765 5764 5709
5766 5765 5710
5767 5766 5711
5768 5767 5712
5770 5769 5714
5771 5770 5715
5772 5771 5716
5773 5772 5717
5774 5773 5718
5775 5774 5719
5776 5775 5720
5777 5776 5721
5778 5777 5722
5779 5778 5723
5780 5779 5724
5781 5780 5725
5782 5781 5726
5783 5782 5727
5784 5783 5728
5785 5784 5729
5786 5785 5730
5787 5786 5731
5788 5787 5732
5789 5788 5733
5790 5789 5734
5791 5790 5735
5792 5791 5736
5793 5792 5737
5794 5793 5738
5795 5794 5739
5796 5795 5740
5797 5796 5741
5798 5797 5742
5799 5798 5743
5800 5799 5744
5801 5800 5745
5802 5801 5746
5803 5802 5747
5804 5803 5748
5805 5804 5749
5806 5805 5750
5807 5806 5751
5808 5807 5752
5809 5808 5753
5810 5809 5754
5811 5810 5755
5812 5811 5756
5813 5812 5757
5814 5813 5758
5815 5814 5759
5816 5815 5760
5817 5816 5761
5818 5817 5762
5819 5818 5763
5820 5819 5764
5821 5820 5765
5822 5821 5766
5823 5822 5767
5824 5823 5768
5826 5825 5770
5827 5826 5771
5828 5827 5772
5829 5828 5773
5830 5829 5774
5831 5830 5775
5832 5831 5776
5833 5832 5777
5834 5833 5778
5835 5834 5779
5836 5835 5780
5837 5836 5781
5838 5837 5782
5839 5838 5783
5840 5839 5784
5841 5840 5785
5842 5841 5786
5843 5842 5787
5844 5843 5788
5845 5844 5789
5846 5845 5790
5847 5846 5791
5848 5847 5792
5849 5848 5793
5850 5849 5794
5851 5850 5795
5852 5851 5796
5853 5852 5797
5854 5853 5798
5855 5854 5799
5856 5855 5800
5857 5856 5801
5858 5857 5802
5859 5858 5803
5860 5859 5804
5861 5860 5805
5862 5861 5806
5863 5862 5807
5864 5863 5808
5865 5864 5809
5866 5865 5810
5867 5866 5811
5868 5867 5812
5869 5868 5813
5870 5869 5814
5871 5870 5815
5872 5871 5816
5873 5872 5817
5874 5873 5818
5875 5874 5819
5876 5875 5820
5877 5876 5821
5878 5877 5822
5879 5878 5823
5880 5879 5824
5882 5881 5826
5883 5882 5827
5884 5883 5828
5885 5884 5829
5886 5885 5830
5887 5886 5831
5888 5887 5832
5889 5888 5833
5890 5889 5834
5891 5890 5835
5892 5891 5836
5893 5892 5837
5894 5893 5838
5895 5894 5839
5896 5895 5840
5897 5896 5841
5898 5897 5842
5899 5898 5843
5900 5899 5844
5901 5900 5845
5902 5901 5846
5903 5902 5847
5904 5903 5848
5905 5904 5849
5906 5905 5850
5907 5906 5851
5908 5907 5852
5909 5908 5853
5910 5909 5854
5911 5910 5855
5912 5911 5856
5913 5912 5857
5914 5913 5858
5915 5914 5859
5916 5915 5860
5917 5916 5861
5918 5917 5862
5919 5918 5863
5920 5919 5864
5921 5920 5865
5922 5921 5866
5923 5922 5867
5924 5923 5868
5925 5924 5869
5926 5925 5870
5927 5926 5871
5928 5927 5872
5929 5928 5873
5930 5929 5874
5931 5930 5875
5932 5931 5876
5933 5932 5877
5934 5933 5878
5935 5934 5879
5936 5935 5880
5938 5937 5882
5939 5938 5883
5940 5939 5884
5941 5940 5885
5942 5941 5886
5943 5942 5887
5944 5943 5888
5945 5944 5889
5946 5945 5890
5947 5946 5891
5948 5947 5892
5949 5948 5893
5950 5949 5894
5951 5950 5895
5952 5951 5896
5953 5952 5897
5954 5953 5898
5955 5954 5899
5956 5955 5900
5957 5956 5901
5958 5957 5902
5959 5958 5903
5960 5959 5904
5961 5960 5905
5962 5961 5906
5963 5962 5907
5964 5963 5908
5965 5964 5909
5966 5965 5910
5967 5966 5911
5968 5967 5912
5969 5968 5913
5970 5969 5914
5971 5970 5915
5972 5971 5916
5973 5972 5917
5974 5973 5918
5975 5974 5919
5976 5975 5920
5977 5976 5921
5978 5977 5922
5979 5978 5923
5980 5979 5924
5981 5980 5925
5982 5981 5926
5983 5982 5927
5984 5983 5928
5985 5984 5929
5986 5985 5930
5987 5986 5931
5988 5987 5932
5989 5988 5933
5990 5989 5934
5991 5990 5935
5992 5991 5936
5994 5993 5938
5995 5994 5939
5996 5995 5940
5997 5996 5941
5998 5997 5942
5999 5998 5943
6000 5999 5944
6001 6000 5945
6002 6001 5946
6003 6002 5947
6004 6003 5948
6005 6004 5949
6006 6005 5950
6007 6006 5951
6008 6007 5952
6009 6008 5953
6010 6009 5954
6011 6010 5955
6012 6011 5956
6013 6012 5957
6014 6013 5958
6015 6014 5959
6016 6015 5960
6017 6016 5961
6018 6017 5962
6019 6018 5963
6020 6019 5964
6021 6020 5965
6022 6021 5966
6023 6022 5967
6024 6023 5968
6025 6024 5969
6026 6025 5970
6027 6026 5971
6028 6027 5972
6029 6028 5973
6030 6029 5974
6031 6030 5975
6032 6031 5976
6033 6032 5977
6034 6033 5978
6035 6034 5979
6036 6035 5980
6037 6036 5981
6038 6037 5982
6039 6038 5983
6040 6039 5984
6041 6040 5985
6042 6041 5986
6043 6042 5987
6044 6043 5988
6045 6044 5989
6046 6045 5990
6047 6046 5991
6048 6047 5992
6050 6049 5994
6051 6050 5995
6052 6051 5996
6053 6052 5997
6054 6053 5998
6055 6054 5999
6056 6055 6000
6057 6056 6001
6058 6057 6002
6059 6058 6003
6060 6059 6004
6061 6060 6005
6062 6061 6006
6063 6062 6007
6064 6063 6008
6065 6064 6009
6066 6065 6010
6067 6066 6011
6068 6067 6012
6069 6068 6013
6070 6069 6014
6071 6070 6015
6072 6071 6016
6073 6072 6017
6074 6073 6018
6075 6074 6019
6076 6075 6020
6077 6076 6021
6078 6077 6022
6079 6078 6023
6080 6079 6024
6081 6080 6025
6082 6081 6026
6083 6082 6027
6084 6083 6028
6085 6084 6029
6086 6085 6030
6087 6086 6031
6088 6087 6032
6089 6088 6033
6090 6089 6034
6091 6090 6035
6092 6091 6036
6093 6092 6037
6094 6093 6038
6095 6094 6039
6096 6095 6040
6097 6096 6041
6098 6097 6042
6099 6098 6043
6100 6099 6044
6101 6100 6045
6102 6101 6046
6103 6102 6047
6104 6103 6048
6106 6105 6050
6107 6106 6051
6108 6107 6052
6109 6108 6053
6110 6109 6054
6111 6110 6055
6112 6111 6056
6113 6112 6057
6114 6113 6058
6115 6114 6059
6116 6115 6060
6117 6116 6061
6118 6117 6062
6119 6118 6063
6120 6119 6064
6121 6120 6065
6122 6121 6066
6123 6122 6067
6124 6123 6068
6125 6124 6069
6126 6125 6070
6127 6126 6071
6128 6127 6072
6129 6128 6073
6130 6129 6074
6131 6130 6075
6132 6131 6076
6133 6132 6077
6134 6133 6078
6135 6134 6079
6136 6135 6080
6137 6136 6081
6138 6137 6082
6139 6138 6083
6140 6139 6084
6141 6140 6085
6142 6141 6086
6143 6142 6087
6144 6143 6088
6145 6144 6089
6146 6145 6090
6147 6146 6091
6148 6147 6092
6149 6148 6093
6150 6149 6094
6151 6150 6095
6152 6151 6096
6153 6152 6097
6154 6153 6098
6155 6154 6099
6156 6155 6100
6157 6156 6101
6158 6157 6102
6159 6158 6103
6160 6159 6104
6162 6161 6106
6163 6162 6107
6164 6163 6108
6165 6164 6109
6166 6165 6110
6167 6166 6111
6168 6167 6112
6169 6168 6113
6170 6169 6114
6171 6170 6115
6172 6171 6116
6173 6172 6117
6174 6173 6118
6175 6174 6119
6176 6175 6120
6177 6176 6121
6178 6177 6122
6179 6178 6123
6180 6179 6124
6181 6180 6125
6182 6181 6126
6183 6182 6127
6184 6183 6128
6185 6184 6129
6186 6185 6130
6187 6186 6131
6188 6187 6132
6189 6188 6133
6190 6189 6134
6191 6190 6135
6192 6191 6136
6193 6192 6137
6194 6193 6138
6195 6194 6139
6196 6195 6140
6197 6196 6141
6198 6197 6142
6199 6198 6143
6200 6199 6144
6201 6200 6145
6202 6201 6146
6203 6202 6147
6204 6203 6148
6205 6204 6149
6206 6205 6150
6207 6206 6151
6208 6207 6152
6209 6208 6153
6210 6209 6154
6211 6210 6155
6212 6211 6156
6213 6212 6157
6214 6213 6158
6215 6214 6159
6216 6215 6160
6218 6217 6162
6219 6218 6163
6220 6219 6164
6221 6220 6165
6222 6221 6166
6223 6222 6167
6224 6223 6168
6225 6224 6169
6226 6225 6170
6227 6226 6171
6228 6227 6172
6229 6228 6173
6230 6229 6174
6231 6230 6175
6232 6231 6176
6233 6232 6177
6234 6233 6178
6235 6234 6179
6236 6235 6180
6237 6236 6181
6238 6237 6182
6239 6238 6183
6240 6239 6184
6241 6240 6185
6242 6241 6186
6243 6242 6187
6244 6243 6188
6245 6244 6189
6246 6245 6190
6247 6246 6191
6248 6247 6192
6249 6248 6193
6250 6249 6194
6251 6250 6195
6252 6251 6196
6253 6252 6197
6254 6253 6198
6255 6254 6199
6256 6255 6200
6257 6256 6201
6258 6257 6202
6259 6258 6203
6260 6259 6204
6261 6260 6205
6262 6261 6206
6263 6262 6207
6264 6263 6208
6265 6264 6209
6266 6265 6210
6267 6266 6211
6268 6267 6212
6269 6268 6213
6270 6269 6214
6271 6270 6215
6272 6271 6216
6274 6273 6218
6275 6274 6219
6276 6275 6220
6277 6276 6221
6278 6277 6222
6279 6278 6223
6280 6279 6224
6281 6280 6225
6282 6281 6226
6283 6282 6227
6284 6283 6228
6285 6284 6229
6286 6285 6230
6287 6286 6231
6288 6287 6232
6289 6288 6233
6290 6289 6234
6291 6290 6235
6292 6291 6236
6293 6292 6237
6294 6293 6238
6295 6294 6239
6296 6295 6240
6297 6296 6241
6298 6297 6242
6299 6298 6243
6300 6299 6244
6301 6300 6245
6302 6301 6246
6303 6302 6247
6304 6303 6248
6305 6304 6249
6306 6305 6250
6307 6306 6251
6308 6307 6252
6309 6308 6253
6310 6309 6254
6311 6310 6255
6312 6311 6256
6313 6312 6257
6314 6313 6258
6315 6314 6259
6316 6315 6260
6317 6316 6261
6318 6317 6262
6319 6318 6263
6320 6319 6264
6321 6320 6265
6322 6321 6266
6323 6322 6267
6324 6323 6268
6325 6324 6269
6326 6325 6270
6327 6326 6271
6328 6327 6272
6330 6329 6274
6331 6330 6275
6332 6331 6276
6333 6332 6277
6334 6333 6278
6335 6334 6279
6336 6335 6280
6337 6336 6281
6338 6337 6282
6339 6338 6283
6340 6339 6284
6341 6340 6285
6342 6341 6286
6343 6342 6287
6344 6343 6288
6345 6344 6289
6346 6345 6290
6347 6346 6291
6348 6347 6292
6349 6348 6293
6350 6349 6294
6351 6350 6295
6352 6351 6296
6353 6352 6297
6354 6353 6298
6355 6354 6299
6356 6355 6300
6357 6356 6301
6358 6357 6302
6359 6358 6303
6360 6359 6304
6361 6360 6305
6362 6361 6306
6363 6362 6307
6364 6363 6308
6365 6364 6309
6366 6365 6310
6367 6366 6311
6368 6367 6312
6369 6368 6313
6370 6369 6314
6371 6370 6315
6372 6371 6316
6373 6372 6317
6374 6373 6318
6375 6374 6319
6376 6375 6320
6377 6376 6321
6378 6377 6322
6379 6378 6323
6380 6379 6324
6381 6380 6325
6382 6381 6326
6383 6382 6327
6384 6383 6328
6386 6385 6330
6387 6386 6331
6388 6387 6332
6389 6388 6333
6390 6389 6334
6391 6390 6335
6392 6391 6336
6393 6392 6337
6394 6393 6338
6395 6394 6339
6396 6395 6340
6397 6396 6341
6398 6397 6342
6399 6398 6343
6400 6399 6344
6401 6400 6345
6402 6401 6346
6403 6402 6347
6404 6403 6348
6405 6404 6349
6406 6405 6350
6407 6406 6351
6408 6407 6352
6409 6408 6353
6410 6409 6354
6411 6410 6355
6412 6411 6356
6413 6412 6357
6414 6413 6358
6415 6414 6359
6416 6415 6360
6417 6416 6361
6418 6417 6362
6419 6418 6363
6420 6419 6364
6421 6420 6365
6422 6421 6366
6423 6422 6367
6424 6423 6368
6425 6424 6369
6426 6425 6370
6427 6426 6371
6428 6427 6372
6429 6428 6373
6430 6429 6374
6431 6430 6375
6432 6431 6376
6433 6432 6377
6434 6433 6378
6435 6434 6379
6436 6435 6380
6437 6436 6381
6438 6437 6382
6439 6438 6383
6440 6439 6384
6442 6441 6386
6443 6442 6387
6444 6443 6388
6445 6444 6389
6446 6445 6390
6447 6446 6391
6448 6447 6392
6449 6448 6393
6450 6449 6394
6451 6450 6395
6452 6451 6396
6453 6452 6397
6454 6453 6398
6455 6454 6399
6456 6455 6400
6457 6456 6401
6458 6457 6402
6459 6458 6403
6460 6459 6404
6461 6460 6405
6462 6461 6406
6463 6462 6407
6464 6463 6408
6465 6464 6409
6466 6465 6410
6467 6466 6411
6468 6467 6412
6469 6468 6413
6470 6469 6414
6471 6470 6415
6472 6471 6416
6473 6472 6417
6474 6473 6418
6475 6474 6419
6476 6475 6420
6477 6476 6421
6478 6477 6422
6479 6478 6423
6480 6479 6424
6481 6480 6425
6482 6481 6426
6483 6482 6427
6484 6483 6428
6485 6484 6429
6486 6485 6430
6487 6486 6431
6488 6487 6432
6489 6488 6433
6490 6489 6434
6491 6490 6435
6492 6491 6436
6493 6492 6437
6494 6493 6438
6495 6494 6439
6496 6495 6440
6498 6497 6442
6499 6498 6443
6500 6499 6444
6501 6500 6445
6502 6501 6446
6503 6502 6447
6504 6503 6448
6505 6504 6449
6506 6505 6450
6507 6506 6451
6508 6507 6452
6509 6508 6453
6510 6509 6454
6511 6510 6455
6512 6511 6456
6513 6512 6457
6514 6513 6458
6515 6514 6459
6516 6515 6460
6517 6516 6461
6518 6517 6462
6519 6518 6463
6520 6519 6464
6521 6520 6465
6522 6521 6466
6523 6522 6467
6524 6523 6468
6525 6524 6469
6526 6525 6470
6527 6526 6471
6528 6527 6472
6529 6528 6473
6530 6529 6474
6531 6530 6475
6532 6531 6476
6533 6532 6477
6534 6533 6478
6535 6534 6479
6536 6535 6480
6537 6536 6481
6538 6537 6482
6539 6538 6483
6540 6539 6484
6541 6540 6485
6542 6541 6486
6543 6542 6487
6544 6543 6488
6545 6544 6489
6546 6545 6490
6547 6546 6491
6548 6547 6492
6549 6548 6493
6550 6549 6494
6551 6550 6495
6552 6551 6496
6554 6553 6498
6555 6554 6499
6556 6555 6500
6557 6556 6501
6558 6557 6502
6559 6558 6503
6560 6559 6504
6561 6560 6505
6562 6561 6506
6563 6562 6507
6564 6563 6508
6565 6564 6509
6566 6565 6510
6567 6566 6511
6568 6567 6512
6569 6568 6513
6570 6569 6514
6571 6570 6515
6572 6571 6516
6573 6572 6517
6574 6573 6518
6575 6574 6519
6576 6575 6520
6577 6576 6521
6578 6577 6522
6579 6578 6523
6580 6579 6524
6581 6580 6525
6582 6581 6526
6583 6582 6527
6584 6583 6528
6585 6584 6529
6586 6585 6530
6587 6586 6531
6588 6587 6532
6589 6588 6533
6590 6589 6534
6591 6590 6535
6592 6591 6536
6593 6592 6537
6594 6593 6538
6595 6594 6539
6596 6595 6540
6597 6596 6541
6598 6597 6542
6599 6598 6543
6600 6599 6544
6601 6600 6545
6602 6601 6546
6603 6602 6547
6604 6603 6548
6605 6604 6549
6606 6605 6550
6607 6606 6551
6608 6607 6552
6610 6609 6554
6611 6610 6555
6612 6611 6556
6613 6612 6557
6614 6613 6558
6615 6614 6559
6616 6615 6560
6617 6616 6561
6618 6617 6562
6619 6618 6563
6620 6619 6564
6621 6620 6565
6622 6621 6566
6623 6622 6567
6624 6623 6568
6625 6624 6569
6626 6625 6570
6627 6626 6571
6628 6627 6572
6629 6628 6573
6630 6629 6574
6631 6630 6575
6632 6631 6576
6633 6632 6577
6634 6633 6578
6635 6634 6579
6636 6635 6580
6637 6636 6581
6638 6637 6582
6639 6638 6583
6640 6639 6584
6641 6640 6585
6642 6641 6586
6643 6642 6587
6644 6643 6588
6645 6644 6589
6646 6645 6590
6647 6646 6591
6648 6647 6592
6649 6648 6593
6650 6649 6594
6651 6650 6595
6652 6651 6596
6653 6652 6597
6654 6653 6598
6655 6654 6599
6656 6655 6600
6657 6656 6601
6658 6657 6602
6659 6658 6603
6660 6659 6604
6661 6660 6605
6662 6661 6606
6663 6662 6607
6664 6663 6608
6666 6665 6610
6667 6666 6611
6668 6667 6612
6669 6668 6613
6670 6669 6614
6671 6670 6615
6672 6671 6616
6673 6672 6617
6674 6673 6618
6675 6674 6619
6676 6675 6620
6677 6676 6621
6678 6677 6622
6679 6678 6623
6680 6679 6624
6681 6680 6625
6682 6681 6626
6683 6682 6627
6684 6683 6628
6685 6684 6629
6686 6685 6630
6687 6686 6631
6688 6687 6632
6689 6688 6633
6690 6689 6634
6691 6690 6635
6692 6691 6636
6693 6692 6637
6694 6693 6638
6695 6694 6639
6696 6695 6640
6697 6696 6641
6698 6697 6642
6699 6698 6643
6700 6699 6644
6701 6700 6645
6702 6701 6646
6703 6702 6647
6704 6703 6648
6705 6704 6649
6706 6705 6650
6707 6706 6651
6708 6707 6652
6709 6708 6653
6710 6709 6654
6711 6710 6655
6712 6711 6656
6713 6712 6657
6714 6713 6658
6715 6714 6659
6716 6715 6660
6717 6716 6661
6718 6717 6662
6719 6718 6663
6720 6719 6664
6722 6721 6666
6723 6722 6667
6724 6723 6668
6725 6724 6669
6726 6725 6670
6727 6726 6671
6728 6727 6672
6729 6728 6673
6730 6729 6674
6731 6730 6675
6732 6731 6676
6733 6732 6677
6734 6733 6678
6735 6734 6679
6736 6735 6680
6737 6736 6681
6738 6737 6682
6739 6738 6683
6740 6739 6684
6741 6740 6685
6742 6741 6686
6743 6742 6687
6744 6743 6688
6745 6744 6689
6746 6745 6690
6747 6746 6691
6748 6747 6692
6749 6748 6693
6750 6749 6694
6751 6750 6695
6752 6751 6696
6753 6752 6697
6754 6753 6698
6755 6754 6699
6756 6755 6700
6757 6756 6701
6758 6757 6702
6759 6758 6703
6760 6759 6704
6761 6760 6705
6762 6761 6706
6763 6762 6707
6764 6763 6708
6765 6764 6709
6766 6765 6710
6767 6766 6711
6768 6767 6712
6769 6768 6713
6770 6769 6714
6771 6770 6715
6772 6771 6716
6773 6772 6717
6774 6773 6718
6775 6774 6719
6776 6775 6720
6778 6777 6722
6779 6778 6723
6780 6779 6724
6781 6780 6725
6782 6781 6726
6783 6782 6727
6784 6783 6728
6785 6784 6729
6786 6785 6730
6787 6786 6731
6788 6787 6732
6789 6788 6733
6790 6789 6734
6791 6790 6735
6792 6791 6736
6793 6792 6737
6794 6793 6738
6795 6794 6739
6796 6795 6740
6797 6796 6741
6798 6797 6742
6799 6798 6743
6800 6799 6744
6801 6800 6745
6802 6801 6746
6803 6802 6747
6804 6803 6748
6805 6804 6749
6806 6805 6750
6807 6806 6751
6808 6807 6752
6809 6808 6753
6810 6809 6754
6811 6810 6755
6812 6811 6756
6813 6812 6757
6814 6813 6758
6815 6814 6759
6816 6815 6760
6817 6816 6761
6818 6817 6762
6819 6818 6763
6820 6819 6764
6821 6820 6765
6822 6821 6766
6823 6822 6767
6824 6823 6768
6825 6824 6769
6826 6825 6770
6827 6826 6771
6828 6827 6772
6829 6828 6773
6830 6829 6774
6831 6830 6775
6832 6831 6776
6834 6833 6778
6835 6834 6779
6836 6835 6780
6837 6836 6781
6838 6837 6782
6839 6838 6783
6840 6839 6784
6841 6840 6785
6842 6841 6786
6843 6842 6787
6844 6843 6788
6845 6844 6789
6846 6845 6790
6847 6846 6791
6848 6847 6792
6849 6848 6793
6850 6849 6794
6851 6850 6795
6852 6851 6796
6853 6852 6797
6854 6853 6798
6855 6854 6799
6856 6855 6800
6857 6856 6801
6858 6857 6802
6859 6858 6803
6860 6859 6804
6861 6860 6805
6862 6861 6806
6863 6862 6807
6864 6863 6808
6865 6864 6809
6866 6865 6810
6867 6866 6811
6868 6867 6812
6869 6868 6813
6870 6869 6814
6871 6870 6815
6872 6871 6816
6873 6872 6817
6874 6873 6818
6875 6874 6819
6876 6875 6820
6877 6876 6821
6878 6877 6822
6879 6878 6823
6880 6879 6824
6881 6880 6825
6882 6881 6826
6883 6882 6827
6884 6883 6828
6885 6884 6829
6886 6885 6830
6887 6886 6831
6888 6887 6832
6890 6889 6834
6891 6890 6835
6892 6891 6836
6893 6892 6837
6894 6893 6838
6895 6894 6839
6896 6895 6840
6897 6896 6841
6898 6897 6842
6899 6898 6843
6900 6899 6844
6901 6900 6845
6902 6901 6846
6903 6902 6847
6904 6903 6848
6905 6904 6849
6906 6905 6850
6907 6906 6851
6908 6907 6852
6909 6908 6853
6910 6909 6854
6911 6910 6855
6912 6911 6856
6913 6912 6857
6914 6913 6858
6915 6914 6859
6916 6915 6860
6917 6916 6861
6918 6917 6862
6919 6918 6863
6920 6919 6864
6921 6920 6865
6922 6921 6866
6923 6922 6867
6924 6923 6868
6925 6924 6869
6926 6925 6870
6927 6926 6871
6928 6927 6872
6929 6928 6873
6930 6929 6874
6931 6930 6875
6932 6931 6876
6933 6932 6877
6934 6933 6878
6935 6934 6879
6936 6935 6880
6937 6936 6881
6938 6937 6882
6939 6938 6883
6940 6939 6884
6941 6940 6885
6942 6941 6886
6943 6942 6887
6944 6943 6888
