# Supplementary material for: Modeling of the Electrostatic Interaction and Catalytic Activity of [NiFe] Hydrogenases on a Planar Electrode
Source: J Phys Chem B. 2022 Oct 21;126(43):8777–90. doi: 10.1021/acs.jpcb.2c05371 (PMC9639099; doi:10.1021/acs.jpcb.2c05371)
Supplement: Supplementary file 1 — jp2c05371_si_001.zip [file jp2c05371_si_001.zip › Supplementary data/1e3d_5_theta_120_phi_248/geometry/electrode_252x252x12_d02_stern.vert]

1.260000000000000000e+02 -1.260000000000000000e+02 -6.000000000000000000e+00
1.260000000000000000e+02 -1.260000000000000000e+02 0.000000000000000000e+00
1.260000000000000000e+02 -1.260000000000000000e+02 6.000000000000000000e+00
1.260000000000000000e+02 -1.214181818181818215e+02 -6.000000000000000000e+00
1.260000000000000000e+02 -1.214181818181818215e+02 0.000000000000000000e+00
1.260000000000000000e+02 -1.214181818181818215e+02 6.000000000000000000e+00
1.260000000000000000e+02 -1.168363636363636431e+02 -6.000000000000000000e+00
1.260000000000000000e+02 -1.168363636363636431e+02 0.000000000000000000e+00
1.260000000000000000e+02 -1.168363636363636431e+02 6.000000000000000000e+00
1.260000000000000000e+02 -1.122545454545454504e+02 -6.000000000000000000e+00
1.260000000000000000e+02 -1.122545454545454504e+02 0.000000000000000000e+00
1.260000000000000000e+02 -1.122545454545454504e+02 6.000000000000000000e+00
1.260000000000000000e+02 -1.076727272727272720e+02 -6.000000000000000000e+00
1.260000000000000000e+02 -1.076727272727272720e+02 0.000000000000000000e+00
1.260000000000000000e+02 -1.076727272727272720e+02 6.000000000000000000e+00
1.260000000000000000e+02 -1.030909090909090935e+02 -6.000000000000000000e+00
1.260000000000000000e+02 -1.030909090909090935e+02 0.000000000000000000e+00
1.260000000000000000e+02 -1.030909090909090935e+02 6.000000000000000000e+00
1.260000000000000000e+02 -9.850909090909090082e+01 -6.000000000000000000e+00
1.260000000000000000e+02 -9.850909090909090082e+01 0.000000000000000000e+00
1.260000000000000000e+02 -9.850909090909090082e+01 6.000000000000000000e+00
1.260000000000000000e+02 -9.392727272727272236e+01 -6.000000000000000000e+00
1.260000000000000000e+02 -9.392727272727272236e+01 0.000000000000000000e+00
1.260000000000000000e+02 -9.392727272727272236e+01 6.000000000000000000e+00
1.260000000000000000e+02 -8.934545454545454390e+01 -6.000000000000000000e+00
1.260000000000000000e+02 -8.934545454545454390e+01 0.000000000000000000e+00
1.260000000000000000e+02 -8.934545454545454390e+01 6.000000000000000000e+00
1.260000000000000000e+02 -8.476363636363636545e+01 -6.000000000000000000e+00
1.260000000000000000e+02 -8.476363636363636545e+01 0.000000000000000000e+00
1.260000000000000000e+02 -8.476363636363636545e+01 6.000000000000000000e+00
1.260000000000000000e+02 -8.018181818181818699e+01 -6.000000000000000000e+00
1.260000000000000000e+02 -8.018181818181818699e+01 0.000000000000000000e+00
1.260000000000000000e+02 -8.018181818181818699e+01 6.000000000000000000e+00
1.260000000000000000e+02 -7.559999999999999432e+01 -6.000000000000000000e+00
1.260000000000000000e+02 -7.559999999999999432e+01 0.000000000000000000e+00
1.260000000000000000e+02 -7.559999999999999432e+01 6.000000000000000000e+00
1.260000000000000000e+02 -7.101818181818181586e+01 -6.000000000000000000e+00
1.260000000000000000e+02 -7.101818181818181586e+01 0.000000000000000000e+00
1.260000000000000000e+02 -7.101818181818181586e+01 6.000000000000000000e+00
1.260000000000000000e+02 -6.643636363636363740e+01 -6.000000000000000000e+00
1.260000000000000000e+02 -6.643636363636363740e+01 0.000000000000000000e+00
1.260000000000000000e+02 -6.643636363636363740e+01 6.000000000000000000e+00
1.260000000000000000e+02 -6.185454545454544473e+01 -6.000000000000000000e+00
1.260000000000000000e+02 -6.185454545454544473e+01 0.000000000000000000e+00
1.260000000000000000e+02 -6.185454545454544473e+01 6.000000000000000000e+00
1.260000000000000000e+02 -5.727272727272726627e+01 -6.000000000000000000e+00
1.260000000000000000e+02 -5.727272727272726627e+01 0.000000000000000000e+00
1.260000000000000000e+02 -5.727272727272726627e+01 6.000000000000000000e+00
1.260000000000000000e+02 -5.269090909090908781e+01 -6.000000000000000000e+00
1.260000000000000000e+02 -5.269090909090908781e+01 0.000000000000000000e+00
1.260000000000000000e+02 -5.269090909090908781e+01 6.000000000000000000e+00
1.260000000000000000e+02 -4.810909090909090935e+01 -6.000000000000000000e+00
1.260000000000000000e+02 -4.810909090909090935e+01 0.000000000000000000e+00
1.260000000000000000e+02 -4.810909090909090935e+01 6.000000000000000000e+00
1.260000000000000000e+02 -4.352727272727273089e+01 -6.000000000000000000e+00
1.260000000000000000e+02 -4.352727272727273089e+01 0.000000000000000000e+00
1.260000000000000000e+02 -4.352727272727273089e+01 6.000000000000000000e+00
1.260000000000000000e+02 -3.894545454545453822e+01 -6.000000000000000000e+00
1.260000000000000000e+02 -3.894545454545453822e+01 0.000000000000000000e+00
1.260000000000000000e+02 -3.894545454545453822e+01 6.000000000000000000e+00
1.260000000000000000e+02 -3.436363636363635976e+01 -6.000000000000000000e+00
1.260000000000000000e+02 -3.436363636363635976e+01 0.000000000000000000e+00
1.260000000000000000e+02 -3.436363636363635976e+01 6.000000000000000000e+00
1.260000000000000000e+02 -2.978181818181818130e+01 -6.000000000000000000e+00
1.260000000000000000e+02 -2.978181818181818130e+01 0.000000000000000000e+00
1.260000000000000000e+02 -2.978181818181818130e+01 6.000000000000000000e+00
1.260000000000000000e+02 -2.519999999999998863e+01 -6.000000000000000000e+00
1.260000000000000000e+02 -2.519999999999998863e+01 0.000000000000000000e+00
1.260000000000000000e+02 -2.519999999999998863e+01 6.000000000000000000e+00
1.260000000000000000e+02 -2.061818181818181017e+01 -6.000000000000000000e+00
1.260000000000000000e+02 -2.061818181818181017e+01 0.000000000000000000e+00
1.260000000000000000e+02 -2.061818181818181017e+01 6.000000000000000000e+00
1.260000000000000000e+02 -1.603636363636363171e+01 -6.000000000000000000e+00
1.260000000000000000e+02 -1.603636363636363171e+01 0.000000000000000000e+00
1.260000000000000000e+02 -1.603636363636363171e+01 6.000000000000000000e+00
1.260000000000000000e+02 -1.145454545454545325e+01 -6.000000000000000000e+00
1.260000000000000000e+02 -1.145454545454545325e+01 0.000000000000000000e+00
1.260000000000000000e+02 -1.145454545454545325e+01 6.000000000000000000e+00
1.260000000000000000e+02 -6.872727272727274794e+00 -6.000000000000000000e+00
1.260000000000000000e+02 -6.872727272727274794e+00 0.000000000000000000e+00
1.260000000000000000e+02 -6.872727272727274794e+00 6.000000000000000000e+00
1.260000000000000000e+02 -2.290909090909082124e+00 -6.000000000000000000e+00
1.260000000000000000e+02 -2.290909090909082124e+00 0.000000000000000000e+00
1.260000000000000000e+02 -2.290909090909082124e+00 6.000000000000000000e+00
1.260000000000000000e+02 2.290909090909110546e+00 -6.000000000000000000e+00
1.260000000000000000e+02 2.290909090909110546e+00 0.000000000000000000e+00
1.260000000000000000e+02 2.290909090909110546e+00 6.000000000000000000e+00
1.260000000000000000e+02 6.872727272727274794e+00 -6.000000000000000000e+00
1.260000000000000000e+02 6.872727272727274794e+00 0.000000000000000000e+00
1.260000000000000000e+02 6.872727272727274794e+00 6.000000000000000000e+00
1.260000000000000000e+02 1.145454545454546746e+01 -6.000000000000000000e+00
1.260000000000000000e+02 1.145454545454546746e+01 0.000000000000000000e+00
1.260000000000000000e+02 1.145454545454546746e+01 6.000000000000000000e+00
1.260000000000000000e+02 1.603636363636363171e+01 -6.000000000000000000e+00
1.260000000000000000e+02 1.603636363636363171e+01 0.000000000000000000e+00
1.260000000000000000e+02 1.603636363636363171e+01 6.000000000000000000e+00
1.260000000000000000e+02 2.061818181818182438e+01 -6.000000000000000000e+00
1.260000000000000000e+02 2.061818181818182438e+01 0.000000000000000000e+00
1.260000000000000000e+02 2.061818181818182438e+01 6.000000000000000000e+00
1.260000000000000000e+02 2.520000000000001705e+01 -6.000000000000000000e+00
1.260000000000000000e+02 2.520000000000001705e+01 0.000000000000000000e+00
1.260000000000000000e+02 2.520000000000001705e+01 6.000000000000000000e+00
1.260000000000000000e+02 2.978181818181818130e+01 -6.000000000000000000e+00
1.260000000000000000e+02 2.978181818181818130e+01 0.000000000000000000e+00
1.260000000000000000e+02 2.978181818181818130e+01 6.000000000000000000e+00
1.260000000000000000e+02 3.436363636363637397e+01 -6.000000000000000000e+00
1.260000000000000000e+02 3.436363636363637397e+01 0.000000000000000000e+00
1.260000000000000000e+02 3.436363636363637397e+01 6.000000000000000000e+00
1.260000000000000000e+02 3.894545454545453822e+01 -6.000000000000000000e+00
1.260000000000000000e+02 3.894545454545453822e+01 0.000000000000000000e+00
1.260000000000000000e+02 3.894545454545453822e+01 6.000000000000000000e+00
1.260000000000000000e+02 4.352727272727273089e+01 -6.000000000000000000e+00
1.260000000000000000e+02 4.352727272727273089e+01 0.000000000000000000e+00
1.260000000000000000e+02 4.352727272727273089e+01 6.000000000000000000e+00
1.260000000000000000e+02 4.810909090909092356e+01 -6.000000000000000000e+00
1.260000000000000000e+02 4.810909090909092356e+01 0.000000000000000000e+00
1.260000000000000000e+02 4.810909090909092356e+01 6.000000000000000000e+00
1.260000000000000000e+02 5.269090909090908781e+01 -6.000000000000000000e+00
1.260000000000000000e+02 5.269090909090908781e+01 0.000000000000000000e+00
1.260000000000000000e+02 5.269090909090908781e+01 6.000000000000000000e+00
1.260000000000000000e+02 5.727272727272728048e+01 -6.000000000000000000e+00
1.260000000000000000e+02 5.727272727272728048e+01 0.000000000000000000e+00
1.260000000000000000e+02 5.727272727272728048e+01 6.000000000000000000e+00
1.260000000000000000e+02 6.185454545454547315e+01 -6.000000000000000000e+00
1.260000000000000000e+02 6.185454545454547315e+01 0.000000000000000000e+00
1.260000000000000000e+02 6.185454545454547315e+01 6.000000000000000000e+00
1.260000000000000000e+02 6.643636363636363740e+01 -6.000000000000000000e+00
1.260000000000000000e+02 6.643636363636363740e+01 0.000000000000000000e+00
1.260000000000000000e+02 6.643636363636363740e+01 6.000000000000000000e+00
1.260000000000000000e+02 7.101818181818183007e+01 -6.000000000000000000e+00
1.260000000000000000e+02 7.101818181818183007e+01 0.000000000000000000e+00
1.260000000000000000e+02 7.101818181818183007e+01 6.000000000000000000e+00
1.260000000000000000e+02 7.560000000000002274e+01 -6.000000000000000000e+00
1.260000000000000000e+02 7.560000000000002274e+01 0.000000000000000000e+00
1.260000000000000000e+02 7.560000000000002274e+01 6.000000000000000000e+00
1.260000000000000000e+02 8.018181818181818699e+01 -6.000000000000000000e+00
1.260000000000000000e+02 8.018181818181818699e+01 0.000000000000000000e+00
1.260000000000000000e+02 8.018181818181818699e+01 6.000000000000000000e+00
1.260000000000000000e+02 8.476363636363637966e+01 -6.000000000000000000e+00
1.260000000000000000e+02 8.476363636363637966e+01 0.000000000000000000e+00
1.260000000000000000e+02 8.476363636363637966e+01 6.000000000000000000e+00
1.260000000000000000e+02 8.934545454545454390e+01 -6.000000000000000000e+00
1.260000000000000000e+02 8.934545454545454390e+01 0.000000000000000000e+00
1.260000000000000000e+02 8.934545454545454390e+01 6.000000000000000000e+00
1.260000000000000000e+02 9.392727272727273657e+01 -6.000000000000000000e+00
1.260000000000000000e+02 9.392727272727273657e+01 0.000000000000000000e+00
1.260000000000000000e+02 9.392727272727273657e+01 6.000000000000000000e+00
1.260000000000000000e+02 9.850909090909092924e+01 -6.000000000000000000e+00
1.260000000000000000e+02 9.850909090909092924e+01 0.000000000000000000e+00
1.260000000000000000e+02 9.850909090909092924e+01 6.000000000000000000e+00
1.260000000000000000e+02 1.030909090909090935e+02 -6.000000000000000000e+00
1.260000000000000000e+02 1.030909090909090935e+02 0.000000000000000000e+00
1.260000000000000000e+02 1.030909090909090935e+02 6.000000000000000000e+00
1.260000000000000000e+02 1.076727272727272862e+02 -6.000000000000000000e+00
1.260000000000000000e+02 1.076727272727272862e+02 0.000000000000000000e+00
1.260000000000000000e+02 1.076727272727272862e+02 6.000000000000000000e+00
1.260000000000000000e+02 1.122545454545454504e+02 -6.000000000000000000e+00
1.260000000000000000e+02 1.122545454545454504e+02 0.000000000000000000e+00
1.260000000000000000e+02 1.122545454545454504e+02 6.000000000000000000e+00
1.260000000000000000e+02 1.168363636363636431e+02 -6.000000000000000000e+00
1.260000000000000000e+02 1.168363636363636431e+02 0.000000000000000000e+00
1.260000000000000000e+02 1.168363636363636431e+02 6.000000000000000000e+00
1.260000000000000000e+02 1.214181818181818358e+02 -6.000000000000000000e+00
1.260000000000000000e+02 1.214181818181818358e+02 0.000000000000000000e+00
1.260000000000000000e+02 1.214181818181818358e+02 6.000000000000000000e+00
1.260000000000000000e+02 1.260000000000000000e+02 -6.000000000000000000e+00
1.260000000000000000e+02 1.260000000000000000e+02 0.000000000000000000e+00
1.260000000000000000e+02 1.260000000000000000e+02 6.000000000000000000e+00
-1.260000000000000000e+02 -1.260000000000000000e+02 -6.000000000000000000e+00
-1.260000000000000000e+02 -1.260000000000000000e+02 0.000000000000000000e+00
-1.260000000000000000e+02 -1.260000000000000000e+02 6.000000000000000000e+00
-1.260000000000000000e+02 -1.214181818181818215e+02 -6.000000000000000000e+00
-1.260000000000000000e+02 -1.214181818181818215e+02 0.000000000000000000e+00
-1.260000000000000000e+02 -1.214181818181818215e+02 6.000000000000000000e+00
-1.260000000000000000e+02 -1.168363636363636431e+02 -6.000000000000000000e+00
-1.260000000000000000e+02 -1.168363636363636431e+02 0.000000000000000000e+00
-1.260000000000000000e+02 -1.168363636363636431e+02 6.000000000000000000e+00
-1.260000000000000000e+02 -1.122545454545454504e+02 -6.000000000000000000e+00
-1.260000000000000000e+02 -1.122545454545454504e+02 0.000000000000000000e+00
-1.260000000000000000e+02 -1.122545454545454504e+02 6.000000000000000000e+00
-1.260000000000000000e+02 -1.076727272727272720e+02 -6.000000000000000000e+00
-1.260000000000000000e+02 -1.076727272727272720e+02 0.000000000000000000e+00
-1.260000000000000000e+02 -1.076727272727272720e+02 6.000000000000000000e+00
-1.260000000000000000e+02 -1.030909090909090935e+02 -6.000000000000000000e+00
-1.260000000000000000e+02 -1.030909090909090935e+02 0.000000000000000000e+00
-1.260000000000000000e+02 -1.030909090909090935e+02 6.000000000000000000e+00
-1.260000000000000000e+02 -9.850909090909090082e+01 -6.000000000000000000e+00
-1.260000000000000000e+02 -9.850909090909090082e+01 0.000000000000000000e+00
-1.260000000000000000e+02 -9.850909090909090082e+01 6.000000000000000000e+00
-1.260000000000000000e+02 -9.392727272727272236e+01 -6.000000000000000000e+00
-1.260000000000000000e+02 -9.392727272727272236e+01 0.000000000000000000e+00
-1.260000000000000000e+02 -9.392727272727272236e+01 6.000000000000000000e+00
-1.260000000000000000e+02 -8.934545454545454390e+01 -6.000000000000000000e+00
-1.260000000000000000e+02 -8.934545454545454390e+01 0.000000000000000000e+00
-1.260000000000000000e+02 -8.934545454545454390e+01 6.000000000000000000e+00
-1.260000000000000000e+02 -8.476363636363636545e+01 -6.000000000000000000e+00
-1.260000000000000000e+02 -8.476363636363636545e+01 0.000000000000000000e+00
-1.260000000000000000e+02 -8.476363636363636545e+01 6.000000000000000000e+00
-1.260000000000000000e+02 -8.018181818181818699e+01 -6.000000000000000000e+00
-1.260000000000000000e+02 -8.018181818181818699e+01 0.000000000000000000e+00
-1.260000000000000000e+02 -8.018181818181818699e+01 6.000000000000000000e+00
-1.260000000000000000e+02 -7.559999999999999432e+01 -6.000000000000000000e+00
-1.260000000000000000e+02 -7.559999999999999432e+01 0.000000000000000000e+00
-1.260000000000000000e+02 -7.559999999999999432e+01 6.000000000000000000e+00
-1.260000000000000000e+02 -7.101818181818181586e+01 -6.000000000000000000e+00
-1.260000000000000000e+02 -7.101818181818181586e+01 0.000000000000000000e+00
-1.260000000000000000e+02 -7.101818181818181586e+01 6.000000000000000000e+00
-1.260000000000000000e+02 -6.643636363636363740e+01 -6.000000000000000000e+00
-1.260000000000000000e+02 -6.643636363636363740e+01 0.000000000000000000e+00
-1.260000000000000000e+02 -6.643636363636363740e+01 6.000000000000000000e+00
-1.260000000000000000e+02 -6.185454545454544473e+01 -6.000000000000000000e+00
-1.260000000000000000e+02 -6.185454545454544473e+01 0.000000000000000000e+00
-1.260000000000000000e+02 -6.185454545454544473e+01 6.000000000000000000e+00
-1.260000000000000000e+02 -5.727272727272726627e+01 -6.000000000000000000e+00
-1.260000000000000000e+02 -5.727272727272726627e+01 0.000000000000000000e+00
-1.260000000000000000e+02 -5.727272727272726627e+01 6.000000000000000000e+00
-1.260000000000000000e+02 -5.269090909090908781e+01 -6.000000000000000000e+00
-1.260000000000000000e+02 -5.269090909090908781e+01 0.000000000000000000e+00
-1.260000000000000000e+02 -5.269090909090908781e+01 6.000000000000000000e+00
-1.260000000000000000e+02 -4.810909090909090935e+01 -6.000000000000000000e+00
-1.260000000000000000e+02 -4.810909090909090935e+01 0.000000000000000000e+00
-1.260000000000000000e+02 -4.810909090909090935e+01 6.000000000000000000e+00
-1.260000000000000000e+02 -4.352727272727273089e+01 -6.000000000000000000e+00
-1.260000000000000000e+02 -4.352727272727273089e+01 0.000000000000000000e+00
-1.260000000000000000e+02 -4.352727272727273089e+01 6.000000000000000000e+00
-1.260000000000000000e+02 -3.894545454545453822e+01 -6.000000000000000000e+00
-1.260000000000000000e+02 -3.894545454545453822e+01 0.000000000000000000e+00
-1.260000000000000000e+02 -3.894545454545453822e+01 6.000000000000000000e+00
-1.260000000000000000e+02 -3.436363636363635976e+01 -6.000000000000000000e+00
-1.260000000000000000e+02 -3.436363636363635976e+01 0.000000000000000000e+00
-1.260000000000000000e+02 -3.436363636363635976e+01 6.000000000000000000e+00
-1.260000000000000000e+02 -2.978181818181818130e+01 -6.000000000000000000e+00
-1.260000000000000000e+02 -2.978181818181818130e+01 0.000000000000000000e+00
-1.260000000000000000e+02 -2.978181818181818130e+01 6.000000000000000000e+00
-1.260000000000000000e+02 -2.519999999999998863e+01 -6.000000000000000000e+00
-1.260000000000000000e+02 -2.519999999999998863e+01 0.000000000000000000e+00
-1.260000000000000000e+02 -2.519999999999998863e+01 6.000000000000000000e+00
-1.260000000000000000e+02 -2.061818181818181017e+01 -6.000000000000000000e+00
-1.260000000000000000e+02 -2.061818181818181017e+01 0.000000000000000000e+00
-1.260000000000000000e+02 -2.061818181818181017e+01 6.000000000000000000e+00
-1.260000000000000000e+02 -1.603636363636363171e+01 -6.000000000000000000e+00
-1.260000000000000000e+02 -1.603636363636363171e+01 0.000000000000000000e+00
-1.260000000000000000e+02 -1.603636363636363171e+01 6.000000000000000000e+00
-1.260000000000000000e+02 -1.145454545454545325e+01 -6.000000000000000000e+00
-1.260000000000000000e+02 -1.145454545454545325e+01 0.000000000000000000e+00
-1.260000000000000000e+02 -1.145454545454545325e+01 6.000000000000000000e+00
-1.260000000000000000e+02 -6.872727272727274794e+00 -6.000000000000000000e+00
-1.260000000000000000e+02 -6.872727272727274794e+00 0.000000000000000000e+00
-1.260000000000000000e+02 -6.872727272727274794e+00 6.000000000000000000e+00
-1.260000000000000000e+02 -2.290909090909082124e+00 -6.000000000000000000e+00
-1.260000000000000000e+02 -2.290909090909082124e+00 0.000000000000000000e+00
-1.260000000000000000e+02 -2.290909090909082124e+00 6.000000000000000000e+00
-1.260000000000000000e+02 2.290909090909110546e+00 -6.000000000000000000e+00
-1.260000000000000000e+02 2.290909090909110546e+00 0.000000000000000000e+00
-1.260000000000000000e+02 2.290909090909110546e+00 6.000000000000000000e+00
-1.260000000000000000e+02 6.872727272727274794e+00 -6.000000000000000000e+00
-1.260000000000000000e+02 6.872727272727274794e+00 0.000000000000000000e+00
-1.260000000000000000e+02 6.872727272727274794e+00 6.000000000000000000e+00
-1.260000000000000000e+02 1.145454545454546746e+01 -6.000000000000000000e+00
-1.260000000000000000e+02 1.145454545454546746e+01 0.000000000000000000e+00
-1.260000000000000000e+02 1.145454545454546746e+01 6.000000000000000000e+00
-1.260000000000000000e+02 1.603636363636363171e+01 -6.000000000000000000e+00
-1.260000000000000000e+02 1.603636363636363171e+01 0.000000000000000000e+00
-1.260000000000000000e+02 1.603636363636363171e+01 6.000000000000000000e+00
-1.260000000000000000e+02 2.061818181818182438e+01 -6.000000000000000000e+00
-1.260000000000000000e+02 2.061818181818182438e+01 0.000000000000000000e+00
-1.260000000000000000e+02 2.061818181818182438e+01 6.000000000000000000e+00
-1.260000000000000000e+02 2.520000000000001705e+01 -6.000000000000000000e+00
-1.260000000000000000e+02 2.520000000000001705e+01 0.000000000000000000e+00
-1.260000000000000000e+02 2.520000000000001705e+01 6.000000000000000000e+00
-1.260000000000000000e+02 2.978181818181818130e+01 -6.000000000000000000e+00
-1.260000000000000000e+02 2.978181818181818130e+01 0.000000000000000000e+00
-1.260000000000000000e+02 2.978181818181818130e+01 6.000000000000000000e+00
-1.260000000000000000e+02 3.436363636363637397e+01 -6.000000000000000000e+00
-1.260000000000000000e+02 3.436363636363637397e+01 0.000000000000000000e+00
-1.260000000000000000e+02 3.436363636363637397e+01 6.000000000000000000e+00
-1.260000000000000000e+02 3.894545454545453822e+01 -6.000000000000000000e+00
-1.260000000000000000e+02 3.894545454545453822e+01 0.000000000000000000e+00
-1.260000000000000000e+02 3.894545454545453822e+01 6.000000000000000000e+00
-1.260000000000000000e+02 4.352727272727273089e+01 -6.000000000000000000e+00
-1.260000000000000000e+02 4.352727272727273089e+01 0.000000000000000000e+00
-1.260000000000000000e+02 4.352727272727273089e+01 6.000000000000000000e+00
-1.260000000000000000e+02 4.810909090909092356e+01 -6.000000000000000000e+00
-1.260000000000000000e+02 4.810909090909092356e+01 0.000000000000000000e+00
-1.260000000000000000e+02 4.810909090909092356e+01 6.000000000000000000e+00
-1.260000000000000000e+02 5.269090909090908781e+01 -6.000000000000000000e+00
-1.260000000000000000e+02 5.269090909090908781e+01 0.000000000000000000e+00
-1.260000000000000000e+02 5.269090909090908781e+01 6.000000000000000000e+00
-1.260000000000000000e+02 5.727272727272728048e+01 -6.000000000000000000e+00
-1.260000000000000000e+02 5.727272727272728048e+01 0.000000000000000000e+00
-1.260000000000000000e+02 5.727272727272728048e+01 6.000000000000000000e+00
-1.260000000000000000e+02 6.185454545454547315e+01 -6.000000000000000000e+00
-1.260000000000000000e+02 6.185454545454547315e+01 0.000000000000000000e+00
-1.260000000000000000e+02 6.185454545454547315e+01 6.000000000000000000e+00
-1.260000000000000000e+02 6.643636363636363740e+01 -6.000000000000000000e+00
-1.260000000000000000e+02 6.643636363636363740e+01 0.000000000000000000e+00
-1.260000000000000000e+02 6.643636363636363740e+01 6.000000000000000000e+00
-1.260000000000000000e+02 7.101818181818183007e+01 -6.000000000000000000e+00
-1.260000000000000000e+02 7.101818181818183007e+01 0.000000000000000000e+00
-1.260000000000000000e+02 7.101818181818183007e+01 6.000000000000000000e+00
-1.260000000000000000e+02 7.560000000000002274e+01 -6.000000000000000000e+00
-1.260000000000000000e+02 7.560000000000002274e+01 0.000000000000000000e+00
-1.260000000000000000e+02 7.560000000000002274e+01 6.000000000000000000e+00
-1.260000000000000000e+02 8.018181818181818699e+01 -6.000000000000000000e+00
-1.260000000000000000e+02 8.018181818181818699e+01 0.000000000000000000e+00
-1.260000000000000000e+02 8.018181818181818699e+01 6.000000000000000000e+00
-1.260000000000000000e+02 8.476363636363637966e+01 -6.000000000000000000e+00
-1.260000000000000000e+02 8.476363636363637966e+01 0.000000000000000000e+00
-1.260000000000000000e+02 8.476363636363637966e+01 6.000000000000000000e+00
-1.260000000000000000e+02 8.934545454545454390e+01 -6.000000000000000000e+00
-1.260000000000000000e+02 8.934545454545454390e+01 0.000000000000000000e+00
-1.260000000000000000e+02 8.934545454545454390e+01 6.000000000000000000e+00
-1.260000000000000000e+02 9.392727272727273657e+01 -6.000000000000000000e+00
-1.260000000000000000e+02 9.392727272727273657e+01 0.000000000000000000e+00
-1.260000000000000000e+02 9.392727272727273657e+01 6.000000000000000000e+00
-1.260000000000000000e+02 9.850909090909092924e+01 -6.000000000000000000e+00
-1.260000000000000000e+02 9.850909090909092924e+01 0.000000000000000000e+00
-1.260000000000000000e+02 9.850909090909092924e+01 6.000000000000000000e+00
-1.260000000000000000e+02 1.030909090909090935e+02 -6.000000000000000000e+00
-1.260000000000000000e+02 1.030909090909090935e+02 0.000000000000000000e+00
-1.260000000000000000e+02 1.030909090909090935e+02 6.000000000000000000e+00
-1.260000000000000000e+02 1.076727272727272862e+02 -6.000000000000000000e+00
-1.260000000000000000e+02 1.076727272727272862e+02 0.000000000000000000e+00
-1.260000000000000000e+02 1.076727272727272862e+02 6.000000000000000000e+00
-1.260000000000000000e+02 1.122545454545454504e+02 -6.000000000000000000e+00
-1.260000000000000000e+02 1.122545454545454504e+02 0.000000000000000000e+00
-1.260000000000000000e+02 1.122545454545454504e+02 6.000000000000000000e+00
-1.260000000000000000e+02 1.168363636363636431e+02 -6.000000000000000000e+00
-1.260000000000000000e+02 1.168363636363636431e+02 0.000000000000000000e+00
-1.260000000000000000e+02 1.168363636363636431e+02 6.000000000000000000e+00
-1.260000000000000000e+02 1.214181818181818358e+02 -6.000000000000000000e+00
-1.260000000000000000e+02 1.214181818181818358e+02 0.000000000000000000e+00
-1.260000000000000000e+02 1.214181818181818358e+02 6.000000000000000000e+00
-1.260000000000000000e+02 1.260000000000000000e+02 -6.000000000000000000e+00
-1.260000000000000000e+02 1.260000000000000000e+02 0.000000000000000000e+00
-1.260000000000000000e+02 1.260000000000000000e+02 6.000000000000000000e+00
-1.260000000000000000e+02 1.260000000000000000e+02 -6.000000000000000000e+00
-1.260000000000000000e+02 1.260000000000000000e+02 0.000000000000000000e+00
-1.260000000000000000e+02 1.260000000000000000e+02 6.000000000000000000e+00
-1.214181818181818215e+02 1.260000000000000000e+02 -6.000000000000000000e+00
-1.214181818181818215e+02 1.260000000000000000e+02 0.000000000000000000e+00
-1.214181818181818215e+02 1.260000000000000000e+02 6.000000000000000000e+00
-1.168363636363636431e+02 1.260000000000000000e+02 -6.000000000000000000e+00
-1.168363636363636431e+02 1.260000000000000000e+02 0.000000000000000000e+00
-1.168363636363636431e+02 1.260000000000000000e+02 6.000000000000000000e+00
-1.122545454545454504e+02 1.260000000000000000e+02 -6.000000000000000000e+00
-1.122545454545454504e+02 1.260000000000000000e+02 0.000000000000000000e+00
-1.122545454545454504e+02 1.260000000000000000e+02 6.000000000000000000e+00
-1.076727272727272720e+02 1.260000000000000000e+02 -6.000000000000000000e+00
-1.076727272727272720e+02 1.260000000000000000e+02 0.000000000000000000e+00
-1.076727272727272720e+02 1.260000000000000000e+02 6.000000000000000000e+00
-1.030909090909090935e+02 1.260000000000000000e+02 -6.000000000000000000e+00
-1.030909090909090935e+02 1.260000000000000000e+02 0.000000000000000000e+00
-1.030909090909090935e+02 1.260000000000000000e+02 6.000000000000000000e+00
-9.850909090909090082e+01 1.260000000000000000e+02 -6.000000000000000000e+00
-9.850909090909090082e+01 1.260000000000000000e+02 0.000000000000000000e+00
-9.850909090909090082e+01 1.260000000000000000e+02 6.000000000000000000e+00
-9.392727272727272236e+01 1.260000000000000000e+02 -6.000000000000000000e+00
-9.392727272727272236e+01 1.260000000000000000e+02 0.000000000000000000e+00
-9.392727272727272236e+01 1.260000000000000000e+02 6.000000000000000000e+00
-8.934545454545454390e+01 1.260000000000000000e+02 -6.000000000000000000e+00
-8.934545454545454390e+01 1.260000000000000000e+02 0.000000000000000000e+00
-8.934545454545454390e+01 1.260000000000000000e+02 6.000000000000000000e+00
-8.476363636363636545e+01 1.260000000000000000e+02 -6.000000000000000000e+00
-8.476363636363636545e+01 1.260000000000000000e+02 0.000000000000000000e+00
-8.476363636363636545e+01 1.260000000000000000e+02 6.000000000000000000e+00
-8.018181818181818699e+01 1.260000000000000000e+02 -6.000000000000000000e+00
-8.018181818181818699e+01 1.260000000000000000e+02 0.000000000000000000e+00
-8.018181818181818699e+01 1.260000000000000000e+02 6.000000000000000000e+00
-7.559999999999999432e+01 1.260000000000000000e+02 -6.000000000000000000e+00
-7.559999999999999432e+01 1.260000000000000000e+02 0.000000000000000000e+00
-7.559999999999999432e+01 1.260000000000000000e+02 6.000000000000000000e+00
-7.101818181818181586e+01 1.260000000000000000e+02 -6.000000000000000000e+00
-7.101818181818181586e+01 1.260000000000000000e+02 0.000000000000000000e+00
-7.101818181818181586e+01 1.260000000000000000e+02 6.000000000000000000e+00
-6.643636363636363740e+01 1.260000000000000000e+02 -6.000000000000000000e+00
-6.643636363636363740e+01 1.260000000000000000e+02 0.000000000000000000e+00
-6.643636363636363740e+01 1.260000000000000000e+02 6.000000000000000000e+00
-6.185454545454544473e+01 1.260000000000000000e+02 -6.000000000000000000e+00
-6.185454545454544473e+01 1.260000000000000000e+02 0.000000000000000000e+00
-6.185454545454544473e+01 1.260000000000000000e+02 6.000000000000000000e+00
-5.727272727272726627e+01 1.260000000000000000e+02 -6.000000000000000000e+00
-5.727272727272726627e+01 1.260000000000000000e+02 0.000000000000000000e+00
-5.727272727272726627e+01 1.260000000000000000e+02 6.000000000000000000e+00
-5.269090909090908781e+01 1.260000000000000000e+02 -6.000000000000000000e+00
-5.269090909090908781e+01 1.260000000000000000e+02 0.000000000000000000e+00
-5.269090909090908781e+01 1.260000000000000000e+02 6.000000000000000000e+00
-4.810909090909090935e+01 1.260000000000000000e+02 -6.000000000000000000e+00
-4.810909090909090935e+01 1.260000000000000000e+02 0.000000000000000000e+00
-4.810909090909090935e+01 1.260000000000000000e+02 6.000000000000000000e+00
-4.352727272727273089e+01 1.260000000000000000e+02 -6.000000000000000000e+00
-4.352727272727273089e+01 1.260000000000000000e+02 0.000000000000000000e+00
-4.352727272727273089e+01 1.260000000000000000e+02 6.000000000000000000e+00
-3.894545454545453822e+01 1.260000000000000000e+02 -6.000000000000000000e+00
-3.894545454545453822e+01 1.260000000000000000e+02 0.000000000000000000e+00
-3.894545454545453822e+01 1.260000000000000000e+02 6.000000000000000000e+00
-3.436363636363635976e+01 1.260000000000000000e+02 -6.000000000000000000e+00
-3.436363636363635976e+01 1.260000000000000000e+02 0.000000000000000000e+00
-3.436363636363635976e+01 1.260000000000000000e+02 6.000000000000000000e+00
-2.978181818181818130e+01 1.260000000000000000e+02 -6.000000000000000000e+00
-2.978181818181818130e+01 1.260000000000000000e+02 0.000000000000000000e+00
-2.978181818181818130e+01 1.260000000000000000e+02 6.000000000000000000e+00
-2.519999999999998863e+01 1.260000000000000000e+02 -6.000000000000000000e+00
-2.519999999999998863e+01 1.260000000000000000e+02 0.000000000000000000e+00
-2.519999999999998863e+01 1.260000000000000000e+02 6.000000000000000000e+00
-2.061818181818181017e+01 1.260000000000000000e+02 -6.000000000000000000e+00
-2.061818181818181017e+01 1.260000000000000000e+02 0.000000000000000000e+00
-2.061818181818181017e+01 1.260000000000000000e+02 6.000000000000000000e+00
-1.603636363636363171e+01 1.260000000000000000e+02 -6.000000000000000000e+00
-1.603636363636363171e+01 1.260000000000000000e+02 0.000000000000000000e+00
-1.603636363636363171e+01 1.260000000000000000e+02 6.000000000000000000e+00
-1.145454545454545325e+01 1.260000000000000000e+02 -6.000000000000000000e+00
-1.145454545454545325e+01 1.260000000000000000e+02 0.000000000000000000e+00
-1.145454545454545325e+01 1.260000000000000000e+02 6.000000000000000000e+00
-6.872727272727274794e+00 1.260000000000000000e+02 -6.000000000000000000e+00
-6.872727272727274794e+00 1.260000000000000000e+02 0.000000000000000000e+00
-6.872727272727274794e+00 1.260000000000000000e+02 6.000000000000000000e+00
-2.290909090909082124e+00 1.260000000000000000e+02 -6.000000000000000000e+00
-2.290909090909082124e+00 1.260000000000000000e+02 0.000000000000000000e+00
-2.290909090909082124e+00 1.260000000000000000e+02 6.000000000000000000e+00
2.290909090909110546e+00 1.260000000000000000e+02 -6.000000000000000000e+00
2.290909090909110546e+00 1.260000000000000000e+02 0.000000000000000000e+00
2.290909090909110546e+00 1.260000000000000000e+02 6.000000000000000000e+00
6.872727272727274794e+00 1.260000000000000000e+02 -6.000000000000000000e+00
6.872727272727274794e+00 1.260000000000000000e+02 0.000000000000000000e+00
6.872727272727274794e+00 1.260000000000000000e+02 6.000000000000000000e+00
1.145454545454546746e+01 1.260000000000000000e+02 -6.000000000000000000e+00
1.145454545454546746e+01 1.260000000000000000e+02 0.000000000000000000e+00
1.145454545454546746e+01 1.260000000000000000e+02 6.000000000000000000e+00
1.603636363636363171e+01 1.260000000000000000e+02 -6.000000000000000000e+00
1.603636363636363171e+01 1.260000000000000000e+02 0.000000000000000000e+00
1.603636363636363171e+01 1.260000000000000000e+02 6.000000000000000000e+00
2.061818181818182438e+01 1.260000000000000000e+02 -6.000000000000000000e+00
2.061818181818182438e+01 1.260000000000000000e+02 0.000000000000000000e+00
2.061818181818182438e+01 1.260000000000000000e+02 6.000000000000000000e+00
2.520000000000001705e+01 1.260000000000000000e+02 -6.000000000000000000e+00
2.520000000000001705e+01 1.260000000000000000e+02 0.000000000000000000e+00
2.520000000000001705e+01 1.260000000000000000e+02 6.000000000000000000e+00
2.978181818181818130e+01 1.260000000000000000e+02 -6.000000000000000000e+00
2.978181818181818130e+01 1.260000000000000000e+02 0.000000000000000000e+00
2.978181818181818130e+01 1.260000000000000000e+02 6.000000000000000000e+00
3.436363636363637397e+01 1.260000000000000000e+02 -6.000000000000000000e+00
3.436363636363637397e+01 1.260000000000000000e+02 0.000000000000000000e+00
3.436363636363637397e+01 1.260000000000000000e+02 6.000000000000000000e+00
3.894545454545453822e+01 1.260000000000000000e+02 -6.000000000000000000e+00
3.894545454545453822e+01 1.260000000000000000e+02 0.000000000000000000e+00
3.894545454545453822e+01 1.260000000000000000e+02 6.000000000000000000e+00
4.352727272727273089e+01 1.260000000000000000e+02 -6.000000000000000000e+00
4.352727272727273089e+01 1.260000000000000000e+02 0.000000000000000000e+00
4.352727272727273089e+01 1.260000000000000000e+02 6.000000000000000000e+00
4.810909090909092356e+01 1.260000000000000000e+02 -6.000000000000000000e+00
4.810909090909092356e+01 1.260000000000000000e+02 0.000000000000000000e+00
4.810909090909092356e+01 1.260000000000000000e+02 6.000000000000000000e+00
5.269090909090908781e+01 1.260000000000000000e+02 -6.000000000000000000e+00
5.269090909090908781e+01 1.260000000000000000e+02 0.000000000000000000e+00
5.269090909090908781e+01 1.260000000000000000e+02 6.000000000000000000e+00
5.727272727272728048e+01 1.260000000000000000e+02 -6.000000000000000000e+00
5.727272727272728048e+01 1.260000000000000000e+02 0.000000000000000000e+00
5.727272727272728048e+01 1.260000000000000000e+02 6.000000000000000000e+00
6.185454545454547315e+01 1.260000000000000000e+02 -6.000000000000000000e+00
6.185454545454547315e+01 1.260000000000000000e+02 0.000000000000000000e+00
6.185454545454547315e+01 1.260000000000000000e+02 6.000000000000000000e+00
6.643636363636363740e+01 1.260000000000000000e+02 -6.000000000000000000e+00
6.643636363636363740e+01 1.260000000000000000e+02 0.000000000000000000e+00
6.643636363636363740e+01 1.260000000000000000e+02 6.000000000000000000e+00
7.101818181818183007e+01 1.260000000000000000e+02 -6.000000000000000000e+00
7.101818181818183007e+01 1.260000000000000000e+02 0.000000000000000000e+00
7.101818181818183007e+01 1.260000000000000000e+02 6.000000000000000000e+00
7.560000000000002274e+01 1.260000000000000000e+02 -6.000000000000000000e+00
7.560000000000002274e+01 1.260000000000000000e+02 0.000000000000000000e+00
7.560000000000002274e+01 1.260000000000000000e+02 6.000000000000000000e+00
8.018181818181818699e+01 1.260000000000000000e+02 -6.000000000000000000e+00
8.018181818181818699e+01 1.260000000000000000e+02 0.000000000000000000e+00
8.018181818181818699e+01 1.260000000000000000e+02 6.000000000000000000e+00
8.476363636363637966e+01 1.260000000000000000e+02 -6.000000000000000000e+00
8.476363636363637966e+01 1.260000000000000000e+02 0.000000000000000000e+00
8.476363636363637966e+01 1.260000000000000000e+02 6.000000000000000000e+00
8.934545454545454390e+01 1.260000000000000000e+02 -6.000000000000000000e+00
8.934545454545454390e+01 1.260000000000000000e+02 0.000000000000000000e+00
8.934545454545454390e+01 1.260000000000000000e+02 6.000000000000000000e+00
9.392727272727273657e+01 1.260000000000000000e+02 -6.000000000000000000e+00
9.392727272727273657e+01 1.260000000000000000e+02 0.000000000000000000e+00
9.392727272727273657e+01 1.260000000000000000e+02 6.000000000000000000e+00
9.850909090909092924e+01 1.260000000000000000e+02 -6.000000000000000000e+00
9.850909090909092924e+01 1.260000000000000000e+02 0.000000000000000000e+00
9.850909090909092924e+01 1.260000000000000000e+02 6.000000000000000000e+00
1.030909090909090935e+02 1.260000000000000000e+02 -6.000000000000000000e+00
1.030909090909090935e+02 1.260000000000000000e+02 0.000000000000000000e+00
1.030909090909090935e+02 1.260000000000000000e+02 6.000000000000000000e+00
1.076727272727272862e+02 1.260000000000000000e+02 -6.000000000000000000e+00
1.076727272727272862e+02 1.260000000000000000e+02 0.000000000000000000e+00
1.076727272727272862e+02 1.260000000000000000e+02 6.000000000000000000e+00
1.122545454545454504e+02 1.260000000000000000e+02 -6.000000000000000000e+00
1.122545454545454504e+02 1.260000000000000000e+02 0.000000000000000000e+00
1.122545454545454504e+02 1.260000000000000000e+02 6.000000000000000000e+00
1.168363636363636431e+02 1.260000000000000000e+02 -6.000000000000000000e+00
1.168363636363636431e+02 1.260000000000000000e+02 0.000000000000000000e+00
1.168363636363636431e+02 1.260000000000000000e+02 6.000000000000000000e+00
1.214181818181818358e+02 1.260000000000000000e+02 -6.000000000000000000e+00
1.214181818181818358e+02 1.260000000000000000e+02 0.000000000000000000e+00
1.214181818181818358e+02 1.260000000000000000e+02 6.000000000000000000e+00
1.260000000000000000e+02 1.260000000000000000e+02 -6.000000000000000000e+00
1.260000000000000000e+02 1.260000000000000000e+02 0.000000000000000000e+00
1.260000000000000000e+02 1.260000000000000000e+02 6.000000000000000000e+00
-1.260000000000000000e+02 -1.260000000000000000e+02 -6.000000000000000000e+00
-1.260000000000000000e+02 -1.260000000000000000e+02 0.000000000000000000e+00
-1.260000000000000000e+02 -1.260000000000000000e+02 6.000000000000000000e+00
-1.214181818181818215e+02 -1.260000000000000000e+02 -6.000000000000000000e+00
-1.214181818181818215e+02 -1.260000000000000000e+02 0.000000000000000000e+00
-1.214181818181818215e+02 -1.260000000000000000e+02 6.000000000000000000e+00
-1.168363636363636431e+02 -1.260000000000000000e+02 -6.000000000000000000e+00
-1.168363636363636431e+02 -1.260000000000000000e+02 0.000000000000000000e+00
-1.168363636363636431e+02 -1.260000000000000000e+02 6.000000000000000000e+00
-1.122545454545454504e+02 -1.260000000000000000e+02 -6.000000000000000000e+00
-1.122545454545454504e+02 -1.260000000000000000e+02 0.000000000000000000e+00
-1.122545454545454504e+02 -1.260000000000000000e+02 6.000000000000000000e+00
-1.076727272727272720e+02 -1.260000000000000000e+02 -6.000000000000000000e+00
-1.076727272727272720e+02 -1.260000000000000000e+02 0.000000000000000000e+00
-1.076727272727272720e+02 -1.260000000000000000e+02 6.000000000000000000e+00
-1.030909090909090935e+02 -1.260000000000000000e+02 -6.000000000000000000e+00
-1.030909090909090935e+02 -1.260000000000000000e+02 0.000000000000000000e+00
-1.030909090909090935e+02 -1.260000000000000000e+02 6.000000000000000000e+00
-9.850909090909090082e+01 -1.260000000000000000e+02 -6.000000000000000000e+00
-9.850909090909090082e+01 -1.260000000000000000e+02 0.000000000000000000e+00
-9.850909090909090082e+01 -1.260000000000000000e+02 6.000000000000000000e+00
-9.392727272727272236e+01 -1.260000000000000000e+02 -6.000000000000000000e+00
-9.392727272727272236e+01 -1.260000000000000000e+02 0.000000000000000000e+00
-9.392727272727272236e+01 -1.260000000000000000e+02 6.000000000000000000e+00
-8.934545454545454390e+01 -1.260000000000000000e+02 -6.000000000000000000e+00
-8.934545454545454390e+01 -1.260000000000000000e+02 0.000000000000000000e+00
-8.934545454545454390e+01 -1.260000000000000000e+02 6.000000000000000000e+00
-8.476363636363636545e+01 -1.260000000000000000e+02 -6.000000000000000000e+00
-8.476363636363636545e+01 -1.260000000000000000e+02 0.000000000000000000e+00
-8.476363636363636545e+01 -1.260000000000000000e+02 6.000000000000000000e+00
-8.018181818181818699e+01 -1.260000000000000000e+02 -6.000000000000000000e+00
-8.018181818181818699e+01 -1.260000000000000000e+02 0.000000000000000000e+00
-8.018181818181818699e+01 -1.260000000000000000e+02 6.000000000000000000e+00
-7.559999999999999432e+01 -1.260000000000000000e+02 -6.000000000000000000e+00
-7.559999999999999432e+01 -1.260000000000000000e+02 0.000000000000000000e+00
-7.559999999999999432e+01 -1.260000000000000000e+02 6.000000000000000000e+00
-7.101818181818181586e+01 -1.260000000000000000e+02 -6.000000000000000000e+00
-7.101818181818181586e+01 -1.260000000000000000e+02 0.000000000000000000e+00
-7.101818181818181586e+01 -1.260000000000000000e+02 6.000000000000000000e+00
-6.643636363636363740e+01 -1.260000000000000000e+02 -6.000000000000000000e+00
-6.643636363636363740e+01 -1.260000000000000000e+02 0.000000000000000000e+00
-6.643636363636363740e+01 -1.260000000000000000e+02 6.000000000000000000e+00
-6.185454545454544473e+01 -1.260000000000000000e+02 -6.000000000000000000e+00
-6.185454545454544473e+01 -1.260000000000000000e+02 0.000000000000000000e+00
-6.185454545454544473e+01 -1.260000000000000000e+02 6.000000000000000000e+00
-5.727272727272726627e+01 -1.260000000000000000e+02 -6.000000000000000000e+00
-5.727272727272726627e+01 -1.260000000000000000e+02 0.000000000000000000e+00
-5.727272727272726627e+01 -1.260000000000000000e+02 6.000000000000000000e+00
-5.269090909090908781e+01 -1.260000000000000000e+02 -6.000000000000000000e+00
-5.269090909090908781e+01 -1.260000000000000000e+02 0.000000000000000000e+00
-5.269090909090908781e+01 -1.260000000000000000e+02 6.000000000000000000e+00
-4.810909090909090935e+01 -1.260000000000000000e+02 -6.000000000000000000e+00
-4.810909090909090935e+01 -1.260000000000000000e+02 0.000000000000000000e+00
-4.810909090909090935e+01 -1.260000000000000000e+02 6.000000000000000000e+00
-4.352727272727273089e+01 -1.260000000000000000e+02 -6.000000000000000000e+00
-4.352727272727273089e+01 -1.260000000000000000e+02 0.000000000000000000e+00
-4.352727272727273089e+01 -1.260000000000000000e+02 6.000000000000000000e+00
-3.894545454545453822e+01 -1.260000000000000000e+02 -6.000000000000000000e+00
-3.894545454545453822e+01 -1.260000000000000000e+02 0.000000000000000000e+00
-3.894545454545453822e+01 -1.260000000000000000e+02 6.000000000000000000e+00
-3.436363636363635976e+01 -1.260000000000000000e+02 -6.000000000000000000e+00
-3.436363636363635976e+01 -1.260000000000000000e+02 0.000000000000000000e+00
-3.436363636363635976e+01 -1.260000000000000000e+02 6.000000000000000000e+00
-2.978181818181818130e+01 -1.260000000000000000e+02 -6.000000000000000000e+00
-2.978181818181818130e+01 -1.260000000000000000e+02 0.000000000000000000e+00
-2.978181818181818130e+01 -1.260000000000000000e+02 6.000000000000000000e+00
-2.519999999999998863e+01 -1.260000000000000000e+02 -6.000000000000000000e+00
-2.519999999999998863e+01 -1.260000000000000000e+02 0.000000000000000000e+00
-2.519999999999998863e+01 -1.260000000000000000e+02 6.000000000000000000e+00
-2.061818181818181017e+01 -1.260000000000000000e+02 -6.000000000000000000e+00
-2.061818181818181017e+01 -1.260000000000000000e+02 0.000000000000000000e+00
-2.061818181818181017e+01 -1.260000000000000000e+02 6.000000000000000000e+00
-1.603636363636363171e+01 -1.260000000000000000e+02 -6.000000000000000000e+00
-1.603636363636363171e+01 -1.260000000000000000e+02 0.000000000000000000e+00
-1.603636363636363171e+01 -1.260000000000000000e+02 6.000000000000000000e+00
-1.145454545454545325e+01 -1.260000000000000000e+02 -6.000000000000000000e+00
-1.145454545454545325e+01 -1.260000000000000000e+02 0.000000000000000000e+00
-1.145454545454545325e+01 -1.260000000000000000e+02 6.000000000000000000e+00
-6.872727272727274794e+00 -1.260000000000000000e+02 -6.000000000000000000e+00
-6.872727272727274794e+00 -1.260000000000000000e+02 0.000000000000000000e+00
-6.872727272727274794e+00 -1.260000000000000000e+02 6.000000000000000000e+00
-2.290909090909082124e+00 -1.260000000000000000e+02 -6.000000000000000000e+00
-2.290909090909082124e+00 -1.260000000000000000e+02 0.000000000000000000e+00
-2.290909090909082124e+00 -1.260000000000000000e+02 6.000000000000000000e+00
2.290909090909110546e+00 -1.260000000000000000e+02 -6.000000000000000000e+00
2.290909090909110546e+00 -1.260000000000000000e+02 0.000000000000000000e+00
2.290909090909110546e+00 -1.260000000000000000e+02 6.000000000000000000e+00
6.872727272727274794e+00 -1.260000000000000000e+02 -6.000000000000000000e+00
6.872727272727274794e+00 -1.260000000000000000e+02 0.000000000000000000e+00
6.872727272727274794e+00 -1.260000000000000000e+02 6.000000000000000000e+00
1.145454545454546746e+01 -1.260000000000000000e+02 -6.000000000000000000e+00
1.145454545454546746e+01 -1.260000000000000000e+02 0.000000000000000000e+00
1.145454545454546746e+01 -1.260000000000000000e+02 6.000000000000000000e+00
1.603636363636363171e+01 -1.260000000000000000e+02 -6.000000000000000000e+00
1.603636363636363171e+01 -1.260000000000000000e+02 0.000000000000000000e+00
1.603636363636363171e+01 -1.260000000000000000e+02 6.000000000000000000e+00
2.061818181818182438e+01 -1.260000000000000000e+02 -6.000000000000000000e+00
2.061818181818182438e+01 -1.260000000000000000e+02 0.000000000000000000e+00
2.061818181818182438e+01 -1.260000000000000000e+02 6.000000000000000000e+00
2.520000000000001705e+01 -1.260000000000000000e+02 -6.000000000000000000e+00
2.520000000000001705e+01 -1.260000000000000000e+02 0.000000000000000000e+00
2.520000000000001705e+01 -1.260000000000000000e+02 6.000000000000000000e+00
2.978181818181818130e+01 -1.260000000000000000e+02 -6.000000000000000000e+00
2.978181818181818130e+01 -1.260000000000000000e+02 0.000000000000000000e+00
2.978181818181818130e+01 -1.260000000000000000e+02 6.000000000000000000e+00
3.436363636363637397e+01 -1.260000000000000000e+02 -6.000000000000000000e+00
3.436363636363637397e+01 -1.260000000000000000e+02 0.000000000000000000e+00
3.436363636363637397e+01 -1.260000000000000000e+02 6.000000000000000000e+00
3.894545454545453822e+01 -1.260000000000000000e+02 -6.000000000000000000e+00
3.894545454545453822e+01 -1.260000000000000000e+02 0.000000000000000000e+00
3.894545454545453822e+01 -1.260000000000000000e+02 6.000000000000000000e+00
4.352727272727273089e+01 -1.260000000000000000e+02 -6.000000000000000000e+00
4.352727272727273089e+01 -1.260000000000000000e+02 0.000000000000000000e+00
4.352727272727273089e+01 -1.260000000000000000e+02 6.000000000000000000e+00
4.810909090909092356e+01 -1.260000000000000000e+02 -6.000000000000000000e+00
4.810909090909092356e+01 -1.260000000000000000e+02 0.000000000000000000e+00
4.810909090909092356e+01 -1.260000000000000000e+02 6.000000000000000000e+00
5.269090909090908781e+01 -1.260000000000000000e+02 -6.000000000000000000e+00
5.269090909090908781e+01 -1.260000000000000000e+02 0.000000000000000000e+00
5.269090909090908781e+01 -1.260000000000000000e+02 6.000000000000000000e+00
5.727272727272728048e+01 -1.260000000000000000e+02 -6.000000000000000000e+00
5.727272727272728048e+01 -1.260000000000000000e+02 0.000000000000000000e+00
5.727272727272728048e+01 -1.260000000000000000e+02 6.000000000000000000e+00
6.185454545454547315e+01 -1.260000000000000000e+02 -6.000000000000000000e+00
6.185454545454547315e+01 -1.260000000000000000e+02 0.000000000000000000e+00
6.185454545454547315e+01 -1.260000000000000000e+02 6.000000000000000000e+00
6.643636363636363740e+01 -1.260000000000000000e+02 -6.000000000000000000e+00
6.643636363636363740e+01 -1.260000000000000000e+02 0.000000000000000000e+00
6.643636363636363740e+01 -1.260000000000000000e+02 6.000000000000000000e+00
7.101818181818183007e+01 -1.260000000000000000e+02 -6.000000000000000000e+00
7.101818181818183007e+01 -1.260000000000000000e+02 0.000000000000000000e+00
7.101818181818183007e+01 -1.260000000000000000e+02 6.000000000000000000e+00
7.560000000000002274e+01 -1.260000000000000000e+02 -6.000000000000000000e+00
7.560000000000002274e+01 -1.260000000000000000e+02 0.000000000000000000e+00
7.560000000000002274e+01 -1.260000000000000000e+02 6.000000000000000000e+00
8.018181818181818699e+01 -1.260000000000000000e+02 -6.000000000000000000e+00
8.018181818181818699e+01 -1.260000000000000000e+02 0.000000000000000000e+00
8.018181818181818699e+01 -1.260000000000000000e+02 6.000000000000000000e+00
8.476363636363637966e+01 -1.260000000000000000e+02 -6.000000000000000000e+00
8.476363636363637966e+01 -1.260000000000000000e+02 0.000000000000000000e+00
8.476363636363637966e+01 -1.260000000000000000e+02 6.000000000000000000e+00
8.934545454545454390e+01 -1.260000000000000000e+02 -6.000000000000000000e+00
8.934545454545454390e+01 -1.260000000000000000e+02 0.000000000000000000e+00
8.934545454545454390e+01 -1.260000000000000000e+02 6.000000000000000000e+00
9.392727272727273657e+01 -1.260000000000000000e+02 -6.000000000000000000e+00
9.392727272727273657e+01 -1.260000000000000000e+02 0.000000000000000000e+00
9.392727272727273657e+01 -1.260000000000000000e+02 6.000000000000000000e+00
9.850909090909092924e+01 -1.260000000000000000e+02 -6.000000000000000000e+00
9.850909090909092924e+01 -1.260000000000000000e+02 0.000000000000000000e+00
9.850909090909092924e+01 -1.260000000000000000e+02 6.000000000000000000e+00
1.030909090909090935e+02 -1.260000000000000000e+02 -6.000000000000000000e+00
1.030909090909090935e+02 -1.260000000000000000e+02 0.000000000000000000e+00
1.030909090909090935e+02 -1.260000000000000000e+02 6.000000000000000000e+00
1.076727272727272862e+02 -1.260000000000000000e+02 -6.000000000000000000e+00
1.076727272727272862e+02 -1.260000000000000000e+02 0.000000000000000000e+00
1.076727272727272862e+02 -1.260000000000000000e+02 6.000000000000000000e+00
1.122545454545454504e+02 -1.260000000000000000e+02 -6.000000000000000000e+00
1.122545454545454504e+02 -1.260000000000000000e+02 0.000000000000000000e+00
1.122545454545454504e+02 -1.260000000000000000e+02 6.000000000000000000e+00
1.168363636363636431e+02 -1.260000000000000000e+02 -6.000000000000000000e+00
1.168363636363636431e+02 -1.260000000000000000e+02 0.000000000000000000e+00
1.168363636363636431e+02 -1.260000000000000000e+02 6.000000000000000000e+00
1.214181818181818358e+02 -1.260000000000000000e+02 -6.000000000000000000e+00
1.214181818181818358e+02 -1.260000000000000000e+02 0.000000000000000000e+00
1.214181818181818358e+02 -1.260000000000000000e+02 6.000000000000000000e+00
1.260000000000000000e+02 -1.260000000000000000e+02 -6.000000000000000000e+00
1.260000000000000000e+02 -1.260000000000000000e+02 0.000000000000000000e+00
1.260000000000000000e+02 -1.260000000000000000e+02 6.000000000000000000e+00
-1.260000000000000000e+02 -1.260000000000000000e+02 6.000000000000000000e+00
-1.260000000000000000e+02 -1.214181818181818215e+02 6.000000000000000000e+00
-1.260000000000000000e+02 -1.168363636363636431e+02 6.000000000000000000e+00
-1.260000000000000000e+02 -1.122545454545454504e+02 6.000000000000000000e+00
-1.260000000000000000e+02 -1.076727272727272720e+02 6.000000000000000000e+00
-1.260000000000000000e+02 -1.030909090909090935e+02 6.000000000000000000e+00
-1.260000000000000000e+02 -9.850909090909090082e+01 6.000000000000000000e+00
-1.260000000000000000e+02 -9.392727272727272236e+01 6.000000000000000000e+00
-1.260000000000000000e+02 -8.934545454545454390e+01 6.000000000000000000e+00
-1.260000000000000000e+02 -8.476363636363636545e+01 6.000000000000000000e+00
-1.260000000000000000e+02 -8.018181818181818699e+01 6.000000000000000000e+00
-1.260000000000000000e+02 -7.559999999999999432e+01 6.000000000000000000e+00
-1.260000000000000000e+02 -7.101818181818181586e+01 6.000000000000000000e+00
-1.260000000000000000e+02 -6.643636363636363740e+01 6.000000000000000000e+00
-1.260000000000000000e+02 -6.185454545454544473e+01 6.000000000000000000e+00
-1.260000000000000000e+02 -5.727272727272726627e+01 6.000000000000000000e+00
-1.260000000000000000e+02 -5.269090909090908781e+01 6.000000000000000000e+00
-1.260000000000000000e+02 -4.810909090909090935e+01 6.000000000000000000e+00
-1.260000000000000000e+02 -4.352727272727273089e+01 6.000000000000000000e+00
-1.260000000000000000e+02 -3.894545454545453822e+01 6.000000000000000000e+00
-1.260000000000000000e+02 -3.436363636363635976e+01 6.000000000000000000e+00
-1.260000000000000000e+02 -2.978181818181818130e+01 6.000000000000000000e+00
-1.260000000000000000e+02 -2.519999999999998863e+01 6.000000000000000000e+00
-1.260000000000000000e+02 -2.061818181818181017e+01 6.000000000000000000e+00
-1.260000000000000000e+02 -1.603636363636363171e+01 6.000000000000000000e+00
-1.260000000000000000e+02 -1.145454545454545325e+01 6.000000000000000000e+00
-1.260000000000000000e+02 -6.872727272727274794e+00 6.000000000000000000e+00
-1.260000000000000000e+02 -2.290909090909082124e+00 6.000000000000000000e+00
-1.260000000000000000e+02 2.290909090909110546e+00 6.000000000000000000e+00
-1.260000000000000000e+02 6.872727272727274794e+00 6.000000000000000000e+00
-1.260000000000000000e+02 1.145454545454546746e+01 6.000000000000000000e+00
-1.260000000000000000e+02 1.603636363636363171e+01 6.000000000000000000e+00
-1.260000000000000000e+02 2.061818181818182438e+01 6.000000000000000000e+00
-1.260000000000000000e+02 2.520000000000001705e+01 6.000000000000000000e+00
-1.260000000000000000e+02 2.978181818181818130e+01 6.000000000000000000e+00
-1.260000000000000000e+02 3.436363636363637397e+01 6.000000000000000000e+00
-1.260000000000000000e+02 3.894545454545453822e+01 6.000000000000000000e+00
-1.260000000000000000e+02 4.352727272727273089e+01 6.000000000000000000e+00
-1.260000000000000000e+02 4.810909090909092356e+01 6.000000000000000000e+00
-1.260000000000000000e+02 5.269090909090908781e+01 6.000000000000000000e+00
-1.260000000000000000e+02 5.727272727272728048e+01 6.000000000000000000e+00
-1.260000000000000000e+02 6.185454545454547315e+01 6.000000000000000000e+00
-1.260000000000000000e+02 6.643636363636363740e+01 6.000000000000000000e+00
-1.260000000000000000e+02 7.101818181818183007e+01 6.000000000000000000e+00
-1.260000000000000000e+02 7.560000000000002274e+01 6.000000000000000000e+00
-1.260000000000000000e+02 8.018181818181818699e+01 6.000000000000000000e+00
-1.260000000000000000e+02 8.476363636363637966e+01 6.000000000000000000e+00
-1.260000000000000000e+02 8.934545454545454390e+01 6.000000000000000000e+00
-1.260000000000000000e+02 9.392727272727273657e+01 6.000000000000000000e+00
-1.260000000000000000e+02 9.850909090909092924e+01 6.000000000000000000e+00
-1.260000000000000000e+02 1.030909090909090935e+02 6.000000000000000000e+00
-1.260000000000000000e+02 1.076727272727272862e+02 6.000000000000000000e+00
-1.260000000000000000e+02 1.122545454545454504e+02 6.000000000000000000e+00
-1.260000000000000000e+02 1.168363636363636431e+02 6.000000000000000000e+00
-1.260000000000000000e+02 1.214181818181818358e+02 6.000000000000000000e+00
-1.260000000000000000e+02 1.260000000000000000e+02 6.000000000000000000e+00
-1.214181818181818215e+02 -1.260000000000000000e+02 6.000000000000000000e+00
-1.214181818181818215e+02 -1.214181818181818215e+02 6.000000000000000000e+00
-1.214181818181818215e+02 -1.168363636363636431e+02 6.000000000000000000e+00
-1.214181818181818215e+02 -1.122545454545454504e+02 6.000000000000000000e+00
-1.214181818181818215e+02 -1.076727272727272720e+02 6.000000000000000000e+00
-1.214181818181818215e+02 -1.030909090909090935e+02 6.000000000000000000e+00
-1.214181818181818215e+02 -9.850909090909090082e+01 6.000000000000000000e+00
-1.214181818181818215e+02 -9.392727272727272236e+01 6.000000000000000000e+00
-1.214181818181818215e+02 -8.934545454545454390e+01 6.000000000000000000e+00
-1.214181818181818215e+02 -8.476363636363636545e+01 6.000000000000000000e+00
-1.214181818181818215e+02 -8.018181818181818699e+01 6.000000000000000000e+00
-1.214181818181818215e+02 -7.559999999999999432e+01 6.000000000000000000e+00
-1.214181818181818215e+02 -7.101818181818181586e+01 6.000000000000000000e+00
-1.214181818181818215e+02 -6.643636363636363740e+01 6.000000000000000000e+00
-1.214181818181818215e+02 -6.185454545454544473e+01 6.000000000000000000e+00
-1.214181818181818215e+02 -5.727272727272726627e+01 6.000000000000000000e+00
-1.214181818181818215e+02 -5.269090909090908781e+01 6.000000000000000000e+00
-1.214181818181818215e+02 -4.810909090909090935e+01 6.000000000000000000e+00
-1.214181818181818215e+02 -4.352727272727273089e+01 6.000000000000000000e+00
-1.214181818181818215e+02 -3.894545454545453822e+01 6.000000000000000000e+00
-1.214181818181818215e+02 -3.436363636363635976e+01 6.000000000000000000e+00
-1.214181818181818215e+02 -2.978181818181818130e+01 6.000000000000000000e+00
-1.214181818181818215e+02 -2.519999999999998863e+01 6.000000000000000000e+00
-1.214181818181818215e+02 -2.061818181818181017e+01 6.000000000000000000e+00
-1.214181818181818215e+02 -1.603636363636363171e+01 6.000000000000000000e+00
-1.214181818181818215e+02 -1.145454545454545325e+01 6.000000000000000000e+00
-1.214181818181818215e+02 -6.872727272727274794e+00 6.000000000000000000e+00
-1.214181818181818215e+02 -2.290909090909082124e+00 6.000000000000000000e+00
-1.214181818181818215e+02 2.290909090909110546e+00 6.000000000000000000e+00
-1.214181818181818215e+02 6.872727272727274794e+00 6.000000000000000000e+00
-1.214181818181818215e+02 1.145454545454546746e+01 6.000000000000000000e+00
-1.214181818181818215e+02 1.603636363636363171e+01 6.000000000000000000e+00
-1.214181818181818215e+02 2.061818181818182438e+01 6.000000000000000000e+00
-1.214181818181818215e+02 2.520000000000001705e+01 6.000000000000000000e+00
-1.214181818181818215e+02 2.978181818181818130e+01 6.000000000000000000e+00
-1.214181818181818215e+02 3.436363636363637397e+01 6.000000000000000000e+00
-1.214181818181818215e+02 3.894545454545453822e+01 6.000000000000000000e+00
-1.214181818181818215e+02 4.352727272727273089e+01 6.000000000000000000e+00
-1.214181818181818215e+02 4.810909090909092356e+01 6.000000000000000000e+00
-1.214181818181818215e+02 5.269090909090908781e+01 6.000000000000000000e+00
-1.214181818181818215e+02 5.727272727272728048e+01 6.000000000000000000e+00
-1.214181818181818215e+02 6.185454545454547315e+01 6.000000000000000000e+00
-1.214181818181818215e+02 6.643636363636363740e+01 6.000000000000000000e+00
-1.214181818181818215e+02 7.101818181818183007e+01 6.000000000000000000e+00
-1.214181818181818215e+02 7.560000000000002274e+01 6.000000000000000000e+00
-1.214181818181818215e+02 8.018181818181818699e+01 6.000000000000000000e+00
-1.214181818181818215e+02 8.476363636363637966e+01 6.000000000000000000e+00
-1.214181818181818215e+02 8.934545454545454390e+01 6.000000000000000000e+00
-1.214181818181818215e+02 9.392727272727273657e+01 6.000000000000000000e+00
-1.214181818181818215e+02 9.850909090909092924e+01 6.000000000000000000e+00
-1.214181818181818215e+02 1.030909090909090935e+02 6.000000000000000000e+00
-1.214181818181818215e+02 1.076727272727272862e+02 6.000000000000000000e+00
-1.214181818181818215e+02 1.122545454545454504e+02 6.000000000000000000e+00
-1.214181818181818215e+02 1.168363636363636431e+02 6.000000000000000000e+00
-1.214181818181818215e+02 1.214181818181818358e+02 6.000000000000000000e+00
-1.214181818181818215e+02 1.260000000000000000e+02 6.000000000000000000e+00
-1.168363636363636431e+02 -1.260000000000000000e+02 6.000000000000000000e+00
-1.168363636363636431e+02 -1.214181818181818215e+02 6.000000000000000000e+00
-1.168363636363636431e+02 -1.168363636363636431e+02 6.000000000000000000e+00
-1.168363636363636431e+02 -1.122545454545454504e+02 6.000000000000000000e+00
-1.168363636363636431e+02 -1.076727272727272720e+02 6.000000000000000000e+00
-1.168363636363636431e+02 -1.030909090909090935e+02 6.000000000000000000e+00
-1.168363636363636431e+02 -9.850909090909090082e+01 6.000000000000000000e+00
-1.168363636363636431e+02 -9.392727272727272236e+01 6.000000000000000000e+00
-1.168363636363636431e+02 -8.934545454545454390e+01 6.000000000000000000e+00
-1.168363636363636431e+02 -8.476363636363636545e+01 6.000000000000000000e+00
-1.168363636363636431e+02 -8.018181818181818699e+01 6.000000000000000000e+00
-1.168363636363636431e+02 -7.559999999999999432e+01 6.000000000000000000e+00
-1.168363636363636431e+02 -7.101818181818181586e+01 6.000000000000000000e+00
-1.168363636363636431e+02 -6.643636363636363740e+01 6.000000000000000000e+00
-1.168363636363636431e+02 -6.185454545454544473e+01 6.000000000000000000e+00
-1.168363636363636431e+02 -5.727272727272726627e+01 6.000000000000000000e+00
-1.168363636363636431e+02 -5.269090909090908781e+01 6.000000000000000000e+00
-1.168363636363636431e+02 -4.810909090909090935e+01 6.000000000000000000e+00
-1.168363636363636431e+02 -4.352727272727273089e+01 6.000000000000000000e+00
-1.168363636363636431e+02 -3.894545454545453822e+01 6.000000000000000000e+00
-1.168363636363636431e+02 -3.436363636363635976e+01 6.000000000000000000e+00
-1.168363636363636431e+02 -2.978181818181818130e+01 6.000000000000000000e+00
-1.168363636363636431e+02 -2.519999999999998863e+01 6.000000000000000000e+00
-1.168363636363636431e+02 -2.061818181818181017e+01 6.000000000000000000e+00
-1.168363636363636431e+02 -1.603636363636363171e+01 6.000000000000000000e+00
-1.168363636363636431e+02 -1.145454545454545325e+01 6.000000000000000000e+00
-1.168363636363636431e+02 -6.872727272727274794e+00 6.000000000000000000e+00
-1.168363636363636431e+02 -2.290909090909082124e+00 6.000000000000000000e+00
-1.168363636363636431e+02 2.290909090909110546e+00 6.000000000000000000e+00
-1.168363636363636431e+02 6.872727272727274794e+00 6.000000000000000000e+00
-1.168363636363636431e+02 1.145454545454546746e+01 6.000000000000000000e+00
-1.168363636363636431e+02 1.603636363636363171e+01 6.000000000000000000e+00
-1.168363636363636431e+02 2.061818181818182438e+01 6.000000000000000000e+00
-1.168363636363636431e+02 2.520000000000001705e+01 6.000000000000000000e+00
-1.168363636363636431e+02 2.978181818181818130e+01 6.000000000000000000e+00
-1.168363636363636431e+02 3.436363636363637397e+01 6.000000000000000000e+00
-1.168363636363636431e+02 3.894545454545453822e+01 6.000000000000000000e+00
-1.168363636363636431e+02 4.352727272727273089e+01 6.000000000000000000e+00
-1.168363636363636431e+02 4.810909090909092356e+01 6.000000000000000000e+00
-1.168363636363636431e+02 5.269090909090908781e+01 6.000000000000000000e+00
-1.168363636363636431e+02 5.727272727272728048e+01 6.000000000000000000e+00
-1.168363636363636431e+02 6.185454545454547315e+01 6.000000000000000000e+00
-1.168363636363636431e+02 6.643636363636363740e+01 6.000000000000000000e+00
-1.168363636363636431e+02 7.101818181818183007e+01 6.000000000000000000e+00
-1.168363636363636431e+02 7.560000000000002274e+01 6.000000000000000000e+00
-1.168363636363636431e+02 8.018181818181818699e+01 6.000000000000000000e+00
-1.168363636363636431e+02 8.476363636363637966e+01 6.000000000000000000e+00
-1.168363636363636431e+02 8.934545454545454390e+01 6.000000000000000000e+00
-1.168363636363636431e+02 9.392727272727273657e+01 6.000000000000000000e+00
-1.168363636363636431e+02 9.850909090909092924e+01 6.000000000000000000e+00
-1.168363636363636431e+02 1.030909090909090935e+02 6.000000000000000000e+00
-1.168363636363636431e+02 1.076727272727272862e+02 6.000000000000000000e+00
-1.168363636363636431e+02 1.122545454545454504e+02 6.000000000000000000e+00
-1.168363636363636431e+02 1.168363636363636431e+02 6.000000000000000000e+00
-1.168363636363636431e+02 1.214181818181818358e+02 6.000000000000000000e+00
-1.168363636363636431e+02 1.260000000000000000e+02 6.000000000000000000e+00
-1.122545454545454504e+02 -1.260000000000000000e+02 6.000000000000000000e+00
-1.122545454545454504e+02 -1.214181818181818215e+02 6.000000000000000000e+00
-1.122545454545454504e+02 -1.168363636363636431e+02 6.000000000000000000e+00
-1.122545454545454504e+02 -1.122545454545454504e+02 6.000000000000000000e+00
-1.122545454545454504e+02 -1.076727272727272720e+02 6.000000000000000000e+00
-1.122545454545454504e+02 -1.030909090909090935e+02 6.000000000000000000e+00
-1.122545454545454504e+02 -9.850909090909090082e+01 6.000000000000000000e+00
-1.122545454545454504e+02 -9.392727272727272236e+01 6.000000000000000000e+00
-1.122545454545454504e+02 -8.934545454545454390e+01 6.000000000000000000e+00
-1.122545454545454504e+02 -8.476363636363636545e+01 6.000000000000000000e+00
-1.122545454545454504e+02 -8.018181818181818699e+01 6.000000000000000000e+00
-1.122545454545454504e+02 -7.559999999999999432e+01 6.000000000000000000e+00
-1.122545454545454504e+02 -7.101818181818181586e+01 6.000000000000000000e+00
-1.122545454545454504e+02 -6.643636363636363740e+01 6.000000000000000000e+00
-1.122545454545454504e+02 -6.185454545454544473e+01 6.000000000000000000e+00
-1.122545454545454504e+02 -5.727272727272726627e+01 6.000000000000000000e+00
-1.122545454545454504e+02 -5.269090909090908781e+01 6.000000000000000000e+00
-1.122545454545454504e+02 -4.810909090909090935e+01 6.000000000000000000e+00
-1.122545454545454504e+02 -4.352727272727273089e+01 6.000000000000000000e+00
-1.122545454545454504e+02 -3.894545454545453822e+01 6.000000000000000000e+00
-1.122545454545454504e+02 -3.436363636363635976e+01 6.000000000000000000e+00
-1.122545454545454504e+02 -2.978181818181818130e+01 6.000000000000000000e+00
-1.122545454545454504e+02 -2.519999999999998863e+01 6.000000000000000000e+00
-1.122545454545454504e+02 -2.061818181818181017e+01 6.000000000000000000e+00
-1.122545454545454504e+02 -1.603636363636363171e+01 6.000000000000000000e+00
-1.122545454545454504e+02 -1.145454545454545325e+01 6.000000000000000000e+00
-1.122545454545454504e+02 -6.872727272727274794e+00 6.000000000000000000e+00
-1.122545454545454504e+02 -2.290909090909082124e+00 6.000000000000000000e+00
-1.122545454545454504e+02 2.290909090909110546e+00 6.000000000000000000e+00
-1.122545454545454504e+02 6.872727272727274794e+00 6.000000000000000000e+00
-1.122545454545454504e+02 1.145454545454546746e+01 6.000000000000000000e+00
-1.122545454545454504e+02 1.603636363636363171e+01 6.000000000000000000e+00
-1.122545454545454504e+02 2.061818181818182438e+01 6.000000000000000000e+00
-1.122545454545454504e+02 2.520000000000001705e+01 6.000000000000000000e+00
-1.122545454545454504e+02 2.978181818181818130e+01 6.000000000000000000e+00
-1.122545454545454504e+02 3.436363636363637397e+01 6.000000000000000000e+00
-1.122545454545454504e+02 3.894545454545453822e+01 6.000000000000000000e+00
-1.122545454545454504e+02 4.352727272727273089e+01 6.000000000000000000e+00
-1.122545454545454504e+02 4.810909090909092356e+01 6.000000000000000000e+00
-1.122545454545454504e+02 5.269090909090908781e+01 6.000000000000000000e+00
-1.122545454545454504e+02 5.727272727272728048e+01 6.000000000000000000e+00
-1.122545454545454504e+02 6.185454545454547315e+01 6.000000000000000000e+00
-1.122545454545454504e+02 6.643636363636363740e+01 6.000000000000000000e+00
-1.122545454545454504e+02 7.101818181818183007e+01 6.000000000000000000e+00
-1.122545454545454504e+02 7.560000000000002274e+01 6.000000000000000000e+00
-1.122545454545454504e+02 8.018181818181818699e+01 6.000000000000000000e+00
-1.122545454545454504e+02 8.476363636363637966e+01 6.000000000000000000e+00
-1.122545454545454504e+02 8.934545454545454390e+01 6.000000000000000000e+00
-1.122545454545454504e+02 9.392727272727273657e+01 6.000000000000000000e+00
-1.122545454545454504e+02 9.850909090909092924e+01 6.000000000000000000e+00
-1.122545454545454504e+02 1.030909090909090935e+02 6.000000000000000000e+00
-1.122545454545454504e+02 1.076727272727272862e+02 6.000000000000000000e+00
-1.122545454545454504e+02 1.122545454545454504e+02 6.000000000000000000e+00
-1.122545454545454504e+02 1.168363636363636431e+02 6.000000000000000000e+00
-1.122545454545454504e+02 1.214181818181818358e+02 6.000000000000000000e+00
-1.122545454545454504e+02 1.260000000000000000e+02 6.000000000000000000e+00
-1.076727272727272720e+02 -1.260000000000000000e+02 6.000000000000000000e+00
-1.076727272727272720e+02 -1.214181818181818215e+02 6.000000000000000000e+00
-1.076727272727272720e+02 -1.168363636363636431e+02 6.000000000000000000e+00
-1.076727272727272720e+02 -1.122545454545454504e+02 6.000000000000000000e+00
-1.076727272727272720e+02 -1.076727272727272720e+02 6.000000000000000000e+00
-1.076727272727272720e+02 -1.030909090909090935e+02 6.000000000000000000e+00
-1.076727272727272720e+02 -9.850909090909090082e+01 6.000000000000000000e+00
-1.076727272727272720e+02 -9.392727272727272236e+01 6.000000000000000000e+00
-1.076727272727272720e+02 -8.934545454545454390e+01 6.000000000000000000e+00
-1.076727272727272720e+02 -8.476363636363636545e+01 6.000000000000000000e+00
-1.076727272727272720e+02 -8.018181818181818699e+01 6.000000000000000000e+00
-1.076727272727272720e+02 -7.559999999999999432e+01 6.000000000000000000e+00
-1.076727272727272720e+02 -7.101818181818181586e+01 6.000000000000000000e+00
-1.076727272727272720e+02 -6.643636363636363740e+01 6.000000000000000000e+00
-1.076727272727272720e+02 -6.185454545454544473e+01 6.000000000000000000e+00
-1.076727272727272720e+02 -5.727272727272726627e+01 6.000000000000000000e+00
-1.076727272727272720e+02 -5.269090909090908781e+01 6.000000000000000000e+00
-1.076727272727272720e+02 -4.810909090909090935e+01 6.000000000000000000e+00
-1.076727272727272720e+02 -4.352727272727273089e+01 6.000000000000000000e+00
-1.076727272727272720e+02 -3.894545454545453822e+01 6.000000000000000000e+00
-1.076727272727272720e+02 -3.436363636363635976e+01 6.000000000000000000e+00
-1.076727272727272720e+02 -2.978181818181818130e+01 6.000000000000000000e+00
-1.076727272727272720e+02 -2.519999999999998863e+01 6.000000000000000000e+00
-1.076727272727272720e+02 -2.061818181818181017e+01 6.000000000000000000e+00
-1.076727272727272720e+02 -1.603636363636363171e+01 6.000000000000000000e+00
-1.076727272727272720e+02 -1.145454545454545325e+01 6.000000000000000000e+00
-1.076727272727272720e+02 -6.872727272727274794e+00 6.000000000000000000e+00
-1.076727272727272720e+02 -2.290909090909082124e+00 6.000000000000000000e+00
-1.076727272727272720e+02 2.290909090909110546e+00 6.000000000000000000e+00
-1.076727272727272720e+02 6.872727272727274794e+00 6.000000000000000000e+00
-1.076727272727272720e+02 1.145454545454546746e+01 6.000000000000000000e+00
-1.076727272727272720e+02 1.603636363636363171e+01 6.000000000000000000e+00
-1.076727272727272720e+02 2.061818181818182438e+01 6.000000000000000000e+00
-1.076727272727272720e+02 2.520000000000001705e+01 6.000000000000000000e+00
-1.076727272727272720e+02 2.978181818181818130e+01 6.000000000000000000e+00
-1.076727272727272720e+02 3.436363636363637397e+01 6.000000000000000000e+00
-1.076727272727272720e+02 3.894545454545453822e+01 6.000000000000000000e+00
-1.076727272727272720e+02 4.352727272727273089e+01 6.000000000000000000e+00
-1.076727272727272720e+02 4.810909090909092356e+01 6.000000000000000000e+00
-1.076727272727272720e+02 5.269090909090908781e+01 6.000000000000000000e+00
-1.076727272727272720e+02 5.727272727272728048e+01 6.000000000000000000e+00
-1.076727272727272720e+02 6.185454545454547315e+01 6.000000000000000000e+00
-1.076727272727272720e+02 6.643636363636363740e+01 6.000000000000000000e+00
-1.076727272727272720e+02 7.101818181818183007e+01 6.000000000000000000e+00
-1.076727272727272720e+02 7.560000000000002274e+01 6.000000000000000000e+00
-1.076727272727272720e+02 8.018181818181818699e+01 6.000000000000000000e+00
-1.076727272727272720e+02 8.476363636363637966e+01 6.000000000000000000e+00
-1.076727272727272720e+02 8.934545454545454390e+01 6.000000000000000000e+00
-1.076727272727272720e+02 9.392727272727273657e+01 6.000000000000000000e+00
-1.076727272727272720e+02 9.850909090909092924e+01 6.000000000000000000e+00
-1.076727272727272720e+02 1.030909090909090935e+02 6.000000000000000000e+00
-1.076727272727272720e+02 1.076727272727272862e+02 6.000000000000000000e+00
-1.076727272727272720e+02 1.122545454545454504e+02 6.000000000000000000e+00
-1.076727272727272720e+02 1.168363636363636431e+02 6.000000000000000000e+00
-1.076727272727272720e+02 1.214181818181818358e+02 6.000000000000000000e+00
-1.076727272727272720e+02 1.260000000000000000e+02 6.000000000000000000e+00
-1.030909090909090935e+02 -1.260000000000000000e+02 6.000000000000000000e+00
-1.030909090909090935e+02 -1.214181818181818215e+02 6.000000000000000000e+00
-1.030909090909090935e+02 -1.168363636363636431e+02 6.000000000000000000e+00
-1.030909090909090935e+02 -1.122545454545454504e+02 6.000000000000000000e+00
-1.030909090909090935e+02 -1.076727272727272720e+02 6.000000000000000000e+00
-1.030909090909090935e+02 -1.030909090909090935e+02 6.000000000000000000e+00
-1.030909090909090935e+02 -9.850909090909090082e+01 6.000000000000000000e+00
-1.030909090909090935e+02 -9.392727272727272236e+01 6.000000000000000000e+00
-1.030909090909090935e+02 -8.934545454545454390e+01 6.000000000000000000e+00
-1.030909090909090935e+02 -8.476363636363636545e+01 6.000000000000000000e+00
-1.030909090909090935e+02 -8.018181818181818699e+01 6.000000000000000000e+00
-1.030909090909090935e+02 -7.559999999999999432e+01 6.000000000000000000e+00
-1.030909090909090935e+02 -7.101818181818181586e+01 6.000000000000000000e+00
-1.030909090909090935e+02 -6.643636363636363740e+01 6.000000000000000000e+00
-1.030909090909090935e+02 -6.185454545454544473e+01 6.000000000000000000e+00
-1.030909090909090935e+02 -5.727272727272726627e+01 6.000000000000000000e+00
-1.030909090909090935e+02 -5.269090909090908781e+01 6.000000000000000000e+00
-1.030909090909090935e+02 -4.810909090909090935e+01 6.000000000000000000e+00
-1.030909090909090935e+02 -4.352727272727273089e+01 6.000000000000000000e+00
-1.030909090909090935e+02 -3.894545454545453822e+01 6.000000000000000000e+00
-1.030909090909090935e+02 -3.436363636363635976e+01 6.000000000000000000e+00
-1.030909090909090935e+02 -2.978181818181818130e+01 6.000000000000000000e+00
-1.030909090909090935e+02 -2.519999999999998863e+01 6.000000000000000000e+00
-1.030909090909090935e+02 -2.061818181818181017e+01 6.000000000000000000e+00
-1.030909090909090935e+02 -1.603636363636363171e+01 6.000000000000000000e+00
-1.030909090909090935e+02 -1.145454545454545325e+01 6.000000000000000000e+00
-1.030909090909090935e+02 -6.872727272727274794e+00 6.000000000000000000e+00
-1.030909090909090935e+02 -2.290909090909082124e+00 6.000000000000000000e+00
-1.030909090909090935e+02 2.290909090909110546e+00 6.000000000000000000e+00
-1.030909090909090935e+02 6.872727272727274794e+00 6.000000000000000000e+00
-1.030909090909090935e+02 1.145454545454546746e+01 6.000000000000000000e+00
-1.030909090909090935e+02 1.603636363636363171e+01 6.000000000000000000e+00
-1.030909090909090935e+02 2.061818181818182438e+01 6.000000000000000000e+00
-1.030909090909090935e+02 2.520000000000001705e+01 6.000000000000000000e+00
-1.030909090909090935e+02 2.978181818181818130e+01 6.000000000000000000e+00
-1.030909090909090935e+02 3.436363636363637397e+01 6.000000000000000000e+00
-1.030909090909090935e+02 3.894545454545453822e+01 6.000000000000000000e+00
-1.030909090909090935e+02 4.352727272727273089e+01 6.000000000000000000e+00
-1.030909090909090935e+02 4.810909090909092356e+01 6.000000000000000000e+00
-1.030909090909090935e+02 5.269090909090908781e+01 6.000000000000000000e+00
-1.030909090909090935e+02 5.727272727272728048e+01 6.000000000000000000e+00
-1.030909090909090935e+02 6.185454545454547315e+01 6.000000000000000000e+00
-1.030909090909090935e+02 6.643636363636363740e+01 6.000000000000000000e+00
-1.030909090909090935e+02 7.101818181818183007e+01 6.000000000000000000e+00
-1.030909090909090935e+02 7.560000000000002274e+01 6.000000000000000000e+00
-1.030909090909090935e+02 8.018181818181818699e+01 6.000000000000000000e+00
-1.030909090909090935e+02 8.476363636363637966e+01 6.000000000000000000e+00
-1.030909090909090935e+02 8.934545454545454390e+01 6.000000000000000000e+00
-1.030909090909090935e+02 9.392727272727273657e+01 6.000000000000000000e+00
-1.030909090909090935e+02 9.850909090909092924e+01 6.000000000000000000e+00
-1.030909090909090935e+02 1.030909090909090935e+02 6.000000000000000000e+00
-1.030909090909090935e+02 1.076727272727272862e+02 6.000000000000000000e+00
-1.030909090909090935e+02 1.122545454545454504e+02 6.000000000000000000e+00
-1.030909090909090935e+02 1.168363636363636431e+02 6.000000000000000000e+00
-1.030909090909090935e+02 1.214181818181818358e+02 6.000000000000000000e+00
-1.030909090909090935e+02 1.260000000000000000e+02 6.000000000000000000e+00
-9.850909090909090082e+01 -1.260000000000000000e+02 6.000000000000000000e+00
-9.850909090909090082e+01 -1.214181818181818215e+02 6.000000000000000000e+00
-9.850909090909090082e+01 -1.168363636363636431e+02 6.000000000000000000e+00
-9.850909090909090082e+01 -1.122545454545454504e+02 6.000000000000000000e+00
-9.850909090909090082e+01 -1.076727272727272720e+02 6.000000000000000000e+00
-9.850909090909090082e+01 -1.030909090909090935e+02 6.000000000000000000e+00
-9.850909090909090082e+01 -9.850909090909090082e+01 6.000000000000000000e+00
-9.850909090909090082e+01 -9.392727272727272236e+01 6.000000000000000000e+00
-9.850909090909090082e+01 -8.934545454545454390e+01 6.000000000000000000e+00
-9.850909090909090082e+01 -8.476363636363636545e+01 6.000000000000000000e+00
-9.850909090909090082e+01 -8.018181818181818699e+01 6.000000000000000000e+00
-9.850909090909090082e+01 -7.559999999999999432e+01 6.000000000000000000e+00
-9.850909090909090082e+01 -7.101818181818181586e+01 6.000000000000000000e+00
-9.850909090909090082e+01 -6.643636363636363740e+01 6.000000000000000000e+00
-9.850909090909090082e+01 -6.185454545454544473e+01 6.000000000000000000e+00
-9.850909090909090082e+01 -5.727272727272726627e+01 6.000000000000000000e+00
-9.850909090909090082e+01 -5.269090909090908781e+01 6.000000000000000000e+00
-9.850909090909090082e+01 -4.810909090909090935e+01 6.000000000000000000e+00
-9.850909090909090082e+01 -4.352727272727273089e+01 6.000000000000000000e+00
-9.850909090909090082e+01 -3.894545454545453822e+01 6.000000000000000000e+00
-9.850909090909090082e+01 -3.436363636363635976e+01 6.000000000000000000e+00
-9.850909090909090082e+01 -2.978181818181818130e+01 6.000000000000000000e+00
-9.850909090909090082e+01 -2.519999999999998863e+01 6.000000000000000000e+00
-9.850909090909090082e+01 -2.061818181818181017e+01 6.000000000000000000e+00
-9.850909090909090082e+01 -1.603636363636363171e+01 6.000000000000000000e+00
-9.850909090909090082e+01 -1.145454545454545325e+01 6.000000000000000000e+00
-9.850909090909090082e+01 -6.872727272727274794e+00 6.000000000000000000e+00
-9.850909090909090082e+01 -2.290909090909082124e+00 6.000000000000000000e+00
-9.850909090909090082e+01 2.290909090909110546e+00 6.000000000000000000e+00
-9.850909090909090082e+01 6.872727272727274794e+00 6.000000000000000000e+00
-9.850909090909090082e+01 1.145454545454546746e+01 6.000000000000000000e+00
-9.850909090909090082e+01 1.603636363636363171e+01 6.000000000000000000e+00
-9.850909090909090082e+01 2.061818181818182438e+01 6.000000000000000000e+00
-9.850909090909090082e+01 2.520000000000001705e+01 6.000000000000000000e+00
-9.850909090909090082e+01 2.978181818181818130e+01 6.000000000000000000e+00
-9.850909090909090082e+01 3.436363636363637397e+01 6.000000000000000000e+00
-9.850909090909090082e+01 3.894545454545453822e+01 6.000000000000000000e+00
-9.850909090909090082e+01 4.352727272727273089e+01 6.000000000000000000e+00
-9.850909090909090082e+01 4.810909090909092356e+01 6.000000000000000000e+00
-9.850909090909090082e+01 5.269090909090908781e+01 6.000000000000000000e+00
-9.850909090909090082e+01 5.727272727272728048e+01 6.000000000000000000e+00
-9.850909090909090082e+01 6.185454545454547315e+01 6.000000000000000000e+00
-9.850909090909090082e+01 6.643636363636363740e+01 6.000000000000000000e+00
-9.850909090909090082e+01 7.101818181818183007e+01 6.000000000000000000e+00
-9.850909090909090082e+01 7.560000000000002274e+01 6.000000000000000000e+00
-9.850909090909090082e+01 8.018181818181818699e+01 6.000000000000000000e+00
-9.850909090909090082e+01 8.476363636363637966e+01 6.000000000000000000e+00
-9.850909090909090082e+01 8.934545454545454390e+01 6.000000000000000000e+00
-9.850909090909090082e+01 9.392727272727273657e+01 6.000000000000000000e+00
-9.850909090909090082e+01 9.850909090909092924e+01 6.000000000000000000e+00
-9.850909090909090082e+01 1.030909090909090935e+02 6.000000000000000000e+00
-9.850909090909090082e+01 1.076727272727272862e+02 6.000000000000000000e+00
-9.850909090909090082e+01 1.122545454545454504e+02 6.000000000000000000e+00
-9.850909090909090082e+01 1.168363636363636431e+02 6.000000000000000000e+00
-9.850909090909090082e+01 1.214181818181818358e+02 6.000000000000000000e+00
-9.850909090909090082e+01 1.260000000000000000e+02 6.000000000000000000e+00
-9.392727272727272236e+01 -1.260000000000000000e+02 6.000000000000000000e+00
-9.392727272727272236e+01 -1.214181818181818215e+02 6.000000000000000000e+00
-9.392727272727272236e+01 -1.168363636363636431e+02 6.000000000000000000e+00
-9.392727272727272236e+01 -1.122545454545454504e+02 6.000000000000000000e+00
-9.392727272727272236e+01 -1.076727272727272720e+02 6.000000000000000000e+00
-9.392727272727272236e+01 -1.030909090909090935e+02 6.000000000000000000e+00
-9.392727272727272236e+01 -9.850909090909090082e+01 6.000000000000000000e+00
-9.392727272727272236e+01 -9.392727272727272236e+01 6.000000000000000000e+00
-9.392727272727272236e+01 -8.934545454545454390e+01 6.000000000000000000e+00
-9.392727272727272236e+01 -8.476363636363636545e+01 6.000000000000000000e+00
-9.392727272727272236e+01 -8.018181818181818699e+01 6.000000000000000000e+00
-9.392727272727272236e+01 -7.559999999999999432e+01 6.000000000000000000e+00
-9.392727272727272236e+01 -7.101818181818181586e+01 6.000000000000000000e+00
-9.392727272727272236e+01 -6.643636363636363740e+01 6.000000000000000000e+00
-9.392727272727272236e+01 -6.185454545454544473e+01 6.000000000000000000e+00
-9.392727272727272236e+01 -5.727272727272726627e+01 6.000000000000000000e+00
-9.392727272727272236e+01 -5.269090909090908781e+01 6.000000000000000000e+00
-9.392727272727272236e+01 -4.810909090909090935e+01 6.000000000000000000e+00
-9.392727272727272236e+01 -4.352727272727273089e+01 6.000000000000000000e+00
-9.392727272727272236e+01 -3.894545454545453822e+01 6.000000000000000000e+00
-9.392727272727272236e+01 -3.436363636363635976e+01 6.000000000000000000e+00
-9.392727272727272236e+01 -2.978181818181818130e+01 6.000000000000000000e+00
-9.392727272727272236e+01 -2.519999999999998863e+01 6.000000000000000000e+00
-9.392727272727272236e+01 -2.061818181818181017e+01 6.000000000000000000e+00
-9.392727272727272236e+01 -1.603636363636363171e+01 6.000000000000000000e+00
-9.392727272727272236e+01 -1.145454545454545325e+01 6.000000000000000000e+00
-9.392727272727272236e+01 -6.872727272727274794e+00 6.000000000000000000e+00
-9.392727272727272236e+01 -2.290909090909082124e+00 6.000000000000000000e+00
-9.392727272727272236e+01 2.290909090909110546e+00 6.000000000000000000e+00
-9.392727272727272236e+01 6.872727272727274794e+00 6.000000000000000000e+00
-9.392727272727272236e+01 1.145454545454546746e+01 6.000000000000000000e+00
-9.392727272727272236e+01 1.603636363636363171e+01 6.000000000000000000e+00
-9.392727272727272236e+01 2.061818181818182438e+01 6.000000000000000000e+00
-9.392727272727272236e+01 2.520000000000001705e+01 6.000000000000000000e+00
-9.392727272727272236e+01 2.978181818181818130e+01 6.000000000000000000e+00
-9.392727272727272236e+01 3.436363636363637397e+01 6.000000000000000000e+00
-9.392727272727272236e+01 3.894545454545453822e+01 6.000000000000000000e+00
-9.392727272727272236e+01 4.352727272727273089e+01 6.000000000000000000e+00
-9.392727272727272236e+01 4.810909090909092356e+01 6.000000000000000000e+00
-9.392727272727272236e+01 5.269090909090908781e+01 6.000000000000000000e+00
-9.392727272727272236e+01 5.727272727272728048e+01 6.000000000000000000e+00
-9.392727272727272236e+01 6.185454545454547315e+01 6.000000000000000000e+00
-9.392727272727272236e+01 6.643636363636363740e+01 6.000000000000000000e+00
-9.392727272727272236e+01 7.101818181818183007e+01 6.000000000000000000e+00
-9.392727272727272236e+01 7.560000000000002274e+01 6.000000000000000000e+00
-9.392727272727272236e+01 8.018181818181818699e+01 6.000000000000000000e+00
-9.392727272727272236e+01 8.476363636363637966e+01 6.000000000000000000e+00
-9.392727272727272236e+01 8.934545454545454390e+01 6.000000000000000000e+00
-9.392727272727272236e+01 9.392727272727273657e+01 6.000000000000000000e+00
-9.392727272727272236e+01 9.850909090909092924e+01 6.000000000000000000e+00
-9.392727272727272236e+01 1.030909090909090935e+02 6.000000000000000000e+00
-9.392727272727272236e+01 1.076727272727272862e+02 6.000000000000000000e+00
-9.392727272727272236e+01 1.122545454545454504e+02 6.000000000000000000e+00
-9.392727272727272236e+01 1.168363636363636431e+02 6.000000000000000000e+00
-9.392727272727272236e+01 1.214181818181818358e+02 6.000000000000000000e+00
-9.392727272727272236e+01 1.260000000000000000e+02 6.000000000000000000e+00
-8.934545454545454390e+01 -1.260000000000000000e+02 6.000000000000000000e+00
-8.934545454545454390e+01 -1.214181818181818215e+02 6.000000000000000000e+00
-8.934545454545454390e+01 -1.168363636363636431e+02 6.000000000000000000e+00
-8.934545454545454390e+01 -1.122545454545454504e+02 6.000000000000000000e+00
-8.934545454545454390e+01 -1.076727272727272720e+02 6.000000000000000000e+00
-8.934545454545454390e+01 -1.030909090909090935e+02 6.000000000000000000e+00
-8.934545454545454390e+01 -9.850909090909090082e+01 6.000000000000000000e+00
-8.934545454545454390e+01 -9.392727272727272236e+01 6.000000000000000000e+00
-8.934545454545454390e+01 -8.934545454545454390e+01 6.000000000000000000e+00
-8.934545454545454390e+01 -8.476363636363636545e+01 6.000000000000000000e+00
-8.934545454545454390e+01 -8.018181818181818699e+01 6.000000000000000000e+00
-8.934545454545454390e+01 -7.559999999999999432e+01 6.000000000000000000e+00
-8.934545454545454390e+01 -7.101818181818181586e+01 6.000000000000000000e+00
-8.934545454545454390e+01 -6.643636363636363740e+01 6.000000000000000000e+00
-8.934545454545454390e+01 -6.185454545454544473e+01 6.000000000000000000e+00
-8.934545454545454390e+01 -5.727272727272726627e+01 6.000000000000000000e+00
-8.934545454545454390e+01 -5.269090909090908781e+01 6.000000000000000000e+00
-8.934545454545454390e+01 -4.810909090909090935e+01 6.000000000000000000e+00
-8.934545454545454390e+01 -4.352727272727273089e+01 6.000000000000000000e+00
-8.934545454545454390e+01 -3.894545454545453822e+01 6.000000000000000000e+00
-8.934545454545454390e+01 -3.436363636363635976e+01 6.000000000000000000e+00
-8.934545454545454390e+01 -2.978181818181818130e+01 6.000000000000000000e+00
-8.934545454545454390e+01 -2.519999999999998863e+01 6.000000000000000000e+00
-8.934545454545454390e+01 -2.061818181818181017e+01 6.000000000000000000e+00
-8.934545454545454390e+01 -1.603636363636363171e+01 6.000000000000000000e+00
-8.934545454545454390e+01 -1.145454545454545325e+01 6.000000000000000000e+00
-8.934545454545454390e+01 -6.872727272727274794e+00 6.000000000000000000e+00
-8.934545454545454390e+01 -2.290909090909082124e+00 6.000000000000000000e+00
-8.934545454545454390e+01 2.290909090909110546e+00 6.000000000000000000e+00
-8.934545454545454390e+01 6.872727272727274794e+00 6.000000000000000000e+00
-8.934545454545454390e+01 1.145454545454546746e+01 6.000000000000000000e+00
-8.934545454545454390e+01 1.603636363636363171e+01 6.000000000000000000e+00
-8.934545454545454390e+01 2.061818181818182438e+01 6.000000000000000000e+00
-8.934545454545454390e+01 2.520000000000001705e+01 6.000000000000000000e+00
-8.934545454545454390e+01 2.978181818181818130e+01 6.000000000000000000e+00
-8.934545454545454390e+01 3.436363636363637397e+01 6.000000000000000000e+00
-8.934545454545454390e+01 3.894545454545453822e+01 6.000000000000000000e+00
-8.934545454545454390e+01 4.352727272727273089e+01 6.000000000000000000e+00
-8.934545454545454390e+01 4.810909090909092356e+01 6.000000000000000000e+00
-8.934545454545454390e+01 5.269090909090908781e+01 6.000000000000000000e+00
-8.934545454545454390e+01 5.727272727272728048e+01 6.000000000000000000e+00
-8.934545454545454390e+01 6.185454545454547315e+01 6.000000000000000000e+00
-8.934545454545454390e+01 6.643636363636363740e+01 6.000000000000000000e+00
-8.934545454545454390e+01 7.101818181818183007e+01 6.000000000000000000e+00
-8.934545454545454390e+01 7.560000000000002274e+01 6.000000000000000000e+00
-8.934545454545454390e+01 8.018181818181818699e+01 6.000000000000000000e+00
-8.934545454545454390e+01 8.476363636363637966e+01 6.000000000000000000e+00
-8.934545454545454390e+01 8.934545454545454390e+01 6.000000000000000000e+00
-8.934545454545454390e+01 9.392727272727273657e+01 6.000000000000000000e+00
-8.934545454545454390e+01 9.850909090909092924e+01 6.000000000000000000e+00
-8.934545454545454390e+01 1.030909090909090935e+02 6.000000000000000000e+00
-8.934545454545454390e+01 1.076727272727272862e+02 6.000000000000000000e+00
-8.934545454545454390e+01 1.122545454545454504e+02 6.000000000000000000e+00
-8.934545454545454390e+01 1.168363636363636431e+02 6.000000000000000000e+00
-8.934545454545454390e+01 1.214181818181818358e+02 6.000000000000000000e+00
-8.934545454545454390e+01 1.260000000000000000e+02 6.000000000000000000e+00
-8.476363636363636545e+01 -1.260000000000000000e+02 6.000000000000000000e+00
-8.476363636363636545e+01 -1.214181818181818215e+02 6.000000000000000000e+00
-8.476363636363636545e+01 -1.168363636363636431e+02 6.000000000000000000e+00
-8.476363636363636545e+01 -1.122545454545454504e+02 6.000000000000000000e+00
-8.476363636363636545e+01 -1.076727272727272720e+02 6.000000000000000000e+00
-8.476363636363636545e+01 -1.030909090909090935e+02 6.000000000000000000e+00
-8.476363636363636545e+01 -9.850909090909090082e+01 6.000000000000000000e+00
-8.476363636363636545e+01 -9.392727272727272236e+01 6.000000000000000000e+00
-8.476363636363636545e+01 -8.934545454545454390e+01 6.000000000000000000e+00
-8.476363636363636545e+01 -8.476363636363636545e+01 6.000000000000000000e+00
-8.476363636363636545e+01 -8.018181818181818699e+01 6.000000000000000000e+00
-8.476363636363636545e+01 -7.559999999999999432e+01 6.000000000000000000e+00
-8.476363636363636545e+01 -7.101818181818181586e+01 6.000000000000000000e+00
-8.476363636363636545e+01 -6.643636363636363740e+01 6.000000000000000000e+00
-8.476363636363636545e+01 -6.185454545454544473e+01 6.000000000000000000e+00
-8.476363636363636545e+01 -5.727272727272726627e+01 6.000000000000000000e+00
-8.476363636363636545e+01 -5.269090909090908781e+01 6.000000000000000000e+00
-8.476363636363636545e+01 -4.810909090909090935e+01 6.000000000000000000e+00
-8.476363636363636545e+01 -4.352727272727273089e+01 6.000000000000000000e+00
-8.476363636363636545e+01 -3.894545454545453822e+01 6.000000000000000000e+00
-8.476363636363636545e+01 -3.436363636363635976e+01 6.000000000000000000e+00
-8.476363636363636545e+01 -2.978181818181818130e+01 6.000000000000000000e+00
-8.476363636363636545e+01 -2.519999999999998863e+01 6.000000000000000000e+00
-8.476363636363636545e+01 -2.061818181818181017e+01 6.000000000000000000e+00
-8.476363636363636545e+01 -1.603636363636363171e+01 6.000000000000000000e+00
-8.476363636363636545e+01 -1.145454545454545325e+01 6.000000000000000000e+00
-8.476363636363636545e+01 -6.872727272727274794e+00 6.000000000000000000e+00
-8.476363636363636545e+01 -2.290909090909082124e+00 6.000000000000000000e+00
-8.476363636363636545e+01 2.290909090909110546e+00 6.000000000000000000e+00
-8.476363636363636545e+01 6.872727272727274794e+00 6.000000000000000000e+00
-8.476363636363636545e+01 1.145454545454546746e+01 6.000000000000000000e+00
-8.476363636363636545e+01 1.603636363636363171e+01 6.000000000000000000e+00
-8.476363636363636545e+01 2.061818181818182438e+01 6.000000000000000000e+00
-8.476363636363636545e+01 2.520000000000001705e+01 6.000000000000000000e+00
-8.476363636363636545e+01 2.978181818181818130e+01 6.000000000000000000e+00
-8.476363636363636545e+01 3.436363636363637397e+01 6.000000000000000000e+00
-8.476363636363636545e+01 3.894545454545453822e+01 6.000000000000000000e+00
-8.476363636363636545e+01 4.352727272727273089e+01 6.000000000000000000e+00
-8.476363636363636545e+01 4.810909090909092356e+01 6.000000000000000000e+00
-8.476363636363636545e+01 5.269090909090908781e+01 6.000000000000000000e+00
-8.476363636363636545e+01 5.727272727272728048e+01 6.000000000000000000e+00
-8.476363636363636545e+01 6.185454545454547315e+01 6.000000000000000000e+00
-8.476363636363636545e+01 6.643636363636363740e+01 6.000000000000000000e+00
-8.476363636363636545e+01 7.101818181818183007e+01 6.000000000000000000e+00
-8.476363636363636545e+01 7.560000000000002274e+01 6.000000000000000000e+00
-8.476363636363636545e+01 8.018181818181818699e+01 6.000000000000000000e+00
-8.476363636363636545e+01 8.476363636363637966e+01 6.000000000000000000e+00
-8.476363636363636545e+01 8.934545454545454390e+01 6.000000000000000000e+00
-8.476363636363636545e+01 9.392727272727273657e+01 6.000000000000000000e+00
-8.476363636363636545e+01 9.850909090909092924e+01 6.000000000000000000e+00
-8.476363636363636545e+01 1.030909090909090935e+02 6.000000000000000000e+00
-8.476363636363636545e+01 1.076727272727272862e+02 6.000000000000000000e+00
-8.476363636363636545e+01 1.122545454545454504e+02 6.000000000000000000e+00
-8.476363636363636545e+01 1.168363636363636431e+02 6.000000000000000000e+00
-8.476363636363636545e+01 1.214181818181818358e+02 6.000000000000000000e+00
-8.476363636363636545e+01 1.260000000000000000e+02 6.000000000000000000e+00
-8.018181818181818699e+01 -1.260000000000000000e+02 6.000000000000000000e+00
-8.018181818181818699e+01 -1.214181818181818215e+02 6.000000000000000000e+00
-8.018181818181818699e+01 -1.168363636363636431e+02 6.000000000000000000e+00
-8.018181818181818699e+01 -1.122545454545454504e+02 6.000000000000000000e+00
-8.018181818181818699e+01 -1.076727272727272720e+02 6.000000000000000000e+00
-8.018181818181818699e+01 -1.030909090909090935e+02 6.000000000000000000e+00
-8.018181818181818699e+01 -9.850909090909090082e+01 6.000000000000000000e+00
-8.018181818181818699e+01 -9.392727272727272236e+01 6.000000000000000000e+00
-8.018181818181818699e+01 -8.934545454545454390e+01 6.000000000000000000e+00
-8.018181818181818699e+01 -8.476363636363636545e+01 6.000000000000000000e+00
-8.018181818181818699e+01 -8.018181818181818699e+01 6.000000000000000000e+00
-8.018181818181818699e+01 -7.559999999999999432e+01 6.000000000000000000e+00
-8.018181818181818699e+01 -7.101818181818181586e+01 6.000000000000000000e+00
-8.018181818181818699e+01 -6.643636363636363740e+01 6.000000000000000000e+00
-8.018181818181818699e+01 -6.185454545454544473e+01 6.000000000000000000e+00
-8.018181818181818699e+01 -5.727272727272726627e+01 6.000000000000000000e+00
-8.018181818181818699e+01 -5.269090909090908781e+01 6.000000000000000000e+00
-8.018181818181818699e+01 -4.810909090909090935e+01 6.000000000000000000e+00
-8.018181818181818699e+01 -4.352727272727273089e+01 6.000000000000000000e+00
-8.018181818181818699e+01 -3.894545454545453822e+01 6.000000000000000000e+00
-8.018181818181818699e+01 -3.436363636363635976e+01 6.000000000000000000e+00
-8.018181818181818699e+01 -2.978181818181818130e+01 6.000000000000000000e+00
-8.018181818181818699e+01 -2.519999999999998863e+01 6.000000000000000000e+00
-8.018181818181818699e+01 -2.061818181818181017e+01 6.000000000000000000e+00
-8.018181818181818699e+01 -1.603636363636363171e+01 6.000000000000000000e+00
-8.018181818181818699e+01 -1.145454545454545325e+01 6.000000000000000000e+00
-8.018181818181818699e+01 -6.872727272727274794e+00 6.000000000000000000e+00
-8.018181818181818699e+01 -2.290909090909082124e+00 6.000000000000000000e+00
-8.018181818181818699e+01 2.290909090909110546e+00 6.000000000000000000e+00
-8.018181818181818699e+01 6.872727272727274794e+00 6.000000000000000000e+00
-8.018181818181818699e+01 1.145454545454546746e+01 6.000000000000000000e+00
-8.018181818181818699e+01 1.603636363636363171e+01 6.000000000000000000e+00
-8.018181818181818699e+01 2.061818181818182438e+01 6.000000000000000000e+00
-8.018181818181818699e+01 2.520000000000001705e+01 6.000000000000000000e+00
-8.018181818181818699e+01 2.978181818181818130e+01 6.000000000000000000e+00
-8.018181818181818699e+01 3.436363636363637397e+01 6.000000000000000000e+00
-8.018181818181818699e+01 3.894545454545453822e+01 6.000000000000000000e+00
-8.018181818181818699e+01 4.352727272727273089e+01 6.000000000000000000e+00
-8.018181818181818699e+01 4.810909090909092356e+01 6.000000000000000000e+00
-8.018181818181818699e+01 5.269090909090908781e+01 6.000000000000000000e+00
-8.018181818181818699e+01 5.727272727272728048e+01 6.000000000000000000e+00
-8.018181818181818699e+01 6.185454545454547315e+01 6.000000000000000000e+00
-8.018181818181818699e+01 6.643636363636363740e+01 6.000000000000000000e+00
-8.018181818181818699e+01 7.101818181818183007e+01 6.000000000000000000e+00
-8.018181818181818699e+01 7.560000000000002274e+01 6.000000000000000000e+00
-8.018181818181818699e+01 8.018181818181818699e+01 6.000000000000000000e+00
-8.018181818181818699e+01 8.476363636363637966e+01 6.000000000000000000e+00
-8.018181818181818699e+01 8.934545454545454390e+01 6.000000000000000000e+00
-8.018181818181818699e+01 9.392727272727273657e+01 6.000000000000000000e+00
-8.018181818181818699e+01 9.850909090909092924e+01 6.000000000000000000e+00
-8.018181818181818699e+01 1.030909090909090935e+02 6.000000000000000000e+00
-8.018181818181818699e+01 1.076727272727272862e+02 6.000000000000000000e+00
-8.018181818181818699e+01 1.122545454545454504e+02 6.000000000000000000e+00
-8.018181818181818699e+01 1.168363636363636431e+02 6.000000000000000000e+00
-8.018181818181818699e+01 1.214181818181818358e+02 6.000000000000000000e+00
-8.018181818181818699e+01 1.260000000000000000e+02 6.000000000000000000e+00
-7.559999999999999432e+01 -1.260000000000000000e+02 6.000000000000000000e+00
-7.559999999999999432e+01 -1.214181818181818215e+02 6.000000000000000000e+00
-7.559999999999999432e+01 -1.168363636363636431e+02 6.000000000000000000e+00
-7.559999999999999432e+01 -1.122545454545454504e+02 6.000000000000000000e+00
-7.559999999999999432e+01 -1.076727272727272720e+02 6.000000000000000000e+00
-7.559999999999999432e+01 -1.030909090909090935e+02 6.000000000000000000e+00
-7.559999999999999432e+01 -9.850909090909090082e+01 6.000000000000000000e+00
-7.559999999999999432e+01 -9.392727272727272236e+01 6.000000000000000000e+00
-7.559999999999999432e+01 -8.934545454545454390e+01 6.000000000000000000e+00
-7.559999999999999432e+01 -8.476363636363636545e+01 6.000000000000000000e+00
-7.559999999999999432e+01 -8.018181818181818699e+01 6.000000000000000000e+00
-7.559999999999999432e+01 -7.559999999999999432e+01 6.000000000000000000e+00
-7.559999999999999432e+01 -7.101818181818181586e+01 6.000000000000000000e+00
-7.559999999999999432e+01 -6.643636363636363740e+01 6.000000000000000000e+00
-7.559999999999999432e+01 -6.185454545454544473e+01 6.000000000000000000e+00
-7.559999999999999432e+01 -5.727272727272726627e+01 6.000000000000000000e+00
-7.559999999999999432e+01 -5.269090909090908781e+01 6.000000000000000000e+00
-7.559999999999999432e+01 -4.810909090909090935e+01 6.000000000000000000e+00
-7.559999999999999432e+01 -4.352727272727273089e+01 6.000000000000000000e+00
-7.559999999999999432e+01 -3.894545454545453822e+01 6.000000000000000000e+00
-7.559999999999999432e+01 -3.436363636363635976e+01 6.000000000000000000e+00
-7.559999999999999432e+01 -2.978181818181818130e+01 6.000000000000000000e+00
-7.559999999999999432e+01 -2.519999999999998863e+01 6.000000000000000000e+00
-7.559999999999999432e+01 -2.061818181818181017e+01 6.000000000000000000e+00
-7.559999999999999432e+01 -1.603636363636363171e+01 6.000000000000000000e+00
-7.559999999999999432e+01 -1.145454545454545325e+01 6.000000000000000000e+00
-7.559999999999999432e+01 -6.872727272727274794e+00 6.000000000000000000e+00
-7.559999999999999432e+01 -2.290909090909082124e+00 6.000000000000000000e+00
-7.559999999999999432e+01 2.290909090909110546e+00 6.000000000000000000e+00
-7.559999999999999432e+01 6.872727272727274794e+00 6.000000000000000000e+00
-7.559999999999999432e+01 1.145454545454546746e+01 6.000000000000000000e+00
-7.559999999999999432e+01 1.603636363636363171e+01 6.000000000000000000e+00
-7.559999999999999432e+01 2.061818181818182438e+01 6.000000000000000000e+00
-7.559999999999999432e+01 2.520000000000001705e+01 6.000000000000000000e+00
-7.559999999999999432e+01 2.978181818181818130e+01 6.000000000000000000e+00
-7.559999999999999432e+01 3.436363636363637397e+01 6.000000000000000000e+00
-7.559999999999999432e+01 3.894545454545453822e+01 6.000000000000000000e+00
-7.559999999999999432e+01 4.352727272727273089e+01 6.000000000000000000e+00
-7.559999999999999432e+01 4.810909090909092356e+01 6.000000000000000000e+00
-7.559999999999999432e+01 5.269090909090908781e+01 6.000000000000000000e+00
-7.559999999999999432e+01 5.727272727272728048e+01 6.000000000000000000e+00
-7.559999999999999432e+01 6.185454545454547315e+01 6.000000000000000000e+00
-7.559999999999999432e+01 6.643636363636363740e+01 6.000000000000000000e+00
-7.559999999999999432e+01 7.101818181818183007e+01 6.000000000000000000e+00
-7.559999999999999432e+01 7.560000000000002274e+01 6.000000000000000000e+00
-7.559999999999999432e+01 8.018181818181818699e+01 6.000000000000000000e+00
-7.559999999999999432e+01 8.476363636363637966e+01 6.000000000000000000e+00
-7.559999999999999432e+01 8.934545454545454390e+01 6.000000000000000000e+00
-7.559999999999999432e+01 9.392727272727273657e+01 6.000000000000000000e+00
-7.559999999999999432e+01 9.850909090909092924e+01 6.000000000000000000e+00
-7.559999999999999432e+01 1.030909090909090935e+02 6.000000000000000000e+00
-7.559999999999999432e+01 1.076727272727272862e+02 6.000000000000000000e+00
-7.559999999999999432e+01 1.122545454545454504e+02 6.000000000000000000e+00
-7.559999999999999432e+01 1.168363636363636431e+02 6.000000000000000000e+00
-7.559999999999999432e+01 1.214181818181818358e+02 6.000000000000000000e+00
-7.559999999999999432e+01 1.260000000000000000e+02 6.000000000000000000e+00
-7.101818181818181586e+01 -1.260000000000000000e+02 6.000000000000000000e+00
-7.101818181818181586e+01 -1.214181818181818215e+02 6.000000000000000000e+00
-7.101818181818181586e+01 -1.168363636363636431e+02 6.000000000000000000e+00
-7.101818181818181586e+01 -1.122545454545454504e+02 6.000000000000000000e+00
-7.101818181818181586e+01 -1.076727272727272720e+02 6.000000000000000000e+00
-7.101818181818181586e+01 -1.030909090909090935e+02 6.000000000000000000e+00
-7.101818181818181586e+01 -9.850909090909090082e+01 6.000000000000000000e+00
-7.101818181818181586e+01 -9.392727272727272236e+01 6.000000000000000000e+00
-7.101818181818181586e+01 -8.934545454545454390e+01 6.000000000000000000e+00
-7.101818181818181586e+01 -8.476363636363636545e+01 6.000000000000000000e+00
-7.101818181818181586e+01 -8.018181818181818699e+01 6.000000000000000000e+00
-7.101818181818181586e+01 -7.559999999999999432e+01 6.000000000000000000e+00
-7.101818181818181586e+01 -7.101818181818181586e+01 6.000000000000000000e+00
-7.101818181818181586e+01 -6.643636363636363740e+01 6.000000000000000000e+00
-7.101818181818181586e+01 -6.185454545454544473e+01 6.000000000000000000e+00
-7.101818181818181586e+01 -5.727272727272726627e+01 6.000000000000000000e+00
-7.101818181818181586e+01 -5.269090909090908781e+01 6.000000000000000000e+00
-7.101818181818181586e+01 -4.810909090909090935e+01 6.000000000000000000e+00
-7.101818181818181586e+01 -4.352727272727273089e+01 6.000000000000000000e+00
-7.101818181818181586e+01 -3.894545454545453822e+01 6.000000000000000000e+00
-7.101818181818181586e+01 -3.436363636363635976e+01 6.000000000000000000e+00
-7.101818181818181586e+01 -2.978181818181818130e+01 6.000000000000000000e+00
-7.101818181818181586e+01 -2.519999999999998863e+01 6.000000000000000000e+00
-7.101818181818181586e+01 -2.061818181818181017e+01 6.000000000000000000e+00
-7.101818181818181586e+01 -1.603636363636363171e+01 6.000000000000000000e+00
-7.101818181818181586e+01 -1.145454545454545325e+01 6.000000000000000000e+00
-7.101818181818181586e+01 -6.872727272727274794e+00 6.000000000000000000e+00
-7.101818181818181586e+01 -2.290909090909082124e+00 6.000000000000000000e+00
-7.101818181818181586e+01 2.290909090909110546e+00 6.000000000000000000e+00
-7.101818181818181586e+01 6.872727272727274794e+00 6.000000000000000000e+00
-7.101818181818181586e+01 1.145454545454546746e+01 6.000000000000000000e+00
-7.101818181818181586e+01 1.603636363636363171e+01 6.000000000000000000e+00
-7.101818181818181586e+01 2.061818181818182438e+01 6.000000000000000000e+00
-7.101818181818181586e+01 2.520000000000001705e+01 6.000000000000000000e+00
-7.101818181818181586e+01 2.978181818181818130e+01 6.000000000000000000e+00
-7.101818181818181586e+01 3.436363636363637397e+01 6.000000000000000000e+00
-7.101818181818181586e+01 3.894545454545453822e+01 6.000000000000000000e+00
-7.101818181818181586e+01 4.352727272727273089e+01 6.000000000000000000e+00
-7.101818181818181586e+01 4.810909090909092356e+01 6.000000000000000000e+00
-7.101818181818181586e+01 5.269090909090908781e+01 6.000000000000000000e+00
-7.101818181818181586e+01 5.727272727272728048e+01 6.000000000000000000e+00
-7.101818181818181586e+01 6.185454545454547315e+01 6.000000000000000000e+00
-7.101818181818181586e+01 6.643636363636363740e+01 6.000000000000000000e+00
-7.101818181818181586e+01 7.101818181818183007e+01 6.000000000000000000e+00
-7.101818181818181586e+01 7.560000000000002274e+01 6.000000000000000000e+00
-7.101818181818181586e+01 8.018181818181818699e+01 6.000000000000000000e+00
-7.101818181818181586e+01 8.476363636363637966e+01 6.000000000000000000e+00
-7.101818181818181586e+01 8.934545454545454390e+01 6.000000000000000000e+00
-7.101818181818181586e+01 9.392727272727273657e+01 6.000000000000000000e+00
-7.101818181818181586e+01 9.850909090909092924e+01 6.000000000000000000e+00
-7.101818181818181586e+01 1.030909090909090935e+02 6.000000000000000000e+00
-7.101818181818181586e+01 1.076727272727272862e+02 6.000000000000000000e+00
-7.101818181818181586e+01 1.122545454545454504e+02 6.000000000000000000e+00
-7.101818181818181586e+01 1.168363636363636431e+02 6.000000000000000000e+00
-7.101818181818181586e+01 1.214181818181818358e+02 6.000000000000000000e+00
-7.101818181818181586e+01 1.260000000000000000e+02 6.000000000000000000e+00
-6.643636363636363740e+01 -1.260000000000000000e+02 6.000000000000000000e+00
-6.643636363636363740e+01 -1.214181818181818215e+02 6.000000000000000000e+00
-6.643636363636363740e+01 -1.168363636363636431e+02 6.000000000000000000e+00
-6.643636363636363740e+01 -1.122545454545454504e+02 6.000000000000000000e+00
-6.643636363636363740e+01 -1.076727272727272720e+02 6.000000000000000000e+00
-6.643636363636363740e+01 -1.030909090909090935e+02 6.000000000000000000e+00
-6.643636363636363740e+01 -9.850909090909090082e+01 6.000000000000000000e+00
-6.643636363636363740e+01 -9.392727272727272236e+01 6.000000000000000000e+00
-6.643636363636363740e+01 -8.934545454545454390e+01 6.000000000000000000e+00
-6.643636363636363740e+01 -8.476363636363636545e+01 6.000000000000000000e+00
-6.643636363636363740e+01 -8.018181818181818699e+01 6.000000000000000000e+00
-6.643636363636363740e+01 -7.559999999999999432e+01 6.000000000000000000e+00
-6.643636363636363740e+01 -7.101818181818181586e+01 6.000000000000000000e+00
-6.643636363636363740e+01 -6.643636363636363740e+01 6.000000000000000000e+00
-6.643636363636363740e+01 -6.185454545454544473e+01 6.000000000000000000e+00
-6.643636363636363740e+01 -5.727272727272726627e+01 6.000000000000000000e+00
-6.643636363636363740e+01 -5.269090909090908781e+01 6.000000000000000000e+00
-6.643636363636363740e+01 -4.810909090909090935e+01 6.000000000000000000e+00
-6.643636363636363740e+01 -4.352727272727273089e+01 6.000000000000000000e+00
-6.643636363636363740e+01 -3.894545454545453822e+01 6.000000000000000000e+00
-6.643636363636363740e+01 -3.436363636363635976e+01 6.000000000000000000e+00
-6.643636363636363740e+01 -2.978181818181818130e+01 6.000000000000000000e+00
-6.643636363636363740e+01 -2.519999999999998863e+01 6.000000000000000000e+00
-6.643636363636363740e+01 -2.061818181818181017e+01 6.000000000000000000e+00
-6.643636363636363740e+01 -1.603636363636363171e+01 6.000000000000000000e+00
-6.643636363636363740e+01 -1.145454545454545325e+01 6.000000000000000000e+00
-6.643636363636363740e+01 -6.872727272727274794e+00 6.000000000000000000e+00
-6.643636363636363740e+01 -2.290909090909082124e+00 6.000000000000000000e+00
-6.643636363636363740e+01 2.290909090909110546e+00 6.000000000000000000e+00
-6.643636363636363740e+01 6.872727272727274794e+00 6.000000000000000000e+00
-6.643636363636363740e+01 1.145454545454546746e+01 6.000000000000000000e+00
-6.643636363636363740e+01 1.603636363636363171e+01 6.000000000000000000e+00
-6.643636363636363740e+01 2.061818181818182438e+01 6.000000000000000000e+00
-6.643636363636363740e+01 2.520000000000001705e+01 6.000000000000000000e+00
-6.643636363636363740e+01 2.978181818181818130e+01 6.000000000000000000e+00
-6.643636363636363740e+01 3.436363636363637397e+01 6.000000000000000000e+00
-6.643636363636363740e+01 3.894545454545453822e+01 6.000000000000000000e+00
-6.643636363636363740e+01 4.352727272727273089e+01 6.000000000000000000e+00
-6.643636363636363740e+01 4.810909090909092356e+01 6.000000000000000000e+00
-6.643636363636363740e+01 5.269090909090908781e+01 6.000000000000000000e+00
-6.643636363636363740e+01 5.727272727272728048e+01 6.000000000000000000e+00
-6.643636363636363740e+01 6.185454545454547315e+01 6.000000000000000000e+00
-6.643636363636363740e+01 6.643636363636363740e+01 6.000000000000000000e+00
-6.643636363636363740e+01 7.101818181818183007e+01 6.000000000000000000e+00
-6.643636363636363740e+01 7.560000000000002274e+01 6.000000000000000000e+00
-6.643636363636363740e+01 8.018181818181818699e+01 6.000000000000000000e+00
-6.643636363636363740e+01 8.476363636363637966e+01 6.000000000000000000e+00
-6.643636363636363740e+01 8.934545454545454390e+01 6.000000000000000000e+00
-6.643636363636363740e+01 9.392727272727273657e+01 6.000000000000000000e+00
-6.643636363636363740e+01 9.850909090909092924e+01 6.000000000000000000e+00
-6.643636363636363740e+01 1.030909090909090935e+02 6.000000000000000000e+00
-6.643636363636363740e+01 1.076727272727272862e+02 6.000000000000000000e+00
-6.643636363636363740e+01 1.122545454545454504e+02 6.000000000000000000e+00
-6.643636363636363740e+01 1.168363636363636431e+02 6.000000000000000000e+00
-6.643636363636363740e+01 1.214181818181818358e+02 6.000000000000000000e+00
-6.643636363636363740e+01 1.260000000000000000e+02 6.000000000000000000e+00
-6.185454545454544473e+01 -1.260000000000000000e+02 6.000000000000000000e+00
-6.185454545454544473e+01 -1.214181818181818215e+02 6.000000000000000000e+00
-6.185454545454544473e+01 -1.168363636363636431e+02 6.000000000000000000e+00
-6.185454545454544473e+01 -1.122545454545454504e+02 6.000000000000000000e+00
-6.185454545454544473e+01 -1.076727272727272720e+02 6.000000000000000000e+00
-6.185454545454544473e+01 -1.030909090909090935e+02 6.000000000000000000e+00
-6.185454545454544473e+01 -9.850909090909090082e+01 6.000000000000000000e+00
-6.185454545454544473e+01 -9.392727272727272236e+01 6.000000000000000000e+00
-6.185454545454544473e+01 -8.934545454545454390e+01 6.000000000000000000e+00
-6.185454545454544473e+01 -8.476363636363636545e+01 6.000000000000000000e+00
-6.185454545454544473e+01 -8.018181818181818699e+01 6.000000000000000000e+00
-6.185454545454544473e+01 -7.559999999999999432e+01 6.000000000000000000e+00
-6.185454545454544473e+01 -7.101818181818181586e+01 6.000000000000000000e+00
-6.185454545454544473e+01 -6.643636363636363740e+01 6.000000000000000000e+00
-6.185454545454544473e+01 -6.185454545454544473e+01 6.000000000000000000e+00
-6.185454545454544473e+01 -5.727272727272726627e+01 6.000000000000000000e+00
-6.185454545454544473e+01 -5.269090909090908781e+01 6.000000000000000000e+00
-6.185454545454544473e+01 -4.810909090909090935e+01 6.000000000000000000e+00
-6.185454545454544473e+01 -4.352727272727273089e+01 6.000000000000000000e+00
-6.185454545454544473e+01 -3.894545454545453822e+01 6.000000000000000000e+00
-6.185454545454544473e+01 -3.436363636363635976e+01 6.000000000000000000e+00
-6.185454545454544473e+01 -2.978181818181818130e+01 6.000000000000000000e+00
-6.185454545454544473e+01 -2.519999999999998863e+01 6.000000000000000000e+00
-6.185454545454544473e+01 -2.061818181818181017e+01 6.000000000000000000e+00
-6.185454545454544473e+01 -1.603636363636363171e+01 6.000000000000000000e+00
-6.185454545454544473e+01 -1.145454545454545325e+01 6.000000000000000000e+00
-6.185454545454544473e+01 -6.872727272727274794e+00 6.000000000000000000e+00
-6.185454545454544473e+01 -2.290909090909082124e+00 6.000000000000000000e+00
-6.185454545454544473e+01 2.290909090909110546e+00 6.000000000000000000e+00
-6.185454545454544473e+01 6.872727272727274794e+00 6.000000000000000000e+00
-6.185454545454544473e+01 1.145454545454546746e+01 6.000000000000000000e+00
-6.185454545454544473e+01 1.603636363636363171e+01 6.000000000000000000e+00
-6.185454545454544473e+01 2.061818181818182438e+01 6.000000000000000000e+00
-6.185454545454544473e+01 2.520000000000001705e+01 6.000000000000000000e+00
-6.185454545454544473e+01 2.978181818181818130e+01 6.000000000000000000e+00
-6.185454545454544473e+01 3.436363636363637397e+01 6.000000000000000000e+00
-6.185454545454544473e+01 3.894545454545453822e+01 6.000000000000000000e+00
-6.185454545454544473e+01 4.352727272727273089e+01 6.000000000000000000e+00
-6.185454545454544473e+01 4.810909090909092356e+01 6.000000000000000000e+00
-6.185454545454544473e+01 5.269090909090908781e+01 6.000000000000000000e+00
-6.185454545454544473e+01 5.727272727272728048e+01 6.000000000000000000e+00
-6.185454545454544473e+01 6.185454545454547315e+01 6.000000000000000000e+00
-6.185454545454544473e+01 6.643636363636363740e+01 6.000000000000000000e+00
-6.185454545454544473e+01 7.101818181818183007e+01 6.000000000000000000e+00
-6.185454545454544473e+01 7.560000000000002274e+01 6.000000000000000000e+00
-6.185454545454544473e+01 8.018181818181818699e+01 6.000000000000000000e+00
-6.185454545454544473e+01 8.476363636363637966e+01 6.000000000000000000e+00
-6.185454545454544473e+01 8.934545454545454390e+01 6.000000000000000000e+00
-6.185454545454544473e+01 9.392727272727273657e+01 6.000000000000000000e+00
-6.185454545454544473e+01 9.850909090909092924e+01 6.000000000000000000e+00
-6.185454545454544473e+01 1.030909090909090935e+02 6.000000000000000000e+00
-6.185454545454544473e+01 1.076727272727272862e+02 6.000000000000000000e+00
-6.185454545454544473e+01 1.122545454545454504e+02 6.000000000000000000e+00
-6.185454545454544473e+01 1.168363636363636431e+02 6.000000000000000000e+00
-6.185454545454544473e+01 1.214181818181818358e+02 6.000000000000000000e+00
-6.185454545454544473e+01 1.260000000000000000e+02 6.000000000000000000e+00
-5.727272727272726627e+01 -1.260000000000000000e+02 6.000000000000000000e+00
-5.727272727272726627e+01 -1.214181818181818215e+02 6.000000000000000000e+00
-5.727272727272726627e+01 -1.168363636363636431e+02 6.000000000000000000e+00
-5.727272727272726627e+01 -1.122545454545454504e+02 6.000000000000000000e+00
-5.727272727272726627e+01 -1.076727272727272720e+02 6.000000000000000000e+00
-5.727272727272726627e+01 -1.030909090909090935e+02 6.000000000000000000e+00
-5.727272727272726627e+01 -9.850909090909090082e+01 6.000000000000000000e+00
-5.727272727272726627e+01 -9.392727272727272236e+01 6.000000000000000000e+00
-5.727272727272726627e+01 -8.934545454545454390e+01 6.000000000000000000e+00
-5.727272727272726627e+01 -8.476363636363636545e+01 6.000000000000000000e+00
-5.727272727272726627e+01 -8.018181818181818699e+01 6.000000000000000000e+00
-5.727272727272726627e+01 -7.559999999999999432e+01 6.000000000000000000e+00
-5.727272727272726627e+01 -7.101818181818181586e+01 6.000000000000000000e+00
-5.727272727272726627e+01 -6.643636363636363740e+01 6.000000000000000000e+00
-5.727272727272726627e+01 -6.185454545454544473e+01 6.000000000000000000e+00
-5.727272727272726627e+01 -5.727272727272726627e+01 6.000000000000000000e+00
-5.727272727272726627e+01 -5.269090909090908781e+01 6.000000000000000000e+00
-5.727272727272726627e+01 -4.810909090909090935e+01 6.000000000000000000e+00
-5.727272727272726627e+01 -4.352727272727273089e+01 6.000000000000000000e+00
-5.727272727272726627e+01 -3.894545454545453822e+01 6.000000000000000000e+00
-5.727272727272726627e+01 -3.436363636363635976e+01 6.000000000000000000e+00
-5.727272727272726627e+01 -2.978181818181818130e+01 6.000000000000000000e+00
-5.727272727272726627e+01 -2.519999999999998863e+01 6.000000000000000000e+00
-5.727272727272726627e+01 -2.061818181818181017e+01 6.000000000000000000e+00
-5.727272727272726627e+01 -1.603636363636363171e+01 6.000000000000000000e+00
-5.727272727272726627e+01 -1.145454545454545325e+01 6.000000000000000000e+00
-5.727272727272726627e+01 -6.872727272727274794e+00 6.000000000000000000e+00
-5.727272727272726627e+01 -2.290909090909082124e+00 6.000000000000000000e+00
-5.727272727272726627e+01 2.290909090909110546e+00 6.000000000000000000e+00
-5.727272727272726627e+01 6.872727272727274794e+00 6.000000000000000000e+00
-5.727272727272726627e+01 1.145454545454546746e+01 6.000000000000000000e+00
-5.727272727272726627e+01 1.603636363636363171e+01 6.000000000000000000e+00
-5.727272727272726627e+01 2.061818181818182438e+01 6.000000000000000000e+00
-5.727272727272726627e+01 2.520000000000001705e+01 6.000000000000000000e+00
-5.727272727272726627e+01 2.978181818181818130e+01 6.000000000000000000e+00
-5.727272727272726627e+01 3.436363636363637397e+01 6.000000000000000000e+00
-5.727272727272726627e+01 3.894545454545453822e+01 6.000000000000000000e+00
-5.727272727272726627e+01 4.352727272727273089e+01 6.000000000000000000e+00
-5.727272727272726627e+01 4.810909090909092356e+01 6.000000000000000000e+00
-5.727272727272726627e+01 5.269090909090908781e+01 6.000000000000000000e+00
-5.727272727272726627e+01 5.727272727272728048e+01 6.000000000000000000e+00
-5.727272727272726627e+01 6.185454545454547315e+01 6.000000000000000000e+00
-5.727272727272726627e+01 6.643636363636363740e+01 6.000000000000000000e+00
-5.727272727272726627e+01 7.101818181818183007e+01 6.000000000000000000e+00
-5.727272727272726627e+01 7.560000000000002274e+01 6.000000000000000000e+00
-5.727272727272726627e+01 8.018181818181818699e+01 6.000000000000000000e+00
-5.727272727272726627e+01 8.476363636363637966e+01 6.000000000000000000e+00
-5.727272727272726627e+01 8.934545454545454390e+01 6.000000000000000000e+00
-5.727272727272726627e+01 9.392727272727273657e+01 6.000000000000000000e+00
-5.727272727272726627e+01 9.850909090909092924e+01 6.000000000000000000e+00
-5.727272727272726627e+01 1.030909090909090935e+02 6.000000000000000000e+00
-5.727272727272726627e+01 1.076727272727272862e+02 6.000000000000000000e+00
-5.727272727272726627e+01 1.122545454545454504e+02 6.000000000000000000e+00
-5.727272727272726627e+01 1.168363636363636431e+02 6.000000000000000000e+00
-5.727272727272726627e+01 1.214181818181818358e+02 6.000000000000000000e+00
-5.727272727272726627e+01 1.260000000000000000e+02 6.000000000000000000e+00
-5.269090909090908781e+01 -1.260000000000000000e+02 6.000000000000000000e+00
-5.269090909090908781e+01 -1.214181818181818215e+02 6.000000000000000000e+00
-5.269090909090908781e+01 -1.168363636363636431e+02 6.000000000000000000e+00
-5.269090909090908781e+01 -1.122545454545454504e+02 6.000000000000000000e+00
-5.269090909090908781e+01 -1.076727272727272720e+02 6.000000000000000000e+00
-5.269090909090908781e+01 -1.030909090909090935e+02 6.000000000000000000e+00
-5.269090909090908781e+01 -9.850909090909090082e+01 6.000000000000000000e+00
-5.269090909090908781e+01 -9.392727272727272236e+01 6.000000000000000000e+00
-5.269090909090908781e+01 -8.934545454545454390e+01 6.000000000000000000e+00
-5.269090909090908781e+01 -8.476363636363636545e+01 6.000000000000000000e+00
-5.269090909090908781e+01 -8.018181818181818699e+01 6.000000000000000000e+00
-5.269090909090908781e+01 -7.559999999999999432e+01 6.000000000000000000e+00
-5.269090909090908781e+01 -7.101818181818181586e+01 6.000000000000000000e+00
-5.269090909090908781e+01 -6.643636363636363740e+01 6.000000000000000000e+00
-5.269090909090908781e+01 -6.185454545454544473e+01 6.000000000000000000e+00
-5.269090909090908781e+01 -5.727272727272726627e+01 6.000000000000000000e+00
-5.269090909090908781e+01 -5.269090909090908781e+01 6.000000000000000000e+00
-5.269090909090908781e+01 -4.810909090909090935e+01 6.000000000000000000e+00
-5.269090909090908781e+01 -4.352727272727273089e+01 6.000000000000000000e+00
-5.269090909090908781e+01 -3.894545454545453822e+01 6.000000000000000000e+00
-5.269090909090908781e+01 -3.436363636363635976e+01 6.000000000000000000e+00
-5.269090909090908781e+01 -2.978181818181818130e+01 6.000000000000000000e+00
-5.269090909090908781e+01 -2.519999999999998863e+01 6.000000000000000000e+00
-5.269090909090908781e+01 -2.061818181818181017e+01 6.000000000000000000e+00
-5.269090909090908781e+01 -1.603636363636363171e+01 6.000000000000000000e+00
-5.269090909090908781e+01 -1.145454545454545325e+01 6.000000000000000000e+00
-5.269090909090908781e+01 -6.872727272727274794e+00 6.000000000000000000e+00
-5.269090909090908781e+01 -2.290909090909082124e+00 6.000000000000000000e+00
-5.269090909090908781e+01 2.290909090909110546e+00 6.000000000000000000e+00
-5.269090909090908781e+01 6.872727272727274794e+00 6.000000000000000000e+00
-5.269090909090908781e+01 1.145454545454546746e+01 6.000000000000000000e+00
-5.269090909090908781e+01 1.603636363636363171e+01 6.000000000000000000e+00
-5.269090909090908781e+01 2.061818181818182438e+01 6.000000000000000000e+00
-5.269090909090908781e+01 2.520000000000001705e+01 6.000000000000000000e+00
-5.269090909090908781e+01 2.978181818181818130e+01 6.000000000000000000e+00
-5.269090909090908781e+01 3.436363636363637397e+01 6.000000000000000000e+00
-5.269090909090908781e+01 3.894545454545453822e+01 6.000000000000000000e+00
-5.269090909090908781e+01 4.352727272727273089e+01 6.000000000000000000e+00
-5.269090909090908781e+01 4.810909090909092356e+01 6.000000000000000000e+00
-5.269090909090908781e+01 5.269090909090908781e+01 6.000000000000000000e+00
-5.269090909090908781e+01 5.727272727272728048e+01 6.000000000000000000e+00
-5.269090909090908781e+01 6.185454545454547315e+01 6.000000000000000000e+00
-5.269090909090908781e+01 6.643636363636363740e+01 6.000000000000000000e+00
-5.269090909090908781e+01 7.101818181818183007e+01 6.000000000000000000e+00
-5.269090909090908781e+01 7.560000000000002274e+01 6.000000000000000000e+00
-5.269090909090908781e+01 8.018181818181818699e+01 6.000000000000000000e+00
-5.269090909090908781e+01 8.476363636363637966e+01 6.000000000000000000e+00
-5.269090909090908781e+01 8.934545454545454390e+01 6.000000000000000000e+00
-5.269090909090908781e+01 9.392727272727273657e+01 6.000000000000000000e+00
-5.269090909090908781e+01 9.850909090909092924e+01 6.000000000000000000e+00
-5.269090909090908781e+01 1.030909090909090935e+02 6.000000000000000000e+00
-5.269090909090908781e+01 1.076727272727272862e+02 6.000000000000000000e+00
-5.269090909090908781e+01 1.122545454545454504e+02 6.000000000000000000e+00
-5.269090909090908781e+01 1.168363636363636431e+02 6.000000000000000000e+00
-5.269090909090908781e+01 1.214181818181818358e+02 6.000000000000000000e+00
-5.269090909090908781e+01 1.260000000000000000e+02 6.000000000000000000e+00
-4.810909090909090935e+01 -1.260000000000000000e+02 6.000000000000000000e+00
-4.810909090909090935e+01 -1.214181818181818215e+02 6.000000000000000000e+00
-4.810909090909090935e+01 -1.168363636363636431e+02 6.000000000000000000e+00
-4.810909090909090935e+01 -1.122545454545454504e+02 6.000000000000000000e+00
-4.810909090909090935e+01 -1.076727272727272720e+02 6.000000000000000000e+00
-4.810909090909090935e+01 -1.030909090909090935e+02 6.000000000000000000e+00
-4.810909090909090935e+01 -9.850909090909090082e+01 6.000000000000000000e+00
-4.810909090909090935e+01 -9.392727272727272236e+01 6.000000000000000000e+00
-4.810909090909090935e+01 -8.934545454545454390e+01 6.000000000000000000e+00
-4.810909090909090935e+01 -8.476363636363636545e+01 6.000000000000000000e+00
-4.810909090909090935e+01 -8.018181818181818699e+01 6.000000000000000000e+00
-4.810909090909090935e+01 -7.559999999999999432e+01 6.000000000000000000e+00
-4.810909090909090935e+01 -7.101818181818181586e+01 6.000000000000000000e+00
-4.810909090909090935e+01 -6.643636363636363740e+01 6.000000000000000000e+00
-4.810909090909090935e+01 -6.185454545454544473e+01 6.000000000000000000e+00
-4.810909090909090935e+01 -5.727272727272726627e+01 6.000000000000000000e+00
-4.810909090909090935e+01 -5.269090909090908781e+01 6.000000000000000000e+00
-4.810909090909090935e+01 -4.810909090909090935e+01 6.000000000000000000e+00
-4.810909090909090935e+01 -4.352727272727273089e+01 6.000000000000000000e+00
-4.810909090909090935e+01 -3.894545454545453822e+01 6.000000000000000000e+00
-4.810909090909090935e+01 -3.436363636363635976e+01 6.000000000000000000e+00
-4.810909090909090935e+01 -2.978181818181818130e+01 6.000000000000000000e+00
-4.810909090909090935e+01 -2.519999999999998863e+01 6.000000000000000000e+00
-4.810909090909090935e+01 -2.061818181818181017e+01 6.000000000000000000e+00
-4.810909090909090935e+01 -1.603636363636363171e+01 6.000000000000000000e+00
-4.810909090909090935e+01 -1.145454545454545325e+01 6.000000000000000000e+00
-4.810909090909090935e+01 -6.872727272727274794e+00 6.000000000000000000e+00
-4.810909090909090935e+01 -2.290909090909082124e+00 6.000000000000000000e+00
-4.810909090909090935e+01 2.290909090909110546e+00 6.000000000000000000e+00
-4.810909090909090935e+01 6.872727272727274794e+00 6.000000000000000000e+00
-4.810909090909090935e+01 1.145454545454546746e+01 6.000000000000000000e+00
-4.810909090909090935e+01 1.603636363636363171e+01 6.000000000000000000e+00
-4.810909090909090935e+01 2.061818181818182438e+01 6.000000000000000000e+00
-4.810909090909090935e+01 2.520000000000001705e+01 6.000000000000000000e+00
-4.810909090909090935e+01 2.978181818181818130e+01 6.000000000000000000e+00
-4.810909090909090935e+01 3.436363636363637397e+01 6.000000000000000000e+00
-4.810909090909090935e+01 3.894545454545453822e+01 6.000000000000000000e+00
-4.810909090909090935e+01 4.352727272727273089e+01 6.000000000000000000e+00
-4.810909090909090935e+01 4.810909090909092356e+01 6.000000000000000000e+00
-4.810909090909090935e+01 5.269090909090908781e+01 6.000000000000000000e+00
-4.810909090909090935e+01 5.727272727272728048e+01 6.000000000000000000e+00
-4.810909090909090935e+01 6.185454545454547315e+01 6.000000000000000000e+00
-4.810909090909090935e+01 6.643636363636363740e+01 6.000000000000000000e+00
-4.810909090909090935e+01 7.101818181818183007e+01 6.000000000000000000e+00
-4.810909090909090935e+01 7.560000000000002274e+01 6.000000000000000000e+00
-4.810909090909090935e+01 8.018181818181818699e+01 6.000000000000000000e+00
-4.810909090909090935e+01 8.476363636363637966e+01 6.000000000000000000e+00
-4.810909090909090935e+01 8.934545454545454390e+01 6.000000000000000000e+00
-4.810909090909090935e+01 9.392727272727273657e+01 6.000000000000000000e+00
-4.810909090909090935e+01 9.850909090909092924e+01 6.000000000000000000e+00
-4.810909090909090935e+01 1.030909090909090935e+02 6.000000000000000000e+00
-4.810909090909090935e+01 1.076727272727272862e+02 6.000000000000000000e+00
-4.810909090909090935e+01 1.122545454545454504e+02 6.000000000000000000e+00
-4.810909090909090935e+01 1.168363636363636431e+02 6.000000000000000000e+00
-4.810909090909090935e+01 1.214181818181818358e+02 6.000000000000000000e+00
-4.810909090909090935e+01 1.260000000000000000e+02 6.000000000000000000e+00
-4.352727272727273089e+01 -1.260000000000000000e+02 6.000000000000000000e+00
-4.352727272727273089e+01 -1.214181818181818215e+02 6.000000000000000000e+00
-4.352727272727273089e+01 -1.168363636363636431e+02 6.000000000000000000e+00
-4.352727272727273089e+01 -1.122545454545454504e+02 6.000000000000000000e+00
-4.352727272727273089e+01 -1.076727272727272720e+02 6.000000000000000000e+00
-4.352727272727273089e+01 -1.030909090909090935e+02 6.000000000000000000e+00
-4.352727272727273089e+01 -9.850909090909090082e+01 6.000000000000000000e+00
-4.352727272727273089e+01 -9.392727272727272236e+01 6.000000000000000000e+00
-4.352727272727273089e+01 -8.934545454545454390e+01 6.000000000000000000e+00
-4.352727272727273089e+01 -8.476363636363636545e+01 6.000000000000000000e+00
-4.352727272727273089e+01 -8.018181818181818699e+01 6.000000000000000000e+00
-4.352727272727273089e+01 -7.559999999999999432e+01 6.000000000000000000e+00
-4.352727272727273089e+01 -7.101818181818181586e+01 6.000000000000000000e+00
-4.352727272727273089e+01 -6.643636363636363740e+01 6.000000000000000000e+00
-4.352727272727273089e+01 -6.185454545454544473e+01 6.000000000000000000e+00
-4.352727272727273089e+01 -5.727272727272726627e+01 6.000000000000000000e+00
-4.352727272727273089e+01 -5.269090909090908781e+01 6.000000000000000000e+00
-4.352727272727273089e+01 -4.810909090909090935e+01 6.000000000000000000e+00
-4.352727272727273089e+01 -4.352727272727273089e+01 6.000000000000000000e+00
-4.352727272727273089e+01 -3.894545454545453822e+01 6.000000000000000000e+00
-4.352727272727273089e+01 -3.436363636363635976e+01 6.000000000000000000e+00
-4.352727272727273089e+01 -2.978181818181818130e+01 6.000000000000000000e+00
-4.352727272727273089e+01 -2.519999999999998863e+01 6.000000000000000000e+00
-4.352727272727273089e+01 -2.061818181818181017e+01 6.000000000000000000e+00
-4.352727272727273089e+01 -1.603636363636363171e+01 6.000000000000000000e+00
-4.352727272727273089e+01 -1.145454545454545325e+01 6.000000000000000000e+00
-4.352727272727273089e+01 -6.872727272727274794e+00 6.000000000000000000e+00
-4.352727272727273089e+01 -2.290909090909082124e+00 6.000000000000000000e+00
-4.352727272727273089e+01 2.290909090909110546e+00 6.000000000000000000e+00
-4.352727272727273089e+01 6.872727272727274794e+00 6.000000000000000000e+00
-4.352727272727273089e+01 1.145454545454546746e+01 6.000000000000000000e+00
-4.352727272727273089e+01 1.603636363636363171e+01 6.000000000000000000e+00
-4.352727272727273089e+01 2.061818181818182438e+01 6.000000000000000000e+00
-4.352727272727273089e+01 2.520000000000001705e+01 6.000000000000000000e+00
-4.352727272727273089e+01 2.978181818181818130e+01 6.000000000000000000e+00
-4.352727272727273089e+01 3.436363636363637397e+01 6.000000000000000000e+00
-4.352727272727273089e+01 3.894545454545453822e+01 6.000000000000000000e+00
-4.352727272727273089e+01 4.352727272727273089e+01 6.000000000000000000e+00
-4.352727272727273089e+01 4.810909090909092356e+01 6.000000000000000000e+00
-4.352727272727273089e+01 5.269090909090908781e+01 6.000000000000000000e+00
-4.352727272727273089e+01 5.727272727272728048e+01 6.000000000000000000e+00
-4.352727272727273089e+01 6.185454545454547315e+01 6.000000000000000000e+00
-4.352727272727273089e+01 6.643636363636363740e+01 6.000000000000000000e+00
-4.352727272727273089e+01 7.101818181818183007e+01 6.000000000000000000e+00
-4.352727272727273089e+01 7.560000000000002274e+01 6.000000000000000000e+00
-4.352727272727273089e+01 8.018181818181818699e+01 6.000000000000000000e+00
-4.352727272727273089e+01 8.476363636363637966e+01 6.000000000000000000e+00
-4.352727272727273089e+01 8.934545454545454390e+01 6.000000000000000000e+00
-4.352727272727273089e+01 9.392727272727273657e+01 6.000000000000000000e+00
-4.352727272727273089e+01 9.850909090909092924e+01 6.000000000000000000e+00
-4.352727272727273089e+01 1.030909090909090935e+02 6.000000000000000000e+00
-4.352727272727273089e+01 1.076727272727272862e+02 6.000000000000000000e+00
-4.352727272727273089e+01 1.122545454545454504e+02 6.000000000000000000e+00
-4.352727272727273089e+01 1.168363636363636431e+02 6.000000000000000000e+00
-4.352727272727273089e+01 1.214181818181818358e+02 6.000000000000000000e+00
-4.352727272727273089e+01 1.260000000000000000e+02 6.000000000000000000e+00
-3.894545454545453822e+01 -1.260000000000000000e+02 6.000000000000000000e+00
-3.894545454545453822e+01 -1.214181818181818215e+02 6.000000000000000000e+00
-3.894545454545453822e+01 -1.168363636363636431e+02 6.000000000000000000e+00
-3.894545454545453822e+01 -1.122545454545454504e+02 6.000000000000000000e+00
-3.894545454545453822e+01 -1.076727272727272720e+02 6.000000000000000000e+00
-3.894545454545453822e+01 -1.030909090909090935e+02 6.000000000000000000e+00
-3.894545454545453822e+01 -9.850909090909090082e+01 6.000000000000000000e+00
-3.894545454545453822e+01 -9.392727272727272236e+01 6.000000000000000000e+00
-3.894545454545453822e+01 -8.934545454545454390e+01 6.000000000000000000e+00
-3.894545454545453822e+01 -8.476363636363636545e+01 6.000000000000000000e+00
-3.894545454545453822e+01 -8.018181818181818699e+01 6.000000000000000000e+00
-3.894545454545453822e+01 -7.559999999999999432e+01 6.000000000000000000e+00
-3.894545454545453822e+01 -7.101818181818181586e+01 6.000000000000000000e+00
-3.894545454545453822e+01 -6.643636363636363740e+01 6.000000000000000000e+00
-3.894545454545453822e+01 -6.185454545454544473e+01 6.000000000000000000e+00
-3.894545454545453822e+01 -5.727272727272726627e+01 6.000000000000000000e+00
-3.894545454545453822e+01 -5.269090909090908781e+01 6.000000000000000000e+00
-3.894545454545453822e+01 -4.810909090909090935e+01 6.000000000000000000e+00
-3.894545454545453822e+01 -4.352727272727273089e+01 6.000000000000000000e+00
-3.894545454545453822e+01 -3.894545454545453822e+01 6.000000000000000000e+00
-3.894545454545453822e+01 -3.436363636363635976e+01 6.000000000000000000e+00
-3.894545454545453822e+01 -2.978181818181818130e+01 6.000000000000000000e+00
-3.894545454545453822e+01 -2.519999999999998863e+01 6.000000000000000000e+00
-3.894545454545453822e+01 -2.061818181818181017e+01 6.000000000000000000e+00
-3.894545454545453822e+01 -1.603636363636363171e+01 6.000000000000000000e+00
-3.894545454545453822e+01 -1.145454545454545325e+01 6.000000000000000000e+00
-3.894545454545453822e+01 -6.872727272727274794e+00 6.000000000000000000e+00
-3.894545454545453822e+01 -2.290909090909082124e+00 6.000000000000000000e+00
-3.894545454545453822e+01 2.290909090909110546e+00 6.000000000000000000e+00
-3.894545454545453822e+01 6.872727272727274794e+00 6.000000000000000000e+00
-3.894545454545453822e+01 1.145454545454546746e+01 6.000000000000000000e+00
-3.894545454545453822e+01 1.603636363636363171e+01 6.000000000000000000e+00
-3.894545454545453822e+01 2.061818181818182438e+01 6.000000000000000000e+00
-3.894545454545453822e+01 2.520000000000001705e+01 6.000000000000000000e+00
-3.894545454545453822e+01 2.978181818181818130e+01 6.000000000000000000e+00
-3.894545454545453822e+01 3.436363636363637397e+01 6.000000000000000000e+00
-3.894545454545453822e+01 3.894545454545453822e+01 6.000000000000000000e+00
-3.894545454545453822e+01 4.352727272727273089e+01 6.000000000000000000e+00
-3.894545454545453822e+01 4.810909090909092356e+01 6.000000000000000000e+00
-3.894545454545453822e+01 5.269090909090908781e+01 6.000000000000000000e+00
-3.894545454545453822e+01 5.727272727272728048e+01 6.000000000000000000e+00
-3.894545454545453822e+01 6.185454545454547315e+01 6.000000000000000000e+00
-3.894545454545453822e+01 6.643636363636363740e+01 6.000000000000000000e+00
-3.894545454545453822e+01 7.101818181818183007e+01 6.000000000000000000e+00
-3.894545454545453822e+01 7.560000000000002274e+01 6.000000000000000000e+00
-3.894545454545453822e+01 8.018181818181818699e+01 6.000000000000000000e+00
-3.894545454545453822e+01 8.476363636363637966e+01 6.000000000000000000e+00
-3.894545454545453822e+01 8.934545454545454390e+01 6.000000000000000000e+00
-3.894545454545453822e+01 9.392727272727273657e+01 6.000000000000000000e+00
-3.894545454545453822e+01 9.850909090909092924e+01 6.000000000000000000e+00
-3.894545454545453822e+01 1.030909090909090935e+02 6.000000000000000000e+00
-3.894545454545453822e+01 1.076727272727272862e+02 6.000000000000000000e+00
-3.894545454545453822e+01 1.122545454545454504e+02 6.000000000000000000e+00
-3.894545454545453822e+01 1.168363636363636431e+02 6.000000000000000000e+00
-3.894545454545453822e+01 1.214181818181818358e+02 6.000000000000000000e+00
-3.894545454545453822e+01 1.260000000000000000e+02 6.000000000000000000e+00
-3.436363636363635976e+01 -1.260000000000000000e+02 6.000000000000000000e+00
-3.436363636363635976e+01 -1.214181818181818215e+02 6.000000000000000000e+00
-3.436363636363635976e+01 -1.168363636363636431e+02 6.000000000000000000e+00
-3.436363636363635976e+01 -1.122545454545454504e+02 6.000000000000000000e+00
-3.436363636363635976e+01 -1.076727272727272720e+02 6.000000000000000000e+00
-3.436363636363635976e+01 -1.030909090909090935e+02 6.000000000000000000e+00
-3.436363636363635976e+01 -9.850909090909090082e+01 6.000000000000000000e+00
-3.436363636363635976e+01 -9.392727272727272236e+01 6.000000000000000000e+00
-3.436363636363635976e+01 -8.934545454545454390e+01 6.000000000000000000e+00
-3.436363636363635976e+01 -8.476363636363636545e+01 6.000000000000000000e+00
-3.436363636363635976e+01 -8.018181818181818699e+01 6.000000000000000000e+00
-3.436363636363635976e+01 -7.559999999999999432e+01 6.000000000000000000e+00
-3.436363636363635976e+01 -7.101818181818181586e+01 6.000000000000000000e+00
-3.436363636363635976e+01 -6.643636363636363740e+01 6.000000000000000000e+00
-3.436363636363635976e+01 -6.185454545454544473e+01 6.000000000000000000e+00
-3.436363636363635976e+01 -5.727272727272726627e+01 6.000000000000000000e+00
-3.436363636363635976e+01 -5.269090909090908781e+01 6.000000000000000000e+00
-3.436363636363635976e+01 -4.810909090909090935e+01 6.000000000000000000e+00
-3.436363636363635976e+01 -4.352727272727273089e+01 6.000000000000000000e+00
-3.436363636363635976e+01 -3.894545454545453822e+01 6.000000000000000000e+00
-3.436363636363635976e+01 -3.436363636363635976e+01 6.000000000000000000e+00
-3.436363636363635976e+01 -2.978181818181818130e+01 6.000000000000000000e+00
-3.436363636363635976e+01 -2.519999999999998863e+01 6.000000000000000000e+00
-3.436363636363635976e+01 -2.061818181818181017e+01 6.000000000000000000e+00
-3.436363636363635976e+01 -1.603636363636363171e+01 6.000000000000000000e+00
-3.436363636363635976e+01 -1.145454545454545325e+01 6.000000000000000000e+00
-3.436363636363635976e+01 -6.872727272727274794e+00 6.000000000000000000e+00
-3.436363636363635976e+01 -2.290909090909082124e+00 6.000000000000000000e+00
-3.436363636363635976e+01 2.290909090909110546e+00 6.000000000000000000e+00
-3.436363636363635976e+01 6.872727272727274794e+00 6.000000000000000000e+00
-3.436363636363635976e+01 1.145454545454546746e+01 6.000000000000000000e+00
-3.436363636363635976e+01 1.603636363636363171e+01 6.000000000000000000e+00
-3.436363636363635976e+01 2.061818181818182438e+01 6.000000000000000000e+00
-3.436363636363635976e+01 2.520000000000001705e+01 6.000000000000000000e+00
-3.436363636363635976e+01 2.978181818181818130e+01 6.000000000000000000e+00
-3.436363636363635976e+01 3.436363636363637397e+01 6.000000000000000000e+00
-3.436363636363635976e+01 3.894545454545453822e+01 6.000000000000000000e+00
-3.436363636363635976e+01 4.352727272727273089e+01 6.000000000000000000e+00
-3.436363636363635976e+01 4.810909090909092356e+01 6.000000000000000000e+00
-3.436363636363635976e+01 5.269090909090908781e+01 6.000000000000000000e+00
-3.436363636363635976e+01 5.727272727272728048e+01 6.000000000000000000e+00
-3.436363636363635976e+01 6.185454545454547315e+01 6.000000000000000000e+00
-3.436363636363635976e+01 6.643636363636363740e+01 6.000000000000000000e+00
-3.436363636363635976e+01 7.101818181818183007e+01 6.000000000000000000e+00
-3.436363636363635976e+01 7.560000000000002274e+01 6.000000000000000000e+00
-3.436363636363635976e+01 8.018181818181818699e+01 6.000000000000000000e+00
-3.436363636363635976e+01 8.476363636363637966e+01 6.000000000000000000e+00
-3.436363636363635976e+01 8.934545454545454390e+01 6.000000000000000000e+00
-3.436363636363635976e+01 9.392727272727273657e+01 6.000000000000000000e+00
-3.436363636363635976e+01 9.850909090909092924e+01 6.000000000000000000e+00
-3.436363636363635976e+01 1.030909090909090935e+02 6.000000000000000000e+00
-3.436363636363635976e+01 1.076727272727272862e+02 6.000000000000000000e+00
-3.436363636363635976e+01 1.122545454545454504e+02 6.000000000000000000e+00
-3.436363636363635976e+01 1.168363636363636431e+02 6.000000000000000000e+00
-3.436363636363635976e+01 1.214181818181818358e+02 6.000000000000000000e+00
-3.436363636363635976e+01 1.260000000000000000e+02 6.000000000000000000e+00
-2.978181818181818130e+01 -1.260000000000000000e+02 6.000000000000000000e+00
-2.978181818181818130e+01 -1.214181818181818215e+02 6.000000000000000000e+00
-2.978181818181818130e+01 -1.168363636363636431e+02 6.000000000000000000e+00
-2.978181818181818130e+01 -1.122545454545454504e+02 6.000000000000000000e+00
-2.978181818181818130e+01 -1.076727272727272720e+02 6.000000000000000000e+00
-2.978181818181818130e+01 -1.030909090909090935e+02 6.000000000000000000e+00
-2.978181818181818130e+01 -9.850909090909090082e+01 6.000000000000000000e+00
-2.978181818181818130e+01 -9.392727272727272236e+01 6.000000000000000000e+00
-2.978181818181818130e+01 -8.934545454545454390e+01 6.000000000000000000e+00
-2.978181818181818130e+01 -8.476363636363636545e+01 6.000000000000000000e+00
-2.978181818181818130e+01 -8.018181818181818699e+01 6.000000000000000000e+00
-2.978181818181818130e+01 -7.559999999999999432e+01 6.000000000000000000e+00
-2.978181818181818130e+01 -7.101818181818181586e+01 6.000000000000000000e+00
-2.978181818181818130e+01 -6.643636363636363740e+01 6.000000000000000000e+00
-2.978181818181818130e+01 -6.185454545454544473e+01 6.000000000000000000e+00
-2.978181818181818130e+01 -5.727272727272726627e+01 6.000000000000000000e+00
-2.978181818181818130e+01 -5.269090909090908781e+01 6.000000000000000000e+00
-2.978181818181818130e+01 -4.810909090909090935e+01 6.000000000000000000e+00
-2.978181818181818130e+01 -4.352727272727273089e+01 6.000000000000000000e+00
-2.978181818181818130e+01 -3.894545454545453822e+01 6.000000000000000000e+00
-2.978181818181818130e+01 -3.436363636363635976e+01 6.000000000000000000e+00
-2.978181818181818130e+01 -2.978181818181818130e+01 6.000000000000000000e+00
-2.978181818181818130e+01 -2.519999999999998863e+01 6.000000000000000000e+00
-2.978181818181818130e+01 -2.061818181818181017e+01 6.000000000000000000e+00
-2.978181818181818130e+01 -1.603636363636363171e+01 6.000000000000000000e+00
-2.978181818181818130e+01 -1.145454545454545325e+01 6.000000000000000000e+00
-2.978181818181818130e+01 -6.872727272727274794e+00 6.000000000000000000e+00
-2.978181818181818130e+01 -2.290909090909082124e+00 6.000000000000000000e+00
-2.978181818181818130e+01 2.290909090909110546e+00 6.000000000000000000e+00
-2.978181818181818130e+01 6.872727272727274794e+00 6.000000000000000000e+00
-2.978181818181818130e+01 1.145454545454546746e+01 6.000000000000000000e+00
-2.978181818181818130e+01 1.603636363636363171e+01 6.000000000000000000e+00
-2.978181818181818130e+01 2.061818181818182438e+01 6.000000000000000000e+00
-2.978181818181818130e+01 2.520000000000001705e+01 6.000000000000000000e+00
-2.978181818181818130e+01 2.978181818181818130e+01 6.000000000000000000e+00
-2.978181818181818130e+01 3.436363636363637397e+01 6.000000000000000000e+00
-2.978181818181818130e+01 3.894545454545453822e+01 6.000000000000000000e+00
-2.978181818181818130e+01 4.352727272727273089e+01 6.000000000000000000e+00
-2.978181818181818130e+01 4.810909090909092356e+01 6.000000000000000000e+00
-2.978181818181818130e+01 5.269090909090908781e+01 6.000000000000000000e+00
-2.978181818181818130e+01 5.727272727272728048e+01 6.000000000000000000e+00
-2.978181818181818130e+01 6.185454545454547315e+01 6.000000000000000000e+00
-2.978181818181818130e+01 6.643636363636363740e+01 6.000000000000000000e+00
-2.978181818181818130e+01 7.101818181818183007e+01 6.000000000000000000e+00
-2.978181818181818130e+01 7.560000000000002274e+01 6.000000000000000000e+00
-2.978181818181818130e+01 8.018181818181818699e+01 6.000000000000000000e+00
-2.978181818181818130e+01 8.476363636363637966e+01 6.000000000000000000e+00
-2.978181818181818130e+01 8.934545454545454390e+01 6.000000000000000000e+00
-2.978181818181818130e+01 9.392727272727273657e+01 6.000000000000000000e+00
-2.978181818181818130e+01 9.850909090909092924e+01 6.000000000000000000e+00
-2.978181818181818130e+01 1.030909090909090935e+02 6.000000000000000000e+00
-2.978181818181818130e+01 1.076727272727272862e+02 6.000000000000000000e+00
-2.978181818181818130e+01 1.122545454545454504e+02 6.000000000000000000e+00
-2.978181818181818130e+01 1.168363636363636431e+02 6.000000000000000000e+00
-2.978181818181818130e+01 1.214181818181818358e+02 6.000000000000000000e+00
-2.978181818181818130e+01 1.260000000000000000e+02 6.000000000000000000e+00
-2.519999999999998863e+01 -1.260000000000000000e+02 6.000000000000000000e+00
-2.519999999999998863e+01 -1.214181818181818215e+02 6.000000000000000000e+00
-2.519999999999998863e+01 -1.168363636363636431e+02 6.000000000000000000e+00
-2.519999999999998863e+01 -1.122545454545454504e+02 6.000000000000000000e+00
-2.519999999999998863e+01 -1.076727272727272720e+02 6.000000000000000000e+00
-2.519999999999998863e+01 -1.030909090909090935e+02 6.000000000000000000e+00
-2.519999999999998863e+01 -9.850909090909090082e+01 6.000000000000000000e+00
-2.519999999999998863e+01 -9.392727272727272236e+01 6.000000000000000000e+00
-2.519999999999998863e+01 -8.934545454545454390e+01 6.000000000000000000e+00
-2.519999999999998863e+01 -8.476363636363636545e+01 6.000000000000000000e+00
-2.519999999999998863e+01 -8.018181818181818699e+01 6.000000000000000000e+00
-2.519999999999998863e+01 -7.559999999999999432e+01 6.000000000000000000e+00
-2.519999999999998863e+01 -7.101818181818181586e+01 6.000000000000000000e+00
-2.519999999999998863e+01 -6.643636363636363740e+01 6.000000000000000000e+00
-2.519999999999998863e+01 -6.185454545454544473e+01 6.000000000000000000e+00
-2.519999999999998863e+01 -5.727272727272726627e+01 6.000000000000000000e+00
-2.519999999999998863e+01 -5.269090909090908781e+01 6.000000000000000000e+00
-2.519999999999998863e+01 -4.810909090909090935e+01 6.000000000000000000e+00
-2.519999999999998863e+01 -4.352727272727273089e+01 6.000000000000000000e+00
-2.519999999999998863e+01 -3.894545454545453822e+01 6.000000000000000000e+00
-2.519999999999998863e+01 -3.436363636363635976e+01 6.000000000000000000e+00
-2.519999999999998863e+01 -2.978181818181818130e+01 6.000000000000000000e+00
-2.519999999999998863e+01 -2.519999999999998863e+01 6.000000000000000000e+00
-2.519999999999998863e+01 -2.061818181818181017e+01 6.000000000000000000e+00
-2.519999999999998863e+01 -1.603636363636363171e+01 6.000000000000000000e+00
-2.519999999999998863e+01 -1.145454545454545325e+01 6.000000000000000000e+00
-2.519999999999998863e+01 -6.872727272727274794e+00 6.000000000000000000e+00
-2.519999999999998863e+01 -2.290909090909082124e+00 6.000000000000000000e+00
-2.519999999999998863e+01 2.290909090909110546e+00 6.000000000000000000e+00
-2.519999999999998863e+01 6.872727272727274794e+00 6.000000000000000000e+00
-2.519999999999998863e+01 1.145454545454546746e+01 6.000000000000000000e+00
-2.519999999999998863e+01 1.603636363636363171e+01 6.000000000000000000e+00
-2.519999999999998863e+01 2.061818181818182438e+01 6.000000000000000000e+00
-2.519999999999998863e+01 2.520000000000001705e+01 6.000000000000000000e+00
-2.519999999999998863e+01 2.978181818181818130e+01 6.000000000000000000e+00
-2.519999999999998863e+01 3.436363636363637397e+01 6.000000000000000000e+00
-2.519999999999998863e+01 3.894545454545453822e+01 6.000000000000000000e+00
-2.519999999999998863e+01 4.352727272727273089e+01 6.000000000000000000e+00
-2.519999999999998863e+01 4.810909090909092356e+01 6.000000000000000000e+00
-2.519999999999998863e+01 5.269090909090908781e+01 6.000000000000000000e+00
-2.519999999999998863e+01 5.727272727272728048e+01 6.000000000000000000e+00
-2.519999999999998863e+01 6.185454545454547315e+01 6.000000000000000000e+00
-2.519999999999998863e+01 6.643636363636363740e+01 6.000000000000000000e+00
-2.519999999999998863e+01 7.101818181818183007e+01 6.000000000000000000e+00
-2.519999999999998863e+01 7.560000000000002274e+01 6.000000000000000000e+00
-2.519999999999998863e+01 8.018181818181818699e+01 6.000000000000000000e+00
-2.519999999999998863e+01 8.476363636363637966e+01 6.000000000000000000e+00
-2.519999999999998863e+01 8.934545454545454390e+01 6.000000000000000000e+00
-2.519999999999998863e+01 9.392727272727273657e+01 6.000000000000000000e+00
-2.519999999999998863e+01 9.850909090909092924e+01 6.000000000000000000e+00
-2.519999999999998863e+01 1.030909090909090935e+02 6.000000000000000000e+00
-2.519999999999998863e+01 1.076727272727272862e+02 6.000000000000000000e+00
-2.519999999999998863e+01 1.122545454545454504e+02 6.000000000000000000e+00
-2.519999999999998863e+01 1.168363636363636431e+02 6.000000000000000000e+00
-2.519999999999998863e+01 1.214181818181818358e+02 6.000000000000000000e+00
-2.519999999999998863e+01 1.260000000000000000e+02 6.000000000000000000e+00
-2.061818181818181017e+01 -1.260000000000000000e+02 6.000000000000000000e+00
-2.061818181818181017e+01 -1.214181818181818215e+02 6.000000000000000000e+00
-2.061818181818181017e+01 -1.168363636363636431e+02 6.000000000000000000e+00
-2.061818181818181017e+01 -1.122545454545454504e+02 6.000000000000000000e+00
-2.061818181818181017e+01 -1.076727272727272720e+02 6.000000000000000000e+00
-2.061818181818181017e+01 -1.030909090909090935e+02 6.000000000000000000e+00
-2.061818181818181017e+01 -9.850909090909090082e+01 6.000000000000000000e+00
-2.061818181818181017e+01 -9.392727272727272236e+01 6.000000000000000000e+00
-2.061818181818181017e+01 -8.934545454545454390e+01 6.000000000000000000e+00
-2.061818181818181017e+01 -8.476363636363636545e+01 6.000000000000000000e+00
-2.061818181818181017e+01 -8.018181818181818699e+01 6.000000000000000000e+00
-2.061818181818181017e+01 -7.559999999999999432e+01 6.000000000000000000e+00
-2.061818181818181017e+01 -7.101818181818181586e+01 6.000000000000000000e+00
-2.061818181818181017e+01 -6.643636363636363740e+01 6.000000000000000000e+00
-2.061818181818181017e+01 -6.185454545454544473e+01 6.000000000000000000e+00
-2.061818181818181017e+01 -5.727272727272726627e+01 6.000000000000000000e+00
-2.061818181818181017e+01 -5.269090909090908781e+01 6.000000000000000000e+00
-2.061818181818181017e+01 -4.810909090909090935e+01 6.000000000000000000e+00
-2.061818181818181017e+01 -4.352727272727273089e+01 6.000000000000000000e+00
-2.061818181818181017e+01 -3.894545454545453822e+01 6.000000000000000000e+00
-2.061818181818181017e+01 -3.436363636363635976e+01 6.000000000000000000e+00
-2.061818181818181017e+01 -2.978181818181818130e+01 6.000000000000000000e+00
-2.061818181818181017e+01 -2.519999999999998863e+01 6.000000000000000000e+00
-2.061818181818181017e+01 -2.061818181818181017e+01 6.000000000000000000e+00
-2.061818181818181017e+01 -1.603636363636363171e+01 6.000000000000000000e+00
-2.061818181818181017e+01 -1.145454545454545325e+01 6.000000000000000000e+00
-2.061818181818181017e+01 -6.872727272727274794e+00 6.000000000000000000e+00
-2.061818181818181017e+01 -2.290909090909082124e+00 6.000000000000000000e+00
-2.061818181818181017e+01 2.290909090909110546e+00 6.000000000000000000e+00
-2.061818181818181017e+01 6.872727272727274794e+00 6.000000000000000000e+00
-2.061818181818181017e+01 1.145454545454546746e+01 6.000000000000000000e+00
-2.061818181818181017e+01 1.603636363636363171e+01 6.000000000000000000e+00
-2.061818181818181017e+01 2.061818181818182438e+01 6.000000000000000000e+00
-2.061818181818181017e+01 2.520000000000001705e+01 6.000000000000000000e+00
-2.061818181818181017e+01 2.978181818181818130e+01 6.000000000000000000e+00
-2.061818181818181017e+01 3.436363636363637397e+01 6.000000000000000000e+00
-2.061818181818181017e+01 3.894545454545453822e+01 6.000000000000000000e+00
-2.061818181818181017e+01 4.352727272727273089e+01 6.000000000000000000e+00
-2.061818181818181017e+01 4.810909090909092356e+01 6.000000000000000000e+00
-2.061818181818181017e+01 5.269090909090908781e+01 6.000000000000000000e+00
-2.061818181818181017e+01 5.727272727272728048e+01 6.000000000000000000e+00
-2.061818181818181017e+01 6.185454545454547315e+01 6.000000000000000000e+00
-2.061818181818181017e+01 6.643636363636363740e+01 6.000000000000000000e+00
-2.061818181818181017e+01 7.101818181818183007e+01 6.000000000000000000e+00
-2.061818181818181017e+01 7.560000000000002274e+01 6.000000000000000000e+00
-2.061818181818181017e+01 8.018181818181818699e+01 6.000000000000000000e+00
-2.061818181818181017e+01 8.476363636363637966e+01 6.000000000000000000e+00
-2.061818181818181017e+01 8.934545454545454390e+01 6.000000000000000000e+00
-2.061818181818181017e+01 9.392727272727273657e+01 6.000000000000000000e+00
-2.061818181818181017e+01 9.850909090909092924e+01 6.000000000000000000e+00
-2.061818181818181017e+01 1.030909090909090935e+02 6.000000000000000000e+00
-2.061818181818181017e+01 1.076727272727272862e+02 6.000000000000000000e+00
-2.061818181818181017e+01 1.122545454545454504e+02 6.000000000000000000e+00
-2.061818181818181017e+01 1.168363636363636431e+02 6.000000000000000000e+00
-2.061818181818181017e+01 1.214181818181818358e+02 6.000000000000000000e+00
-2.061818181818181017e+01 1.260000000000000000e+02 6.000000000000000000e+00
-1.603636363636363171e+01 -1.260000000000000000e+02 6.000000000000000000e+00
-1.603636363636363171e+01 -1.214181818181818215e+02 6.000000000000000000e+00
-1.603636363636363171e+01 -1.168363636363636431e+02 6.000000000000000000e+00
-1.603636363636363171e+01 -1.122545454545454504e+02 6.000000000000000000e+00
-1.603636363636363171e+01 -1.076727272727272720e+02 6.000000000000000000e+00
-1.603636363636363171e+01 -1.030909090909090935e+02 6.000000000000000000e+00
-1.603636363636363171e+01 -9.850909090909090082e+01 6.000000000000000000e+00
-1.603636363636363171e+01 -9.392727272727272236e+01 6.000000000000000000e+00
-1.603636363636363171e+01 -8.934545454545454390e+01 6.000000000000000000e+00
-1.603636363636363171e+01 -8.476363636363636545e+01 6.000000000000000000e+00
-1.603636363636363171e+01 -8.018181818181818699e+01 6.000000000000000000e+00
-1.603636363636363171e+01 -7.559999999999999432e+01 6.000000000000000000e+00
-1.603636363636363171e+01 -7.101818181818181586e+01 6.000000000000000000e+00
-1.603636363636363171e+01 -6.643636363636363740e+01 6.000000000000000000e+00
-1.603636363636363171e+01 -6.185454545454544473e+01 6.000000000000000000e+00
-1.603636363636363171e+01 -5.727272727272726627e+01 6.000000000000000000e+00
-1.603636363636363171e+01 -5.269090909090908781e+01 6.000000000000000000e+00
-1.603636363636363171e+01 -4.810909090909090935e+01 6.000000000000000000e+00
-1.603636363636363171e+01 -4.352727272727273089e+01 6.000000000000000000e+00
-1.603636363636363171e+01 -3.894545454545453822e+01 6.000000000000000000e+00
-1.603636363636363171e+01 -3.436363636363635976e+01 6.000000000000000000e+00
-1.603636363636363171e+01 -2.978181818181818130e+01 6.000000000000000000e+00
-1.603636363636363171e+01 -2.519999999999998863e+01 6.000000000000000000e+00
-1.603636363636363171e+01 -2.061818181818181017e+01 6.000000000000000000e+00
-1.603636363636363171e+01 -1.603636363636363171e+01 6.000000000000000000e+00
-1.603636363636363171e+01 -1.145454545454545325e+01 6.000000000000000000e+00
-1.603636363636363171e+01 -6.872727272727274794e+00 6.000000000000000000e+00
-1.603636363636363171e+01 -2.290909090909082124e+00 6.000000000000000000e+00
-1.603636363636363171e+01 2.290909090909110546e+00 6.000000000000000000e+00
-1.603636363636363171e+01 6.872727272727274794e+00 6.000000000000000000e+00
-1.603636363636363171e+01 1.145454545454546746e+01 6.000000000000000000e+00
-1.603636363636363171e+01 1.603636363636363171e+01 6.000000000000000000e+00
-1.603636363636363171e+01 2.061818181818182438e+01 6.000000000000000000e+00
-1.603636363636363171e+01 2.520000000000001705e+01 6.000000000000000000e+00
-1.603636363636363171e+01 2.978181818181818130e+01 6.000000000000000000e+00
-1.603636363636363171e+01 3.436363636363637397e+01 6.000000000000000000e+00
-1.603636363636363171e+01 3.894545454545453822e+01 6.000000000000000000e+00
-1.603636363636363171e+01 4.352727272727273089e+01 6.000000000000000000e+00
-1.603636363636363171e+01 4.810909090909092356e+01 6.000000000000000000e+00
-1.603636363636363171e+01 5.269090909090908781e+01 6.000000000000000000e+00
-1.603636363636363171e+01 5.727272727272728048e+01 6.000000000000000000e+00
-1.603636363636363171e+01 6.185454545454547315e+01 6.000000000000000000e+00
-1.603636363636363171e+01 6.643636363636363740e+01 6.000000000000000000e+00
-1.603636363636363171e+01 7.101818181818183007e+01 6.000000000000000000e+00
-1.603636363636363171e+01 7.560000000000002274e+01 6.000000000000000000e+00
-1.603636363636363171e+01 8.018181818181818699e+01 6.000000000000000000e+00
-1.603636363636363171e+01 8.476363636363637966e+01 6.000000000000000000e+00
-1.603636363636363171e+01 8.934545454545454390e+01 6.000000000000000000e+00
-1.603636363636363171e+01 9.392727272727273657e+01 6.000000000000000000e+00
-1.603636363636363171e+01 9.850909090909092924e+01 6.000000000000000000e+00
-1.603636363636363171e+01 1.030909090909090935e+02 6.000000000000000000e+00
-1.603636363636363171e+01 1.076727272727272862e+02 6.000000000000000000e+00
-1.603636363636363171e+01 1.122545454545454504e+02 6.000000000000000000e+00
-1.603636363636363171e+01 1.168363636363636431e+02 6.000000000000000000e+00
-1.603636363636363171e+01 1.214181818181818358e+02 6.000000000000000000e+00
-1.603636363636363171e+01 1.260000000000000000e+02 6.000000000000000000e+00
-1.145454545454545325e+01 -1.260000000000000000e+02 6.000000000000000000e+00
-1.145454545454545325e+01 -1.214181818181818215e+02 6.000000000000000000e+00
-1.145454545454545325e+01 -1.168363636363636431e+02 6.000000000000000000e+00
-1.145454545454545325e+01 -1.122545454545454504e+02 6.000000000000000000e+00
-1.145454545454545325e+01 -1.076727272727272720e+02 6.000000000000000000e+00
-1.145454545454545325e+01 -1.030909090909090935e+02 6.000000000000000000e+00
-1.145454545454545325e+01 -9.850909090909090082e+01 6.000000000000000000e+00
-1.145454545454545325e+01 -9.392727272727272236e+01 6.000000000000000000e+00
-1.145454545454545325e+01 -8.934545454545454390e+01 6.000000000000000000e+00
-1.145454545454545325e+01 -8.476363636363636545e+01 6.000000000000000000e+00
-1.145454545454545325e+01 -8.018181818181818699e+01 6.000000000000000000e+00
-1.145454545454545325e+01 -7.559999999999999432e+01 6.000000000000000000e+00
-1.145454545454545325e+01 -7.101818181818181586e+01 6.000000000000000000e+00
-1.145454545454545325e+01 -6.643636363636363740e+01 6.000000000000000000e+00
-1.145454545454545325e+01 -6.185454545454544473e+01 6.000000000000000000e+00
-1.145454545454545325e+01 -5.727272727272726627e+01 6.000000000000000000e+00
-1.145454545454545325e+01 -5.269090909090908781e+01 6.000000000000000000e+00
-1.145454545454545325e+01 -4.810909090909090935e+01 6.000000000000000000e+00
-1.145454545454545325e+01 -4.352727272727273089e+01 6.000000000000000000e+00
-1.145454545454545325e+01 -3.894545454545453822e+01 6.000000000000000000e+00
-1.145454545454545325e+01 -3.436363636363635976e+01 6.000000000000000000e+00
-1.145454545454545325e+01 -2.978181818181818130e+01 6.000000000000000000e+00
-1.145454545454545325e+01 -2.519999999999998863e+01 6.000000000000000000e+00
-1.145454545454545325e+01 -2.061818181818181017e+01 6.000000000000000000e+00
-1.145454545454545325e+01 -1.603636363636363171e+01 6.000000000000000000e+00
-1.145454545454545325e+01 -1.145454545454545325e+01 6.000000000000000000e+00
-1.145454545454545325e+01 -6.872727272727274794e+00 6.000000000000000000e+00
-1.145454545454545325e+01 -2.290909090909082124e+00 6.000000000000000000e+00
-1.145454545454545325e+01 2.290909090909110546e+00 6.000000000000000000e+00
-1.145454545454545325e+01 6.872727272727274794e+00 6.000000000000000000e+00
-1.145454545454545325e+01 1.145454545454546746e+01 6.000000000000000000e+00
-1.145454545454545325e+01 1.603636363636363171e+01 6.000000000000000000e+00
-1.145454545454545325e+01 2.061818181818182438e+01 6.000000000000000000e+00
-1.145454545454545325e+01 2.520000000000001705e+01 6.000000000000000000e+00
-1.145454545454545325e+01 2.978181818181818130e+01 6.000000000000000000e+00
-1.145454545454545325e+01 3.436363636363637397e+01 6.000000000000000000e+00
-1.145454545454545325e+01 3.894545454545453822e+01 6.000000000000000000e+00
-1.145454545454545325e+01 4.352727272727273089e+01 6.000000000000000000e+00
-1.145454545454545325e+01 4.810909090909092356e+01 6.000000000000000000e+00
-1.145454545454545325e+01 5.269090909090908781e+01 6.000000000000000000e+00
-1.145454545454545325e+01 5.727272727272728048e+01 6.000000000000000000e+00
-1.145454545454545325e+01 6.185454545454547315e+01 6.000000000000000000e+00
-1.145454545454545325e+01 6.643636363636363740e+01 6.000000000000000000e+00
-1.145454545454545325e+01 7.101818181818183007e+01 6.000000000000000000e+00
-1.145454545454545325e+01 7.560000000000002274e+01 6.000000000000000000e+00
-1.145454545454545325e+01 8.018181818181818699e+01 6.000000000000000000e+00
-1.145454545454545325e+01 8.476363636363637966e+01 6.000000000000000000e+00
-1.145454545454545325e+01 8.934545454545454390e+01 6.000000000000000000e+00
-1.145454545454545325e+01 9.392727272727273657e+01 6.000000000000000000e+00
-1.145454545454545325e+01 9.850909090909092924e+01 6.000000000000000000e+00
-1.145454545454545325e+01 1.030909090909090935e+02 6.000000000000000000e+00
-1.145454545454545325e+01 1.076727272727272862e+02 6.000000000000000000e+00
-1.145454545454545325e+01 1.122545454545454504e+02 6.000000000000000000e+00
-1.145454545454545325e+01 1.168363636363636431e+02 6.000000000000000000e+00
-1.145454545454545325e+01 1.214181818181818358e+02 6.000000000000000000e+00
-1.145454545454545325e+01 1.260000000000000000e+02 6.000000000000000000e+00
-6.872727272727274794e+00 -1.260000000000000000e+02 6.000000000000000000e+00
-6.872727272727274794e+00 -1.214181818181818215e+02 6.000000000000000000e+00
-6.872727272727274794e+00 -1.168363636363636431e+02 6.000000000000000000e+00
-6.872727272727274794e+00 -1.122545454545454504e+02 6.000000000000000000e+00
-6.872727272727274794e+00 -1.076727272727272720e+02 6.000000000000000000e+00
-6.872727272727274794e+00 -1.030909090909090935e+02 6.000000000000000000e+00
-6.872727272727274794e+00 -9.850909090909090082e+01 6.000000000000000000e+00
-6.872727272727274794e+00 -9.392727272727272236e+01 6.000000000000000000e+00
-6.872727272727274794e+00 -8.934545454545454390e+01 6.000000000000000000e+00
-6.872727272727274794e+00 -8.476363636363636545e+01 6.000000000000000000e+00
-6.872727272727274794e+00 -8.018181818181818699e+01 6.000000000000000000e+00
-6.872727272727274794e+00 -7.559999999999999432e+01 6.000000000000000000e+00
-6.872727272727274794e+00 -7.101818181818181586e+01 6.000000000000000000e+00
-6.872727272727274794e+00 -6.643636363636363740e+01 6.000000000000000000e+00
-6.872727272727274794e+00 -6.185454545454544473e+01 6.000000000000000000e+00
-6.872727272727274794e+00 -5.727272727272726627e+01 6.000000000000000000e+00
-6.872727272727274794e+00 -5.269090909090908781e+01 6.000000000000000000e+00
-6.872727272727274794e+00 -4.810909090909090935e+01 6.000000000000000000e+00
-6.872727272727274794e+00 -4.352727272727273089e+01 6.000000000000000000e+00
-6.872727272727274794e+00 -3.894545454545453822e+01 6.000000000000000000e+00
-6.872727272727274794e+00 -3.436363636363635976e+01 6.000000000000000000e+00
-6.872727272727274794e+00 -2.978181818181818130e+01 6.000000000000000000e+00
-6.872727272727274794e+00 -2.519999999999998863e+01 6.000000000000000000e+00
-6.872727272727274794e+00 -2.061818181818181017e+01 6.000000000000000000e+00
-6.872727272727274794e+00 -1.603636363636363171e+01 6.000000000000000000e+00
-6.872727272727274794e+00 -1.145454545454545325e+01 6.000000000000000000e+00
-6.872727272727274794e+00 -6.872727272727274794e+00 6.000000000000000000e+00
-6.872727272727274794e+00 -2.290909090909082124e+00 6.000000000000000000e+00
-6.872727272727274794e+00 2.290909090909110546e+00 6.000000000000000000e+00
-6.872727272727274794e+00 6.872727272727274794e+00 6.000000000000000000e+00
-6.872727272727274794e+00 1.145454545454546746e+01 6.000000000000000000e+00
-6.872727272727274794e+00 1.603636363636363171e+01 6.000000000000000000e+00
-6.872727272727274794e+00 2.061818181818182438e+01 6.000000000000000000e+00
-6.872727272727274794e+00 2.520000000000001705e+01 6.000000000000000000e+00
-6.872727272727274794e+00 2.978181818181818130e+01 6.000000000000000000e+00
-6.872727272727274794e+00 3.436363636363637397e+01 6.000000000000000000e+00
-6.872727272727274794e+00 3.894545454545453822e+01 6.000000000000000000e+00
-6.872727272727274794e+00 4.352727272727273089e+01 6.000000000000000000e+00
-6.872727272727274794e+00 4.810909090909092356e+01 6.000000000000000000e+00
-6.872727272727274794e+00 5.269090909090908781e+01 6.000000000000000000e+00
-6.872727272727274794e+00 5.727272727272728048e+01 6.000000000000000000e+00
-6.872727272727274794e+00 6.185454545454547315e+01 6.000000000000000000e+00
-6.872727272727274794e+00 6.643636363636363740e+01 6.000000000000000000e+00
-6.872727272727274794e+00 7.101818181818183007e+01 6.000000000000000000e+00
-6.872727272727274794e+00 7.560000000000002274e+01 6.000000000000000000e+00
-6.872727272727274794e+00 8.018181818181818699e+01 6.000000000000000000e+00
-6.872727272727274794e+00 8.476363636363637966e+01 6.000000000000000000e+00
-6.872727272727274794e+00 8.934545454545454390e+01 6.000000000000000000e+00
-6.872727272727274794e+00 9.392727272727273657e+01 6.000000000000000000e+00
-6.872727272727274794e+00 9.850909090909092924e+01 6.000000000000000000e+00
-6.872727272727274794e+00 1.030909090909090935e+02 6.000000000000000000e+00
-6.872727272727274794e+00 1.076727272727272862e+02 6.000000000000000000e+00
-6.872727272727274794e+00 1.122545454545454504e+02 6.000000000000000000e+00
-6.872727272727274794e+00 1.168363636363636431e+02 6.000000000000000000e+00
-6.872727272727274794e+00 1.214181818181818358e+02 6.000000000000000000e+00
-6.872727272727274794e+00 1.260000000000000000e+02 6.000000000000000000e+00
-2.290909090909082124e+00 -1.260000000000000000e+02 6.000000000000000000e+00
-2.290909090909082124e+00 -1.214181818181818215e+02 6.000000000000000000e+00
-2.290909090909082124e+00 -1.168363636363636431e+02 6.000000000000000000e+00
-2.290909090909082124e+00 -1.122545454545454504e+02 6.000000000000000000e+00
-2.290909090909082124e+00 -1.076727272727272720e+02 6.000000000000000000e+00
-2.290909090909082124e+00 -1.030909090909090935e+02 6.000000000000000000e+00
-2.290909090909082124e+00 -9.850909090909090082e+01 6.000000000000000000e+00
-2.290909090909082124e+00 -9.392727272727272236e+01 6.000000000000000000e+00
-2.290909090909082124e+00 -8.934545454545454390e+01 6.000000000000000000e+00
-2.290909090909082124e+00 -8.476363636363636545e+01 6.000000000000000000e+00
-2.290909090909082124e+00 -8.018181818181818699e+01 6.000000000000000000e+00
-2.290909090909082124e+00 -7.559999999999999432e+01 6.000000000000000000e+00
-2.290909090909082124e+00 -7.101818181818181586e+01 6.000000000000000000e+00
-2.290909090909082124e+00 -6.643636363636363740e+01 6.000000000000000000e+00
-2.290909090909082124e+00 -6.185454545454544473e+01 6.000000000000000000e+00
-2.290909090909082124e+00 -5.727272727272726627e+01 6.000000000000000000e+00
-2.290909090909082124e+00 -5.269090909090908781e+01 6.000000000000000000e+00
-2.290909090909082124e+00 -4.810909090909090935e+01 6.000000000000000000e+00
-2.290909090909082124e+00 -4.352727272727273089e+01 6.000000000000000000e+00
-2.290909090909082124e+00 -3.894545454545453822e+01 6.000000000000000000e+00
-2.290909090909082124e+00 -3.436363636363635976e+01 6.000000000000000000e+00
-2.290909090909082124e+00 -2.978181818181818130e+01 6.000000000000000000e+00
-2.290909090909082124e+00 -2.519999999999998863e+01 6.000000000000000000e+00
-2.290909090909082124e+00 -2.061818181818181017e+01 6.000000000000000000e+00
-2.290909090909082124e+00 -1.603636363636363171e+01 6.000000000000000000e+00
-2.290909090909082124e+00 -1.145454545454545325e+01 6.000000000000000000e+00
-2.290909090909082124e+00 -6.872727272727274794e+00 6.000000000000000000e+00
-2.290909090909082124e+00 -2.290909090909082124e+00 6.000000000000000000e+00
-2.290909090909082124e+00 2.290909090909110546e+00 6.000000000000000000e+00
-2.290909090909082124e+00 6.872727272727274794e+00 6.000000000000000000e+00
-2.290909090909082124e+00 1.145454545454546746e+01 6.000000000000000000e+00
-2.290909090909082124e+00 1.603636363636363171e+01 6.000000000000000000e+00
-2.290909090909082124e+00 2.061818181818182438e+01 6.000000000000000000e+00
-2.290909090909082124e+00 2.520000000000001705e+01 6.000000000000000000e+00
-2.290909090909082124e+00 2.978181818181818130e+01 6.000000000000000000e+00
-2.290909090909082124e+00 3.436363636363637397e+01 6.000000000000000000e+00
-2.290909090909082124e+00 3.894545454545453822e+01 6.000000000000000000e+00
-2.290909090909082124e+00 4.352727272727273089e+01 6.000000000000000000e+00
-2.290909090909082124e+00 4.810909090909092356e+01 6.000000000000000000e+00
-2.290909090909082124e+00 5.269090909090908781e+01 6.000000000000000000e+00
-2.290909090909082124e+00 5.727272727272728048e+01 6.000000000000000000e+00
-2.290909090909082124e+00 6.185454545454547315e+01 6.000000000000000000e+00
-2.290909090909082124e+00 6.643636363636363740e+01 6.000000000000000000e+00
-2.290909090909082124e+00 7.101818181818183007e+01 6.000000000000000000e+00
-2.290909090909082124e+00 7.560000000000002274e+01 6.000000000000000000e+00
-2.290909090909082124e+00 8.018181818181818699e+01 6.000000000000000000e+00
-2.290909090909082124e+00 8.476363636363637966e+01 6.000000000000000000e+00
-2.290909090909082124e+00 8.934545454545454390e+01 6.000000000000000000e+00
-2.290909090909082124e+00 9.392727272727273657e+01 6.000000000000000000e+00
-2.290909090909082124e+00 9.850909090909092924e+01 6.000000000000000000e+00
-2.290909090909082124e+00 1.030909090909090935e+02 6.000000000000000000e+00
-2.290909090909082124e+00 1.076727272727272862e+02 6.000000000000000000e+00
-2.290909090909082124e+00 1.122545454545454504e+02 6.000000000000000000e+00
-2.290909090909082124e+00 1.168363636363636431e+02 6.000000000000000000e+00
-2.290909090909082124e+00 1.214181818181818358e+02 6.000000000000000000e+00
-2.290909090909082124e+00 1.260000000000000000e+02 6.000000000000000000e+00
2.290909090909110546e+00 -1.260000000000000000e+02 6.000000000000000000e+00
2.290909090909110546e+00 -1.214181818181818215e+02 6.000000000000000000e+00
2.290909090909110546e+00 -1.168363636363636431e+02 6.000000000000000000e+00
2.290909090909110546e+00 -1.122545454545454504e+02 6.000000000000000000e+00
2.290909090909110546e+00 -1.076727272727272720e+02 6.000000000000000000e+00
2.290909090909110546e+00 -1.030909090909090935e+02 6.000000000000000000e+00
2.290909090909110546e+00 -9.850909090909090082e+01 6.000000000000000000e+00
2.290909090909110546e+00 -9.392727272727272236e+01 6.000000000000000000e+00
2.290909090909110546e+00 -8.934545454545454390e+01 6.000000000000000000e+00
2.290909090909110546e+00 -8.476363636363636545e+01 6.000000000000000000e+00
2.290909090909110546e+00 -8.018181818181818699e+01 6.000000000000000000e+00
2.290909090909110546e+00 -7.559999999999999432e+01 6.000000000000000000e+00
2.290909090909110546e+00 -7.101818181818181586e+01 6.000000000000000000e+00
2.290909090909110546e+00 -6.643636363636363740e+01 6.000000000000000000e+00
2.290909090909110546e+00 -6.185454545454544473e+01 6.000000000000000000e+00
2.290909090909110546e+00 -5.727272727272726627e+01 6.000000000000000000e+00
2.290909090909110546e+00 -5.269090909090908781e+01 6.000000000000000000e+00
2.290909090909110546e+00 -4.810909090909090935e+01 6.000000000000000000e+00
2.290909090909110546e+00 -4.352727272727273089e+01 6.000000000000000000e+00
2.290909090909110546e+00 -3.894545454545453822e+01 6.000000000000000000e+00
2.290909090909110546e+00 -3.436363636363635976e+01 6.000000000000000000e+00
2.290909090909110546e+00 -2.978181818181818130e+01 6.000000000000000000e+00
2.290909090909110546e+00 -2.519999999999998863e+01 6.000000000000000000e+00
2.290909090909110546e+00 -2.061818181818181017e+01 6.000000000000000000e+00
2.290909090909110546e+00 -1.603636363636363171e+01 6.000000000000000000e+00
2.290909090909110546e+00 -1.145454545454545325e+01 6.000000000000000000e+00
2.290909090909110546e+00 -6.872727272727274794e+00 6.000000000000000000e+00
2.290909090909110546e+00 -2.290909090909082124e+00 6.000000000000000000e+00
2.290909090909110546e+00 2.290909090909110546e+00 6.000000000000000000e+00
2.290909090909110546e+00 6.872727272727274794e+00 6.000000000000000000e+00
2.290909090909110546e+00 1.145454545454546746e+01 6.000000000000000000e+00
2.290909090909110546e+00 1.603636363636363171e+01 6.000000000000000000e+00
2.290909090909110546e+00 2.061818181818182438e+01 6.000000000000000000e+00
2.290909090909110546e+00 2.520000000000001705e+01 6.000000000000000000e+00
2.290909090909110546e+00 2.978181818181818130e+01 6.000000000000000000e+00
2.290909090909110546e+00 3.436363636363637397e+01 6.000000000000000000e+00
2.290909090909110546e+00 3.894545454545453822e+01 6.000000000000000000e+00
2.290909090909110546e+00 4.352727272727273089e+01 6.000000000000000000e+00
2.290909090909110546e+00 4.810909090909092356e+01 6.000000000000000000e+00
2.290909090909110546e+00 5.269090909090908781e+01 6.000000000000000000e+00
2.290909090909110546e+00 5.727272727272728048e+01 6.000000000000000000e+00
2.290909090909110546e+00 6.185454545454547315e+01 6.000000000000000000e+00
2.290909090909110546e+00 6.643636363636363740e+01 6.000000000000000000e+00
2.290909090909110546e+00 7.101818181818183007e+01 6.000000000000000000e+00
2.290909090909110546e+00 7.560000000000002274e+01 6.000000000000000000e+00
2.290909090909110546e+00 8.018181818181818699e+01 6.000000000000000000e+00
2.290909090909110546e+00 8.476363636363637966e+01 6.000000000000000000e+00
2.290909090909110546e+00 8.934545454545454390e+01 6.000000000000000000e+00
2.290909090909110546e+00 9.392727272727273657e+01 6.000000000000000000e+00
2.290909090909110546e+00 9.850909090909092924e+01 6.000000000000000000e+00
2.290909090909110546e+00 1.030909090909090935e+02 6.000000000000000000e+00
2.290909090909110546e+00 1.076727272727272862e+02 6.000000000000000000e+00
2.290909090909110546e+00 1.122545454545454504e+02 6.000000000000000000e+00
2.290909090909110546e+00 1.168363636363636431e+02 6.000000000000000000e+00
2.290909090909110546e+00 1.214181818181818358e+02 6.000000000000000000e+00
2.290909090909110546e+00 1.260000000000000000e+02 6.000000000000000000e+00
6.872727272727274794e+00 -1.260000000000000000e+02 6.000000000000000000e+00
6.872727272727274794e+00 -1.214181818181818215e+02 6.000000000000000000e+00
6.872727272727274794e+00 -1.168363636363636431e+02 6.000000000000000000e+00
6.872727272727274794e+00 -1.122545454545454504e+02 6.000000000000000000e+00
6.872727272727274794e+00 -1.076727272727272720e+02 6.000000000000000000e+00
6.872727272727274794e+00 -1.030909090909090935e+02 6.000000000000000000e+00
6.872727272727274794e+00 -9.850909090909090082e+01 6.000000000000000000e+00
6.872727272727274794e+00 -9.392727272727272236e+01 6.000000000000000000e+00
6.872727272727274794e+00 -8.934545454545454390e+01 6.000000000000000000e+00
6.872727272727274794e+00 -8.476363636363636545e+01 6.000000000000000000e+00
6.872727272727274794e+00 -8.018181818181818699e+01 6.000000000000000000e+00
6.872727272727274794e+00 -7.559999999999999432e+01 6.000000000000000000e+00
6.872727272727274794e+00 -7.101818181818181586e+01 6.000000000000000000e+00
6.872727272727274794e+00 -6.643636363636363740e+01 6.000000000000000000e+00
6.872727272727274794e+00 -6.185454545454544473e+01 6.000000000000000000e+00
6.872727272727274794e+00 -5.727272727272726627e+01 6.000000000000000000e+00
6.872727272727274794e+00 -5.269090909090908781e+01 6.000000000000000000e+00
6.872727272727274794e+00 -4.810909090909090935e+01 6.000000000000000000e+00
6.872727272727274794e+00 -4.352727272727273089e+01 6.000000000000000000e+00
6.872727272727274794e+00 -3.894545454545453822e+01 6.000000000000000000e+00
6.872727272727274794e+00 -3.436363636363635976e+01 6.000000000000000000e+00
6.872727272727274794e+00 -2.978181818181818130e+01 6.000000000000000000e+00
6.872727272727274794e+00 -2.519999999999998863e+01 6.000000000000000000e+00
6.872727272727274794e+00 -2.061818181818181017e+01 6.000000000000000000e+00
6.872727272727274794e+00 -1.603636363636363171e+01 6.000000000000000000e+00
6.872727272727274794e+00 -1.145454545454545325e+01 6.000000000000000000e+00
6.872727272727274794e+00 -6.872727272727274794e+00 6.000000000000000000e+00
6.872727272727274794e+00 -2.290909090909082124e+00 6.000000000000000000e+00
6.872727272727274794e+00 2.290909090909110546e+00 6.000000000000000000e+00
6.872727272727274794e+00 6.872727272727274794e+00 6.000000000000000000e+00
6.872727272727274794e+00 1.145454545454546746e+01 6.000000000000000000e+00
6.872727272727274794e+00 1.603636363636363171e+01 6.000000000000000000e+00
6.872727272727274794e+00 2.061818181818182438e+01 6.000000000000000000e+00
6.872727272727274794e+00 2.520000000000001705e+01 6.000000000000000000e+00
6.872727272727274794e+00 2.978181818181818130e+01 6.000000000000000000e+00
6.872727272727274794e+00 3.436363636363637397e+01 6.000000000000000000e+00
6.872727272727274794e+00 3.894545454545453822e+01 6.000000000000000000e+00
6.872727272727274794e+00 4.352727272727273089e+01 6.000000000000000000e+00
6.872727272727274794e+00 4.810909090909092356e+01 6.000000000000000000e+00
6.872727272727274794e+00 5.269090909090908781e+01 6.000000000000000000e+00
6.872727272727274794e+00 5.727272727272728048e+01 6.000000000000000000e+00
6.872727272727274794e+00 6.185454545454547315e+01 6.000000000000000000e+00
6.872727272727274794e+00 6.643636363636363740e+01 6.000000000000000000e+00
6.872727272727274794e+00 7.101818181818183007e+01 6.000000000000000000e+00
6.872727272727274794e+00 7.560000000000002274e+01 6.000000000000000000e+00
6.872727272727274794e+00 8.018181818181818699e+01 6.000000000000000000e+00
6.872727272727274794e+00 8.476363636363637966e+01 6.000000000000000000e+00
6.872727272727274794e+00 8.934545454545454390e+01 6.000000000000000000e+00
6.872727272727274794e+00 9.392727272727273657e+01 6.000000000000000000e+00
6.872727272727274794e+00 9.850909090909092924e+01 6.000000000000000000e+00
6.872727272727274794e+00 1.030909090909090935e+02 6.000000000000000000e+00
6.872727272727274794e+00 1.076727272727272862e+02 6.000000000000000000e+00
6.872727272727274794e+00 1.122545454545454504e+02 6.000000000000000000e+00
6.872727272727274794e+00 1.168363636363636431e+02 6.000000000000000000e+00
6.872727272727274794e+00 1.214181818181818358e+02 6.000000000000000000e+00
6.872727272727274794e+00 1.260000000000000000e+02 6.000000000000000000e+00
1.145454545454546746e+01 -1.260000000000000000e+02 6.000000000000000000e+00
1.145454545454546746e+01 -1.214181818181818215e+02 6.000000000000000000e+00
1.145454545454546746e+01 -1.168363636363636431e+02 6.000000000000000000e+00
1.145454545454546746e+01 -1.122545454545454504e+02 6.000000000000000000e+00
1.145454545454546746e+01 -1.076727272727272720e+02 6.000000000000000000e+00
1.145454545454546746e+01 -1.030909090909090935e+02 6.000000000000000000e+00
1.145454545454546746e+01 -9.850909090909090082e+01 6.000000000000000000e+00
1.145454545454546746e+01 -9.392727272727272236e+01 6.000000000000000000e+00
1.145454545454546746e+01 -8.934545454545454390e+01 6.000000000000000000e+00
1.145454545454546746e+01 -8.476363636363636545e+01 6.000000000000000000e+00
1.145454545454546746e+01 -8.018181818181818699e+01 6.000000000000000000e+00
1.145454545454546746e+01 -7.559999999999999432e+01 6.000000000000000000e+00
1.145454545454546746e+01 -7.101818181818181586e+01 6.000000000000000000e+00
1.145454545454546746e+01 -6.643636363636363740e+01 6.000000000000000000e+00
1.145454545454546746e+01 -6.185454545454544473e+01 6.000000000000000000e+00
1.145454545454546746e+01 -5.727272727272726627e+01 6.000000000000000000e+00
1.145454545454546746e+01 -5.269090909090908781e+01 6.000000000000000000e+00
1.145454545454546746e+01 -4.810909090909090935e+01 6.000000000000000000e+00
1.145454545454546746e+01 -4.352727272727273089e+01 6.000000000000000000e+00
1.145454545454546746e+01 -3.894545454545453822e+01 6.000000000000000000e+00
1.145454545454546746e+01 -3.436363636363635976e+01 6.000000000000000000e+00
1.145454545454546746e+01 -2.978181818181818130e+01 6.000000000000000000e+00
1.145454545454546746e+01 -2.519999999999998863e+01 6.000000000000000000e+00
1.145454545454546746e+01 -2.061818181818181017e+01 6.000000000000000000e+00
1.145454545454546746e+01 -1.603636363636363171e+01 6.000000000000000000e+00
1.145454545454546746e+01 -1.145454545454545325e+01 6.000000000000000000e+00
1.145454545454546746e+01 -6.872727272727274794e+00 6.000000000000000000e+00
1.145454545454546746e+01 -2.290909090909082124e+00 6.000000000000000000e+00
1.145454545454546746e+01 2.290909090909110546e+00 6.000000000000000000e+00
1.145454545454546746e+01 6.872727272727274794e+00 6.000000000000000000e+00
1.145454545454546746e+01 1.145454545454546746e+01 6.000000000000000000e+00
1.145454545454546746e+01 1.603636363636363171e+01 6.000000000000000000e+00
1.145454545454546746e+01 2.061818181818182438e+01 6.000000000000000000e+00
1.145454545454546746e+01 2.520000000000001705e+01 6.000000000000000000e+00
1.145454545454546746e+01 2.978181818181818130e+01 6.000000000000000000e+00
1.145454545454546746e+01 3.436363636363637397e+01 6.000000000000000000e+00
1.145454545454546746e+01 3.894545454545453822e+01 6.000000000000000000e+00
1.145454545454546746e+01 4.352727272727273089e+01 6.000000000000000000e+00
1.145454545454546746e+01 4.810909090909092356e+01 6.000000000000000000e+00
1.145454545454546746e+01 5.269090909090908781e+01 6.000000000000000000e+00
1.145454545454546746e+01 5.727272727272728048e+01 6.000000000000000000e+00
1.145454545454546746e+01 6.185454545454547315e+01 6.000000000000000000e+00
1.145454545454546746e+01 6.643636363636363740e+01 6.000000000000000000e+00
1.145454545454546746e+01 7.101818181818183007e+01 6.000000000000000000e+00
1.145454545454546746e+01 7.560000000000002274e+01 6.000000000000000000e+00
1.145454545454546746e+01 8.018181818181818699e+01 6.000000000000000000e+00
1.145454545454546746e+01 8.476363636363637966e+01 6.000000000000000000e+00
1.145454545454546746e+01 8.934545454545454390e+01 6.000000000000000000e+00
1.145454545454546746e+01 9.392727272727273657e+01 6.000000000000000000e+00
1.145454545454546746e+01 9.850909090909092924e+01 6.000000000000000000e+00
1.145454545454546746e+01 1.030909090909090935e+02 6.000000000000000000e+00
1.145454545454546746e+01 1.076727272727272862e+02 6.000000000000000000e+00
1.145454545454546746e+01 1.122545454545454504e+02 6.000000000000000000e+00
1.145454545454546746e+01 1.168363636363636431e+02 6.000000000000000000e+00
1.145454545454546746e+01 1.214181818181818358e+02 6.000000000000000000e+00
1.145454545454546746e+01 1.260000000000000000e+02 6.000000000000000000e+00
1.603636363636363171e+01 -1.260000000000000000e+02 6.000000000000000000e+00
1.603636363636363171e+01 -1.214181818181818215e+02 6.000000000000000000e+00
1.603636363636363171e+01 -1.168363636363636431e+02 6.000000000000000000e+00
1.603636363636363171e+01 -1.122545454545454504e+02 6.000000000000000000e+00
1.603636363636363171e+01 -1.076727272727272720e+02 6.000000000000000000e+00
1.603636363636363171e+01 -1.030909090909090935e+02 6.000000000000000000e+00
1.603636363636363171e+01 -9.850909090909090082e+01 6.000000000000000000e+00
1.603636363636363171e+01 -9.392727272727272236e+01 6.000000000000000000e+00
1.603636363636363171e+01 -8.934545454545454390e+01 6.000000000000000000e+00
1.603636363636363171e+01 -8.476363636363636545e+01 6.000000000000000000e+00
1.603636363636363171e+01 -8.018181818181818699e+01 6.000000000000000000e+00
1.603636363636363171e+01 -7.559999999999999432e+01 6.000000000000000000e+00
1.603636363636363171e+01 -7.101818181818181586e+01 6.000000000000000000e+00
1.603636363636363171e+01 -6.643636363636363740e+01 6.000000000000000000e+00
1.603636363636363171e+01 -6.185454545454544473e+01 6.000000000000000000e+00
1.603636363636363171e+01 -5.727272727272726627e+01 6.000000000000000000e+00
1.603636363636363171e+01 -5.269090909090908781e+01 6.000000000000000000e+00
1.603636363636363171e+01 -4.810909090909090935e+01 6.000000000000000000e+00
1.603636363636363171e+01 -4.352727272727273089e+01 6.000000000000000000e+00
1.603636363636363171e+01 -3.894545454545453822e+01 6.000000000000000000e+00
1.603636363636363171e+01 -3.436363636363635976e+01 6.000000000000000000e+00
1.603636363636363171e+01 -2.978181818181818130e+01 6.000000000000000000e+00
1.603636363636363171e+01 -2.519999999999998863e+01 6.000000000000000000e+00
1.603636363636363171e+01 -2.061818181818181017e+01 6.000000000000000000e+00
1.603636363636363171e+01 -1.603636363636363171e+01 6.000000000000000000e+00
1.603636363636363171e+01 -1.145454545454545325e+01 6.000000000000000000e+00
1.603636363636363171e+01 -6.872727272727274794e+00 6.000000000000000000e+00
1.603636363636363171e+01 -2.290909090909082124e+00 6.000000000000000000e+00
1.603636363636363171e+01 2.290909090909110546e+00 6.000000000000000000e+00
1.603636363636363171e+01 6.872727272727274794e+00 6.000000000000000000e+00
1.603636363636363171e+01 1.145454545454546746e+01 6.000000000000000000e+00
1.603636363636363171e+01 1.603636363636363171e+01 6.000000000000000000e+00
1.603636363636363171e+01 2.061818181818182438e+01 6.000000000000000000e+00
1.603636363636363171e+01 2.520000000000001705e+01 6.000000000000000000e+00
1.603636363636363171e+01 2.978181818181818130e+01 6.000000000000000000e+00
1.603636363636363171e+01 3.436363636363637397e+01 6.000000000000000000e+00
1.603636363636363171e+01 3.894545454545453822e+01 6.000000000000000000e+00
1.603636363636363171e+01 4.352727272727273089e+01 6.000000000000000000e+00
1.603636363636363171e+01 4.810909090909092356e+01 6.000000000000000000e+00
1.603636363636363171e+01 5.269090909090908781e+01 6.000000000000000000e+00
1.603636363636363171e+01 5.727272727272728048e+01 6.000000000000000000e+00
1.603636363636363171e+01 6.185454545454547315e+01 6.000000000000000000e+00
1.603636363636363171e+01 6.643636363636363740e+01 6.000000000000000000e+00
1.603636363636363171e+01 7.101818181818183007e+01 6.000000000000000000e+00
1.603636363636363171e+01 7.560000000000002274e+01 6.000000000000000000e+00
1.603636363636363171e+01 8.018181818181818699e+01 6.000000000000000000e+00
1.603636363636363171e+01 8.476363636363637966e+01 6.000000000000000000e+00
1.603636363636363171e+01 8.934545454545454390e+01 6.000000000000000000e+00
1.603636363636363171e+01 9.392727272727273657e+01 6.000000000000000000e+00
1.603636363636363171e+01 9.850909090909092924e+01 6.000000000000000000e+00
1.603636363636363171e+01 1.030909090909090935e+02 6.000000000000000000e+00
1.603636363636363171e+01 1.076727272727272862e+02 6.000000000000000000e+00
1.603636363636363171e+01 1.122545454545454504e+02 6.000000000000000000e+00
1.603636363636363171e+01 1.168363636363636431e+02 6.000000000000000000e+00
1.603636363636363171e+01 1.214181818181818358e+02 6.000000000000000000e+00
1.603636363636363171e+01 1.260000000000000000e+02 6.000000000000000000e+00
2.061818181818182438e+01 -1.260000000000000000e+02 6.000000000000000000e+00
2.061818181818182438e+01 -1.214181818181818215e+02 6.000000000000000000e+00
2.061818181818182438e+01 -1.168363636363636431e+02 6.000000000000000000e+00
2.061818181818182438e+01 -1.122545454545454504e+02 6.000000000000000000e+00
2.061818181818182438e+01 -1.076727272727272720e+02 6.000000000000000000e+00
2.061818181818182438e+01 -1.030909090909090935e+02 6.000000000000000000e+00
2.061818181818182438e+01 -9.850909090909090082e+01 6.000000000000000000e+00
2.061818181818182438e+01 -9.392727272727272236e+01 6.000000000000000000e+00
2.061818181818182438e+01 -8.934545454545454390e+01 6.000000000000000000e+00
2.061818181818182438e+01 -8.476363636363636545e+01 6.000000000000000000e+00
2.061818181818182438e+01 -8.018181818181818699e+01 6.000000000000000000e+00
2.061818181818182438e+01 -7.559999999999999432e+01 6.000000000000000000e+00
2.061818181818182438e+01 -7.101818181818181586e+01 6.000000000000000000e+00
2.061818181818182438e+01 -6.643636363636363740e+01 6.000000000000000000e+00
2.061818181818182438e+01 -6.185454545454544473e+01 6.000000000000000000e+00
2.061818181818182438e+01 -5.727272727272726627e+01 6.000000000000000000e+00
2.061818181818182438e+01 -5.269090909090908781e+01 6.000000000000000000e+00
2.061818181818182438e+01 -4.810909090909090935e+01 6.000000000000000000e+00
2.061818181818182438e+01 -4.352727272727273089e+01 6.000000000000000000e+00
2.061818181818182438e+01 -3.894545454545453822e+01 6.000000000000000000e+00
2.061818181818182438e+01 -3.436363636363635976e+01 6.000000000000000000e+00
2.061818181818182438e+01 -2.978181818181818130e+01 6.000000000000000000e+00
2.061818181818182438e+01 -2.519999999999998863e+01 6.000000000000000000e+00
2.061818181818182438e+01 -2.061818181818181017e+01 6.000000000000000000e+00
2.061818181818182438e+01 -1.603636363636363171e+01 6.000000000000000000e+00
2.061818181818182438e+01 -1.145454545454545325e+01 6.000000000000000000e+00
2.061818181818182438e+01 -6.872727272727274794e+00 6.000000000000000000e+00
2.061818181818182438e+01 -2.290909090909082124e+00 6.000000000000000000e+00
2.061818181818182438e+01 2.290909090909110546e+00 6.000000000000000000e+00
2.061818181818182438e+01 6.872727272727274794e+00 6.000000000000000000e+00
2.061818181818182438e+01 1.145454545454546746e+01 6.000000000000000000e+00
2.061818181818182438e+01 1.603636363636363171e+01 6.000000000000000000e+00
2.061818181818182438e+01 2.061818181818182438e+01 6.000000000000000000e+00
2.061818181818182438e+01 2.520000000000001705e+01 6.000000000000000000e+00
2.061818181818182438e+01 2.978181818181818130e+01 6.000000000000000000e+00
2.061818181818182438e+01 3.436363636363637397e+01 6.000000000000000000e+00
2.061818181818182438e+01 3.894545454545453822e+01 6.000000000000000000e+00
2.061818181818182438e+01 4.352727272727273089e+01 6.000000000000000000e+00
2.061818181818182438e+01 4.810909090909092356e+01 6.000000000000000000e+00
2.061818181818182438e+01 5.269090909090908781e+01 6.000000000000000000e+00
2.061818181818182438e+01 5.727272727272728048e+01 6.000000000000000000e+00
2.061818181818182438e+01 6.185454545454547315e+01 6.000000000000000000e+00
2.061818181818182438e+01 6.643636363636363740e+01 6.000000000000000000e+00
2.061818181818182438e+01 7.101818181818183007e+01 6.000000000000000000e+00
2.061818181818182438e+01 7.560000000000002274e+01 6.000000000000000000e+00
2.061818181818182438e+01 8.018181818181818699e+01 6.000000000000000000e+00
2.061818181818182438e+01 8.476363636363637966e+01 6.000000000000000000e+00
2.061818181818182438e+01 8.934545454545454390e+01 6.000000000000000000e+00
2.061818181818182438e+01 9.392727272727273657e+01 6.000000000000000000e+00
2.061818181818182438e+01 9.850909090909092924e+01 6.000000000000000000e+00
2.061818181818182438e+01 1.030909090909090935e+02 6.000000000000000000e+00
2.061818181818182438e+01 1.076727272727272862e+02 6.000000000000000000e+00
2.061818181818182438e+01 1.122545454545454504e+02 6.000000000000000000e+00
2.061818181818182438e+01 1.168363636363636431e+02 6.000000000000000000e+00
2.061818181818182438e+01 1.214181818181818358e+02 6.000000000000000000e+00
2.061818181818182438e+01 1.260000000000000000e+02 6.000000000000000000e+00
2.520000000000001705e+01 -1.260000000000000000e+02 6.000000000000000000e+00
2.520000000000001705e+01 -1.214181818181818215e+02 6.000000000000000000e+00
2.520000000000001705e+01 -1.168363636363636431e+02 6.000000000000000000e+00
2.520000000000001705e+01 -1.122545454545454504e+02 6.000000000000000000e+00
2.520000000000001705e+01 -1.076727272727272720e+02 6.000000000000000000e+00
2.520000000000001705e+01 -1.030909090909090935e+02 6.000000000000000000e+00
2.520000000000001705e+01 -9.850909090909090082e+01 6.000000000000000000e+00
2.520000000000001705e+01 -9.392727272727272236e+01 6.000000000000000000e+00
2.520000000000001705e+01 -8.934545454545454390e+01 6.000000000000000000e+00
2.520000000000001705e+01 -8.476363636363636545e+01 6.000000000000000000e+00
2.520000000000001705e+01 -8.018181818181818699e+01 6.000000000000000000e+00
2.520000000000001705e+01 -7.559999999999999432e+01 6.000000000000000000e+00
2.520000000000001705e+01 -7.101818181818181586e+01 6.000000000000000000e+00
2.520000000000001705e+01 -6.643636363636363740e+01 6.000000000000000000e+00
2.520000000000001705e+01 -6.185454545454544473e+01 6.000000000000000000e+00
2.520000000000001705e+01 -5.727272727272726627e+01 6.000000000000000000e+00
2.520000000000001705e+01 -5.269090909090908781e+01 6.000000000000000000e+00
2.520000000000001705e+01 -4.810909090909090935e+01 6.000000000000000000e+00
2.520000000000001705e+01 -4.352727272727273089e+01 6.000000000000000000e+00
2.520000000000001705e+01 -3.894545454545453822e+01 6.000000000000000000e+00
2.520000000000001705e+01 -3.436363636363635976e+01 6.000000000000000000e+00
2.520000000000001705e+01 -2.978181818181818130e+01 6.000000000000000000e+00
2.520000000000001705e+01 -2.519999999999998863e+01 6.000000000000000000e+00
2.520000000000001705e+01 -2.061818181818181017e+01 6.000000000000000000e+00
2.520000000000001705e+01 -1.603636363636363171e+01 6.000000000000000000e+00
2.520000000000001705e+01 -1.145454545454545325e+01 6.000000000000000000e+00
2.520000000000001705e+01 -6.872727272727274794e+00 6.000000000000000000e+00
2.520000000000001705e+01 -2.290909090909082124e+00 6.000000000000000000e+00
2.520000000000001705e+01 2.290909090909110546e+00 6.000000000000000000e+00
2.520000000000001705e+01 6.872727272727274794e+00 6.000000000000000000e+00
2.520000000000001705e+01 1.145454545454546746e+01 6.000000000000000000e+00
2.520000000000001705e+01 1.603636363636363171e+01 6.000000000000000000e+00
2.520000000000001705e+01 2.061818181818182438e+01 6.000000000000000000e+00
2.520000000000001705e+01 2.520000000000001705e+01 6.000000000000000000e+00
2.520000000000001705e+01 2.978181818181818130e+01 6.000000000000000000e+00
2.520000000000001705e+01 3.436363636363637397e+01 6.000000000000000000e+00
2.520000000000001705e+01 3.894545454545453822e+01 6.000000000000000000e+00
2.520000000000001705e+01 4.352727272727273089e+01 6.000000000000000000e+00
2.520000000000001705e+01 4.810909090909092356e+01 6.000000000000000000e+00
2.520000000000001705e+01 5.269090909090908781e+01 6.000000000000000000e+00
2.520000000000001705e+01 5.727272727272728048e+01 6.000000000000000000e+00
2.520000000000001705e+01 6.185454545454547315e+01 6.000000000000000000e+00
2.520000000000001705e+01 6.643636363636363740e+01 6.000000000000000000e+00
2.520000000000001705e+01 7.101818181818183007e+01 6.000000000000000000e+00
2.520000000000001705e+01 7.560000000000002274e+01 6.000000000000000000e+00
2.520000000000001705e+01 8.018181818181818699e+01 6.000000000000000000e+00
2.520000000000001705e+01 8.476363636363637966e+01 6.000000000000000000e+00
2.520000000000001705e+01 8.934545454545454390e+01 6.000000000000000000e+00
2.520000000000001705e+01 9.392727272727273657e+01 6.000000000000000000e+00
2.520000000000001705e+01 9.850909090909092924e+01 6.000000000000000000e+00
2.520000000000001705e+01 1.030909090909090935e+02 6.000000000000000000e+00
2.520000000000001705e+01 1.076727272727272862e+02 6.000000000000000000e+00
2.520000000000001705e+01 1.122545454545454504e+02 6.000000000000000000e+00
2.520000000000001705e+01 1.168363636363636431e+02 6.000000000000000000e+00
2.520000000000001705e+01 1.214181818181818358e+02 6.000000000000000000e+00
2.520000000000001705e+01 1.260000000000000000e+02 6.000000000000000000e+00
2.978181818181818130e+01 -1.260000000000000000e+02 6.000000000000000000e+00
2.978181818181818130e+01 -1.214181818181818215e+02 6.000000000000000000e+00
2.978181818181818130e+01 -1.168363636363636431e+02 6.000000000000000000e+00
2.978181818181818130e+01 -1.122545454545454504e+02 6.000000000000000000e+00
2.978181818181818130e+01 -1.076727272727272720e+02 6.000000000000000000e+00
2.978181818181818130e+01 -1.030909090909090935e+02 6.000000000000000000e+00
2.978181818181818130e+01 -9.850909090909090082e+01 6.000000000000000000e+00
2.978181818181818130e+01 -9.392727272727272236e+01 6.000000000000000000e+00
2.978181818181818130e+01 -8.934545454545454390e+01 6.000000000000000000e+00
2.978181818181818130e+01 -8.476363636363636545e+01 6.000000000000000000e+00
2.978181818181818130e+01 -8.018181818181818699e+01 6.000000000000000000e+00
2.978181818181818130e+01 -7.559999999999999432e+01 6.000000000000000000e+00
2.978181818181818130e+01 -7.101818181818181586e+01 6.000000000000000000e+00
2.978181818181818130e+01 -6.643636363636363740e+01 6.000000000000000000e+00
2.978181818181818130e+01 -6.185454545454544473e+01 6.000000000000000000e+00
2.978181818181818130e+01 -5.727272727272726627e+01 6.000000000000000000e+00
2.978181818181818130e+01 -5.269090909090908781e+01 6.000000000000000000e+00
2.978181818181818130e+01 -4.810909090909090935e+01 6.000000000000000000e+00
2.978181818181818130e+01 -4.352727272727273089e+01 6.000000000000000000e+00
2.978181818181818130e+01 -3.894545454545453822e+01 6.000000000000000000e+00
2.978181818181818130e+01 -3.436363636363635976e+01 6.000000000000000000e+00
2.978181818181818130e+01 -2.978181818181818130e+01 6.000000000000000000e+00
2.978181818181818130e+01 -2.519999999999998863e+01 6.000000000000000000e+00
2.978181818181818130e+01 -2.061818181818181017e+01 6.000000000000000000e+00
2.978181818181818130e+01 -1.603636363636363171e+01 6.000000000000000000e+00
2.978181818181818130e+01 -1.145454545454545325e+01 6.000000000000000000e+00
2.978181818181818130e+01 -6.872727272727274794e+00 6.000000000000000000e+00
2.978181818181818130e+01 -2.290909090909082124e+00 6.000000000000000000e+00
2.978181818181818130e+01 2.290909090909110546e+00 6.000000000000000000e+00
2.978181818181818130e+01 6.872727272727274794e+00 6.000000000000000000e+00
2.978181818181818130e+01 1.145454545454546746e+01 6.000000000000000000e+00
2.978181818181818130e+01 1.603636363636363171e+01 6.000000000000000000e+00
2.978181818181818130e+01 2.061818181818182438e+01 6.000000000000000000e+00
2.978181818181818130e+01 2.520000000000001705e+01 6.000000000000000000e+00
2.978181818181818130e+01 2.978181818181818130e+01 6.000000000000000000e+00
2.978181818181818130e+01 3.436363636363637397e+01 6.000000000000000000e+00
2.978181818181818130e+01 3.894545454545453822e+01 6.000000000000000000e+00
2.978181818181818130e+01 4.352727272727273089e+01 6.000000000000000000e+00
2.978181818181818130e+01 4.810909090909092356e+01 6.000000000000000000e+00
2.978181818181818130e+01 5.269090909090908781e+01 6.000000000000000000e+00
2.978181818181818130e+01 5.727272727272728048e+01 6.000000000000000000e+00
2.978181818181818130e+01 6.185454545454547315e+01 6.000000000000000000e+00
2.978181818181818130e+01 6.643636363636363740e+01 6.000000000000000000e+00
2.978181818181818130e+01 7.101818181818183007e+01 6.000000000000000000e+00
2.978181818181818130e+01 7.560000000000002274e+01 6.000000000000000000e+00
2.978181818181818130e+01 8.018181818181818699e+01 6.000000000000000000e+00
2.978181818181818130e+01 8.476363636363637966e+01 6.000000000000000000e+00
2.978181818181818130e+01 8.934545454545454390e+01 6.000000000000000000e+00
2.978181818181818130e+01 9.392727272727273657e+01 6.000000000000000000e+00
2.978181818181818130e+01 9.850909090909092924e+01 6.000000000000000000e+00
2.978181818181818130e+01 1.030909090909090935e+02 6.000000000000000000e+00
2.978181818181818130e+01 1.076727272727272862e+02 6.000000000000000000e+00
2.978181818181818130e+01 1.122545454545454504e+02 6.000000000000000000e+00
2.978181818181818130e+01 1.168363636363636431e+02 6.000000000000000000e+00
2.978181818181818130e+01 1.214181818181818358e+02 6.000000000000000000e+00
2.978181818181818130e+01 1.260000000000000000e+02 6.000000000000000000e+00
3.436363636363637397e+01 -1.260000000000000000e+02 6.000000000000000000e+00
3.436363636363637397e+01 -1.214181818181818215e+02 6.000000000000000000e+00
3.436363636363637397e+01 -1.168363636363636431e+02 6.000000000000000000e+00
3.436363636363637397e+01 -1.122545454545454504e+02 6.000000000000000000e+00
3.436363636363637397e+01 -1.076727272727272720e+02 6.000000000000000000e+00
3.436363636363637397e+01 -1.030909090909090935e+02 6.000000000000000000e+00
3.436363636363637397e+01 -9.850909090909090082e+01 6.000000000000000000e+00
3.436363636363637397e+01 -9.392727272727272236e+01 6.000000000000000000e+00
3.436363636363637397e+01 -8.934545454545454390e+01 6.000000000000000000e+00
3.436363636363637397e+01 -8.476363636363636545e+01 6.000000000000000000e+00
3.436363636363637397e+01 -8.018181818181818699e+01 6.000000000000000000e+00
3.436363636363637397e+01 -7.559999999999999432e+01 6.000000000000000000e+00
3.436363636363637397e+01 -7.101818181818181586e+01 6.000000000000000000e+00
3.436363636363637397e+01 -6.643636363636363740e+01 6.000000000000000000e+00
3.436363636363637397e+01 -6.185454545454544473e+01 6.000000000000000000e+00
3.436363636363637397e+01 -5.727272727272726627e+01 6.000000000000000000e+00
3.436363636363637397e+01 -5.269090909090908781e+01 6.000000000000000000e+00
3.436363636363637397e+01 -4.810909090909090935e+01 6.000000000000000000e+00
3.436363636363637397e+01 -4.352727272727273089e+01 6.000000000000000000e+00
3.436363636363637397e+01 -3.894545454545453822e+01 6.000000000000000000e+00
3.436363636363637397e+01 -3.436363636363635976e+01 6.000000000000000000e+00
3.436363636363637397e+01 -2.978181818181818130e+01 6.000000000000000000e+00
3.436363636363637397e+01 -2.519999999999998863e+01 6.000000000000000000e+00
3.436363636363637397e+01 -2.061818181818181017e+01 6.000000000000000000e+00
3.436363636363637397e+01 -1.603636363636363171e+01 6.000000000000000000e+00
3.436363636363637397e+01 -1.145454545454545325e+01 6.000000000000000000e+00
3.436363636363637397e+01 -6.872727272727274794e+00 6.000000000000000000e+00
3.436363636363637397e+01 -2.290909090909082124e+00 6.000000000000000000e+00
3.436363636363637397e+01 2.290909090909110546e+00 6.000000000000000000e+00
3.436363636363637397e+01 6.872727272727274794e+00 6.000000000000000000e+00
3.436363636363637397e+01 1.145454545454546746e+01 6.000000000000000000e+00
3.436363636363637397e+01 1.603636363636363171e+01 6.000000000000000000e+00
3.436363636363637397e+01 2.061818181818182438e+01 6.000000000000000000e+00
3.436363636363637397e+01 2.520000000000001705e+01 6.000000000000000000e+00
3.436363636363637397e+01 2.978181818181818130e+01 6.000000000000000000e+00
3.436363636363637397e+01 3.436363636363637397e+01 6.000000000000000000e+00
3.436363636363637397e+01 3.894545454545453822e+01 6.000000000000000000e+00
3.436363636363637397e+01 4.352727272727273089e+01 6.000000000000000000e+00
3.436363636363637397e+01 4.810909090909092356e+01 6.000000000000000000e+00
3.436363636363637397e+01 5.269090909090908781e+01 6.000000000000000000e+00
3.436363636363637397e+01 5.727272727272728048e+01 6.000000000000000000e+00
3.436363636363637397e+01 6.185454545454547315e+01 6.000000000000000000e+00
3.436363636363637397e+01 6.643636363636363740e+01 6.000000000000000000e+00
3.436363636363637397e+01 7.101818181818183007e+01 6.000000000000000000e+00
3.436363636363637397e+01 7.560000000000002274e+01 6.000000000000000000e+00
3.436363636363637397e+01 8.018181818181818699e+01 6.000000000000000000e+00
3.436363636363637397e+01 8.476363636363637966e+01 6.000000000000000000e+00
3.436363636363637397e+01 8.934545454545454390e+01 6.000000000000000000e+00
3.436363636363637397e+01 9.392727272727273657e+01 6.000000000000000000e+00
3.436363636363637397e+01 9.850909090909092924e+01 6.000000000000000000e+00
3.436363636363637397e+01 1.030909090909090935e+02 6.000000000000000000e+00
3.436363636363637397e+01 1.076727272727272862e+02 6.000000000000000000e+00
3.436363636363637397e+01 1.122545454545454504e+02 6.000000000000000000e+00
3.436363636363637397e+01 1.168363636363636431e+02 6.000000000000000000e+00
3.436363636363637397e+01 1.214181818181818358e+02 6.000000000000000000e+00
3.436363636363637397e+01 1.260000000000000000e+02 6.000000000000000000e+00
3.894545454545453822e+01 -1.260000000000000000e+02 6.000000000000000000e+00
3.894545454545453822e+01 -1.214181818181818215e+02 6.000000000000000000e+00
3.894545454545453822e+01 -1.168363636363636431e+02 6.000000000000000000e+00
3.894545454545453822e+01 -1.122545454545454504e+02 6.000000000000000000e+00
3.894545454545453822e+01 -1.076727272727272720e+02 6.000000000000000000e+00
3.894545454545453822e+01 -1.030909090909090935e+02 6.000000000000000000e+00
3.894545454545453822e+01 -9.850909090909090082e+01 6.000000000000000000e+00
3.894545454545453822e+01 -9.392727272727272236e+01 6.000000000000000000e+00
3.894545454545453822e+01 -8.934545454545454390e+01 6.000000000000000000e+00
3.894545454545453822e+01 -8.476363636363636545e+01 6.000000000000000000e+00
3.894545454545453822e+01 -8.018181818181818699e+01 6.000000000000000000e+00
3.894545454545453822e+01 -7.559999999999999432e+01 6.000000000000000000e+00
3.894545454545453822e+01 -7.101818181818181586e+01 6.000000000000000000e+00
3.894545454545453822e+01 -6.643636363636363740e+01 6.000000000000000000e+00
3.894545454545453822e+01 -6.185454545454544473e+01 6.000000000000000000e+00
3.894545454545453822e+01 -5.727272727272726627e+01 6.000000000000000000e+00
3.894545454545453822e+01 -5.269090909090908781e+01 6.000000000000000000e+00
3.894545454545453822e+01 -4.810909090909090935e+01 6.000000000000000000e+00
3.894545454545453822e+01 -4.352727272727273089e+01 6.000000000000000000e+00
3.894545454545453822e+01 -3.894545454545453822e+01 6.000000000000000000e+00
3.894545454545453822e+01 -3.436363636363635976e+01 6.000000000000000000e+00
3.894545454545453822e+01 -2.978181818181818130e+01 6.000000000000000000e+00
3.894545454545453822e+01 -2.519999999999998863e+01 6.000000000000000000e+00
3.894545454545453822e+01 -2.061818181818181017e+01 6.000000000000000000e+00
3.894545454545453822e+01 -1.603636363636363171e+01 6.000000000000000000e+00
3.894545454545453822e+01 -1.145454545454545325e+01 6.000000000000000000e+00
3.894545454545453822e+01 -6.872727272727274794e+00 6.000000000000000000e+00
3.894545454545453822e+01 -2.290909090909082124e+00 6.000000000000000000e+00
3.894545454545453822e+01 2.290909090909110546e+00 6.000000000000000000e+00
3.894545454545453822e+01 6.872727272727274794e+00 6.000000000000000000e+00
3.894545454545453822e+01 1.145454545454546746e+01 6.000000000000000000e+00
3.894545454545453822e+01 1.603636363636363171e+01 6.000000000000000000e+00
3.894545454545453822e+01 2.061818181818182438e+01 6.000000000000000000e+00
3.894545454545453822e+01 2.520000000000001705e+01 6.000000000000000000e+00
3.894545454545453822e+01 2.978181818181818130e+01 6.000000000000000000e+00
3.894545454545453822e+01 3.436363636363637397e+01 6.000000000000000000e+00
3.894545454545453822e+01 3.894545454545453822e+01 6.000000000000000000e+00
3.894545454545453822e+01 4.352727272727273089e+01 6.000000000000000000e+00
3.894545454545453822e+01 4.810909090909092356e+01 6.000000000000000000e+00
3.894545454545453822e+01 5.269090909090908781e+01 6.000000000000000000e+00
3.894545454545453822e+01 5.727272727272728048e+01 6.000000000000000000e+00
3.894545454545453822e+01 6.185454545454547315e+01 6.000000000000000000e+00
3.894545454545453822e+01 6.643636363636363740e+01 6.000000000000000000e+00
3.894545454545453822e+01 7.101818181818183007e+01 6.000000000000000000e+00
3.894545454545453822e+01 7.560000000000002274e+01 6.000000000000000000e+00
3.894545454545453822e+01 8.018181818181818699e+01 6.000000000000000000e+00
3.894545454545453822e+01 8.476363636363637966e+01 6.000000000000000000e+00
3.894545454545453822e+01 8.934545454545454390e+01 6.000000000000000000e+00
3.894545454545453822e+01 9.392727272727273657e+01 6.000000000000000000e+00
3.894545454545453822e+01 9.850909090909092924e+01 6.000000000000000000e+00
3.894545454545453822e+01 1.030909090909090935e+02 6.000000000000000000e+00
3.894545454545453822e+01 1.076727272727272862e+02 6.000000000000000000e+00
3.894545454545453822e+01 1.122545454545454504e+02 6.000000000000000000e+00
3.894545454545453822e+01 1.168363636363636431e+02 6.000000000000000000e+00
3.894545454545453822e+01 1.214181818181818358e+02 6.000000000000000000e+00
3.894545454545453822e+01 1.260000000000000000e+02 6.000000000000000000e+00
4.352727272727273089e+01 -1.260000000000000000e+02 6.000000000000000000e+00
4.352727272727273089e+01 -1.214181818181818215e+02 6.000000000000000000e+00
4.352727272727273089e+01 -1.168363636363636431e+02 6.000000000000000000e+00
4.352727272727273089e+01 -1.122545454545454504e+02 6.000000000000000000e+00
4.352727272727273089e+01 -1.076727272727272720e+02 6.000000000000000000e+00
4.352727272727273089e+01 -1.030909090909090935e+02 6.000000000000000000e+00
4.352727272727273089e+01 -9.850909090909090082e+01 6.000000000000000000e+00
4.352727272727273089e+01 -9.392727272727272236e+01 6.000000000000000000e+00
4.352727272727273089e+01 -8.934545454545454390e+01 6.000000000000000000e+00
4.352727272727273089e+01 -8.476363636363636545e+01 6.000000000000000000e+00
4.352727272727273089e+01 -8.018181818181818699e+01 6.000000000000000000e+00
4.352727272727273089e+01 -7.559999999999999432e+01 6.000000000000000000e+00
4.352727272727273089e+01 -7.101818181818181586e+01 6.000000000000000000e+00
4.352727272727273089e+01 -6.643636363636363740e+01 6.000000000000000000e+00
4.352727272727273089e+01 -6.185454545454544473e+01 6.000000000000000000e+00
4.352727272727273089e+01 -5.727272727272726627e+01 6.000000000000000000e+00
4.352727272727273089e+01 -5.269090909090908781e+01 6.000000000000000000e+00
4.352727272727273089e+01 -4.810909090909090935e+01 6.000000000000000000e+00
4.352727272727273089e+01 -4.352727272727273089e+01 6.000000000000000000e+00
4.352727272727273089e+01 -3.894545454545453822e+01 6.000000000000000000e+00
4.352727272727273089e+01 -3.436363636363635976e+01 6.000000000000000000e+00
4.352727272727273089e+01 -2.978181818181818130e+01 6.000000000000000000e+00
4.352727272727273089e+01 -2.519999999999998863e+01 6.000000000000000000e+00
4.352727272727273089e+01 -2.061818181818181017e+01 6.000000000000000000e+00
4.352727272727273089e+01 -1.603636363636363171e+01 6.000000000000000000e+00
4.352727272727273089e+01 -1.145454545454545325e+01 6.000000000000000000e+00
4.352727272727273089e+01 -6.872727272727274794e+00 6.000000000000000000e+00
4.352727272727273089e+01 -2.290909090909082124e+00 6.000000000000000000e+00
4.352727272727273089e+01 2.290909090909110546e+00 6.000000000000000000e+00
4.352727272727273089e+01 6.872727272727274794e+00 6.000000000000000000e+00
4.352727272727273089e+01 1.145454545454546746e+01 6.000000000000000000e+00
4.352727272727273089e+01 1.603636363636363171e+01 6.000000000000000000e+00
4.352727272727273089e+01 2.061818181818182438e+01 6.000000000000000000e+00
4.352727272727273089e+01 2.520000000000001705e+01 6.000000000000000000e+00
4.352727272727273089e+01 2.978181818181818130e+01 6.000000000000000000e+00
4.352727272727273089e+01 3.436363636363637397e+01 6.000000000000000000e+00
4.352727272727273089e+01 3.894545454545453822e+01 6.000000000000000000e+00
4.352727272727273089e+01 4.352727272727273089e+01 6.000000000000000000e+00
4.352727272727273089e+01 4.810909090909092356e+01 6.000000000000000000e+00
4.352727272727273089e+01 5.269090909090908781e+01 6.000000000000000000e+00
4.352727272727273089e+01 5.727272727272728048e+01 6.000000000000000000e+00
4.352727272727273089e+01 6.185454545454547315e+01 6.000000000000000000e+00
4.352727272727273089e+01 6.643636363636363740e+01 6.000000000000000000e+00
4.352727272727273089e+01 7.101818181818183007e+01 6.000000000000000000e+00
4.352727272727273089e+01 7.560000000000002274e+01 6.000000000000000000e+00
4.352727272727273089e+01 8.018181818181818699e+01 6.000000000000000000e+00
4.352727272727273089e+01 8.476363636363637966e+01 6.000000000000000000e+00
4.352727272727273089e+01 8.934545454545454390e+01 6.000000000000000000e+00
4.352727272727273089e+01 9.392727272727273657e+01 6.000000000000000000e+00
4.352727272727273089e+01 9.850909090909092924e+01 6.000000000000000000e+00
4.352727272727273089e+01 1.030909090909090935e+02 6.000000000000000000e+00
4.352727272727273089e+01 1.076727272727272862e+02 6.000000000000000000e+00
4.352727272727273089e+01 1.122545454545454504e+02 6.000000000000000000e+00
4.352727272727273089e+01 1.168363636363636431e+02 6.000000000000000000e+00
4.352727272727273089e+01 1.214181818181818358e+02 6.000000000000000000e+00
4.352727272727273089e+01 1.260000000000000000e+02 6.000000000000000000e+00
4.810909090909092356e+01 -1.260000000000000000e+02 6.000000000000000000e+00
4.810909090909092356e+01 -1.214181818181818215e+02 6.000000000000000000e+00
4.810909090909092356e+01 -1.168363636363636431e+02 6.000000000000000000e+00
4.810909090909092356e+01 -1.122545454545454504e+02 6.000000000000000000e+00
4.810909090909092356e+01 -1.076727272727272720e+02 6.000000000000000000e+00
4.810909090909092356e+01 -1.030909090909090935e+02 6.000000000000000000e+00
4.810909090909092356e+01 -9.850909090909090082e+01 6.000000000000000000e+00
4.810909090909092356e+01 -9.392727272727272236e+01 6.000000000000000000e+00
4.810909090909092356e+01 -8.934545454545454390e+01 6.000000000000000000e+00
4.810909090909092356e+01 -8.476363636363636545e+01 6.000000000000000000e+00
4.810909090909092356e+01 -8.018181818181818699e+01 6.000000000000000000e+00
4.810909090909092356e+01 -7.559999999999999432e+01 6.000000000000000000e+00
4.810909090909092356e+01 -7.101818181818181586e+01 6.000000000000000000e+00
4.810909090909092356e+01 -6.643636363636363740e+01 6.000000000000000000e+00
4.810909090909092356e+01 -6.185454545454544473e+01 6.000000000000000000e+00
4.810909090909092356e+01 -5.727272727272726627e+01 6.000000000000000000e+00
4.810909090909092356e+01 -5.269090909090908781e+01 6.000000000000000000e+00
4.810909090909092356e+01 -4.810909090909090935e+01 6.000000000000000000e+00
4.810909090909092356e+01 -4.352727272727273089e+01 6.000000000000000000e+00
4.810909090909092356e+01 -3.894545454545453822e+01 6.000000000000000000e+00
4.810909090909092356e+01 -3.436363636363635976e+01 6.000000000000000000e+00
4.810909090909092356e+01 -2.978181818181818130e+01 6.000000000000000000e+00
4.810909090909092356e+01 -2.519999999999998863e+01 6.000000000000000000e+00
4.810909090909092356e+01 -2.061818181818181017e+01 6.000000000000000000e+00
4.810909090909092356e+01 -1.603636363636363171e+01 6.000000000000000000e+00
4.810909090909092356e+01 -1.145454545454545325e+01 6.000000000000000000e+00
4.810909090909092356e+01 -6.872727272727274794e+00 6.000000000000000000e+00
4.810909090909092356e+01 -2.290909090909082124e+00 6.000000000000000000e+00
4.810909090909092356e+01 2.290909090909110546e+00 6.000000000000000000e+00
4.810909090909092356e+01 6.872727272727274794e+00 6.000000000000000000e+00
4.810909090909092356e+01 1.145454545454546746e+01 6.000000000000000000e+00
4.810909090909092356e+01 1.603636363636363171e+01 6.000000000000000000e+00
4.810909090909092356e+01 2.061818181818182438e+01 6.000000000000000000e+00
4.810909090909092356e+01 2.520000000000001705e+01 6.000000000000000000e+00
4.810909090909092356e+01 2.978181818181818130e+01 6.000000000000000000e+00
4.810909090909092356e+01 3.436363636363637397e+01 6.000000000000000000e+00
4.810909090909092356e+01 3.894545454545453822e+01 6.000000000000000000e+00
4.810909090909092356e+01 4.352727272727273089e+01 6.000000000000000000e+00
4.810909090909092356e+01 4.810909090909092356e+01 6.000000000000000000e+00
4.810909090909092356e+01 5.269090909090908781e+01 6.000000000000000000e+00
4.810909090909092356e+01 5.727272727272728048e+01 6.000000000000000000e+00
4.810909090909092356e+01 6.185454545454547315e+01 6.000000000000000000e+00
4.810909090909092356e+01 6.643636363636363740e+01 6.000000000000000000e+00
4.810909090909092356e+01 7.101818181818183007e+01 6.000000000000000000e+00
4.810909090909092356e+01 7.560000000000002274e+01 6.000000000000000000e+00
4.810909090909092356e+01 8.018181818181818699e+01 6.000000000000000000e+00
4.810909090909092356e+01 8.476363636363637966e+01 6.000000000000000000e+00
4.810909090909092356e+01 8.934545454545454390e+01 6.000000000000000000e+00
4.810909090909092356e+01 9.392727272727273657e+01 6.000000000000000000e+00
4.810909090909092356e+01 9.850909090909092924e+01 6.000000000000000000e+00
4.810909090909092356e+01 1.030909090909090935e+02 6.000000000000000000e+00
4.810909090909092356e+01 1.076727272727272862e+02 6.000000000000000000e+00
4.810909090909092356e+01 1.122545454545454504e+02 6.000000000000000000e+00
4.810909090909092356e+01 1.168363636363636431e+02 6.000000000000000000e+00
4.810909090909092356e+01 1.214181818181818358e+02 6.000000000000000000e+00
4.810909090909092356e+01 1.260000000000000000e+02 6.000000000000000000e+00
5.269090909090908781e+01 -1.260000000000000000e+02 6.000000000000000000e+00
5.269090909090908781e+01 -1.214181818181818215e+02 6.000000000000000000e+00
5.269090909090908781e+01 -1.168363636363636431e+02 6.000000000000000000e+00
5.269090909090908781e+01 -1.122545454545454504e+02 6.000000000000000000e+00
5.269090909090908781e+01 -1.076727272727272720e+02 6.000000000000000000e+00
5.269090909090908781e+01 -1.030909090909090935e+02 6.000000000000000000e+00
5.269090909090908781e+01 -9.850909090909090082e+01 6.000000000000000000e+00
5.269090909090908781e+01 -9.392727272727272236e+01 6.000000000000000000e+00
5.269090909090908781e+01 -8.934545454545454390e+01 6.000000000000000000e+00
5.269090909090908781e+01 -8.476363636363636545e+01 6.000000000000000000e+00
5.269090909090908781e+01 -8.018181818181818699e+01 6.000000000000000000e+00
5.269090909090908781e+01 -7.559999999999999432e+01 6.000000000000000000e+00
5.269090909090908781e+01 -7.101818181818181586e+01 6.000000000000000000e+00
5.269090909090908781e+01 -6.643636363636363740e+01 6.000000000000000000e+00
5.269090909090908781e+01 -6.185454545454544473e+01 6.000000000000000000e+00
5.269090909090908781e+01 -5.727272727272726627e+01 6.000000000000000000e+00
5.269090909090908781e+01 -5.269090909090908781e+01 6.000000000000000000e+00
5.269090909090908781e+01 -4.810909090909090935e+01 6.000000000000000000e+00
5.269090909090908781e+01 -4.352727272727273089e+01 6.000000000000000000e+00
5.269090909090908781e+01 -3.894545454545453822e+01 6.000000000000000000e+00
5.269090909090908781e+01 -3.436363636363635976e+01 6.000000000000000000e+00
5.269090909090908781e+01 -2.978181818181818130e+01 6.000000000000000000e+00
5.269090909090908781e+01 -2.519999999999998863e+01 6.000000000000000000e+00
5.269090909090908781e+01 -2.061818181818181017e+01 6.000000000000000000e+00
5.269090909090908781e+01 -1.603636363636363171e+01 6.000000000000000000e+00
5.269090909090908781e+01 -1.145454545454545325e+01 6.000000000000000000e+00
5.269090909090908781e+01 -6.872727272727274794e+00 6.000000000000000000e+00
5.269090909090908781e+01 -2.290909090909082124e+00 6.000000000000000000e+00
5.269090909090908781e+01 2.290909090909110546e+00 6.000000000000000000e+00
5.269090909090908781e+01 6.872727272727274794e+00 6.000000000000000000e+00
5.269090909090908781e+01 1.145454545454546746e+01 6.000000000000000000e+00
5.269090909090908781e+01 1.603636363636363171e+01 6.000000000000000000e+00
5.269090909090908781e+01 2.061818181818182438e+01 6.000000000000000000e+00
5.269090909090908781e+01 2.520000000000001705e+01 6.000000000000000000e+00
5.269090909090908781e+01 2.978181818181818130e+01 6.000000000000000000e+00
5.269090909090908781e+01 3.436363636363637397e+01 6.000000000000000000e+00
5.269090909090908781e+01 3.894545454545453822e+01 6.000000000000000000e+00
5.269090909090908781e+01 4.352727272727273089e+01 6.000000000000000000e+00
5.269090909090908781e+01 4.810909090909092356e+01 6.000000000000000000e+00
5.269090909090908781e+01 5.269090909090908781e+01 6.000000000000000000e+00
5.269090909090908781e+01 5.727272727272728048e+01 6.000000000000000000e+00
5.269090909090908781e+01 6.185454545454547315e+01 6.000000000000000000e+00
5.269090909090908781e+01 6.643636363636363740e+01 6.000000000000000000e+00
5.269090909090908781e+01 7.101818181818183007e+01 6.000000000000000000e+00
5.269090909090908781e+01 7.560000000000002274e+01 6.000000000000000000e+00
5.269090909090908781e+01 8.018181818181818699e+01 6.000000000000000000e+00
5.269090909090908781e+01 8.476363636363637966e+01 6.000000000000000000e+00
5.269090909090908781e+01 8.934545454545454390e+01 6.000000000000000000e+00
5.269090909090908781e+01 9.392727272727273657e+01 6.000000000000000000e+00
5.269090909090908781e+01 9.850909090909092924e+01 6.000000000000000000e+00
5.269090909090908781e+01 1.030909090909090935e+02 6.000000000000000000e+00
5.269090909090908781e+01 1.076727272727272862e+02 6.000000000000000000e+00
5.269090909090908781e+01 1.122545454545454504e+02 6.000000000000000000e+00
5.269090909090908781e+01 1.168363636363636431e+02 6.000000000000000000e+00
5.269090909090908781e+01 1.214181818181818358e+02 6.000000000000000000e+00
5.269090909090908781e+01 1.260000000000000000e+02 6.000000000000000000e+00
5.727272727272728048e+01 -1.260000000000000000e+02 6.000000000000000000e+00
5.727272727272728048e+01 -1.214181818181818215e+02 6.000000000000000000e+00
5.727272727272728048e+01 -1.168363636363636431e+02 6.000000000000000000e+00
5.727272727272728048e+01 -1.122545454545454504e+02 6.000000000000000000e+00
5.727272727272728048e+01 -1.076727272727272720e+02 6.000000000000000000e+00
5.727272727272728048e+01 -1.030909090909090935e+02 6.000000000000000000e+00
5.727272727272728048e+01 -9.850909090909090082e+01 6.000000000000000000e+00
5.727272727272728048e+01 -9.392727272727272236e+01 6.000000000000000000e+00
5.727272727272728048e+01 -8.934545454545454390e+01 6.000000000000000000e+00
5.727272727272728048e+01 -8.476363636363636545e+01 6.000000000000000000e+00
5.727272727272728048e+01 -8.018181818181818699e+01 6.000000000000000000e+00
5.727272727272728048e+01 -7.559999999999999432e+01 6.000000000000000000e+00
5.727272727272728048e+01 -7.101818181818181586e+01 6.000000000000000000e+00
5.727272727272728048e+01 -6.643636363636363740e+01 6.000000000000000000e+00
5.727272727272728048e+01 -6.185454545454544473e+01 6.000000000000000000e+00
5.727272727272728048e+01 -5.727272727272726627e+01 6.000000000000000000e+00
5.727272727272728048e+01 -5.269090909090908781e+01 6.000000000000000000e+00
5.727272727272728048e+01 -4.810909090909090935e+01 6.000000000000000000e+00
5.727272727272728048e+01 -4.352727272727273089e+01 6.000000000000000000e+00
5.727272727272728048e+01 -3.894545454545453822e+01 6.000000000000000000e+00
5.727272727272728048e+01 -3.436363636363635976e+01 6.000000000000000000e+00
5.727272727272728048e+01 -2.978181818181818130e+01 6.000000000000000000e+00
5.727272727272728048e+01 -2.519999999999998863e+01 6.000000000000000000e+00
5.727272727272728048e+01 -2.061818181818181017e+01 6.000000000000000000e+00
5.727272727272728048e+01 -1.603636363636363171e+01 6.000000000000000000e+00
5.727272727272728048e+01 -1.145454545454545325e+01 6.000000000000000000e+00
5.727272727272728048e+01 -6.872727272727274794e+00 6.000000000000000000e+00
5.727272727272728048e+01 -2.290909090909082124e+00 6.000000000000000000e+00
5.727272727272728048e+01 2.290909090909110546e+00 6.000000000000000000e+00
5.727272727272728048e+01 6.872727272727274794e+00 6.000000000000000000e+00
5.727272727272728048e+01 1.145454545454546746e+01 6.000000000000000000e+00
5.727272727272728048e+01 1.603636363636363171e+01 6.000000000000000000e+00
5.727272727272728048e+01 2.061818181818182438e+01 6.000000000000000000e+00
5.727272727272728048e+01 2.520000000000001705e+01 6.000000000000000000e+00
5.727272727272728048e+01 2.978181818181818130e+01 6.000000000000000000e+00
5.727272727272728048e+01 3.436363636363637397e+01 6.000000000000000000e+00
5.727272727272728048e+01 3.894545454545453822e+01 6.000000000000000000e+00
5.727272727272728048e+01 4.352727272727273089e+01 6.000000000000000000e+00
5.727272727272728048e+01 4.810909090909092356e+01 6.000000000000000000e+00
5.727272727272728048e+01 5.269090909090908781e+01 6.000000000000000000e+00
5.727272727272728048e+01 5.727272727272728048e+01 6.000000000000000000e+00
5.727272727272728048e+01 6.185454545454547315e+01 6.000000000000000000e+00
5.727272727272728048e+01 6.643636363636363740e+01 6.000000000000000000e+00
5.727272727272728048e+01 7.101818181818183007e+01 6.000000000000000000e+00
5.727272727272728048e+01 7.560000000000002274e+01 6.000000000000000000e+00
5.727272727272728048e+01 8.018181818181818699e+01 6.000000000000000000e+00
5.727272727272728048e+01 8.476363636363637966e+01 6.000000000000000000e+00
5.727272727272728048e+01 8.934545454545454390e+01 6.000000000000000000e+00
5.727272727272728048e+01 9.392727272727273657e+01 6.000000000000000000e+00
5.727272727272728048e+01 9.850909090909092924e+01 6.000000000000000000e+00
5.727272727272728048e+01 1.030909090909090935e+02 6.000000000000000000e+00
5.727272727272728048e+01 1.076727272727272862e+02 6.000000000000000000e+00
5.727272727272728048e+01 1.122545454545454504e+02 6.000000000000000000e+00
5.727272727272728048e+01 1.168363636363636431e+02 6.000000000000000000e+00
5.727272727272728048e+01 1.214181818181818358e+02 6.000000000000000000e+00
5.727272727272728048e+01 1.260000000000000000e+02 6.000000000000000000e+00
6.185454545454547315e+01 -1.260000000000000000e+02 6.000000000000000000e+00
6.185454545454547315e+01 -1.214181818181818215e+02 6.000000000000000000e+00
6.185454545454547315e+01 -1.168363636363636431e+02 6.000000000000000000e+00
6.185454545454547315e+01 -1.122545454545454504e+02 6.000000000000000000e+00
6.185454545454547315e+01 -1.076727272727272720e+02 6.000000000000000000e+00
6.185454545454547315e+01 -1.030909090909090935e+02 6.000000000000000000e+00
6.185454545454547315e+01 -9.850909090909090082e+01 6.000000000000000000e+00
6.185454545454547315e+01 -9.392727272727272236e+01 6.000000000000000000e+00
6.185454545454547315e+01 -8.934545454545454390e+01 6.000000000000000000e+00
6.185454545454547315e+01 -8.476363636363636545e+01 6.000000000000000000e+00
6.185454545454547315e+01 -8.018181818181818699e+01 6.000000000000000000e+00
6.185454545454547315e+01 -7.559999999999999432e+01 6.000000000000000000e+00
6.185454545454547315e+01 -7.101818181818181586e+01 6.000000000000000000e+00
6.185454545454547315e+01 -6.643636363636363740e+01 6.000000000000000000e+00
6.185454545454547315e+01 -6.185454545454544473e+01 6.000000000000000000e+00
6.185454545454547315e+01 -5.727272727272726627e+01 6.000000000000000000e+00
6.185454545454547315e+01 -5.269090909090908781e+01 6.000000000000000000e+00
6.185454545454547315e+01 -4.810909090909090935e+01 6.000000000000000000e+00
6.185454545454547315e+01 -4.352727272727273089e+01 6.000000000000000000e+00
6.185454545454547315e+01 -3.894545454545453822e+01 6.000000000000000000e+00
6.185454545454547315e+01 -3.436363636363635976e+01 6.000000000000000000e+00
6.185454545454547315e+01 -2.978181818181818130e+01 6.000000000000000000e+00
6.185454545454547315e+01 -2.519999999999998863e+01 6.000000000000000000e+00
6.185454545454547315e+01 -2.061818181818181017e+01 6.000000000000000000e+00
6.185454545454547315e+01 -1.603636363636363171e+01 6.000000000000000000e+00
6.185454545454547315e+01 -1.145454545454545325e+01 6.000000000000000000e+00
6.185454545454547315e+01 -6.872727272727274794e+00 6.000000000000000000e+00
6.185454545454547315e+01 -2.290909090909082124e+00 6.000000000000000000e+00
6.185454545454547315e+01 2.290909090909110546e+00 6.000000000000000000e+00
6.185454545454547315e+01 6.872727272727274794e+00 6.000000000000000000e+00
6.185454545454547315e+01 1.145454545454546746e+01 6.000000000000000000e+00
6.185454545454547315e+01 1.603636363636363171e+01 6.000000000000000000e+00
6.185454545454547315e+01 2.061818181818182438e+01 6.000000000000000000e+00
6.185454545454547315e+01 2.520000000000001705e+01 6.000000000000000000e+00
6.185454545454547315e+01 2.978181818181818130e+01 6.000000000000000000e+00
6.185454545454547315e+01 3.436363636363637397e+01 6.000000000000000000e+00
6.185454545454547315e+01 3.894545454545453822e+01 6.000000000000000000e+00
6.185454545454547315e+01 4.352727272727273089e+01 6.000000000000000000e+00
6.185454545454547315e+01 4.810909090909092356e+01 6.000000000000000000e+00
6.185454545454547315e+01 5.269090909090908781e+01 6.000000000000000000e+00
6.185454545454547315e+01 5.727272727272728048e+01 6.000000000000000000e+00
6.185454545454547315e+01 6.185454545454547315e+01 6.000000000000000000e+00
6.185454545454547315e+01 6.643636363636363740e+01 6.000000000000000000e+00
6.185454545454547315e+01 7.101818181818183007e+01 6.000000000000000000e+00
6.185454545454547315e+01 7.560000000000002274e+01 6.000000000000000000e+00
6.185454545454547315e+01 8.018181818181818699e+01 6.000000000000000000e+00
6.185454545454547315e+01 8.476363636363637966e+01 6.000000000000000000e+00
6.185454545454547315e+01 8.934545454545454390e+01 6.000000000000000000e+00
6.185454545454547315e+01 9.392727272727273657e+01 6.000000000000000000e+00
6.185454545454547315e+01 9.850909090909092924e+01 6.000000000000000000e+00
6.185454545454547315e+01 1.030909090909090935e+02 6.000000000000000000e+00
6.185454545454547315e+01 1.076727272727272862e+02 6.000000000000000000e+00
6.185454545454547315e+01 1.122545454545454504e+02 6.000000000000000000e+00
6.185454545454547315e+01 1.168363636363636431e+02 6.000000000000000000e+00
6.185454545454547315e+01 1.214181818181818358e+02 6.000000000000000000e+00
6.185454545454547315e+01 1.260000000000000000e+02 6.000000000000000000e+00
6.643636363636363740e+01 -1.260000000000000000e+02 6.000000000000000000e+00
6.643636363636363740e+01 -1.214181818181818215e+02 6.000000000000000000e+00
6.643636363636363740e+01 -1.168363636363636431e+02 6.000000000000000000e+00
6.643636363636363740e+01 -1.122545454545454504e+02 6.000000000000000000e+00
6.643636363636363740e+01 -1.076727272727272720e+02 6.000000000000000000e+00
6.643636363636363740e+01 -1.030909090909090935e+02 6.000000000000000000e+00
6.643636363636363740e+01 -9.850909090909090082e+01 6.000000000000000000e+00
6.643636363636363740e+01 -9.392727272727272236e+01 6.000000000000000000e+00
6.643636363636363740e+01 -8.934545454545454390e+01 6.000000000000000000e+00
6.643636363636363740e+01 -8.476363636363636545e+01 6.000000000000000000e+00
6.643636363636363740e+01 -8.018181818181818699e+01 6.000000000000000000e+00
6.643636363636363740e+01 -7.559999999999999432e+01 6.000000000000000000e+00
6.643636363636363740e+01 -7.101818181818181586e+01 6.000000000000000000e+00
6.643636363636363740e+01 -6.643636363636363740e+01 6.000000000000000000e+00
6.643636363636363740e+01 -6.185454545454544473e+01 6.000000000000000000e+00
6.643636363636363740e+01 -5.727272727272726627e+01 6.000000000000000000e+00
6.643636363636363740e+01 -5.269090909090908781e+01 6.000000000000000000e+00
6.643636363636363740e+01 -4.810909090909090935e+01 6.000000000000000000e+00
6.643636363636363740e+01 -4.352727272727273089e+01 6.000000000000000000e+00
6.643636363636363740e+01 -3.894545454545453822e+01 6.000000000000000000e+00
6.643636363636363740e+01 -3.436363636363635976e+01 6.000000000000000000e+00
6.643636363636363740e+01 -2.978181818181818130e+01 6.000000000000000000e+00
6.643636363636363740e+01 -2.519999999999998863e+01 6.000000000000000000e+00
6.643636363636363740e+01 -2.061818181818181017e+01 6.000000000000000000e+00
6.643636363636363740e+01 -1.603636363636363171e+01 6.000000000000000000e+00
6.643636363636363740e+01 -1.145454545454545325e+01 6.000000000000000000e+00
6.643636363636363740e+01 -6.872727272727274794e+00 6.000000000000000000e+00
6.643636363636363740e+01 -2.290909090909082124e+00 6.000000000000000000e+00
6.643636363636363740e+01 2.290909090909110546e+00 6.000000000000000000e+00
6.643636363636363740e+01 6.872727272727274794e+00 6.000000000000000000e+00
6.643636363636363740e+01 1.145454545454546746e+01 6.000000000000000000e+00
6.643636363636363740e+01 1.603636363636363171e+01 6.000000000000000000e+00
6.643636363636363740e+01 2.061818181818182438e+01 6.000000000000000000e+00
6.643636363636363740e+01 2.520000000000001705e+01 6.000000000000000000e+00
6.643636363636363740e+01 2.978181818181818130e+01 6.000000000000000000e+00
6.643636363636363740e+01 3.436363636363637397e+01 6.000000000000000000e+00
6.643636363636363740e+01 3.894545454545453822e+01 6.000000000000000000e+00
6.643636363636363740e+01 4.352727272727273089e+01 6.000000000000000000e+00
6.643636363636363740e+01 4.810909090909092356e+01 6.000000000000000000e+00
6.643636363636363740e+01 5.269090909090908781e+01 6.000000000000000000e+00
6.643636363636363740e+01 5.727272727272728048e+01 6.000000000000000000e+00
6.643636363636363740e+01 6.185454545454547315e+01 6.000000000000000000e+00
6.643636363636363740e+01 6.643636363636363740e+01 6.000000000000000000e+00
6.643636363636363740e+01 7.101818181818183007e+01 6.000000000000000000e+00
6.643636363636363740e+01 7.560000000000002274e+01 6.000000000000000000e+00
6.643636363636363740e+01 8.018181818181818699e+01 6.000000000000000000e+00
6.643636363636363740e+01 8.476363636363637966e+01 6.000000000000000000e+00
6.643636363636363740e+01 8.934545454545454390e+01 6.000000000000000000e+00
6.643636363636363740e+01 9.392727272727273657e+01 6.000000000000000000e+00
6.643636363636363740e+01 9.850909090909092924e+01 6.000000000000000000e+00
6.643636363636363740e+01 1.030909090909090935e+02 6.000000000000000000e+00
6.643636363636363740e+01 1.076727272727272862e+02 6.000000000000000000e+00
6.643636363636363740e+01 1.122545454545454504e+02 6.000000000000000000e+00
6.643636363636363740e+01 1.168363636363636431e+02 6.000000000000000000e+00
6.643636363636363740e+01 1.214181818181818358e+02 6.000000000000000000e+00
6.643636363636363740e+01 1.260000000000000000e+02 6.000000000000000000e+00
7.101818181818183007e+01 -1.260000000000000000e+02 6.000000000000000000e+00
7.101818181818183007e+01 -1.214181818181818215e+02 6.000000000000000000e+00
7.101818181818183007e+01 -1.168363636363636431e+02 6.000000000000000000e+00
7.101818181818183007e+01 -1.122545454545454504e+02 6.000000000000000000e+00
7.101818181818183007e+01 -1.076727272727272720e+02 6.000000000000000000e+00
7.101818181818183007e+01 -1.030909090909090935e+02 6.000000000000000000e+00
7.101818181818183007e+01 -9.850909090909090082e+01 6.000000000000000000e+00
7.101818181818183007e+01 -9.392727272727272236e+01 6.000000000000000000e+00
7.101818181818183007e+01 -8.934545454545454390e+01 6.000000000000000000e+00
7.101818181818183007e+01 -8.476363636363636545e+01 6.000000000000000000e+00
7.101818181818183007e+01 -8.018181818181818699e+01 6.000000000000000000e+00
7.101818181818183007e+01 -7.559999999999999432e+01 6.000000000000000000e+00
7.101818181818183007e+01 -7.101818181818181586e+01 6.000000000000000000e+00
7.101818181818183007e+01 -6.643636363636363740e+01 6.000000000000000000e+00
7.101818181818183007e+01 -6.185454545454544473e+01 6.000000000000000000e+00
7.101818181818183007e+01 -5.727272727272726627e+01 6.000000000000000000e+00
7.101818181818183007e+01 -5.269090909090908781e+01 6.000000000000000000e+00
7.101818181818183007e+01 -4.810909090909090935e+01 6.000000000000000000e+00
7.101818181818183007e+01 -4.352727272727273089e+01 6.000000000000000000e+00
7.101818181818183007e+01 -3.894545454545453822e+01 6.000000000000000000e+00
7.101818181818183007e+01 -3.436363636363635976e+01 6.000000000000000000e+00
7.101818181818183007e+01 -2.978181818181818130e+01 6.000000000000000000e+00
7.101818181818183007e+01 -2.519999999999998863e+01 6.000000000000000000e+00
7.101818181818183007e+01 -2.061818181818181017e+01 6.000000000000000000e+00
7.101818181818183007e+01 -1.603636363636363171e+01 6.000000000000000000e+00
7.101818181818183007e+01 -1.145454545454545325e+01 6.000000000000000000e+00
7.101818181818183007e+01 -6.872727272727274794e+00 6.000000000000000000e+00
7.101818181818183007e+01 -2.290909090909082124e+00 6.000000000000000000e+00
7.101818181818183007e+01 2.290909090909110546e+00 6.000000000000000000e+00
7.101818181818183007e+01 6.872727272727274794e+00 6.000000000000000000e+00
7.101818181818183007e+01 1.145454545454546746e+01 6.000000000000000000e+00
7.101818181818183007e+01 1.603636363636363171e+01 6.000000000000000000e+00
7.101818181818183007e+01 2.061818181818182438e+01 6.000000000000000000e+00
7.101818181818183007e+01 2.520000000000001705e+01 6.000000000000000000e+00
7.101818181818183007e+01 2.978181818181818130e+01 6.000000000000000000e+00
7.101818181818183007e+01 3.436363636363637397e+01 6.000000000000000000e+00
7.101818181818183007e+01 3.894545454545453822e+01 6.000000000000000000e+00
7.101818181818183007e+01 4.352727272727273089e+01 6.000000000000000000e+00
7.101818181818183007e+01 4.810909090909092356e+01 6.000000000000000000e+00
7.101818181818183007e+01 5.269090909090908781e+01 6.000000000000000000e+00
7.101818181818183007e+01 5.727272727272728048e+01 6.000000000000000000e+00
7.101818181818183007e+01 6.185454545454547315e+01 6.000000000000000000e+00
7.101818181818183007e+01 6.643636363636363740e+01 6.000000000000000000e+00
7.101818181818183007e+01 7.101818181818183007e+01 6.000000000000000000e+00
7.101818181818183007e+01 7.560000000000002274e+01 6.000000000000000000e+00
7.101818181818183007e+01 8.018181818181818699e+01 6.000000000000000000e+00
7.101818181818183007e+01 8.476363636363637966e+01 6.000000000000000000e+00
7.101818181818183007e+01 8.934545454545454390e+01 6.000000000000000000e+00
7.101818181818183007e+01 9.392727272727273657e+01 6.000000000000000000e+00
7.101818181818183007e+01 9.850909090909092924e+01 6.000000000000000000e+00
7.101818181818183007e+01 1.030909090909090935e+02 6.000000000000000000e+00
7.101818181818183007e+01 1.076727272727272862e+02 6.000000000000000000e+00
7.101818181818183007e+01 1.122545454545454504e+02 6.000000000000000000e+00
7.101818181818183007e+01 1.168363636363636431e+02 6.000000000000000000e+00
7.101818181818183007e+01 1.214181818181818358e+02 6.000000000000000000e+00
7.101818181818183007e+01 1.260000000000000000e+02 6.000000000000000000e+00
7.560000000000002274e+01 -1.260000000000000000e+02 6.000000000000000000e+00
7.560000000000002274e+01 -1.214181818181818215e+02 6.000000000000000000e+00
7.560000000000002274e+01 -1.168363636363636431e+02 6.000000000000000000e+00
7.560000000000002274e+01 -1.122545454545454504e+02 6.000000000000000000e+00
7.560000000000002274e+01 -1.076727272727272720e+02 6.000000000000000000e+00
7.560000000000002274e+01 -1.030909090909090935e+02 6.000000000000000000e+00
7.560000000000002274e+01 -9.850909090909090082e+01 6.000000000000000000e+00
7.560000000000002274e+01 -9.392727272727272236e+01 6.000000000000000000e+00
7.560000000000002274e+01 -8.934545454545454390e+01 6.000000000000000000e+00
7.560000000000002274e+01 -8.476363636363636545e+01 6.000000000000000000e+00
7.560000000000002274e+01 -8.018181818181818699e+01 6.000000000000000000e+00
7.560000000000002274e+01 -7.559999999999999432e+01 6.000000000000000000e+00
7.560000000000002274e+01 -7.101818181818181586e+01 6.000000000000000000e+00
7.560000000000002274e+01 -6.643636363636363740e+01 6.000000000000000000e+00
7.560000000000002274e+01 -6.185454545454544473e+01 6.000000000000000000e+00
7.560000000000002274e+01 -5.727272727272726627e+01 6.000000000000000000e+00
7.560000000000002274e+01 -5.269090909090908781e+01 6.000000000000000000e+00
7.560000000000002274e+01 -4.810909090909090935e+01 6.000000000000000000e+00
7.560000000000002274e+01 -4.352727272727273089e+01 6.000000000000000000e+00
7.560000000000002274e+01 -3.894545454545453822e+01 6.000000000000000000e+00
7.560000000000002274e+01 -3.436363636363635976e+01 6.000000000000000000e+00
7.560000000000002274e+01 -2.978181818181818130e+01 6.000000000000000000e+00
7.560000000000002274e+01 -2.519999999999998863e+01 6.000000000000000000e+00
7.560000000000002274e+01 -2.061818181818181017e+01 6.000000000000000000e+00
7.560000000000002274e+01 -1.603636363636363171e+01 6.000000000000000000e+00
7.560000000000002274e+01 -1.145454545454545325e+01 6.000000000000000000e+00
7.560000000000002274e+01 -6.872727272727274794e+00 6.000000000000000000e+00
7.560000000000002274e+01 -2.290909090909082124e+00 6.000000000000000000e+00
7.560000000000002274e+01 2.290909090909110546e+00 6.000000000000000000e+00
7.560000000000002274e+01 6.872727272727274794e+00 6.000000000000000000e+00
7.560000000000002274e+01 1.145454545454546746e+01 6.000000000000000000e+00
7.560000000000002274e+01 1.603636363636363171e+01 6.000000000000000000e+00
7.560000000000002274e+01 2.061818181818182438e+01 6.000000000000000000e+00
7.560000000000002274e+01 2.520000000000001705e+01 6.000000000000000000e+00
7.560000000000002274e+01 2.978181818181818130e+01 6.000000000000000000e+00
7.560000000000002274e+01 3.436363636363637397e+01 6.000000000000000000e+00
7.560000000000002274e+01 3.894545454545453822e+01 6.000000000000000000e+00
7.560000000000002274e+01 4.352727272727273089e+01 6.000000000000000000e+00
7.560000000000002274e+01 4.810909090909092356e+01 6.000000000000000000e+00
7.560000000000002274e+01 5.269090909090908781e+01 6.000000000000000000e+00
7.560000000000002274e+01 5.727272727272728048e+01 6.000000000000000000e+00
7.560000000000002274e+01 6.185454545454547315e+01 6.000000000000000000e+00
7.560000000000002274e+01 6.643636363636363740e+01 6.000000000000000000e+00
7.560000000000002274e+01 7.101818181818183007e+01 6.000000000000000000e+00
7.560000000000002274e+01 7.560000000000002274e+01 6.000000000000000000e+00
7.560000000000002274e+01 8.018181818181818699e+01 6.000000000000000000e+00
7.560000000000002274e+01 8.476363636363637966e+01 6.000000000000000000e+00
7.560000000000002274e+01 8.934545454545454390e+01 6.000000000000000000e+00
7.560000000000002274e+01 9.392727272727273657e+01 6.000000000000000000e+00
7.560000000000002274e+01 9.850909090909092924e+01 6.000000000000000000e+00
7.560000000000002274e+01 1.030909090909090935e+02 6.000000000000000000e+00
7.560000000000002274e+01 1.076727272727272862e+02 6.000000000000000000e+00
7.560000000000002274e+01 1.122545454545454504e+02 6.000000000000000000e+00
7.560000000000002274e+01 1.168363636363636431e+02 6.000000000000000000e+00
7.560000000000002274e+01 1.214181818181818358e+02 6.000000000000000000e+00
7.560000000000002274e+01 1.260000000000000000e+02 6.000000000000000000e+00
8.018181818181818699e+01 -1.260000000000000000e+02 6.000000000000000000e+00
8.018181818181818699e+01 -1.214181818181818215e+02 6.000000000000000000e+00
8.018181818181818699e+01 -1.168363636363636431e+02 6.000000000000000000e+00
8.018181818181818699e+01 -1.122545454545454504e+02 6.000000000000000000e+00
8.018181818181818699e+01 -1.076727272727272720e+02 6.000000000000000000e+00
8.018181818181818699e+01 -1.030909090909090935e+02 6.000000000000000000e+00
8.018181818181818699e+01 -9.850909090909090082e+01 6.000000000000000000e+00
8.018181818181818699e+01 -9.392727272727272236e+01 6.000000000000000000e+00
8.018181818181818699e+01 -8.934545454545454390e+01 6.000000000000000000e+00
8.018181818181818699e+01 -8.476363636363636545e+01 6.000000000000000000e+00
8.018181818181818699e+01 -8.018181818181818699e+01 6.000000000000000000e+00
8.018181818181818699e+01 -7.559999999999999432e+01 6.000000000000000000e+00
8.018181818181818699e+01 -7.101818181818181586e+01 6.000000000000000000e+00
8.018181818181818699e+01 -6.643636363636363740e+01 6.000000000000000000e+00
8.018181818181818699e+01 -6.185454545454544473e+01 6.000000000000000000e+00
8.018181818181818699e+01 -5.727272727272726627e+01 6.000000000000000000e+00
8.018181818181818699e+01 -5.269090909090908781e+01 6.000000000000000000e+00
8.018181818181818699e+01 -4.810909090909090935e+01 6.000000000000000000e+00
8.018181818181818699e+01 -4.352727272727273089e+01 6.000000000000000000e+00
8.018181818181818699e+01 -3.894545454545453822e+01 6.000000000000000000e+00
8.018181818181818699e+01 -3.436363636363635976e+01 6.000000000000000000e+00
8.018181818181818699e+01 -2.978181818181818130e+01 6.000000000000000000e+00
8.018181818181818699e+01 -2.519999999999998863e+01 6.000000000000000000e+00
8.018181818181818699e+01 -2.061818181818181017e+01 6.000000000000000000e+00
8.018181818181818699e+01 -1.603636363636363171e+01 6.000000000000000000e+00
8.018181818181818699e+01 -1.145454545454545325e+01 6.000000000000000000e+00
8.018181818181818699e+01 -6.872727272727274794e+00 6.000000000000000000e+00
8.018181818181818699e+01 -2.290909090909082124e+00 6.000000000000000000e+00
8.018181818181818699e+01 2.290909090909110546e+00 6.000000000000000000e+00
8.018181818181818699e+01 6.872727272727274794e+00 6.000000000000000000e+00
8.018181818181818699e+01 1.145454545454546746e+01 6.000000000000000000e+00
8.018181818181818699e+01 1.603636363636363171e+01 6.000000000000000000e+00
8.018181818181818699e+01 2.061818181818182438e+01 6.000000000000000000e+00
8.018181818181818699e+01 2.520000000000001705e+01 6.000000000000000000e+00
8.018181818181818699e+01 2.978181818181818130e+01 6.000000000000000000e+00
8.018181818181818699e+01 3.436363636363637397e+01 6.000000000000000000e+00
8.018181818181818699e+01 3.894545454545453822e+01 6.000000000000000000e+00
8.018181818181818699e+01 4.352727272727273089e+01 6.000000000000000000e+00
8.018181818181818699e+01 4.810909090909092356e+01 6.000000000000000000e+00
8.018181818181818699e+01 5.269090909090908781e+01 6.000000000000000000e+00
8.018181818181818699e+01 5.727272727272728048e+01 6.000000000000000000e+00
8.018181818181818699e+01 6.185454545454547315e+01 6.000000000000000000e+00
8.018181818181818699e+01 6.643636363636363740e+01 6.000000000000000000e+00
8.018181818181818699e+01 7.101818181818183007e+01 6.000000000000000000e+00
8.018181818181818699e+01 7.560000000000002274e+01 6.000000000000000000e+00
8.018181818181818699e+01 8.018181818181818699e+01 6.000000000000000000e+00
8.018181818181818699e+01 8.476363636363637966e+01 6.000000000000000000e+00
8.018181818181818699e+01 8.934545454545454390e+01 6.000000000000000000e+00
8.018181818181818699e+01 9.392727272727273657e+01 6.000000000000000000e+00
8.018181818181818699e+01 9.850909090909092924e+01 6.000000000000000000e+00
8.018181818181818699e+01 1.030909090909090935e+02 6.000000000000000000e+00
8.018181818181818699e+01 1.076727272727272862e+02 6.000000000000000000e+00
8.018181818181818699e+01 1.122545454545454504e+02 6.000000000000000000e+00
8.018181818181818699e+01 1.168363636363636431e+02 6.000000000000000000e+00
8.018181818181818699e+01 1.214181818181818358e+02 6.000000000000000000e+00
8.018181818181818699e+01 1.260000000000000000e+02 6.000000000000000000e+00
8.476363636363637966e+01 -1.260000000000000000e+02 6.000000000000000000e+00
8.476363636363637966e+01 -1.214181818181818215e+02 6.000000000000000000e+00
8.476363636363637966e+01 -1.168363636363636431e+02 6.000000000000000000e+00
8.476363636363637966e+01 -1.122545454545454504e+02 6.000000000000000000e+00
8.476363636363637966e+01 -1.076727272727272720e+02 6.000000000000000000e+00
8.476363636363637966e+01 -1.030909090909090935e+02 6.000000000000000000e+00
8.476363636363637966e+01 -9.850909090909090082e+01 6.000000000000000000e+00
8.476363636363637966e+01 -9.392727272727272236e+01 6.000000000000000000e+00
8.476363636363637966e+01 -8.934545454545454390e+01 6.000000000000000000e+00
8.476363636363637966e+01 -8.476363636363636545e+01 6.000000000000000000e+00
8.476363636363637966e+01 -8.018181818181818699e+01 6.000000000000000000e+00
8.476363636363637966e+01 -7.559999999999999432e+01 6.000000000000000000e+00
8.476363636363637966e+01 -7.101818181818181586e+01 6.000000000000000000e+00
8.476363636363637966e+01 -6.643636363636363740e+01 6.000000000000000000e+00
8.476363636363637966e+01 -6.185454545454544473e+01 6.000000000000000000e+00
8.476363636363637966e+01 -5.727272727272726627e+01 6.000000000000000000e+00
8.476363636363637966e+01 -5.269090909090908781e+01 6.000000000000000000e+00
8.476363636363637966e+01 -4.810909090909090935e+01 6.000000000000000000e+00
8.476363636363637966e+01 -4.352727272727273089e+01 6.000000000000000000e+00
8.476363636363637966e+01 -3.894545454545453822e+01 6.000000000000000000e+00
8.476363636363637966e+01 -3.436363636363635976e+01 6.000000000000000000e+00
8.476363636363637966e+01 -2.978181818181818130e+01 6.000000000000000000e+00
8.476363636363637966e+01 -2.519999999999998863e+01 6.000000000000000000e+00
8.476363636363637966e+01 -2.061818181818181017e+01 6.000000000000000000e+00
8.476363636363637966e+01 -1.603636363636363171e+01 6.000000000000000000e+00
8.476363636363637966e+01 -1.145454545454545325e+01 6.000000000000000000e+00
8.476363636363637966e+01 -6.872727272727274794e+00 6.000000000000000000e+00
8.476363636363637966e+01 -2.290909090909082124e+00 6.000000000000000000e+00
8.476363636363637966e+01 2.290909090909110546e+00 6.000000000000000000e+00
8.476363636363637966e+01 6.872727272727274794e+00 6.000000000000000000e+00
8.476363636363637966e+01 1.145454545454546746e+01 6.000000000000000000e+00
8.476363636363637966e+01 1.603636363636363171e+01 6.000000000000000000e+00
8.476363636363637966e+01 2.061818181818182438e+01 6.000000000000000000e+00
8.476363636363637966e+01 2.520000000000001705e+01 6.000000000000000000e+00
8.476363636363637966e+01 2.978181818181818130e+01 6.000000000000000000e+00
8.476363636363637966e+01 3.436363636363637397e+01 6.000000000000000000e+00
8.476363636363637966e+01 3.894545454545453822e+01 6.000000000000000000e+00
8.476363636363637966e+01 4.352727272727273089e+01 6.000000000000000000e+00
8.476363636363637966e+01 4.810909090909092356e+01 6.000000000000000000e+00
8.476363636363637966e+01 5.269090909090908781e+01 6.000000000000000000e+00
8.476363636363637966e+01 5.727272727272728048e+01 6.000000000000000000e+00
8.476363636363637966e+01 6.185454545454547315e+01 6.000000000000000000e+00
8.476363636363637966e+01 6.643636363636363740e+01 6.000000000000000000e+00
8.476363636363637966e+01 7.101818181818183007e+01 6.000000000000000000e+00
8.476363636363637966e+01 7.560000000000002274e+01 6.000000000000000000e+00
8.476363636363637966e+01 8.018181818181818699e+01 6.000000000000000000e+00
8.476363636363637966e+01 8.476363636363637966e+01 6.000000000000000000e+00
8.476363636363637966e+01 8.934545454545454390e+01 6.000000000000000000e+00
8.476363636363637966e+01 9.392727272727273657e+01 6.000000000000000000e+00
8.476363636363637966e+01 9.850909090909092924e+01 6.000000000000000000e+00
8.476363636363637966e+01 1.030909090909090935e+02 6.000000000000000000e+00
8.476363636363637966e+01 1.076727272727272862e+02 6.000000000000000000e+00
8.476363636363637966e+01 1.122545454545454504e+02 6.000000000000000000e+00
8.476363636363637966e+01 1.168363636363636431e+02 6.000000000000000000e+00
8.476363636363637966e+01 1.214181818181818358e+02 6.000000000000000000e+00
8.476363636363637966e+01 1.260000000000000000e+02 6.000000000000000000e+00
8.934545454545454390e+01 -1.260000000000000000e+02 6.000000000000000000e+00
8.934545454545454390e+01 -1.214181818181818215e+02 6.000000000000000000e+00
8.934545454545454390e+01 -1.168363636363636431e+02 6.000000000000000000e+00
8.934545454545454390e+01 -1.122545454545454504e+02 6.000000000000000000e+00
8.934545454545454390e+01 -1.076727272727272720e+02 6.000000000000000000e+00
8.934545454545454390e+01 -1.030909090909090935e+02 6.000000000000000000e+00
8.934545454545454390e+01 -9.850909090909090082e+01 6.000000000000000000e+00
8.934545454545454390e+01 -9.392727272727272236e+01 6.000000000000000000e+00
8.934545454545454390e+01 -8.934545454545454390e+01 6.000000000000000000e+00
8.934545454545454390e+01 -8.476363636363636545e+01 6.000000000000000000e+00
8.934545454545454390e+01 -8.018181818181818699e+01 6.000000000000000000e+00
8.934545454545454390e+01 -7.559999999999999432e+01 6.000000000000000000e+00
8.934545454545454390e+01 -7.101818181818181586e+01 6.000000000000000000e+00
8.934545454545454390e+01 -6.643636363636363740e+01 6.000000000000000000e+00
8.934545454545454390e+01 -6.185454545454544473e+01 6.000000000000000000e+00
8.934545454545454390e+01 -5.727272727272726627e+01 6.000000000000000000e+00
8.934545454545454390e+01 -5.269090909090908781e+01 6.000000000000000000e+00
8.934545454545454390e+01 -4.810909090909090935e+01 6.000000000000000000e+00
8.934545454545454390e+01 -4.352727272727273089e+01 6.000000000000000000e+00
8.934545454545454390e+01 -3.894545454545453822e+01 6.000000000000000000e+00
8.934545454545454390e+01 -3.436363636363635976e+01 6.000000000000000000e+00
8.934545454545454390e+01 -2.978181818181818130e+01 6.000000000000000000e+00
8.934545454545454390e+01 -2.519999999999998863e+01 6.000000000000000000e+00
8.934545454545454390e+01 -2.061818181818181017e+01 6.000000000000000000e+00
8.934545454545454390e+01 -1.603636363636363171e+01 6.000000000000000000e+00
8.934545454545454390e+01 -1.145454545454545325e+01 6.000000000000000000e+00
8.934545454545454390e+01 -6.872727272727274794e+00 6.000000000000000000e+00
8.934545454545454390e+01 -2.290909090909082124e+00 6.000000000000000000e+00
8.934545454545454390e+01 2.290909090909110546e+00 6.000000000000000000e+00
8.934545454545454390e+01 6.872727272727274794e+00 6.000000000000000000e+00
8.934545454545454390e+01 1.145454545454546746e+01 6.000000000000000000e+00
8.934545454545454390e+01 1.603636363636363171e+01 6.000000000000000000e+00
8.934545454545454390e+01 2.061818181818182438e+01 6.000000000000000000e+00
8.934545454545454390e+01 2.520000000000001705e+01 6.000000000000000000e+00
8.934545454545454390e+01 2.978181818181818130e+01 6.000000000000000000e+00
8.934545454545454390e+01 3.436363636363637397e+01 6.000000000000000000e+00
8.934545454545454390e+01 3.894545454545453822e+01 6.000000000000000000e+00
8.934545454545454390e+01 4.352727272727273089e+01 6.000000000000000000e+00
8.934545454545454390e+01 4.810909090909092356e+01 6.000000000000000000e+00
8.934545454545454390e+01 5.269090909090908781e+01 6.000000000000000000e+00
8.934545454545454390e+01 5.727272727272728048e+01 6.000000000000000000e+00
8.934545454545454390e+01 6.185454545454547315e+01 6.000000000000000000e+00
8.934545454545454390e+01 6.643636363636363740e+01 6.000000000000000000e+00
8.934545454545454390e+01 7.101818181818183007e+01 6.000000000000000000e+00
8.934545454545454390e+01 7.560000000000002274e+01 6.000000000000000000e+00
8.934545454545454390e+01 8.018181818181818699e+01 6.000000000000000000e+00
8.934545454545454390e+01 8.476363636363637966e+01 6.000000000000000000e+00
8.934545454545454390e+01 8.934545454545454390e+01 6.000000000000000000e+00
8.934545454545454390e+01 9.392727272727273657e+01 6.000000000000000000e+00
8.934545454545454390e+01 9.850909090909092924e+01 6.000000000000000000e+00
8.934545454545454390e+01 1.030909090909090935e+02 6.000000000000000000e+00
8.934545454545454390e+01 1.076727272727272862e+02 6.000000000000000000e+00
8.934545454545454390e+01 1.122545454545454504e+02 6.000000000000000000e+00
8.934545454545454390e+01 1.168363636363636431e+02 6.000000000000000000e+00
8.934545454545454390e+01 1.214181818181818358e+02 6.000000000000000000e+00
8.934545454545454390e+01 1.260000000000000000e+02 6.000000000000000000e+00
9.392727272727273657e+01 -1.260000000000000000e+02 6.000000000000000000e+00
9.392727272727273657e+01 -1.214181818181818215e+02 6.000000000000000000e+00
9.392727272727273657e+01 -1.168363636363636431e+02 6.000000000000000000e+00
9.392727272727273657e+01 -1.122545454545454504e+02 6.000000000000000000e+00
9.392727272727273657e+01 -1.076727272727272720e+02 6.000000000000000000e+00
9.392727272727273657e+01 -1.030909090909090935e+02 6.000000000000000000e+00
9.392727272727273657e+01 -9.850909090909090082e+01 6.000000000000000000e+00
9.392727272727273657e+01 -9.392727272727272236e+01 6.000000000000000000e+00
9.392727272727273657e+01 -8.934545454545454390e+01 6.000000000000000000e+00
9.392727272727273657e+01 -8.476363636363636545e+01 6.000000000000000000e+00
9.392727272727273657e+01 -8.018181818181818699e+01 6.000000000000000000e+00
9.392727272727273657e+01 -7.559999999999999432e+01 6.000000000000000000e+00
9.392727272727273657e+01 -7.101818181818181586e+01 6.000000000000000000e+00
9.392727272727273657e+01 -6.643636363636363740e+01 6.000000000000000000e+00
9.392727272727273657e+01 -6.185454545454544473e+01 6.000000000000000000e+00
9.392727272727273657e+01 -5.727272727272726627e+01 6.000000000000000000e+00
9.392727272727273657e+01 -5.269090909090908781e+01 6.000000000000000000e+00
9.392727272727273657e+01 -4.810909090909090935e+01 6.000000000000000000e+00
9.392727272727273657e+01 -4.352727272727273089e+01 6.000000000000000000e+00
9.392727272727273657e+01 -3.894545454545453822e+01 6.000000000000000000e+00
9.392727272727273657e+01 -3.436363636363635976e+01 6.000000000000000000e+00
9.392727272727273657e+01 -2.978181818181818130e+01 6.000000000000000000e+00
9.392727272727273657e+01 -2.519999999999998863e+01 6.000000000000000000e+00
9.392727272727273657e+01 -2.061818181818181017e+01 6.000000000000000000e+00
9.392727272727273657e+01 -1.603636363636363171e+01 6.000000000000000000e+00
9.392727272727273657e+01 -1.145454545454545325e+01 6.000000000000000000e+00
9.392727272727273657e+01 -6.872727272727274794e+00 6.000000000000000000e+00
9.392727272727273657e+01 -2.290909090909082124e+00 6.000000000000000000e+00
9.392727272727273657e+01 2.290909090909110546e+00 6.000000000000000000e+00
9.392727272727273657e+01 6.872727272727274794e+00 6.000000000000000000e+00
9.392727272727273657e+01 1.145454545454546746e+01 6.000000000000000000e+00
9.392727272727273657e+01 1.603636363636363171e+01 6.000000000000000000e+00
9.392727272727273657e+01 2.061818181818182438e+01 6.000000000000000000e+00
9.392727272727273657e+01 2.520000000000001705e+01 6.000000000000000000e+00
9.392727272727273657e+01 2.978181818181818130e+01 6.000000000000000000e+00
9.392727272727273657e+01 3.436363636363637397e+01 6.000000000000000000e+00
9.392727272727273657e+01 3.894545454545453822e+01 6.000000000000000000e+00
9.392727272727273657e+01 4.352727272727273089e+01 6.000000000000000000e+00
9.392727272727273657e+01 4.810909090909092356e+01 6.000000000000000000e+00
9.392727272727273657e+01 5.269090909090908781e+01 6.000000000000000000e+00
9.392727272727273657e+01 5.727272727272728048e+01 6.000000000000000000e+00
9.392727272727273657e+01 6.185454545454547315e+01 6.000000000000000000e+00
9.392727272727273657e+01 6.643636363636363740e+01 6.000000000000000000e+00
9.392727272727273657e+01 7.101818181818183007e+01 6.000000000000000000e+00
9.392727272727273657e+01 7.560000000000002274e+01 6.000000000000000000e+00
9.392727272727273657e+01 8.018181818181818699e+01 6.000000000000000000e+00
9.392727272727273657e+01 8.476363636363637966e+01 6.000000000000000000e+00
9.392727272727273657e+01 8.934545454545454390e+01 6.000000000000000000e+00
9.392727272727273657e+01 9.392727272727273657e+01 6.000000000000000000e+00
9.392727272727273657e+01 9.850909090909092924e+01 6.000000000000000000e+00
9.392727272727273657e+01 1.030909090909090935e+02 6.000000000000000000e+00
9.392727272727273657e+01 1.076727272727272862e+02 6.000000000000000000e+00
9.392727272727273657e+01 1.122545454545454504e+02 6.000000000000000000e+00
9.392727272727273657e+01 1.168363636363636431e+02 6.000000000000000000e+00
9.392727272727273657e+01 1.214181818181818358e+02 6.000000000000000000e+00
9.392727272727273657e+01 1.260000000000000000e+02 6.000000000000000000e+00
9.850909090909092924e+01 -1.260000000000000000e+02 6.000000000000000000e+00
9.850909090909092924e+01 -1.214181818181818215e+02 6.000000000000000000e+00
9.850909090909092924e+01 -1.168363636363636431e+02 6.000000000000000000e+00
9.850909090909092924e+01 -1.122545454545454504e+02 6.000000000000000000e+00
9.850909090909092924e+01 -1.076727272727272720e+02 6.000000000000000000e+00
9.850909090909092924e+01 -1.030909090909090935e+02 6.000000000000000000e+00
9.850909090909092924e+01 -9.850909090909090082e+01 6.000000000000000000e+00
9.850909090909092924e+01 -9.392727272727272236e+01 6.000000000000000000e+00
9.850909090909092924e+01 -8.934545454545454390e+01 6.000000000000000000e+00
9.850909090909092924e+01 -8.476363636363636545e+01 6.000000000000000000e+00
9.850909090909092924e+01 -8.018181818181818699e+01 6.000000000000000000e+00
9.850909090909092924e+01 -7.559999999999999432e+01 6.000000000000000000e+00
9.850909090909092924e+01 -7.101818181818181586e+01 6.000000000000000000e+00
9.850909090909092924e+01 -6.643636363636363740e+01 6.000000000000000000e+00
9.850909090909092924e+01 -6.185454545454544473e+01 6.000000000000000000e+00
9.850909090909092924e+01 -5.727272727272726627e+01 6.000000000000000000e+00
9.850909090909092924e+01 -5.269090909090908781e+01 6.000000000000000000e+00
9.850909090909092924e+01 -4.810909090909090935e+01 6.000000000000000000e+00
9.850909090909092924e+01 -4.352727272727273089e+01 6.000000000000000000e+00
9.850909090909092924e+01 -3.894545454545453822e+01 6.000000000000000000e+00
9.850909090909092924e+01 -3.436363636363635976e+01 6.000000000000000000e+00
9.850909090909092924e+01 -2.978181818181818130e+01 6.000000000000000000e+00
9.850909090909092924e+01 -2.519999999999998863e+01 6.000000000000000000e+00
9.850909090909092924e+01 -2.061818181818181017e+01 6.000000000000000000e+00
9.850909090909092924e+01 -1.603636363636363171e+01 6.000000000000000000e+00
9.850909090909092924e+01 -1.145454545454545325e+01 6.000000000000000000e+00
9.850909090909092924e+01 -6.872727272727274794e+00 6.000000000000000000e+00
9.850909090909092924e+01 -2.290909090909082124e+00 6.000000000000000000e+00
9.850909090909092924e+01 2.290909090909110546e+00 6.000000000000000000e+00
9.850909090909092924e+01 6.872727272727274794e+00 6.000000000000000000e+00
9.850909090909092924e+01 1.145454545454546746e+01 6.000000000000000000e+00
9.850909090909092924e+01 1.603636363636363171e+01 6.000000000000000000e+00
9.850909090909092924e+01 2.061818181818182438e+01 6.000000000000000000e+00
9.850909090909092924e+01 2.520000000000001705e+01 6.000000000000000000e+00
9.850909090909092924e+01 2.978181818181818130e+01 6.000000000000000000e+00
9.850909090909092924e+01 3.436363636363637397e+01 6.000000000000000000e+00
9.850909090909092924e+01 3.894545454545453822e+01 6.000000000000000000e+00
9.850909090909092924e+01 4.352727272727273089e+01 6.000000000000000000e+00
9.850909090909092924e+01 4.810909090909092356e+01 6.000000000000000000e+00
9.850909090909092924e+01 5.269090909090908781e+01 6.000000000000000000e+00
9.850909090909092924e+01 5.727272727272728048e+01 6.000000000000000000e+00
9.850909090909092924e+01 6.185454545454547315e+01 6.000000000000000000e+00
9.850909090909092924e+01 6.643636363636363740e+01 6.000000000000000000e+00
9.850909090909092924e+01 7.101818181818183007e+01 6.000000000000000000e+00
9.850909090909092924e+01 7.560000000000002274e+01 6.000000000000000000e+00
9.850909090909092924e+01 8.018181818181818699e+01 6.000000000000000000e+00
9.850909090909092924e+01 8.476363636363637966e+01 6.000000000000000000e+00
9.850909090909092924e+01 8.934545454545454390e+01 6.000000000000000000e+00
9.850909090909092924e+01 9.392727272727273657e+01 6.000000000000000000e+00
9.850909090909092924e+01 9.850909090909092924e+01 6.000000000000000000e+00
9.850909090909092924e+01 1.030909090909090935e+02 6.000000000000000000e+00
9.850909090909092924e+01 1.076727272727272862e+02 6.000000000000000000e+00
9.850909090909092924e+01 1.122545454545454504e+02 6.000000000000000000e+00
9.850909090909092924e+01 1.168363636363636431e+02 6.000000000000000000e+00
9.850909090909092924e+01 1.214181818181818358e+02 6.000000000000000000e+00
9.850909090909092924e+01 1.260000000000000000e+02 6.000000000000000000e+00
1.030909090909090935e+02 -1.260000000000000000e+02 6.000000000000000000e+00
1.030909090909090935e+02 -1.214181818181818215e+02 6.000000000000000000e+00
1.030909090909090935e+02 -1.168363636363636431e+02 6.000000000000000000e+00
1.030909090909090935e+02 -1.122545454545454504e+02 6.000000000000000000e+00
1.030909090909090935e+02 -1.076727272727272720e+02 6.000000000000000000e+00
1.030909090909090935e+02 -1.030909090909090935e+02 6.000000000000000000e+00
1.030909090909090935e+02 -9.850909090909090082e+01 6.000000000000000000e+00
1.030909090909090935e+02 -9.392727272727272236e+01 6.000000000000000000e+00
1.030909090909090935e+02 -8.934545454545454390e+01 6.000000000000000000e+00
1.030909090909090935e+02 -8.476363636363636545e+01 6.000000000000000000e+00
1.030909090909090935e+02 -8.018181818181818699e+01 6.000000000000000000e+00
1.030909090909090935e+02 -7.559999999999999432e+01 6.000000000000000000e+00
1.030909090909090935e+02 -7.101818181818181586e+01 6.000000000000000000e+00
1.030909090909090935e+02 -6.643636363636363740e+01 6.000000000000000000e+00
1.030909090909090935e+02 -6.185454545454544473e+01 6.000000000000000000e+00
1.030909090909090935e+02 -5.727272727272726627e+01 6.000000000000000000e+00
1.030909090909090935e+02 -5.269090909090908781e+01 6.000000000000000000e+00
1.030909090909090935e+02 -4.810909090909090935e+01 6.000000000000000000e+00
1.030909090909090935e+02 -4.352727272727273089e+01 6.000000000000000000e+00
1.030909090909090935e+02 -3.894545454545453822e+01 6.000000000000000000e+00
1.030909090909090935e+02 -3.436363636363635976e+01 6.000000000000000000e+00
1.030909090909090935e+02 -2.978181818181818130e+01 6.000000000000000000e+00
1.030909090909090935e+02 -2.519999999999998863e+01 6.000000000000000000e+00
1.030909090909090935e+02 -2.061818181818181017e+01 6.000000000000000000e+00
1.030909090909090935e+02 -1.603636363636363171e+01 6.000000000000000000e+00
1.030909090909090935e+02 -1.145454545454545325e+01 6.000000000000000000e+00
1.030909090909090935e+02 -6.872727272727274794e+00 6.000000000000000000e+00
1.030909090909090935e+02 -2.290909090909082124e+00 6.000000000000000000e+00
1.030909090909090935e+02 2.290909090909110546e+00 6.000000000000000000e+00
1.030909090909090935e+02 6.872727272727274794e+00 6.000000000000000000e+00
1.030909090909090935e+02 1.145454545454546746e+01 6.000000000000000000e+00
1.030909090909090935e+02 1.603636363636363171e+01 6.000000000000000000e+00
1.030909090909090935e+02 2.061818181818182438e+01 6.000000000000000000e+00
1.030909090909090935e+02 2.520000000000001705e+01 6.000000000000000000e+00
1.030909090909090935e+02 2.978181818181818130e+01 6.000000000000000000e+00
1.030909090909090935e+02 3.436363636363637397e+01 6.000000000000000000e+00
1.030909090909090935e+02 3.894545454545453822e+01 6.000000000000000000e+00
1.030909090909090935e+02 4.352727272727273089e+01 6.000000000000000000e+00
1.030909090909090935e+02 4.810909090909092356e+01 6.000000000000000000e+00
1.030909090909090935e+02 5.269090909090908781e+01 6.000000000000000000e+00
1.030909090909090935e+02 5.727272727272728048e+01 6.000000000000000000e+00
1.030909090909090935e+02 6.185454545454547315e+01 6.000000000000000000e+00
1.030909090909090935e+02 6.643636363636363740e+01 6.000000000000000000e+00
1.030909090909090935e+02 7.101818181818183007e+01 6.000000000000000000e+00
1.030909090909090935e+02 7.560000000000002274e+01 6.000000000000000000e+00
1.030909090909090935e+02 8.018181818181818699e+01 6.000000000000000000e+00
1.030909090909090935e+02 8.476363636363637966e+01 6.000000000000000000e+00
1.030909090909090935e+02 8.934545454545454390e+01 6.000000000000000000e+00
1.030909090909090935e+02 9.392727272727273657e+01 6.000000000000000000e+00
1.030909090909090935e+02 9.850909090909092924e+01 6.000000000000000000e+00
1.030909090909090935e+02 1.030909090909090935e+02 6.000000000000000000e+00
1.030909090909090935e+02 1.076727272727272862e+02 6.000000000000000000e+00
1.030909090909090935e+02 1.122545454545454504e+02 6.000000000000000000e+00
1.030909090909090935e+02 1.168363636363636431e+02 6.000000000000000000e+00
1.030909090909090935e+02 1.214181818181818358e+02 6.000000000000000000e+00
1.030909090909090935e+02 1.260000000000000000e+02 6.000000000000000000e+00
1.076727272727272862e+02 -1.260000000000000000e+02 6.000000000000000000e+00
1.076727272727272862e+02 -1.214181818181818215e+02 6.000000000000000000e+00
1.076727272727272862e+02 -1.168363636363636431e+02 6.000000000000000000e+00
1.076727272727272862e+02 -1.122545454545454504e+02 6.000000000000000000e+00
1.076727272727272862e+02 -1.076727272727272720e+02 6.000000000000000000e+00
1.076727272727272862e+02 -1.030909090909090935e+02 6.000000000000000000e+00
1.076727272727272862e+02 -9.850909090909090082e+01 6.000000000000000000e+00
1.076727272727272862e+02 -9.392727272727272236e+01 6.000000000000000000e+00
1.076727272727272862e+02 -8.934545454545454390e+01 6.000000000000000000e+00
1.076727272727272862e+02 -8.476363636363636545e+01 6.000000000000000000e+00
1.076727272727272862e+02 -8.018181818181818699e+01 6.000000000000000000e+00
1.076727272727272862e+02 -7.559999999999999432e+01 6.000000000000000000e+00
1.076727272727272862e+02 -7.101818181818181586e+01 6.000000000000000000e+00
1.076727272727272862e+02 -6.643636363636363740e+01 6.000000000000000000e+00
1.076727272727272862e+02 -6.185454545454544473e+01 6.000000000000000000e+00
1.076727272727272862e+02 -5.727272727272726627e+01 6.000000000000000000e+00
1.076727272727272862e+02 -5.269090909090908781e+01 6.000000000000000000e+00
1.076727272727272862e+02 -4.810909090909090935e+01 6.000000000000000000e+00
1.076727272727272862e+02 -4.352727272727273089e+01 6.000000000000000000e+00
1.076727272727272862e+02 -3.894545454545453822e+01 6.000000000000000000e+00
1.076727272727272862e+02 -3.436363636363635976e+01 6.000000000000000000e+00
1.076727272727272862e+02 -2.978181818181818130e+01 6.000000000000000000e+00
1.076727272727272862e+02 -2.519999999999998863e+01 6.000000000000000000e+00
1.076727272727272862e+02 -2.061818181818181017e+01 6.000000000000000000e+00
1.076727272727272862e+02 -1.603636363636363171e+01 6.000000000000000000e+00
1.076727272727272862e+02 -1.145454545454545325e+01 6.000000000000000000e+00
1.076727272727272862e+02 -6.872727272727274794e+00 6.000000000000000000e+00
1.076727272727272862e+02 -2.290909090909082124e+00 6.000000000000000000e+00
1.076727272727272862e+02 2.290909090909110546e+00 6.000000000000000000e+00
1.076727272727272862e+02 6.872727272727274794e+00 6.000000000000000000e+00
1.076727272727272862e+02 1.145454545454546746e+01 6.000000000000000000e+00
1.076727272727272862e+02 1.603636363636363171e+01 6.000000000000000000e+00
1.076727272727272862e+02 2.061818181818182438e+01 6.000000000000000000e+00
1.076727272727272862e+02 2.520000000000001705e+01 6.000000000000000000e+00
1.076727272727272862e+02 2.978181818181818130e+01 6.000000000000000000e+00
1.076727272727272862e+02 3.436363636363637397e+01 6.000000000000000000e+00
1.076727272727272862e+02 3.894545454545453822e+01 6.000000000000000000e+00
1.076727272727272862e+02 4.352727272727273089e+01 6.000000000000000000e+00
1.076727272727272862e+02 4.810909090909092356e+01 6.000000000000000000e+00
1.076727272727272862e+02 5.269090909090908781e+01 6.000000000000000000e+00
1.076727272727272862e+02 5.727272727272728048e+01 6.000000000000000000e+00
1.076727272727272862e+02 6.185454545454547315e+01 6.000000000000000000e+00
1.076727272727272862e+02 6.643636363636363740e+01 6.000000000000000000e+00
1.076727272727272862e+02 7.101818181818183007e+01 6.000000000000000000e+00
1.076727272727272862e+02 7.560000000000002274e+01 6.000000000000000000e+00
1.076727272727272862e+02 8.018181818181818699e+01 6.000000000000000000e+00
1.076727272727272862e+02 8.476363636363637966e+01 6.000000000000000000e+00
1.076727272727272862e+02 8.934545454545454390e+01 6.000000000000000000e+00
1.076727272727272862e+02 9.392727272727273657e+01 6.000000000000000000e+00
1.076727272727272862e+02 9.850909090909092924e+01 6.000000000000000000e+00
1.076727272727272862e+02 1.030909090909090935e+02 6.000000000000000000e+00
1.076727272727272862e+02 1.076727272727272862e+02 6.000000000000000000e+00
1.076727272727272862e+02 1.122545454545454504e+02 6.000000000000000000e+00
1.076727272727272862e+02 1.168363636363636431e+02 6.000000000000000000e+00
1.076727272727272862e+02 1.214181818181818358e+02 6.000000000000000000e+00
1.076727272727272862e+02 1.260000000000000000e+02 6.000000000000000000e+00
1.122545454545454504e+02 -1.260000000000000000e+02 6.000000000000000000e+00
1.122545454545454504e+02 -1.214181818181818215e+02 6.000000000000000000e+00
1.122545454545454504e+02 -1.168363636363636431e+02 6.000000000000000000e+00
1.122545454545454504e+02 -1.122545454545454504e+02 6.000000000000000000e+00
1.122545454545454504e+02 -1.076727272727272720e+02 6.000000000000000000e+00
1.122545454545454504e+02 -1.030909090909090935e+02 6.000000000000000000e+00
1.122545454545454504e+02 -9.850909090909090082e+01 6.000000000000000000e+00
1.122545454545454504e+02 -9.392727272727272236e+01 6.000000000000000000e+00
1.122545454545454504e+02 -8.934545454545454390e+01 6.000000000000000000e+00
1.122545454545454504e+02 -8.476363636363636545e+01 6.000000000000000000e+00
1.122545454545454504e+02 -8.018181818181818699e+01 6.000000000000000000e+00
1.122545454545454504e+02 -7.559999999999999432e+01 6.000000000000000000e+00
1.122545454545454504e+02 -7.101818181818181586e+01 6.000000000000000000e+00
1.122545454545454504e+02 -6.643636363636363740e+01 6.000000000000000000e+00
1.122545454545454504e+02 -6.185454545454544473e+01 6.000000000000000000e+00
1.122545454545454504e+02 -5.727272727272726627e+01 6.000000000000000000e+00
1.122545454545454504e+02 -5.269090909090908781e+01 6.000000000000000000e+00
1.122545454545454504e+02 -4.810909090909090935e+01 6.000000000000000000e+00
1.122545454545454504e+02 -4.352727272727273089e+01 6.000000000000000000e+00
1.122545454545454504e+02 -3.894545454545453822e+01 6.000000000000000000e+00
1.122545454545454504e+02 -3.436363636363635976e+01 6.000000000000000000e+00
1.122545454545454504e+02 -2.978181818181818130e+01 6.000000000000000000e+00
1.122545454545454504e+02 -2.519999999999998863e+01 6.000000000000000000e+00
1.122545454545454504e+02 -2.061818181818181017e+01 6.000000000000000000e+00
1.122545454545454504e+02 -1.603636363636363171e+01 6.000000000000000000e+00
1.122545454545454504e+02 -1.145454545454545325e+01 6.000000000000000000e+00
1.122545454545454504e+02 -6.872727272727274794e+00 6.000000000000000000e+00
1.122545454545454504e+02 -2.290909090909082124e+00 6.000000000000000000e+00
1.122545454545454504e+02 2.290909090909110546e+00 6.000000000000000000e+00
1.122545454545454504e+02 6.872727272727274794e+00 6.000000000000000000e+00
1.122545454545454504e+02 1.145454545454546746e+01 6.000000000000000000e+00
1.122545454545454504e+02 1.603636363636363171e+01 6.000000000000000000e+00
1.122545454545454504e+02 2.061818181818182438e+01 6.000000000000000000e+00
1.122545454545454504e+02 2.520000000000001705e+01 6.000000000000000000e+00
1.122545454545454504e+02 2.978181818181818130e+01 6.000000000000000000e+00
1.122545454545454504e+02 3.436363636363637397e+01 6.000000000000000000e+00
1.122545454545454504e+02 3.894545454545453822e+01 6.000000000000000000e+00
1.122545454545454504e+02 4.352727272727273089e+01 6.000000000000000000e+00
1.122545454545454504e+02 4.810909090909092356e+01 6.000000000000000000e+00
1.122545454545454504e+02 5.269090909090908781e+01 6.000000000000000000e+00
1.122545454545454504e+02 5.727272727272728048e+01 6.000000000000000000e+00
1.122545454545454504e+02 6.185454545454547315e+01 6.000000000000000000e+00
1.122545454545454504e+02 6.643636363636363740e+01 6.000000000000000000e+00
1.122545454545454504e+02 7.101818181818183007e+01 6.000000000000000000e+00
1.122545454545454504e+02 7.560000000000002274e+01 6.000000000000000000e+00
1.122545454545454504e+02 8.018181818181818699e+01 6.000000000000000000e+00
1.122545454545454504e+02 8.476363636363637966e+01 6.000000000000000000e+00
1.122545454545454504e+02 8.934545454545454390e+01 6.000000000000000000e+00
1.122545454545454504e+02 9.392727272727273657e+01 6.000000000000000000e+00
1.122545454545454504e+02 9.850909090909092924e+01 6.000000000000000000e+00
1.122545454545454504e+02 1.030909090909090935e+02 6.000000000000000000e+00
1.122545454545454504e+02 1.076727272727272862e+02 6.000000000000000000e+00
1.122545454545454504e+02 1.122545454545454504e+02 6.000000000000000000e+00
1.122545454545454504e+02 1.168363636363636431e+02 6.000000000000000000e+00
1.122545454545454504e+02 1.214181818181818358e+02 6.000000000000000000e+00
1.122545454545454504e+02 1.260000000000000000e+02 6.000000000000000000e+00
1.168363636363636431e+02 -1.260000000000000000e+02 6.000000000000000000e+00
1.168363636363636431e+02 -1.214181818181818215e+02 6.000000000000000000e+00
1.168363636363636431e+02 -1.168363636363636431e+02 6.000000000000000000e+00
1.168363636363636431e+02 -1.122545454545454504e+02 6.000000000000000000e+00
1.168363636363636431e+02 -1.076727272727272720e+02 6.000000000000000000e+00
1.168363636363636431e+02 -1.030909090909090935e+02 6.000000000000000000e+00
1.168363636363636431e+02 -9.850909090909090082e+01 6.000000000000000000e+00
1.168363636363636431e+02 -9.392727272727272236e+01 6.000000000000000000e+00
1.168363636363636431e+02 -8.934545454545454390e+01 6.000000000000000000e+00
1.168363636363636431e+02 -8.476363636363636545e+01 6.000000000000000000e+00
1.168363636363636431e+02 -8.018181818181818699e+01 6.000000000000000000e+00
1.168363636363636431e+02 -7.559999999999999432e+01 6.000000000000000000e+00
1.168363636363636431e+02 -7.101818181818181586e+01 6.000000000000000000e+00
1.168363636363636431e+02 -6.643636363636363740e+01 6.000000000000000000e+00
1.168363636363636431e+02 -6.185454545454544473e+01 6.000000000000000000e+00
1.168363636363636431e+02 -5.727272727272726627e+01 6.000000000000000000e+00
1.168363636363636431e+02 -5.269090909090908781e+01 6.000000000000000000e+00
1.168363636363636431e+02 -4.810909090909090935e+01 6.000000000000000000e+00
1.168363636363636431e+02 -4.352727272727273089e+01 6.000000000000000000e+00
1.168363636363636431e+02 -3.894545454545453822e+01 6.000000000000000000e+00
1.168363636363636431e+02 -3.436363636363635976e+01 6.000000000000000000e+00
1.168363636363636431e+02 -2.978181818181818130e+01 6.000000000000000000e+00
1.168363636363636431e+02 -2.519999999999998863e+01 6.000000000000000000e+00
1.168363636363636431e+02 -2.061818181818181017e+01 6.000000000000000000e+00
1.168363636363636431e+02 -1.603636363636363171e+01 6.000000000000000000e+00
1.168363636363636431e+02 -1.145454545454545325e+01 6.000000000000000000e+00
1.168363636363636431e+02 -6.872727272727274794e+00 6.000000000000000000e+00
1.168363636363636431e+02 -2.290909090909082124e+00 6.000000000000000000e+00
1.168363636363636431e+02 2.290909090909110546e+00 6.000000000000000000e+00
1.168363636363636431e+02 6.872727272727274794e+00 6.000000000000000000e+00
1.168363636363636431e+02 1.145454545454546746e+01 6.000000000000000000e+00
1.168363636363636431e+02 1.603636363636363171e+01 6.000000000000000000e+00
1.168363636363636431e+02 2.061818181818182438e+01 6.000000000000000000e+00
1.168363636363636431e+02 2.520000000000001705e+01 6.000000000000000000e+00
1.168363636363636431e+02 2.978181818181818130e+01 6.000000000000000000e+00
1.168363636363636431e+02 3.436363636363637397e+01 6.000000000000000000e+00
1.168363636363636431e+02 3.894545454545453822e+01 6.000000000000000000e+00
1.168363636363636431e+02 4.352727272727273089e+01 6.000000000000000000e+00
1.168363636363636431e+02 4.810909090909092356e+01 6.000000000000000000e+00
1.168363636363636431e+02 5.269090909090908781e+01 6.000000000000000000e+00
1.168363636363636431e+02 5.727272727272728048e+01 6.000000000000000000e+00
1.168363636363636431e+02 6.185454545454547315e+01 6.000000000000000000e+00
1.168363636363636431e+02 6.643636363636363740e+01 6.000000000000000000e+00
1.168363636363636431e+02 7.101818181818183007e+01 6.000000000000000000e+00
1.168363636363636431e+02 7.560000000000002274e+01 6.000000000000000000e+00
1.168363636363636431e+02 8.018181818181818699e+01 6.000000000000000000e+00
1.168363636363636431e+02 8.476363636363637966e+01 6.000000000000000000e+00
1.168363636363636431e+02 8.934545454545454390e+01 6.000000000000000000e+00
1.168363636363636431e+02 9.392727272727273657e+01 6.000000000000000000e+00
1.168363636363636431e+02 9.850909090909092924e+01 6.000000000000000000e+00
1.168363636363636431e+02 1.030909090909090935e+02 6.000000000000000000e+00
1.168363636363636431e+02 1.076727272727272862e+02 6.000000000000000000e+00
1.168363636363636431e+02 1.122545454545454504e+02 6.000000000000000000e+00
1.168363636363636431e+02 1.168363636363636431e+02 6.000000000000000000e+00
1.168363636363636431e+02 1.214181818181818358e+02 6.000000000000000000e+00
1.168363636363636431e+02 1.260000000000000000e+02 6.000000000000000000e+00
1.214181818181818358e+02 -1.260000000000000000e+02 6.000000000000000000e+00
1.214181818181818358e+02 -1.214181818181818215e+02 6.000000000000000000e+00
1.214181818181818358e+02 -1.168363636363636431e+02 6.000000000000000000e+00
1.214181818181818358e+02 -1.122545454545454504e+02 6.000000000000000000e+00
1.214181818181818358e+02 -1.076727272727272720e+02 6.000000000000000000e+00
1.214181818181818358e+02 -1.030909090909090935e+02 6.000000000000000000e+00
1.214181818181818358e+02 -9.850909090909090082e+01 6.000000000000000000e+00
1.214181818181818358e+02 -9.392727272727272236e+01 6.000000000000000000e+00
1.214181818181818358e+02 -8.934545454545454390e+01 6.000000000000000000e+00
1.214181818181818358e+02 -8.476363636363636545e+01 6.000000000000000000e+00
1.214181818181818358e+02 -8.018181818181818699e+01 6.000000000000000000e+00
1.214181818181818358e+02 -7.559999999999999432e+01 6.000000000000000000e+00
1.214181818181818358e+02 -7.101818181818181586e+01 6.000000000000000000e+00
1.214181818181818358e+02 -6.643636363636363740e+01 6.000000000000000000e+00
1.214181818181818358e+02 -6.185454545454544473e+01 6.000000000000000000e+00
1.214181818181818358e+02 -5.727272727272726627e+01 6.000000000000000000e+00
1.214181818181818358e+02 -5.269090909090908781e+01 6.000000000000000000e+00
1.214181818181818358e+02 -4.810909090909090935e+01 6.000000000000000000e+00
1.214181818181818358e+02 -4.352727272727273089e+01 6.000000000000000000e+00
1.214181818181818358e+02 -3.894545454545453822e+01 6.000000000000000000e+00
1.214181818181818358e+02 -3.436363636363635976e+01 6.000000000000000000e+00
1.214181818181818358e+02 -2.978181818181818130e+01 6.000000000000000000e+00
1.214181818181818358e+02 -2.519999999999998863e+01 6.000000000000000000e+00
1.214181818181818358e+02 -2.061818181818181017e+01 6.000000000000000000e+00
1.214181818181818358e+02 -1.603636363636363171e+01 6.000000000000000000e+00
1.214181818181818358e+02 -1.145454545454545325e+01 6.000000000000000000e+00
1.214181818181818358e+02 -6.872727272727274794e+00 6.000000000000000000e+00
1.214181818181818358e+02 -2.290909090909082124e+00 6.000000000000000000e+00
1.214181818181818358e+02 2.290909090909110546e+00 6.000000000000000000e+00
1.214181818181818358e+02 6.872727272727274794e+00 6.000000000000000000e+00
1.214181818181818358e+02 1.145454545454546746e+01 6.000000000000000000e+00
1.214181818181818358e+02 1.603636363636363171e+01 6.000000000000000000e+00
1.214181818181818358e+02 2.061818181818182438e+01 6.000000000000000000e+00
1.214181818181818358e+02 2.520000000000001705e+01 6.000000000000000000e+00
1.214181818181818358e+02 2.978181818181818130e+01 6.000000000000000000e+00
1.214181818181818358e+02 3.436363636363637397e+01 6.000000000000000000e+00
1.214181818181818358e+02 3.894545454545453822e+01 6.000000000000000000e+00
1.214181818181818358e+02 4.352727272727273089e+01 6.000000000000000000e+00
1.214181818181818358e+02 4.810909090909092356e+01 6.000000000000000000e+00
1.214181818181818358e+02 5.269090909090908781e+01 6.000000000000000000e+00
1.214181818181818358e+02 5.727272727272728048e+01 6.000000000000000000e+00
1.214181818181818358e+02 6.185454545454547315e+01 6.000000000000000000e+00
1.214181818181818358e+02 6.643636363636363740e+01 6.000000000000000000e+00
1.214181818181818358e+02 7.101818181818183007e+01 6.000000000000000000e+00
1.214181818181818358e+02 7.560000000000002274e+01 6.000000000000000000e+00
1.214181818181818358e+02 8.018181818181818699e+01 6.000000000000000000e+00
1.214181818181818358e+02 8.476363636363637966e+01 6.000000000000000000e+00
1.214181818181818358e+02 8.934545454545454390e+01 6.000000000000000000e+00
1.214181818181818358e+02 9.392727272727273657e+01 6.000000000000000000e+00
1.214181818181818358e+02 9.850909090909092924e+01 6.000000000000000000e+00
1.214181818181818358e+02 1.030909090909090935e+02 6.000000000000000000e+00
1.214181818181818358e+02 1.076727272727272862e+02 6.000000000000000000e+00
1.214181818181818358e+02 1.122545454545454504e+02 6.000000000000000000e+00
1.214181818181818358e+02 1.168363636363636431e+02 6.000000000000000000e+00
1.214181818181818358e+02 1.214181818181818358e+02 6.000000000000000000e+00
1.214181818181818358e+02 1.260000000000000000e+02 6.000000000000000000e+00
1.260000000000000000e+02 -1.260000000000000000e+02 6.000000000000000000e+00
1.260000000000000000e+02 -1.214181818181818215e+02 6.000000000000000000e+00
1.260000000000000000e+02 -1.168363636363636431e+02 6.000000000000000000e+00
1.260000000000000000e+02 -1.122545454545454504e+02 6.000000000000000000e+00
1.260000000000000000e+02 -1.076727272727272720e+02 6.000000000000000000e+00
1.260000000000000000e+02 -1.030909090909090935e+02 6.000000000000000000e+00
1.260000000000000000e+02 -9.850909090909090082e+01 6.000000000000000000e+00
1.260000000000000000e+02 -9.392727272727272236e+01 6.000000000000000000e+00
1.260000000000000000e+02 -8.934545454545454390e+01 6.000000000000000000e+00
1.260000000000000000e+02 -8.476363636363636545e+01 6.000000000000000000e+00
1.260000000000000000e+02 -8.018181818181818699e+01 6.000000000000000000e+00
1.260000000000000000e+02 -7.559999999999999432e+01 6.000000000000000000e+00
1.260000000000000000e+02 -7.101818181818181586e+01 6.000000000000000000e+00
1.260000000000000000e+02 -6.643636363636363740e+01 6.000000000000000000e+00
1.260000000000000000e+02 -6.185454545454544473e+01 6.000000000000000000e+00
1.260000000000000000e+02 -5.727272727272726627e+01 6.000000000000000000e+00
1.260000000000000000e+02 -5.269090909090908781e+01 6.000000000000000000e+00
1.260000000000000000e+02 -4.810909090909090935e+01 6.000000000000000000e+00
1.260000000000000000e+02 -4.352727272727273089e+01 6.000000000000000000e+00
1.260000000000000000e+02 -3.894545454545453822e+01 6.000000000000000000e+00
1.260000000000000000e+02 -3.436363636363635976e+01 6.000000000000000000e+00
1.260000000000000000e+02 -2.978181818181818130e+01 6.000000000000000000e+00
1.260000000000000000e+02 -2.519999999999998863e+01 6.000000000000000000e+00
1.260000000000000000e+02 -2.061818181818181017e+01 6.000000000000000000e+00
1.260000000000000000e+02 -1.603636363636363171e+01 6.000000000000000000e+00
1.260000000000000000e+02 -1.145454545454545325e+01 6.000000000000000000e+00
1.260000000000000000e+02 -6.872727272727274794e+00 6.000000000000000000e+00
1.260000000000000000e+02 -2.290909090909082124e+00 6.000000000000000000e+00
1.260000000000000000e+02 2.290909090909110546e+00 6.000000000000000000e+00
1.260000000000000000e+02 6.872727272727274794e+00 6.000000000000000000e+00
1.260000000000000000e+02 1.145454545454546746e+01 6.000000000000000000e+00
1.260000000000000000e+02 1.603636363636363171e+01 6.000000000000000000e+00
1.260000000000000000e+02 2.061818181818182438e+01 6.000000000000000000e+00
1.260000000000000000e+02 2.520000000000001705e+01 6.000000000000000000e+00
1.260000000000000000e+02 2.978181818181818130e+01 6.000000000000000000e+00
1.260000000000000000e+02 3.436363636363637397e+01 6.000000000000000000e+00
1.260000000000000000e+02 3.894545454545453822e+01 6.000000000000000000e+00
1.260000000000000000e+02 4.352727272727273089e+01 6.000000000000000000e+00
1.260000000000000000e+02 4.810909090909092356e+01 6.000000000000000000e+00
1.260000000000000000e+02 5.269090909090908781e+01 6.000000000000000000e+00
1.260000000000000000e+02 5.727272727272728048e+01 6.000000000000000000e+00
1.260000000000000000e+02 6.185454545454547315e+01 6.000000000000000000e+00
1.260000000000000000e+02 6.643636363636363740e+01 6.000000000000000000e+00
1.260000000000000000e+02 7.101818181818183007e+01 6.000000000000000000e+00
1.260000000000000000e+02 7.560000000000002274e+01 6.000000000000000000e+00
1.260000000000000000e+02 8.018181818181818699e+01 6.000000000000000000e+00
1.260000000000000000e+02 8.476363636363637966e+01 6.000000000000000000e+00
1.260000000000000000e+02 8.934545454545454390e+01 6.000000000000000000e+00
1.260000000000000000e+02 9.392727272727273657e+01 6.000000000000000000e+00
1.260000000000000000e+02 9.850909090909092924e+01 6.000000000000000000e+00
1.260000000000000000e+02 1.030909090909090935e+02 6.000000000000000000e+00
1.260000000000000000e+02 1.076727272727272862e+02 6.000000000000000000e+00
1.260000000000000000e+02 1.122545454545454504e+02 6.000000000000000000e+00
1.260000000000000000e+02 1.168363636363636431e+02 6.000000000000000000e+00
1.260000000000000000e+02 1.214181818181818358e+02 6.000000000000000000e+00
1.260000000000000000e+02 1.260000000000000000e+02 6.000000000000000000e+00
-1.260000000000000000e+02 -1.260000000000000000e+02 -6.000000000000000000e+00
-1.260000000000000000e+02 -1.214181818181818215e+02 -6.000000000000000000e+00
-1.260000000000000000e+02 -1.168363636363636431e+02 -6.000000000000000000e+00
-1.260000000000000000e+02 -1.122545454545454504e+02 -6.000000000000000000e+00
-1.260000000000000000e+02 -1.076727272727272720e+02 -6.000000000000000000e+00
-1.260000000000000000e+02 -1.030909090909090935e+02 -6.000000000000000000e+00
-1.260000000000000000e+02 -9.850909090909090082e+01 -6.000000000000000000e+00
-1.260000000000000000e+02 -9.392727272727272236e+01 -6.000000000000000000e+00
-1.260000000000000000e+02 -8.934545454545454390e+01 -6.000000000000000000e+00
-1.260000000000000000e+02 -8.476363636363636545e+01 -6.000000000000000000e+00
-1.260000000000000000e+02 -8.018181818181818699e+01 -6.000000000000000000e+00
-1.260000000000000000e+02 -7.559999999999999432e+01 -6.000000000000000000e+00
-1.260000000000000000e+02 -7.101818181818181586e+01 -6.000000000000000000e+00
-1.260000000000000000e+02 -6.643636363636363740e+01 -6.000000000000000000e+00
-1.260000000000000000e+02 -6.185454545454544473e+01 -6.000000000000000000e+00
-1.260000000000000000e+02 -5.727272727272726627e+01 -6.000000000000000000e+00
-1.260000000000000000e+02 -5.269090909090908781e+01 -6.000000000000000000e+00
-1.260000000000000000e+02 -4.810909090909090935e+01 -6.000000000000000000e+00
-1.260000000000000000e+02 -4.352727272727273089e+01 -6.000000000000000000e+00
-1.260000000000000000e+02 -3.894545454545453822e+01 -6.000000000000000000e+00
-1.260000000000000000e+02 -3.436363636363635976e+01 -6.000000000000000000e+00
-1.260000000000000000e+02 -2.978181818181818130e+01 -6.000000000000000000e+00
-1.260000000000000000e+02 -2.519999999999998863e+01 -6.000000000000000000e+00
-1.260000000000000000e+02 -2.061818181818181017e+01 -6.000000000000000000e+00
-1.260000000000000000e+02 -1.603636363636363171e+01 -6.000000000000000000e+00
-1.260000000000000000e+02 -1.145454545454545325e+01 -6.000000000000000000e+00
-1.260000000000000000e+02 -6.872727272727274794e+00 -6.000000000000000000e+00
-1.260000000000000000e+02 -2.290909090909082124e+00 -6.000000000000000000e+00
-1.260000000000000000e+02 2.290909090909110546e+00 -6.000000000000000000e+00
-1.260000000000000000e+02 6.872727272727274794e+00 -6.000000000000000000e+00
-1.260000000000000000e+02 1.145454545454546746e+01 -6.000000000000000000e+00
-1.260000000000000000e+02 1.603636363636363171e+01 -6.000000000000000000e+00
-1.260000000000000000e+02 2.061818181818182438e+01 -6.000000000000000000e+00
-1.260000000000000000e+02 2.520000000000001705e+01 -6.000000000000000000e+00
-1.260000000000000000e+02 2.978181818181818130e+01 -6.000000000000000000e+00
-1.260000000000000000e+02 3.436363636363637397e+01 -6.000000000000000000e+00
-1.260000000000000000e+02 3.894545454545453822e+01 -6.000000000000000000e+00
-1.260000000000000000e+02 4.352727272727273089e+01 -6.000000000000000000e+00
-1.260000000000000000e+02 4.810909090909092356e+01 -6.000000000000000000e+00
-1.260000000000000000e+02 5.269090909090908781e+01 -6.000000000000000000e+00
-1.260000000000000000e+02 5.727272727272728048e+01 -6.000000000000000000e+00
-1.260000000000000000e+02 6.185454545454547315e+01 -6.000000000000000000e+00
-1.260000000000000000e+02 6.643636363636363740e+01 -6.000000000000000000e+00
-1.260000000000000000e+02 7.101818181818183007e+01 -6.000000000000000000e+00
-1.260000000000000000e+02 7.560000000000002274e+01 -6.000000000000000000e+00
-1.260000000000000000e+02 8.018181818181818699e+01 -6.000000000000000000e+00
-1.260000000000000000e+02 8.476363636363637966e+01 -6.000000000000000000e+00
-1.260000000000000000e+02 8.934545454545454390e+01 -6.000000000000000000e+00
-1.260000000000000000e+02 9.392727272727273657e+01 -6.000000000000000000e+00
-1.260000000000000000e+02 9.850909090909092924e+01 -6.000000000000000000e+00
-1.260000000000000000e+02 1.030909090909090935e+02 -6.000000000000000000e+00
-1.260000000000000000e+02 1.076727272727272862e+02 -6.000000000000000000e+00
-1.260000000000000000e+02 1.122545454545454504e+02 -6.000000000000000000e+00
-1.260000000000000000e+02 1.168363636363636431e+02 -6.000000000000000000e+00
-1.260000000000000000e+02 1.214181818181818358e+02 -6.000000000000000000e+00
-1.260000000000000000e+02 1.260000000000000000e+02 -6.000000000000000000e+00
-1.214181818181818215e+02 -1.260000000000000000e+02 -6.000000000000000000e+00
-1.214181818181818215e+02 -1.214181818181818215e+02 -6.000000000000000000e+00
-1.214181818181818215e+02 -1.168363636363636431e+02 -6.000000000000000000e+00
-1.214181818181818215e+02 -1.122545454545454504e+02 -6.000000000000000000e+00
-1.214181818181818215e+02 -1.076727272727272720e+02 -6.000000000000000000e+00
-1.214181818181818215e+02 -1.030909090909090935e+02 -6.000000000000000000e+00
-1.214181818181818215e+02 -9.850909090909090082e+01 -6.000000000000000000e+00
-1.214181818181818215e+02 -9.392727272727272236e+01 -6.000000000000000000e+00
-1.214181818181818215e+02 -8.934545454545454390e+01 -6.000000000000000000e+00
-1.214181818181818215e+02 -8.476363636363636545e+01 -6.000000000000000000e+00
-1.214181818181818215e+02 -8.018181818181818699e+01 -6.000000000000000000e+00
-1.214181818181818215e+02 -7.559999999999999432e+01 -6.000000000000000000e+00
-1.214181818181818215e+02 -7.101818181818181586e+01 -6.000000000000000000e+00
-1.214181818181818215e+02 -6.643636363636363740e+01 -6.000000000000000000e+00
-1.214181818181818215e+02 -6.185454545454544473e+01 -6.000000000000000000e+00
-1.214181818181818215e+02 -5.727272727272726627e+01 -6.000000000000000000e+00
-1.214181818181818215e+02 -5.269090909090908781e+01 -6.000000000000000000e+00
-1.214181818181818215e+02 -4.810909090909090935e+01 -6.000000000000000000e+00
-1.214181818181818215e+02 -4.352727272727273089e+01 -6.000000000000000000e+00
-1.214181818181818215e+02 -3.894545454545453822e+01 -6.000000000000000000e+00
-1.214181818181818215e+02 -3.436363636363635976e+01 -6.000000000000000000e+00
-1.214181818181818215e+02 -2.978181818181818130e+01 -6.000000000000000000e+00
-1.214181818181818215e+02 -2.519999999999998863e+01 -6.000000000000000000e+00
-1.214181818181818215e+02 -2.061818181818181017e+01 -6.000000000000000000e+00
-1.214181818181818215e+02 -1.603636363636363171e+01 -6.000000000000000000e+00
-1.214181818181818215e+02 -1.145454545454545325e+01 -6.000000000000000000e+00
-1.214181818181818215e+02 -6.872727272727274794e+00 -6.000000000000000000e+00
-1.214181818181818215e+02 -2.290909090909082124e+00 -6.000000000000000000e+00
-1.214181818181818215e+02 2.290909090909110546e+00 -6.000000000000000000e+00
-1.214181818181818215e+02 6.872727272727274794e+00 -6.000000000000000000e+00
-1.214181818181818215e+02 1.145454545454546746e+01 -6.000000000000000000e+00
-1.214181818181818215e+02 1.603636363636363171e+01 -6.000000000000000000e+00
-1.214181818181818215e+02 2.061818181818182438e+01 -6.000000000000000000e+00
-1.214181818181818215e+02 2.520000000000001705e+01 -6.000000000000000000e+00
-1.214181818181818215e+02 2.978181818181818130e+01 -6.000000000000000000e+00
-1.214181818181818215e+02 3.436363636363637397e+01 -6.000000000000000000e+00
-1.214181818181818215e+02 3.894545454545453822e+01 -6.000000000000000000e+00
-1.214181818181818215e+02 4.352727272727273089e+01 -6.000000000000000000e+00
-1.214181818181818215e+02 4.810909090909092356e+01 -6.000000000000000000e+00
-1.214181818181818215e+02 5.269090909090908781e+01 -6.000000000000000000e+00
-1.214181818181818215e+02 5.727272727272728048e+01 -6.000000000000000000e+00
-1.214181818181818215e+02 6.185454545454547315e+01 -6.000000000000000000e+00
-1.214181818181818215e+02 6.643636363636363740e+01 -6.000000000000000000e+00
-1.214181818181818215e+02 7.101818181818183007e+01 -6.000000000000000000e+00
-1.214181818181818215e+02 7.560000000000002274e+01 -6.000000000000000000e+00
-1.214181818181818215e+02 8.018181818181818699e+01 -6.000000000000000000e+00
-1.214181818181818215e+02 8.476363636363637966e+01 -6.000000000000000000e+00
-1.214181818181818215e+02 8.934545454545454390e+01 -6.000000000000000000e+00
-1.214181818181818215e+02 9.392727272727273657e+01 -6.000000000000000000e+00
-1.214181818181818215e+02 9.850909090909092924e+01 -6.000000000000000000e+00
-1.214181818181818215e+02 1.030909090909090935e+02 -6.000000000000000000e+00
-1.214181818181818215e+02 1.076727272727272862e+02 -6.000000000000000000e+00
-1.214181818181818215e+02 1.122545454545454504e+02 -6.000000000000000000e+00
-1.214181818181818215e+02 1.168363636363636431e+02 -6.000000000000000000e+00
-1.214181818181818215e+02 1.214181818181818358e+02 -6.000000000000000000e+00
-1.214181818181818215e+02 1.260000000000000000e+02 -6.000000000000000000e+00
-1.168363636363636431e+02 -1.260000000000000000e+02 -6.000000000000000000e+00
-1.168363636363636431e+02 -1.214181818181818215e+02 -6.000000000000000000e+00
-1.168363636363636431e+02 -1.168363636363636431e+02 -6.000000000000000000e+00
-1.168363636363636431e+02 -1.122545454545454504e+02 -6.000000000000000000e+00
-1.168363636363636431e+02 -1.076727272727272720e+02 -6.000000000000000000e+00
-1.168363636363636431e+02 -1.030909090909090935e+02 -6.000000000000000000e+00
-1.168363636363636431e+02 -9.850909090909090082e+01 -6.000000000000000000e+00
-1.168363636363636431e+02 -9.392727272727272236e+01 -6.000000000000000000e+00
-1.168363636363636431e+02 -8.934545454545454390e+01 -6.000000000000000000e+00
-1.168363636363636431e+02 -8.476363636363636545e+01 -6.000000000000000000e+00
-1.168363636363636431e+02 -8.018181818181818699e+01 -6.000000000000000000e+00
-1.168363636363636431e+02 -7.559999999999999432e+01 -6.000000000000000000e+00
-1.168363636363636431e+02 -7.101818181818181586e+01 -6.000000000000000000e+00
-1.168363636363636431e+02 -6.643636363636363740e+01 -6.000000000000000000e+00
-1.168363636363636431e+02 -6.185454545454544473e+01 -6.000000000000000000e+00
-1.168363636363636431e+02 -5.727272727272726627e+01 -6.000000000000000000e+00
-1.168363636363636431e+02 -5.269090909090908781e+01 -6.000000000000000000e+00
-1.168363636363636431e+02 -4.810909090909090935e+01 -6.000000000000000000e+00
-1.168363636363636431e+02 -4.352727272727273089e+01 -6.000000000000000000e+00
-1.168363636363636431e+02 -3.894545454545453822e+01 -6.000000000000000000e+00
-1.168363636363636431e+02 -3.436363636363635976e+01 -6.000000000000000000e+00
-1.168363636363636431e+02 -2.978181818181818130e+01 -6.000000000000000000e+00
-1.168363636363636431e+02 -2.519999999999998863e+01 -6.000000000000000000e+00
-1.168363636363636431e+02 -2.061818181818181017e+01 -6.000000000000000000e+00
-1.168363636363636431e+02 -1.603636363636363171e+01 -6.000000000000000000e+00
-1.168363636363636431e+02 -1.145454545454545325e+01 -6.000000000000000000e+00
-1.168363636363636431e+02 -6.872727272727274794e+00 -6.000000000000000000e+00
-1.168363636363636431e+02 -2.290909090909082124e+00 -6.000000000000000000e+00
-1.168363636363636431e+02 2.290909090909110546e+00 -6.000000000000000000e+00
-1.168363636363636431e+02 6.872727272727274794e+00 -6.000000000000000000e+00
-1.168363636363636431e+02 1.145454545454546746e+01 -6.000000000000000000e+00
-1.168363636363636431e+02 1.603636363636363171e+01 -6.000000000000000000e+00
-1.168363636363636431e+02 2.061818181818182438e+01 -6.000000000000000000e+00
-1.168363636363636431e+02 2.520000000000001705e+01 -6.000000000000000000e+00
-1.168363636363636431e+02 2.978181818181818130e+01 -6.000000000000000000e+00
-1.168363636363636431e+02 3.436363636363637397e+01 -6.000000000000000000e+00
-1.168363636363636431e+02 3.894545454545453822e+01 -6.000000000000000000e+00
-1.168363636363636431e+02 4.352727272727273089e+01 -6.000000000000000000e+00
-1.168363636363636431e+02 4.810909090909092356e+01 -6.000000000000000000e+00
-1.168363636363636431e+02 5.269090909090908781e+01 -6.000000000000000000e+00
-1.168363636363636431e+02 5.727272727272728048e+01 -6.000000000000000000e+00
-1.168363636363636431e+02 6.185454545454547315e+01 -6.000000000000000000e+00
-1.168363636363636431e+02 6.643636363636363740e+01 -6.000000000000000000e+00
-1.168363636363636431e+02 7.101818181818183007e+01 -6.000000000000000000e+00
-1.168363636363636431e+02 7.560000000000002274e+01 -6.000000000000000000e+00
-1.168363636363636431e+02 8.018181818181818699e+01 -6.000000000000000000e+00
-1.168363636363636431e+02 8.476363636363637966e+01 -6.000000000000000000e+00
-1.168363636363636431e+02 8.934545454545454390e+01 -6.000000000000000000e+00
-1.168363636363636431e+02 9.392727272727273657e+01 -6.000000000000000000e+00
-1.168363636363636431e+02 9.850909090909092924e+01 -6.000000000000000000e+00
-1.168363636363636431e+02 1.030909090909090935e+02 -6.000000000000000000e+00
-1.168363636363636431e+02 1.076727272727272862e+02 -6.000000000000000000e+00
-1.168363636363636431e+02 1.122545454545454504e+02 -6.000000000000000000e+00
-1.168363636363636431e+02 1.168363636363636431e+02 -6.000000000000000000e+00
-1.168363636363636431e+02 1.214181818181818358e+02 -6.000000000000000000e+00
-1.168363636363636431e+02 1.260000000000000000e+02 -6.000000000000000000e+00
-1.122545454545454504e+02 -1.260000000000000000e+02 -6.000000000000000000e+00
-1.122545454545454504e+02 -1.214181818181818215e+02 -6.000000000000000000e+00
-1.122545454545454504e+02 -1.168363636363636431e+02 -6.000000000000000000e+00
-1.122545454545454504e+02 -1.122545454545454504e+02 -6.000000000000000000e+00
-1.122545454545454504e+02 -1.076727272727272720e+02 -6.000000000000000000e+00
-1.122545454545454504e+02 -1.030909090909090935e+02 -6.000000000000000000e+00
-1.122545454545454504e+02 -9.850909090909090082e+01 -6.000000000000000000e+00
-1.122545454545454504e+02 -9.392727272727272236e+01 -6.000000000000000000e+00
-1.122545454545454504e+02 -8.934545454545454390e+01 -6.000000000000000000e+00
-1.122545454545454504e+02 -8.476363636363636545e+01 -6.000000000000000000e+00
-1.122545454545454504e+02 -8.018181818181818699e+01 -6.000000000000000000e+00
-1.122545454545454504e+02 -7.559999999999999432e+01 -6.000000000000000000e+00
-1.122545454545454504e+02 -7.101818181818181586e+01 -6.000000000000000000e+00
-1.122545454545454504e+02 -6.643636363636363740e+01 -6.000000000000000000e+00
-1.122545454545454504e+02 -6.185454545454544473e+01 -6.000000000000000000e+00
-1.122545454545454504e+02 -5.727272727272726627e+01 -6.000000000000000000e+00
-1.122545454545454504e+02 -5.269090909090908781e+01 -6.000000000000000000e+00
-1.122545454545454504e+02 -4.810909090909090935e+01 -6.000000000000000000e+00
-1.122545454545454504e+02 -4.352727272727273089e+01 -6.000000000000000000e+00
-1.122545454545454504e+02 -3.894545454545453822e+01 -6.000000000000000000e+00
-1.122545454545454504e+02 -3.436363636363635976e+01 -6.000000000000000000e+00
-1.122545454545454504e+02 -2.978181818181818130e+01 -6.000000000000000000e+00
-1.122545454545454504e+02 -2.519999999999998863e+01 -6.000000000000000000e+00
-1.122545454545454504e+02 -2.061818181818181017e+01 -6.000000000000000000e+00
-1.122545454545454504e+02 -1.603636363636363171e+01 -6.000000000000000000e+00
-1.122545454545454504e+02 -1.145454545454545325e+01 -6.000000000000000000e+00
-1.122545454545454504e+02 -6.872727272727274794e+00 -6.000000000000000000e+00
-1.122545454545454504e+02 -2.290909090909082124e+00 -6.000000000000000000e+00
-1.122545454545454504e+02 2.290909090909110546e+00 -6.000000000000000000e+00
-1.122545454545454504e+02 6.872727272727274794e+00 -6.000000000000000000e+00
-1.122545454545454504e+02 1.145454545454546746e+01 -6.000000000000000000e+00
-1.122545454545454504e+02 1.603636363636363171e+01 -6.000000000000000000e+00
-1.122545454545454504e+02 2.061818181818182438e+01 -6.000000000000000000e+00
-1.122545454545454504e+02 2.520000000000001705e+01 -6.000000000000000000e+00
-1.122545454545454504e+02 2.978181818181818130e+01 -6.000000000000000000e+00
-1.122545454545454504e+02 3.436363636363637397e+01 -6.000000000000000000e+00
-1.122545454545454504e+02 3.894545454545453822e+01 -6.000000000000000000e+00
-1.122545454545454504e+02 4.352727272727273089e+01 -6.000000000000000000e+00
-1.122545454545454504e+02 4.810909090909092356e+01 -6.000000000000000000e+00
-1.122545454545454504e+02 5.269090909090908781e+01 -6.000000000000000000e+00
-1.122545454545454504e+02 5.727272727272728048e+01 -6.000000000000000000e+00
-1.122545454545454504e+02 6.185454545454547315e+01 -6.000000000000000000e+00
-1.122545454545454504e+02 6.643636363636363740e+01 -6.000000000000000000e+00
-1.122545454545454504e+02 7.101818181818183007e+01 -6.000000000000000000e+00
-1.122545454545454504e+02 7.560000000000002274e+01 -6.000000000000000000e+00
-1.122545454545454504e+02 8.018181818181818699e+01 -6.000000000000000000e+00
-1.122545454545454504e+02 8.476363636363637966e+01 -6.000000000000000000e+00
-1.122545454545454504e+02 8.934545454545454390e+01 -6.000000000000000000e+00
-1.122545454545454504e+02 9.392727272727273657e+01 -6.000000000000000000e+00
-1.122545454545454504e+02 9.850909090909092924e+01 -6.000000000000000000e+00
-1.122545454545454504e+02 1.030909090909090935e+02 -6.000000000000000000e+00
-1.122545454545454504e+02 1.076727272727272862e+02 -6.000000000000000000e+00
-1.122545454545454504e+02 1.122545454545454504e+02 -6.000000000000000000e+00
-1.122545454545454504e+02 1.168363636363636431e+02 -6.000000000000000000e+00
-1.122545454545454504e+02 1.214181818181818358e+02 -6.000000000000000000e+00
-1.122545454545454504e+02 1.260000000000000000e+02 -6.000000000000000000e+00
-1.076727272727272720e+02 -1.260000000000000000e+02 -6.000000000000000000e+00
-1.076727272727272720e+02 -1.214181818181818215e+02 -6.000000000000000000e+00
-1.076727272727272720e+02 -1.168363636363636431e+02 -6.000000000000000000e+00
-1.076727272727272720e+02 -1.122545454545454504e+02 -6.000000000000000000e+00
-1.076727272727272720e+02 -1.076727272727272720e+02 -6.000000000000000000e+00
-1.076727272727272720e+02 -1.030909090909090935e+02 -6.000000000000000000e+00
-1.076727272727272720e+02 -9.850909090909090082e+01 -6.000000000000000000e+00
-1.076727272727272720e+02 -9.392727272727272236e+01 -6.000000000000000000e+00
-1.076727272727272720e+02 -8.934545454545454390e+01 -6.000000000000000000e+00
-1.076727272727272720e+02 -8.476363636363636545e+01 -6.000000000000000000e+00
-1.076727272727272720e+02 -8.018181818181818699e+01 -6.000000000000000000e+00
-1.076727272727272720e+02 -7.559999999999999432e+01 -6.000000000000000000e+00
-1.076727272727272720e+02 -7.101818181818181586e+01 -6.000000000000000000e+00
-1.076727272727272720e+02 -6.643636363636363740e+01 -6.000000000000000000e+00
-1.076727272727272720e+02 -6.185454545454544473e+01 -6.000000000000000000e+00
-1.076727272727272720e+02 -5.727272727272726627e+01 -6.000000000000000000e+00
-1.076727272727272720e+02 -5.269090909090908781e+01 -6.000000000000000000e+00
-1.076727272727272720e+02 -4.810909090909090935e+01 -6.000000000000000000e+00
-1.076727272727272720e+02 -4.352727272727273089e+01 -6.000000000000000000e+00
-1.076727272727272720e+02 -3.894545454545453822e+01 -6.000000000000000000e+00
-1.076727272727272720e+02 -3.436363636363635976e+01 -6.000000000000000000e+00
-1.076727272727272720e+02 -2.978181818181818130e+01 -6.000000000000000000e+00
-1.076727272727272720e+02 -2.519999999999998863e+01 -6.000000000000000000e+00
-1.076727272727272720e+02 -2.061818181818181017e+01 -6.000000000000000000e+00
-1.076727272727272720e+02 -1.603636363636363171e+01 -6.000000000000000000e+00
-1.076727272727272720e+02 -1.145454545454545325e+01 -6.000000000000000000e+00
-1.076727272727272720e+02 -6.872727272727274794e+00 -6.000000000000000000e+00
-1.076727272727272720e+02 -2.290909090909082124e+00 -6.000000000000000000e+00
-1.076727272727272720e+02 2.290909090909110546e+00 -6.000000000000000000e+00
-1.076727272727272720e+02 6.872727272727274794e+00 -6.000000000000000000e+00
-1.076727272727272720e+02 1.145454545454546746e+01 -6.000000000000000000e+00
-1.076727272727272720e+02 1.603636363636363171e+01 -6.000000000000000000e+00
-1.076727272727272720e+02 2.061818181818182438e+01 -6.000000000000000000e+00
-1.076727272727272720e+02 2.520000000000001705e+01 -6.000000000000000000e+00
-1.076727272727272720e+02 2.978181818181818130e+01 -6.000000000000000000e+00
-1.076727272727272720e+02 3.436363636363637397e+01 -6.000000000000000000e+00
-1.076727272727272720e+02 3.894545454545453822e+01 -6.000000000000000000e+00
-1.076727272727272720e+02 4.352727272727273089e+01 -6.000000000000000000e+00
-1.076727272727272720e+02 4.810909090909092356e+01 -6.000000000000000000e+00
-1.076727272727272720e+02 5.269090909090908781e+01 -6.000000000000000000e+00
-1.076727272727272720e+02 5.727272727272728048e+01 -6.000000000000000000e+00
-1.076727272727272720e+02 6.185454545454547315e+01 -6.000000000000000000e+00
-1.076727272727272720e+02 6.643636363636363740e+01 -6.000000000000000000e+00
-1.076727272727272720e+02 7.101818181818183007e+01 -6.000000000000000000e+00
-1.076727272727272720e+02 7.560000000000002274e+01 -6.000000000000000000e+00
-1.076727272727272720e+02 8.018181818181818699e+01 -6.000000000000000000e+00
-1.076727272727272720e+02 8.476363636363637966e+01 -6.000000000000000000e+00
-1.076727272727272720e+02 8.934545454545454390e+01 -6.000000000000000000e+00
-1.076727272727272720e+02 9.392727272727273657e+01 -6.000000000000000000e+00
-1.076727272727272720e+02 9.850909090909092924e+01 -6.000000000000000000e+00
-1.076727272727272720e+02 1.030909090909090935e+02 -6.000000000000000000e+00
-1.076727272727272720e+02 1.076727272727272862e+02 -6.000000000000000000e+00
-1.076727272727272720e+02 1.122545454545454504e+02 -6.000000000000000000e+00
-1.076727272727272720e+02 1.168363636363636431e+02 -6.000000000000000000e+00
-1.076727272727272720e+02 1.214181818181818358e+02 -6.000000000000000000e+00
-1.076727272727272720e+02 1.260000000000000000e+02 -6.000000000000000000e+00
-1.030909090909090935e+02 -1.260000000000000000e+02 -6.000000000000000000e+00
-1.030909090909090935e+02 -1.214181818181818215e+02 -6.000000000000000000e+00
-1.030909090909090935e+02 -1.168363636363636431e+02 -6.000000000000000000e+00
-1.030909090909090935e+02 -1.122545454545454504e+02 -6.000000000000000000e+00
-1.030909090909090935e+02 -1.076727272727272720e+02 -6.000000000000000000e+00
-1.030909090909090935e+02 -1.030909090909090935e+02 -6.000000000000000000e+00
-1.030909090909090935e+02 -9.850909090909090082e+01 -6.000000000000000000e+00
-1.030909090909090935e+02 -9.392727272727272236e+01 -6.000000000000000000e+00
-1.030909090909090935e+02 -8.934545454545454390e+01 -6.000000000000000000e+00
-1.030909090909090935e+02 -8.476363636363636545e+01 -6.000000000000000000e+00
-1.030909090909090935e+02 -8.018181818181818699e+01 -6.000000000000000000e+00
-1.030909090909090935e+02 -7.559999999999999432e+01 -6.000000000000000000e+00
-1.030909090909090935e+02 -7.101818181818181586e+01 -6.000000000000000000e+00
-1.030909090909090935e+02 -6.643636363636363740e+01 -6.000000000000000000e+00
-1.030909090909090935e+02 -6.185454545454544473e+01 -6.000000000000000000e+00
-1.030909090909090935e+02 -5.727272727272726627e+01 -6.000000000000000000e+00
-1.030909090909090935e+02 -5.269090909090908781e+01 -6.000000000000000000e+00
-1.030909090909090935e+02 -4.810909090909090935e+01 -6.000000000000000000e+00
-1.030909090909090935e+02 -4.352727272727273089e+01 -6.000000000000000000e+00
-1.030909090909090935e+02 -3.894545454545453822e+01 -6.000000000000000000e+00
-1.030909090909090935e+02 -3.436363636363635976e+01 -6.000000000000000000e+00
-1.030909090909090935e+02 -2.978181818181818130e+01 -6.000000000000000000e+00
-1.030909090909090935e+02 -2.519999999999998863e+01 -6.000000000000000000e+00
-1.030909090909090935e+02 -2.061818181818181017e+01 -6.000000000000000000e+00
-1.030909090909090935e+02 -1.603636363636363171e+01 -6.000000000000000000e+00
-1.030909090909090935e+02 -1.145454545454545325e+01 -6.000000000000000000e+00
-1.030909090909090935e+02 -6.872727272727274794e+00 -6.000000000000000000e+00
-1.030909090909090935e+02 -2.290909090909082124e+00 -6.000000000000000000e+00
-1.030909090909090935e+02 2.290909090909110546e+00 -6.000000000000000000e+00
-1.030909090909090935e+02 6.872727272727274794e+00 -6.000000000000000000e+00
-1.030909090909090935e+02 1.145454545454546746e+01 -6.000000000000000000e+00
-1.030909090909090935e+02 1.603636363636363171e+01 -6.000000000000000000e+00
-1.030909090909090935e+02 2.061818181818182438e+01 -6.000000000000000000e+00
-1.030909090909090935e+02 2.520000000000001705e+01 -6.000000000000000000e+00
-1.030909090909090935e+02 2.978181818181818130e+01 -6.000000000000000000e+00
-1.030909090909090935e+02 3.436363636363637397e+01 -6.000000000000000000e+00
-1.030909090909090935e+02 3.894545454545453822e+01 -6.000000000000000000e+00
-1.030909090909090935e+02 4.352727272727273089e+01 -6.000000000000000000e+00
-1.030909090909090935e+02 4.810909090909092356e+01 -6.000000000000000000e+00
-1.030909090909090935e+02 5.269090909090908781e+01 -6.000000000000000000e+00
-1.030909090909090935e+02 5.727272727272728048e+01 -6.000000000000000000e+00
-1.030909090909090935e+02 6.185454545454547315e+01 -6.000000000000000000e+00
-1.030909090909090935e+02 6.643636363636363740e+01 -6.000000000000000000e+00
-1.030909090909090935e+02 7.101818181818183007e+01 -6.000000000000000000e+00
-1.030909090909090935e+02 7.560000000000002274e+01 -6.000000000000000000e+00
-1.030909090909090935e+02 8.018181818181818699e+01 -6.000000000000000000e+00
-1.030909090909090935e+02 8.476363636363637966e+01 -6.000000000000000000e+00
-1.030909090909090935e+02 8.934545454545454390e+01 -6.000000000000000000e+00
-1.030909090909090935e+02 9.392727272727273657e+01 -6.000000000000000000e+00
-1.030909090909090935e+02 9.850909090909092924e+01 -6.000000000000000000e+00
-1.030909090909090935e+02 1.030909090909090935e+02 -6.000000000000000000e+00
-1.030909090909090935e+02 1.076727272727272862e+02 -6.000000000000000000e+00
-1.030909090909090935e+02 1.122545454545454504e+02 -6.000000000000000000e+00
-1.030909090909090935e+02 1.168363636363636431e+02 -6.000000000000000000e+00
-1.030909090909090935e+02 1.214181818181818358e+02 -6.000000000000000000e+00
-1.030909090909090935e+02 1.260000000000000000e+02 -6.000000000000000000e+00
-9.850909090909090082e+01 -1.260000000000000000e+02 -6.000000000000000000e+00
-9.850909090909090082e+01 -1.214181818181818215e+02 -6.000000000000000000e+00
-9.850909090909090082e+01 -1.168363636363636431e+02 -6.000000000000000000e+00
-9.850909090909090082e+01 -1.122545454545454504e+02 -6.000000000000000000e+00
-9.850909090909090082e+01 -1.076727272727272720e+02 -6.000000000000000000e+00
-9.850909090909090082e+01 -1.030909090909090935e+02 -6.000000000000000000e+00
-9.850909090909090082e+01 -9.850909090909090082e+01 -6.000000000000000000e+00
-9.850909090909090082e+01 -9.392727272727272236e+01 -6.000000000000000000e+00
-9.850909090909090082e+01 -8.934545454545454390e+01 -6.000000000000000000e+00
-9.850909090909090082e+01 -8.476363636363636545e+01 -6.000000000000000000e+00
-9.850909090909090082e+01 -8.018181818181818699e+01 -6.000000000000000000e+00
-9.850909090909090082e+01 -7.559999999999999432e+01 -6.000000000000000000e+00
-9.850909090909090082e+01 -7.101818181818181586e+01 -6.000000000000000000e+00
-9.850909090909090082e+01 -6.643636363636363740e+01 -6.000000000000000000e+00
-9.850909090909090082e+01 -6.185454545454544473e+01 -6.000000000000000000e+00
-9.850909090909090082e+01 -5.727272727272726627e+01 -6.000000000000000000e+00
-9.850909090909090082e+01 -5.269090909090908781e+01 -6.000000000000000000e+00
-9.850909090909090082e+01 -4.810909090909090935e+01 -6.000000000000000000e+00
-9.850909090909090082e+01 -4.352727272727273089e+01 -6.000000000000000000e+00
-9.850909090909090082e+01 -3.894545454545453822e+01 -6.000000000000000000e+00
-9.850909090909090082e+01 -3.436363636363635976e+01 -6.000000000000000000e+00
-9.850909090909090082e+01 -2.978181818181818130e+01 -6.000000000000000000e+00
-9.850909090909090082e+01 -2.519999999999998863e+01 -6.000000000000000000e+00
-9.850909090909090082e+01 -2.061818181818181017e+01 -6.000000000000000000e+00
-9.850909090909090082e+01 -1.603636363636363171e+01 -6.000000000000000000e+00
-9.850909090909090082e+01 -1.145454545454545325e+01 -6.000000000000000000e+00
-9.850909090909090082e+01 -6.872727272727274794e+00 -6.000000000000000000e+00
-9.850909090909090082e+01 -2.290909090909082124e+00 -6.000000000000000000e+00
-9.850909090909090082e+01 2.290909090909110546e+00 -6.000000000000000000e+00
-9.850909090909090082e+01 6.872727272727274794e+00 -6.000000000000000000e+00
-9.850909090909090082e+01 1.145454545454546746e+01 -6.000000000000000000e+00
-9.850909090909090082e+01 1.603636363636363171e+01 -6.000000000000000000e+00
-9.850909090909090082e+01 2.061818181818182438e+01 -6.000000000000000000e+00
-9.850909090909090082e+01 2.520000000000001705e+01 -6.000000000000000000e+00
-9.850909090909090082e+01 2.978181818181818130e+01 -6.000000000000000000e+00
-9.850909090909090082e+01 3.436363636363637397e+01 -6.000000000000000000e+00
-9.850909090909090082e+01 3.894545454545453822e+01 -6.000000000000000000e+00
-9.850909090909090082e+01 4.352727272727273089e+01 -6.000000000000000000e+00
-9.850909090909090082e+01 4.810909090909092356e+01 -6.000000000000000000e+00
-9.850909090909090082e+01 5.269090909090908781e+01 -6.000000000000000000e+00
-9.850909090909090082e+01 5.727272727272728048e+01 -6.000000000000000000e+00
-9.850909090909090082e+01 6.185454545454547315e+01 -6.000000000000000000e+00
-9.850909090909090082e+01 6.643636363636363740e+01 -6.000000000000000000e+00
-9.850909090909090082e+01 7.101818181818183007e+01 -6.000000000000000000e+00
-9.850909090909090082e+01 7.560000000000002274e+01 -6.000000000000000000e+00
-9.850909090909090082e+01 8.018181818181818699e+01 -6.000000000000000000e+00
-9.850909090909090082e+01 8.476363636363637966e+01 -6.000000000000000000e+00
-9.850909090909090082e+01 8.934545454545454390e+01 -6.000000000000000000e+00
-9.850909090909090082e+01 9.392727272727273657e+01 -6.000000000000000000e+00
-9.850909090909090082e+01 9.850909090909092924e+01 -6.000000000000000000e+00
-9.850909090909090082e+01 1.030909090909090935e+02 -6.000000000000000000e+00
-9.850909090909090082e+01 1.076727272727272862e+02 -6.000000000000000000e+00
-9.850909090909090082e+01 1.122545454545454504e+02 -6.000000000000000000e+00
-9.850909090909090082e+01 1.168363636363636431e+02 -6.000000000000000000e+00
-9.850909090909090082e+01 1.214181818181818358e+02 -6.000000000000000000e+00
-9.850909090909090082e+01 1.260000000000000000e+02 -6.000000000000000000e+00
-9.392727272727272236e+01 -1.260000000000000000e+02 -6.000000000000000000e+00
-9.392727272727272236e+01 -1.214181818181818215e+02 -6.000000000000000000e+00
-9.392727272727272236e+01 -1.168363636363636431e+02 -6.000000000000000000e+00
-9.392727272727272236e+01 -1.122545454545454504e+02 -6.000000000000000000e+00
-9.392727272727272236e+01 -1.076727272727272720e+02 -6.000000000000000000e+00
-9.392727272727272236e+01 -1.030909090909090935e+02 -6.000000000000000000e+00
-9.392727272727272236e+01 -9.850909090909090082e+01 -6.000000000000000000e+00
-9.392727272727272236e+01 -9.392727272727272236e+01 -6.000000000000000000e+00
-9.392727272727272236e+01 -8.934545454545454390e+01 -6.000000000000000000e+00
-9.392727272727272236e+01 -8.476363636363636545e+01 -6.000000000000000000e+00
-9.392727272727272236e+01 -8.018181818181818699e+01 -6.000000000000000000e+00
-9.392727272727272236e+01 -7.559999999999999432e+01 -6.000000000000000000e+00
-9.392727272727272236e+01 -7.101818181818181586e+01 -6.000000000000000000e+00
-9.392727272727272236e+01 -6.643636363636363740e+01 -6.000000000000000000e+00
-9.392727272727272236e+01 -6.185454545454544473e+01 -6.000000000000000000e+00
-9.392727272727272236e+01 -5.727272727272726627e+01 -6.000000000000000000e+00
-9.392727272727272236e+01 -5.269090909090908781e+01 -6.000000000000000000e+00
-9.392727272727272236e+01 -4.810909090909090935e+01 -6.000000000000000000e+00
-9.392727272727272236e+01 -4.352727272727273089e+01 -6.000000000000000000e+00
-9.392727272727272236e+01 -3.894545454545453822e+01 -6.000000000000000000e+00
-9.392727272727272236e+01 -3.436363636363635976e+01 -6.000000000000000000e+00
-9.392727272727272236e+01 -2.978181818181818130e+01 -6.000000000000000000e+00
-9.392727272727272236e+01 -2.519999999999998863e+01 -6.000000000000000000e+00
-9.392727272727272236e+01 -2.061818181818181017e+01 -6.000000000000000000e+00
-9.392727272727272236e+01 -1.603636363636363171e+01 -6.000000000000000000e+00
-9.392727272727272236e+01 -1.145454545454545325e+01 -6.000000000000000000e+00
-9.392727272727272236e+01 -6.872727272727274794e+00 -6.000000000000000000e+00
-9.392727272727272236e+01 -2.290909090909082124e+00 -6.000000000000000000e+00
-9.392727272727272236e+01 2.290909090909110546e+00 -6.000000000000000000e+00
-9.392727272727272236e+01 6.872727272727274794e+00 -6.000000000000000000e+00
-9.392727272727272236e+01 1.145454545454546746e+01 -6.000000000000000000e+00
-9.392727272727272236e+01 1.603636363636363171e+01 -6.000000000000000000e+00
-9.392727272727272236e+01 2.061818181818182438e+01 -6.000000000000000000e+00
-9.392727272727272236e+01 2.520000000000001705e+01 -6.000000000000000000e+00
-9.392727272727272236e+01 2.978181818181818130e+01 -6.000000000000000000e+00
-9.392727272727272236e+01 3.436363636363637397e+01 -6.000000000000000000e+00
-9.392727272727272236e+01 3.894545454545453822e+01 -6.000000000000000000e+00
-9.392727272727272236e+01 4.352727272727273089e+01 -6.000000000000000000e+00
-9.392727272727272236e+01 4.810909090909092356e+01 -6.000000000000000000e+00
-9.392727272727272236e+01 5.269090909090908781e+01 -6.000000000000000000e+00
-9.392727272727272236e+01 5.727272727272728048e+01 -6.000000000000000000e+00
-9.392727272727272236e+01 6.185454545454547315e+01 -6.000000000000000000e+00
-9.392727272727272236e+01 6.643636363636363740e+01 -6.000000000000000000e+00
-9.392727272727272236e+01 7.101818181818183007e+01 -6.000000000000000000e+00
-9.392727272727272236e+01 7.560000000000002274e+01 -6.000000000000000000e+00
-9.392727272727272236e+01 8.018181818181818699e+01 -6.000000000000000000e+00
-9.392727272727272236e+01 8.476363636363637966e+01 -6.000000000000000000e+00
-9.392727272727272236e+01 8.934545454545454390e+01 -6.000000000000000000e+00
-9.392727272727272236e+01 9.392727272727273657e+01 -6.000000000000000000e+00
-9.392727272727272236e+01 9.850909090909092924e+01 -6.000000000000000000e+00
-9.392727272727272236e+01 1.030909090909090935e+02 -6.000000000000000000e+00
-9.392727272727272236e+01 1.076727272727272862e+02 -6.000000000000000000e+00
-9.392727272727272236e+01 1.122545454545454504e+02 -6.000000000000000000e+00
-9.392727272727272236e+01 1.168363636363636431e+02 -6.000000000000000000e+00
-9.392727272727272236e+01 1.214181818181818358e+02 -6.000000000000000000e+00
-9.392727272727272236e+01 1.260000000000000000e+02 -6.000000000000000000e+00
-8.934545454545454390e+01 -1.260000000000000000e+02 -6.000000000000000000e+00
-8.934545454545454390e+01 -1.214181818181818215e+02 -6.000000000000000000e+00
-8.934545454545454390e+01 -1.168363636363636431e+02 -6.000000000000000000e+00
-8.934545454545454390e+01 -1.122545454545454504e+02 -6.000000000000000000e+00
-8.934545454545454390e+01 -1.076727272727272720e+02 -6.000000000000000000e+00
-8.934545454545454390e+01 -1.030909090909090935e+02 -6.000000000000000000e+00
-8.934545454545454390e+01 -9.850909090909090082e+01 -6.000000000000000000e+00
-8.934545454545454390e+01 -9.392727272727272236e+01 -6.000000000000000000e+00
-8.934545454545454390e+01 -8.934545454545454390e+01 -6.000000000000000000e+00
-8.934545454545454390e+01 -8.476363636363636545e+01 -6.000000000000000000e+00
-8.934545454545454390e+01 -8.018181818181818699e+01 -6.000000000000000000e+00
-8.934545454545454390e+01 -7.559999999999999432e+01 -6.000000000000000000e+00
-8.934545454545454390e+01 -7.101818181818181586e+01 -6.000000000000000000e+00
-8.934545454545454390e+01 -6.643636363636363740e+01 -6.000000000000000000e+00
-8.934545454545454390e+01 -6.185454545454544473e+01 -6.000000000000000000e+00
-8.934545454545454390e+01 -5.727272727272726627e+01 -6.000000000000000000e+00
-8.934545454545454390e+01 -5.269090909090908781e+01 -6.000000000000000000e+00
-8.934545454545454390e+01 -4.810909090909090935e+01 -6.000000000000000000e+00
-8.934545454545454390e+01 -4.352727272727273089e+01 -6.000000000000000000e+00
-8.934545454545454390e+01 -3.894545454545453822e+01 -6.000000000000000000e+00
-8.934545454545454390e+01 -3.436363636363635976e+01 -6.000000000000000000e+00
-8.934545454545454390e+01 -2.978181818181818130e+01 -6.000000000000000000e+00
-8.934545454545454390e+01 -2.519999999999998863e+01 -6.000000000000000000e+00
-8.934545454545454390e+01 -2.061818181818181017e+01 -6.000000000000000000e+00
-8.934545454545454390e+01 -1.603636363636363171e+01 -6.000000000000000000e+00
-8.934545454545454390e+01 -1.145454545454545325e+01 -6.000000000000000000e+00
-8.934545454545454390e+01 -6.872727272727274794e+00 -6.000000000000000000e+00
-8.934545454545454390e+01 -2.290909090909082124e+00 -6.000000000000000000e+00
-8.934545454545454390e+01 2.290909090909110546e+00 -6.000000000000000000e+00
-8.934545454545454390e+01 6.872727272727274794e+00 -6.000000000000000000e+00
-8.934545454545454390e+01 1.145454545454546746e+01 -6.000000000000000000e+00
-8.934545454545454390e+01 1.603636363636363171e+01 -6.000000000000000000e+00
-8.934545454545454390e+01 2.061818181818182438e+01 -6.000000000000000000e+00
-8.934545454545454390e+01 2.520000000000001705e+01 -6.000000000000000000e+00
-8.934545454545454390e+01 2.978181818181818130e+01 -6.000000000000000000e+00
-8.934545454545454390e+01 3.436363636363637397e+01 -6.000000000000000000e+00
-8.934545454545454390e+01 3.894545454545453822e+01 -6.000000000000000000e+00
-8.934545454545454390e+01 4.352727272727273089e+01 -6.000000000000000000e+00
-8.934545454545454390e+01 4.810909090909092356e+01 -6.000000000000000000e+00
-8.934545454545454390e+01 5.269090909090908781e+01 -6.000000000000000000e+00
-8.934545454545454390e+01 5.727272727272728048e+01 -6.000000000000000000e+00
-8.934545454545454390e+01 6.185454545454547315e+01 -6.000000000000000000e+00
-8.934545454545454390e+01 6.643636363636363740e+01 -6.000000000000000000e+00
-8.934545454545454390e+01 7.101818181818183007e+01 -6.000000000000000000e+00
-8.934545454545454390e+01 7.560000000000002274e+01 -6.000000000000000000e+00
-8.934545454545454390e+01 8.018181818181818699e+01 -6.000000000000000000e+00
-8.934545454545454390e+01 8.476363636363637966e+01 -6.000000000000000000e+00
-8.934545454545454390e+01 8.934545454545454390e+01 -6.000000000000000000e+00
-8.934545454545454390e+01 9.392727272727273657e+01 -6.000000000000000000e+00
-8.934545454545454390e+01 9.850909090909092924e+01 -6.000000000000000000e+00
-8.934545454545454390e+01 1.030909090909090935e+02 -6.000000000000000000e+00
-8.934545454545454390e+01 1.076727272727272862e+02 -6.000000000000000000e+00
-8.934545454545454390e+01 1.122545454545454504e+02 -6.000000000000000000e+00
-8.934545454545454390e+01 1.168363636363636431e+02 -6.000000000000000000e+00
-8.934545454545454390e+01 1.214181818181818358e+02 -6.000000000000000000e+00
-8.934545454545454390e+01 1.260000000000000000e+02 -6.000000000000000000e+00
-8.476363636363636545e+01 -1.260000000000000000e+02 -6.000000000000000000e+00
-8.476363636363636545e+01 -1.214181818181818215e+02 -6.000000000000000000e+00
-8.476363636363636545e+01 -1.168363636363636431e+02 -6.000000000000000000e+00
-8.476363636363636545e+01 -1.122545454545454504e+02 -6.000000000000000000e+00
-8.476363636363636545e+01 -1.076727272727272720e+02 -6.000000000000000000e+00
-8.476363636363636545e+01 -1.030909090909090935e+02 -6.000000000000000000e+00
-8.476363636363636545e+01 -9.850909090909090082e+01 -6.000000000000000000e+00
-8.476363636363636545e+01 -9.392727272727272236e+01 -6.000000000000000000e+00
-8.476363636363636545e+01 -8.934545454545454390e+01 -6.000000000000000000e+00
-8.476363636363636545e+01 -8.476363636363636545e+01 -6.000000000000000000e+00
-8.476363636363636545e+01 -8.018181818181818699e+01 -6.000000000000000000e+00
-8.476363636363636545e+01 -7.559999999999999432e+01 -6.000000000000000000e+00
-8.476363636363636545e+01 -7.101818181818181586e+01 -6.000000000000000000e+00
-8.476363636363636545e+01 -6.643636363636363740e+01 -6.000000000000000000e+00
-8.476363636363636545e+01 -6.185454545454544473e+01 -6.000000000000000000e+00
-8.476363636363636545e+01 -5.727272727272726627e+01 -6.000000000000000000e+00
-8.476363636363636545e+01 -5.269090909090908781e+01 -6.000000000000000000e+00
-8.476363636363636545e+01 -4.810909090909090935e+01 -6.000000000000000000e+00
-8.476363636363636545e+01 -4.352727272727273089e+01 -6.000000000000000000e+00
-8.476363636363636545e+01 -3.894545454545453822e+01 -6.000000000000000000e+00
-8.476363636363636545e+01 -3.436363636363635976e+01 -6.000000000000000000e+00
-8.476363636363636545e+01 -2.978181818181818130e+01 -6.000000000000000000e+00
-8.476363636363636545e+01 -2.519999999999998863e+01 -6.000000000000000000e+00
-8.476363636363636545e+01 -2.061818181818181017e+01 -6.000000000000000000e+00
-8.476363636363636545e+01 -1.603636363636363171e+01 -6.000000000000000000e+00
-8.476363636363636545e+01 -1.145454545454545325e+01 -6.000000000000000000e+00
-8.476363636363636545e+01 -6.872727272727274794e+00 -6.000000000000000000e+00
-8.476363636363636545e+01 -2.290909090909082124e+00 -6.000000000000000000e+00
-8.476363636363636545e+01 2.290909090909110546e+00 -6.000000000000000000e+00
-8.476363636363636545e+01 6.872727272727274794e+00 -6.000000000000000000e+00
-8.476363636363636545e+01 1.145454545454546746e+01 -6.000000000000000000e+00
-8.476363636363636545e+01 1.603636363636363171e+01 -6.000000000000000000e+00
-8.476363636363636545e+01 2.061818181818182438e+01 -6.000000000000000000e+00
-8.476363636363636545e+01 2.520000000000001705e+01 -6.000000000000000000e+00
-8.476363636363636545e+01 2.978181818181818130e+01 -6.000000000000000000e+00
-8.476363636363636545e+01 3.436363636363637397e+01 -6.000000000000000000e+00
-8.476363636363636545e+01 3.894545454545453822e+01 -6.000000000000000000e+00
-8.476363636363636545e+01 4.352727272727273089e+01 -6.000000000000000000e+00
-8.476363636363636545e+01 4.810909090909092356e+01 -6.000000000000000000e+00
-8.476363636363636545e+01 5.269090909090908781e+01 -6.000000000000000000e+00
-8.476363636363636545e+01 5.727272727272728048e+01 -6.000000000000000000e+00
-8.476363636363636545e+01 6.185454545454547315e+01 -6.000000000000000000e+00
-8.476363636363636545e+01 6.643636363636363740e+01 -6.000000000000000000e+00
-8.476363636363636545e+01 7.101818181818183007e+01 -6.000000000000000000e+00
-8.476363636363636545e+01 7.560000000000002274e+01 -6.000000000000000000e+00
-8.476363636363636545e+01 8.018181818181818699e+01 -6.000000000000000000e+00
-8.476363636363636545e+01 8.476363636363637966e+01 -6.000000000000000000e+00
-8.476363636363636545e+01 8.934545454545454390e+01 -6.000000000000000000e+00
-8.476363636363636545e+01 9.392727272727273657e+01 -6.000000000000000000e+00
-8.476363636363636545e+01 9.850909090909092924e+01 -6.000000000000000000e+00
-8.476363636363636545e+01 1.030909090909090935e+02 -6.000000000000000000e+00
-8.476363636363636545e+01 1.076727272727272862e+02 -6.000000000000000000e+00
-8.476363636363636545e+01 1.122545454545454504e+02 -6.000000000000000000e+00
-8.476363636363636545e+01 1.168363636363636431e+02 -6.000000000000000000e+00
-8.476363636363636545e+01 1.214181818181818358e+02 -6.000000000000000000e+00
-8.476363636363636545e+01 1.260000000000000000e+02 -6.000000000000000000e+00
-8.018181818181818699e+01 -1.260000000000000000e+02 -6.000000000000000000e+00
-8.018181818181818699e+01 -1.214181818181818215e+02 -6.000000000000000000e+00
-8.018181818181818699e+01 -1.168363636363636431e+02 -6.000000000000000000e+00
-8.018181818181818699e+01 -1.122545454545454504e+02 -6.000000000000000000e+00
-8.018181818181818699e+01 -1.076727272727272720e+02 -6.000000000000000000e+00
-8.018181818181818699e+01 -1.030909090909090935e+02 -6.000000000000000000e+00
-8.018181818181818699e+01 -9.850909090909090082e+01 -6.000000000000000000e+00
-8.018181818181818699e+01 -9.392727272727272236e+01 -6.000000000000000000e+00
-8.018181818181818699e+01 -8.934545454545454390e+01 -6.000000000000000000e+00
-8.018181818181818699e+01 -8.476363636363636545e+01 -6.000000000000000000e+00
-8.018181818181818699e+01 -8.018181818181818699e+01 -6.000000000000000000e+00
-8.018181818181818699e+01 -7.559999999999999432e+01 -6.000000000000000000e+00
-8.018181818181818699e+01 -7.101818181818181586e+01 -6.000000000000000000e+00
-8.018181818181818699e+01 -6.643636363636363740e+01 -6.000000000000000000e+00
-8.018181818181818699e+01 -6.185454545454544473e+01 -6.000000000000000000e+00
-8.018181818181818699e+01 -5.727272727272726627e+01 -6.000000000000000000e+00
-8.018181818181818699e+01 -5.269090909090908781e+01 -6.000000000000000000e+00
-8.018181818181818699e+01 -4.810909090909090935e+01 -6.000000000000000000e+00
-8.018181818181818699e+01 -4.352727272727273089e+01 -6.000000000000000000e+00
-8.018181818181818699e+01 -3.894545454545453822e+01 -6.000000000000000000e+00
-8.018181818181818699e+01 -3.436363636363635976e+01 -6.000000000000000000e+00
-8.018181818181818699e+01 -2.978181818181818130e+01 -6.000000000000000000e+00
-8.018181818181818699e+01 -2.519999999999998863e+01 -6.000000000000000000e+00
-8.018181818181818699e+01 -2.061818181818181017e+01 -6.000000000000000000e+00
-8.018181818181818699e+01 -1.603636363636363171e+01 -6.000000000000000000e+00
-8.018181818181818699e+01 -1.145454545454545325e+01 -6.000000000000000000e+00
-8.018181818181818699e+01 -6.872727272727274794e+00 -6.000000000000000000e+00
-8.018181818181818699e+01 -2.290909090909082124e+00 -6.000000000000000000e+00
-8.018181818181818699e+01 2.290909090909110546e+00 -6.000000000000000000e+00
-8.018181818181818699e+01 6.872727272727274794e+00 -6.000000000000000000e+00
-8.018181818181818699e+01 1.145454545454546746e+01 -6.000000000000000000e+00
-8.018181818181818699e+01 1.603636363636363171e+01 -6.000000000000000000e+00
-8.018181818181818699e+01 2.061818181818182438e+01 -6.000000000000000000e+00
-8.018181818181818699e+01 2.520000000000001705e+01 -6.000000000000000000e+00
-8.018181818181818699e+01 2.978181818181818130e+01 -6.000000000000000000e+00
-8.018181818181818699e+01 3.436363636363637397e+01 -6.000000000000000000e+00
-8.018181818181818699e+01 3.894545454545453822e+01 -6.000000000000000000e+00
-8.018181818181818699e+01 4.352727272727273089e+01 -6.000000000000000000e+00
-8.018181818181818699e+01 4.810909090909092356e+01 -6.000000000000000000e+00
-8.018181818181818699e+01 5.269090909090908781e+01 -6.000000000000000000e+00
-8.018181818181818699e+01 5.727272727272728048e+01 -6.000000000000000000e+00
-8.018181818181818699e+01 6.185454545454547315e+01 -6.000000000000000000e+00
-8.018181818181818699e+01 6.643636363636363740e+01 -6.000000000000000000e+00
-8.018181818181818699e+01 7.101818181818183007e+01 -6.000000000000000000e+00
-8.018181818181818699e+01 7.560000000000002274e+01 -6.000000000000000000e+00
-8.018181818181818699e+01 8.018181818181818699e+01 -6.000000000000000000e+00
-8.018181818181818699e+01 8.476363636363637966e+01 -6.000000000000000000e+00
-8.018181818181818699e+01 8.934545454545454390e+01 -6.000000000000000000e+00
-8.018181818181818699e+01 9.392727272727273657e+01 -6.000000000000000000e+00
-8.018181818181818699e+01 9.850909090909092924e+01 -6.000000000000000000e+00
-8.018181818181818699e+01 1.030909090909090935e+02 -6.000000000000000000e+00
-8.018181818181818699e+01 1.076727272727272862e+02 -6.000000000000000000e+00
-8.018181818181818699e+01 1.122545454545454504e+02 -6.000000000000000000e+00
-8.018181818181818699e+01 1.168363636363636431e+02 -6.000000000000000000e+00
-8.018181818181818699e+01 1.214181818181818358e+02 -6.000000000000000000e+00
-8.018181818181818699e+01 1.260000000000000000e+02 -6.000000000000000000e+00
-7.559999999999999432e+01 -1.260000000000000000e+02 -6.000000000000000000e+00
-7.559999999999999432e+01 -1.214181818181818215e+02 -6.000000000000000000e+00
-7.559999999999999432e+01 -1.168363636363636431e+02 -6.000000000000000000e+00
-7.559999999999999432e+01 -1.122545454545454504e+02 -6.000000000000000000e+00
-7.559999999999999432e+01 -1.076727272727272720e+02 -6.000000000000000000e+00
-7.559999999999999432e+01 -1.030909090909090935e+02 -6.000000000000000000e+00
-7.559999999999999432e+01 -9.850909090909090082e+01 -6.000000000000000000e+00
-7.559999999999999432e+01 -9.392727272727272236e+01 -6.000000000000000000e+00
-7.559999999999999432e+01 -8.934545454545454390e+01 -6.000000000000000000e+00
-7.559999999999999432e+01 -8.476363636363636545e+01 -6.000000000000000000e+00
-7.559999999999999432e+01 -8.018181818181818699e+01 -6.000000000000000000e+00
-7.559999999999999432e+01 -7.559999999999999432e+01 -6.000000000000000000e+00
-7.559999999999999432e+01 -7.101818181818181586e+01 -6.000000000000000000e+00
-7.559999999999999432e+01 -6.643636363636363740e+01 -6.000000000000000000e+00
-7.559999999999999432e+01 -6.185454545454544473e+01 -6.000000000000000000e+00
-7.559999999999999432e+01 -5.727272727272726627e+01 -6.000000000000000000e+00
-7.559999999999999432e+01 -5.269090909090908781e+01 -6.000000000000000000e+00
-7.559999999999999432e+01 -4.810909090909090935e+01 -6.000000000000000000e+00
-7.559999999999999432e+01 -4.352727272727273089e+01 -6.000000000000000000e+00
-7.559999999999999432e+01 -3.894545454545453822e+01 -6.000000000000000000e+00
-7.559999999999999432e+01 -3.436363636363635976e+01 -6.000000000000000000e+00
-7.559999999999999432e+01 -2.978181818181818130e+01 -6.000000000000000000e+00
-7.559999999999999432e+01 -2.519999999999998863e+01 -6.000000000000000000e+00
-7.559999999999999432e+01 -2.061818181818181017e+01 -6.000000000000000000e+00
-7.559999999999999432e+01 -1.603636363636363171e+01 -6.000000000000000000e+00
-7.559999999999999432e+01 -1.145454545454545325e+01 -6.000000000000000000e+00
-7.559999999999999432e+01 -6.872727272727274794e+00 -6.000000000000000000e+00
-7.559999999999999432e+01 -2.290909090909082124e+00 -6.000000000000000000e+00
-7.559999999999999432e+01 2.290909090909110546e+00 -6.000000000000000000e+00
-7.559999999999999432e+01 6.872727272727274794e+00 -6.000000000000000000e+00
-7.559999999999999432e+01 1.145454545454546746e+01 -6.000000000000000000e+00
-7.559999999999999432e+01 1.603636363636363171e+01 -6.000000000000000000e+00
-7.559999999999999432e+01 2.061818181818182438e+01 -6.000000000000000000e+00
-7.559999999999999432e+01 2.520000000000001705e+01 -6.000000000000000000e+00
-7.559999999999999432e+01 2.978181818181818130e+01 -6.000000000000000000e+00
-7.559999999999999432e+01 3.436363636363637397e+01 -6.000000000000000000e+00
-7.559999999999999432e+01 3.894545454545453822e+01 -6.000000000000000000e+00
-7.559999999999999432e+01 4.352727272727273089e+01 -6.000000000000000000e+00
-7.559999999999999432e+01 4.810909090909092356e+01 -6.000000000000000000e+00
-7.559999999999999432e+01 5.269090909090908781e+01 -6.000000000000000000e+00
-7.559999999999999432e+01 5.727272727272728048e+01 -6.000000000000000000e+00
-7.559999999999999432e+01 6.185454545454547315e+01 -6.000000000000000000e+00
-7.559999999999999432e+01 6.643636363636363740e+01 -6.000000000000000000e+00
-7.559999999999999432e+01 7.101818181818183007e+01 -6.000000000000000000e+00
-7.559999999999999432e+01 7.560000000000002274e+01 -6.000000000000000000e+00
-7.559999999999999432e+01 8.018181818181818699e+01 -6.000000000000000000e+00
-7.559999999999999432e+01 8.476363636363637966e+01 -6.000000000000000000e+00
-7.559999999999999432e+01 8.934545454545454390e+01 -6.000000000000000000e+00
-7.559999999999999432e+01 9.392727272727273657e+01 -6.000000000000000000e+00
-7.559999999999999432e+01 9.850909090909092924e+01 -6.000000000000000000e+00
-7.559999999999999432e+01 1.030909090909090935e+02 -6.000000000000000000e+00
-7.559999999999999432e+01 1.076727272727272862e+02 -6.000000000000000000e+00
-7.559999999999999432e+01 1.122545454545454504e+02 -6.000000000000000000e+00
-7.559999999999999432e+01 1.168363636363636431e+02 -6.000000000000000000e+00
-7.559999999999999432e+01 1.214181818181818358e+02 -6.000000000000000000e+00
-7.559999999999999432e+01 1.260000000000000000e+02 -6.000000000000000000e+00
-7.101818181818181586e+01 -1.260000000000000000e+02 -6.000000000000000000e+00
-7.101818181818181586e+01 -1.214181818181818215e+02 -6.000000000000000000e+00
-7.101818181818181586e+01 -1.168363636363636431e+02 -6.000000000000000000e+00
-7.101818181818181586e+01 -1.122545454545454504e+02 -6.000000000000000000e+00
-7.101818181818181586e+01 -1.076727272727272720e+02 -6.000000000000000000e+00
-7.101818181818181586e+01 -1.030909090909090935e+02 -6.000000000000000000e+00
-7.101818181818181586e+01 -9.850909090909090082e+01 -6.000000000000000000e+00
-7.101818181818181586e+01 -9.392727272727272236e+01 -6.000000000000000000e+00
-7.101818181818181586e+01 -8.934545454545454390e+01 -6.000000000000000000e+00
-7.101818181818181586e+01 -8.476363636363636545e+01 -6.000000000000000000e+00
-7.101818181818181586e+01 -8.018181818181818699e+01 -6.000000000000000000e+00
-7.101818181818181586e+01 -7.559999999999999432e+01 -6.000000000000000000e+00
-7.101818181818181586e+01 -7.101818181818181586e+01 -6.000000000000000000e+00
-7.101818181818181586e+01 -6.643636363636363740e+01 -6.000000000000000000e+00
-7.101818181818181586e+01 -6.185454545454544473e+01 -6.000000000000000000e+00
-7.101818181818181586e+01 -5.727272727272726627e+01 -6.000000000000000000e+00
-7.101818181818181586e+01 -5.269090909090908781e+01 -6.000000000000000000e+00
-7.101818181818181586e+01 -4.810909090909090935e+01 -6.000000000000000000e+00
-7.101818181818181586e+01 -4.352727272727273089e+01 -6.000000000000000000e+00
-7.101818181818181586e+01 -3.894545454545453822e+01 -6.000000000000000000e+00
-7.101818181818181586e+01 -3.436363636363635976e+01 -6.000000000000000000e+00
-7.101818181818181586e+01 -2.978181818181818130e+01 -6.000000000000000000e+00
-7.101818181818181586e+01 -2.519999999999998863e+01 -6.000000000000000000e+00
-7.101818181818181586e+01 -2.061818181818181017e+01 -6.000000000000000000e+00
-7.101818181818181586e+01 -1.603636363636363171e+01 -6.000000000000000000e+00
-7.101818181818181586e+01 -1.145454545454545325e+01 -6.000000000000000000e+00
-7.101818181818181586e+01 -6.872727272727274794e+00 -6.000000000000000000e+00
-7.101818181818181586e+01 -2.290909090909082124e+00 -6.000000000000000000e+00
-7.101818181818181586e+01 2.290909090909110546e+00 -6.000000000000000000e+00
-7.101818181818181586e+01 6.872727272727274794e+00 -6.000000000000000000e+00
-7.101818181818181586e+01 1.145454545454546746e+01 -6.000000000000000000e+00
-7.101818181818181586e+01 1.603636363636363171e+01 -6.000000000000000000e+00
-7.101818181818181586e+01 2.061818181818182438e+01 -6.000000000000000000e+00
-7.101818181818181586e+01 2.520000000000001705e+01 -6.000000000000000000e+00
-7.101818181818181586e+01 2.978181818181818130e+01 -6.000000000000000000e+00
-7.101818181818181586e+01 3.436363636363637397e+01 -6.000000000000000000e+00
-7.101818181818181586e+01 3.894545454545453822e+01 -6.000000000000000000e+00
-7.101818181818181586e+01 4.352727272727273089e+01 -6.000000000000000000e+00
-7.101818181818181586e+01 4.810909090909092356e+01 -6.000000000000000000e+00
-7.101818181818181586e+01 5.269090909090908781e+01 -6.000000000000000000e+00
-7.101818181818181586e+01 5.727272727272728048e+01 -6.000000000000000000e+00
-7.101818181818181586e+01 6.185454545454547315e+01 -6.000000000000000000e+00
-7.101818181818181586e+01 6.643636363636363740e+01 -6.000000000000000000e+00
-7.101818181818181586e+01 7.101818181818183007e+01 -6.000000000000000000e+00
-7.101818181818181586e+01 7.560000000000002274e+01 -6.000000000000000000e+00
-7.101818181818181586e+01 8.018181818181818699e+01 -6.000000000000000000e+00
-7.101818181818181586e+01 8.476363636363637966e+01 -6.000000000000000000e+00
-7.101818181818181586e+01 8.934545454545454390e+01 -6.000000000000000000e+00
-7.101818181818181586e+01 9.392727272727273657e+01 -6.000000000000000000e+00
-7.101818181818181586e+01 9.850909090909092924e+01 -6.000000000000000000e+00
-7.101818181818181586e+01 1.030909090909090935e+02 -6.000000000000000000e+00
-7.101818181818181586e+01 1.076727272727272862e+02 -6.000000000000000000e+00
-7.101818181818181586e+01 1.122545454545454504e+02 -6.000000000000000000e+00
-7.101818181818181586e+01 1.168363636363636431e+02 -6.000000000000000000e+00
-7.101818181818181586e+01 1.214181818181818358e+02 -6.000000000000000000e+00
-7.101818181818181586e+01 1.260000000000000000e+02 -6.000000000000000000e+00
-6.643636363636363740e+01 -1.260000000000000000e+02 -6.000000000000000000e+00
-6.643636363636363740e+01 -1.214181818181818215e+02 -6.000000000000000000e+00
-6.643636363636363740e+01 -1.168363636363636431e+02 -6.000000000000000000e+00
-6.643636363636363740e+01 -1.122545454545454504e+02 -6.000000000000000000e+00
-6.643636363636363740e+01 -1.076727272727272720e+02 -6.000000000000000000e+00
-6.643636363636363740e+01 -1.030909090909090935e+02 -6.000000000000000000e+00
-6.643636363636363740e+01 -9.850909090909090082e+01 -6.000000000000000000e+00
-6.643636363636363740e+01 -9.392727272727272236e+01 -6.000000000000000000e+00
-6.643636363636363740e+01 -8.934545454545454390e+01 -6.000000000000000000e+00
-6.643636363636363740e+01 -8.476363636363636545e+01 -6.000000000000000000e+00
-6.643636363636363740e+01 -8.018181818181818699e+01 -6.000000000000000000e+00
-6.643636363636363740e+01 -7.559999999999999432e+01 -6.000000000000000000e+00
-6.643636363636363740e+01 -7.101818181818181586e+01 -6.000000000000000000e+00
-6.643636363636363740e+01 -6.643636363636363740e+01 -6.000000000000000000e+00
-6.643636363636363740e+01 -6.185454545454544473e+01 -6.000000000000000000e+00
-6.643636363636363740e+01 -5.727272727272726627e+01 -6.000000000000000000e+00
-6.643636363636363740e+01 -5.269090909090908781e+01 -6.000000000000000000e+00
-6.643636363636363740e+01 -4.810909090909090935e+01 -6.000000000000000000e+00
-6.643636363636363740e+01 -4.352727272727273089e+01 -6.000000000000000000e+00
-6.643636363636363740e+01 -3.894545454545453822e+01 -6.000000000000000000e+00
-6.643636363636363740e+01 -3.436363636363635976e+01 -6.000000000000000000e+00
-6.643636363636363740e+01 -2.978181818181818130e+01 -6.000000000000000000e+00
-6.643636363636363740e+01 -2.519999999999998863e+01 -6.000000000000000000e+00
-6.643636363636363740e+01 -2.061818181818181017e+01 -6.000000000000000000e+00
-6.643636363636363740e+01 -1.603636363636363171e+01 -6.000000000000000000e+00
-6.643636363636363740e+01 -1.145454545454545325e+01 -6.000000000000000000e+00
-6.643636363636363740e+01 -6.872727272727274794e+00 -6.000000000000000000e+00
-6.643636363636363740e+01 -2.290909090909082124e+00 -6.000000000000000000e+00
-6.643636363636363740e+01 2.290909090909110546e+00 -6.000000000000000000e+00
-6.643636363636363740e+01 6.872727272727274794e+00 -6.000000000000000000e+00
-6.643636363636363740e+01 1.145454545454546746e+01 -6.000000000000000000e+00
-6.643636363636363740e+01 1.603636363636363171e+01 -6.000000000000000000e+00
-6.643636363636363740e+01 2.061818181818182438e+01 -6.000000000000000000e+00
-6.643636363636363740e+01 2.520000000000001705e+01 -6.000000000000000000e+00
-6.643636363636363740e+01 2.978181818181818130e+01 -6.000000000000000000e+00
-6.643636363636363740e+01 3.436363636363637397e+01 -6.000000000000000000e+00
-6.643636363636363740e+01 3.894545454545453822e+01 -6.000000000000000000e+00
-6.643636363636363740e+01 4.352727272727273089e+01 -6.000000000000000000e+00
-6.643636363636363740e+01 4.810909090909092356e+01 -6.000000000000000000e+00
-6.643636363636363740e+01 5.269090909090908781e+01 -6.000000000000000000e+00
-6.643636363636363740e+01 5.727272727272728048e+01 -6.000000000000000000e+00
-6.643636363636363740e+01 6.185454545454547315e+01 -6.000000000000000000e+00
-6.643636363636363740e+01 6.643636363636363740e+01 -6.000000000000000000e+00
-6.643636363636363740e+01 7.101818181818183007e+01 -6.000000000000000000e+00
-6.643636363636363740e+01 7.560000000000002274e+01 -6.000000000000000000e+00
-6.643636363636363740e+01 8.018181818181818699e+01 -6.000000000000000000e+00
-6.643636363636363740e+01 8.476363636363637966e+01 -6.000000000000000000e+00
-6.643636363636363740e+01 8.934545454545454390e+01 -6.000000000000000000e+00
-6.643636363636363740e+01 9.392727272727273657e+01 -6.000000000000000000e+00
-6.643636363636363740e+01 9.850909090909092924e+01 -6.000000000000000000e+00
-6.643636363636363740e+01 1.030909090909090935e+02 -6.000000000000000000e+00
-6.643636363636363740e+01 1.076727272727272862e+02 -6.000000000000000000e+00
-6.643636363636363740e+01 1.122545454545454504e+02 -6.000000000000000000e+00
-6.643636363636363740e+01 1.168363636363636431e+02 -6.000000000000000000e+00
-6.643636363636363740e+01 1.214181818181818358e+02 -6.000000000000000000e+00
-6.643636363636363740e+01 1.260000000000000000e+02 -6.000000000000000000e+00
-6.185454545454544473e+01 -1.260000000000000000e+02 -6.000000000000000000e+00
-6.185454545454544473e+01 -1.214181818181818215e+02 -6.000000000000000000e+00
-6.185454545454544473e+01 -1.168363636363636431e+02 -6.000000000000000000e+00
-6.185454545454544473e+01 -1.122545454545454504e+02 -6.000000000000000000e+00
-6.185454545454544473e+01 -1.076727272727272720e+02 -6.000000000000000000e+00
-6.185454545454544473e+01 -1.030909090909090935e+02 -6.000000000000000000e+00
-6.185454545454544473e+01 -9.850909090909090082e+01 -6.000000000000000000e+00
-6.185454545454544473e+01 -9.392727272727272236e+01 -6.000000000000000000e+00
-6.185454545454544473e+01 -8.934545454545454390e+01 -6.000000000000000000e+00
-6.185454545454544473e+01 -8.476363636363636545e+01 -6.000000000000000000e+00
-6.185454545454544473e+01 -8.018181818181818699e+01 -6.000000000000000000e+00
-6.185454545454544473e+01 -7.559999999999999432e+01 -6.000000000000000000e+00
-6.185454545454544473e+01 -7.101818181818181586e+01 -6.000000000000000000e+00
-6.185454545454544473e+01 -6.643636363636363740e+01 -6.000000000000000000e+00
-6.185454545454544473e+01 -6.185454545454544473e+01 -6.000000000000000000e+00
-6.185454545454544473e+01 -5.727272727272726627e+01 -6.000000000000000000e+00
-6.185454545454544473e+01 -5.269090909090908781e+01 -6.000000000000000000e+00
-6.185454545454544473e+01 -4.810909090909090935e+01 -6.000000000000000000e+00
-6.185454545454544473e+01 -4.352727272727273089e+01 -6.000000000000000000e+00
-6.185454545454544473e+01 -3.894545454545453822e+01 -6.000000000000000000e+00
-6.185454545454544473e+01 -3.436363636363635976e+01 -6.000000000000000000e+00
-6.185454545454544473e+01 -2.978181818181818130e+01 -6.000000000000000000e+00
-6.185454545454544473e+01 -2.519999999999998863e+01 -6.000000000000000000e+00
-6.185454545454544473e+01 -2.061818181818181017e+01 -6.000000000000000000e+00
-6.185454545454544473e+01 -1.603636363636363171e+01 -6.000000000000000000e+00
-6.185454545454544473e+01 -1.145454545454545325e+01 -6.000000000000000000e+00
-6.185454545454544473e+01 -6.872727272727274794e+00 -6.000000000000000000e+00
-6.185454545454544473e+01 -2.290909090909082124e+00 -6.000000000000000000e+00
-6.185454545454544473e+01 2.290909090909110546e+00 -6.000000000000000000e+00
-6.185454545454544473e+01 6.872727272727274794e+00 -6.000000000000000000e+00
-6.185454545454544473e+01 1.145454545454546746e+01 -6.000000000000000000e+00
-6.185454545454544473e+01 1.603636363636363171e+01 -6.000000000000000000e+00
-6.185454545454544473e+01 2.061818181818182438e+01 -6.000000000000000000e+00
-6.185454545454544473e+01 2.520000000000001705e+01 -6.000000000000000000e+00
-6.185454545454544473e+01 2.978181818181818130e+01 -6.000000000000000000e+00
-6.185454545454544473e+01 3.436363636363637397e+01 -6.000000000000000000e+00
-6.185454545454544473e+01 3.894545454545453822e+01 -6.000000000000000000e+00
-6.185454545454544473e+01 4.352727272727273089e+01 -6.000000000000000000e+00
-6.185454545454544473e+01 4.810909090909092356e+01 -6.000000000000000000e+00
-6.185454545454544473e+01 5.269090909090908781e+01 -6.000000000000000000e+00
-6.185454545454544473e+01 5.727272727272728048e+01 -6.000000000000000000e+00
-6.185454545454544473e+01 6.185454545454547315e+01 -6.000000000000000000e+00
-6.185454545454544473e+01 6.643636363636363740e+01 -6.000000000000000000e+00
-6.185454545454544473e+01 7.101818181818183007e+01 -6.000000000000000000e+00
-6.185454545454544473e+01 7.560000000000002274e+01 -6.000000000000000000e+00
-6.185454545454544473e+01 8.018181818181818699e+01 -6.000000000000000000e+00
-6.185454545454544473e+01 8.476363636363637966e+01 -6.000000000000000000e+00
-6.185454545454544473e+01 8.934545454545454390e+01 -6.000000000000000000e+00
-6.185454545454544473e+01 9.392727272727273657e+01 -6.000000000000000000e+00
-6.185454545454544473e+01 9.850909090909092924e+01 -6.000000000000000000e+00
-6.185454545454544473e+01 1.030909090909090935e+02 -6.000000000000000000e+00
-6.185454545454544473e+01 1.076727272727272862e+02 -6.000000000000000000e+00
-6.185454545454544473e+01 1.122545454545454504e+02 -6.000000000000000000e+00
-6.185454545454544473e+01 1.168363636363636431e+02 -6.000000000000000000e+00
-6.185454545454544473e+01 1.214181818181818358e+02 -6.000000000000000000e+00
-6.185454545454544473e+01 1.260000000000000000e+02 -6.000000000000000000e+00
-5.727272727272726627e+01 -1.260000000000000000e+02 -6.000000000000000000e+00
-5.727272727272726627e+01 -1.214181818181818215e+02 -6.000000000000000000e+00
-5.727272727272726627e+01 -1.168363636363636431e+02 -6.000000000000000000e+00
-5.727272727272726627e+01 -1.122545454545454504e+02 -6.000000000000000000e+00
-5.727272727272726627e+01 -1.076727272727272720e+02 -6.000000000000000000e+00
-5.727272727272726627e+01 -1.030909090909090935e+02 -6.000000000000000000e+00
-5.727272727272726627e+01 -9.850909090909090082e+01 -6.000000000000000000e+00
-5.727272727272726627e+01 -9.392727272727272236e+01 -6.000000000000000000e+00
-5.727272727272726627e+01 -8.934545454545454390e+01 -6.000000000000000000e+00
-5.727272727272726627e+01 -8.476363636363636545e+01 -6.000000000000000000e+00
-5.727272727272726627e+01 -8.018181818181818699e+01 -6.000000000000000000e+00
-5.727272727272726627e+01 -7.559999999999999432e+01 -6.000000000000000000e+00
-5.727272727272726627e+01 -7.101818181818181586e+01 -6.000000000000000000e+00
-5.727272727272726627e+01 -6.643636363636363740e+01 -6.000000000000000000e+00
-5.727272727272726627e+01 -6.185454545454544473e+01 -6.000000000000000000e+00
-5.727272727272726627e+01 -5.727272727272726627e+01 -6.000000000000000000e+00
-5.727272727272726627e+01 -5.269090909090908781e+01 -6.000000000000000000e+00
-5.727272727272726627e+01 -4.810909090909090935e+01 -6.000000000000000000e+00
-5.727272727272726627e+01 -4.352727272727273089e+01 -6.000000000000000000e+00
-5.727272727272726627e+01 -3.894545454545453822e+01 -6.000000000000000000e+00
-5.727272727272726627e+01 -3.436363636363635976e+01 -6.000000000000000000e+00
-5.727272727272726627e+01 -2.978181818181818130e+01 -6.000000000000000000e+00
-5.727272727272726627e+01 -2.519999999999998863e+01 -6.000000000000000000e+00
-5.727272727272726627e+01 -2.061818181818181017e+01 -6.000000000000000000e+00
-5.727272727272726627e+01 -1.603636363636363171e+01 -6.000000000000000000e+00
-5.727272727272726627e+01 -1.145454545454545325e+01 -6.000000000000000000e+00
-5.727272727272726627e+01 -6.872727272727274794e+00 -6.000000000000000000e+00
-5.727272727272726627e+01 -2.290909090909082124e+00 -6.000000000000000000e+00
-5.727272727272726627e+01 2.290909090909110546e+00 -6.000000000000000000e+00
-5.727272727272726627e+01 6.872727272727274794e+00 -6.000000000000000000e+00
-5.727272727272726627e+01 1.145454545454546746e+01 -6.000000000000000000e+00
-5.727272727272726627e+01 1.603636363636363171e+01 -6.000000000000000000e+00
-5.727272727272726627e+01 2.061818181818182438e+01 -6.000000000000000000e+00
-5.727272727272726627e+01 2.520000000000001705e+01 -6.000000000000000000e+00
-5.727272727272726627e+01 2.978181818181818130e+01 -6.000000000000000000e+00
-5.727272727272726627e+01 3.436363636363637397e+01 -6.000000000000000000e+00
-5.727272727272726627e+01 3.894545454545453822e+01 -6.000000000000000000e+00
-5.727272727272726627e+01 4.352727272727273089e+01 -6.000000000000000000e+00
-5.727272727272726627e+01 4.810909090909092356e+01 -6.000000000000000000e+00
-5.727272727272726627e+01 5.269090909090908781e+01 -6.000000000000000000e+00
-5.727272727272726627e+01 5.727272727272728048e+01 -6.000000000000000000e+00
-5.727272727272726627e+01 6.185454545454547315e+01 -6.000000000000000000e+00
-5.727272727272726627e+01 6.643636363636363740e+01 -6.000000000000000000e+00
-5.727272727272726627e+01 7.101818181818183007e+01 -6.000000000000000000e+00
-5.727272727272726627e+01 7.560000000000002274e+01 -6.000000000000000000e+00
-5.727272727272726627e+01 8.018181818181818699e+01 -6.000000000000000000e+00
-5.727272727272726627e+01 8.476363636363637966e+01 -6.000000000000000000e+00
-5.727272727272726627e+01 8.934545454545454390e+01 -6.000000000000000000e+00
-5.727272727272726627e+01 9.392727272727273657e+01 -6.000000000000000000e+00
-5.727272727272726627e+01 9.850909090909092924e+01 -6.000000000000000000e+00
-5.727272727272726627e+01 1.030909090909090935e+02 -6.000000000000000000e+00
-5.727272727272726627e+01 1.076727272727272862e+02 -6.000000000000000000e+00
-5.727272727272726627e+01 1.122545454545454504e+02 -6.000000000000000000e+00
-5.727272727272726627e+01 1.168363636363636431e+02 -6.000000000000000000e+00
-5.727272727272726627e+01 1.214181818181818358e+02 -6.000000000000000000e+00
-5.727272727272726627e+01 1.260000000000000000e+02 -6.000000000000000000e+00
-5.269090909090908781e+01 -1.260000000000000000e+02 -6.000000000000000000e+00
-5.269090909090908781e+01 -1.214181818181818215e+02 -6.000000000000000000e+00
-5.269090909090908781e+01 -1.168363636363636431e+02 -6.000000000000000000e+00
-5.269090909090908781e+01 -1.122545454545454504e+02 -6.000000000000000000e+00
-5.269090909090908781e+01 -1.076727272727272720e+02 -6.000000000000000000e+00
-5.269090909090908781e+01 -1.030909090909090935e+02 -6.000000000000000000e+00
-5.269090909090908781e+01 -9.850909090909090082e+01 -6.000000000000000000e+00
-5.269090909090908781e+01 -9.392727272727272236e+01 -6.000000000000000000e+00
-5.269090909090908781e+01 -8.934545454545454390e+01 -6.000000000000000000e+00
-5.269090909090908781e+01 -8.476363636363636545e+01 -6.000000000000000000e+00
-5.269090909090908781e+01 -8.018181818181818699e+01 -6.000000000000000000e+00
-5.269090909090908781e+01 -7.559999999999999432e+01 -6.000000000000000000e+00
-5.269090909090908781e+01 -7.101818181818181586e+01 -6.000000000000000000e+00
-5.269090909090908781e+01 -6.643636363636363740e+01 -6.000000000000000000e+00
-5.269090909090908781e+01 -6.185454545454544473e+01 -6.000000000000000000e+00
-5.269090909090908781e+01 -5.727272727272726627e+01 -6.000000000000000000e+00
-5.269090909090908781e+01 -5.269090909090908781e+01 -6.000000000000000000e+00
-5.269090909090908781e+01 -4.810909090909090935e+01 -6.000000000000000000e+00
-5.269090909090908781e+01 -4.352727272727273089e+01 -6.000000000000000000e+00
-5.269090909090908781e+01 -3.894545454545453822e+01 -6.000000000000000000e+00
-5.269090909090908781e+01 -3.436363636363635976e+01 -6.000000000000000000e+00
-5.269090909090908781e+01 -2.978181818181818130e+01 -6.000000000000000000e+00
-5.269090909090908781e+01 -2.519999999999998863e+01 -6.000000000000000000e+00
-5.269090909090908781e+01 -2.061818181818181017e+01 -6.000000000000000000e+00
-5.269090909090908781e+01 -1.603636363636363171e+01 -6.000000000000000000e+00
-5.269090909090908781e+01 -1.145454545454545325e+01 -6.000000000000000000e+00
-5.269090909090908781e+01 -6.872727272727274794e+00 -6.000000000000000000e+00
-5.269090909090908781e+01 -2.290909090909082124e+00 -6.000000000000000000e+00
-5.269090909090908781e+01 2.290909090909110546e+00 -6.000000000000000000e+00
-5.269090909090908781e+01 6.872727272727274794e+00 -6.000000000000000000e+00
-5.269090909090908781e+01 1.145454545454546746e+01 -6.000000000000000000e+00
-5.269090909090908781e+01 1.603636363636363171e+01 -6.000000000000000000e+00
-5.269090909090908781e+01 2.061818181818182438e+01 -6.000000000000000000e+00
-5.269090909090908781e+01 2.520000000000001705e+01 -6.000000000000000000e+00
-5.269090909090908781e+01 2.978181818181818130e+01 -6.000000000000000000e+00
-5.269090909090908781e+01 3.436363636363637397e+01 -6.000000000000000000e+00
-5.269090909090908781e+01 3.894545454545453822e+01 -6.000000000000000000e+00
-5.269090909090908781e+01 4.352727272727273089e+01 -6.000000000000000000e+00
-5.269090909090908781e+01 4.810909090909092356e+01 -6.000000000000000000e+00
-5.269090909090908781e+01 5.269090909090908781e+01 -6.000000000000000000e+00
-5.269090909090908781e+01 5.727272727272728048e+01 -6.000000000000000000e+00
-5.269090909090908781e+01 6.185454545454547315e+01 -6.000000000000000000e+00
-5.269090909090908781e+01 6.643636363636363740e+01 -6.000000000000000000e+00
-5.269090909090908781e+01 7.101818181818183007e+01 -6.000000000000000000e+00
-5.269090909090908781e+01 7.560000000000002274e+01 -6.000000000000000000e+00
-5.269090909090908781e+01 8.018181818181818699e+01 -6.000000000000000000e+00
-5.269090909090908781e+01 8.476363636363637966e+01 -6.000000000000000000e+00
-5.269090909090908781e+01 8.934545454545454390e+01 -6.000000000000000000e+00
-5.269090909090908781e+01 9.392727272727273657e+01 -6.000000000000000000e+00
-5.269090909090908781e+01 9.850909090909092924e+01 -6.000000000000000000e+00
-5.269090909090908781e+01 1.030909090909090935e+02 -6.000000000000000000e+00
-5.269090909090908781e+01 1.076727272727272862e+02 -6.000000000000000000e+00
-5.269090909090908781e+01 1.122545454545454504e+02 -6.000000000000000000e+00
-5.269090909090908781e+01 1.168363636363636431e+02 -6.000000000000000000e+00
-5.269090909090908781e+01 1.214181818181818358e+02 -6.000000000000000000e+00
-5.269090909090908781e+01 1.260000000000000000e+02 -6.000000000000000000e+00
-4.810909090909090935e+01 -1.260000000000000000e+02 -6.000000000000000000e+00
-4.810909090909090935e+01 -1.214181818181818215e+02 -6.000000000000000000e+00
-4.810909090909090935e+01 -1.168363636363636431e+02 -6.000000000000000000e+00
-4.810909090909090935e+01 -1.122545454545454504e+02 -6.000000000000000000e+00
-4.810909090909090935e+01 -1.076727272727272720e+02 -6.000000000000000000e+00
-4.810909090909090935e+01 -1.030909090909090935e+02 -6.000000000000000000e+00
-4.810909090909090935e+01 -9.850909090909090082e+01 -6.000000000000000000e+00
-4.810909090909090935e+01 -9.392727272727272236e+01 -6.000000000000000000e+00
-4.810909090909090935e+01 -8.934545454545454390e+01 -6.000000000000000000e+00
-4.810909090909090935e+01 -8.476363636363636545e+01 -6.000000000000000000e+00
-4.810909090909090935e+01 -8.018181818181818699e+01 -6.000000000000000000e+00
-4.810909090909090935e+01 -7.559999999999999432e+01 -6.000000000000000000e+00
-4.810909090909090935e+01 -7.101818181818181586e+01 -6.000000000000000000e+00
-4.810909090909090935e+01 -6.643636363636363740e+01 -6.000000000000000000e+00
-4.810909090909090935e+01 -6.185454545454544473e+01 -6.000000000000000000e+00
-4.810909090909090935e+01 -5.727272727272726627e+01 -6.000000000000000000e+00
-4.810909090909090935e+01 -5.269090909090908781e+01 -6.000000000000000000e+00
-4.810909090909090935e+01 -4.810909090909090935e+01 -6.000000000000000000e+00
-4.810909090909090935e+01 -4.352727272727273089e+01 -6.000000000000000000e+00
-4.810909090909090935e+01 -3.894545454545453822e+01 -6.000000000000000000e+00
-4.810909090909090935e+01 -3.436363636363635976e+01 -6.000000000000000000e+00
-4.810909090909090935e+01 -2.978181818181818130e+01 -6.000000000000000000e+00
-4.810909090909090935e+01 -2.519999999999998863e+01 -6.000000000000000000e+00
-4.810909090909090935e+01 -2.061818181818181017e+01 -6.000000000000000000e+00
-4.810909090909090935e+01 -1.603636363636363171e+01 -6.000000000000000000e+00
-4.810909090909090935e+01 -1.145454545454545325e+01 -6.000000000000000000e+00
-4.810909090909090935e+01 -6.872727272727274794e+00 -6.000000000000000000e+00
-4.810909090909090935e+01 -2.290909090909082124e+00 -6.000000000000000000e+00
-4.810909090909090935e+01 2.290909090909110546e+00 -6.000000000000000000e+00
-4.810909090909090935e+01 6.872727272727274794e+00 -6.000000000000000000e+00
-4.810909090909090935e+01 1.145454545454546746e+01 -6.000000000000000000e+00
-4.810909090909090935e+01 1.603636363636363171e+01 -6.000000000000000000e+00
-4.810909090909090935e+01 2.061818181818182438e+01 -6.000000000000000000e+00
-4.810909090909090935e+01 2.520000000000001705e+01 -6.000000000000000000e+00
-4.810909090909090935e+01 2.978181818181818130e+01 -6.000000000000000000e+00
-4.810909090909090935e+01 3.436363636363637397e+01 -6.000000000000000000e+00
-4.810909090909090935e+01 3.894545454545453822e+01 -6.000000000000000000e+00
-4.810909090909090935e+01 4.352727272727273089e+01 -6.000000000000000000e+00
-4.810909090909090935e+01 4.810909090909092356e+01 -6.000000000000000000e+00
-4.810909090909090935e+01 5.269090909090908781e+01 -6.000000000000000000e+00
-4.810909090909090935e+01 5.727272727272728048e+01 -6.000000000000000000e+00
-4.810909090909090935e+01 6.185454545454547315e+01 -6.000000000000000000e+00
-4.810909090909090935e+01 6.643636363636363740e+01 -6.000000000000000000e+00
-4.810909090909090935e+01 7.101818181818183007e+01 -6.000000000000000000e+00
-4.810909090909090935e+01 7.560000000000002274e+01 -6.000000000000000000e+00
-4.810909090909090935e+01 8.018181818181818699e+01 -6.000000000000000000e+00
-4.810909090909090935e+01 8.476363636363637966e+01 -6.000000000000000000e+00
-4.810909090909090935e+01 8.934545454545454390e+01 -6.000000000000000000e+00
-4.810909090909090935e+01 9.392727272727273657e+01 -6.000000000000000000e+00
-4.810909090909090935e+01 9.850909090909092924e+01 -6.000000000000000000e+00
-4.810909090909090935e+01 1.030909090909090935e+02 -6.000000000000000000e+00
-4.810909090909090935e+01 1.076727272727272862e+02 -6.000000000000000000e+00
-4.810909090909090935e+01 1.122545454545454504e+02 -6.000000000000000000e+00
-4.810909090909090935e+01 1.168363636363636431e+02 -6.000000000000000000e+00
-4.810909090909090935e+01 1.214181818181818358e+02 -6.000000000000000000e+00
-4.810909090909090935e+01 1.260000000000000000e+02 -6.000000000000000000e+00
-4.352727272727273089e+01 -1.260000000000000000e+02 -6.000000000000000000e+00
-4.352727272727273089e+01 -1.214181818181818215e+02 -6.000000000000000000e+00
-4.352727272727273089e+01 -1.168363636363636431e+02 -6.000000000000000000e+00
-4.352727272727273089e+01 -1.122545454545454504e+02 -6.000000000000000000e+00
-4.352727272727273089e+01 -1.076727272727272720e+02 -6.000000000000000000e+00
-4.352727272727273089e+01 -1.030909090909090935e+02 -6.000000000000000000e+00
-4.352727272727273089e+01 -9.850909090909090082e+01 -6.000000000000000000e+00
-4.352727272727273089e+01 -9.392727272727272236e+01 -6.000000000000000000e+00
-4.352727272727273089e+01 -8.934545454545454390e+01 -6.000000000000000000e+00
-4.352727272727273089e+01 -8.476363636363636545e+01 -6.000000000000000000e+00
-4.352727272727273089e+01 -8.018181818181818699e+01 -6.000000000000000000e+00
-4.352727272727273089e+01 -7.559999999999999432e+01 -6.000000000000000000e+00
-4.352727272727273089e+01 -7.101818181818181586e+01 -6.000000000000000000e+00
-4.352727272727273089e+01 -6.643636363636363740e+01 -6.000000000000000000e+00
-4.352727272727273089e+01 -6.185454545454544473e+01 -6.000000000000000000e+00
-4.352727272727273089e+01 -5.727272727272726627e+01 -6.000000000000000000e+00
-4.352727272727273089e+01 -5.269090909090908781e+01 -6.000000000000000000e+00
-4.352727272727273089e+01 -4.810909090909090935e+01 -6.000000000000000000e+00
-4.352727272727273089e+01 -4.352727272727273089e+01 -6.000000000000000000e+00
-4.352727272727273089e+01 -3.894545454545453822e+01 -6.000000000000000000e+00
-4.352727272727273089e+01 -3.436363636363635976e+01 -6.000000000000000000e+00
-4.352727272727273089e+01 -2.978181818181818130e+01 -6.000000000000000000e+00
-4.352727272727273089e+01 -2.519999999999998863e+01 -6.000000000000000000e+00
-4.352727272727273089e+01 -2.061818181818181017e+01 -6.000000000000000000e+00
-4.352727272727273089e+01 -1.603636363636363171e+01 -6.000000000000000000e+00
-4.352727272727273089e+01 -1.145454545454545325e+01 -6.000000000000000000e+00
-4.352727272727273089e+01 -6.872727272727274794e+00 -6.000000000000000000e+00
-4.352727272727273089e+01 -2.290909090909082124e+00 -6.000000000000000000e+00
-4.352727272727273089e+01 2.290909090909110546e+00 -6.000000000000000000e+00
-4.352727272727273089e+01 6.872727272727274794e+00 -6.000000000000000000e+00
-4.352727272727273089e+01 1.145454545454546746e+01 -6.000000000000000000e+00
-4.352727272727273089e+01 1.603636363636363171e+01 -6.000000000000000000e+00
-4.352727272727273089e+01 2.061818181818182438e+01 -6.000000000000000000e+00
-4.352727272727273089e+01 2.520000000000001705e+01 -6.000000000000000000e+00
-4.352727272727273089e+01 2.978181818181818130e+01 -6.000000000000000000e+00
-4.352727272727273089e+01 3.436363636363637397e+01 -6.000000000000000000e+00
-4.352727272727273089e+01 3.894545454545453822e+01 -6.000000000000000000e+00
-4.352727272727273089e+01 4.352727272727273089e+01 -6.000000000000000000e+00
-4.352727272727273089e+01 4.810909090909092356e+01 -6.000000000000000000e+00
-4.352727272727273089e+01 5.269090909090908781e+01 -6.000000000000000000e+00
-4.352727272727273089e+01 5.727272727272728048e+01 -6.000000000000000000e+00
-4.352727272727273089e+01 6.185454545454547315e+01 -6.000000000000000000e+00
-4.352727272727273089e+01 6.643636363636363740e+01 -6.000000000000000000e+00
-4.352727272727273089e+01 7.101818181818183007e+01 -6.000000000000000000e+00
-4.352727272727273089e+01 7.560000000000002274e+01 -6.000000000000000000e+00
-4.352727272727273089e+01 8.018181818181818699e+01 -6.000000000000000000e+00
-4.352727272727273089e+01 8.476363636363637966e+01 -6.000000000000000000e+00
-4.352727272727273089e+01 8.934545454545454390e+01 -6.000000000000000000e+00
-4.352727272727273089e+01 9.392727272727273657e+01 -6.000000000000000000e+00
-4.352727272727273089e+01 9.850909090909092924e+01 -6.000000000000000000e+00
-4.352727272727273089e+01 1.030909090909090935e+02 -6.000000000000000000e+00
-4.352727272727273089e+01 1.076727272727272862e+02 -6.000000000000000000e+00
-4.352727272727273089e+01 1.122545454545454504e+02 -6.000000000000000000e+00
-4.352727272727273089e+01 1.168363636363636431e+02 -6.000000000000000000e+00
-4.352727272727273089e+01 1.214181818181818358e+02 -6.000000000000000000e+00
-4.352727272727273089e+01 1.260000000000000000e+02 -6.000000000000000000e+00
-3.894545454545453822e+01 -1.260000000000000000e+02 -6.000000000000000000e+00
-3.894545454545453822e+01 -1.214181818181818215e+02 -6.000000000000000000e+00
-3.894545454545453822e+01 -1.168363636363636431e+02 -6.000000000000000000e+00
-3.894545454545453822e+01 -1.122545454545454504e+02 -6.000000000000000000e+00
-3.894545454545453822e+01 -1.076727272727272720e+02 -6.000000000000000000e+00
-3.894545454545453822e+01 -1.030909090909090935e+02 -6.000000000000000000e+00
-3.894545454545453822e+01 -9.850909090909090082e+01 -6.000000000000000000e+00
-3.894545454545453822e+01 -9.392727272727272236e+01 -6.000000000000000000e+00
-3.894545454545453822e+01 -8.934545454545454390e+01 -6.000000000000000000e+00
-3.894545454545453822e+01 -8.476363636363636545e+01 -6.000000000000000000e+00
-3.894545454545453822e+01 -8.018181818181818699e+01 -6.000000000000000000e+00
-3.894545454545453822e+01 -7.559999999999999432e+01 -6.000000000000000000e+00
-3.894545454545453822e+01 -7.101818181818181586e+01 -6.000000000000000000e+00
-3.894545454545453822e+01 -6.643636363636363740e+01 -6.000000000000000000e+00
-3.894545454545453822e+01 -6.185454545454544473e+01 -6.000000000000000000e+00
-3.894545454545453822e+01 -5.727272727272726627e+01 -6.000000000000000000e+00
-3.894545454545453822e+01 -5.269090909090908781e+01 -6.000000000000000000e+00
-3.894545454545453822e+01 -4.810909090909090935e+01 -6.000000000000000000e+00
-3.894545454545453822e+01 -4.352727272727273089e+01 -6.000000000000000000e+00
-3.894545454545453822e+01 -3.894545454545453822e+01 -6.000000000000000000e+00
-3.894545454545453822e+01 -3.436363636363635976e+01 -6.000000000000000000e+00
-3.894545454545453822e+01 -2.978181818181818130e+01 -6.000000000000000000e+00
-3.894545454545453822e+01 -2.519999999999998863e+01 -6.000000000000000000e+00
-3.894545454545453822e+01 -2.061818181818181017e+01 -6.000000000000000000e+00
-3.894545454545453822e+01 -1.603636363636363171e+01 -6.000000000000000000e+00
-3.894545454545453822e+01 -1.145454545454545325e+01 -6.000000000000000000e+00
-3.894545454545453822e+01 -6.872727272727274794e+00 -6.000000000000000000e+00
-3.894545454545453822e+01 -2.290909090909082124e+00 -6.000000000000000000e+00
-3.894545454545453822e+01 2.290909090909110546e+00 -6.000000000000000000e+00
-3.894545454545453822e+01 6.872727272727274794e+00 -6.000000000000000000e+00
-3.894545454545453822e+01 1.145454545454546746e+01 -6.000000000000000000e+00
-3.894545454545453822e+01 1.603636363636363171e+01 -6.000000000000000000e+00
-3.894545454545453822e+01 2.061818181818182438e+01 -6.000000000000000000e+00
-3.894545454545453822e+01 2.520000000000001705e+01 -6.000000000000000000e+00
-3.894545454545453822e+01 2.978181818181818130e+01 -6.000000000000000000e+00
-3.894545454545453822e+01 3.436363636363637397e+01 -6.000000000000000000e+00
-3.894545454545453822e+01 3.894545454545453822e+01 -6.000000000000000000e+00
-3.894545454545453822e+01 4.352727272727273089e+01 -6.000000000000000000e+00
-3.894545454545453822e+01 4.810909090909092356e+01 -6.000000000000000000e+00
-3.894545454545453822e+01 5.269090909090908781e+01 -6.000000000000000000e+00
-3.894545454545453822e+01 5.727272727272728048e+01 -6.000000000000000000e+00
-3.894545454545453822e+01 6.185454545454547315e+01 -6.000000000000000000e+00
-3.894545454545453822e+01 6.643636363636363740e+01 -6.000000000000000000e+00
-3.894545454545453822e+01 7.101818181818183007e+01 -6.000000000000000000e+00
-3.894545454545453822e+01 7.560000000000002274e+01 -6.000000000000000000e+00
-3.894545454545453822e+01 8.018181818181818699e+01 -6.000000000000000000e+00
-3.894545454545453822e+01 8.476363636363637966e+01 -6.000000000000000000e+00
-3.894545454545453822e+01 8.934545454545454390e+01 -6.000000000000000000e+00
-3.894545454545453822e+01 9.392727272727273657e+01 -6.000000000000000000e+00
-3.894545454545453822e+01 9.850909090909092924e+01 -6.000000000000000000e+00
-3.894545454545453822e+01 1.030909090909090935e+02 -6.000000000000000000e+00
-3.894545454545453822e+01 1.076727272727272862e+02 -6.000000000000000000e+00
-3.894545454545453822e+01 1.122545454545454504e+02 -6.000000000000000000e+00
-3.894545454545453822e+01 1.168363636363636431e+02 -6.000000000000000000e+00
-3.894545454545453822e+01 1.214181818181818358e+02 -6.000000000000000000e+00
-3.894545454545453822e+01 1.260000000000000000e+02 -6.000000000000000000e+00
-3.436363636363635976e+01 -1.260000000000000000e+02 -6.000000000000000000e+00
-3.436363636363635976e+01 -1.214181818181818215e+02 -6.000000000000000000e+00
-3.436363636363635976e+01 -1.168363636363636431e+02 -6.000000000000000000e+00
-3.436363636363635976e+01 -1.122545454545454504e+02 -6.000000000000000000e+00
-3.436363636363635976e+01 -1.076727272727272720e+02 -6.000000000000000000e+00
-3.436363636363635976e+01 -1.030909090909090935e+02 -6.000000000000000000e+00
-3.436363636363635976e+01 -9.850909090909090082e+01 -6.000000000000000000e+00
-3.436363636363635976e+01 -9.392727272727272236e+01 -6.000000000000000000e+00
-3.436363636363635976e+01 -8.934545454545454390e+01 -6.000000000000000000e+00
-3.436363636363635976e+01 -8.476363636363636545e+01 -6.000000000000000000e+00
-3.436363636363635976e+01 -8.018181818181818699e+01 -6.000000000000000000e+00
-3.436363636363635976e+01 -7.559999999999999432e+01 -6.000000000000000000e+00
-3.436363636363635976e+01 -7.101818181818181586e+01 -6.000000000000000000e+00
-3.436363636363635976e+01 -6.643636363636363740e+01 -6.000000000000000000e+00
-3.436363636363635976e+01 -6.185454545454544473e+01 -6.000000000000000000e+00
-3.436363636363635976e+01 -5.727272727272726627e+01 -6.000000000000000000e+00
-3.436363636363635976e+01 -5.269090909090908781e+01 -6.000000000000000000e+00
-3.436363636363635976e+01 -4.810909090909090935e+01 -6.000000000000000000e+00
-3.436363636363635976e+01 -4.352727272727273089e+01 -6.000000000000000000e+00
-3.436363636363635976e+01 -3.894545454545453822e+01 -6.000000000000000000e+00
-3.436363636363635976e+01 -3.436363636363635976e+01 -6.000000000000000000e+00
-3.436363636363635976e+01 -2.978181818181818130e+01 -6.000000000000000000e+00
-3.436363636363635976e+01 -2.519999999999998863e+01 -6.000000000000000000e+00
-3.436363636363635976e+01 -2.061818181818181017e+01 -6.000000000000000000e+00
-3.436363636363635976e+01 -1.603636363636363171e+01 -6.000000000000000000e+00
-3.436363636363635976e+01 -1.145454545454545325e+01 -6.000000000000000000e+00
-3.436363636363635976e+01 -6.872727272727274794e+00 -6.000000000000000000e+00
-3.436363636363635976e+01 -2.290909090909082124e+00 -6.000000000000000000e+00
-3.436363636363635976e+01 2.290909090909110546e+00 -6.000000000000000000e+00
-3.436363636363635976e+01 6.872727272727274794e+00 -6.000000000000000000e+00
-3.436363636363635976e+01 1.145454545454546746e+01 -6.000000000000000000e+00
-3.436363636363635976e+01 1.603636363636363171e+01 -6.000000000000000000e+00
-3.436363636363635976e+01 2.061818181818182438e+01 -6.000000000000000000e+00
-3.436363636363635976e+01 2.520000000000001705e+01 -6.000000000000000000e+00
-3.436363636363635976e+01 2.978181818181818130e+01 -6.000000000000000000e+00
-3.436363636363635976e+01 3.436363636363637397e+01 -6.000000000000000000e+00
-3.436363636363635976e+01 3.894545454545453822e+01 -6.000000000000000000e+00
-3.436363636363635976e+01 4.352727272727273089e+01 -6.000000000000000000e+00
-3.436363636363635976e+01 4.810909090909092356e+01 -6.000000000000000000e+00
-3.436363636363635976e+01 5.269090909090908781e+01 -6.000000000000000000e+00
-3.436363636363635976e+01 5.727272727272728048e+01 -6.000000000000000000e+00
-3.436363636363635976e+01 6.185454545454547315e+01 -6.000000000000000000e+00
-3.436363636363635976e+01 6.643636363636363740e+01 -6.000000000000000000e+00
-3.436363636363635976e+01 7.101818181818183007e+01 -6.000000000000000000e+00
-3.436363636363635976e+01 7.560000000000002274e+01 -6.000000000000000000e+00
-3.436363636363635976e+01 8.018181818181818699e+01 -6.000000000000000000e+00
-3.436363636363635976e+01 8.476363636363637966e+01 -6.000000000000000000e+00
-3.436363636363635976e+01 8.934545454545454390e+01 -6.000000000000000000e+00
-3.436363636363635976e+01 9.392727272727273657e+01 -6.000000000000000000e+00
-3.436363636363635976e+01 9.850909090909092924e+01 -6.000000000000000000e+00
-3.436363636363635976e+01 1.030909090909090935e+02 -6.000000000000000000e+00
-3.436363636363635976e+01 1.076727272727272862e+02 -6.000000000000000000e+00
-3.436363636363635976e+01 1.122545454545454504e+02 -6.000000000000000000e+00
-3.436363636363635976e+01 1.168363636363636431e+02 -6.000000000000000000e+00
-3.436363636363635976e+01 1.214181818181818358e+02 -6.000000000000000000e+00
-3.436363636363635976e+01 1.260000000000000000e+02 -6.000000000000000000e+00
-2.978181818181818130e+01 -1.260000000000000000e+02 -6.000000000000000000e+00
-2.978181818181818130e+01 -1.214181818181818215e+02 -6.000000000000000000e+00
-2.978181818181818130e+01 -1.168363636363636431e+02 -6.000000000000000000e+00
-2.978181818181818130e+01 -1.122545454545454504e+02 -6.000000000000000000e+00
-2.978181818181818130e+01 -1.076727272727272720e+02 -6.000000000000000000e+00
-2.978181818181818130e+01 -1.030909090909090935e+02 -6.000000000000000000e+00
-2.978181818181818130e+01 -9.850909090909090082e+01 -6.000000000000000000e+00
-2.978181818181818130e+01 -9.392727272727272236e+01 -6.000000000000000000e+00
-2.978181818181818130e+01 -8.934545454545454390e+01 -6.000000000000000000e+00
-2.978181818181818130e+01 -8.476363636363636545e+01 -6.000000000000000000e+00
-2.978181818181818130e+01 -8.018181818181818699e+01 -6.000000000000000000e+00
-2.978181818181818130e+01 -7.559999999999999432e+01 -6.000000000000000000e+00
-2.978181818181818130e+01 -7.101818181818181586e+01 -6.000000000000000000e+00
-2.978181818181818130e+01 -6.643636363636363740e+01 -6.000000000000000000e+00
-2.978181818181818130e+01 -6.185454545454544473e+01 -6.000000000000000000e+00
-2.978181818181818130e+01 -5.727272727272726627e+01 -6.000000000000000000e+00
-2.978181818181818130e+01 -5.269090909090908781e+01 -6.000000000000000000e+00
-2.978181818181818130e+01 -4.810909090909090935e+01 -6.000000000000000000e+00
-2.978181818181818130e+01 -4.352727272727273089e+01 -6.000000000000000000e+00
-2.978181818181818130e+01 -3.894545454545453822e+01 -6.000000000000000000e+00
-2.978181818181818130e+01 -3.436363636363635976e+01 -6.000000000000000000e+00
-2.978181818181818130e+01 -2.978181818181818130e+01 -6.000000000000000000e+00
-2.978181818181818130e+01 -2.519999999999998863e+01 -6.000000000000000000e+00
-2.978181818181818130e+01 -2.061818181818181017e+01 -6.000000000000000000e+00
-2.978181818181818130e+01 -1.603636363636363171e+01 -6.000000000000000000e+00
-2.978181818181818130e+01 -1.145454545454545325e+01 -6.000000000000000000e+00
-2.978181818181818130e+01 -6.872727272727274794e+00 -6.000000000000000000e+00
-2.978181818181818130e+01 -2.290909090909082124e+00 -6.000000000000000000e+00
-2.978181818181818130e+01 2.290909090909110546e+00 -6.000000000000000000e+00
-2.978181818181818130e+01 6.872727272727274794e+00 -6.000000000000000000e+00
-2.978181818181818130e+01 1.145454545454546746e+01 -6.000000000000000000e+00
-2.978181818181818130e+01 1.603636363636363171e+01 -6.000000000000000000e+00
-2.978181818181818130e+01 2.061818181818182438e+01 -6.000000000000000000e+00
-2.978181818181818130e+01 2.520000000000001705e+01 -6.000000000000000000e+00
-2.978181818181818130e+01 2.978181818181818130e+01 -6.000000000000000000e+00
-2.978181818181818130e+01 3.436363636363637397e+01 -6.000000000000000000e+00
-2.978181818181818130e+01 3.894545454545453822e+01 -6.000000000000000000e+00
-2.978181818181818130e+01 4.352727272727273089e+01 -6.000000000000000000e+00
-2.978181818181818130e+01 4.810909090909092356e+01 -6.000000000000000000e+00
-2.978181818181818130e+01 5.269090909090908781e+01 -6.000000000000000000e+00
-2.978181818181818130e+01 5.727272727272728048e+01 -6.000000000000000000e+00
-2.978181818181818130e+01 6.185454545454547315e+01 -6.000000000000000000e+00
-2.978181818181818130e+01 6.643636363636363740e+01 -6.000000000000000000e+00
-2.978181818181818130e+01 7.101818181818183007e+01 -6.000000000000000000e+00
-2.978181818181818130e+01 7.560000000000002274e+01 -6.000000000000000000e+00
-2.978181818181818130e+01 8.018181818181818699e+01 -6.000000000000000000e+00
-2.978181818181818130e+01 8.476363636363637966e+01 -6.000000000000000000e+00
-2.978181818181818130e+01 8.934545454545454390e+01 -6.000000000000000000e+00
-2.978181818181818130e+01 9.392727272727273657e+01 -6.000000000000000000e+00
-2.978181818181818130e+01 9.850909090909092924e+01 -6.000000000000000000e+00
-2.978181818181818130e+01 1.030909090909090935e+02 -6.000000000000000000e+00
-2.978181818181818130e+01 1.076727272727272862e+02 -6.000000000000000000e+00
-2.978181818181818130e+01 1.122545454545454504e+02 -6.000000000000000000e+00
-2.978181818181818130e+01 1.168363636363636431e+02 -6.000000000000000000e+00
-2.978181818181818130e+01 1.214181818181818358e+02 -6.000000000000000000e+00
-2.978181818181818130e+01 1.260000000000000000e+02 -6.000000000000000000e+00
-2.519999999999998863e+01 -1.260000000000000000e+02 -6.000000000000000000e+00
-2.519999999999998863e+01 -1.214181818181818215e+02 -6.000000000000000000e+00
-2.519999999999998863e+01 -1.168363636363636431e+02 -6.000000000000000000e+00
-2.519999999999998863e+01 -1.122545454545454504e+02 -6.000000000000000000e+00
-2.519999999999998863e+01 -1.076727272727272720e+02 -6.000000000000000000e+00
-2.519999999999998863e+01 -1.030909090909090935e+02 -6.000000000000000000e+00
-2.519999999999998863e+01 -9.850909090909090082e+01 -6.000000000000000000e+00
-2.519999999999998863e+01 -9.392727272727272236e+01 -6.000000000000000000e+00
-2.519999999999998863e+01 -8.934545454545454390e+01 -6.000000000000000000e+00
-2.519999999999998863e+01 -8.476363636363636545e+01 -6.000000000000000000e+00
-2.519999999999998863e+01 -8.018181818181818699e+01 -6.000000000000000000e+00
-2.519999999999998863e+01 -7.559999999999999432e+01 -6.000000000000000000e+00
-2.519999999999998863e+01 -7.101818181818181586e+01 -6.000000000000000000e+00
-2.519999999999998863e+01 -6.643636363636363740e+01 -6.000000000000000000e+00
-2.519999999999998863e+01 -6.185454545454544473e+01 -6.000000000000000000e+00
-2.519999999999998863e+01 -5.727272727272726627e+01 -6.000000000000000000e+00
-2.519999999999998863e+01 -5.269090909090908781e+01 -6.000000000000000000e+00
-2.519999999999998863e+01 -4.810909090909090935e+01 -6.000000000000000000e+00
-2.519999999999998863e+01 -4.352727272727273089e+01 -6.000000000000000000e+00
-2.519999999999998863e+01 -3.894545454545453822e+01 -6.000000000000000000e+00
-2.519999999999998863e+01 -3.436363636363635976e+01 -6.000000000000000000e+00
-2.519999999999998863e+01 -2.978181818181818130e+01 -6.000000000000000000e+00
-2.519999999999998863e+01 -2.519999999999998863e+01 -6.000000000000000000e+00
-2.519999999999998863e+01 -2.061818181818181017e+01 -6.000000000000000000e+00
-2.519999999999998863e+01 -1.603636363636363171e+01 -6.000000000000000000e+00
-2.519999999999998863e+01 -1.145454545454545325e+01 -6.000000000000000000e+00
-2.519999999999998863e+01 -6.872727272727274794e+00 -6.000000000000000000e+00
-2.519999999999998863e+01 -2.290909090909082124e+00 -6.000000000000000000e+00
-2.519999999999998863e+01 2.290909090909110546e+00 -6.000000000000000000e+00
-2.519999999999998863e+01 6.872727272727274794e+00 -6.000000000000000000e+00
-2.519999999999998863e+01 1.145454545454546746e+01 -6.000000000000000000e+00
-2.519999999999998863e+01 1.603636363636363171e+01 -6.000000000000000000e+00
-2.519999999999998863e+01 2.061818181818182438e+01 -6.000000000000000000e+00
-2.519999999999998863e+01 2.520000000000001705e+01 -6.000000000000000000e+00
-2.519999999999998863e+01 2.978181818181818130e+01 -6.000000000000000000e+00
-2.519999999999998863e+01 3.436363636363637397e+01 -6.000000000000000000e+00
-2.519999999999998863e+01 3.894545454545453822e+01 -6.000000000000000000e+00
-2.519999999999998863e+01 4.352727272727273089e+01 -6.000000000000000000e+00
-2.519999999999998863e+01 4.810909090909092356e+01 -6.000000000000000000e+00
-2.519999999999998863e+01 5.269090909090908781e+01 -6.000000000000000000e+00
-2.519999999999998863e+01 5.727272727272728048e+01 -6.000000000000000000e+00
-2.519999999999998863e+01 6.185454545454547315e+01 -6.000000000000000000e+00
-2.519999999999998863e+01 6.643636363636363740e+01 -6.000000000000000000e+00
-2.519999999999998863e+01 7.101818181818183007e+01 -6.000000000000000000e+00
-2.519999999999998863e+01 7.560000000000002274e+01 -6.000000000000000000e+00
-2.519999999999998863e+01 8.018181818181818699e+01 -6.000000000000000000e+00
-2.519999999999998863e+01 8.476363636363637966e+01 -6.000000000000000000e+00
-2.519999999999998863e+01 8.934545454545454390e+01 -6.000000000000000000e+00
-2.519999999999998863e+01 9.392727272727273657e+01 -6.000000000000000000e+00
-2.519999999999998863e+01 9.850909090909092924e+01 -6.000000000000000000e+00
-2.519999999999998863e+01 1.030909090909090935e+02 -6.000000000000000000e+00
-2.519999999999998863e+01 1.076727272727272862e+02 -6.000000000000000000e+00
-2.519999999999998863e+01 1.122545454545454504e+02 -6.000000000000000000e+00
-2.519999999999998863e+01 1.168363636363636431e+02 -6.000000000000000000e+00
-2.519999999999998863e+01 1.214181818181818358e+02 -6.000000000000000000e+00
-2.519999999999998863e+01 1.260000000000000000e+02 -6.000000000000000000e+00
-2.061818181818181017e+01 -1.260000000000000000e+02 -6.000000000000000000e+00
-2.061818181818181017e+01 -1.214181818181818215e+02 -6.000000000000000000e+00
-2.061818181818181017e+01 -1.168363636363636431e+02 -6.000000000000000000e+00
-2.061818181818181017e+01 -1.122545454545454504e+02 -6.000000000000000000e+00
-2.061818181818181017e+01 -1.076727272727272720e+02 -6.000000000000000000e+00
-2.061818181818181017e+01 -1.030909090909090935e+02 -6.000000000000000000e+00
-2.061818181818181017e+01 -9.850909090909090082e+01 -6.000000000000000000e+00
-2.061818181818181017e+01 -9.392727272727272236e+01 -6.000000000000000000e+00
-2.061818181818181017e+01 -8.934545454545454390e+01 -6.000000000000000000e+00
-2.061818181818181017e+01 -8.476363636363636545e+01 -6.000000000000000000e+00
-2.061818181818181017e+01 -8.018181818181818699e+01 -6.000000000000000000e+00
-2.061818181818181017e+01 -7.559999999999999432e+01 -6.000000000000000000e+00
-2.061818181818181017e+01 -7.101818181818181586e+01 -6.000000000000000000e+00
-2.061818181818181017e+01 -6.643636363636363740e+01 -6.000000000000000000e+00
-2.061818181818181017e+01 -6.185454545454544473e+01 -6.000000000000000000e+00
-2.061818181818181017e+01 -5.727272727272726627e+01 -6.000000000000000000e+00
-2.061818181818181017e+01 -5.269090909090908781e+01 -6.000000000000000000e+00
-2.061818181818181017e+01 -4.810909090909090935e+01 -6.000000000000000000e+00
-2.061818181818181017e+01 -4.352727272727273089e+01 -6.000000000000000000e+00
-2.061818181818181017e+01 -3.894545454545453822e+01 -6.000000000000000000e+00
-2.061818181818181017e+01 -3.436363636363635976e+01 -6.000000000000000000e+00
-2.061818181818181017e+01 -2.978181818181818130e+01 -6.000000000000000000e+00
-2.061818181818181017e+01 -2.519999999999998863e+01 -6.000000000000000000e+00
-2.061818181818181017e+01 -2.061818181818181017e+01 -6.000000000000000000e+00
-2.061818181818181017e+01 -1.603636363636363171e+01 -6.000000000000000000e+00
-2.061818181818181017e+01 -1.145454545454545325e+01 -6.000000000000000000e+00
-2.061818181818181017e+01 -6.872727272727274794e+00 -6.000000000000000000e+00
-2.061818181818181017e+01 -2.290909090909082124e+00 -6.000000000000000000e+00
-2.061818181818181017e+01 2.290909090909110546e+00 -6.000000000000000000e+00
-2.061818181818181017e+01 6.872727272727274794e+00 -6.000000000000000000e+00
-2.061818181818181017e+01 1.145454545454546746e+01 -6.000000000000000000e+00
-2.061818181818181017e+01 1.603636363636363171e+01 -6.000000000000000000e+00
-2.061818181818181017e+01 2.061818181818182438e+01 -6.000000000000000000e+00
-2.061818181818181017e+01 2.520000000000001705e+01 -6.000000000000000000e+00
-2.061818181818181017e+01 2.978181818181818130e+01 -6.000000000000000000e+00
-2.061818181818181017e+01 3.436363636363637397e+01 -6.000000000000000000e+00
-2.061818181818181017e+01 3.894545454545453822e+01 -6.000000000000000000e+00
-2.061818181818181017e+01 4.352727272727273089e+01 -6.000000000000000000e+00
-2.061818181818181017e+01 4.810909090909092356e+01 -6.000000000000000000e+00
-2.061818181818181017e+01 5.269090909090908781e+01 -6.000000000000000000e+00
-2.061818181818181017e+01 5.727272727272728048e+01 -6.000000000000000000e+00
-2.061818181818181017e+01 6.185454545454547315e+01 -6.000000000000000000e+00
-2.061818181818181017e+01 6.643636363636363740e+01 -6.000000000000000000e+00
-2.061818181818181017e+01 7.101818181818183007e+01 -6.000000000000000000e+00
-2.061818181818181017e+01 7.560000000000002274e+01 -6.000000000000000000e+00
-2.061818181818181017e+01 8.018181818181818699e+01 -6.000000000000000000e+00
-2.061818181818181017e+01 8.476363636363637966e+01 -6.000000000000000000e+00
-2.061818181818181017e+01 8.934545454545454390e+01 -6.000000000000000000e+00
-2.061818181818181017e+01 9.392727272727273657e+01 -6.000000000000000000e+00
-2.061818181818181017e+01 9.850909090909092924e+01 -6.000000000000000000e+00
-2.061818181818181017e+01 1.030909090909090935e+02 -6.000000000000000000e+00
-2.061818181818181017e+01 1.076727272727272862e+02 -6.000000000000000000e+00
-2.061818181818181017e+01 1.122545454545454504e+02 -6.000000000000000000e+00
-2.061818181818181017e+01 1.168363636363636431e+02 -6.000000000000000000e+00
-2.061818181818181017e+01 1.214181818181818358e+02 -6.000000000000000000e+00
-2.061818181818181017e+01 1.260000000000000000e+02 -6.000000000000000000e+00
-1.603636363636363171e+01 -1.260000000000000000e+02 -6.000000000000000000e+00
-1.603636363636363171e+01 -1.214181818181818215e+02 -6.000000000000000000e+00
-1.603636363636363171e+01 -1.168363636363636431e+02 -6.000000000000000000e+00
-1.603636363636363171e+01 -1.122545454545454504e+02 -6.000000000000000000e+00
-1.603636363636363171e+01 -1.076727272727272720e+02 -6.000000000000000000e+00
-1.603636363636363171e+01 -1.030909090909090935e+02 -6.000000000000000000e+00
-1.603636363636363171e+01 -9.850909090909090082e+01 -6.000000000000000000e+00
-1.603636363636363171e+01 -9.392727272727272236e+01 -6.000000000000000000e+00
-1.603636363636363171e+01 -8.934545454545454390e+01 -6.000000000000000000e+00
-1.603636363636363171e+01 -8.476363636363636545e+01 -6.000000000000000000e+00
-1.603636363636363171e+01 -8.018181818181818699e+01 -6.000000000000000000e+00
-1.603636363636363171e+01 -7.559999999999999432e+01 -6.000000000000000000e+00
-1.603636363636363171e+01 -7.101818181818181586e+01 -6.000000000000000000e+00
-1.603636363636363171e+01 -6.643636363636363740e+01 -6.000000000000000000e+00
-1.603636363636363171e+01 -6.185454545454544473e+01 -6.000000000000000000e+00
-1.603636363636363171e+01 -5.727272727272726627e+01 -6.000000000000000000e+00
-1.603636363636363171e+01 -5.269090909090908781e+01 -6.000000000000000000e+00
-1.603636363636363171e+01 -4.810909090909090935e+01 -6.000000000000000000e+00
-1.603636363636363171e+01 -4.352727272727273089e+01 -6.000000000000000000e+00
-1.603636363636363171e+01 -3.894545454545453822e+01 -6.000000000000000000e+00
-1.603636363636363171e+01 -3.436363636363635976e+01 -6.000000000000000000e+00
-1.603636363636363171e+01 -2.978181818181818130e+01 -6.000000000000000000e+00
-1.603636363636363171e+01 -2.519999999999998863e+01 -6.000000000000000000e+00
-1.603636363636363171e+01 -2.061818181818181017e+01 -6.000000000000000000e+00
-1.603636363636363171e+01 -1.603636363636363171e+01 -6.000000000000000000e+00
-1.603636363636363171e+01 -1.145454545454545325e+01 -6.000000000000000000e+00
-1.603636363636363171e+01 -6.872727272727274794e+00 -6.000000000000000000e+00
-1.603636363636363171e+01 -2.290909090909082124e+00 -6.000000000000000000e+00
-1.603636363636363171e+01 2.290909090909110546e+00 -6.000000000000000000e+00
-1.603636363636363171e+01 6.872727272727274794e+00 -6.000000000000000000e+00
-1.603636363636363171e+01 1.145454545454546746e+01 -6.000000000000000000e+00
-1.603636363636363171e+01 1.603636363636363171e+01 -6.000000000000000000e+00
-1.603636363636363171e+01 2.061818181818182438e+01 -6.000000000000000000e+00
-1.603636363636363171e+01 2.520000000000001705e+01 -6.000000000000000000e+00
-1.603636363636363171e+01 2.978181818181818130e+01 -6.000000000000000000e+00
-1.603636363636363171e+01 3.436363636363637397e+01 -6.000000000000000000e+00
-1.603636363636363171e+01 3.894545454545453822e+01 -6.000000000000000000e+00
-1.603636363636363171e+01 4.352727272727273089e+01 -6.000000000000000000e+00
-1.603636363636363171e+01 4.810909090909092356e+01 -6.000000000000000000e+00
-1.603636363636363171e+01 5.269090909090908781e+01 -6.000000000000000000e+00
-1.603636363636363171e+01 5.727272727272728048e+01 -6.000000000000000000e+00
-1.603636363636363171e+01 6.185454545454547315e+01 -6.000000000000000000e+00
-1.603636363636363171e+01 6.643636363636363740e+01 -6.000000000000000000e+00
-1.603636363636363171e+01 7.101818181818183007e+01 -6.000000000000000000e+00
-1.603636363636363171e+01 7.560000000000002274e+01 -6.000000000000000000e+00
-1.603636363636363171e+01 8.018181818181818699e+01 -6.000000000000000000e+00
-1.603636363636363171e+01 8.476363636363637966e+01 -6.000000000000000000e+00
-1.603636363636363171e+01 8.934545454545454390e+01 -6.000000000000000000e+00
-1.603636363636363171e+01 9.392727272727273657e+01 -6.000000000000000000e+00
-1.603636363636363171e+01 9.850909090909092924e+01 -6.000000000000000000e+00
-1.603636363636363171e+01 1.030909090909090935e+02 -6.000000000000000000e+00
-1.603636363636363171e+01 1.076727272727272862e+02 -6.000000000000000000e+00
-1.603636363636363171e+01 1.122545454545454504e+02 -6.000000000000000000e+00
-1.603636363636363171e+01 1.168363636363636431e+02 -6.000000000000000000e+00
-1.603636363636363171e+01 1.214181818181818358e+02 -6.000000000000000000e+00
-1.603636363636363171e+01 1.260000000000000000e+02 -6.000000000000000000e+00
-1.145454545454545325e+01 -1.260000000000000000e+02 -6.000000000000000000e+00
-1.145454545454545325e+01 -1.214181818181818215e+02 -6.000000000000000000e+00
-1.145454545454545325e+01 -1.168363636363636431e+02 -6.000000000000000000e+00
-1.145454545454545325e+01 -1.122545454545454504e+02 -6.000000000000000000e+00
-1.145454545454545325e+01 -1.076727272727272720e+02 -6.000000000000000000e+00
-1.145454545454545325e+01 -1.030909090909090935e+02 -6.000000000000000000e+00
-1.145454545454545325e+01 -9.850909090909090082e+01 -6.000000000000000000e+00
-1.145454545454545325e+01 -9.392727272727272236e+01 -6.000000000000000000e+00
-1.145454545454545325e+01 -8.934545454545454390e+01 -6.000000000000000000e+00
-1.145454545454545325e+01 -8.476363636363636545e+01 -6.000000000000000000e+00
-1.145454545454545325e+01 -8.018181818181818699e+01 -6.000000000000000000e+00
-1.145454545454545325e+01 -7.559999999999999432e+01 -6.000000000000000000e+00
-1.145454545454545325e+01 -7.101818181818181586e+01 -6.000000000000000000e+00
-1.145454545454545325e+01 -6.643636363636363740e+01 -6.000000000000000000e+00
-1.145454545454545325e+01 -6.185454545454544473e+01 -6.000000000000000000e+00
-1.145454545454545325e+01 -5.727272727272726627e+01 -6.000000000000000000e+00
-1.145454545454545325e+01 -5.269090909090908781e+01 -6.000000000000000000e+00
-1.145454545454545325e+01 -4.810909090909090935e+01 -6.000000000000000000e+00
-1.145454545454545325e+01 -4.352727272727273089e+01 -6.000000000000000000e+00
-1.145454545454545325e+01 -3.894545454545453822e+01 -6.000000000000000000e+00
-1.145454545454545325e+01 -3.436363636363635976e+01 -6.000000000000000000e+00
-1.145454545454545325e+01 -2.978181818181818130e+01 -6.000000000000000000e+00
-1.145454545454545325e+01 -2.519999999999998863e+01 -6.000000000000000000e+00
[truncated: 131,179 more chars]
