# Supplementary material for: Modeling of the Electrostatic Interaction and Catalytic Activity of [NiFe] Hydrogenases on a Planar Electrode
Source: J Phys Chem B. 2022 Oct 21;126(43):8777–90. doi: 10.1021/acs.jpcb.2c05371 (PMC9639099; doi:10.1021/acs.jpcb.2c05371)
Supplement: Supplementary file 1 — jp2c05371_si_001.zip [file jp2c05371_si_001.zip › Supplementary data/1e3d_5_theta_120_phi_248/geometry/total_face.face]

3    17904    75796    79454
3    81424    77626    70406
3    77626    93412    70406
3    81424    93410    77626
3    28062    93413    93411
3    28062    93411    28058
3   104449    28062    35091
3    28062    38726    35091
3    28062    28058    38726
3    38726   104445    35091
3    91542   104450    91538
3    91538   104450   104446
3    91538   102612    91542
3    91538   102610   102612
3   102610   113702   102612
3   102610   113700   113702
3   121004   124792   104447
3   124792   113700   104447
3   124792   113702   113700
3   121004   104451   124792
3    66678    93414    70406
3    93414   104448    70406
3    93414   104452   104448
3    70406    93412    66678
3    28066    93415    93413
3    28066    93413    28062
3    28062   104449    28066
3    28066   104449   104453
3    66682    81424    70406
3   104444    81424    66682
3   104448    66682    70406
3   109878   104447   113700
3    45756   104441    49382
3   104442    77628    81422
3    93408    81422    77628
3   104440    93408    77628
3    93406    93408   104440
3    38722    93409    93407
3    38722    93407    38714
3    38714    49388    38722
3    38714    49382    49388
3    49382   104441    49388
3    49388   104441   104443
3    81424   104444    81422
3    81422   104444   104442
3    91544   104454    91542
3    81422    93408    93410
3    24433    28058    93411
3    28058    24433    93409
3    38722    28058    93409
3    38726    28058    38722
3   104445    38726    45757
3    38726    49388    45757
3    38726    38722    49388
3    49388   104443    45757
3   104446    87728    91538
3    91538    87728   102610
3   102610    87728    98836
3   102610    98836   113700
3   113700    98836   109878
3    81422    93410    81424
3    91542   104454   104450
3    91542   102614    91544
3    91542   102612   102614
3   102616    98837   104458
3   102616   104459    98837
3    59644    55965   104460
3   104462    55965    59644
3    93418   104462    59644
3    93420   104462    93418
3    93419   104463    93421
3   104461   104463    93419
3    70416   104464    66679
3   104464    93420    66679
3   104464   104462    93420
3    93422    70416    66679
3    13789   104465    93423
3    28070   104457    24437
3    13789    93423    13785
3    13789    93421   104463
3    66680    93424    70416
3    93424   104464    70416
3    93424   104466   104464
3    70416    93422    66680
3    88831    92604    93425
3    99887   103636    92604
3    99887    92604    88831
3    93426   103636    99887
3   122073   125810    93427
3     2963     6698   125810
3     2963   125810   122073
3     2963    93423     6698
3    13785    93421    13789
3    49382    38714    38708
3    93419    93417   104461
3    93417    28070    24437
3   102612   113704   102614
3   102612   113702   113704
3   113702   124796   113704
3   113702   124792   124796
3   124792   104451   124796
3   124796   104451   104455
3   104456    55964    59642
3    93416    59642    55964
3   104452    93416    55964
3    93414    93416   104452
3    28070    93417    93415
3    28070    93415    28066
3    28066   104453    28070
3   104461    93417    24437
3    28070   104453   104457
3    87729    91544   104458
3    91544   102616   104458
3    91544   102614   102616
3   104459   102616   109879
3   102616   113704   109879
3   102616   102614   113704
3   109879   113704   121005
3   121005   113704   124796
3   124796   104455   121005
3    59644   104460    59642
3    59642   104460   104456
3    59642    93416    93418
3    59642    93418    59644
3    91544    87729   104454
3    93423   104467     6698
3    49382    38708   104439
3    38708    38714    28040
3    32909    36554    93401
3    32909    93397    36554
3    93397   104429    36554
3    93397   104425   104429
3   102568    98835   104426
3    98835   102568   104430
3   102568   113662   104430
3   102568   113660   113662
3   113660    93398   121001
3   124754   113660   121001
3   113662   113660   124754
3   124754   121001    93399
3     5612   124754    93399
3     5614   124754     5612
3     5612    16334     5614
3     5612    16330    16334
3   104431    16334    23351
3    16334    27018    23351
3    16334    16330    27018
3    27018   104427    23351
3    93400   108681   104428
3   104428   108681   108683
3   104432   108683   108681
3   104432   108681    93402
3    22169    25868    93403
3    36554    32911    93401
3    93401    32911    22169
3    93400   104428    93396
3    93396   104428   101404
3   104428    97683   101404
3   101404    97683   104424
3   102564    93390    93394
3   102564    93394   102566
3    16328    93395    93391
3    16328    93391    16326
3    16326   104419    16328
3    16328   104419   104423
3   101404   104424    97681
3   104424    93392    97681
3   104424   104420    93392
3    93396   101404    97681
3    93393    47216    43557
3   104425    93393    43557
3    93397    93393   104425
3    32911   104433    22169
3    47216   104421    43557
3   102566   104426   104422
3   102566    93394   109875
3   113660   102566   109875
3   102568   102566   113660
3    93398   113660   109875
3     1893     5612    93399
3     5612     1893    93395
3    16328     5612    93395
3    16330     5612    16328
3    23350    27018   104423
3    27018    16328   104423
3    27018    16330    16328
3    23350   104427    27018
3   102568   104426   102566
3   104433    25868    22169
3    36554   104429    32911
3   113662   109877   104430
3    27030   104437    23353
3   104438    88836    92578
3    92578    88836    93404
3    88836    99886    93404
3    88836    99894    99886
3    99894   110950    99886
3   110956   110950    99894
3   110956   122072   110950
3   122078   122072   110956
3   122078     2962   122072
3     2966     2962   122078
3    93405     2962    17342
3     2962    13788    17342
3    23353    16342    27030
3     2962     2966    13788
3    28040    13788    24436
3    28040    24436    38708
3    38708    24436    35090
3    35090   104439    38708
3    88830    93406    92578
3    93406   104438    92578
3    93406   104440   104438
3    92578    93404    88830
3    17342    13784    93405
3    28040    24432    13784
3    28040    13784    17342
3    38714    93407    24432
3    28040    38714    24432
3    17342    13788    28040
3    45756    49382   104439
3    12729    16342    23353
3    27030   104435   104437
3   109877   113662   121003
3   121003   113662   124754
3   121003   124754   104434
3   124754     5618   104434
3   124754     5614     5618
3     5614    16338     5618
3     5614    16334    16338
3    23352    27026   104431
3    27026    16334   104431
3    27026    16338    16334
3    23352   104435    27026
3    93402   119793   104432
3   104432   119793   119795
3    16342    12729   104436
3      695   119795   119793
3    11545      697      695
3    11545    11547      697
3    25868    22171    93403
3    22171    11545    93403
3    22171    11547    11545
3    25868   104433    22171
3     5618     1895   104434
3     1895     5618   104436
3     5618    16342   104436
3     5618    16338    16342
3    16338    27030    16342
3    16338    27026    27030
3    27026   104435    27030
3      695      697   119795
3    93423   104465   104467
3   104468    55966    59654
3    93428    59654    55966
3   114754   103656    93443
3   114758   103656   114754
3   114754   125852   114758
3   114754   125848   125852
3     2970     6748   104483
3     6748   125848   104483
3     6748   125852   125848
3     2970   104487     6748
3    28124    24439   104484
3    24439    28124    35093
3    35093    28124    38792
3    35093    38792    45759
3    45759    38792    49456
3    49456   104485    45759
3   114430   110617   104486
3   104488   110617   114430
3    93444   104488   114430
3    93446   104488    93444
3   103656    99890    93445
3   114760    93447    99890
3   103656   114760    99890
3   114758   114760   103656
3   114758   125856   114760
3   114758   125852   125856
3   125852     6752   125856
3   125852     6748     6752
3    13792    17432   104487
3   103656    99889    93443
3    99889   103656    93445
3   114426    93444   114430
3   114426    93442    93444
3   104481    49452    56363
3    49452    60036    56363
3    49452    49448    60036
3    60036   104479    56363
3   104482   110616   114426
3    93442   114426   110616
3   104480    93442   110616
3    93440    93442   104480
3   110953   114754    93443
3   114754   110953    93441
3   125844   114754    93441
3   125848   114754   125844
3   104483   125848     2969
3    17432     6748   104487
3   125848     6738     2969
3     2969     6738    13791
3    13791     6738    17416
3    13791    17416   104484
3    17416    28124   104484
3    17416    28118    28124
3    28118    38792    28124
3    28118    38788    38792
3    38788    49456    38792
3    38788    49452    49456
3    49452   104481    49456
3    49456   104481   104485
3   114430   104486   114426
3   114426   104486   104482
3   125848   125844     6738
3    17432     6752     6748
3    17432    13792    28134
3    28134    13792    24440
3    92640    93449    92636
3    92636   103668    92640
3    92636   103664   103668
3   103664    93450    93456
3   103664    93456   103668
3    28142    93457    93451
3    28142    93451    28138
3    28138   104491    28142
3    28142   104491   104493
3   104494   110618   114440
3   104492   125512   110618
3   125512   114440   110618
3   125512   125516   114440
3    92640    93455    93449
3   125512     6386   125516
3     6384    93452    93458
3     6384    93458     6386
3    59688    55962    93453
3    59688    93454    55962
3    92640    88834    93455
3   103668    99892    88834
3   103668    88834    92640
3   103668    93456    99892
3    28142    24434    93457
3    28142   104493    24434
3   104493    93459    24434
3   104493   104495    93459
3   104496    99554   103352
3   125512     6384     6386
3    38784    49448    49452
3    93454    59688    55961
3    93452     6384     2621
3    24440   104489    28134
3   125508   104490   121733
3   104490    93446   121733
3   104490   104488    93446
3    93448   125508   121733
3    88833    92636    93449
3    99891   103664    92636
3    99891    92636    88833
3   103664    99891    93447
3   114760   103664    93447
3   103664   110954    93450
3   103664   114760   110954
3   125856   122076   110954
3    55961    59688    93453
3   125856   110954   114760
3     6752   122076   125856
3    17432    13786     2964
3    17432     2964     6752
3    28138    93451    13786
3    17432    28138    13786
3    28134    28138    17432
3    28134   104489    28138
3    28138   104489   104491
3   125512   104492   125508
3   125508   104492   104490
3   125508    93448     2621
3     6384   125508     2621
3   125512   125508     6384
3     6752     2964   122076
3    38784    49452    38788
3    28114    38784    38788
3    28114    38788    28118
3    92608    88832    93429
3   103640    93431    88832
3    92608   103640    88832
3   103638   103640    92608
3   103638   114732   103640
3   103638   114728   114732
3   114728   125822   114732
3   114728   125816   125822
3   125816   104469   125822
3   125822   104469   104471
3   104472   110614   114414
3   104470   125486   110614
3   110614   125486   114414
3    59654    93428    55960
3   125486   121732   114414
3     6364     2620   121732
3     6364   121732   125486
3    17060    13432     2620
3    17060     2620     6364
3    27748    24066    13432
3    27748    13432    17060
3    38386    34718    24066
3    38386    24066    27748
3    38386    93430    34718
3   103642    93433    93431
3   103642    93431   103640
3   103640   114736   103642
3   103640   114732   114736
3   121732    93432   114414
3   114732   125826   114736
3    45354    45356    55960
3    45356   104468    59654
3   104466    93428    55966
3    93424    93428   104466
3    92608    93429    93425
3    92608    93425    92604
3    92604   103638    92608
3    92604   103636   103638
3   103636    93426   110951
3   114728   103636   110951
3   103638   103636   114728
3   114728   110951    93427
3   125810   114728    93427
3   125816   114728   125810
3   104469   125816     2967
3    55960    45356    59654
3   125816     6698     2967
3     6698   104467     2967
3   104470   121736   125486
3   125486   121736     6364
3     6364   121736     2624
3     6364     2624    17060
3    17060     2624    13434
3    17060    13434    27748
3    27748    13434    24068
3    27748    24068    38386
3    38386    24068    34720
3    38386    34720    93430
3    34720    45354    93430
3    34720    45356    45354
3   125816   125810     6698
3   102564   104422   104418
3   114732   125822   125826
3   125826   104471   104473
3   114418    93436    93438
3   114418    93438   114420
3     6732    93439    93437
3     6732    93437     6726
3     6726    17410     6732
3     6726    17406    17410
3    17406    28114    17410
3    17406    28110    28114
3    28110    38784    28114
3    28110    38778    38784
3    38778    49448    38784
3    38778    49444    49448
3    56362    60036   104477
3   114418   104478   104476
3    60036    49444   104477
3    56362   104479    60036
3   114420   110615   104478
3   104480   110615   114420
3    93438   104480   114420
3    93440   104480    93438
3   122075   125844    93441
3   125844   122075    93439
3     6732   125844    93439
3     6738   125844     6732
3     6732    17416     6738
3     6732    17410    17416
3    17410    28118    17416
3    17410    28114    28118
3    60036    49448    49444
3   125822   104471   125826
3   114420   104478   114418
3    49444    35092    45758
3   114416   104474   114414
3   114414   104474   104472
3   114414    93432    93434
3   114414    93434   114416
3   103642    99888    93433
3   114736   110952    99888
3   114736    99888   103642
3   125826   122074   110952
3   125826   110952   114736
3   104473     2968     6722
3   104473     6722    93435
3   125826   104473    93435
3   122074   125826    93435
3    45758   104477    49444
3     2968   104475     6722
3   114416   104476   104474
3   114416    93434    93436
3   114416    93436   114418
3     6726    93437    93435
3     6726    93435     6722
3    13790    17406   104475
3    17406     6722   104475
3    17406     6726     6722
3    17406    13790    28110
3    28110    13790    24438
3    28110    24438    38778
3    38778    24438    35092
3    38778    35092    49444
3   114418   104476   114416
3   102566   104422   102564
3    64841    93389   104417
3    64839    93389    64841
3   109859    97082    86028
3    97082    98821    86028
3    98821   102314    86028
3    86030   113398   109859
3    97083    37793    34390
3    86029    97083    34390
3    97081    97083    86029
3    37793    86031    34390
3   113398   109861    97082
3    97084   109861   113398
3    86030    97084   113398
3    86032    97084    86030
3    97085    37795    37793
3    97085    37793    97083
3    86031    37793    86033
3    86033    37793    37795
3    86032   120985    97084
3    97084   120985   120987
3   120985    86034     5357
3     1881   120985     5357
3   120987   120985     1881
3    97086     1881     5357
3    34394    37795    97085
3    97087    48465    45026
3    97087    45026    86033
3    34394    97087    86033
3    37795    34394    86033
3   113398    97082   109859
3   102314    98821    97080
3    97081    86029    86027
3    97081    86027    27137
3   102298    86020    86022
3   102298    86022   102302
3    86021    97075    86023
3    97073    97075    86021
3    97076    87714    91240
3    97074   102302    87714
3    87714   102302    91240
3   102302    98818    91240
3    98818    86024    91240
3   102302    86022    98818
3    86023    97077    86025
3    97075    97077    86023
3    91244    97078    91240
3    48465    86035    45026
3    91240    97078    97076
3    91240    86026    91244
3    97079    27137    23732
3    86025    97079    23732
3    97077    97079    86025
3    27137    86027    23732
3    91244    87715    97078
3   102314    97080    98819
3    98819    97080    86026
3    97080    87715    86026
3    87715    91244    86026
3    86028   102314    98819
3    23738    27137    97079
3    23738    97081    27137
3    91240    86024    86026
3     1879     5357    86034
3     5357     1879    97086
3     1879    12717    97086
3    86037    48467    45027
3    65951    69485    86038
3    76903    80493    65951
3    65951    80493    69485
3    88109    91659    76903
3    76903    91659    80493
3    91659    88109    97090
3    88109    99197    97090
3    88109    99193    99197
3    99193    86040   113789
3   110237    99193   113789
3    99197    99193   110237
3    97092   110237   113789
3    48467    37799    37801
3    23739    97093    86041
3    97091    23739    37801
3    23739    34391    37801
3    23739    23733    34391
3    86039    37801    34391
3   110233   113789    86040
3   113789   110233    97092
3   110233   121357    97092
3   110233   121353   121357
3     2249   121357   121353
3     2249     2253   121357
3    13083     2253     2249
3    13083    13087     2253
3    13083    86041    13087
3    23739    86041    23733
3   102298    97074    97072
3    48467    37801    86039
3    97091    37799    97089
3     1879    12715    12717
3    23335    12717    12715
3    23335    23337    12717
3    34021    23337    23335
3    34021    34025    23337
3    34021    86036    48103
3    44655    34021    48103
3    34025    34021    44655
3    97088    44655    48103
3    34395    97089    37799
3    48465    97087    34395
3    37799    48465    34395
3    48467    48465    37799
3    45027    48467    86039
3    86035    48465    86037
3    44651    48103    86036
3    48103    44651    97088
3    44651    55269    97088
3    44651    55267    55269
3    55267    86038    69485
3    65955    55267    69485
3    55269    55267    65955
3    65955    69485    80493
3    65955    80493    76907
3    76907    80493    91659
3    76907    91659    88113
3    97090    88113    91659
3    97091    37801    37799
3    86037    48465    48467
3   102302    97074   102298
3    23737    86019    97071
3    23731    86019    23737
3    13086    16427    97057
3    97061    27123    23730
3    97061    23730    86003
3    13086    97061    86003
3    16427    13086    86003
3    27123    86007    23730
3    88479    92011    86004
3    86008   103047    88479
3   103047    92011    88479
3   103047   103045    92011
3   114125   110609    97058
3   103045   114125    97058
3   103047   114125   103045
3    97056    48051    44654
3   110609   114125   125175
3    97062   121729   125175
3    97063    59355    59353
3    97063    59353    97059
3    86005    59353    86009
3    86009    59353    59355
3    26725    23334    86010
3    34024    37385    86006
3    34024    86006    23334
3    97064    34024    23334
3    26725    97064    23334
3    97060    37385    34024
3    23736    27123    97061
3    23736    97065    27123
3   110609   125175   121729
3    97065    86007    27123
3    37381    37385    48051
3    37385    97060    44654
3    97055    55954    85997
3    45348    97055    85997
3    48745    45348    85997
3    59351    86001    55954
3    86002    37381    85998
3    85998    37381    37377
3    48051    44653    97052
3    37377    48051    97052
3    37381    48051    37377
3    97056    44653    48051
3     2252     5693    97053
3    97057    16427    13082
3    97057    13082    85999
3    48051    37385    44654
3     2252    97057    85999
3    16427    86003    13082
3    86004    92011    86000
3    86000    92011    92009
3   103045    99549    97054
3    92009   103045    97054
3    92011   103045    92009
3    97058    99549   103045
3    97059    59353    59351
3    97059    59351    97055
3    86001    59351    86005
3    86005    59351    59353
3    86006    37385    86002
3    86002    37385    37381
3     5693     2252    85999
3    13087    86041    97093
3    97065    86011    86007
3   110607   114125    99547
3    45347    86013    45349
3    45349    86013    97067
3    97070   109860   113370
3   113370   109860    86018
3   109860   120984    86018
3   109860   120986   120984
3   120986     1878   120984
3     1880     1878   120986
3     1880    97068    16036
3    12714     1880    16036
3     1878     1880    12714
3    16036    86014    12714
3    86015    97071    86019
3    45349    34713    45347
3    97069    97071    86015
3    24059    27445    13425
3    13425    27445    16751
3    34711    38093    24059
3    24059    38093    27445
3    86017    38093    34711
3    97072    98820   102298
3    97070   113370    98820
3    98820   113370   102298
3   113370   109858   102298
3   109858    86020   102298
3   113370    86018   109858
3    23737    97073    86021
3    23737    86021    23731
3    13425    16751    86016
3    99547   103047    86008
3    45347    34713    86017
3    24061    38093    34713
3    99547   114125   103047
3   121727   125175   110607
3   110607   125175   114125
3     2615    97062     6033
3     6033    97062    86012
3    97062   125175    86012
3   125175   121727    86012
3    97066     2615     6033
3    86013    55955    59355
3    97063    86013    59355
3    97067    86013    97063
3    86009    59355    55955
3    97068    12716    16036
3    34713    38093    86017
3    12716    23336    16036
3    86010    86014    16036
3    86010    23336    26725
3    97064    26725    23336
3    86011    97069    86015
3    97065    97069    86011
3     2613     6033    86012
3    13427    97066    16751
3    16751    97066    86016
3    97066     6033    86016
3     6033     2613    86016
3    13427    16751    27445
3    13427    27445    24061
3    24061    27445    38093
3    23336    86010    16036
3   104494   114440    99554
3   104368   120222   123924
3   104370   109094   112806
3   109098   104401   112854
3   124340   120593   104398
3   120593   124340     1497
3     1497   124340     5208
3     1497     5208    12333
3    12333     5208    15940
3    12333    15940    22935
3    22935    15940    26620
3    26620   104399    22935
3      694    93378     4408
3    93378   104400     4408
3    93378   104402   104400
3     4408    93376      694
3   112856    93379    93377
3   112856    93377   112854
3   112854   104401   112856
3   112856   104401   104403
3   104404   119794    93380
3    93380   119794   119792
3    93378   119792   119794
3    93378   119794   104402
3    93379   112856   109099
3   104405    93379   109099
3    93381    93379   104405
3   112856   104403   109099
3   104406    93380    93382
3   104406   104404    93380
3    93375   104397    93377
3    93377   104397   112854
3   104397   109098   112854
3    93374    11546   104396
3    37266   104391    33627
3    22168    93374    25812
3    93374   104392    25812
3    93374   104396   104392
3    25812    93370    22168
3   101762    98082    93371
3   101762   104393    98082
3   104393    93375    98082
3   104393   104397    93375
3   113264   109461   104394
3   109461   113264   104398
3   113264   124340   104398
3   113264   124336   124340
3    86995    90710    93383
3   124336    93372     1495
3   124340   124336     5208
3    12331    15940     5208
3    12331     5208     1495
3    15940    12331    93373
3    26616    15940    93373
3    26620    15940    26616
3    26616   104395    26620
3    26620   104395   104399
3   104400      696     4408
3     4408      696    93376
3      696    11544    93376
3      696    11546    11544
3    93374    11544    11546
3     5208   124336     1495
3    98085   104407    90710
3    86995    98085    90710
3    98083    98085    86995
3    75789   104417    93389
3    75789    93389    75787
3    75787    93387    75789
3    75789    93387   104413
3   102564   104418   102562
3   102562   104418   104414
3   113654   109874    93390
3   102564   113654    93390
3   102562   113654   102564
3   124746   121000   109874
3   124746   109874   113654
3     5606     1892   121000
3     5606   121000   124746
3    93386    93388   104412
3    16326    93391     1892
3    16324    16326     5606
3    16324   104415    16326
3    16326   104415   104419
3    97680    93392   101390
3    93392   104416   101390
3    93392   104420   104416
3   101390    93388    97680
3    43555    47216    93393
3    54155   104421    47216
3    43555    54155    47216
3    54153    54155    43555
3    64839    54155    54153
3    64839    64841    54155
3     5606    16326     1892
3    26616    26612    37266
3   104412    93388    97682
3   104416    97682   101390
3    98083    93381    98085
3    98085    93381   104405
3   104408    93382    93384
3   104408   104406    93382
3    93383    90710    86997
3   104409    93383    86997
3    93385    93383   104409
3    90710   104407    86997
3   104410   121002   124744
3   121002   104411   124744
3   104412   108682    93386
3    93386   108682   108680
3    93384   108680   108682
3    93388   101390    97682
3    93384   108682   104408
3   104409   104413    93385
3   104414    98834   102562
3   102562    98834   113654
3   113654    98834   109876
3   104410   124744   109876
3   124744   113654   109876
3   124744   124746   113654
3     1894     5606   104411
3     5606   124744   104411
3     5606   124746   124744
3     5606     1894    16324
3    16324     1894    12728
3    12728   104415    16324
3    93385   104413    93387
3    26616    37266    33627
3   104395    26616    33627
3    26616    93369    26612
3    33281    36896    43933
3    43933    36896    47566
3    47566   104377    43933
3   104378    54154    57766
3    57766    54154    68516
3    68516    54154    64840
3    64840   104379    68516
3   104380    86996    90688
3    90688    86996   101752
3   101752    86996    98084
3    98084   104381   101752
3   104382   120592   124324
3   124324   120592     5192
3    33281    26210    36896
3     5192   120592     1496
3    15924     1496    12332
3    15924    12332    26602
3    26602    12332    22934
3    22934   104383    26602
3   104384    43556    93362
3    93362    43556    43554
3    43556   104378    57766
3    54152    43556    57766
3    43554    43556    54152
3    68516    64838    54152
3    68516    54152    57766
3    64838    68516   104379
3    75788    64838   104379
3     5192     1496    15924
3    75786    64838    75788
3    22563    26210    33281
3    47566   104375   104377
3   104368   123924   109094
3   123924   112806   109094
3   123924   123932   112806
3   123924   104369   123932
3   123932   104369   104371
3   112806   109095   104370
3   109095   112806   120223
3   120223   112806   123932
3   123932   104371   120223
3   104372    33280    36888
3    36888    33280    47558
3    47558    33280    43932
3    43932   104373    47558
3    26210    22563   104376
3   104374    22562    26206
3    36888    26206    22562
3    36888    36892    26206
3    36888    47562    36892
3    36888    47558    47562
3    47558   104373    47562
3    47562   104373   104375
3    26210   104376    26206
3    26206   104376   104374
3    26206    36896    26210
3    26206    36892    36896
3    36892    47566    36896
3    36892    47562    47566
3    47562   104375    47566
3   104372    36888    22562
3   120222   104369   123924
3    90688    90692    93363
3    75786    75788    93363
3   112844   104385   109097
3   113260   104390   113256
3   113256   104390   104386
3   124328   120590    93368
3   113260   124328    93368
3   113256   124328   113260
3   124328    93364   120590
3    26612    93369    93365
3    26612    93365    26606
3    33626    37266   104387
3    37266    26606   104387
3    37266    26612    26606
3    33626   104391    37266
3   101760   101756   112844
3   104392    22170    25812
3   104388    93370    22170
3    93366    93370   104388
3   101762    93371    93367
3   101762    93367   101760
3   101760   104389   101762
3   101762   104389   104393
3   113264   104394   113260
3   113260   104394   104390
3   113260    93368   120591
3   124336   113260   120591
3   113264   113260   124336
3    93372   124336   120591
3    26616    93373    93369
3    93370    25812    22170
3    75788    90688    93363
3   101760   112844   109097
3   101756   101760    90692
3    90688    75788   104380
3    90688   101756    90692
3    90688   101752   101756
3   109096   112844   104381
3   112844   101752   104381
3   112844   101756   101752
3   109096   104385   112844
3   104386   109460   113256
3   104382   124324   109460
3   124324   113256   109460
3   124324   124328   113256
3     5192     1494    93364
3   124328     5192    93364
3   104389   101760   109097
3   124324     5192   124328
3    15924     1494     5192
3    26606    93365    12330
3    15924    26606    12330
3    26602    26606    15924
3    26602   104383    26606
3    26606   104383   104387
3   104388    32910    93366
3    93366    32910    32908
3    93362    32908    32910
3    93362    32910   104384
3    90692    86994    93363
3   101760    93367    86994
3    90692   101760    86994
3    15924    12330     1494
3   114440   103352    99554
3   114440   114444   103352
3   114440   125518   114444
3    97717   101398   108719
3   108719   101398   112484
3   108719   112484   119831
3   119831   112484   123592
3   119831   123592      733
3      733   123592     4438
3      733     4438    11577
3    11577     4438    15186
3    93550    22197    15186
3    22197    11577    15186
3    22197    22199    11577
3    32935    36550   104574
3    22199    32935   104574
3    22197    32935    22199
3    93554    36550    32935
3    93551   104575    93555
3   104571   104575    93551
3    67808    64129   104572
3    64129    67808    75065
3    75065    67808    78788
3    75065    78788    86285
3    86285    78788    89974
3    86285    89974    97391
3    97391    89974   101022
3    93552   108379   101022
3   108379    97391   101022
3   108379   108385    97391
3    97717    90342   101398
3    86615    90342    97717
3   104573    79194    75417
3    86615   104573    75417
3   119827   123592   112484
3   119827   112484   108715
3      729     4438   123592
3      729   123592   119827
3    11575    15186     4438
3    11575     4438      729
3    93550    15186    11575
3     6298     2670    93545
3    16996    13476     2670
3    16996     2670     6298
3    16996    93546    13476
3    55994    93547   104569
3    55994   104569    55998
3   119493   123200   104576
3    55998   104571    55994
3    67808   104572    67804
3    67804   104572   104570
3    67804    78788    67808
3    67804    78784    78788
3    78784    89974    78788
3    78784    89972    89974
3    89972    93548    97385
3   101022    89972    97385
3    89974    89972   101022
3    93552   101022    97385
3    75417    79194    93553
3    90342    86615    93549
3    93549    86615    75417
3    55994   104571    93551
3   108385   119493   104576
3   108379   119493   108385
3      399     4054   123200
3    36556    93558    43579
3    47232    36556    43579
3    36560    36556    47232
3    93562    47232    43579
3    93559   104583    93563
3   104579   104583    93559
3    14814    11269   104580
3    25496   104584    21889
3    21889   104584    93560
3   104584    11269    93560
3    11269    14814    93560
3    32627    36186    25496
3    32627    25496    21889
3    36556   104582   104578
3    43251    46868    36186
3    53847    57476    46868
3    53847    46868    43251
3    68222    64501    93561
3    93561    64501    53847
3    64501   104585    53847
3   104585    57476    53847
3    68222   104581    64501
3    36560    32937   104582
3    32937    36560   104586
3    36560    47236   104586
3    36560    47232    47236
3    47232    93562    54181
3    57820    47232    54181
3    43251    36186    32627
3   108715   101398    97713
3    36560   104582    36556
3    68218   104577    68222
3      399   123200   119493
3    11265    14812     4054
3    11265     4054      399
3    93556    14812    11265
3    64495    68218    93557
3    79194    75423    93553
3    93553    75423    64495
3    75423   104577    64495
3   104577    68218    64495
3    79194   104573    75423
3    36556   104578    36550
3    36550   104578   104574
3    36550    93554    93558
3    68222   104577   104581
3    36550    93558    36556
3    66704   104575    66706
3    66706   104579    66704
3    66704   104579    93559
3   123200   119499   104576
3   119499   123200      405
3      405   123200     4054
3      405     4054   104580
3     4054    14814   104580
3     4054    14812    14814
3    14812    93556    93560
3    14812    93560    14814
3    68222    93561    93557
3    68222    93557    68218
3    66704    93555   104575
3   108715   112484   101398
3    97713    90342    86611
3    97713   101398    90342
3    14804    93537      398
3     4044    14804      398
3    14802    14804     4044
3    14802    25484    14804
3    14802    25482    25484
3    25482    36162    25484
3    25482    36160    36162
3    36160    46844    36162
3    36160    46840    46844
3    46840    93534    93538
3    46840    93538    46844
3   121412   125069   104563
3     2294    93535   125069
3     4044   119492   123190
3   121412     2294   125069
3     2302   104565     2294
3     2294   104565    93539
3   104566    55684    93540
3    93540    55684    55676
3    55684    66384    55676
3    66394    66384    55684
3    66394    77328    66384
3    77336    77328    66394
3    77336    88532    77328
3    88540    88532    77336
3    88540    99604    88532
3    99612    99604    88540
3    99612   110674    99604
3     2302     2294   121412
3   110680   110674    99612
3     4044      398   119492
3    46414    93536    46422
3   125063    93531   121404
3    46414   104562    46408
3    46408   104562   104560
3    46408    93528    93532
3    46408    93532    46414
3   112070   108378    93529
3   123190    93533   108378
3   112070   123190   108378
3   123188   123190   112070
3   123188     4044   123190
3   123188     4042     4044
3     4042    93530    11263
3    14802     4042    11263
3   123190   119492    93533
3     4044     4042    14802
3    21887    14802    11263
3    32625    36160    25482
3    32625    25482    21887
3    43249    46840    36160
3    43249    36160    32625
3    93534    46840    43249
3   104563   125069   125063
3   104563   125063   104561
3    93531   125063    93535
3    93535   125063   125069
3    46422   104564    46414
3    46414   104564   104562
3    46414    93532    93536
3    21887    25482    14802
3    47236    47232    57820
3   110680   104567   110674
3    46422    42863   104564
3    16996    13482    93546
3    13482    24104    93546
3    13482    24108    24104
3    24108    34754    24104
3    34758    34754    24108
3    34758    45386    34754
3    45390    45386    34758
3    45390   104569    45386
3    45386   104569    93547
3    57050    53461   104568
3    67804   104570    64125
3    64125   104570    93542
3   104570    53461    93542
3    16996     2676    13482
3    53461    57050    93542
3    75061    67804    64125
3    86281    89972    78784
3    86281    78784    75061
3    93548    89972    86281
3    14806    11264    93543
3    25486    21888    11264
3    25486    11264    14806
3    36168    32626    21888
3    36168    21888    25486
3    46848    43250    32626
3    46848    32626    36168
3    46848    93544    43250
3    86611    90342    93549
3    75061    78784    67804
3   110674   104567    93541
3     6298     2676    16996
3   121788     2676     6298
3    57050   104568    53457
3    53457   104568    93536
3   104568    42863    93536
3    42863    46422    93536
3    93542    57050    53457
3    14806    93543    93537
3    14806    93537    14804
3    14804    25486    14806
3    14804    25484    25486
3    25484    36168    25486
3    25484    36162    36168
3    36162    46848    36168
3    36162    46844    46848
3   121788   121794     2676
3    46844    93538    93544
3    13138    93539   104565
3    13138   104565    13144
3    13144    23780    13138
3    23788    23780    13144
3    23788    34432    23780
3    34442    34432    23788
3    34442    45056    34432
3    45064    45056    34442
3    93540    45056    45064
3    93540    45064   104566
3   121788    93541   104567
3   121788   104567   121794
3    93545   121788     6298
3    46844    93544    46848
3   114005   110294    93527
3    93564    57820    54181
3    77650   104583    77652
3    98113   104614    93592
3   104614    87021    93592
3    87021    90764    93592
3   109127   112912   101826
3   109127   101826    98113
3   120251   124028   112912
3   120251   112912   109127
3     1163     4890   124028
3     1163   124028   120251
3    11991   104615     4890
3     1163    11991     4890
3    11989    11991     1163
3    26286    22601    93593
3    22601    11989    93593
3    22601    11991    11989
3    22601    26286    33319
3    33319    26286    36970
3    93594    43967    36970
3    43967    33319    36970
3    43967    43971    33319
3    54553    58244   104616
3    43971    54553   104616
3    43967    54553    43971
3    93596    58244    54553
3    93595   104617    93597
3   104613   104617    93595
3   101826    98115   104614
3   101826   104614    98113
3    90764    87021   104612
3   104611   104613    93591
3    93591   104613    93595
3   110978    93585   104607
3   110978   104607   110982
3   110982   104609   110978
3   110978   104609    93589
3    64869    68593    93586
3    68593    64869   104608
3    64869    75815   104608
3    64869    75813    75815
3   104610    75815    75813
3   104610    75813    93590
3    37712    34100    93587
3    48384    44722    34100
3    48384    34100    37712
3    98115   101826   109129
3    58990    55326    44722
3    69770    66012    55326
3    69770    55326    58990
3    69770    93588    66012
3    93589   104611    93591
3   104609   104611    93589
3    90764   104612    87019
3   104612    93590    87019
3   104612   104610    93590
3    93592    90764    87019
3    22595    26286    93593
3    33313    36970    26286
3    33313    26286    22595
3    93594    36970    33313
3    58990    44722    48384
3   109129   101826   112912
3   109129   112912   120253
3   120253   112912   124028
3   104623   104625    93603
3   104626    75424    79250
3    75424   104627    79250
3   104628    33320    36982
3    93606    36982    33320
3   104624    93606    33320
3    93604    93606   104624
3   110985   104629    93607
3   110985    93607   110979
3   110979    93605   110985
3   110985    93605   104625
3   104630    64502    68258
3   104626    79250    64502
3    93603   104625    93605
3    79250    68258    64502
3    86616    90406   104627
3    90406    79250   104627
3    90406    79252    79250
3    86616   104631    90406
3    33314    93608    36982
3    93608   104628    36982
3    93608   104632   104628
3    36982    93606    33314
3    93607   104633    93609
3   104629   104633    93607
3    68260   104634    68258
3    68258   104634   104630
3    68258    79256    68260
3    79250    79252    68258
3    80794    93584    76962
3    93602    43972   104622
3    93604    43972    43968
3   120253   124028     1165
3     1165   124028     4890
3     4890   104615     1165
3    58246   104618    58244
3    58244   104618   104616
3    58244    93596    93598
3    58244    93598    58246
3   110983   104619   114701
3   114701    93599   110983
3    93599   104617   110983
3    93599    93597   104617
3    58248   104620    58246
3    58246   104620   104618
3    93602    43968    43972
3    58246    93598    93600
3   104621   114705   114701
3   104621   114701   104619
3    93599   114701    93601
3    93601   114701   114705
3    54554    93602    58248
3    93602   104620    58248
3    93602   104622   104620
3    58248    93600    54554
3   110984   114705   104621
3   110984   104623   114705
3   104623    93601   114705
3   104623    93603    93601
3   104624    43972    93604
3    58246    93600    58248
3    69766    80794    69770
3    69770    80794    93588
3    80794    76962    93588
3    57824    54183   104588
3   104592    54183    57824
3    93566   104592    57824
3    93570   104592    93566
3    12799    16352    93571
3    27036    23437    93567
3    93567    23437    12799
3    23437   104593    12799
3   104593    16352    12799
3    27036   104589    23437
3    58970    55333   104590
3    55333    58970    66019
3    66019    58970    69750
3    92555    93569    88860
3    80782   104594    76961
3   104594    66019    93568
3    66019    69750    93568
3    93572    80782    76961
3    88862    92555   104591
3    88862   104595    92555
3   104595    93569    92555
3   104595    93573    93569
3   104596    93570    93574
3   104596   104592    93570
3    93571    16352    12809
3   104597    93571    12809
3    93575    93571   104597
3    16352   104593    12809
3    76961   104594    93568
3    80786   104598    80782
3   104587   104591    93565
3   104591    92555    88860
3    77652   104587    77650
3    77650   104587    93565
3    25496    21893   104584
3    21893    25496    32631
3    32631    25496    36186
3    32631    36186    43257
3    43257    36186    46868
3    43257    46868    53853
3    53853    46868    57476
3    57476   104585    53853
3    47236    43581   104586
3    43581    47236   104588
3    47236    57824   104588
3    93565   104591    88860
3    47236    57820    57824
3    57820    93566    57824
3    23427    27036    93567
3    34109   104589    27036
3    23427    34109    27036
3    34099    34109    23427
3    44721    34109    34099
3    44721    44731    34109
3    55325    58970   104590
3    44731    55325   104590
3    44721    55325    44731
3    66011    69750    58970
3    66011    58970    55325
3    93568    69750    66011
3    57820    93564    93566
3    77650    93563   104583
3    80782   104598   104594
3    80782    93576    80786
3    80790    69766    66020
3    80790    80794    69766
3    91952    88166    93584
3    80794    91952    93584
3    80790    91952    80794
3    91952    93580    88166
3    99918   103591   104603
3    99918   104607   103591
3   104607    93581   103591
3   104607    93585    93581
3    93586    68593    93582
3    93582    68593    68587
3   104604    68587    68593
3   104602    80790    66020
3   104604    68593   104608
3    12800    16368   104605
3    23438    12800   104605
3    23428    12800    23438
3    93587    23428    37712
3    23428    34110    37712
3    23428    23438    34110
3    37712    34110    48384
3    48384    34110    44732
3   104606    58986    44732
3    58986    48384    44732
3    58986    58990    48384
3    58986    69770    58990
3    58986    69766    69770
3    16368    12800    93583
3    80782    93572    93576
3    69766    55334    66020
3   104606    55334    58986
3   104599   103585    99916
3    93573   104599    99916
3   104595   104599    93573
3   103585    93577    99916
3    64871   104596    68581
3   104596    93578    68581
3   104596    93574    93578
3   104600    64871    68581
3    93575   104601    93579
3   104597   104601    93575
3    80790   104602    80786
3    80786   104602   104598
3    80786    93576    88165
3    58986    55334    69766
3    91952    80786    88165
3    93580    91952    88165
3   104603   103591   103585
3   104603   103585   104599
3    93577   103585    93581
3    93581   103585   103591
3    93582    68587    93578
3    93578    68587    68581
3   104600    68581    68587
3   104600    68587   104604
3   104601    12810    16368
3    93583   104601    16368
3    93579   104601    93583
3    12810   104605    16368
3    80790    80786    91952
3    97055    59351    55954
3   110294   104561    93527
3   104561   125063   121404
3    54180   104517    93483
3   104518    97716    93484
3    93484    97716    97712
3    93482    97712    97716
3    93482    97716   104516
3    64868    93483   104517
3    64868   104517    64870
3    64870    75812    64868
3    75814    75812    64870
3    75814    87018    75812
3    87020    87018    75814
3    93485    87018   101692
3    87018    98114   101692
3    87018    87020    98114
3    98114   104519   101692
3   104520    93484    93486
3   104520   104518    93484
3   101692    98112    93485
3    98112   101692   104519
3   109128    98112   104519
3   109126    98112   109128
3   109128   104521   109126
3   109126   104521    93487
3   104522    43970    47532
3    47532    43970    58128
3    58128    43970    54556
3    58128    54556    68894
3    54182   104517    54180
3    54180   104515    54182
3    54180    93481   104515
3    93480   108718   104514
3    13433    13435     2625
3    27796    24069    93477
3    24069    13433    93477
3    24069    13435    13433
3    27796   104511    24069
3   104512      732    93478
3    93478      732      728
3      732    11574      728
3    11576    11574      732
3    11576    22196    11574
3    22198    22196    11576
3    93479    22196    36432
3    22196    32936    36432
3    68894    54556    65248
3    22196    22198    32936
3   104514   119830    93480
3    93480   119830   119826
3    93478   119826   119830
3    93478   119830   104512
3    36432    32934    93479
3    32934    36432   104513
3    43580    32934   104513
3    43578    32934    43580
3    43580   104515    43578
3    43578   104515    93481
3   104516   108718    93482
3    93482   108718   108714
3    93480   108714   108718
3    32936   104513    36432
3    68894    65248    79896
3    79896    65248    76188
3    76188   104523    79896
3    91062    93491    93489
3    91062    93489    91056
3    91056   104525    91062
3    91062   104525   104527
3   104528    43256    93492
3    93492    43256    43248
3    43256    53846    43248
3    53852    53846    43256
3    53852    64494    53846
3    64500    64494    53852
3    93490    64494    64500
3    93490    64500   104526
3    76185    79914    93493
3    93488    75422   104524
3    91062    87401    93491
3    87401   104529    76185
3   104529    79914    76185
3    91062   104527    87401
3   104530    32630    93494
3    93494    32630    32624
3    93492    32624    32630
3    93492    32630   104528
3    79920    93495    93493
3    79920    93493    79914
3    79914   104529    79920
3    79920   104529   104531
3   104532   108384   112032
3   112032   108384   123154
3    93491    87401    76185
3    13433     2625     2623
3    93488    75416    75422
3   104526    75422    93490
3   104524    86614    93488
3    93488    86614    86610
3    93486    86610    86614
3    93486    86614   104520
3   120250    93487   104521
3   120250   104521   120252
3   120252     1162   120250
3     1164     1162   120252
3     1164    11988     1162
3    11990    11988     1164
3    11990    22594    11988
3    22600    22594    11990
3    22600    33312    22594
3    93490    75422    75416
3    33318    33312    22600
3    43966    33318    47532
3    33312    33318    43966
3    58128    54552    43966
3    58128    43966    47532
3    68894    65246    54552
3    68894    54552    58128
3    79896    76184    65246
3    79896    65246    68894
3   104523    87400    91056
3   104523    91056    93489
3    79896   104523    93489
3    76184    79896    93489
3    87400   104525    91056
3    33318   104522    47532
3     2623     2625   121737
3     2623   121737   121735
3   121735   121737   110619
3    28150   104497    24441
3    77280    93466    81178
3    93466   104498    81178
3    93466   104500   104498
3    81178    93462    77280
3    88835    92656    93467
3   103680    99895    93463
3    93463    99895    88835
3    99895   104501    88835
3   104501    92656    88835
3    99895   103680   110957
3   110957   103680   114774
3   110957   114774   122079
3   104499    17452    13787
3   122079   114774   125870
3     2965   122079   125870
3     2965     2971   122079
3    17452    13793    93465
3    13793     2965    93465
3    13793     2971     2965
3    17452   104499    13793
3   104502    66338    70142
3    93468    70142    66338
3   104500    93468    66338
3    93466    93468   104500
3    77627    81492    93469
3    81492    77627    93467
3    92656    81492    93467
3    93464     2965   125870
3    92660    81492    92656
3    24441   104499    13787
3    28150    24441    93461
3   114440   125516   125518
3     6386     2622    93460
3   125518     6386    93460
3   125516     6386   125518
3     6386    93458     2622
3    24435    28150    93461
3    24435    93459    28150
3    93459   104497    28150
3    93459   104495   104497
3   104498    77282    81178
3    81178    77282    93462
3    77282    88482    93462
3    77282    88484    88482
3    93461    24441    13787
3    88484   104496   103352
3    88482    88484    99552
3   114444   110612    99552
3   114444    99552   103352
3   125518   121734   110612
3   125518   110612   114444
3   125518    93460   121734
3    99893   103680    93463
3   110955   114774   103680
3   110955   103680    99893
3   122077   125870   114774
3   122077   114774   110955
3    93464   125870   122077
3    13787    17452    93465
3    99552    88484   103352
3   123154   108384   119498
3    92656   104501    92660
3    70146   104504    70142
3    81504   104507   104509
3    81190    77283   104508
3    93474    88483    81190
3    88483    77283    81190
3    88483    88485    77283
3    99553    88485    88483
3    99553    99555    88485
3   110613   114458   104510
3    99555   110613   104510
3    99553   110613    99555
3    93476   114458   110613
3    24067    27796    93477
3    38440    34721    93475
3    81500   104507    81504
3    93475    34721    24067
3   104511    27796    24067
3    34721    38440    45357
3    45357    38440    49110
3    45357    49110    55967
3    55967    49110    59718
3    55967    59718    66683
3    66683    59718    70484
3    66683    70484    77629
3    77629    70484    81504
3    81504   104509    77629
3   114458   110619   104510
3    93476   121735   114458
3   121735   110619   114458
3    34721   104511    24067
3    92660   104501   104503
3    81504    70484    81500
3    70484    66681    93473
3    70142   104504   104502
3    70142    93468    93470
3    70142    93470    70146
3    81496    93471    93469
3    81496    93469    81492
3   104505    81496    88837
3    81496    92660    88837
3    81496    81492    92660
3    92660   104503    88837
3    70146    66339   104504
3   104506    66339    70146
3    93470   104506    70146
3    93472   104506    93470
3    81500    70484    93473
3    81500    93473    93471
3    81496   104505    81500
3    81500   104505   104507
3    81190   104508    77281
3   104508    93472    77281
3   104508   104506    93472
3    93474    81190    77281
3    34719    38440    93475
3    45355    49110    38440
3    45355    38440    34719
3    55963    59718    49110
3    55963    49110    45355
3    66681    70484    59718
3    66681    59718    55963
3    81500    93471    81496
3   104561   121404    93527
3   123154   119498     4000
3     4000      404    14748
3   104554    53460    57028
3   104552    67772    53460
3    53460    67772    57028
3    67772    64124    57028
3    64124    93520    57028
3    78768    75060    64124
3    78768    64124    67772
3    89956    86280    75060
3    89956    75060    78768
3    89956    93516    97383
3   101008    89956    97383
3    89956    93521    86280
3    89956   101008    93521
3   101008    97383    93517
3   112064   101008    93517
3   112066   101008   112064
3   112064   123184   112066
3   112064   123182   123184
3   123182    93518    93522
3   123182    93522   123184
3     5594     1958    93519
3   104553    12808    16314
3   104553    16314    93523
3     5594   104553    93523
3     1958     5594    93523
3    12808   104555    16314
3   104556    34108    37662
3     1966   104553     5594
3     5594    93519     1966
3   121076     1966   124731
3     1966    93519   124731
3    78754    89952    78764
3    78754    89942    89952
3    89942   101002    89952
3    89942   100998   101002
3   100998    93512    93514
3   100998    93514   101002
3   104551   124731   121068
3    93513   104551   121068
3   104549   104551    93513
3   124731    93515   121068
3    67772   104552    67762
3    67762   104552   104550
3    67762    78768    67772
3    37662    34108    48334
3    67762    78764    78768
3    78764    89952    89956
3   101002    97382    93516
3    89956   101002    93516
3    89952   101002    89956
3   101002    93514   108377
3   112064   101002   108377
3   101002    93517    97382
3   101002   112064    93517
3   119491   123182   112064
3   119491   112064   108377
3    93518   123182   119491
3   121076   124731   104551
3    93519    93515   124731
3    78764    89956    78768
3    48334    34108    44730
3    48334    44730    58934
3    58934    44730    55332
3    69706    66010    55324
3    69706    55324    58934
3    80730    76960    66010
3    80730    66010    69706
3    76960    80730   104557
3    88176    76960   104557
3    88164    76960    88176
3   102929    99248   104559
3    99248    88176   104559
3    99248    88164    88176
3   114005   110286   102929
3   102929   110286    99248
3   114005    93527   110286
3    58934    44720    48334
3    46408   104560    46404
3    46404    93524    93528
3    46404    93528    46408
3   112070    93529    93525
3   112070    93525   112068
3   112068   123188   112070
3   112068   123186   123188
3   123186     4042   123188
3   123186     4040     4042
3     4040    93526    93530
3     4040    93530     4042
3    99256   102929   104559
3   102929    99256   110294
3   102929   110294   114005
3    46404   104560   104558
3    67758    78754    78764
3    58934    55324    44720
3    48334    44720    34098
3    58934    55332    69706
3    69706    55332    66018
3    69706    66018    80730
3    80730    66018    76968
3    76968   104557    80730
3   104558    42862    46404
3   104554    57028    42862
3    42862    57028    46404
3    57028    53456    46404
3    53456    93524    46404
3    57028    93520    53456
3   101008    97384    93521
3   112068    93525    97384
3    48334    34098    37662
3   101008   112068    97384
3   112066   123186   112068
3   112066   123184   123186
3   123184    93522      397
3     4040   123184      397
3   123186   123184     4040
3    93526     4040      397
3    16314    12798    93523
3    12798    16314   104555
3    23436    12798   104555
3    23426    12798    23436
3    23436   104556    37662
3    34098    23436    37662
3    23426    23436    34098
3   112066   112068   101008
3    67758    78764    67762
3    67758   104550   104548
3    67762   104550    67758
3   113224    98496   109508
3   109508   104535   113224
3    97378    93500   100974
3    93500   104534   100974
3    93500   104536   104534
3   100974    93498    97378
3    91092    87396    93499
3   102158    98492    87396
3   102158    87396    91092
3   113224   109502    98492
3   113224    98492   102158
3   104535   120646   124306
3   104535   124306    93501
3   102158    98496   113224
3   113224   104535    93501
3   120646   104537   124306
3   100982   104538    97379
3   104538    93500    97379
3   104538   104536    93500
3    93502   100982    97379
3   124306   120640    93501
3   120640   124306   104537
3     1552   120640   104537
3     1546   120640     1552
3     1552    12382     1546
3    12388    12382     1552
3    93503    12382    26592
3    12382    22988    26592
3   109502   113224    93501
3    12382    12388    22988
3   102158    91092    91084
3    98496   102158   104533
3    14748      404    11268
3    14748    11268    93496
3    11268    21886    93496
3    11268    21892    21886
3    93494    21886    21892
3    93494    21892   104530
3    79928    93497    93495
3    79928    93495    79920
3    87402    91084   104531
3    91084    79920   104531
3    91084    79928    79920
3    87402   104533    91084
3   104534    97390   100974
3   102158    91084   104533
3   104532   112032    97390
3   112032   108376   100974
3   108376    93498   100974
3   123154   119490   108376
3   123154   108376   112032
3     4000      396   119490
3     4000   119490   123154
3    14748    11262      396
3    14748      396     4000
3    14748    93496    11262
3    79928    76186    93497
3    91092    93499    76186
3    79928    91092    76186
3    91084    91092    79928
3    97390   112032   100974
3     4000   119498      404
3    22988   104539    26592
3   100982   104540   104538
3    54920    58531   104545
3    58531    54920    65618
3    58531    65618    69307
3    76562    93509    69307
3    65618    76562    69307
3    76570    76562    65618
3    76570    87782    76562
3    87790    87782    76570
3   102537    98900   104547
3    98900    87790   104547
3    98900    87782    87790
3   102537    93511    98900
3   104548    64128    67758
3    93508    93510   104544
3    67758    64128    78754
3   104546    89940    75064
3    89940    78754    75064
3    89940    89942    78754
3    89940    93510    97381
3   100998    89940    97381
3    89942    89940   100998
3    93512   100998    97381
3    98906   102537   104547
3   109944    93511   102537
3    98906   109944   102537
3   109950   109944    98906
3   109950   104549   109944
3   109944   104549    93513
3    78754    64128    75064
3   100986   104540   100982
3   104544    93510    86284
3   104546    86284    89940
3   100982    93502    93504
3   100982    93504   100986
3    26592    22982    93503
3    22982    26592   104539
3    33676    22982   104539
3    33672    22982    33676
3    33676   104541    33672
3    33672   104541    93505
3    97380    93506   100986
3    93506   104540   100986
3    93506   104542   104540
3   100986    93504    97380
3   104543    47925    44310
3    93510    89940    86284
3    93505   104543    44310
3    58527    54914    47925
3    47925    54914    44310
3    58527    93507    54914
3   104544    93506    93508
3   104544   104542    93506
3    44314    47925   104543
3    47925    44314   104545
3    58531    47925   104545
3    58527    47925    58531
3    93507    58527    65610
3    58527    69307    65610
3    58527    58531    69307
3    69307    93509    65610
3   104541   104543    93505
3    68258    79252    79256
3    45348    48745    97051
3     6025    13426    16741
3    96856     4203     4209
3    96856     4209    96860
3    75763    96861    79359
3    75763    79359    90513
3    75763    90513    86961
3    86961    90513   101569
3    86961   101569    98049
3    96862    98049   101569
3   120557    96863   124117
3   120557   124117     4981
3   120557     4981     1457
3     1457     4981    15713
3     1457    15713    12293
3    96864    12293    15713
3    96865    58329    58327
3    96865    58327    96857
3    85787    58327    85791
3    85791    58327    58329
3    37458    33985    96858
3    85788    44611    37458
3    44611    33985    37458
3    44611    44613    33985
3    55231    58724    96866
3    44613    55231    96866
3    44611    55231    44613
3    65915    69502    58724
3    65915    58724    55231
3    85786     4209     4203
3    85790     4209    85786
3    92383    85789    88772
3    88772    77572    77578
3    54847    96857    58327
3    58327    85787    54847
3    85787    96851    54847
3    85787    85783    96851
3    85784    12667    96852
3    96852    12667    12669
3    23287    12669    12667
3    23287    23289    12669
3    33983    37458    96858
3    23289    33983    96858
3    23287    33983    23289
3    85788    37458    33983
3    27478    24018    85785
3    76859    80508    69502
3    24018    27478    96853
3    34670    24018    34674
3    34674    96854    48788
3    45302    34674    48788
3    34670    34674    45302
3    45302    48788    96855
3    55918    45302    96855
3    55914    45302    55918
3    55918    66626    55914
3    66630    66626    55918
3    66630    77572    66626
3    77578    77572    66630
3    92383    88772    96859
3    88772    77578    96859
3    34674    24018    96853
3    76859    69502    65915
3    85792    80508    76859
3    96867    92385    92383
3    15713    26389    96864
3    15717    26389    15713
3    96872    22897    26389
3    96873    58333    58329
3    96873    58329    96865
3    85791    58329    65528
3    58329    69109    65528
3    58329    58333    69109
3    69109    85799    65528
3    58724    55233    96866
3    55233    58724    65917
3    65917    58724    69502
3    65917    69502    76861
3    26389    22897    96864
3    76861    69502    80508
3    85792    96874    80508
3    85800    96874    85792
3    55605    96875    59095
3    55605    59095    69873
3    55605    69873    66301
3    66301    69873    80897
3    66301    80897    77251
3    96876    77251    80897
3    96877    92387    92385
3    96877    92385    96867
3    85793    92385    85801
3    85801    92385    92387
3    85802     4217    85794
3    96874    76861    80508
3    96856      689     4203
3    15717    15713     4981
3    85798    15717     1451
3    96867    92383    96859
3    85789    92383    85793
3    85793    92383    92385
3    85794     4213    85790
3    85790     4213     4209
3    96860     4209     4213
3    96860     4213    96868
3    64829    96869    68353
3    79359    96861    64829
3    79359    64829    68353
3    75757    79359    68353
3    85795    75757    68353
3    86955    90513    75757
3    15717     4981     1451
3    75757    90513    79359
3    86955   101569    90513
3   109059    96862   112655
3   112655    96862    85796
3    96862   101569    85796
3   101569    98043    85796
3    96870   109059   112655
3   109427    96871   113009
3   124117    96863   109427
3   113009   124117   109427
3   124121   124117   113009
3     1451     4981    85797
3     4981   124121    85797
3     4981   124117   124121
3    98043   101569    86955
3    85794     4217     4213
3    96850    85782    85786
3      689    96850     4203
3    96839    68341    64822
3    96839    64822    85771
3    54144    96839    85771
3    57591    54144    85771
3    79349    75756    68341
3    68341    75756    64822
3    90505    86954    79349
3    79349    86954    75756
3   101561    98042    90505
3    90505    98042    86954
3   109058   112643    85772
3   109058    85772    98042
3    96840   109058    98042
3   101561    96840    98042
3    96836   112643   109058
3    76475    96841    80107
3    76475    80107    91269
3    76475    91269    87687
3    87687    91269   102335
3    87687   102335    98789
3    98789   102335   113415
3    98789   113415   109827
3   109827   113415   124493
3   109827   124493   120949
3    96842   120949   124493
3    96843     6063     2568
3    85773    96843     2568
3    54144    57591    96835
3    85770      688    96834
3    85770      684      688
3    85776      688      684
3    43546    43544    32896
3    57591    54140    96835
3    54140    43546    96835
3    54140    43544    43546
3    57591    85771    54140
3   112643   109052    85772
3    85766   109052   112643
3    96836    85766   112643
3    96830    85766    96836
3    85773     2567     6059
3    96831    85773     6059
3    96837    85773    96831
3    85767     6059     2567
3    96837    96843    85773
3    13747    17117    85768
3    27817    17117    13747
3    27817    27815    17117
3    38465    35073    96832
3    27815    38465    96832
3    27817    38465    27815
3    49131    96833    35073
3    38465    49131    35073
3    49135    49131    38465
3    56347    59749    85775
3    59749    49135    85775
3    59749    49131    49135
3    85769    59749    56347
3    96838      688    85776
3    85774    27817    13747
3     6063    85777     2568
3    24401    27817    85774
3    35067    38465    24401
3   124493   120945    85780
3    96848     1837     5369
3     2576     6063    96843
3     2576    96849     6063
3    96849    85777     6063
3    96849    85781    85777
3    96850    85778    85782
3    96850    96844    85778
3    86960    90507    96845
3    90507    86960    98048
3    90507    98048   101563
3    96846   101563    98048
3    85783    65527    69099
3    96842   124493    85780
3    96847    85783    69099
3    85779    69099    65527
3     1835     5369    85780
3    96848     5369     1835
3    85784    96848     1835
3    96852    96848    85784
3    13388    85781    96849
3    13388    96849    13394
3    85785    13388    27478
3    13388    24022    27478
3    13388    13394    24022
3    24022    96853    27478
3    96854    45306    48788
3    45306    96855    48788
3    96851    85783    96847
3    96850    85786     4203
3     5369    96842    85780
3   109821   124493   113415
3    24401    38465    27817
3    45733    49135    35067
3    35067    49135    38465
3    85775    49135    45733
3    96844    85776    85778
3    96844    96838    85776
3    64828    68341    96839
3    68341    64828    75762
3    68341    75762    79349
3    79349    75762    96845
3    90507    79349    96845
3    90505    79349    90507
3   101563    90505    90507
3     1837    96842     5369
3   101561    90505   101563
3    96840   101563    96846
3    65535    96847    69099
3    80107    96841    65535
3    80107    65535    69099
3    76469    80107    69099
3    85779    76469    69099
3    87683    91269    76469
3    76469    91269    80107
3    98785   102335    87683
3    87683   102335    91269
3   109821   113415    98785
3    98785   113415   102335
3   120945   124493   109821
3    96840   101561   101563
3    96868     4213     4217
3    96868     4217    96878
3    54145    96879    57609
3    44989    55601    59101
3    44989    44985    55601
3    85817    59101    55601
3    99517   103093    85818
3    85826   114173    99517
3   114173   103093    99517
3   114173   114171   103093
3    96894   114171   114173
3    96894   114173    96900
3   110900    85819    96895
3   110900    96895   110908
3   110908    96901   110900
3   110900    96901    85827
3    85828    14975    85820
3    85820    14975    14973
3    25659    22155    96896
3    14973    25659    96896
3    14975    25659    14973
3    36339    96897    22155
3    25659    36339    22155
3    36343    36339    25659
3    47011    36339    36343
3    47007    36339    47011
3    85821    47007    85829
3    85829    47007    47011
3    96902    85822    85830
3    96902    96898    85822
3    96893    44989    59101
3    44989    34351    44985
3    44985    34351    85825
3    34351    37823    85825
3     1452     4997    85814
3     4997    15725    85814
3     4997    15729    15725
3    26403    15725    15729
3    26397    15725    26403
3    37077    26397    26403
3    37075    26397    37077
3    47747    37075    37077
3    47745    37075    47747
3    58341    47745    47747
3    58339    47745    58341
3    65529    69121    85823
3    69121    58341    85823
3   109428   113017    96899
3    69121    58339    58341
3    85816   110187    96892
3    96892   110187   110189
3   110187    85824   124889
3   121309   110187   124889
3   110189   110187   121309
3   121309   124889     5745
3   121309     5745     2205
3     2205     5745    16477
3     2205    16477    13041
3    13041    16477    27171
3    13041    27171    23683
3    23683    27171    37823
3    23683    37823    34351
3    85815    69121    65529
3   113017   109428    96903
3   124133   113017    96903
3   124131   113017   124133
3     2924   122024   122034
3    17139    13748     6447
3     6447    13748     2924
3    27837    24402    17139
3    17139    24402    13748
3    27837    85833    24402
3     4233      686    85834
3    11536    14975    85828
3    11536    85828      686
3    96906    11536      686
3     4233    96906      686
3    14975    11536    22156
3    14975    22156    25659
3     2924   122034    96905
3    25659    22156    32898
3    36343    32898    96907
3    47015    36343    96907
3    47011    36343    47015
3    85829    47011    85835
3    85835    47011    47015
3    96908    85830    85836
3    96908    96902    85830
3   120558   124133    96903
3   124133   120558     1458
3   124133     1458     5001
3     5001     1458    12294
3     5001    12294    15733
3    15733    12294    96909
3    25659    32898    36343
3   124131     1452   120554
3     6447     2924    96905
3   122024    85827    96901
3     5001   124131   124133
3     4997   124131     5001
3    15733     4997     5001
3    15729     4997    15733
3    26409    15729    15733
3    26403    15729    26409
3    33587    37077    85831
3    37077    26409    85831
3    37077    26403    26409
3    44231    47747    33587
3    33587    47747    37077
3    54841    58341    44231
3    44231    58341    47747
3   122024    96901   122034
3    85823    58341    54841
3     2203     5745   121307
3   121307     5745   124889
3    13039    16477     2203
3     2203    16477     5745
3    23679    27171    13039
3    13039    27171    16477
3    34347    37823    23679
3    23679    37823    27171
3    85825    37823    34347
3   110567   114173    85826
3    96900   114173   110567
3    85832    96900   110567
3    96904    96900    85832
3   121307   124889    85824
3     4997     1452   124131
3   113015   113017   124131
3   113015   124131   120554
3    96885    59095    96875
3    69875    59095    59097
3    69873    59095    69875
3    80899    69873    69875
3    80897    69873    80899
3    92063    88451    96876
3    80897    92063    96876
3    80899    92063    80897
3    96886    88451    92063
3    88780    92387    96877
3    96887   103403    99830
3    96887    99830    85801
3    88780    96887    85801
3    96885    59097    59095
3    92387    88780    85801
3    85810     4221    85802
3    85802     4221     4217
3    96878     4217     4221
3    96878     4221    96888
3    96889    57611    57609
3    96889    57609    96879
3    85803    57609    85811
3    85811    57609    57611
3    85804   120177    96880
3    96880   120177   120183
3    96890   120183   120177
3    96890   120177    85812
3    96891   113015   113013
3   103403    85809    99830
3    96891   113013    96881
3    96884    88065    85808
3    96874    88065    88067
3    68353    96869    54145
3    68353    54145    57609
3    64823    68353    57609
3    85803    64823    57609
3    85795    68353    64823
3   109053   112655    85796
3    96870   112655   109053
3    85804    96870   109053
3    96880    96870    85804
3    96881   113013   113009
3    96881   113009    96871
3   120553   124121    85805
3   124121   113013    85805
3    96884    88067    88065
3   124121   113009   113013
3    85806    15721    85798
3    85798    15721    15717
3    26393    15717    15721
3    26389    15717    26393
3    96872    26389    26393
3    96872    26393    96882
3    96883    58337    58333
3    96883    58333    96873
3    69117    58333    58337
3    69109    58333    69117
3    85799    69109    85807
3    85807    69109    69117
3    85800    88065    96874
3    85797   124121   120553
3    32896    43544    36301
3    85805   113013    85813
3    85814    15725    85806
3    99523   103093   114171
3    99523   114171   110575
3    96894   110575   114171
3    99838   103403    96887
3    99838    96895   103403
3    96895    85809   103403
3    96895    85819    85809
3      685     4221    85810
3    11535    96888    14973
3    14973    96888    85820
3    96888     4221    85820
3     4221      685    85820
3    96896    11535    14973
3    92063    88447    85818
3    32897    96897    36339
3    32897    47007    43547
3    57611    96889    43547
3    57611    43547    47007
3    54141    57611    47007
3    85821    54141    47007
3    85811    57611    54141
3    85812     1095    96890
3    96890     1095     1101
3    96898     1101     1095
3    96898     1095    85822
3    96899   113017   113015
3    96899   113015    96891
3    85813   113015   120554
3    32897    36339    47007
3    85813   113013   113015
3    96886    92063    85818
3    99523    96886   103093
3    85806    15725    15721
3    26397    15721    15725
3    26393    15721    26397
3    37075    33593    96882
3    26393    37075    96882
3    26397    37075    26393
3    33593    37075    47745
3    33593    47745    44237
3    58337    96883    44237
3    47745    58337    44237
3    58339    58337    47745
3    69121    58337    58339
3    69117    58337    69121
3   103093    96886    85818
3    85807    69117    85815
3    85808    99151    96884
3    96884    99151    99153
3    96892    99153    99151
3    96892    99151    85816
3    96893    59101    59097
3    96893    59097    96885
3    66297    69875    85817
3    69875    59101    85817
3    69875    59097    59101
3    77247    80899    66297
3    66297    80899    69875
3    88447    92063    77247
3    77247    92063    80899
3    85815    69117    69121
3    43544    85765    36301
3    25621    32896    36301
3    25621    22154    32896
3    96780    89245    92647
3   111423    96781   114771
3   125865    96775   111423
3   114771   125865   111423
3   125867   125865   114771
3    85715   125865    85719
3    85719   125865   125867
3    54139    57557    85716
3    64827    96776    68307
3    68307    96776    85720
3    96776    57557    85720
3    57557    54139    85720
3    96782    64827    68307
3    98424   101879    96777
3   101879    98424   109426
3   101879   109426   112957
3    96783   124071   120552
3    96783   120552    85717
3   109426    96783    85717
3   112957   109426    85717
3   124071    85721   120552
3    85722    47687    85718
3    85718    47687    47685
3    58287    47685    47687
3    58285    47685    58287
3    69061    58285    58287
3    69059    58285    69061
3    81479    92647    81475
3    81475    92647    96774
3    92647    89245    96774
3    81475    70455    81479
3    96777   101879    98422
3    96777    98422    85711
3    87332    96777    85711
3    90809    87332    85711
3   112957   109424   101879
3   101879   109424    98422
3   112957    85717   109424
3    85718    47685    85712
3    85712    47685    47683
3    58285    54845    96772
3    47683    58285    96772
3    47685    58285    47683
3    54845    58285    69059
3    80063    69059    69061
3    54845    69059    65533
3    65533    80061    76473
3    96778    76473    80061
3    96779    38423    38419
3    96779    38419    96773
3    49091    38419    38423
3    49087    38419    49091
3    85713    49087    56344
3    49087    59695    56344
3    49087    49091    59695
3    56344    59695    85714
3    59695    70455    85714
3    59695    70459    70455
3    81479    70455    70459
3    65533    69059    80061
3    80061    69059    80063
3    96778    80061    80063
3    96778    80063    96784
3    96787     1450    85721
3   120556    96787    85721
3   124071   120556    85721
3    15665    12286     4935
3     4935    12286     1450
3    26337    22890    15665
3    15665    22890    12286
3    96788    33592    26337
3    33592    22890    26337
3    33592    33586    22890
3    44236    47687    85722
3    33586    44236    85722
3    33592    44236    33586
3    96787     4935     1450
3    47687    44236    54846
3    58287    54846    65534
3    58287    65534    69061
3    69061    65534    76474
3    69061    76474    80063
3    96784    80063    76474
3    96789    70467    70463
3    96789    70463    96785
3    81487    70463    70467
3    81483    70463    81487
3    92655    81483    81487
3    92651    81483    92655
3   103681    92651    92655
3   103679    92651   103681
3    47687    54846    58287
3    87332    90809    96771
3   120556   124071    96783
3    96786    86959    86953
3    35072    38423    96779
3    38423    35072    45736
3    38423    45736    49091
3    49091    45736    56350
3    49091    56350    59695
3    59695    56350    96785
3    70463    59695    96785
3    70459    59695    70463
3    81483    70459    70463
3    81479    70459    81483
3    92651    81479    81483
3    92647    81479    92651
3   103679   100341    96780
3    96786    86953    85724
3    92647   103679    96780
3   114771    96781   100341
3   103679   114771   100341
3   114773   114771   103679
3   125869   114771   114773
3   125867   114771   125869
3    85719   125867    85723
3    85723   125867   125869
3    64821    68307    85720
3    68307    64821    96782
3    64821    75761    96782
3    64821    75755    75761
3    86953    75761    75755
3    86953    86959    75761
3    92651   103679    92647
3    96770    57557    96776
3    96770    57553    57557
3    57557    57553    46941
3    27771    85701    24400
3    81467    78016    85702
3    96762    89244    81467
3    89244    78016    81467
3    89244    89240    78016
3   100340   103659    85696
3    89240   100340    85696
3    89244   100340    89240
3    96763   114763   111418
3    96763   111418    85697
3   100340    96763    85697
3   103659   100340    85697
3   114763    85703   111418
3    17077    24400    13746
3    46935    43542    85704
3    46935    57545    85698
3    46935    57549    57545
3    96758    57545    57549
3    96758    57549    96764
3    96765    90807    90805
3    96765    90805    96759
3    85699    90805    85705
3    85705    90805    90807
3     1449     4925    85700
3    12285    15655     1449
3     1449    15655     4925
3    22889    26327    12285
3    12285    26327    15655
3    43542    46935    85698
3    33591    96760    37009
3    27771    24400    17077
3     6379    17077    13746
3   103659    85697   100336
3    57545    54138    85698
3    64826    68295    85692
3    64826    85692    54138
3    96758    64826    54138
3    57545    96758    54138
3    68295    64826    75760
3    68295    75760    79301
3    96754    79301    75760
3    76122    79651    96755
3    96759    90805    87330
3    96759    87330    85693
3    76122    96759    85693
3     6379     6381    17077
3    79651    76122    85693
3   120551   124061    85694
3    85700     4925   120551
3     4925   124061   120551
3     4925     4923   124061
3    15655    12291    96756
3     4923    15655    96756
3     4925    15655     4923
3    12291    15655    26327
3    12291    26327    22895
3    96760    22895    26327
3    96761     6381     6379
3    96761     6379    96757
3    85695     6379    13746
3    90805    85699    87330
3   114775   103679   103681
3    37009    96760    85706
3    26327    22889    85706
3    85711    90807    90809
3    33585    37009    85706
3    44235    96766    47683
3    47683    96766    85712
3    96766    37009    85712
3    37009    33585    85712
3    96772    44235    47683
3    24406    27775    96767
3    27775    24406    96773
3    38419    27775    96773
3    38415    27775    38419
3    85707    38415    45732
3    38415    49087    45732
3    85705    90807    85711
3    38415    38419    49087
3    85714    70455    85708
3    85708    70455    70451
3    81475    70451    70455
3    81471    70451    81475
3    96768    81471    81475
3    96768    81475    96774
3    96775   125865   125863
3    96775   125863    96769
3    85709   125863    85715
3    85715   125863   125865
3    43543    46941    85710
3    85716    57557    43543
3    57557    46941    43543
3    49087    85713    45732
3    96760    26327    85706
3    96771    90807    96765
3    96764    57553    96770
3    96766    33591    37009
3     2928     6381    96761
3     6381     2928    13752
3     6381    13752    17077
3    17077    13752    96767
3    27775    17077    96767
3    27771    17077    27775
3    85701    27771    35066
3    27771    38415    35066
3    27771    27775    38415
3    38415    85707    35066
3    70451    67044    85708
3    67044    70451    85702
3    96771    90809    90807
3    70451    81467    85702
3    96762    81467    81471
3    96762    81471    96768
3   111422   114763    96763
3    96769   125863   122536
3    96769   122536    85703
3   111422    96769    85703
3   114763   111422    85703
3   125863    85709   122536
3    85710    46941    85704
3    85704    46941    46935
3    57553    46935    46941
3    57549    46935    57553
3    96764    57549    57553
3    70451    81471    81467
3    26413    15733    96909
3   114773   103679   114775
3   125869   114773   125871
3    96818    85748    25973
3    96814    85748    96818
3   121688   125195    96815
3    96819     6053     2566
3    96819     2566    85749
3   121688    96819    85749
3   125195   121688    85749
3     6053    85753     2566
3    66625    70163    85750
3    70163    66625    96816
3    66625    77577    96816
3    66625    77571    77577
3    77571    85754    92367
3    88779    77571    92367
3    77577    77571    88779
3    96820    88779    92367
3    56353    96821    59737
3    59737    85755    56353
3    85755    96817    56353
3    85755    85751    96817
3    25973    85752    22532
3    85752    96822    22532
3    85752    85756    96822
3    96818    25973    22532
3    96823     6055     6053
3    96823     6053    96819
3    85753     6053    85757
3    85748    22528    25973
3    25973    22528    85752
3    96813    96817    85747
3    85747    96817    85751
3    96810    85740    85744
3    96810    96806    85740
3    85745     2565     6047
3    96807    85745     6047
3    96811    85745    96807
3    85741     6047     2565
3    45301    48767    85742
3    55917    96808    59375
3    59375    96808    85746
3    96808    48767    85746
3    48767    45301    85746
3    96812    55917    59375
3    56346    85743    96809
3    85757     6053     6055
3    56346    96809    56352
3    56346    96813    85747
3    96814    85744    85748
3    96814    96810    85744
3   121687    96815   125195
3   125195    85749   121687
3    85749    96811   121687
3    85749    85745    96811
3    55913    59375    85746
3    66629    96812    70163
3    70163    96812    85750
3    96812    59375    85750
3    59375    55913    85750
3    96816    66629    70163
3    56352    96813    56346
3    88771    92367    85754
3    96820    92367    88771
3    85758    96820    88771
3    96826     4575     1100
3     2575    96831     6059
3     6059    85767     2575
3    85767    96827     2575
3    85767    85761    96827
3    85762   110899    96828
3    96828   110899   110907
3   122023   110907   110899
3   122023   122033   110907
3     2923   122033   122023
3     2923     2929   122033
3     2923    85768    17117
3    13753     2923    17117
3   120182     1100   120176
3     2929     2923    13753
3    13753    27815    24407
3    96832    24407    27815
3    45739    96833    49131
3    59745    96829    45739
3    49131    59745    45739
3    59749    59745    49131
3    85763    59745    85769
3    85769    59745    59749
3    96834    11534    85770
3    85770    11534    11532
3    22154    25621    85764
3    11532    22154    85764
3    11534    22154    11532
3    13753    17117    27815
3    96805    96809    85739
3   120176     1100    85760
3    85766   120182   120176
3    96824    96820    85758
3    96825    59741    59737
3    96825    59737    96821
3    85755    59737    85759
3    85759    59737    59741
3     4575     1094    85760
3    96826    11924     4575
3    11924     1094     4575
3    11924    11920     1094
3    85756    11920    11924
3    85756    11924    96822
3     2574     6055    96823
3     2574    96827     6055
3     1100     4575    85760
3    96827    85757     6055
3    85758    99829    96824
3    96824    99829    99837
3    96828    99837    99829
3    96828    99829    85762
3    96829    59745    59741
3    96829    59741    96825
3    85759    59741    85763
3    85763    59741    59745
3    25621    22152    85764
3    36301    32894    25621
3    25621    32894    22152
3    36301    85765    32894
3    96830   120182    85766
3    96827    85761    85757
3    85739    96809    85743
3    96808    45305    48767
3    38103    34669    85742
3    96793    70475    70471
3    96793    70471    96791
3    81495    70471    70475
3    81491    70471    81495
3    92663    81491    81495
3    92659    81491    92663
3   103689    92659    92663
3   103685    92659   103689
3   114781   103685   103689
3   114777   103685   114781
3   125877   114777   114781
3   125873   114777   125877
3     3405     6777    85729
3    96792   109057   112617
3     6777   125877    85729
3    85727     6777     3405
3   109051   112617    85728
3   120181    96792   123725
3   123725    96792    85730
3    96792   112617    85730
3   112617   109051    85730
3    96794   120181   123725
3    56351    96795    59713
3    70475    96793    56351
3    70475    56351    59713
3    67045    70475    59713
3    85731    67045    59713
3    78017    81495    67045
3     6777   125873   125877
3    67045    81495    70475
3    96790    85726    85728
3   109057    96790   112617
3    85723   125869    85725
3    85725   125869   125871
3    85724    98041    96786
3    96786    98041    98047
3    96790    98047    98041
3    96790    98041    85726
3     1456     4935    96787
3     4935     1456    12292
3     4935    12292    15665
3    15665    12292    22896
3    15665    22896    26337
3    96788    26337    22896
3    96791    70471    70467
3    96790    85728   112617
3    96791    70467    96789
3    81487    70467    81491
3    92659    81487    81491
3    92655    81487    92659
3   103685    92655    92659
3   103681    92655   103685
3   114777   103681   103685
3   114775   103681   114777
3   125873   114775   114777
3   125871   114775   125873
3    85725   125871     3404
3   125871     6777     3404
3   125871   125873     6777
3     6777    85727     3404
3    81491    70467    70471
3   125871   114773   114775
3    89241    92663    78017
3   100337   103689    89241
3    85735    49113    85737
3    85737    49113    49115
3    96802    85736    85738
3    96802    96800    85736
3    13393    96803    16761
3    13393    16761    27455
3    13393    27455    24021
3    24021    27455    38103
3    24021    38103    34673
3    96804    34673    38103
3    45738    49115    96801
3    45738    96805    49115
3    96805    85737    49115
3    96801    49113    96799
3    96805    85739    85737
3    96806    96802    85738
3     2573    96807     6047
3    16761    96803     2573
3    16761     2573     6047
3    13387    16761     6047
3    85741    13387     6047
3    24017    27455    13387
3    13387    27455    16761
3    34669    38103    24017
3    24017    38103    27455
3    45305    96804    48767
3    48767    96804    85742
3    96804    38103    85742
3    96806    85738    85740
3    78017    92663    81495
3    96801    49115    49113
3    96800    22531    22527
3    89241   103689    92663
3   111419   114781   100337
3   100337   114781   103689
3   122537   125877   111419
3   111419   125877   114781
3    85729   125877   122537
3   120175   123725    85730
3   123725   120175    96794
3   120175     1099    96794
3   120175     1093     1099
3    96796     1099     1093
3    96796     1093    85732
3    45737    96797    49109
3    96800    22527    85736
3    59713    96795    45737
3    56345    59713    49109
3    85733    56345    49109
3    85731    59713    56345
3    85732    11919    96796
3    96796    11919    11923
3    96798    11923    11919
3    96798    11919    85734
3    96799    49113    49109
3    96799    49109    96797
3    85733    49109    85735
3    85735    49109    49113
3    85734    22527    96798
3    96798    22527    22531
3    59713    45737    49109
3    26409    15733    26413
3    85831    26409    85837
3    85837    26409    26413
3    88775    85950   103455
3    99841    88775   103455
3    88783    88775    99841
3    97008    99841   103455
3    35075    97009    38545
3    49221    97003    35075
3    38545    49221    35075
3    49223    49221    38545
3    59839    49221    49223
3    59837    49221    59839
3    70621    59837    59839
3    70619    59837    70621
3    97004    70619    70621
3    97004    70621    97010
3   111425    97011   115023
3   126119    97005   111425
3   126119   111425   115023
3   122539   126119   115023
3    85951   122539   115023
3    85947   126119   122539
3   110579    97006   114243
3    97006    85952   114243
3    97006    85948    85952
3    97012   110579   114243
3    45307    97013    48863
3    45307    48863    85953
3    55915    45307    85953
3    88775    88783    77581
3    88775    77581    77575
3    77581    66633    77575
3    77575    66633    85949
3    56355    96999    59835
3    56355    59835    70617
3    56355    70617    67049
3    97000    67049    70617
3     3409    97001     7007
3     7007    85945     3409
3    85945    96997     3409
3    85945    85943    96997
3    97002    85944    85946
3    97002    96998    85944
3    45741    97003    49221
3    59835    96999    45741
3    49221    59835    45741
3    55919    45307    55915
3    59837    59835    49221
3    70617    59835    70619
3    97000    70617    70619
3    97000    70619    97004
3   122541    97005   126119
3     7007    97001   122541
3     7007   122541   126119
3     3407     7007   126119
3    85947     3407   126119
3    85945     7007     3407
3    97006    85946    85948
3    97006    97002    85946
3    66633    97007    70253
3    66633    70253    85949
3    70619    59835    59837
3    97007    55919    70253
3    55919    66627    70253
3    55919    55915    66627
3    97018   121683    85958
3    34675    97019    85959
3    34675    85959    34671
3    97013    34675    48863
3    34675    45303    48863
3    34675    34671    45303
3    85953    48863    45303
3   110903   114547    85954
3   114547   110903    97014
3   110903   122037    97014
3   110903   122029   122037
3     2927   122037   122029
3     2927     2933   122037
3    97018   121693   121683
3    13751     2933     2927
3    97015    13757    27889
3    13757    24405    27889
3    13757    13751    24405
3    85955    27889    24405
3    67047    70623    85956
3    78021    97016    81695
3    81695    97016    85960
3    97016    70623    85960
3    70623    67047    85960
3    78021    81695    92863
3    78021    92863    89247
3   103925    97017    89247
3    92863   103925    89247
3    13751    13757     2933
3    96998    96996    85942
3   110571   121683   121693
3   114243   110571    97012
3    85949    70253    66627
3    99833   103455    85950
3   110911    97008   114547
3   114547    97008    85954
3    97008   103455    85954
3   103455    99833    85954
3    97014   110911   114547
3    24411    97015    27889
3    38545    97009    24411
3    38545    24411    27889
3    35071    38545    27889
3    85955    35071    27889
3    45735    49223    35071
3   110571   121693    97012
3    35071    49223    38545
3    45735    59839    49223
3    85956    70623    56349
3    70623    59839    56349
3    70623    70621    59839
3    97010    70621    70623
3    97010    70623    97016
3   100343    97017   103925
3   115023    97011   100343
3   115023   100343   103925
3   111421   115023   103925
3    85957   111421   103925
3    85951   115023   111421
3   110571   114243    85952
3    56349    59839    45735
3    96998    85942    85944
3    96995    96997    85941
3    85941    96997    85943
3    98045   101619    85920
3   101619    98045    96980
3    98045   109061    96980
3    98045   109055   109061
3   109055    85928   123817
3   120185   109055   123817
3   109061   109055   120185
3   120185   123817     4645
3   120185     4645     1103
3     1103     4645    85929
3    11921     1103    85929
3    11925     1103    11921
3    11921    85921    11925
3    24404    96983    85927
3    11925    85921    96981
3    76121    79741    65183
3    65183    79741    68729
3    85923    79741    76121
3    44987    48523    85924
3    55603    59131    44987
3    44987    59131    48523
3    85925    59131    55603
3   125271   121682    85930
3     2580     6129    85926
3     2580    85926   121682
3    96984     2580   121682
3   125271    96984   121682
3    96982     6129     2580
3    65183    68729    85922
3    35070    85927    96983
3    24410    96983    24404
3    13756    24404    17163
3    68729    57977    54495
3    68729    68725    57977
3    79741    76123    96976
3    68725    79741    96976
3    68729    79741    68725
3    76123    79741    85923
3    87331    76123    85923
3    87333    76123    87331
3    96977    87333   101957
3    87333    98423   101957
3    87333    87331    98423
3    85915   101957    98423
3    34349    37853    85916
3    24410    24404    13756
3    85924    48523    34349
3    48523    48521    37853
3    59131    48521    48523
3    59129    48521    59131
3    66299    69907    85925
3    69907    59131    85925
3    69907    59129    59131
3    85917    69907    66299
3    85926     6129    85918
3    85918     6129     6123
3    96978     6123     6129
3    96978     6129    96982
3    13756    17163    96979
3    24404    85919    17163
3    48523    37853    34349
3   103931   103925    92863
3    35070    96983    35074
3    35070    96985    85931
3    81647    89246    92813
3    92813    89246   100342
3    92813   100342   103871
3    96986   103871   100342
3   122540   126073    96987
3   126073   122540    96989
3     6979   126073    96989
3     6975   126073     6979
3    85933     6975    85935
3    85935     6975     6979
3    96990    85934    85936
3    96990    96988    85934
3     3408     6979    96989
3    81647    78020    89246
3     3408    96991     6979
3    96991    85937    85935
3    96992    85936    85938
3    96992    96990    85936
3    85937    96993    85939
3    96991    96993    85937
3    96994    85938    85940
3    96994    96992    85938
3    85939    96995    85941
3    96993    96995    85939
3    96996   110578    85942
3    85942   110578   110570
3    85940   110570   110578
3    85940   110578    96994
3    96991    85935     6979
3    35074    96985    35070
3    67048    78020    67046
3    78020    81647    85932
3    81647    78018    85932
3    92813    89242    81647
3    81647    89242    78018
3   103871   100338    92813
3    92813   100338    89242
3    96986   111424   103871
3   111424   100338   103871
3   111424   111420   100338
3   126073   122538    96987
3   122538   111424    96987
3   122538   111420   111424
3     6975     3406   126073
3   126073     3406   122538
3    67046    78020    85932
3     6975    85933     3406
3     1097     4645   120179
3   120179     4645   123817
3    85929     4645     1097
3   125271    85930   121692
3    85930    96988   121692
3    85930    85934    96988
3    96984   125271   121692
3    45734    85931    96985
3    45734    96985    45740
3    45740    56348    45734
3    56354    56348    45740
3    56354    67046    56348
3    67048    67046    56354
3   120179   123817    85928
3    85922    68729    54495
3    85957   103925    85961
3    85958     2569    97018
3    97043    91601    97041
3   102671    91601    91607
3   102667    91601   102671
3   113751   102667   102671
3   113749   102667   113751
3   124833   113749   113751
3   124831   113749   124833
3    85987   124831     2248
3   124831     5689     2248
3   124831   124833     5689
3     5689    85991     2248
3    66337    69813    85988
3    85992    80841    66337
3    80841    69813    66337
3    80841    80839    69813
3    92005    80839    80841
3    92003    80839    92005
3   103039    92003    92005
3   103037    92003   103039
3   103039    97044   110608
3   114115   103039   110608
3   103037   103039   114115
3   114115   110608    97045
3   125167   114115    97045
3   125165   114115   125167
3    85989   125165     2612
3   125165     6023     2612
3    97043    91607    91601
3    97040    37363    34022
3    85986    85990    97042
3    85986    97042    34022
3    97038    48031    44652
3    76906    80437    97039
3    97041    91601    88108
3    97041    88108    85983
3    76906    97041    85983
3    80437    76906    85983
3   102667    99192    91601
3    91601    99192    88108
3   113749   110232   102667
3   102667   110232    99192
3   124831   121352   113749
3   113749   121352   110232
3   124831    85987   121352
3   125165   125167     6023
3    69813    66336    85988
3    69813    80837    85984
3    69813    80839    80837
3    85985    80837    88478
3    80837    92003    88478
3    80837    80839    92003
3   103037    99546    92003
3    92003    99546    88478
3   114115   110606   103037
3   103037   110606    99546
3   125165   121726   114115
3   114115   121726   110606
3   125165    85989   121726
3    37363    85986    34022
3    66336    69813    85984
3    16739    13424     6023
3     6023    13424     2612
3    27433    24058    16739
3    16739    16741    27433
3    34710    85993    27433
3    24060    34710    27433
3    34712    34710    24060
3    48745    45346    97051
3    45346    34712    97051
3    45346    34710    34712
3    48745    85997    45346
3    34023    97046    37377
3    97046    85998    37377
3    97046    85994    85998
3    97052    34023    37377
3    99196   102673    97047
3    27433    16741    24060
3   102673    99196   110236
3   113753   110236   121356
3   113753   121356   124835
3   124835   121356    97053
3     5693   124835    97053
3     5691   124835     5693
3    85995     5691    85999
3    85999     5691     5693
3    86000    92009    85996
3    85996    92009    92007
3    97048    92007    92009
3    97048    92009    97054
3     2614     6025    97049
3     6025     2614    13426
3   102673   110236   113753
3    37357    37363    48031
3    16741    97050    24060
3    16741     6023     6025
3    16739    24058    13424
3    27433    85993    24058
3    97046    85990    85994
3    97046    97042    85990
3    88112    91607    97043
3    91607    88112    97047
3   102673    91607    97047
3   102671    91607   102673
3   113753   102671   102673
3   113751   102671   113753
3   124835   113751   113753
3   124833   113751   124835
3     5691   124833   124835
3    16739     6023    16741
3     5689   124833     5691
3    85995     5689     5691
3    77279    80841    85992
3    85996    92007    77279
3    92007    80841    77279
3    92007    92005    80841
3    92007    97048    99548
3   103039    92007    99548
3    92005    92007   103039
3    97044   103039    99548
3   121728   125167    97045
3   125167   121728    97049
3     6025   125167    97049
3     6023   125167     6025
3    85991     5689    85995
3    48031    37363    44652
3    37363    97040    44652
3    85982    37363    37357
3     2246    13084    16384
3     2246     2250    13084
3    16384    13084    27074
3    27074    13084    23734
3    23734    97023    27074
3    97024    85964    85966
3    97024    97022    85964
3    16384    13080    85965
3    27074    23728    13080
3    27074    13080    16384
3    97023    34392    37730
3    97023    37730    85967
3    27074    97023    85967
3    85965     2246    16384
3    23728    27074    85967
3    97026    65952    85968
3    85968    65952    65948
3    85966    65948    65952
3    85966    65952    97024
3    37730    34388    85967
3    37730    97025    34388
3    97025    85969    34388
3    97025    97027    85969
3    97028    85968    85970
3    97028    97026    85968
3    85969    97029    85971
3    97027    97029    85969
3    97030    85970    85972
3    34392    97025    37730
3    97030    97028    85970
3     2250     2246   121354
3     2246    85963   124795
3    97018     2569     2581
3    13389     2581     2569
3    13389    13395     2581
3    24019    13395    13389
3    24019    24023    13395
3    24019    85959    24023
3    24023    85959    97019
3    78019    81695    85960
3    89243    92863    78019
3    78019    92863    81695
3   100339   103931    89243
3    89243   103931    92863
3    85961   103931   100339
3   121354     2246   124795
3    97020    88110    85962
3    88110    99190    88106
3    99194    99190    88110
3    99194   110230    99190
3   110234   110230    99194
3   124795   121350    97021
3   121350   110234    97021
3   121350   110230   110234
3   124795    85963   121350
3    97022    76904    85964
3    85964    76904    76900
3    85962    76900    76904
3    85962    76904    97020
3   121354   124795    97021
3    85962    88110    88106
3    85961   103925   103931
3    85971    97031    85973
3    97032    85972    85974
3   121351   121355   110235
3     2247   121355   121351
3     2247     2251   121355
3    13081     2251     2247
3    13081    13085     2251
3    27098    23735    85979
3    23735    13081    85979
3    23735    13085    13081
3    27098    97037    23735
3    88107    91563    85980
3    99191   102633    88107
3    88107   102633    91563
3    85981   102633    99191
3   121351   110235   110231
3    37357    34020    85982
3    37357    44650    34020
3    97038    55268    48031
3    55268    44650    48031
3    55268    55266    44650
3    55268    65950    55266
3    65954    65950    55268
3    80437    76902    97039
3    76902    65954    97039
3    76902    65950    65954
3    80437    85983    76902
3    80837    77278    85984
3    80837    85985    77278
3    85986    37363    85982
3    48031    44650    37357
3    97029    97031    85971
3   110235    99195   110231
3    99195   102633    85981
3    97032    97030    85972
3    85973    97033    85975
3    97031    97033    85973
3    65953    97032    69401
3    97032    85976    69401
3    97032    85974    85976
3    97034    65953    69401
3    34393    97035    85977
3    34393    85977    34389
3    34389    85975    34393
3    34393    85975    97033
3    65949    69401    85976
3    76905    97034    80403
3   110231    99195    85981
3    80403    97034    85978
3    69401    65949    85978
3    97036    76905    80403
3    23729    27098    85979
3    23729    85977    27098
3    85977    97037    27098
3    85977    97035    97037
3    76901    80403    85978
3    88111    97036    91563
3    91563    97036    85980
3    97036    80403    85980
3    80403    76901    85980
3    88111    91563   102633
3    88111   102633    99195
3    97034    69401    85978
3    97050    16741    13426
3    54495    57977    85914
3    22529    36709    26025
3    81241    66631    70203
3    77573    81241    70203
3    85863    77573    70203
3    85855    81241    77573
3    85864     6457    85856
3    85856     6457     6455
3    17149     6455     6457
3    17147     6455    17149
3    24403    27849    85865
3    27849    17149    85865
3    27849    17147    17149
3    85857    27849    24403
3      687     4259    85858
3    11537    96932    14997
3    14997    96932    85866
3    96932     4259    85866
3     4259      687    85866
3    11537    14997    25675
3    11537    25675    22157
3    22157    25675    36357
3    22157    36357    32899
3    32899    36357    47027
3    32899    47027    43549
3    96938    43549    47027
3    33594    37089    96933
3    44232    85859    37089
3    33594    44232    37089
3    81241    96931    66631
3    66631    96937    70203
3    96930     6091     2578
3   125235     2578     6091
3      691    96926     4259
3    96926    85858     4259
3    96926    85852    85858
3    96932      691     4259
3    64830    68375    96927
3    68375    64830    75764
3    68375    75764    79381
3    96928    79381    75764
3    96933    37089    33588
3    85853    96933    33588
3    96929    96933    85853
3    37089    85859    33588
3    80147    76470    85860
3    44238    44232    33594
3    96934    87688    80147
3    87688    87684    76470
3    87688    98786    87684
3    98790    98786    87688
3   113449   109822    96935
3   109822    98790    96935
3   109822    98786    98790
3   113449    85861   109822
3   114187   110568    85862
3   121690   125235    85854
3   121690    85854   110568
3    96936   121690   110568
3   114187    96936   110568
3   125235   121690     2578
3    87688    76470    80147
3    58355    54842    96939
3    54842    44238    96939
3    54842    44232    44238
3    85872    25677    11533
3    25677    14997    11533
3    25677    25675    14997
3    36359    25675    25677
3    36357    25675    36359
3    47029    36357    36359
3    47027    36357    47029
3    96938    47027    47029
3    96938    47029    96944
3    22899    96945    26427
3    22899    26427    85873
3    33589    22899    85873
3    33595    22899    33589
3    11533    14997    85866
3    44233    33595    33589
3    58357    58355    85874
3    58355    44239    85874
3    44239    44233    85874
3    44239    58355    96939
3    58357    96946    65536
3    69141    58357    65536
3    58355    58357    69141
3    96940    69141    65536
3    96947   124533   124531
3    96947   124531    96941
3    85867   124531    85875
3    85875   124531   124533
3    85876   103113    85868
3    44233    44239    33595
3    85851    38501    35069
3    85871    17149    17151
3    17149     6457    17151
3    69141    65530    58355
3    58355    65530    54842
3    76476    80147    85860
3    76476    85860    65530
3    96940    76476    65530
3    69141    96940    65530
3    96934    80147    76476
3   109828   113449    96935
3    96941   124531   120946
3    96941   120946    85861
3   109828    96941    85861
3   113449   109828    85861
3   124531    85867   120946
3    85865    17149    85871
3   103111    99518    85868
3   110576    85862    99518
3    96942   110576    99518
3   103111    96942    99518
3    96936   114187   110576
3    96943    70205    70203
3    96943    70203    96937
3    85863    70203    85869
3    85869    70203    70205
3   125585   122026    85870
3   122026   125585    85864
3   125585     6457    85864
3   125585     6459     6457
3    17151     6457     6459
3   110576   114187    85862
3    85857    35069    27849
3    35069    38501    27849
3    38501    24409    27849
3    96910    85838    85844
3    96916   121689   125231
3    96917    38497    38493
3    96917    38493    96911
3    85839    38493    85845
3    85845    38493    38497
3   123407   119788    85846
3    85840   119788   123407
3    96918    85840   123407
3    96912    85840    96918
3    96919    57627    57623
3    96919    57623    96913
3    85841    57623    85847
3    96910    85844   125231
3    85847    57623    57627
3   112670   109060    85848
3   109060   120178    85848
3   109060   120184   120178
3    85842   120178   120184
3    85842   120184    96914
3    96921    26417    26415
3    96921    26415    96915
3    85843    26415    85849
3    85849    26415    26417
3   121679   125231    85844
3     2577    96916     6089
3     6089    96916    85850
3    96916   125231    85850
3    96920   109060   112670
3   125231   121679    85850
3   121689    96910   125231
3    85837    26413    85843
3    96910    85832    85838
3    96910    96904    85832
3     2930     6447    96905
3     6447     2930    13754
3     6447    13754    17139
3    17139    13754    24408
3    17139    24408    27837
3    96911    38493    35068
3    96911    35068    85833
3    24408    96911    85833
3    27837    24408    85833
3    38493    85839    35068
3     4233    85834      690
3    85843    26413    26415
3    85834    96912      690
3    96906     4233      690
3    43548    47015    96907
3    96913    57623    54142
3    96913    54142    85835
3    43548    96913    85835
3    47015    43548    85835
3    57623    85841    54142
3    96914     1102    85842
3    85842     1102     1096
3    85836     1096     1102
3    85836     1102    96908
3    96915    26415    26413
3    96915    26413    96909
3    85834    85840    96912
3    85868   103113   103111
3    96922     2577     6089
3    99839   103415   114505
3    96929    85849    26417
3    96929    85853    85849
3   125235   121680    85854
3   121680   125235    85850
3   125235     6089    85850
3   125235     6091     6089
3    96922     6089     6091
3    96922     6091    96930
3    77579    96931    81241
3    77579    81241    85855
3    88773    77579    85855
3    88781    77579    88773
3    96923    88781   103415
3    22898    96929    26417
3    88781    99831   103415
3   110901   114505    99831
3    99831   114505   103415
3   122025   125579   110901
3   110901   125579   114505
3    85856     6455   122025
3     6455   125579   122025
3     6455     6453   125579
3    17147    13755    96924
3     6453    17147    96924
3     6455    17147     6453
3    13755    17147    27849
3    13755    27849    24409
3    38501    96925    24409
3    88781    88773    99831
3    99839    96923   103415
3    22898    26417    96921
3    98044    98050   109054
3    99839   114505   110909
3   110909   114505   125579
3   110909   125579   122035
3   122035   125579     6453
3   122035     6453     2931
3    96924     2931     6453
3    96925    38501    38497
3    96925    38497    96917
3    85845    38497    85851
3    85851    38497    38501
3   119789   123407    85846
3    96918   123407   119789
3    85852    96918   119789
3   112670    85848   109054
3    96926    96918    85852
3    96927    68375    64824
3    96927    64824    85847
3    54146    96927    85847
3    57627    54146    85847
3    79381    75758    68375
3    68375    75758    64824
3    96928    86962    79381
3    86962    75758    79381
3    86962    86956    75758
3    86962    98044    86956
3    98050    98044    86962
3    98050    96920   112670
3   109054    98050   112670
3    54146    57627    96919
3    85913    36709    33251
3    96942   103111   103113
3    96949    70207    70205
3   109823   113461    98787
3    98787   113461   102379
3    85901   113461   109823
3    27195    23680    85908
3    23680    27195    85902
3    27195    37849    85902
3    27195    37851    37849
3    37851    96970    44990
3    48517    37851    44990
3    37849    37851    48517
3    48517    44990    96971
3    59127    48517    96971
3    59125    48517    59127
3    69905    59125    59127
3    69903    59125    69905
3    85903    69903    85909
3    85909    69903    69905
3   110569   114203    85904
3    85910   125259   110569
3   125259   114203   110569
3   125259   125255   114203
3    96964   125255   125259
3    96964   125259    96972
3    99840   103431    96965
3   103431    99840   110910
3   103431   110910   114521
3   114521   110910   122036
3    87685   102379    91311
3    98787   102379    87685
3    76471    91311    80157
3    87685    91311    76471
3    96964   121691   125255
3    88782    92415    96961
3    96965   103431    99832
3    96965    99832    85895
3    88782    96965    85895
3    92415    88782    85895
3   114521   110902   103431
3   103431   110902    99832
3   110902   114521    85896
3   114521   125593    85896
3   114521   125595   125593
3    85897   125593    85905
3    85905   125593   125595
3   114521   122036   125595
3    85898    75759    96962
3    75759    85906    90557
3    86963    75759    90557
3    75765    75759    86963
3    96966    86963    90557
3    43907    96967    47383
3    43907    47383    57975
3    43907    57975    54497
3    96968    54497    57975
3   120559    96969    85907
3   120559    85907   120555
3   120555    85899   120559
3   120559    85899    96963
3    76471    80157    85900
3    96962    75759    75765
3    96973     6469     2926
3    96973     2926    85905
3   122036    96973    85905
3    37853    48521    37851
3    59127    96971    44991
3    48521    59127    44991
3    59129    59127    48521
3    69907    59127    59129
3    69905    59127    69907
3    85909    69905    85917
3    85917    69905    69907
3   121681   125259    85910
3     2579    96972     6123
3     6123    96972    85918
3    96972   125259    85918
3   125259   121681    85918
3    37851    48521    96970
3    96978     2579     6123
3    96979    17163    13750
3    96979    13750    85911
3     2932    96979    85911
3     6469     2932    85911
3    17163    85919    13750
3    98051    96974   101619
3    96974    85920   101619
3    96974    85912    85920
3    96980    98051   101619
3    85921    22529    26025
3    96975    85921    26025
3    96981    85921    96975
3    33251    36709    22529
3     2932     6469    96973
3   110577   125255   121691
3    48521    44991    96970
3    37853    27195    23681
3   125595   122036    85905
3     6469    85911     2926
3    86957    90557    85906
3    96966    90557    86957
3    85912    96966    86957
3    96974    96966    85912
3    22533    96975    26025
3    22533    26025    36709
3    22533    36709    33253
3    47383    96967    33253
3    47383    33253    36709
3    43905    47383    36709
3    85913    43905    36709
3    37853    37851    27195
3    85914    57977    43905
3    57977    57975    47383
3    68725    65185    96968
3    57975    68725    96968
3    57977    68725    57975
3    96976    65185    68725
3    98425    96977   101957
3    98425   101957    85915
3   109425    98425    85915
3   109429    98425   109425
3   109425    85907   109429
3   109429    85907    96969
3    23681    27195    85908
3    85916    37853    23681
3    57977    47383    43905
3   110577   114203   125255
3   103117    99519    85904
3    96960   103117    85904
3    96952    65537    69145
3    96953   124537   124533
3    96953   124533    96947
3    85875   124533    85883
3    85883   124533   124537
3    85884   103115    85876
3    85876   103115   103113
3    96948   103113   103115
3    96948   103115    96954
3    66632    70207    96949
3    96955    81249    77574
3    96955    77574    85877
3    66632    96955    85877
3    58357    54843    85882
3    70207    66632    85877
3    85886     6463    85878
3    85878     6463     6461
3    13749    17153    85887
3    17153     6463    85887
3    17153     6461     6463
3    85879    17153    13749
3    54143    57637    85880
3    96950    57637    54143
3    85888    96950    54143
3    96956    96950    85888
3    85889    12287    15753
3    96951    85889    15753
3    96957    85889    96951
3    81249    85885    77574
3    85881    15753    12287
3    96946    58357    85882
3    65537    96946    69145
3    96949    70205    96943
3    85869    70205    85877
3    85877    70205    70207
3   122027   125585    85870
3    85878     6461   122027
3     6461   125585   122027
3     6461     6459   125585
3    17153     6459     6461
3    17151     6459    17153
3    85871    17151    85879
3    85879    17151    17153
3    22153    25677    85872
3    32895    36359    22153
3    69145    96946    85882
3    22153    36359    25677
3    32895    47029    36359
3    54147    96944    57637
3    57637    96944    85880
3    96944    47029    85880
3    47029    43545    85880
3    96950    54147    57637
3    12295    96951    15753
3    26427    96945    12295
3    26427    12295    15753
3    22891    26427    15753
3    85881    22891    15753
3    85873    26427    22891
3    54843    58357    85874
3    43545    47029    32895
3    96942   103113    96948
3    85890    69147    85882
3    96952    69145    69147
3    76477    96958    80157
3    80157    96958    85900
3    96958    69147    85900
3    69147    65531    85900
3    76477    80157    91311
3    76477    91311    87689
3    87689    91311   102379
3    87689   102379    98791
3    98791   102379   113461
3    98791   113461   109829
3   124541    96959   109829
3   124541   109829   113461
3   120947   124541   113461
3    65531    69147    85890
3    85901   120947   113461
3    37849    34348    85902
3    34348    37849    85892
3    37849    48515    85892
3    37849    48517    48515
3    59125    48515    48517
3    59123    48515    59125
3    85893    59123    66298
3    59123    69903    66298
3    59123    59125    69903
3    69903    85903    66298
3    99519   103117    85894
3   110577    96960   114203
3   114203    96960    85904
3    85891   124541   120947
3    85882    69147    69145
3     1459    85889    96957
3     1459    85899     1453
3    96952    69147    96958
3    96959   124541   124537
3    96959   124537    96953
3    85883   124537    85891
3    85891   124537   124541
3    48515    44986    85892
3    59123    55602    48515
3    48515    55602    44986
3    59123    85893    55602
3    85894   103117    85884
3    85884   103117   103115
3    96954   103115   103117
3    96954   103117    96960
3     1453    85889     1459
3    77580    81249    96955
3    96961    88774    85885
3    77580    96961    85885
3    81249    77580    85885
3    92415    85895    88774
3   125593   122028    85896
3   122028   125593    85897
3     6463    85886     2925
3    85887     6463     2925
3    85888    64825    96956
3    96956    64825    64831
3    96962    64831    64825
3    96962    64825    85898
3     1459    96963    85899
3    96961    92415    88774
3   103659   100336    85696
3    79252    90408    79256
3    90406   104631    90408
3    33766    44408    47896
3    33766    33774    44408
3    44408   105039    47896
3   125387   121838    94014
3   125387    94015   121838
3   105040    64176    67734
3    94016    67734    64176
3   105036    94016    64176
3    94010    94016   105036
3      450    94011   105037
3      450   105037      452
3      452    11310      450
3    11312    11310      452
3    11312    21936    11310
3    21938    21936    11312
3    21938    32672    21936
3    32674    32672    21938
3    32674   105038    46762
3    43302    32674    46762
3    32672    32674    43302
3    46762    94012    43302
3    47896    44400    94013
3    44400    47896   105039
3    55004    44400   105039
3    54996    44400    55004
3    55004   105041    54996
3    54996   105041    94017
3    94013    33766    47896
3    33774    33766    23074
3    23074    33766    23064
3    23074    23064    12464
3    87440   105035    94009
3   105036    75116    94010
3    94010    75116    75112
3    94006    75112    75116
3    94006    75116   105032
3   119548    94007   105033
3   119548   105033   119550
3   119550   105037   119548
3   119548   105037    94011
3   105038    43304    46762
3    46762    43304    94012
3    43304    53898    94012
3    43304    53902    53898
3   114317   110724    94018
3    53902   105034    68124
3    53898    53902    64554
3    68124    94008    64554
3    98542    94009   105035
3    98542   105035    98546
3    98546   109560    98542
3   109566   109560    98546
3   109566   120706   109560
3   120714   120706   109566
3   120714     1616   120706
3     1624     1616   120714
3     1624    12454     1616
3    12464    12454     1624
3    12464    23064    12454
3    64554    53902    68124
3   110724   114317    94014
3   114317   125387    94014
3   114317   125389   125387
3    67736    94020    94024
3    67736    94024    67738
3   113614   109994    94021
3   105043   121124   124708
3   105043   124708    94025
3   113614   105043    94025
3   109994   113614    94025
3   121124   105045   124708
3    94026   114321    94022
3    94022   114321   114319
3   125393   114319   114321
3   125391   114319   125393
3   125393   105046     2724
3    67736   105044   105042
3     6265   125393     2724
3     6265     2724    13534
3     6265    13534    16963
3   105047    27645    24166
3   105047    24166    94023
3    13534   105047    94023
3    16963    13534    94023
3    27645    94027    24166
3    67740   105048    67738
3    67738   105048   105044
3    67738    94024    94028
3    67738    94028    67740
3   124708   121120    94025
3   105045     2022     5570
3   125391   125393     6265
3    87444   105035    87440
3    67738   105044    67736
3     6263     6265    16963
3    94015   125387     2722
3   125387     6263     2722
3   125387   125389     6263
3     6263    94019     2722
3    67736   105042    67734
3    67734   105042   105040
3    67734    94016    94020
3    67734    94020    67736
3    65682    94017   105041
3    65682   105041    65690
3    65690    76636    65682
3    76642    76636    65690
3    76642    87846    76636
3    16963    94023    13532
3    87852    87846    76642
3    98956    98950    87852
3    94021    98950   113614
3    98950   109998   113614
3    98950    98956   109998
3   109998   105043   113614
3    94022   114319    94018
3    94018   114319   114317
3   125391   114317   114319
3   125389   114317   125391
3     6265   125389   125391
3     6263   125389     6265
3    94019     6263    13532
3     6263    16963    13532
3    87852    98950    87846
3   105045     5570    94029
3    87440   105031    87444
3    90260    94004    86676
3    47109    54224    43622
3    57713    93995    54224
3   112389   108772    93996
3   119886   123489    93994
3   119886    93994   108772
3   105022   119886   108772
3   112389   105022   108772
3   105020   123489   119886
3    43626    47109   105021
3    47109    43626    54228
3    47109    54228    57713
3    64920    93995    57713
3    54228    64920    57713
3    64924    64920    54228
3    79477    75862   105023
3    75862    64924   105023
3    75862    64920    64924
3    79477    93997    75862
3   112389    93996   108776
3    93996   105024   108776
3    93996    93998   105024
3   105022   112389   108776
3    75866    79477   105023
3    87068    93997    79477
3    75866    87068    79477
3    87072    87068    75866
3    87072    98168    87068
3    57713    54224    47109
3    36439    32982    93993
3    32982   105021    93993
3   105021    43622    93993
3   105019    16584    23443
3    16584    27278    23443
3    16584    16580    27278
3    27278   105017    23443
3     5864     1969   105018
3     1969     5864    12815
3    12815     5864    16584
3    16584   105019    12815
3     4339      780    93992
3    15077    11622     4339
3     4339    11622      780
3    25745    22238    15077
3    15077    22238    11622
3    98172    98168    87072
3    36439    32980    25745
3    36439    93993    32980
3   123489   119882    93994
3      784     4339    93992
3      784    93992   119882
3   105020      784   119882
3   123489   105020   119882
3     4339      784    11624
3     4339    11624    15077
3    15077    11624    22240
3    15077    22240    25745
3    25745    22240    32982
3    25745    32982    36439
3   105021    47109    43622
3    25745    32980    22238
3    93999    98168   112794
3    98168   109182   112794
3    98168    98172   109182
3    76230   105029    79910
3   105030    86680    90260
3    94004    90260    86680
3   105028    94004    86680
3    94000    94004   105028
3     4800     1220    94001
3    15532    12048     1220
3    15532     1220     4800
3    15532    94002    12048
3    79910    76224    94003
3    79910   105029    76224
3   105029    94005    76224
3   105029   105031    94005
3    65290    68902    94003
3   105032    86336    94006
3    86336    97440    86332
3    97444    97440    86336
3    97444   108438    97440
3   108442   108438    97444
3   108442   105033   108438
3   108438   105033    94007
3   105034    64558    68124
3    68124    64558    94008
3    64558    75482    94008
3    64558    75486    75482
3    75486   105030    90260
3    86676    75486    90260
3    75482    75486    86676
3    94006    86336    86332
3    87440    94005   105031
3    68902   105027    94003
3   105027    76230    79910
3   109182   105025   112794
3   105026    65294    68902
3    65294   105027    68902
3   105028    97772    94000
3    94000    97772    97768
3    93998    97768    97772
3    93998    97772   105024
3   112794   109178    93999
3   109178   112794   105025
3   120310   109178   105025
3   120304   109178   120310
3    94001   120304     4800
3   120304     1224     4800
3   105027    79910    94003
3   120304   120310     1224
3    15532     1224    12052
3    15532    12052    94002
3    12052    22656    94002
3    12052    22660    22656
3    22660    33366    22656
3    33370    33366    22660
3    33370    44012    33366
3    44016    44012    33370
3    44016    54600    44012
3    54604    54600    44016
3    54604   105026    68902
3    65290    54604    68902
3    54600    54604    65290
3     4800     1224    15532
3   124708   105045    94029
3   121120   124708    94029
3     2022   105049     5570
3   110362    94061   105079
3   110362   105079   110368
3   110368   121484   110362
3   121488   121484   110368
3   121488     2364   121484
3     2368     2364   121488
3     2368    13188     2364
3    13192    13188     2368
3    13192   105083    13188
3    13188   105083    94065
3   105084    77398    81070
3   105080    92232    77398
3    77398    92232    81070
3    92232    88592    81070
3    88592    94066    81070
3    92232    94062    88592
3    56073   105085    59565
3    59565    94067    56073
3    94067   105081    56073
3    94067    94063   105081
3    67616   105086    64013
3   105086    94064    64013
3   105086   105082    94064
3    94068    67616    64013
3    23820    94065   105083
3    23820   105083    23824
3    94069    23820    37992
3   105082    53381    94064
3   105082    53385    53381
3   105078    53381    53385
3    94060    53381   105078
3    56070    94051   105069
3    56070   105069    56072
3    56072   105073    56070
3    56070   105073    94055
3   105074    53384    94056
3    94056    53384    53380
3    94052    53380    53384
3    94052    53384   105070
3    88240    91875   105071
3    88240   105075    91875
3   105075    94053    91875
3   105075    94057    94053
3   105076    94054    94058
3    23820    34476    37992
3   105076   105072    94054
3   105073   105077    94055
3   105078    94056    94060
3   105078   105074    94056
3    99312    94057   105075
3    99312   105075    99318
3    99318   105079    99312
3    99312   105079    94061
3   105080    88596    92232
3    94062    92232    88596
3   105076    94062    88596
3    94058    94062   105076
3    94059   105081    94063
3   105077   105081    94059
3    94055   105077    94059
3    23820    23824    34476
3    37992    34476    48650
3    48650    34476    45098
3   105088    97165    97169
3   105090    97169    97165
3   105090    97165    94074
3   105091    59587    59577
3   105091    59577   105089
3    94073    59577    94075
3    94075    59577    59587
3    94074   108157   105090
3   105090   108157   108161
3   108157    94076   122903
3   119223   108157   122903
3   108161   108157   119223
3   105092   119223   122903
3    94072    97165   105088
3   105093    59593    59587
3    94075    59587    94077
3    94077    59587    59593
3   119215   122903    94076
3       95   105092     3729
3     3729   105092    94078
3   105092   122903    94078
3   122903   119215    94078
3   105094       95     3729
3   105095    59597    59593
3   105095    59593   105093
3    94077    59593    94079
3    94079    59593    59597
3       87     3729    94078
3   105093    59587   105091
3   105072    88591    94054
3    94073    59569    59577
3   105089    59569   105087
3    48650    45098    59260
3    59260    45098    55720
3    59260    55720    94070
3    55720    66438    94070
3    55720    66440    66438
3    66440   105084    81070
3    77396    66440    81070
3    66438    66440    77396
3    81070    94066    77396
3   105087    59569    59565
3   105087    59565   105085
3    94067    59565    94071
3    94071    59565    59569
3    94071    59569    94073
3    67616    64017   105086
3    74897    64017    67616
3    74897    74901    64017
3    86085    74901    74897
3    86085    86089    74901
3   105088    86089    86085
3   105088    86085    94072
3    37992    34472    94069
3    48650    45094    34472
3    48650    34472    37992
3    59260    55716    45094
3    59260    45094    48650
3    59260    94070    55716
3   105089    59577    59569
3    94068    74897    67616
3   105072    88595    88591
3   105068    88591    88595
3    94050    88591   105068
3    69679    66086   105053
3    66086    55400   105053
3    66086    55396    55400
3    69679    94035    66086
3    92213    88590    94036
3    99658   103235    94030
3    99658    94030    88590
3   105054    99658    88590
3    92213   105054    88590
3   105050   103235    99658
3    45452    94031   105051
3    45452   105051    45454
3    45454   105055    45452
3    55400    55396    44796
3    45452   105055    94037
3   105056   108160   100755
3   108160    97164   100755
3   108160   108156    97164
3   119222   122879    94032
3   108156   119222    94032
3   108160   119222   108156
3       86    94033   122879
3   119222       86   122879
3       94       86   119222
3    14447    10966   105057
3    10966       94   105057
3    10966       86       94
3    14447    94039    10966
3   100755    97164    94038
3   105058    53518    57006
3    44796    55396    44792
3    34166    44792    34162
3   103235    99656    94030
3   110726   114321    94026
3   110726    94026    99656
3   105050   110726    99656
3   103235   105050    99656
3   114321   110726   121840
3   114321   121840   125393
3   105046   125393   121840
3    24168    27645   105047
3    34814    94027    27645
3    24168    34814    27645
3    34816    34814    24168
3    34816   105051    34814
3    44796    44792    34166
3    34814   105051    94031
3   122879    94033   119214
3    67744   105052    67740
3    67740   105052   105048
3    67740    94028    94034
3    67740    94034    67744
3     5570     2016    94029
3     2016     5570   105049
3    12860     2016   105049
3    12856     2016    12860
3    12860    23486    12856
3    23490    23486    12860
3    23490    34162    23486
3    34166    34162    23490
3   122879   119214    94032
3     5858    16580    16584
3   105052    67744    53518
3    67744    64172    57006
3   105059   105063    94041
3    80705    94045    77030
3   105064    94042    94046
3   105064   105060    94042
3    94043   105065    94047
3   105061   105065    94043
3   105066    64016    67606
3    67606    64016    94048
3    64016    74896    94048
3    64016    74900    74896
3    94044    74896    74900
3    94044    74900   105062
3    77034    80705   105063
3    94041   105063    77030
3    77034   105067    80705
3   105067    94049    94045
3   105068    94046    94050
3   105068   105064    94046
3    94047   105069    94051
3   105065   105069    94047
3    64012    94052    67606
3    94052   105066    67606
3    94052   105070   105066
3    67606    94048    64012
3   105071    91875    88234
3    94049   105071    88234
3   105067   105071    94049
3    91875    94053    88234
3   105067    94045    80705
3    53518    67744    57006
3   105063    80705    77030
3    42916    42920    53514
3    64172    94040    57006
3    67744    94034    64172
3    66090    69679   105053
3    66090   105059    69679
3   105059    94035    69679
3   105059    94041    94035
3    92213    94036    88594
3    94036   105060    88594
3    94036    94042   105060
3   105054    92213    88594
3    94037   105061    94043
3   105055   105061    94037
3   105062    86088    94044
3    57006    94040    53514
3    94044    86088    86084
3    86084    97168    94038
3    86088    97168    86084
3   105056   100755    97168
3    10972    14447   105057
3    21566    94039    14447
3    10972    21566    14447
3    21572    21566    10972
3    21572    32296    21566
3    32302    32296    21572
3    32302    42916    32296
3    42920    42916    32302
3    42920   105058    57006
3    53514    42920    57006
3    97168   100755    94038
3     5858    16584     5864
3   125004     5858     5864
3   125004     5864   105018
3   124577   120644    93946
3    93942   120644   124577
3   104970    93942   124577
3   104966    93942   104970
3     5802     1964    93943
3    16532    12806     1964
3    16532     1964     5802
3    27234    23434    12806
3    27234    12806    16532
3    27234    93944    23434
3     6164     2300    93945
3   104967    13150    16874
3   104967    16874    93947
3     6164   104967    93947
3     2300     6164    93947
3    16874    13150    27562
3    27562    13150    23792
3   104968    38204    23792
3    38204    27562    23792
3    38204    38206    27562
3    48866    45062    93948
3    38206    48866    93948
3    38204    48866    38206
3    59470    55682    45062
3    59470    45062    48866
3    70258    66392    55682
3    70258    55682    59470
3    99614   104969   103460
3   103460    88544    99614
3    92446    88544   103460
3    92446    77342    88544
3   121074   121078     1968
3     5802     1968    16532
3    16532     1968    12814
3    16532    12814    27234
3    27234    12814    23442
3   104962    37890    23442
3    23442    37890    27234
3    37890    34106    27234
3    34106    93944    27234
3    37890    93940    34106
3   125298   121410    93941
3   104963     2308     6164
3   104963     6164    93945
3    81286    77334    66392
3   125298   104963    93945
3     2308   104967     6164
3   104968    34446    38204
3   104964    48864    34446
3    48864    38204    34446
3    48864    48866    38204
3    48864    59470    48866
3    48864    59468    59470
3    66402    70258   104965
3    70258    59468   104965
3    70258    59470    59468
3    70258    66402    81286
3    81286    66402    77342
3    81286    77342    92446
3   121410   125298    93945
3    81286    66392    70258
3    92446    88538    77334
3    92446    77334    81286
3    27564    38208    38210
3    38208    93952    45063
3    48872    38208    45063
3    38210    38208    48872
3    93956    48872    45063
3    93953   114554   110683
3   104975    93953   110683
3    93957    93953   104975
3   114554   104973   110683
3   124591    93954   120648
3    93954   104976   120648
3    93954    93958   104976
3   104974   124591   120648
3    27564    38210    27566
3     2301     6176    93959
3    93955    13151     2301
3    13151   104977     2301
3   104977     6176     2301
3    13151    16878    23793
3    23793    16878    27566
3    23793    27566   104978
3    27566    38212   104978
3    27566    38210    38212
3    38210    48874    38212
3    38210    48872    48874
3    48872    93956    93960
3    48872    93960    48874
3    88539    92454    93961
3    16878    13151    93955
3   121074     1968     5802
3    16876    27564    27566
3    16878    93951    16876
3   103462    93949    88538
3    92446   103462    88538
3   103460   103462    92446
3   103460   104969   103462
3   103462   104969   104971
3    93950   124585    93946
3    93946   124585   124577
3   104970   124577   124585
3   104970   124585   104972
3    16876    93951    93947
3    16876    93947    16874
3    16874    27564    16876
3    16874    27562    27564
3    16876    27566    16878
3    27562    38208    27564
3    38206    93948    93952
3    38206    93952    38208
3   103462    99610    93949
3   104971   110682   114554
3   104971   114554    93953
3   103462   104971    93953
3    99610   103462    93953
3   110682   104973   114554
3    93954   124591    93950
3    93950   124591   124585
3   104972   124585   124591
3   104972   124591   104974
3    16878    93955    93951
3    27562    38206    38208
3    93943   121074     5802
3   121074   109948   121078
3   121078   109948   104961
3    38540    49220    38542
3    38540    49218    49220
3    49218   104943    49220
3    49220   104943   104949
3   104950    65622    93930
3    93930    65622    65616
3    65622    76568    65616
3    76576    76568    65622
3    76576    87788    76568
3    87792    87788    76576
3    87792   104951    87788
3    87788   104951    93931
3   104952    55340    93932
3    27882    38540    38542
3    93932    55340    55330
3    66028    66016    55340
3    93928    66016    66028
3    93928    66028   104944
3    99252    93929   104945
3    99252   104945    99260
3   114234   114238    93933
3    99260   114234    93933
3    99252    99260    93933
3   114234    99260   104946
3   114234   104947   114238
3   114238   104947   104953
3    17184    13487   104948
3    13487    17184   104954
3    55340    66016    55330
3    17184    27886   104954
3    27882    38542    27884
3    17182    27884    17184
3    77655    70612    81660
3    81660   104937    77655
3    16858    13149   104938
3    13149    16858    23791
3    23791    16858    27546
3    23791    27546    34445
3    34445    27546    38192
3    38192   104939    34445
3   104942    13486    17182
3   104940    27880    13486
3    27880    17182    13486
3    27880    27882    17182
3    27880    38540    27882
3    17182    27882    27884
3    27880    38538    38540
3    38538    49216    49218
3    49216   104941    49218
3    49218   104941   104943
3   104944    76976    93928
3    93928    76976    76966
3    76976    88172    76966
3    88180    88172    76976
3    88180   104945    88172
3    88172   104945    93929
3   104946   110300   114234
3   110300   104947   114234
3    17184   104948    17182
3    17182   104948   104942
3    38538    49218    38540
3    99611   103468    92454
3    17184    27884    27886
3    27884    38542    38544
3    22990    33674    22986
3    33678    33674    22990
3    33678   104956    48184
3    44312    33678    48184
3    33674    33678    44312
3    48184    93934    44312
3   104957   109952   113862
3    93939   104957   113862
3    93935   104957    93939
3   109952   104961   113862
3   104962    34116    37890
3    93940    37890    34116
3   104958    93940    34116
3    22990    22986    12390
3    93936    93940   104958
3    93941   104959   125298
3    93937   104959    93941
3   121418   104963   125298
3   104964    45068    48864
3    48864    45068    59468
3    59468    45068    55688
3    55688   104965    59468
3   104966     1554    93942
3    93942     1554     1550
3    93938     1550     1554
3    93938     1554   104960
3   113862   109948    93939
3   109948   113862   104961
3   104959   121418   125298
3    27884    38544    27886
3    12390    22986    12386
3   104960    12390    93938
3    38542    49222    38544
3    38542    49220    49222
3    49220   104949    49222
3    49222   104949   104955
3   104956    44318    48184
3    48184    44318    93934
3    44318    54918    93934
3    44318    54924    54918
3    93930    54918    54924
3    93930    54924   104950
3    98904    93931   104951
3    98904   104951    98908
3    98908   104957    98904
3    93938    12390    12386
3    98904   104957    93935
3    93936    44738    44728
3    93932    44728    44738
3    93932    44738   104952
3   114238   110292    93933
3   114238   104953   110292
3   104953    93937   110292
3   104953   104959    93937
3    27886    24115   104954
3    24115    27886    34763
3    34763    27886    38544
3    34763    38544    45395
3    45395    38544    49222
3    49222   104955    45395
3   104958    44738    93936
3   105094     3729       87
3    99611    92454    88539
3    93957   104979   103468
3    12387    12391     1555
3   105004    12391    12387
3   105004    12387    93980
3    93979    48576    44739
3   105005    93979    44739
3    93981    93979   105005
3    48576   105001    44739
3    80990    76977   105002
3    76977    80990    88181
3    88181    80990    92150
3    88181    92150    99261
3    99261    92150   103176
3    99261   103176   110303
3   110303   103176   114274
3   114274   105003   110303
3    93980    22987   105004
3   105004    22987    22991
3    33675    22991    22987
3    33675    33679    22991
3    44313    33679    33675
3    44313    44319    33679
3   105006    44319    44313
3   105006    44313    93982
3    34107    37928    93983
3    34107    93981    37928
3    93981   105007    37928
3    93981   105005   105007
3    12387     1555     1551
3     1551     1555   120649
3     1551   120649   120645
3   120645   120649   109511
3   125338   104997   104999
3    93976    98495   104998
3   104998    98495    98499
3   105000    98499    98495
3   105000    98495    93978
3    44729    48576    93979
3    55341   105001    48576
3    44729    55341    48576
3    55331    55341    44729
3    69958    66029    93977
3    66029    55331    93977
3    66029    55341    55331
3    66029    69958   105002
3    93982    54919   105006
3    69958    80990   105002
3    80986    92150    80990
3    80986    92148    92150
3    92148   103176    92150
3    92148   103174   103176
3   103174   114274   103176
3   103174   114272   114274
3   105003   114274   121421
3   114274   125338   121421
3   114274   114272   125338
3   125338   104999   121421
3    93978   109507   105000
3   105000   109507   109511
3   120645   109511   109507
3    69958    80986    80990
3   105006    54919    54925
3   105008    54925    54919
3   105008    54919    93984
3    16578    93991    93989
3    16578    93989    16576
3    16576    27276    16578
3    16576    27274    27276
3   105015    27276    34117
3    27276    37934    34117
3    27276    27274    37934
3    37934   105013    34117
3    91802    87793   105014
3    93990    98905    91802
3    98905    87793    91802
3    98905    98909    87793
3   109949    98909    98905
3    93990    91802    87789
3   109949   109953    98909
3   109953   121075   105016
3   109949   121075   109953
3     1965     5858   125004
3     1965   125004   121075
3     5858     1965    93991
3    16578     5858    93991
3    16580     5858    16578
3    16578    27278    16580
3    16578    27276    27278
3    27276   105015    27278
3    27278   105015   105017
3   125004   121079   105016
3   121079   125004   105018
3   121075   125004   105016
3   125336   104997   125338
3    76577    80640    93988
3    87789   105014    93988
3    37930    93985    93983
3    37930    93983    37928
3    37928   105007    37930
3    37930   105007   105009
3    93984    65617   105008
3   105008    65617    65623
3   105010    65623    65617
3   105010    65617    93986
3    23435    27272    93987
3    27272    23435    93985
3    37930    27272    93985
3    37932    27272    37930
3    37930   105009    37932
3   105014    76577    93988
3    37932   105009   105011
3   105012    93986    76569
3   105012   105010    93986
3    93988    80640    76569
3    12807    16576    93989
3    16576    12807    93987
3    27272    16576    93987
3    27274    16576    27272
3    27272    37934    27274
3    27272    37932    37934
3    37932   105011    37934
3    37934   105011   105013
3    80640    76577   105012
3    91802   105014    87789
3    80640   105012    76569
3   114270   125336   125338
3   114270   125338   114272
3   114272   103174   114270
3   103468   104979    99615
3   109506    93964   113512
3    93964   104980   113512
3    93964   104984   104980
3   113512    93962   109506
3    88173    92136    93965
3    92136    88173    93963
3   103160    92136    93963
3   103162    92136   103160
3   104985   103162   110301
3   103162   114258   110301
3   103162   103160   114258
3   110301   114258   121419
3    99615    92454   103468
3   121419   114258   125314
3    48876    45069   104982
3    45069    48876   104986
3    48876    59482   104986
3    48876    59480    59482
3    59480    70270    59482
3    59480    70268    70270
3   104987    70270    77343
3    70270    81296    77343
3    70270    70268    81296
3    81296   104983    77343
3   104988    98498    93966
3    93966    98498    98494
3    93964    98494    98498
3   125314   104981   121419
3    93964    98498   104984
3    88545    92454    99615
3    88545   104983    77335
3    93957   104975   104979
3   104980   109510   113512
3    93962   113512   109510
3   104976    93962   109510
3    93958    93962   104976
3    99253   103160    93963
3   110293   114258   103160
3   110293   103160    99253
3   121411   125314   114258
3   121411   114258   110293
3     6176     2309    93959
3    93959     2309   121411
3     2309   104981   121411
3   104983    81296    77335
3   104981   125314   121411
3    38212    34447   104978
3    34447    38212   104982
3    38212    48876   104982
3    38212    48874    48876
3    48874    93960    55683
3    59480    48874    55683
3    48876    48874    59480
3    66393    70268    59480
3    66393    59480    55683
3    77335    81296    70268
3    77335    70268    66393
3    92454    88545    93961
3    93961    88545    77335
3     6176   104977     2309
3    99611    93957   103468
3    92138    93967    93965
3    92136   103164    92138
3   114268    93973    99254
3   103168   114268    99254
3   114266   114268   103168
3   121420   125334   104993
3   125334   114266   104993
3   125334   114268   114266
3   121420   104995   125334
3   104996    93972    93974
3   104996   104994    93972
3   114270    93975    93973
3   114270    93973   114268
3   114268   125336   114270
3   114268   125334   125336
3   103168    99254    93971
3   125334   104995   125336
3    93974    87399   104996
3   104996    87399    87405
3   104998    87405    87399
3   104998    87399    93976
3    66017    69958    93977
3    76967    80986    69958
3    76967    69958    66017
3    88175    92148    80986
3    88175    80986    76967
3    99255   103174    92148
3    99255    92148    88175
3   103174    99255    93975
3   114270   103174    93975
3   125336   104995   104997
3    92138    93965    92136
3   104992    91381    87404
3    93970   104994    87404
3    92136   103162   103164
3   103162   104985   103164
3   103164   104985   104989
3    59482    55689   104986
3    55689    59482    66403
3    66403    59482    70270
3    70270   104987    66403
3   104990    93966    93968
3   104990   104988    93966
3    92140    93969    93967
3    92140    93967    92138
3    92138   103166    92140
3    92138   103164   103166
3    93970    93972   104994
3   103164   104989   103166
3    91381    87398    93970
3    93968    87398    91381
3   104992    93968    91381
3   104990    93968   104992
3    92140    88174    93969
3   103168    93971    88174
3    92140   103168    88174
3   103166   103168    92140
3   110302   114266   104991
3   114266   103166   104991
3   114266   103168   103166
3   110302   104993   114266
3    91381    93970    87404
3   103166   104989   104991
3    94080   105094       87
3   105096   105094    94080
3    56074    59597   105095
3    56958   105195   105199
3    14600   105200    14596
3    14596   105200   105196
3    14596    25234    14600
3    14596    25230    25234
3    25230    94190    94196
3    25230    94196    25234
3    44409   105201    94197
3    44409    94197    44401
3    58638    55005    94191
3    55005    44401    94191
3    55005    44409    44401
3    55005    58638    65691
3    65691    58638    69426
3    65691    69426    76643
3    76643    69426    80434
3    91598   105202    87847
3    87847   105202    94192
3   105202    76643    94192
3    76643    80434    94192
3    94198    91598    87847
3   126268   122570    94193
3     7140     3430   122570
3     7140   122570   126268
3    17790    14212     3430
3    17790     3430     7140
3   105197    24844    28480
3    56956   105195    56958
3    46336    56956    56958
3    46336    56958    46338
3    46338    94189    46336
3    56956    46336    56954
3    56954   105191    56956
3    56956   105191   105195
3    14596   105196    14592
3    14592   105196   105192
3    14592    25230    14596
3    14592    25226    25230
3    25226    94186    94190
3    25226    94190    25230
3    54997    58638    94191
3    65683    69426    58638
3    65683    58638    54997
3    76637    80434    69426
3   105197    28480    94199
3    76637    69426    65683
3   126268    94193    94187
3   126268    94187   126266
3   126266     7140   126268
3   126266     7136     7140
3    14214    17790   105193
3    17790     7136   105193
3    17790     7140     7136
3    14214   105197    17790
3    78552   105198    78550
3    78550   105198   105194
3    78550    94188    94194
3    78550    94194    78552
3    46338    94195    94189
3    94192    80434    76637
3    17790   105197    94199
3    14212    17790    94199
3    24844   105203    28480
3    78554    94200    86045
3    89720    78554    86045
3    78556    78554    89720
3    94206    89720    86045
3    56962    94207    94201
3    56962    94201    56960
3    56960   105205    56962
3    56962   105205   105211
3    14608   105212    14604
3    14604   105212   105206
3    14604    25242    14608
3    14604    25238    25242
3    25238    94202    94208
3    78554   105210   105204
3    25238    94208    25242
3   105213    37367   105207
3    94203    37367    94209
3    94209    37367    37371
3    91610   105214    91604
3    91604   105214   105208
3    91604    94204    94210
3    91604    94210    91610
3    39136    35506    94205
3    39136   105209    35506
3   105209    94211    35506
3   105209   105215    94211
3    78556    74861   105210
3    74861    78556   105216
3   105213    37371    37367
3    56954    46336    94185
3    78556   105210    78554
3    24842    28480    94205
3    78554   105204    78552
3    78552   105204   105198
3    78552    94194    94200
3    78552    94200    78554
3    46338    42802    94195
3    56960    94201    42802
3    46338    56960    42802
3    56958    56960    46338
3    56958   105199    56960
3    56960   105199   105205
3    14604   105206    14600
3    14600   105206   105200
3    14600    25238    14604
3    35510   105209    39136
3    14600    25234    25238
3    25234    94202    25238
3    33775   105207    37367
3    37367    94203    33775
3    94203   105201    33775
3    94203    94197   105201
3    91604   105208    91598
3    91598   105208   105202
3    91598    94198    94204
3    91598    94204    91604
3    28480    24842    94199
3   105203    35510    39136
3   105203    39136    94205
3    28480   105203    94205
3    25234    94196    94202
3    46336    42801    94185
3    42801    46336    94189
3    89712    94184    86044
3   119225   123010       99
3       99   123010     3832
3       99     3832   105184
3     3832    14584   105184
3     3832    14582    14584
3    14582    94170    94176
3    14582    94176    14584
3    81866    78062    94171
3    93010    89290    78062
3    93010    78062    81866
3   104084   100382    89290
3   104084    89290    93010
3   115164   111454   100382
3   119225   111920   123010
3   115164   100382   104084
3   115164   126262   111454
3   126258   126262   115164
3     3432     7128   105181
3     7128   126258   105181
3     7128   126262   126258
3     3432   105185     7128
3   105186    97108   100728
3   105182   111772    97108
3    97108   111772   100728
3   111772   108094   100728
3   108094    94178   100728
3   122844   119158   108094
3   122844   108094   111772
3   126262    94177   111454
3   122844    94172   119158
3   108163   111920   119225
3   108163   105183    97167
3    67106    56430    67114
3    94171    67106    81866
3    67106    78068    81866
3    67106    67114    78068
3    81866    78068    93010
3    93010    78068    89296
3    93010    89296   104084
3   104084    89296   100388
3   104084   100388   115164
3   115164   100388   111460
3   115164   111460   126258
3   126258   111460   122572
3   122572   105181   126258
3   105183   100862    97167
3   105182   108096   111772
3   122842   111772   108096
3   122842   122844   111772
3   122842    94168    94172
3   122842    94172   122844
3    10891    14410    94173
3    21469    25040    14410
3    21469    14410    10891
3    32197    35708    25040
3    32197    25040    21469
3    94174    35708    32197
3    97167   100862    94175
3   111920   108163    94169
3    94169   108163    97167
3   105180   122842   108096
3    78556    89722   105216
3    14412    94179    94173
3    14410    25042    14412
3    25042    21470    10892
3    25042    10892    14412
3    35710    32198    21470
3    35710    21470    25042
3    35710    94180    32198
3    53383    56954    94185
3    67668    64019    94181
3    94181    64019    53383
3    64019   105191    53383
3   105191    56954    53383
3    67668   105187    64019
3    14592   105192    14588
3    14588   105192   105188
3    14412    10892    94179
3    14588    94182    21569
3    14592    14588    25226
3    94186    25226    21569
3   122569   126266    94187
3   126266   122569    94183
3     7132   126266    94183
3     7136   126266     7132
3     7132   105189     7136
3     7136   105189   105193
3   105194    74860    78550
3   105190    89712    74860
3    74860    89712    78550
3    89712    86044    78550
3    86044    94188    78550
3    25226    14588    21569
3    14412    94173    14410
3   100728    94178    97106
3   100728    97106    89712
3    14410    25040    25042
3    25040    35710    25042
3    25040    35708    35710
3    35708    94174    94180
3    35708    94180    35710
3    64015    67668    94181
3    74903   105187    67668
3    64015    74903    67668
3    74899    74903    64015
3    86087    74903    74899
3    86087    86091    74903
3   100862    97171    94175
3    97171    86087    94175
3    97106    94184    89712
3    97171    86091    86087
3    14588   105188    14584
3    14584   105188   105184
3    14584    94176    94182
3    14584    94182    14588
3   126262   122568    94177
3     7132    94183   122568
3   126262     7132   122568
3     7128     7132   126262
3     7128   105185     7132
3     7132   105185   105189
3   105190    86046    89712
3   105186   100728    86046
3    86046   100728    89712
3   100862   105183    97171
3    67114    56430   105179
3    78556    89720    89722
3   100740    89720    97107
3   105241    37396    23065
3    37396    26732    23065
3    37396   105241    33776
3    33776   105245    37396
3    87848    94240    91636
3    94240   105242    91636
3    94240   105246   105242
3    91636    94236    87848
3    94237   105247    94241
3   105243   105247    94237
3   105248    97172   100912
3   105244   111958    97172
3   111958   100912    97172
3   111958   111962   100912
3   111958   123056   111962
3   111958   123052   123056
3     3874       92    94242
3   123056     3874    94242
3   123052     3874   123056
3     3874    94238       92
3    12455    16046    94243
3    26732    23077    94239
3    94239    23077    12455
3    23077   105249    12455
3   105249    16046    12455
3    23077    26732    33777
3    33777    26732    37396
3    94235   105241    23065
3    23065    26732    94239
3    35938    94234    32300
3    35938    21570    25260
3    14618     3872      100
3    14618    14620     3872
3    14618    25260    14620
3    14618    25258    25260
3    25258    35938    25260
3    25258    35934    35938
3    35934    94230    94234
3    35934    94234    35938
3    94231   105241    94235
3   105237   105241    94231
3   105242    87854    91636
3    94236    91636    87854
3   105238    94236    87854
3    37396   105245    33777
3    94232    94236   105238
3   105239   105243    94233
3   105244   108164   111958
3   111958   108164   123052
3   123052   108164   119226
3   105240     3872   119226
3     3872   123052   119226
3     3872     3874   123052
3    14620    10970    94238
3     3874    14620    94238
3     3872    14620     3874
3    25260    21570    10970
3    25260    10970    14620
3    35938    32300    21570
3    94233   105243    94237
3   105250    55006    58680
3    58680    55006    94244
3    55006    65684    94244
3    56437    67107   105256
3    56431    67107    56437
3    94250    70862    67107
3    94245   105257    94251
3   105251   105257    94245
3   100914    97173   105252
3    97173   100914   105258
3   100914   111968   105258
3   100914   111966   111968
3   111966    94246    94252
3   111966    94252   111968
3   120707   124456    94253
3   124456   120707    94247
3    67107    70862   105256
3     5322   124456    94247
3     5322    16058     5328
3     5322    16052    16058
3    16052   105253    16058
3    16058   105253   105259
3    58688   105260    58684
3    58684   105260   105254
3    58684    94248    94254
3    58684    94254    58688
3    35197   105261    94255
3    35197    94255    35191
3    49498    45849    94249
3    45849    35191    94249
3    45849    35197    35191
3     5328   124456     5322
3   105236    14618      100
3    56431    56437    45843
3    56437   105255    49498
3    55006    65692    65684
3    65692    76638    65684
3    76644    76638    65692
3    94240    76638    76644
3    94240    76644   105246
3    35508    94241   105247
3    35508   105247    35512
3    35512   105251    35508
3    35508   105251    94245
3   100914   105252   100912
3   100912   105252   105248
3   100912   111966   100914
3   100912   111962   111966
3    45843    56437    49498
3   123056   119220    94246
3   111962   123056   111966
3   123056    94242   119220
3     1617     5322    94247
3     5322     1617    94243
3    16046     5322    94243
3    16052     5322    16046
3    16046   105249    16052
3    16052   105249   105253
3    58684   105254    58680
3    58680   105254   105250
3    58680    94244    94248
3    58680    94248    58684
3    45843    49498    94249
3   111966   123056    94246
3   105240      100     3872
3    25066   105235    21473
3    21473    14430    25066
3   108097   100740   111786
3   108097   111786   105222
3   111786   122860   105222
3   111786   122858   122860
3   122858    94212       21
3     3674   122858       21
3   122860   122858     3674
3    94218     3674       21
3    56966    94219    94213
3    56966    94213    56964
3    56964   105217    56966
3    56966   105217   105223
3    25246    21575   105218
3    97109   100740   108097
3    21575    25246   105224
3    25246    35922    35926
3    35922    94214    94220
3    35922    94220    35926
3    94215   105225    94221
3   105219   105225    94215
3    91622   105226    91616
3    91616   105226   105220
3    91616    94216    94222
3    91616    94222    91622
3    35507    39148    94223
3    35507    94217    39148
3    94217   105227    39148
3    94217   105221   105227
3    25246    35926   105224
3   122862   105228   122860
3    97109    89722   100740
3    89722    86047   105216
3    89722    89720   100740
3   108095   111786   100740
3   108095   100740    97107
3   119159   122858   111786
3   119159   111786   108095
3    94212   122858   119159
3    56964    94213    94207
3    56964    94207    56962
3    56962   105211    56964
3    56964   105211   105217
3    14608    10975   105212
3    10975    14608   105218
3    14608    25246   105218
3    86047    89722    97109
3    14608    25242    25246
3    35922    25242    32299
3    25246    25242    35922
3    94214    35922    32299
3    94215    33767    37371
3   105213    94215    37371
3   105219    94215   105213
3    94209    37371    33767
3    91616   105220    91610
3    91610   105220   105214
3    91610    94210    94216
3    91610    94216    91616
3    94211   105221    94217
3   105215   105221    94211
3    25242    94208    32299
3    89720    94206    97107
3   122860   105228   105222
3   122860     3674     3676
3    21471    14430    10893
3    32201   105235    25066
3    21471    32201    25066
3    32199    32201    21471
3    46348    42805    94225
3    42805    32199    94225
3    42805    32201    32199
3    46348   105229    42805
3   105236    10976    14618
3    14618    10976    25258
3    25258    10976    21576
3   105230    35930    21576
3    35930    25258    21576
3    21471    25066    14430
3    35930    35934    25258
3    35930    94230    35934
3    23076    26721   105231
3    23076   105237    26721
3   105237    94227    26721
3   105237    94231    94227
3   105238    94228    94232
3   105238   105232    94228
3    94229   105239    94233
3   105233   105239    94229
3     3678       23   105234
3       23     3678    10895
3    10895     3678    14430
3    10895    14430    21473
3    35930    94226    94230
3   122860     3676   122862
3     3678     3676    14430
3     3676    94224    10893
3     3674    94218    94224
3     3674    94224     3676
3    42803    46348    94225
3    56966    53387    94219
3    94219    53387    42803
3    53387   105229    42803
3   105229    46348    42803
3    56966   105223    53387
3    35930   105230    35926
3    35926   105230   105224
3    35926    94220    94226
3    35926    94226    35930
3    23075   105231    26721
3    14430     3676    10893
3    26721    94227    23075
3    94227    94221   105225
3    91622    87853   105226
3   105232    87853    91622
3    94222   105232    91622
3    94228   105232    94222
3    94223    39148    35511
3   105233    94223    35511
3    94229    94223   105233
3    39148   105227    35511
3   122862   119161   105228
3   119161   122862   105234
3   122862     3678   105234
3   122862     3676     3678
3    94227   105225    23075
3    66709    70612    77655
3    56430    60030   105179
3    60030    56430    45842
3    94114   101042    97441
3    68240    94115    94111
3    68240    94111    68238
3    68238   105125    68240
3    68240   105125   105131
3    11625   105126    15223
3   105126    94116    15223
3   105126    94112    94116
3   105132    11625    15223
3   105133   114687   114681
3   105133   114681   105127
3   122143   125765    94117
3   125765   114687    94117
3   125765   114681   114687
3    94113   125765   122143
3    25182    21573   105128
3    21573    25182    32303
3    32303    25182    35836
3    35836   105129    32303
3   101044   105134   101042
3   101042   105134   105130
3   101042    94114    94118
3   101042    94118   101044
3    68240    64556    94115
3    68240   105131    64556
3   105131    94119    64556
3   105131   105135    94119
3    86333    97441    86337
3    86337    97441   105130
3    97441   101042   105130
3    86333    86337    75117
3   105122     4475      781
3    94112   105122      781
3   105126   105122    94112
3   111043   105127   114681
3   125759   105123   111043
3   114681   125759   111043
3   125765   125759   114681
3    94107   125759    94113
3    94113   125759   125765
3    14542    10973   105124
3    25182   105128    21567
3    21567   105128    94108
3   105128    10973    94108
3    94120    15227    94116
3    10973    14542    94108
3    32297    25182    21567
3    46472    42921    94109
3    94109    42921    32297
3    42921   105129    32297
3   105129    35836    32297
3    42921    46472    53519
3    53519    46472    57088
3    53519    57088    64177
3    64177    57088    67834
3    94110    75113    67834
3    75113    64177    67834
3    75113    75117    64177
3    86333    75117    75113
3    32297    35836    25182
3    94116    15227    15223
3   105132    15223    15227
3   105132    15227   105136
3    75484    94123   105139
3    75484   105139    75488
3    75488   105145    75484
3    75484   105145    94127
3     4495      782    94128
3    94124      782     4495
3   105146    94124     4495
3   105140    94124   105146
3    94125   105147    94129
3   105141   105147    94125
3    56928   105148    56926
3    56926   105148   105142
3    56926    67636    56928
3    94126   112106   108439
3    56926    67634    67636
3    67634    78606    78610
3    78606    89792    78610
3    78606    89788    89792
3    89788   105143    89792
3    89792   105143   105149
3   105150    64178    67854
3    67854    64178    78830
3    78830    64178    75118
3    78830    75118    90004
3    90004    75118    86338
3   105144   101048    86338
3   101048    90004    86338
3   101048   101050    90004
3    67634    78610    67636
3      781     4475    94106
3   101048    97446   105138
3   101048   105138   108439
3   105137   114693   114687
3   105137   114687   105133
3    94117   114687    94121
3    94121   114687   114693
3   101044    97445   105134
3   105138    97445   101044
3    94118   105138   101044
3    94122   105138    94118
3    94119   105139    94123
3   105135   105139    94119
3    15227    94120    11626
3    94120   105140    11626
3    94120    94124   105140
3   105138    94122   108439
3   105136    15227    11626
3   111044   105141   114693
3   105141    94121   114693
3   105141    94125    94121
3   105142    53386    56926
3    56926    53386    67634
3    67634    53386    64018
3    67634    64018    78606
3    78606    64018    74902
3    78606    74902    89788
3    89788    74902    86090
3    86090   105143    89788
3   105144    97446   101048
3   112106   101048   108439
3   111044   114693   105137
3    64560   105125    68238
3    53900    57486    94111
3    57486   105121    94111
3   105106   108777   112517
3    88928    94087   105103
3    88928   105103    88930
3   103573    99982   105107
3    99982    88930   105107
3    99982    88928    88930
3   114651   111040   103573
3   103573   111040    99982
3   114651    94091   111040
3   105108    94088    94092
3   105108   105104    94088
3   105109    79221    79215
3   105109    79215   105105
3    97773    97769   108777
3    86677    90371    94093
3    90371    79215    79221
3    94089    90371    86677
3   108773   112517    94090
3   119887   105106   123627
3   123627   105106    94094
3   105106   112517    94094
3   112517   108773    94094
3   105110   119887   123627
3    99984   103573   105107
3   103573    99984   111042
3   103573   111042   114651
3   105111   125741   122142
3   105111   122142    94091
3    90371    79221    94093
3   111042   105111    94091
3   108777    97769   112517
3    97773    86681    97769
3    56074   105097    59597
3   105097    94079    59597
3   105097    94081    94079
3   105098    94080    94082
3   105098   105096    94080
3    94081   105099    94083
3   105097   105099    94081
3   105100    94082    94084
3   105100   105098    94082
3    66764    94083   105099
3    66764   105099    66766
3    66766   105101    66764
3    66764   105101    94085
3    97769    94090   112517
3   105102       96    94086
3    94084       88       96
3    94084       96   105100
3    77712    94085   105101
3    77712   105101    77714
3    77714   105103    77712
3    77712   105103    94087
3   105104    94086    94088
3   105104   105102    94086
3    75487   105105    79215
3    75487    79215    90371
3    75487    90371    86681
3    86681    90371    94089
3    97769    86681    94089
3    94086       96       88
3   101048   112108   101050
3   114651   111042    94091
3   105112    94092    94096
3   105120       89    94104
3    57486    94105    94101
3    57486    94101    57484
3    57484   105117    57486
3    57486   105117   105121
3   119883   123635    94102
3      785   105118     4475
3     4475   105118    94106
3   105118   123635    94106
3   123635   119883    94106
3   105122      785     4475
3   105123   125759   125753
3   105123   125753   105119
3   105120       97       89
3    94103   125753    94107
3    14542   105124    10967
3   105124    94104    10967
3   105124   105120    94104
3    94108    14542    10967
3    42917    46472    94109
3    53515    57088    46472
3    53515    46472    42917
3    64173    67834    57088
3    64173    57088    53515
3    94110    67834    64173
3    57486    53900    94105
3   105121    64560    68238
3   105121    68238    94111
3    94107   125753   125759
3   125741    94095   122142
3   105116       89       97
3    94103   125747   125753
3   105112   105108    94092
3    64559   105113    94097
3    64559    94097    64555
3   105109    64559    79221
3    64559    75483    79221
3    64559    64555    75483
3    94093    79221    75483
3    94098   123631    94094
3    94094   123631   123627
3   105110   123627   123631
3   105110   123631   105114
3   105115   125747   125741
3   105115   125741   105111
3    94100       89   105116
3    94095   125741    94099
3   105116    94096    94100
3   105116   105112    94096
3    53899    57484    94101
3    53899    94097    57484
3    94097   105117    57484
3    94097   105113   105117
3    94102   123635    94098
3    94098   123635   123631
3   105114   123631   123635
3   105114   123635   105118
3   105119   125753   125747
3   105119   125747   105115
3    94099   125747    94103
3    94099   125741   125747
3    60030    45842    49442
3   101048   112106   112108
3   112106    94130   112108
3    14572    25208    14574
3    14572    25204    25208
3    35864    32298    94156
3    25208    35864    94156
3    25204    35864    25208
3    35864    94152    32298
3    94153   105173    94157
3   105171   105173    94153
3   105174       22     3650
3     3650       22    14402
3    14402       22    10894
3   105172    25030    10894
3    25030    14402    10894
3    25030    25032    14402
3    25030    94154    94158
3    25030    94158    25032
3   123000    94159    94155
3   123000    94155   122996
3   122996     3822   123000
3   122996     3816     3822
3     3816    14576     3822
3     3816    14574    14576
3    14574    25210    14576
3    14574    25208    25210
3    25208    94156    94160
3    25208    94160    25210
3     3036    94157   105173
3     3812    14572    14574
3     3812    14574     3816
3   122992     3812     3816
3   122992     3816   122996
3    94145   105169    94149
3   105165   105169    94145
3   105170    94146    94150
3   105170   105166    94146
3   119217   122992    94151
3   122992   119217    94147
3     3810   122992    94147
3     3812   122992     3810
3     3810    14572     3812
3     3810    14570    14572
3    21574    25204   105167
3    25204    14570   105167
3    25204    14572    14570
3     3036   105173     3038
3   105168    35860    21574
3    35860    35864    25204
3    46508    42918    94152
3    35864    46508    94152
3    35860    46508    35864
3    46508    94148    42918
3    94149   105171    94153
3   105169   105171    94149
3   105172    21472    25030
3    94154    25030    21472
3   105170    94154    21472
3    94150    94154   105170
3   122996    94155    94151
3   122996    94151   122992
3    35860    25204    21574
3     3038   105175     3036
3     3036   105175    94161
3   105176   119160   122838
3    25212    94164    21568
3    17400    13866    94165
3    13866    17400   105177
3    24530    13866   105177
3    24526    13866    24530
3    94167    24526    38776
3    24526    35196    38776
3    24526    24530    35196
3    38776    35196    49442
3    49442    35196    45848
3    49442    45848    60030
3    60030    45848    56436
3    56436   105179    60030
3    25212    10968    14578
3   122842   105180   122840
3   122840    94166    94168
3   122840    94168   122842
3   108159   111920    94169
3   119219   123010   111920
3   119219   111920   108159
3       91     3832   123010
3       91   123010   119219
3    10969    14582     3832
3    10969     3832       91
3    94170    14582    10969
3    38776    35190    94167
3    49442    45842    35190
3    49442    35190    38776
3   122840   105180   105178
3    57120    94144    53516
3    25212    21568    10968
3    14578    10968       90
3   105174     3650   119160
3   119160     3650   122838
3     3650       20   122838
3       20    94162   122838
3    14402    10890       20
3    14402       20     3650
3    25032    21468    10890
3    25032    10890    14402
3    25032    94158    21468
3   123000   119218    94159
3     3826    94163   119218
3   123000     3826   119218
3     3822     3826   123000
3    14578       90     3826
3     3822    14578     3826
3    14576    25212    14578
3    14576    25210    25212
3    25210    94160    94164
3    25210    94164    25212
3   105175    13868    17400
3    94165   105175    17400
3    94161   105175    94165
3    13868   105177    17400
3   122840   105178   122838
3   122838   105178   105176
3   122838    94162    94166
3   122838    94166   122840
3     3826       90    94163
3     3822    14576    14578
3    53516    94148    46508
3    57120    53516    46508
3    42922    57120    46508
3    67858   105156    67854
3    67854   105156   105150
3    67854    78834    67858
3    67854    78830    78834
3    78830    90008    78834
3    78830    90004    90008
3    90004   101052    90008
3    90004   101050   101052
3   112108   108440    94136
3   101052   112108    94136
3   101050   112108   101052
3   112108    94130   108440
3    97774   101457   105151
3   108162   105155   111892
3   108774    94131   101457
3   108778   108774    97774
3   119888   123669    94132
3   108774   119888    94132
3   108778   119888   108774
3   105152   123669   119888
3   125788   122144    94133
3   125788   105153   122144
3   105153    94137   122144
3   105153   105157    94137
3   105158    42804    46312
3   105154    56930    42804
3    42804    56930    46312
3    56930    53382    46312
3    97774   108774   101457
3    53382    94138    46312
3   111892    97170   108162
3   100830    89794    89792
3    86678    94127   105145
3    86678   105145    86682
3   101457    97770   105151
3    97770    86682   105151
3    97770    86678    86682
3   101457    94131    97770
3   123669   119884    94132
3      786     4495    94128
3      786    94128   119884
3   105152      786   119884
3   123669   105152   119884
3   105146     4495      786
3   105147   122146   125788
3   100830    97170   111892
3    94133   105147   125788
3   122146   105153   125788
3    56930   105154    56928
3    56928   105154   105148
3    67636    64014    94134
3    56930    67636    94134
3    56928    67636    56930
3    78612    94135    64014
3    67636    78612    64014
3    78610    78612    67636
3    78610    89794    78612
3    78610    89792    89794
3    97170   100830   105149
3   100830    89792   105149
3    94129   105147    94133
3   112106    94126    94130
3    56930    94134    53382
3    89794    86086    74898
3   119216   122980    94143
3       98   105163     3806
3   105164    53520    57120
3   105160    67862    53520
3    53520    67862    57120
3    67862    64174    57120
3    64174    94144    57120
3    78838    75114    64174
3    78838    64174    67862
3    90010    86334    75114
3    90010    75114    78838
3    90010    94140    86334
3    94141   105165    94145
3   122980   105159    94143
3   105161   105165    94141
3    94146   105162    35692
3    94146   105166   105162
3    35692    94142    32196
3     3810    94147    94143
3     3810    94143     3806
3    10974    14570   105163
3    14570     3806   105163
3    14570     3810     3806
3    10974   105167    14570
3   105168    32304    35860
3    35860    32304    46508
3    46508    32304    42922
3   105164    57120    42922
3    32196    94146    35692
3    78612    74898    94135
3   105159     3806    94143
3   122980   119216    94139
3    89794    74898    78612
3   100830    97166    86086
3   100830    86086    89794
3   111892   108158    97166
3   111892    97166   100830
3   105155   119224   122980
3   105155   122980    94139
3   111892   105155    94139
3   108158   111892    94139
3   119224   105159   122980
3    67862   105160    67858
3    67858   105160   105156
3    67858    78838    67862
3   105159       98     3806
3    67858    78834    78838
3    78834    90008    90010
3   101052    97442    94140
3    90010   101052    94140
3    90008   101052    90010
3   101052    94136    97442
3    94137   105161    94141
3   105157   105161    94137
3   105162    32200    35692
3   105158    46312    32200
3    32200    46312    35692
3    46312    42800    35692
3    42800    94142    35692
3    46312    94138    42800
3    78834    90010    78838
3    79252    90406    90408
3    66709    59830    70612
3    49216    49214    59830
3   104754      408     4132
3    93738     4132      408
3   104750    93738      408
3    93732    93738   104750
3    46958    43254    93733
3    57570    93739    43254
3    46958    57570    43254
3    57568    57570    46958
3    57568   104751    57570
3    57570   104751   104755
3    80072    76189   104752
3   104756    76189    80072
3    93734   104756    80072
3    93740   104756    93734
3    16754    13140    93735
3    27448    23782    13140
3    27448    13140    16754
3    27448    93736    23782
3    13827   104757    17483
3    17483    93741    13827
3    93741   104753    13827
3    93741    93737   104753
3   104758   119502   123280
3   104754     4132   119502
3   119502     4132   123280
3     4132      402   123280
3      402    93742   123280
3    93731    28173    24483
3   104753    93737   104749
3   104749    93737    28173
3    93737    24483    28173
3    57566    46958    93727
3    57568    46958    57566
3   104751    57568    64505
3    57568    68314    64505
3    57568    57566    68314
3    64505    68314    75427
3    75427    68314    79322
3    79322   104745    75427
3    69068    65249   104746
3    80072   104752    76187
3    76187   104752    93728
3   104752    65249    93728
3    65249    69068    93728
3     4132    93738      402
3    93734    80072    76187
3   121406   125180   104747
3     2304   121406   104747
3     2296   121406     2304
3    93735     2296    16754
3     2296    13146    16754
3     2296     2304    13146
3    16754    13146    27448
3    27448    13146    23790
3   104748    38094    23790
3    23790    38094    27448
3    38094    34434    27448
3    34434    93736    27448
3    38094    93730    34434
3   125180   121406    93729
3    57572    93743    93739
3    57572    93739    57570
3    57570   104755    57572
3   104764    93744    87397
3   104764   104760    93744
3    93752    91242    87397
3    27452    23784    93745
3    38100    34436    23784
3    38100    23784    27452
3    38100    93746    34436
3    55677    59370    93753
3    66385    70156    59370
3    66385    59370    55677
3    77329    81196    70156
3    77329    70156    66385
3    93754    81196    77329
3    91242   104764    87397
3   121789   125536    93755
3    93747     2677   121789
3     2677   104765   121789
3   104765   125536   121789
3     2677     6406    13483
3    13483     6406    17100
3    13483    17100    24109
3    24109    17100    27798
3    24109    27798    34759
3    34759    27798    38446
3    49116   104766    45387
3    45387   104766    93748
3   104766    34759    93748
3    34759    38446    93748
3     6406     2677    93747
3    46958    43253    93727
3   104759   104763    93751
3    57572   104759    53850
3    57572   104755   104759
3   104760    93740    93744
3   104760   104756    93740
3    23783    27452    93745
3    34435    38100    27452
3    34435    27452    23783
3    93746    38100    34435
3     2671     6406    93747
3    13477    17100     6406
3    13477     6406     2671
3    24105    27798    17100
3    24105    17100    13477
3    34755    38446    27798
3   104759    93751    53850
3    34755    27798    24105
3     2999   104761     6807
3    17483   104757     2999
3    17483     2999     6807
3    13825    17483     6807
3    93749    13825     6807
3    93741    17483    13825
3   104762   108388   112182
3   104758   123280   108388
3   108388   123280   112182
3   123280   119496   112182
3   119496    93750   112182
3   123280    93742   119496
3    57572    53850    93743
3    93748    38446    34755
3    55995    59728    49116
3    43253    46958    93733
3    93726   104750     4128
3    75063    78892    67922
3    75063    67922    64127
3    86287   104737    78892
3    75063    86287    78892
3    86283    86287    75063
3    97387    86287    86283
3    97387    97393    86287
3   112152   108387    93713
3   108387    97387    93713
3   108387    97393    97387
3   123270   104738   119495
3   119495   104738    93714
3   104738   108387    93714
3   108387   112152    93714
3      401     4126   123270
3      401   123270   119495
3    93720     4126      401
3    64497    68312    93721
3    75419    79320    68312
3    75419    68312    64497
3    79320    75419    93715
3    90474    79320    93715
3    90476    79320    90474
3    90474   104731    90476
3    90476   104731   104739
3    47690    43973   104732
3    93716    54555    47690
3    64127    57184    53459
3    64127    67922    57184
3    46572    46568    57184
3    57184    46568    53459
3    93714   112152   108381
3    90474    93715    93707
3    90474    93707    90470
3    90470   104725    90474
3    90474   104725   104731
3    93708    33317   104726
3   104726    33317    33321
3    43969    47690   104732
3    33321    43969   104732
3    33317    43969    33321
3    93716    47690    43969
3    66014    93709   104727
3    66014   104727    66024
3    54555    43973    47690
3    66024   104733    66014
3    48752   104734    48750
3    48750   104734   104728
3    48750    93710    93718
3    48750    93718    48752
3    24485   104735    93719
3    24485    93719    24481
3    24481    93711    24485
3    24485    93711   104729
3    35932    32251   104730
3    32251    35932   104736
3    35932    46572   104736
3    35932    46568    46572
3    46568    93712    53459
3    66014   104733    93717
3    54555    54557    43973
3   104740    54557    54555
3   104740    54555    93722
3   104745    79322    86619
3    79322    90476    86619
3    79322    79320    90476
3    90476   104739    86619
3    69068   104746    65247
3   104746    93722    65247
3   104746   104740    93722
3    93728    69068    65247
3    88178    92017   104741
3    99250    93723    92017
3    88178    99250    92017
3    99258    99250    88178
3    99258   110288    99250
3    68312    79320    79322
3   110296   110288    99258
3   110288   121414   125180
3   110288   110296   121414
3   121414   104747   125180
3   104748    34444    38094
3    93730    38094    34444
3   104742    93730    34444
3    93724    93730   104742
3   104749    28173    24482
3    93725   104749    24482
3   104743   104749    93725
3    28173    93731    24482
3     4128      407   104744
3   104750      407     4128
3    93729   110288   125180
3    93732   104750    93726
3    68312    79322    68314
3    68312    57566    93721
3    76964    93717   104733
3    76964   104733    76972
3    92017    88168   104741
3    88168    76972   104741
3    88168    76964    76972
3    92017    93723    88168
3    45058    93724    48752
3    93724   104734    48752
3    93724   104742   104734
3    48752    93718    45058
3    93719   104743    93725
3   104735   104743    93719
3    46572    42865   104736
3    68314    57566    68312
3    42865    46572    53463
3    53463    57184    64131
3    64131    57184    67922
3    64131    67922    75067
3    75067    67922    78892
3    78892   104737    75067
3   123270   119501   104738
3   119501   123270   104744
3   123270     4128   104744
3   123270     4126     4128
3     4126    93720    93726
3     4126    93726     4128
3    53849    57566    93727
3    57566    53849    93721
3    53463    46572    57184
3    55995    49116    45387
3    93756    59728    55995
3    93757     2997     6807
3   120647   124476     1553
3     1553   124476     5348
3     5348   104789     1553
3    69480   104796    69478
3    69478   104796   104790
3    69478    93772    76565
3    80488    69478    76565
3    69480    69478    80488
3    87783    91654    80488
3    87783    80488    76565
3    93776    91654    87783
3    93773   104797    93777
3   104791   104797    93773
3   103380   104798   103378
3   103378   104798   104792
3   103378   114470   103380
3   103378   114468   114470
3   114468   125544   114470
3   114468   125542   125544
3   125542     6418   125544
3   125542     6416     6418
3    13484    17110   104793
3    17110     6416   104793
3    17110     6418     6416
3    17110    13484    27808
3    27808    13484    24110
3    24110   104799    27808
3   124476   120647   104788
3    86612   104795    93775
3    86620   104795    86612
3    86612   104787    86620
3    12389    16074    22989
3    22989    16074    26766
3    26766   104779    22989
3    58696    54921   104780
3    69478   104790    65613
3    65613   104790    93768
3   104790    54921    93768
3    54921    58696    93768
3    93772    69478    65613
3    93769   104791    93773
3   104781   104791    93769
3   103378   104792   103376
3   103376   104792   104782
3    97389   101149    93774
3   103376   114468   103378
3   114466   125542   114468
3   114466   125540   125542
3     2678     6416   104783
3     6416   125540   104783
3     6416   125542   125540
3     2678   104793     6416
3   103724    99919   104784
3   103724   104785    99919
3    93774   101149    93770
3    93770   101149   101141
3   104786   101141   101149
3   104786   101149   104794
3    86612    93771   104787
3   103376   114466   114468
3   108389   104794   112217
3   112217   104794    93778
3   104794   101149    93778
3    17110     2672     6418
3    27808    24106    13478
3    27808    13478    17110
3   104799    34760    38458
3   104799    38458    93783
3    27808   104799    93783
3    24106    27808    93783
3    34760   104805    38458
3   108383   112217    93778
3   112217   108383   104800
3   108383   119503   104800
3   108383   119497   119503
3   104806   119503   119497
3    17110    13478     2672
3   104806   119497    93784
3   104801   104807    93779
3    80490    76571   104802
3    76571    80490   104808
3    80490    91658   104808
3    80490    91656    91658
3    91656    93780    98901
3   102704    91656    98901
3    91658    91656   102704
3    93786   102704    98901
3    38114    93787    93781
3    38114    93781    38112
3    38112   104803    38114
3    38114   104803   104809
3    93779   104807    93785
3   104789     5348     1549
3     6418   121790   125544
3   125544   110676   114470
3   101149    97389    93778
3   104800   108389   112217
3    97714    93775   104795
3    97714   104795    97718
3    97718   108716    97714
3   108720   108716    97718
3   108720   119828   108716
3   119832   119828   108720
3   119832   104801   119828
3   119828   104801    93779
3    69480    65619   104796
3    65619    69480   104802
3    69480    80490   104802
3     6418     2672   121790
3    69480    80488    80490
3    80488    91654    91656
3    91654    93776    93780
3    91654    93780    91656
3    34437    38112    93781
3    34437    93777    38112
3    93777   104803    38112
3    93777   104797   104803
3   103382   104804   103380
3   103380   104804   104798
3   114470   110676    93782
3   103382   114470    93782
3   103380   114470   103382
3   125544   121790   110676
3    80488    91656    80490
3    12389   104789     1549
3    93767    12389     1549
3    16074    12389    93767
3   110675   114464   103374
3   110675   103374    99605
3   114464   110675    93755
3   125536   114464    93755
3   125538   114464   125536
3   125536   104765   125538
3   125538   104765   104773
3    49116    45391   104766
3    45391    49116   104774
3    49116    59730   104774
3    49116    59728    59730
3    59728    93756    66705
3    70498    59728    66705
3    88533    99605    88541
3    59730    59728    70498
3   122105   104775    93763
3   122105    93763   122103
3   122103    93757   122105
3   122105    93757   104767
3   101133    97388    93764
3    93758    97388   101133
3   104776    93758   101133
3   104768    93758   104776
3    68324    64498    93759
3   104769    75428    79334
3   104769    79334    93765
3    68324   104769    93765
3    64498    68324    93765
3    93762    70498    66705
3    75428   104777    79334
3    88541    99605   104772
3    88533    88541    77337
3   104761    93757     6807
3   104767    93757   104761
3    93749     6807     2997
3   108382    93758   112182
3    93758   104762   112182
3    93758   104768   104762
3   112182    93750   108382
3   104763    64506    68324
3    93759   104763    68324
3    93751   104763    93759
3    64506   104769    68324
3    91246   104770    91242
3    91242   104770   104764
3    99605   103374   104772
3    91242    93752    98493
3    91246    91242   102312
3    93760   102312    98493
3    45059    48766    93761
3    59370    55685    93753
3    93753    55685    45059
3    55685   104771    45059
3   104771    48766    45059
3    55685    59370    66395
3    66395    59370    70156
3    66395    70156    77337
3    77337    70156    81196
3    93754    88533    81196
3    88533    77337    81196
3   102312    91242    98493
3   108381   112152    93713
3    91246    87403   104770
3    98497    91246   102312
3    93762    77651    70498
3    77651    66707    70498
3    77651    77653    66707
3    88861    77653    77651
3    88861    88863    77653
3    99917   103724   104784
3    88863    99917   104784
3    88861    99917    88863
3   110987   104785   103724
3    99917   110987   103724
3   110981   110987    99917
3   110981    93763   110987
3   110987    93763   104775
3    66707    59730    70498
3    93770   101141    93764
3   104776   101133   101141
3   104776   101141   104786
3    79334    75420    93765
3    79334   104777    75420
3   104777    93771    75420
3   104777   104787    93771
3   113396   109509   104778
3   124476   104788   120643
3   120643   104788    93766
3   104788   109509    93766
3   109509   113396    93766
3     1549     5348   124476
3     1549   124476   120643
3    93764   101141   101133
3    87403    91246    98497
3    55999    59730    66707
3   125540   104773   104783
3   113396   104778   109505
3   109505   104778    93760
3   104778    98497    93760
3    98497   102312    93760
3    93766   113396   109505
3    12385    16074    93767
3    22985    26766    16074
3    22985    16074    12385
3    33677   104779    26766
3    22985    33677    26766
3    33673    33677    22985
3    44311    33677    33673
3    44311    44315    33677
3    59730    55999   104774
3    54915    58696   104780
3    44311    54915    44315
3    93768    58696    54915
3    93761    48766    45065
3   104781    93761    45065
3    93769    93761   104781
3    48766   104771    45065
3   103376   104782   103374
3   103374   104782   104772
3   103374   114466   103376
3   103374   114464   114466
3   114464   125540   114466
3   114464   125538   125540
3   125538   104773   125540
3    44315    54915   104780
3    93712    46568    42861
3    35932    35928    46568
3    46568    35928    42861
3    59024    55336    69804
3    69804    55336    66022
3   104668    80828    66022
3    80828    69804    66022
3    80828    80830    69804
3    80830    80828   104673
3    80828    88167   104673
3    88167    88177   104673
3    88167    80828    93636
3    99249   103028   104674
3    88177    99249   104674
3    88167    99249    88177
3   110287   114106   103028
3   110287   103028    99249
3   121405   125156   114106
3   121405   114106   110287
3    93642   125156   121405
3    93637   104675    93643
3   104669   104675    93637
3   104676    42864    46536
3   104670    57150    42864
3    42864    57150    46536
3    57150    53458    46536
3    53458    93644    46536
3    67894    64126    53458
3    67894    53458    57150
3    67894    93638    64126
3    59024    44734    55336
3    48418    44734    59024
3    48418    37756    37754
3    48418    37754   104667
3    34112   104667    37754
3   104668    76970    80828
3    93636    80828    76970
3   104662    93636    76970
3    93630    93636   104662
3    93631   104669    93637
3   104663   104669    93631
3   104670    53462    57150
3    57150    53462    67894
3    67894    53462    64130
3    67894    64130    93638
3    64130    75062    93638
3    64130    75066    75062
3    53848    93639   104671
3    75066    86282    75062
3    86286   104664   101072
3    97386    86286   101072
3    86282    86286    97386
3   101072    93632    97386
3    93633   104671    93639
3   104665   104671    93633
3   104672    93634    93640
3   104672   104666    93634
3    27104    93641    93635
3    27104    93635    27102
3    27102    37756    27104
3    27102    37754    37756
3    44734    48418   104667
3    86286    86282    75066
3    53848   104671    53854
3    53854   104677    53848
3    53848   104677    93645
3   104682    32250    93650
3    93650    32250    32248
3    32250   104676    46536
3    42860    32250    46536
3    32248    32250    42860
3    46536    93644    42860
3    64496    93645   104677
3    64496   104677    64504
3    64504   104683    64496
3    64496   104683    93651
3    26322   104684    26320
3    26320   104684   104678
3    26320    93646    93652
3     2998   104681     6740
3    26320    93652    26322
3   120641   124416   113348
3   120641   113348   109503
3     1547     5286   124416
3     1547   124416   120641
3    93654     5286     1547
3    65611    69418    93655
3    76563    80424    69418
3    76563    69418    65611
3    93656    80424    76563
3    27106    23430    93647
3    37758    34102    23430
3    37758    23430    27106
3    48420    44724    34102
3   109503   113348    93653
3    37754    27102    27100
3    93643   104675    93649
3   104675     2998     6740
3    26320   104678    22597
3   104678    93640    22597
3   104678   104672    93640
3    93646    26320    22597
3    27106    93647    93641
3    27106    93641    27104
3    27104    37758    27106
3    27104    37756    37758
3    37756    48420    37758
3    37756    48418    48420
3    48418    59026    48420
3    48418    59024    59026
3    59024    69806    59026
3    93649   104675     6740
3    59024    69804    69806
3    69806    80830    76971
3    69806    69804    80830
3    80830   104673    76971
3   103028    99257   104674
3    99257   103028   110295
3   110295   103028   114106
3   110295   114106   104680
3   114106   125158   104680
3   114106   125156   125158
3   125156    93642     2295
3     6014   125156     2295
3   125158   125156     6014
3    93648     6014     2295
3   104679    69806    76971
3    37754    27100   104661
3    34112    37754   104661
3    27102    93629    27100
3    93615   114725   114729
3   104646      406     4096
3   104638    14852      406
3    14852     4096      406
3    14852    14854     4096
3    21894    25536   104639
3    25536    14852   104639
3    25536    14854    14852
3    21894   104647    25536
3    79258    75425   104640
3    79258   104641    75425
3   104648    93612    93616
3   104648   104642    93612
3    93611   114725    93615
3    93613    37744    34111
3    93617    93613   104649
3    37744   104643    34111
3    93614    76963   104644
3   104644    76963    76969
3   104650    76969    76963
3   104650    76963    93618
3   104651   114733   114729
3   104651   114729   104645
3    93615   114729    93619
3    93619   114729   114733
3   104652   119500   123242
3   104646     4096   119500
3   119500     4096   123242
3   104649    93613    34111
3     4096      400   123242
3   104645   114725   104637
3   104644    66013    93614
3    90408   104631   104635
3   104636    93608    93610
3   104636   104632    93608
3   104637   114725   110980
3    93609   104637   110980
3   104633   104637    93609
3   114725    93611   110980
3   104638    11270    14852
3    11270   104639    14852
3    68260    64503   104634
3    64503    68260   104640
3    68260    79258   104640
3    68260    79256    79258
3   104645   114729   114725
3   104641    79258    86617
3    79258    79256    90408
3    90408   104635    86617
3   104642    93610    93612
3   104642   104636    93610
3    34101    37744    93613
3    44733   104643    37744
3    34101    44733    37744
3    44723    44733    34101
3    55327    44733    44723
3    55327    55335    44733
3    66013    55335    55327
3    66013    66021    55335
3   104644    66021    66013
3    79258    90408    86617
3    48420    34102    37758
3      400    93620   123242
3    14854      400     4096
3    46908   104653    43252
3   104653    93627    43252
3   104653   104659    93627
3    22596    93628    26310
3    93628   104654    26310
3    93628   104660   104654
3    26310    93622    22596
3    27100    93629    93623
3    27100    93623    27096
3    27096   104655    27100
3    27100   104655   104661
3   104662    93624    93630
3   104662   104656    93624
3    46908    32628    36224
3   122102    93625   104657
3   122104   104663   122102
3   122102   104663    93631
3   104664    97392   101072
3   104658   112128    97392
3    97392   112128   101072
3   112128   108380   101072
3   108380    93632   101072
3   112128    93626   108380
3    93627   104665    93633
3   104659   104665    93627
3   104666    93628    93634
3   104666   104660    93628
3    27102    93635    93629
3   122102   104657   122104
3    14854    11266      400
3    46908    43252    32628
3   123242    93620   119494
3    25536    21890    11266
3    25536    11266    14854
3   104647    32632    36224
3   104647    36224    93621
3    25536   104647    93621
3    21890    25536    93621
3    36224    32632    46908
3    46908    32632    43258
3    43258   104653    46908
3   104654    22602    26310
3    93622    26310    22602
3   104648    93622    22602
3    93616    93622   104648
3    36224    32628    93621
3    23429    27096    93623
3    93617   104655    27096
3    93617   104649   104655
3   104656    93618    93624
3   104656   104650    93618
3   110986   114733   104651
3   110986   104657   114733
3   104657    93619   114733
3   104657    93625    93619
3   104658   108386   112128
3   104652   123242   108386
3   108386   123242   112128
3   123242   119494   112128
3   119494    93626   112128
3    23429    93617    27096
3   104810    88542    92370
3    59028    93657    44724
3    59026    59028    48420
3    26704    22984    93690
3    16024    26704    93690
3    16022    26704    16024
3    26704    93682    22984
3    59036    93691    93683
3    59036    93683    59034
3    59034   104703    59036
3    59036   104703   104709
3    16740   104710    16738
3    16738   104710   104704
3    16738    93684    93692
3    16738    93692    16740
3    93685   104711    93693
3   104705   104711    93685
3    93686    10941   104706
3   104706    10941    10943
3   104712    10943    10941
3   104712    10941    93694
3    93687   104713    93695
3   104707   104713    93687
3   104714    93688    93696
3   104714   104708    93688
3     5294     1548    93689
3    16024    12384     1548
3    16024     1548     5294
3    16024    93690    12384
3    59038    93697    93691
3     5292    16022    16024
3     5292    16024     5294
3     5292     5294   124422
3   124422     5294   120642
3    16020    26704    16022
3    16020    26700    26704
3    26700    93674    93682
3    26700    93682    26704
3    59034    93683    93675
3    59034    93675    59032
3    59032   104697    59034
3    59034   104697   104703
3    16738   104704    16736
3    16736   104704   104698
3    16736    93676    93684
3    16736    93684    16738
3    35138    38801   104699
3    59038    93691    59036
3    35138   104705    38801
3   104705    93685    93677
3   104706    93678    93686
3   104706   104700    93678
3    93679   104707    93687
3   104701   104707    93679
3    15656    11993   104702
3    93688   104708    22598
3   104708    15656    22598
3    15656    26328    22598
3    15656   104708    11993
3    26328    93680    22598
3   124422   120642    93681
3     5294    93689   120642
3   104705    93677    38801
3    59036   104709    59038
3    59038   104709   104715
3    16740    13145   104710
3   104717   104723    93699
3    25248    21531   104718
3    35928   104724    32249
3    32249   104724    93700
3   104724    21531    93700
3    21531    25248    93700
3    93706    35928    32249
3    90470    93707    93701
3    90470    93701    90468
3    90468   104719    90470
3    90470   104719   104725
3    26334    22603   104720
3   104726    22603    26334
3    93699   104723    93705
3    93702   104726    26334
3    93703   104727    93709
3   104721   104727    93703
3    48750   104728    48748
3    48748   104728   104722
3    48748    93704    93710
3    48748    93710    48750
3    35139   104729    93711
3    35139    93711    35137
3    35137    93705    35139
3    35139    93705   104723
3    35932   104730    35928
3    35928   104730   104724
3    35928    93706    42861
3    93708   104726    93702
3     5290    16020    16022
3    93704    48748    45057
3    34443    45057   104722
3    27436   104716    23781
3    23781   104716    93692
3   104716    13145    93692
3    13145    16740    93692
3    93698    27436    23781
3    93693   104717    93699
3   104711   104717    93693
3    25248   104718    21529
3   104718    93694    21529
3   104718   104712    93694
3    93700    25248    21529
3   104713    86618    90468
3    93701   104713    90468
3    34433    45057    34443
3    93695   104713    93701
3    26334   104720    22599
3   104720    93696    22599
3   104720   104714    93696
3    93702    26334    22599
3    59038    55328    93697
3    59038   104715    55328
3   104715    93703    55328
3   104715   104721    93703
3    27436    23789   104716
3    93698    34433    27436
3    34433    23789    27436
3    34433    34443    23789
3    45057    48748   104722
3    86618   104719    90468
3     5290    16022     5292
3   124420     5290     5292
3   124420     5292   124422
3   113350    93663    93653
3   113350    93653   113348
3   113348   124418   113350
3   113348   124416   124418
3   124416     5288   124418
3   124416     5286     5288
3     5286    93654    12383
3    16018     5286    12383
3     5288     5286    16018
3    93664    16018    12383
3    69424    93665    93655
3    69424    93655    69418
3    69418    80432    69424
3    93662    37004    33315
3    69418    80424    80432
3    80424    93666    80432
3    59030    93667    93657
3    59030    93657    59028
3   104691    59030    66023
3    59030    69808    66023
3    59030    59028    69808
3    69808   104685    66023
3     6018   104692     6016
3     6016   104692   104686
3     6016    16734     6018
3     6016    16732    16734
3    16732    93658    93668
3    16732    93668    16734
3    80424    93656    93666
3    13824    93659   104687
3    26324    26322    37004
3    26322    93652    33315
3    59026    69808    59028
3    59026    69806    69808
3    69806   104679    69808
3    69808   104679   104685
3   125158   121413   104680
3   121413   125158   104686
3   125158     6016   104686
3   125158     6014     6016
3     6014    93648    13139
3    16732     6014    13139
3     6016     6014    16732
3    93658    16732    13139
3     6740     2996    93649
3    37004    26322    33315
3     6740   104681     2996
3   104681   104687    93659
3   104688    21530    93660
3    93660    21530    21528
3    93650    21528    21530
3    93650    21530   104682
3    75418    93651   104683
3    75418   104683    75426
3    75426   104689    75418
3    75418   104689    93661
3   104690    11992    15652
3   104684    26322    11992
3    26322    15652    11992
3    26322    26324    15652
3   104681    93659     2996
3    48420    59028    44724
3    13824   104687    13826
3    24484    24480    13826
3    59032    93675    93667
3    59032    93667    59030
3    59030   104691    59032
3    59032   104691   104697
3     6018     2303   104692
3     2303     6018   104698
3     6018    16736   104698
3     6018    16734    16736
3    16734    93668    93676
3    16734    93676    16736
3   104699    38801    35136
3    93669   104699    35136
3   104693   104699    93669
3    80432    93666    76564
3    38801    93677    35136
3   104700   104694    93670
3    93671   104701    93679
3   104695   104701    93671
3    15656   104702    15654
3    15654   104702   104696
3    15654    26328    15656
3    15654    26326    26328
3    26326    93672    93680
3    26326    93680    26328
3   113352   109504    93673
3   124422    93681   109504
3   113352   124422   109504
3   124420   124422   113352
3   104700    93670    93678
3    13826    24480    13824
3    80432    65612    69424
3    69424    65612    93665
3    24484   104693    24480
3    24480   104693    93669
3   104694    10942    93670
3    93670    10942    10940
3    93660    10940    10942
3    93660    10942   104688
3    93661   104695    93671
3   104689   104695    93661
3    15654   104696    15652
3    15652   104696   104690
3    15652    26326    15654
3    15652    26324    26326
3    37004    33316    93672
3    80432    76564    65612
3    26326    37004    93672
3    37004    93662    33316
3   113352    93673    93663
3   113352    93663   113350
3   113350   124420   113352
3   113350   124418   124420
3   124418     5290   124420
3   124418     5288     5290
3     5288    16020     5290
3     5288    16018    16020
3    16018    93664    22983
3    26700    16018    22983
3    16020    16018    26700
3    93674    26700    22983
3    26324    37004    26326
3   104804   103382    88542
3   103382    92370    88542
3   103382   103384    92370
3   104220   104879   104228
3   104228   104879   104885
3    80524    76575   104880
3   104886    76575    80524
3    93878   104886    80524
3    93884   104886    93878
3    23433    27178    93885
3    34105    37834    27178
3    34105    27178    23433
3    44727    48502    37834
3    44727    37834    34105
3    59108    55339    93879
3    93879    55339    44727
3    55339   104887    44727
3   104887    48502    44727
3    59108   104881    55339
3    27498   104888    23785
3   104888    93880    23785
3   104888   104882    93880
3    93886    27498    23785
3   121793   125578    93887
3     6450     2679    93881
3    93881     2679   121793
3     2679   104889   121793
3   104889   125578   121793
3     6450   104883     2679
3    49584   104890    49576
3   104228    93877   104220
3   104228    93883    93877
3    49572    93882    49576
3    49572    93876    93882
3    80524   104880    80522
3    80522   104880   104874
3    80522    93872    93878
3    80522    93878    80524
3    59108    93879    93873
3    59108    93873    59106
3   104881    59108    66027
3    59108    69884    66027
3    59108    59106    69884
3    66027    69884    76975
3    76975    69884    80908
3    76975    80908    88179
3    88179    80908    92072
3    49576   104890   104884
3    88179    92072    99259
3    99259   103098   110297
3   110297   103098   114176
3   114176   104875   110297
3    16800    13147   104876
3   104882    13147    16800
3    93874   104882    16800
3    93880   104882    93874
3     2675     6450    93881
3     2675    93875     6450
3    93875   104883     6450
3    93875   104877   104883
3    49576   104884    49572
3    49572   104884   104878
3    99259    92072   103098
3    49576    93882    93888
3    49576    93888    49584
3   104234    93889    93883
3   104897    93889   100349
3    93895    93889   104897
3   104234   104891   100349
3    91692    87791   104892
3    93890    98903    91692
3    98903    87791    91692
3    98903    98907    87791
3   109947    98907    98903
3   109947   109951    98907
3   121073   109951   109947
3   121073   121077   109951
3     5754     1967    93891
3     1967   121073    93891
3    93889   104234   100349
3     1967   121077   121073
3    23786    93896    27500
3    93896   104894    27500
3    93896   104898   104894
3    27500    93892    23786
3   125582    93897    93893
3   125582    93893   125580
3   125580   104895   125582
3   125582   104895   104899
3    49588    45795   104896
3    60184   104900    56383
3    56383   104900    93894
3   104900    45795    93894
3    45795    49588    93894
3     5754   104893     1967
3   100348   104879   104220
3    49584    93894    49588
3    49584   104896   104890
3   104234    93883   104228
3   104228   104885   104234
3   104234   104885   104891
3    91692   104892    87787
3   104892    93884    87787
3   104892   104886    93884
3    93890    91692    87787
3     1963     5754    93891
3    12813   104893     5754
3     1963    12813     5754
3    12805    12813     1963
3    27178    23441    93885
3    23441    12805    93885
3    49584    93888    93894
3    23441    12813    12805
3    34115    27178    37834
3    34115    37834    44737
3    44737    37834    48502
3    48502   104887    44737
3    27500   104894    27498
3    27498   104894   104888
3    27498    93886    93892
3    27498    93892    27500
3   125580    93893    93887
3   125580    93887   125578
3   125578   104889   125580
3   125580   104889   104895
3    49588   104896    49584
3    23441    27178    34115
3    89252    93144    93877
3    93144   104873    93877
3   104873   104220    93877
3    49158    49154    59768
3    59768   104867    56001
3    87786    93866    91682
3    93866   104868    91682
3    93866   104870   104868
3    91682    93860    87786
3    16476    12804    93861
3    16476    93862    12804
3    48492    44726    93863
3    59104    93867    44726
3    48492    59104    44726
3    59102    59104    48492
3    59102    69882    59104
3    49158    59768    56001
3    59102    69880    69882
3    69880    80904    80906
3    80904    93864    88171
3    92070    80904    88171
3    80906    80904    92070
3    93868    92070    88171
3   110289   114174    93869
3   121407   125224   114174
3   121407   114174   110289
3     2297     6080   125224
3     2297   125224   121407
3    93870     6080     2297
3    13481    17138    93871
3    17138    13481    93865
3    69880    80906    69882
3    27834    17138    93865
3   104869    49158    56001
3    38486    49158    38488
3    27168    23432    93862
3    16476    27168    93862
3    16474    27168    16476
3    37820    34104    23432
3    37820    23432    27168
3    48492    93863    34104
3    37820    48492    34104
3    48488    48492    37820
3    55338    59102   104865
3    59102    48488   104865
3    59102    48492    48488
3   104866    69876    55338
3    69876    59102    55338
3    38486    49154    49158
3    69876    69880    59102
3    69876    80900    80904
3    80900    93856    93864
3    80900    93864    80904
3    70188    66388    93857
3    81228    77332    66388
3    81228    66388    70188
3    81228    93858    77332
3    17134    13480    93859
3    27834    93865    13480
3    17134    27834    13480
3    27832    27834    17134
3    27832    38488    27834
3    27832    38486    38488
3    69876    80904    69880
3    67069    70968    60184
3    27836    17138    27834
3    27834    38488    38490
3   114176   114174   125224
3   121415   125224     2305
3     2305   125224     6080
3    16800   104876    13141
3    13141   104876    93870
3   104876     2305    93870
3     2305     6080    93870
3    93874    16800    13141
3    93871    17138    13485
3   104877    93871    13485
3    93875    93871   104877
3    13485    17138    24111
3    24111    17138    27836
3   114176   125224   121415
3    24111    27836    34761
3    38490   104871    34761
3   104878    45794    49572
3   104872    60162    45794
3    45794    60162    49572
3    60162    56382    49572
3    56382    93876    49572
3    70946    67068    56382
3    70946    56382    60162
3    82004    78024    67068
3    82004    67068    70946
3    93144    89252    78024
3    93144    78024    82004
3   104873   100348   104220
3    34761    27836    38490
3    27834    38490    27836
3   104875   114176   121415
3   114174   103098    93869
3   104871    38490    45393
3    38490    49158    45393
3    38490    38488    49158
3    49158   104869    45393
3   104872    56384    60162
3    60162    56384    70946
3    70946    56384    67070
3    70946    67070    82004
3    82004    67070    78026
3    82004    78026    93144
3    93144    78026    89254
3    89254   104873    93144
3   104874    76574    80522
3   114176   103098   114174
3    93872    80522    76574
3    93866    93872   104870
3    59106    93873    93867
3    59106    93867    59104
3    59104    69884    59106
3    59104    69882    69884
3    69882    80908    69884
3    69882    80906    80908
3    80906    92072    80908
3    80906    92070    92072
3    92070    93868    99251
3   103098    92070    99251
3    92072    92070   103098
3   103098    99251    93869
3   104870    93872    76574
3    16474    16476     5742
3    67069    60184    56383
3    78025    70968    67069
3    70608   104925   104929
3     6142   104930     6138
3     6138   104930   104926
3     6138    93920    13143
3    16850     6138    13143
3     6142     6138    16850
3    93924    16850    13143
3    48848    93925    93921
3    48848    93921    48844
3    48844    59454    48848
3    48844    59450    59454
3    59450    70242    59454
3    59450    70240    70242
3    70240    81270    70242
3    70240    81268    81270
3    81268   104927    81270
3    81270   104927   104931
3    27876   104932    27874
3    27874   104932   104928
3    27874    38534    27876
3    27874    38532    38534
3    38532    93922    45389
3    49212    38532    45389
3    38534    38532    49212
3    55997    59828    49212
3    55997    49212    45389
3    59828    55997    93923
3    70606   104925    70608
3    70606    70608    59824
3    59824    70608    55996
3    70608    93923    55996
3    59824    93919    45388
3    49204    59824    45388
3    59822    59824    49204
3    66708    70606   104921
3    70606    59822   104921
3    70606    59824    59822
3    66708   104925    70606
3     6138   104926     2299
3   104926    93916     2299
3   104926   104922    93916
3    93920     6138     2299
3    45061    48844    93921
3    55681    59450    48844
3    70608    59828    93923
3    55681    48844    45061
3    70236    59450    93917
3    70240    59450    70236
3    77340    81268   104923
3    81268    70236   104923
3    81268    70240    70236
3    77340   104927    81268
3    27874   104928    27872
3    27872   104928   104924
3    27872    38532    27874
3    27872    38530    38532
3    38530    93918    93922
3    38530    93922    38532
3    59824    55996    93919
3    59450    55681    93917
3    70610    59828    70608
3    77654    81656   104929
3    81656    70608   104929
3    81656   104933    81660
3    81660   104933   104937
3     6146     2307   104934
3     2307     6146   104938
3     6146    16858   104938
3     6146    16854    16858
3    16854    93926    23787
3    27546    16854    23787
3    16858    16854    27546
3    27546    23787    93927
3    38188    27546    93927
3    38192    27546    38188
3   104939    38192    45067
3    70610    81656    81660
3    38192    48852    45067
3    45067    48852    55687
3    55687    48852    59456
3    55687    59456    66401
3    66401    59456    70244
3    70244   104935    66401
3   104940    24114    27880
3   104936    38536    24114
3    38536    27880    24114
3    38536    38538    27880
3    38536    49216    38538
3    38536    49214    49216
3   104941    49216    56003
3    49216    59830    56003
3    38192    38188    48852
3    38528    49204    38530
3    70610    81660    70612
3    59828    70612    59830
3    81656    70610    70608
3    77654   104933    81656
3     6146   104934     6142
3     6142   104934   104930
3     6142    16854     6146
3     6142    16850    16854
3    16850    93924    93926
3    16850    93926    16854
3    34441    38188    93927
3    38188    34441    93925
3    48848    38188    93925
3    48852    38188    48848
3    48848    59456    48852
3    59828    70610    70612
3    48848    59454    59456
3    59454    70242    70244
3   104935    70244    77341
3    70244    81270    77341
3    70244    70242    81270
3    81270   104931    77341
3    27876    24113   104932
3    24113    27876   104936
3    27876    38536   104936
3    27876    38534    38536
3    38534    49214    38536
3    38534    49212    49214
3    49212    59830    49214
3    49212    59828    59830
3    59454    70244    59456
3    38530    49204    93918
3    49204    45388    93918
3    38528    38530    27872
3    66389    70206    59422
3    66389    59422    55679
3    77333    81246    70206
3    77333    70206    66389
3    88537    92408    81246
3    88537    81246    77333
3    99609   103422    92408
3    99609    92408    88537
3   103422    99609    93899
3   114510   103422    93899
3   114512   103422   114510
3   114510   104903   114512
3   114512   104903   104905
3    55679    59422    93901
3   104906   110298   114192
3   104904    93902   110298
3    93900    93902   104904
3    59424    93903    93901
3    59424    93901    59422
3    59422    70208    59424
3    59422    70206    70208
3   104907    70208    77339
3    70208    81246    77339
3    70208    70206    81246
3    77339    81246    88543
3    88543    81246    92408
3    88543    92408    99613
3    99613    92408   103422
3    93902   114192   110298
3    99613   103422   110681
3     6096    93898     2298
3     2298   121416     6096
3    89253    93172    82026
3    89253    82026    78025
3    89253    93895    93172
3    93895   104901    93172
3    93895   104897   104901
3   104902     2306     6096
3     6096     2306    93898
3     2306    13142    93898
3     2306    13148    13142
3    93896    13142    13148
3    93896    13148   104898
3   110679   114510    93899
3   125582   121795    93897
3   121408   121416     2298
3    93897   121795   110679
3   104903   114510   110679
3   125582   104899   121795
3    60184    56385   104900
3    56385    60184    67071
3    67071    60184    70968
3    67071    70968    78027
3    78027    70968    82026
3    78027    82026    89255
3    89255    82026    93172
3    93172   104901    89255
3   104904   121416    93900
3    93900   121416   121408
3   121416   104902     6096
3   121795   104903   110679
3    78025    82026    70968
3   110681   103422   114512
3   110290    93904   114192
3   104916   104914    93910
3    66391    70226    93913
3    66391    93911    70226
3    93911   104917    70226
3    93911   104915   104917
3   104918    93912    93914
3   104918   104916    93912
3    70232    93915    93913
3    70232    93913    70226
3    70226   104917    70232
3    70232   104917   104919
3   104920    34762    38528
3    38528    34762    49204
3   104916    93910    93912
3    49204    34762    45394
3    59822    45394    56002
3    56002   104921    59822
3    93914   121409   104918
3   104918   121409   121417
3   104922   121417   121409
3   104922   121409    93916
3    70236    93917    93915
3    70236    93915    70232
3    70232   104919    70236
3    70236   104919   104923
3   104924    24112    27872
3   104920    38528    24112
3    38528    27872    24112
3    49204    45394    59822
3   114512   104905   110681
3    66390   104915    93911
3    66390   104913    66400
3    93904   104906   114192
3    93904   104908   104906
3   114192    93902   110290
3    59426    93905    93903
3    59426    93903    59424
3    59424    70210    59426
3    59424    70208    70210
3    70208   104907    70210
3    70210   104907   104909
3   114200   104910   110291
3   104910    93904   110291
3   104910   104908    93904
3    93906   114200   110291
3    66400   104915    66390
3    59426    55680    93905
3    70210   104911    55680
3   104911    93907    55680
3    70210    66399   104911
3    70210   104909    66399
3   114200   110299   104910
3   104912   110299   114200
3    93906   104912   114200
3    93908   104912    93906
3    93907   104913    93909
3   104911   104913    93907
3   104914    93908    93910
3   104914   104912    93908
3    66390    93909   104913
3    59426    70210    55680
3    56003    59830    66709
3     5742    16476     1962
3     5742     1962    93855
3   124872     5730   124874
3   124872     5728     5730
3     5728   104827     5730
3     5730   104827   104833
3    59084    55337   104828
3    69864   104834    66015
3    66015   104834    93810
3   104834    55337    93810
3    55337    59084    93810
3    93818    69864    66015
3    38122    93819    93811
3    38122    93811    38120
3    38120    48784    38122
3    38120    48782    48784
3    48782    59390    48784
3    48782    59388    59390
3    59388    93812    93820
3    59388    93820    59390
3     2673     6430    93821
3    13479    17122     6430
3    13479     6430     2673
3    24107    27820    17122
3    24107    17122    13479
3    27820    24107    93813
3    38466    27820    93813
3    38468    27820    38466
3    38466   104829    38468
3   124874    93809   124872
3   124874    93817    93809
3    69490    93808    65614
3    58710    69490    58712
3    34439    38120    93811
3    38120    34439    93803
3    48780    38120    93803
3    48782    38120    48780
3    48780    59388    48782
3    48780    59386    59388
3    70172    66386    93812
3    59388    70172    93812
3    59386    70172    59388
3    70172    93804    66386
3    38466    93813    93805
3    38466    93805    38464
3    38464   104823    38466
3    38468   104829   104835
3    38466   104823   104829
3   104824    21891    21895
3   104830    21895    21891
3   104830    21891    93814
3      735   104831    93815
3      735    93815      731
3      731    93807      735
3      735    93807   104825
3    48114   104832    48112
3    48112   104832   104826
3    48112    58712    48114
3    48112    58710    58712
3    69490    65614    93816
3    58712    69490    93816
3    93806    21891   104824
3   104836    93814    93822
3   104836   104830    93814
3   119833   104837    93823
3    93828    70178    66387
3   121791   125558    93829
3   125558   121791    93821
3     6430   125558    93821
3     6432   125558     6430
3     6430    17124     6432
3     6430    17122    17124
3    17122    27822    17124
3    17122    27820    27822
3    27820    38470    27822
3    27820    38468    38470
3    38468   104835    38470
3    38470   104835   104841
3    59392    59390    70178
3   104842    93822    93830
3    97715   101566    93831
3   108721   104843   101566
3    97715   108721   101566
3   108717   108721    97715
3   108717    93823   108721
3   108721    93823   104837
3    48116    44317   104838
3   104844    44317    48116
3    93824   104844    48116
3    93832   104844    93824
3     5732     1960    93825
3    16464    12802     1960
3    16464     1960     5732
3   104842   104836    93822
3    93810    59084    55329
3    70178    59390    66387
3    48784    59390    59392
3   119833    93823   119829
3   119829    93815   119833
3   119833    93815   104831
3    48116   104838    48114
3    48114   104838   104832
3    58712    54916    93824
3    48116    58712    93824
3    48114    58712    48116
3    58712    93816    54916
3   124874   121070    93817
3     5732    93825   121070
3   124874     5732   121070
3     5730     5732   124874
3    59390    93820    66387
3    12812    16464   104833
3    16464     5732     5730
3    12812   104839    16464
3    69864    66025   104834
3    80890   104840    76965
3    76965   104840    93818
3   104840    66025    93818
3    66025    69864    93818
3    93826    80890    76965
3    38124    93827    93819
3    38124    93819    38122
3    38122    48786    38124
3    38122    48784    48786
3    48784    59392    48786
3    16464     5730   104833
3    44735    48472    93802
3   104828    44735    93802
3    55329   104828    93802
3   104816    77338    81210
3   104810    92370    77338
3    92370    81210    77338
3    92370    92372    81210
3   103384    99606    93796
3    92372   103384    93796
3    92370   103384    92372
3   103384    93788    99606
3    93789   104817    93797
3   104811   104817    93789
3      403     4173    93790
3    11271   104812    14935
3    14935   104812    93798
3    45066   104815    48778
3   104812     4173    93798
3   104818    11271    14935
3    93791   104819    93799
3   104813   104819    93791
3   104820    65620    69488
3    69488    65620    80496
3    80496    65620    76572
3   104814    91660    76572
3    91660    80496    76572
3    91660    91662    80496
3    91660   102708    91662
3    91660   102706   102708
3   102706    93792    93800
3   102706    93800   102708
3     4173      403    93798
3   121069   124870    93801
3    34438    38114    93795
3   104809    48778    93795
3   103382    93782    93788
3   103382    93788   103384
3    38458    34756    93783
3    38458   104805    34756
3   104805    93789    34756
3   104805   104811    93789
3      409   104806     4173
3   104806    93790     4173
3   104806    93784    93790
3   104812      409     4173
3      730    93785   104807
3      730   104807      734
3      734   104813      730
3    38114   104809    93795
3      730   104813    93791
3    91658   104814   104808
3    91658   102706    91660
3    91658   102704   102706
3   102704    93786    93792
3   102704    93792   102706
3    12801    16456    93793
3    23431    27150    16456
3    23431    16456    12801
3    34103    37802    27150
3    34103    27150    23431
3    93794    37802    34103
3    38114    34438    93787
3   104809    45066    48778
3    91660   104814    91658
3   104839    23440    27160
3     1959     5726   124870
3    16456    12811    93793
3    93806   104818    11267
3   104824   104818    93806
3    93799   104825    93807
3   104819   104825    93799
3   104826    44316    48112
3    48112    44316    58710
3    58710    44316    54922
3   104820    69488    54922
3    69488    58710    54922
3    69488    69490    58710
3    80496    76566    93808
3    69490    80496    93808
3    69488    80496    69490
3   104818    14935    11267
3    91662    87784    76566
3   102708    98902    87784
3   102708    87784    91662
3   102708    93800    98902
3   124872    93809    93801
3   124872    93801   124870
3   124870     5728   124872
3   124870     5726     5728
3     5726   104821     5728
3     5728   104821   104827
3    37804    34113   104822
3    34113    37804    44735
3    44735    37804    48472
3    59084   104828    55329
3    91662    76566    80496
3     1959   124870   121069
3    11267    14935    93798
3    93797   104823    38464
3    93793    12811     1959
3    12811   104821     1959
3   104821     5726     1959
3    12811    16456    23439
3    23439    16456    27150
3    23439    27150   104822
3    27150    37804   104822
3    27150    37802    37804
3    37802    93794    44725
3    48472    37802    44725
3    37804    37802    48472
3    93802    48472    44725
3    48780    93803    93795
3    93797   104817   104823
3    48780    93795    48778
3    59386    48778   104815
3    59386    48780    48778
3    59386    55686    70172
3    70172    55686    66396
3   104816    81210    66396
3    66396    81210    70172
3    81210    77330    70172
3    77330    93804    70172
3    92372    88534    77330
3    92372    77330    81210
3    92372    93796    88534
3    34757    38464    93805
3    34757    93797    38464
3    55686    59386   104815
3    16476    93861     1962
3   104839    27160    93833
3    12802    16464    93833
3    92060    93850    92062
3    59402    93851    93847
3    59402    93847    59400
3    66398    70186   104857
3    70186    59400   104857
3    70186    59402    59400
3   104858    81224    66398
3    81224    70186    66398
3    81224    81226    70186
3    81224    92388    81226
3    81224    92386    92388
3   103400    99608    93852
3    92388   103400    93852
3    92386   103400    92388
3   114490   110678    99608
3   114490    99608   103400
3   125566    93853   110678
3   114490   125566   110678
3   125564   125566   114490
3   125564     6440   125566
3   125564     6438     6440
3     6438    17132     6440
3     6438    17130    17132
3    17130    27830    17132
3    17130    27828    27830
3    27828    38482    27830
3    27828    38478    38482
3    92060    93846    93850
3    92060    92062    80898
3    92060    80898    76974
3   104856    92060    76974
3     6436    17128    17130
3    17128    27828    17130
3    17128    27826    27828
3    27826    38478    27828
3    27826    38474    38478
3    45392    49148   104853
3    49148    38474   104853
3    49148    38478    38474
3    45392   104859    49148
3    93844    65615   104854
3   104854    65615    65621
3    76567    80514   104860
3    65621    76567   104860
3    38478    49150    38482
3    65615    76567    65621
3   109945   113804    93849
3   121071   124884   113804
3   121071   113804   109945
3     1961     5740   124884
3     1961   124884   121071
3     5740     1961    93845
3    16470     5740    93845
3    16472     5740    16470
3    16470    27166    16472
3    16470    27164    27166
3    27164   104855    27166
3    27166   104855   104861
3   104862    76974    80898
3    93848    80514    76567
3    38478    49148    49150
3    49148   104859    49150
3    49150   104859   104863
3    59402    70188    55678
3    70186    70188    59402
3    70186    81228    70188
3    70186    81226    81228
3    92388    88536    93858
3    81228    92388    93858
3    81226    92388    81228
3    92388    93852    88536
3   125566   121792    93853
3     6440     2674   121792
3     6440   121792   125566
3    17134    93859     2674
3     6440    17134     2674
3    70188    93857    55678
3    17132    17134     6440
3    17132    27830    27832
3    27830    38486    27832
3    27830    38482    38486
3    38482    49154    38486
3    38482    49150    49154
3    56000    59768   104863
3    59768    49150   104863
3    59768    49154    49150
3    56000   104867    59768
3    91682   104868    91680
3    91680   104868   104864
3    91680    93854    93860
3    91680    93860    91682
3    17132    27832    17134
3     6436    17130     6438
3    59402    55678    93851
3    80898    92062    80900
3    80514    76573   104860
3    91680   104864    87785
3    87785   104864    93848
3   104864    76573    93848
3    76573    80514    93848
3    93854    91680    87785
3   113804   109946    93849
3   124884   121072   109946
3   124884   109946   113804
3     5742    93855   121072
3   124884     5742   121072
3     5740     5742   124884
3     5740    16474     5742
3    92062    93850    88170
3     5740    16472    16474
3    16472    27166    27168
3    34114    37820   104861
3    37820    27166   104861
3    37820    27168    27166
3    37820    34114    48488
3    48488    34114    44736
3    44736   104865    48488
3   104866    66026    69876
3   104862    80898    66026
3    80898    69876    66026
3    80898    80900    69876
3    92062    88170    93856
3    80900    92062    93856
3    16472    27168    16474
3   125562     6436     6438
3   125562     6438   125564
3   114488   125562   125564
3    38472   104841   104847
3    93830    32629   104842
3   104842    32629    32633
3   104848    32633    32629
3   104848    32629    93838
3    75421    79356    93839
3    86621   104849    79356
3    75421    86621    79356
3    86613    86621    75421
3   101566    97719    93831
3    97719    86613    93831
3    97719    86621    86613
3   101566   104843    97719
3    38470   104841    38472
3    58722   104850    54917
3   104850   104844    93832
3    93840    58722    54917
3    27162    93841    93833
3    27162    93833    27160
3    27160   104845    27162
3    27162   104845   104851
3    92058   104852    92056
3    92056   104852   104846
3    92056    93834    93842
3    92056    93842    92058
3    48790    45060    93835
3    59398    93843    45060
3    48790    59398    45060
3   104850    93832    54917
3    59396    59398    48790
3    27822    38470    38472
3    17124    27822    27824
3    23440   104845    27160
3    80890    76973   104840
3    92056   104846    88169
3    88169   104846    93826
3   104846    76973    93826
3    76973    80890    93826
3    93834    92056    88169
3    38124    34440    93827
3    48790    93835    34440
3    38124    48790    34440
3    48786    48790    38124
3    48786    59396    48790
3    48786    59392    59396
3    27822    38472    27824
3    59392    70180    59396
3    70178    93828    77331
3    81220    70178    77331
3    70180    70178    81220
3    93836    81220    77331
3   110677   114486    93837
3   114486   110677    93829
3   125558   114486    93829
3   125560   114486   125558
3   125558     6434   125560
3   125558     6432     6434
3     6432    17126     6434
3     6432    17124    17126
3    17124    27824    17126
3    59392    70178    70180
3    16464   104839    93833
3    59396    70182    59398
3    70180    81222    70182
3   104854    54923    58722
3    93840   104854    58722
3    93844   104854    93840
3    12803    16470    93845
3    16470    12803    93841
3    27162    16470    93841
3    27164    16470    27162
3    27162   104851    27164
3    27164   104851   104855
3    92060   104856    92058
3    92058   104856   104852
3    92058    93842    93846
3    92058    93846    92060
3    58722    54923   104850
3    59400    93847    93843
3   104857    59400    66397
3    59400    70182    66397
3    59400    59398    70182
3    66397    70182   104858
3    70182    81224   104858
3    70182    81222    81224
3    81222    92386    81224
3    81222    92384    92386
3    92384   103400    92386
3    92384   103398   103400
3   103398   114490   103400
3   103398   114488   114490
3   114488   125564   114490
3    59400    93843    59398
3    59396    70180    70182
3    79356   104849    75429
3    75429    64499    93839
3    70180    81220    81222
3    81220    93836    88535
3    92384    81220    88535
3    81222    81220    92384
3    99607   103398    92384
3    99607    92384    88535
3   103398    99607    93837
3   114486   103398    93837
3   114488   103398   114486
3   114486   125562   114488
3   114486   125560   125562
3   125560     6436   125562
3   125560     6434     6436
3    75429    64507    64499
3     6434    17128     6436
3    17126    27826    17128
3    17126    27824    27826
3    27824    38474    27826
3    27824    38472    38474
3    38472   104847    38474
3    38474   104847   104853
3    93838    43255   104848
3   104848    43255    43259
3    53851    43259    43255
3    53851    53855    43259
3    64499    53855    53851
3    64499    64507    53855
3    79356    75429    93839
3     6434    17126    17128
3    49498   105255    45849
3    85691    17073    13745
3    17073     6379    85695
3    95826    32474    21748
3    25217    95826    21748
3    95822    35883    32474
3    84721    95827    84727
3    95823    95827    84721
3    84728   112589    84722
3    84722   112589   112583
3    95824   112583   112589
3    95824   112589    95828
3    84723    95829    84729
3    95825    95829    84723
3   123013   119430    84730
3   119430   123013    84724
3   123013     3833    84724
3   123013     3835     3833
3    84725     3833    11150
3     3833    14585    11150
3     3833     3835    14585
3    21754    25217    84726
3    21754    84726    11150
3    95830    21754    11150
3    14585    95830    11150
3    95826    25217    21754
3    84727    95831    84731
3    95827    95831    84727
3    84732   112593    84728
3    84728   112593   112589
3    32474    84720    21748
3    32474    35883    84720
3    25217    21748    84726
3     3833    84725      302
3    46522    84712    43102
3    43415    95819    84717
3    43415    84717    43411
3    43411    84713    43415
3    43415    84713    95815
3    86807    90417    84714
3    84718   101481    86807
3   101481    90417    86807
3   101481   101475    90417
3    95816   101475   101481
3    95816   101481    95820
3    84715    95821    84719
3    95817    95821    84715
3    95828   112589   112593
3    84720    35883    84716
3    95818    35879    35883
3    95818    35883    95822
3    84717    95823    84721
3    95819    95823    84717
3    97901   101481    84718
3   108905    95820   112583
3   112583    95820    84722
3    95820   101481    84722
3   101481    97901    84722
3    95824   108905   112583
3    84719    95825    84723
3    95821    95825    84719
3     3833      302    84724
3    84716    35883    35879
3    95828   112593    95832
3    84729    95833    84733
3    95829    95833    84729
3    64678    75612    64674
3    75616    75612    64678
3    86812    90447    84736
3    75612    86812    84736
3    75616    86812    75612
3    90447    86812    97906
3    90447    97906   101509
3    95836   101509    97906
3   122733    95839   126267
3   126267    84739   122733
3    84739    95837   122733
3    84739    84737    95837
3    84740   123019    84738
3    64678    64674    54012
3    84738   123019   123017
3    95838   123019    95840
3   100559    95841   104095
3   100559   104095   115175
3   100559   115175   111633
3   126267    95839   111633
3   126267   111633   115175
3   122729   126267   115175
3    84741   122729   115175
3    84739   126267   122729
3   119431   123019    84740
3      307    95840     3849
3     3849    95840    84742
3    95840   123019    84742
3    95838   123017   123019
3    95814    46522    43102
3    54012    64674    54008
3    54008    84735    95835
3    84734   123015    84730
3    84730   123015   123013
3   123015    95834      306
3     3835   123015      306
3   123013   123015     3835
3     3835      306    11154
3     3835    11154    14585
3    95830    14585    11154
3    43412    84731    95831
3    43412    95831    43416
3    43416    95835    43412
3    43412    95835    84735
3    90447    86808    84736
3    54008    95835    54012
3   101509    97902    90447
3   108906   112593    84732
3   108906    84732    97902
3    95836   108906    97902
3   101509    95836    97902
3    95832   112593   108906
3     3581    95837    84737
3     3581    84737     3577
3     3577    84733     3581
3     3581    84733    95833
3    84738   123017    84734
3    84734   123017   123015
3    95834   123015   123017
3    95834   123017    95838
3    90447    97902    86808
3   123019   119431    84742
3    43102    32468    35879
3    95818    95814    35879
3    78280    84695    95797
3    78280    95797    78284
3    78284    95799    78280
3    78280    95799    84697
3    95800    53716    57110
3    95798    67852    53716
3    67852    57110    53716
3    67852    67856    57110
3    67852    84696    84698
3    67852    84698    67856
3    84697    95801    84699
3    95799    95801    84697
3    95802    43108    46498
3    95800    57110    43108
3    57110    46498    43108
3    57110    57114    46498
3    67856    64368    84700
3    57114    67856    84700
3    57110    67856    57114
3    67856    84698    64368
3    84699    95803    84701
3    95801    95803    84699
3    46502    95804    46498
3    46498    95804    95802
3    57114    53708    84702
3    46502    57114    84702
3    46498    57114    46502
3    84694    84696    95796
3    95796    84696    64376
3    84696    67852    64376
3    95798    64376    67852
3    24672    95791    24670
3    24670    95791    84689
3    84688    75291    95790
3    95790    75291    75297
3    95792    75297    75291
3    95792    75291    84690
3    35346    84689    95791
3    35346    95791    35348
3    35348    95793    35346
3    35346    95793    84691
3    95794    84690    84692
3    95794    95792    84690
3    46006    84691    95793
3    57114    84700    53708
3    46006    95793    46008
3    46006    56600    59980
3    46006    46008    56600
3    56600    95795    59980
3    95796    75298    84694
3    84694    75298    75292
3    84692    75292    75298
3    84692    75298    95794
3    59980    56598    84693
3    56598    59980    95795
3    67308    56598    95795
3    67306    56598    67308
3    67308    95797    67306
3    67306    95797    84695
3    84693    46006    59980
3    84701    95805    84703
3    95803    95805    84701
3    46502    43109    95804
3    57130    95812    95810
3    57130    84708    84710
3    57130    84710    57134
3     3580     7113    95811
3     3580    95813     7113
3    95813    84709     7113
3    95813    84711    84709
3    95814    43110    46522
3    95812    57134    43110
3    43110    57134    46522
3    57134    53710    46522
3    53710    84712    46522
3    57134    84710    53710
3    57134    95812    57130
3    54011    95815    84713
3    64673    54011    54007
3    64673    64677    54011
3    75611    64677    64673
3    75611    75615    64677
3    75611    84714    90417
3    86811    75611    90417
3    75615    75611    86811
3    86811    90417   101475
3    86811   101475    97905
3    95816    97905   101475
3    84711    95817    84715
3    95813    95817    84711
3    35879    32468    84716
3    54011    84713    54007
3    95814    43102    35879
3     7113    84709     3576
3   122732    95811    84707
3    95806    43109    46502
3    84702    95806    46502
3    84704    95806    84702
3    95807    92995    89482
3    84703    95807    89482
3    95805    95807    84703
3    92995    84705    89482
3    57126    95808    53709
3    95808    84704    53709
3    95808    95806    84704
3    84706    57126    53709
3    89486    92995    95807
3   100556    84705    92995
3   126245   122732    84707
3    89486   100556    92995
3   100558   111626   100556
3   111632   111626   100558
3   126245   122728    95809
3   122728   111632    95809
3   122728   111626   111632
3   126245    84707   122728
3    57130    95810    57126
3    57126    95810    95808
3    57126    84706    84708
3    57126    84708    57130
3   122732   126245    95809
3    95811     7113     3576
3    95811     3576    84707
3   100558   100556    89486
3    95842      307     3849
3    95843   104099   104095
3    95843   104095    95841
3    67310    70891    95877
3    70891    67310    95879
3    81947    70891    95879
3    81945    70891    81947
3    93091    81945    81947
3    93089    81945    93091
3   104171    93089    93091
3   104167    93089   104171
3   115243   104167   104171
3   115239   104167   115243
3    84777   115239    84779
3    84779   115239   115243
3    84778    64369    95878
3    95878    64369    64377
3    95880    64377    64369
3    95880    64369    84780
3    95881    81949    81947
3    95881    81947    95879
3    93095    81947    81949
3    93091    81947    93095
3   104175    93091    93095
3   104171    93091   104175
3   111631   115243    84781
3   115243   104175    84781
3   115243   104171   104175
3    84779   115243   111631
3    84780    75293    95880
3    95878    53711    84778
3    95878    53717    53711
3    95876    53711    53717
3    84776    53711    95876
3   111629    84771   111635
3   111635    84771    95871
3    95874    84772    84774
3    95874    95872    84772
3    95875    70889    70885
3    95875    70885    95873
3    81943    70885    70889
3    81939    70885    81943
3    93087    81939    81943
3    93083    81939    93087
3   104163    93083    93087
3   104159    93083   104163
3    84773   104159    84775
3    95880    75293    75299
3    84775   104159   104163
3    95876    95874    84774
3    95877    70891    70889
3    95877    70889    95875
3    81945    70889    70891
3    81943    70889    81945
3    93089    81943    81945
3    93087    81943    93089
3   104167    93087    93089
3   104163    93087   104167
3    84775   104163   111630
3   104163   115239   111630
3   104163   104167   115239
3   115239    84777   111630
3    95876    84774    84776
3    95882    75299    75293
3    95882    75293    84782
3    14029    95883    17525
3     6847   125949     6849
3    17529     6847     6849
3    17527     6847    17529
3    28237    17527    17529
3    28235    17527    28237
3    95888    28235    28237
3    95888    28237    95892
3    67311    95893    70907
3    70907    84787    67311
3    84787    95889    67311
3    84787    84785    95889
3    84788    90123    84786
3    84786    90123    90119
3     6849   125949   125951
3    95890    90119    90123
3    95895   125953   125951
3    95895   125951    95891
3     6851   125951   125953
3     6849   125951     6851
3    17531     6849     6851
3    17529     6849    17531
3    28239    17529    17531
3    28237    17529    28239
3    95892    28237    28239
3    95892    28239    95896
3    95897    70913    70907
3    95897    70907    95893
3    84787    70907    84789
3    95890    90123    95894
3   111635   100561   111629
3    95891   125949    95887
3    95890    86479    90119
3    95884    14029    17525
3    95885    81953    81949
3    95885    81949    95881
3    89483    93095    84783
3    93095    81953    84783
3    93095    81949    81953
3   100557   104175    89483
3    89483   104175    93095
3    84781   104175   100557
3    95886    84782    84784
3    95886    95882    84782
3   122343    95887   125949
3   122343   125949     6847
3    95891   125951   125949
3   122343     6847     3227
3     6847    17525     3227
3    17527    17525     6847
3    28235    24673    95884
3    17525    28235    95884
3    17527    28235    17525
3    95888    24673    28235
3    84785    78281    81953
3    95885    84785    81953
3    95889    84785    95885
3    84783    81953    78281
3    86479    95886    90119
3    95886    84786    90119
3    95886    84784    84786
3    17525    95883     3227
3   111629   100561    84773
3   100561   104159    84773
3    89487   104159   100561
3   123041   119432    84752
3    84750   119432   123041
3    95852    84750   123041
3    95850    84750    95852
3   126282   122730    84751
3   126282    95851   122730
3    95851    84753   122730
3    95851    95853    84753
3    84754   123045    84752
3    84752   123045   123041
3    95852   123041   123045
3    95852   123045    95854
3    95853     3582     7156
3   122734    95851   126282
3    84755    95853     7156
3     3582    95855     7156
3   119433   123045    84754
3    95854   123045   119433
3    84756    95854   119433
3    95856    95854    84756
3     7156     3578    84755
3    95855    14360    17808
3    95855    17808    84757
3     7156    95855    84757
3     3578     7156    84757
3    14360    95857    17808
3    95858    84756    84758
3    95858    95856    84756
3    84753    95853    84755
3    17808    14358    84757
3   111628   111634   122734
3    84751   111628   126282
3   111627   115175    84743
3   115175   104099    84743
3   115175   104095   104099
3    84741   115175   111627
3      303     3849    84742
3    95842     3849      303
3    84744    95842      303
3    95844    95842    84744
3    95845   104103   104099
3    95845   104099    95843
3    84743   104099    84745
3    84745   104099   104103
3    95846    84744    84746
3   111628   122734   126282
3    95846    95844    84744
3   100560    95847   104103
3    95847    84745   104103
3    95847    84747    84745
3    95848      308    84748
3    84748      308      304
3    84746      304      308
3    84746      308    95846
3    84747    95849    84749
3    95847    95849    84747
3    95850    84748    84750
3    95850    95848    84748
3   111628    84749    95849
3   111628    95849   111634
3   100560   104103    95845
3    24670    95789    24672
3    17808    95857    14358
3    95857    95859    84759
3    84766    21749    95866
3    95866    21749    21755
3    21749    84768    35963
3    32475    21749    35963
3    21755    21749    32475
3    95868    32475    35963
3    84767    95869    84769
3    95867    95869    84767
3    32469    35963    84768
3    43111    95868    46607
3    46607    95868    84770
3    95868    35963    84770
3    35963    32469    84770
3     3583    84765    95865
3    95870    43111    46607
3   122735    84771   122731
3   122731    84769   122735
3   122735    84769    95869
3    43103    46607    84770
3    95870    46607    43103
3    84772    95870    43103
3    95872    95870    84772
3    67309    95873    70885
3    67309    70885    81939
3    67309    81939    78285
3    78285    81939    93083
3    78285    93083    89487
3    89487    93083   104159
3   122735    95871    84771
3    95857    84759    14358
3     3579    84765     3583
3     3583    95867    84767
3    95860   119434   123060
3    84760   123060   119434
3    95858    84760   119434
3    84758    84760    95858
3    84759    95861    84761
3    95859    95861    84759
3   123060   119435    95860
3    95862   119435   123060
3    84760    95862   123060
3    84762    95862    84760
3    14359    17820    84763
3    14359    84761    17820
3    84761    95863    17820
3     3583    84767     3579
3    84761    95861    95863
3    95864    84762      305
3    95864    95862    84762
3    84764     3896      305
3    84763    17820    14361
3    95865    84763    14361
3    84765    84763    95865
3    17820    95863    14361
3     3896      309    95864
3    84764    11151     3896
3    11151      309     3896
3    11151    11155      309
3    95866    11155    11151
3    95866    11151    84766
3     3896    95864      305
3    24670    84687    95789
3    95790    64367    84688
3    95790    64375    64367
3    37270    33894    84627
3    33894    37270    95735
3    44530    33894    95735
3    44528    33894    44530
3    84631    44528    58542
3    44528    55130    58542
3    44528    44530    55130
3    55130    95739    58542
3    23593    26991    84628
3    84632    37655    23593
3    37655    26991    23593
3    37655    37651    26991
3    95736    37651    37655
3    95736    37655    95740
3   110480    84629    95737
3   110480    95737   110482
3   110482    95741   110480
3   110480    95741    84633
3    95742    84630    84634
3    95742    95738    84630
3    58542    55128    84631
3    58542    95739    55128
3    95739    84635    55128
3    95739    95743    84635
3    26997    23594    84636
3    34266    37655    84632
3    34266    84632    23594
3    95738    95734    84626
3    95738    84626    84630
3    99432    95737    84629
3    99434    95737    99432
3    48313    48317    58917
3    69689    66202    58917
3    58917    66202    55506
3    69689    84625    66202
3    95734    84622    84626
3    95734    95732    84622
3    95733    33896    37270
3    84627    95733    37270
3    84623    95733    84627
3    33896    95735    37270
3    26991    23592    84628
3    23592    26991    84624
3    26991    37647    84624
3    95744    34266    23594
3    26991    37651    37647
3    48317    37651    44898
3    37647    37651    48317
3    48317    44898    55508
3    48317    55508    58917
3    58917    55508    66204
3    58917    66204    69689
3    77154    84625    69689
3    66204    77154    69689
3    77156    77154    66204
3    77156    88356    77154
3    88358    88356    77156
3    88358    99432    88356
3    99434    99432    88358
3    37651    95736    44898
3    26997    95744    23594
3    95740    37655    34266
3    95741   121596   125044
3    57027    46399    57031
3    84639    57027    64366
3    57027    67787    64366
3    57027    57031    67787
3    67787    84645    64366
3    36152    95750    36146
3    36146    95750    95746
3    36146    84640    84646
3    36146    84646    36152
3    69326    65812    84641
3    69326    95747    65812
3    95747    84647    65812
3    95747    95751    84647
3    57031    46399    46403
3    95752    12964    84648
3    84642    12962    12964
3    84642    12964    95748
3    16628    13300    84643
3    13300    16628    95749
3    23932    13300    95749
3    23930    13300    23932
3    84649    23930    37984
3    23930    34588    37984
3    23930    23932    34588
3    34588    95753    37984
3    84650    35771    84644
3    84644    35771    35765
3    46407    35765    35771
3    84648    12964    12962
3    48313    58917    55506
3    35765    46403    46399
3    32464    35765    84638
3    84637    95741   125044
3    84633    95741    84637
3   121596    95745   125044
3    46399    43100    84638
3    57027    53706    46399
3    46399    53706    43100
3    57027    84639    53706
3    95746    32792    36146
3    84640    36146    32792
3    95742    84640    32792
3    84634    84640    95742
3    95743    65814    69326
3    84641    95743    69326
3    35765    46399    84638
3    84635    95743    84641
3    26997    84636    23596
3    84636    95748    23596
3    84636    84642    95748
3    95744    26997    23596
3   125044   121594    84637
3   121594   125044    95745
3     2480   121594    95745
3     2478   121594     2480
3    84643     2478    16628
3     2478    13302    16628
3     2478     2480    13302
3    13302    95749    16628
3    35765    32464    84644
3    65814    95747    69326
3    84621    48313    55506
3    37647    48317    48313
3    37647    48313    84620
3    95720    33144    36470
3    95716    47134    33144
3    33144    47134    36470
3    47134    43786    36470
3    43786    84606    36470
3    47134    84602    43786
3    90670    87224    84603
3   101734    98316    87224
3   101734    87224    90670
3   112822   109324    98316
3   112822    98316   101734
3   123944   120452   109324
3   123944   109324   112822
3    97904    95719   101332
3   123944    84604   120452
3   120828    95717   120830
3   120830    95721   120828
3   120828    95721    84607
3    95722    86810    84608
3    84608    86810    86806
3    86810    95718   101332
3    97900    86810   101332
3    86806    86810    97900
3    97900   101332    95719
3   108904    97900    95719
3   108902    97900   108904
3   108904    95723   108902
3   108902    95723    84609
3   120828    84605    95717
3    36474    95724    36470
3    95718    97904   101332
3   109698    95717   109694
3    15538     1356     4806
3    15538    84598    12182
3    84599    95715    84601
3    95711    95715    84599
3    47134    95716    47130
3    47130    95716    95712
3    57738    54388    84602
3    47134    57738    84602
3    47130    57738    47134
3    68488    65076    54388
3    68488    54388    57738
3    79502    76012    65076
3    79502    65076    68488
3   109694    95717    84605
3    95713    87226    90670
3    79502    95713    84603
3    76012    79502    84603
3    90670    87226   101734
3   101734    87226    98318
3   101734    98318   112822
3   112822    98318   109326
3    95714   123940   109326
3   123940   112822   109326
3   123940   123944   112822
3   123940    84600    84604
3   123940    84604   123944
3   109694    84601    95715
3   109694    95715   109698
3    95713    90670    84603
3    46403    35765    46407
3    36470    95724    95720
3    36470    84610    36474
3    43410    84616    46778
3    84616    95726    46778
3    84616    95728    95726
3    57402    54006    43410
3    57402    43410    46778
3    57402    84612    54006
3    25784    22406    84613
3    25784    84614    22406
3    15918    12572    84615
3    15918    95727    12572
3    95727    84617    12572
3    95727    95729    84617
3    95730    84616    84618
3    12574    95727    15918
3    95730    95728    84616
3    84619    95729    26604
3    84617    95729    84619
3    23198    95731    26604
3    48313    44896    84620
3    48313    84621    44896
3    95732    84618    84622
3    95732    95730    84618
3    26604    23196    84619
3    26604    95731    23196
3    95731    84623    23196
3    95731    95733    84623
3    37647    34264    84624
3    34264    37647    84620
3    95729    23198    26604
3    36470    84606    84610
3    84611    95725    84615
3    95725    12574    15918
3     1738    84607    95721
3     1738    95721     1740
3     1740    95725     1738
3     1738    95725    84611
3    95726    43414    46778
3    46778    43414    57402
3    57402    43414    54010
3    57402    54010    84612
3    54010    64672    84612
3    54010    64676    64672
3    64676    75610    64672
3    75614    75610    64676
3    84608    75610    75614
3    84615    95725    15918
3    84608    75614    95722
3   120026    95723   120028
3   120028      946   120026
3      948      946   120028
3      948    11788      946
3    11790    11788      948
3    84613    11788    25784
3    11788    22408    25784
3    11788    11790    22408
3    95724    36474    22408
3    22408    36474    25784
3    36474    33142    25784
3    33142    84614    25784
3    36474    84610    33142
3   120026    84609    95723
3    84789    70907    70913
3    57035    46403    46407
3    67793    57031    57035
3    59599    84669    56208
3    84670    25139    84668
3    84668    25139    25135
3    25139    95772    32472
3    35801    25139    32472
3    25135    25139    35801
3    35801    32472    43106
3    35801    43106    46441
3    95770    46441    43106
3    56212    59599    95771
3    56212    95773    59599
3    95773    84669    59599
3    95773    84671    84669
3    25139    84670    21752
3    84670    95774    21752
3    84670    84672    95774
3    95772    25139    21752
3    95775    70369    66896
3    84671    95775    66896
3    95773    95775    84671
3    70369    84673    66896
3    95776    84672    84674
3    95776    95774    84672
3    66900    70369    95775
3    95777    81389    77860
3    95777    77860    84673
3    66900    95777    84673
3    48991    45590    84667
3    45590    95771    84667
3    95771    56208    84667
3    95771    59599    56208
3   121944   121942   110824
3   121944     2838   121942
3     2842     2838   121944
3     2842    13654     2838
3    13658    13654     2842
3    13658    24298    13654
3    24302    24298    13658
3    24302    34946    24298
3    34950    34946    24302
3    48991    45586    95769
3    45586    34950    95769
3    45586    34946    34950
3    48991    84667    45586
3    70369    66900    84673
3    84668    25135    84666
3    35801    25131    25135
3    35797    25131    35801
3    46441    35797    35801
3    46435    35797    46441
3    95766    46435    46441
3    95766    46441    95770
3    88692    92249    95767
3    92249    88692    99756
3    92249    99756   103263
3   103263    99756   110826
3   103263   110826   114351
3    95768   114351   110826
3    45590    48991    95769
3    84666    25135    25131
3    92547    89084    81389
3    81389    89084    77860
3    92547    84675    89084
3    84680    21747    95782
3    95782    21747    21753
3    95784    21753    21747
3    95784    21747    84682
3    95785     6641     6633
3    95785     6633    95783
3    84681     6633    84683
3    84683     6633     6641
3    84682    32467    95784
3    95784    32467    32473
3    95786    32473    32467
3    95786    32467    84684
3     3226     6641    95785
3     6633    84681     3220
3     3226    95787     6641
3    95787    84685    84683
3    84684    43101    95786
3    95786    43101    43107
3    53707    43107    43101
3    53707    53715    43107
3    95788    53715    53707
3    95788    53707    84686
3    14026    84685    95787
3    14026    95787    14028
3    14028    95789    14026
3    14026    95789    84687
3    84686    64367    95788
3    95788    64367    64375
3    95787    84683     6641
3   121944   110824   114351
3     3220   122338   122342
3     6633     3220    95783
3    14519    11148    84676
3    84674    11148    14519
3    95778    84674    14519
3    95776    84674    95778
3    77864    81389    95777
3    81389    77864    89088
3    81389    89088    92547
3    95779   103569   100152
3    95779   100152    84675
3    89088    95779    84675
3    92547    89088    84675
3   103569    84677   100152
3    14519    84676    11152
3     3220   122342    95783
3    84676    95780    11152
3    95778    14519    11152
3   100156   103569    95779
3   111222    84677   103569
3   100156   111222   103569
3   111226   111222   100156
3   111226    95781   111222
3   111222    95781    84679
3    84678    11149    95780
3    95780    11149    11153
3    95782    11153    11149
3    95782    11149    84680
3   122338    84679    95781
3   122338    95781   122342
3    84676    84678    95780
3    95768   121944   114351
3   103263   110824    99754
3   114351   110824   103263
3    57035    46407    57039
3    67795    57035    57039
3    67793    57035    67795
3    78777    67793    67795
3    78775    67793    78777
3    84651    78775    84657
3    84657    78775    78777
3    95758    84652    84658
3    95758    95754    84652
3    87976    91483    95755
3    99066    84653    91483
3    87976    99066    91483
3    99068    99066    87976
3    57039    46407    46413
3    99068   110108    99066
3   121232   124739    84654
3   110108   121232    84654
3   110110   121232   110108
3    95756   124739   121232
3    95759    59263    55830
3    84655    95759    55830
3    95757    95759    84655
3    59263    84659    55830
3    32465    35777    84656
3    84660    46421    32465
3    46421    35777    32465
3    46421    46413    35777
3    57045    46413    46421
3   110110   110108    99068
3    57039    46413    57045
3    46407    35771    46413
3    84650    35777    35771
3    67787    57031    67793
3    84645    67787    75290
3    67787    78775    75290
3    67787    67793    78775
3    78775    84651    75290
3    32790    84652    36152
3    84652    95750    36152
3    84652    95754    95750
3    36152    84646    32790
3    76764    84647    95751
3    76764    95751    76766
3    91483    87974    95755
3    87974    76766    95755
3    46413    35771    35777
3    87974    76764    76766
3   124739   121230    84654
3    95756     2126   124739
3     2126   121230   124739
3     2126     2124   121230
3    84648     2124     2126
3    84648     2126    95752
3    37984    34586    84649
3    34586    37984    95753
3    45218    34586    95753
3    45216    34586    45218
3    45218    95757    45216
3    45216    95757    84655
3    84656    35777    84650
3    91483    84653    87974
3    57031    46403    57035
3    67797    57039    57045
3    67797    95760    75296
3   119650   119648   108552
3   119650      562   119648
3      564      562   119650
3    84662      562      564
3    84662      564    95762
3    66544    70041    95763
3    66544    95765    70041
3    95765    84663    70041
3    95765    84665    84663
3    25131    21746    84666
3    35797    32466    25131
3    25131    32466    21746
3    32466    35797    84664
3   108552   119648   108550
3    35797    46429    84664
3    46435    95766    53714
3    57049    46435    53714
3    46429    46435    57049
3    57049    53714    64374
3    57049    64374    67799
3    95764    67799    64374
3    77490    84665    95765
3    77490    95765    77492
3    92249    88690    95767
3    88690    77492    95767
3    88690    77490    77492
3   103263    99754    92249
3    92249    99754    88690
3    35797    46435    46429
3    67795    57039    67797
3   108552   108550    97564
3    97562    95761    97564
3    78777    67797    75296
3    67795    67797    78777
3    86474    84657    78777
3    75296    86474    78777
3    86478    86474    75296
3    86478    95761    86474
3    86474    95761    84661
3    95762    11418    84662
3    84662    11418    11416
3    11418    22034    11416
3    22036    22034    11418
3    84658    22034    22036
3    84658    22036    95758
3    97564   108550    97562
3    55832    59263    95759
3    95763    66542    84659
3    55832    95763    84659
3    59263    55832    84659
3    70041    84663    66542
3    84664    46429    84660
3    84660    46429    46421
3    57049    46421    46429
3    57045    46421    57049
3    67799    57045    57049
3    67797    57045    67799
3    95760    67797    67799
3    95760    67799    95764
3    97562    84661    95761
3    95763    70041    66542
3    86475    90123    84788
3    97565    95894   101179
3   101179    95894    84790
3    96022    96018    84910
3    12575    96023    84911
3    12575    84911    12573
3    12573    84909    12575
3    12575    84909    96019
3    92508    88693    96020
3    88693    92508    99757
3    99757    92508   103526
3   103526    96021    99757
3    96024    84910    84912
3    96024    96022    84910
3     1741    96025    84913
3     1741    84913     1739
3     1739    84911     1741
3     1741    84911    96023
3    96026    84912    84914
3    96026    96024    84912
3    44143    96027    47889
3    44143    47889    58499
3    44143    58499    54747
3    54747    58499    69275
3    54747    69275    65437
3    65437    69275    80277
3    65437    80277    76369
3    76369    80277    84915
3    87579    76369    84915
3    87581    76369    87579
3    84910    96018    43787
3    96018    47501    43787
3    43787    47501    84908
3    38654    96017    34955
3    96014    84908    47501
3    96014    84904    84908
3    96018    43789    47501
3    84905    26918    23199
3    96019    84905    23199
3    84909    84905    96019
3    26918    96015    23199
3    84906    77491    96016
3    96016    77491    77493
3    88691    92508    96020
3    77493    88691    96020
3    77491    88691    77493
3    99755   103526    92508
3    98685    87581    87579
3    99755    92508    88691
3    99755   110827   103526
3   110825   110827    99755
3   121943   110827   110825
3   121943   121945   110827
3     2841   121945   121943
3     2841     2845   121945
3    13657     2845     2841
3    13657    13661     2845
3    24301    13661    13657
3    24301    24305    13661
3    38654    34955    84907
3    34955    24301    84907
3    34955    24305    24301
3   110827    96021   103526
3    98685    98687    87581
3   109695    98687    98685
3   109695   109699    98687
3    96034    84920    84922
3    96034    96032    84920
3   120455    96035    84923
3   120455    84923   120453
3   120453    84921   120455
3   120455    84921    96033
3    84922    54389    96034
3    96034    54389    54391
3    54389    84924    68867
3    65079    54389    68867
3    54391    54389    65079
3    96036    65079    68867
3    98319    96037   102095
3     1359    84919    96031
3    98319   102095    84925
3   109327    98319   109325
3   109325    84923   109327
3   109327    84923    96035
3    65077    68867    84924
3    68867    65077    96036
3    65077    76015    96036
3    65077    76013    76015
3    87225    76015    76013
3    87225    87227    76015
3    96037    87227   102095
3    87227    98317   102095
3    87227    87225    98317
3    84925   102095    98317
3   109325    98319    84925
3    43789    96014    47501
3     1357    84919     1359
3     1359    96033    84921
3   120829   109699   109695
3   120829   120831   109699
3   120829    84913   120831
3   120831    84913    96025
3    96028    84914    84916
3    96028    96026    84914
3    22787    96029    84917
3    22787    84917    22785
3    33489    22787    22785
3    33489    33491    22787
3    96027    33491    47889
3    33491    44141    47889
3    33491    33489    44141
3     1359    84921     1357
3    54745    58499    44141
3    65435    69275    54745
3    54745    69275    58499
3    76367    80277    65435
3    65435    80277    69275
3    84915    80277    76367
3    96030    84916    84918
3    96030    96028    84916
3    12185    96031    84919
3    12185    84919    12183
3    12183    84917    12185
3    12185    84917    96029
3    96032    84918    84920
3    96032    96030    84918
3    44141    58499    47889
3    84903    96013    96017
3    84903    96017    38654
3    34949    84903    38654
3    45588    96003    84891
3    96004    84888    84892
3    96004    96000    84888
3    44529    48230    84893
3    58824    55131    84889
3    84889    55131    44529
3    55131    96005    44529
3    96005    48230    44529
3    58824    96001    55131
3    84890    34265    96002
3    96002    34265    34267
3    44897    34267    34265
3    44897    44899    34267
3    45594    96003    45588
3    55507    44899    44897
3    66203    55509    55507
3    66203    66205    55509
3    96006    66205    66203
3    96006    66203    84894
3    13303    96007    84895
3    13303    84895    13301
3    13301    84896    27609
3    23933    13301    27609
3    13303    13301    23933
3    96008    23933    27609
3    84891    96009    84897
3    96003    96009    84891
3    84892   120027    96004
3    55507    55509    44899
3    96004   120027   120029
3    45588    95999    45594
3    96002    23595    84890
3    95998    12965    16555
3    84883    95999    84887
3    95995    95999    84883
3   108903   112761    84884
3    95996   112761   108903
3    84888    95996   108903
3    96000    95996    84888
3    55129    58824    84889
3    65815    96001    58824
3    55129    65815    58824
3    65813    65815    55129
3    76765    65815    65813
3    76765    76767    65815
3    45588    84887    95999
3    95997    76767    91775
3    76767    76765    87975
3    84885    91775    87975
3   110109   113899    84886
3   121231   124975   110109
3   110109   124975   113899
3     2125     5831   121231
3   121231     5831   124975
3    12963    16555     2125
3     2125    16555     5831
3    16555    12963    95998
3    12963    23597    95998
3    12963    23595    23597
3    96002    23597    23595
3    76767    87975    91775
3    96038   120478   123890
3    96010   120029   120027
3    33895    37570    84899
3    45595    84903    45589
3    45589    84897    45595
3    45595    84897    96009
3    84898      947    96010
3    96010      947      949
3    11789      949      947
3    11789    11791      949
3    22407    11791    11789
3    22407    22409    11791
3    33143    22409    22407
3    33143    33145    22409
3    96014    33145    33143
3    96014    33143    84904
3    45595    96013    84903
3    23197    26918    84905
3    84899    33897    23197
3    33897    96015    23197
3    96015    26918    23197
3    37570    96011    33897
3    99433   103181    84900
3   110481   114277    99433
3    99433   114277   103181
3    84901   114277   110481
3    84902    66543    96012
3    96012    66543    66545
3    96016    66545    66543
3    96016    66543    84906
3    34949    38654    84907
3    37570    33897    84899
3    96010   120027    84898
3    96012    55831    84902
3    55831    55833    45219
3    48230    44531    84893
3    84893    44531    33895
3    44531    96011    33895
3    96011    37570    33895
3    48230    96005    44531
3    84894    77155    96006
3    96006    77155    77157
3    88357    77157    77155
3    88357    88359    77157
3    88357    84900   103181
3    99435    88357   103181
3    88359    88357    99435
3    99435   103181   114277
3    96012    55833    55831
3    99435   114277   110483
3   121595   110483    84901
3   121597   110483   121595
3     2479   121597   121595
3     2479     2481   121597
3     2479    84895     2481
3     2481    84895    96007
3    23931    27609    84896
3    27609    23931    96008
3    23931    34589    96008
3    23931    34587    34589
3    45217    34589    34587
3    45217    45219    34589
3    55831    45219    45217
3   110483   114277    84901
3     2127    16555    12965
3   123890   120478     4750
3     4750     1382    15494
3    84953    96067    84955
3    96065    96067    84953
3    96068    54066    84956
3    84956    54066    54058
3    84954    54058    54066
3    84954    54066    96066
3    84955    96069    84957
3    96067    96069    84955
3    96070    43476    84958
3    84958    43476    43470
3    84956    43470    43476
3    84956    43476    96068
3    22816    84957    96069
3    22816    96069    22820
3    84959    22816    36920
3    22816    33520    36920
3    22816    22820    33520
3    36920    33520    47590
3    47590    33520    44168
3    47590    44168    58190
3    58190    44168    54770
3    58190    54770    68966
3    68966    54770    65460
3    68966    65460    79970
3    79970    65460    76392
3    76392    96071    79970
3    96072    84958    84960
3    84952    64738    96064
3    84952    64732    64738
3    84954    64738    64732
3    96066    64738    84954
3    96057    84945    96055
3    84943    15543    12207
3    90279    86852    84946
3    97942   101329    84944
3    97942    84944    86852
3    96058    97942    86852
3    90279    96058    86852
3    96056   101329    97942
3    84945    96059    84947
3    96057    96059    84945
3    90279    84946    86854
3    84946    96060    86854
3    84946    84948    96060
3    96072    96070    84958
3    96058    90279    86854
3    12208    96059    12212
3    12212    96061    12208
3    12208    96061    84949
3    96062    75666    84950
3    84950    75666    75662
3    84948    75662    75666
3    84948    75666    96060
3    84949    96063    84951
3    96061    96063    84949
3    96064    84950    84952
3    96064    96062    84950
3    84951    96065    84953
3    96063    96065    84951
3    12208    84947    96059
3    36920    33516    84959
3    47590    44166    33516
3    47590    33516    36920
3    96078    33920    23220
3    26623    96078    23220
3    37277    33920    44554
3    37277    44554    47947
3    96079    58547    55152
3    96079    55152    84965
3    44554    96079    84965
3    47947    44554    84965
3    58547    84969    55152
3    84966    43471    96076
3    96076    43471    43477
3    96080    43477    43471
3    96080    43471    84970
3    33920    84964    23220
3   109724    84967    96077
3   109726   120852   109724
3   120854   120852   109726
3   120854     1762   120852
3     1764     1762   120854
3    12598    15943    84968
3     1762    12598    84968
3     1764    12598     1762
3    15943    12598    23222
3    15943    23222    26623
3    96078    26623    23222
3    55154    58547    96079
3    65836    84969    58547
3    55154    65836    58547
3   109724    96077   109726
3    96055    84945    15543
3    33920    37277    84964
3    26623    23220    15943
3    58190    54768    44166
3    58190    44166    47590
3    68966    65458    54768
3    68966    54768    58190
3    79970    76390    65458
3    79970    65458    68966
3    76390    79970    96071
3    87604    76390    96071
3    87602    76390    87604
3    87604    96073    87602
3    87602    96073    84961
3    96074    84960    84962
3    96074    96072    84960
3    15943    23220    12596
3    96075   102201    98710
3    96073    96075    84961
3   102201    84963    98710
3    37277    33918    84964
3    47947    44552    37277
3    37277    44552    33918
3    47947    84965    44552
3    96076    84962    84966
3    96076    96074    84962
3    98712   102201    96075
3    98712    96077   102201
3    96077    84963   102201
3    96077    84967    84963
3    15943    12596    84968
3    84961    96075    98710
3    84945    12207    15543
3    96054   112409   108940
3   101329    96056    97940
3   112387   108938    84930
3   123491   120052   112387
3   112387   120052   108938
3     4347      976   123491
3   123491      976   120052
3     4347    84931      976
3    96044    54420    84932
3    84932    54420    54418
3    84928    54418    54420
3    84928    54420    96042
3    36858    84933    84929
3    36858    84929    36850
3    36850    96043    36858
3    33518    96043    36850
3    36858    96043    96045
3    84930   112391   112387
3   123497   112387   112391
3   123491   112387   123497
3     4351   123491   123497
3     4347   123491     4351
3    84931     4347    11816
3     4347    15085    11816
3     4347     4351    15085
3    25753    22430    15085
3    15085    22430    11816
3    36447    33166    25753
3    25753    33166    22430
3    96046    43822    36447
3    84934   112391    84930
3    43822    33166    36447
3    84927    96041    84929
3    96041    33518    36850
3    15494     1382    12210
3    12210    96039    15494
3    96040    76042    79458
3    79458    76042    84926
3    76042    87248    84926
3    76042    87250    87248
3    87250    98340    87248
3    98342    98340    87250
3    98342   109348    98340
3   109350   109348    98342
3   109350    96038   123890
3   120476   109350   123890
3   109348   109350   120476
3    84929    96041    36850
3     4750     1380   120476
3    15494    12206     1380
3    15494     1380     4750
3    12206    15494    96039
3    22818    12206    96039
3    22814    12206    22818
3    22818    96041    22814
3    22814    96041    84927
3    96042    65108    84928
3    84928    65108    65106
3    65108    96040    79458
3    76040    65108    79458
3    65106    65108    76040
3    79458    84926    76040
3     4750   120476   123890
3     4750   120478     1382
3    43822    43820    33166
3    84932    43822    96044
3    15089    22434    25757
3    96048    25757    22434
3    22819    96051    26193
3    26193    84939    22819
3    84939    96049    22819
3    84939    84937    96049
3    84940   112405    84938
3    84938   112405   112399
3    96050   112399   112405
3    96050   112405    96052
3    12211    96053    15539
3    26193    96051    12211
3    26193    12211    15539
3    15089    11820    22434
3    22815    26193    15539
3    84939    26193    22815
3    84942   112409    84940
3    84940   112409   112405
3    96052   112405   112409
3    96052   112409    96054
3    96055    15543    15539
3    96055    15539    96053
3    84941    15539    84943
3    84943    15539    15543
3   101329    97940    84944
3   108940   112409    84942
3   108940    84942    97940
3    96056   108940    97940
3    84941    22815    15539
3    84932    43820    43822
3     4355    11820    15089
3   123501      978     4355
3    36868    84935    84933
3    36868    84933    36858
3    36858    96045    36868
3    36868    96045    96047
3    84936   112395    84934
3    84934   112395   112391
3   123501   112391   112395
3   123497   112391   123501
3     4355   123497   123501
3     4351   123497     4355
3    15089     4351     4355
3    15085     4351    15089
3    25757    15085    15089
3     4355      978    11820
3    25753    15085    25757
3    36447    25757    33168
3    25753    25757    36447
3    96046    36447    33168
3    84935    36868    33519
3    96049    84935    33519
3    84937    84935    96049
3    36868    96047    33519
3    84938   112399    84936
3    84936   112399   112395
3   112399    96050   120054
3   123501   112399   120054
3   112395   112399   123501
3   123501   120054      978
3    25757    96048    33168
3    15538    12182     1356
3     2127     5831    16555
3   121233   124975     5831
3    35347    35349    24675
3    46007    35349    35347
3    46007    46009    35349
3    56599    46009    46007
3    56599    56601    46009
3    70966    67313    84817
3    67313    56599    84817
3    67313    56601    56599
3    70966    95929    67313
3    25377    21750    84820
3    84818    21750    25377
3    95932    84818    25377
3    95930    84818    95932
3    45592    49181    95931
3    45592    95933    49181
3    95933    84819    49181
3    95933    84821    84819
3    25377    84820    21756
3    84820    95934    21756
3    84820    84822    95934
3    95932    25377    21756
3    95935    59805    56210
3    84821    95935    56210
3    95933    95935    84821
3    59805    84823    56210
3    95936    84822    84824
3    95936    95934    84822
3    35347    24675    24671
3    24671    24675    14031
3    24671    14031    14027
3    14027    14031     3229
3    49173    38499    49177
3    84811    49173    84815
3    84815    49173    49177
3    84812   122339    95924
3    95924   122339   122345
3    95928   122345   122339
3    95928   122339    84816
3    67307    70966    84817
3    78287    95929    70966
3    67307    78287    70966
3    78283    78287    67307
3    89485    78287    78283
3    89485    89491    78287
3    95937    59809    59805
3    89485    84813    89491
3    36047    84814    32476
3    84814    95930    32476
3    84814    84818    95930
3    95926    36047    32476
3    34952    38503    95927
3    38503    34952    95931
3    49181    38503    95931
3    49177    38503    49181
3    84815    49177    84819
3    84819    49177    49181
3    84816     3221    95928
3    95928     3221     3229
3    14027     3229     3221
3    89491    84813    95925
3    95937    59805    95935
3    84823    59805    84825
3    84825    59805    59809
3   114942   100154   103840
3   111224   114942    95941
3   122346   111224    95941
3   122340   111224   122346
3   122346    95943   122340
3   122340    95943    84829
3    53713    57337    84828
3    64379    95942    68069
3    68069    95942    84830
3    95942    57337    84830
3    57337    53713    84830
3    95944    64379    68069
3    95943     3230     6948
3   114942   111224   100154
3    84831    95943     6948
3     3230    95945     6948
3    64371    68069    84830
3    95944    68069    64371
3    84832    95944    64371
3    95946    95944    84832
3     6948     3222    84831
3    95945    14032    17636
3    95945    17636    84833
3     6948    95945    84833
3     3222     6948    84833
3    14032    95947    17636
3    95948    84832    84834
3    95948    95946    84832
3    84829    95943    84831
3    49177    38499    38503
3    89086    89090   100154
3    89090    95940   103840
3    21757    95936    25385
3    95936    84826    25385
3    95936    84824    84826
3    95938    21757    25385
3    56214    59809    95937
3    66898    84825    59809
3    56214    66898    59809
3    66902    66898    56214
3    66902    95939    66898
3    66898    95939    84827
3    95940   100158   103840
3   103840   100158   114942
3   114942   100158   111228
3   100154    89090   103840
3   111228    95941   114942
3    25385    21751    95938
3    21751    32477    95938
3    21751    32471    32477
3    43105    32477    32471
3    43105    43113    32477
3    43105    84828    57337
3    53719    43105    57337
3    43113    43105    53719
3    95942    53719    57337
3    77862    84827    95939
3    77862    95939    77866
3    77866    89086    77862
3    89090    89086    77866
3    21751    25385    84826
3    95927    38499    95923
3    95927    38503    38499
3    95922    84810    95926
3    95902    84792    95904
3    95903    78286    81984
3    84795    95903    81984
3    84793    95903    84795
3    78286    95905    81984
3    90135    84794    86480
3    84794    95906    86480
3    84794    84796    95906
3    95904    90135    86480
3    81984    78282    84795
3    95905    89488    93130
3    95905    93130    84797
3    81984    95905    84797
3    95904    84792    90135
3    78282    81984    84797
3    95908    84796    84798
3    95908    95906    84796
3    93136    84799    84797
3    93136    84797    93130
3    93130    95907    93136
3    93136    95907    95909
3    79001    75294    84800
3    84798    75294    79001
3    95910    84798    79001
3    95908    84798    95910
3    93142    84801    84799
3    93142    84799    93136
3    93136    95909    93142
3    89488    95907    93130
3    93142    95909    95911
3    84792    86476    90135
3    95903    84793    84791
3    95894    90123    84790
3    90123    86475    84790
3    95898    97565   101179
3   122344   125953    95895
3   125953   122344    95899
3     6853   125953    95899
3     6851   125953     6853
3    17533     6851     6853
3    17531     6851    17533
3    17533    95900    24674
3    28239    17533    24674
3    17531    17533    28239
3    95896    28239    24674
3    90135    86476    84794
3    95901    70919    70913
3    84789    70913    84791
3    84791    70913    70919
3   101179    84790    97566
3    84790    95902    97566
3    84790    84792    95902
3    95898   101179    97566
3     3228     6853    95899
3     6853     3228    14030
3     6853    14030    17533
3    95900    17533    14030
3    67312    70919    95901
3    67312    95903    70919
3    95903    84791    70919
3    95901    70913    95897
3    17644    84835    84833
3    79001    84800    75300
3    84800    84802    95912
3   100153   100157    89089
3    95920   100157   100153
3    95920   100153    84808
3    89484    84805    95917
3    89484    95917    89490
3    89490    95921    89484
3    89484    95921    84809
3    95922    43112    84810
3    84810    43112    43104
3    84806    43104    43112
3    84806    43112    95918
3    34951    95923    38499
3    49169    95919    34951
3   100153    89089    89085
3    38499    49169    34951
3    56209    59785    84811
3    59785    49173    84811
3    59785    49169    49173
3    84807    59785    56209
3    84808   111223    95920
3    95920   111223   111227
3    95924   111227   111223
3    95924   111223    84812
3    84809    95925    84813
3    95921    95925    84809
3    36047    32470    84814
3    84810    32470    36047
3    95926    84810    36047
3    49173    49169    38499
3    84800    95912    75300
3    77861    89085    89089
3    81593    77861    95916
3    95910    79001    75300
3    84801    93142    89489
3    95913    84801    89489
3    84803    84801    95913
3    93142    95911    89489
3    95914    53718    57306
3    57306    53718    84804
3    53718    64370    84804
3    53718    64378    64370
3    84802    64370    64378
3    84802    64378    95912
3    77865    95915    81593
3    95916    77865    81593
3    77861    89089    95916
3    84803    95917    84805
3    53712    84806    57306
3    84806    95914    57306
3    84806    95918    95914
3    57306    84804    53712
3    45591    95919    49169
3    45591    49169    59785
3    45591    59785    56213
3    56213    59785    84807
3    66897    56213    84807
3    66901    56213    66897
3    95915    66901    81593
3    66901    77861    81593
3    66901    66897    77861
3    95913    95917    84803
3   121233     5831     2127
3    17644    84833    17636
3    28348    17636    95947
3    84869   100155    92887
3    84865   103949   100155
3    25738    95982    22035
3    95982    84866    22035
3    95982    95980    84866
3    84870    25738    22035
3    84871     2839     6505
3    95981    84871     6505
3    95983    84871    95981
3    84867     6505     2839
3    66899    70649    84868
3    77863    81715    66899
3    66899    81715    70649
3    89087    92887    77863
3    77863    92887    81715
3    84869    92887    89087
3    25738    22037    95982
3    84870    32791    25738
3    32791    22037    25738
3    32791    32793    22037
3    43413    47098    95984
3    32793    43413    95984
3    32791    43413    32793
3    84872    47098    43413
3    95985     6517     2840
3    84871    95985     2840
3    95983    95985    84871
3   100155   103949    92887
3   103949    89091    92887
3   103949    95979    89091
3    77867    92887    89091
3    45587    34953    34947
3    45587    45593    34953
3    95978    45593    45587
3    95978    45587    84864
3   100159    95979   103949
3   100159   103949    84865
3   111225   100159    84865
3   111229   100159   111225
3   111225    84861   111229
3   111229    84861    95975
3    15066    11419    95976
3    95980    11419    15066
3    84862    95980    15066
3     6517    84873     2840
3    84866    95980    84862
3    17197    95977     2843
3    17197     2843     6505
3    13655    17197     6505
3    84867    13655     6505
3    84863    17197    13655
3    84864    56211    95978
3    95978    56211    56215
3    56211    84868    70649
3    66903    56211    70649
3    56215    56211    66903
3    66903    70649    81715
3    66903    81715    77867
3    77867    81715    92887
3     2843    95981     6505
3    47098    43417    95984
3    84872    54009    47098
3    54009    43417    47098
3    95991    84879    84877
3    97903   101673    84878
3    84880   112757    97903
3   112757   101673    97903
3   112757   112755   101673
3    95990   112755   112757
3    95990   112757    95992
3    84879    95993    84881
3    95991    95993    84879
3    84882   112759    84880
3    84880   112759   112757
3    95992   112757   112759
3    95992   112759    95994
3    95991    84877    38597
3    84881    95995    84883
3    84884   112761    84882
3    84882   112761   112759
3    95994   112759   112761
3    95994   112761    95996
3    87977    95997    91775
3    87977    91775    84885
3    99067    87977    84885
3    99069    87977    99067
3    99067    84886   113899
3   110111    99067   113899
3    99069    99067   110111
3   110111   113899   124975
3   110111   124975   121233
3    95993    95995    84881
3    34947    34953    24303
3    34954    95991    38597
3    95990   108907   112755
3    54009    54013    43417
3    64675    54013    54009
3    64675    64679    54013
3    95986    64679    64675
3    95986    64675    84874
3     2844     6517    95985
3     2844    95987     6517
3    95987    84873     6517
3    95987    84875    84873
3    84874    75613    95986
3    95986    75613    75617
3    95988    75617    75613
3    95988    75613    84876
3    34954    38597    95989
3    13656    84875    95987
3    13660    24300    13656
3    24304    24300    13660
3    38597    34948    95989
3    34948    24304    95989
3    34948    24300    24304
3    38597    84877    34948
3    84876    86809    95988
3    95988    86809    86813
3    86809    84878   101673
3    97907    86809   101673
3    86813    86809    97907
3    97907   101673   112755
3    97907   112755   108907
3    13656    95987    13660
3    34947    24303    24299
3    24303    13659    24299
3    24299    13659    84863
3    28360    39020    28366
3    28360    39012    39020
3    39012    95953    39020
3    39020    95953    95955
3    64373    68089    84840
3    95954    68089    64373
3    84842    95954    64373
3    95956    95954    84842
3    17666    84843    84841
3    17666    84841    17662
3    95957    17666    24677
3    17666    28366    24677
3    17666    17662    28366
3    17656    28360    28366
3    24677    28366    35351
3    39020    95955    35351
3    84842    75295    95956
3    95956    75295    75301
3    95958    75301    75295
3    95958    75295    84844
3    17670    84845    84843
3    17670    84843    17666
3    17666    95957    17670
3    17670    95957    95959
3    84844    86477    95958
3    95958    86477    86481
3    95960    86481    86477
3    95960    86477    84846
3    35351    28366    39020
3     3223     7002    84847
3    17656    28366    17662
3    17662    84841    84839
3    28348    17644    17636
3    24676    95949    28348
3    95950    84834    84836
3    95950    95948    84834
3    17650    84837    84835
3    17650    84835    17644
3    17644    28354    17650
3    17644    28348    28354
3    35350    39004    95949
3    39004    28348    95949
3    39004    28354    28348
3    35350    95951    39004
3    68085    64372    84838
3    17662    84839    17656
3    84836    64372    68085
3    95950    84836    95952
3    17656    84839    84837
3    17656    84837    17650
3    17650    28360    17656
3    17650    28354    28360
3    28354    39012    28360
3    28354    39004    39012
3    39004    95951    39012
3    39012    95951    95953
3    84840    68089    84838
3    84838    68089    68085
3    95952    68085    68089
3    95952    68089    95954
3    95952    84836    68085
3    24676    28348    95947
3    17670    14033    84845
3    14033    95961     3223
3    84854   119649    95968
3    95968   119649   119651
3    95970   119651   119649
3    95970   119649    84856
3     3225     7028    84857
3     3225    84855     7028
3    84855    95971     7028
3    84855    95969    95971
3    84856      563    95970
3    95970      563      565
3    95972      565      563
3    95972      563    84858
3    84857     7028     3233
3    95967    95969    84855
3    95973    84857     3233
3     7028    95971     3233
3    95974    84858    84860
3    95974    95972    84858
3   122347    95975    84861
3   122347    84861   122341
3   122341    84859   122347
3   122347    84859    95973
3    15066    95976    11417
3    95976    84860    11417
3    95976    95974    84860
3    84862    15066    11417
3    13659    95977    17197
3    13659    17197    84863
3    84859    84857    95973
3    84845    14033     3223
3    95967    84855     3224
3     7016     3224    84853
3    95961     7002     3223
3    17670    95959    14033
3    84846    97563    95960
3    95960    97563    97567
3    95962    97567    97563
3    95962    97563    84848
3    84847     7002     3231
3    95963    84847     3231
3    84849    84847    95963
3     7002    95961     3231
3   108553    95962   112361
3    95962    84850   112361
3    95962    84848    84850
3     7016    95967     3224
3    95964   108553   112361
3    84851    95963     7010
3    84849    95963    84851
3     3232    95965     7010
3   108551   112361    84850
3    95964   112361   108551
3    84852    95964   108551
3    95966    95964    84852
3     7016    84853    84851
3     7016    84851     7010
3     7010    95965     7016
3     7016    95965    95967
3    95968    84852    84854
3    95968    95966    84852
3    95963     3232     7010
3    65838    65836    55154
3     1356    84600   123940
3   120454     4806   123940
3    77798    84387    95489
3    77798    95489    77804
3    92689    89016    95495
3    89016    77804    95495
3    89016    77798    77804
3   103725   100076    92689
3    92689   100076    89016
3   103725    84393   100076
3    84394   125913    84388
3    84388   125913   125909
3     6821   125909   125913
3     6817   125909     6821
3    95490     6817     6821
3    95490     6821    95496
3    45968    49511    95491
3    45968    95497    49511
3    95497    84389    49511
3    95497    84395    84389
3   115227   111564    84396
3   122670   126317    84390
3   122670    84390   111564
3    95498   122670   111564
3   115227    95498   111564
3    95492   126317   122670
3    60388    56860    84391
3    60388    95493    56860
3    95493    84397    56860
3   112194    84386   108526
3    84392    95494    95488
3    84392    95488   112194
3   108526    84392   112194
3   125909   122266    84388
3   122266   125909    84382
3   125909     6813    84382
3   125909     6817     6813
3     6817    95490    13988
3    17495     6817    13988
3     6813     6817    17495
3    17495    13988    24632
3    17495    24632    28199
3    28199    24632    35308
3    28199    35308    38847
3    38847    35308    95491
3    49511    38847    95491
3    95493    95499    84397
3    49507    38847    49511
3    84389    49507    49511
3   126317   122666    84390
3    95492     3526   126317
3     3526   122666   126317
3     3526     3520   122666
3    84384     3520     3526
3    84384     3526    95486
3    46252    84385    95487
3    46252    95487    46258
3    84391    46252    60388
3    46252    56866    60388
3    46252    46258    56866
3    56866    95493    60388
3    84383    49507    84389
3    95500    97538   101144
3    84398   101144    97538
3    95494    84398    97538
3   101144    84398    97534
3    89022    92693    95501
3    92693    89022    95507
3   103735    92693    95507
3   103731    92693   103735
3   111143   114825    84403
3   114825   103735    84403
3   114825   103731   103735
3   122267   125917   111143
3   111143   125917   114825
3    84404     6829   122267
3     6829   125917   122267
3     6829     6825   125917
3    86434    86440    97534
3    95502     6825     6829
3    56562    60109    95503
3    95509    70887    67256
3    95509    67256    84399
3    56562    95509    84399
3    60109    56562    84399
3    81941    78226    70887
3    70887    78226    67256
3    93085    89422    81941
3    81941    89422    78226
3   100498   104157    84400
3   100498    84400    89422
3    95510   100498    89422
3    93085    95510    89422
3    95502     6829    95508
3    66848    95489    84387
3    97534    86440   101144
3    84402    86440    86434
3    84392    84398    95494
3    95501    92693    92689
3    95501    92689    95495
3   103731    92689    92693
3   103725    92689   103731
3    84393   103725   111142
3   103725   114825   111142
3   103725   103731   114825
3   111142   114825    84394
3   114825   125913    84394
3   114825   125917   125913
3     6825   125913   125917
3     6821   125913     6825
3    86440    95500   101144
3    95496     6821     6825
3    95503    60109    56558
3    84395    95503    56558
3    95497    95503    84395
3    60109    84399    56558
3   104157   100494    84400
3   111568   115227    84396
3   111568    84396   100494
3    95504   111568   100494
3   104157    95504   100494
3    95498   115227   111568
3    84397    95505    84401
3    95499    95505    84397
3    95506    86440    84402
3    95496     6825    95502
3    95504   104157   100498
3    66852    95489    66848
3    66848    84381    95485
3    28181    28175    17469
3    38833    28175    28181
3    38827    28175    38833
3    45963    49491    84369
3    49491    38833    84369
3    49491    38827    38833
3    84361    49491    45963
3    35631    39167    84362
3    84363    39167    35631
3   123058   119363    95474
3   123058    95475   119363
3    14628    11081    95476
3    11081    14628    21683
3    21683    14628    25268
3    84364    32397    25268
3    32397    21683    25268
3    32397    32401    21683
3    43025    32401    32397
3    43025    43029    32401
3    57198    53629    84365
3    53629    43025    84365
3    53629    43029    43025
3    57198    95477    53629
3    90064    86439    95478
3    86439    90064    97537
3    97537    90064   101108
3   112170    95480   108525
3    28181    17469    13983
3    84368    28181    13983
3     3165    17469     6785
3    13983    17469     3165
3    95472   108279   108285
3   119357   123058    95474
3   108285   119357    95474
3   108279   119357   108285
3      241    95475   123058
3   119357      241   123058
3      235      241   119357
3    11077    14628    95476
3      241    11077    95476
3      235    11077      241
3    21679    25268    14628
3    21679    14628    11077
3    84364    25268    21679
3   108525    95480    84366
3    53623    57198    84365
3    53623    64289    57198
3    64283    64289    53623
3    75219    64289    64283
3    75219    75225    64289
3    86433    90064    95478
3    75225    86433    95478
3    75219    86433    75225
3    97533   101108    90064
3    97533    90064    86433
3    84366   101108    97533
3    84359    95479    84367
3    95473    95479    84359
3     3165     6785    84360
3    64289    95477    57198
3    95480    97537    84366
3    97537   101108    84366
3    84370   112170   108525
3    56178    95485    56172
3    56172    95485    84381
3     6813     3166    84382
3     3166     6813    84376
3     6813    17491    84376
3     6813    17495    17491
3    28199    17491    17495
3    28193    17491    28199
3    38847    28193    28199
3    38843    28193    38847
3    84377    38843    45964
3    38843    49507    45964
3    38843    38847    49507
3    56172    95483    56178
3    49507    84383    45964
3    84384    14310    14302
3    24962    28523    84378
3    14302    24962    84378
3    14310    24962    14302
3    28523    24962    35636
3    28523    35636    39183
3    35636    95487    39183
3    95487    84379    39183
3    95487    84385    84379
3   112194    95488   112186
3   112186    95488    95484
3   112186    84380    84386
3   112186    84386   112194
3    95486    14310    84384
3    66848    95485    66852
3    56172    84375    95483
3   112178    84374    84380
3    84367    95481    84371
3    95479    95481    84367
3    84372    28187    84368
3    84368    28187    28181
3    35303    38833    84373
3    38833    28187    84373
3    38833    28181    28187
3    84369    38833    35303
3   112178    95482   112170
3   112170    95482    95480
3   112170    84370    84374
3   112170    84374   112178
3    84371    95483    84375
3   112178    84380   112186
3    95481    95483    84371
3    13984    17491    84372
3    17491    28187    84372
3    17491    28193    28187
3    84373    28187    35304
3    28187    38843    35304
3    28187    28193    38843
3    38843    84377    35304
3    28523    24956    84378
3    39183    35632    28523
3    28523    35632    24956
3    39183    84379    35632
3   112186    95484   112178
3   112178    95484    95482
3    17491    13984    84376
3    84401    95511    84405
3    95505    95511    84401
3    95512    84402    84406
3    84438    75228    95546
3   122667   126398    84441
3     3529    95549   126398
3   122667     3529   126398
3     3523     3529   122667
3    17896    14313    84439
3    14313     3523    84439
3    14313     3529     3523
3    17896    95547    14313
3    95550      242     3960
3     3960      242    14698
3    14698      242    11082
3    14698    11082    25368
3    25368    11082    21684
3    21684    95551    25368
3    95552    53632    57322
3    57322    53632    84442
3    53632    64286    84442
3    53632    64292    64286
3    84440    64286    64292
3    84440    64292    95548
3    84441   126398   122671
3    95553    84441   122671
3    84443    84441    95553
3   126398    95549   122671
3    95554   119364   123126
3    95550     3960   119364
3    84438    75222    75228
3    84440    75228    75222
3    95548    75228    84440
3    17896    95545    95547
3    75221    75227    64291
3    95540    75227    75221
3    95540    75221    84432
3    95539    14312    17886
3    84433    95539    17886
3    84431    95539    84433
3    14312    95541    17886
3    95542    84432    84434
3    95542    95540    84432
3    17886    14304    84433
3    17886    95541    14304
3    95541    84435    14304
3    95541    95543    84435
3   119364     3960   123126
3    90164    95544    86435
3    95544    95542    84434
3    84436    90164    86435
3    14305    17894    84437
3    14305    84435    17894
3    84435    95545    17894
3    84435    95543    95545
3    86436    84438    90164
3    84438    95544    90164
3    84438    95546    95544
3    90164    84436    86436
3    17896    84439    84437
3    17896    84437    17894
3    17894    95545    17896
3    95544    84434    86435
3     3960      236   123126
3      236    84444   123126
3    14698    11078      236
3    35309    49607    45969
3    45969    49607    60197
3    45969    60197    56563
3    95558    56563    60197
3    78227    82038    84449
3    89423    93180    82038
3    89423    82038    78227
3    93180    89423    84447
3   104248    93180    84447
3   104252    93180   104248
3   104248   115314   104252
3   104248   115312   115314
3   115312    95555   115314
3    35309    38951    49607
3   115314    95555    95559
3    78714    75016    84450
3    75016    86214    84450
3    75016    86220    86214
3    86220    97294    86214
3    97302    97294    86220
3    97302    95556   112014
3   108280    97302   112014
3    97294    97302   108280
3   123128   119358   108280
3   123128   108280   112014
3   123128    84448   119358
3    13989    95561    17601
3    13989    17601    84451
3    95560    75016    78714
3    75221    64291    68018
3    35309    95557    38951
3    46708    32398    36050
3    14698      236     3960
3    25368    21680    11078
3    25368    11078    14698
3    95551    32402    36050
3    95551    36050    84445
3    25368    95551    84445
3    21680    25368    84445
3    36050    32402    46708
3    46708    32402    43032
3    95552    57322    43032
3    43032    57322    46708
3    57322    53626    46708
3    53626    84446    46708
3    46708    84446    43026
3    57322    84442    53626
3   111565   115312   104248
3   111565   104248   100495
3   111565    84443   115312
3    84443    95555   115312
3    84443    95553    95555
3    95556   108286   112014
3    95554   123126   108286
3   123126   112014   108286
3   123126   123128   112014
3   123126    84444    84448
3   123126    84448   123128
3    36050    32398    84445
3    46708    43026    32398
3   100495   104248    84447
3    84430    75221    68018
3    68018    64291    95538
3    95537    95539    84429
3    95514     6833     3172
3    56867    95519    84411
3    56867    84411    56861
3    56861    84409    56867
3    56867    84409    95515
3    75220    84412    78948
3    84412    95516    78948
3    84412    95520    95516
3    78948    84410    75220
3   100084   103745    95517
3   103745   100084   111152
3   103745   111152   114841
3   114841   111152   122276
3   125935    95518   122268
3   114841   122276   125935
3    46259    95521    84413
3    46259    84413    46253
3    46253    84411    46259
3    46259    84411    95519
3    95522    53630    57250
3    57250    53630    84414
3    53630    64284    84414
3    53630    64290    64284
3    84412    64284    64290
3    84412    64290    95520
3    84413    95523    84415
3    95521    95523    84413
3    95524    43030    46638
3    95518   125935   122276
3    95522    57250    43030
3    95518     3172   122268
3     3172     6833    84408
3    95512    95506    84402
3    95513   103739   103735
3    95513   103735    95507
3    84403   103735    84407
3    84407   103735   103739
3    84408     6833    84404
3    84404     6833     6829
3    95508     6829     6833
3    95508     6833    95514
3    67260    70887    95509
3    70887    67260    78230
3    70887    78230    81941
3    81941    78230    89426
3     3172    84408   122268
3    81941    89426    93085
3    84405    95515    84409
3    95511    95515    84405
3    95516    75226    78948
3    84410    78948    75226
3    95512    84410    75226
3    84406    84410    95512
3    95517   103745   103739
3    95517   103739    95513
3    84407   103739   111144
3   103739   114841   111144
3   103739   103745   114841
3   125935   122268   114841
3   114841   122268   111144
3    95510    93085    89426
3    84358   108279    95472
3    43030    57250    46638
3    53624    84416    46638
3    84421    17859    14303
3    95532    84422    84424
3    95532    95530    84422
3    84425     3521     7215
3    95531    84425     7215
3    95533    84425    95531
3    84423     7215     3521
3    95534    84424    84426
3    95534    95532    84424
3    95535     7225     3522
3    84425    95535     3522
3    95533    95535    84425
3     7225    84427     3522
3    84423    14303     7215
3    57284    95536    53625
3    95536    95534    84426
3    84428    57284    53625
3     3528     7225    95535
3     3528    95537     7225
3    95537    84427     7225
3    95537    84429    84427
3    57284    53631    95536
3    68018    95538    64285
3    64285    95538    84428
3    95538    53631    84428
3    53631    57284    84428
3    84430    68018    64285
3    84429    95539    84431
3    95536    84426    53625
3    57250    53624    46638
3    14303    17859     7215
3    17859    95529     3527
3    57250    84414    53624
3    35637    95525    39205
3    39205    84417    35637
3    84417    95523    35637
3    84417    84415    95523
3    46644    95526    46638
3    46638    95526    95524
3    46638    84416    84418
3    46638    84418    46644
3    84419    35633    39205
3    95525    84419    39205
3    95527    84419    95525
3    84417    39205    35633
3    17859     3527     7215
3    46650    95528    46644
3    46644    84418    84420
3    46644    84420    46650
3    14311    95529    17859
3    14311    17859    84421
3    24957    14311    84421
3    24963    14311    24957
3    24957    84419    24963
3    24963    84419    95527
3    46650    43031    95528
3    95530    43031    46650
3    84420    95530    46650
3    84422    95530    84420
3     3527    95531     7215
3    46644    95528    95526
3    84357    49767    46251
3    49767    39161    39167
3    49767    39167    84363
3    84287    95401    95403
3    95404    84288    84290
3    95404    95402    84288
3    71092    84291    84289
3    71092    84289    71086
3    71086    95403    71092
3    71092    95403    95405
3    95406      240     3814
3    84292     3814      240
3    95404    84292      240
3    84290    84292    95404
3    71096    84293    84291
3    71096    84291    71092
3    71092    95405    71096
3    71096    95405    95407
3    95408   119362   122998
3    95406     3814   119362
3     3814   122998   119362
3     3814     3818   122998
3     3814    84292    84294
3     3814    84294     3818
3    71100    84295    84293
3    71100    84293    71096
3    71096    95407    71100
3    71100    95407    95409
3    95410   108284   111910
3    95408   122998   108284
3    84287    95403    71086
3    67551    84287    71086
3    67551    71086    84289
3    95402    95400    84286
3    56856    46254    95395
3    56856    46250    46254
3    60303    84281    56856
3   100826    97297    95394
3    97297   100826   108283
3   108283   100826   111886
3   108283   111886   119361
3   119361   111886   122970
3    95396   119361   122970
3    84280    95396   122970
3    84282    95396    84280
3    56862    60303    95395
3    56862    95397    60303
3   122998   111910   108284
3    95397    84281    60303
3    84282      233    95396
3    95396      233      239
3    95398      239      233
3    95398      233    84284
3    67550    84283    95397
3    67550    95397    67554
3    67554    95399    67550
3    67550    95399    84285
3    95400    84284    84286
3    95400    95398    84284
3    84285    95401    84287
3    95399    95401    84285
3    95402    84286    84288
3    95397    84283    84281
3   122998   123002   111910
3     3818      234    84296
3   123002     3818    84296
3    89816   100856    89820
3   100856    84300    97292
3    46255    95417    49743
3    49743    84303    46255
3    84303    95415    46255
3    84303    84301    95415
3    89824    95418    89820
3    89820    95418    95416
3    89820    84302    84304
3    89820    84304    89824
3    56175    95419    59665
3    95420    56175    59665
3    95421    49745    49743
3    89820   100856    84302
3    95421    49743    95417
3    84305    49743    49745
3    86212    84306    89824
3    84306    95418    89824
3    84306    95422    95418
3    89824    84304    86212
3    34917    95423    38397
3    34917    38397    84307
3    45553    34917    84307
3    45557    34917    45553
3    95419    45557    59665
3    45557    56169    59665
3    45557    45553    56169
3    59665    56169    95420
3    84303    49743    84305
3    60303    56856    95395
3   100856    97292    84302
3    89820    95416    89816
3   122998     3818   123002
3     3818    84294      234
3    84295    71100    67555
3    95411    84295    67555
3    84297    84295    95411
3    71100    95409    67555
3    95412    97298   100852
3    95410   111910    97298
3   111910   100852    97298
3   111910   111914   100852
3   123002   119356    84298
3   111914   123002    84298
3   111910   123002   111914
3    89816    95416    95414
3   123002    84296   119356
3    95411    95413    84297
3    95414    86218    89816
3    95412   100852    86218
3   100852    89816    86218
3   100852   100856    89816
3   111914   108278    84300
3   100856   111914    84300
3   100852   111914   100856
3   111914    84298   108278
3    56863    95415    84301
3    56863    84301    56857
3    56857    84299    56863
3    56863    84299    95413
3    84297    95413    84299
3    46254    46250    35634
3    35634    46250    35630
3    35630    95393    35634
3    54348    43752    54354
3    68589    65034    95383
3    65034    54354    95383
3    65034    54348    54354
3    79601    75968    68589
3    68589    75968    65034
3    90753    87178    79601
3    79601    87178    75968
3    87178    90753    84266
3    90753   101809    84266
3    90753   101813   101809
3   101813    95384   109280
3   112897   101813   109280
3    54354    43752    95377
3   101809   101813   112897
3    35306    38699    95379
3    38699    35306    45966
3    38699    45966    49367
3    49367    45966    56560
3    49367    56560    59963
3    59963    56560    67258
3    59963    67258    70739
3    78224    84267    70739
3    67258    78224    70739
3    78228    78224    67258
3    78228    89420    78224
3    89424    89420    78228
3    89424   100492    89420
3    95378   112897   109280
3   100496   100492    89424
3    43752    47254    95377
3    89760    84264    86210
3    95379    38699    35302
3    95379    35302    84261
3    24630    95379    84261
3    28025    24630    84261
3    49367    45962    38699
3    38699    45962    35302
3    59963    56556    49367
3    49367    56556    45962
3    70739    67254    59963
3    59963    67254    56556
3    70739    84267    67254
3    95380   122668    84268
3    84268   122668   122664
3    47254    43752    84265
3    84262   122664   122668
3    95381    28437    28435
3    95381    28435    95375
3    35629    39085    84269
3    39085    28437    84269
3    39085    28435    28437
3    46249    49703    35629
3    35629    49703    39085
3    84263    49703    46249
3    78578    75013    95376
3    84270    95382    86210
3    95382    78578    86210
3    78578    89760    86210
3    78578    95382    75013
3    84262   122668    95374
3    56169    66851    95420
3   100496   111562   100492
3    84268   111562   111566
3    89776    84276    89782
3    14308    17749    95389
3    14308    95391    17749
3    95391    84275    17749
3    95391    84277    84275
3    89786    95392    89782
3    89782    95392    95390
3    89782    84276    97291
3   100822    89782    97291
3    89786    89782   100822
3   108277   111882   100822
3   108277   100822    97291
3    84278   111882   108277
3    89776    84274    84276
3    24954    84277    95391
3    24960    95393    24954
3    24954    95393    84279
3    89786    86217    95392
3    86217    89786    95394
3    89786   100826    95394
3    89786   100822   100826
3   100822   111886   100826
3   100822   111882   111886
3   111882    84278   119355
3   122970   111882   119355
3   111886   111882   122970
3    84280   122970   119355
3    35630    84279    95393
3    24954    95391    24960
3   111566   111562   100496
3    89776    95390    95388
3    84275    17745    17749
3    84268   111566    95380
3    84271    24953    28437
3    95381    84271    28437
3    95385    84271    95381
3    84269    28437    24953
3    89770    95386    86211
3    95386    84270    86211
3    95386    95382    84270
3    84272    89770    86211
3    65040    68589    95383
3    68589    65040    75974
3    68589    75974    79601
3    79601    75974    87184
3    89782    95390    89776
3    79601    87184    90753
3    90753    98272   101813
3    95384   101813    98272
3    14307    95387    17745
3    17745    84273    14307
3    84273    95385    14307
3    84273    84271    95385
3    89776    95388    89770
3    89770    95388    95386
3    89770    84272    84274
3    89770    84274    89776
3    95389    17749    17745
3    95389    17745    95387
3    84273    17745    84275
3    90753    87184    98272
3    24629    13989    84451
3    56169    66847    66851
3    77797    77803    66851
3    59706    45558    56176
3    56176    95463    59706
3   100083    95458   103683
3    95458    84348   103683
3    95458    84342    84348
3    95464   100083   103683
3    84349    67255    70843
3    95459    84349    70843
3    95465    84349    95459
3    84343    70843    67255
3     3519     7153    84344
3    14309    95460    17805
3    17805    95460    84350
3    95460     7153    84350
3     7153     3519    84350
3    95466    14309    17805
3    78511    95467    84351
3    78511    84351    78509
3    89679    78511    78509
3    89679    89681    78511
3    89679    84345    89681
3    89681    84345    95461
3   100906    95468    97293
3    95468    84346    97293
3    95468    95462    84346
3    84352   100906    97293
3    49102    45554    84347
3    49102    45558    59706
3    34914    38430    84347
3    38430    95457    84347
3    95457    49102    84347
3    95458    84336    84342
3    95458    95452    84336
3    67259    95459    70843
3    81891    95453    67259
3    81891    67259    70843
3    78225    81891    70843
3    84343    78225    70843
3    84337    81891    78225
3   100493   104113    84338
3   104113   100493    95454
3   100493   111567    95454
3   100493   111563   111567
3   122665   111567   111563
3    59706    56170    45554
3   122665   122669   111567
3     3525   122665     7153
3   122669   122665     3525
3    95460     3525     7153
3    84345   100699   104307
3    95455    84345   104307
3    95461    84345    95455
3    84339   104307   100699
3   100895    84340    97300
3    84340    95462    97300
3    84340    84346    95462
3    95456   100895    97300
3    38430    34914    84341
3    95457    45558    49102
3   122665    84344     7153
3    59706    45554    49102
3    59706    95463    56170
3    95463    84353    56170
3    56177    84359    56171
3    56171    84353    56177
3    56177    84353    95469
3    84354   122265    95470
3    95470   122265   122275
3   122265    84360     6785
3     3171   122265     6785
3   122275   122265     3171
3     3171     6785    17469
3     3171    17469    13987
3    13987    17469    28175
3    13987    28175    24631
3    24631    28175    38827
3    56177    95473    84359
3    24631    38827    35307
3    35307    49491    45967
3    60075    95471    45967
3    60075    45967    49491
3    56557    60075    49491
3    84361    56557    49491
3    84355    60075    56557
3    14301    17807    84356
3    24955    28501    14301
3    14301    28501    17807
3    84362    39167    24955
3    39167    28501    24955
3    39167    39161    28501
3    46251    49767    84363
3    35307    38827    49491
3    38430    95451    95457
3    84358    95472    84352
3    95472    97301   100906
3    95463    95469    84353
3   100075   103683    84348
3   103683   100075    95464
3   100075   111151    95464
3   100075   111141   111151
3    95470   111151   111141
3    95470   111141    84354
3    56561    95471    60075
3    60075    84355    56561
3    84355    95465    56561
3    84355    84349    95465
3    84356    17807    84350
3    84350    17807    17805
3    84352    95472   100906
3    28501    24961    95466
3    17807    28501    17805
3    24961    28501    39161
3    24961    39161    35635
3    35635    39161    49767
3    35635    49767    46257
3    46257    49767    84357
3    56859    46257    84357
3    56865    46257    56859
3    67553    56865    56859
3    67553    67557    56865
3    67553    84351    67557
3    67557    84351    95467
3   100906    97301    95468
3    17805    28501    95466
3    38426    95451    38430
3    38430    84335    38426
3    38430    84341    84335
3    24267    84311    24271
3    24271    84311    95427
3   100073   103653    84312
3    95428   103653   100073
3    84316    95428   100073
3    95432    95428    84316
3    46256    49749    95429
3    56858    84313    49749
3    46256    56858    49749
3    56864    56858    46256
3    71121    67552    95433
3    67552    56864    95433
3    67552    56858    56864
3    24271    84315    24267
3    71121    84317    67552
3    95434    95430    84314
3    84315    95435    84319
3    95431    95435    84315
3   111149    95432   114761
3    95432    84320   114761
3    95432    84316    84320
3    95436   111149   114761
3    67556    71121    95433
3    78508    84317    71121
3    67556    78508    71121
3    78510    78508    67556
3    78510    89678    78508
3    89680    89678    78510
3    95434    84314    84318
3    89680    95437    89678
3    24271    95431    84315
3    84314    95430    95426
3    77797    84308    92621
3    89021    77797    92621
3    77803    77797    89021
3    95424    89021    92621
3    95425    49747    49745
3    95425    49745    95421
3    84305    49745    84309
3    84309    49745    49747
3    95426    75014    78654
3    84310    78654    75014
3    95422    84310    75014
3    84306    84310    95422
3    84311    34913    38397
3    78654    84310    75008
3    95423    84311    38397
3    84307    38397    34913
3    89015    92621    84308
3   100081    95424   103653
3   103653    95424    84312
3    95424    92621    84312
3    92621    89015    84312
3    95428   100081   103653
3    95429    49749    49747
3    95429    49747    95425
3    84309    49747    84313
3    84313    49747    49749
3    75008    84314    78654
3    84314    95426    78654
3    95427    84311    95423
3    77797    66851    66847
3    89678    95437    84321
3    95438    95434    84318
3    84329    95449    84333
3    95445    95449    84329
3    95450    84330    84334
3    95450    95446    84330
3    95447    34918    38426
3    84335    95447    38426
3    84331    95447    84335
3    34918    95451    38426
3    95452   100082    84336
3    84336   100082   100074
3    84332   100074   100082
3    84332   100082    95448
3    78229    95453    81891
3    95448    95444    84328
3    78229    81891    84337
3    89425    78229    89421
3    89421    84338   104113
3   100497    89421   104113
3    89425    89421   100497
3    95454   100497   104113
3   100701    95455   104307
3   104307    84339   100701
3    84339    95449   100701
3    84339    84333    95449
3    97299    95450   100895
3    95450    84340   100895
3    95450    84334    84340
3    95456    97299   100895
3    89421    78229    84337
3    95438    84318    84322
3    95448    84328    84332
3    84327    95447    84331
3    24268    84319    95435
3    24268    95435    24272
3    24272    95439    24268
3    24268    95439    84323
3    84324   114765    84320
3    84320   114765   114761
3    95436   114761   114765
3    95436   114765    95440
3    84321    95441    84325
3    95437    95441    84321
3    84322    75009    95438
3    95438    75009    75015
3    95442    75015    75009
3    95443    95447    84327
3    95442    75009    84326
3    95439    95443    84323
3   114765    84324   111150
3    84324    95444   111150
3    84324    84328    95444
3    95440   114765   111150
3   100698    84325    95441
3   100698    95441   100700
3   100700    95445   100698
3   100698    95445    84329
3    84326    86213    95442
3    95442    86213    86219
3    95446    86219    86213
3    95446    86213    84330
3    84323    95443    84327
3    24633    13989    24629
3    95557    24633    38951
3    24633    35305    38951
3     2815    95660    84544
3    95660   121921    84544
3   121921   125650    84544
3    84550     6544     2815
3    95661     7067     7061
3    95661     7061    95655
3    84545     7061    84551
3    84551     7061     7067
3      917    95656     4739
3    95656    84552     4739
3    95656    84546    84552
3    95662      917     4739
3   109277   113132    84553
3   109277    84547   113132
3    84547    95663   113132
3    84547    95657    95663
3    69236    95664    69232
3    69232    95664    95658
3    69232    84548    84554
3    69232    84554    69236
3    13277    16910    84555
3    16910    13277    84549
3    27586    16910    84549
3    27590    16910    27586
3    27586    38236    27590
3    27586    38232    38236
3    38232    48898    38236
3     6544    95660     2815
3   125650   121921    95654
3    59496    95653    55809
3    48894    48890    59496
3   125650    95654   125646
3   125646    95654    95648
3   125646    84538    84544
3   125646    84544   125650
3    95655     7061     7057
3    95655     7057    95649
3    84539     7057    84545
3    84545     7057     7061
3    95656    84540    84546
3    95656    95650    84540
3    84541   124234   120409
3    95657    84541   120409
3    84547    84541    95657
3    38232    48894    48898
3   124234    95651   120409
3    69232    95658    65409
3    65409    95658    84542
3    95658    54721    84542
3    54721    58454    84542
3    84548    69232    65409
3    23907    27586    84549
3    34563    38232    27586
3    34563    27586    23907
3    38232    34563    84543
3    48890    38232    84543
3    48894    38232    48890
3    95659    48894    55809
3    48894    59496    55809
3    58454    54721    95652
3    48894    95659    48898
3    48898    95659    95665
3     6544     2817    95660
3    48898    95665    45195
3    84556    24269    95666
3    95666    24269    24273
3    95672    24273    24269
3    95672    24269    84562
3    77807    95673    81767
3    77807    81767    92935
3    77807    92935    89025
3    89025    92935   104017
3    89025   104017   100087
3   100087   104017   115105
3   100087   115105   111157
3   111157   115105    84563
3    38240    38236    48898
3   122273   111157    84563
3   122273    84557   122279
3   122279    84557    95667
3    84558    11755    95668
3    95668    11755    11761
3    22377    11761    11755
3    22377    22381    11761
3    95674    22381    22377
3    95674    22377    84564
3    87181    90996    84565
3    90996    87181    84559
3   102050    90996    84559
3   102054    90996   102050
3   102050    95669   102054
3   122279   111157   122273
3    70280    95647    66521
3    38240    48898    45195
3    27590    38236    38240
3    84550    13629     6544
3    13629     2817     6544
3    13629    13631     2817
3    95666    13631    13629
3    95666    13629    84556
3    84557     3169     7067
3    95661    84557     7067
3    95667    84557    95661
3    84551     7067     3169
3      911     4739    84552
3    95662     4739      911
3    84558    95662      911
3    95668    95662    84558
3    95671    38240    45195
3    98269   102050    84559
3    84553   109283    98269
3   109283    95669    98269
3    95669   102050    98269
3   113132    95663   109283
3    69240    95670    69236
3    69236    95670    95664
3    69236    84554    84560
3    69236    84560    69240
3    16916    84561    84555
3    16916    84555    16910
3    16910    27596    16916
3    16910    27590    27596
3    27590    38240    27596
3   113132   109283    84553
3    95653    59496    55807
3    66521    95653    55807
3    84537    66521    55807
3    86771    79448    75577
3    97867   101666    90606
3    97867    90606    86771
3    84528   101666    97867
3    95641   115075   115069
3    95641   115069    95639
3    84527   115069   122272
3   115069   126179   122272
3   115069   115075   126179
3   126179    84529   122272
3    79448    75583    95640
3    75583    79448    86777
3    86777    79448    90606
3    86771    90606    79448
3    86777    90606    97873
3    84528   108869   101666
3   108869    97873   101666
3   108869   108875    97873
3   119991   123872    95642
3   108875   119991    95642
3   108869   119991   108875
3    84530   123872   119991
3    77467    81302    84531
3    88667    92464    81302
3    88667    81302    77467
3    99731   103478    92464
3    99731    92464    88667
3   110801   114566   103478
3    97873    90606   101666
3   110801   103478    99731
3    64643    68440    84526
3    75577    95640    84526
3   119990   119996      916
3     4706      916    15450
3    15450      916    11760
3    15450    11760    84524
3    11760    22376    84524
3    11760    22380    22376
3    22380    33112    22376
3    33116    33112    22380
3    84520    33112    33116
3    84520    33116    95634
3    95637   115063   115057
3    95637   115057    95635
3    84521   115057    84525
3    95640    64643    84526
3    84525   115057   115063
3    68438    95638    95636
3    68438    84522    84526
3    68438    84526    68440
3     4706      910    84523
3    15450    11754      910
3    15450      910     4706
3    15450    84524    11754
3    95639   115069   115063
3    95639   115063    95637
3    84525   115063    84527
3    84527   115063   115069
3    68440    64643    95638
3    79448    95640    75577
3    68440    95638    68438
3   102054    95669    95675
3    84532   114566   110801
3   115075   111156    95643
3   121919    95648    84532
3    95648   110803    84532
3   110803   114566    84532
3    84538   125646   121919
3   122278   126183    95643
3    95649     7057     3168
3    95649     3168    84533
3   122278    95649    84533
3   126183   122278    84533
3     7057    84539     3168
3    95650    84534    84540
3    95650    95644    84534
3   120405   124234    84541
3   125646    95648   121919
3   120405    84535   124234
3    84535    95645    95651
3    37162    33461    95646
3    33461    37162    44115
3    44115    37162    47834
3    58454    95652    54719
3    54719    95652    84536
3    95652    44115    84536
3    44115    47834    84536
3    84542    58454    54719
3    45193    48890    84543
3    55807    59496    48890
3    55807    48890    45193
3    70280    66521    84537
3    84535    95651   124234
3   111156   115075    95641
3   110803   103478   114566
3    99733    92464   103478
3   126183   115075    95643
3   126179   115075   126183
3    84529   126179    84533
3    84533   126179   126183
3   123872   119997    95642
3    95644   119997   123872
3    84530    95644   123872
3    84534    95644    84530
3     1327    95645    84535
3     1327    84535     1323
3    12149     1327     1323
3    12149    12153     1327
3    22751    12153    12149
3    99733   103478   110803
3    22751    22755    12153
3    22755    33457    95646
3    22751    33457    22755
3    44113    47834    37162
3    44113    37162    33457
3    84536    47834    44113
3    66519    70280    84537
3    81302    77469    84531
3    84531    77469    66519
3    77469    95647    66519
3    95647    70280    66519
3    77469    81302    88669
3    88669    81302    92464
3    88669    92464    99733
3    33457    37162    95646
3   119990      916     4706
3    69240    65411    95670
3    84560    95676    69240
3    77127    77131    66181
3    88327    77131    77127
3    88327    88331    77131
3    88327    84583    88331
3    88331    84583    95695
3   110085   113923    84584
3   121207   124997   110085
3   110085   124997   113923
3     2101     5853   121207
3   121207     5853   124997
3    12937    16577     2101
3     2101    16577     5853
3    84585    16577    12937
3    95696    65436    68872
3    68872    65436    79878
3    79878    65436    76368
3    76368    95697    79878
3    95698    54746    58114
3    95696    68872    54746
3    54746    68872    58114
3    68872    65434    58114
3    65434    84586    58114
3    79878    76366    65434
3    79878    65434    68872
3    95697    87580    91036
3    95697    91036    84587
3    79878    95697    84587
3    77127    66181    66179
3    66179    66181    55485
3    66179    55485    55483
3    55483    55485    44875
3    95692    99045   102837
3    34243    95693    37933
3    95694    34243    37933
3    99399    95695    84583
3    99399    84583    99395
3    99395    84581    99399
3    99399    84581    95691
3    99043   102837    84582
3   110087    95692   113923
3   113923    95692    84584
3    95692   102837    84584
3   102837    99043    84584
3   110087   113923   124997
3    76366    79878    84587
3   110087   124997   121209
3   121209     5853     2103
3     2103     5853    16577
3     2103    16577    12939
3    12939    16577    84585
3    23569    12939    84585
3    23571    12939    23569
3    95693    23571    37933
3    23571    34241    37933
3    23571    23569    34241
3    37933    34241    95694
3    34241    44875    95694
3    34241    44873    44875
3    55483    44875    44873
3   121209   124997     5853
3    87580    95699    91036
3    95700    44142    47526
3    95698    58114    44142
3    95706    84596    22786
3    84594    84596    95706
3    95707   109696   113198
3    84597    95707   113198
3    84595    95707    84597
3   109696    95709   113198
3    95710     1358     4806
3     4806     1358    15538
3    15538     1358    12184
3    95708    26192    12184
3    12184    26192    15538
3    26192    22784    15538
3    22784    84598    15538
3    84596    26192    22786
3    26192    84596    22784
3    95711    84597   109697
3    84599    84597    95711
3   113198    95709   109697
3    95712    43788    47130
3    47130    43788    57738
3    57738    43788    54390
3    57738    54390    68488
3    68488    54390    65078
3    68488    65078    79502
3    79502    65078    76014
3    76014    95713    79502
3    95714   120454   123940
3    95710     4806   120454
3    84597   113198   109697
3    91791    87951    84582
3    95708    22786    26192
3    84593    95707    84595
3    44142    58114    47526
3    58114    54744    47526
3    54744    84588    47526
3    58114    84586    54744
3    91036    87578    84587
3    95699    98686   102106
3    95699   102106    84589
3    91036    95699    84589
3    87578    91036    84589
3    98686    95701   102106
3    44140    84590    47526
3    84590    95700    47526
3    84590    95702    95700
3    95705    95707    84593
3    47526    84588    44140
3   102106    95701    98684
3    95701    84591    98684
3    95701    95703    84591
3    95704    33490    36866
3    84592    36866    33490
3    95702    84592    33490
3    84590    84592    95702
3    84591    95705    84593
3    95703    95705    84591
3    33488    84594    36866
3    84594    95704    36866
3    84594    95706    95704
3    36866    84592    33488
3   102106    98684    84589
3    95690    91791    84582
3   102837    95690    84582
3    99045    95690   102837
3    95678    33113    84568
3    65037    68844    84569
3    75971    79848    68844
3    75971    68844    65037
3    79848    75971    84565
3    90996    79848    84565
3    91000    79848    90996
3    95679    91000    98275
3    91000   102054    98275
3    91000    90996   102054
3   102054    95675    98275
3    80250    95680    76341
3    95680    84566    76341
3    95678    33117    33113
3    95680    95676    84566
3   121571   125346    84571
3     6224     2457    84567
3    84567     2457   121571
3     2457    95681   121571
3    95681   125346   121571
3     2457     6224    13279
3    13279     6224    16922
3    13279    16922    23909
3    23909    16922    27602
3    27602    95677    23909
3    84568    43755    95678
3    95678    43755    43763
3    54351    43763    43755
3    84570    80250    76341
3    54351    54357    43763
3    95674    33113    33117
3    84563   115105   111147
3    84566    95676    84560
3     2455     6224    84567
3     6224     2455    84561
3    16916     6224    84561
3    16922     6224    16916
3    16916    27602    16922
3    16916    27596    27602
3    95677    27602    34565
3    27602    38240    34565
3    27602    27596    38240
3    38240    95671    34565
3    84562    34915    95672
3    95672    34915    34919
3    84564    33113    95674
3    45555    34919    34915
3    56173    45559    45555
3    56173    56179    45559
3    66849    56179    56173
3    66849    66853    56179
3    95673    66853    81767
3    66853    77801    81767
3    66853    66849    77801
3    89019    92935    77801
3    77801    92935    81767
3   100079   104017    89019
3    89019   104017    92935
3   111147   115105   100079
3   100079   115105   104017
3    45555    45559    34919
3    95676    65411    69240
3    68844    65043    84569
3    65043    54357    54351
3    23175    84573    95683
3    84574    76741    95684
3    95684    76741    76743
3    95688    76743    76741
3    95688    76741    84578
3   110445    95689    84579
3   110445    84579   110443
3   110443    84575   110445
3   110445    84575    95685
3    91412    87555    95686
3    84576    98659    91412
3    98659    87555    91412
3    98659    98661    87555
3    23173    84573    23175
3   109671    98661    98659
3   120805   109673   109671
3   120805   120807   109673
3     1715   120807   120805
3     1715     1717   120807
3     1715    84577     1717
3     1717    84577    95687
3    87953    95688    91791
3    95688    84580    91791
3    95688    84578    84580
3    95690    87953    91791
3    84579    95691    84581
3    95689    95691    84579
3    87951    91791    84580
3   109671   109673    98661
3    65043    54351    84569
3    23173    23175    12551
3    12551    84577    12549
3    65043    68844    75977
3    75977    68844    79848
3    75977    79848    87187
3    87187    79848    91000
3    91000    95679    87187
3    80250    76343    95680
3    95682    76343    80250
3    84570    95682    80250
3    84572    95682    84570
3    33873    95683    84573
3    33873    84573    33871
3    44505    33873    33871
3    44505    44507    33873
3    23173    12551    12549
3    55105    44507    44505
3    65789    55107    55105
3    65789    65791    55107
3    95684    65791    65789
3    95684    65789    84574
3    84571   125346   121573
3    95685    84571   121573
3    84575    84571    95685
3   125346    95681   121573
3    91412    95686    87553
3    95686    84572    87553
3    95686    95682    84572
3    84576    91412    87553
3    12551    95687    84577
3    55105    55107    44507
3     4806     1356   123940
3    84523   119990     4706
3   119990    84519    95633
3    53439    57000    84472
3    75011    78728    67730
3    75011    67730    64083
3    86215    89918    78728
3    86215    78728    75011
3    97295   100966    89918
3    97295    89918    86215
3   112028   108287    84473
3    84473   108287    97295
3   108287    95583    97295
3    95583   100966    97295
3   108287   112028   119365
3   119365   112028   123150
3   123150    95579   119365
3    25702    22013    95580
3    95584    22013    25702
3    84474    95584    25702
3    84476    95584    84474
3    43753    47390    84477
3    54349    57982    47390
3    54349    47390    43753
3    65035    68732    57982
3    65035    57982    54349
3    75969    79744    68732
3    75969    68732    65035
3    87179    90896    79744
3    87179    79744    75969
3    95582    53439    84472
3    64083    95582    84472
3    67730    95582    64083
3    57000    53439    95578
3    95578    95572    84468
3    84472    57000    53437
3   108281   112028    84473
3   119359   123150   112028
3   119359   112028   108281
3      243    95579   123150
3   119359      243   123150
3      237      243   119359
3      237    84469      243
3      243    84469    95573
3    90204    86441    95574
3    86441    90204    97539
3    97539    90204   101262
3    84478    90896    87179
3    97539   101262   108529
3   112342    95575   108529
3    15028    11391    95576
3    25702    95580    22011
3    22011    95580    84470
3    95580    11391    84470
3    11391    15028    84470
3    84474    25702    22011
3    89023    95581    92807
3   103861    95577    89023
3   103861    89023    92807
3   100077   103861    92807
3    84475   100077    92807
3    84471   103861   100077
3   108529   101262   112342
3   109275   113050    84479
3    84480   113050   109275
3    77805    95585    81645
3    84480   120403   113050
3   120403   109281   113050
3   120403   120407   109281
3    95588   120407   120403
3    95588   120403    84484
3    95589    81649    81645
3    95589    81645    95585
3    84481    81645    84485
3    84485    81645    81649
3    36396    95590    32763
3    95590    84482    32763
3    95590    95586    84482
3    84486    36396    32763
3   109281    98273    98267
3    22375    26046    84487
3    22375    33115    26046
3    33111    33115    22375
3    33111    84483    33115
3    33115    84483    95587
3    84484     1321    95588
3    95588     1321     1325
3     1321    84488    15769
3    12151     1321    15769
3     1325     1321    12151
3    95592    12151    15769
3    95593    81653    81649
3    95593    81649    95589
3    84485    81649    84489
3    33115    95591    26046
3    95578    84468    53437
3   109281    98267    84479
3    98267    98273    87185
3    92807    95581    77805
3    92807    77805    81645
3    89017    92807    81645
3    84481    89017    81645
3    84475    92807    89017
3    67730    64085    95582
3    64085    67730    75017
3    75017    67730    78728
3    75017    78728    86221
3    86221    78728    89918
3    86221    89918    97303
3    97303    89918   100966
3   100966    95583    97303
3   113050   109281    84479
3    95586    84476    84482
3    84477    47390    43759
3    95587    84477    43759
3    84483    84477    95587
3    43759    47390    54355
3    54355    47390    57982
3    54355    57982    65041
3    65041    57982    68732
3    65041    68732    75975
3    75975    68732    79744
3    75975    79744    87185
3    87185    79744    90896
3    84478    98267    90896
3    98267    87185    90896
3    95586    95584    84476
3    57000    95578    53437
3    84471   103853   103861
3    84467   103853    84471
3    11079    14720    84457
3    14720    11079    84453
3    25382    14720    84453
3    25384    14720    25382
3    25382    84454    32399
3    36058    25382    32399
3    25384    25382    36058
3    84458    36058    32399
3     3173    95565     6931
3    17609    95563     3173
3    17609     3173     6931
3    13985    17609     6931
3    84459    13985     6931
3    84452    84456    95562
3    84455    17609    13985
3    95564    67720    53438
3    53438    67720    56994
3    67720    64082    56994
3    64082    84460    56994
3    67720    84456    64082
3    14724    84461    84457
3    14724    84457    14720
3    14720    25388    14724
3    14720    25384    25388
3    25384    36060    25388
3    25384    36058    36060
3    36058    84458    43027
3    46718    36058    43027
3    95566    53438    56994
3    36060    36058    46718
3    95562    84456    64084
3    95564    64084    67720
3    24633    24629    35305
3    45965    49607    35305
3    35305    49607    38951
3    56559    60197    45965
3    45965    60197    49607
3    60197    56559    95558
3    56559    67261    95558
3    56559    67257    67261
3    82038    78231    84449
3    78231    67257    84449
3    78231    67261    67257
3    78231    82038    89427
3    89427    82038    93180
3    84456    67720    64084
3    89427    93180   100499
3   100499   104252   111569
3   111569   104252   115314
3   115314    95559   111569
3    75010    84452    78714
3    84452    95560    78714
3    84452    95562    95560
3    78714    84450    75010
3    21681    25382    84453
3    84454    25382    21681
3    95563    17609    17601
3    95563    17601    95561
3    84451    17601    84455
3    84455    17601    17609
3   100499    93180   104252
3    84489    81649    81653
3    84462    46718    43027
3   111153   114947   126037
3    95572    84464    84468
3    95572    95568    84464
3    84465    14728    11083
3    95573    84465    11083
3    84469    84465    95573
3    14728    95569    11083
3    84466    64287    95570
3    95570    64287    64293
3    75223    64293    64287
3    75223    75229    64293
3    86437    90204    95574
3    75229    86437    95574
3    75223    86437    75229
3    84463   126037   122269
3    97535   101262    90204
3   108527   112342   101262
3   108527   101262    97535
3   119625    95575   112342
3   108527   119625   112342
3   119623   119625   108527
3      533   119625   119623
3      533      537   119625
3    11389    15028    95576
3      537    11389    95576
3      533    11389      537
3    84470    15028    11389
3    95577   103861   103853
3    95577   103853    95571
3    97535    90204    86437
3   111153    95567   114947
3   111145   126037   114947
3    84467   111145   103853
3   111153   126037   122277
3     6931    95565   122277
3     6931   122277   126037
3     3167     6931   126037
3    84463     3167   126037
3    84459     6931     3167
3    53436    84464    56994
3    84464    95566    56994
3    84464    95568    95566
3    56994    84460    53436
3    14728    84465    84461
3    14728    84461    14724
3    95569    14728    21685
3   122269   126037   111145
3    14728    25388    21685
3    21685    25388    32403
3    32403    25388    36060
3    32403    36060    43033
3    43033    36060    46718
3    84462    53627    46718
3    53627    43033    46718
3    53627    53633    43033
3    95570    53633    53627
3    95570    53627    84466
3   100085    95571   103853
3   114947    95567   100085
3   114947   100085   103853
3   111145   114947   103853
3    14728    14724    25388
3   119990    95633   119996
3    36396    32765    95590
3    43377    95594    84486
3    95619   115027   111146
3    95619   111146    84507
3   100086    95619    84507
3   103919   100086    84507
3   115027    84509   111146
3    95620    75582    79436
3    79436    75582    90594
3    90594    75582    86776
3    90594    86776   101654
3   101654    86776    97872
3    97872    95621   101654
3    47438    43761    95618
3    84510    95622    54350
3    95622    47438    54350
3    47438    58030    54350
3    47438    95622    43761
3    58030    84508    54350
3   111154   115027    95619
3    95623   126141   122270
3    95623   122270    84509
3   111154    95623    84509
3   115027   111154    84509
3   126141    84511   122270
3    95624    64642    68432
3    95620    79436    64642
3    79436    68432    64642
3    79436    79438    68432
3   100086   103919    95617
3    95616    26467    22754
3    15793    22754    26467
3    15793    12152    22754
3    33460    37127    84504
3    33460    84504    22750
3    95616    33460    22750
3    26467    95616    22750
3    95612    37127    33460
3    89018    84505    95613
3    89018    95613    89024
3   103919   100078    95617
3   100078    89024    95617
3   100078    89018    89024
3   103919    84507   100078
3    47438    95618    47434
3    47434    95618    95614
3    79436    90596    79438
3    47434    58030    47438
3    68778    65036    84508
3    58030    68778    84508
3    58026    68778    58030
3    79782    75970    65036
3    79782    65036    68778
3    90932    87180    75970
3    90932    75970    79782
3   101992    98268    87180
3   101992    87180    90932
3   101992    84506    98268
3     1326     5063    95615
3     5063     1326    12152
3     5063    12152    15793
3    47434    58026    58030
3    79436    90594    90596
3    90594   101656    90596
3    90594   101654   101656
3    57692    95632    57690
3    57690    95632    95628
3    57690    68436    57692
3    57690    68434    68436
3    79440    75576    84518
3    68436    79440    84518
3    68434    79440    68436
3    79440    84514    75576
3   101658    97866    84515
3   112734   108868    97866
3   112734    97866   101658
3   112734    95629   108868
3    95629    84519   108868
3    84513   126151   122271
3    95629    95633    84519
3    84520    95630    47454
3    84520    95634    95630
3    47454    84516    43754
3   111155    95635   115057
3   115057    84521   111155
3    84521    95631   111155
3    84521    84517    95631
3    57692    53977    95632
3    53977    57692    95636
3    57692    68438    95636
3    57692    68436    68438
3    68436    84518    84522
3    68436    84522    68438
3    43754    84520    47454
3    15793    22750    12148
3    95631    84517    95627
3    84517   122271   126151
3   101654    95621   101656
3   101656    95621    95625
3    95626    84510    84512
3    95626    95622    84510
3    95627   126151   126141
3    95627   126141    95623
3    84511   126141    84513
3    84513   126141   126151
3    95628    53976    57690
3    95624    68432    53976
3    68432    57690    53976
3    68432    68434    57690
3    68432    79440    68434
3    95627    84517   126151
3    68432    79438    79440
3    79440    90596    84514
3    79438    90596    79440
3   101658    84515    86770
3    90596   101658    86770
3   101656   101658    90596
3   108874   112734    95625
3   112734   101656    95625
3   112734   101658   101656
3   108874    95629   112734
3    95630    43762    47454
3    84516    47454    43762
3    95626    84516    43762
3    84512    84516    95626
3    90596    86770    84514
3    26467    22750    15793
3     5063    12148     1322
3    15793    12148     5063
3    95596    84496    26451
3    95596    84492    84496
3    95600    22753    26451
3    84497    77799    81657
3    95597    84497    81657
3    95601    84497    95597
3    84493    81657    77799
3    57674    53975    95598
3    53975    57674    64641
3    64641    57674    68418
3    64641    68418    95602
3    68418    79426    95602
3    68418    79424    79426
3    22753    95596    26451
3    79424    84494    84498
3      909     4660    84499
3    15404    11759    84495
3    84495    11759      909
3    11759    95603      909
3    95603     4660      909
3    15404    95599    11759
3    22749    26451    84496
3    33459    95600    37119
3    37119    95600    84500
3    95600    26451    84500
3    26451    22749    84500
3    95604    33459    37119
3    84497    95605    84501
3    79424    84498    79426
3    95601    95605    84497
3    15404    95595    95599
3    15404    84491    15396
3    95594    32765    84486
3    32765    36396    84486
3    84490    47068    43377
3    11753    15396    84491
3    26046    22379    84487
3    84487    22379    11753
3    22379    95595    11753
3    95595    15396    11753
3    26046    95591    22379
3    12147    15769    84488
3    95592    15769    12147
3    84492    95592    12147
3    95596    95592    84492
3    15396    95595    15404
3    95597    81657    81653
3    84489    81653    84493
3    84493    81653    81657
3    47068    43379    95594
3    57674    95598    53973
3    53973    95598    84490
3    95598    43379    84490
3    43379    47068    84490
3    64639    68418    57674
3    64639    57674    53973
3    75575    79424    68418
3    75575    68418    64639
3    84494    79424    75575
3    15404    84495    84491
3    95597    81653    95593
3    47068    95594    43377
3    79426    75581    95602
3    86769    95606    84498
3    84502    37127    37123
3    95608    37123    37127
3    95608    37127    95612
3    77800    84503    95609
3    77800    95609    77806
3    77806    95613    77800
3    77800    95613    84505
3    95614    43760    47434
3    95610    58022    43760
3    58022    47434    43760
3    58022    58026    47434
3    58022    68778    58026
3    58022    68772    68778
3    84504    37127    84502
3    68772    79782    68778
3    87186    90932    95611
3    90932    79776    95611
3    90932    79782    79776
3    90932    87186   101992
3   101992    87186    98274
3   101992    98274    84506
3    98274   109276    84506
3    98274   109282   109276
3   109282   120404   109276
3   120408   120404   109282
3     5063     1322    95615
3     1322   120408    95615
3     1322   120404   120408
3    68772    79776    79782
3    90586    95606    86769
3    75976    95611    79776
3    68772    65042    79776
3    95606    75581    84498
3    75581    79426    84498
3    97865   101646    90586
3    97865    90586    86769
3   108867   112722   101646
3   108867   101646    97865
3   119995    95607   112722
3   108867   119995   112722
3   119989   119995   108867
3     4660      915    84499
3      915   119989    84499
3      915   119995   119989
3     4660    95603      915
3    79776    65042    75976
3    84502    37123    84500
3    95604    37119    37123
3    95604    37123    95608
3    84501    95609    84503
3    95605    95609    84501
3    90586    86775    95606
3    86775    90586    97871
3    97871    90586   101646
3    97871   101646   108873
3   108873   101646   112722
3   112722    95607   108873
3    95610    54356    58022
3    58022    54356    68772
3    68772    54356    65042
3    84500    37123    37119
3    17073     6377     6379
3    65838    96081    65836
3    54067    96080    57443
3    85482   123452   119735
3    33959    96581    37497
3    33959    37497    48163
3    33959    48163    44587
3    44587    48163    85483
3    55197    44587    85483
3    55199    44587    55197
3    55197    85479    55199
3    55199    85479    96577
3    96582    85480    85484
3    96582    96578    85480
3    96583    39001    38995
3    96583    38995    96579
3    85481    38995    85485
3    85485    38995    39001
3   123452   119741    96580
3     4306    96584      653
3      653    96584    85482
3    96584   119741    85482
3   119741   123452    85482
3    11509    15040     4306
3    11509     4306      653
3    85486    15040    11509
3    32867    36392    85487
3    43505    47060    36392
3    43505    36392    32867
3    85488    47060    43505
3    96580    96576    85478
3    96580    85478   119735
3   123452    96580   119735
3    85481    38985    38995
3    80543    96569    65883
3    80543    65883    69537
3    76833    80543    69537
3    85475    76833    69537
3    85471    80543    76833
3   110163   113835    85472
3   121285    96570   124915
3   124915    96570    85476
3    96570   113835    85476
3   113835   110163    85476
3    96574   121285   124915
3    96575    38985    38979
3    96575    38979    96571
3    64783    96585    85489
3    85473    38979    85477
3    96576    85474    85478
3    96576    96572    85474
3    85479    65881    69537
3    96573    85479    69537
3    96577    85479    96573
3    85475    69537    65881
3   121283   124915    85476
3    96574   124915   121283
3    85480    96574   121283
3    96578    96574    85480
3    96579    38995    38985
3    96579    38985    96575
3    85477    38985    85481
3    85477    38979    38985
3    64783    85489    64781
3    75715    64783    64781
3    75715    75717    64783
3    22129    11511    15040
3    22129    22131    11511
3    36392    32869    85487
3    32869    22129    85487
3    32869    22131    22129
3    32869    36392    43509
3    43509    36392    47060
3    85488    54101    47060
3    54101    43509    47060
3    54101    54103    43509
3    54101    85489    54103
3    54103    85489    96585
3    85490    11881    96586
3    85486    22129    15040
3    96586    11881    11885
3    22491    22495    11885
3    33215    36726    96590
3    22495    33215    96590
3    22491    33215    22495
3    85494    36726    33215
3    96591    16147    16145
3    96591    16145    96587
3    23257    26841    85495
3    26841    16147    85495
3    26841    16145    16147
3    85491    26841    23257
3    96592    85492    85496
3    96592    96588    85492
3    22491    11885    11881
3    65883    96573    69537
3    11511     4306    15040
3     4306      657    96584
3    86909    75717    75715
3    86909    86911    75717
3    97995    86911    86909
3    97995    97999    86911
3   109003    97999    97995
3   109003   109007    97999
3   120125   109007   109003
3   120125   120129   109007
3     1045   120129   120125
3     1045     1049   120129
3    96586     1049     1045
3    96586     1045    85490
3    12639    96587    16145
3      657     4306    11511
3    12639    16145    26841
3    37497    96581    23261
3    37497    23261    26841
3    33955    37497    26841
3    85491    33955    26841
3    44585    48163    33955
3    33955    48163    37497
3    85483    48163    44585
3    96588    85484    85492
3    96588    96582    85484
3    96589    39007    39001
3    96589    39001    96583
3    85485    39001    85493
3    85493    39001    39007
3    12639    26841    23261
3    35470    39007    96589
3    85474    96572    85470
3    96572   108641   112336
3    96552    96548    85452
3    85454     4238      651
3     1802     5393    96549
3     5393     1802    12638
3     5393    12638    16119
3    16119    12638    23260
3    16119    23260    26815
3    96550    26815    23260
3    38918    35464    85453
3    38918    96551    35464
3    96551    85455    35464
3    96551    96553    85455
3     4244    96554     4238
3     4238    96554    96552
3     4238    85454    85456
3     4238    85456     4244
3    85455    96555    85457
3    96553    96555    85455
3     4252    96556     4244
3     4244    96556    96554
3     4244    85456    85458
3     4244    85458     4252
3    85457    96557    85459
3    96555    96557    85457
3      652    85460     4252
3    85460    96556     4252
3    85460    96558    96556
3    96552    85452      651
3     4238    96552      651
3    35468    96551    38918
3    24790    28266    85453
3    96548    85450    85452
3    96548    96544    85450
3    76422    80135    96545
3    80135    76422    87638
3    80135    87638    91291
3    91291    87638    98742
3    91291    98742   102357
3   102357    98742   109774
3   102357   109774   113437
3   113437   109774   120898
3   113437   120898   124515
3   124515   120898    96549
3     5393   124515    96549
3     4252    85458      652
3     5391   124515     5393
3    16117     5391    16119
3    26815    16117    16119
3    26813    16117    26815
3    26815    96550    33958
3    37471    26815    33958
3    26813    26815    37471
3    96546    37471    33958
3    17558    14150    85451
3    28266    24790    14150
3    28266    14150    17558
3    96547    35468    38918
3    96547    38918    85453
3    28266    96547    85453
3    16119     5391     5393
3    85459    96559    85461
3    96557    96559    85459
3    96560   108640   112320
3   101250   112328   112332
3   112328    85466    85468
3   112328    85468   112332
3    38966    35466    85467
3    38966    96565    35466
3    96565    85469    35466
3    96565    96567    85469
3   101254    97651    96566
3    97651   101254    96568
3   101254   112336    96568
3   101254   112332   112336
3   112332    85468    85470
3   112332    85470   112336
3   101250   112332   101254
3    76835    96569    80543
3    88041    76835    85471
3    88043    76835    88041
3    99127    88043    88041
3    99127    99129    88043
3    99127    85472   113835
3   110165    99127   113835
3    99129    99127   110165
3    96570   110165   113835
3    35469    96571    38979
3    38979    85473    35469
3    85473    96567    35469
3    85473    85469    96567
3   112336   108641    96568
3    76835    80543    85471
3    85470    96572   112336
3   101250    96566    96564
3    38966    96563    96565
3   112320   108640    85462
3   108640   119734    85462
3   108640   119740   119734
3    85460   119734   119740
3    85460   119740    96558
3    35465    38954    85463
3    35465    85461    38954
3    85461    96561    38954
3    85461    96559    96561
3    96562    97650   101246
3    96560   112320    97650
3    97650   112320   101246
3   112320   108634   101246
3   101254    96566   101250
3   108634    85464   101246
3    38960    85465    85463
3    38960    85463    38954
3    38954    96561    38960
3    38960    96561    96563
3   101250    96564   101246
3   101246    96564    96562
3   101246    85464   108635
3   112328   101246   108635
3   101250   101246   112328
3    85466   112328   108635
3    38966    85467    85465
3    38966    85465    38960
3    38960    96563    38966
3   112320    85462   108634
3    96593    49653    46128
3    96593    46128    85493
3    35470    96593    85493
3    96620    85524    85528
3    96624    44951    48543
3    96625    17703    17697
3    96625    17697    96621
3    85525    17697    85529
3    85529    17697    17703
3    26473    22858    85530
3    22858    26473    85526
3    26473    37135    85526
3    26473    37137    37135
3    47805    44201    96622
3    37135    47805    96622
3    37137    47805    37135
3    47805    85531    44201
3    85531    96623    44201
3    85531    85527    96623
3    44949    48543    85528
3    55563    96624    59155
3    59155    96624    85532
3    96624    48543    85532
3    48543    44949    85532
3    96626    55563    59155
3    85533    14151    17703
3    96625    85533    17703
3    96627    85533    96625
3    85529    17703    14151
3   113091   109380    85534
3    96620    85528    48543
3    44951    96620    48543
3    54815    85523    96619
3    54813    85523    54815
3    85516    96616    37878
3    85520    96616    85516
3    14155    96617    17689
3    28397    96613    14155
3    28397    14155    17689
3    24791    28397    17689
3    85521    24791    17689
3    85517    28397    24791
3    96618    85518    85522
3    96618    96614    85518
3    65489    96619    85523
3    65489    85523    65485
3    80184    76423    85519
3   124205   120510   113091
3    76423    65485    85519
3    80184    96615    76423
3    96620    85520    85524
3    96620    96616    85520
3    96621    17697    17689
3    96621    17689    96617
3    85521    17689    85525
3    85525    17689    17697
3    33557    96618    37135
3    96618    85526    37135
3    96618    85522    85526
3    96622    33557    37135
3    54815    96623    85527
3    54815    85527    54813
3    76423    65489    65485
3   113091   120510   109380
3     5071     1416   124205
3   124205     1416   120510
3    96630   109384    98376
3   102011    96630    98376
3   113091   109384   120514
3   113091   120514   124205
3   124205   120514     1420
3   124205     1420     5071
3     5071     1420    12256
3     5071    12256    15801
3    15801    12256    22862
3    15801    22862    26475
3    26475    22862    33558
3    26475    33558    37139
3    37139    33558    96631
3   109384    85534    98376
3    47813    37139    96631
3    85535    47809    85539
3    85539    47809    47813
3   125302   121649    96628
3    96632   121649   125302
3    85536    96632   125302
3    85540    96632    85536
3     3353    96633    85541
3     3353    85541     3349
3     3349    85537     3353
3     3353    85537    96629
3    85542   102015    85538
3    85538   102015   102011
3    96630   102011   102015
3    47809    37139    47813
3    96616    34317    37878
3   109384   113091    85534
3    96627    96629    85533
3    15801    12252     5071
3     5071    12252     1416
3    12252    15801    85530
3    15801    26473    85530
3    15801    26475    26473
3    37139    26473    26475
3    37137    26473    37139
3    47809    37137    37139
3    47805    37137    47809
3    85531    47805    85535
3    85535    47805    47809
3    55561    59155    85532
3    59155    55561    96626
3   102011    98376    85538
3    55561    66261    96626
3    77211    66261    66259
3    77211    77213    66261
3    88411    77213    77211
3    88411    88413    77213
3    99483    88413    88411
3    99483    99485    88413
3   110531    99485    99483
3   110531   110533    99485
3   121647   125302    96628
3   110533   121647    96628
3   110531   121647   110533
3    85536   125302   121647
3    85533    96629    85537
3    55561    66259    66261
3    37878    34317    96612
3    91332    96611    87639
3    96615    80184    76419
3    76085    76081    87293
3    87293    90909   101973
3    87293   101973    98381
3    96598    98381   101973
3    85503     1799     5427
3    96595    85503     5427
3    96599    85503    96595
3    85499     5427     1799
3    85500    13013    96596
3    96596    13013    13015
3    23647    27210    96600
3    13015    23647    96600
3    13013    23647    13015
3    87293    76081    90909
3    85504    27210    23647
3    49659    96597    35471
3    49659    35471    39031
3    46129    49659    39031
3    85505    46129    39031
3    85501    49659    46129
3    87287    90909    85502
3    98375   101973    87287
3    87287   101973    90909
3   109383    96598   113067
3   113067    96598    85506
3    96598   101973    85506
3   101973    98375    85506
3    96602   109383   113067
3    35471    96601    39031
3   109771   113480    85507
3    76081    85502    90909
3    65147    76085    96594
3    39007    35470    85493
3    49653    85497    46128
3    36726    33219    96590
3    85494    43869    36726
3    43869    33219    36726
3    43869    43873    33219
3    54459    43873    43869
3    54459    54463    43873
3    54459    85498    68741
3    65151    54459    68741
3    54463    54459    65151
3    96594    65151    68741
3     1803    96595     5427
3    65147    76081    76085
3    16147    96591     1803
3    12635    16147     5427
3    85499    12635     5427
3    85495    16147    12635
3    85496     2177    96592
3    96592     2177     2179
3    96596     2179     2177
3    96596     2177    85500
3    96597    49659    49653
3    96597    49653    96593
3    85497    49653    85501
3    85501    49653    49659
3    65147    68741    85498
3    68741    65147    96594
3    16147     1803     5427
3    24796    96547    28266
3   120899    96603   113480
3   120895   120899   109771
3    39039    24797    28389
3    35467    39039    28389
3    85513    35467    28389
3    85509    39039    35467
3    22861    96606    26461
3    96606    85514    26461
3    96606    85510    85514
3    96610    22861    26461
3    87635    91332    85515
3    87635    85511    91332
3    85511    96611    91332
3    85511    96607    96611
3    37878    96612    37874
3    39039    96605    24797
3    37874    96612    96608
3    37874    85516    37878
3    96613    28397    28389
3    96613    28389    96609
3    85513    28389    85517
3    85517    28389    28397
3    22857    26461    85514
3    96610    26461    22857
3    85518    96610    22857
3    96614    96610    85518
3    76419    80184    85519
3    91332    87639    85515
3    85515    87639    76419
3    87639    96615    76419
3    37874    85512    85516
3   109771   120899   113480
3    24797    96609    28389
3    96608    96604    85508
3   120895    85503   120899
3   120899    85503    96599
3    27210    23649    96600
3    96604    23649    27210
3    85504    96604    27210
3    85508    96604    85504
3    96605    39039    39031
3    96605    39031    96601
3    85505    39031    85509
3    85509    39031    39039
3   109379   113067    85506
3   113067   109379    96602
3   109379   120513    96602
3    85512    37874    34315
3   109379   120509   120513
3     1415     1419   120513
3    12251     1419     1415
3    12251    12255     1419
3    96606    12255    12251
3    96606    12251    85510
3    98743    96607    85511
3    98743    85511    98739
3   113480   109775    85507
3   109775    98739    85507
3   109775    98743    98739
3   113480    96603   109775
3    37874    96608    34315
3    96608    85508    34315
3     1415   120513   120509
3    28266    14154    24796
3    17558    14154    28266
3     3348     3352    14154
3    96463    85371    14148
3    96463    96465    85371
3    96466    54102    85372
3    85372    54102    54100
3    85370    54100    54102
3    85370    54102    96464
3    24788    85371    96465
3    24788    96465    24792
3    24792    96467    24788
3    24788    96467    85373
3    96468    43506    85374
3    85374    43506    43502
3    85372    43502    43506
3    85372    43506    96466
3    85373    96469    85375
3    96467    96469    85373
3    96470    85374    85376
3    96470    96468    85374
3    85375    96471    85377
3    96469    96471    85375
3    85376    43503    96470
3    96470    43503    43507
3    96472    43507    43503
3    96472    43503    85378
3    85377    96473    85379
3    96471    96473    85377
3    96474    85378    85380
3    17414    96463    14148
3    17414    14148    85369
3    96462    90443    86910
3    75716    86910    75714
3   101499    97994    85366
3   109006   112585    85364
3   109006    85364    97994
3    96460   109006    97994
3   101499    96460    97994
3    96458   112585   109006
3    96459     3350     6730
3    85367    96459     6730
3    85365    96459    85367
3     3350    96461     6730
3    90443    86908    85368
3    97998   101499    85366
3    97998    85366    86908
3    96474    96472    85378
3    96462    97998    86908
3    96460   101499    97998
3     6730     3346    85367
3    96461    14152    17414
3    96461    17414    85369
3     6730    96461    85369
3     3346     6730    85369
3    14152    96463    17414
3    96464    64782    85370
3    85370    64782    64780
3    64782    75714    64780
3    75716    75714    64782
3    86910    90443    85368
3    75714    86910    85368
3    90443    96462    86908
3    24793    96475    85381
3    24793    85381    24789
3    24789    85379    24793
3    96482    25569    22130
3    14153    96485    85391
3    14153    85391    14149
3    14149    85389    14153
3    14153    85389    96483
3    96486    85390    85392
3    96486    96484    85390
3     3351    96487     6789
3     6789    85393     3351
3    85393    96485     3351
3    85393    85391    96485
3    96488    11510    85394
3    85394    11510    11508
3    85388    85390    96484
3    85392    11508    11510
3    85395     3347     6789
3    96487    85395     6789
3    96489    85395    96487
3    85393     6789     3347
3    96490   119736   123278
3   123278   119736     4134
3     4134   119736      654
3    85396     4134      654
3    96488    85396      654
3    85394    85396    96488
3    85395    96491    85397
3    96489    96491    85395
3    96492    97648   101118
3    85392    11510    96486
3   122474    96459    85365
3    85388    96484    22130
3    96481    96483    85387
3    24793    85379    96473
3    96476    43508    85382
3    85382    43508    43504
3    85380    43504    43508
3    85380    43508    96474
3    85381    96477    85383
3    96475    96477    85381
3    96478    85382    85384
3    96478    96476    85382
3    96477    24794    28152
3    85385    96477    28152
3    85383    96477    85385
3    24794    96479    28152
3    25569    85388    22130
3    25565    22128    85386
3    32868    22128    25565
3    32868    32866    22128
3    85384    32866    32868
3    85384    32868    96478
3    85385    28152    24795
3    96481    85385    24795
3    85387    85385    96481
3    28152    96479    24795
3    85388    25569    85386
3    85386    25569    25565
3    96480    25565    25569
3    96480    25569    96482
3    85387    96483    85389
3    96480    32868    25565
3   122480    96459   122474
3   122474    96457   122480
3   122474    85363    96457
3    59649    56282    96445
3    56282    45676    96445
3    56282    45672    45676
3    59649    85355    56282
3    85356    36605    85354
3    85354    36605    36603
3    47279    36603    36605
3    47277    36603    47279
3    57869    47277    47279
3    57867    47277    57869
3    68617    57867    57869
3    68615    57867    68617
3    79631    68615    68617
3    45672    96443    45676
3    79629    68615    79631
3    90779    79629    90781
3    90781    96446    98380
3   101843    90781    98380
3    90779    90781   101843
3    96444   101843    98380
3    56286    59649    96445
3    66976    85355    59649
3    56286    66976    59649
3    66982    66976    56286
3    66982    77952    66976
3    77956    77952    66982
3    77956    96447    77952
3    77952    96447    85357
3    90781    79629    79631
3    85358    36607    85356
3    45672    85353    96443
3    96442   101839   101843
3    57865    47273    47275
3    57863    47273    57865
3    68613    57863    57865
3    68611    57863    68613
3    85347    68611    85351
3    85351    68611    68613
3    85352   101839    85348
3    85348   101839   101835
3    96440   101835   101839
3    96440   101839    96442
3    85349    96443    85353
3    96441    96443    85349
3    85354    36603    85350
3    96442   101843    96444
3    85350    36603    36601
3    47275    36601    47277
3    57867    47275    47277
3    57865    47275    57867
3    68615    57865    57867
3    68613    57865    68615
3    85351    68613    76080
3    68613    79629    76080
3    68613    68615    79629
3    90779    87286    79629
3    79629    87286    76080
3    87286    90779    85352
3    90779   101839    85352
3    90779   101843   101839
3    47277    36601    36603
3   101118    97648    85398
3    85356    36607    36605
3    47279    36607    43872
3    96450    90783    90785
3    96450    90785    96454
3   111366   114731    96451
3   111366    96455   114731
3    96455    85359   114731
3    96455    85361    85359
3    96456    22494    85362
3    85362    22494    22490
3    85360    22490    22494
3    85360    22494    96452
3    65150    68621    96453
3    68621    65150    76084
3    68621    76084    79635
3    90783    79633    90785
3    79635    76084    87292
3    96454    90785    87292
3    85361    96457    85363
3    96455    96457    85361
3   112585   109002    85364
3    96458   120128   112585
3   120128   109002   112585
3   120128   120124   109002
3   120128     1044   120124
3     1048     1044   120128
3     1048    11880     1044
3    11884    11880     1048
3    85362    11880    11884
3    85362    11884    96456
3    79635    87292    90785
3    36607    96448    43872
3    90785    79633    79635
3    79635    68619    68621
3    36605    36607    47279
3    47279    43872    96449
3    57871    47279    96449
3    57869    47279    57871
3    68619    57869    57871
3    68617    57869    68619
3    79633    68617    68619
3    79631    68617    79633
3    90783    79631    79633
3    90781    79631    90783
3    96446    90781    90783
3    96446    90783    96450
3    89182    85357    96447
3    79633    68619    79635
3    89182    96447    89186
3   100286   100282    89186
3   114731   111362    96451
3   111362   100286    96451
3   111362   100282   100286
3   114731    85359   111362
3    36607    85358    33218
3    85358    96452    33218
3    85358    85360    96452
3    96448    36607    33218
3    54462    57871    96449
3    57871    54462    96453
3    68621    57871    96453
3    68619    57871    68621
3    89186   100282    89182
3    96630   102015    96634
3    97648   108632    85398
3   108636    96490   123278
3    69115    85437    65487
3    85437    96527    65487
3    85437    85433    96527
3    12633    16109    85434
3    96528    16109    12633
3    85438    96528    12633
3    96532    96528    85438
3    96533    38483    38479
3    96533    38479    96529
3    85435    38479    85439
3    85439    38479    38483
3   112272   108639    96530
3    96534   108639   112272
3    85436    96534   112272
3    85440    96534    85436
3    96535    69119    69115
3    96535    69115    96531
3    85437    69115    85441
3    85441    69115    69119
3    96536    85438    85442
3    96536    96532    85438
3    35022    38483    96533
3    35022    96537    38483
3    96537    85439    38483
3    96537    85443    85439
3    96538    85440    85444
3    96538    96534    85440
3    65487    96531    69115
3   112266    85436   112272
3   112266    85432    85436
3   112266    96530    96526
3    12637    96520    16107
3    16107    96520    85430
3    96520     5375    85430
3     5375     1797    85430
3    96524    12637    16107
3    35021    96525    38475
3    49143    96521    35021
3    49143    35021    38475
3    45673    49143    38475
3    85431    45673    38475
3    85427    49143    45673
3   112266    96526   112260
3   112260    96526    96522
3    65488    69119    96535
3   112260    85428    85432
3    76421    96527    85433
3    76421    85433    76417
3    76417    85429    76421
3    76421    85429    96523
3    85434    16109    85430
3    85430    16109    16107
3    96524    16107    16109
3    96524    16109    96528
3    96529    38479    38475
3    96529    38475    96525
3    85431    38475    85435
3    85435    38475    38479
3   112272    96530   112266
3   112260    85432   112266
3    65488    96539    69119
3    96539    85441    69119
3    96539    85445    85441
3   113437   120894   109770
3     5391     1798   124515
3   124515     1798   120894
3     1798     5391    85446
3     5391    16115    85446
3     5391    16117    16115
3    26813    16115    16117
3    26811    16115    26813
3    37471    33957    96540
3    26811    37471    96540
3    26813    37471    26811
3    96546    33957    37471
3    45678    49159    96541
3   124515   120894   113437
3    56284    85447    49159
3    56288    56284    45678
3    56288    66980    56284
3    66986    66980    56288
3    66986    77954    66980
3    77958    77954    66986
3    85448    77954    77958
3    85448    77958    96542
3   122476    85449    96543
3   122476    96543   122482
3   122482     3348   122476
3     3352     3348   122482
3    85451     3348    17558
3     3348    14154    17558
3    45678    56284    49159
3     1797     5375    85426
3   102357   109770    98738
3    91291    98738    87634
3    16115    12634    85446
3    96536    85442    12634
3    26811    96536    12634
3    16115    26811    12634
3    96536    26811    23259
3    96540    23259    26811
3    96541    49159    45674
3    85443    96541    45674
3    96537    96541    85443
3    49159    85447    45674
3    96542    89188    85448
3    85448    89188    89184
3    89188   100284    89184
3   113437   109770   102357
3   100288   100284    89188
3   111368   111364   100288
3   111368    96543   111364
3   111364    96543    85449
3    85444   119733    96538
3    96538   119733   119739
3    96544   119739   119733
3    96544   119733    85450
3    96545    80135    76418
3    85445    96545    76418
3    96539    96545    85445
3    91291    87634    80135
3    80135    87634    76418
3   102357    98738    91291
3   100288   111364   100284
3    85425   102341    98737
3    87637    87633    98737
3    87637    98737   102341
3   101138    96500    96498
3   101138    85404   108633
3   112208   101138   108633
3   101146   101138   112208
3    85406   112208   108633
3    77957    96501    85407
3    77957    85407    77953
3    89183    77957    77953
3    89183    89187    77957
3    89183    85405    89187
3    89187    85405    96499
3   101146    97649    96500
3    97649   101146    96502
3   101146    96500   101138
3   101146   112214    96502
3   112208    85406    85408
3   112208    85408   112214
3    66983    96503    85409
3    66983    85409    66977
3    66977    85407    66983
3    66983    85407    96501
3   112214   108637    96502
3    96504   108637   112214
3    85408    96504   112214
3    85410    96504    85408
3    85409    96505    85411
3    96503    96505    85409
3    85410   119731    96504
3   101146   112208   112214
3    96504   119731   119737
3   111367    85403    96497
3   111363   111367   100287
3   119730   108636   123278
3   108632   108636   119730
3     4134      648   119730
3     4134   119730   123278
3     4134    85396      648
3    85397    96493    85399
3    96491    96493    85397
3    97646    85400   101118
3    85400    96492   101118
3    85400    96494    96492
3   101118    85398    97646
3   122481    96495   125907
3   125907    85401   122481
3   111363    85403   111367
3    85401    96493   122481
3    96496    85400    85402
3    96496    96494    85400
3    85403   122475   125907
3    96495    85403   125907
3    96497    85403    96495
3    85401   125907   122475
3   101138    96498    97647
3    96498    85402    97647
3    96498    96496    85402
3    85404   101138    97647
3   100287    96499    85405
3   100287    85405   100283
3   111363   100287   100283
3    85401    85399    96493
3    97648   108636   108632
3    96506   119737   119731
3    85411    96507    85413
3   123354   119738    85424
3   119738      650    85424
3   119738      656      650
3    85422      650      656
3    85422      656    96516
3    98741    96519   102341
3    98741   102341    85425
3   109769    98741    85425
3   109773    98741   109769
3   120893   109773   109769
3   120893   120897   109773
3   120893    85426     5375
3     1801   120893     5375
3    96518   119738   123354
3   120897   120893     1801
3    45677    96521    49143
3    49143    85427    45677
3    85427    96517    45677
3    85427    85423    96517
3    96522   108638   112260
3    96518   123354   108638
3   108638   123354   112260
3   123354   119732   112260
3   119732    85428   112260
3   123354    85424   119732
3    87637    96523    85429
3    87637    85429    87633
3    96519    87637   102341
3    96520     1801     5375
3    96506   119731    85412
3    56287    85421    96515
3    56287    85423    56283
3    96505    96507    85411
3     4176    96508      649
3    96508    85412      649
3    96508    96506    85412
3    85414     4176      649
3    66978    85413    96507
3    66978    96507    66984
3    66984    96509    66978
3    66978    96509    85415
3     4176      655    96508
3    96510      655     4176
3    85414    96510     4176
3    85416    96510    85414
3    56283    85421    56287
3    85415    96511    85417
3    96512    85416    85418
3    96512    96510    85416
3    85417    96513    85419
3    96511    96513    85417
3    96514    85418    85420
3    96514    96512    85418
3    66985    96515    85421
3    66985    85421    66979
3    66979    85419    66985
3    66985    85419    96513
3    96516    85420    85422
3    96516    96514    85420
3    56287    96517    85423
3    96509    96511    85415
3    96635    47815    47813
3    96635    47813    96631
3    85539    47813    85543
3    26301    22894    33590
3    26301    33590    36985
3    36985    33590    44234
3    36985    44234    47657
3    47657    44234    54844
3    47657    54844    58257
3    96722    58257    54844
3    96727    80819    80817
3    96727    80817    96723
3    85653    80817    85659
3    85659    80817    80819
3    85660   114095    85654
3    85654   114095   114093
3   125145   114093   114095
3   125143   114093   125145
3    85655   125143     2564
3   125143     6001     2564
3   125143   125145     6001
3    16717    13386     6001
3     6001    13386     2564
3    27411    24016    16717
3    16717    24016    13386
3    38059    34668    27411
3    27411    34668    24016
3    45304    48719    85656
3    45304    85656    34668
3    96728    45304    34668
3    15633    15635    26301
3    26301    15635    22894
3    15635    96726    22894
3    15633     4903    15635
3    96718    69029    65532
3    96723    80817    80815
3    96723    80815    96719
3    88445    91979    85653
3    91979    80817    85653
3    91979    80815    80817
3    99515   103013    88445
3    88445   103013    91979
3    85654   114093    99515
3   114093   103013    99515
3   114093   114091   103013
3   125143   114091   114093
3   125141   114091   125143
3    38059    96728    34668
3    85649   125141    85655
3    85656    48719    85650
3    85650    48719    48717
3    96720    48717    48719
3    96720    48719    96724
3    96725     6359     6357
3    96725     6357    96721
3    85651     6357    85657
3    85657     6357     6359
3    85658   124043    85652
3    85652   124043   124041
3     4905   124041   124043
3     4903   124041     4905
3    15635     4903     4905
3    85655   125141   125143
3    96724    48719    45304
3    96729     6361     6359
3    96729     6359    96725
3   122031    96733   125485
3     6361    96729   122031
3   125485     6361   122031
3     6363     6361   125485
3    85661     6361    85663
3    85663     6361     6363
3     1447     4907    85662
3    85664    15639     1447
3    15639     4907     1447
3    15639    15637     4907
3    96730    15637    15639
3    96730    15639    96734
3    77250    80821    96731
3    96728    38059    34672
3    80821    77250    88450
3    91985    88450    99522
3    91985    99522   103019
3   103019    99522   110574
3   103019   110574   114097
3   114097   110574   121686
3   114097   121686   125147
3    96732   125147   121686
3    88777    96735    92315
3    88777    92315   103327
3    88777   103327    99835
3    99835   103327   114413
3    99835   114413   110905
3   125485    96733   110905
3    80821    88450    91985
3    58255    58257    69029
3    27411    34672    38059
3    16717    24020    27411
3    85657     6359    85661
3    85661     6359     6361
3   120549   124043    85658
3    85662     4907   120549
3     4907   124043   120549
3     4907     4905   124043
3    15637     4905     4907
3    15635     4905    15637
3    96726    15635    15637
3    96726    15637    96730
3    96731    80821    80819
3    96731    80819    96727
3    85659    80819    88446
3    27411    24020    34672
3    80819    91985    88446
3   103019    99516    91985
3    91985    99516    88446
3    99516   103019    85660
3   103019   114095    85660
3   103019   114097   114095
3   125147   114095   114097
3   125145   114095   125147
3   125147    96732     2572
3     6001   125147     2572
3   125145   125147     6001
3     6001     2572    13392
3     6001    13392    16717
3    16717    13392    24020
3    80819    80821    91985
3    69029    58257    65532
3    58257    96722    65532
3    47657    58257    58255
3    96701    96705    85629
3   102249    98784    85634
3    85630    98784   102249
3    96706    85630   102249
3    96702    85630    96706
3    85635     2563     5989
3    96703    85635     5989
3    96707    85635    96703
3    85631     5989     2563
3    85636    48711    85632
3    85632    48711    48709
3    96704    48709    48711
3    96704    48711    96708
3    85629    96705    85633
3    85633    96709    85637
3    96710    87686    85638
3    85638    87686    87682
3    98788   102249    85634
3    87682    98788    85634
3    87686    98788    87682
3    96706   102249    98788
3   121685    96711   125137
3   125137    85639   121685
3    85639    96707   121685
3    85639    85635    96707
3    45299    48711    85636
3    96708    48711    45299
3    85640    96708    45299
3    96705    96709    85633
3    96712    96708    85640
3    96700    48709    96704
3    48709    48707    38045
3    96699    16701    96695
3    27397    16701    16703
3    27395    16701    27397
3    38045    27395    27397
3    38043    27395    38045
3    48707    38043    38045
3    48705    38043    48707
3    48707    96700    55916
3    59309    48707    55916
3    48705    48707    59309
3    96696    59309    55916
3   122022    85627    96697
3   122022    96697   122030
3    96700    48707    48709
3   122030    96701   122022
3    96702    85628    85630
3    96702    96698    85628
3     2571    96703     5989
3    16703    96699     2571
3    16703     2571     5989
3    13385    16703     5989
3    85631    13385     5989
3    24015    27397    13385
3    13385    27397    16703
3    34667    38045    24015
3    24015    38045    27397
3    85632    48709    34667
3    48709    38045    34667
3   122022    96701    85629
3   114413   125485   110905
3    85637    96713    85641
3    69027    65526    85642
3   125139    96715   110573
3   114091   125139   110573
3   125141   125139   114091
3    85643   125139    85649
3    85649   125139   125141
3    48717    45300    85650
3    85644    45300    48717
3    96720    85644    48717
3    96716    85644    96720
3    96721     6357     6353
3    96721     6353    96717
3    85645     6353    85651
3    85651     6353     6357
3    99521   114091   110573
3   124041   120548    85652
3   124041     4901    85646
3   124041     4903     4901
3    15633     4901     4903
3    15631     4901    15633
3    85647    15631    22888
3    15631    26301    22888
3    15631    15633    26301
3    36985    33584    26301
3    26301    33584    22888
3    47657    44230    36985
3    36985    44230    33584
3    44230    47657    85648
3    47657    58255    85648
3   120548   124041    85646
3    96709    96713    85637
3    99521   103013   114091
3    88449    91979   103013
3    96714    76472    69027
3    76472    65526    69027
3    76472    76468    65526
3    85638    76468    76472
3    85638    76472    96710
3    96715   125139   125137
3    96715   125137    96711
3    85639   125137    85643
3    85643   125137   125139
3    96716    85640    85644
3    96716    96712    85640
3    96717     6353     2922
3    85641    96717     2922
3    88449   103013    99521
3    96713    96717    85641
3     4901     1446    85646
3    15631    12284     4901
3     4901    12284     1446
3    15631    85647    12284
3    58255    54840    85648
3    54840    58255    85642
3    58255    69027    85642
3    58255    69029    69027
3    96714    69027    69029
3    96714    69029    96718
3    77249    96719    80815
3    77249    80815    91979
3    77249    91979    88449
3     6353    85645     2922
3    96699    16703    16701
3   125487   125485   114413
3     6363   125485     6365
3    47295    36617    36619
3    47293    36617    47295
3    57885    47293    47295
3    57883    47293    57885
3    68635    57883    57885
3    68633    57883    68635
3    76119    79645    85685
3    79645    68635    85685
3    79645    68633    68635
3    85681    79645    76119
3    85686   124057    85682
3    85682   124057   124055
3    96744   124055   124057
3    96744   124057    96748
3    96749    92325    92323
3    96749    92323    96745
3   103339    92323    92325
3   103337    92323   103339
3   114425   103337   103339
3   114421   103337   114425
3   125497   114421   114425
3   125495   114421   125497
3     6375   125495   125497
3     6373   125495     6375
3    17071     6373     6375
3    17069     6373    17071
3    85683    17069    85687
3    36617    25925    36619
3    36619    25925    25927
3    25925    15263    25927
3    25927    15263    15265
3   124055    96744   120550
3    96740     4915     1454
3    96745    92323    92321
3    96745    92321    96741
3   103337    92321    92323
3   103335    92321   103337
3   114421   103335   103337
3   114419   103335   114421
3   125495   114419   114421
3   125493   114419   125495
3     6373   125493   125495
3     6371   125493     6373
3    17069     6371     6373
3    85687    17069    17071
3    17067     6371    17069
3    27755    17069    85683
3    27755    17067    17069
3    85679    27755    24399
3    85684    90449    85680
3    85680    90449    90445
3    90449    96746    98046
3   101507    90449    98046
3    90445    90449   101507
3    96742   101507    98046
3     1098     4529    96743
3     4529     1098    96747
3    15265     4529    96747
3    15263     4529    15265
3    24399    27755    85683
3    85688    90451    85684
3    85684    90451    90449
3    96746    90449    90451
3    85691    17071    17073
3    68295    64820    85692
3    79301    75754    68295
3    68295    75754    64820
3    86958    90451    85688
3    86958    85688    75754
3    96754    86958    75754
3    79301    96754    75754
3    96750    90451    86958
3    54496    57887    96751
3    57887    54496    65184
3    57887    65184    68637
3    96755    79651    76120
3    85687    17071    85691
3    96755    76120    85689
3    68637    65184    85689
3    79651    85693    76120
3    85694   124061    85690
3    85690   124061   124059
3     4923     1455    96752
3   124059     4923    96752
3   124061     4923   124059
3    96756     1455     4923
3   122032   125499    96753
3   125499   122032    96757
3     6379   125499    96757
3     6377   125499     6379
3    13745    17073    85695
3    65184    96755    85689
3    96744     1454   120550
3    17071     6375    17073
3     6375   125497     6377
3    96746    90451    96750
3    11922    15265    96747
3    15265    11922    22530
3    15265    22530    25927
3    25927    22530    33252
3    25927    33252    36619
3    36619    33252    43906
3    36619    43906    47295
3    47295    43906    96751
3    57887    47295    96751
3    57885    47295    57887
3    68637    57885    57887
3    68635    57885    68637
3    17073     6375     6377
3    85685    68635    85689
3    85690   124059    85686
3    85686   124059   124057
3    96748   124057   124059
3    96748   124059    96752
3    88778    92325    96749
3    92325    88778    99836
3    92325    99836   103339
3   103339    99836   110906
3   103339   110906   114425
3   114425   110906    96753
3   125499   114425    96753
3   125497   114425   125499
3     6377   125497   125499
3    85689    68635    68637
3     1454    85678   120550
3     1454     4915    85678
3   124055   120550    85682
3    57879    54494    85670
3    57879    85671    54494
3    15641    85666    12290
3    85666    96738    12290
3    85666    85672    96738
3    96736    15641    12290
3    96739    92319    92317
3    96739    92317    96737
3   103333    92317    92319
3   103329    92317   103333
3   114417   103329   103333
3   114415   103329   114417
3   125491   114415   114417
3   123695    85669   120174
3   125489   114415   125491
3     6367   125489     6369
3    17065     6367     6369
3    17063     6367    17065
3    27753    17063    17065
3    27751    17063    27753
3    85667    27751    85673
3    85673    27751    27753
3    85674   101501    85668
3    85668   101501   101495
3   112591   101495   101501
3   112587   101495   112591
3   123697   112587   112591
3   123695   112587   123697
3     6369   125489   125491
3    85669   123695     1092
3   112587   120174   109050
3   101495   109050    98040
3    85663     6363    13744
3     6363    17061    13744
3     6363     6365    17061
3    27749    24398    17061
3    17061    24398    13744
3    27749    85665    24398
3    85666    15641    85664
3    85664    15641    15639
3    96734    15639    15641
3    96734    15641    96736
3    96737    92317    92315
3    96737    92315    96735
3   103329    92315    92317
3   123695   120174   112587
3   103327    92315   103329
3   114413   103327   114415
3   125489   114413   114415
3   125487   114413   125489
3     6367   125487   125489
3     6365   125487     6367
3    17063     6365     6367
3    17061     6365    17063
3    27751    17061    17063
3    27749    17061    27751
3    85665    27749    85667
3    85667    27749    27751
3   101495    98040    85668
3   112587   109050   101495
3   114415   103327   103329
3     6365   125485   125487
3   123695     4527     1092
3     4527    85675     1092
3    90445   101501    85674
3    90445   101507   101501
3   101507    96742   109056
3   112591   101507   109056
3   101501   101507   112591
3   112591   109056   120180
3   112591   120180   123697
3   123697   120180    96743
3     4529   123697    96743
3     4527   123697     4529
3    85675     4527    11918
3     4527    15263    11918
3     4527     4529    15263
3    86952    90445    85674
3    25925    22526    15263
3    22526    25925    85676
3    25925    36615    85676
3    25925    36617    36615
3    47293    36615    36617
3    47291    36615    47293
3    57883    47291    47293
3    57881    47291    57883
3    68633    57881    57883
3    68631    57881    68633
3    85677    68631    76118
3    68631    79645    76118
3    68631    68633    79645
3    79645    85681    76118
3    15263    22526    11918
3   123695   123697     4527
3    90445    86952    85680
3    85673    27753    85679
3    36615    33250    85676
3    47291    43904    36615
3    36615    43904    33250
3    43904    47291    85670
3    47291    57879    85670
3    47291    57881    57879
3    85671    57879    65182
3    57879    68631    65182
3    57879    57881    68631
3    68631    85677    65182
3     4915     1448    85678
3    85672     1448     4915
3    96740    85672     4915
3    85679    27753    27755
3    96738    85672    96740
3    96741    92319    96739
3   103335    92319    92321
3   103333    92319   103335
3   114419   103333   103335
3   114417   103333   114419
3   125493   114417   114419
3   125491   114417   125493
3     6371   125491   125493
3     6369   125491     6371
3    17067     6369     6371
3    17065     6369    17067
3    27755    17065    17067
3    27753    17065    27755
3    96741    92321    92319
3    47273    36599    47275
3    96694   113317   109826
3    85626    96698   109826
3     2893    13711    13713
3    24363    13713    13711
3    24363    24365    13713
3    24363    85574    38619
3    35023    24363    38619
3    24365    24363    35023
3    96658    35023    38619
3   122479   126196    85575
3   122479    85571   126196
3    85571    96659   126196
3    85571    96655    96659
3     6204     2531    96656
3    16912    96660    13351
3    13351    96660    85572
3    96660     2531    85572
3     2531     6204    85572
3    23979    27592    16912
3    23979    16912    13351
3    85576    27592    23979
3    99805    96661    85577
3    99805    85577    99803
3    99803    85573    99805
3    99805    85573    96657
3    35019    38619    85574
3    35019    45675    38619
3    45675    96662    38619
3    96662    96658    38619
3     2893    13713    96654
3     6537     2893    96654
[truncated: 14,664,344 more chars]
