# Supplementary material for: Modeling of the Electrostatic Interaction and Catalytic Activity of [NiFe] Hydrogenases on a Planar Electrode
Source: J Phys Chem B. 2022 Oct 21;126(43):8777–90. doi: 10.1021/acs.jpcb.2c05371 (PMC9639099; doi:10.1021/acs.jpcb.2c05371)
Supplement: Supplementary file 1 — jp2c05371_si_001.zip [file jp2c05371_si_001.zip › Supplementary data/1e3d_5_theta_120_phi_248/output/2021-07-04-204109-output.log]

Run started on:
	Date: 2021/7/4
	Time: 20:41:9
	PyGBe version: 0+unknown
Config file: /data/simulations_running/1e3d_5_m_full_rotation4.1Ananoshaperwater/1e3d_5_theta_120_phi_248/1e3d_5_theta_120_phi_248.config
Parameter file: /data/simulations_running/1e3d_5_m_full_rotation4.1Ananoshaperwater/1e3d_5_theta_120_phi_248/1e3d_5_theta_120_phi_248.param
Geometry folder: /data/simulations_running/1e3d_5_m_full_rotation4.1Ananoshaperwater/1e3d_5_theta_120_phi_248/geometry
Running in: /data/simulations_running/1e3d_5_m_full_rotation4.1Ananoshaperwater/1e3d_5_theta_120_phi_248

Reading surface 0 from file geometry/1e3d_5_theta_120_phi_248_stern
Time load mesh: 1.929661512374878
Removed areas=0: 0

Reading surface 1 from file geometry/1e3d_5_theta_120_phi_248
Time load mesh: 2.1049797534942627
Removed areas=0: 0

Reading surface 2 from file geometry/electrode_252x252x12_d02_stern
Time load mesh: 0.12532711029052734
Removed areas=0: 0

Reading surface 3 from file geometry/electrode_250x250x10_d02
Time load mesh: 0.10097813606262207
Removed areas=0: 0

Total elements : 519460
Total equations: 1028120
----------------------------

4 surfaces:

Surface 0:
	235488 elements
	Surface type         : stern_layer
	Cells                : 1737
	Twigs                : 1431
	Levels               : 6
	C0 size              : 45.35376073696595
	C0 box center        : 5.601168104814966, 4.543146604780994, 37.588246597137285
	Twig cell size       : 1.417305023030186
	Rbox/theta           : 2.834610046060372
	Analytic distance    : 0.7973079225259977
	Elem. per Ang^2      : 12.068750788192798
	Max, min, avg elem.  : 0.17512123801384008, 0.004457571227697925, 0.0828586170640236
	Total area           : 19512.21001517279
Surface 1:
	260192 elements
	Surface type         : dielectric_interface
	Cells                : 2150
	Twigs                : 1808
	Levels               : 6
	C0 size              : 43.387150984514314
	C0 box center        : 5.5948901375394575, 4.705316190864182, 37.61485489945886
	Twig cell size       : 1.3558484682660723
	Rbox/theta           : 2.7116969365321446
	Analytic distance    : 0.7917908680821267
	Elem. per Ang^2      : 12.237061758469943
	Max, min, avg elem.  : 0.18512659061369513, 0.004298116447933927, 0.08171896323950846
	Total area           : 21262.620483214185
Surface 2:
	12980 elements
	Surface type         : stern_layer
	Cells                : 73
	Twigs                : 56
	Levels               : 4
	C0 size              : 177.15941926612524
	C0 box center        : 4.484411472532158e-15, 4.834756118823732e-15, 0.0
	Twig cell size       : 22.144927408265655
	Rbox/theta           : 44.28985481653131
	Analytic distance    : 9.253312187800924
	Elem. per Ang^2      : 0.0933114791810444
	Max, min, avg elem.  : 13.745454545454578, 10.496528925619755, 10.716795069337442
	Total area           : 139104.0
Surface 3:
	10800 elements
	Surface type         : dirichlet_surface
	Cells                : 73
	Twigs                : 56
	Levels               : 4
	C0 size              : 175.6337730114064
	C0 box center        : 1.3473995581821158e-15, -7.158060152842491e-16, 0.0
	Twig cell size       : 21.9542216264258
	Rbox/theta           : 43.9084432528516
	Analytic distance    : 10.0
	Elem. per Ang^2      : 0.08
	Max, min, avg elem.  : 12.5, 12.5, 12.5
	Total area           : 135000.0
------------------------------

5 regions:

Region 0:
	Laplace or Yukawa: 1
	kappa            : 1e-12
	dielectric const : 80.0
	Number of charges: 0
	Parent surface   : []
	Child surfaces   : [0, 2]
Region 1:
	Laplace or Yukawa: 1
	kappa            : 0.0
	dielectric const : 80.0
	Number of charges: 0
	Parent surface   : [0]
	Child surfaces   : [1]
Region 2:
	Laplace or Yukawa: 1
	kappa            : 0.0
	dielectric const : 4.0
	Number of charges: 12263
	Parent surface   : [1]
	Child surfaces   : []
Region 3:
	Laplace or Yukawa: 1
	kappa            : 0.0
	dielectric const : 80.0
	Number of charges: 0
	Parent surface   : [2]
	Child surfaces   : [3]
Region 4:
	Laplace or Yukawa: 0
	kappa            : 0.0
	dielectric const : 0.0
	Number of charges: 0
	Parent surface   : [3]
	Child surfaces   : []
------------------------------

Parameters:
	Data type               : <class 'numpy.float64'>
	Use GPU                 : 1
	P                       : 4
	threshold               : 0.50
	theta                   : 0.50
	NCRIT                   : 500
	CUDA block size         : 128
	Gauss points per element: 1
	Gauss points near singlr: 19
	1D Gauss points per side: 9
	GMRES tolerance         : 1e-05
	GMRES max iterations    : 1000
	GMRES restart iteration : 200
----------------------------

Generate interaction list
Transfer data to GPU
Generate RHS
List time          : 3.6502416133880615s
Data transfer time : 1.2634644508361816s
RHS generation time: 1.4488263130187988s
------------------------------
Total setup time   : 49.08466124534607s
Solve
Iteration: 1, relative residual: 0.3248818300595318
Iteration: 2, relative residual: 0.23983311693249726
Iteration: 3, relative residual: 0.20304085396421562
Iteration: 4, relative residual: 0.14443663815203195
Iteration: 5, relative residual: 0.09941424479274687
Iteration: 6, relative residual: 0.06813278318021858
Iteration: 7, relative residual: 0.05386151627895724
Iteration: 8, relative residual: 0.04059839626392095
Iteration: 9, relative residual: 0.030748257119263902
Iteration: 10, relative residual: 0.02455904693516952
Iteration: 11, relative residual: 0.02022299630903542
Iteration: 12, relative residual: 0.01645448018260171
Iteration: 13, relative residual: 0.01329732038769143
Iteration: 14, relative residual: 0.010679802874843361
Iteration: 15, relative residual: 0.009172283772058873
Iteration: 16, relative residual: 0.007685943022134485
Iteration: 17, relative residual: 0.00663360007151944
Iteration: 18, relative residual: 0.005842833514450574
Iteration: 19, relative residual: 0.0050562812179494486
Iteration: 20, relative residual: 0.0044882211043921075
Iteration: 21, relative residual: 0.0038031277289436428
Iteration: 22, relative residual: 0.0035312198007621354
Iteration: 23, relative residual: 0.0029504271167842895
Iteration: 24, relative residual: 0.00270389884663684
Iteration: 25, relative residual: 0.0023197395505401416
Iteration: 26, relative residual: 0.002095182758250786
Iteration: 27, relative residual: 0.0018315808422452843
Iteration: 28, relative residual: 0.0016275946628066312
Iteration: 29, relative residual: 0.0014210851039939785
Iteration: 30, relative residual: 0.0012709610145205043
Iteration: 31, relative residual: 0.0011256682740252194
Iteration: 32, relative residual: 0.0009816229957283356
Iteration: 33, relative residual: 0.0008664852249679988
Iteration: 34, relative residual: 0.0007794630702578235
Iteration: 35, relative residual: 0.000684881314035371
Iteration: 36, relative residual: 0.0006130963714875776
Iteration: 37, relative residual: 0.0005581900568281349
Iteration: 38, relative residual: 0.0005161807340235591
Iteration: 39, relative residual: 0.00047778632220931507
Iteration: 40, relative residual: 0.0004426457409696481
Iteration: 41, relative residual: 0.0004106555103947306
Iteration: 42, relative residual: 0.0003814454991158648
Iteration: 43, relative residual: 0.0003610815931011668
Iteration: 44, relative residual: 0.00034398073477758824
Iteration: 45, relative residual: 0.00032351703698623043
Iteration: 46, relative residual: 0.0003076224378133606
Iteration: 47, relative residual: 0.00029019726321418787
Iteration: 48, relative residual: 0.0002736209330558943
Iteration: 49, relative residual: 0.00025987912406529544
Iteration: 50, relative residual: 0.00024269513563838601
Iteration: 51, relative residual: 0.00022988629392678013
Iteration: 52, relative residual: 0.00021595094635963065
Iteration: 53, relative residual: 0.00020122681587114903
Iteration: 54, relative residual: 0.00018813870752958637
Iteration: 55, relative residual: 0.0001778431972282279
Iteration: 56, relative residual: 0.0001690961989131712
Iteration: 57, relative residual: 0.00016094624306315264
Iteration: 58, relative residual: 0.00015357832201748727
Iteration: 59, relative residual: 0.00014549494586476154
Iteration: 60, relative residual: 0.0001398636727775715
Iteration: 61, relative residual: 0.00013179298503847555
Iteration: 62, relative residual: 0.00012107485047307475
Iteration: 63, relative residual: 0.00011042510516251253
Iteration: 64, relative residual: 0.00010202962301647364
Iteration: 65, relative residual: 9.388587946390987e-05
Iteration: 66, relative residual: 8.901172439571029e-05
Iteration: 67, relative residual: 8.591464627385632e-05
Iteration: 68, relative residual: 8.296961963674285e-05
Iteration: 69, relative residual: 8.099846885302505e-05
Iteration: 70, relative residual: 7.771725228748138e-05
Iteration: 71, relative residual: 7.482029972075679e-05
Iteration: 72, relative residual: 6.926304285777873e-05
Iteration: 73, relative residual: 6.336979796464303e-05
Iteration: 74, relative residual: 5.809293311742795e-05
Iteration: 75, relative residual: 5.3058700871320974e-05
Iteration: 76, relative residual: 4.846449224411003e-05
Iteration: 77, relative residual: 4.495929095235421e-05
Iteration: 78, relative residual: 4.228098324306446e-05
Iteration: 79, relative residual: 4.002596608630298e-05
Iteration: 80, relative residual: 3.743057107456453e-05
Iteration: 81, relative residual: 3.5359113700581974e-05
Iteration: 82, relative residual: 3.3336887385799676e-05
Iteration: 83, relative residual: 3.059780366753768e-05
Iteration: 84, relative residual: 2.8353105285240163e-05
Iteration: 85, relative residual: 2.62597990825317e-05
Iteration: 86, relative residual: 2.4472356209198767e-05
Iteration: 87, relative residual: 2.2819026914672666e-05
Iteration: 88, relative residual: 2.136085954851066e-05
Iteration: 89, relative residual: 2.010902692580415e-05
Iteration: 90, relative residual: 1.8898413702701603e-05
Iteration: 91, relative residual: 1.74974763059468e-05
Iteration: 92, relative residual: 1.5979877381665416e-05
Iteration: 93, relative residual: 1.4637481354322775e-05
Iteration: 94, relative residual: 1.3373321993203062e-05
Iteration: 95, relative residual: 1.2275389832173976e-05
Iteration: 96, relative residual: 1.09726506597075e-05
Iteration: 97, relative residual: 1.0006750417559212e-05
GMRES solve
Converged after 98 iterations to a residual of 9.214416910998971e-06
Time weight vector: 37.910894914150255
Time sort         : 3.9657159711979357
Time data transfer: 41.40631277643139
Time P2M          : 50.90583625340461
Time M2M          : 13.468514306843264
Time M2P          : 227.6312501401899
Time P2P          : 766.3022337112441
	Time analy: 0.0
Solve time        : 1163.4688618183136s

Calculate Solvation Energy (E_solv)
Calculating solvation energy for region 2, stored in E_solv[0]
2519.367365245046 of 260192 analytical integrals for phi_reac calculation in region 2
Time E_solv: 6.580995321273804s
Region 2: E_solv = -1639.0292629321448 kcal/mol = -6857.698436108094 kJ/mol

Calculate Surface Energy (E_surf)
Calculating surface energy around region 4, stored in E_surf[0]
Region 4: E_surf = -0.0 kcal/mol = -0.0 kJ/mol
Time E_surf: 0.017198801040649414s

Calculate Coulomb Energy (E_coul)
Calculate Coulomb energy for region 2
Region 2: E_coul = -59566.44557770871 kcal/mol = -249226.00829713326 kJ/mol
Time E_coul: 0.08279943466186523s

------------------------------
Totals:
E_solv = -1639.0292629321448 kcal/mol
E_surf = 0.0 kcal/mol
E_coul = -59566.44557770871 kcal/mol

Time = 1221.3231632709503 s
