# Supplementary material for: Modeling of the Electrostatic Interaction and Catalytic Activity of [NiFe] Hydrogenases on a Planar Electrode
Source: J Phys Chem B. 2022 Oct 21;126(43):8777–90. doi: 10.1021/acs.jpcb.2c05371 (PMC9639099; doi:10.1021/acs.jpcb.2c05371)
Supplement: Supplementary file 1 — jp2c05371_si_001.zip [file jp2c05371_si_001.zip › Supplementary data/1e3d_5_theta_120_phi_248/output/2021-07-04-210122-phi.txt]

-6.617727723262284488e-05
7.079681800680507839e-05
1.325783823432668054e-04
1.268962319339034923e-04
1.267616439899049154e-04
1.247078895826640938e-04
1.210506014919262685e-04
1.130927952108436331e-04
1.107489961764330686e-04
9.900625269746066062e-05
1.073453621312366827e-04
9.383165101890426170e-05
7.335804787204681942e-05
3.198181994121060022e-04
3.030711830020649711e-04
3.247834173168451266e-04
3.218020688422747015e-04
2.826852205107062877e-04
2.911506162981902183e-04
3.045741928778673792e-04
3.108430342935204890e-04
2.725505366422162172e-04
7.013554882798596563e-05
7.368771332446449310e-05
1.269174613845816817e-04
3.096069952123784125e-04
7.733939682939705985e-05
7.773925021991646457e-05
3.114041352973482375e-04
2.926384704248353292e-04
3.006644727712404165e-04
3.300523818678284863e-04
3.362106299458278501e-04
3.516930107532699468e-04
3.186738182908188427e-04
7.551397736549876161e-05
7.724019215611542717e-05
7.050805833340025399e-05
7.214478503583865497e-05
1.228089378322677031e-04
1.136450298308849143e-04
1.112925079593798987e-04
1.049419999450932364e-04
1.021972117922095678e-04
9.472006308323964224e-05
9.232870288280785266e-05
9.088255072130230336e-05
2.956107466899871006e-04
3.047852923274140826e-04
3.084790374754798172e-04
3.022836495610643662e-04
3.224602680103464455e-04
3.322772076575449310e-04
3.098312183325098359e-04
1.317997551885995784e-04
2.962008987475443669e-04
1.142534488984575278e-04
1.223107098572268590e-04
2.436622577565021900e-04
2.537433177509160870e-04
2.615439608135051324e-04
2.265139410111588513e-04
1.510571228447771437e-04
1.523910471764414762e-04
4.335139527305565104e-04
4.358801317854109608e-04
4.335935597081567419e-04
4.363767239761918602e-04
4.334950136080415557e-04
2.351012749624484645e-04
4.332043436560259670e-04
4.272359364285517646e-04
4.255576527572768521e-04
4.201755755064206848e-04
4.194277988845594653e-04
4.138565615820160139e-04
4.135249249669333623e-04
4.086154581734052793e-04
4.086679625528585273e-04
4.045827077513027242e-04
4.042222169225923901e-04
4.017300990260278199e-04
4.307134252993819693e-04
2.713870900558012448e-04
3.438241066574261161e-04
3.156757256373685138e-04
1.127700774584070855e-04
3.032235842437676029e-04
3.348907748087425157e-04
3.211555357536074367e-04
3.169709563425170281e-04
3.057673691675686137e-04
3.376861669676319054e-04
2.734420891532286790e-04
2.829879196178465063e-04
2.629731158104944453e-04
2.634598415224199573e-04
7.123116811274920860e-05
7.562506800418925673e-05
7.648055977100297385e-05
7.301028264770235618e-05
1.259217985220375039e-04
1.273661840176652685e-04
1.235409843816143345e-04
1.185318906096226516e-04
1.165068348276069313e-04
1.163588863318530041e-04
3.126827502924832522e-04
3.444632469633171858e-04
3.309565784919682300e-04
3.269524620427207979e-04
1.174654172042127336e-04
2.867029133698016197e-04
9.805284021404935273e-05
9.263773679097254011e-05
2.761718962538126164e-04
2.701491764225294901e-04
2.723058788672049532e-04
2.884486786725173413e-04
2.921798809133391772e-04
3.027903488655555230e-04
3.218717420760718647e-04
3.279504786627241786e-04
3.923090335120474944e-04
3.789263029801025109e-04
3.865377246298121031e-04
2.651317930943459947e-04
3.766620602026530228e-04
1.264922394755486521e-04
1.256947783380256293e-04
1.165175460856178561e-04
1.290677216085530927e-04
1.263758588062719964e-04
1.268732917031064700e-04
1.333580266354587646e-04
1.543734007889406307e-04
1.493324347188063755e-04
1.384438310027036908e-04
1.574243353066844930e-04
1.366306046915304615e-04
2.402076660953301101e-04
2.445432506340852697e-04
2.197963795078840970e-04
1.635281957714346777e-04
1.742600034770620105e-04
1.743030617083871265e-04
2.258264851071969958e-04
2.306906942523435770e-04
2.420786846051249587e-04
2.510612325295961782e-04
2.671074097937736649e-04
2.772003065063535711e-04
3.651737900743618859e-04
3.782848650815476277e-04
3.871023648890315957e-04
3.594248225895564815e-04
1.449958100356605944e-04
1.563217639441793832e-04
1.474895398424063157e-04
1.399761500182406307e-04
1.644231345962722459e-04
1.662538638133890048e-04
1.720303411128361565e-04
1.828816507835698821e-04
2.144024142529856044e-04
2.074595682385295067e-04
1.925718381591942272e-04
2.207530477751466237e-04
2.751065024873235653e-04
2.907750905402828518e-04
2.897047304588570870e-04
3.300835328724043547e-04
8.693477192473441067e-05
9.024181556275524764e-05
8.241420698766152206e-05
1.093525551558968722e-04
1.160147444110887921e-04
1.087992711964770452e-04
1.045830957140516320e-04
1.004738532613882334e-04
1.080493605300105039e-04
2.870728685984617434e-04
3.003778848012858419e-04
3.123667186735783956e-04
3.105306200831877556e-04
3.532427188409249124e-04
3.698096245003505982e-04
8.621259875526578035e-05
7.586287360380336510e-05
7.699429535264838676e-05
8.068038255313299072e-05
8.261477325164945677e-05
7.261520952797504347e-05
1.041008005368028184e-04
1.065860024806392959e-04
1.012485021057298815e-04
9.679092419652776539e-05
8.598526638456922637e-05
7.351791640699134199e-05
3.821037829599844009e-04
3.265382457821909556e-04
3.114660402974110676e-04
3.102840184831042879e-04
2.949187062783178103e-04
3.295412975490917377e-04
3.663238315151030248e-04
3.819378783699518051e-04
3.875799934980943230e-04
3.658598711151925210e-04
1.073803672829934798e-04
1.048192005870285143e-04
9.848437645265308178e-05
9.434804880353288238e-05
1.180400623215004737e-04
1.140124488329839953e-04
1.138546046556930259e-04
1.192267610857677593e-04
1.280762114630946188e-04
1.217840239826942602e-04
1.181195315835196331e-04
1.216261989606368425e-04
2.971529253737647744e-04
3.294269894264932239e-04
3.119084702490650660e-04
3.100776692033655932e-04
2.962502181980674340e-04
3.680175295992695462e-04
7.600643743337053557e-05
1.210128405439107727e-04
1.252280092626244549e-04
1.119577843425305662e-04
1.076825101309930745e-04
1.076193055518678252e-04
1.095998676820411584e-04
1.095802665145449755e-04
1.058151563093189521e-04
2.883513295538568102e-04
2.986866422754019638e-04
1.954327534601842402e-04
1.901797046213329705e-04
1.821822210220937460e-04
7.745769905738953082e-05
1.789350538158469546e-04
1.695355071395097035e-04
4.183471732216504681e-04
4.247634521603497288e-04
4.175136230857725921e-04
4.221022115686389018e-04
4.151048204787007295e-04
4.189314947922653104e-04
4.223415213145576171e-04
4.178843953516628512e-04
4.216315254560677110e-04
4.270638214805295833e-04
1.696373244811527647e-04
7.451316509391698131e-05
4.228726703148113879e-04
4.216648498623591776e-04
1.138543886838411598e-04
1.082195425701887168e-04
1.091767971991356297e-04
2.967680316604157055e-04
3.075780799870189361e-04
1.973362456964985697e-04
2.031611151187442781e-04
1.887224347462091931e-04
1.864988280491192650e-04
1.773270787157379394e-04
1.770131909738055433e-04
1.133445109149155359e-04
1.118751705513053871e-04
1.155249944749813277e-04
1.168471781568999326e-04
4.234215898647528510e-04
4.359487326761602691e-04
4.283524848208401120e-04
4.288108210763014682e-04
4.219276402576634566e-04
4.329350305947439839e-04
4.289606153665713245e-04
4.315593471168886514e-04
4.264194309558865751e-04
4.255030401170615639e-04
4.226882436591963919e-04
4.209055197220594523e-04
4.206480928034920792e-04
4.224410392002203975e-04
4.133514188683944579e-04
4.118448626762749479e-04
4.096583611916559844e-04
4.139187924125423655e-04
4.159440037671174374e-04
7.506551607170952329e-05
7.307733821946050027e-05
7.516584288597029232e-05
7.366625420394506659e-05
1.090407158432616606e-04
1.104048805417754352e-04
1.083565031844480514e-04
1.095447002100577623e-04
1.079683053820050640e-04
1.108207390627829233e-04
1.089529990132483297e-04
1.102426854734512137e-04
2.717372025671360562e-04
2.719685187240834172e-04
2.659979509666674131e-04
2.786937625726669553e-04
1.736979077041071100e-04
1.700380564182981888e-04
1.633955371060706553e-04
1.577737594847531592e-04
4.070108227436915562e-04
1.118427471082028085e-04
4.098653855506404929e-04
3.927276808638911960e-04
4.211644658471756894e-04
4.199490578040066717e-04
7.605398799209302989e-05
7.355713452338499933e-05
7.360429805547009778e-05
7.611862656392212991e-05
1.088667825149403616e-04
1.073578046843193088e-04
1.066080735464117651e-04
1.081244395683086967e-04
1.072546745278165774e-04
1.059336965938416678e-04
2.687835716467279782e-04
2.728335980625846936e-04
2.794514410106806700e-04
2.886812637233969036e-04
1.721052425994978971e-04
1.786210095774820193e-04
1.620815513831672149e-04
1.586305092802249160e-04
1.627468236898338048e-04
1.518610796101130321e-04
4.063946554034140210e-04
4.016082959532438126e-04
4.087365052738835898e-04
4.021344790077838053e-04
1.673815310547142302e-04
7.755376156738458878e-05
4.215035268579072291e-04
4.397272525336910071e-04
4.342481990057508231e-04
4.340397491095452243e-04
4.301831700076459253e-04
4.247641832639107210e-04
4.218295926709469089e-04
4.166193601069280721e-04
4.146118925216502873e-04
4.105732192989478848e-04
4.061444890264616250e-04
4.091747008244103279e-04
4.401627331151294399e-04
4.080728720371800343e-04
7.449102076156326072e-05
7.687281744530208663e-05
1.165528381543760547e-04
1.206242149550213009e-04
1.131271624921586475e-04
1.130498854533435349e-04
3.163814529191770085e-04
3.285203750220163223e-04
2.077593779508479603e-04
2.183162450962488807e-04
1.886571362395143055e-04
4.035397930380419328e-04
4.438324822292677636e-04
4.425786101704355028e-04
4.445120285722729543e-04
1.165085560997475528e-04
1.169050808911098298e-04
3.222360880155130595e-04
3.322071697005805186e-04
3.241583874990449591e-04
3.319260911484686757e-04
2.212848214579311683e-04
2.316123525852963993e-04
2.146089706361308262e-04
2.072638495413126069e-04
2.105499757398510651e-04
1.971475258988833077e-04
1.414794822763253937e-04
1.439369159457983731e-04
1.450652181372992337e-04
1.436463848091358228e-04
1.532222903150908195e-04
1.481890448907053433e-04
1.453276502851327074e-04
1.493923697731852792e-04
4.325538412191565251e-04
4.349009965861539871e-04
4.440994175392005256e-04
4.415953478279299542e-04
4.376013136349108756e-04
1.923035626663731888e-04
2.014652057166573418e-04
1.913037255015121731e-04
1.311664643268080116e-04
2.057994575144177348e-04
2.070510918107600648e-04
2.017269322623495926e-04
1.929310239101621259e-04
1.862461614266181854e-04
1.860556307476405528e-04
1.263123953205075095e-04
1.175666105722401525e-04
1.235790836675279471e-04
1.274023192862779020e-04
1.237568549568903169e-04
1.289293712717760301e-04
1.291697579818379090e-04
1.258118916356678924e-04
1.300563773579842188e-04
1.356157554547908820e-04
4.251468654227129828e-04
4.298651516229117951e-04
4.368577447551837069e-04
4.384284170440667450e-04
4.311159525359980300e-04
4.331562282876633206e-04
4.273125877983606079e-04
4.245401602704851948e-04
4.191796102128512698e-04
3.180832659566566918e-04
7.529773961304679977e-05
3.056314242956851223e-04
1.100524375712824264e-04
1.351355361436331107e-04
1.374200907023395690e-04
1.347940609861833180e-04
1.358665287837584011e-04
1.394315518764234127e-04
1.373489446612021544e-04
1.414061872069003259e-04
1.464086209958883364e-04
1.412326373313981117e-04
4.292219955730320301e-04
4.336891719212937306e-04
4.400771106898533147e-04
4.426313300995973667e-04
4.309428486989585181e-04
4.329359748186102880e-04
4.257449414267211203e-04
4.222929230256209981e-04
4.145973414507033252e-04
4.171753883721571773e-04
4.178246091846481635e-04
4.122234767281414197e-04
7.473020375513304348e-05
7.716954849085437150e-05
1.133817784973266526e-04
1.165679475250413761e-04
1.102958957827166397e-04
3.428020327045480696e-04
3.545863733430411032e-04
3.571942348063625815e-04
5.311352918886578459e-04
-4.737884832003907217e-05
-4.216868448542775621e-05
-8.185109872837970557e-06
-9.533772210744130177e-06
-2.376832268137303621e-05
7.150534140130045123e-06
2.905323430236410429e-04
2.838638254772200289e-04
2.964521651003044133e-04
2.970027124076691388e-04
5.081441439276413764e-04
3.047801610099918441e-04
3.095076116890240208e-04
3.223481009014223875e-04
4.216174881226671762e-04
4.308966301221542729e-04
4.444627571707379611e-04
4.556149387828731267e-04
4.769821304383132349e-04
4.873727165701347399e-04
5.118464079740531322e-04
5.221067384436408080e-04
5.410015788409744397e-04
3.125940385776784011e-04
5.164847042595650502e-04
5.093469333171709830e-04
4.853202298588449792e-04
-1.091771701035889719e-04
-8.779615949300418275e-05
2.726521379483191811e-04
2.671417180002329814e-04
2.779546890690480932e-04
2.779210618473227658e-04
4.444420335164744515e-04
4.475812700094236292e-04
4.681456569131257819e-04
4.729130557628873533e-04
4.883547801131189400e-04
4.930898767181179660e-04
-9.117147859462519199e-05
-7.786562688588823892e-05
-7.635168909873253141e-05
-6.511182974198248617e-05
2.805179782122429089e-04
2.742197809580295526e-04
2.843543643998938946e-04
2.891988494429738646e-04
2.877215950980631181e-04
2.964668283338147922e-04
4.460341090315317878e-04
4.548148917902730833e-04
4.748445391822250544e-04
5.404266762850915050e-04
6.705138371054149056e-06
1.300456147127999994e-05
2.821235088797287633e-05
6.023894261932810743e-05
6.792263354619195326e-05
8.396836717757772349e-05
9.442444402602871646e-05
3.168895990875785309e-04
3.256437476906273200e-04
3.296933833764844105e-04
3.441894738201179142e-04
3.501682453891797730e-04
3.671364483412617430e-04
3.755332315273907356e-04
3.919000873173314101e-04
4.025704758118310057e-04
4.051321137701800138e-04
4.231519571627054602e-04
4.306732919077895677e-04
4.481493260195880705e-04
4.564995066920812176e-04
4.749795783222245755e-04
4.855344483652947380e-04
5.075949977661841197e-04
5.205956106442648614e-04
5.450458858399707908e-04
5.603540795761783244e-04
5.872462983424017085e-04
6.154733170927143438e-04
-1.011263596721316169e-04
5.838735967849054001e-04
5.491788779928054049e-04
4.200742880936273946e-05
2.937550025832331426e-04
3.015708590456463319e-04
3.084883336388479858e-04
3.067036671373312394e-04
3.191525971831766172e-04
3.214647723407644607e-04
3.317984858799748822e-04
3.414402037242099028e-04
3.379327550252680988e-04
3.698205087532312001e-04
3.559655300087982677e-04
3.970744731045936686e-04
3.821230339838949629e-04
4.044776574357701951e-04
4.183960036002443129e-04
4.290026172017111228e-04
4.466767102323006148e-04
4.561299614590716422e-04
4.765825714911568322e-04
4.881018302967539933e-04
5.099600752969859346e-04
5.233280289451958372e-04
5.537881468233063790e-04
5.614560064758539236e-04
5.986794913634734200e-04
6.024314854264538679e-04
-9.324347348107762967e-05
-1.197523138037911267e-04
2.637320329668990963e-04
2.700793832204519541e-04
2.684614058446667417e-04
2.719521872205155131e-04
2.785554057735490307e-04
2.827555212222924714e-04
2.995710090285781191e-04
2.928966746483093408e-04
2.910580299025640038e-04
3.129443246208469176e-04
3.059681201300233828e-04
-1.634052060072860844e-04
3.162285337081099284e-04
-8.262556809628885854e-05
-7.844667729050185448e-05
-7.529244314508484672e-05
-7.134657321997507141e-05
-8.501548144111243873e-05
-1.892418828152951909e-04
-1.937885927376559094e-04
-1.971608913182780985e-04
-2.003261347106587446e-04
-2.032420313464343626e-04
-2.066642306439351966e-04
-6.855027484898299547e-05
-1.699892235460271500e-04
-1.772658230868323517e-04
-1.781723259852503369e-04
2.798053394284265500e-04
2.843292885642123959e-04
2.910678055817644870e-04
2.904722209622647138e-04
2.942525567497944342e-04
3.022272986848911292e-04
3.014074855436897366e-04
3.013653967798677496e-04
3.084266736071141434e-04
-5.789710895298542573e-05
-7.241014290869993554e-05
-6.896729709421205742e-05
-6.548252198494302929e-05
-6.203728561736312347e-05
-7.602716056463939295e-05
-2.080969321366295016e-04
-2.053545090949478245e-04
-2.056097411171652393e-04
-2.090878443304504712e-04
-2.067107163904575941e-04
-2.090716794595135733e-04
-1.946245782654418906e-04
-1.841874287894213315e-04
-1.893319604406252989e-04
-1.878568488186955598e-04
-1.574401890524453941e-04
-1.585287960162775896e-04
-1.511663123628992410e-04
-1.429163837401379580e-04
-1.929014229669868356e-04
-1.350435678753130180e-04
-1.346557493648099411e-04
-1.267000180019730302e-04
-1.187279561829505297e-04
2.665808501052307697e-04
2.628057479552004493e-04
2.783156848060205457e-04
2.756746258397860857e-04
2.713671431355261696e-04
2.791040527141823739e-04
4.325477427234134019e-04
4.344121176962064193e-04
4.539920349397641485e-04
4.581183391720911632e-04
4.679087296838167938e-04
4.724834903383003408e-04
-8.437837030221824832e-05
-8.996060175944206637e-05
-9.544290934331349735e-05
-9.449222516272783436e-05
-1.104248809622044295e-04
-1.107540904331105210e-04
-1.041719369951068862e-04
-1.254884073978007857e-04
-1.817281295957531612e-04
-1.337380699805550144e-04
-1.866632210233076458e-04
-1.692271036944961705e-04
2.638965477430056379e-04
2.623916482246252922e-04
2.692476624554590516e-04
2.723382897356482952e-04
2.855897795580846898e-04
2.813913584534285910e-04
2.791889935087770759e-04
2.891193843103313419e-04
4.229444055635405092e-04
4.467848171038314112e-04
4.313454901625352056e-04
4.544147159411044052e-04
-7.699056164566825302e-05
-8.974077371348279989e-05
-8.513334105146946819e-05
-8.313743296530071072e-05
-7.941122052720394947e-05
-9.295523463513324274e-05
-1.160529417522620225e-04
-1.212367209588613936e-04
-1.274714079431855658e-04
-1.341139779442892914e-04
-1.428984088465983676e-04
-1.486130585698661015e-04
-1.624856680720346508e-04
-1.835492771125932622e-04
1.468436571114230173e-04
6.291701614952552877e-04
1.145636855253295844e-04
6.812466297216101868e-04
6.919501210911292981e-04
7.188048859763794714e-04
7.319725666519194020e-04
6.623954258157343199e-04
2.389318013632831927e-04
2.434314589887996119e-04
6.859773117257781608e-04
6.323980314211240022e-04
6.406092096036170068e-04
6.618777323114210902e-04
7.505390517312818472e-04
6.671133373659000757e-04
2.310216602862475354e-04
2.361064799686385970e-04
6.413841982052255041e-04
5.897294614337844024e-04
5.956478787980480421e-04
6.188952364675283412e-04
6.232741391602832819e-04
5.599492153571691789e-04
5.686033887361661857e-04
5.433672145789789380e-04
2.254046724379581113e-04
6.144654966332179684e-04
2.477406228283292040e-04
2.449714049111954709e-04
7.335362189710884591e-04
9.387723771221429111e-04
9.483921777925074376e-04
2.283875543389516749e-04
2.308258265070532950e-04
2.339943560740948610e-04
2.338063838275522923e-04
9.131674512367471798e-04
9.280168599553596754e-04
9.095626133305479604e-04
8.755621256682375115e-04
2.383229040695194014e-04
2.378515028343905231e-04
8.261800383642570102e-04
8.615590248694028922e-04
2.423105503545980787e-04
2.420652084841985947e-04
7.735295404783443848e-04
7.873064471156788861e-04
8.109177802473323217e-04
7.554242981376500755e-04
2.462225378219473387e-04
2.460896829986250044e-04
7.522032260301150970e-04
7.690732699481287382e-04
7.322881783464082724e-04
2.215726225426684699e-04
2.266752761837424821e-04
2.255712476117312346e-04
6.001295190440064783e-04
3.719541403013550845e-04
3.373305897685890519e-04
1.983872359780241863e-04
2.051254702314187297e-04
2.068294002851485142e-04
2.010134149488891002e-04
3.564093780910849931e-04
3.628852308835794731e-04
3.308448376987831760e-04
3.397123598715166360e-04
1.963889874651298241e-04
1.915483833388911643e-04
1.987705507424360543e-04
1.955087823390655997e-04
3.623659762079380173e-04
3.676112392321256471e-04
3.346735528853665167e-04
3.462010006850433047e-04
1.780674012429874181e-04
1.864377180905412573e-04
1.853658919594137165e-04
1.810842012084618957e-04
3.842987281510831972e-04
3.735899550343635672e-04
3.719306410684304620e-04
3.710154438744176202e-04
9.637319957242401541e-04
3.559892218796526409e-04
3.863731304450541406e-04
5.874917646434064163e-04
5.684650212722156372e-04
5.306610947023596495e-04
5.486443074652763707e-04
5.403990331463659697e-04
5.150896094650468313e-04
5.097091272761498058e-04
4.835415756780502981e-04
4.775532547194471676e-04
4.365261473312992478e-04
4.504544290569953164e-04
4.520777353730559621e-04
4.078509721321789752e-04
4.169046348195139099e-04
3.793861384528669583e-04
3.862281265698470673e-04
3.651222929143316297e-04
2.132814312843954376e-04
2.214149384852549948e-04
2.123030234043742266e-04
2.081258037651891480e-04
4.441246997650498927e-04
4.332325155047255785e-04
4.167033583638315411e-04
4.021444363023963424e-04
3.525900461653151794e-04
6.253231188306505092e-04
9.457897875007486872e-04
2.260858357163693724e-04
4.588532482022755245e-04
4.731964051072398551e-04
4.829558254339463732e-04
5.008722170964002894e-04
5.133343417300056770e-04
5.284700956350913857e-04
5.408313229254039459e-04
5.481690897408169260e-04
5.705991732585521210e-04
5.853129455338027800e-04
6.102969528132558925e-04
1.875889288263529687e-04
6.290427595302673603e-04
6.731617793034674890e-04
6.569661089607736022e-04
6.896348280597760800e-04
1.914860255156158680e-04
1.952994798997992765e-04
1.998379249098397885e-04
2.003698737861671385e-04
5.477078362464034289e-04
5.548115275387017391e-04
5.689523490542755654e-04
5.793433140107262340e-04
6.682892938876701383e-04
1.877493628546592639e-04
1.841828060101386973e-04
1.795120629055117442e-04
1.251815540101199043e-04
1.425771464639994442e-04
1.487211305240761813e-04
4.132233865202175225e-04
4.234517251012096342e-04
4.305404643410421059e-04
4.406748984179670314e-04
4.504724973183527243e-04
4.559619155186031016e-04
4.742449709626397935e-04
4.834707443116622217e-04
5.049074297401720188e-04
5.165504578536903512e-04
5.391442490490645474e-04
5.526986643889475167e-04
5.774828775926606900e-04
5.945169244857077253e-04
6.364351284110617056e-04
6.383244146291839694e-04
6.212580734706439232e-04
6.575423244038790856e-04
1.581908297936610312e-04
1.627851048972303409e-04
1.693030569962585853e-04
1.744973995689131870e-04
6.028620202175938910e-04
6.189955094487658389e-04
6.456156404817754626e-04
6.646157076619573726e-04
2.170039359418906493e-04
2.203488153162514276e-04
2.206800287238125618e-04
6.172974557504100086e-04
6.341870237777260224e-04
6.511498370483167911e-04
6.741374949928494436e-04
7.714946035184335350e-04
7.982151860173893314e-04
8.178697272668282881e-04
8.460059327310647361e-04
8.429688556891514091e-04
8.628194619504731206e-04
9.209240159080313423e-04
9.150839895265890523e-04
8.893282283263727762e-04
9.445687099644543188e-04
9.431876465811178103e-04
9.803300217696977667e-04
9.976962978226230731e-04
9.797737063668681811e-04
9.578285217192435228e-04
9.871464246727515521e-04
1.007364571407005005e-03
9.961592716818084940e-04
2.140274292875414303e-04
2.256245841877737375e-04
1.005976260726546695e-03
9.618410041409721336e-04
7.015970864097315681e-04
7.068714932311527272e-04
6.904986528874251144e-04
7.248491405750187057e-04
2.036812133262447884e-04
2.067781237147911153e-04
2.104621067039343899e-04
2.109015843405320084e-04
5.764888567310597935e-04
5.915957741693552395e-04
6.066642777208235832e-04
6.136732113859256002e-04
6.414709021621086858e-04
6.571443009628123114e-04
6.947103512346037603e-04
7.012327086941155287e-04
6.856591431658022682e-04
7.703414465742348559e-04
7.542636632909630870e-04
7.365779147584640505e-04
7.243483782897850061e-04
8.118588551071957097e-04
7.912497720822022620e-04
8.298033022036508267e-04
9.444852629442240192e-04
9.881427851547025520e-04
1.432391841894345398e-04
1.480548939044730146e-04
1.369646892529445125e-04
3.171707304395357074e-04
3.214112188268908148e-04
3.130560176733097888e-04
3.055275537578983048e-04
3.005758090581052617e-04
3.107994887785581585e-04
3.047475682721286416e-04
2.943850040192244957e-04
1.861368227839757387e-04
1.704871540080594343e-04
1.770375775015836694e-04
3.075119342611366650e-04
1.767062644380142360e-04
1.635833837840117546e-04
1.509474321798832605e-04
1.510562069299673004e-04
1.398222600582129239e-04
1.403866717799167631e-04
1.305442845354134757e-04
1.315277091518869961e-04
1.228515109926381701e-04
1.238694014208222309e-04
1.165353494559860615e-04
1.191107972698855712e-04
1.640197788656987457e-04
2.947367145131128251e-04
2.854452529860800579e-04
2.887422084688350031e-04
1.183380017575479961e-04
1.215535570081682201e-04
1.183466657859284451e-04
1.821172667945106965e-04
1.796696629526396748e-04
1.761833331123506682e-04
1.717248541251352001e-04
1.666015007343349364e-04
1.672760480198129006e-04
8.709047963641076962e-05
1.008310389085419130e-04
9.605994728710126878e-05
9.789045709652668514e-05
9.279171860100644473e-05
1.069363697258903732e-04
2.807206293632039497e-04
2.756364249237520567e-04
2.740584699692579385e-04
2.630669476790608815e-04
2.538556538806538204e-04
2.629368069721809364e-04
2.539420007313644072e-04
2.768342277176807031e-04
2.678077447639781424e-04
2.704006390309108827e-04
1.075922181649720862e-04
1.120731271995175163e-04
1.165493564688992780e-04
1.119530054530216506e-04
2.897022167577901282e-04
2.909031862277805546e-04
3.048000763082097330e-04
3.120774556145982552e-04
3.071744812016786118e-04
3.281792245829008364e-04
3.203014693176788985e-04
3.220803480804055154e-04
3.356958587457762070e-04
3.167369717833231615e-04
3.176639047188119496e-04
2.936525765189252507e-04
2.960673494676508452e-04
3.053999381102939087e-04
2.890933471881002958e-04
1.573880160635576883e-04
1.610030913124979037e-04
1.506668657226795354e-04
1.512139345107367560e-04
1.387177225589041280e-04
1.390271351988412536e-04
1.282999328526064804e-04
1.290092546341184215e-04
1.199598778535521061e-04
1.208869552929905803e-04
2.971750237343207153e-04
1.138244369353407322e-04
2.823810320819048468e-04
2.833959204934924435e-04
1.143079931075848579e-04
1.117657057628490530e-04
1.135713905304903796e-04
1.116357931780661124e-04
1.634582036715486538e-04
1.575132115015019077e-04
1.529397826701813716e-04
1.437131287231529434e-04
1.245955141048153279e-04
1.278783196369931408e-04
1.376470394055712186e-04
1.248962421378846041e-04
6.006082199680184026e-05
6.311237494904894279e-05
6.133518142327032234e-05
7.236686074085062887e-05
6.817327019726618538e-05
8.753918657611640345e-05
8.231926160841637622e-05
8.305148244580387563e-05
7.832232560665722352e-05
9.400181144090673279e-05
3.012370931934479565e-04
2.963141736991200788e-04
2.950393475913741189e-04
2.728878963532397652e-04
1.130112430429406646e-04
1.231659726694926422e-04
1.256238078237784106e-04
2.788642527548306068e-04
2.096753966240468795e-04
2.128872195654652388e-04
2.029371254317787181e-04
2.035406650619186965e-04
1.900651381349536477e-04
1.903945092703595058e-04
1.768216301980911603e-04
1.781911721452162018e-04
1.720509992628602635e-04
1.688422253655634444e-04
2.805910677314416685e-04
1.464277291584017071e-04
1.431554768482486118e-04
1.467624550493806519e-04
1.485350458963992436e-04
1.417801397420842384e-04
1.389083651108681398e-04
1.338525128958829424e-04
1.385497259710395408e-04
1.363317682480601721e-04
1.361006171640308736e-04
1.315152373213412528e-04
1.296796041970582462e-04
1.503245013882315983e-04
2.729921349359067453e-04
2.595607730819062594e-04
2.673665391105909143e-04
1.998734448910749234e-04
1.991026524217755320e-04
1.967208755653293594e-04
1.949373041886902488e-04
1.108608339224366988e-04
1.139283171685216684e-04
1.193711545686219867e-04
1.229110088322633875e-04
2.212898147534724815e-04
2.155959067237298563e-04
2.049440584377388414e-04
2.134217720945502292e-04
2.098454395265899632e-04
1.959835829858142702e-04
2.208386782621429313e-04
2.132730591710307216e-04
2.134310093510770519e-04
2.302925721934484624e-04
2.397952250114223944e-04
2.316991830850933967e-04
2.651514081041076733e-04
2.596270212466470330e-04
2.441236358699558177e-04
2.676518032410495095e-04
2.744518163120136908e-04
1.328179318967901486e-04
1.220827212231578840e-04
1.264719140466880997e-04
1.303224331683769713e-04
2.828393024049341629e-04
2.915528259527603856e-04
3.028654066373001478e-04
2.918507259802175305e-04
1.961011136999233218e-04
1.998916248593758042e-04
1.895373688869163048e-04
1.900424947611813458e-04
1.766308322054221903e-04
1.764348535034611289e-04
1.634098954254927525e-04
1.635052282612915286e-04
1.583318686699573081e-04
1.512186565037663629e-04
1.517203529559263582e-04
1.385449052126319777e-04
1.442494353179507615e-04
1.396228996258230815e-04
1.384855666441323996e-04
1.319602050441521254e-04
1.285580038532607803e-04
1.319614452562074391e-04
1.245926665476137639e-04
1.277628697339265487e-04
1.215946430083779086e-04
2.980557457877817690e-04
1.200458312108331345e-04
3.065894219515765589e-04
2.885143299412430782e-04
1.277132635029187867e-04
1.922376770582463778e-04
1.904341582786527574e-04
1.866978732025013454e-04
1.853601331322159455e-04
9.977893982378377099e-05
1.130709586709144489e-04
1.079272874794365625e-04
1.103490762252327197e-04
1.051853884864895224e-04
1.198420949388980878e-04
2.631383848728200293e-04
2.427407675303373249e-04
2.511650818373601019e-04
2.509630846777202826e-04
2.349299538832318559e-04
2.443900391749850159e-04
2.424522154175639567e-04
2.347628895728376603e-04
2.486669193529996336e-04
2.467168408981536948e-04
2.650398309522320524e-04
2.601626092711863797e-04
2.691762383935447449e-04
2.833898515044703885e-04
3.008189981357033268e-04
1.322884118265105474e-04
1.139869832646148054e-04
1.085103988294152565e-04
3.458548115524555399e-04
3.494132624055045757e-04
3.486619584103882170e-04
3.380501075066671469e-04
3.258454307651870380e-04
3.350634775769962604e-04
3.432997780859244476e-04
3.447435455863569653e-04
3.381163558970418309e-04
3.444138294862637037e-04
3.467561134510636326e-04
3.527568810601771493e-04
3.423825901761338910e-04
3.488949266497905211e-04
3.586164217702140469e-04
3.598119209214229700e-04
3.691069791183610002e-04
3.695998937621498164e-04
3.803525095191006644e-04
3.763138662464762156e-04
3.773476007376413174e-04
3.815481774373694849e-04
3.794919694649198302e-04
3.757424209956167129e-04
3.487958687325900934e-04
3.484230789744663381e-04
6.712665559303632743e-05
6.570685905654327836e-05
1.029889231433338807e-04
1.060412767916239058e-04
9.897746878440305811e-05
1.019819225299402956e-04
9.408738227557021661e-05
9.731031346723874017e-05
8.834386481688600906e-05
9.184533558137366932e-05
8.168580901388904428e-05
8.426360248363630695e-05
8.363253565848921881e-05
7.606098904022991008e-05
7.903969432741267626e-05
7.872848556191688245e-05
7.305778550557483957e-05
7.689265077547636259e-05
7.345819585131781637e-05
7.237626628829465049e-05
6.889425527770366058e-05
6.801115160451790356e-05
6.574225337022140503e-05
6.497006667107260323e-05
6.379569291382830652e-05
6.308224050842824008e-05
6.599617333435173737e-05
3.730340279334157867e-04
3.686343245902170174e-04
3.334737292287996160e-04
3.332383700232978332e-04
3.660736852951527271e-04
3.620371999360064478e-04
3.742658078252935109e-04
3.721897417254777332e-04
3.754511892011658095e-04
3.818850909180410472e-04
3.832486599166046387e-04
3.840072178358583041e-04
3.814104091336371753e-04
3.771580052612062348e-04
3.739187092532858156e-04
3.593953182653915096e-04
3.649260170921146251e-04
3.676293756550701067e-04
3.439801613878422414e-04
3.494607554097025693e-04
3.444166142598050796e-04
3.293419749321886128e-04
3.179404442380622518e-04
3.003246792976006795e-04
2.875075516125834610e-04
2.661042345680374914e-04
2.619778443002194622e-04
2.706602116410593739e-04
2.525511311932489744e-04
3.545082021635695370e-04
1.111717735086022320e-04
3.582328218823875002e-04
3.560812643282600261e-04
3.214544694796444939e-04
3.082699766410804663e-04
2.839850222170369658e-04
2.820063078236974231e-04
2.916579520679256528e-04
2.726093119507977044e-04
1.198744510246111436e-04
1.086095809965234100e-04
1.163830267548735718e-04
1.023585344339991287e-04
1.064533755350096701e-04
1.033765025789182008e-04
7.850342665416840614e-05
7.335422921782556343e-05
7.505021789796546697e-05
7.463110866618973211e-05
7.197029847195979789e-05
6.935552762874290479e-05
3.690708297883642025e-04
3.637616802464506828e-04
3.650809671683543506e-04
3.556822387109309191e-04
3.577378549925348946e-04
3.527839044956702160e-04
3.513281242296873905e-04
3.527069342079522016e-04
1.069924999408362827e-04
1.065683933278274617e-04
1.158917462788400270e-04
3.214795320512107090e-04
3.360752127099414272e-04
3.305427207736723761e-04
3.504775860335545548e-04
3.420415311799392404e-04
3.351287070533834193e-04
3.406781232948251077e-04
3.252181669119355014e-04
3.238993409399412065e-04
3.139673075638118325e-04
3.036590674324813255e-04
3.245643161659249342e-04
2.870667450420046453e-04
1.423495763347465577e-04
1.460306488290955766e-04
1.361836094434553713e-04
1.373721797712324584e-04
1.266638688494145645e-04
1.275815961974942163e-04
1.180689618736499791e-04
1.185407088998592380e-04
1.111884207330385033e-04
1.119077538797628264e-04
1.057648553724354110e-04
2.920767988450894705e-04
3.113374001380254334e-04
3.164326842750716184e-04
3.037729249457384408e-04
1.047737343551478933e-04
9.979932840698087432e-05
1.163936639554883761e-04
9.657845861124877214e-05
1.064669501177800996e-04
1.068408723538299336e-04
1.165417202156227033e-04
8.954785786348366133e-05
9.681085530974691325e-05
8.879162681482160213e-05
6.305960946329265270e-05
6.160837388128179344e-05
6.068657323508846047e-05
6.140232728610145170e-05
6.553498448096747744e-05
6.522844227094353440e-05
6.257435634995368293e-05
7.014489196846558476e-05
7.308698451865924914e-05
7.979464087689671953e-05
3.126784664067184128e-04
3.173854217496273528e-04
3.163098320449444145e-04
3.054040883706108018e-04
2.923574999950779262e-04
1.059738226541879992e-04
1.005166541414059301e-04
1.005791314784924140e-04
9.225559721283108528e-05
3.315935242432588108e-04
3.253964191551422217e-04
3.192339010455341221e-04
3.213741936369408762e-04
3.337933164322957652e-04
3.274174121236370690e-04
3.288893901653961002e-04
3.397343454189198230e-04
3.470310413941086591e-04
3.437191824893310265e-04
3.570003892619553012e-04
3.523105621310503054e-04
3.582550208823358771e-04
3.678209037411072713e-04
3.283091503903293575e-04
3.163685873999144932e-04
3.163444995413729807e-04
3.061915112575105393e-04
2.880676007562374321e-04
2.921477349020373706e-04
1.284304728278053262e-04
1.321549305941060559e-04
1.236462413300464566e-04
1.241215466388086944e-04
1.144127619463611095e-04
3.217710740030095507e-04
1.054912170639365105e-04
3.105731357737304978e-04
3.355710988342211379e-04
9.512971985332304467e-05
9.507714984044377514e-05
8.808930318575248076e-05
8.665414280628592168e-05
8.272684178251888711e-05
8.975681037170222306e-05
8.416518724194391903e-05
8.107536098823578266e-05
8.284968656106928692e-05
8.312242297444761652e-05
7.747135020142218668e-05
7.683863025556580701e-05
6.990136217430915921e-05
7.364525647566458973e-05
6.583691549457000266e-05
6.825279719608136114e-05
6.311499603867263468e-05
6.462293629110519948e-05
6.473511077876706917e-05
6.365622292786029613e-05
6.393882172878727918e-05
6.680666387235930422e-05
6.509428624505879456e-05
6.325669999372158885e-05
6.551968488372765975e-05
3.298031912510093733e-04
2.741642945427801665e-04
1.374923165664366023e-04
1.378858153790463441e-04
1.956640070320123310e-04
2.038559040647916357e-04
2.009768988518980857e-04
1.838134077013303073e-04
1.413649404940003570e-04
1.369642191503461434e-04
1.424284317427614683e-04
1.319762060761841237e-04
5.871392268080080748e-05
5.462496906075095277e-05
5.330168192122465082e-05
2.148595865621440951e-04
5.631413800593381889e-05
2.111087838481212023e-04
2.084498133583539308e-04
2.169005027682805538e-04
2.012717679406854257e-04
1.845050417869968326e-04
1.939938737706397426e-04
1.686053232282756363e-04
1.655063622395911576e-04
1.735324863032625565e-04
1.730396505065468979e-04
1.610135199285237895e-04
2.168361205147696408e-04
2.123700837831558159e-04
2.123330267718107490e-04
2.119965890893024793e-04
2.380617591192608830e-04
1.372334388087750477e-04
1.387173888924548941e-04
1.211845793617308286e-04
1.283179514079452633e-04
5.032688714230915030e-05
5.305853623866501641e-05
1.992830364127371877e-04
2.052800841116572954e-04
2.020343124096059403e-04
2.064377843416020995e-04
2.227654613948707276e-04
2.242682598991715081e-04
2.324722689673788931e-04
2.152825278719829581e-04
1.472696727597118740e-04
1.472809947923890749e-04
1.361181034355476841e-04
1.322518829641954703e-04
5.545022010674571561e-05
5.139841055695468285e-05
5.066473810754496140e-05
5.357937761708432664e-05
2.072773300376922585e-04
2.008456081297063471e-04
1.621465499364366963e-04
1.581114127349933496e-04
1.505297104420490976e-04
1.491909913400554278e-04
1.478025078506284046e-04
1.347074199346964959e-04
1.426687970204717668e-04
1.311530815203301552e-04
1.372635574355291497e-04
1.329118965620411494e-04
1.219864210732896060e-04
6.905814062494463354e-05
7.011800563296416943e-05
2.918929381722082991e-04
3.039419460528193723e-04
3.011742138917887480e-04
2.947048696121691287e-04
2.922282921891828505e-04
2.996063769057645239e-04
3.027385368127030545e-04
2.949636403071897311e-04
2.902856368808135390e-04
2.953697010828602474e-04
2.986658288625413066e-04
2.889108314723606592e-04
2.852109258117523365e-04
2.800058299583657053e-04
1.896112604644844104e-04
1.786568798772439728e-04
1.473338856327707671e-04
2.414488317277813296e-04
1.504273135921931623e-04
1.506938858439929422e-04
1.381644781894161519e-04
1.329135026969845634e-04
3.111218924557744613e-04
3.106549710656069372e-04
3.148933297358992925e-04
3.056191708303485403e-04
3.116662972333194941e-04
3.054187399537348501e-04
1.788499895009948350e-04
1.652514985656282831e-04
1.715555144993056200e-04
1.484407426394698934e-04
1.547275655650698042e-04
1.387172507162639731e-04
6.284268579680047100e-05
6.523689420880220266e-05
6.231249466515253088e-05
5.945791815683855984e-05
5.769331047580653413e-05
6.005220385135345460e-05
2.166661763262702509e-04
2.118356942510389617e-04
1.578862502888162965e-04
1.511841464653249838e-04
1.557589282716347252e-04
1.467204987024999549e-04
1.837556696298365980e-04
2.444259100197078557e-04
2.067632877847771816e-04
6.507022008150180890e-05
6.375065599723014702e-05
6.409144859224289456e-05
1.191695875886749517e-04
1.276023123691639170e-04
1.237422581939505222e-04
1.232584300304485111e-04
1.198429623929690913e-04
1.332491065340572626e-04
1.286688610955368569e-04
1.365983936788602721e-04
6.235975495141108228e-05
2.516050136650915337e-04
2.558710141849471252e-04
2.518650093518672506e-04
2.530772991276315081e-04
2.606626005571733196e-04
1.530099740398526927e-04
1.497167548217247517e-04
1.431042950868109068e-04
1.355935124149731247e-04
1.234486006060118253e-04
1.272842939493659838e-04
5.700874519498089763e-05
2.493711974476046206e-04
1.255576268305579361e-04
1.366984991323500192e-04
1.310912777428989201e-04
3.911121124565382140e-04
3.957311225858376087e-04
3.968899462544237086e-04
4.015701144954298123e-04
6.930663957887848244e-05
7.364923161621162850e-05
7.070893975563370454e-05
6.907660685537039933e-05
6.626715252423100524e-05
6.988782757641262143e-05
1.128599611725571253e-04
1.147981204433399475e-04
1.156793044784202614e-04
1.137934862590761763e-04
1.138886548185877448e-04
1.162234394086357676e-04
2.534682380387874860e-04
2.564717350151563013e-04
2.610296701010733416e-04
2.655751877558789231e-04
1.620693691366036722e-04
1.589526262352392212e-04
1.527370552722380785e-04
1.454577905413967896e-04
1.326166472548186766e-04
6.078904249007380028e-05
1.309147465865143588e-04
1.360849285313018079e-04
1.371833815700275049e-04
1.353279560569595392e-04
1.293225027915613620e-04
5.148068949652060333e-05
5.196909541006190060e-05
5.515988266272829946e-05
5.694935967244966693e-05
1.908430763731320504e-04
1.815451831705356485e-04
1.941234932543415442e-04
1.968442546518903689e-04
2.479530326470126729e-04
2.492426799551903478e-04
2.489798149059930295e-04
2.464686185872386279e-04
1.288365748859356607e-04
1.254522622926705926e-04
1.390220275736702197e-04
1.205770821093840107e-04
5.452093386911485766e-05
5.664159397832203505e-05
4.963337566466994851e-05
5.776053565062633498e-05
2.081548442183644857e-04
1.993881654287703959e-04
1.979101984181826893e-04
1.465337417746737092e-04
2.456099282844623590e-04
1.485861947389799094e-04
2.505775459079180286e-04
1.533788971782961677e-04
1.473701831192166965e-04
1.456350999372367603e-04
1.410173182491735236e-04
1.637731183148152261e-04
1.557043603215607544e-04
1.686286361450610384e-04
2.482974496492611010e-04
2.479851460160730305e-04
2.499169611872453399e-04
2.510735424721091571e-04
1.419968699704433955e-04
1.454134619407558820e-04
1.250770634772891755e-04
1.321242720941236647e-04
5.435366385922763298e-05
5.705874074707520491e-05
1.578769140642460509e-04
1.652495394298798500e-04
1.721913540862429705e-04
1.721101585922003028e-04
1.799177253171600169e-04
1.828960056240624868e-04
2.496440095210347146e-04
2.498097434227994828e-04
2.503983532260276750e-04
1.407642664362181498e-04
1.826926958547198793e-04
1.718753883446589377e-04
2.100210901973371350e-04
2.097539284538746233e-04
2.085697682616659016e-04
2.077626301975320515e-04
1.225447361095309258e-04
1.260540418528315943e-04
1.243414193939818176e-04
1.275392278983956029e-04
1.697025975967126027e-04
1.494103592305897406e-04
1.598044167921116373e-04
1.555349208801310801e-04
1.637168679510488990e-04
1.568378961156099418e-04
2.359052998551530353e-04
2.408789118672245309e-04
2.322944284651941196e-04
2.347059429065924960e-04
2.216000095138007369e-04
2.241521234655759296e-04
2.112382712931285455e-04
2.142205290188499314e-04
2.009550008234167772e-04
2.026342221617544453e-04
1.431123460191558816e-04
1.634200154279090086e-04
1.673264526577383359e-04
1.633387017029311534e-04
1.263407367857336471e-04
1.308654899714438175e-04
1.313296224042339894e-04
1.251324455982817370e-04
1.347887128392888422e-04
1.376724615076323818e-04
1.274676027553090483e-04
1.165183149190962103e-04
1.292688538066446983e-04
2.502096358740446514e-04
2.553502144563373454e-04
2.482408048295278876e-04
2.517124579911229096e-04
2.388075350225217074e-04
2.444597025630358363e-04
2.406345189564834317e-04
2.280064736841483819e-04
2.302491192454286871e-04
2.330580469849829789e-04
2.257403441251435729e-04
2.157891291468184872e-04
2.101751839112217816e-04
2.157174518522961477e-04
2.135026206074638736e-04
2.071030802366828703e-04
1.905184244623269482e-04
1.943347903616234789e-04
1.934689414090665039e-04
1.838864085717566892e-04
2.486720293335877171e-04
2.224237866388130837e-04
2.262454091335016270e-04
2.169618437839250535e-04
2.183756271507431305e-04
2.049550561584101622e-04
2.060351562687642607e-04
1.927368617825155669e-04
1.955471931716427881e-04
1.782315693648058670e-04
1.804591838350180376e-04
1.890435543993605251e-04
1.731108733774382701e-04
1.803412195637291637e-04
1.590739488380035012e-04
1.675540832833565452e-04
1.684264547788053836e-04
1.675817546732297583e-04
1.596010180725257000e-04
1.588727734469469032e-04
1.533980707578544748e-04
1.406708972981729857e-04
1.436878297228830464e-04
1.451616328544285989e-04
1.407477726549647616e-04
2.322240368894017213e-04
1.229693177024905712e-04
2.483013846191638630e-04
2.288255471468995299e-04
1.836981424818600933e-04
1.760651759811914137e-04
1.502143195667718844e-04
1.533732057365214845e-04
1.547436650695490940e-04
1.491515102863206403e-04
1.495369831853173936e-04
1.428394427924378535e-04
2.031738259514051308e-04
2.050528777065997840e-04
1.136529869566228621e-04
1.168799281442109867e-04
1.203932350972835842e-04
1.255180250597323383e-04
2.033250035529186699e-04
1.818766799744618600e-04
1.920347325989004328e-04
1.928025660798139121e-04
1.789194949362810994e-04
1.856223066606409514e-04
1.814658673895807185e-04
1.678622919862935011e-04
1.984638102784996925e-04
2.102994746974921707e-04
1.967771999954497563e-04
2.097246220650735243e-04
1.857471497074740334e-04
2.102883822985596065e-04
2.121838676645328170e-04
1.208664617344337461e-04
1.298161331144680349e-04
1.318269458281376612e-04
1.192625648279395850e-04
1.237819371196769965e-04
1.203573867509472262e-04
1.096792856949352298e-04
1.094507610091426152e-04
1.015272900427983103e-04
1.012034278426455347e-04
9.396357435361507788e-05
1.384236593209580313e-04
9.294608138189883358e-05
9.059907099385209120e-05
8.316353757879444385e-05
7.585755116145924816e-05
7.700933545516265165e-05
8.410827016208072379e-05
9.144577546466202346e-05
8.237178598934945316e-05
8.415313754227695764e-05
7.684392611223425998e-05
9.425721232810658308e-05
8.862097333954444976e-05
9.590921291224471215e-05
1.431693392057929140e-04
1.368120748309126428e-04
1.405226465495534188e-04
1.658346048887950704e-04
1.560700483161774901e-04
1.491288122986180712e-04
1.336953210752795361e-04
1.392546226743843359e-04
1.350199084013562552e-04
1.235065287525608933e-04
1.195158509281816464e-04
1.086276949236068742e-04
1.061743371245178942e-04
9.655569839320696734e-05
9.532585502395484909e-05
8.750536215782103559e-05
8.706399773553500905e-05
7.977726048787660848e-05
7.951892532112123254e-05
6.582635379682992983e-05
6.700691101323197655e-05
7.547385621371643688e-05
6.762337777728524315e-05
2.178068731529371276e-04
2.157549540862791057e-04
1.400816510870922971e-04
1.444944764722542053e-04
1.391777747020681065e-04
9.284250067655684408e-05
2.739797577605490109e-04
2.793585035015531178e-04
2.827368130300834817e-04
1.000768425262006162e-04
1.088755849528531540e-04
1.141293370198572031e-04
1.065282904784448803e-04
9.577612770680560598e-05
1.040671377432992884e-04
1.129163630430987176e-04
1.056887740284480478e-04
2.634092511066957513e-04
2.682743156896106153e-04
2.638816947565790797e-04
2.687021533079565565e-04
2.660408943712698005e-04
2.574158506222491661e-04
2.363662402099060906e-04
2.490834276164557407e-04
2.394669653889664135e-04
2.317541049015789639e-04
2.382178857161758713e-04
2.305790220043890768e-04
1.772864015578458092e-04
1.805786478511553766e-04
1.769609820554872643e-04
1.695992839615134424e-04
2.119388394882143250e-04
1.014441625753153788e-04
2.135680986199278426e-04
1.020779192382871927e-04
1.080392775752698169e-04
2.787550767540588888e-04
2.830096140149641719e-04
2.761638390972867216e-04
2.783226472231195635e-04
2.673318257848012630e-04
2.604876209874387727e-04
2.661443345752720064e-04
2.650467144620968080e-04
2.564765967838499874e-04
1.870470879462889232e-04
1.866620971539500421e-04
1.882239960576180624e-04
1.827798914587107978e-04
1.830878746786319500e-04
1.830909847528773430e-04
2.159375310716111693e-04
2.160973630899296516e-04
1.284935727784939643e-04
1.335620684763216652e-04
1.374612609172344774e-04
1.369566384788970664e-04
1.270152306901596725e-04
1.245327388772678341e-04
1.172486512530591165e-04
1.149748890660938716e-04
1.072332802702635621e-04
-1.874007707835889745e-04
-1.955220511886646920e-04
-1.963174078426277772e-04
1.252013492531980541e-04
1.274341814314160063e-04
1.259005935295567989e-04
1.271376521556476127e-04
1.298394389662096287e-04
1.542921742805700570e-04
1.419941171077924265e-04
1.463463585025571198e-04
1.440698049421135392e-04
1.317859818122207568e-04
1.362422813496693525e-04
1.271515520892696894e-04
1.353987951865355760e-04
1.364095795371626590e-04
1.325806118323902879e-04
1.492382655412250456e-04
1.419222284513709127e-04
1.425282750862172344e-04
1.568059441689690964e-04
1.392643963846706924e-04
1.359237877546917521e-04
1.377831337944356461e-04
1.333050472967758015e-04
1.342755439958833580e-04
1.249317935841227326e-04
1.251973648976127912e-04
1.284178687940524340e-04
1.257311151886778434e-04
1.038901031242116404e-04
1.034679122424146414e-04
1.076701374744479538e-04
1.153844933138151906e-04
1.207811652481606356e-04
1.159946713118237851e-04
1.189303557484757231e-04
1.209027587009707305e-04
1.212240380133241001e-04
1.199615620065314401e-04
1.228805756914388178e-04
1.212820151516009164e-04
1.223350312834053911e-04
1.253074783876098380e-04
1.337705782597983773e-04
1.175842105460097627e-04
1.243217768475533987e-04
1.247383364434252544e-04
1.116002526828849939e-04
1.191264225769910021e-04
1.213695744441452019e-04
1.173607259752888781e-04
1.226331377430196572e-04
1.324676087009609641e-04
1.292590855932118296e-04
1.314178801850959431e-04
1.336023244010953138e-04
1.315940965759437625e-04
1.325664990676550449e-04
1.897502339121355964e-04
1.889633832186020065e-04
1.682285278591592176e-04
1.763081264699142326e-04
1.784123741419909334e-04
1.624749715113751620e-04
1.572508725837319416e-04
1.704393406198908938e-04
1.647660386362729743e-04
1.664986695723422909e-04
1.773289606844779122e-04
1.772220682843522310e-04
1.841972194405315402e-04
1.932107752232296329e-04
1.489438388407629511e-04
1.484023272619921705e-04
1.456053380084656849e-04
1.450430716872775337e-04
2.188818336094565625e-04
1.995144646969438762e-04
2.051624537949186600e-04
1.983327692443653746e-04
2.020532386647616444e-04
1.843798219828642385e-04
1.843011379458144082e-04
1.377496507813365061e-04
1.089607649615465131e-04
1.379050691141383916e-04
1.424863056062999954e-04
1.351472496935678092e-04
1.816173668024225754e-04
1.748515730402627126e-04
1.689497371375299690e-04
1.582033236025560637e-04
1.607401499842397996e-04
1.573123074808889228e-04
1.586345715657737679e-04
1.474695300971784267e-04
1.499704805297282883e-04
1.426255701196390364e-04
1.504047935878100278e-04
1.469624364093746142e-04
1.554341714390341958e-04
1.550780108841723424e-04
1.724614836295769525e-04
1.654711552190826925e-04
1.660177512847980377e-04
1.796183521385911954e-04
1.449666717853748674e-04
1.472437183322036964e-04
1.463145165930906878e-04
1.422142871729662513e-04
1.423509953382706976e-04
1.387852199340460120e-04
1.396133229882909723e-04
1.813924531693821745e-04
9.283764094532047839e-05
9.103240129606162572e-05
6.087109307509168139e-04
6.024721502806858458e-04
5.966949992194307655e-04
5.918297572434504409e-04
5.867126792730814437e-04
5.825453980082643266e-04
5.778029042329586732e-04
5.693904337274564246e-04
5.723143166877799320e-04
5.695027191980349445e-04
5.730212097531141302e-04
6.155337222020816970e-04
5.561645536677953640e-04
5.433909989559072926e-04
5.484472794381634476e-04
5.319755703890905211e-04
5.369068260251542817e-04
5.224146584087111401e-04
5.265073892622989951e-04
5.160492546702142571e-04
5.184118349329770118e-04
5.134326206808933731e-04
5.138903765464108335e-04
5.135474921723188991e-04
5.610806246455411718e-04
6.237896679370023931e-04
6.313381035649034577e-04
6.417187993742203521e-04
5.248596353431498598e-04
5.195814740816633286e-04
5.182569677413627731e-04
5.152990976783206056e-04
5.156545241654401576e-04
5.145600131068678654e-04
5.161610302547146477e-04
5.205757852338016014e-04
5.178387171245688861e-04
5.179455821809368296e-04
5.239483946019836760e-04
6.322279526304386884e-04
6.345533483166612611e-04
6.309209808358802723e-04
6.314860135376497386e-04
6.341605303936568780e-04
6.408681034339341106e-04
6.443226028304856320e-04
6.414147035129924177e-04
6.470622981741146369e-04
6.447024149370067731e-04
6.482336637300519433e-04
6.446699951457104689e-04
6.459417808873281356e-04
6.406083939276248709e-04
5.134832756783656773e-04
5.128040521682679202e-04
5.131534764175214522e-04
5.153605510117645078e-04
8.843855337513187342e-05
8.723931890267899963e-05
8.375508758446786320e-05
8.302642159101778028e-05
8.380424589012243092e-05
8.176093836053435196e-05
8.815946927794180365e-05
8.528240509468437410e-05
8.407853744353149556e-05
9.071684026425913593e-05
8.803015489823419536e-05
8.907360620277663505e-05
9.625582542093652234e-05
9.772964583743532874e-05
1.032523286057528990e-04
1.153357632800878764e-04
1.169452567258946112e-04
1.171594551389233566e-04
1.187585424004980683e-04
1.086294090423007154e-04
1.051794104878233153e-04
9.834079030892554484e-05
1.033243253397425480e-04
1.014856710242237570e-04
9.317970809675241313e-05
8.622399248338526168e-05
9.791072825737568493e-05
9.280766532928750743e-05
8.807248512789760413e-05
6.425911452753496666e-04
6.287448405465498802e-04
6.335860560405288814e-04
6.138672211914946277e-04
6.183657663316759114e-04
6.016168410544691465e-04
6.048596747460276233e-04
5.919100695776693261e-04
5.943924872888003584e-04
5.821719025756895687e-04
5.851664385305283250e-04
5.775188340107297903e-04
5.128065407531711729e-04
5.125191374078833743e-04
8.375538255100656553e-05
8.293230595468819124e-05
7.966233943221821042e-05
7.940503813420972791e-05
7.666180233720085906e-05
7.828775513582804488e-05
7.673003296451815153e-05
7.936160702981504651e-05
7.881268879767330739e-05
8.243132021129499049e-05
9.833916846426035870e-05
9.275600509412914305e-05
5.276264193252352399e-04
1.916651237603974266e-04
1.987401688410321229e-04
3.052951893258961844e-04
2.896395547622768163e-04
2.941533202769655532e-04
3.015286401359883422e-04
2.925276851818359104e-04
3.039459114171194740e-04
3.037827084841934039e-04
3.074541001557118771e-04
3.153730899566278985e-04
3.249795659109008567e-04
3.259796780340594034e-04
3.139923551512694214e-04
3.374664638631591712e-04
3.186898758379393755e-04
3.201690463402462328e-04
3.181810626205022166e-04
3.094501190594600585e-04
2.946509872566102639e-04
3.023669632342842572e-04
3.100368501509646250e-04
3.085791794083862197e-04
3.021507135762198132e-04
3.110959775235861129e-04
3.045457777590447005e-04
3.459571176101632344e-04
3.173871716462954053e-04
3.166507848859934646e-04
9.850897972409830290e-05
9.426792021733838877e-05
9.171532855071666069e-05
9.286690411724033182e-05
8.851005537695981766e-05
3.093614706876612864e-04
3.105580279077516884e-04
2.896563587769222401e-04
2.932709666173276188e-04
3.014997794040082872e-04
2.883552247137443161e-04
3.028020578934259664e-04
3.023701510376502078e-04
3.049112700317694008e-04
3.143951201048181005e-04
3.352427587947599081e-04
3.225679050814022437e-04
3.131015210671692669e-04
3.234150793528145951e-04
3.128269516589279203e-04
3.152688382192845684e-04
1.170755715809050293e-04
1.146257699643074351e-04
1.103610621139619868e-04
1.066924341600391249e-04
1.018142643312917704e-04
3.068454853267313658e-04
3.104351271157425925e-04
3.197084319462392839e-04
3.270546187962848996e-04
6.312630336340434843e-05
6.303039943274822753e-05
6.304020936498331000e-05
6.301020245173249708e-05
6.248206820806231541e-05
6.427943450226106053e-05
6.393117782822707346e-05
6.758462771922341117e-05
6.664487996170211830e-05
7.221210445319562409e-05
7.097854376947540793e-05
7.750927527709257651e-05
7.667044636815161125e-05
8.007458307394179622e-05
8.137108088611717132e-05
8.599758060937452665e-05
9.716680634253196784e-05
9.459456320775365076e-05
9.004120212285828678e-05
9.712948992138885590e-05
6.742377493014237535e-05
6.409692861726579670e-05
6.519049764907023151e-05
6.429794673210125465e-05
6.472253142616946270e-05
9.461101511563803606e-05
9.704613928628696409e-05
9.236082376328989786e-05
8.528512859975467277e-05
3.251533387480795632e-04
3.486257340836463854e-04
3.447019006759717845e-04
3.348135188887441951e-04
3.484632359460369875e-04
3.247170250890041450e-04
3.276811302101410319e-04
3.215320164879839626e-04
3.269427718561781896e-04
3.207071439131318363e-04
3.287831122186287845e-04
3.233774168867924116e-04
3.323365897880700779e-04
3.296498786665078809e-04
3.412586381572726220e-04
3.406140210862947538e-04
3.478211325164947418e-04
6.395239705412274862e-05
6.506398780836820754e-05
6.735649272303184632e-05
6.875878577323507504e-05
7.225551474232794994e-05
7.368459097504413723e-05
7.817194816290631029e-05
8.004530509289762479e-05
8.796603085461952300e-05
1.898482579607461366e-04
1.011396539771032197e-04
1.099716398846467828e-04
2.298141575696260809e-04
2.283464710732247926e-04
2.527471834135557168e-04
2.428561198850362588e-04
2.333413371039864904e-04
2.439347746211059328e-04
2.998810043325425144e-04
2.906772864720793843e-04
2.919220758479484880e-04
2.852774420388273216e-04
2.684713781229843650e-04
2.661586638429759327e-04
2.764372711040642564e-04
2.318331264119488622e-04
2.371682553730812190e-04
2.483072926834675427e-04
2.558593753031471662e-04
2.665305379162398285e-04
9.660522308303131018e-05
9.252348171393009243e-05
8.958142929282986275e-05
8.720622773064650628e-05
2.989597540269378476e-04
3.028221164295877136e-04
2.351206085157339079e-04
2.513071085200738251e-04
2.763640421251285523e-04
2.779780729509595777e-04
2.092115265550422169e-04
2.357928055988839833e-04
2.323773545269657015e-04
2.104546072144164990e-04
2.235965178789348095e-04
1.994644815194380647e-04
1.937128117250395791e-04
1.941431437053365585e-04
2.031521291819501668e-04
2.096583784047018235e-04
2.068860594291403038e-04
2.155728594263898654e-04
2.257791346326532055e-04
2.591030339467208709e-04
2.562588808194365248e-04
2.307899302542624717e-04
2.462083432882554998e-04
2.149771387428467591e-04
2.101152753685975295e-04
2.201443020274501672e-04
2.168256493263377054e-04
2.403532993390280191e-04
2.325947990320186942e-04
2.233740275419821019e-04
2.322733685958778768e-04
2.767856276978432339e-04
2.836305666158212046e-04
2.896888638275444024e-04
2.741462762045339223e-04
1.010241087882517228e-04
9.690737817197745611e-05
9.313607320928768266e-05
8.600928952890095857e-05
8.757208482487602655e-05
9.038664564334138738e-05
8.674570889651925525e-05
3.029358036058258708e-04
3.064868275434095234e-04
2.869088377697474532e-04
2.931115332145853660e-04
2.977842743435676052e-04
2.979827587382821849e-04
2.921299823207242964e-04
2.870607867566539180e-04
2.839401393808464865e-04
2.938533249537099976e-04
3.055311205923851438e-04
2.922569348011494809e-04
2.827934494448886829e-04
2.915229334967566247e-04
2.853394202037114668e-04
2.917577813263413184e-04
1.144305083298305538e-04
1.155772063284271167e-04
1.056755781311849137e-04
1.056451595047491667e-04
1.118237505968646680e-04
2.860494657603049697e-04
2.490940431688151995e-04
2.462812033977470998e-04
2.736102024037648955e-04
2.666833785029164901e-04
2.539612342228873723e-04
2.717102919798334171e-04
1.074472771293695316e-04
1.002565691818331457e-04
1.019398016691805571e-04
9.936712810772185822e-05
9.392769945152433888e-05
9.129865299116289709e-05
8.799207361558784889e-05
8.682266466350228623e-05
2.997792999154186354e-04
3.039384227422884570e-04
2.838458608898339385e-04
2.899629596855052174e-04
2.688540196630592239e-04
2.663458537050721010e-04
2.619438702634294038e-04
2.585810000150361187e-04
2.613784413662798858e-04
2.725569562108517887e-04
2.749322215592297602e-04
1.111576717947824886e-04
6.267118520908734837e-05
5.336857537173338769e-04
5.443178217649672712e-04
6.428492898104169002e-04
6.492371971605215156e-04
6.590785593616249518e-04
6.709096470926746063e-04
6.711081010051050087e-04
6.864997762577330345e-04
6.855443179449126475e-04
7.021037021887591070e-04
6.997301485969458076e-04
7.150869358444300302e-04
7.104581623380062851e-04
6.410495980252781502e-04
7.086354203986674778e-04
7.244521747625761506e-04
7.304977694339585869e-04
5.058535360629858946e-04
5.017263659406650048e-04
5.018622134295649831e-04
4.961217634078904804e-04
4.960487600057798992e-04
4.917080368623149471e-04
4.911173926316586384e-04
4.882004524898741235e-04
5.079597315425800862e-04
7.208188206974301768e-04
7.174507165529490395e-04
7.283892719989090410e-04
7.205461564777497800e-04
7.225672219842706146e-04
7.097468919572253419e-04
7.073108071814926011e-04
7.191323048152402538e-04
5.800183415570749025e-04
5.969804515190910979e-04
5.985991657751180313e-04
5.918249882076426866e-04
5.898592235698966232e-04
6.027868082090648977e-04
7.175286921939482560e-04
7.268735704095002914e-04
7.260541368464318215e-04
7.129160235469666389e-04
6.058111274188668436e-04
6.075756608737621373e-04
6.126314377472566117e-04
6.202658101871200277e-04
6.344984522513390755e-04
6.345596957712547727e-04
6.280232100857752880e-04
6.378079107480051158e-04
7.090569157827589881e-04
7.206794363873506287e-04
7.290922122187752999e-04
5.220822668624889142e-04
5.164489351088178250e-04
5.400112732136886154e-04
5.349210633449399130e-04
4.844741054393360107e-04
4.872627061845335094e-04
4.846185055880464459e-04
4.918070462446722923e-04
4.877231571473469125e-04
4.960529403163478710e-04
5.022459467125943997e-04
5.035466996289419180e-04
5.113105690071219735e-04
5.184683706254523223e-04
5.255790841936513764e-04
5.344298284151671958e-04
5.411627596403665403e-04
5.512941230082229896e-04
5.587832686833151593e-04
5.697588659961432466e-04
5.887674282395695879e-04
5.870107929157249464e-04
5.779668884648049435e-04
5.929808107254656065e-04
5.361344880570588110e-04
5.367879078819806898e-04
5.366066447957108755e-04
5.363806061573222908e-04
5.348990572318583882e-04
4.865859316484422484e-04
5.828247648641090217e-04
4.882159661322843232e-04
4.930584830314351571e-04
5.576724168110919850e-04
5.532615840627089915e-04
5.751850054585902613e-04
5.707167598224573146e-04
5.852900990313409909e-04
5.327264604584716666e-04
5.301471170348725885e-04
5.301471226691990358e-04
5.299732032703825032e-04
5.279682709588439824e-04
5.225210244411689986e-04
5.115218026028649440e-04
5.143960836770748984e-04
5.203585122676928449e-04
5.129449203713926922e-04
5.073658937234195622e-04
5.075446559115072550e-04
5.020980013692406341e-04
5.024108720354677170e-04
4.971408932281022423e-04
4.989596887800456853e-04
4.943756055840890827e-04
4.986027555835777008e-04
4.939300070397304072e-04
4.946017423025658808e-04
4.890012512053536946e-04
5.357362593193530816e-04
5.616446989001077413e-04
5.759595352967778435e-04
5.574683046825639919e-04
5.599834425759288217e-04
5.656686366320814357e-04
5.719612120837924306e-04
5.157472437343672096e-04
5.158215943362882668e-04
5.157342730935170986e-04
5.160078714628018454e-04
5.791249059587023516e-04
5.790030913924138455e-04
5.851475046837626088e-04
5.601564180207672201e-04
5.923992346609730170e-04
5.143632775576280260e-04
5.148480140118078148e-04
5.155928064726582327e-04
6.077140715118422134e-04
6.054686797088007022e-04
5.981639224456278834e-04
6.138527414613867720e-04
5.081045641859637885e-04
5.107963702542300463e-04
5.155827782919887971e-04
5.164889022905153667e-04
5.153324358424028230e-04
5.503794736807477665e-04
5.181458256786068868e-04
5.183040083932646293e-04
2.842495844739282760e-04
2.932853510889301806e-04
2.768030599784759610e-04
2.770540938251189462e-04
2.700029776649654585e-04
5.191295445012293792e-04
5.191770731616574030e-04
5.204316645055393712e-04
5.225186385903711483e-04
5.240222360359550685e-04
5.241826016438438929e-04
5.277833341552829642e-04
5.287469482852409901e-04
5.332790185961984756e-04
5.340867857904990981e-04
5.397600666799007730e-04
5.408876044147160715e-04
5.506333260722465943e-04
5.465416358314292801e-04
5.467660511745028569e-04
5.553916461594727389e-04
5.164149550667741263e-04
5.173423640977109191e-04
5.183626579844775265e-04
5.186488865855552136e-04
6.067783460953194872e-04
6.129759899744168742e-04
6.176889541908585140e-04
6.275085911393693712e-04
5.305927975246635831e-04
6.821438929831370518e-04
6.718040691340965804e-04
6.851460589947475392e-04
6.881327640827004759e-04
5.159902170217801291e-04
5.446316581122057467e-04
5.399926683168824017e-04
5.306598393838087187e-04
5.235044762016824102e-04
5.493856868912612088e-04
7.019090322252513484e-04
6.922591219818567719e-04
6.899764982806883256e-04
6.984750210940822608e-04
5.449001330505484067e-04
5.451529458139388069e-04
5.528395704617123296e-04
5.604835370522468245e-04
6.979661273740806349e-04
7.064728414941057145e-04
6.992811135344401520e-04
7.035103885310159183e-04
5.533124937203368890e-04
5.769528707813716389e-04
5.218132190526730135e-04
5.665254745366350448e-04
5.117949678577790422e-04
6.736637030074778786e-04
5.089080807877514618e-04
5.122466125147118578e-04
5.167085333326843855e-04
5.193787593256982658e-04
6.455914832311714872e-04
6.427899106937381415e-04
6.330694932198027746e-04
6.519787770861192999e-04
5.022907001340609330e-04
5.143696027280385752e-04
5.089536492380934392e-04
5.152536335719735527e-04
5.110634059983410350e-04
5.202957145229070331e-04
6.545027060293889809e-04
6.460065816003343750e-04
6.588357099090334443e-04
6.608792284258047057e-04
5.044280158577623850e-04
5.060838713704770208e-04
5.148829204791584247e-04
5.230735310661619505e-04
6.665793632555379973e-04
6.575954693915961975e-04
6.713082779595697666e-04
5.104561490163517278e-04
5.373872952679180359e-04
5.369765708779491780e-04
5.341472158851884224e-04
5.343449778807487800e-04
5.343483994627978287e-04
5.366295684670356527e-04
5.383206274285080297e-04
5.426178714591395639e-04
5.505487999406798736e-04
5.457424955540746570e-04
5.855979925792901197e-04
5.838115908827016523e-04
5.896444204088423496e-04
5.908474857090077661e-04
5.338819213239013326e-04
5.381017041989744456e-04
5.346812742036725300e-04
5.339597294200202357e-04
5.305127300743592766e-04
5.312373496000598891e-04
5.291566301580880646e-04
5.315145931536936633e-04
5.311619852445331399e-04
5.354633240408016980e-04
5.448872908099749264e-04
5.414288758833880021e-04
5.367816853371537361e-04
5.393108551362787214e-04
5.353087654893785548e-04
5.365294663677390224e-04
5.359729877576095486e-04
5.392509914253606606e-04
5.374482794850334727e-04
5.441834513197878068e-04
5.483554136473605496e-04
5.599805171666860648e-04
5.552530776133376500e-04
5.670444944327075049e-04
5.703004018082054533e-04
5.687851202607339170e-04
5.692330362178887578e-04
5.350672773540962514e-04
5.347718888893020824e-04
5.350378327626508640e-04
5.371407806507544043e-04
5.369013701701958212e-04
5.383882953521634037e-04
5.425497075005217360e-04
5.461942747050565084e-04
5.559678497320966282e-04
5.512898394481316119e-04
5.811484508673076541e-04
5.757310221696682355e-04
5.742485370670139845e-04
5.779081487512329265e-04
5.383296857658732750e-04
5.425024572185291414e-04
5.970114378889479143e-04
6.015466249913680157e-04
5.995021809734496802e-04
5.283776556104621998e-04
5.268928645571265695e-04
5.219195904757479697e-04
5.216859027018616417e-04
5.184222469121704422e-04
5.195687971408959180e-04
5.184806449900542956e-04
5.209919677720861557e-04
5.213280984960888282e-04
5.250347230922626767e-04
5.315329462088771257e-04
5.266041060539285125e-04
6.206314774330532304e-04
6.200071295003592225e-04
6.248108746599489094e-04
6.212759284348678490e-04
6.252094194518667374e-04
6.248160377203776459e-04
6.230852974801095578e-04
6.260731589696763924e-04
5.658331260531826098e-04
5.576521811575283838e-04
5.598264658738619790e-04
5.566655153207612393e-04
5.489524165594555612e-04
5.347664411886074529e-04
5.567005350734581222e-04
5.372257250070681684e-04
5.480261283209957165e-04
5.999652588113980325e-04
5.429013619896554121e-04
5.395202003892234826e-04
5.396044318458622984e-04
5.364158016108840554e-04
5.314241160258725708e-04
5.308053777755658998e-04
5.260536019866214261e-04
5.264323414540892504e-04
5.232981369734070664e-04
5.251766256796462510e-04
5.240614563394648418e-04
5.275100858024027494e-04
5.282598132889023681e-04
5.330344375303575858e-04
5.396562392558372674e-04
5.348784498360530885e-04
6.081062030413078015e-04
6.083724795994374570e-04
6.128585781670979442e-04
6.087758857394945378e-04
6.124264630919457660e-04
6.121644874501320187e-04
5.538343085279382339e-04
5.459316987011306318e-04
5.441090869135900175e-04
5.362040513549288590e-04
5.636542132816399833e-04
5.577203712977186383e-04
5.389961095407904204e-04
5.401251199379109719e-04
5.396096696642002080e-04
5.374224541806342558e-04
4.991521027643263395e-04
5.007249586021074407e-04
5.002120714904910318e-04
5.032268247665965541e-04
5.050717427903153155e-04
5.042241379585566362e-04
5.090891311926613394e-04
5.373041523788090650e-04
5.109217886288843196e-04
5.214068887541215957e-04
5.288611450761997960e-04
5.343441861485599643e-04
5.431287124129216591e-04
5.501322906398411301e-04
5.604858494180153068e-04
5.688748248792286450e-04
5.875210612633272305e-04
5.795590703085506468e-04
5.421778855508810205e-04
5.401799207159819777e-04
5.173587809763433715e-04
5.392747431535843119e-04
5.866649035827393175e-04
5.934970293690263214e-04
5.334311253204517250e-04
5.043705153996985843e-04
5.049194337999415470e-04
5.008245797481476833e-04
5.010166025577148397e-04
4.953978854168634852e-04
4.965424371504439808e-04
4.923143246982992702e-04
4.953502596165307260e-04
4.953528806938278795e-04
4.920815570752715530e-04
4.957286229304590274e-04
4.948202923018633599e-04
4.999426964729735507e-04
5.021944645074280424e-04
5.081985352177804298e-04
5.125887669266120800e-04
5.192891568029875133e-04
5.251944331690217970e-04
5.326908055242273420e-04
5.399474981442842171e-04
5.484976913808545891e-04
5.573302851615783565e-04
5.672837790681418361e-04
5.770564538939525331e-04
5.413346452404399402e-04
5.424777272472737716e-04
5.422202855543080055e-04
5.400084608102082668e-04
5.750130282152559561e-04
5.498716012631162890e-04
5.482545679391669135e-04
5.499213036730058856e-04
5.490120077481410853e-04
5.302107453830670440e-04
5.265672937727689440e-04
5.342629589676260943e-04
5.359016945386837040e-04
5.442858277113791837e-04
5.484230099102861645e-04
5.625333871524963031e-04
5.574225087587420750e-04
5.560997311219572498e-04
5.524272852283014556e-04
5.520110699938835571e-04
5.548201544662681494e-04
5.314285551642603965e-04
5.338237892896011269e-04
5.368363591272867818e-04
5.385660267804529434e-04
5.450813265032325395e-04
5.492457590880560478e-04
5.614171786151961286e-04
5.573670601466078735e-04
5.564784615658588916e-04
5.610112386891906314e-04
5.629725663973367093e-04
5.462863414801539348e-04
5.083363326636773866e-04
5.110479212426353871e-04
5.137885222739261952e-04
5.133921403901148912e-04
5.188022451764893106e-04
5.209268848029670112e-04
5.282831427049289796e-04
5.322499947363625548e-04
5.407876152583843176e-04
5.462641672930362759e-04
5.563179048579796346e-04
5.635950086242395201e-04
5.812140299047260841e-04
5.737580626128699172e-04
5.431587030729661311e-04
5.452629386362671526e-04
5.462725134858696999e-04
5.427221234425154721e-04
5.175188700646278896e-04
5.201816411062698368e-04
5.229545436575245513e-04
5.235840325005259319e-04
5.304219526121396657e-04
5.331517694950702480e-04
5.424906284742269432e-04
5.705175521248488646e-04
7.008754396317273176e-05
8.128902990675815495e-05
8.510151091301589802e-05
1.982552773997539293e-04
1.915653079386399598e-04
1.868855171128147780e-04
1.811037132545335101e-04
1.755979872316947151e-04
1.583428918854716820e-04
1.602453240240468192e-04
1.675741140960278241e-04
1.511838036214990365e-04
1.527541907400008692e-04
1.438070513891466008e-04
2.023436053507403300e-04
1.406117401377557569e-04
1.408656707410064113e-04
1.374181670775287238e-04
1.365194869795100332e-04
1.352497895573665009e-04
1.788985586283025860e-04
1.740925681517163605e-04
1.679283911342065617e-04
1.624393870792379465e-04
1.555240831887092141e-04
1.514045155014502586e-04
1.460210105867077292e-04
1.419002293517895202e-04
2.062125795440351546e-04
2.079449210844593282e-04
1.244333720383950653e-04
1.206212524484302388e-04
1.179909639997473104e-04
1.164573910890812585e-04
1.098512852420929553e-04
1.037354805798679019e-04
9.651854146897950314e-05
2.093192620166068089e-04
2.090008213195098101e-04
2.070610234181360573e-04
2.023468897744207858e-04
1.999385924498244243e-04
1.946701129887417128e-04
1.905532213181117219e-04
1.840013967800480153e-04
1.723954073790950219e-04
1.702796555225808382e-04
1.766865202742859018e-04
1.625585413374744240e-04
1.351141024859430796e-04
1.313299160347167649e-04
1.313861661894136495e-04
1.253947278928866976e-04
1.273344672460290290e-04
1.298706148691404407e-04
1.316461204029704371e-04
1.440728550512753608e-04
-8.933669237986497573e-05
-8.912542638193791998e-05
-8.702727425763487779e-05
-9.229980658140631174e-05
-9.089036525044285220e-05
-7.484815022851814160e-05
-7.404755979347217424e-05
-7.411707661805162013e-05
-7.287327589426101479e-05
-7.078222465423214841e-05
-6.861024067499552623e-05
-6.655374353292675422e-05
-6.688669090976807365e-05
-1.294187046235016495e-04
-1.260385769457453308e-04
-1.250410757553245642e-04
-1.229764760132654898e-04
-1.234905309034974323e-04
-1.197325010681019253e-04
-1.031422765915193782e-04
-1.026204220694781259e-04
-6.545170084410567135e-05
-6.347233866385693199e-05
-6.207272034359183474e-05
-6.283484603957077317e-05
-1.363356404210199955e-04
-1.327178130061847506e-04
-1.299953094358860582e-04
-9.412830749881383728e-05
1.186453040095747298e-04
-9.575868221580813777e-05
-9.912959989505056501e-05
-8.530385289461175382e-05
-8.295354998651160473e-05
-8.126931439090867614e-05
-7.562225572079556092e-05
-7.728886852661822899e-05
-7.892637844026984028e-05
-7.531792391883493636e-05
-1.232174646942250039e-04
-1.207108980870816593e-04
-1.186790213360415286e-04
-1.191089855741378440e-04
-1.157252816889830192e-04
-1.156263117152896689e-04
-1.120808433888798500e-04
-1.117461025168055885e-04
-1.088326885576112551e-04
-1.084670367452463078e-04
-1.062243162376030442e-04
-1.058205838935376324e-04
-1.036326912197042496e-04
-1.034421078360981951e-04
-1.040957291341717259e-04
-1.025758120897189978e-04
-1.013407617515111415e-04
-1.005609738446589522e-04
-9.767602139980069160e-05
-1.314123317980033466e-04
1.229477368697672035e-04
1.852827451380370939e-04
2.009009694628641576e-04
2.017910798367498614e-04
1.090756502514356993e-04
1.033433916414562613e-04
9.776122729785325640e-05
9.885822686386659479e-05
9.198084967310984873e-05
8.541757061245229348e-05
7.842196254430535568e-05
7.132990861376696989e-05
6.302943940439060860e-05
2.083980303541177579e-04
5.864229716536090706e-05
4.904654753753057844e-05
4.160963014706511046e-05
3.557787773424380258e-05
1.421028003477777225e-05
1.095360707837514929e-05
7.362155609906942545e-06
4.487091544967867726e-06
1.119634685209628560e-06
-3.448690229978952753e-07
2.169225951417106605e-04
2.209213869648203566e-04
6.173723187556854589e-05
2.117009662202940098e-04
2.230002399353091963e-04
2.190707760581904495e-04
2.054010842240472454e-04
9.055267585722109630e-05
8.543794454035809338e-05
8.346510914867652140e-05
7.686462168987190640e-05
7.162396264482812406e-05
6.409419628893943453e-05
5.722594848752459356e-05
4.949952624652242098e-05
4.178861285736213576e-05
3.448529101981153349e-05
2.939508241094421762e-05
2.399681134443106101e-05
2.583580092641515479e-05
1.881081153091985117e-05
1.461529673591806532e-05
1.051990111920677535e-05
6.379615900653288934e-06
2.424966951307312175e-06
-1.037462164333793492e-07
-3.238651371519791830e-06
-3.021317994153481980e-06
-5.925851266168747089e-06
-6.055483031817954989e-06
-8.141978048659658380e-06
2.098999138598945681e-04
2.064500052884857446e-04
1.992753396718887390e-04
2.003914989385195819e-04
2.088441048609334077e-04
1.971594283476944191e-04
1.978868066764010337e-04
2.028937001619668943e-04
1.936268282148382561e-04
1.171417641740668211e-04
1.157586623628638556e-04
1.144997519263340119e-04
1.115622435016881057e-04
1.054341018353594341e-04
9.995511087270361078e-05
9.054279111971561022e-05
8.811725237496053980e-05
9.156326476153462692e-05
8.122761316891174966e-05
2.131882014987178907e-04
2.117418074167643524e-04
2.088928458545192309e-04
2.037510035499943181e-04
1.925280597212214819e-04
1.945547948220137011e-04
1.997421033278250961e-04
1.907047526533032437e-04
1.911644173565349805e-04
1.823455700524759975e-04
2.133995888921220725e-04
1.773050058316216141e-04
2.173257901231875639e-04
7.613395829760679289e-05
1.139442619329645543e-04
1.111211856121648478e-04
1.085895158320058937e-04
1.037491520729615357e-04
9.820169423005871119e-05
9.200633456452784206e-05
8.457205445596284021e-05
7.767104854509019793e-05
7.019036864613282969e-05
7.004998876153096382e-05
2.176447025579649212e-04
2.205360218380788618e-04
2.104760685233331889e-04
2.061130215652010782e-04
1.978897283418148132e-04
1.998476818119668426e-04
1.154208874772080854e-04
1.144748269699735537e-04
1.120284461177182525e-04
1.088405077720570484e-04
1.027651574449554254e-04
9.706482128834339519e-05
8.952014414400266597e-05
8.333467914814092210e-05
7.638909102369993329e-05
2.199609009965354382e-04
2.038959601785754006e-04
-6.172545395280265807e-05
-5.830719734678826668e-05
1.157400715972651579e-04
1.026192514982532411e-04
1.173965505617582375e-04
2.136299054618303076e-05
1.775039679515972568e-05
1.737070728669055456e-05
2.079514040785256397e-05
1.759368714179231085e-04
1.469317119502647673e-04
1.596431797082247038e-04
1.493224480976160782e-04
1.250411799451383774e-04
1.586774797258881089e-04
1.514162088766254501e-05
1.715579979476239829e-05
1.539631287268734223e-05
1.719160265777968332e-05
2.008182707957676598e-04
1.909678670313269457e-04
1.786853783569434465e-04
1.955947772551008552e-04
2.038489208596854177e-05
1.632046992054679365e-05
1.432291698832266271e-05
1.289698489752368093e-04
1.940132566388935208e-05
2.335399322037513809e-05
2.368008758838640706e-05
4.730291544192182711e-05
4.932661310029121349e-05
5.277985110400335234e-05
4.822579315108610959e-05
4.991253209474532548e-05
4.138502252303639175e-05
2.455055645772838985e-05
4.096459845319846505e-05
4.298853276225063895e-05
4.374784445440542250e-05
4.213106444061197906e-05
3.676265103191569207e-05
2.810652956982002124e-05
3.126118496526366378e-05
3.575579837517718623e-05
3.160122473933981352e-05
9.770932195975969741e-05
6.922082878178159777e-05
8.202106408216551080e-05
7.507978964435538705e-05
8.544792444758484492e-05
5.346909764185342343e-05
2.589187721817541498e-05
2.783763237987895244e-05
2.777572361302832382e-05
2.095093690017242800e-05
2.211299857192398780e-04
2.323691479251336332e-04
2.182726156138754283e-04
2.728329041350459989e-04
2.863529755721076612e-04
1.393700495614777539e-05
3.088621899949716937e-06
8.463834389294797416e-06
-1.021530089126569412e-05
-4.620500979278495446e-06
-2.231308184941325169e-05
-1.735823793749845514e-05
-3.399599906891410765e-05
-2.927082232584258154e-05
-3.976681961232248803e-05
-4.525205299418015662e-05
-4.742649022624873776e-05
-5.507573127674533878e-05
-5.822514227167013839e-05
-5.560950008218338198e-05
-6.433927992928328030e-05
-2.072026792054356271e-04
-2.038414083309325858e-04
-2.025895649422357412e-04
-2.047811047080052226e-04
-2.003741568621961817e-04
-2.015439861649497683e-04
-1.922071506779166885e-04
2.820030140144233737e-04
5.928684491402231308e-05
2.901632314614532686e-04
2.878860410872591388e-04
2.220110885029472525e-04
1.523098208085554706e-05
1.795571143067955849e-05
1.909767889972108500e-05
1.913794519528790980e-05
2.753368162425376929e-04
2.656757132946832405e-04
2.570625698370442090e-04
2.391999831427446218e-04
2.646754803482633043e-04
2.584374161689836392e-04
1.926834293829850916e-05
2.123927367833171049e-05
1.686417097041665019e-05
1.574977384252133707e-05
1.883467363776549611e-05
9.553755781852874419e-06
5.356034944441070138e-06
-3.544025835919916834e-06
-8.647973324236801025e-06
-1.689643744719195685e-05
-2.197393675371608465e-05
-2.940060240251428814e-05
-3.474440869223915419e-05
-4.027023882854318369e-05
2.821731204540359975e-04
-5.952440979653333774e-05
6.261395875474624006e-05
8.232038176202470048e-05
9.748392280647315782e-06
8.106236681352739211e-06
-1.557989898041798769e-04
-1.580149744758031869e-04
-1.612132835633496705e-04
-1.532333185611376347e-04
1.533315314923926583e-05
2.242439809945114411e-05
3.037612801267779489e-05
3.084554972865507377e-05
-1.587218568721581217e-04
2.193442460244483682e-06
-1.588057548812148645e-04
-1.619709744074279234e-04
3.997315594907622848e-05
4.881304923154732771e-05
5.908204943169276935e-05
6.041607175865256033e-05
-1.318943179624554860e-04
-1.326985330015695525e-04
-1.401660141982147062e-04
-1.465509400668627709e-04
-1.520888720130416478e-04
-1.554817178584361442e-04
-1.598244261173421019e-04
-6.818129397866260394e-06
-1.497873673887703603e-04
-1.527681333715469184e-04
-5.992810403183789901e-05
-1.427841927119676880e-04
-1.394110091836595674e-04
-1.371616061993366964e-04
-1.384685137022563137e-04
-5.816873872993135537e-05
-5.423209833439930367e-05
-5.412969874946868949e-05
-5.038159972777445843e-05
-5.046946711512146581e-05
-4.607543820984247865e-05
-1.462603217589767475e-04
-1.464823948850034376e-04
-5.241444097471266108e-05
-4.837813970844356132e-05
-4.431226820604538419e-05
-4.430687521923135021e-05
-3.826288234201740963e-05
-3.181307079387002884e-05
-2.603627131264815912e-05
-1.815877219496988770e-05
-1.000026099659132743e-05
-1.239862609576996277e-05
-1.564833995495332284e-04
-1.536259411014942943e-04
7.227950359077706067e-05
8.571286396684130160e-05
9.577258073208463061e-05
1.106165624815303871e-04
1.313191768803213919e-04
-5.371189940940451893e-05
-6.131994811667959501e-05
-7.022273333087111812e-05
-7.350002194736150122e-05
1.265806407808060721e-04
1.276980130199456456e-04
1.214454574651833562e-04
1.151091531579938272e-04
-1.480490065456432168e-05
-2.238344995599357210e-05
-3.300088122507589101e-05
-4.135585682321862394e-05
9.358345747478751865e-05
1.001584419037295230e-04
1.079514946113273289e-04
8.866473473862712077e-05
2.591456520522972880e-05
2.455942352325597522e-07
1.133976877979471318e-05
4.238679032943349835e-06
1.101599609739785031e-05
-1.459185455392017826e-05
9.257741857317895707e-05
8.042396182897944398e-05
1.380929959190705519e-04
7.592070177005824790e-05
1.421607990527534152e-04
-1.005531001005087986e-04
1.204368902255762086e-04
1.325885415959629542e-04
1.361038778184639627e-04
1.457609197066065678e-04
1.443478397560289206e-04
1.514229972016225070e-04
1.504190368998944874e-04
1.524852576757177868e-04
1.470396208005062021e-04
1.448816972094307842e-04
-1.086816443112466069e-04
-1.123557119286628769e-04
-1.199380064717852550e-04
-1.251840293549186960e-04
1.564018096434929513e-04
1.447354770228743287e-04
1.515450191512178566e-04
1.534279190880023260e-04
1.465364409493827009e-04
1.501240030912018156e-04
1.471412352537888001e-04
1.413361550095198853e-04
-8.297744456031865392e-05
-8.896358704052312100e-05
-9.692759782516192153e-05
1.386698140092940351e-04
8.404983282261690785e-05
2.114703986180771109e-04
2.198720337838073742e-04
1.145676798221344342e-04
1.053218326643969629e-04
1.075398975031356143e-04
1.121069998756786052e-04
1.053191102816524480e-04
9.994692778009237120e-05
1.014687463519418361e-04
1.015302807736134235e-04
1.012484708120392609e-04
9.912097360273657129e-05
9.630924626750610520e-05
1.125764950464450679e-04
9.222113704961798887e-05
8.340848263552801752e-05
8.259228886135826578e-05
8.375451805194761084e-05
7.956483989996249889e-05
1.194804239222112193e-04
1.183773727511067771e-04
1.169103442731439730e-04
1.134796513602384399e-04
1.101209183105732772e-04
1.104258420954130275e-04
1.064703332118004662e-04
8.844992965254057002e-05
1.143754543983653858e-04
1.172090697959979696e-04
1.191281034752577559e-04
1.194721948099389160e-04
1.158241865758676377e-04
1.167667816482075986e-04
1.180570445247674025e-04
1.145891084849241928e-04
1.093667609421212811e-04
1.057859031631402409e-04
1.057382157368860884e-04
1.091258996349331550e-04
1.061464832093626695e-04
1.018266096418531374e-04
9.975230746450603392e-05
1.005074425153024690e-04
9.420149253806853250e-05
9.574546034911181607e-05
8.657552454978415999e-05
8.860596617910409894e-05
8.127987464140280717e-05
7.866611182049369636e-05
7.979912745395378968e-05
7.734962043957964396e-05
7.596699353746914462e-05
7.629036540704497082e-05
7.372394878932709162e-05
1.181585505071644607e-04
1.077083492527639361e-04
1.043846639308770277e-04
1.043327112232870954e-04
9.783183264190276518e-05
1.085671297781610155e-04
1.063702970105910616e-04
1.007042764707648101e-04
1.013060229123094555e-04
7.160531660067176191e-05
7.586639649886928183e-05
6.987980211853036876e-05
7.186003768900546041e-05
6.276860693374840987e-05
6.434563836804582410e-05
4.836512525769205142e-05
5.524253785484518594e-05
5.434594224036291122e-05
4.222696061018413560e-05
1.132398321771963250e-04
1.179917981624759748e-04
9.835246822688296193e-05
1.018545413105328469e-04
1.065261701760124584e-04
9.835254855077206287e-05
5.941202409519106561e-05
6.362104653647750446e-05
5.748668078085992632e-05
5.932239242308012751e-05
5.002813132465160230e-05
1.189959976795118758e-04
1.184659760092288117e-04
1.153398665784223032e-04
7.281022172137163902e-05
9.301072564797029313e-05
9.697218862891986287e-05
9.872718877868673912e-05
9.459086827609769575e-05
9.522411440873314683e-05
8.835287938249635690e-05
8.829667801501669912e-05
8.345087761949489453e-05
7.833126515984165377e-05
1.171784504853667919e-04
1.202127934153534303e-04
1.114066042947319674e-04
1.102980930482607130e-04
1.012984820659592992e-04
1.033103491663609164e-04
1.067562906011692192e-04
1.000522499400368986e-04
1.024104178685044780e-04
1.006821776627866999e-04
8.303273966716708866e-05
8.787156201482650890e-05
8.293361407661896823e-05
8.534854655284850825e-05
7.574327242603383565e-05
7.810459222031460014e-05
6.454345340809814402e-05
5.163787644722689439e-05
1.197475653999837531e-04
7.296466378113295218e-05
8.334056517257263990e-05
8.455229882828138750e-05
8.928756436222160214e-05
9.214821416282634767e-05
9.639412927036369958e-05
9.749987229683915386e-05
9.011429882668019566e-05
8.635454964531768401e-05
8.716371361996016760e-05
8.530981662334832197e-05
7.952898701102682549e-05
7.746208044978807820e-05
8.111375054045818697e-05
7.809434505048071587e-05
8.244372873606499181e-05
8.393522541225857637e-05
8.752058029536953889e-05
9.102974787032668750e-05
9.487817517729143688e-05
9.477168551669488690e-05
9.189706933475148647e-05
9.228175638006997955e-05
8.372180498204808091e-05
8.642706704548628693e-05
8.215770539091781584e-05
7.488202795991847098e-05
7.986100138690048207e-05
8.112404571980433049e-05
8.947206379222963661e-05
9.392855926400668664e-05
9.517870066126425351e-05
7.105625604021492778e-05
7.025045112827999600e-05
6.624997689330642354e-05
6.874331762006105964e-05
8.325662419677002681e-05
8.587152798371495402e-05
9.812560730620494508e-05
9.496474738415828566e-05
9.069366204895409108e-05
9.847554719453575770e-05
7.607559822553283744e-05
7.534488858622591042e-05
7.029193124489824685e-05
7.340662077183032395e-05
8.310187086737542191e-05
8.461332233454353516e-05
8.951230545569161695e-05
9.284410125195504293e-05
9.691693178434016129e-05
9.792086626677017384e-05
8.444936705231301363e-05
7.992199072600691208e-05
8.770481708646772612e-05
8.223102474635098406e-05
8.216603416706395250e-05
8.197165716565199284e-05
7.620150477928594067e-05
1.144339585258895677e-04
1.144261027159446283e-04
1.107091145405971676e-04
1.068996039156349152e-04
1.016306244626766377e-04
1.045566002866380443e-04
7.485052922763644914e-05
7.557670051126455122e-05
7.699336451816043384e-05
7.701150483540556042e-05
1.179976939824137737e-04
1.177295620954903351e-04
1.161980970720231368e-04
1.123218558791959907e-04
1.063871444527530731e-04
1.073652833381242162e-04
1.100665617828633244e-04
1.055073430888087919e-04
7.546806507032494528e-05
7.364349739365565423e-05
7.368147551665097251e-05
7.546278027049226425e-05
7.544021053573497348e-05
7.594908452376102439e-05
7.624803730381249714e-05
7.604795077226088774e-05
7.413713022077495754e-05
9.958182068418477528e-05
8.385057389660641712e-05
8.695393145303670942e-05
9.017467514913132516e-05
8.937202170857735668e-05
9.590685162328815155e-05
9.590061655826432317e-05
8.836361156285667880e-05
9.199271082019752556e-05
7.810139621024456157e-05
8.116463408239850972e-05
8.440906390233898445e-05
8.401432033947623052e-05
1.016659168685215181e-04
1.013040290630307002e-04
9.300115610786037544e-05
9.732755049851165565e-05
7.478956067494484485e-05
7.703694015153810795e-05
7.972267043651857794e-05
7.960393916607013884e-05
1.086638266490620817e-04
1.076293043866565819e-04
9.775929028898779083e-05
1.007148540405677971e-04
1.049578173298441907e-04
7.256057559034865493e-05
2.177246962982245680e-04
3.394365845184443012e-05
4.590789588107752669e-05
-1.540156879227479902e-05
-1.607076957070395625e-05
-1.551776321858659751e-05
2.214931148565571961e-04
2.159606690129991732e-04
2.147097342933340300e-04
2.096999355361383710e-04
2.086273487578898297e-04
2.025374541374682204e-04
1.958692991295780321e-04
1.938043104736058664e-04
-1.680273640167329917e-05
1.861709185667604033e-04
1.747771027785054165e-04
1.678613646672348560e-04
1.433011660990831119e-04
1.532399110040591375e-04
1.553679076840994643e-04
1.341913427350690342e-04
7.562734038718016579e-05
7.196304423532331920e-05
6.861700591069575807e-05
6.334483012188699667e-05
5.735340659122523826e-05
1.824584803741885410e-04
-1.550452379849586885e-05
-1.390143769249083054e-05
-1.157736525846621315e-05
1.838085880971903436e-04
1.748633832530946885e-04
1.666043396747830037e-04
1.548219455870221493e-04
1.473382880826560964e-04
1.352852020579272372e-04
1.200045086668730386e-04
1.298616093771945608e-04
6.938630208607268497e-05
6.505994319055253107e-05
6.243001580383996372e-05
5.701369681891870574e-05
5.171044043892441107e-05
4.582641122018793814e-05
3.919173677945331599e-05
3.351263966282186341e-05
2.597343664470273892e-05
2.085959503051249402e-05
1.350055752057892757e-05
9.622954549940894578e-06
3.646345791607624924e-06
6.832638168129003953e-07
-3.986887426587899967e-06
-6.361099404861214740e-06
-9.713998780757438777e-06
5.119505825610737651e-05
4.372107966752483916e-05
3.772249974700791141e-05
2.979960649916909749e-05
8.150988592494053998e-05
7.767921659382380842e-05
7.517701690732242730e-05
6.963066052352341877e-05
6.372050393729498962e-05
5.678891114672234691e-05
4.938488339905295824e-05
4.255361623719766087e-05
3.530978966008426671e-05
2.872512847708608345e-05
2.194873687988240342e-05
1.565608832596032934e-05
1.015494590304362911e-05
5.245842054358897291e-06
1.576712009304381419e-06
-1.958764050833351696e-06
-4.270106557396921290e-06
-7.086564610931016473e-06
-8.587957529672911108e-06
-1.085135606013523669e-05
-8.300205744849542959e-06
-1.010985659531351798e-05
-1.250142004838400424e-05
-1.137728350980912283e-05
2.222320493542845170e-04
1.615096462679177091e-04
1.927576171251034855e-04
1.740408280478295574e-04
1.838311511408424314e-04
2.385752386760210165e-05
1.634209246711504707e-05
1.135198246310175695e-05
5.677269734483245375e-06
1.951449514310546741e-06
-2.031582591168348870e-06
-4.940549285383368296e-06
-7.725580418884111071e-06
-1.002265612987183595e-05
-1.170810108176762761e-05
-1.362362894936363736e-05
-1.443932773859943802e-05
-1.359361616743872035e-05
-1.404019695029309289e-05
-1.301167223927676300e-05
2.184008071173646924e-04
2.225679263682123763e-04
2.011141491735664972e-04
2.067142708729711477e-04
2.129394694744145191e-04
1.942611525019718414e-04
1.999770179849938109e-04
1.873315466698609083e-04
1.914753470496767627e-04
1.797047729270630776e-04
1.691822511965552903e-04
3.925870521482263030e-05
1.972989030477549492e-04
2.062164758004488506e-04
1.027209840653596414e-04
1.075625952951887921e-04
2.526583094583331643e-05
2.758275431151400878e-05
2.601212805952388287e-05
1.901547725647378191e-05
1.670795236232346806e-05
9.194614596039883426e-06
1.421526689820913928e-04
1.408091042980744764e-04
1.332905865301344309e-04
1.144201532985950965e-04
1.231194407535529699e-04
1.151332169096968660e-04
2.080518813487394639e-05
2.059579034121919924e-05
1.361840653850512442e-05
1.259900929855258190e-05
-1.334622216910422789e-06
3.129072330931293279e-06
3.524505482887934549e-06
-6.511892664731644966e-06
-8.663683137315065635e-06
-1.287712904990374408e-05
1.084649089031367920e-04
1.221979179958095454e-04
1.312954776676949987e-04
1.309880621041719978e-04
3.841229961657592493e-05
1.124485193784954302e-04
1.164957029439955892e-04
1.007597228639142499e-04
1.044563833863736911e-04
5.268598156197442202e-05
4.232284502296956554e-05
4.764529309469176156e-05
4.793311322754600847e-05
3.908866157995343415e-05
3.939522557259107419e-05
3.235224038254456275e-05
2.597362985036741863e-05
1.262158677766644606e-04
1.182021221365835389e-04
1.183363594778598870e-04
1.128651161643655322e-04
1.015730162230178002e-04
1.050027671953145965e-04
3.248407276468184233e-05
3.499469992134811080e-05
2.013909458010755820e-05
2.488647873712112140e-05
3.122665097770999901e-05
2.347935422136757322e-05
-1.463032243505092075e-05
-1.685745605801995315e-05
1.504735428006367481e-04
1.535203294596164424e-04
1.145008304255204945e-04
6.306966177153422090e-05
5.520700395481849628e-05
5.843636706783728122e-05
4.494963905461898913e-05
4.904656210664730447e-05
3.402492036626882506e-05
3.876130754302229575e-05
3.011187163498015590e-05
2.521868401112523485e-05
2.102571435092232390e-05
1.377291414096082921e-05
1.104011132034056903e-05
3.721909096424865648e-06
1.461446374187188540e-06
-4.034641370351003064e-06
-5.900634209031435714e-06
-1.012431511614469862e-05
-1.171197293984858221e-05
-1.482208646544493313e-05
-1.626568729065423324e-05
-1.688849830124981949e-05
-1.622118907008424438e-05
-1.809715067774817472e-05
-1.685063839407494485e-05
1.286463617995634273e-04
1.919153789343353749e-04
1.180886163321210258e-04
1.366645203145827245e-04
1.504810167399925011e-04
1.380308033951991133e-04
1.143585518220860371e-04
1.186919961094837624e-04
1.302571950301143692e-04
1.137902375242758215e-04
2.429691246794772976e-05
2.211357996634304060e-05
1.861351516976047469e-05
1.361656575221402115e-05
7.059576590656004281e-06
6.016412875185257030e-06
-1.648563490984634820e-06
-2.894048134771982928e-06
-8.899205694579291731e-06
-1.020500328980309151e-05
-1.442331631932103316e-05
-1.533601379886784420e-05
-1.722227163192178821e-05
-1.856388904041498462e-05
1.825274004865698604e-04
1.609476942416346822e-04
1.687248569329215470e-04
1.643957431172830819e-04
1.507143039938367026e-04
1.133894422739881251e-04
7.058824046499894214e-05
6.845220670784378189e-05
6.625753459902376720e-05
1.626763774021331983e-04
1.639953661147069963e-04
7.487691590282785420e-04
7.660664593047742613e-04
7.525807075847601880e-04
7.420545853029052305e-04
7.435610199870561774e-04
7.472125798348675397e-04
7.376198549270628589e-04
7.311905393482374558e-04
7.280610980375709076e-04
1.670185926317894868e-04
7.197027963297657075e-04
6.588427585547582642e-05
7.803122454751922218e-05
9.334934317718956368e-05
1.076835053958931506e-04
6.260595186021053959e-05
1.644399240706570183e-04
1.667854447456330045e-04
1.619835239735845024e-04
1.621461025043305739e-04
7.801123457509336490e-04
7.660811179238331868e-04
1.083839943464637106e-04
1.680086812314728788e-04
1.704207028871189899e-04
1.723967103068887812e-04
-4.200246272583104941e-05
-3.816156481517955383e-05
-4.114076464497518152e-05
1.737269392086543949e-04
1.759884848767480695e-04
1.642103739240007596e-04
1.654643708802922843e-04
1.693080444179085730e-04
1.613411146089884093e-04
2.895499877944347224e-06
-6.736523005982080620e-06
-1.787991773211431139e-05
-1.968064520417178522e-05
1.724930470711426279e-04
1.747336200940345196e-04
1.693068415136784642e-04
1.672964452001928382e-04
1.613400685771115698e-04
1.637397992915958671e-04
5.683721739632111041e-05
4.798750480698144006e-05
4.352689598577087716e-05
2.984229065193199268e-05
1.722789983191438368e-05
1.525278479275128836e-05
7.642511190399747887e-04
7.611577701930668117e-04
7.749136114148087685e-04
7.731169112416183108e-04
7.766785376908119523e-04
7.386470786959535529e-04
7.354372490141866843e-04
7.444461799636139512e-04
7.265857417693782037e-04
1.684882072789830709e-04
1.659012084373109321e-04
1.566381403154181796e-04
1.545173329264852471e-04
1.548704134018044469e-04
1.554841329131267979e-04
1.559234965777391111e-04
1.543306234017245238e-04
7.180233251230164334e-04
7.241847440876638840e-04
7.414513221316780620e-04
7.555824642206767413e-04
7.464414376837201362e-04
7.409282046390862396e-04
7.305114188322765724e-04
7.226763085802450194e-04
1.819644412114016505e-04
1.764138785146486077e-04
1.746159674805916606e-04
1.760114162807105648e-04
7.514058068111168507e-04
-4.249919883745490449e-05
1.563233645379823069e-04
1.584776136570562619e-04
7.586530114786208716e-04
7.593298679013957102e-04
7.472384420563197216e-04
7.485998091538508762e-04
7.330032166476703730e-04
7.298957649199820001e-04
1.203381742771898191e-04
1.310248644824112314e-04
1.346787938159670344e-04
1.195260150979130664e-04
1.611759214493649719e-04
1.634060898040145399e-04
1.597779692674982657e-04
1.596432681733848144e-04
7.739029165501929786e-04
7.569286242823257318e-04
7.596494920424851430e-04
7.787102810718656010e-04
7.329300525241934545e-04
7.443266438041624489e-04
7.419279164885955995e-04
7.298104318870749386e-04
1.540190909153959836e-04
1.499401684604712308e-04
1.572367752422578369e-04
1.562890338854984592e-04
1.542242656238863093e-04
-3.437738865054232453e-05
1.657841845409022911e-04
1.141307911859745848e-04
1.106676568109018122e-04
1.237598733448186969e-04
-6.138673765482324915e-05
-6.139931762000295709e-05
1.045160564370548316e-04
1.125325768265863054e-04
1.202952183701244318e-04
1.213071206056548940e-04
1.293346436917562202e-04
1.297844994513751174e-04
1.095894790434771382e-04
-6.202617952084345449e-05
1.327680864871724992e-04
1.274681983860549456e-04
1.359877700093084149e-04
1.362001669389540379e-04
-6.058031068327505183e-05
-6.127449621449468852e-05
1.357728736340522134e-04
1.472264048051779065e-04
1.443579715235099564e-04
1.416267015110924093e-04
1.388387429643379617e-04
-6.250714117741005681e-05
9.079842898697760764e-05
1.010573335340913420e-04
-5.881157844907013388e-05
-4.738147743086366861e-05
-4.694163975005252455e-05
-4.384860855495267075e-05
-5.072840240405117454e-05
-7.628466843889588993e-08
7.034232050451520583e-06
1.695778524052637710e-05
2.917912717076361794e-05
4.269295433798915156e-05
4.519626905390715014e-05
6.397298894923651128e-05
6.920029055318734632e-05
8.319739417153069832e-05
8.480564573686237681e-05
-4.885978079059288002e-05
-5.090813540350078398e-05
-5.348770407824050496e-05
-5.649608395665449732e-05
5.305582852174029569e-05
6.495830676801032390e-05
7.890961569627627016e-05
8.022456230118071158e-05
9.742346552807815510e-05
9.743592990177196288e-05
-5.885789610206887970e-05
1.492589591132822979e-04
-5.782352904136382966e-05
-5.844780223847156734e-05
-5.830935649180352522e-05
1.694548674166346486e-04
1.738730778908233827e-04
1.715531973884723094e-04
1.735367837832200620e-04
1.715165410278048075e-04
1.705806158343824142e-04
-4.486062495436568369e-05
-4.336385540677188948e-05
-4.568787952303182264e-05
-4.791665289089351625e-05
-4.908859913773267348e-05
-4.835091799669096152e-05
1.683602928333778202e-04
1.713690433663556101e-04
1.717706534333924813e-04
1.753070658883861715e-04
1.751113350090222163e-04
1.787255805029529926e-04
1.780008598534548662e-04
1.803297042461821098e-04
1.780813327927782707e-04
1.722828752842881384e-04
1.718319046255955445e-04
1.764226102731769087e-04
1.756690798400218159e-04
1.720427717920826533e-04
-2.787059409259886223e-05
1.682208411208688768e-04
1.651177552517132724e-04
-5.924710965764259604e-05
1.508426654521282599e-04
1.482483132855910127e-04
1.523496551118695111e-04
1.529317165892912452e-04
-5.702774009007109050e-05
-5.615081735915224685e-05
-5.618559117913246733e-05
-5.669709517743989327e-05
1.524582120702457056e-04
1.595379398739614691e-04
1.575114288466564455e-04
1.564159664364558455e-04
1.543954440968897028e-04
1.629298033096376116e-04
1.604128453095865644e-04
1.633181878813144260e-04
-4.991182202015173266e-05
-5.217226182861370271e-05
-5.370111291459448322e-05
-5.346905859984256112e-05
1.611466424984295731e-04
1.635423592317554811e-04
1.652043713505967971e-04
1.651135818211903639e-04
1.676928785737290067e-04
7.159168150993213255e-05
1.544368402221319250e-04
1.544012097781989634e-04
1.729897737013214010e-04
1.676244535407867204e-04
1.687247907603074194e-04
1.755643730231258581e-04
4.929724880984304300e-04
4.952274041331673543e-04
4.996441363676767423e-04
5.100207131622190842e-04
5.272413853503906105e-04
5.162484014879053888e-04
6.943628220614771760e-04
6.777434112547105899e-04
7.285680687362157968e-04
7.107944652400548669e-04
6.915913944236281707e-04
7.275824991489582240e-04
7.049502927894838247e-04
7.052407971842968634e-04
6.969662356867043461e-04
6.805422040901871507e-04
6.712094983637778480e-04
6.727925620686373660e-04
5.451098725129391786e-04
5.355172427135700564e-04
7.113556473159254661e-04
6.736463119492992584e-04
6.824660180450193171e-04
6.982193013815013840e-04
1.971419397545078425e-04
2.034662113860999421e-04
2.093939622782794584e-04
4.102544716026409783e-04
4.238602669245925339e-04
4.312291096926873751e-04
4.487378901639679785e-04
4.471787570664033894e-04
4.590836763136987787e-04
4.941983977548477765e-04
4.842439889744781355e-04
4.766591007155076480e-04
5.163604899487523551e-04
5.064556533350150509e-04
5.271740789949465886e-04
6.801725726023261694e-04
6.914424909581526162e-04
6.947340154068995174e-04
7.327694305251989098e-04
7.158092661188358201e-04
7.187035893145714326e-04
6.988080249885496222e-04
7.304194146085351679e-04
7.058165443981557390e-04
7.084751860734540309e-04
5.405048306053709690e-04
5.214914690588202256e-04
5.262947776303758497e-04
5.077577481673499699e-04
5.197880070135637524e-04
5.128468692758440849e-04
5.111434738112799600e-04
5.061726429046575076e-04
5.109597991955017269e-04
5.058879815288069111e-04
5.082917155795429022e-04
5.043288514061353318e-04
5.113777878722848081e-04
1.636072319718090786e-04
1.659094645948925055e-04
1.661356533910435078e-04
1.671491346990730846e-04
4.372564378539246831e-04
4.667785536980120775e-04
4.527641702428102230e-04
4.504191869160445168e-04
4.736409327162382273e-04
4.587883308776391023e-04
6.577351316602438004e-04
6.701354519347674753e-04
6.800821212284482173e-04
6.961965417302285472e-04
7.068784653157869635e-04
7.092219586627871797e-04
5.253067845226377323e-04
1.914840491204660886e-04
5.322347730242343866e-04
5.382958865425618508e-04
5.105515564334051418e-04
5.014711824597077941e-04
5.011691994598967180e-04
4.998740760371097464e-04
1.688532278145935559e-04
1.666902730269601354e-04
1.667337591595002822e-04
1.716387179527589563e-04
4.834670310594802486e-04
4.901995522192026302e-04
5.051665837283481368e-04
4.884670875495972621e-04
6.762797596430549559e-04
6.933287665844879450e-04
7.242215268807463248e-04
7.203511521785306701e-04
7.034687722318005943e-04
7.176503736910550034e-04
6.883305421348585081e-04
7.019956350610269489e-04
6.672560459096446529e-04
6.706003384176663232e-04
5.442677690643157829e-04
5.448052587096935189e-04
5.408147998977508222e-04
5.407257891932167829e-04
1.545356959642275700e-04
1.860360279219468377e-04
1.759525728207639653e-04
2.263253481415223505e-04
2.195883894980539530e-04
2.372826136926783902e-04
2.461890641871529450e-04
2.482851420426044568e-04
2.647957978271412273e-04
2.706060290490057180e-04
2.642520754581680108e-04
2.860366656595370234e-04
2.974742277835086264e-04
3.140661390857074132e-04
2.050414789477568792e-04
3.252806363378227153e-04
3.399845846632402286e-04
3.470612772393074285e-04
3.717131266082150383e-04
3.653209403088644963e-04
3.613006828664057824e-04
3.771325889251013063e-04
6.982577653322408120e-04
7.147007129852325650e-04
7.341266701871095686e-04
7.394063845909751298e-04
7.171761224323873951e-04
3.452843355665026004e-04
2.100093329779446026e-04
1.994410421607749426e-04
1.585635733570255057e-04
2.537876129112341911e-04
2.713824611914926813e-04
2.630235198899711128e-04
2.980950517980767984e-04
2.866176616629266755e-04
3.246756521880155791e-04
3.139739449678034941e-04
3.368110162604294835e-04
7.127819206996748166e-04
7.255348684183136150e-04
7.426663021496270490e-04
7.489889585278553061e-04
7.195870474779942402e-04
7.180208021217792487e-04
7.271338071150011684e-04
7.075393727411270024e-04
1.784192296729674939e-04
1.846613939652827865e-04
1.540884067201744184e-04
1.552938964577030517e-04
1.551167414539588959e-04
1.545997255617442324e-04
1.543647087681407641e-04
1.570331792095822044e-04
1.563262634905934463e-04
7.253852865366365891e-04
6.984310393843855182e-04
7.021811769925938307e-04
1.821725748154917038e-04
3.975860828194235311e-04
3.863906026998294618e-04
3.792293385311858557e-04
4.281289527641969151e-04
4.178898355625298750e-04
4.380975808856630064e-04
6.820337251260033713e-04
6.974402220655070593e-04
7.404456497640251938e-04
7.269231870071556165e-04
7.080590000481181171e-04
7.379385254894472524e-04
7.061958272396397012e-04
7.184715660911725676e-04
6.883386856477634276e-04
6.912179568827344451e-04
1.696892124511814517e-04
1.766633679952108002e-04
1.788070594991334416e-04
1.700441487108133578e-04
1.606767825183239332e-04
1.622989371285568129e-04
1.651158708363719199e-04
1.681638016460310873e-04
1.720223157680583759e-04
4.076003871754264722e-04
1.811043251817401974e-04
3.735403704595331178e-04
2.447225935458154761e-04
1.771889367000485248e-04
1.808634334660915723e-04
1.760818951831943870e-04
1.549647527007308749e-04
1.556473090832139611e-04
1.566847737759358280e-04
1.616058581919903943e-04
1.609257468153072357e-04
1.589744468273065862e-04
1.582491850636864167e-04
1.660721100672497396e-04
1.641421681531209998e-04
1.733183360201610195e-04
1.704712774896886449e-04
1.827564018685589480e-04
1.788889852597448421e-04
1.894508062340310040e-04
1.948081892759934066e-04
1.949287860954152169e-04
2.026424642976522479e-04
2.090623216142564245e-04
2.159783860712568573e-04
2.224663254983724986e-04
2.195448335290429444e-04
2.346276167128152847e-04
2.550488304869435530e-04
7.007714588973623735e-04
5.148468338359776786e-05
2.951895717549277747e-05
1.225211329173147429e-04
1.234685423881830908e-04
1.690863165279659068e-04
1.715686191444154866e-04
1.694589387942636979e-04
1.679108408923061276e-04
1.702258880558228389e-04
1.680527169721113430e-04
2.362674482697853251e-04
2.299884614741836352e-04
2.373591036820968457e-04
1.244920188204649077e-04
2.445011428081869838e-04
2.583126829826711403e-04
2.577119369416173218e-04
2.675023086430923405e-04
2.780397142773649555e-04
2.691906747453358742e-04
2.619468396872593288e-04
2.618028871602030459e-04
1.305520190171875164e-04
1.297459521449878116e-04
1.339385798205599773e-04
1.309668925454117851e-04
2.465763612812613961e-04
1.202923562978738879e-04
2.807242121172425441e-04
2.784908713889729668e-04
2.446751358734562285e-04
2.477650166852005814e-04
2.573997960724976964e-04
2.737099027334525701e-04
2.728618868313861605e-04
2.656038722380905091e-04
2.749855936292312179e-04
1.156003249497758049e-04
1.129085987642515428e-04
1.159957496385335837e-04
1.156393693846964501e-04
1.736606074641502311e-04
1.753809485738811640e-04
1.758451858629606231e-04
1.738441853292277785e-04
1.752327731600582662e-04
1.787641007591998234e-04
2.387712088937090065e-04
2.453348906934939961e-04
2.509611376204144251e-04
2.611764774502952908e-04
2.770336990338850185e-04
2.752104962903822874e-04
2.667160059013171537e-04
2.769047020671105194e-04
1.338942491511976819e-04
1.318555383054875101e-04
1.645382461589831600e-04
1.670349242553708193e-04
2.104685179542286927e-04
2.056043175010572027e-04
2.157678656504963895e-04
2.070509680480833357e-04
2.160715085557669954e-04
2.183390725467585424e-04
2.074356103178598713e-04
1.493143023480965380e-04
1.488405326453737622e-04
1.466563881354339763e-04
1.417317049944148992e-04
1.466773117340835120e-04
1.450008197204922503e-04
1.495018708226519073e-04
1.449427749730716460e-04
1.530833199562303313e-04
1.555084135474504370e-04
1.539421989566968317e-04
1.520562716916198270e-04
1.901752209509706556e-04
1.751297830551978830e-04
1.849666505688180051e-04
1.898568274656953485e-04
1.840825225864928683e-04
1.802464088176775005e-04
2.029801535971969574e-04
2.336893806201599338e-04
1.949588797119285871e-04
1.576247550214997012e-04
1.631817803391087413e-04
1.644272156422784781e-04
1.648125725457666771e-04
1.627750431386691904e-04
2.142224723259993535e-04
2.243563115669632469e-04
2.245274601003992678e-04
2.360018296406741459e-04
2.323307169433451794e-04
2.438632581445519918e-04
2.364069167025592522e-04
2.466153801977346736e-04
2.470213723773627152e-04
2.371351576902970169e-04
1.442710520036142934e-04
1.395842334846796398e-04
1.350862544154385325e-04
1.359440615858273783e-04
1.409994408178275223e-04
1.377217684917411277e-04
1.623059471037332612e-04
1.599176209766161368e-04
1.584342217941068652e-04
1.594759491045508789e-04
1.596633471967383116e-04
2.060962836422719014e-04
1.894623226247743315e-04
2.379748143766040303e-04
2.219376574701564830e-04
2.738218894309027277e-04
2.908388293900722693e-04
2.867239705617902917e-04
1.471124213088061713e-04
1.435821438769244618e-04
1.383077082212016572e-04
1.369309708285901316e-04
2.728414523396140200e-04
2.702141682065906493e-04
2.902517336726493768e-04
2.837406431824324345e-04
2.775670761733119011e-04
1.325020755188226402e-04
1.247284176840333589e-04
1.245881962866285191e-04
2.278204138258160328e-04
2.368405433354940713e-04
2.451328696630050859e-04
2.629928703228615007e-04
2.599211536749977832e-04
2.677338169217496813e-04
2.861179726536127203e-04
2.805972604222149855e-04
1.206750110617666073e-04
1.289424989467696423e-04
1.519889038182987496e-04
1.534823488790282113e-04
1.619034757526433606e-04
2.074627794122682329e-04
2.048333789431717046e-04
2.006527864311896496e-04
1.986003848822876373e-04
1.839107868808568256e-04
1.880548717566154885e-04
1.920303371251657720e-04
1.833716544277793454e-04
2.782490474293659345e-04
2.740709506121612096e-04
2.900389898872131637e-04
2.861512665079381733e-04
4.571875764892741902e-04
4.626568480522786665e-04
4.653024459911216494e-04
4.596570925488632471e-04
4.689548482932473289e-04
4.517698814573487659e-04
4.624133994565220651e-04
4.545581169754749681e-04
1.820824065664517248e-04
1.792051560150335909e-04
1.784012390457580298e-04
1.742815573710807745e-04
1.673253068506199608e-04
1.163328457774383842e-04
1.131702582462703721e-04
1.147092049533158365e-04
2.217102957153425024e-04
2.047317558808498981e-04
2.117463962857822537e-04
2.194842573668255386e-04
2.286448754781823149e-04
2.380507239420889332e-04
2.497717405573097343e-04
2.726754331930617177e-04
2.697164507759228593e-04
2.601856146655242251e-04
2.733665506947961180e-04
1.139751068577022036e-04
1.107752603532985945e-04
1.072659702008160320e-04
1.076045995654627296e-04
1.773055210125792686e-04
1.809305066328149825e-04
1.791585181976697327e-04
1.790239584703071877e-04
1.858703986241631997e-04
1.826501929551228756e-04
1.829364680918889243e-04
1.953056166340846693e-04
1.922233279365293240e-04
2.071432538506225889e-04
2.026642215952578730e-04
1.973128715278644953e-04
2.164873947570785772e-04
1.956452033692188867e-04
1.888637593997997141e-04
2.220636567563478102e-04
2.311201850214715016e-04
2.410164472109343657e-04
2.550332287733037364e-04
2.656015249253033321e-04
2.835668289848624333e-04
2.770938408508437172e-04
1.119493432929454842e-04
1.104769670793897580e-04
2.032961158320833453e-04
2.144268812054025758e-04
2.105135059880328943e-04
2.149520917392687403e-04
2.266794156162194485e-04
2.346809058830525135e-04
2.486845874433674889e-04
2.590062624371545748e-04
2.784973109105797796e-04
2.708639570859342535e-04
1.052388091870869088e-04
1.085826275509637479e-04
1.108376968311365444e-04
1.041862586956847418e-04
1.832556299906872282e-04
1.853399138265455983e-04
1.987452007264616655e-04
6.272202472345827975e-05
1.938795289698956820e-04
1.508854302704939197e-04
1.119622962477169058e-05
4.968805516977809615e-06
1.563264971938814506e-04
1.605072453190503113e-04
1.578426753734254496e-04
1.510925917170177193e-04
-7.865704549826505330e-06
-2.520422785556467192e-06
-4.918304881089910230e-06
-2.388662699263295956e-06
-3.189017652985007372e-06
3.776767799871204905e-06
3.524477555362485940e-06
1.454689690024562341e-04
1.426881278944637369e-04
1.341239316527183679e-04
-1.265128119199659902e-05
-1.102037784912150940e-05
-6.483517392448320391e-06
-1.041165079889106788e-05
1.207724065512736457e-04
1.278708264650555793e-04
1.244523515034229332e-04
1.133057218892613674e-04
1.401926287983887667e-04
1.669933154292286802e-06
1.631830761464533592e-04
1.751982812865212008e-04
5.605811914479649760e-05
6.280897425439372500e-05
5.144566151509503423e-05
1.938356520689324630e-04
1.936927462853403300e-04
1.944996609815768951e-04
1.923198956668391573e-04
8.816599314117917925e-05
8.418341427820461324e-05
8.476660133453780915e-05
8.037397359277733213e-05
2.649589044350850525e-05
3.403745404142122721e-05
4.277560543611769254e-05
3.086690277238313368e-05
1.908306636770403138e-04
1.897322310905446413e-04
1.860433381902027513e-04
1.829948450294947729e-04
1.087237223244237094e-05
1.606049254332265810e-05
2.462563220213316532e-05
1.495522520904849586e-05
1.692636851596243848e-04
1.692609261931480170e-04
-1.801173457063573094e-05
-1.643657045060434578e-05
-1.175233585729213241e-05
-1.562034554845231541e-05
-8.285173871033735284e-06
-1.691441105221798061e-05
-2.116664246300868665e-05
-2.945948468256358511e-05
-2.043759585697548634e-05
-1.988911946173634274e-05
-2.535425613931039935e-05
-2.462287804157889328e-05
-1.099772575866383435e-05
-1.349427312601824493e-05
-4.592241724147355780e-06
-2.769729233964706729e-05
-3.030423055075499050e-05
-3.647366038638645238e-05
-3.855193056885757095e-05
-2.380242816384762496e-05
-2.021810035793891733e-05
-1.434481224542092849e-05
2.813604751622891536e-06
1.375705185181358839e-07
-7.295648343815734024e-06
-7.850614125590734489e-06
1.843176478288637658e-05
1.159147178264245948e-05
3.958402868419411141e-05
-4.343013331008912417e-06
4.719380501048458300e-05
-2.183704600833952418e-05
-2.693468926355233444e-05
9.541363518881375392e-05
1.050065600048962459e-04
1.008890282102097919e-04
8.749163937788187668e-05
-2.306371471804704015e-05
-2.199512749666701760e-05
-1.682698983845199180e-05
-2.045366528420799508e-05
6.388023612692026777e-05
7.618726503170726800e-05
7.248867499957548164e-05
5.781889258779802698e-05
-2.562132376219545648e-05
-2.200922338238904183e-05
-2.085146991965216879e-05
-2.414963934478277574e-05
-2.294932156865449316e-05
-1.806140371948122825e-05
4.697883669624249877e-05
4.461957188949901472e-05
3.192886493418285943e-05
2.105332343831186248e-05
1.022296340057599977e-05
4.051340951177603825e-06
-2.658450049172907635e-05
-1.821783076732677324e-05
1.526252253261950226e-04
8.469058930782293537e-05
8.467235340064841777e-05
1.361388938821412968e-04
1.330655507617786867e-04
1.396493135459832215e-04
1.467026324566202979e-04
1.378447745257092784e-04
1.331031334529992238e-04
1.240593391916556783e-04
1.316823969914765751e-04
1.230320462682036209e-04
1.675989533437898470e-04
1.675232764043075792e-04
1.388355236179523230e-04
1.711795936217194703e-04
1.350612445516106649e-04
1.338791631592013698e-04
1.341979471537059596e-04
1.298889346747032086e-04
1.275742849484841964e-04
1.308946178347047810e-04
1.263594711522573056e-04
1.293838015438838693e-04
1.313626362506028697e-04
1.260769611198742026e-04
1.244460688576666735e-04
1.724873579893317045e-04
1.356346858762043654e-04
1.395985673790368746e-04
1.369088904149209245e-04
1.547968147184444960e-04
1.551126855863275110e-04
1.505141336808696534e-04
1.449124531859671578e-04
1.474351523623524578e-04
1.475147567726619083e-04
1.493137476362502570e-04
1.426794154632733431e-04
1.448264199661746280e-04
1.442916505103520783e-04
1.533869876446449529e-04
1.627970434494903503e-04
1.660265329915277838e-04
1.579263980415771484e-04
1.603641475631769535e-04
1.632061259901108365e-04
1.613926493774584382e-04
1.632983410730087922e-04
1.424568041205834126e-04
1.396775329558396146e-04
1.383305641058485251e-04
1.397887967791515114e-04
1.429580516952556023e-04
1.400579510437057471e-04
1.383191612766331360e-04
1.222823492618073068e-04
1.145196700858132723e-04
1.193679509270341481e-04
1.213722855969073865e-04
9.833299027181114608e-05
1.033487384022016477e-04
8.790125612423832491e-05
9.488685478593678806e-05
1.004001828676830198e-04
9.583209242807509481e-05
8.609565695100178547e-05
6.781929449607337001e-05
7.812858431258794679e-05
7.897501067573831047e-05
8.712185177081328662e-05
7.032197604858591450e-05
1.916434810768750268e-04
1.884696165765235626e-04
1.079593754085672299e-04
1.038926547476826264e-04
1.044649634806346655e-04
9.776241473729756833e-05
9.540588307559445922e-05
1.000319745584311116e-04
9.359998493375256789e-05
9.727638579021713645e-05
8.146512409689140699e-05
8.626787052363288041e-05
9.322135672265333627e-05
1.014342743603374053e-04
8.823419796354970996e-05
1.083256691557403300e-04
1.104538451944816032e-04
1.144152397447604564e-04
1.122264802579822467e-04
1.184517361586371768e-04
9.879657926371352805e-05
1.064984121239475267e-04
1.151479121025689157e-04
1.164229025764449706e-04
1.088044036665699482e-04
1.011821893418055209e-04
9.300368981161717349e-05
9.505273103168769598e-05
1.005003589411371110e-04
9.383621959433250542e-05
1.822028949605257063e-04
1.785078643081780103e-04
1.217612800942162010e-04
1.172823527838017167e-04
1.144744603799135963e-04
1.183202114950674907e-04
1.125722831991090260e-04
1.156599401016753783e-04
1.186052981974794251e-04
1.130146216748769273e-04
1.096870658388487317e-04
1.057996571739929122e-04
1.088906448451217675e-04
4.712908275290586470e-04
6.942150216425796352e-04
6.916383010617598937e-04
-1.354815834972389357e-06
-4.225993090430525212e-08
-3.448710122107890175e-06
-4.454346091258590134e-06
3.720535280345005206e-04
3.701914330023348002e-04
3.709660810530331803e-04
3.677430271253098303e-04
3.660240807042848391e-04
3.687488328098917551e-04
3.671294905296771001e-04
3.580160614429443830e-04
3.622916649200508678e-04
-4.889612614089750731e-06
-5.056455404815130517e-06
-8.168599960631109727e-06
-7.922555232098993998e-06
-6.916855996220016642e-06
3.745475367433930892e-04
3.748104365113413936e-04
3.733937205019074524e-04
3.731465392593983472e-04
3.706795545586164821e-04
3.717235957822467981e-04
-6.581928983904313795e-06
3.605203777496694055e-04
3.563311835767096476e-04
3.511699243108413787e-04
3.500151033371877267e-04
3.437296950633432274e-04
3.470573473030022830e-04
3.424787728416966819e-04
3.482319623384855451e-04
3.426707681557547677e-04
3.496646112262250341e-04
3.447671254438229192e-04
3.502802793988567124e-04
3.460962969205280963e-04
3.480266069688336787e-04
-2.720184880933328257e-06
1.329746963332573882e-06
2.474951879582086180e-06
-7.198598457048220534e-07
3.569625988943797828e-04
3.608205342602723931e-04
3.570066744477228666e-04
3.620449574616639403e-04
3.577213832033446792e-04
3.635410562717877338e-04
3.631376429688208478e-04
3.581374900536642776e-04
3.619072197755074339e-04
3.572436111080136748e-04
-1.120375581644010055e-05
-9.486899767432668099e-06
-1.072095626347395621e-05
-1.350377325813975914e-05
-2.722523610670784524e-05
3.465216310923596569e-04
3.505547696216016287e-04
3.487903842558925395e-04
3.458536097174196976e-04
-4.390458373761096098e-05
-4.454232263812650327e-05
-4.650110691515844258e-05
-5.102756463614527125e-05
-5.720318423781676261e-05
-5.332491246761048926e-05
-5.050614315832905709e-05
-4.979984055447613585e-05
3.376970780743747944e-04
3.414891490850561996e-04
3.404689002643518565e-04
3.371562545230360791e-04
-3.374253765995552812e-05
-3.850730774538450998e-05
-4.486840859086129081e-05
-4.953414934620681227e-05
-5.786276330445787813e-05
-5.761698327538661415e-05
-5.366635380769010639e-05
-5.875721129382673448e-05
-2.768829351309341096e-05
3.485329291007178867e-04
-3.198058424581214575e-05
-3.972177540891073353e-05
3.680618677530825365e-04
3.725245950618419778e-04
3.683972221833836332e-04
3.667046508257399578e-04
3.705790151647869648e-04
3.702664424580086083e-04
-2.468473255978945695e-05
-2.307637769609456808e-05
-2.150876230472126746e-05
-1.518567491108371171e-05
-1.639883039831723836e-05
-2.010923975275020510e-05
-2.291912359333075875e-05
-1.617350381600156161e-05
3.558073912618640302e-04
3.645125267068990114e-04
3.595308963950039007e-04
3.575867857806983908e-04
3.529209591824935795e-04
3.612015159308723652e-04
-4.172839245283013239e-05
-4.258851660291390921e-05
-3.863867137550553544e-05
-3.072685959085975183e-05
-3.320978305945548745e-05
-4.271027545534013329e-05
3.304475000763744505e-04
3.494637491087078428e-04
3.354424368535999300e-04
3.149130696689469880e-04
3.093738030030488144e-04
3.097729840255198015e-04
7.038906224768275173e-06
6.458868313832004723e-06
3.349616226556326020e-06
-1.009116273834825991e-06
2.091008458037741735e-04
2.081405222512686484e-04
2.086005135325707442e-04
2.095058837509690462e-04
3.084800806853867853e-04
2.379093180292909059e-04
2.405247588825076865e-04
2.418750326424198654e-04
3.205684841592183840e-04
3.127264376552540926e-04
3.185532407550003111e-04
3.229641130108225084e-04
3.311332236796430610e-04
3.283813765598471456e-04
3.215223703059420270e-04
3.420489833759499131e-04
3.335818345239096694e-04
2.384436672242647105e-04
3.139059047828890296e-04
3.123814346003682017e-04
3.156157602603632288e-04
2.040648266002570226e-04
2.082730647323920300e-04
2.484772364355639302e-04
2.485243645668884179e-04
2.495572364784520237e-04
2.506735634828474355e-04
3.082069086134696162e-04
3.050047800192738309e-04
2.963385651654154920e-04
3.020528823992247344e-04
3.062834403725144092e-04
3.025407439261327863e-04
9.797790089491299829e-06
1.084291687113382769e-05
7.171900396843237451e-06
9.227938248861917886e-06
2.080404939152469387e-04
2.067664545924000920e-04
2.075708681195108135e-04
2.088333337730095406e-04
2.433512370643489404e-04
2.436071523526344828e-04
2.454140857838024844e-04
2.469980780981566402e-04
3.134494312335073317e-04
3.280201128725773805e-04
3.305829471424272595e-04
3.403173835127699096e-04
3.379058698784990914e-04
3.457459371772382160e-04
3.342534339652063397e-04
4.343605963924059518e-06
4.333583038183506604e-07
2.145450481898198509e-04
2.149157773919638562e-04
2.165219226417712886e-04
2.172658974379045765e-04
2.189444808104157563e-04
2.197828161089365783e-04
2.216750551766751671e-04
2.227171897080074841e-04
2.244938615136894146e-04
2.255869880414369203e-04
2.269086812489682920e-04
2.275474395963079856e-04
3.503834802032569423e-04
3.408188108166096018e-04
3.370190328338954671e-04
3.448980966470285457e-04
3.421012260942442209e-04
3.334009479725447275e-04
2.751155908580170723e-06
-1.808913174223701602e-07
3.489866367600791492e-04
3.492246221513401871e-04
3.447308781242628263e-04
3.400293868885343861e-04
3.551802188351255011e-04
3.476436501731467853e-04
3.417017366058897011e-04
3.497951275673306893e-04
3.470534281414388591e-04
3.514905920428015949e-04
3.419046501231676194e-04
3.372685805304221252e-04
2.701899007259841563e-06
4.127273063733099577e-07
4.419428715098403701e-06
-2.160001609762993600e-06
2.096853462946187221e-04
2.095807735908765607e-04
2.110901896859899648e-04
2.114846664731722878e-04
2.139095766045254394e-04
2.143193697597435814e-04
2.288776717810295106e-04
2.296609050820260021e-04
2.319842531375165839e-04
2.334793458026722824e-04
2.352856461796368518e-04
2.363594157537547247e-04
3.383040510355706724e-04
3.422793564214027208e-04
3.429657716410201037e-04
1.986255112010677131e-04
3.339517508680415461e-04
3.297586913724264140e-04
-1.181429030601957364e-04
-1.087127241494221201e-04
-9.490931214068025544e-05
-9.211814112006557213e-05
-8.073661401307011861e-05
-7.992590210767732740e-05
5.895526477185643301e-06
2.043878072998332791e-05
1.378496327362237547e-05
1.370978011686396078e-05
2.123365916244859412e-05
-1.164155015193258676e-04
3.068901105653432690e-05
-2.003068554280603667e-04
-2.027123237491877433e-04
-2.047698756602496506e-04
-2.075605621650653378e-04
-2.056601502564166359e-04
-2.096154408594454036e-04
-2.077985003907076615e-04
-2.072399260538779621e-04
-2.024672972159854501e-04
-1.320057878440283590e-04
-1.250087246567465758e-04
-2.029323950137807873e-04
-1.369914228388797583e-04
-1.361650889248351281e-04
-1.288061131128731259e-04
-3.137597348630584551e-05
-2.143040198829197464e-05
-2.334569291568553741e-05
-1.427091382542555495e-05
-1.739469683443133356e-05
-8.645159239761423210e-06
-1.129142889468348020e-05
-1.334077108721946758e-06
-3.773226485639157907e-06
9.713867131612094553e-06
3.354590241918151632e-06
5.628705696555259226e-06
1.680416515829604649e-05
-1.986658110204819966e-04
-2.001699452472077234e-04
-1.952142563615947451e-04
-1.895125040664733462e-04
-1.838889781436098356e-04
-1.792667289536995954e-04
-1.733650358760718390e-04
-1.696690179638273704e-04
-1.612045024720547921e-04
-1.581881734260847153e-04
-1.502811864833104491e-04
-1.479129008831690784e-04
3.701406544207732312e-05
3.271425000425114593e-05
3.870289676913463470e-05
4.886937167449171659e-05
-1.517404708081903470e-04
-1.580004712135106126e-04
-1.562933758360029741e-04
-1.661777030112743486e-04
-1.656136899868315335e-04
-1.759441324575101648e-04
-1.747324147236577663e-04
-1.868089963785753268e-04
-1.856629129072388026e-04
-2.023405315616651993e-04
-2.009617010073668896e-04
-1.934649861204627017e-04
-1.996777885507189365e-04
1.094114168309210028e-04
9.672953953920865452e-05
-1.622125400358746729e-04
-1.668342570416731657e-04
-1.533106720454627443e-04
-1.590840988751374445e-04
-1.645944255150338020e-04
-1.600532240507547359e-04
1.193394578655553289e-04
1.149194428858796242e-04
1.371151134982323419e-04
1.268586374510978043e-04
-1.553880283222876680e-04
-2.823060342420366325e-05
-1.504246972366585406e-04
-1.520299136812643863e-04
-2.048845834740083789e-04
-2.004421234525052473e-04
-2.032581040231077522e-04
-2.039500984415332967e-04
-2.011534581064402096e-04
-2.026844652045300759e-04
-2.016905841337133794e-04
-1.993291849719984270e-04
5.393444561269862569e-05
5.032381352569137781e-05
5.687073387423966696e-05
6.718173378374525206e-05
-2.061501711499656969e-04
-2.032538693621797660e-04
-2.054041894616579378e-04
-2.032165964487977821e-04
-2.039907796837845527e-04
-2.006577911018442707e-04
7.613849690510123534e-05
7.568330094026222584e-05
8.286302913778607903e-05
9.079048044784554636e-05
-1.510028657870897146e-04
-1.551204884085849163e-04
-1.566543096937145154e-04
-1.549725970936313127e-04
3.328517444112563803e-04
-3.829465861849183297e-05
-4.466463266182472790e-05
3.880739157951012614e-05
5.308502620648348678e-05
5.726922210025188958e-05
6.889326406392745497e-05
2.691216231882962421e-05
3.118003073866807144e-04
3.133536195935842771e-04
3.143349077826461347e-04
3.125061467894592153e-04
2.464971395370943712e-04
2.400843220478203780e-04
9.065983322624791363e-05
2.236302776480869744e-04
1.925874744202527077e-04
1.830870510024689216e-04
1.601286605762764544e-04
1.510450835990407366e-04
1.049670934562113567e-04
1.189827729432742389e-04
1.301165108853038143e-04
9.364600314503679335e-05
8.196103949663829718e-05
6.969712865918468580e-05
3.095181779495323341e-04
2.148436462140228200e-04
8.067250516700371710e-05
1.031492926239743795e-04
3.154182598682589997e-04
-1.427433855824731855e-05
-3.762707745661243751e-05
-2.883383721724782297e-05
-3.228972248443178692e-05
-2.593225760722467035e-05
-4.677042453918979433e-05
-5.064730710744746892e-05
-5.498445896812113881e-05
3.234465171726347071e-04
3.266435840700269316e-04
3.255335206286841276e-04
3.228603272687237944e-04
3.917087821242586933e-05
1.635680338714473034e-05
2.597864074379401870e-05
1.905521155557500894e-05
-1.475011482893544416e-05
-2.962989542457179486e-06
-8.259071251317910361e-07
-2.679245350586359660e-05
3.199096517898537004e-04
3.152738194791652191e-04
3.177742736424841574e-04
3.177949327533305065e-04
3.196470048637558257e-04
3.091900487050071355e-04
3.107376511137554718e-04
3.095483130771587463e-04
3.104775946226444468e-04
3.007153520698828604e-04
2.931244292499863256e-04
2.945851534405403700e-04
2.888112888118819993e-04
2.895252887390501427e-04
2.875164129398382240e-04
2.868581710602244946e-04
2.840072303694876122e-04
2.768119434920192834e-04
2.786067206244908340e-04
2.821597710936201960e-04
2.771427551884360070e-04
2.991048068206920854e-04
2.976736650321297689e-04
2.947761589903129514e-04
2.931708119831826637e-04
2.905598151073585295e-04
2.892846684711748479e-04
-7.404211381738092857e-05
-6.793550803855999810e-05
-6.074304954338492904e-05
-6.197621528065676310e-05
-5.202445234719882378e-05
-5.281475508839783372e-05
-4.240092142914147713e-05
3.004379864897002814e-04
-3.513645372676036353e-05
2.978737385846511607e-04
3.052834214091044952e-04
3.108097009451685514e-04
3.110429633078981115e-04
3.116987116814719564e-04
2.660481846903063000e-04
2.627285682751199364e-04
2.580129025094447370e-04
2.554047881832416920e-04
3.069970147684643802e-04
3.072982774919850221e-04
3.092167191859207932e-04
3.091489949023751944e-04
3.101868419490629871e-04
3.095394167687780230e-04
3.102827261765127970e-04
3.081825888019597694e-04
2.740376535896527554e-04
2.751796030200603341e-04
2.739496933648247591e-04
2.714160348267282167e-04
2.688438545689427915e-04
2.694497376287409126e-04
3.086585506640432386e-04
3.068479939284191808e-04
3.080084669322585064e-04
3.077219446431910389e-04
3.046407296554668083e-04
6.948745792113486443e-04
1.934201691131990860e-04
1.752786498365293456e-05
6.025805704612315506e-04
5.982441497936830457e-04
5.737794838666033159e-04
5.651140244988907876e-04
5.719302694415916589e-04
5.490059776461856658e-04
4.793581863413129722e-04
4.866995321000663704e-04
4.845835764018948202e-04
4.896505792000243164e-04
4.851630280666214450e-04
6.181648796807124278e-04
4.905318520292933611e-04
4.860229974480690350e-04
4.918762254006215934e-04
4.932875381425843361e-04
1.181666975823519698e-04
1.208342684685097680e-04
1.162384007270541539e-04
1.086673505642661960e-04
2.450870106475254028e-04
2.762769292620450212e-04
2.651816661133665808e-04
2.769652068297463656e-04
4.880778738920815382e-04
6.311849354834922314e-04
6.368574083633993070e-04
6.294154151103570349e-04
5.090053795690058745e-04
5.024723775249733152e-04
5.109779253706223838e-04
5.029248423599633287e-04
5.024730215280483582e-04
5.112420998815252193e-04
5.084811249549043601e-04
5.113452620594054979e-04
5.126924677580310154e-04
1.284235761040972211e-04
1.316898295902456666e-04
1.270000074805616315e-04
1.193024180823792403e-04
2.944238406325557899e-04
3.289178800292581468e-04
3.164322148297448226e-04
3.261160613428579777e-04
3.156965756599795043e-04
3.522112685884375215e-04
6.044378997994186630e-04
5.956011142965664251e-04
6.086225983295369185e-04
6.272306063603513577e-04
6.401866096167361598e-04
6.431346378962850144e-04
2.684447079190904338e-04
2.992155164588642009e-04
5.733484376793761403e-04
5.918569579333318124e-04
5.814566798785984585e-04
5.721844361601296017e-04
5.773356985261583578e-04
5.541394126313614133e-04
5.533049907495468699e-04
5.267411309806882677e-04
5.278410831981398144e-04
4.588525676894840617e-04
4.603538699882011513e-04
4.623410723380672960e-04
4.633341474002555544e-04
1.076126029325265228e-04
1.031542242960327785e-04
1.048857938765886903e-04
9.936279773833453922e-05
1.018728431432031669e-04
9.824936897821865290e-05
2.334963952935609070e-04
2.252349700006410537e-04
2.132412409852779841e-04
2.423794829548798959e-04
5.185717387787508546e-04
5.348818868775728633e-04
5.350802208855380028e-04
5.503403206148598219e-04
5.675828559833430865e-04
4.994228101939514417e-04
5.640708675776650487e-04
2.449282773962332591e-04
5.968242425122585694e-04
6.113132751277855102e-04
6.008885652104205104e-04
6.031406452355572061e-04
5.781302141916806097e-04
5.774033188368035176e-04
5.335535856396013540e-04
5.403038093490976227e-04
5.590265264614747943e-04
5.390544346614737714e-04
4.639684788973523705e-04
4.715238592752768053e-04
4.696329624604410357e-04
4.754433531128714977e-04
4.725582092105644924e-04
4.706620138961667703e-04
4.761612307262005255e-04
4.774131574500356393e-04
1.097294293791846524e-04
1.109801247166152340e-04
1.060661574486904352e-04
9.990630154762352962e-05
2.331474662358656521e-04
2.318515956566416460e-04
2.556520787777901565e-04
5.468016007169980344e-04
5.398892727793052140e-04
4.984709868078003939e-04
5.036439406736288506e-04
6.906372872555894540e-04
6.819784684185103280e-04
6.807940136573025847e-04
6.588326658231146707e-04
6.524037232980447977e-04
6.313995244247879281e-04
6.311231953776464971e-04
5.253184191838551490e-04
5.313868591578979400e-04
5.329308373520266198e-04
5.295859118256948704e-04
6.830222426210200972e-04
5.255803569985387962e-04
5.258201593007007539e-04
5.265986805827222068e-04
5.299775144805377600e-04
5.293617871671413679e-04
1.510878728536744011e-04
1.536088484551655651e-04
1.474973479638665293e-04
1.478709351838552468e-04
3.767206117022481380e-04
3.834433283641333775e-04
3.886403283452191703e-04
5.249618260209091202e-04
6.768448472689846942e-04
6.632208540264431613e-04
6.537290318066336361e-04
6.828393289718130872e-04
6.648028541175491843e-04
6.520066521735007553e-04
6.499669092241821405e-04
5.368883306801581828e-04
5.411784425991359587e-04
5.408541157359387456e-04
5.379980234942867380e-04
5.209031343850582807e-04
5.170569392771377348e-04
5.163943238267624863e-04
5.210760208845192486e-04
5.222573496952111942e-04
5.261770528778336904e-04
1.548337918289493327e-04
1.604575407954548572e-04
1.631922635543667450e-04
1.610422718467936049e-04
4.074264635550934655e-04
4.168599787316854877e-04
4.177558871702763302e-04
4.336153892508863399e-04
4.458845582494704832e-04
4.338489864642268434e-04
6.434786466851303123e-04
4.058343546336415082e-04
4.226821093666856461e-04
4.103486809468932686e-04
6.299544790550116492e-04
5.240773961215789692e-04
5.291732428454961777e-04
1.402587110377183800e-04
1.441197711925109269e-04
1.399962714864282879e-04
1.314709078427302310e-04
3.496201803163910267e-04
3.543772650644953759e-04
3.867645223079046080e-04
3.721871823243529955e-04
3.717327248199516691e-04
4.002061883138024957e-04
6.126705450197853257e-04
6.253818015157879256e-04
6.358412147973965031e-04
6.524619021125790952e-04
6.632460523955172179e-04
6.583433096993288264e-04
6.370062246032665064e-04
6.384013043217738647e-04
6.294362105976329018e-04
6.111989831644016420e-04
5.965544153435450468e-04
5.937648989519366417e-04
4.937846344848188926e-04
5.249328426594401451e-04
5.062074266461965080e-04
5.164999071586296982e-04
5.225345997391179142e-04
6.404161617747418118e-04
6.525780240336724169e-04
6.647340915749343172e-04
6.726825682672270788e-04
6.762164347070536569e-04
6.755115658131100737e-04
6.750937968071930168e-04
6.707963100738579534e-04
6.611040975569672023e-04
6.464715444487553102e-04
6.396483235578303075e-04
6.143826726811612215e-04
6.162476529088402712e-04
5.130305473117261449e-04
5.186942537514546269e-04
5.233002575203478000e-04
5.225594958147163462e-04
5.171870452377099608e-04
5.195835463143275460e-04
5.217601301973764450e-04
5.184265376368182030e-04
5.202871609336011090e-04
5.183447977449396693e-04
5.217744378808916164e-04
5.257655197777174813e-04
5.202986290497181154e-04
2.773835223631289926e-05
5.479818032524019951e-04
5.272086059268370640e-04
2.041551096908746283e-04
2.108112922354413968e-04
2.388888441967713602e-04
2.367638026191862515e-04
2.411177198705016442e-04
2.407226734866176748e-04
2.217764068958538693e-04
2.275410915977216990e-04
2.218321178958481809e-04
2.257336889148307151e-04
2.507761800165307880e-04
2.053904601665122189e-04
2.484654701395744205e-04
2.449685951942355620e-04
2.422859940141503844e-04
2.386459382882905999e-04
2.542226545779480715e-04
2.521752901802354623e-04
2.504329349848810529e-04
2.507141432185630656e-04
2.570617736517757782e-04
2.550145166898709777e-04
2.546774082025559326e-04
2.561839197130098486e-04
2.479685394855587056e-04
2.118140441901134301e-04
2.292688377845862266e-04
2.275093092698849361e-04
1.887133526177164596e-04
1.956842112351166434e-04
1.716326326338373106e-04
1.649160126812921376e-04
1.603826104708330205e-04
1.820362425748746056e-04
1.772191010255555954e-04
1.755218083652462032e-04
1.801409301486532426e-04
1.823867643868144631e-04
1.842132747575583591e-04
2.277315362685737425e-04
2.053031642060468948e-04
2.129659936999621231e-04
2.160561269848737130e-04
2.239357414752932770e-04
1.986914050943912173e-04
1.881392145662475369e-04
1.927867592561920639e-04
1.953716554281137842e-04
1.908648178562983991e-04
1.902904162948616969e-04
1.947896737363403530e-04
2.356943884903063276e-04
2.316373573006634263e-04
2.570072918626458282e-04
2.528513159498208397e-04
2.682645366366728616e-04
2.677824477521642760e-04
2.551330380805599167e-04
2.909084517082228421e-04
2.886919238868094952e-04
2.803187528099955429e-04
2.867102853911029730e-04
3.207147477985509119e-05
3.946497663287090897e-05
3.702658578459295927e-05
4.394673964269750808e-05
1.701745499480819340e-04
1.968860117707182554e-04
1.956315124747613418e-04
1.843970721556878543e-04
1.794763807520208959e-04
2.030256402731833915e-04
2.522224536236317388e-04
2.533386350107146717e-04
2.965541146567006719e-04
2.975480558857586584e-04
2.922894632799598520e-04
2.955199407366935148e-04
2.924206514832606717e-04
2.935678650421196987e-04
2.554650849190244976e-05
2.007125907760960040e-05
2.540835476871082304e-04
1.855020463036257967e-04
1.838087239475000236e-04
1.620520999302626185e-04
8.057044978841061450e-05
9.914436930599588433e-05
9.359419470133011683e-05
1.115502689017870008e-04
1.133610792916112553e-04
1.266124500527009036e-04
1.495855903687090364e-04
1.392438646954881397e-04
1.415699853954198559e-04
1.614566378382791087e-04
2.561291077105797812e-04
2.568287838794025926e-04
2.809582243581736842e-04
2.760797901728722129e-04
2.772403050656723172e-04
2.768999332485631653e-04
7.502376852060472904e-05
6.411126597438990217e-05
5.683086542209605618e-05
8.136006285729053308e-05
9.240123911256824490e-05
1.000224847404208568e-04
1.471213966028158315e-04
1.749116455472859619e-04
1.726531097410552613e-04
1.594191644497556517e-04
5.249300850025337157e-04
1.773817836497347587e-04
1.701801526666279292e-04
2.009786490506556005e-04
1.115027457983802916e-04
1.084010649005259200e-04
1.021621402220729687e-04
9.849281933750855702e-05
9.258837570413623358e-05
9.073825257752903917e-05
1.738742540012063213e-04
1.799382719175112236e-04
1.804638139913978959e-04
1.913976852367821357e-04
2.080575296010648699e-04
1.924632969450825403e-04
1.134690170761366954e-04
1.105444531964170030e-04
1.054117989136714217e-04
1.001669093245181386e-04
9.474133731233921321e-05
9.423714935609755713e-05
1.741949654227549428e-04
1.703189375866971688e-04
1.883084939565997037e-04
1.841314945679325358e-04
1.128512344304253700e-04
2.026938941196726343e-04
1.853773315501473600e-04
1.889661464764072496e-04
9.021705704048894360e-05
5.057076632734766033e-04
5.034054558196749286e-04
1.109009746001990724e-04
1.099468891616495355e-04
1.069187526620244707e-04
1.024198930497517940e-04
9.791232673810714500e-05
9.260042961190903684e-05
1.919654644355154325e-04
2.028440358000459633e-04
2.043330164749103948e-04
2.134103128021919496e-04
5.077792424085476397e-04
5.058565605613052222e-04
5.167065842352853901e-04
4.935176735459787141e-04
5.140163049620701972e-04
4.787241771883251891e-04
4.967022586715210677e-04
4.829815129737010629e-04
1.106533265226088500e-04
1.082463250379250082e-04
1.022843862865510574e-04
9.953774310092174463e-05
9.340827674064400223e-05
1.076426484375213669e-04
1.057031415008399767e-04
1.113051164960009485e-04
1.004096856385215106e-04
1.520623458061156306e-04
1.548827113147995818e-04
1.564580971913570118e-04
1.567983482835657639e-04
1.557697310282446306e-04
1.382835791432806996e-04
1.440022681391098279e-04
1.456950284126220206e-04
1.513045273846906060e-04
1.341003000124929101e-04
1.595780716042417239e-04
1.557450297594240854e-04
1.622612885008877274e-04
1.622915768330882209e-04
1.588760029319228131e-04
1.603633293251112717e-04
1.752525662385568653e-04
1.679148691623226725e-04
1.619508274368738259e-04
1.618850695387776624e-04
1.536823723320686157e-04
1.541283905968871221e-04
1.701016852653494324e-04
1.652288932124133867e-04
1.669498801517744916e-04
1.495012650984554122e-04
2.018896094217539374e-04
1.526854357058372196e-04
1.305635536515485607e-04
9.661677551474000226e-05
1.579354043274351378e-04
1.663512897388013583e-04
1.665379613762451270e-04
1.752295849052566061e-04
1.758055437059418021e-04
1.849905250916376539e-04
1.167407841724739143e-04
1.112279996757815372e-04
1.501110300869396127e-04
1.546856659619491342e-04
1.556643831330585829e-04
1.621557787315099758e-04
1.627932788946833602e-04
1.706981003833040432e-04
1.234660304799506760e-04
1.180472369007501187e-04
1.494171795931612207e-04
1.491003459050052875e-04
1.513012028512749556e-04
1.556535368184186919e-04
1.558906250665157453e-04
1.600725037555150666e-04
1.362487983986800956e-04
1.321774405066174619e-04
1.256773218941035315e-04
2.809492247954639373e-04
4.766541997220411723e-04
4.652365950006397978e-04
1.367233824381213988e-04
1.338361979382966913e-04
1.400959145359845866e-04
1.334411281861193647e-04
1.413597418867092647e-04
1.527389501054862296e-04
1.685362910398585277e-04
1.652562673586267924e-04
1.525279103949478627e-04
1.628788086976475113e-04
1.705642536258890915e-04
1.273828267017059737e-04
1.697761122868581788e-04
2.072189396833686676e-04
1.980520360354854346e-04
1.932923348886018402e-04
1.843595884624196768e-04
1.976125097623745964e-04
1.968055726665162960e-04
1.856444198280165624e-04
1.943661849944599792e-04
2.012663417595159175e-04
2.002328947069478555e-04
1.928838994946829508e-04
1.933712328113921153e-04
1.332355497998744583e-04
1.450370121864184467e-04
1.268903628277451702e-04
2.183242545911466320e-04
2.223095169113752643e-04
2.167233645357393953e-04
2.223857461003833993e-04
2.138355392941957821e-04
2.207280696036512709e-04
2.026134222823380913e-04
2.118988534765340443e-04
2.196948629703775451e-04
2.154145547858278813e-04
2.207985145679038530e-04
2.140767037956960671e-04
2.078339483122066615e-04
1.013844752239813319e-04
9.777058112257316544e-05
1.034953794350083943e-04
9.839328928226767363e-05
9.958618133041351238e-05
1.083540699886032915e-04
9.296813369574354427e-05
1.027877954329901628e-04
1.101189144272125039e-04
1.052344949926143502e-04
1.153850802238595182e-04
1.143718013966762536e-04
8.278144909588007808e-05
7.793085776523562462e-05
7.741477392103632087e-05
8.472877164996449957e-05
1.767225501308947297e-04
1.716408115143088799e-04
1.802767269557121186e-04
1.828540027068544969e-04
1.766938625882897608e-04
6.967930081478345067e-05
7.886441441048702824e-05
7.101314768723316294e-05
6.703811846886877958e-05
6.076814587648744217e-05
7.031542960922554744e-05
1.284027409086858657e-04
1.195090600913034038e-04
1.284608541523375367e-04
1.385886774375032920e-04
1.499511672244459618e-04
1.495953376147330521e-04
1.384671204597565910e-04
1.443129867297871622e-04
1.515546718698287400e-04
1.630329182272691971e-04
1.545989795331609762e-04
1.468341161035511004e-04
1.537041458828346794e-04
1.466039122274605949e-04
1.618492703547633313e-04
2.203579392820495368e-04
1.712477295923207985e-04
1.855597849460960402e-04
9.714628911851826468e-05
8.937516073866181893e-05
8.272404566667529164e-05
8.545031289772264151e-05
8.872966278453004178e-05
8.954967111812517670e-05
9.046766195852526610e-05
9.385646661798699702e-05
9.569799727588101891e-05
1.011206101024279228e-04
1.026110142383041094e-04
1.112391984834374596e-04
1.114581384762535106e-04
1.207759617138850773e-04
1.334840475951372342e-04
1.386102154246881819e-04
1.413542774989859775e-04
1.323177425920013593e-04
1.406438038540060121e-04
1.503920605365991229e-04
1.620483205311608083e-04
1.622044717430512733e-04
1.505035011622612323e-04
1.576672256561257094e-04
1.698836674579208962e-04
1.756865507670641018e-04
1.577138822039782446e-04
2.164999504495518411e-04
2.139698830915766142e-04
2.432662659809793051e-04
2.481063533407689152e-04
2.315760193473171986e-04
2.368448223177137572e-04
2.212587664563003386e-04
2.255504668028334553e-04
2.124690598036611973e-04
2.159444139738217526e-04
2.096432589549286250e-04
2.062537630133267751e-04
2.050705589177307417e-04
2.587580934093861745e-04
1.992512729587746765e-04
1.993793774917813400e-04
1.931035002133615333e-04
1.050189277450945096e-04
1.037309137567686394e-04
1.026199456531987200e-04
1.023638336552343584e-04
1.012704276114006455e-04
1.014314755793005348e-04
1.012873110406787490e-04
1.008317364515333257e-04
2.561288933990584524e-04
1.974490142582566979e-04
2.556854136773645692e-04
2.584252040196680826e-04
2.687118668003615047e-04
2.909805962712719231e-04
2.888061177298099089e-04
2.768806709891788432e-04
2.724516536207619499e-04
2.765941341148628937e-04
2.635451230465377060e-04
2.025390319505127176e-04
1.987584942571906461e-04
1.954481750232417252e-04
1.952425655557885737e-04
1.898439199787940778e-04
1.876919324630129478e-04
1.893337737873144945e-04
1.829872934894006848e-04
1.050461397916267574e-04
1.056153105012027905e-04
1.034692665228809625e-04
1.031543224021219896e-04
1.022347303656029414e-04
1.024205651800618209e-04
1.023842743394178287e-04
1.020186569169940799e-04
2.731141070337636079e-04
2.821742218226827798e-04
2.685322332088250098e-04
2.671263081972231304e-04
2.582865284564697596e-04
2.533849496795569436e-04
2.531344970008320562e-04
2.425696058543294479e-04
2.340683271892006012e-04
2.332437251668158674e-04
2.404277744108027982e-04
2.336701554617334428e-04
2.411164459099836472e-04
2.386585883275116988e-04
2.311738898583180443e-04
2.336172629099236863e-04
2.259345334299462467e-04
2.238838597902003237e-04
2.158966601497170983e-04
2.153226250091921836e-04
2.103172737599110203e-04
1.529705525513224264e-04
1.537882133095498996e-04
1.633633756115050620e-04
1.640216802894275266e-04
1.728641567757872345e-04
1.744540991194223531e-04
2.141250013928255934e-04
2.288599418327316628e-04
2.184048346465198719e-04
2.126136263282096795e-04
2.037272833881378085e-04
2.526079477423163371e-04
2.189538742855992690e-04
2.421809859593086788e-04
2.401922186304473442e-04
2.580000475621289143e-04
2.440914833184221948e-04
2.474267611005445395e-04
2.530563545492524628e-04
2.443458322636863863e-04
2.405911124079725117e-04
2.402438009545434768e-04
2.312393185102038613e-04
2.290547979642180239e-04
2.212840849656048958e-04
2.195118552503389528e-04
2.099324678968897395e-04
2.124323671248078507e-04
2.139759325344962209e-04
2.084025711456293005e-04
2.059966961245819801e-04
2.022901205079431319e-04
1.016057214830235394e-04
1.006194479993249543e-04
1.005334334462919146e-04
1.003185536477982723e-04
2.344509612100924842e-04
2.307295215596180237e-04
2.379516138108518359e-04
2.325643004249334568e-04
2.337153513923661673e-04
2.992232234166602718e-04
1.642311239075588351e-04
1.622412644670543020e-04
9.269424215767751334e-05
9.808592786643374501e-05
9.706851869029389476e-05
1.010940087421907733e-04
1.014167566823526465e-04
1.053665013628067603e-04
1.084741502605914232e-04
1.080053797024514402e-04
1.077659418400627367e-04
1.121919965243447159e-04
1.119205153527224098e-04
9.214072406093633890e-05
1.149986962385788470e-04
1.181975600710520564e-04
1.190685877310509940e-04
1.215161520135769852e-04
1.227670382278632836e-04
1.248743024056412157e-04
1.270839426185652640e-04
1.291300293116101920e-04
1.333965467893220261e-04
1.340673257002540956e-04
1.322699975205282456e-04
1.366305427461444121e-04
1.152968780235315142e-04
8.684256108432930013e-05
1.725345789363213529e-05
2.784233809151369035e-05
1.031862946352692643e-04
1.027962778240803338e-04
1.077936886459043148e-04
1.074503005834736755e-04
1.121731944061818382e-04
1.116225628828314872e-04
1.157149926491249229e-04
1.145684288269321259e-04
1.178701596514014822e-04
1.186079225053137407e-04
1.216251319264347307e-04
1.209180158524581096e-04
1.237168895757613128e-04
1.234412936030995008e-04
1.257516973527686660e-04
1.259207041393449900e-04
1.279926344572121402e-04
1.289940123381033634e-04
1.310482683894463921e-04
1.329755584514365901e-04
1.350467517654024732e-04
1.372782534196244331e-04
1.378257187381275834e-04
2.126818531670609643e-05
2.310060552719365946e-05
4.652029265397988189e-05
4.215977102627095364e-05
3.893512157722594684e-05
3.299391856068161307e-05
6.062132633087881080e-05
5.696346491999627643e-05
7.060721545280031848e-05
7.582341681186012799e-05
7.847075586056741344e-05
1.068562710985143730e-04
1.083087173882311429e-04
1.105178527678134893e-04
1.133892551637309594e-04
1.160378123768949214e-04
1.191896031937852442e-04
1.216490306657541567e-04
1.240050594142762361e-04
6.841692610520675377e-05
6.393951837590094599e-05
6.340238138244523786e-05
5.875656041381330778e-05
3.628771747418494238e-05
5.070034726866313161e-05
4.666103573768525100e-05
4.503360281625959729e-05
4.059680383513743224e-05
5.407470232822516335e-05
6.604873411690568121e-05
6.971890698677429886e-05
6.318398318588632390e-05
9.795893707668808226e-05
6.818890415177371951e-05
4.243276631848870298e-05
7.174357759604135635e-05
7.686097509237955431e-05
8.054719455004958630e-05
8.025097355763384163e-05
8.305534444289428811e-05
8.728769660877064654e-05
8.711149949807316573e-05
9.212025037304348400e-05
1.073221907368225901e-04
1.066933164212743038e-04
1.074790777606541767e-04
1.095582894169603379e-04
1.109635070613770863e-04
1.136797198307948180e-04
1.158014351005691244e-04
1.183159103102864143e-04
1.209458098549395268e-04
1.229325413331174867e-04
1.264214957895483469e-04
1.281034588561956781e-04
1.263957039065310300e-04
1.312712953353850783e-04
4.690897727817939405e-05
4.974555347090396732e-05
5.601590213480657320e-05
5.369016230556516967e-05
1.667497792462590168e-04
1.812341140685071761e-05
2.464117142137750655e-05
1.065556689267246253e-04
1.089509501237265540e-04
1.130587330141327913e-04
1.308542654123082789e-04
1.366354762883117643e-04
1.409298278110123436e-04
1.383073487445151480e-04
1.432769832501998894e-04
1.400845947137464387e-04
1.385450425897967160e-04
1.376919601890296387e-04
1.047616794537940588e-04
1.424717648460074090e-04
1.434360226362852212e-04
1.415633848281235637e-04
1.432191305051824109e-04
1.411377029148006663e-04
1.427260384328550449e-04
1.408651698111697921e-04
1.422803214932977223e-04
1.406935724761729147e-04
1.415187763117954829e-04
1.404902546224134907e-04
3.497249142070014299e-05
1.412692277782139527e-04
1.018449946225478254e-04
9.896866831250657756e-05
4.515794021757475057e-05
5.618690556251757136e-05
6.423894862725013425e-05
5.546792308961092998e-05
5.228123196761044029e-05
1.040131936226222436e-04
1.144985860410154937e-04
1.149049385448585263e-04
1.252228845405440293e-04
1.221880703289514466e-04
1.324199671313032315e-04
1.273913431968980929e-04
1.234601160212130230e-04
1.319430495504061844e-04
1.358052069141434440e-04
1.529410284641757303e-04
1.542654555977277311e-04
1.499027187312277883e-04
1.530761861799484751e-04
1.498711660924655889e-04
1.503043926670446888e-04
4.558174322327733123e-05
5.138882788410125595e-05
4.516419672238369332e-05
4.246995987647009957e-05
3.824110490068513199e-05
4.102894205113572228e-05
3.344767379925226705e-05
3.157938433645837391e-05
1.201219249990713819e-04
1.091361303848324812e-04
1.143938436640462716e-04
1.134003455843228823e-04
1.185538301262825753e-04
1.176038262157191915e-04
1.229581552492723382e-04
1.215083499943498026e-04
1.250763716456147344e-04
1.226312561544379103e-04
1.277428186378697301e-04
1.259927951131335733e-04
1.289654159646408881e-04
1.274114311391375649e-04
1.301693854685463984e-04
1.287769977843562384e-04
1.310352643712875517e-04
1.300684237943101396e-04
1.321434646279252844e-04
1.321024701428686905e-04
1.341463357770999174e-04
1.351345188454253069e-04
1.369339363095980219e-04
1.382446432403106387e-04
1.385379088138888554e-04
2.183528182881116334e-05
2.281599185687912434e-05
1.730504668495665241e-05
2.439874186213105832e-05
2.643290253249886776e-05
1.257365657774506501e-04
1.246933146663542458e-04
1.302322850881787138e-04
1.337921022632116341e-04
1.336829858303801232e-04
1.289690702596712818e-04
1.369219506010251140e-04
1.332952754174093280e-04
1.303841743511617536e-04
1.305035785440336106e-04
1.336241915571753614e-04
1.338582379152158941e-04
1.367469799930419927e-04
1.346807616497658041e-04
1.372697537062687596e-04
1.350793417681356008e-04
1.372219429740308974e-04
1.353133213564119367e-04
1.373475293307804997e-04
1.362776727126247510e-04
1.381580198390144247e-04
1.394872886398976696e-04
1.393198586201664473e-04
1.379711991062378422e-04
1.392088204085141945e-04
3.136571842617484195e-05
7.512847647471329821e-05
3.063089597736389099e-04
1.030411552156031927e-04
9.562011654830385426e-05
9.107535631850175416e-05
8.349660472213129886e-05
7.939968631821602083e-05
7.298011116171791506e-05
6.928175719487765657e-05
6.392593269232190324e-05
6.076948582895928396e-05
5.681869599395415093e-05
5.573178817277869650e-05
3.964295786736575034e-04
1.048363877599811173e-04
3.976844720355990131e-04
3.852397812900346238e-04
3.780921872965800038e-04
3.812121276864332805e-04
4.004835369746751546e-04
4.017716798620190439e-04
4.050988104405171082e-04
4.019504276790963329e-04
4.010946053002072066e-04
3.952978800528455052e-04
3.914902036303720932e-04
3.839910870769067510e-04
3.901546273996831828e-04
1.093331351909604144e-04
1.185191424764163475e-04
1.238041774406786419e-04
3.870307683253034576e-04
3.820273295318684877e-04
3.758745605613550379e-04
3.712330496340353271e-04
3.654874854984369232e-04
3.679226221810921477e-04
3.570484343493419217e-04
2.811033063316668965e-04
2.690402740142619768e-04
2.576352893771682601e-04
2.438952309932898934e-04
2.307995945294589047e-04
2.214127183053999563e-04
2.107005524431424187e-04
2.012928159109661735e-04
1.790687805333550451e-04
1.865917915684741821e-04
6.214105779388152419e-05
6.313296141021153773e-05
6.333203804156102687e-05
6.225514078349385057e-05
6.237851977141817153e-05
6.163940249315081189e-05
1.301291755359724090e-04
1.232288480628526293e-04
3.790488431502357126e-04
3.825701480319444953e-04
2.116469909021823418e-04
2.131329551298400923e-04
3.933268690444352046e-04
3.811102453557604366e-04
3.856129173279218688e-04
3.896155980755137038e-04
3.836807705795342222e-04
3.984706890827316829e-04
3.997764378704989898e-04
4.039760516123410382e-04
4.094030703056586169e-04
4.128222970339460226e-04
4.100793144394333551e-04
4.115163100703388794e-04
4.065021044807491310e-04
4.070699662549111275e-04
3.998762004021623852e-04
3.928863246754947199e-04
3.888707809827776705e-04
2.326786729486672470e-04
2.277081873215644242e-04
1.968118612632928312e-04
2.156712719183481242e-04
4.949467738601956787e-05
5.060179748273335915e-05
5.142512542125808562e-05
4.985384480820844740e-05
3.977093772133402584e-04
3.928353422070150194e-04
4.010124621736803644e-04
5.781635140373181370e-05
1.846473869350141359e-04
1.980720047463622221e-04
5.800720824202808853e-05
5.948326993719972854e-05
6.038137325193320982e-05
5.922750641053588152e-05
5.873311861679555952e-05
5.991796452561507337e-05
6.047458903444322793e-05
6.090453507452228579e-05
1.305195815370879906e-04
1.325426889533095557e-04
1.236978518248788136e-04
1.184789311450286218e-04
1.096790930223682554e-04
1.046553570639504352e-04
9.664750578078851932e-05
9.210921724920824222e-05
8.484368601513505291e-05
8.074766698993933141e-05
7.464220522690459742e-05
7.095100268570447475e-05
6.584980050718254021e-05
6.249498321685774513e-05
5.837830203276958568e-05
4.028515057530954050e-04
4.803793816608582752e-05
3.950123934796337822e-04
3.961759809448355809e-04
2.667268089884642247e-04
2.451552010019668543e-04
2.411143127305862824e-04
2.507607822264840982e-04
2.191389204276274682e-04
2.275607699784080692e-04
2.086274907049477786e-04
6.712060554315210105e-05
6.757692379713876592e-05
6.592387270117510453e-05
6.431475225539783330e-05
2.791102521253352063e-04
1.138934650999725212e-04
1.016431643495024342e-04
9.189917983500959088e-05
9.360483405739486614e-05
8.916008740453400261e-05
8.121590265277945427e-05
7.737494199623140643e-05
6.356429430081045025e-05
6.753866129313524432e-05
7.027650197757097676e-05
6.056749752366835931e-05
5.750113918742359427e-05
1.066345758194972907e-04
2.957483792207091710e-04
3.095951493699291516e-04
3.253980963313382688e-04
8.659290377470458416e-05
7.989477765484360072e-05
7.517638283869188670e-05
6.996126247440468153e-05
3.831052911246826957e-04
3.807926827024921091e-04
3.771248060257324352e-04
3.708827253725610119e-04
3.632323108524032336e-04
3.667407613312608948e-04
3.660362633691185909e-04
3.598750431417836629e-04
3.781152236610049126e-04
3.853987911714551852e-04
3.835548320267762328e-04
3.854605326888273058e-04
3.873260084636941667e-04
3.843267008384065072e-04
3.804750372723657683e-04
3.759631029061778198e-04
3.706185497421926535e-04
3.649684149302671399e-04
3.577201891172046544e-04
3.494500637784177244e-04
3.375455611279206260e-04
5.530485273781913640e-05
3.886725716045564476e-04
3.896719866015449442e-04
3.823336520442768621e-04
6.479637631528667907e-05
6.519736916556124497e-05
6.410392974148378608e-05
6.294647938705299312e-05
1.180509811835484278e-04
1.194973416170130908e-04
1.090837785078618670e-04
1.032931933393478428e-04
9.452210745720285876e-05
8.948602661149764981e-05
8.200357180265079526e-05
7.785096735288833919e-05
7.154282896289215895e-05
6.779952404705891363e-05
6.242324176195199214e-05
5.953638894447413544e-05
5.626494813131969395e-05
5.501750759856115713e-05
3.919770739490241007e-04
3.936396938479165032e-04
3.859130672146550553e-04
3.811965283758315189e-04
3.745847388483978450e-04
3.773695694581396176e-04
3.966746831690907602e-04
1.848092103508065689e-04
3.984747626512785083e-04
2.048833717790416581e-04
2.003206732396734077e-04
3.773850450618510531e-04
3.702821067735622036e-04
3.734501993577022186e-04
3.911878203020451830e-04
3.903360272097147038e-04
3.922598226864741741e-04
3.888042579287898440e-04
3.858181248394022280e-04
3.804796706918464892e-04
3.756510656225427311e-04
3.698302463817971001e-04
3.637205748718811576e-04
3.566775555731348745e-04
3.459454654483127677e-04
3.364209064493322416e-04
3.430914823639952217e-04
3.198515940375680077e-04
3.073062540249778935e-04
2.966166885785751612e-04
2.852360938672985550e-04
2.755924308386229838e-04
2.600965462460701574e-04
2.474117758101535393e-04
2.318911033445909071e-04
2.197269162115004972e-04
1.961406056396459399e-04
1.028986629699936580e-04
5.032993897206311941e-05
5.704152917514285101e-05
5.661856399240031384e-05
5.385998096111806795e-05
3.711941017833522921e-04
3.616912098419767792e-04
3.612526347725605273e-04
3.527422779144995918e-04
3.370635292531268062e-04
3.414622660796853620e-04
1.553404013635473104e-04
1.435012072924511694e-04
1.353142755988477380e-04
6.141953768568833431e-05
1.190151503354746986e-04
1.140078491324164611e-04
3.727246961199664164e-04
3.685401182529301719e-04
3.599237515598351480e-04
3.522389841964879771e-04
3.362368081874648790e-04
3.410834272572800118e-04
1.582249376107838757e-04
1.565148486550098047e-04
1.526035668428542735e-04
1.417080052292966430e-04
1.082999686279373949e-04
6.685326354262425229e-05
7.417535078287726023e-05
8.848370560443117954e-05
3.261768903534999816e-04
3.267435079641402046e-04
3.098750905785179225e-04
9.596077577695733159e-05
7.878412310441721376e-05
8.465970686864801001e-05
6.914284693805436638e-05
6.324369069663555076e-05
6.257783259044485133e-05
5.658536383824517776e-05
5.358758260769484245e-05
5.059245636258532136e-05
4.864925629496602528e-05
4.997489851279631048e-05
4.666312902560917702e-05
3.534474381923282944e-04
3.579957893846631625e-04
3.316342287809633340e-04
3.406544347859193664e-04
1.347214610643526311e-04
1.188912828598096146e-04
1.077580015814161714e-04
1.071462327848539815e-04
9.379542475009066901e-05
8.542239269469696042e-05
1.316729766255401188e-04
1.338678285697325436e-04
3.513404776818674301e-04
3.588960315107768309e-04
3.335787445520031237e-04
3.127346474515527706e-04
3.121803125307194126e-04
1.797991001578673963e-04
1.753034148946052426e-04
1.713067415875560960e-04
1.678923567652393378e-04
1.701118201507823826e-04
1.614765719135226947e-04
3.078330996122187880e-04
3.195552906257415299e-04
3.013042063395095119e-04
2.942170324833295490e-04
2.984040749207665286e-04
2.840828708058235085e-04
1.911689370746737129e-04
1.879527252726203006e-04
1.841273331992088051e-04
1.837167877286966715e-04
1.777124036129432605e-04
1.789197711739064570e-04
1.047566657443157659e-04
1.038461665611603802e-04
1.034594981614442381e-04
1.029465880023775826e-04
3.223459943634916433e-04
3.369021446100677704e-04
1.565123914487143533e-04
1.596166402248831565e-04
3.364686390942059737e-04
3.403771354680255206e-04
1.621500706960734639e-04
1.555814182319376483e-04
1.371852250273234439e-04
1.411590596281233430e-04
1.490617521100477997e-04
1.394436793925834237e-04
3.456719807861555562e-04
3.543081360491393038e-04
3.323167138849152471e-04
3.346159458892526868e-04
1.677181501096333780e-04
1.628760464224221710e-04
1.580596391097709912e-04
1.509605091147169691e-04
1.457738808518791774e-04
1.474656377750536605e-04
3.352831413792007947e-04
3.459598190202651949e-04
3.242292345827652023e-04
3.245629076783981826e-04
1.736438664955227036e-04
1.690671831033707488e-04
1.657088377181667059e-04
1.544115689239327542e-04
5.147923944639474548e-05
3.349334049819926973e-04
4.040750123161353040e-04
3.965035493086819097e-04
4.004444480836620969e-04
4.055844783716210816e-04
4.161383565680485579e-04
4.150163048721493210e-04
4.100573685454571944e-04
4.175075611063693883e-04
4.158130933231836109e-04
4.156907136943836204e-04
2.889742680310908676e-04
2.546836189532306429e-04
3.916327529346784117e-04
2.672083448484801282e-04
2.202828366516906388e-04
2.396367272996482892e-04
5.104413651356751413e-05
4.984739392566831548e-05
4.887239849074424982e-05
4.789507270666024672e-05
4.501548255018483020e-05
4.606748600321128556e-05
4.747800326525654976e-05
4.638524221467428587e-05
1.183842462069163422e-04
2.603494207153819089e-04
3.958622791523985968e-04
3.885578940202563582e-04
3.910628640636930092e-04
1.322720211787342052e-04
1.296551465057403782e-04
1.242890694055395046e-04
1.201028855464736031e-04
1.115397235568392579e-04
1.063064649894621176e-04
9.816729314723743869e-05
9.353908083565441376e-05
8.664159230083320288e-05
8.246804966644260019e-05
7.695950666950914323e-05
7.319772208924812018e-05
6.875749024748631648e-05
6.509151764337112395e-05
6.125525768658037547e-05
6.151548399664027468e-05
3.983268864346194539e-04
3.975103289924957427e-04
3.956917745602401551e-04
3.918156397011915968e-04
3.842330392577249384e-04
3.870913274286636070e-04
3.904379720816029725e-04
3.890289994172158451e-04
3.867726936095371181e-04
1.223767664013311195e-04
1.125437766245755044e-04
1.081563270958083240e-04
1.003981253654677187e-04
2.755936548952883105e-04
2.448581792305804970e-04
5.912021940426084876e-05
5.526908982072792473e-05
5.235842488703579495e-05
5.210643882019834412e-05
4.920970295468679920e-05
4.746525059379463044e-05
4.571171656564591390e-05
4.536730168044152725e-05
1.192816820341062602e-04
1.148974778192138232e-04
1.101184295001737942e-04
1.041952142846856862e-04
9.888446003213504992e-05
9.316204371904254647e-05
8.819794165607006402e-05
8.328299881072646210e-05
7.858727443153368903e-05
7.463321251339819753e-05
3.991029414747116421e-04
3.995230419400965134e-04
3.983242484322103267e-04
4.013888830641805625e-04
4.011015924704594733e-04
2.648872500016539815e-04
3.509389872679310020e-04
2.993682745291721247e-04
3.079503688059138456e-04
9.559414276459812364e-05
8.910472331094421313e-05
8.476691455965650285e-05
7.912634153631256521e-05
7.545593219103982911e-05
7.094835943343918787e-05
6.883707733231644540e-05
7.036803807372638312e-05
6.492450594044316321e-05
3.968181190354129364e-04
3.977818310937028556e-04
3.973293555736219550e-04
3.938893614930348021e-04
3.949899511581928392e-04
3.930667534067085146e-04
3.963920004729395269e-04
3.952092290341918299e-04
4.042193501006270239e-04
4.028030165557374385e-04
3.986286594095657344e-04
4.076956594661946707e-04
4.091894057951636545e-04
4.149084536974234540e-04
3.250720221538064389e-04
3.024247692388081529e-04
2.969459202614037666e-04
4.656708361407608013e-04
6.295446858593426289e-05
2.829414113282098625e-05
-3.345761137949104823e-05
-2.665125628076424216e-05
-2.065981064138701435e-05
-2.390834339624683784e-05
-2.070087740190416104e-05
-1.450080019688158894e-05
-8.725763854944153491e-05
-8.490888800612832741e-05
1.708072831815856649e-06
-8.631741103654318132e-06
-5.689141713492601852e-07
-9.457396836154244606e-05
1.010419142444845819e-05
2.238219082086072346e-05
-6.162163690170837326e-05
-6.738305755461922121e-05
-7.632121045723498946e-05
-5.277407741075681389e-05
9.808671443470027540e-06
1.953239986663614938e-05
2.706675855689257007e-05
2.560210382020658873e-05
3.435251142574004041e-05
4.533083887293952485e-05
9.462197657058624934e-06
-9.835448819420367767e-05
-3.335995110204863727e-05
-3.920509185470641910e-05
-8.655110273883197356e-05
-9.341721960526343455e-05
-8.974994060250114441e-05
-1.213740639215628607e-04
-1.283721486550339986e-04
-1.285535423428043201e-04
-1.241145055252471628e-04
-7.363910675563259075e-05
-8.126855642854037792e-05
-7.564689124247710411e-05
-7.023544043432550634e-05
-1.194260955695982876e-04
-1.152529284870020459e-04
-5.693289819994114417e-05
-6.719680347522644082e-05
-5.942430340743665878e-05
-5.338910095238415422e-05
-5.810896489471160210e-05
-5.167895197755010297e-05
-1.089243964512917877e-04
-1.060283242091847490e-04
-4.129374097260297635e-05
-4.922676044900341544e-05
-3.810422209629525268e-05
-4.190281569712405580e-05
4.179854842803618824e-05
6.021826186849886184e-05
-6.403251573725895617e-05
-5.491375976087090982e-05
1.734336212895321819e-04
6.841209468658400775e-05
8.034821035238366141e-05
9.160732889467395235e-05
9.237051271700165217e-05
1.703689130705704111e-04
2.114820891202362886e-04
1.992466817081794722e-04
1.906156244128286972e-04
1.801079287398653567e-04
2.216445950408268951e-04
1.121389197589376481e-04
1.055754334353482051e-04
2.184414017811369974e-04
2.567942881898925989e-04
2.451730718464128307e-04
2.373003610425298789e-04
2.284854531825952968e-04
2.654693704592421695e-04
1.262031579821487636e-04
1.321608946128406301e-04
1.413964268215921888e-04
1.439963210329013750e-04
2.740379424601765024e-04
2.607469147152659478e-04
1.283985111152986303e-04
-8.876680909298147973e-05
1.415939771936309698e-04
1.635316680506682682e-04
-4.914392122753719310e-05
-3.622488658208136095e-05
3.908765951768657755e-05
5.078717830684615584e-05
6.052844783642964986e-05
5.935881901810876167e-05
7.376391750654882320e-05
8.479254489033124413e-05
7.972127131096844719e-05
1.024982544401674287e-04
-2.430387913056073903e-05
-8.571908950710483297e-06
4.712485102621476273e-06
4.889919793862584987e-06
7.452973036538106631e-05
8.902150060568089177e-05
1.006102586861825016e-04
9.817187272700620120e-05
1.181225293378039819e-04
1.190696981029928068e-04
2.055953097063708456e-05
3.475019608692233181e-05
5.109348064595114732e-05
5.355634990683334615e-05
1.180756515351560237e-04
1.525354492355042132e-04
2.776452446326724928e-04
-1.251464337723133134e-04
-1.039495976033107398e-04
-6.850169948666959578e-05
-5.665062398688991034e-05
-5.663722174034017362e-05
-1.854874513625476740e-05
-1.775931895134197195e-05
-2.105850817499133206e-05
-2.510376045328750554e-05
-1.104325371379673130e-04
-1.079735751045727063e-04
-1.012886632784352781e-04
-1.134090088033264603e-04
-8.537122657464143365e-05
-1.409634545760503842e-04
-1.157726630455818202e-04
-1.197186799994085150e-04
-1.144991645370416411e-04
-1.070068961697908267e-04
-1.009130460008779532e-04
-9.881468042013858723e-05
-1.065198937136884914e-04
-9.914735758836116164e-05
-7.852480323138796002e-05
-7.277517783740713390e-05
-8.087164438235409480e-05
-1.405973114522800725e-04
-7.356604236585086523e-05
-6.056905796998698769e-05
-7.377883175886281841e-05
-5.095527527438450694e-06
-9.154532204810851629e-06
-1.105138544288078647e-05
-1.501470264575740645e-05
-1.116271726410080910e-04
-1.105348328485012874e-04
-1.170465494793772586e-04
-1.149007525628929852e-04
-1.456938662116407887e-04
-1.459578103790148680e-04
-1.191974965632752574e-04
-1.138761818377725872e-04
-1.147449871736020972e-04
-1.078440249921013445e-04
-1.053327827548607121e-04
-1.121733131945164486e-04
-1.043726891419952693e-04
-1.117987140884032116e-04
-8.653095739017837944e-05
-9.751052191753063043e-05
-1.091051689961588568e-04
-9.546390902688539886e-05
-1.034477675863853770e-04
-9.196121663569069185e-05
-9.446663664788593965e-05
-6.109887356819264012e-05
-7.518047683615734637e-05
-5.716358115493680426e-05
-2.810970965444713267e-05
-1.344251662392986952e-04
-1.343040750566250796e-04
-1.318079655632413481e-04
-1.294990233394601538e-04
-1.107911786205231612e-04
-1.130730920631197210e-04
-1.079629447842548934e-04
-1.016115440495015353e-04
-9.803547436799284968e-05
-9.828796780637731861e-05
-4.665415565971907320e-05
-5.569830109343651382e-05
-5.102148165224977994e-05
-6.150109416661742176e-05
-1.306416456453124940e-04
-1.287625046367856581e-04
-1.308225069768837075e-04
-1.282088693580791128e-04
-9.718676869976147856e-05
-1.051048785687803646e-04
-1.081114769867332417e-04
-9.665737766781735474e-05
-1.295274302342972123e-04
-1.271247813338535716e-04
-9.473768750200980092e-05
-8.254055519371160767e-05
-1.279824504293868047e-04
-6.741923771941476325e-05
-6.277986839627515295e-05
-2.690710313988002055e-05
-2.913698922488955375e-05
-3.268981778506134680e-05
-7.437186980171268025e-05
-8.343187945782106992e-05
-8.944809776411267056e-05
-9.856098928487606935e-05
-1.335368413557018409e-04
-1.358446072340499717e-04
-1.387021340522207817e-04
-1.316110320121724106e-04
-1.134111216070616217e-04
-1.141962719870006867e-04
-1.094417569076737700e-04
-1.031345643135279461e-04
-9.907946204906695339e-05
-1.004711096040989841e-04
-3.503623941789630339e-05
-3.306788841584825333e-05
-4.299582790471492849e-05
-4.191468268785522030e-05
-3.660410336688504912e-05
-4.835163161441553934e-05
-5.141759596177665183e-05
-6.577990667587795296e-05
-7.035840481965951706e-05
-7.561655837160045088e-05
2.821855149566571326e-04
1.570185232343889825e-04
3.933185829556744869e-04
4.419136186957356980e-04
4.306745542537649307e-04
4.200105902339270128e-04
4.114852660741516520e-04
4.533226705224813234e-04
4.626885477405907844e-04
4.704166496306153912e-04
5.140828840810950226e-04
5.252648183644038080e-04
5.273169908696474046e-04
4.014779953319884517e-04
5.173764267283550728e-04
2.126088287298645259e-04
2.150800594083257056e-04
2.083814504619638144e-04
2.883536111079718252e-04
2.958436023558892410e-04
2.958553526323332516e-04
3.017504405955670726e-04
3.006532324089861629e-04
3.082454127494899283e-04
4.316636025494014774e-04
4.452406079680177936e-04
2.098602575278417164e-04
3.680334037393256409e-04
3.782603363868484981e-04
3.458575881938674517e-04
3.263081202080752447e-04
3.350241021446171558e-04
3.464733021776291930e-04
3.566535222383973450e-04
3.692748997269971719e-04
3.811391994133479875e-04
3.952270757813294562e-04
4.076815362863390828e-04
4.202901742685118147e-04
5.348360314501575960e-04
5.443532306092363753e-04
5.287286346825387402e-04
5.273757423164117473e-04
2.182780508122721141e-04
2.159115411521235462e-04
2.168804292696714013e-04
2.135893815273798432e-04
3.006909467200581925e-04
3.098825258747880365e-04
3.089233348505234585e-04
3.155801283524946863e-04
3.138761331375860132e-04
3.343589123405040203e-04
3.260820046325426129e-04
3.550447487848009797e-04
4.461285012675825180e-04
4.564536061346105501e-04
4.817452538203711911e-04
4.753411444582161154e-04
4.847045620427861451e-04
4.741615647369934591e-04
4.909563335946354971e-04
2.024398661162093830e-04
2.045603450690339274e-04
2.073446936104979071e-04
2.006266838805207081e-04
2.768542259112982294e-04
2.736947146567307110e-04
2.946212800802865562e-04
2.895344617887670390e-04
2.845285837701969339e-04
2.966111860289334786e-04
4.523741479803212095e-04
4.562390740392173504e-04
4.582598456686908677e-04
4.663266426259194720e-04
4.725723894063190811e-04
4.818970138033692660e-04
4.878625922720449242e-04
4.879143608961601154e-04
4.815870066306518742e-04
4.921430481491887452e-04
4.849136940190066627e-04
4.752664242591710477e-04
4.927914804799192168e-04
3.166080650695329477e-04
5.053602509322610266e-04
4.890226502022598527e-04
4.700692751868802699e-04
4.870768656028111863e-04
5.107558619935573686e-04
5.043076232526463865e-04
5.140813031393267913e-04
5.112006112761234263e-04
2.130349971232255884e-04
2.100670489635027738e-04
2.102503669561540359e-04
2.074647141564892126e-04
2.771832452295240438e-04
2.850162906290148014e-04
2.840649296238213317e-04
2.889171215017466779e-04
2.985835224980943215e-04
2.956412745062767292e-04
4.481562331853585109e-04
4.526127116696414807e-04
4.653338229791598212e-04
4.739231698957858171e-04
4.929974616470832009e-04
4.892918376851341372e-04
4.842064032566373299e-04
4.934347098414344985e-04
4.947422730588269067e-04
4.915956150743212806e-04
1.561363021352748582e-04
2.131952740856362749e-04
2.162777923684709020e-04
3.481698716430756493e-04
1.957282282210360842e-04
1.930259130296151451e-04
3.583697962509855943e-04
3.483950517810604380e-04
3.579670269457660360e-04
3.627942198617260978e-04
2.040848319726981924e-04
2.020019755472879635e-04
2.006869967925743671e-04
1.979080463200040964e-04
3.440281610864891117e-04
3.761563256227472393e-04
3.738054468037585996e-04
3.801177665716355615e-04
2.063851735860945647e-04
2.045795647858252660e-04
2.023997114216808681e-04
2.021218267495728665e-04
3.947954508094807051e-04
3.852910423221497533e-04
3.936945106534859564e-04
3.993876556216647221e-04
2.083895002570054029e-04
3.653853664143383501e-04
3.330842270169959520e-04
3.430635548525378894e-04
1.891613228038687593e-04
1.521609652199401683e-04
1.616432001859570552e-04
2.921279121302457812e-04
2.795039947843591189e-04
2.945902245082388871e-04
2.990927951198849607e-04
1.632125898511967578e-04
1.645283360775800390e-04
1.698728442143260795e-04
1.712287029655824128e-04
3.102479595930181504e-04
2.979754409274516336e-04
3.111494575117653284e-04
3.164828149372245648e-04
1.780344791985237539e-04
1.808536195680056217e-04
1.784936661532351943e-04
1.813341875028686280e-04
3.277183844670774325e-04
3.164095175551768016e-04
3.284449856896871000e-04
3.335082476908981662e-04
1.861976908861774573e-04
1.853675467444859237e-04
1.888195165038183217e-04
2.065378455222346022e-04
2.043170677021617773e-04
2.038179569066675282e-04
4.033015951912033502e-04
4.754390442535911610e-04
4.871953444344949771e-04
4.888496859572914787e-04
5.046621999509423194e-04
5.063581827486523038e-04
5.233385355153916162e-04
5.249448674344810769e-04
5.381868944007819119e-04
5.410319813829614181e-04
5.369301674410460789e-04
5.329160966023079992e-04
5.377882846853677089e-04
5.414533547915950911e-04
5.368320731714720274e-04
2.165466401217217116e-04
2.154317875138392466e-04
2.132718348202835787e-04
2.094970943871065868e-04
5.499128544720386464e-04
5.513542937421694705e-04
5.458791772172613558e-04
5.422967263935900804e-04
5.343989790179512912e-04
5.359016487918327352e-04
2.177390671262228984e-04
2.053948143813927448e-04
2.140979347878685650e-04
2.099157571146751788e-04
2.076805733506881788e-04
4.310871140946739496e-04
4.195610321568370789e-04
4.166110320232474431e-04
4.077567490311918385e-04
4.452102204234762665e-04
4.342519136734562021e-04
4.469253577311013410e-04
2.091564550229274328e-04
2.076695303974034404e-04
2.053169138438688335e-04
2.044928962661659319e-04
4.405156144772218651e-04
4.535501606217723857e-04
4.620033053847559502e-04
4.572437092278784925e-04
4.573469993963305796e-04
4.707814847990031653e-04
4.725006123127693824e-04
4.956211959623421821e-04
4.824534897795258390e-04
5.140913023770537832e-04
5.014290688653370029e-04
5.276199951847362728e-04
5.181624845514438537e-04
5.279837707099731530e-04
2.075989764010349758e-04
2.600908192683906958e-05
-6.261173149799711783e-05
-8.859200118822384404e-05
-4.931692392938809554e-05
-4.575501826986813332e-05
-5.637208809270310999e-05
-5.942505260183288406e-05
-5.990249142347853998e-05
-5.700498012782153994e-05
-4.657466516930833098e-05
-4.304760853178046364e-05
-4.453933598357311135e-05
-4.056239453135700190e-05
-4.012567166601546908e-05
-4.787998077911180886e-05
-4.382901329093597534e-05
-5.758747429740910325e-05
-5.859259654006961098e-05
-5.592758636223574530e-05
-4.447670418296080882e-05
-4.108441535748503452e-05
-4.418116146976356089e-05
-4.092560555145724986e-05
-4.661102249514279764e-05
-4.418465506034191656e-05
-4.172491591973168985e-05
-4.338506256973794352e-05
-5.373697027528615705e-05
-5.156197530796282637e-05
-5.640923466988520334e-05
-5.954142563984023216e-05
-1.829921749851670684e-05
-3.908607660888625216e-05
-4.395925782642664154e-05
-5.289347113737785292e-05
-5.887788573230161608e-05
-4.865515338887956107e-05
-4.943400906755280808e-05
-4.595236217006299940e-05
-3.975442050848403055e-05
-3.462711353807839949e-05
-3.017779322955738245e-05
-5.969855415190243554e-05
-5.333256261954267364e-05
-5.468798002392567971e-05
-6.001280242554344507e-05
-5.568831644625003548e-05
-5.375706052856044933e-05
-5.443691643836220761e-05
-5.286177962352619255e-05
-4.782144476377148855e-05
-5.217987214085725080e-05
-5.776869598221996233e-05
-4.498788371254339050e-05
-5.719284959240382481e-05
-5.988622886711129331e-05
-4.258227010117440449e-05
-4.619520402764157725e-05
-4.964793197074984186e-05
-4.807123867543143666e-05
-9.130727043025015891e-05
-2.813235025747698763e-05
-2.676089783058631689e-05
-2.021914694605124457e-05
-1.714945024002608332e-05
-1.019118261009993989e-05
-6.802690602565700803e-06
-1.534357049276694840e-04
-1.536332421939496805e-04
-1.526965329934761126e-04
-1.502816734597939470e-04
-1.471653367788898687e-04
-1.471431822124517755e-04
-1.413655206048890721e-04
-1.395708556175373450e-04
-1.321831388606253008e-04
-1.296821853863664375e-04
-1.229990014850743173e-04
-1.213502373711304914e-04
-6.031175076531771483e-07
3.477751288387958332e-06
1.257024299396920807e-05
1.767859045355794020e-05
2.502601837351579333e-05
2.705566326039041117e-05
-1.009745302050232498e-04
-2.487623958630129912e-05
-9.734700289105814911e-05
-1.093015234431871265e-04
-5.247713980138231604e-05
-5.046426694386976292e-05
-5.464461317539719690e-05
-5.260600358245695358e-05
-5.559750599688846915e-05
-5.289915197791557967e-05
-4.659122387187998620e-05
-4.729143291209827787e-05
-4.566621251615643939e-05
-4.847433961914867804e-05
-9.422574100917083955e-05
-9.116913721068012192e-05
-8.592902608141241710e-05
-8.370836625867370451e-05
-7.557622824464838365e-05
-7.356938667523142542e-05
-6.550565196848758323e-05
-6.376302244828475994e-05
-5.587050835027447152e-05
-5.413443979686085607e-05
-4.613513099819513841e-05
-4.411888516101977845e-05
-3.774573400504485350e-05
-3.394085655158201941e-05
-1.141494862847027393e-04
-9.898467189079153850e-05
-1.608159945765058943e-04
-2.163380878910887495e-05
-5.402760514709575303e-05
2.579305171591603636e-05
2.873763764273701174e-05
3.200257368991224239e-05
3.530005562936366860e-05
3.497666163795780592e-05
8.649251003958561017e-05
8.850795239605447522e-05
7.454117403591818073e-05
7.843096708503324941e-05
2.078454739916662356e-05
2.334634884261223999e-05
2.318941538641575254e-05
2.710084842270854422e-05
2.722126084077987931e-05
3.220854073594068439e-05
8.849937788126858800e-05
9.057403675374065270e-05
7.521531732975432873e-05
7.472180985987289406e-05
8.099855182291867137e-05
6.878904062958911118e-05
1.725285005163815271e-05
2.062776214213153425e-05
2.381924491475135870e-05
2.861742737461072113e-05
7.598534085041809257e-05
8.454757448262314990e-05
8.078249672915935125e-05
3.121920037958985408e-05
3.263276015572784855e-05
3.825319277744296297e-05
3.974174690333641836e-05
7.540682953675568198e-05
7.858957977038316699e-05
2.353638239489035271e-05
2.516621699992190988e-05
2.760505295002401167e-05
3.105584425976583020e-05
4.023192202434400846e-05
3.806033873759741813e-05
3.480162685009741092e-05
4.028940962859095521e-05
7.868512139682012354e-05
8.164283009293829042e-05
2.348014865612605987e-05
2.510267072706456130e-05
2.557615930272858808e-05
2.803217478886766700e-05
3.171216969996880971e-05
3.502564623942775189e-05
3.823128927952506467e-05
3.824792963121226877e-05
8.232957643202021649e-05
2.337590285444259808e-05
9.317565252534720658e-05
9.243130796881532233e-05
8.761165264368769455e-05
3.455078552186779364e-05
3.280305096731654630e-05
3.811291552369920989e-06
1.494603128077301634e-05
1.309065240341447621e-05
-1.355207183630744091e-05
1.183892429837609883e-06
-9.038734453102536197e-07
-4.721067407315437219e-06
4.304758508982086953e-06
9.541122328642814688e-06
-2.503147487939296145e-05
-2.640411140480995115e-05
-1.179274248158799166e-05
-8.524660550986657150e-06
-3.674821285006711527e-05
-1.615308151115485704e-05
-1.590681650651372406e-05
-1.139449058278242536e-05
-9.686043789549536782e-06
-1.691302920195137221e-05
-4.605326717160669120e-05
-4.583766124147805801e-05
-3.207283503392256301e-05
-2.927336286609351893e-05
2.313217955337087766e-05
-2.278850374142361762e-05
4.728490618027136075e-05
6.739334558986395998e-05
8.068788961576772495e-05
6.597939978217427022e-05
6.589344003779267660e-05
7.266657306839395243e-05
5.975848914480987457e-05
1.686268690875237096e-05
1.493776645034168504e-05
1.169396575156173376e-05
1.981353231948124785e-05
8.806217777913552720e-05
8.450460752065950068e-05
7.944131064991125871e-05
7.316231796413191389e-05
5.649654203871775249e-05
5.680067791513984118e-05
6.476872064621230134e-05
4.164952696478448540e-05
4.660789963838834463e-05
2.853228607793765591e-05
3.628596532822738554e-07
3.150758610830727105e-06
5.625929581599523403e-06
9.767989680696193483e-06
8.019525241459564099e-05
7.669621692200485300e-05
5.959470925030674532e-05
-7.491084124549225222e-05
-1.557362338229042228e-04
-1.604421273278473282e-04
-1.765044677822731384e-04
-1.761557560997417053e-04
-1.346236603999565644e-04
-1.265031906006143167e-04
-1.222676450237427379e-04
-1.322244599701890395e-04
-1.290988718480688539e-04
-1.393945067792446682e-04
2.732836784880969560e-04
2.680787776236602245e-04
2.604169512770280375e-04
-1.807268107360219677e-04
2.592205098849981572e-04
2.348298287091914768e-04
2.217836638444977380e-04
2.123680639357037605e-04
2.009516829277122865e-04
1.937602524837686081e-04
1.986471615364665056e-04
1.828818211316044699e-04
-1.234711784280658582e-04
-1.260204291857722789e-04
-1.278997247303611216e-04
-1.271920057754611212e-04
2.463265315135557154e-04
-1.843665011642948678e-04
-1.887725606518288646e-04
-1.923344849023307234e-04
-1.422815116812578182e-04
-1.421273294938347803e-04
-1.449954206322951931e-04
-1.801751479049875488e-04
-1.801495804988791896e-04
-1.834842990639930596e-04
-1.886454959836007957e-04
-1.912116808668590099e-04
-1.947058348847810602e-04
-1.422563630607645048e-04
-1.333680105763910011e-04
-1.359381131998255155e-04
-1.467424220722428774e-04
2.792942261735314275e-04
2.755481363114568850e-04
2.762041685451957040e-04
2.724562016834205830e-04
2.730467439129994939e-04
2.664339352611246785e-04
-1.294513106778338732e-04
-1.323264590729636913e-04
-1.343700549914999631e-04
-1.334967539917161327e-04
-1.955186095036696699e-04
-1.940653000610638250e-04
-1.733279818864647426e-04
-1.703361429138112006e-04
-1.665022371009891372e-04
-1.659371649212306235e-04
-1.213554127583955027e-04
-1.624235952174202463e-04
-1.596209399722546204e-04
-1.568742317399483735e-04
-1.569245327635502261e-04
-1.070897197319693804e-04
-1.192708950775255814e-04
-9.559615307716789589e-05
-9.447676281205989117e-05
1.194617946013107379e-05
1.038946504629775734e-05
-4.858680747922502204e-06
3.846708815877883319e-07
3.379608480098127984e-06
-7.546324372072788045e-06
-1.124350875214781055e-04
-1.156550564020692568e-04
-1.168853007301745036e-04
-1.201020224537289359e-04
-1.539768451915728750e-04
-1.508870009125250948e-04
-1.481933251048956365e-04
-1.489315119226639961e-04
-9.162082842940193499e-05
-1.019007122810433342e-04
-1.221922959838160952e-04
-1.397358183063102891e-04
1.712418346704983830e-05
2.756342373554674922e-05
-1.244270722547997519e-04
-1.318189535951224257e-04
-1.250141565170971407e-04
-1.142815420789780855e-04
-1.023052173555474235e-04
-1.132931095874331774e-04
1.940014225477611188e-04
1.844057384762635456e-04
1.758375660447517648e-04
1.745962605674500291e-04
1.631158279136898611e-04
1.547318271641154070e-04
1.438563347711607841e-04
1.356112518075630548e-04
1.228495115969724567e-04
1.148705251395729294e-04
1.012864888112903732e-04
9.418164637488370984e-05
8.143341724260810355e-05
7.517956487501002791e-05
6.343803632623470229e-05
5.703831657150712535e-05
4.614275017465617912e-05
4.108971811155471675e-05
3.128391168589230554e-05
2.094613079908094977e-05
-1.573692754150085658e-04
-1.388000340286390773e-04
2.818042764801330867e-04
1.118737918716259609e-04
1.122733145305232364e-04
1.178656468750876587e-04
1.228103027004249180e-04
1.194505430132668960e-04
1.211093675018958942e-04
1.262924384785367535e-04
1.445370089868317886e-04
1.482543935750603534e-04
1.537323361947340913e-04
1.602110808545447677e-04
1.059343379802713935e-04
1.679301703341437352e-04
1.820931552916181127e-04
1.823825516953381525e-04
-1.675017237856353698e-04
-1.670321339219494130e-04
-1.689749105284331268e-04
-1.693180425630189264e-04
1.904915526256446433e-04
1.991617130117594701e-04
2.094210766787138879e-04
2.107037116713497455e-04
-1.693001776214416115e-04
1.748638208271866934e-04
1.022626662717946849e-04
9.267022509237841704e-05
8.461219375750886644e-05
-1.612820810688804821e-04
-1.560861480006285401e-04
3.332728785665735539e-05
3.921858976268725709e-05
6.657436231542306895e-05
5.846208825083337545e-05
4.964020926703454050e-05
6.670437351408831485e-05
1.206040691189917116e-04
1.278668982817247727e-04
1.249880786326582765e-04
1.261080792427903008e-04
1.311533925641918293e-04
1.354790921838982187e-04
1.399094160687190203e-04
1.405206922259480201e-04
-1.677700549611254146e-04
-1.657344688103811500e-04
-1.626709863231623986e-04
-1.631344643257597537e-04
-1.652248776876728137e-04
-1.631175440255505779e-04
7.091391104350957078e-05
7.427691569558743530e-05
7.692063155173193374e-05
-1.704438950661618071e-04
-1.691383585407146340e-04
-1.705547512100009499e-04
2.210224667433018032e-04
-1.521779810580879341e-04
-1.527605337851180160e-04
-1.572285847307287410e-04
-1.574772493175253618e-04
-1.628186329085743031e-04
-1.637059736601650180e-04
-1.691969268025410550e-04
-1.691666788422333206e-04
-1.769280887604227559e-04
-1.759515797252902438e-04
-1.730016662588272625e-04
-1.768318741118451770e-04
-1.487189453811658154e-04
-1.403626189154635526e-04
-1.410302260757595634e-04
-1.502665215366393698e-04
-1.468995091452297787e-04
-1.538441516578362047e-04
2.999459373831926353e-04
3.007249856336997548e-04
3.010150879307846327e-04
2.974807765498404134e-04
2.919459331724238798e-04
2.870156464278474507e-04
2.815233200457181663e-04
-1.473203601701713488e-04
-1.358252995407772002e-04
-1.470874996495462751e-04
-1.412125292917928651e-04
2.312942231125103445e-04
2.417704984041832786e-04
2.425313639528536532e-04
-1.635554963155778983e-04
-1.654690215824664566e-04
-1.679633210809302940e-04
-1.697296861884733119e-04
2.624930490144507375e-04
2.568500168923300189e-04
-1.528996664559378687e-04
-1.468967385477699895e-04
-1.480963926122585267e-04
-1.546508410313995440e-04
-1.537616996570234055e-04
-1.585346296734341861e-04
-1.571029546192014513e-04
-1.614251036150999327e-04
-1.654972478752544929e-04
-1.624300470461331584e-04
-1.638267394378678694e-04
-1.685009927022314009e-04
2.773481177551144310e-04
2.862716495577659163e-04
2.944497893914365077e-04
2.955131997656301052e-04
-1.439270121579874187e-04
1.198482277255026075e-04
2.983096606330889436e-04
3.162994845715482264e-04
-3.064095629053113930e-04
-2.963300803116469036e-04
-2.823180597672482689e-04
-2.915918284585266684e-04
-4.474668977993191834e-05
-5.828534243727080200e-05
-5.013742601877796477e-05
-8.107473312361150423e-05
-7.198387453888055443e-05
-7.455397557254503230e-05
-6.747857984451465451e-05
-3.086350546318145094e-04
-9.368420604634370319e-05
-1.093295258624122458e-04
-3.233714000184493859e-04
-3.214212856645297487e-04
-3.174186461044437935e-04
-3.091490769373529636e-04
-2.935424172707616066e-04
-3.012686969968618000e-04
-3.391270980882610589e-05
-4.870411975710747630e-05
-4.255522284563470822e-05
-4.526506079533592296e-05
-9.876334430146719526e-05
-3.127326540843534388e-04
-2.813919557453608677e-04
-2.700847388637853922e-04
-2.854157143667570098e-04
-2.770786429809574776e-04
-2.897480356834209445e-04
-2.991670853738373167e-04
-2.764125535805921421e-04
-2.871032249487750804e-04
-2.855531422813215123e-04
-2.646991888187057011e-04
-2.756823690071393733e-04
-7.559017090581028261e-05
-9.415545090886628455e-05
-8.358100900962515674e-05
-1.212674482139132801e-04
-1.105231194823956423e-04
-1.123660235866419995e-04
-1.048283111731533455e-04
-1.342463085326980627e-04
-1.435176460008115613e-04
-1.610589324310235349e-04
-1.724240645923765468e-04
-1.921306617695858721e-04
-2.049778136815251658e-04
-2.271107054249900002e-04
-2.403158667945698554e-04
-2.605763856827108594e-04
-4.012162451729096049e-05
-2.865222275899982716e-04
-5.880161690125795690e-05
-7.213252092986913980e-05
-1.956212103681986803e-04
-3.159281663745161620e-05
-3.357032903263934949e-05
-2.795738492044663848e-05
-3.741972219165164355e-05
-1.875678454907706320e-04
-1.864107733953056147e-04
-1.792005874996661224e-04
-1.737795484248336945e-04
-3.091633053783031512e-05
-3.356987909929812756e-05
-2.025810568466720812e-04
-1.561678123331600729e-04
-1.668790499206613946e-04
-1.524524392248309003e-04
-3.527421385345186870e-05
-3.778386824831899945e-05
-1.555053133569084104e-04
-1.512338556477945545e-04
-1.495573548895125573e-04
-1.439714970563293721e-04
-4.781301421993935138e-05
-4.543494203607001294e-05
-3.971309283238097379e-05
-1.607818352718926990e-04
-2.119924298020722819e-04
-2.149090953213188162e-04
-3.615499074166110121e-05
-3.275657339874904006e-04
-3.242776766476468072e-04
-3.179513705146077836e-04
-2.998460755635801210e-04
-3.085487099488891881e-04
-3.057757376474142257e-04
-2.849926122272258638e-04
-2.932044792111907828e-04
-2.934184181429408335e-04
-2.764759916847196243e-04
-3.740824063818296908e-05
-3.864883931694411808e-05
-3.294430326770147365e-05
-4.357467045149952096e-05
-2.841010109848651809e-04
-2.681549137697930075e-04
-2.728570895895469288e-04
-2.649591304953923736e-04
-2.488159170359711351e-04
-2.411259222587903799e-04
-2.307642708771570237e-04
-2.245596975283605543e-04
-2.564636422422889671e-05
-2.669871997882640273e-05
-3.276124190032601006e-05
-6.297546809710983325e-05
-2.661767885129118325e-04
-2.583025223473766371e-04
-2.472049258779673939e-04
-2.229952919602342298e-04
-2.220986814131118629e-04
-2.257758761342203212e-04
-2.260477099057048311e-04
-2.324876902148197589e-04
-2.332863683235312634e-04
-2.401199311230580878e-04
-2.402361844649680215e-04
-2.439622194998368378e-04
-2.401730651305342861e-04
-2.375528120342563295e-04
-2.170915242921653591e-04
-1.977596734332424000e-04
-1.961138289350970612e-04
-1.909079756329726924e-04
-1.749293886570011595e-04
-1.800552204950195238e-04
-1.878215784014600448e-04
-1.763181219407139975e-04
-2.214716646462604405e-04
-2.192147034074691720e-04
-2.316798262166574703e-04
-2.277522968147107057e-04
-2.227623168899372163e-04
-1.973306829043422971e-04
-2.189717754553061838e-04
-2.128234717535300172e-04
-2.178313917777738599e-04
-2.130496230249806044e-04
-2.205178856924735619e-04
-2.144360597168065642e-04
-2.279077516513770569e-04
-2.215023333406138139e-04
-2.342648317386412363e-04
-2.286724890327925821e-04
-2.333578791614548270e-04
-2.310809884057929116e-04
-2.156026379112074322e-04
-2.208985955568200854e-04
-2.270239889171135606e-04
-2.310408760784191031e-04
-2.157274141283062763e-04
-2.068756746695167331e-04
-2.059890401184200429e-04
-1.972212584359505651e-04
-1.982078974024404933e-04
-1.949412609092777331e-04
-1.872575824423222636e-04
-1.741530001023748663e-04
-1.784604294391279710e-04
-1.856186169950844967e-04
-1.748276479405221301e-04
-2.125509154358112645e-04
-2.277123847198062013e-04
-1.977413193421173414e-04
-1.994270043742866723e-04
-1.991284250232387395e-04
-2.308856709612115406e-04
-2.266700478835307958e-04
-2.135469749040620519e-04
-2.244409905587830959e-04
-2.602041128803146241e-04
-2.616279331205099046e-04
-2.656416081526874972e-04
-2.739387879040134006e-04
-2.779893781615238213e-04
-2.859337518260537123e-04
-2.624238769805443548e-04
-2.417558118193599646e-04
-2.511504648620033349e-04
-2.484007439482505716e-04
-2.544922238476808314e-04
-2.323492945098614522e-04
-1.176287918247749574e-04
-1.408568489129933350e-04
-1.278925593493570624e-04
-1.693258808154889691e-04
-1.553793089001499024e-04
-2.009675404395189040e-04
-1.850493628868559370e-04
-2.347876409951722785e-04
-2.175982458104546455e-04
-2.709486137797864039e-04
-5.240042402770752472e-05
-2.606516202102866471e-04
-2.585591271426519321e-04
-1.932282705181139187e-04
-1.786769398981645962e-04
-1.833365094891122027e-04
-1.898646233442468625e-04
-1.807173813721876527e-04
-2.302562631547071443e-04
-2.293389480536330949e-04
-2.282686146192688134e-04
-2.361448224957192726e-04
-2.355026418447401268e-04
-2.335876890095210938e-04
-2.027620807062201029e-04
-2.054191830157621110e-04
-2.037516349846666894e-04
-1.955725056503036146e-04
-1.836473085136034161e-04
-1.915796808984116450e-04
-2.426577289379899566e-04
-2.388594728271345262e-04
-2.439273868548210832e-04
-2.529295353677581452e-04
-2.140778182455686221e-04
-2.116541849538635344e-04
-1.972960057871740605e-04
-2.073721097372689876e-04
-2.552539269748405732e-04
-1.322829634423913824e-04
-1.393525033571001994e-04
-4.746490874186935018e-05
1.809454582379177814e-04
1.797616652065122311e-04
1.682200072083854579e-04
1.751987592676707613e-04
1.740957951976037342e-04
1.804349925453050199e-04
1.693646328390265704e-04
5.811850910390187983e-05
5.369615502601668427e-05
5.482409609300872199e-05
6.057077002752869017e-05
1.863131452893594447e-04
1.820225779800379619e-04
1.789449845001240289e-04
1.775589808507445344e-04
1.832336564613857514e-04
1.745830659144137844e-04
6.298216114477120690e-05
6.411394928341645528e-05
6.793838702559787542e-05
7.083475115687187145e-05
1.871816859967782582e-04
1.831502837244396468e-04
1.842625946752147841e-04
1.723756464743336216e-04
4.744184974775077663e-05
4.092509349728179447e-05
3.996627156850024822e-05
3.113192942263668951e-05
2.605347594439071646e-05
2.764561987031517284e-05
3.278033455505327868e-05
2.669364455557030166e-04
2.615716622581915844e-04
2.554415833368069415e-04
2.445844701220047492e-04
2.364072934862086175e-04
2.237729959173198157e-04
2.033758729331333810e-04
2.066628638696068785e-04
2.169573970382257186e-04
1.986592674532747065e-04
1.991632132053339254e-04
1.886188993836870615e-04
1.840567614838803606e-04
1.866692667889870453e-04
1.872312801961421099e-04
1.791213964102819818e-04
1.768686328596351680e-04
1.737353308516393008e-04
1.674992207157103468e-04
1.674240698412191269e-04
4.539260990267662290e-05
1.936490645206442277e-04
1.971204961800327804e-04
1.919675663500331690e-04
1.989098119951122239e-04
2.526345692388337573e-04
2.440738623316607823e-04
2.475124969032952284e-04
2.337896465235200848e-04
2.369756083423401260e-04
2.273051581913595001e-04
7.589552342937267132e-05
8.076220300130619145e-05
2.362727207005016006e-04
2.410512429125019824e-04
2.407159024187760597e-04
2.455908041632782427e-04
2.443392376883300027e-04
2.496245615149992052e-04
2.475092204681841055e-04
2.580291439869556109e-04
2.523054807390702741e-04
2.533863478253891807e-04
2.485652855666705329e-04
2.623902926823387465e-04
2.580659014152071563e-04
2.628439455505414738e-04
2.687532306580719000e-04
2.688605704685401339e-04
2.685060145944755919e-04
2.438045526634314566e-04
2.711422752376808391e-05
2.397978622304434374e-04
2.362042135075163309e-04
1.944697507816614882e-04
1.974031768069087883e-04
2.034545797089254697e-04
7.778363814527488750e-05
7.406838203682244797e-05
7.316820297523862835e-05
7.433975397907308558e-05
2.063088405716036590e-04
2.030933892140210134e-04
2.085371334912107196e-04
2.055498504842173874e-04
2.098296956334908599e-04
2.158078002137006569e-04
7.595146155793345286e-05
7.997484285183021691e-05
2.193094359587764003e-04
2.176887782917685777e-04
2.232075256920392490e-04
2.241447668274388553e-04
2.339112056004519506e-04
2.307432133108953108e-04
2.295418036980096093e-04
2.364436947712063048e-04
2.339627386713174931e-04
2.394325432364309981e-04
2.427449611826407280e-04
-1.751083523753042197e-04
2.302651016648506901e-05
1.861728679271059371e-04
3.165362218014884237e-05
8.471540099966148646e-05
7.108171642985672994e-05
9.761624082472544523e-05
-5.029844810331203671e-05
-5.760834625114695057e-05
-6.371279756525821084e-05
-6.160107015651716041e-05
1.738838934074990041e-05
4.688004149989711118e-05
5.928160444834877185e-05
5.190659788998395563e-05
8.588427893223521230e-05
1.344874361663622253e-04
1.212976767152032975e-04
1.157333583900179780e-04
1.047237219175792576e-04
1.526304931051999090e-04
1.395245751835494179e-04
1.690969726618613000e-04
1.567010673056206879e-04
1.845406066261746859e-04
1.729740129199874008e-04
1.975336998765667563e-04
9.193744134177627347e-05
-4.102435417391539388e-05
-2.838101663941386426e-05
-1.177964531472801010e-05
-4.838399975816895233e-05
-5.353392801778723359e-05
-5.900180143050015613e-05
-1.142901991514033813e-04
-1.201754855938041067e-04
-1.268966276645959023e-04
-1.065867176031275269e-04
-5.072378542890664172e-05
-6.919857106503455864e-05
-6.419491598010056827e-05
-5.897496201371363930e-05
-5.472269352299202760e-05
-7.181564896380966830e-05
-1.099929730560956869e-04
-6.060724438195259916e-05
-7.698130562698267941e-05
-9.289346033516634104e-05
-1.025703319608619858e-04
-4.545325812020870591e-05
-5.882451451762273932e-05
-6.400729144409350764e-05
-6.926181487410230399e-05
-7.030095792881888332e-05
-5.618307086310929930e-05
9.641139662005537045e-06
1.883742839947644143e-04
1.994616847640099603e-04
-3.493272975060720219e-05
-4.444608684865538424e-05
-5.052981808662668412e-06
-3.646148333592801842e-07
-7.767002307458217221e-06
-8.243602621817944378e-06
-1.576080052183579920e-05
2.621185567616972248e-04
2.530539637474945062e-04
2.536904662227812933e-04
2.596022905651521246e-04
2.635920438929473752e-04
2.652721447204673170e-04
1.650705857766686637e-05
1.012077954021894917e-05
9.708697892525576618e-06
1.591981916745035492e-05
2.714199451022078231e-04
2.761115017709852757e-04
2.734025213185547944e-04
2.702457641892870577e-04
2.740187002776786227e-04
2.748610425195678326e-04
2.707607684253584353e-04
2.700977049610952087e-04
1.969262995468128554e-04
1.926293251306327456e-04
1.336466217798277510e-06
1.826551904198833850e-04
2.422380136520271344e-04
2.343798654836993297e-04
-4.938005529721554196e-05
-4.377188799227031679e-05
1.435960160498206916e-04
1.584297487511417330e-04
1.624509916549767127e-04
1.754686928910760796e-04
1.782298730813723262e-04
1.905006705597986284e-04
1.931059393979103734e-04
2.042922590044417969e-04
2.110753505642455684e-04
2.077136269608599866e-04
2.080275829180305554e-04
2.168695860688306593e-04
2.184421853142230665e-04
2.242757166948538715e-04
-1.138517590766584817e-05
-1.766876556165605840e-05
-2.438580850122165134e-05
-2.154323359396176699e-05
-3.032268402821895663e-05
-2.460171207371265406e-05
2.226947466907507945e-04
2.330535823530450383e-04
2.406242994213243422e-04
2.341816010200508660e-04
-1.823130584898616366e-04
-1.810745738115929215e-04
-1.913847611343996572e-04
2.418142259370999474e-04
2.424663467247227099e-04
2.472147253113433159e-04
2.502206478663201073e-04
7.279799586758165105e-05
7.504726999397208682e-05
2.576376576588649344e-04
2.592097368287604861e-04
2.648657728096469300e-04
2.696265421733762594e-04
6.664540525064918295e-05
7.874327715387199758e-05
6.695597136136547311e-05
7.118643618607026029e-05
2.799978104095079295e-04
2.775950751394615484e-04
2.807234865762454705e-04
2.769570049777218324e-04
5.912148300092871388e-05
5.956126212439852259e-05
6.191489710381899625e-05
6.322948754197658537e-05
2.862376107933963876e-04
2.844803788525974465e-04
6.900089632341160700e-05
7.705089627527298226e-05
2.403172837037160473e-04
2.348826510573606165e-04
2.148035198565661434e-04
2.145117274496797784e-04
2.162257477285375721e-04
9.210228280893500942e-05
9.374116763593025228e-05
9.725519590877936872e-05
1.011995130771464339e-04
2.189300171069699403e-04
2.181452149475857376e-04
2.167675523180298872e-04
2.205213361489805838e-04
8.612030622906739492e-05
8.829343311014010846e-05
2.202706758263579877e-04
2.212491787989108937e-04
2.237547978540964833e-04
2.254055692371124714e-04
8.349515570584079829e-05
8.416367637870478128e-05
2.320176221757003893e-04
2.295862352368739461e-04
8.116216380149166422e-05
8.223094902306357526e-05
2.364182894768878393e-04
2.373495721920542703e-04
2.865540901046016308e-04
2.910442140235475965e-04
5.796506131623059446e-05
5.754446931617907576e-05
5.403710154910961383e-04
5.245164304561243489e-04
5.270789513106826241e-04
5.043179916198542662e-04
5.147429185284470949e-04
5.122447865983580876e-04
4.945602136921774597e-04
4.849351487918365767e-04
5.068141277501895126e-04
4.946433678981456642e-04
4.895592143964006774e-04
5.120933958300961627e-04
5.096897271479893009e-04
4.977926289776155901e-04
5.105429039618311756e-04
5.070255097991378324e-04
5.062390258786098182e-04
5.875703748880360607e-05
5.796655270182911503e-05
5.686925776646078486e-05
5.608809807554538161e-05
2.912385952696182985e-04
2.912600627717948148e-04
2.943615015808309968e-04
2.954751205083745052e-04
5.370209640110553675e-04
2.124679908815555829e-04
5.527339086758225424e-04
5.516763878236549939e-04
5.654123168590445634e-05
5.925985199009963525e-05
2.913835522606708812e-04
2.935183028680270353e-04
2.917313367873425778e-04
2.941282923614268433e-04
5.365700766133670117e-04
5.457757693046297364e-04
5.558181610276014331e-04
5.636565563799942127e-04
5.722413584511521411e-04
5.751997975298539859e-04
5.825650965825012774e-04
5.819768967674496859e-04
5.882189401992530316e-04
5.843118096360668586e-04
5.896389653442310605e-04
5.830474949201688156e-04
5.877058864197103093e-04
5.788440773712432178e-04
5.812960797199304445e-04
5.702711259218257167e-04
5.731641376667183331e-04
5.621793764719058405e-04
5.640788280856424584e-04
5.466913423742663898e-04
5.048607120749250537e-04
1.227716497332526947e-04
1.129150223801892128e-04
1.654351682734838151e-04
1.655716093236683621e-04
1.724531568896287947e-04
1.739250214645274881e-04
1.834490666294381575e-04
2.685621708717600680e-04
2.670868751859915326e-04
2.601746749242938141e-04
2.562153219006890054e-04
1.565788486531017763e-04
1.654899554542432847e-04
1.688544113332733436e-04
1.592424158109091194e-04
1.517469360097701192e-04
1.593895537146405872e-04
2.497151873422696444e-04
2.471984599306206753e-04
2.366981573709178678e-04
2.363003362392744578e-04
2.402513655699934942e-04
2.326530556321782092e-04
1.394058542138696397e-04
1.492943366420716787e-04
1.487492860092652028e-04
1.566266702603989552e-04
2.765576848563196873e-04
2.840893356195979330e-04
2.926463685945594729e-04
1.908790601712221171e-04
1.879476413911162114e-04
2.012682496617530748e-04
2.217256315042073886e-04
2.485870772117939622e-04
2.376278752197374705e-04
2.405394485898469182e-04
2.551471409872789280e-04
2.586151222725395493e-04
2.699003606571185915e-04
2.756125770627556562e-04
2.836976850128913722e-04
2.845240685369136951e-04
2.902410414865532894e-04
2.901312464039866286e-04
2.949850256003140191e-04
2.944693021943234953e-04
2.978712767224128417e-04
2.967351938204897794e-04
2.998012947231728804e-04
2.988319304095895948e-04
3.013131896044451475e-04
2.998505160935582402e-04
3.024829532432847848e-04
2.924112280427413365e-04
1.430591350797123221e-04
1.514774532045145932e-04
1.492767255299236003e-04
2.321509432276528079e-04
1.965576889182572482e-04
1.965257117664996817e-04
1.990545690992567558e-04
1.919435635581489066e-04
1.934334501702206428e-04
1.889940352684382893e-04
1.892496332086803445e-04
1.934122709334166362e-04
1.915465802566305715e-04
2.069395056788857061e-04
2.035633962985121024e-04
1.999268207931811806e-04
1.973109441148210644e-04
2.100926359263117929e-04
1.178819900757320028e-04
1.231487596035894545e-04
1.248331096511758639e-04
1.294870122678994941e-04
2.044785584500186668e-04
2.153955756178324045e-04
2.123386900179238606e-04
2.096123972530846737e-04
2.074208169802270571e-04
2.167046780669241329e-04
1.175998588890931582e-04
2.015547444149295216e-04
1.061762693719300432e-04
2.039521232194265257e-04
2.076893722592455338e-04
2.303730024163627623e-04
2.262296941184895928e-04
2.230965183505674587e-04
2.181497913491626866e-04
2.157617761840330858e-04
2.123259963732698037e-04
2.112867910704428580e-04
2.120134138559674178e-04
2.100283925946854824e-04
1.948757114506418416e-04
1.927242666975837967e-04
1.912421305893464616e-04
1.893645427316979063e-04
1.898758475718848222e-04
1.925075632130424661e-04
1.962378009079210773e-04
1.995814524596183277e-04
1.411501780122110801e-04
1.389210362000004289e-04
1.333504690687683267e-04
1.452247191116461025e-04
2.115006090315063971e-04
2.103031573435086739e-04
2.090225478964228439e-04
2.092457316725066191e-04
2.056201727185503721e-04
2.676733154782811501e-04
5.264474708038931411e-04
5.265588718812637967e-04
1.261154359341232125e-04
1.243520655614204331e-04
1.140032031849461352e-04
1.122557239578157219e-04
1.034143885240724076e-04
1.024096047245521326e-04
9.429163932041313332e-05
9.279826460239116049e-05
8.750276174720146636e-05
8.430950513171775354e-05
8.635047340252231362e-05
1.364297901027651462e-04
8.140849282622297713e-05
3.019676637074551967e-04
3.002094134202428215e-04
3.045499540780832346e-04
3.844012960827463007e-04
3.955515714518528596e-04
3.917796573796654370e-04
3.961767046544412791e-04
3.938551310687229620e-04
4.132868976347908925e-04
4.073598440882493163e-04
4.221114037988530493e-04
3.036974538655681918e-04
1.382934330743047151e-04
1.491969238786078800e-04
1.507905148447947921e-04
2.017034621378573772e-04
2.180354244033722499e-04
1.947767934780731433e-04
1.842404463631112249e-04
1.732376611362796694e-04
1.649353367365113748e-04
1.580591920984316160e-04
8.537035041644236780e-05
8.013816537086100469e-05
8.049834088397854318e-05
7.690541917264725883e-05
7.850658218939320825e-05
7.374207123463109501e-05
2.964488701530246587e-04
2.989340367386510698e-04
2.991491028101503314e-04
3.011639431469915118e-04
4.009925040969746922e-04
4.080488861258555746e-04
4.146172979958551966e-04
4.319852437352157855e-04
4.276329346496010966e-04
4.345446138133099998e-04
4.292769547416943146e-04
4.463118119345023957e-04
2.994603664380795149e-04
3.013375508415046169e-04
3.036834543552408353e-04
3.041540032618185517e-04
3.428855479903536365e-04
3.383361293879890461e-04
3.397614911690768750e-04
3.345716736160818383e-04
3.465621407705018293e-04
3.021820131424023830e-04
3.050880186082473387e-04
3.063764161630233357e-04
3.040206542071092273e-04
3.053134611925816108e-04
3.086240272379584893e-04
3.066952926983645728e-04
3.101303153622959430e-04
3.106378856161792421e-04
3.147288489314114006e-04
3.227041781749210442e-04
3.207664182028212752e-04
3.162980360207505773e-04
3.253997263151069412e-04
3.246253740763059450e-04
3.299503983163451547e-04
-2.083650534225759755e-04
-2.000303610116867660e-04
-2.011966904184077235e-04
-1.901540223479672225e-04
3.321306897746096427e-04
2.429526346352291351e-04
3.278920667545699545e-04
3.069249531165777183e-04
3.651933113098772212e-04
3.785953382282576467e-04
3.748710119498161733e-04
3.785692065426031028e-04
3.714887919118937585e-04
3.877155051187735333e-04
2.993825276877898952e-04
3.045109379730497317e-04
3.026224573962572125e-04
3.021585814674756392e-04
3.000673110187700903e-04
3.050698454347039500e-04
3.478873072417696354e-04
3.591471651366683732e-04
3.546064632402240522e-04
3.574482245370830019e-04
3.526096344912935826e-04
3.649657420270914911e-04
3.011777341460859033e-04
3.035659268530098670e-04
3.049384183194104561e-04
3.032781260875187681e-04
3.021342411995452180e-04
3.046153887137791516e-04
3.053627722589060149e-04
3.259006202290568141e-04
5.189539511685038265e-04
2.372627584991397645e-04
2.698727115537569361e-04
4.898060043669846039e-04
4.946139108895492020e-04
4.857753335766028398e-04
4.928608074719482675e-04
5.058226503241201400e-04
5.205010469064767862e-04
5.221448339885225495e-04
5.170812375209461265e-04
5.074478863354791409e-04
5.082567346456644047e-04
5.157371905558818907e-04
4.813367349934692045e-04
5.131784848132970233e-04
6.943510133774651852e-05
6.698636433520046250e-05
6.409223626663246114e-05
6.127303127419979041e-05
2.934573081179692416e-04
2.934854149530411252e-04
2.959990225375212975e-04
2.986277221097465495e-04
4.711852977332896784e-04
4.930472229152130193e-04
4.857085948627484209e-04
4.995263580667104247e-04
4.889326333010182626e-04
4.826429440805240210e-04
4.920413914458691279e-04
5.211991896978425800e-04
5.482337912190197397e-04
5.427151821312255035e-04
5.605571247797345525e-04
5.587233134763454779e-04
5.673187204866597319e-04
5.684114342954844521e-04
5.699198075823966834e-04
5.734359481656493623e-04
5.699704546675742533e-04
5.745354332705727811e-04
5.666909620055595332e-04
5.731273220653920319e-04
5.599869374627705534e-04
5.676561712586847925e-04
5.516322838997067286e-04
5.602225870331657611e-04
5.424044085254906911e-04
5.507077506165872216e-04
5.416401614370589500e-04
5.095462860760955823e-04
4.904009919693227580e-04
4.988684180916090442e-04
5.002476007275571046e-04
4.879922634133984877e-04
4.951445559616707856e-04
4.882903999411988133e-04
5.112951693767098585e-04
5.105262172336962794e-04
7.108599894410660720e-05
6.689987851232604798e-05
2.951233716337987672e-04
2.956206994829389291e-04
2.982511740084235296e-04
3.001824870255894741e-04
4.402996351558011710e-04
4.599508516644890263e-04
4.535711977064734238e-04
4.628115872824165836e-04
4.564870451829446747e-04
4.767025861881947360e-04
4.957236628230629258e-04
4.940701602075058896e-04
4.902724746865851080e-04
4.887130097916988049e-04
4.856381541177188458e-04
4.842696727906771275e-04
3.546021148232369417e-04
3.548479849733509684e-04
3.344276908337657779e-04
3.313981345613410743e-04
3.057538249167438254e-04
3.015456510846109897e-04
2.754418093182967541e-04
7.026335264283370451e-05
2.527617091528377991e-04
7.355577722955801260e-05
7.745881611129719672e-05
4.974827687699083468e-04
5.033493660451432471e-04
5.031647089739609826e-04
4.932644941589239438e-04
4.967569739713048648e-04
4.961226043460938845e-04
4.875858143748296853e-04
4.885949943963567793e-04
4.831685467863868584e-04
4.832836197772582025e-04
4.814417049062843720e-04
4.805616174577941589e-04
4.751330294154635335e-04
4.621992360256659146e-04
4.595632652258697134e-04
4.356649461248708805e-04
4.341926067080310024e-04
4.080756054807827384e-04
4.080788227223135938e-04
3.862590769602557302e-04
3.693660419546404322e-04
2.444720712174193043e-04
2.259354415492877176e-04
2.174147599315834562e-04
2.026381670969731332e-04
7.201694958817126139e-05
2.664189680656679749e-04
2.652427885327286478e-04
2.638940609979061394e-04
4.808715521492838252e-04
4.801148676115964630e-04
4.808819684619867183e-04
2.488760652523314587e-04
2.477538210866407067e-04
2.516109740811845125e-04
2.573880093262249013e-04
4.797205429065907719e-04
4.821497689183088745e-04
4.817231478069298719e-04
4.809228624217805836e-04
4.804770026160064657e-04
4.802127022753006186e-04
2.674473912707874467e-04
2.606505278540576843e-04
4.822393491037931033e-04
4.865922277261975921e-04
4.860647630818386300e-04
4.843383033526469403e-04
4.837752614461883569e-04
4.890524869394311793e-04
4.903788390930552106e-04
4.931068619377983620e-04
5.090035780310037637e-04
4.832369287093633251e-04
4.809090451678802998e-04
4.805397741390153034e-04
2.384659499233895291e-04
2.293521978428358053e-04
2.301431531932050648e-04
2.292230568624367671e-04
2.295441156871953748e-04
4.925144904967014093e-04
4.954594980642116871e-04
4.945325465916118168e-04
4.912932220895550395e-04
2.302657911508585896e-04
2.307796388720374065e-04
2.299823315655080897e-04
2.309330698854721443e-04
4.860865795723773894e-04
4.883264755792311338e-04
4.880462334074102708e-04
4.859440880473252168e-04
2.327138019635943613e-04
2.323315127442439636e-04
2.341970623682006181e-04
2.346440623100379871e-04
4.819785070652925175e-04
4.834131624727105525e-04
4.834593479986515905e-04
4.823249947394608449e-04
2.430561509462422255e-04
5.112630561411455254e-04
5.116900251337903145e-04
5.143783726157427454e-04
2.702715629176966018e-04
5.218886560640165640e-04
5.218270970657688237e-04
5.277542308933342533e-04
5.268841046892804979e-04
5.333908609793554245e-04
5.322797722611781598e-04
5.350459995307045667e-04
5.389573794356923488e-04
2.970733549075249384e-04
2.895031485185102981e-04
5.306332253342760591e-04
5.300111339240104903e-04
5.326942461675883813e-04
5.335768528201388508e-04
5.380250814794286995e-04
5.391854175664133808e-04
5.417263904289409916e-04
5.432876925318919038e-04
3.073308747752512326e-04
2.990343932599720555e-04
5.296894084624607577e-04
5.311637014502770641e-04
5.323394336979271266e-04
5.344564443385462025e-04
5.366591817877803443e-04
5.259405019700128881e-04
4.993524739074613411e-04
5.169026687501891964e-04
2.852124116179804427e-04
2.760614161632202299e-04
2.740390750953438531e-04
2.735671181692507026e-04
4.877280382314009991e-04
4.929669508101672086e-04
4.899516521422992267e-04
4.948633308565526670e-04
4.975384637110304631e-04
5.002992552941957789e-04
5.046995829367778965e-04
5.039338112063071256e-04
5.134393095800120991e-04
5.101801861866211854e-04
5.090890782536415266e-04
5.081216344592186110e-04
5.154277079245518211e-04
5.149365029560133353e-04
5.211405834776394828e-04
5.187093762010017844e-04
5.194489365595695261e-04
5.253197862823697287e-04
5.262536642864566435e-04
5.302503349388675621e-04
2.835545128658511767e-04
2.802460760842727795e-04
2.834422699057071739e-04
5.394312492145820689e-04
5.028391973411472631e-04
5.011239662761670646e-04
6.861302741474380055e-04
6.728409689443893118e-04
3.041665870333863392e-04
3.024077242565719587e-04
3.076189911258550612e-04
2.984590506808402718e-04
6.567529122035707396e-04
6.661573627552395960e-04
6.595465473578061106e-04
6.441547322658067740e-04
2.958968454426597560e-04
6.933845144318853421e-04
2.871293654909326119e-04
2.908345613247609383e-04
2.900353384417002399e-04
2.819861262992573686e-04
6.245404895964894697e-04
6.355406867793505967e-04
6.326593934623565970e-04
6.186317761927334798e-04
6.193153482340961295e-04
6.292152675628315088e-04
2.777853047243383842e-04
2.724621707228256956e-04
2.850163191194062169e-04
6.862005246534916411e-04
3.153367596823939138e-04
3.197135976751311814e-04
3.451495835289498763e-04
3.485362606151186631e-04
3.528099471323180390e-04
7.192026567403474917e-04
7.143256097653878428e-04
3.399499100245488613e-04
3.402163778472488335e-04
3.344474098148149280e-04
3.372500196523791553e-04
3.322137762287793181e-04
3.437151179019399725e-04
7.027913638737005126e-04
7.087841861175891772e-04
7.164054001865429030e-04
6.984622127546309244e-04
3.303741291272548736e-04
3.324198287328620962e-04
3.304546384382154797e-04
3.266628276993870810e-04
7.068361148897979451e-04
7.056126333139069520e-04
6.987384208337189644e-04
6.931723015543076035e-04
3.259665591155244571e-04
3.243037358840125412e-04
2.709096329525446023e-04
2.750918573412046344e-04
2.730365490940780330e-04
2.686000704527467960e-04
5.366304313139880688e-04
5.339159696806896260e-04
5.455441113188800239e-04
2.438898561678847529e-04
2.477171891085775931e-04
2.486847150588494728e-04
2.460888883260655855e-04
5.238407748237811166e-04
5.277205985107203366e-04
5.268011304921360041e-04
5.218553194178583710e-04
2.362321438870402602e-04
2.403312429314396538e-04
2.415610103888865014e-04
2.389933766162962890e-04
5.093571973342782538e-04
5.178905068921096835e-04
5.160828101825542472e-04
5.111042542311650550e-04
5.083430444794224999e-04
5.167366483830508703e-04
2.303218949741732955e-04
2.332059307445006778e-04
2.346225856414912525e-04
2.325746538657426235e-04
5.443742810109028366e-04
5.038063246264060319e-04
5.473052323817446984e-04
2.535872547216678000e-04
5.872463700233743894e-04
5.923820182371644042e-04
5.961932307155749702e-04
6.105930965577326076e-04
6.082384291788896788e-04
5.949328818033983689e-04
5.921787125881651861e-04
6.047321508543540428e-04
2.600865611497284397e-04
2.641771395583685932e-04
2.642986767738838378e-04
2.611625735956525337e-04
5.555139130818109987e-04
5.510308741244428470e-04
5.569042651026037075e-04
5.647858990280090960e-04
5.770869732506619032e-04
5.735279863424935743e-04
5.652785460286348547e-04
5.728844361422696105e-04
5.808096549823949829e-04
5.800405726802223454e-04
2.517230726982866017e-04
2.557780018167896282e-04
2.567119420265921107e-04
5.347251309191649411e-04
3.429093433874334166e-04
5.449919994058435510e-04
5.421074870902040056e-04
4.387749731946097081e-04
4.437035329391537898e-04
4.390141685664089273e-04
3.436870653308774447e-04
3.432341228477075253e-04
3.386770547248907533e-04
3.353006249788013145e-04
4.275623168403088555e-04
4.216220335458461372e-04
4.135376315974230790e-04
4.319439779737079921e-04
4.293512449428626672e-04
3.452893910065614187e-04
3.422213422691676270e-04
3.397293566875522557e-04
3.420493177043759138e-04
3.366488844434189945e-04
3.906545915954471541e-04
3.969850713951901967e-04
3.992279431060717990e-04
4.068668456856540231e-04
3.502996680838391607e-04
3.510142486621639635e-04
3.435435679179398081e-04
3.401696630814853646e-04
3.358993860873032587e-04
3.410628944551096918e-04
3.406922464125530922e-04
4.772524052100330120e-04
4.641609983954479951e-04
4.719091022980580023e-04
4.548610815160959372e-04
4.627587786737504959e-04
4.694222537818451947e-04
4.650959867361132327e-04
4.733510251861947115e-04
4.710322096272382829e-04
4.799299447293762502e-04
4.824689022555766777e-04
4.764443565207799876e-04
3.386701129231159076e-04
3.335766956927352237e-04
4.589773300141800527e-04
4.590180407376583116e-04
4.508049081984134084e-04
4.423031338377239000e-04
4.495792005480566495e-04
4.551484500757968900e-04
4.522309022109320198e-04
4.591081528335792979e-04
4.599546660905452907e-04
4.668129850129850659e-04
3.355519025064885013e-04
3.465911851762948598e-04
3.463890339054534842e-04
3.402073805678743914e-04
3.895356152052059412e-04
3.482045644282901462e-04
3.526039543015474509e-04
3.374028848367779509e-04
3.343114774829151364e-04
3.366779828163374440e-04
3.359442011344150256e-04
6.825578973226300228e-04
6.878157252590212829e-04
6.863287273474464245e-04
6.889048519944618006e-04
7.043531574671699561e-04
6.990173081848005069e-04
6.954205764692133812e-04
7.070208489937131581e-04
3.404484358085655359e-04
3.422932534982911219e-04
3.422079886351141209e-04
3.443188824745852471e-04
3.304276433849251426e-04
3.307476962324524378e-04
3.284464019201650971e-04
3.303795791960432884e-04
3.281850034978231142e-04
3.280196472068487470e-04
6.812407891716255664e-04
6.966250672522821723e-04
4.684819026278959049e-04
6.918689636538376047e-04
3.444753684630706128e-04
3.865910400600879363e-04
3.822826991256732710e-04
3.933026818062770684e-04
3.617382652296175774e-04
3.604800722416083027e-04
3.575416025723737365e-04
3.536408671942042046e-04
3.708997053781002231e-04
3.772684007771205769e-04
3.667793279528506600e-04
3.652596232958591469e-04
3.651573535657813758e-04
3.650688467642143782e-04
3.596291018130042981e-04
3.656047163723210062e-04
3.627954863378228902e-04
3.663909721538116280e-04
3.563571793445882967e-04
3.515313596864932423e-04
3.532519482009065822e-04
3.536225381303213875e-04
3.558575880062135491e-04
3.609336020562792561e-04
3.461688913822957175e-04
3.483333960150659958e-04
3.439575877672630699e-04
5.440687370347508127e-04
4.668753025741109535e-04
4.748593468961083029e-04
5.247877858659498723e-04
5.266294121846606729e-04
5.271863002823038141e-04
5.304547899609375660e-04
5.312212743699409531e-04
5.351232968418612916e-04
5.358226747200653351e-04
5.402738126141506340e-04
5.386520066314891188e-04
5.430434521438987083e-04
5.418756364389840183e-04
5.229924828141676706e-04
5.463096489890858099e-04
5.442691979137230648e-04
5.328406145764129007e-04
5.371787391054934141e-04
5.354093133867226422e-04
5.236899215026542733e-04
5.223667364699042864e-04
5.148415304852363992e-04
5.053008883874496272e-04
5.027078416608311145e-04
5.065479051353603129e-04
5.031749149761307813e-04
5.423685674935831537e-04
5.245187977257977129e-04
3.127219229756328421e-04
3.235637108131368309e-04
5.453952392854347336e-04
3.221641020095934271e-04
3.197893582233647192e-04
3.141936561948672612e-04
3.078675052724019062e-04
5.261553963119921682e-04
5.280133973792070423e-04
5.286974366399610145e-04
5.312959705198297454e-04
5.325956617902427971e-04
5.357588627176119783e-04
5.375478839988558685e-04
5.411223296482186619e-04
5.447365761673043883e-04
5.456679754949164034e-04
5.431905582301216687e-04
5.458510292780204129e-04
5.479027873314789437e-04
5.491117173017459087e-04
5.503448144249365901e-04
5.491721081792943051e-04
5.492109566317575960e-04
5.452073854412109845e-04
3.182643560691786051e-04
3.170249497260717720e-04
5.071895030662145658e-04
5.055945674450050987e-04
3.358947126535835452e-04
3.335303883938955634e-04
5.009877571154644450e-04
4.921713091295435924e-04
4.845759752206162314e-04
4.835940572573577145e-04
4.917165409128825253e-04
4.858407490306382651e-04
4.938102536003107987e-04
4.962448950734137847e-04
4.977963568931424287e-04
4.905902753217423508e-04
4.914095675691103598e-04
3.313774960463354048e-04
3.309024002849904810e-04
3.363806588281152200e-04
3.257676184259701829e-04
5.181886193714691988e-04
5.195297183451528036e-04
5.200164839305215130e-04
5.208045800349829718e-04
5.224652093728934322e-04
5.232548056900557026e-04
4.923853458715239358e-04
4.799975878005250155e-04
4.899707873720109607e-04
4.644273331566470763e-04
4.916133267790924032e-04
4.804767673776881120e-04
4.876068087267386463e-04
4.923513860617645095e-04
3.277334616347254287e-04
3.228376994877443372e-04
5.215073474531747855e-04
5.191859761926692586e-04
5.216241653061127028e-04
5.241330676244777180e-04
5.236483031171522938e-04
5.273446216318719657e-04
5.271415878988118401e-04
5.315565301202750201e-04
5.301709658356722372e-04
5.290581910020207340e-04
5.324071459724688538e-04
5.336834348342709864e-04
5.353238874308057990e-04
5.309799704207089589e-04
5.358671785858230884e-04
5.188941313654832658e-04
5.277441629041202276e-04
5.010340211873321901e-04
5.105220537388133282e-04
5.127099825304161579e-04
5.009018738283878974e-04
5.053586564350076105e-04
5.013020517863918174e-04
4.944794578291416024e-04
3.157918414302987001e-04
7.178936601272214871e-04
3.612597508970551521e-04
2.081023504847680195e-04
2.851570587221099865e-04
2.782152142844441438e-04
1.970862372300766371e-04
1.958219065815102692e-04
2.101638184342532578e-04
2.240495695758762461e-04
3.127591463603824370e-04
3.081867908860997274e-04
2.166470880314851652e-04
2.141458852976346565e-04
1.928373986444240952e-04
2.265847117482804550e-04
3.264416375608666910e-04
3.340944139633005450e-04
3.410733566065786903e-04
3.396283035703771911e-04
2.403510439649510677e-04
2.368196668309119780e-04
2.485956589604529907e-04
2.605767673133466437e-04
3.535743895710903389e-04
3.493912021048610071e-04
2.554157550646974457e-04
2.417909931077277547e-04
1.798596229387010705e-04
1.806719768789991662e-04
2.385588907985946260e-04
1.613363211414014370e-04
1.473241275028444651e-04
1.360845733399174465e-04
1.687602238493253644e-04
1.464245944721017322e-04
1.435781808868584431e-04
1.440723976433363888e-04
1.589714439645185159e-04
1.615759976530706265e-04
1.767205739724469116e-04
1.890238619164287147e-04
1.829257989772217459e-04
1.725953847471856865e-04
1.620776520706658280e-04
1.753181190991758519e-04
1.830614023864448985e-04
2.013140700207199257e-04
2.008852208578001052e-04
2.136130718078318731e-04
1.881651463850320919e-04
1.692586923523994088e-04
1.699177091705147448e-04
1.846519490891771538e-04
1.907094648486588938e-04
2.486306836857936982e-04
2.613243663183780364e-04
2.575033188663909916e-04
2.638403366144308768e-04
3.700340172395446322e-04
4.433571898927130082e-04
4.372351977097464803e-04
4.297074030800805276e-04
4.285035978083305617e-04
2.850373956175538282e-04
2.866793259528887280e-04
2.828023182256600367e-04
2.822330722109167773e-04
4.709192694116864637e-04
4.655193582496143945e-04
4.561384167643178019e-04
4.524351203925872306e-04
2.955381691032406624e-04
2.908693308580481219e-04
2.925534898665240564e-04
2.920060687882443970e-04
4.968675238830903493e-04
4.903500944994269124e-04
4.826082584186330480e-04
4.797940725593919471e-04
3.056632229279251066e-04
2.990470108994174210e-04
5.058177182542498984e-04
5.036249070859672534e-04
5.023991342731482087e-04
2.747491871674036679e-04
1.124555286488871780e-04
2.756902393572440249e-04
2.767475732914604042e-04
3.654536511865785764e-04
2.677012678340895055e-04
2.649198491067290633e-04
2.623659405865662341e-04
2.656850724167431630e-04
3.912847913192711666e-04
3.855730038862272262e-04
3.797130518490676840e-04
3.788590598115800586e-04
2.664198990226641461e-04
2.675451034081037494e-04
2.677155912455575254e-04
2.668930282668172528e-04
2.667764335653784050e-04
2.669313270159148722e-04
4.039455395694588379e-04
3.997297454938028463e-04
2.699175749228979694e-04
2.672982566466209080e-04
2.693876645038019197e-04
2.705946964911830647e-04
2.727463045328087812e-04
2.695584066534254886e-04
4.205658674497063810e-04
4.157453428817246117e-04
2.738604253329636842e-04
5.034871579482997836e-04
1.297044936748751665e-04
1.206479697969630572e-04
6.261500765803183809e-05
6.649224101505380726e-05
6.152335926818949861e-05
5.497741775774344313e-05
7.102082404295173470e-05
7.183268157912109039e-05
7.988555465875794045e-05
8.270968009102520023e-05
2.637219929966454321e-04
2.686150248696774867e-04
2.672374983232480390e-04
7.033408027990763461e-05
2.657840004886782457e-04
2.724377354583858092e-04
2.700479167725091832e-04
2.697761918374576491e-04
2.720086520851282600e-04
2.702981970807060634e-04
2.260342676921400047e-04
2.196066981393504051e-04
2.120091453641519586e-04
1.874045047954640928e-04
1.897698176672974824e-04
2.003573289300370093e-04
2.687481769008858356e-04
6.831010704013943541e-05
7.903096782268816914e-05
7.902996421237487893e-05
2.624000649265444281e-04
2.608517340821378365e-04
2.589625562769644384e-04
2.533978919195352311e-04
2.562260803953229633e-04
2.566707660661794797e-04
2.505138602927637899e-04
2.462353096879419875e-04
2.419514574393005107e-04
2.364343990531553948e-04
2.226858780084798857e-04
2.233429347765849312e-04
2.301369127004234381e-04
2.299997394392920417e-04
2.087151385793217068e-04
2.129803439409398398e-04
1.986252582666368804e-04
1.286500488784641117e-04
1.164667753802273159e-04
1.192818097693333190e-04
1.120804522674889194e-04
1.084665779759870589e-04
1.001943244594277732e-04
9.101012378771718917e-05
9.076987726052111402e-05
2.016941898313613884e-04
1.669027425397247712e-04
1.725741573515725995e-04
1.324825957582938902e-04
6.722680913878191955e-05
6.995189290817530395e-05
6.950259536798364575e-05
8.651993835812964541e-05
9.372737932165383203e-05
8.273506266411525677e-05
8.552149396792531658e-05
7.754237033905230923e-05
7.738536406614249989e-05
9.157570958130227523e-05
9.939603815948878809e-05
9.134120489066001260e-05
8.986350991496520890e-05
9.689756654291257674e-05
1.095643735878644708e-04
1.154705019815046397e-04
1.080417841504382716e-04
1.117754685539609365e-04
1.050605986804435042e-04
1.048785799863887982e-04
1.073847591005612999e-04
1.158044851827165175e-04
1.329242292526487147e-04
1.411075170568328583e-04
1.313531313874282953e-04
7.437122106209148034e-05
1.205305452112482456e-04
9.096375625831575279e-05
8.437839278766343543e-05
1.424509929211363363e-04
1.494308857352577731e-04
1.584506605718087352e-04
1.278872386071212613e-04
1.210752879516188501e-04
1.184411882303304514e-04
6.805984664926875282e-05
5.440054299367849108e-05
6.110774758023581699e-05
6.384775782181541898e-05
6.326753779717891716e-05
5.666792186013792671e-05
7.181933748343012928e-05
7.667763279090638261e-05
8.468055562926632006e-05
8.966927550183117189e-05
1.911323712307312942e-04
1.801423655257285248e-04
1.709515921682681937e-04
1.627269004865818396e-04
5.779180853682848207e-05
6.518039892838346002e-05
6.689876319351380717e-05
6.160514284194906125e-05
7.429103004599270940e-05
8.146240768813222300e-05
7.213500676224771134e-04
3.168456430044210904e-04
4.964022838881462351e-04
5.390582195597081166e-04
4.722671434019987276e-04
4.765939522763837062e-04
4.667541308333418245e-04
4.822538547016277021e-04
5.488246683475516211e-04
5.659748993686380611e-04
5.706008833455066508e-04
5.568789823291901220e-04
5.632595234446530555e-04
5.848036193141725953e-04
5.198477182350200003e-04
5.879137664443065880e-04
4.639500827913884112e-04
4.616463799423729374e-04
4.817961649480828005e-04
4.740538606666774629e-04
5.918369374858269139e-04
6.086754893757425483e-04
5.966955646155057760e-04
6.099923250687654813e-04
6.244550806357889502e-04
6.293802127145817563e-04
4.557132613324362739e-04
6.010506608666449369e-04
5.318414685314403357e-04
5.361437233453811985e-04
5.088090497852540851e-04
4.315572387764556950e-04
4.192226275534102439e-04
4.152500105496129243e-04
4.175875060050337432e-04
4.271305063546097292e-04
4.322835274413936151e-04
4.661862592977100922e-04
4.594625949817805321e-04
4.469863442225297315e-04
4.348726469933334132e-04
4.527778545270587786e-04
4.555666337173873448e-04
4.473114545993745156e-04
4.617730373139231764e-04
4.573025420482065384e-04
4.548927745651057202e-04
4.667709550054718166e-04
4.456976765461503724e-04
4.686756895869294910e-04
4.702664318450841064e-04
4.820833888508792428e-04
4.875066323720586526e-04
4.751611662022662370e-04
4.616896407240392991e-04
5.059548692072946561e-04
4.534769777154338622e-04
4.737842574392473177e-04
4.657863533063564903e-04
6.516933655947344545e-04
7.232767778198907630e-04
7.069617459761581065e-04
3.988031411770038811e-04
4.103700984331452232e-04
4.085536984704879124e-04
4.012900659367351860e-04
7.327531304939896876e-04
7.317812385881284536e-04
7.259900478832126197e-04
7.210974075366551094e-04
3.857853378119999784e-04
3.815484879740356364e-04
3.895229245223654044e-04
3.874853926168474205e-04
7.285121147779656222e-04
7.278336420865087406e-04
7.220015170136205021e-04
7.164644654914377030e-04
3.721195390398270085e-04
3.744136032169972754e-04
7.217442525199642151e-04
7.200051799707117431e-04
7.247365228306523830e-04
7.154329553699361605e-04
3.596862881545316061e-04
7.156815276499710462e-04
4.383798167568206763e-04
7.137905829326724643e-04
4.260837523828011958e-04
6.607052255432659593e-04
6.521131101774699668e-04
6.612733664622751127e-04
4.534239384220338184e-04
4.487435419455953708e-04
4.678852791444204390e-04
4.623686070150857135e-04
6.766153779688243016e-04
6.840027962599810885e-04
6.894497398939433870e-04
6.732101530719976096e-04
4.607598366284315562e-04
4.533312414708194280e-04
4.442946250723649876e-04
4.651692718853558408e-04
7.106486011599079085e-04
7.066995474062991948e-04
7.041842559040696961e-04
6.970256854807690321e-04
4.421096968973420717e-04
4.383570460036496246e-04
7.157292208982984775e-04
7.116406150600656328e-04
7.067093314953613523e-04
7.040173799784547664e-04
4.250956234509460966e-04
3.101305294347138841e-04
4.307118999115348477e-04
3.984949434463098419e-04
3.248286854309591571e-04
3.343907764681800648e-04
3.483119208958521075e-04
3.529933820751924613e-04
3.504055248351359395e-04
3.422759210890507467e-04
4.430749015128034886e-04
4.439549539561723416e-04
3.025132121103421708e-04
3.136414925021625074e-04
3.068058636305881601e-04
3.303621916422200570e-04
3.029800610598262518e-04
3.051488609999058522e-04
3.093931554859444700e-04
3.157380111245925987e-04
3.159134365814776440e-04
3.237855631049718760e-04
3.248654314848770986e-04
3.330186043303448020e-04
3.342288458458109266e-04
3.396484498353808702e-04
3.404837724534775243e-04
3.464645149875772087e-04
3.082808724648831316e-04
3.136839674583994015e-04
3.202688119898593200e-04
3.034575146769211769e-04
5.016008768417128940e-04
3.261068804502775158e-04
3.197235931032772131e-04
4.840089158105246019e-04
4.892518440641609135e-04
3.336648561858481942e-04
3.274310724916255390e-04
4.744651003862579322e-04
4.768068509247828132e-04
4.745974884450633092e-04
4.766019776435524843e-04
3.387098907043069405e-04
3.331570800290018669e-04
4.715455167179901448e-04
4.669273216233172361e-04
4.672742269103847407e-04
4.694476964226430848e-04
3.398102181082189458e-04
3.452337783934733410e-04
3.431711722590221757e-04
3.370309846058195551e-04
4.569618216363221619e-04
4.580183638463184489e-04
3.015649061841468598e-04
3.102308507544046306e-04
3.503817326937589956e-04
3.533773161645249413e-04
3.562276760036297858e-04
3.545700545848089105e-04
3.994151371913554137e-04
3.496935523746106116e-04
3.449600676093543712e-04
3.521639646588157276e-04
3.497091466516697258e-04
4.055560512470689845e-04
3.989403871115871150e-04
3.646919692771011224e-04
3.596190997584136476e-04
3.628773847834627442e-04
3.719296214161983477e-04
4.164326034535403929e-04
4.137256893657261111e-04
4.064183776719167683e-04
4.009854555609605612e-04
3.827929437401079971e-04
3.769953729317039419e-04
3.808716147324043232e-04
3.895169818219562175e-04
4.106568061127283467e-04
4.091290558947220570e-04
4.188467723500064409e-04
4.028161020551026096e-04
4.029881896326281882e-04
3.957097764204261093e-04
4.047572548437070646e-04
4.080090421821640960e-04
3.349102687188379836e-04
3.381257303828955952e-04
3.558989852878295147e-04
3.504266036184597766e-04
4.231297935568874725e-04
4.264134872199386002e-04
4.335264247642516000e-04
4.165562118304803494e-04
3.109529185586532127e-04
3.104116652106225544e-04
3.091849156211797325e-04
3.166730589786247272e-04
3.158682254605138301e-04
3.157706402066195908e-04
4.242923543024025167e-04
4.177553557512414138e-04
4.150722311070052773e-04
4.070617365032596496e-04
3.231518235569791060e-04
3.189323520706804590e-04
3.186039432144968891e-04
3.267488691601384159e-04
3.268488748270904605e-04
3.231700964396644251e-04
4.067360400579014845e-04
4.024031652441825571e-04
3.317796689988587342e-04
3.369272259904287307e-04
3.033498585803211635e-04
3.036346852710745318e-04
3.014390762760993945e-04
4.182055337674360647e-04
4.211754750632377498e-04
4.213761183526955898e-04
4.209432035914385871e-04
4.228356352749350735e-04
4.246899840440504677e-04
4.242174160031988018e-04
4.270279689442042391e-04
2.000971299252054332e-04
2.005743333096995506e-04
1.988545823910728579e-04
4.169549344320952109e-04
1.989288567838155700e-04
3.063446550578339915e-04
2.969528265366794435e-04
3.214642775929656333e-04
2.016938815871809369e-04
2.005837515904226843e-04
2.008105874913442251e-04
2.012919508129504893e-04
2.711166330209106574e-04
2.785423028926293306e-04
2.816404627260662790e-04
2.901469256927348916e-04
3.111860397155405064e-04
4.138010958591571914e-04
4.107822923748255745e-04
4.073003208685264443e-04
4.004793733816740752e-04
3.929605713357039857e-04
4.027127796544495105e-04
4.184232883690240960e-04
4.214960386229891294e-04
4.191540395567943961e-04
4.273292238644411998e-04
4.240671856286650312e-04
4.217333228138985869e-04
4.210181924048035694e-04
4.242544316006300123e-04
1.983044428069052965e-04
1.969039633549878585e-04
1.973972825456432752e-04
1.975478133221416884e-04
3.132510536692869100e-04
3.563664180210694699e-04
3.407931317005669981e-04
3.363327753782195889e-04
3.239224420651796348e-04
3.687457474103008801e-04
3.812079344893574756e-04
3.940329591809051102e-04
4.009238361661685555e-04
4.076796243510164008e-04
2.030111796626131947e-04
2.021370336598567955e-04
2.028798462303351747e-04
2.038061211585364980e-04
-1.383294713311938922e-05
-1.639967698387385670e-05
-9.476164911204773908e-06
1.098719636041031186e-04
1.165613125330414499e-04
1.157734028072101039e-04
1.210334932011274448e-04
-1.664794748022095422e-05
-1.694095386334433596e-05
-1.862979487867823301e-05
-1.872137658961966613e-05
-2.014142327420911159e-05
-2.275219419682115201e-05
-2.408255901384137552e-05
-2.750430711169904728e-05
-2.617123306305813485e-05
-3.029378223168809398e-05
-3.074611949751414493e-05
-3.476462789618602831e-05
-4.177578156901815557e-05
-3.255300286032125130e-05
-2.858537479505403656e-05
-3.355014427057584846e-05
-3.518541404039557239e-05
-2.620683623317556960e-05
-2.300219121703346668e-05
3.705046486240508611e-04
-2.366853199483218728e-05
2.461994641658512683e-04
2.059757915802830168e-04
2.052797687324779262e-04
2.041103427424548829e-04
2.065371987012071990e-04
2.402914640996847153e-04
2.509616909983654722e-04
2.467706865410848301e-04
2.505177040620315630e-04
2.703667680342020660e-04
2.632614039465879159e-04
2.605868809938858503e-04
2.767806077027159107e-04
2.071301764681239175e-04
2.080818084678151981e-04
2.082064649252319448e-04
2.099399376770368433e-04
2.119571489683796820e-04
2.141307802452626437e-04
2.169813661671941016e-04
2.200823959172205284e-04
2.240978092308812853e-04
2.279839091031753238e-04
2.404479348614844188e-04
2.354613936639304611e-04
2.341245506838796780e-04
-3.252000347144218246e-05
-2.380020917695575115e-05
3.828284263349338696e-04
1.950541316964663743e-04
1.484087837333627601e-04
1.422827692484389590e-04
1.465024692163512262e-04
1.347910428385733369e-04
1.379275946569557935e-04
1.258705690434969333e-04
1.290175765318180695e-04
1.157522464126699985e-04
1.176506051805943583e-04
1.062693028534978089e-04
1.101624229198433448e-04
1.570907850400445830e-04
8.279180916359799697e-05
8.234673599332474408e-05
8.568351140832374229e-05
8.527305986604823010e-05
8.818841125201322786e-05
8.963379856088254103e-05
8.833355215895840359e-05
8.932921026387690506e-05
9.124935885768166856e-05
2.243987382007015777e-04
2.210673814507475106e-04
2.072780578290688480e-04
7.919480075501793140e-05
1.960153767864841062e-04
2.016780583383573681e-04
1.961246360352556807e-04
9.885741538111985987e-05
9.834262105116585873e-05
9.998087536174199669e-05
1.008081376331036592e-04
2.373002862017722101e-04
2.324193906797550791e-04
2.333784220815441821e-04
2.298814912243035333e-04
2.673928942386478969e-04
2.574512105467655814e-04
2.561095253607064597e-04
2.459126675660610098e-04
2.409663269854706383e-04
2.433872391508347616e-04
2.324301840202845203e-04
2.325519809116047395e-04
2.226567532584203778e-04
2.222648914136306664e-04
2.193309001967037484e-04
2.133773159113580814e-04
2.134817093406071243e-04
2.094031468139165883e-04
2.072187402716658868e-04
2.028670847571686984e-04
1.916675725247953335e-04
2.110355305874221036e-04
2.156183091060961553e-04
2.062524641630537534e-04
2.956436124644525282e-04
2.040163693843171939e-04
1.940477958269070128e-04
4.098550332516753781e-04
3.994763380342224754e-04
3.836687750197756105e-04
3.818411063051600470e-04
3.569152958553601968e-04
3.560139118071261894e-04
3.321034555770838040e-04
3.321163481335165650e-04
3.097031585615828489e-04
3.099450387370059003e-04
3.010202674542557786e-04
2.905713274922009401e-04
2.906327173457443069e-04
2.751059462919291910e-04
1.960486444416730033e-04
1.953961843025732274e-04
1.939783540971663886e-04
1.932075049645684865e-04
4.230512038180606537e-04
4.180844645066504736e-04
4.143043955121966659e-04
4.164478451395050565e-04
1.949631942265777837e-04
2.012038975149599534e-04
3.562181395140789431e-04
1.984461036815750887e-04
2.054301674954311973e-04
2.815601291900462285e-04
2.707944425640582456e-04
2.742632194934485493e-04
2.705210663851609527e-04
2.605653718990394332e-04
2.592162200616123175e-04
2.435620838549898838e-04
2.504391353579647783e-04
2.389641193901514494e-04
1.886948037756298413e-04
1.903148285666803215e-04
1.905581136330447740e-04
1.841660729227670933e-04
1.795136117808172091e-04
1.829354365163623727e-04
1.724379393736507541e-04
1.754723609385154071e-04
1.647328154951689053e-04
1.677739971018015646e-04
1.568623839189324694e-04
1.594486952544091340e-04
1.585810143948373238e-04
1.496501239241906575e-04
1.481707031952494654e-04
1.417024838113616124e-04
1.955258945409310437e-04
9.719510570249895263e-05
-7.959725905966880116e-06
2.008893394346466877e-06
1.427866753581115281e-04
1.330338535677219949e-04
1.269477108320919484e-04
1.450881156656334608e-04
1.359623208532441982e-04
1.320455626287926360e-04
1.385717616333660338e-04
1.355066420096516587e-04
1.405649994349255575e-04
1.450825099844404650e-04
1.576010688545716458e-04
1.460310434706542934e-04
1.490634901358843859e-04
1.455045233384059716e-04
1.385415271576016154e-04
1.372615544187520502e-04
1.449279367145932783e-04
1.406953261163695120e-04
1.437102701961148765e-04
1.506515292806644265e-04
1.653115462752662501e-04
1.656582047533419180e-04
1.620222333218593119e-04
1.582881057275857301e-04
1.322967326308269447e-04
1.408990361162508530e-04
1.327083655859363786e-04
1.414971721942317507e-04
6.627465589488210388e-05
1.535117858123616070e-04
1.517245884192729686e-04
1.719412644666813554e-04
1.641731452261477190e-04
8.744798026380681789e-05
8.437045149629609977e-05
8.882416434563699553e-05
8.118729857147931502e-05
1.416560707003596974e-04
1.423941754238085690e-04
1.643953894093878063e-04
1.530669442256663655e-04
1.066534196254847474e-04
9.888113073338115607e-05
1.327254075797335952e-04
1.434903760516205852e-04
1.492083488106713039e-04
1.406744276005227003e-04
1.445414311463290443e-04
1.513054899322454781e-04
1.250342554548250951e-04
1.159817660051801436e-04
1.325206083455325438e-04
1.366678542102677440e-04
1.406636767490546276e-04
1.422501805220033669e-04
1.474041929986080485e-04
1.496814496434395393e-04
1.443236018384378848e-04
1.431506646462855556e-04
1.492445818452401568e-04
1.499821248808259238e-04
1.460602902970354277e-04
1.470076828280683363e-04
1.534481877520973829e-04
2.103592777448234203e-04
2.133234465149945924e-04
2.139315918386331642e-04
2.153097939721354418e-04
2.128100020444293134e-04
2.117655819833477607e-04
2.130600344808429277e-04
2.171170553704931993e-04
2.146647419508328203e-04
2.133571062628564891e-04
2.114224273608376458e-04
2.116061077258764300e-04
2.141601541454036313e-04
2.128348763999960748e-04
1.330473817617773709e-04
1.278168050513183579e-04
1.305406601958799867e-04
1.302323987651554269e-04
1.370687670249086854e-04
6.998780905772098457e-05
1.375171412373955631e-04
1.460974070734846557e-04
1.519486999064522152e-04
1.609331273189902427e-04
1.581195559969819566e-04
1.521973127496372704e-04
1.506754466665365111e-04
1.579922155288513320e-04
1.464747610771342378e-04
1.489011190759900922e-04
1.455277525373900463e-04
1.505254456953458502e-04
2.169068001561467714e-04
2.122412556963211344e-04
2.152530897518347829e-04
2.178981773047594770e-04
2.183598718049305210e-04
2.158033890539406009e-04
2.183980707372395167e-04
2.159227673755968605e-04
2.184806887441369814e-04
2.159221267863122538e-04
2.155514991766096307e-04
2.152781148788076736e-04
2.179355436115160648e-04
2.177465937469974760e-04
1.395721054172848169e-04
1.442597161721756156e-04
-1.723322606249300400e-05
7.679824843416834391e-05
1.692945058297969758e-04
-1.424242833600414928e-05
-1.208864844270579776e-05
-1.583493736309425688e-05
-1.562951264042773992e-05
-1.714658701432633298e-05
-2.693638345223235621e-05
-3.159643543467221296e-05
-3.541762380885343938e-05
-3.320615393765939980e-05
-3.301775163586080322e-05
-3.895764284778832046e-05
-1.495280019092906159e-05
-4.040910437508358713e-05
-5.187898489652289233e-05
-4.542517468958681091e-05
-4.099327723931308910e-05
-4.613063810120130684e-05
-3.932643944147270148e-05
-4.509642440688538462e-05
1.133078690995941627e-04
1.186479687573285113e-04
1.261953742602019385e-04
1.438561805719268903e-04
1.452172549271381037e-04
-4.495718561549191995e-05
-9.672223362136202213e-06
-9.327334849592668249e-06
1.406724800230226306e-04
-4.931735819375883744e-06
1.474314436056111243e-07
2.148546215265497753e-07
9.547383418816485600e-06
1.762251090693396543e-05
1.308098694262113101e-05
3.195566428415076607e-05
2.729200039839843215e-05
4.668205602810171847e-05
4.179070434878521357e-05
6.477086649750110224e-05
6.138623226486306171e-05
8.128033143511070109e-05
7.476896221170278454e-05
1.022599713389189639e-04
9.988096298621069677e-05
8.661045740755017629e-05
1.017144419114849398e-04
1.104905787378971180e-04
1.197860758600160716e-04
1.210064197239124590e-04
1.129524073629049630e-04
1.153483953392963685e-04
1.316642788312697375e-04
1.301433750062743963e-04
1.364389795769910664e-04
1.359870007159807526e-04
1.545953358922458408e-04
1.523970410159961801e-04
1.573558384171743103e-04
1.726392525113873812e-04
2.890584209118552794e-05
2.761927768942045006e-05
2.280829997588306089e-05
1.881954614169679171e-05
1.634715727730875253e-04
1.604646059441134352e-04
1.765361131919466250e-04
1.724763048150339381e-04
4.637447712913012369e-05
4.097202092309549094e-05
3.965523214515145569e-05
3.478659655771823827e-05
1.617376036959699637e-04
1.588206697781176799e-04
1.767580599796020455e-04
1.707993983636865905e-04
4.724087883223314387e-05
5.228079320139466347e-05
5.755190407831690816e-05
4.402141410470536453e-05
1.596046877307710527e-04
1.568878032278400118e-04
1.754210279873093963e-04
1.589607228800788850e-04
7.720565758517345105e-05
1.660989626542910195e-04
1.480891039694727995e-04
1.615732488851644101e-04
2.706978594811813469e-06
2.932714204005764229e-06
-7.709178528727304056e-07
-3.839544693541805961e-06
-5.937841678236022260e-06
-7.368808038816600121e-06
-3.372540188592552561e-05
-3.939679756459732630e-05
-4.274059521716036395e-05
-3.790512885737243510e-05
-5.028973532746321834e-05
-4.313838902004583779e-05
-3.832728821923929479e-05
-3.895095404074240785e-05
1.373403245973409321e-04
1.407952697947319209e-04
1.467587150014169938e-04
1.521078086728159249e-04
1.649987870938507298e-04
1.604769099798792362e-04
1.463111033565311777e-05
1.480946345436848478e-05
1.038252888397745566e-05
6.212809198675668607e-06
1.655350732735148258e-04
1.473196230793588635e-04
9.552166170175732077e-05
9.773461181745395478e-05
7.246532535350413929e-05
4.659220478062984865e-05
5.548756367445367656e-05
6.368112815369374115e-05
7.008172623827784364e-05
4.456048076124365461e-05
3.441565611433930667e-05
3.010604319067689496e-05
2.117034591691276154e-05
1.850503894191444447e-05
5.338455292910957838e-04
5.444504961092631878e-04
5.377496455747864633e-04
5.368752621110232329e-04
8.430591171253221160e-05
7.882160748999423173e-05
7.670694355082021982e-05
8.124032303578026918e-05
5.356266040741185100e-04
5.284637867988507473e-04
5.309437527692556502e-04
5.321681445384373894e-04
9.570088828760859830e-05
9.093122700474703176e-05
5.347558878333684949e-04
5.457723318355958177e-04
5.418642312419388743e-04
5.342143810539138780e-04
-4.098586957840259944e-05
-4.017520157635299518e-05
-4.021994697796266199e-05
5.449146699044859089e-04
5.501599173247704406e-04
5.542314705189781360e-04
5.528696149376308676e-04
3.913244402781268456e-05
2.635908469581585095e-05
2.918937115444677067e-05
1.356159703994899692e-05
1.385616772787604460e-05
1.078755069699318312e-05
5.704432525401086302e-06
-2.801404328367396314e-06
-9.292059808909606915e-06
-7.135941820572892663e-06
-1.553544762279289283e-05
-1.458273156616828564e-05
-2.321286497177957970e-05
-2.460968494808764935e-05
-3.182206870370453097e-05
-3.269748207733225886e-05
-3.086531986571555594e-05
-3.461777435663913774e-05
8.991446939071669111e-05
9.374664256444865072e-05
5.235346092330413811e-04
5.313366233118258560e-04
5.485144322135894089e-04
5.506942357112655116e-04
5.543150662953075626e-04
5.524732608655472024e-04
5.517262968003408107e-04
5.435991722048374910e-04
5.387750750203645043e-04
5.232722257049499288e-04
5.216814931927301127e-04
5.278835659572116926e-04
5.134927868721831301e-04
1.124929493940583710e-04
1.116007719465015826e-04
5.325152112808463406e-04
5.365288884688422088e-04
5.356142336820533204e-04
5.416273997830069751e-04
5.409908912979412504e-04
5.441220243781596123e-04
5.161027073320780542e-04
5.113172035157885964e-04
5.035649630979760092e-04
4.967018786820892205e-04
1.151023690164386051e-04
1.147314934026651161e-04
5.496727840164962204e-04
-3.883888377971680484e-05
5.449533761028119106e-04
5.397073565401996550e-04
5.276439108133775761e-04
5.276810588604192564e-04
5.235358626814561045e-04
5.318204035185982153e-04
1.004219104812040274e-04
9.944892658983465930e-05
1.026079396983713778e-04
1.028369178545396898e-04
5.235850830591867212e-04
5.333764656408237614e-04
5.290333825485095138e-04
5.286952132254295333e-04
5.240727136578511233e-04
5.335872048046917324e-04
5.368191996222799805e-04
5.381098303122700509e-04
1.086002336943588781e-04
1.067677135041011146e-04
5.251802089020232668e-04
5.290837942500532754e-04
5.295078830186394610e-04
5.401125896272864846e-04
5.362609582240603122e-04
5.362815652299006419e-04
5.316776289966843125e-04
5.444945659143815130e-04
4.870007858488097649e-04
-3.709966024771947846e-05
5.616104308133495517e-04
6.910344905050319749e-04
1.205526031729171784e-04
1.244277541710645267e-04
6.500140626531282105e-04
6.516343837785001925e-04
6.571880079416954346e-04
6.617853828443708095e-04
1.103047746972831501e-04
1.042710846792290337e-04
9.702505339891724623e-05
9.552442584493075865e-05
6.829411148710443774e-04
6.380620413647028998e-04
6.420817281197076145e-04
6.449072724586259837e-04
8.044148938353167563e-05
8.472583133408428133e-05
6.269314099658429085e-04
6.277970895099414849e-04
6.319034911033504344e-04
6.343719904584055064e-04
6.489808395836283252e-05
6.921020270554037836e-05
6.132850930612585494e-04
6.389934870966496082e-04
6.734263937458051389e-04
6.710763813466977604e-04
1.420811049175957808e-04
2.131480365353446548e-04
1.983595005700834334e-04
7.556754898142451849e-04
7.784857263745542395e-04
7.679784928251663081e-04
7.698260650408646601e-04
7.777802011947953587e-04
7.899238146305331615e-04
1.821628687305619151e-04
1.585701442719323945e-04
1.713270593766203550e-04
1.716443277882274813e-04
1.828722337204714366e-04
1.612936674025634333e-04
7.006851599174619130e-04
7.014924384445776935e-04
7.145205489773437911e-04
7.258975046810112620e-04
7.590328124506279120e-04
7.479979565745216614e-04
7.437004973171748795e-04
7.712999946989879205e-04
1.475572920802423269e-04
1.385322818626693751e-04
1.474457752562866931e-04
6.145720894132826288e-04
6.185061938269124232e-04
6.218876253459461453e-04
5.177469733543418418e-05
5.545757004037826593e-06
9.307253321581826291e-06
5.792428724540047607e-04
5.842457578376713612e-04
5.891449919150180004e-04
5.893077926292386798e-04
-1.539014603992153974e-05
-1.523373868537516612e-05
-1.002111059258572578e-05
-5.043399213717416016e-06
5.596265288897621978e-04
5.788457338992542261e-04
5.724664311232606712e-04
5.715591148830736698e-04
5.643528413165099008e-04
5.837299819403983037e-04
-3.734728887357599981e-05
-3.650123330152675371e-05
-3.408553099356770191e-05
-2.947907990643181667e-05
-2.379500488162986836e-05
-1.939373719796790504e-05
5.531400960812617954e-04
5.571088466613971935e-04
5.614957114493081746e-04
8.086857758134531173e-07
-3.607515051971693247e-05
2.275554361858781461e-07
5.914780312896931579e-04
5.612353176285267545e-05
6.102020423056310136e-04
6.094306098610093470e-04
6.092740111653292216e-04
6.106549665437939738e-04
3.930754627165611255e-05
4.390097474209438187e-05
6.077680926399811482e-04
6.077455030374317264e-04
6.086271434007354446e-04
6.074880995895043899e-04
2.442834141619387045e-05
2.541739788224959233e-05
3.009240508098530841e-05
3.366198387581055020e-05
6.028640627086697930e-04
6.075190714584584491e-04
6.082797415075142256e-04
6.085585104315473269e-04
1.396231851072182681e-05
1.854810995611576530e-05
5.860480679877160806e-04
6.028944242442694666e-04
5.976993269298513933e-04
5.968864978333014151e-04
6.055847062661226738e-04
9.662559898170549363e-05
4.833007282947937057e-04
4.718263052818703180e-04
2.842209640079017296e-04
2.855056324609236648e-04
1.243777655101019819e-04
1.266323554574019599e-04
1.265933364120959198e-04
1.289264833129671677e-04
2.805281804853243261e-04
2.797225934195355051e-04
2.824570355197330521e-04
2.809363923318604350e-04
2.824854596454917156e-04
2.860148595472728926e-04
2.810431101749502982e-04
1.223275821605757509e-04
1.203764978408874118e-04
1.176087091680845292e-04
1.161808962504555672e-04
1.229866823721634445e-04
2.767881829688956566e-04
2.713088240896585450e-04
2.755494281276996745e-04
2.751560185488742755e-04
2.779441837965806236e-04
2.713977337212872222e-04
1.164770078390174021e-04
2.834297240020738147e-04
1.367989402350532947e-04
1.327027392876173751e-04
1.374347323517074342e-04
1.310537304845081489e-04
1.382740850269651215e-04
2.892241194449654551e-04
2.857567510683469130e-04
2.879121396118500525e-04
2.843952812406313189e-04
1.442484556369969147e-04
1.468592773684850841e-04
1.416853916089916906e-04
1.337969985890368905e-04
1.296500055358627097e-04
1.296254244541176527e-04
2.875213224640498205e-04
2.841304217281881298e-04
2.845136412977184522e-04
2.879465872289271302e-04
1.317959177046550601e-04
1.392362949633853340e-04
1.402365014161378756e-04
1.295692307436540616e-04
2.878462077768316235e-04
2.852651933063924728e-04
1.327620695372530449e-04
1.320611857439148997e-04
1.082923784883306961e-04
1.104437208713825245e-04
1.135419835025926286e-04
1.116776230104971090e-04
2.132580345678812962e-04
1.037105780136621426e-04
9.407258509408753563e-05
8.600496106764018262e-05
8.855587846719389369e-05
6.758299640863236557e-05
7.066059487340092295e-05
8.079677286448111657e-05
7.122666731121787885e-05
6.598051741163018504e-05
5.942459695355687722e-05
6.514830226894099041e-05
7.038785797981970689e-05
6.950829343863528745e-05
7.648243748273659171e-05
7.904702553052718635e-05
8.014445048185157990e-05
7.603016009282040453e-05
7.557995566304421295e-05
8.824614913798902208e-05
9.186314199584673281e-05
9.046928869554597523e-05
9.105362357730469849e-05
9.335212274938102300e-05
9.435351588972343306e-05
2.178447517137010753e-04
1.310735509093837825e-04
2.390726696826571244e-04
2.453536758972719284e-04
1.132805908290120979e-04
1.111704309663947676e-04
2.685095480784679728e-04
2.676781577956636148e-04
2.664883807373108742e-04
2.627970530693519709e-04
2.574018177688593405e-04
2.561853489733929086e-04
5.970746828651056438e-05
5.926946692206187816e-05
5.568818921757797297e-05
5.514687845948161994e-05
9.771950847718176422e-05
1.011306875267211855e-04
9.961314997868741118e-05
1.024752665703224807e-04
1.032172149264075069e-04
1.076872979336533621e-04
1.065045109664647187e-04
1.040212067120300469e-04
1.033271004014952725e-04
1.067298299875185609e-04
1.087102825258228265e-04
1.084075855419833429e-04
2.399034541279852404e-04
2.482201529353437021e-04
4.762185829004366181e-04
1.364554424208412619e-04
2.806784452665176928e-04
1.166372599059792541e-04
1.174325717660967995e-04
1.185772651289328461e-04
3.815668514554910323e-04
3.768355905625371386e-04
3.710565751791170962e-04
3.691175303591732147e-04
1.198579387744722090e-04
1.201806507610315332e-04
1.195026637287586357e-04
1.185099376408181240e-04
1.176663668847161242e-04
3.642441288034349361e-04
3.548424664371476562e-04
3.498303582554385832e-04
3.456358898642740169e-04
3.468737417990014403e-04
1.199287211584956937e-04
1.187384119163727836e-04
3.436324839749086714e-04
3.386227128812254708e-04
3.353292796465999178e-04
3.290078632535492400e-04
3.260550436519361862e-04
3.597793333882101175e-04
3.876129366949308905e-04
3.892703624010783762e-04
3.956132267971827136e-04
1.167855136846350988e-04
1.165564206485819121e-04
4.590792233967906904e-04
4.648100728457114136e-04
1.173053495980967849e-04
1.169019918447873564e-04
4.431540007945868010e-04
4.482001870330717540e-04
1.174177855329315123e-04
1.165150233670638635e-04
4.341649145880515184e-04
4.301315901214777175e-04
4.228903045061561147e-04
4.203923534684723289e-04
1.148041606572764302e-04
1.164997092712844021e-04
1.158265016193547355e-04
1.173050849274560615e-04
4.083411659112143994e-04
4.124271731746696323e-04
1.182930976053796576e-04
1.166120112322807992e-04
1.160543879082794424e-04
1.180999807236593962e-04
3.999717548560375365e-04
3.199773770630172463e-04
3.163868042633211325e-04
3.093019638497698526e-04
3.036889920776985122e-04
1.287644254044296077e-04
1.237786885848964655e-04
1.237260021128907823e-04
1.274218899741502958e-04
2.872444094372061203e-04
2.818819310439340544e-04
2.817296952213019538e-04
2.870004694954264601e-04
1.317046907038599225e-04
1.254066945672212003e-04
1.244756672053264188e-04
1.294886220770311404e-04
2.787887611183110376e-04
2.843620121378760170e-04
2.878700472549390230e-04
2.784628682814470043e-04
1.357149321259712394e-04
1.276730217005982095e-04
1.270128140063566194e-04
1.328828553991370949e-04
2.882716325296867687e-04
2.802933797821482564e-04
2.850514482147555452e-04
2.836468370010176770e-04
2.878971322518290204e-04
2.880950852975266768e-04
1.457646483021373383e-04
2.862097159475685882e-04
2.815461244511783439e-04
3.058448866484705670e-04
1.218560932281002683e-04
1.214638695544801911e-04
3.019224231022904948e-04
2.956700465093775056e-04
2.926273746251034018e-04
2.961052715645176841e-04
1.235193888645475175e-04
1.237495900028794354e-04
2.940126302789511175e-04
2.886870394761535566e-04
2.878010091438485654e-04
2.911596856519193372e-04
1.225247388656674553e-04
1.223949761485900812e-04
1.244730194304892533e-04
1.248542749637936307e-04
2.858725185155094493e-04
2.896130089889920392e-04
2.873369125588202998e-04
2.894158787715193177e-04
1.247932673012052275e-04
1.266342071513519606e-04
1.248701940041624955e-04
1.264416263905592452e-04
2.811809631819477346e-04
6.809623032747022433e-04
1.568706709066206039e-04
1.520211614356467382e-04
4.455433465387414007e-04
4.313110871521315718e-04
5.278926469614137699e-04
5.303737981165753236e-04
5.316119986378926247e-04
5.355939767092921184e-04
5.380920878143811981e-04
5.374285848725482385e-04
5.352716889638158265e-04
5.335531093043067953e-04
5.328661357641362650e-04
5.115955889836068917e-04
5.297139174055853252e-04
4.797358094020577070e-04
4.989057402095238916e-04
5.088876061354198187e-04
5.148456299460887767e-04
5.238781235954713964e-04
5.229331193881248769e-04
5.289006941962178790e-04
5.271208537310630117e-04
5.361979504040877620e-04
5.459292835030291145e-04
5.305051727499040257e-04
4.716806386310014722e-04
5.166081676952409378e-04
5.173984378506825453e-04
5.265386291449546726e-04
4.938111836930416049e-04
3.634126959945785081e-04
3.499438437228377641e-04
3.535346430214647627e-04
3.704895449616432994e-04
5.135417421986787721e-04
5.121238894313438587e-04
5.089840194458461692e-04
5.007344281162118271e-04
5.049905790963243619e-04
5.051102151424787228e-04
5.078841793191815786e-04
5.007196229139366335e-04
3.819330630631738140e-04
3.854610271255188192e-04
4.011465907266105425e-04
4.092928164322625728e-04
5.302464248120545166e-04
5.310402051036888999e-04
5.283682115587827336e-04
5.281327948764440216e-04
5.242215568218040050e-04
5.168399642315632493e-04
5.213176892598678051e-04
5.227389722879117713e-04
5.171079326397485729e-04
5.137504982532539689e-04
5.087072526439059654e-04
5.227885360292938103e-04
4.756957921508097285e-04
4.896995389736530499e-04
4.758121888085823118e-04
6.722218703460640724e-04
6.651077382003322018e-04
4.865579207324691462e-04
4.388726950908959559e-04
4.494272802792953969e-04
4.595833111810129854e-04
4.735579794174975092e-04
4.312355663056308889e-04
6.894248814134909184e-04
6.817358207763113279e-04
4.279172218574414242e-04
3.812726287327943345e-04
3.972158731572497073e-04
4.054089348018906315e-04
4.206173609580517799e-04
3.762222164548387573e-04
7.065260195227117531e-04
6.981910940454794361e-04
3.752219285154486826e-04
3.648016690819948248e-04
3.648446720966979761e-04
3.547472991103763702e-04
4.710047904827795672e-04
4.979476679747952628e-04
5.052516899717424646e-04
6.500674784697776281e-04
5.872722954358890884e-04
5.733915673172204630e-04
4.992239353503179515e-04
5.002032570596259267e-04
5.041828719360696162e-04
5.048075190879049504e-04
6.246966900860425600e-04
6.231113638820335318e-04
6.133226980470063948e-04
6.051258215479561609e-04
5.073810567780741038e-04
4.982781183240215898e-04
4.951722281951946147e-04
4.992415874456521130e-04
4.962961096779245317e-04
4.984006338205402946e-04
6.412375913728359141e-04
6.342008576951143868e-04
5.103337670044692364e-04
5.096437089322601718e-04
5.058893017799503478e-04
4.951781396478922978e-04
4.882078766651027583e-04
4.864687403003723734e-04
6.569878752025185746e-04
4.956680229348302486e-04
3.413953790478869163e-04
4.962735752864892193e-04
4.930987917841231577e-04
4.959932479946326618e-04
4.968084342253389039e-04
5.075205679259587764e-04
5.040550294701571067e-04
5.018772979520388748e-04
4.987957722278958976e-04
5.102572282591664142e-04
1.583883221321035189e-04
1.550425725085197691e-04
5.105148450502746543e-04
5.079886841975995255e-04
4.920395069954305520e-04
5.142113560507386837e-04
5.136173147090400360e-04
5.166330937000686036e-04
1.680055283800036383e-04
1.645745213782841200e-04
5.101905146513820502e-04
5.115460088597323764e-04
5.120089889201903059e-04
5.121105208915313796e-04
5.156990153973527689e-04
5.121199531791243960e-04
5.111935023636296005e-04
5.155921093547437316e-04
1.465632481478281585e-04
1.490450271858404863e-04
4.931333864823033916e-04
1.295916672606964846e-04
1.283178655566896069e-04
4.226328970115509633e-04
4.073427018964255204e-04
4.133659166586072116e-04
4.204133324238310985e-04
4.089833506445615338e-04
3.990300936105300057e-04
1.379634258863051517e-04
1.369374853586793612e-04
1.343660714320644132e-04
1.324655684255171453e-04
4.623675877647203986e-04
4.459453533073799345e-04
4.465591347009933792e-04
4.618797205563447347e-04
1.403325386296670567e-04
1.399729819477044438e-04
1.421533161377614557e-04
1.379042325274943835e-04
4.879092107323076011e-04
4.787362207669723082e-04
4.765427455708747245e-04
4.863337088373444867e-04
4.899705025398629673e-04
5.096913854767867172e-04
1.728078819146557251e-04
1.742749558230099387e-04
1.784546284789542995e-04
4.882149620567499638e-04
4.888065870009072411e-04
4.897324366448508031e-04
4.887576810090442240e-04
2.605085684616071664e-04
2.607275073802082545e-04
2.495217923063114320e-04
2.730244803319149967e-04
4.883729467545631399e-04
4.880624740679545873e-04
4.888993314671354192e-04
4.888226784487519072e-04
2.919091038856383999e-04
2.798026149974488564e-04
2.843535171293878070e-04
2.990615493266738181e-04
4.914656240609194347e-04
4.893523541317652261e-04
4.900371163390256773e-04
4.917932023000497850e-04
3.280831191214342432e-04
3.146737734050134407e-04
3.178703025876594549e-04
3.346645025856493467e-04
4.973837964933256178e-04
2.341332467242559644e-04
4.957372033396382051e-04
2.296116949296042663e-04
2.168320131278754146e-04
1.815213665208818947e-04
5.091883985305938791e-04
5.060959106398916444e-04
5.036351168266230268e-04
5.058787695498154430e-04
5.059382509053001646e-04
5.024884939960579718e-04
5.019497189631159451e-04
4.997789071038622778e-04
1.932667106898278044e-04
1.886149399788859132e-04
4.990484551087962265e-04
4.964526869368845281e-04
4.952332553923421282e-04
4.971220305285484545e-04
4.978386516702466413e-04
4.954543171381376810e-04
2.001350163168542473e-04
2.021538366012719289e-04
2.074848808308154527e-04
2.105036552852891250e-04
4.904217722795833814e-04
4.917793905188711694e-04
4.929952701474172184e-04
4.909846122529804924e-04
2.203106671109407986e-04
3.532900180813199433e-04
3.287736572651912522e-04
3.171241237819986025e-04
5.380579239996889250e-04
5.403080561427371382e-04
5.519788725605659623e-04
5.489517783627348305e-04
5.453341938811073156e-04
5.521060700115395506e-04
2.834878896695206896e-04
2.834269743416898291e-04
5.538420320942423307e-04
5.549362733400882083e-04
5.538965675422955056e-04
2.693986990967559740e-04
5.537731272097854828e-04
2.923888061705904955e-04
2.887991792957090415e-04
2.972689850363739749e-04
5.478007302813910030e-04
5.520769136476804924e-04
2.918094024989996492e-04
2.950429426464686120e-04
2.956786663569310161e-04
2.992190157574428047e-04
5.335121147062076236e-04
5.407827171413734802e-04
2.953845380447101205e-04
2.716178691034323270e-04
5.346930619752395409e-04
5.327338696668104320e-04
5.292737461275483354e-04
5.293870533300860937e-04
5.281976662681119690e-04
2.132939064058973929e-04
2.205048421125249778e-04
2.278824592819083739e-04
2.259918266776649465e-04
5.258094920921758389e-04
5.254467837104785091e-04
5.269348742133781816e-04
5.252901072308491801e-04
2.444801206368672395e-04
2.402353373866437621e-04
2.326810107824856802e-04
2.496974810651909969e-04
5.248444113017127453e-04
5.240548200867129825e-04
5.249573679237554222e-04
5.264626125995141952e-04
2.426419399925587356e-04
2.481717562031877347e-04
2.520847659987825997e-04
2.600376446858552277e-04
5.285036734008598594e-04
5.292498535949547844e-04
2.992030726538820440e-04
3.009105053922272446e-04
5.157492481083540909e-04
5.237225192419675763e-04
4.226082883469432631e-04
3.057525067619242627e-04
3.033132169365738897e-04
3.032510796451731478e-04
3.057821604370170726e-04
4.132688430546483912e-04
4.118758403670251772e-04
3.782052503017972484e-04
3.921114819099764969e-04
3.963891743507554338e-04
3.676315726846885075e-04
3.047272771425757324e-04
3.028363692416339713e-04
3.031539520138334508e-04
3.057245995790888542e-04
3.774576594211766678e-04
3.541175245158542911e-04
3.607321939479217975e-04
3.540549556699231566e-04
3.385584214822379254e-04
3.271857499808055597e-04
2.415323082632162000e-04
2.462267477901361251e-04
3.031589115548131725e-04
3.009621347045365295e-04
4.300167877178709365e-04
5.272961567833532419e-04
4.394937866232321569e-04
4.412743500157461133e-04
3.010119237554295798e-04
3.025450525436164145e-04
4.910869097478751848e-04
4.976597059147635062e-04
5.046326577800208570e-04
4.881968517487951238e-04
3.026870138953625055e-04
3.041034510706499736e-04
4.898669901858530591e-04
4.836516716413205032e-04
4.834676807032627023e-04
4.774496521168994497e-04
3.019511003255534844e-04
3.018627863701024618e-04
3.044293991017089245e-04
3.051913177081513580e-04
4.535090076659361886e-04
4.606105482352753429e-04
4.680641439542509953e-04
4.488765126594315789e-04
3.041584990572437290e-04
3.058583699528232024e-04
3.043979841077487213e-04
3.057502873251365344e-04
4.529448543988947792e-04
4.440719338049062682e-04
3.173283424053622778e-04
2.066827508069958368e-04
2.014360290043302559e-04
7.663164527923402563e-04
1.502520887011927640e-04
1.581598957986634930e-04
1.627963795315802539e-04
1.478181392091874988e-04
7.329509561840523001e-04
7.396045661187876331e-04
1.431854105028297186e-04
1.360399803606609137e-04
1.376684851041165688e-04
1.297978769761285074e-04
7.644842686036748460e-04
6.857008747780388765e-04
7.029041048127189061e-04
7.124736932613101549e-04
1.146592254330475966e-04
1.210539567003227578e-04
6.730922982350875852e-04
6.739512835544172499e-04
6.620693589471735724e-04
6.849646402956310063e-04
1.033373493410761983e-04
1.062296055505103045e-04
1.096428961684075811e-04
6.928826750341013406e-04
1.889823689168978994e-04
1.782352022523328052e-04
7.788002049353004571e-04
7.237817677389343307e-04
7.157095845052741795e-04
3.039281910480060500e-04
2.940590749162428036e-04
2.796196290765310408e-04
2.755118092581384593e-04
7.314925755939735621e-04
7.326576155466066895e-04
7.408818557980089391e-04
7.487687371457864933e-04
2.635246305808682356e-04
2.541177805118759896e-04
2.421298849967902327e-04
2.386671491912662445e-04
7.715693960176203334e-04
7.672567727425697081e-04
7.584598184904316372e-04
7.768067487343242178e-04
2.262208236930174788e-04
2.174220389261479695e-04
2.068817686764621493e-04
2.039346329690862325e-04
7.689536249959031842e-04
7.691804458373259924e-04
7.745349088498918377e-04
1.006797018729774516e-04
6.270775269038616605e-04
6.318053287250497167e-04
6.394444072051429489e-04
5.675990008641236713e-04
5.692832556872229853e-04
5.653470958094425260e-04
5.719488463365790185e-04
9.578608116148110781e-05
9.930573052737912067e-05
1.049447997984134822e-04
9.188803537270861263e-05
5.558258679226272397e-04
5.588652461759201131e-04
1.209649037165648141e-04
1.165448169221540426e-04
5.459654476598002149e-04
5.489625227387454716e-04
1.444253393668968894e-04
1.416968665737171015e-04
5.383861964362364905e-04
5.401529417127934806e-04
1.594800266223716904e-04
1.737454666416691780e-04
1.842385709459537708e-04
1.810605003268807604e-04
5.329925209723990458e-04
5.338394575987309709e-04
1.906917576328718525e-04
9.002943771992142697e-05
2.089368834095220548e-04
9.437513432222543802e-05
9.877725145076315830e-05
6.484631521527333938e-04
9.746489973608583402e-05
1.016489327519397729e-04
9.579785073811628363e-05
9.432286605701006561e-05
6.158666350095665923e-04
6.156841596927715076e-04
6.079885552609604277e-04
6.280906081254593711e-04
9.329642015427886369e-05
9.703630532994747982e-05
9.055576474176423409e-05
9.003803179763763718e-05
5.857199920091436200e-04
5.880637582413954494e-04
5.940692637760254568e-04
5.985018551909385533e-04
8.699528895404817829e-05
9.047620788027324959e-05
9.258017917855465464e-05
8.724680235049141024e-05
5.757224949769335466e-04
5.793391155498602658e-04
5.832912526609292840e-04
5.774305448901006837e-04
9.456743772764753593e-05
1.563934606569164802e-04
3.821698723664452148e-04
3.615623884753683070e-04
2.238427834989238912e-04
2.296678728358067729e-04
2.271895179871484094e-04
2.270729615351769028e-04
2.251079168144297382e-04
2.306415072430637037e-04
2.290078839559974951e-04
2.303679033779052084e-04
6.962397718529354611e-05
6.838781323695945747e-05
6.637142311001424763e-05
2.236251229988975265e-04
6.489290804470374799e-05
6.027426463651376523e-05
6.078707257265934094e-05
5.342736739275502796e-05
1.690913009440865025e-04
1.746737723665904975e-04
1.799183673165713319e-04
1.885634492705378631e-04
1.952579768488617870e-04
2.029422225047647040e-04
2.064751520316804485e-04
2.112690314949259023e-04
5.745511916134527202e-05
2.198420198999779466e-04
2.183630711032552650e-04
2.102067937243349823e-04
2.237119802532997284e-04
5.921355319641239502e-05
5.306395021332352191e-05
5.586659169700935844e-05
5.193706699580067244e-05
5.469777004773450238e-05
4.529365120539945443e-05
4.392347087180380758e-05
3.449224377525206763e-05
3.299942560779238384e-05
2.564073780110461641e-05
1.568051783451044321e-04
1.682752633823609895e-04
1.653910412365776047e-04
1.622334281557098236e-04
1.594968587424575068e-04
1.787419831166717590e-04
1.728223224471622799e-04
1.940231479577498479e-04
1.863112823171258526e-04
2.056658682969942590e-04
2.009731747489901688e-04
2.144822601244472616e-04
2.116388584814544039e-04
2.128012340145496656e-04
2.323550136349305129e-04
2.346716535333425314e-04
2.334795587792099197e-04
2.351593980352497824e-04
7.902810860217859043e-05
7.615822959747495517e-05
7.477825759302576174e-05
7.428396971243095260e-05
7.633308082981937563e-05
1.824119804477786276e-04
1.840079160647258136e-04
1.777439001023345269e-04
1.685944282432306097e-04
7.793950669464411488e-05
8.029767668218823636e-05
7.917192739294744814e-05
8.024331534890882128e-05
1.606674613707556446e-04
1.609894833730643666e-04
1.348726293794382067e-04
1.455714107739790059e-04
1.465608104681327434e-04
1.250202361195270533e-04
8.477750219819354439e-05
8.113112719500883150e-05
8.014659753155128528e-05
8.208699125397312291e-05
1.360062150793076745e-04
1.169093019838868323e-04
7.568496989485014564e-05
2.210480762444714587e-04
1.898473171273243332e-04
2.036455402798326923e-04
2.335553657560965075e-04
2.354502017801439484e-04
2.332079604777586657e-04
2.323591010975238960e-04
7.366260160406693804e-05
7.149141119714192577e-05
7.072037247890306845e-05
7.121450556481689811e-05
2.377721726899454052e-04
2.316147722341697804e-04
2.349714453473564831e-04
2.340953457821054776e-04
2.274825319652591031e-04
2.256925021117953860e-04
2.112600667053956356e-04
2.165476118423971801e-04
2.180969437984980202e-04
2.071494973626989637e-04
7.579854393313442272e-05
7.287366409535495234e-05
7.239380500812302394e-05
7.423952550577477862e-05
2.118447307276366434e-04
2.026160483989986754e-04
2.059045051701543507e-04
1.965028087436818431e-04
1.219298808837040917e-04
2.225335414040526579e-04
2.187757818140901298e-04
2.030590124816639315e-04
2.066367693954137045e-04
2.062971811810903743e-04
1.965881663557294667e-04
1.957775520571425733e-04
1.947701824560596809e-04
1.920721617439444099e-04
1.889466002216485640e-04
1.880624353181083999e-04
1.202094210840249489e-04
1.160408310083046432e-04
1.996088186807141399e-04
1.192067641813548024e-04
1.669384906937613599e-04
1.721428497085709399e-04
1.788371874510328815e-04
1.860446985445853040e-04
1.916790292314058080e-04
1.968826143469573696e-04
1.782867908831250428e-04
1.811175139059392140e-04
1.838184741537789916e-04
1.766629790626389419e-04
1.104320795136489770e-04
1.148758190019788527e-04
2.006269025768341269e-04
1.893472419753492917e-04
1.932090252511960583e-04
1.513024403359846304e-04
1.604563395800653576e-04
2.077408902701085962e-04
2.103179489076887384e-04
2.112390789637590355e-04
2.094965344010962793e-04
2.090930925590165615e-04
2.108916345545334547e-04
2.087458222920995183e-04
2.057494284968432847e-04
1.984869645658776877e-04
2.002317798364137752e-04
2.036381494892189543e-04
1.987729254424879964e-04
1.273658669360437569e-04
1.290715935806035044e-04
1.219588478030553122e-04
1.217293345266210169e-04
1.551184731832186154e-04
1.678744201177844321e-04
1.654213369862360492e-04
1.601478156148726203e-04
1.584450129489185810e-04
1.804970114060577694e-04
1.748378508857422430e-04
1.092784945983154486e-04
1.773410998490331436e-04
1.697965846567398495e-04
1.709467309237469828e-04
6.006896471517738007e-05
4.998323865165416269e-05
4.938070374283683715e-05
4.106318961260707205e-05
1.519460456743637849e-04
1.530948850236426640e-04
1.528381582136475352e-04
1.518793528339449771e-04
5.931543978844146719e-05
5.109911050904033397e-05
5.835932621919832339e-05
5.333267934482552146e-05
5.102611672119060365e-05
4.210334520347201536e-05
2.632310859856202295e-05
3.239145042844192247e-05
4.112222783272136129e-05
3.254106696842323744e-05
1.518799904494457398e-04
1.550023244115651612e-04
1.530084807355778067e-04
1.518565810087721174e-04
1.512310387179364795e-04
1.583528222752213601e-04
2.135471267808699755e-04
6.369824016828463215e-05
2.163285497520402569e-04
5.993950495408093920e-05
1.576595683500651339e-04
1.731076746134457345e-04
1.755180833242926111e-04
1.684336763091498284e-04
9.917691114060429034e-05
9.885604643362924334e-05
1.684679247672441708e-04
1.622730555133286036e-04
1.641910371201225959e-04
1.649680500779043715e-04
1.667277864024353361e-04
1.618595583159145881e-04
8.681909915488273321e-05
8.711136982767770504e-05
1.594615861117347044e-04
1.608580572906156080e-04
1.596722661137528042e-04
1.587297254750230776e-04
6.538360000388555892e-05
6.782666197869410764e-05
7.735981751086853258e-05
5.710027424841928814e-05
1.587452321650216220e-04
1.542633195777392142e-04
1.556721736592451156e-04
1.562493894033738456e-04
1.541396165507350499e-04
3.662014870937263284e-04
1.156392951644562669e-04
9.253173127237385783e-05
8.143605349499764086e-05
9.784948986386136634e-05
8.571264539477211209e-05
8.787818091817987975e-05
7.863864463603540355e-05
1.018224099555959614e-04
1.733213070015492531e-04
1.721258412091046758e-04
1.102788493004431143e-04
1.360548554115111920e-04
1.246149466686431034e-04
1.714688404266628927e-04
1.235296379857340554e-04
1.399933335598171772e-04
1.714426817935282127e-04
1.709837223347256293e-04
1.474282198241660437e-04
1.745942135211059907e-04
1.627658102947405843e-04
1.597278341752462365e-04
1.503543986119564621e-04
1.776901053874678645e-04
1.632188113125140189e-04
1.662488154245400358e-04
1.131018747435622257e-04
1.732622090021697738e-04
6.661359023714296854e-05
5.811383365157504917e-05
1.503709744576587281e-04
2.534859230151933601e-05
2.901079602506804767e-05
2.365781175241381981e-05
3.425216230276716313e-05
1.586111272271369642e-04
1.608586308153040693e-04
1.644455328829942838e-04
1.555116431212895628e-04
2.991878496760445028e-05
3.642772577743923489e-05
1.713600144633325355e-04
1.699795627222845478e-04
1.682658554563708773e-04
1.658591090373952141e-04
3.540110485633660793e-05
4.810546493697255593e-05
5.136682393555649657e-05
4.547637342637971940e-05
1.692035022474595906e-04
1.695593216984557776e-04
1.717314687131552833e-04
1.670456624509994350e-04
6.865109146264578347e-05
5.639393984652952738e-05
1.688307055730956310e-04
1.682719951984581769e-04
1.971587948062258379e-04
1.866376704742826970e-04
2.660627454718939738e-04
1.366546364377834930e-04
1.393779538071571070e-04
3.005306465328232883e-04
2.889167753088223069e-04
2.934950660007925130e-04
3.021195827070074277e-04
1.274697180988667558e-04
1.281697753622843320e-04
1.306351359820351603e-04
1.321352134286268170e-04
3.342949685402366272e-04
3.123337667589027146e-04
3.255732490327065197e-04
3.292824718383204996e-04
3.409718205609996535e-04
3.189252035910892049e-04
1.292215967810093501e-04
1.289994090942237772e-04
1.278805843673390527e-04
1.272837568960861251e-04
3.879997726968428535e-04
3.867595608225224565e-04
3.724119047405625342e-04
3.458423339442701994e-04
2.825642537483195708e-04
1.487068261278006581e-04
2.731969571517356009e-04
2.576024059502665165e-04
1.925132266005405825e-04
2.002160382904245373e-04
1.549804128330364026e-04
1.572653904115204335e-04
1.604535796944637268e-04
1.606294641589990472e-04
2.089701848176182949e-04
2.319281147755810268e-04
2.213184919494356670e-04
2.195741683102318494e-04
2.115893314533402075e-04
2.342119923424073409e-04
1.508184647557578501e-04
1.534715135716806472e-04
1.530907565915289427e-04
1.516882367689646792e-04
2.503195524986964108e-04
2.401470890483638058e-04
2.458894823223552900e-04
2.541649479767247081e-04
1.497745392348706563e-04
1.468958072629183184e-04
1.445260025869690690e-04
1.504329587384192876e-04
2.751050978439712499e-04
2.685292352371489773e-04
9.890329249112756198e-05
1.518913572021793475e-04
3.385020280745433877e-05
8.936420289529887627e-06
9.323813062134868887e-05
8.935392949580689805e-05
8.770706506195165449e-05
8.938257324113106921e-05
9.901057913830207550e-06
5.484492744061390095e-06
7.131589396807444013e-06
7.212020286397374332e-06
7.151554302718754777e-06
7.221373614356912802e-06
1.014174674396130158e-05
5.873210366975518169e-06
9.487217720193875990e-05
9.618701844094735632e-05
4.203336307539879049e-06
2.088947224406366826e-06
3.195929710924800483e-06
4.027721181245845450e-06
5.071448970003307481e-06
4.644499530011893984e-06
9.899827319824168817e-05
1.005443561874991916e-04
1.698527440544090483e-06
6.736604979369549854e-06
1.011515117865930491e-05
1.543103303792794876e-05
1.508190992540534664e-05
7.095979067162642073e-05
7.070031324685451869e-05
7.890591193640230554e-05
5.896337995982738614e-05
5.338645934707159671e-05
4.363098364579459843e-05
3.906195076401870698e-05
3.233666756920567433e-05
2.929096756533869415e-05
2.383625067740151191e-05
2.175556951798496123e-05
1.815163329440300542e-05
8.553343601440750374e-05
8.711448940586219696e-05
6.313705290164411347e-05
5.036811376973608694e-05
5.691857097807864654e-05
3.675058943014742366e-05
4.264318279580928302e-05
2.615545553242751677e-05
3.093312125672503517e-05
1.878924773148455288e-05
2.219416543029841500e-05
1.268546644965944022e-05
1.223850395344678876e-05
1.463821161555266166e-06
2.945738153700909423e-06
4.743613072467769475e-06
1.039167051291089099e-04
2.233297463153116957e-06
2.430595019646099266e-06
6.495434279362138813e-06
1.105163291533199399e-05
1.288708347309280194e-04
1.265988738477751290e-04
6.169730352809101513e-06
6.842291665414014728e-06
1.193721468090869327e-05
1.775002788199792690e-05
1.313391959183557683e-04
1.343383006539479864e-04
1.327305712234482199e-04
1.331416271205665815e-04
1.036290752798720611e-05
1.143494392897831341e-05
1.822482154233077736e-05
2.524417615303051760e-05
1.464037032920750771e-04
1.411507241387681161e-04
1.388857639868547864e-04
1.409222946715711373e-04
1.650370497301465811e-05
1.708738680908557657e-05
2.553511812634739659e-05
1.227194621236164752e-04
1.567962331747443862e-04
1.221169973684187236e-04
1.193382849668531625e-04
1.047774456065589523e-04
1.725107284146880981e-06
3.202822504463940658e-06
2.695690903148593733e-06
4.559286530906692618e-06
1.109667029629056803e-04
1.078127581635170243e-04
1.089109553980142410e-04
1.091481513962070732e-04
2.124191319828637388e-06
4.709108989079529450e-06
1.144452851986382986e-04
1.160396963478584493e-04
1.128438425319999272e-04
1.128084966852649059e-04
-1.832134249717231332e-06
-1.095299101809160770e-06
1.822878370105891021e-06
4.294208737222600405e-06
1.165747554856463717e-04
1.168973028165219686e-04
-6.459308962618186073e-07
-5.617388658696002459e-07
3.261889007960837428e-06
6.862647441726295799e-06
1.209794474130730700e-04
6.840778241306693644e-04
6.874694094917297100e-04
6.929569410562702331e-04
5.413572702540367203e-04
5.202963441444880335e-04
5.080543968004427348e-04
4.924655253156643223e-04
4.845813432823712665e-04
3.057196010174268309e-04
3.095382561594440694e-04
2.925962827523614571e-04
2.975775664351676918e-04
2.689482647316677674e-04
2.735678658848325899e-04
5.465684122677418521e-04
2.798301367251979587e-04
8.063522686400274126e-04
8.052965291162549836e-04
7.990992413933860209e-04
7.854718195199958527e-04
7.518836269422157640e-04
7.557303315442561635e-04
7.706401478271595381e-04
7.456007820459180585e-04
5.362015726515427603e-04
5.142014844527194144e-04
5.184558297426097124e-04
2.823235159005179034e-04
6.565905094226460754e-04
6.896136595462821171e-04
6.764934193893197296e-04
6.383471967365824751e-04
5.836950248704465914e-04
5.934283745859329209e-04
5.295908717054461376e-04
5.453602796786950757e-04
5.576183312836174681e-04
5.682715833321279027e-04
5.144880168957157406e-04
4.998881629405464537e-04
4.891931704323132990e-04
3.171039384394988016e-04
3.150777787722268061e-04
3.090674624706125874e-04
3.036375482543226308e-04
2.903756418247540401e-04
2.952499500653994313e-04
2.540826933622456407e-04
2.566184313122355626e-04
2.589869925244026754e-04
2.628467308679431082e-04
7.397074520505404847e-04
7.107770152371141979e-04
7.252183628762688770e-04
7.174025721364367652e-04
7.297199356463125817e-04
5.076156337429462480e-04
4.886748680337576426e-04
4.766818522223820317e-04
3.199078536118707752e-04
3.164433165740594667e-04
3.386692276345970912e-04
3.397760036599128887e-04
3.272223807438208627e-04
3.266121659327748407e-04
3.531233219584663436e-04
3.511636678577297163e-04
3.657858627566493073e-04
8.052423060919437423e-04
8.196482319833911252e-04
8.105146826353675296e-04
8.021947193440790921e-04
8.100811498677395681e-04
8.025933605213143992e-04
4.934694453932080612e-04
4.699674932985464424e-04
4.776149750484117600e-04
4.679770937898822822e-04
4.257638876062767364e-04
4.384438164861204166e-04
4.465077888350780545e-04
4.131549654323370428e-04
4.028045011242725455e-04
3.886008359164400843e-04
3.800587314196799348e-04
2.980034994929734306e-04
6.250181643288012972e-04
3.124555009244469987e-04
3.018024740258786571e-04
3.110908131714325655e-04
3.124539037063403632e-04
3.076176582825303663e-04
2.950626084171886613e-04
2.993990770659958893e-04
3.049366102443489316e-04
3.064012553602782070e-04
2.984483674432369016e-04
3.152335412866445708e-04
8.201715344698661155e-04
8.136662911462422048e-04
8.163101351887181801e-04
8.157066219959716816e-04
8.168210859446994009e-04
8.114855235097102187e-04
5.052601646494544411e-04
5.022274180246341689e-04
4.582104648099554639e-04
4.724907665065838426e-04
4.807126534509031436e-04
4.475352762575991435e-04
3.366663787915734167e-04
3.252036987174966587e-04
3.287593655810657736e-04
3.232987041684051385e-04
3.079991089027703634e-04
3.667184661262554678e-04
6.370998100751270070e-04
6.632723789751859920e-04
2.611568275210113688e-04
2.665869834953995122e-04
3.136305975058039123e-04
3.192142171287421339e-04
3.225069937738658972e-04
3.215136912108669141e-04
2.628333434800829947e-04
2.674225286041142721e-04
3.110322161176284992e-04
3.163408156598821082e-04
3.121982331774517073e-04
3.269644334241300914e-04
3.145231384570168856e-04
3.132231437282715324e-04
2.658074181470094881e-04
2.705033050453587730e-04
3.053964375531388370e-04
3.037372598673931164e-04
3.007594853160111179e-04
3.055239662235397446e-04
3.019535702998117025e-04
2.961573321430128179e-04
2.896176179280750165e-04
2.827580507533430216e-04
3.102554478254359173e-04
3.171230001076563352e-04
3.215439043794702189e-04
3.232464285165244713e-04
3.196328368821601748e-04
3.358469845310756391e-04
3.481363956783122470e-04
3.579539634776883038e-04
3.548853338837677351e-04
3.797071966598235325e-04
3.748230442874926583e-04
3.631042030074330736e-04
3.778011418202839068e-04
2.714385623265959174e-04
2.702593787948493983e-04
2.771105355488304427e-04
2.634692545304060914e-04
3.232637794169167071e-04
3.194023749698387507e-04
3.172950491190842785e-04
3.249429550572370648e-04
3.699295097870213683e-04
3.751730946799404498e-04
2.762820754340923851e-04
2.732904004957009822e-04
2.663486247574766200e-04
2.614808837396085349e-04
3.164374274169990168e-04
3.277033432534986394e-04
2.799605184461472830e-04
2.709492160518093477e-04
2.923074077313496649e-04
2.814315872157229967e-04
3.272705368209077154e-04
3.203434062721513434e-04
3.136917535859211521e-04
2.949314642159899880e-04
2.960333656052494336e-04
3.035619734284182103e-04
2.893272547315437772e-04
2.456501322010390506e-04
2.459668361029257412e-04
6.052339036845715611e-04
5.865962458803519871e-04
5.673831376916226151e-04
5.525754177059554644e-04
3.149421356049983889e-04
3.189199207532552433e-04
3.072563368030197190e-04
3.010258193164972004e-04
2.882230911409172907e-04
2.926473828262845535e-04
2.529156480817187024e-04
2.515886170821715661e-04
2.482347209285215876e-04
2.559183121026100305e-04
6.951659944381128860e-04
6.820665865406031403e-04
3.302072792745799749e-04
6.237402201472704369e-04
2.456345739000838141e-04
2.976449936893360137e-04
2.792055508760097737e-04
2.865078683461199163e-04
2.853907717489245896e-04
2.726871063198889550e-04
2.942388241636186962e-04
2.949969113093009769e-04
2.799360145612571999e-04
2.861249732030289746e-04
2.702311397851575787e-04
2.665972379951106344e-04
2.592569191834034632e-04
2.551690153510418040e-04
3.172950896639597867e-04
3.035493209151617577e-04
3.066267578558206351e-04
2.980195841830964357e-04
2.993684378989327154e-04
2.868412244398005936e-04
2.476296847228231157e-04
2.491925800259365913e-04
3.242600237502927369e-04
3.232479232410888077e-04
3.016868527069393579e-04
3.042697525887376095e-04
3.147175376991624327e-04
2.446733602687199065e-04
3.164987492376366315e-04
3.590220140582327333e-04
3.471349911945357646e-04
4.286063789357860113e-04
3.486818778609705391e-04
3.619370667144036421e-04
3.550453032189930047e-04
3.527804315426650672e-04
3.665778019715249794e-04
3.645900745498827371e-04
3.578325503465882196e-04
3.636178847650727822e-04
4.599392882848828113e-04
4.559706128611019146e-04
4.428612825303743271e-04
4.582451225545540983e-04
4.675596470540197263e-04
4.682743919647614525e-04
4.795499637407709564e-04
4.828610348900720705e-04
4.913898462031235847e-04
4.966644317924123319e-04
6.880348793160676784e-04
6.926666249466972413e-04
6.908838938249516537e-04
6.879267650165980840e-04
6.764146269144156358e-04
4.612189972607174207e-04
4.434754957218367674e-04
4.604411426304217065e-04
4.643040051980095763e-04
4.860749529728621032e-04
4.777538447774497938e-04
4.738466775888768696e-04
4.910724787674860007e-04
6.996518434790849989e-04
7.045896083188225465e-04
6.951445456240478663e-04
6.980762773853595301e-04
6.794256543129014890e-04
6.799352909906889028e-04
6.505060129214051794e-04
6.505711793637910341e-04
5.907600144153712018e-04
6.024289054913954189e-04
6.281108320908504071e-04
5.854868389069282702e-04
5.845369506148822506e-04
5.585716171195893734e-04
5.558577046234278434e-04
5.319923313523314354e-04
5.252112978090940458e-04
5.014591071845369598e-04
4.946137075760553403e-04
4.741257168475005671e-04
4.610235760679140950e-04
6.768136766567501217e-04
6.515537473810600628e-04
6.521548087854813543e-04
5.942059561768966601e-04
8.118347856427412862e-04
8.003995812270594612e-04
7.945220421109585804e-04
7.898630563730834166e-04
6.884241369045060498e-04
6.868625510328844668e-04
6.912033669370406912e-04
6.959413084478173602e-04
7.005020491732856514e-04
6.849046876844137139e-04
6.885321206379818636e-04
6.825002836487367155e-04
6.628060906906860228e-04
6.564864296680414510e-04
6.284709571486977618e-04
6.236443236123274947e-04
5.978727361314553233e-04
5.797877705795083077e-04
3.751656779275393586e-04
3.910101539561501409e-04
3.817476570785732358e-04
3.684667189725206442e-04
3.661443461355422626e-04
3.549171908503879059e-04
4.786034477493511302e-04
7.988885871502352095e-04
4.600319662312986530e-04
8.092848770007067148e-04
8.077511126158628142e-04
6.055864864193999560e-04
6.295262921337447561e-04
5.922353951581891401e-04
4.417890761932202390e-04
4.250895320664304874e-04
4.115827800108214671e-04
4.170802224982049847e-04
4.114229525179166928e-04
4.008168485523748155e-04
3.666539868895667457e-04
3.685422324101468691e-04
4.718827080824528259e-04
4.676589015811760089e-04
4.734845150269090686e-04
4.681880332673166601e-04
4.754661414730678706e-04
4.757624720299366929e-04
4.827312954689367760e-04
4.856003266062793337e-04
5.030389686613716315e-04
4.980938861745988879e-04
4.933705644372104321e-04
5.058541534304039329e-04
7.899345416797767198e-04
8.017249212051283163e-04
8.017539306837903352e-04
3.430299445773155737e-04
4.576675501276196542e-04
4.508083454495197631e-04
3.447534961722581166e-04
3.284802319935239729e-04
4.053055898614606298e-04
3.924719505631090507e-04
4.012074889609785274e-04
4.177022281752530448e-04
7.525386803207894737e-04
7.642750429615465619e-04
7.523852619177665013e-04
7.475457113446634704e-04
7.571592450089225258e-04
3.373612182117492319e-04
7.644596690416998559e-04
3.772148688084394816e-04
3.864293107736524544e-04
3.664296766884374734e-04
3.180267986457631911e-04
3.213396436243372246e-04
3.176176466206867013e-04
3.229081327577518461e-04
4.227918026328437041e-04
4.148044654174301896e-04
4.408733787732944053e-04
4.303956042752310647e-04
3.960375528040504904e-04
3.675062282508931495e-04
3.610750333985522425e-04
3.523238864727694115e-04
3.407942051419388129e-04
3.168918461696082576e-04
3.235339804095479057e-04
3.285153327373108840e-04
3.116164547589153318e-04
3.532907051180778318e-04
3.803329866109738441e-04
3.683933294946714642e-04
3.695979901029837499e-04
3.735895832434323006e-04
3.891042977278076653e-04
7.790786565259194552e-04
7.910638344755290940e-04
7.760993733699998861e-04
7.849838812383929700e-04
7.883474803822741132e-04
7.773953106070518584e-04
4.566210057764164996e-04
4.298646791677952078e-04
4.426576884977104502e-04
4.060591891406597955e-04
4.137230667037197058e-04
4.060338365415904274e-04
3.889024470195175370e-04
3.816930613603887273e-04
4.292346684105498539e-04
4.508891021721388040e-04
7.335035038895886244e-04
7.444713382758292447e-04
6.851840089136112004e-04
6.763619245351950356e-04
6.530405009815801361e-04
6.541081434124608679e-04
6.048753611405632532e-04
6.306557244900930660e-04
5.713895278550751343e-04
5.961899160556998357e-04
5.400929323329847331e-04
5.644316841523847050e-04
5.084996928326144519e-04
5.319719755572771113e-04
4.824231443871389627e-04
4.998511178874861724e-04
4.779080600524513258e-04
3.314797164957833603e-04
3.420524117184247856e-04
3.364745489201359258e-04
3.355020878501252329e-04
3.429061969407466693e-04
3.406653084436671785e-04
3.490315973310665265e-04
3.471034738702723677e-04
3.509151771146264425e-04
3.550562115664911839e-04
6.832851153638451599e-04
4.456855035025547259e-04
7.065235133888584686e-04
7.139292440120126098e-04
7.357237996374276466e-04
7.248474336700825183e-04
7.321435035284136125e-04
7.160298133690364821e-04
7.124909918042651030e-04
6.975043332006593873e-04
3.270872685936514375e-04
3.226594937865609448e-04
3.220501047078028613e-04
3.268949094353478749e-04
3.299963825393858454e-04
3.277062927953553265e-04
3.279741949972034168e-04
3.335858371864496800e-04
3.351899865403712105e-04
3.402386749314244741e-04
4.373237180785360186e-04
4.296649428246060508e-04
4.442339126263275778e-04
4.455135816806836293e-04
4.566690612623793802e-04
4.680255672557404869e-04
7.141073156826072913e-04
7.276155993449407887e-04
7.203924942291024510e-04
7.045258343634949695e-04
4.883742029333506488e-04
2.764213534059194936e-04
2.887127574289009000e-04
1.958166371447712115e-04
8.299484699376982961e-04
8.084507494490515917e-04
8.228719568530634470e-04
8.379412393348352949e-04
6.691632308058673281e-04
6.685224502103409659e-04
6.644897889061865664e-04
6.534174264986455320e-04
6.435510135357767935e-04
6.319811546850508934e-04
1.913103115508287108e-04
6.143240391800486051e-04
1.698396246979423532e-04
1.693994811538397345e-04
1.688457544624592094e-04
1.694576680677440023e-04
1.698696327763779361e-04
1.700536450047992522e-04
8.723536938077100424e-04
8.501284668764311951e-04
8.667626811594451256e-04
8.808125184911666907e-04
6.639060433640005645e-04
6.217559711384112097e-04
1.858910567246126232e-04
1.819081203688106157e-04
1.810033055045303665e-04
2.049170940227621135e-04
2.041806857452255913e-04
7.871364584154189265e-04
7.657834629290426708e-04
7.796598984782748907e-04
7.934961291907689568e-04
6.653822408934342760e-04
6.563916899410453601e-04
6.451591671852589848e-04
6.443157451999332415e-04
6.320964720016865020e-04
6.217756870798570685e-04
6.070060312303448028e-04
6.140426856910820123e-04
1.694866554447849779e-04
1.703139016448817567e-04
1.696448063023992686e-04
1.697803705649993577e-04
1.730940377559740131e-04
1.717336028457792951e-04
1.708316740079690165e-04
1.738718943258511708e-04
1.754799778936040426e-04
1.770656253092827196e-04
1.788656532545834050e-04
6.483049372598779364e-04
6.521294222072036503e-04
6.421344263741981433e-04
6.202717274720035735e-04
8.637608413858176640e-04
8.582120319020517625e-04
8.359466662042001591e-04
8.300309485682304126e-04
8.381948759783443368e-04
8.022772153844422724e-04
8.139720079109063512e-04
7.937611627695863618e-04
1.796929396982345766e-04
1.781293007038286331e-04
1.791351304971802532e-04
1.819626869502088788e-04
9.807656032003550951e-04
9.941477104605429566e-04
9.953699393606336206e-04
9.856578688753681646e-04
9.848137128927159610e-04
9.707541411443723362e-04
9.577865185341678279e-04
9.388036632248539324e-04
9.173127217517924349e-04
8.982247364560528094e-04
8.761156000813580952e-04
8.609375335651112430e-04
8.398726461541542419e-04
8.779461483832554439e-04
1.953130034624802670e-04
9.111770307191142037e-04
9.454441343791941156e-04
6.284562530847842511e-04
1.707541851468578453e-04
1.716409694515915168e-04
1.714575644659776165e-04
1.711888901039730463e-04
9.156089679273473692e-04
8.923543284843879530e-04
9.070351977925062694e-04
9.217043383228154790e-04
8.546591974285666768e-04
8.455125147961285552e-04
6.388904410394901159e-04
6.287756736872900185e-04
1.752977490464053721e-04
1.739192797753176588e-04
1.752424516673980223e-04
1.740461215667171084e-04
9.612442832455740096e-04
9.387162703039337794e-04
9.402511117958423526e-04
9.548117720948230431e-04
9.650795976174266627e-04
9.622719850321641288e-04
9.597672769855757936e-04
9.341379282785010818e-04
8.961714565114087217e-04
8.280232397629597001e-04
1.959363993021109775e-04
1.832801801331369700e-04
3.371222010909882914e-04
3.459340464752089879e-04
3.566431745861224352e-04
3.575418635824332224e-04
6.079633343226695848e-04
5.875856178975462319e-04
5.851650587968417567e-04
6.052904842508136833e-04
6.141650173364527612e-04
6.217112485042064138e-04
2.607869440665788654e-04
3.254073463934755860e-04
2.697229998421645913e-04
2.787855612161071507e-04
2.886042588611889169e-04
2.954258075601231409e-04
2.920994711343894595e-04
3.084577070713949692e-04
3.179353735090192706e-04
3.314364371642136860e-04
3.409198127680227721e-04
3.507736631547330288e-04
6.306236397338428005e-04
6.483103161437801321e-04
2.784215408084696718e-04
3.160564684617732769e-04
3.032680346159923480e-04
3.020538883736029146e-04
3.451517715567088522e-04
3.427746473512637481e-04
3.602563361688913769e-04
5.115037515349427424e-04
4.913418416292591887e-04
4.862125804945098551e-04
5.066645250552301825e-04
5.152737107401082718e-04
5.206043154907301438e-04
3.091046554446825112e-04
3.146678348599072543e-04
3.243935119729218709e-04
3.308342129408344641e-04
3.431721636135364969e-04
3.495295464062159619e-04
3.596809313632297832e-04
3.639845857103549218e-04
5.313217321902044803e-04
5.487881317528677623e-04
5.605051330682904237e-04
5.473053625150460771e-04
5.425503119633250061e-04
5.607976391596986151e-04
2.866902312291374892e-04
2.941737143100915490e-04
6.581191345313362447e-04
6.468771002937622481e-04
6.476294485250602348e-04
6.612749790459460921e-04
2.288436452397110850e-04
2.201645843895474563e-04
2.156719326255269521e-04
2.081184806666061288e-04
2.338709186281142868e-04
7.418175160803959500e-04
7.238510599210062728e-04
7.519215369673770428e-04
7.538594187385115912e-04
7.360078132017784875e-04
7.399301262734723356e-04
6.287154431802320555e-04
6.372695246593292062e-04
6.296133490460878272e-04
6.199506307038741898e-04
6.167276173042504335e-04
6.041882014141870556e-04
5.913038078894144924e-04
6.016235139943035227e-04
1.740100894930538596e-04
1.762556364277444610e-04
1.754819403415387486e-04
1.795603600896101160e-04
1.786548006405757434e-04
1.833546765365491604e-04
2.032888672397084682e-04
1.902671498257504522e-04
5.825131394679623504e-04
5.842867270333489387e-04
6.002861202870035618e-04
5.857745207612086299e-04
5.888467905554598198e-04
5.746373447463791429e-04
5.747756868875839465e-04
5.684234008351186527e-04
2.341615378110736259e-04
2.573454173953031859e-04
2.488329511022143933e-04
2.451543810795446879e-04
2.384926023253879231e-04
2.644647319690934719e-04
2.736627150900729677e-04
2.805667106337833149e-04
7.049597536672185969e-04
6.781212794544445649e-04
6.951816782695015556e-04
7.080896837161854097e-04
6.942661968847288131e-04
7.093709176196564409e-04
6.198411215453705466e-04
6.093495744258263730e-04
6.090641073664254104e-04
5.969821015578128569e-04
5.951739406666072723e-04
5.735405662502585837e-04
2.841837994414025351e-04
8.077165659822455436e-04
7.827582562115995056e-04
2.528007280180317290e-04
2.553865502005189044e-04
2.639532383622946224e-04
3.852785116805226796e-04
3.797673591883767258e-04
3.677982631650741690e-04
3.596677739750098798e-04
3.070028701644646934e-04
3.098050160900920062e-04
3.069168909489351392e-04
3.108526834687355711e-04
2.600402418689825353e-04
3.327320179443068733e-04
2.818940802455555160e-04
2.731903409527095114e-04
2.733442351723850555e-04
2.815334843487203543e-04
3.285243344754425285e-04
3.358217161948338350e-04
3.461173954004557107e-04
3.224069642325419721e-04
3.088735726658487510e-04
3.118356422163785454e-04
3.243929750673395945e-04
3.346602115488064920e-04
2.578188205113810514e-04
2.489844909175929809e-04
3.308380729328015820e-04
4.554014860858254256e-04
4.263172378725237663e-04
3.039603004006462901e-04
3.073176073047580626e-04
3.039749556379077694e-04
3.071660813935326944e-04
3.277428660125442355e-04
3.295962376648764740e-04
3.261752049448821372e-04
3.254719756790879523e-04
2.391499366355384398e-04
2.315313540271773550e-04
2.325062141304377189e-04
2.405958814891659447e-04
4.249945958047227144e-04
4.105488632205067938e-04
4.108899242954628154e-04
3.997418258613019324e-04
3.021178672242220888e-04
3.016800446863828747e-04
3.073385561014337726e-04
3.089434140163407959e-04
3.277904618348240228e-04
3.322755437718403668e-04
3.331370378947927239e-04
3.268124863006642892e-04
3.306523678637935358e-04
3.204764822714099132e-04
3.068610343026814246e-04
3.282220921965109265e-04
3.200109745485101085e-04
3.213547833351408254e-04
3.352826687242732823e-04
3.011337334338310616e-04
3.024586043377738040e-04
2.980059124557918088e-04
2.903468963431388465e-04
3.146998639007077964e-04
3.176169707518393219e-04
3.017625259941336810e-04
3.022459723888349563e-04
3.048876615601817412e-04
3.091209730956171820e-04
3.140795668622442505e-04
3.202892079744637369e-04
3.278630374805545909e-04
3.288671907587035321e-04
3.408847799750334105e-04
3.394509363435338880e-04
3.504352093929543254e-04
3.459616453883560829e-04
3.526422221497598126e-04
3.667572719218016434e-04
2.854397125239570613e-04
3.205178530600451096e-04
4.426745256391628898e-04
3.251601046874189006e-04
3.136848800460307327e-04
3.010426007864839930e-04
2.968016245759488685e-04
3.049856266316797811e-04
2.998173775940784201e-04
2.937934276878411267e-04
3.024985481030503624e-04
3.095609356740526260e-04
3.253462116310074895e-04
3.184077947689458485e-04
3.155215744041925353e-04
3.078767390456803982e-04
3.118315439558377736e-04
3.149098290689467312e-04
3.227678198097773095e-04
3.159943340812231319e-04
3.175636612580081297e-04
3.123678177835512984e-04
3.028089313353691820e-04
3.036845303368255903e-04
3.068779538136455747e-04
3.054322497711021425e-04
3.040545260845402427e-04
3.124147813018109078e-04
3.084525528153052721e-04
3.130565895101772517e-04
3.201544455710456203e-04
8.023844628127077072e-04
4.309742139783980810e-04
4.906393104336444645e-04
3.072576354021788053e-04
3.062607771835669989e-04
3.078357599569005870e-04
3.110967761537387910e-04
3.103908202049800668e-04
3.133481113202016689e-04
3.122078795133543454e-04
3.150012007470143096e-04
3.152861583792166593e-04
3.160525639411489217e-04
3.136551618795617078e-04
3.102946181943285939e-04
3.129502246954890391e-04
1.964997078766919051e-04
1.929311375219435127e-04
1.997292817617880801e-04
7.878143415993591131e-04
7.702582037560067605e-04
7.483154801926530496e-04
7.533472616048802507e-04
7.194983816167128954e-04
7.189140294243759896e-04
7.016628911622838647e-04
6.795947741632360657e-04
1.963746336757725809e-04
3.039990710142213056e-04
7.211065350899231122e-04
7.432740231918501727e-04
7.759339859102585158e-04
7.819770186081553788e-04
7.622081354950946408e-04
1.837010756150262662e-04
1.865568183333080391e-04
1.873597722575772557e-04
1.850191116475985540e-04
1.001869016834888368e-03
9.950838003882865861e-04
9.867230582509482328e-04
9.684062202432741368e-04
9.534575682615319082e-04
9.287674985917127772e-04
9.114044009099960550e-04
8.861348887227562046e-04
8.694693990549373077e-04
8.466045915299715311e-04
8.315413596639353389e-04
8.126825524535842993e-04
7.971026960973352088e-04
7.981479074296042499e-04
7.742630582174285687e-04
7.680629996173286020e-04
7.493857556745363822e-04
7.381040959494804092e-04
6.815930677352751571e-04
6.237049635814260118e-04
6.483820564492359922e-04
5.877921763244746195e-04
5.757980712632641482e-04
5.721884412901479281e-04
5.146321122656306044e-04
5.356849780532918145e-04
5.403758981897125498e-04
5.606867137333594337e-04
5.087868800313266777e-04
2.994100993182299180e-04
3.035945298035314164e-04
3.023694779081489048e-04
3.059792934230649852e-04
3.031472508711271791e-04
3.072229461802828397e-04
3.224394751177915119e-04
3.237457077149708397e-04
3.207735828909100725e-04
3.236300548957219640e-04
3.203721773547391592e-04
3.207752550709025278e-04
2.208534200973115327e-04
2.147358420577615413e-04
2.149265542877298049e-04
2.219313331876476109e-04
5.049263517487097459e-04
4.911766371726774280e-04
6.085085836150270827e-04
4.757525083175161390e-04
6.182099188111572470e-04
6.600960190837524720e-04
6.061556133260474332e-04
5.760718157477932562e-04
2.994445942407934010e-04
3.072152484266234621e-04
3.035330580682801468e-04
3.029339516583080057e-04
3.070444492599802067e-04
3.051552839249566671e-04
3.077250943392667169e-04
3.102195064189274963e-04
3.179482584391119882e-04
3.135915993342134971e-04
3.171568089188095646e-04
3.195204818223636406e-04
3.189654548396933000e-04
3.205331481235484362e-04
3.176961578465965948e-04
3.163551729146543722e-04
2.061251997090359118e-04
2.023529855963068422e-04
2.032764783023886725e-04
2.071994458174282547e-04
7.275687198377162870e-04
7.028393940880339318e-04
6.928481633349934570e-04
6.523134651175056678e-04
3.529007504192426545e-04
4.833893644054483921e-04
4.825268735942495600e-04
4.939375073238146422e-04
4.737904092409347349e-04
4.654146322733124144e-04
4.745336566768040441e-04
4.497820129416960793e-04
1.690799731393790683e-04
1.657481379082279276e-04
1.622467997510090474e-04
1.736422190945312294e-04
5.219436957465502973e-04
5.218217618886283621e-04
5.056637045289546530e-04
5.207072844918679165e-04
5.145477949256792825e-04
5.149564363187982647e-04
5.170367322489574473e-04
5.135037001333603648e-04
5.036301952567395161e-04
5.017386719273561483e-04
5.003504818670840952e-04
5.017324997971917650e-04
4.996270600590689299e-04
4.975904194227645429e-04
4.983634487130926549e-04
5.184030672443679143e-04
4.649856254692810308e-04
4.615266886627633429e-04
4.637044014214928927e-04
4.402179321401249244e-04
4.088152550658390367e-04
1.603659838110294824e-04
1.602957411279422697e-04
1.600808638086017677e-04
1.613721927525307463e-04
5.263395786991668370e-04
5.254547692724646996e-04
5.283464929921300422e-04
5.237712763116441619e-04
4.986058449147049874e-04
4.956295471128183009e-04
4.952427532534045421e-04
4.903867672371660423e-04
4.907976309527227509e-04
4.792132494959887908e-04
4.843873846781630442e-04
4.694224218965068179e-04
4.741489812676760295e-04
4.635627684118763287e-04
4.657862643190341509e-04
4.611565007194379185e-04
4.615240979267719919e-04
4.614198625196648160e-04
4.603084773067301488e-04
4.937818182790667870e-04
5.412991242270234933e-04
5.013024534403916991e-04
5.168733615626580104e-04
5.029358904671230339e-04
5.004146197974848435e-04
5.541245110269903866e-04
5.428325977396530585e-04
5.268275425106219321e-04
5.218827131017531994e-04
1.763447799224873149e-04
1.709825605047656178e-04
1.829956696202016326e-04
1.847401062863797047e-04
1.903910542734323064e-04
1.944834691531596954e-04
1.928863592744845619e-04
1.984308146042775424e-04
2.021792669216016327e-04
2.052734002374725973e-04
2.097500788956944235e-04
2.113171509540724940e-04
2.150672445346172386e-04
2.164353984589046623e-04
2.188800080515169099e-04
2.198775521278163085e-04
2.190183238015551718e-04
2.213096913544288294e-04
5.663981126996011370e-04
5.025848176906550250e-04
4.280857448117703968e-04
5.040241653750756647e-04
5.055556938557871508e-04
5.136790859468566865e-04
5.255313124966050700e-04
4.870142960738970848e-04
1.710520563600263885e-04
1.679481712492181332e-04
1.786183127543661774e-04
1.808993632117559093e-04
1.784351098400759267e-04
1.861408048317543865e-04
2.036534566149021761e-04
2.103847312068634332e-04
2.074117353064692062e-04
2.157750044558990287e-04
2.135365320570138269e-04
2.173447203677990336e-04
5.131641782720338350e-04
5.125965856888789430e-04
5.121985798305369415e-04
5.110567991678879743e-04
5.098133376378619162e-04
5.102822043161983233e-04
5.089862822880277058e-04
5.095054921521957820e-04
5.078796891962245388e-04
5.078251753398733146e-04
5.053388681606421498e-04
5.527322254220705562e-04
4.370231475676387522e-04
4.715180187318129021e-04
1.649076359097371113e-04
1.646442283549472607e-04
1.637983971217420588e-04
1.628585414583213673e-04
5.443785207060270002e-04
5.420830920930976406e-04
5.424750199517182825e-04
5.441884981538169450e-04
4.563134360559597527e-04
4.583457034097396113e-04
4.591063591843222913e-04
2.680657341559847056e-04
4.642064467280533060e-04
4.763978592632201327e-04
4.697910667388655211e-04
4.812908611629876485e-04
4.525825178081408591e-04
4.436298294774856303e-04
4.310385956057231232e-04
4.187930009342071794e-04
3.988282599716115638e-04
3.865023245532388783e-04
3.587641692121738639e-04
3.515348719981561628e-04
4.664059837136452953e-04
2.838244323447003631e-04
2.944003452957793827e-04
3.307481661572091516e-04
2.422483862119083223e-04
1.690914462352169475e-04
1.688055748915619344e-04
1.668184878300549713e-04
1.657475144097761389e-04
5.440570409351883161e-04
5.412407906191959951e-04
4.607578782336413077e-04
4.666070729260862445e-04
4.700792422632300220e-04
4.807445111461639323e-04
4.792913434119933569e-04
4.875287290740839131e-04
4.861378636317537148e-04
4.964368941435811722e-04
4.445108062465901182e-04
4.361637640794130129e-04
4.226570397489154787e-04
4.153886918641097733e-04
3.963297540151289322e-04
3.851709511295757071e-04
3.633382984399177403e-04
3.524434204803714144e-04
3.211912382025992148e-04
3.167254017357164306e-04
3.639601148430764328e-04
3.336896602886199191e-04
1.608505773949645023e-04
1.608956273990039623e-04
5.332426135327877946e-04
4.932604570274202798e-04
4.854935902380574670e-04
4.875680746557527353e-04
4.828813026951459127e-04
4.684419817704486800e-04
4.724487651880888224e-04
4.756909899287462560e-04
4.655872919882809925e-04
4.627991890155473123e-04
4.608372722694302199e-04
4.591702948532048502e-04
4.589470508631339853e-04
4.581032644972666602e-04
4.594543224282965550e-04
4.588801025199010946e-04
4.581345910854462832e-04
4.601505078690789220e-04
4.636072439773354539e-04
4.656268427194378695e-04
4.694278476059965833e-04
4.655633211588792227e-04
4.702188959108342383e-04
4.974176074055613930e-04
4.859933297272977593e-04
5.347737576329706808e-04
4.634504990908952017e-04
5.375871716552601707e-04
1.603517828664326064e-04
1.614589428926644840e-04
1.610799233101864794e-04
5.405231705998198629e-04
5.404958961579944864e-04
5.424279416962408994e-04
5.390244540748572854e-04
4.813383644466664676e-04
4.768777841629123467e-04
4.575964444649445592e-04
4.563588965192308931e-04
4.588449140770935577e-04
4.629824253275566150e-04
4.665122587248949509e-04
4.664337507026523693e-04
4.641610329978553061e-04
4.531749052656966958e-04
4.374210490552035420e-04
4.240590889879232179e-04
3.955366409257849271e-04
3.891307928313688714e-04
4.012698078553804068e-04
3.712427900470304356e-04
1.602292881434664576e-04
1.603347791345817355e-04
1.606232260016056510e-04
5.381047655265998710e-04
2.640065331872658294e-04
5.363670670937111711e-04
1.820905942728487988e-04
2.082270861599574345e-04
2.137353210302932497e-04
2.175254516068048105e-04
2.119845849481224054e-04
2.167563568634270701e-04
2.249348481218724129e-04
2.279770844130147754e-04
2.256465431499391698e-04
2.300270904716399979e-04
2.282529157575394836e-04
2.308372444458327559e-04
2.176667246022559227e-04
2.297865627257786520e-04
5.949571416445421403e-04
5.863213821666751497e-04
5.877178416574071508e-04
5.809846999274594082e-04
5.689926697338389605e-04
5.594449631772927846e-04
5.463711073652059496e-04
5.359690111038824256e-04
5.230034298247201617e-04
5.107105564146460688e-04
4.983564278774054194e-04
2.304917926719119814e-04
4.369217704271777833e-04
4.785134176256528819e-04
4.621902327399447395e-04
2.153094412156618333e-04
2.220887755714664297e-04
2.187888252413588161e-04
2.187653627480527297e-04
2.228432819044645012e-04
2.225152362704569818e-04
2.256509376861721538e-04
2.251893481758605539e-04
2.275881720961907089e-04
2.269089885840775583e-04
2.293905704520130169e-04
2.292799332585004663e-04
2.278956099589076682e-04
2.286725953142397939e-04
5.987274840844813376e-04
5.956063986815318418e-04
5.854745003432399288e-04
5.780009304975348809e-04
5.640900581138895160e-04
5.545001247154809779e-04
5.394028566471384487e-04
5.279374421567288979e-04
5.121372034063079301e-04
4.977529137387021749e-04
4.461317114511229509e-04
4.808086729433341355e-04
4.239160435952271850e-04
4.400743426977436518e-04
4.630296846924569212e-04
3.726247624734139443e-04
3.581009791448313802e-04
3.596235065274338161e-04
3.433856648596418214e-04
2.743901289506481267e-04
2.701518513338596866e-04
2.619691384757918398e-04
2.447281252955041072e-04
2.529824649290892172e-04
2.550742358699673203e-04
2.640259679021818859e-04
2.484773413658283316e-04
2.461234798024542793e-04
2.423998104664682916e-04
5.649169113200080061e-04
5.499840311700843068e-04
5.567325110750053364e-04
5.303626818724653264e-04
5.374339025166083523e-04
5.197992010348692410e-04
3.663280410983526061e-04
3.505102700487505631e-04
3.396224487278586717e-04
3.420699439376428605e-04
3.292676455762026883e-04
3.830381536658504851e-04
2.005125007212021524e-04
3.809996022149737187e-04
4.331705389112182510e-04
4.181375641287857431e-04
3.982912866701596687e-04
3.882620788513705323e-04
2.382130405362114091e-04
2.235022194470988820e-04
2.313691640312791331e-04
2.338323503706435022e-04
2.313702818789079398e-04
2.341184344308827982e-04
2.283436441244237941e-04
2.245937506468045713e-04
5.812178906274555494e-04
5.706913325414824300e-04
5.732029930393319492e-04
5.659867170580094170e-04
5.550278477859520469e-04
5.449911869534759075e-04
5.341098728183619158e-04
5.224874659997825717e-04
4.961162974146055352e-04
5.086032584279973675e-04
5.077588084176888833e-04
4.614237738399295575e-04
4.727260443490682819e-04
4.218266401766422569e-04
3.965090383931136339e-04
5.318672778671084409e-04
2.062662291496737167e-04
1.998697371162844671e-04
2.091098572795856104e-04
2.098336733278183687e-04
2.145043115423040986e-04
2.150443811681375091e-04
2.185659611512042453e-04
2.189584336625519405e-04
2.214502288177077444e-04
2.218148447353617664e-04
2.235424546940888537e-04
2.241064197685242872e-04
2.237074059053790966e-04
2.030845490420142140e-04
2.250840678212259727e-04
5.827870433004484884e-04
5.702881105432965883e-04
5.539371701145871362e-04
5.381553494603058671e-04
5.349711201830126012e-04
1.888863507509601304e-04
1.853288654352325227e-04
1.939667429557445123e-04
1.945035283927027520e-04
2.013998124082381764e-04
2.016152404946288908e-04
5.918678259938467152e-04
2.022217896720680114e-04
1.951092648308366817e-04
1.948714322332542864e-04
1.769437639384678943e-04
1.884185114034164787e-04
1.896261528424241318e-04
1.971691716943539338e-04
1.986207931798275291e-04
2.051961903535346843e-04
2.068048442817986283e-04
2.118373519255010409e-04
2.127989185673253571e-04
2.163682290253800809e-04
2.171444918675472142e-04
2.200532395109532546e-04
2.206213625524667274e-04
2.223449505206684113e-04
2.224002704447620830e-04
5.811452717908322787e-04
5.678239621054960353e-04
5.283378938500343878e-04
5.383472681973315317e-04
5.535291546142741617e-04
5.281803701843756135e-04
1.834539421541312484e-04
1.819077118015136778e-04
1.848548151667744161e-04
1.897255187234863011e-04
2.077709752871555583e-04
2.080673387388036477e-04
2.134914664095486844e-04
2.137168694028123003e-04
2.135106265424551320e-04
2.183148098170083163e-04
2.180413118772892749e-04
2.217851374069360949e-04
2.214849018616464073e-04
2.241881858265019477e-04
2.238756326971851778e-04
2.260755451080010076e-04
2.258474147878529578e-04
2.269046944811816768e-04
2.272632702638889416e-04
5.993443058792291989e-04
5.946353847028465521e-04
5.838313421142806315e-04
5.755690351270062888e-04
5.602768277022452444e-04
5.484646326797444496e-04
5.061963296284575486e-04
5.198765987836966246e-04
5.312623429969579947e-04
4.968759314569226896e-04
4.804455820220500471e-04
4.649552802501079741e-04
2.032180080564037613e-04
1.957229213392028006e-04
2.136363036500125631e-04
2.019104039773201794e-04
2.076972830565103464e-04
2.115454942365139872e-04
2.179214705760219590e-04
2.180391114395773780e-04
2.212415375927337348e-04
2.212736206659274469e-04
2.236859476939412231e-04
2.235237244933482295e-04
2.262097086911286784e-04
2.258876439173492922e-04
2.247272045386643853e-04
2.257797708763725362e-04
5.972770801335639630e-04
5.913530774402025536e-04
5.809853056889033437e-04
5.685018103536111558e-04
5.262370912534087295e-04
5.382510007114875168e-04
5.514907094400482322e-04
5.206604304305095321e-04
1.933166410646922876e-04
1.900140668167423928e-04
1.933450325213688847e-04
1.973936605143733383e-04
2.001356437407664430e-04
2.032422410932356431e-04
1.987251969068152809e-04
2.076014697614392951e-04
4.779334589716717507e-04
2.544446877110541111e-04
2.829470389605943806e-04
2.861711851687998302e-04
5.367688002320788110e-04
5.367166211289543841e-04
5.362349629539187685e-04
5.331210735218125602e-04
5.249543316929020965e-04
5.279026454557966819e-04
5.320870139678273185e-04
5.261771257078585789e-04
5.199545570445313677e-04
5.199724726080074723e-04
2.899843159713454631e-04
5.161802496967337565e-04
5.062699597985220734e-04
4.995037196533675967e-04
4.877428495141631639e-04
4.853741684989347537e-04
4.903507016061178954e-04
4.770279610261984925e-04
4.750725079627331768e-04
4.718193318435573024e-04
6.333556540945310849e-04
6.452520587044926776e-04
6.587316682561710672e-04
5.118800542268182787e-04
2.918693087585784852e-04
2.985891923514052949e-04
2.988558307098331673e-04
7.607093871251505504e-04
7.625565574630890995e-04
7.699829389122746443e-04
7.472276247236487277e-04
7.150094762543431027e-04
7.167062188596472075e-04
7.116504489481302771e-04
7.125486468034270297e-04
7.069228602244984234e-04
7.079773701680076164e-04
7.028107569337455019e-04
6.950119723130227835e-04
7.018826940261190450e-04
7.060408422144588822e-04
7.143671970541073382e-04
7.113605092907144926e-04
7.052379502649057689e-04
7.132442658914266371e-04
5.637436365824220969e-04
5.615217244827200652e-04
5.418688993086496130e-04
5.232377542786466676e-04
3.119352702041086004e-04
3.036590631345100042e-04
2.966556830361336732e-04
6.731812481687124861e-04
7.645700544162786728e-04
7.550796170819167865e-04
7.494091334670170950e-04
4.909467251990486244e-04
5.087268880073371859e-04
5.150224740008870058e-04
4.754481036944687073e-04
2.881125312703989661e-04
2.818913411273760638e-04
2.767466434190947737e-04
2.790670671767874378e-04
2.782119989459941713e-04
2.732747254463602639e-04
5.278175400470938279e-04
5.322743168695601114e-04
5.306715479948252191e-04
5.306156269199701616e-04
5.340733957259186484e-04
5.355822309905405474e-04
5.376717278527942939e-04
5.376025849881584801e-04
5.367661836540750650e-04
5.370289708987507687e-04
5.191398917601580719e-04
5.133485395393222418e-04
5.052463905867810110e-04
4.955320861056220069e-04
6.025352364218533032e-04
5.426556363389967554e-04
7.502240301675529906e-04
5.444864327602413293e-04
7.142950788107783151e-04
7.541291387054274362e-04
7.583394516962586483e-04
7.497089767822408919e-04
7.448725037987297777e-04
7.449895040651143474e-04
7.373933440284109351e-04
7.414308530681424465e-04
7.351583377649955221e-04
7.416872065328124338e-04
7.413573053231463199e-04
7.330053929626868109e-04
7.377187738913739985e-04
7.293611424619585561e-04
7.343295233620267129e-04
7.267706512359875092e-04
7.188422110737711186e-04
7.252636077600744429e-04
7.310502577735791905e-04
7.271974002718614022e-04
7.245097504835331997e-04
7.222316576036583126e-04
7.204645398399538592e-04
7.185581417334527743e-04
7.154916027392876909e-04
7.185404472010121580e-04
7.168924819837361323e-04
6.099090201190723740e-04
7.731019909539489946e-04
7.215949118028034976e-04
7.030449812079940866e-04
7.044795777391286073e-04
6.736782205095920685e-04
6.390235148592010193e-04
6.534939419564647590e-04
6.430527525364777624e-04
6.094607484169712285e-04
6.019910664696925600e-04
5.788750923290198261e-04
5.627074787797049739e-04
3.487337732171425452e-04
6.981127065262852580e-04
3.622845570944121488e-04
3.450483538810369759e-04
3.412015503070715741e-04
3.340006290067743335e-04
4.981037251613007564e-04
4.898578896261897818e-04
4.905634280209724644e-04
4.870546015058540255e-04
4.863624545779175745e-04
4.855825212125085646e-04
4.839387943112366855e-04
4.863189665236634191e-04
3.403349231556867388e-04
6.891730069295472780e-04
6.937357993887947535e-04
7.029585566084044961e-04
4.812859235924283100e-04
4.848746774732570655e-04
4.860680878849485951e-04
4.890867339160331027e-04
4.935709266532758467e-04
5.071642994196727018e-04
5.042403282367528654e-04
4.970199500233541670e-04
5.041784650332718559e-04
7.671150830546590331e-04
7.832464650791022120e-04
7.839981355783056868e-04
7.997612695450418471e-04
7.987381464334841622e-04
8.107770911091219217e-04
8.104461114298793607e-04
7.980775838045228547e-04
7.876624198155683307e-04
7.923382051929270644e-04
7.886532106587499378e-04
7.774838741279772869e-04
7.770953910004785217e-04
7.668341498655940934e-04
6.859655318486260894e-04
6.965686534024748697e-04
4.850889983140000989e-04
4.913626829171948698e-04
4.951990428776589835e-04
4.900359574160024828e-04
3.305036400706739836e-04
3.211046692439111644e-04
3.235825193345601581e-04
3.223135788419937754e-04
3.137841918272306439e-04
3.118607217494444024e-04
3.060230125601023660e-04
5.197940988701619126e-04
5.136842212563029215e-04
5.143337073602563710e-04
5.090268858018483092e-04
5.050733521514401501e-04
5.051573974436628350e-04
4.996177741843851623e-04
4.931748242151952040e-04
4.894114640950276334e-04
4.846230440881214440e-04
4.801302359020636701e-04
4.791171737356388722e-04
4.732370234799344096e-04
4.759660208908788465e-04
4.781402537412455167e-04
4.808782021382074440e-04
6.886588664825438969e-04
7.057676107296693589e-04
3.415409830078582044e-04
7.206092978715450143e-04
5.455730283071724045e-04
5.849371515486307413e-04
7.316984767978801764e-04
7.476428049905093319e-04
7.573179822624394363e-04
7.688478740580560961e-04
7.629759463222676643e-04
7.879989065400670126e-04
7.860833215218446593e-04
7.580342857707053714e-04
7.688792065456495975e-04
7.732215649621083887e-04
7.814922743027494104e-04
7.548721650715635879e-04
6.925618174443195487e-04
6.977860907198425982e-04
6.946826588248051094e-04
7.027805132412957801e-04
7.055035529360262955e-04
6.972856105933882042e-04
6.876724782533227527e-04
7.004533200456540109e-04
7.083967985867217331e-04
7.086615430273756396e-04
6.185056934588837284e-04
5.842064895131987307e-04
5.945686700954595522e-04
5.614870627362498427e-04
2.584981391785734690e-04
6.362844373377635329e-04
7.596686741433945553e-04
5.451855089596513394e-04
2.427994943028069150e-04
2.438206140200513362e-04
2.347490187631300995e-04
2.321691849001720836e-04
2.201085855772990805e-04
2.171020530087366918e-04
2.079249119553031944e-04
2.041186212388532606e-04
2.063456467302894972e-04
1.961923785592534783e-04
5.482990323679127424e-04
5.330901737171251644e-04
5.151567125647295645e-04
5.237628828780867100e-04
5.277199172053801757e-04
5.395198298828518058e-04
2.367849414773131309e-04
2.355719129946268252e-04
2.262242138447608767e-04
2.245798794568185195e-04
2.082738988523481327e-04
2.080219174512052771e-04
2.150075751161475187e-04
5.323587483698542875e-04
5.297672060371342922e-04
5.281905051578914250e-04
5.289342668173935931e-04
2.338197297892357078e-04
2.343251385257868872e-04
2.183392151615218030e-04
2.199576587488098766e-04
2.264791466014210775e-04
2.197809476976602425e-04
5.231961533470203809e-04
5.233617836538179092e-04
5.273611469905209459e-04
5.296619629845785359e-04
5.605293687041423443e-04
5.582481474284059757e-04
2.994393303187720405e-04
2.757771917928156236e-04
2.881293306027282774e-04
2.530945610980504410e-04
2.612415241381421780e-04
2.572226125450658156e-04
2.419567239680347039e-04
2.382425444881011451e-04
2.250682133198836019e-04
2.234862175966904842e-04
2.158317095122820302e-04
2.155376487520774698e-04
5.275316380453416330e-04
2.007595439632609436e-04
1.986277974719292798e-04
1.908388266527959978e-04
1.910967217324965222e-04
2.184987735775829529e-04
2.123503855690408993e-04
1.751832180311889756e-04
1.727576593911091783e-04
1.729540909500376330e-04
1.723921755240235914e-04
1.712015777239233639e-04
1.700867033685304224e-04
5.391213903840418693e-04
5.382644801867058227e-04
5.406217598121044283e-04
5.398216198459739263e-04
4.863419440031493024e-04
4.934023961091042743e-04
4.959394596727017407e-04
5.042222108460369442e-04
4.152444312424147135e-04
4.036248004830384666e-04
3.906592474679521239e-04
3.837624888403133377e-04
3.639497398916873819e-04
3.529163922091941522e-04
3.310209944847212018e-04
3.174789972985050078e-04
2.947148730850927866e-04
2.224794683114661670e-04
2.439988277183893436e-04
2.441048509168320649e-04
2.380880929512541305e-04
1.865593796056727561e-04
1.817969485783021077e-04
1.793043851337980659e-04
1.748515461215161839e-04
1.760554730615228639e-04
1.763548550141001963e-04
1.738072627425170044e-04
5.356207766363048524e-04
5.374748496726510557e-04
5.367587650914311002e-04
5.359333913419900026e-04
5.190017466099362559e-04
5.139960669266443105e-04
5.066012311891051560e-04
5.260858667750481412e-04
3.824772298957929313e-04
3.551449677742520667e-04
3.687843035804645709e-04
3.207459070532386099e-04
3.365279450027694897e-04
2.868273808575715783e-04
3.021875107046363348e-04
2.568318139559445912e-04
2.683587421390880388e-04
2.313876478991427823e-04
2.363302555857175568e-04
6.167704069102491939e-04
2.542062059985199848e-04
2.704996748622190590e-04
4.537269969856062672e-04
4.452027808808639965e-04
4.003821737292660157e-04
4.160090630959663934e-04
4.175227832599796396e-04
3.861464194719898841e-04
2.529560334343297764e-04
2.582846703166166214e-04
2.526163669975879135e-04
2.476109358902432831e-04
2.508045102028052761e-04
4.800494935729929399e-04
2.463190078007175348e-04
5.277817657875897607e-04
5.254119756489826530e-04
5.266885720572512695e-04
5.251877298328487629e-04
5.291670224440817331e-04
5.811726334887481376e-04
5.902055965864565646e-04
5.837096748802267539e-04
5.930460656958191868e-04
4.659132417573283317e-04
4.366947136164662699e-04
5.218428829841272303e-04
4.812649953176457041e-04
6.033941168702634025e-04
6.004319111970154218e-04
7.545431259334966926e-04
7.532915589504524459e-04
7.529515125453486871e-04
7.503227287904943059e-04
7.506281635609362082e-04
5.288051376844949119e-04
4.992275961181420274e-04
5.065070586128729178e-04
4.947707155761041841e-04
4.430696369667118883e-04
4.600024727888012642e-04
4.655765363867621440e-04
4.298963922294056169e-04
2.620975746492301998e-04
2.691485866576957082e-04
2.643301085685486403e-04
2.592705824064017272e-04
5.264205855250626712e-04
5.296250832691294782e-04
5.281571781891969235e-04
5.290667140668347613e-04
5.281116196814432569e-04
5.311994584416043341e-04
5.840095193299353095e-04
5.835493231705806208e-04
4.466353551932243020e-04
4.358644760956512381e-04
4.086451233771531814e-04
3.987993237837502195e-04
2.814108282368483582e-04
2.525611357296231210e-04
2.433979287916360635e-04
2.429302065084813019e-04
2.428482780642939108e-04
2.383248630680534573e-04
2.309109379165791699e-04
2.254866499167019469e-04
2.241920322819327533e-04
2.294787322541738282e-04
2.292985107384164429e-04
5.186950430917875235e-04
5.198894725475099610e-04
5.248168068817514074e-04
5.264282224020263830e-04
5.747584369339078661e-04
5.717533230674852387e-04
3.402870153480655273e-04
3.124159184165339279e-04
3.226980279191596118e-04
3.166256435466089183e-04
2.953383465122365716e-04
2.896320662170647712e-04
2.634728301847848501e-04
2.703325420464877996e-04
2.935366460445843688e-04
2.568626323538696337e-04
3.010022075239671157e-04
3.298034806703628737e-04
3.584802892121485840e-04
3.723950789114025602e-04
3.736800912862338754e-04
3.432384909836235995e-04
2.438079430986011046e-04
2.495933630772937013e-04
2.379157245913109987e-04
2.397162990062313753e-04
2.387249635407606338e-04
2.346008409039169844e-04
5.242907275302433620e-04
5.253033209899475890e-04
5.230283750491228692e-04
5.272327686623757030e-04
5.687182350552340239e-04
5.688658733662073667e-04
5.816026517272119851e-04
5.855433422168091449e-04
4.195244024508165454e-04
3.848161545722286704e-04
4.019965231622316397e-04
3.534511432422222975e-04
3.623868882558402152e-04
3.552875949570052407e-04
3.166846095074598222e-04
3.318610087754537519e-04
3.098114812792821123e-04
3.308025215910832535e-04
3.148494669791297566e-04
3.273049311561955477e-04
2.387880242008419375e-04
2.295776641280017664e-04
2.270827351443891352e-04
2.341103058826757895e-04
3.388093868260856232e-04
3.465841674245317451e-04
3.567177759862835782e-04
3.594836205305903046e-04
2.585401119356230712e-04
2.486457403133970402e-04
3.233365154050756290e-04
2.464157499859430237e-04
3.683678204988085226e-04
3.742151311517351504e-04
3.820787443003374512e-04
3.833141916983680590e-04
2.675727554538175502e-04
2.652772451536844229e-04
2.747300563093389128e-04
2.760175518258837992e-04
3.970226728319220348e-04
3.955989966191730822e-04
3.901194520295041832e-04
2.539355114633994655e-04
3.081428972211916755e-04
3.005885085583022030e-04
2.882993396509390461e-04
1.691683885132590031e-04
1.654253633137397930e-04
1.665192042004771478e-04
1.752392216903230480e-04
1.812089244910031780e-04
1.627544699809807896e-04
1.837002042576437236e-04
1.944350531621838202e-04
2.090711725073775957e-04
2.130772467180985265e-04
2.069275152687368097e-04
1.988353263182744744e-04
2.006370156456643806e-04
1.927113241099158859e-04
2.320784046171312323e-04
2.446467174181861663e-04
2.678424971175282551e-04
2.737126142886580379e-04
2.644695136186460730e-04
2.868012186359051642e-04
2.203756959702975096e-04
2.150157628611331642e-04
2.114076007152240549e-04
2.144433632641846088e-04
2.793199876633742492e-04
4.019552796853289429e-04
2.865159674597768857e-04
2.936560202541824410e-04
2.902630570294781136e-04
3.974032864029285574e-04
3.805618487758422714e-04
3.803552854456183408e-04
3.894687359231461176e-04
3.895876756580117940e-04
3.724568360462994238e-04
3.260907658858673845e-04
3.272698454168042033e-04
3.218596953160606108e-04
3.213887923572780227e-04
3.853893290761742211e-04
3.703441781950745715e-04
3.771682764204584539e-04
3.768195201463735893e-04
3.727266904299816690e-04
3.663452541616930651e-04
3.193825362323251442e-04
3.131104197682236146e-04
3.155609707193207832e-04
3.159743141457829079e-04
3.661683916532968656e-04
3.642530808960238583e-04
3.685385021594528147e-04
3.608784365546180537e-04
2.865676292367309668e-04
3.244566235614288765e-04
1.346422845038749972e-04
3.287717730335877717e-04
3.319353738538396493e-04
2.913390559209776435e-04
3.999574117085099960e-04
4.026637702468783674e-04
4.049888381735375267e-04
4.074405095653394295e-04
3.047069209588966206e-04
3.038068083714509388e-04
3.097897036107148151e-04
3.044846044471943847e-04
3.106186164915052789e-04
3.092096663907751490e-04
4.079300113162970536e-04
4.096277044722428291e-04
4.095627485610911847e-04
4.048989508287348642e-04
3.287650804491428044e-04
3.215367838954280946e-04
3.177636984759049221e-04
3.211914324177048011e-04
4.005963941304266167e-04
4.039391712182370943e-04
3.922003393542944404e-04
3.985240128251414291e-04
3.962407008788562147e-04
3.848593308101061787e-04
3.281779881669709105e-04
2.948520419564611074e-04
1.421461508386281589e-04
1.530251235117964319e-04
3.483899280931779590e-06
5.441820590718965460e-06
-3.314573194236131139e-06
-1.613244644812837530e-05
-1.436873165632208324e-05
-3.316890680456916960e-05
-4.800829547523152008e-05
-6.192689804247854593e-05
-8.158575986293140525e-05
-7.399854262139004602e-05
-6.703299331932039708e-05
1.213286016465400032e-05
-6.666774863826615638e-05
4.425162521258892883e-05
4.094184429720974821e-05
3.874857235737900986e-05
7.522822157349602016e-05
8.189906959280192226e-05
8.902930010392427296e-05
9.124803443256212566e-05
7.791275351245555169e-05
6.615803231712854594e-05
5.686105114304005579e-05
6.193043930334352434e-05
4.239850068285082047e-05
3.051334660904515334e-05
2.742896651360512739e-05
4.239722156256189758e-05
-9.906054217872155938e-05
-9.085164387614993553e-05
-9.036432801726576515e-05
3.881129576347452112e-05
4.145020417811337251e-05
4.197393928004323587e-05
3.936159020991673163e-05
4.160495692192034840e-05
3.862655157874637403e-05
-1.539750456177998297e-05
-1.926060144991906245e-05
-1.938337560802224502e-05
-1.956300980219354737e-05
-1.429448245560739175e-05
-1.099547065404095877e-05
-6.719812066076772480e-06
-4.862832340166283844e-06
3.172589539018015056e-05
3.565799160109757324e-05
4.099229752808656257e-05
4.637636438614508205e-05
5.432404980227533770e-05
6.014029537522960929e-05
6.795092512323138313e-05
6.930069677899335318e-05
5.712186761776477331e-05
4.494117559663839443e-05
4.446387093112611828e-05
3.015823757899455823e-05
1.285341589766701795e-04
1.365138014549167000e-04
1.370953773429685590e-04
1.402865308638651467e-04
1.304089954628360386e-04
1.219286224790431259e-04
1.265183082835885414e-04
1.248606272637783746e-04
1.151935594221158968e-04
1.140294864092173088e-04
1.042656364826534935e-04
-2.261078054053735064e-05
-1.478104830294682667e-05
-6.535860975570685025e-06
3.305296662989048078e-06
1.203325836513233630e-05
2.171787321708516300e-05
2.832190696583610835e-05
3.467641007024342546e-05
3.724614062878402415e-05
4.061833902196808110e-05
1.505270731345185325e-04
1.467308639794410498e-04
1.581192991784598331e-04
1.474068841057777008e-04
1.218429467044693649e-04
1.439919014564029298e-04
4.358938981348808747e-05
4.234109031188413078e-05
1.643394147535677801e-05
9.196674706341488017e-06
-5.563186916461408411e-05
-5.700223133446360980e-05
4.250224866751554817e-05
4.343978859141772042e-05
4.485048034861345741e-05
4.291399047033569335e-05
9.887330785356798258e-05
1.038960196224262926e-04
1.109924152295125818e-04
1.132228607391171825e-04
1.098575322080528309e-04
9.920250575363966843e-05
9.110065237964712153e-05
9.602570962528628358e-05
9.416942762337547016e-05
8.288808901723776425e-05
8.100495409164970551e-05
6.982198374008748566e-05
-4.958503465904215012e-05
-4.388776730689067542e-05
-3.521257513361041524e-05
-3.157405272818419775e-05
4.299994790701171954e-05
4.361863307072554995e-05
-1.078148980373300409e-04
3.017148341329720226e-04
3.094191958511384889e-04
2.789135116076887130e-04
2.530859463602606711e-04
2.450092995176687220e-04
2.768938806794675640e-04
2.753870501788714046e-04
2.755596085302897255e-04
2.697784443193623673e-04
2.666591282395949238e-04
2.593731059847426005e-04
2.756984307771364034e-04
2.739701746653008395e-04
2.781285761163033088e-04
2.936779352333410750e-04
2.824490199677441387e-04
2.840478353652571650e-04
2.889999383105654380e-04
2.717647183263827192e-04
2.751891079236256678e-04
2.732048042714965513e-04
3.070688441049761511e-04
3.078112545749431142e-04
2.937495206724057397e-04
2.994511789508870979e-04
3.006240735880015102e-04
2.761601711145983602e-04
2.748513219399431845e-04
2.749981347204081541e-04
2.324384345837276057e-04
3.084309348357198478e-04
3.054129680104423887e-04
3.105890682009804574e-04
3.090066302614765423e-04
1.902424686150424671e-04
1.841502515911035316e-04
2.985955076636170598e-04
2.987554534518535349e-04
2.004311129883980084e-04
1.942329797625122435e-04
2.904798277505957768e-04
2.899142074353901568e-04
2.116736694327146155e-04
2.048577462649952684e-04
2.844554972947246864e-04
2.828081474468937314e-04
2.276676705299515507e-04
2.283121404985819446e-04
2.231825477448322033e-04
2.170166315550948121e-04
2.782068984136979546e-04
2.809062303048824615e-04
2.788098743076078997e-04
2.811492245173073754e-04
2.392677622296868775e-04
2.891531309887355387e-04
2.705850748836491392e-04
2.728544943909014275e-04
2.723103489346595410e-04
2.617587390231941049e-04
2.648671903517437094e-04
3.617392865872127018e-04
3.643853240966524578e-04
3.616470579653442100e-04
3.558314085713770638e-04
2.480472574496174433e-04
2.517704982276187855e-04
2.558549978388636407e-04
2.578110999698791516e-04
2.561248855458304473e-04
2.620825051888260636e-04
3.709338425419698884e-04
3.647243285612961441e-04
2.231617217294031973e-04
2.265347922355516800e-04
2.321635737477287091e-04
2.350393048020113051e-04
2.426199701871524744e-04
2.434406951376305226e-04
3.798668057451234795e-04
3.733773217053370521e-04
2.230607145520776863e-04
2.210453644212310748e-04
2.176596146143863601e-04
2.609527784541100970e-04
1.741052163221256863e-04
2.581983788845382830e-04
3.532926951841715182e-04
2.745544195656373200e-04
3.228483368133349633e-04
3.250398518963901846e-04
3.218657065524409668e-04
3.160072099773165522e-04
3.144232453790949539e-04
3.096798453931968401e-04
2.739866844243721462e-04
2.713666153825562634e-04
2.697508541674882294e-04
2.748424843649409192e-04
3.331951987793872077e-04
3.352690756485558515e-04
3.317240559288113164e-04
3.261303311434660514e-04
2.704881620697357678e-04
2.690570343392837045e-04
3.429873531867551795e-04
3.455863004284488770e-04
3.426199240118793336e-04
3.368136432817586332e-04
2.653487012144774282e-04
2.681356341955558461e-04
2.697384474517963704e-04
2.681327186707658833e-04
3.467935207269482942e-04
3.000559663608966037e-04
1.788936018207912097e-04
1.807712396787156573e-04
3.518604013133088738e-04
3.523041568502506223e-04
3.536656313128476708e-04
3.522267876505217623e-04
2.254298062092836581e-04
2.316633009175207811e-04
2.364363747406866400e-04
2.353251966601398746e-04
3.583706966403517411e-04
3.565812810146262485e-04
3.544469485722252853e-04
3.549991219423609878e-04
3.529115827541871604e-04
3.531955041941500762e-04
3.529011032984931059e-04
3.533656614941790559e-04
2.110986045091020678e-04
2.162758178954315156e-04
2.208664199819511354e-04
2.199849289765203834e-04
3.534388152955643772e-04
3.535145604783860641e-04
3.539201388421493928e-04
3.534913597806852185e-04
3.526970574095337932e-04
3.577596469334383801e-04
3.599701898422247152e-04
3.611774197554815276e-04
3.066498366237251430e-04
3.702197632954350778e-04
3.610529706322431983e-04
3.602440277022573873e-04
3.657024731300173451e-04
3.643576099755564419e-04
3.569277847554986412e-04
2.571796071051127221e-04
2.639784733044744426e-04
2.714073654400680569e-04
2.720353086795628743e-04
2.819820155750233791e-04
2.804323638102195816e-04
3.653129352800870084e-04
3.573822533910716356e-04
3.579662928617307780e-04
3.626539301502160716e-04
3.605558383290435875e-04
3.532279571132677216e-04
3.543562271768674397e-04
3.518842095254239824e-04
2.403723206060719728e-04
2.466561371985715053e-04
2.523589126621922384e-04
2.516774236445533668e-04
2.037910337163842183e-04
2.051220945579362886e-04
3.539039451099614052e-04
3.539396697241693518e-04
3.410874245635796146e-04
3.443673471716468364e-04
3.425648868819960741e-04
1.632060228693483920e-04
1.604666123497706671e-04
1.630215999491179562e-04
1.608308945093534599e-04
3.315224310057442256e-04
3.339603978679120183e-04
3.399576556923944210e-04
3.341731777124102177e-04
1.634680073095680451e-04
1.661472715277221342e-04
1.654698875979460266e-04
1.611491816294401917e-04
3.263830746765565734e-04
3.230722934478935746e-04
3.274753116231322240e-04
3.268700989383774486e-04
1.715528661920929870e-04
1.663003164809188136e-04
3.137965369523752247e-04
3.181673986607140374e-04
3.177726275648258634e-04
3.171390249631228508e-04
3.429835907939483147e-04
1.822384685566448581e-04
3.392680650782746291e-04
1.643441261188768410e-04
3.541327064160114109e-04
3.535082165658954157e-04
3.535215306613577707e-04
3.553486979105848604e-04
1.909463878835327452e-04
1.933022017705141829e-04
3.528516149558357114e-04
3.516993661444674148e-04
3.535746007006282366e-04
3.521905642502178393e-04
3.537004495873672587e-04
3.535374835473726750e-04
1.689133520720012462e-04
1.748758280539588789e-04
1.809977616658500353e-04
1.805813350234054457e-04
3.487003611541918580e-04
3.467820817939202302e-04
3.497524430456883473e-04
3.478605580672509056e-04
3.499887560429437694e-04
3.489538333620987752e-04
1.672708987157749659e-04
1.685768535401891636e-04
1.645236233424820116e-04
3.425874720358029063e-04
2.261675773296190799e-04
-1.380852728469594934e-04
-1.168550149775746870e-04
2.904546766640068306e-04
2.564602426317458793e-04
2.550753076001191564e-04
2.588134841430266030e-04
2.604565888042412050e-04
2.663316857739842793e-04
2.694284816440111288e-04
4.344951919415308318e-04
4.509522717763518726e-04
4.642055977349653431e-04
4.812404456997301273e-04
2.844278870574325734e-04
6.801650487450769215e-04
6.809238955259901138e-04
6.778363360726251527e-04
6.890373759580672866e-04
6.932480103407571547e-04
6.906454470321671821e-04
6.947319113921401152e-04
6.896738444301026873e-04
6.941313854937847467e-04
6.845644111472670842e-04
6.907989190783582955e-04
6.872050144068948168e-04
6.814683356198324507e-04
2.830122000722906780e-04
2.866162578565808225e-04
2.769588235570082341e-04
2.951851047438732974e-04
2.983183148834756297e-04
2.718488408389316746e-04
2.639958553065871612e-04
2.673773734181248839e-04
2.565085198590960017e-04
2.522463604019667578e-04
2.540196503516531411e-04
2.505070125809984367e-04
2.544036123920496105e-04
6.769905018945049412e-04
6.790831882340393885e-04
6.780621701137132641e-04
6.760626955597271717e-04
6.993248333094740244e-04
7.029441089858625953e-04
7.020423779140331274e-04
7.056069528250364341e-04
7.028782603455362415e-04
7.065604440268202606e-04
7.052093443545534883e-04
6.996185641932596523e-04
2.731306610912669162e-04
2.851453266040028436e-04
2.791284825614166764e-04
6.773713650176513756e-04
2.706118359849572319e-04
2.641203864892251304e-04
2.783009856943693223e-04
6.792098332706126207e-04
6.801211613512408560e-04
6.804356641396077428e-04
6.811669053251803588e-04
6.836192506454215204e-04
6.741291057945523546e-04
6.800988782899225265e-04
6.816663483422304290e-04
6.752401441044747921e-04
6.789015270084968303e-04
6.709718963840653055e-04
6.748311768308676338e-04
6.644306965904099539e-04
6.693992995411302818e-04
6.657777281648781043e-04
6.546228668059372435e-04
6.528488190117981947e-04
6.399957745409554349e-04
6.344099638654148408e-04
6.182421128855598077e-04
6.087372714653191191e-04
5.920690989977234024e-04
5.823817169014921429e-04
5.666655355049200803e-04
5.578832166456864283e-04
5.346429504836214914e-04
2.904383441175944049e-04
5.267273756590901525e-04
5.009049960664572207e-04
2.705681907911192878e-04
2.728119336163577538e-04
2.843738796586080361e-04
2.747426978818233142e-04
2.769154304272431920e-04
2.858626623036838554e-04
2.888905032312878382e-04
3.073144175286045103e-04
3.059634859946074839e-04
2.986390249538761082e-04
3.154940761564988981e-04
3.207116779103724767e-04
3.336351607787340625e-04
3.412883882627671273e-04
3.514937876003654369e-04
3.606101111177587438e-04
3.657132249497506535e-04
3.849157783478532888e-04
3.943084249960891090e-04
4.209196333743539542e-04
4.288966978168025595e-04
4.188011737612535451e-04
4.696605438375263896e-04
4.517980651399214516e-04
4.858208881853476780e-04
5.108442083095309644e-04
5.427293709860895460e-04
2.889994953374677819e-04
2.840296946088035680e-04
6.793770621481514229e-04
6.793868834962188148e-04
6.812837309227770316e-04
6.838355706882142835e-04
6.889714847353007546e-04
6.928815965065912011e-04
6.985565024963974901e-04
7.005200636110713204e-04
3.219277290111090305e-04
3.288870179960413811e-04
3.266905587907016216e-04
3.077255418439457549e-04
3.239753524235640739e-04
3.281037848638480663e-04
3.045664776528346951e-04
3.038050452535086049e-04
3.005176893887430141e-04
2.987987411216120183e-04
6.775743114471517205e-04
6.784068592062282967e-04
6.781108194309715337e-04
6.786819563274034328e-04
6.783835748736662076e-04
6.834692913182358357e-04
3.225217759066344994e-04
3.105331229220805985e-04
3.134678718402545577e-04
3.134775796968290533e-04
6.976666007248727300e-04
7.041650298709184333e-04
7.057970981050688602e-04
3.398664095690140407e-04
3.370060251594526380e-04
3.358781282625073437e-04
3.397064591853679008e-04
3.242899967405874851e-04
3.251155306020088974e-04
3.239546412236708360e-04
3.208708552148502270e-04
3.189257034161226178e-04
3.159763686614278132e-04
6.804030901001154085e-04
6.800362595499384729e-04
6.826825532294947610e-04
6.851823668332363134e-04
6.904282553364986729e-04
6.946996132876537451e-04
7.010797668806999618e-04
7.022652813759130063e-04
3.309398163442721125e-04
3.325415867384756761e-04
3.312922811157278762e-04
3.321721403597402054e-04
6.810282352099742992e-04
6.914857287152716483e-04
6.887059084730420876e-04
6.917475425518933210e-04
3.063318607441915982e-04
3.028239522531006155e-04
3.113120322509588516e-04
2.848560600998662168e-04
2.823891381794032185e-04
2.791485428372859228e-04
2.789858957431802446e-04
2.742112656507279854e-04
2.710331492979554057e-04
2.726257084848549570e-04
2.648281622589250929e-04
2.584346006242832050e-04
2.534490539630508167e-04
6.764879078449975583e-04
6.775761677649999636e-04
6.775695182303305463e-04
6.764984153239300734e-04
7.051579018140676338e-04
7.058140694013339926e-04
7.081442595331105668e-04
7.092511318669395036e-04
7.112513545259791957e-04
7.110010428366808763e-04
7.100551135521039354e-04
7.096030964743780221e-04
3.095086953747270436e-04
2.923200755597210165e-04
7.111644895514392323e-04
7.078861701724999166e-04
7.034369622961644027e-04
7.007505073887025432e-04
6.984733352576500028e-04
7.047283965139653850e-04
3.109240941558601579e-04
3.204650224971127633e-04
3.176330281310269128e-04
3.154246981582230951e-04
3.130139548525348288e-04
3.207825353547399017e-04
2.957279737814952412e-04
2.936874800429064084e-04
2.892680770118623507e-04
2.878396041863976016e-04
2.897341327057738206e-04
2.823362028911109776e-04
6.775474483026302846e-04
6.774341677138595976e-04
6.768971996226168112e-04
6.778526828249808577e-04
6.956801607672486419e-04
7.030164831143427941e-04
7.002877935511141010e-04
7.017713194730339785e-04
7.096399486313686349e-04
7.064686806301449361e-04
-1.343788893960131564e-04
5.350831789578134115e-04
5.128931762753231654e-04
-2.191438312564956427e-04
-2.210610865124554465e-04
-2.110228078058011460e-04
-2.112491918738948883e-04
-2.011199380947450966e-04
-1.993851085593235613e-04
-1.887660532741586186e-04
-1.847692024849859646e-04
-1.737683300217371320e-04
-1.681236248328690688e-04
-1.565302065387606703e-04
-2.267843638235465147e-04
-1.429069968676286904e-04
4.512017563233997882e-05
4.039229769370608701e-05
4.618028683975607774e-05
3.491973725331018171e-05
4.128408847490400472e-05
2.864973028150234004e-05
3.531727396991613107e-05
2.347295623743775504e-05
2.886986207587667497e-05
2.345430625185168397e-05
-1.485901554064790930e-04
-1.465286510719288906e-04
-2.236332817833219821e-04
-2.158976605063546309e-04
5.794277658426280099e-04
6.248134322898062695e-04
6.275351715513518202e-04
5.569848603536723709e-04
5.573314974229059190e-04
5.595708674068478571e-04
5.614478342450347813e-04
5.644589047836442693e-04
5.655313608146039740e-04
5.697893714548139723e-04
5.705709503038962913e-04
5.688188560992287401e-04
5.738505560262465192e-04
5.767527687867055573e-04
5.797152765013053200e-04
5.835070284687643829e-04
5.857974596506074954e-04
5.913558845166552377e-04
5.949089985046918019e-04
6.009989014885953017e-04
6.044224023995484370e-04
6.092423711171712471e-04
6.105024993331779589e-04
5.716752628305720894e-04
5.768011590749161583e-04
5.739810550240491112e-04
-1.578334148615217819e-04
-1.724670006498270759e-04
-1.753071793079358839e-04
-1.933057145911921612e-04
2.082970893693170833e-05
1.243213715961258668e-05
1.564171350642126523e-05
1.770364625255964469e-05
1.110235824500335239e-05
9.906471325655098665e-07
-2.275387730855221234e-06
-1.166352540986701992e-05
-1.407863876129579627e-05
-1.164654292540224236e-05
1.619404395348386838e-06
6.264528009317759511e-06
1.268426574622549699e-05
1.651085035767925688e-05
2.479432224499720654e-05
2.667960273547799317e-05
-1.256773956081846285e-05
-2.980343025326643455e-05
-2.606942937878887933e-05
-5.501643934797681228e-05
-4.866620982830854159e-05
-7.638511123801445396e-05
-7.390218178231431072e-05
-8.603603318840361859e-05
-1.052926229892453091e-04
1.960422119466092273e-05
6.191508671466617198e-04
2.696097988880570258e-05
3.203533769430441885e-05
-1.943519307484328307e-04
-2.114240154080393333e-04
-2.111076700545029680e-04
-2.143368802896258635e-04
-2.229649397619048253e-04
-2.244161646758989351e-04
-2.297481326410999230e-04
-1.390427784771762238e-04
-1.276751886386025682e-04
-1.175794393378659262e-04
-1.180141752881235873e-04
3.862239454559244931e-05
4.239305497268413880e-05
4.262851871920119747e-05
3.845988531965255483e-05
4.061320732685988233e-05
3.650809363341704980e-05
3.908805173880630955e-05
3.420815904419396102e-05
3.798168462259468700e-05
3.215543386895078950e-05
3.592553391369360380e-05
3.716924865987296850e-05
3.042990633003743431e-05
2.872945933360171838e-05
2.509216962162513561e-05
5.199147246660647953e-04
6.153936344976753152e-04
5.551574607042224089e-04
6.721691687468106004e-04
6.787543851682149767e-04
6.666696475212028315e-04
6.538816363758607900e-04
6.615586955315552265e-04
6.643799607572390548e-04
6.559309055033470982e-04
6.587674376637274063e-04
6.493695034100498750e-04
6.523391742825393989e-04
6.414709851144527897e-04
6.759432021938118536e-04
6.427715905964703725e-04
6.283515415942092334e-04
5.976507820009376633e-04
6.068722080362360782e-04
6.146917502724524559e-04
5.745859772417897301e-04
5.882286256974303840e-04
5.488683610041987472e-04
5.625368714374644891e-04
5.239067565017389459e-04
5.376862354380358222e-04
5.013417120643094086e-04
6.291756930584818533e-04
6.755612040288897901e-04
5.463197839005494785e-04
5.454457312723101550e-04
4.989074416130245089e-04
4.890396875964997348e-04
4.884225098674182175e-04
4.697439342015983003e-04
4.657048471249286342e-04
4.477632987040066812e-04
4.434086783378338821e-04
4.233326965688144071e-04
4.171338295147392116e-04
3.997002407120921435e-04
3.913445762846199717e-04
2.714576736747474563e-04
2.654911898884887997e-04
2.598018755017518673e-04
2.655752135064819077e-04
2.609509769585784621e-04
2.696674848628551253e-04
3.142947062074960833e-04
3.264153916136484489e-04
3.189564758842765519e-04
3.444461220546802074e-04
3.359400296071129435e-04
3.522733831828386559e-04
5.404386571748248311e-04
5.425413968261269797e-04
5.136505652526624291e-04
4.937488483384011714e-04
3.794270919137341627e-04
3.756856251789603639e-04
6.217265790997350333e-04
6.300775772228280665e-04
6.119710004381372645e-04
6.194181580794501894e-04
6.082220022309797833e-04
3.195571167724232638e-04
3.061338682791893157e-04
3.155650313255586479e-04
2.892496274073163079e-04
3.002059488501976890e-04
2.740768766944606219e-04
2.832869666545693760e-04
2.705158090813858537e-04
5.495640880893478807e-04
5.493081223361131159e-04
5.504359327291216382e-04
5.517313974556012747e-04
6.334618586019904888e-04
6.366171213730392438e-04
6.431949346601906420e-04
6.470474474634257825e-04
5.530891227337875323e-04
5.531567970267236602e-04
5.558012357806999502e-04
5.559974612060809450e-04
6.390594716817380285e-04
5.567443363020319795e-04
6.309315987397143234e-04
6.398059948985184049e-04
3.607960257498941665e-04
3.573747563886920070e-04
3.293123854433408263e-04
3.330896049669497538e-04
3.438905249993075524e-04
3.229964502127742696e-04
3.206387805750613904e-04
3.073181369341426283e-04
3.034666901325119132e-04
2.903599645189214535e-04
2.870988821223258766e-04
2.764955307803934072e-04
2.700759029623562451e-04
2.728688694256170620e-04
2.729872261082663676e-04
2.651714176293183613e-04
2.623233283038656086e-04
2.595060735830665116e-04
5.488633983064061068e-04
5.480001101907221997e-04
6.540477293992752938e-04
6.569428163731014843e-04
6.634260123768055814e-04
6.660257692247116990e-04
6.479804830830058213e-04
6.470164060728225437e-04
3.267880323643248186e-04
3.879782634487566567e-04
2.113603448518131575e-04
2.127499167496494520e-04
7.367290800520874495e-04
7.377139031877792078e-04
7.370679287778992032e-04
7.351093759776802621e-04
2.058579965138727127e-04
2.067858534013491197e-04
7.291386885139510910e-04
7.323220814239040635e-04
7.310107157250076175e-04
7.256901479935841566e-04
2.148240285504678863e-04
2.027595289551642303e-04
7.163286312427446156e-04
7.212225165045424652e-04
7.190402346566622657e-04
7.121276771258256864e-04
2.019279413823293413e-04
2.007680449476971344e-04
2.007199976667673152e-04
2.015102287367641083e-04
7.083716155382598599e-04
7.026688502233609419e-04
7.017483825388070315e-04
2.025184062536293983e-04
2.115047432997424752e-04
2.146938933751500744e-04
7.385288242370216397e-04
2.457793260469554996e-04
2.472746867106566729e-04
7.374716603070170318e-04
7.364148115445952108e-04
7.371263843855065546e-04
7.365391615567004483e-04
2.302476599324173809e-04
2.311270769368086472e-04
2.364437051450175170e-04
2.399015080642592757e-04
7.349045080547981926e-04
7.369227047489203437e-04
7.369517057209379720e-04
7.362730148571280768e-04
7.356658981587207210e-04
7.374044943484682913e-04
2.203914870588306158e-04
2.247345477340340525e-04
2.265650705966908705e-04
2.210736845777652325e-04
7.380030769722605846e-04
7.383883674169530687e-04
7.383805366710140131e-04
7.378352184304555255e-04
7.383441756478811586e-04
7.062903776384634033e-04
2.013004233666948516e-04
2.005519290971410852e-04
6.874534774174581933e-04
6.388543829957060109e-04
6.301303051611165497e-04
6.301633399895597166e-04
6.358636059092774703e-04
6.343272309852299260e-04
6.240864586964117331e-04
2.137224776374744238e-04
2.141137923176989594e-04
2.115297887502415937e-04
2.100806323412020456e-04
6.228749517950686902e-04
6.138188635443324196e-04
6.123054035225938656e-04
6.178401854939100882e-04
6.164981731214901712e-04
6.069992225276659922e-04
6.057801107744332364e-04
6.002633788894263123e-04
2.239097264536980868e-04
2.236629312664693088e-04
2.199305568881386745e-04
2.165470042854489882e-04
6.046393934325390660e-04
5.978484770160603316e-04
6.025367583262705717e-04
2.050273857647024226e-04
7.419517659471590223e-04
2.071335786445553098e-04
2.079327285119765751e-04
6.871121496797941977e-04
6.929236526350824980e-04
6.825686578018173986e-04
2.002061275384497724e-04
2.010728442402058764e-04
2.004070980330109836e-04
2.012092421246666340e-04
6.764921196159149382e-04
6.796905744666331640e-04
6.778806073165513863e-04
6.728475979382981219e-04
2.025437065704981164e-04
2.010636036146431279e-04
2.008799146359337758e-04
2.023012084310200833e-04
6.686949422368400429e-04
6.668582488610312739e-04
6.618366984539828662e-04
6.588019553923294682e-04
2.039372049022680137e-04
2.021894004987959093e-04
6.461619445290355196e-04
6.453150609053900357e-04
6.507728873657377296e-04
6.412867006614114034e-04
2.085895431222504527e-04
5.968701904862778974e-04
7.417898129602360988e-04
7.411476133181964113e-04
6.992118093906944795e-04
7.091341892473645688e-04
2.387830915887388520e-04
2.348133374566236016e-04
5.966614935097265321e-04
5.986370258114498280e-04
5.965166255174186296e-04
5.981063452636971312e-04
5.988674476273920730e-04
5.984301052879951750e-04
5.990008630935262594e-04
7.014586108255478755e-04
5.979702920166565924e-04
6.679145710443330514e-04
6.646987207309560611e-04
6.716364371683703838e-04
6.690508801977785138e-04
6.826579690634861737e-04
7.028207507772418587e-04
7.162618180942174157e-04
7.112913581785676063e-04
7.082899512902505329e-04
7.052692954124427848e-04
7.214414207017669006e-04
6.548121549784868085e-04
7.034590947281659868e-04
7.067392131546153342e-04
6.979921721741430335e-04
7.062974617080122535e-04
6.976438670304392674e-04
6.990696606660961286e-04
7.014916031717008957e-04
7.027229574071528232e-04
2.308233782829818793e-04
2.305602365371008480e-04
2.263234755576612380e-04
2.233722861107269905e-04
5.633917799065317174e-04
5.625865311778361017e-04
5.669679748115465144e-04
5.748820058312868178e-04
5.916214814697833869e-04
5.887928526875466388e-04
5.809076436456360026e-04
5.920272696325203738e-04
5.919379907721525336e-04
5.959227167470100821e-04
6.747965638869517484e-04
6.878339054482797204e-04
6.848729754637026493e-04
6.924645958547403883e-04
6.901616417515949072e-04
7.038161463304132932e-04
7.268853815416104029e-04
7.319918933403267132e-04
2.460715807485598064e-04
2.424643455578218468e-04
2.513929864748579309e-04
2.497994232049777739e-04
2.473885808022271374e-04
5.986555918017042333e-04
6.015565405276824531e-04
5.998222036949487843e-04
6.067496651419356304e-04
6.037720216652928563e-04
6.156401571130626664e-04
6.099408266141767435e-04
6.266583763144350063e-04
6.208087952646413948e-04
6.402428591081344182e-04
6.338066763807264888e-04
6.458548116045579332e-04
7.338902512567672997e-04
7.483907849088571301e-04
7.442506991091359363e-04
7.421993637515038799e-04
7.376318548278994235e-04
7.477236603001556408e-04
2.496394371599250806e-04
2.518700431049379802e-04
2.532012740490441360e-04
2.509422151583265231e-04
2.500604447468785679e-04
7.441291902191701172e-04
7.446721997966000966e-04
7.313822348721638576e-04
5.987882444056739223e-04
5.984877818436818960e-04
5.983881893559331051e-04
5.983840391531292883e-04
5.983084466208973612e-04
5.995396015539177425e-04
6.006661503465967429e-04
6.030679289103467455e-04
6.052220146900913608e-04
6.089685566709295006e-04
6.141809459471178146e-04
6.198871186884164722e-04
6.245907180689307678e-04
6.325233897556292078e-04
6.375358924782511877e-04
6.491574514926221843e-04
6.471078451831438049e-04
6.531656870993165012e-04
6.504192577025616094e-04
6.626180468301892668e-04
7.120452603669327838e-04
7.219874126676005012e-04
7.190869215764965046e-04
7.406162433421472529e-04
7.354481667892593614e-04
7.269446262544044385e-04
7.147140518195790925e-04
5.920264700083243065e-04
5.792388008401782836e-04
3.358309389436375369e-04
3.450278560254884785e-04
3.358598241738718743e-04
3.307915088166429375e-04
3.283355421004128648e-04
3.246807478175475661e-04
3.212255108082155653e-04
3.156423576176409966e-04
3.191600219537974229e-04
3.114732972140488816e-04
3.175637553027733234e-04
3.257037470937435269e-04
3.109048071906077878e-04
2.831783417577273475e-04
2.834794684734221111e-04
2.933557071541381157e-04
2.961907509575120983e-04
3.091593220401097340e-04
3.100895656630000478e-04
3.267139420777753962e-04
3.273314400694316744e-04
3.200046139172977298e-04
3.354747761576512728e-04
3.389011365173655137e-04
3.113081798913834683e-04
3.462546130984199013e-04
3.558920214643033304e-04
3.542611084090291243e-04
3.285845121443687266e-04
3.278205939547962507e-04
3.254670997208060140e-04
3.322183527325094435e-04
3.360444348289660975e-04
3.261005941969262120e-04
3.059289638291086085e-04
3.167478567271926962e-04
3.288785331512373016e-04
3.182932753126945001e-04
2.767598961233987500e-04
2.767318611195902973e-04
2.811904193698869714e-04
2.905367115876424187e-04
2.988308441050860505e-04
3.008907111321760413e-04
3.143584484398033994e-04
3.172550361085089347e-04
3.297723835291753642e-04
3.305039209954845243e-04
3.471310982164686840e-04
3.430814250365453108e-04
3.373951252488125059e-04
3.425561528350441992e-04
3.485754973881324196e-04
3.467017780938431949e-04
3.793102712494549706e-04
3.717405024281120423e-04
3.761119463453968938e-04
3.885439338605059978e-04
3.885809432768805110e-04
3.855656607181669041e-04
4.137528906668784447e-04
3.966383812864011536e-04
3.984815292383029847e-04
3.802583576427361360e-04
4.115792259198526744e-04
2.967974028887279789e-04
2.974765484366860080e-04
3.077458852957756547e-04
3.119599967738426638e-04
3.330395512063553877e-04
3.261526407927345926e-04
3.230292386235402661e-04
3.388601544285808355e-04
4.314458312438363232e-04
4.696521295562485778e-04
4.480183174920739780e-04
4.463920162627197318e-04
4.298396950310125089e-04
4.693553529458132766e-04
3.019485191404197425e-04
3.107340008928885836e-04
3.098474597203595212e-04
3.950134023485581646e-04
3.316731558176764095e-04
3.913886768011349388e-04
3.146831474738541012e-04
3.619120734239587400e-04
3.798739589795474374e-04
3.646487351130788847e-04
3.554998777915173761e-04
3.575755494222779686e-04
3.436742072727484742e-04
3.473573124936148214e-04
3.372874419509412549e-04
3.441364765346477199e-04
3.356159721185204923e-04
3.432759919120713962e-04
3.334451866337880986e-04
3.213084337071011242e-04
3.329174676563361390e-04
3.506830161825348754e-04
3.690580191802489852e-04
3.678637444503341262e-04
3.487198004111591657e-04
3.630451801884397351e-04
2.902376507143867180e-04
2.909973278546358882e-04
3.024714338787572610e-04
3.044318026235385134e-04
3.222447437665448399e-04
3.199477307196099880e-04
3.235947033290583700e-04
5.865077899385515289e-04
3.379083179266245251e-04
3.287693476027651711e-04
4.696522316420173983e-04
4.700499494540701594e-04
3.913862757696677042e-04
3.833573965212947712e-04
3.728570518242231200e-04
3.646856550138393468e-04
3.533103857155107095e-04
3.451355687480059343e-04
3.340373569348029223e-04
3.259025444398977174e-04
3.152639316702881525e-04
4.705503134896309278e-04
3.071415520929598152e-04
2.893551336955597604e-04
2.808137364447767259e-04
2.733822795376904323e-04
2.665677740230076322e-04
2.608185980644583718e-04
2.566891478224112618e-04
2.539522002688404624e-04
5.230048912743097628e-04
5.189319216502866162e-04
5.129916888770955259e-04
5.084936211579453363e-04
2.972772436428877457e-04
4.703076740762841519e-04
4.711629427216890284e-04
4.728515512387541767e-04
5.743475156897120786e-04
4.696062521932006383e-04
4.686788803215194443e-04
4.642308256209720261e-04
4.597482578536263667e-04
4.478428731830570546e-04
4.392403153230485719e-04
4.242673845352765952e-04
4.146722174958366518e-04
4.019518704450624922e-04
4.006558187226431532e-04
2.493439099807386711e-04
2.473088597945739277e-04
2.409103108615568963e-04
2.358023869741954345e-04
2.308321042963171221e-04
2.274728033604600714e-04
5.676972856329534156e-04
5.624088755696752748e-04
5.517635722871956422e-04
5.448151846019690537e-04
5.298509818038317064e-04
5.276662615977140711e-04
5.334158804350000536e-04
5.205248504843323389e-04
5.001924933343374633e-04
4.962234673335210117e-04
4.886964122747789298e-04
4.851673513684736489e-04
3.157322210876060053e-04
3.177398551482328668e-04
3.108531809201593742e-04
3.240836099962217951e-04
3.177725274030675272e-04
3.116886589580305177e-04
3.169086111029352591e-04
3.111781613236933443e-04
3.143541027966077392e-04
3.088432974832215931e-04
3.146733024882128233e-04
3.156523534637178550e-04
3.071821806415371840e-04
2.893254791358632538e-04
2.994309811879707138e-04
3.106953415143280401e-04
2.997257971491053860e-04
2.785174086015571471e-04
2.802528098248524536e-04
2.856222158619938314e-04
2.941769473766493487e-04
3.045857276501636596e-04
3.053222288330046438e-04
3.182749216652001152e-04
3.181819339525972343e-04
3.083945575571205651e-04
3.263439234576925190e-04
3.076606507272821906e-04
3.093351015549577945e-04
4.796542991499817355e-04
4.774246593147932465e-04
4.740520093252119154e-04
4.740088733577871240e-04
2.802878568119806266e-04
2.820865453906253712e-04
2.791147475763480052e-04
2.772348500906303848e-04
2.998081133631877470e-04
2.993170600614914324e-04
2.962652608599532504e-04
2.911850176508696555e-04
2.902208456702668284e-04
2.991557890144888403e-04
3.009957588664210646e-04
2.923471620642111566e-04
2.787736861530212373e-04
2.884429296742355717e-04
2.971539482385990565e-04
2.932111395880619025e-04
2.872744752194378174e-04
2.862600801353030024e-04
2.821919735151576973e-04
2.964794175401848733e-04
2.869618947074091997e-04
3.010150907889141644e-04
3.819114121606531241e-04
6.971760559491506750e-04
5.581036037182818613e-04
4.255328801160982236e-04
4.246724622287751825e-04
4.288554892993610241e-04
2.860669353876702826e-04
2.871680881430332087e-04
2.835421587819529350e-04
2.842092009430644364e-04
4.156349473906449502e-04
4.181753701972743789e-04
2.834470700022485574e-04
2.850824541494741365e-04
4.294047019325516719e-04
2.818776692412928477e-04
4.062490539530738535e-04
4.087384886300129321e-04
4.060055432292401551e-04
4.083614049754072557e-04
2.822318694224326772e-04
2.804917896637613094e-04
2.804226258925164778e-04
2.782054747521060735e-04
4.006449171862157244e-04
4.025009800271287029e-04
4.015423765055983578e-04
2.822279999771807788e-04
2.847288626038274942e-04
2.840815083693123510e-04
2.874088643136335866e-04
2.916524450249170829e-04
2.887106686195531889e-04
4.447793227286823384e-04
4.443738754222641076e-04
4.450810200930885459e-04
4.457344791006101893e-04
2.902727016769990039e-04
2.869870369713788073e-04
2.875043501542648536e-04
2.887926761329397390e-04
2.890155160718812979e-04
2.857487573584665793e-04
4.449685771985182150e-04
4.429629664772362732e-04
4.418052662857241322e-04
4.453533474635519660e-04
2.867090752498865718e-04
2.877136044262424428e-04
2.849209182556181660e-04
2.851376690128918832e-04
4.331658965159320253e-04
4.365818721586567233e-04
4.339734500584397216e-04
4.362373974682619889e-04
2.864506473154180611e-04
3.989669436872748096e-04
2.734541732051030526e-04
2.762193010784295684e-04
3.979134111960611520e-04
3.976988479376889624e-04
3.962251494524596804e-04
3.962966952270496239e-04
3.981629787265563163e-04
7.971489483790199747e-04
7.971298932430408851e-04
7.949678174007868614e-04
7.882175363808225895e-04
7.870923524942279037e-04
7.688959390523181269e-04
7.787214406028324445e-04
7.472819605452667288e-04
7.451891847432333491e-04
7.567953639310395948e-04
7.569289524198344332e-04
7.378498950924234148e-04
2.305405329127725299e-04
2.363659807345871739e-04
2.343036750015068336e-04
2.297008014415632602e-04
3.997422729121716711e-04
4.041097007476325445e-04
4.043778067162219622e-04
4.014128404143283780e-04
4.015958709410602989e-04
2.424423959885733330e-04
2.914168893751855477e-04
2.463861650284601039e-04
2.438121337849717240e-04
3.961244519230004094e-04
3.957189234926799864e-04
3.972489514541131979e-04
2.678856607721665168e-04
2.711398875053088755e-04
3.935302894675629919e-04
3.935838049776578572e-04
2.629284541528477620e-04
2.615831290129615205e-04
2.646048617314836313e-04
2.641062802293950361e-04
3.933670160864053637e-04
3.927310186792070030e-04
2.554591645565184037e-04
2.597679767783513940e-04
2.560645646437784769e-04
2.530268198170546826e-04
3.939116574454560845e-04
3.942949527537398919e-04
3.940242615398170190e-04
3.948862965905564765e-04
7.941218862932686567e-04
7.824850261061943278e-04
7.776505271804111516e-04
7.678748692322608094e-04
2.502088597438780057e-04
4.070964324211317456e-04
2.901233453943586086e-04
2.930769108116527944e-04
4.160650457847659203e-04
4.124297138406186869e-04
2.225888134288776853e-04
2.284672759337924911e-04
2.279609496219832409e-04
2.252384611844612805e-04
4.236294094005241349e-04
4.158165204761720942e-04
4.219151114011702726e-04
4.203886042792119018e-04
4.261896346672237185e-04
4.159258917017512693e-04
4.178536114467637573e-04
2.409585937164928726e-04
2.349309932100781216e-04
2.380761987713268064e-04
4.292525985243605285e-04
4.244002201981872825e-04
4.294068594594010698e-04
4.261131983215139330e-04
2.596950179967520917e-04
2.590313492931819507e-04
4.253592343651204006e-04
4.318774270869590588e-04
2.506453649493617700e-04
4.105310408664059117e-04
2.182837262070924504e-04
2.190669267293232376e-04
2.131267294351611231e-04
2.138378812498074541e-04
2.164495481885386579e-04
3.959808780310677609e-04
3.901799875629175028e-04
2.113104190435587039e-04
2.106982101042519703e-04
2.105872033915035446e-04
2.112473820222189721e-04
2.106292327296551195e-04
2.135805749574928825e-04
3.947755088224387597e-04
4.010175988622166924e-04
4.013703702822366904e-04
3.966106844607099921e-04
2.089499434966511084e-04
2.108592772676622887e-04
2.140087259028718982e-04
2.090256808411524705e-04
4.074443468631120421e-04
4.034747004735651310e-04
4.091706585166819806e-04
4.071996866048604394e-04
2.162587054707554779e-04
2.136375363749272221e-04
4.337989209179657964e-04
4.253558784436890826e-04
2.761518847630335953e-04
2.748543858133971752e-04
2.937583170418878349e-04
2.936249971196974989e-04
2.937344554912283703e-04
2.939415518180161233e-04
2.929217252000004433e-04
4.379273072737624884e-04
4.354728888672794842e-04
2.984856322068744428e-04
2.998661342960002424e-04
2.985405103694715903e-04
2.993626167755569626e-04
2.974442247915560903e-04
2.972773754496732296e-04
2.953258765718819569e-04
2.946741683983680900e-04
2.947143483430058187e-04
2.925220987291282551e-04
2.927439750952900337e-04
2.940286896654019334e-04
2.937429066506405174e-04
2.912540142291929787e-04
4.413700927526523037e-04
4.419204099055618561e-04
4.405346601681796922e-04
4.436143523736825315e-04
2.945913097651243844e-04
2.898605979047730210e-04
2.951978840294216871e-04
2.959981954042011825e-04
4.355691385098646191e-04
4.304953057828873777e-04
4.314297785453919927e-04
4.275952564841489843e-04
2.866713159057392916e-04
2.878981084752372838e-04
4.299964291414144421e-04
4.271224183663148389e-04
2.887191545785804028e-04
2.928069799194332507e-04
4.315184165708246399e-04
4.285870736993011324e-04
2.878610002349260523e-04
2.914563991572790571e-04
2.899338013913085963e-04
2.912736694321009403e-04
2.881071307370073318e-04
2.879689124023107594e-04
4.340688083140426716e-04
4.316022423765850623e-04
2.928457493853290380e-04
2.952831048373249362e-04
2.924532913440040164e-04
2.936492495963959537e-04
2.908595431457411395e-04
2.941559853303273584e-04
6.977058636271786301e-04
7.897723516935039635e-04
7.927302938867036635e-04
5.045130538115943399e-04
4.997770943191733170e-04
4.933766845547426583e-04
4.886609826145636368e-04
4.839470029668614909e-04
7.309748194758346413e-04
7.296670669212035288e-04
7.435331589108035676e-04
7.381865445291773331e-04
6.926862864124662010e-04
6.920775516051036426e-04
5.115463724855917257e-04
6.904902170448553797e-04
2.075275383619504992e-04
2.060941407305261187e-04
5.227023940022223385e-04
5.121818757682830960e-04
5.165489419828955776e-04
5.004968233632258118e-04
5.050116338892212580e-04
4.893297332874225808e-04
4.937079258451094761e-04
4.844985541573403314e-04
4.806084663624683273e-04
6.941568215663608673e-04
5.164388369092968870e-04
5.283470434285660565e-04
5.248164078156021409e-04
5.497186223020017427e-04
5.650534325096969335e-04
5.819067919696373128e-04
5.788706208161946681e-04
5.724104853367278142e-04
5.712311854169590825e-04
5.612121384282046151e-04
5.611166517879130969e-04
7.347527951867647168e-04
7.446160713174862326e-04
7.428361706573060773e-04
7.484701329913878622e-04
7.471677100699020439e-04
7.564949511644863912e-04
6.880232622178532884e-04
6.888677077321171769e-04
6.888143661682781483e-04
6.897453612139206082e-04
2.047183863950298780e-04
2.038936681673529563e-04
5.549690057287382221e-04
5.485061768522892520e-04
5.428665137728996880e-04
5.364079827142024691e-04
5.278094957639311701e-04
4.797579928965174808e-04
4.765221502781753229e-04
4.740178084592063445e-04
4.779193818377972642e-04
7.129107459543785382e-04
7.197768668691642210e-04
7.198410879635579141e-04
7.281054544554696169e-04
6.952741061160683635e-04
7.005013839306360561e-04
6.987211448494950496e-04
6.970198208624677361e-04
6.960029878535927989e-04
7.019771407685652118e-04
2.181093935972715778e-04
2.165043055453948250e-04
2.186058879104705970e-04
2.156014131392961007e-04
5.023380672914493908e-04
5.106294624268012438e-04
5.043202206480747315e-04
5.128020568170892557e-04
5.195797891152487786e-04
5.277875569174061195e-04
5.385418535479983594e-04
5.399144098196656787e-04
5.576224793199858511e-04
5.552364981398971375e-04
5.496394055749244346e-04
7.137953986157756199e-04
5.566653769404572788e-04
7.039937580611177644e-04
5.021228960041332215e-04
4.761891674944263866e-04
4.737840556510163905e-04
4.766243820307609035e-04
7.178144538534282507e-04
7.248169758069585456e-04
7.250018455880294669e-04
7.315627499764661840e-04
7.318602048908011328e-04
7.384814665553750962e-04
6.941536649711753252e-04
6.937021175537749079e-04
6.948116082437389438e-04
6.964889666816415168e-04
2.137856748966193037e-04
2.136173388105218048e-04
2.111091768934913787e-04
2.100695786497748627e-04
4.801742219298682957e-04
4.795681602488748117e-04
4.810161184076705673e-04
4.856141867686438883e-04
4.972312348057316041e-04
4.953852305273182509e-04
4.897758032004319653e-04
5.005387158816554122e-04
5.082676146101474616e-04
7.951515976141061140e-04
5.312786316950154604e-04
5.145118056188880545e-04
2.084363961777032954e-04
2.101610753539995659e-04
2.121569324107141152e-04
2.076205035497960929e-04
4.199282648680764955e-04
4.224461680585261752e-04
4.264642000879955309e-04
4.301224628560010982e-04
4.439550286009979812e-04
4.443472071282131199e-04
4.377856294349567897e-04
7.038493419518575527e-04
4.542026091897272675e-04
4.664516883744137285e-04
7.693737753315518443e-04
7.698323873085163383e-04
7.806507256795464306e-04
7.753613907088535272e-04
6.967828378987671453e-04
6.944204931808297884e-04
6.965286902910494422e-04
6.939911302670990047e-04
2.077826589267653076e-04
2.060750182769587849e-04
4.580736651813356619e-04
7.055082349603445649e-04
7.110200702209212333e-04
7.116970176386075474e-04
7.913121862207747647e-04
7.901758206634295224e-04
7.899534559024697783e-04
7.352536188165335537e-04
7.218215029090971650e-04
7.197566285668844125e-04
7.266434356964190629e-04
7.260832487306276544e-04
7.159193083829829690e-04
2.249915942093576771e-04
2.206214850293432143e-04
2.221731171212641188e-04
2.180060996408515858e-04
4.077711479808167512e-04
4.151539531572961202e-04
4.150792007323045318e-04
4.110823923819289833e-04
4.114848458246393248e-04
4.200371529554952784e-04
7.763905591966447847e-04
7.856992011272778643e-04
7.838378561606288396e-04
7.870625978520481890e-04
7.852821326561227342e-04
7.897187813133081224e-04
2.057072683065625559e-04
2.040806539230020217e-04
4.503169466419586447e-04
4.622036081651662910e-04
5.531535281599741106e-04
5.619594877744000854e-04
5.667631831454305377e-04
5.732893467419987671e-04
5.756592866164935178e-04
5.817734315822834217e-04
5.800406702097219043e-04
5.783686240528563768e-04
5.777390127848211271e-04
7.522478904348724790e-04
7.515722537360154274e-04
7.638975818345830442e-04
7.585434065933508710e-04
6.896420563268024564e-04
6.885271832811320006e-04
6.882734555685711365e-04
6.896258412502888563e-04
2.032273271902389569e-04
2.030457145371436240e-04
4.803680492410931967e-04
4.912937146398794596e-04
4.860528221423123462e-04
5.048388913299824447e-04
4.995096489718960564e-04
5.201258210280648416e-04
5.447595955379755080e-04
5.378470992714963397e-04
5.347945670635750274e-04
5.171874356296471626e-04
4.578476169303673021e-04
4.611898996679894449e-04
4.796564451701158479e-04
4.732280486500743287e-04
4.721389715264353486e-04
4.862433220022777331e-04
7.606597683429318227e-04
7.595464064615619400e-04
7.718668249074132773e-04
7.663980214744144266e-04
6.904071295528567019e-04
6.911624898236098892e-04
6.892164871489799916e-04
6.903322183971579871e-04
2.033142577262880499e-04
2.025691761520799202e-04
4.673296237025055468e-04
4.759427737711491280e-04
4.733585807533487893e-04
4.771329041206268475e-04
4.957889961854210908e-04
4.894751526025929549e-04
4.857333114946438463e-04
5.015282580322652593e-04
5.094812938801828806e-04
5.262422019721701158e-04
2.116704194741174535e-04
1.240793692395786665e-04
9.336279584271578935e-05
7.157513647894956331e-04
7.233940521020925307e-04
7.302200544070381856e-04
7.458395952697476506e-04
7.419023977378289047e-04
7.373498862471963887e-04
7.471753092347154044e-04
3.390140419744822704e-04
3.399648980058060546e-04
3.356146924383473043e-04
3.360554811274453187e-04
7.111122225287579710e-04
3.329367573851398326e-04
6.786806315011011679e-04
6.779945968870951028e-04
6.798841717652543207e-04
6.793229960514545309e-04
7.107754073417848388e-04
7.143078628656046678e-04
7.208188308500562040e-04
7.263046154939904004e-04
7.346759520074506913e-04
7.379206488061087555e-04
7.344113433029395965e-04
3.296887186896383650e-04
7.121137547991778080e-04
7.061022618742639288e-04
6.851708342409568338e-04
6.824488590888013947e-04
6.891286759759584829e-04
6.876167811406539484e-04
6.909614108315942490e-04
6.887151119512554577e-04
7.014662963308469952e-04
6.989785369345736816e-04
7.035259488375720811e-04
7.127301129780713035e-04
7.179892159834272555e-04
7.361437594621991591e-04
7.306160743261769534e-04
7.275381377202308486e-04
7.404897004460874073e-04
3.495186439270613543e-04
3.515726470767574388e-04
3.428895026910361256e-04
3.446544891034532786e-04
3.415429615607274891e-04
3.416472650308634566e-04
6.781998155611974497e-04
6.800789362030027927e-04
6.798017215181628757e-04
6.815234146773871144e-04
6.809605338694341061e-04
7.452471933311056703e-04
3.490798550701935477e-04
3.337056065281708453e-04
3.288649535016575139e-04
6.788088380272718544e-04
6.783014781706746829e-04
7.040146777454002599e-04
7.062750751157475214e-04
7.110344789184983201e-04
7.154965521677642383e-04
7.241185288953121439e-04
7.233318958010831771e-04
7.190901001889278207e-04
7.229243466852467055e-04
3.211704966900661546e-04
6.775355430891773049e-04
3.232837957045619202e-04
3.136757232764439667e-04
3.100266015434721819e-04
3.039185870367028578e-04
3.052015285404241084e-04
2.967534710718248547e-04
2.971284726202762130e-04
3.006892929845213897e-04
3.016321342219701555e-04
2.932930955626408343e-04
6.775998177045407722e-04
6.772150653810799989e-04
3.210998235976324049e-04
6.777237823402666554e-04
3.046432986894485038e-04
3.123911492365101647e-04
3.287830699791176336e-04
3.267433821622157172e-04
3.270291365625337446e-04
3.185658892660572588e-04
3.200747985892210090e-04
3.237947959025914697e-04
3.167894362843792213e-04
6.784523088941592358e-04
6.781957089019320910e-04
6.793399888364202392e-04
6.789924051622000210e-04
7.066340744981401169e-04
7.103395219040177684e-04
7.158260088343701118e-04
7.216520843002633117e-04
7.274927566328515810e-04
7.270322470021756177e-04
3.264779596293680870e-04
3.271430121508506466e-04
3.221299434093209246e-04
3.141504912449459455e-04
3.155712649931821331e-04
3.088821323668659098e-04
3.084074029008497986e-04
3.122552031653816514e-04
3.356308937344561357e-04
3.504075803265955429e-04
3.488616711203203474e-04
3.522518019451306758e-04
5.032849152908625261e-04
5.053217064675353870e-04
4.982024214121882379e-04
4.976088037300432096e-04
3.193684008873418187e-04
3.230705782524206731e-04
3.208865861045117024e-04
3.153531117317950275e-04
4.797237273858331397e-04
4.878103768495973516e-04
3.264093482491734746e-04
5.051143977807242419e-04
3.210808539597146912e-04
4.626901774788430132e-04
4.641402804900173189e-04
4.715011527207936233e-04
3.295527813461157835e-04
3.295771301666640201e-04
3.248175333998411457e-04
3.234400272698260796e-04
4.528261078061593761e-04
4.473231093011961453e-04
4.415032552967035817e-04
4.575312001178242832e-04
4.554501313622097230e-04
5.061964315640561825e-04
5.013917508742806242e-04
5.094958592530935901e-04
5.278148903897784397e-04
5.339970563406451791e-04
5.157146336931213220e-04
5.219962267863733664e-04
5.253324186766271039e-04
5.185259516177725785e-04
5.226650227894961585e-04
5.167123434321006922e-04
5.226493069890729730e-04
5.146012309079797502e-04
5.144301942698555931e-04
5.218583915175492192e-04
5.219476604863788416e-04
5.221961942254767924e-04
5.158635357674181462e-04
5.159945969930439550e-04
5.211035168240403526e-04
5.082615091233581416e-04
5.137298784793178138e-04
5.189142254389681515e-04
5.127765351615407854e-04
3.153499812099092546e-04
3.081762556578923834e-04
5.096332841462285776e-04
5.028529170351210466e-04
3.256321241153719128e-04
3.250292454436586780e-04
3.289144301369320697e-04
3.220327917298430724e-04
3.826506738403350426e-04
3.856001391039690063e-04
3.827578155112448051e-04
3.651181959805167507e-04
3.661756767839990110e-04
3.645455437419454310e-04
3.606873700087213593e-04
3.660903282072813531e-04
3.719522307322781652e-04
3.741863141877857448e-04
3.705760882272099454e-04
3.661738626321767013e-04
3.654269761586848302e-04
3.620890159771802540e-04
3.644295938851980620e-04
3.594930593306853387e-04
3.586289120111706271e-04
6.927396036134255688e-04
6.992970526504573275e-04
7.039227413310879342e-04
7.133320142649736493e-04
7.178243242607197736e-04
7.258283675183085145e-04
3.597438757005087849e-04
3.615147790068503003e-04
3.776741925699170872e-04
6.759647098331883572e-04
3.421386475511134484e-04
3.501288224782476781e-04
4.233188823152482625e-04
4.287840187671029769e-04
4.279224326231614839e-04
4.334519961974947835e-04
3.308465655945727331e-04
3.334538253773140152e-04
3.322885959311134576e-04
3.279912214129576545e-04
4.208156946745149080e-04
4.151691006953575516e-04
4.082782698723709069e-04
4.231888442827265364e-04
3.461904547344439652e-04
3.388070558894370099e-04
3.415788941104486447e-04
3.407313858308625809e-04
3.374431216107261428e-04
3.332263015730032750e-04
3.863373224157389614e-04
3.913503442585451178e-04
3.927127922235535535e-04
3.994421893747607342e-04
3.574994931260723117e-04
3.576696913978784234e-04
3.456325812192260279e-04
3.512608208490507807e-04
6.780487690322685272e-04
7.043376812328711956e-04
7.081650502020324931e-04
5.385326118833535418e-04
5.269164433445111626e-04
2.879952781826129412e-04
2.817113100797482010e-04
2.835892863631361100e-04
2.904109237878728096e-04
2.911513664733450697e-04
2.889826225841574787e-04
2.916390867470917731e-04
2.922861145016458491e-04
2.916328057754786237e-04
5.437897991163896314e-04
2.909264661051918772e-04
2.752073766194387838e-04
2.824274022567270850e-04
2.866325217507773916e-04
2.964677757924215340e-04
3.015949683363581733e-04
3.135772250352486241e-04
3.191886825218629548e-04
3.335493583365061257e-04
3.394409599321520396e-04
3.556053733268556977e-04
3.628453693469079703e-04
2.723998500315903009e-04
5.590527758190614325e-04
5.639200534237807884e-04
5.788505295504111194e-04
4.331036612052984163e-04
4.517292712054644965e-04
4.624041735291386222e-04
4.959762322740964100e-04
5.003816456456987348e-04
4.873632656985824279e-04
5.190359069203060458e-04
6.747299315312848319e-04
6.760775250524086403e-04
6.743500868280528785e-04
6.709582731909180574e-04
6.894791972588885888e-04
6.761192132684286154e-04
6.833300555292013594e-04
6.845569003719173323e-04
6.738366815078569065e-04
6.716544808226596183e-04
6.564646817764788547e-04
6.514922939400938796e-04
6.225457235400020653e-04
6.332427574701814197e-04
6.341486561317916538e-04
6.077228553958778211e-04
5.999998037868575339e-04
5.843981788459027930e-04
3.821547117163507311e-04
3.904540495511674082e-04
4.076469353339930439e-04
4.084380397591667790e-04
4.778521577651993605e-04
4.576772186710034262e-04
4.528031773575858605e-04
4.323398499059724859e-04
4.285894385544245454e-04
3.946873521010116608e-04
3.996517787967386322e-04
4.127588404788868400e-04
3.905140835909200019e-04
2.962647117345426346e-04
2.877853332016452404e-04
2.807183476434850218e-04
2.856910209740575867e-04
2.793707651347826569e-04
2.865905537608780056e-04
2.815401025229283976e-04
2.888223010530855035e-04
5.419074955437040535e-04
5.456033360405576583e-04
5.468648127847141943e-04
5.486863980003948461e-04
6.627588814111786894e-04
6.652169643041545887e-04
6.692620388769053878e-04
6.729914387684888350e-04
4.815138776489576687e-04
4.203778356273175486e-04
4.961322346685034194e-04
5.182739148069095622e-04
5.086987561690732400e-04
5.404237470573677350e-04
5.379177524911874777e-04
5.296495284854343261e-04
5.237382365499099147e-04
5.456301564975059998e-04
6.759220607683021987e-04
6.785086869139443210e-04
6.788714346462692249e-04
6.766260962001067417e-04
6.704595176449112959e-04
6.588332071193651147e-04
6.667568425575794893e-04
6.385608390424323596e-04
6.501628272931370177e-04
6.133356535837082135e-04
6.269294563993596308e-04
5.871655990358272967e-04
6.017778327891774165e-04
5.635547771655666748e-04
5.774379905189540568e-04
5.417173398420941808e-04
5.552659051302945986e-04
5.211128670106991365e-04
5.348770561572817415e-04
5.077442109301382334e-04
5.373582826383671790e-04
2.672173827505640309e-04
2.580728186586745744e-04
6.757370889358683659e-04
7.096690352546171626e-04
7.122983956345600417e-04
7.120308801226136759e-04
7.136024773297497577e-04
7.144235931744740038e-04
7.156103924171968150e-04
7.115477150794755415e-04
7.146421579916992922e-04
7.130380192322066874e-04
7.057019382452172892e-04
6.741334126497423298e-04
3.047617264580263483e-04
3.100970185409224417e-04
3.056845605372623541e-04
2.985728514284175026e-04
3.010913008472820580e-04
3.057800894471698482e-04
3.002372561512680759e-04
2.759406919356415596e-04
2.678570067742405995e-04
2.703260063736462261e-04
2.603271125053623698e-04
2.556368401488869871e-04
3.083041222442881729e-04
6.742660007491676263e-04
6.725198812694095554e-04
2.585121535117347038e-04
7.082090915334106340e-04
7.109560545002893738e-04
7.139930255137879201e-04
7.174069727245862855e-04
7.202266044045574616e-04
7.212354125635403804e-04
7.185445329554294601e-04
7.176630917238879283e-04
3.149946231288657536e-04
3.175046704150214861e-04
3.170248113355215590e-04
3.112718102288819337e-04
3.006659317019244148e-04
3.030690204863441695e-04
3.088710012409507603e-04
3.013650016343010375e-04
2.944544257822475503e-04
2.919974707151377696e-04
2.885997209054696035e-04
2.847782892389274763e-04
2.788961100858284681e-04
2.756134073432940971e-04
2.783570217381050411e-04
2.688155743521807180e-04
2.632689206234931707e-04
2.536901958263330058e-04
2.477216024984211173e-04
2.440359852852853298e-04
2.445972022745839533e-04
6.730879099590759192e-04
6.705651354967348456e-04
6.980089388245714309e-04
7.024763060133447107e-04
6.959894933204172247e-04
6.965991372500904191e-04
6.725370360442291945e-04
6.817975234635022990e-04
6.834688918233660336e-04
6.614019296105312857e-04
6.549185332368417196e-04
6.432908355852820937e-04
2.885759200086218104e-04
2.911217899711802471e-04
2.894723869591467823e-04
2.935169466044351499e-04
2.918696160579102453e-04
2.908601804984134605e-04
2.908326672157565858e-04
2.926777978953234646e-04
2.940988494500375609e-04
2.925028392439439650e-04
2.521421865057848414e-04
2.527308573140248397e-04
2.540806882119290211e-04
6.728731016354471762e-04
2.634242879283798730e-04
6.703003235824447773e-04
2.469008916419402244e-04
2.408426937168264511e-04
6.753572651118062249e-04
6.734804295988432166e-04
6.713307421184592800e-04
6.754339113534620119e-04
7.127472227883342335e-04
7.087997974262381885e-04
7.113516868718981583e-04
7.112733317729807297e-04
7.055222789491933733e-04
7.056064113341239952e-04
7.002254753046629901e-04
6.914710787958876009e-04
2.951224920859355145e-04
2.984961256445688420e-04
3.014845346374558097e-04
2.987119412764255169e-04
2.943314561907066276e-04
2.974951634466875506e-04
2.995131690887770006e-04
2.971219954632731359e-04
2.467716036653737235e-04
2.459581596649510794e-04
2.472113965105734003e-04
2.446514976525938022e-04
2.500299011883651713e-04
3.009061628084094223e-04
3.069970511027518469e-04
3.095001074965461033e-04
4.160369707976633940e-04
6.960220013032486584e-04
6.871782087514386470e-04
3.929549506920849977e-04
3.945544469353454804e-04
4.139949920752291441e-04
4.014562689694004764e-04
7.081032338825470843e-04
7.042645423495668593e-04
6.984722816511840411e-04
6.930445369106038407e-04
4.245200591966248778e-04
3.834449480314628864e-04
3.910068992306108210e-04
3.911266632288115468e-04
7.111661200293068613e-04
7.056622847872655140e-04
6.975241268436983442e-04
6.955064774279795612e-04
3.680080032809768535e-04
3.753803483155981804e-04
3.744743594241952875e-04
3.730727021530806414e-04
7.067706523897440175e-04
3.812409142238588097e-04
4.036746632815121504e-04
4.047871975188453405e-04
6.760642142623525270e-04
4.456210046174354975e-04
4.368313301761891161e-04
6.141805337993932285e-04
6.228869979911121806e-04
6.151653423821291412e-04
6.254243686224195565e-04
4.389366161022250777e-04
4.331418220125317787e-04
6.396696710779807733e-04
6.377885397335606062e-04
6.492643640007324246e-04
6.500720217473249891e-04
4.362723476766980596e-04
4.284214344623419267e-04
6.860160634005300646e-04
6.785395862969628321e-04
6.732813591370904755e-04
6.621774626049429721e-04
4.100380843711735608e-04
4.195632468180332639e-04
4.219772630814630564e-04
4.317565044319221132e-04
6.834800404869953569e-04
6.812315675894153790e-04
6.888439068999478981e-04
7.077706676761343595e-04
7.113239583352310835e-04
6.990871361142918586e-04
3.561209742591097739e-04
6.943238301634302402e-04
6.891772111117194875e-04
3.234046865644938512e-04
3.252057882780492407e-04
6.780765039182847084e-04
6.814211519493996571e-04
6.880648133493803094e-04
6.718162153731790280e-04
3.132117963476651452e-04
3.127780217491416513e-04
3.172856910686129204e-04
3.080672597151307797e-04
6.674845401763167436e-04
6.736275068001300673e-04
6.664139523924835938e-04
6.525098376015647230e-04
3.075115084959218056e-04
2.980786790127371109e-04
2.967947443531943888e-04
3.021431619334756318e-04
3.020779039442381890e-04
2.930350604020683048e-04
6.375775507978033744e-04
6.473835658003329824e-04
6.395902829215930480e-04
6.953944374105810664e-04
6.013929409992796547e-04
7.016583398097437892e-04
3.299764684702059868e-04
3.583498055459283498e-04
3.681998421368472794e-04
3.608152186121504706e-04
7.117688954609342365e-04
7.114181058586870618e-04
7.064010633924874957e-04
7.051107893350132619e-04
3.474849545681446441e-04
3.481482711208527120e-04
3.563832855000246560e-04
3.512544222917483448e-04
7.087146986192912603e-04
7.077381087042390433e-04
7.027542941994436567e-04
6.976650109244106638e-04
3.445746332134032048e-04
3.435923105111443978e-04
3.393611866495908490e-04
3.481707832221999006e-04
7.058617166979668260e-04
7.039238848400336708e-04
6.978173281702114818e-04
6.933031089605127444e-04
3.366382177820331279e-04
3.326292880536538222e-04
3.302112032007485589e-04
6.223388164753050665e-04
5.892738137350242086e-04
5.655100340927925791e-04
3.302214409179200761e-04
3.375061794846649275e-04
3.381757943057364397e-04
3.354061374529629185e-04
3.906931298516202957e-04
3.878577803743694236e-04
3.466537312472409171e-04
3.414147810683982264e-04
3.418219467013588185e-04
3.498403139944609910e-04
3.506509339184773685e-04
3.312211018595337527e-04
3.448718445731781160e-04
3.834296303618620646e-04
3.583393424422974451e-04
3.545697006772752604e-04
3.582550253837337210e-04
3.657532209001570730e-04
3.873865191793518883e-04
3.816109509268471940e-04
3.750136573555551845e-04
3.693907569327112110e-04
3.730089532193926641e-04
3.802993590320249344e-04
3.877472157293392584e-04
3.343580306847657494e-04
3.965006579616525977e-04
3.977064804201302221e-04
3.516496149259783492e-04
3.507610784990003211e-04
3.455800088392529056e-04
3.439405086771865714e-04
3.364901429044206633e-04
4.239300131247243858e-04
4.173160376418019344e-04
4.123554311434626113e-04
4.042418959259501897e-04
3.249995646442263098e-04
3.247449787230201291e-04
3.238243245263005892e-04
3.301245844826176858e-04
3.295770390912663625e-04
3.306385532986071954e-04
3.295722372315572964e-04
3.354245157230852960e-04
3.354645613579993087e-04
3.413601527929366938e-04
3.422526334451402833e-04
3.482951534228404433e-04
3.493823293054992341e-04
3.542634853628553277e-04
3.532467954847922265e-04
3.537215731132541574e-04
3.896509018877876624e-04
3.827248163234993339e-04
3.841831869771414700e-04
3.913494088849669918e-04
4.385732288057998178e-04
4.273369525574226453e-04
4.169620492320637892e-04
4.858176170010630756e-04
4.781336211650440951e-04
4.925066151772532989e-04
4.842262729389424248e-04
4.903917194612341475e-04
5.061111360310056395e-04
4.343326253583045839e-04
4.300097272094964736e-04
4.409152881091145848e-04
4.225393403581112028e-04
4.988497338989740298e-04
5.138337396559436963e-04
5.017365916203315231e-04
5.313399425900154020e-04
5.340484702280437522e-04
5.208472681224292702e-04
5.256064620081735486e-04
5.442374113969821684e-04
4.458191777339521981e-04
4.332843848387829457e-04
5.529438629157033781e-04
5.559099972732391886e-04
4.428290344473091527e-04
5.793399494972023295e-04
4.705308500271386659e-04
4.516802121126363054e-04
3.936578476042189648e-04
3.857741844567883003e-04
3.903292320098904894e-04
3.969797877463255762e-04
3.944974271041906655e-04
3.867160133116000339e-04
4.098408088059462824e-04
4.125043653967487805e-04
4.058052935269481579e-04
4.176640827569608888e-04
4.179884807211178030e-04
4.131568856262993195e-04
4.032157423518996321e-04
3.927688722895049411e-04
4.327536524910535060e-04
4.250781670645466161e-04
4.276947251782705706e-04
4.377813109499977809e-04
4.097998214080437671e-04
4.074745589767122026e-04
4.192062217264907217e-04
4.007544364078106784e-04
4.449376095157472942e-04
4.617716529059901040e-04
4.632896597116334413e-04
4.537611127556633213e-04
3.826020684379227623e-04
2.910009944248299419e-04
2.823413830858416125e-04
4.969247724083635485e-04
5.062942678040107530e-04
5.044172480885659180e-04
5.014829661632422188e-04
5.091346246247556266e-04
5.060650541119964462e-04
5.144797432427481408e-04
5.104911829778146105e-04
5.086289657288172372e-04
5.098404392154351917e-04
5.087720358380159319e-04
4.968404431138212637e-04
5.125875392836329444e-04
2.638745483540920478e-04
2.616465593162369159e-04
2.665576151661930532e-04
2.658671604275141898e-04
4.968784882497756473e-04
5.016179076511908521e-04
4.988325734129320970e-04
5.053383296411917630e-04
5.171876844316472153e-04
5.215641750836753909e-04
5.174903751075432328e-04
5.148013938595532137e-04
4.931504702387564960e-04
4.924572229816338810e-04
4.944441099433134843e-04
4.822449970965403702e-04
4.842413593040466400e-04
4.837323018532422268e-04
4.847823851106175573e-04
4.883842991471990013e-04
4.871609942566542664e-04
4.869804590148027056e-04
4.908750658585897325e-04
4.918039635958974852e-04
4.941720080374316934e-04
4.948286774253357698e-04
4.996102008185928159e-04
5.001886251586808337e-04
5.029126434271035881e-04
5.018597480192469196e-04
5.038715821147058587e-04
5.017233930942880575e-04
5.029878749140982968e-04
2.537638087799147339e-04
2.579036081539102339e-04
2.556772844587555400e-04
2.568244036907374201e-04
4.858114744980174845e-04
4.896805580160451966e-04
4.876071263030763779e-04
5.237867042925562844e-04
5.268441755489407805e-04
5.233513267073387244e-04
5.264031126592000516e-04
3.005030964333851818e-04
2.937480153659673219e-04
5.453540640921657754e-04
5.469885173326817810e-04
5.456785064891684928e-04
5.492252243273016083e-04
5.474365815302146025e-04
5.494040164289126739e-04
5.488645200124493695e-04
5.405624236472714172e-04
5.409984840463480339e-04
5.443221221009932401e-04
5.465943297267933593e-04
5.366926167381590954e-04
5.355884323116360700e-04
5.319877395799020277e-04
5.325333689178946787e-04
5.298716236537300136e-04
5.319457995175613449e-04
5.304995013808656758e-04
5.338570514311424342e-04
5.310350629620450968e-04
5.336725596164712277e-04
5.306902155722693481e-04
3.055764766028085458e-04
5.444335519547327702e-04
2.471415649410746451e-04
5.442374618164698722e-04
5.426926142407670827e-04
5.260214726716547435e-04
2.764676307823661400e-04
2.707728037336104435e-04
5.393141844938616420e-04
5.353314925810395437e-04
5.327610137412303526e-04
5.336077241826474044e-04
2.846947427280423670e-04
2.782355051498309226e-04
5.445347251469017822e-04
5.430349692253196503e-04
5.356887577426086610e-04
5.392382743485934745e-04
5.432533988599627965e-04
5.371217192613272516e-04
2.929676595799772672e-04
2.862175424492985473e-04
5.451947011633700253e-04
5.464640640984341118e-04
5.464005890739786694e-04
5.434061050468792569e-04
5.398932214823897770e-04
5.412496390459212636e-04
5.443580232966050911e-04
5.436969798054749068e-04
5.461162227469976323e-04
2.840164805774140176e-04
2.460929269480345528e-04
2.421336620466982054e-04
5.694229034412196053e-04
5.598067669050598967e-04
5.475859413495378801e-04
5.553694648933585115e-04
5.641474330855741079e-04
5.572323662343319850e-04
2.546874948795598806e-04
2.581253683711191437e-04
2.586863150866717566e-04
2.563059591520786907e-04
5.333858481438602007e-04
5.678375959389398700e-04
5.393959907600781676e-04
5.371555005372273236e-04
5.307304798156726360e-04
5.379606620993451641e-04
5.427007229700870272e-04
5.405818035485869836e-04
5.474067165058412680e-04
5.440747720464679570e-04
5.480366011964311890e-04
5.440746903019843790e-04
2.518365423789603944e-04
2.491365114179059162e-04
5.422948805972567033e-04
5.616227787312478995e-04
5.579025327220663152e-04
5.560845207161088872e-04
2.867068207251072492e-04
2.859714138276717187e-04
2.798026474681210578e-04
6.046543116285420238e-04
6.172088284814263156e-04
6.132738104336806764e-04
5.952617612903783172e-04
5.948588036973845522e-04
6.097733632017710449e-04
2.762676878253823333e-04
2.758370736213336611e-04
2.719491864550735568e-04
2.704848497677024739e-04
5.844909980306323225e-04
5.918352536392946540e-04
5.924280405519920896e-04
5.797752445205110825e-04
5.790268994350141613e-04
5.648573033311071832e-04
2.635160886033925155e-04
2.620125129077307169e-04
2.641898607498789934e-04
2.609561254937745652e-04
5.498936204505992928e-04
5.541508767590659548e-04
2.469602976308095995e-04
2.528578018455822233e-04
5.212691398735558659e-04
5.265126583025220080e-04
2.301546356642888579e-04
4.860877920737430844e-04
4.882659193362615113e-04
4.884560319636417625e-04
4.868548013342287881e-04
2.332493109344013977e-04
2.314193561733338426e-04
4.825669582088534370e-04
4.840513474074765294e-04
4.847938824684512506e-04
4.852016063932305424e-04
4.841595226460631033e-04
4.844029940572959383e-04
2.354099238748747511e-04
2.374365022796134038e-04
2.364366672351741463e-04
2.376890346755291248e-04
4.815718217020244847e-04
4.818172732545936469e-04
4.821971341460873773e-04
4.832665715633261729e-04
4.850938108730300431e-04
4.847410793233313908e-04
4.843300086757542267e-04
4.856629045192031218e-04
2.301524418070033232e-04
2.413581276583596613e-04
2.302033052431551655e-04
4.919241977627497814e-04
5.177441986806096113e-04
5.236087689575858167e-04
5.274110569776963063e-04
5.263829318273777810e-04
2.401124130834065998e-04
2.436332345019000115e-04
5.076093224401400294e-04
5.147591258628898218e-04
5.131872403326403088e-04
5.088153949446548065e-04
5.072803600033646112e-04
5.136252829390122558e-04
2.333878311145613348e-04
2.365970407313492676e-04
4.991523564408813620e-04
5.023385135092671861e-04
5.020120623315314605e-04
4.987949079039479807e-04
2.316420888380165083e-04
2.307258602877681173e-04
2.309092899044224432e-04
2.307558491069604657e-04
4.915500827376845369e-04
4.945487960895115142e-04
4.946068564977855377e-04
2.301190497162047149e-04
3.816612573122503817e-04
3.748361902355426241e-04
3.655115325838861765e-04
2.666168138981404629e-04
2.650717819119942690e-04
3.247977590946579955e-04
3.264471529155883408e-04
3.229238227823511736e-04
3.179932734963217028e-04
2.621079409615135439e-04
2.640964455620046776e-04
2.640725518066203777e-04
2.659410156435280384e-04
3.373017385230683580e-04
2.957237593106267046e-04
3.346085092294122918e-04
3.282985039760277193e-04
2.569825065258994580e-04
2.607716557298832890e-04
2.597996661753650995e-04
2.625722252185881699e-04
2.620162560933666260e-04
2.653424866748690329e-04
3.353979323291967837e-04
3.374485114504758958e-04
3.430355454755287846e-04
3.319303307295170440e-04
3.312537263078923501e-04
3.038183276589565235e-04
3.042798010291558933e-04
2.996793274634127380e-04
2.686225911106726073e-04
2.786660426453686323e-04
2.726564672671622186e-04
2.697454458625105403e-04
2.631075103241668767e-04
2.667547358400390893e-04
2.657064563279152810e-04
2.697819073400747349e-04
2.686948993596216463e-04
3.010511919013557423e-04
2.933652118375738708e-04
2.960526825576268372e-04
2.944309531782628663e-04
2.790163587845639480e-04
2.845189144005364520e-04
2.866573336592836366e-04
2.738720209969349676e-04
2.690410319903512601e-04
2.672427807092147244e-04
2.656260123986722930e-04
2.698755514206189511e-04
3.150127223678127414e-04
3.167003789017595774e-04
3.131287211834652968e-04
3.083456343514016647e-04
2.491522099289904127e-04
2.545304329530461264e-04
2.529844171273098953e-04
2.557172551079066195e-04
2.115177219870196363e-04
2.151726558930863362e-04
2.126811412792106531e-04
3.788495827904120165e-04
3.726873686831025118e-04
3.686919264547511158e-04
3.708051356366166146e-04
2.111740869222204602e-04
2.102520507380188945e-04
2.106514864914803059e-04
2.126844930155794098e-04
3.875024511071938267e-04
3.822583288454722947e-04
3.781902919867297531e-04
3.796413483377731289e-04
2.158015438767245571e-04
2.127159864416305944e-04
2.116000300421074941e-04
2.121857754938944038e-04
3.898017393336247619e-04
3.860506268620620199e-04
3.901703834836679568e-04
3.888910315138426293e-04
2.194900891665668447e-04
2.197593384211036214e-04
2.111579869357619406e-04
2.703838999559150368e-04
3.615371927898356277e-04
3.633617743306654302e-04
2.548470404431085463e-04
2.596782325832314858e-04
3.572651844758108772e-04
3.541465486975522449e-04
3.509443629029305317e-04
3.456706290395350489e-04
2.376292090200966660e-04
2.460406834501981240e-04
2.438821722246572858e-04
2.474195009574239510e-04
2.451772373889445620e-04
2.523975000864539259e-04
3.611959992084854570e-04
3.572470244135279925e-04
3.535085350187697293e-04
3.537590774160826444e-04
2.142497198040545919e-04
2.163079063183856573e-04
2.206794836470197781e-04
2.240393068353958915e-04
2.338409227841936459e-04
2.356545638497385914e-04
2.311217854417409287e-04
2.406257252276380149e-04
3.692776850116398545e-04
3.595759466170372507e-04
3.915317662728529796e-04
2.659815263989193947e-04
2.496643750773181901e-04
1.733678716933182578e-04
3.474430104671848043e-04
3.414350969927829591e-04
3.452322941077062379e-04
3.449102063271231142e-04
3.474048706251695560e-04
3.421055988140517755e-04
1.621246317232137330e-04
1.570914560194699788e-04
1.576367034924923752e-04
1.617683803895828020e-04
1.695725891676906768e-04
3.382704227151691820e-04
3.380655907404719169e-04
3.372769672743074318e-04
3.386865709506834765e-04
3.350915085969715388e-04
1.523939262517508525e-04
1.553131418410737936e-04
1.562465294054375870e-04
1.535482694312255002e-04
3.295499602972226530e-04
3.259345447446694577e-04
3.291471440946370044e-04
3.338852084869968918e-04
1.728539323226833773e-04
1.671719923477706636e-04
3.496565507085486971e-04
2.106900529279049825e-04
2.131976242920749162e-04
3.661287609662233181e-04
3.650755105681226351e-04
3.618140532964449641e-04
3.586192886309554160e-04
3.546774340285130736e-04
3.562412413158334520e-04
2.051382202432135051e-04
1.996665469021338863e-04
1.980220998248491881e-04
2.046178481147529159e-04
3.613898845953737228e-04
3.549331689559243226e-04
3.550798315384845602e-04
3.572362105840087062e-04
3.577005087111477717e-04
3.537534547923485285e-04
1.848087345704068989e-04
1.883173269323162543e-04
3.551460719754776386e-04
3.494722236124892878e-04
3.512961990624934505e-04
3.519478640305876609e-04
3.536118123743050190e-04
3.282317207586995860e-04
1.578146191111787905e-04
1.588497492016659803e-04
1.571338817757628138e-04
2.759305577326399885e-04
2.757572732268079958e-04
2.235428691729758296e-04
2.180558456960785538e-04
2.150568451734340418e-04
2.082604204247784482e-04
2.727201544256838877e-04
2.715010609540399939e-04
2.305407727476897013e-04
2.251449481942286303e-04
2.211279604205737168e-04
2.232280760522029040e-04
2.697533226439941131e-04
2.711855595041400262e-04
2.696411931328565386e-04
2.721730823956694002e-04
2.330554505164769588e-04
2.379991937197536132e-04
2.436152298569124795e-04
2.298003084792915650e-04
2.675389349520846099e-04
2.673516034225737175e-04
2.720084636147325572e-04
2.698136866727159620e-04
2.573167129353575062e-04
1.967052363586576161e-04
2.664812587942494296e-04
2.028718359162907524e-04
2.821002832374748959e-04
1.536320846988857721e-04
3.239085697666170007e-04
3.192280677966059083e-04
3.155660917924151205e-04
3.168772519907373810e-04
1.649072380489986973e-04
1.608512350672233857e-04
3.093235466276552693e-04
3.096098238706257704e-04
1.747108906722805979e-04
1.750727410124072172e-04
1.718040257983843269e-04
1.680359627172076835e-04
2.963532845988032507e-04
3.014982717136400103e-04
3.008246304191564309e-04
2.989023649730747985e-04
1.829561451003815676e-04
1.780297074103558380e-04
2.899011144496662306e-04
2.871176838230445581e-04
2.918519926799685344e-04
2.907610794611033365e-04
1.924834495999046627e-04
1.872968080138267633e-04
2.828213476265945513e-04
2.139646135986890028e-04
3.971435779361602212e-04
3.933879539898968783e-04
4.056054638927043235e-04
4.089841208248020266e-04
4.081912786563790811e-04
4.048935484240210139e-04
2.803474168417096593e-04
2.822567635465598438e-04
2.842013222626230389e-04
2.791654415114403647e-04
4.014612577245874774e-04
3.989181487498211134e-04
3.981330140460479124e-04
2.858610021441859717e-04
4.015430930252160847e-04
2.795922463205421991e-04
2.771358708386751734e-04
2.756117868277348985e-04
3.946612712448861792e-04
3.955399931352795084e-04
3.944921911354439827e-04
3.954207109541669086e-04
2.726512871135532579e-04
2.754411468819483572e-04
2.723372947694977018e-04
2.708276792654846945e-04
2.769425872609435611e-04
2.876507532790267461e-04
2.881314526824387988e-04
2.905531086126286917e-04
2.976705309030788652e-04
2.944184781859746081e-04
2.926916003193104636e-04
2.893470322127407414e-04
2.902785089432698942e-04
4.317792711656383655e-04
4.336637368943713536e-04
2.973088543962330507e-04
2.962864426210684208e-04
2.945114824374624966e-04
2.932270508512654352e-04
2.894047717247170580e-04
2.905866550113011789e-04
4.219166690846634237e-04
4.249050294260414088e-04
4.220681880061739953e-04
4.245297601684487913e-04
2.915097891865565624e-04
2.932591950224909733e-04
2.893421132380299510e-04
2.900428053839293734e-04
4.144488643237052047e-04
4.172682227090836952e-04
4.164375418302738150e-04
4.126700674122204637e-04
3.927793013325886029e-04
3.932724601605918258e-04
3.932342211478536743e-04
3.930059250778470976e-04
2.543697830635625640e-04
2.522004846251734919e-04
2.479659758009968647e-04
3.990835553471227268e-04
3.979900709270397163e-04
3.998460815244913474e-04
4.027636149989797945e-04
7.966145286505279350e-04
7.992782603220999768e-04
7.999681090181450654e-04
7.999740969789192069e-04
7.538792623860111897e-04
7.377713833786024317e-04
7.357176570403053993e-04
7.437774570257946411e-04
7.443196641085596081e-04
7.314572298649771234e-04
2.425256072572555749e-04
[truncated: 25,694,172 more chars]
