# Supplementary material for: Modeling of the Electrostatic Interaction and Catalytic Activity of [NiFe] Hydrogenases on a Planar Electrode
Source: J Phys Chem B. 2022 Oct 21;126(43):8777–90. doi: 10.1021/acs.jpcb.2c05371 (PMC9639099; doi:10.1021/acs.jpcb.2c05371)
Supplement: Supplementary file 1 — jp2c05371_si_001.zip [file jp2c05371_si_001.zip › Supplementary data/1e3d_5_theta_120_phi_248/output/2021-07-04-210130-phi_reac.txt]

-1.265156163964347574e-02
-1.130435046525326247e-02
-1.049611076073321721e-02
-9.227268052382752925e-03
-1.137365884078936872e-02
-1.016858257814013018e-02
-1.238479896779954258e-02
-1.088618507062393166e-02
-1.157132908255766209e-02
-1.191328714027964537e-02
-1.352592060776747207e-02
-1.341090451207861689e-02
-1.223727098722550422e-02
-1.088152266511547075e-02
-1.041842002519645892e-02
-1.006273856098859575e-02
-9.998357400149508398e-03
-1.049607525275777185e-02
-1.052187188026884254e-02
-1.038172231688569945e-02
-1.111337104233324317e-02
-1.075734554519642595e-02
-1.033436274475059771e-02
-1.088882912589411202e-02
-1.126774019476588055e-02
-1.034283492623753499e-02
-1.064745209032508244e-02
-1.025473334882799452e-02
-1.006959899020014836e-02
-1.099853947770194559e-02
-1.013204198530524673e-02
-9.997351480701865273e-03
-1.215546872065177697e-02
-1.025677642429434142e-02
-1.023481707175257979e-02
-1.141561573567022488e-02
-1.049126214619968897e-02
-1.001728386601284312e-02
-1.014585503613321671e-02
-1.001638379425012770e-02
-1.001307042619897780e-02
-1.037788843319181406e-02
-1.022594479096604683e-02
-1.005637879071845375e-02
-1.011781950052923797e-02
-1.043136016370925338e-02
-1.053219536658357887e-02
-1.023582877341295931e-02
-1.027224410709166695e-02
-1.000867923113339317e-02
-1.000299883030262432e-02
-9.816715837233843181e-03
-9.335932693215450232e-03
-9.527715333087534086e-03
-9.649149000440830626e-03
-8.592122227442801352e-03
-8.195792103859862038e-03
-1.001872121310253688e-02
-9.322575796310839796e-03
-8.478821836096694584e-03
-8.546811537698914552e-03
-8.070907980516718594e-03
-9.610856497499731602e-03
-9.821047941411236576e-03
-9.733097037288987452e-03
-9.697352197081988978e-03
-1.011838495886736682e-02
-1.026796822370768317e-02
-1.024443596721720355e-02
-9.554069849908513462e-03
-9.826212600923060411e-03
-1.012471641813468028e-02
-1.024733345705721582e-02
-1.041765717962197212e-02
-1.023295769447348305e-02
-1.017394469489762282e-02
-1.038305294364314305e-02
-1.026138119145580951e-02
-9.737631309312854908e-03
-9.794274470594326043e-03
-1.007139636147095542e-02
-1.009380273497561403e-02
-9.599509969367793494e-03
-9.816075858726418593e-03
-9.250980909787719780e-03
-9.734412149636688036e-03
-9.790544751345716529e-03
-9.547809779267691158e-03
-9.969289097061781457e-03
-9.892873600483362631e-03
-9.729262329381482832e-03
-9.115038088139310740e-03
-9.123322895642714189e-03
-9.286654657990400102e-03
-1.024897940335285813e-02
-1.045709508444749719e-02
-1.057249217647525559e-02
-1.064538395266269311e-02
-1.058708130628554026e-02
-1.075001488011739607e-02
-1.083131821337731011e-02
-1.082746575912704040e-02
-1.092993141955899729e-02
-1.096021772253199383e-02
-1.099010445862847081e-02
-1.108856884276167472e-02
-1.022330487831465094e-02
-1.043859420892757212e-02
-1.054414739809963336e-02
-1.059869842215990267e-02
-1.082174139192619219e-02
-1.079467259970270064e-02
-1.096024761555145291e-02
-1.103009829660904495e-02
-1.108284219010748431e-02
-1.061091162484993980e-02
-1.079329277105908931e-02
-1.089425272626576117e-02
-1.080506347203813271e-02
-1.071974799103346358e-02
-1.051545138716767150e-02
-1.031774262975685558e-02
-1.073191165486048551e-02
-1.054335311218648243e-02
-1.088857588371086593e-02
-1.057093738768713834e-02
-1.095440461024814287e-02
-1.034581778085452361e-02
-1.019018656470646426e-02
-1.044433971874644818e-02
-1.017510014534421178e-02
-1.077550914383213453e-02
-1.054499387035736160e-02
-1.101691124405328182e-02
-1.104952367903020219e-02
-1.103744374664135039e-02
-1.106048606505447181e-02
-1.107669335388189805e-02
-1.109203584443828501e-02
-1.107628838498533538e-02
-1.113557886806698129e-02
-1.096654934103136712e-02
-1.115047489160221617e-02
-1.108982589131807597e-02
-1.108547180806981718e-02
-1.105705197580527689e-02
-1.102654326427971940e-02
-1.105286241014618795e-02
-1.105884106733554667e-02
-1.109558213832784711e-02
-1.108767024007829317e-02
-1.096478513182658904e-02
-1.091223591427869545e-02
-1.084026439191878612e-02
-1.093641140388139019e-02
-1.072974609978110359e-02
-1.089437224132937948e-02
-1.101959833529211549e-02
-1.062813931401631641e-02
-1.079629919246108578e-02
-1.062230271042111270e-02
-1.069778612767587067e-02
-1.069611727615704319e-02
-1.071620618704067184e-02
-1.063217543870931432e-02
-1.056247805616715787e-02
-1.060698888692022598e-02
-1.077994812580710011e-02
-1.054723933080101844e-02
-1.057919853177004960e-02
-1.047514235998039944e-02
-1.083386829771694482e-02
-1.088146314289206197e-02
-1.097620983310830869e-02
-1.101182575301153967e-02
-1.091715097632297779e-02
-1.096126855333927862e-02
-1.106214483470313939e-02
-1.110941073487352847e-02
-1.110093878582529316e-02
-1.088489317285611276e-02
-1.082691103587166831e-02
-1.097461031829139073e-02
-1.085417515304303027e-02
-1.094942546821528820e-02
-1.093155321057464636e-02
-1.107969153826251878e-02
-1.102108608489335041e-02
-1.110100084119920380e-02
-1.119810899535312806e-02
-1.126616513445664707e-02
-1.107780380563453196e-02
-1.115828572296821003e-02
-1.100547448705816757e-02
-1.110380288600093870e-02
-1.109532037527265202e-02
-1.099994798825989009e-02
-1.123676995686918346e-02
-1.119433085226016929e-02
-1.126220396247021825e-02
-1.134565577442920095e-02
-1.141781478242114012e-02
-1.130062272545881430e-02
-1.125476517506859842e-02
-1.132703441151769810e-02
-1.113960645483153510e-02
-1.122702789390065195e-02
-1.133531504240498436e-02
-1.136923295642279681e-02
-1.128212579218588855e-02
-1.134424572886742755e-02
-1.120420383317989946e-02
-1.133983286128267126e-02
-1.145125878393307532e-02
-1.151976451387799055e-02
-1.168774015747897979e-02
-1.127424072573723381e-02
-1.151783673227335832e-02
-1.142138774058646354e-02
-1.140206871493759135e-02
-1.142649043823865812e-02
-1.145742810525434731e-02
-1.154936128763308506e-02
-1.126246551457516995e-02
-1.117537863572000932e-02
-1.131210713745511680e-02
-1.153246259495469342e-02
-1.118887027048223390e-02
-1.126925369844192053e-02
-1.107476180621719611e-02
-1.138220513346176709e-02
-1.138329206582182687e-02
-1.152471626763457851e-02
-1.156431357117184214e-02
-1.130118853734932843e-02
-1.118811166576345884e-02
-1.133605778294023009e-02
-1.134464714566238951e-02
-1.132342811416509054e-02
-1.130935275716129194e-02
-1.117230887219743812e-02
-1.159321452671028749e-02
-1.173022909503686206e-02
-1.189083101859980326e-02
-1.197146156281830506e-02
-1.174355842471754875e-02
-1.165555695577907835e-02
-1.169103367624255672e-02
-1.178078603312921954e-02
-1.163805427131459763e-02
-1.154976062171144888e-02
-1.170896281811520043e-02
-1.172065789732811524e-02
-1.183559906348354528e-02
-1.158278494438696148e-02
-1.164448099576931989e-02
-1.179784955059259323e-02
-1.195317594761514252e-02
-1.218823792732083057e-02
-1.208207298940169525e-02
-1.220549736206904753e-02
-1.219931034000252233e-02
-1.186730985787428500e-02
-1.241010995503386179e-02
-1.196800320750425993e-02
-1.237246049592902360e-02
-1.223898649575096663e-02
-1.184456716938471488e-02
-1.175189301781528160e-02
-1.179119967328478430e-02
-1.181225289863496557e-02
-1.153442003204856355e-02
-1.142026551180076212e-02
-1.144508123819439060e-02
-1.122793199649715565e-02
-1.175609910636659511e-02
-1.180800860416338950e-02
-1.149490637672591527e-02
-1.149659871392513626e-02
-1.146128793657670043e-02
-1.158425944771899509e-02
-1.139847791765431079e-02
-1.136879083308660505e-02
-1.123061592347961678e-02
-1.115039116164811758e-02
-1.118257870824218222e-02
-1.178583113163047744e-02
-1.181307280225097137e-02
-1.196927534256501426e-02
-1.199415466686643006e-02
-1.177713479331100530e-02
-1.161219910341040884e-02
-1.159808376435223116e-02
-1.152801718324225969e-02
-1.176392941320641115e-02
-1.174125457733582803e-02
-1.182157219038709219e-02
-1.182413260269140134e-02
-1.156445602082064282e-02
-1.163581543970448710e-02
-1.164347202811274497e-02
-1.150614762046634279e-02
-1.153071992870366089e-02
-1.142200394976676005e-02
-1.157769998987653176e-02
-1.208994992202718811e-02
-1.219927726638340808e-02
-1.207829433292119045e-02
-1.189202125870293322e-02
-1.249998226165730149e-02
-1.245682679629316926e-02
-1.233029017129940071e-02
-1.223196581227821954e-02
-1.208694658542017880e-02
-1.201108740977986818e-02
-1.201232746429138458e-02
-1.210037389871024965e-02
-1.217616542860680377e-02
-1.264539801879909983e-02
-1.259763387033671113e-02
-1.232395325921015021e-02
-1.261682922575624484e-02
-1.241094596724126586e-02
-1.224512966736722788e-02
-1.226543860719185759e-02
-1.203633072534944157e-02
-1.193317009586805644e-02
-1.203793048372914752e-02
-1.193454646999530730e-02
-1.203802658511572872e-02
-1.203890529556828418e-02
-1.193406839985350180e-02
-1.193763776527264307e-02
-1.198816591309670443e-02
-1.204878285987563864e-02
-1.185873508816553089e-02
-1.200374752662545542e-02
-1.213750342029356818e-02
-1.197983444173383871e-02
-1.189669256794120833e-02
-1.177082223712265854e-02
-1.183787588357558367e-02
-1.199784789124610195e-02
-1.186483449399358854e-02
-1.155403528861131089e-02
-1.141251674482504641e-02
-1.066795297274598583e-02
-1.105930312714648207e-02
-1.087481845590669918e-02
-1.128682295093831091e-02
-1.048330348568799093e-02
-1.153311599470882229e-02
-1.064225042765364927e-02
-1.118139219084864598e-02
-1.130286424773049685e-02
-1.201102840724413076e-02
-1.170024287102302239e-02
-1.079766589321614831e-02
-1.114184398873297420e-02
-1.145371222971856666e-02
-1.020044388949229407e-02
-1.193560480256678803e-02
-1.050412008918447972e-02
-1.186634232667735031e-02
-1.182189428674045029e-02
-1.184463438078557120e-02
-1.197418325820504177e-02
-1.157168488572243685e-02
-1.195218664116270112e-02
-1.180780619509492688e-02
-1.113058057857242190e-02
-1.209018757999181549e-02
-1.168888944219638633e-02
-1.219499969328455106e-02
-1.193741418592799905e-02
-1.151281879458142254e-02
-1.238385235670681934e-02
-1.229722881738104512e-02
-9.738453797284437469e-03
-1.207518688432584336e-02
-1.304156842148953936e-02
-1.213159762399821512e-02
-1.235249306857813187e-02
-1.221802996547795284e-02
-1.202420211153943340e-02
-1.236907353522531845e-02
-1.199545382498018627e-02
-1.205025418892550007e-02
-1.244805318313804178e-02
-1.247470371023557886e-02
-1.241802273121120521e-02
-1.185399773485607856e-02
-1.186879137195971309e-02
-1.192571358017130781e-02
-1.216065284211495338e-02
-1.250208981374436451e-02
-1.226950853239305340e-02
-1.197945553948688742e-02
-1.185012342355471274e-02
-1.255131033197751968e-02
-1.261583433330372428e-02
-1.234296256256364049e-02
-1.289568077024438007e-02
-1.220620231453416020e-02
-1.257106666893715273e-02
-1.220462566598540591e-02
-1.306298690633400476e-02
-1.214122130023108197e-02
-1.280669657430530753e-02
-1.240545168082364882e-02
-1.226088828193908770e-02
-1.333951699116383942e-02
-1.211453889729800608e-02
-1.267045876433671447e-02
-1.204096366161950746e-02
-1.185260349057627900e-02
-1.161485458837247312e-02
-1.146222878736072315e-02
-1.124184750857055819e-02
-1.160224189522382661e-02
-1.141164381849140222e-02
-1.167195216762264252e-02
-1.137938637942258885e-02
-1.192815642748035372e-02
-1.155230840724685674e-02
-1.168897777271817907e-02
-1.141777591316467215e-02
-1.130075305576117191e-02
-1.180751178568212323e-02
-1.157536581850407940e-02
-1.167832723479098403e-02
-1.137606765669786114e-02
-1.147895704316968107e-02
-1.126379213536087692e-02
-1.154514489277253669e-02
-1.133540586727330504e-02
-1.123899735811344225e-02
-1.097318376041443548e-02
-1.129224704870957982e-02
-1.137987639158327680e-02
-1.191704400726168074e-02
-1.057001673840520829e-02
-1.170684636743721772e-02
-1.122076386616686385e-02
-1.112578879401644044e-02
-1.136449658402082820e-02
-1.145472934950510918e-02
-1.114464411421196323e-02
-1.087219429159750998e-02
-1.044435369212204541e-02
-1.143352173876561323e-02
-1.165594474648065822e-02
-1.101714405015924783e-02
-1.170767157038488972e-02
-1.092330315513910868e-02
-1.182309927640467009e-02
-1.037125002589981554e-02
-1.136107584512451203e-02
-1.105973259751397500e-02
-1.227849694417556224e-02
-1.110209253226655118e-02
-1.095338519093681795e-02
-1.068764929623447837e-02
-1.048212553883025137e-02
-1.117138874694901911e-02
-1.115291124986392789e-02
-1.131123597546997844e-02
-1.125972623222594796e-02
-1.131822768209561451e-02
-1.089088179945258902e-02
-1.136213666916277912e-02
-1.113976503700864727e-02
-1.097195925511843494e-02
-1.120392835662911007e-02
-1.150682448804185055e-02
-1.131686117249606355e-02
-1.119289556745003793e-02
-1.122530396273455598e-02
-1.141942074363143031e-02
-1.072551186639932388e-02
-1.055103142662974607e-02
-1.038947895063426288e-02
-1.028851458853009479e-02
-1.063274941595150798e-02
-1.074664403733279275e-02
-1.075555446784192716e-02
-1.085421044886900055e-02
-1.086078382461533667e-02
-1.048247346935153416e-02
-1.051168867259893482e-02
-1.083890838251421254e-02
-1.065866520458019946e-02
-1.068704452722599001e-02
-1.089073008057640964e-02
-1.076822923600865081e-02
-1.094715533120958588e-02
-1.092188419458871296e-02
-1.075839537824150108e-02
-1.037214085063132944e-02
-1.011495239305716838e-02
-9.555763269006794375e-03
-9.065118381387776009e-03
-1.033953920342127464e-02
-1.072258782469706975e-02
-1.108405970251922189e-02
-1.061626415182773293e-02
-1.050420862623058747e-02
-1.016666916745440769e-02
-1.037828775138835251e-02
-1.019919237637352018e-02
-1.077595996712899830e-02
-1.124414597202474247e-02
-1.113446410473993391e-02
-1.114061922543242190e-02
-1.049539723703179876e-02
-1.070883458437470702e-02
-1.058497954877542918e-02
-9.565737601146016150e-03
-9.049325084742081832e-03
-9.225879291914377417e-03
-8.725421561960192487e-03
-8.862959433317068106e-03
-8.371965218352527341e-03
-7.724992062157105821e-03
-8.355789585026371716e-03
-9.889613170857141158e-03
-8.626189821276868813e-03
-9.341384479837176388e-03
-8.699543231437451354e-03
-9.717728080695571882e-03
-9.830846085461230829e-03
-9.938222508830474311e-03
-9.754738064685207488e-03
-1.027168230228604762e-02
-1.006768469833132021e-02
-1.056638341212400543e-02
-9.949382599621159687e-03
-9.584690935757051583e-03
-1.050730046800352896e-02
-1.055729424190923749e-02
-1.045365224934223687e-02
-1.095543545477362969e-02
-1.027042343845573254e-02
-1.015112773402673460e-02
-1.018915237356736447e-02
-1.015000527510765381e-02
-1.016836503229089778e-02
-1.033843502783191558e-02
-1.046524613011029850e-02
-1.048205139949544458e-02
-1.053465716229133251e-02
-1.021397721289651721e-02
-1.013166669290689603e-02
-1.026285774068937291e-02
-1.057420639612896909e-02
-1.039663326615417743e-02
-1.041616198864497682e-02
-1.056730525942053099e-02
-1.056237280804783740e-02
-1.040468046917861385e-02
-1.061994400257829443e-02
-1.061709157019103365e-02
-1.005030067382680324e-02
-9.914147584773085747e-03
-9.808846155492535052e-03
-9.641594177322632131e-03
-9.756332980215699779e-03
-9.476512661579991614e-03
-1.001892456547595275e-02
-1.001292217374828881e-02
-1.000102480078945283e-02
-9.594088524296939813e-03
-9.035458269517272767e-03
-9.961948392695657226e-03
-9.994703320328030341e-03
-9.777112547184677038e-03
-9.844344923676544637e-03
-1.027477151263234308e-02
-1.038568596343429108e-02
-1.037893027531271162e-02
-1.061390960554608499e-02
-1.006012289296161384e-02
-9.981277253496649224e-03
-1.037080385479273795e-02
-1.029128874674614322e-02
-1.031189211806749807e-02
-1.021854841605671430e-02
-1.045991742117869869e-02
-1.045360276896324832e-02
-1.061570198804328603e-02
-1.067765130262313296e-02
-1.068872494704135000e-02
-9.490839400352737987e-03
-9.152790508327594485e-03
-9.380874647786590845e-03
-9.216915143524061563e-03
-8.594186674103105120e-03
-8.174165474734007911e-03
-8.392732574478041496e-03
-7.753601704155817578e-03
-9.498145426842945910e-03
-9.110459824839640605e-03
-8.736793831456224693e-03
-8.355117006949902905e-03
-9.729783592679402612e-03
-9.977839082196356124e-03
-1.026492669768135080e-02
-1.028507242400615758e-02
-9.943677038124050516e-03
-1.026817193774400699e-02
-1.029269501727590568e-02
-1.056759917140576328e-02
-1.069191267680910835e-02
-1.096474592249071546e-02
-1.106180979269181727e-02
-1.155330086920196286e-02
-9.804910555803358213e-03
-9.993754091740419607e-03
-9.704779558152996227e-03
-9.951213511512135151e-03
-1.005720369279512749e-02
-1.052416004006389433e-02
-1.073450681984901116e-02
-1.118377525611381589e-02
-1.151602925540120941e-02
-1.044313707686909259e-02
-1.064690618530318190e-02
-1.077452883039738303e-02
-1.074772146967842290e-02
-1.066125750113046215e-02
-1.082972668202069298e-02
-1.041457788254775488e-02
-1.069186583573279725e-02
-1.057252498911040450e-02
-1.065009047105959332e-02
-1.095613681421094346e-02
-1.080133725941838201e-02
-1.104629299812674020e-02
-1.099916669256064197e-02
-1.086406414460337234e-02
-1.104888975659732223e-02
-1.097114581602304066e-02
-1.090941541750234216e-02
-1.101379569366139552e-02
-1.105012368428952285e-02
-1.108345738013283982e-02
-1.116207033505911377e-02
-1.125812504671701471e-02
-1.141158364349340905e-02
-1.134342748754471608e-02
-1.164707913250992606e-02
-1.093193770667119820e-02
-1.096527348395245904e-02
-1.116093227371561455e-02
-1.121640337024188729e-02
-1.131420658535465563e-02
-1.116221332027428868e-02
-1.177641727815226073e-02
-1.106688402246159067e-02
-1.113892729910244926e-02
-1.109619959543887285e-02
-1.115478466185859663e-02
-1.119180539510366418e-02
-1.119373351691109464e-02
-1.129000181291001104e-02
-1.104220784736444430e-02
-1.119121313032980618e-02
-1.115964434264823599e-02
-1.131225302313948813e-02
-1.132894522018918805e-02
-1.129063715491941504e-02
-1.119075767506376266e-02
-1.098583668912246104e-02
-1.093399584405159615e-02
-1.076752741837744276e-02
-1.070484231186700705e-02
-1.096075883152433823e-02
-1.086230157647422034e-02
-1.112711460697525349e-02
-1.088677365352477486e-02
-1.093901030605745270e-02
-1.099660531883899124e-02
-1.093355188320224367e-02
-1.089444048300163351e-02
-1.074648894254729738e-02
-1.117536008798612757e-02
-1.114639739937624968e-02
-1.116338067379260904e-02
-1.086212973692618836e-02
-1.100424043381619497e-02
-1.081241925342408573e-02
-1.068245288583686593e-02
-1.049653228577831533e-02
-1.047314441928323334e-02
-1.060463272526494284e-02
-1.040797996036335257e-02
-1.055550958030902590e-02
-1.051383349101918212e-02
-1.019045476866789653e-02
-1.073206800446479398e-02
-1.042366904106665007e-02
-1.025521379902134128e-02
-1.039833816069395470e-02
-1.069298665402927326e-02
-1.054865689461714079e-02
-1.004638339144088566e-02
-1.011269921156572431e-02
-1.022793082216131785e-02
-1.029134437189279175e-02
-1.021926684689507259e-02
-1.021213215686775193e-02
-1.029616716504512010e-02
-1.000324205950903385e-02
-1.021181088495321486e-02
-1.031980641531461684e-02
-1.003088458986778342e-02
-9.944564285696828529e-03
-9.899234491320279411e-03
-1.011259731435881770e-02
-1.009835370079339642e-02
-1.040261468895759336e-02
-1.053574130229182129e-02
-9.816644638496461669e-03
-1.005884611995702671e-02
-1.006590608006615976e-02
-9.851687906729468883e-03
-9.775904690776465733e-03
-9.638102002318864672e-03
-1.053004237696105773e-02
-1.086747352265605635e-02
-1.098853710276047509e-02
-1.073817919272779774e-02
-1.102572209027294185e-02
-1.043512060781990637e-02
-1.091338326029857655e-02
-1.100551960553825155e-02
-1.094225921413086167e-02
-1.121037560282779448e-02
-1.132522989590874392e-02
-1.159365876820503058e-02
-1.077538026552003932e-02
-1.047264088323114108e-02
-1.138784748103174177e-02
-1.184987725370733810e-02
-1.200725596472146904e-02
-1.026761159799857367e-02
-8.720562429863711745e-03
-8.476277843508919774e-03
-8.014800009410497431e-03
-7.110621628116545016e-03
-6.463831781709914424e-03
-4.447599523736073604e-03
-3.005275003374627361e-03
-3.949836669615546143e-03
-1.086144265052701140e-02
-8.749814393392231840e-03
-7.434546993655644954e-03
-6.048609466987865842e-03
-6.441001037518888188e-03
-7.417678375583218638e-03
-9.023616979430491500e-03
-8.756478120752917912e-03
-9.130700116542420086e-03
-8.924214815124668909e-03
-9.254487597184011052e-03
-9.777197027773734325e-03
-7.936492666931053638e-03
-9.718874260997996395e-03
-9.113832923680299444e-03
-9.194918612767461613e-03
-9.746005163276472497e-03
-1.002372561840148349e-02
-9.959124441798791749e-03
-9.845757232451794044e-03
-1.057309737008320719e-02
-9.977965033227131214e-03
-9.867225528861468808e-03
-1.067842131980318438e-02
-1.055232895824681494e-02
-1.081478793271276051e-02
-1.000954253917673772e-02
-1.005602076298793210e-02
-9.426924399359114942e-03
-9.548098201960649248e-03
-1.011537519122151715e-02
-1.062113354804010076e-02
-1.096862609479916026e-02
-1.033447582200076528e-02
-1.186212425907381789e-02
-1.002728795695782306e-02
-1.048950313810607417e-02
-1.039510764995524479e-02
-9.519803705855232195e-03
-1.040043061049846645e-02
-1.103288840623010622e-02
-1.382556249571237003e-02
-8.674001709709727378e-03
-8.115889604634331581e-03
-8.381985492340452912e-03
-8.219305662897252382e-03
-6.970881762214950830e-03
-5.865988993353121912e-03
-3.826481116756278757e-03
-3.156807779824299508e-03
-2.478165883833191585e-03
-8.508822359198064608e-03
-8.263260791793972104e-03
-6.967696230265702992e-03
-6.887757262654350086e-03
-6.057163542447175676e-03
-6.257482919484378368e-03
-8.692661036736005695e-03
-8.772582017520104414e-03
-8.839195467991294367e-03
-8.504829071765191220e-03
-9.041258348201353101e-03
-8.773927535925096777e-03
-8.595062312203615926e-03
-8.980415233651516810e-03
-9.010574888674256072e-03
-9.295989812366770369e-03
-9.261245809122554962e-03
-9.431588667643139856e-03
-9.220378070659890693e-03
-9.078965516719056036e-03
-9.935588750828065058e-03
-1.005707376528139178e-02
-9.928587171025866215e-03
-1.053867629306623477e-02
-9.423036745386583271e-03
-9.362816342907734693e-03
-1.010585620916595005e-02
-1.003425574300748774e-02
-9.897936729180427384e-03
-9.654262431580632603e-03
-1.009321404113036266e-02
-9.958529441403112664e-03
-1.068961205023550264e-02
-1.054736827302719081e-02
-1.070995457780388183e-02
-9.228889424315643922e-03
-9.262456751083244719e-03
-8.764463028904281860e-03
-8.602761313261880413e-03
-9.612073372748506164e-03
-1.015636454307333562e-02
-1.044905989084393000e-02
-9.247540529363842965e-03
-9.407876069524956017e-03
-9.290051909956799706e-03
-9.805299572129631824e-03
-1.003779650134270333e-02
-1.040208052554363570e-02
-1.176073724175819013e-02
-9.987990733873590779e-03
-1.131122719205437249e-02
-1.191585483222644057e-02
-8.405893971027412342e-03
-7.997304340184327107e-03
-7.718986628828373650e-03
-7.106570435335907501e-03
-7.943470094297069503e-03
-8.415894347113692109e-03
-7.971614495535440936e-03
-8.034735736742850201e-03
-7.876366556824892715e-03
-7.867087150791336053e-03
-8.020801914720397663e-03
-7.911228291397469706e-03
-7.838972056093618940e-03
-7.435986029275198916e-03
-8.294180630253078848e-03
-8.238988052538122331e-03
-7.673524624928792885e-03
-8.242018915431687312e-03
-8.292959090607473702e-03
-8.585606257600041091e-03
-8.236608180758876047e-03
-8.252201131840920800e-03
-7.724881466051217865e-03
-7.138525071405030058e-03
-8.839602575643841845e-03
-8.918706510397651430e-03
-9.104754754520329521e-03
-8.463291217781483342e-03
-8.191067329414028833e-03
-9.013133477699029200e-03
-8.689294543281924840e-03
-9.311034581255948905e-03
-8.802086247405103980e-03
-9.095877874595084331e-03
-9.361242534702987270e-03
-9.024337886720539340e-03
-7.711640900210744130e-03
-7.181341806756317940e-03
-6.381519536528060255e-03
-5.520127093541339278e-03
-7.759849029117374397e-03
-8.563572519992011453e-03
-7.974511916058843464e-03
-7.039664055546440875e-03
-7.974505280376645300e-03
-7.446814875725412709e-03
-8.296625694619627622e-03
-9.541679825215801034e-03
-1.028866155848034113e-02
-9.747615047873567362e-03
-6.608684798304070504e-03
-6.751169401488043773e-03
-6.373831864579289179e-03
-5.489156106745483356e-03
-6.892666224902825080e-03
-6.809197368449229799e-03
-7.151828504337277501e-03
-6.876998751759005359e-03
-6.524402246228949882e-03
-6.072875981947975337e-03
-5.074935428988049113e-03
-7.142085919185079020e-03
-7.802793972080249336e-03
-7.670038773706945416e-03
-6.233110277077715845e-03
-6.983251901958035385e-03
-7.195085451663058018e-03
-8.048174845590890664e-03
-8.019327657095266793e-03
-8.040877067928050431e-03
-7.643177108929819288e-03
-6.663292199214401398e-03
-6.463016056107008175e-03
-7.292227491151691450e-03
-8.331949958217359578e-03
-6.679353373623258053e-03
-5.044161635539177839e-03
-3.636111642393796174e-03
-4.907065356224588407e-03
-7.279310409150911709e-03
-5.699241024311922990e-03
-7.186898378055601305e-03
-7.301242065882306877e-03
-7.218900062726856144e-03
-8.129462106258958723e-03
-8.391543413740241292e-03
-7.907899640157502880e-03
-6.751246635722851774e-03
-7.902527665415251881e-03
-8.837706224479581485e-03
-8.901392702452961408e-03
-9.087244597455837805e-03
-9.447540025295787097e-03
-9.287742942614255620e-03
-8.670439259263473808e-03
-8.649923139828286436e-03
-8.259706999828649032e-03
-8.977615182864018620e-03
-8.271447986601758104e-03
-8.974100446927018443e-03
-8.683030883462195329e-03
-9.033886360668531151e-03
-9.271050053953292652e-03
-8.881506770396547720e-03
-8.221814363418624219e-03
-7.968428886255809682e-03
-9.193572058641335393e-03
-7.999648182363443619e-03
-9.175965494610287959e-03
-8.749925354663661697e-03
-9.710023387041898449e-03
-9.843351181038084013e-03
-9.794679457336799219e-03
-9.795361162595125556e-03
-1.013084115445982321e-02
-1.035246524638740347e-02
-1.020656498059897832e-02
-1.050918070600938628e-02
-9.744289738361876577e-03
-9.761286166842766260e-03
-1.015487828216237592e-02
-1.028479199439384303e-02
-1.046956906785266594e-02
-1.020335097121948149e-02
-1.014476238326850882e-02
-1.032549117911855420e-02
-1.044883624061012685e-02
-1.066508812753471855e-02
-1.049226199537949336e-02
-9.789389088710116413e-03
-9.857125996086504513e-03
-1.008613798128712297e-02
-1.011572268721492272e-02
-9.691763181948980996e-03
-9.868622208688549585e-03
-9.764298402355270010e-03
-9.878815047301300889e-03
-9.502513685545525488e-03
-9.679002743907453785e-03
-1.003415621591054185e-02
-1.023369646972884135e-02
-1.041156070836977976e-02
-1.043000473430817296e-02
-1.044334076157882492e-02
-1.056529556810482939e-02
-1.065330145436212475e-02
-1.053294089896126932e-02
-1.075212797358698034e-02
-1.021306855214866582e-02
-1.041274191558563128e-02
-1.053034572507069097e-02
-1.065582946428260576e-02
-1.073657084045773896e-02
-1.043892442888478579e-02
-1.061250146943328899e-02
-1.047159899384873805e-02
-1.082589177314097900e-02
-1.083557467940669643e-02
-1.065583158444719653e-02
-1.043615584640806247e-02
-1.046200587652234767e-02
-1.057318592951464811e-02
-1.056550044135878656e-02
-1.029487913874651411e-02
-1.017182174924588511e-02
-1.033524589004812706e-02
-1.043071822227031528e-02
-1.051698364761779504e-02
-1.023787694696240425e-02
-1.018086548068637166e-02
-1.023035605959683042e-02
-1.003204087782823446e-02
-1.046695720543586693e-02
-1.020107610515102146e-02
-1.036449873508223617e-02
-1.068187967900239600e-02
-1.075562009912165058e-02
-1.072434536360645715e-02
-1.076789401054907731e-02
-1.088644737734208168e-02
-1.094659929271944027e-02
-1.106808903318444101e-02
-1.109754175182472644e-02
-1.112185031435573845e-02
-1.070774268554300530e-02
-1.073796965937925257e-02
-1.091034157797395737e-02
-1.090579544174782867e-02
-1.091035333696529011e-02
-1.093757102302904578e-02
-1.119380783877680675e-02
-1.066949200276460889e-02
-1.061805109627196944e-02
-1.045291070575906853e-02
-1.036931371482543475e-02
-1.066699239294130637e-02
-1.063202600247054215e-02
-1.067525833998665859e-02
-1.038940599043112860e-02
-1.021452390576328348e-02
-1.017336897644084692e-02
-1.032127957672008579e-02
-1.017937071828567928e-02
-1.044658022936031071e-02
-1.014264944349695975e-02
-1.007774823832595541e-02
-1.023460481859719655e-02
-1.020504885833048263e-02
-9.969313408819761510e-03
-9.892058336177180292e-03
-9.873364875518762449e-03
-9.803679983359991565e-03
-9.613129086076074858e-03
-9.624739646851100672e-03
-9.508235145455509046e-03
-9.900369207122458950e-03
-9.873926946983342320e-03
-1.003182784501736521e-02
-9.467482774987098088e-03
-9.693302371942000631e-03
-9.391502038877065986e-03
-9.519778586109783544e-03
-9.657720317560862869e-03
-9.279517682080729718e-03
-9.851873220971580150e-03
-1.010416745971189946e-02
-9.919531023462699326e-03
-9.975685554251299131e-03
-9.947866778720323988e-03
-9.727157475274994872e-03
-9.646812951836138822e-03
-1.012735730124817400e-02
-1.024230114844136737e-02
-1.015347619661603230e-02
-9.955420553719002488e-03
-1.010707999459895846e-02
-1.019302232962072605e-02
-1.023860026110803671e-02
-1.038373882427548467e-02
-1.010531473240971166e-02
-1.026585999085120188e-02
-9.616187214783770629e-03
-9.278486329302745514e-03
-9.063520567014985568e-03
-8.322648454372028048e-03
-9.262554693288875193e-03
-9.337888384092956143e-03
-9.447753481610393633e-03
-9.725486930661718030e-03
-9.194416422062335129e-03
-9.128074521240521141e-03
-9.541461252099736265e-03
-9.487579095731791742e-03
-9.344353694935284352e-03
-9.751355914425975657e-03
-9.550989776242723925e-03
-9.940443203400440783e-03
-9.878090189158634030e-03
-9.656341075649513273e-03
-9.704090858863787666e-03
-9.991826560706729837e-03
-1.022185465741946679e-02
-1.018707300482857812e-02
-9.776043135773588438e-03
-9.104237816794910620e-03
-9.431866817722116270e-03
-1.003627668873054157e-02
-1.009005367944802722e-02
-1.039934002799330036e-02
-1.065988844511474125e-02
-1.083639432398152483e-02
-9.753643705617771886e-03
-1.011299574953871197e-02
-1.006563662543818495e-02
-1.017123824461745908e-02
-9.941380379918105317e-03
-1.048761560480489068e-02
-1.075259121721335379e-02
-1.083341096853550171e-02
-8.283599387185244800e-03
-7.423177540390700491e-03
-8.021321103685164280e-03
-7.777447535747880787e-03
-6.959619638618378887e-03
-4.940851083293913877e-03
-3.523713398250934766e-03
-4.330304455330409759e-03
-8.564467427014830700e-03
-6.802867531445634663e-03
-7.949485757649232473e-03
-6.931757084903107310e-03
-8.580610496504352189e-03
-8.969832294560727004e-03
-9.578629319846777498e-03
-9.818767697202428549e-03
-8.493967544216307272e-03
-7.870292613319038871e-03
-6.612960252931809370e-03
-8.619058388238086399e-03
-8.703687250330723046e-03
-9.160769458230539480e-03
-8.239015021804416486e-03
-8.881178450582727368e-03
-8.892781298523359454e-03
-9.074249892982857307e-03
-9.858788492704450429e-03
-1.041542141589936986e-02
-1.059357518002414233e-02
-1.086641168274374639e-02
-1.076454294260349026e-02
-1.097900139980042405e-02
-1.181719634213382504e-02
-1.232052334658690490e-02
-1.403320146707191102e-02
-9.709802719782808025e-03
-1.049052551138754570e-02
-1.060556869674358568e-02
-1.107082925613923734e-02
-1.128635523130932378e-02
-1.030763071057453489e-02
-1.142226849295985627e-02
-1.241890551352842209e-02
-1.258808754597584047e-02
-1.111249895801892304e-02
-1.473430862999115624e-02
-1.448392824122104149e-02
-1.429742518899828133e-02
-1.043753954464731425e-02
-1.058162421450724311e-02
-1.069191620875234276e-02
-1.081047554606286328e-02
-1.042950339146383847e-02
-1.035027327325394562e-02
-1.049850178497049348e-02
-1.013987121249096401e-02
-1.042090087236742860e-02
-9.989924547318059650e-03
-1.004302791151704191e-02
-9.709476072288201337e-03
-1.024707589217552055e-02
-1.071058676754532007e-02
-1.030288080254378701e-02
-1.050440738691640723e-02
-1.064771702244000223e-02
-1.007566459745240506e-02
-1.057518453208675623e-02
-9.949135528652276045e-03
-1.056986630410594943e-02
-1.063541009124168574e-02
-1.077036047056603198e-02
-1.085425211571348740e-02
-1.067125074596131026e-02
-1.051043401609358038e-02
-1.089788956372551160e-02
-1.069127220956164401e-02
-1.110083451669181646e-02
-1.128058019747858916e-02
-1.146450256304724566e-02
-1.147133245552895385e-02
-1.143298276278004177e-02
-1.134616017634224212e-02
-1.139657045702621024e-02
-1.123281312309250442e-02
-1.122166560985374956e-02
-1.123242876999248734e-02
-1.117661546210446145e-02
-1.115155845479434173e-02
-1.115731525830624370e-02
-1.119527515646230251e-02
-1.143722011290350567e-02
-1.161227850634996214e-02
-1.153424392890327332e-02
-1.120381603917095653e-02
-1.116210561844001824e-02
-1.127107778391182695e-02
-1.145085256272120218e-02
-1.160680604254863205e-02
-1.180768418409731783e-02
-1.200737569239166552e-02
-1.201022551439059720e-02
-1.181185941166270487e-02
-1.157610942754733370e-02
-1.206221177986543068e-02
-1.154184254029978242e-02
-1.157023326486876676e-02
-1.181555432178236012e-02
-1.182437609161312610e-02
-1.155057175796342893e-02
-1.145609397301958383e-02
-1.222345246645921250e-02
-1.194610735385689959e-02
-1.216459418894117427e-02
-1.157361116902426608e-02
-1.164202399195130022e-02
-1.137643323802766705e-02
-1.217304566994607991e-02
-1.230918553369611361e-02
-1.227274252954331166e-02
-1.173326878341782349e-02
-1.193257016673440751e-02
-1.216751696898308102e-02
-1.266065825446792067e-02
-1.194365045522894492e-02
-1.202641541367736010e-02
-1.158109412257515326e-02
-1.240947307566078739e-02
-1.230047635595341027e-02
-1.181256789140980659e-02
-1.111165126211245344e-02
-1.238916937231741844e-02
-1.245308986946572563e-02
-1.243779008294158654e-02
-1.196129866254415537e-02
-1.199764101896761380e-02
-1.144372770385941075e-02
-1.138996855288375298e-02
-1.234836594916845220e-02
-1.304089952326221297e-02
-1.201329608029880203e-02
-1.218783601873781042e-02
-1.215260462244768629e-02
-1.221449870691494917e-02
-1.516572996037863878e-02
-1.322662023257852038e-02
-1.458877315440401494e-02
-1.446447427756547555e-02
-1.414369668448500587e-02
-1.384993108304651346e-02
-1.410763096964991019e-02
-1.303212685430493734e-02
-1.096693944974305376e-02
-1.044733339918804682e-02
-1.044848065642158680e-02
-1.050254015395346574e-02
-9.682931215127142319e-03
-8.834460487546659871e-03
-9.742789746474403087e-03
-1.104567020452447597e-02
-1.065524077351272594e-02
-9.645062084994115298e-03
-9.910167080587218430e-03
-9.178810551636306866e-03
-1.021855091457836949e-02
-8.624934529868372168e-03
-1.046564037550542885e-02
-1.050609453723993364e-02
-1.006546908127202433e-02
-1.003627047286646465e-02
-1.059196581319761347e-02
-1.090423493875523550e-02
-1.084510295818352094e-02
-1.105705483188259945e-02
-1.048080271064724678e-02
-1.077996228647310623e-02
-1.038263859019873149e-02
-1.060289053190806817e-02
-1.113433950956141914e-02
-1.090209830367864542e-02
-1.109175765506347985e-02
-1.104138557977211998e-02
-1.114146395891075364e-02
-9.671707984025923119e-03
-9.254240475423057208e-03
-9.288707802460311955e-03
-9.287965939287231784e-03
-8.764195452698905070e-03
-8.327139831162422637e-03
-8.336429176114584089e-03
-7.940170398771071586e-03
-7.840157921042917658e-03
-7.863497496813106821e-03
-7.513955578705467341e-03
-6.754554794371954787e-03
-9.663591920110197256e-03
-9.279097202531087427e-03
-8.919025885496048578e-03
-8.570335752000184451e-03
-8.606251003564704613e-03
-7.750947331410581488e-03
-7.712829250887423722e-03
-8.217227066990561227e-03
-6.769744653160635235e-03
-9.361167674304535918e-03
-9.588452215034206499e-03
-1.011789122078941665e-02
-1.017427098945801467e-02
-9.342719978400196995e-03
-7.612963648303171932e-03
-7.343283414528206827e-03
-6.222596262784876701e-03
-9.344458290325178759e-03
-9.536517230267336012e-03
-9.646790988599940331e-03
-9.837396656885417576e-03
-1.038125155606555231e-02
-1.066150256620165479e-02
-1.026383063756041228e-02
-1.021435159879089012e-02
-1.092585134894330859e-02
-1.145262360680248011e-02
-1.086858365979582151e-02
-1.150578796051226864e-02
-1.033485195745357035e-02
-1.094450450743348138e-02
-1.072969936747635890e-02
-1.176330143454905504e-02
-1.145928736032741056e-02
-1.056594132204470050e-02
-1.098715317627687628e-02
-1.101906176488354205e-02
-1.129955332233914360e-02
-1.157457921749229998e-02
-1.169531804548637997e-02
-9.985995676205203925e-03
-9.724984963789602699e-03
-9.434100163708047937e-03
-9.219887490392236762e-03
-9.664518914757174936e-03
-1.001928506468303080e-02
-9.972018809107025331e-03
-9.802268999857671750e-03
-9.589149633584991700e-03
-9.511447303356478089e-03
-1.007741099579998953e-02
-9.415704299949076428e-03
-9.215118953616699068e-03
-9.433181123686981348e-03
-8.883822427042088743e-03
-9.391302443044802911e-03
-9.696334052437072942e-03
-9.787158124188930636e-03
-1.134690723906759194e-02
-1.222054761911341679e-02
-9.512907010649352194e-03
-8.812588466963311440e-03
-8.967992815632480977e-03
-9.763663971234005229e-03
-1.046146977592574481e-02
-9.084979793171537102e-03
-9.044266846427595138e-03
-9.489344727246495914e-03
-1.179866521456056361e-02
-1.128413714252075178e-02
-1.216886888252181192e-02
-1.344227145691434706e-02
-1.175191669098529616e-02
-9.984196848623370230e-03
-1.031994598299124620e-02
-9.799383445251564836e-03
-9.576581661214576824e-03
-1.089109241769162587e-02
-1.127392660184356465e-02
-1.006403195414145441e-02
-1.053106262235088859e-02
-1.114688560284650062e-02
-1.064296632992389052e-02
-1.086416015906976375e-02
-1.212830069227838377e-02
-1.275381673227093775e-02
-1.262729377465580428e-02
-9.694441470667237645e-03
-9.483870441510744778e-03
-9.092791640303224746e-03
-8.812915123173668472e-03
-9.695235612319030513e-03
-9.916078000646330257e-03
-9.543194037886315248e-03
-1.016529048057729714e-02
-9.783482737025830586e-03
-9.490547043039029157e-03
-9.793738980435789596e-03
-9.781030637393299185e-03
-1.004159539118777873e-02
-9.438820984344233403e-03
-9.389637961277215103e-03
-9.710599864127608324e-03
-1.007579219350357956e-02
-1.023611742040624745e-02
-1.034866485140265718e-02
-9.049384100985888649e-03
-8.834102512562436865e-03
-8.305447068272324082e-03
-7.986364169101527188e-03
-8.942388715922660464e-03
-9.301177467378435315e-03
-9.310414689754360762e-03
-9.526083436554515921e-03
-9.179150117692149932e-03
-8.961679368311822186e-03
-8.790416199954107640e-03
-8.899906089393380682e-03
-9.364785691309796337e-03
-9.326629779142553769e-03
-9.501662739989610515e-03
-9.108188102727829416e-03
-9.481442922274716315e-03
-9.715975805318251279e-03
-9.518694839266237523e-03
-8.085406729244366125e-03
-7.508943582831896155e-03
-7.155609305717319790e-03
-6.029671685607449622e-03
-7.659068191909152411e-03
-7.863166438361546273e-03
-8.272188323869089296e-03
-7.320111625442923819e-03
-7.957613107265037664e-03
-7.342617007334646846e-03
-7.966916583650352976e-03
-7.581116386767521378e-03
-8.543813182924348340e-03
-8.350260323506877511e-03
-7.779480665880954618e-03
-7.637127974606337105e-03
-7.319847861581891754e-03
-6.822323431908654603e-03
-8.285544520233768112e-03
-9.028438349432172175e-03
-9.704113081252165041e-03
-1.104951336711147009e-02
-1.193506915510939188e-02
-8.180886098318667504e-03
-7.393161338642786212e-03
-8.443185249868498041e-03
-8.050103192270759503e-03
-8.998167580620709122e-03
-9.082304015180878501e-03
-9.536254543651718346e-03
-9.456485647057808960e-03
-1.153370730057768669e-02
-1.087741575311532496e-02
-1.179269802916681903e-02
-1.332616898592606063e-02
-1.127436015329380536e-02
-7.650442279389530094e-03
-8.075717874982665800e-03
-7.851323542067925598e-03
-6.897660017152018423e-03
-8.619871119505134391e-03
-7.735412644926659489e-03
-8.272147813198425792e-03
-8.926723663330672631e-03
-8.513254705743164910e-03
-8.762613622505494027e-03
-8.584579934278106436e-03
-8.697602378929929559e-03
-8.528393271468800996e-03
-7.840675765926506322e-03
-9.676766349301705455e-03
-1.021922538482517018e-02
-1.127098041705375080e-02
-1.148666583782130546e-02
-1.217203074629101892e-02
-8.919609261270272996e-03
-8.294857255076455715e-03
-9.736747886692072654e-03
-9.924051163930696848e-03
-1.011241816189767904e-02
-1.002236692264732616e-02
-1.147312547606310629e-02
-1.145776337161503317e-02
-1.078527229084787382e-02
-1.168283583506778481e-02
-1.280528710881253564e-02
-1.105707760652425292e-02
-1.327816635650586573e-02
-9.032610880986889287e-03
-9.566200548735262488e-03
-9.835491007729591298e-03
-9.669345003554674980e-03
-9.787766440481467101e-03
-9.102126187317110054e-03
-9.625677550010829434e-03
-9.507303395536089927e-03
-9.885320521722362752e-03
-1.008886898517899651e-02
-1.022935626289924425e-02
-1.007801957524588100e-02
-1.020907652690048253e-02
-1.020707862667955858e-02
-9.933471460025402461e-03
-9.900140969246845959e-03
-9.564828700593365485e-03
-1.076451481944592885e-02
-9.976059604965514110e-03
-1.005952391317411869e-02
-9.886517205660574556e-03
-9.785944713788088944e-03
-1.003155406655547102e-02
-9.571453480501004168e-03
-9.429367332990285649e-03
-9.428658887702164731e-03
-1.027037387556620392e-02
-1.040776534628391412e-02
-1.043667454523971964e-02
-1.044247495558158628e-02
-1.054139885712231453e-02
-1.069220127017268818e-02
-1.051548850531357215e-02
-1.024076481383710997e-02
-1.039972329474144613e-02
-1.054774179907685440e-02
-1.070679036874606221e-02
-1.067046800150226078e-02
-1.079357063630251128e-02
-1.041788991338686923e-02
-1.059979007129949538e-02
-1.051255360759531174e-02
-1.045605527794184024e-02
-1.048495726626822583e-02
-1.063244259762407065e-02
-1.068784794882015471e-02
-1.044623648657680599e-02
-1.030007932809808707e-02
-1.044955380702494718e-02
-1.044193754540075764e-02
-1.049278798864797246e-02
-1.047168908510224747e-02
-1.026199560723152666e-02
-1.069536756355598389e-02
-1.085353412844727167e-02
-1.086632167986746958e-02
-1.082085361930259018e-02
-1.095934661758698157e-02
-1.090613184005258078e-02
-1.096530573374564395e-02
-1.097417688439496913e-02
-1.065323938937004673e-02
-1.088097012311741406e-02
-1.107325956261684050e-02
-1.079854738602311313e-02
-1.092722086488655785e-02
-1.085056700739065426e-02
-1.102292751219353419e-02
-1.102549909576513130e-02
-1.108837751925973239e-02
-1.093917572085208872e-02
-1.093720122315100865e-02
-1.092406611664031857e-02
-1.091771454444863919e-02
-1.075110435045801421e-02
-1.065028092561480857e-02
-1.096254928115243145e-02
-1.100976321456065103e-02
-1.093029635921759918e-02
-1.072236213487628292e-02
-1.054765794261874196e-02
-1.044022958238096863e-02
-1.029566489138691865e-02
-1.051824532002462211e-02
-1.061920605742798507e-02
-1.029493479549153934e-02
-1.080426850746376601e-02
-1.051424068270108945e-02
-1.057421179827865154e-02
-1.023144110188483301e-02
-1.026402403374844161e-02
-1.024622283058836819e-02
-1.060184844483055659e-02
-1.050908598014384764e-02
-1.041714625771233277e-02
-1.035258142140291562e-02
-1.022182851438517386e-02
-1.050775951491082078e-02
-1.059029204261523367e-02
-1.060464268735343898e-02
-1.033412533443998742e-02
-1.057633979969610678e-02
-1.045193082636789415e-02
-1.056680789221210205e-02
-1.043283082118720562e-02
-1.034953506765370554e-02
-1.030791982894901405e-02
-1.021130037991647976e-02
-1.043056642986547877e-02
-1.052247432337621511e-02
-1.026873451631343283e-02
-1.050262557607068749e-02
-1.048283213884885524e-02
-1.035486833935267241e-02
-1.039222681362583257e-02
-1.042016959941311632e-02
-1.028832136305779348e-02
-1.025760801035143464e-02
-1.048740810068014319e-02
-1.059450256876057726e-02
-1.044065755725352013e-02
-1.047519423734054149e-02
-1.044250109082024876e-02
-1.050222546422391844e-02
-1.060354294174518062e-02
-1.016631289661553555e-02
-9.974463741984265081e-03
-9.680637531467086235e-03
-8.970383623949021099e-03
-9.905318286700125208e-03
-1.012483970558697433e-02
-1.034663757651704645e-02
-1.013397888063593405e-02
-1.043959830680607319e-02
-1.022192252866833441e-02
-1.027428767404302452e-02
-1.019664433400153773e-02
-1.019036377904150234e-02
-1.010059906229925954e-02
-9.839254297733230833e-03
-9.753477020375595288e-03
-1.045763731431261466e-02
-1.009695851238287187e-02
-1.067443097716216927e-02
-1.025510162357195360e-02
-1.018976587754831520e-02
-9.920837755138170802e-03
-9.943191968160271232e-03
-1.007869264222338059e-02
-1.016616811756942788e-02
-1.004898812410061869e-02
-1.001389053919361782e-02
-9.813025570161794039e-03
-1.011006520654831112e-02
-1.028868454659414428e-02
-1.033004438066158388e-02
-1.028230311172385544e-02
-1.000119920238779110e-02
-1.030585425793513824e-02
-1.034980052075043337e-02
-1.039323940993336359e-02
-1.037414538496094982e-02
-1.027996080697834991e-02
-1.018624059195659577e-02
-1.047124894087685457e-02
-1.044125329617698154e-02
-1.055402668686836361e-02
-1.034488962392367088e-02
-1.044393752996690405e-02
-1.035059790697019470e-02
-1.051281141443248177e-02
-1.052089731674471160e-02
-1.040502740362077641e-02
-1.055859896089477584e-02
-1.052256067760089404e-02
-1.063294026954851069e-02
-1.038250140113184186e-02
-1.032259040807608462e-02
-1.026674399036528636e-02
-1.029095029680931334e-02
-1.022155480814388243e-02
-1.005513500331798801e-02
-9.977457209319879478e-03
-1.029757577289088649e-02
-1.031139973220759898e-02
-1.042800857932477468e-02
-1.033737099842630368e-02
-1.023161913261183033e-02
-1.024887527640398234e-02
-1.038805954227290176e-02
-1.023271842932662809e-02
-1.031805119062488389e-02
-1.047235281411322029e-02
-1.053877324396078514e-02
-1.040661465448833485e-02
-1.032878928279300917e-02
-1.000390615397943501e-02
-9.786502068738971855e-03
-9.485146908320068321e-03
-8.862125577040136370e-03
-9.789661503104675824e-03
-1.008714847859243022e-02
-9.799852573243618761e-03
-9.850504011967917486e-03
-9.625430090340530986e-03
-9.905164203507484458e-03
-9.730428404553331106e-03
-9.546740905030950963e-03
-9.507987315864449909e-03
-9.641429809200730700e-03
-9.809083039954692024e-03
-9.947789166736069680e-03
-9.236782332247754287e-03
-9.885634376037410326e-03
-9.988065196886540889e-03
-9.693752636329244429e-03
-9.499105610234081024e-03
-9.934262280397182163e-03
-9.871562132180451005e-03
-9.728419845555683065e-03
-1.026662576813459210e-02
-1.053802229571569431e-02
-1.131215771178971548e-02
-1.224441331095853236e-02
-1.295052877856368509e-02
-9.291714776196365391e-03
-1.007926316246869798e-02
-1.009330921433581121e-02
-1.055709496003454269e-02
-1.066709325326193301e-02
-1.005805378089897305e-02
-1.120208636421895186e-02
-1.123399902539521863e-02
-1.238723448890640712e-02
-1.221068633067757571e-02
-1.253644361277332642e-02
-1.341456542403881950e-02
-1.362825873942167219e-02
-9.825315392096800604e-03
-9.735723112353983702e-03
-9.258209995598712730e-03
-8.313803996333267443e-03
-9.540593899560115623e-03
-9.642420653369610656e-03
-9.678396429806938872e-03
-1.011867569732579145e-02
-9.176782549095091959e-03
-9.681485863370222628e-03
-9.664529612265914879e-03
-9.651135121632405459e-03
-9.676791590834338611e-03
-9.590440026692978112e-03
-9.465649689833903133e-03
-9.428173059322557045e-03
-9.147404162734771443e-03
-8.686356933690683041e-03
-9.573588852085306022e-03
-9.893632981117729888e-03
-9.615271890326881551e-03
-9.626580826021548937e-03
-9.596639382076116095e-03
-9.386154866305864569e-03
-9.849342803932778501e-03
-1.033218276668945723e-02
-1.028624102424611358e-02
-1.089978052741744086e-02
-9.445410960166952460e-03
-9.449068404707869351e-03
-9.278733546216924935e-03
-8.742583617680379018e-03
-9.998134993847100638e-03
-1.002545632550533132e-02
-9.777040350942293317e-03
-9.330644393050811433e-03
-1.007369754297683141e-02
-1.020441036449789944e-02
-1.016571109408252911e-02
-1.003442484068731502e-02
-9.873105016741066942e-03
-9.720119594328443385e-03
-9.634417561434870103e-03
-9.808900619144189648e-03
-9.861802390614403044e-03
-9.913003607650123020e-03
-1.005723141056909416e-02
-1.009837135946413042e-02
-1.020289504214199998e-02
-9.728044048289684678e-03
-9.741269122820564799e-03
-1.009052070619737181e-02
-1.019351317728830683e-02
-1.018576175235262962e-02
-1.033553239474347026e-02
-1.000610784647975801e-02
-9.806886605193531475e-03
-1.012140477793649698e-02
-1.017088614573374676e-02
-1.011899799751830344e-02
-1.005448933772797558e-02
-9.596711457320269284e-03
-1.030773540997340781e-02
-9.956878687688382537e-03
-1.023524572072795694e-02
-9.901054488363767239e-03
-1.007193059850731640e-02
-1.001212124908967653e-02
-9.937214036409290283e-03
-9.828276077853784556e-03
-1.005230965914000532e-02
-1.002535360898367672e-02
-9.975715423598277565e-03
-1.007324062367029663e-02
-1.008662369689085868e-02
-1.003416546799383059e-02
-9.818541281274042326e-03
-9.608751284254028746e-03
-9.643830360488497497e-03
-9.687313223206622803e-03
-9.234359436145462771e-03
-9.586241647624496251e-03
-9.301223036675000666e-03
-1.055345457337632763e-02
-1.204292993205115930e-02
-9.816873739193501813e-03
-9.684527348245656336e-03
-9.282658099275600816e-03
-8.819776337592580284e-03
-9.616894073934744575e-03
-1.002045095184612641e-02
-9.135396204443290910e-03
-8.403213611968791269e-03
-1.061455670764514456e-02
-1.046009756216204414e-02
-1.213161279037953608e-02
-1.208869449139249493e-02
-1.314991511436017051e-02
-9.728963016175146486e-03
-9.790513166358216085e-03
-9.529567818248959113e-03
-9.082500959782847244e-03
-9.917561715082444732e-03
-9.905266567960499188e-03
-9.911713349964268449e-03
-9.697353057492160908e-03
-9.482389861959292926e-03
-9.226273700680574438e-03
-8.673031117872705836e-03
-9.739742528837642965e-03
-9.907707359930245303e-03
-9.558922434496458856e-03
-9.817367267522660729e-03
-9.895602522333329237e-03
-9.319366278390302932e-03
-9.920023217528094531e-03
-9.991800454207434151e-03
-1.002274279029770690e-02
-9.454945153515718556e-03
-9.400327267582091889e-03
-9.704861135666632832e-03
-9.724669242688008600e-03
-9.687084930511060885e-03
-9.990131877675417771e-03
-9.662032629103593090e-03
-9.622810477719763791e-03
-8.716746982923255851e-03
-7.816439785598573720e-03
-1.086143922371160357e-02
-1.100350669511211861e-02
-9.994939597096703238e-03
-9.346780526545701850e-03
-1.122379390899808961e-02
-1.121904211470222193e-02
-1.031635590043887205e-02
-1.162690501855652946e-02
-1.121955893721255162e-02
-1.236922399900219731e-02
-8.604428400913001485e-03
-7.206264193296189370e-03
-6.430051694452753978e-03
-4.951113514970499445e-03
-7.260113348943460394e-03
-5.729810893178689107e-03
-4.158081425621022904e-03
-5.660463220520367718e-03
-9.245984592342250397e-03
-6.762430331461947129e-03
-7.771719014463429435e-03
-7.882474105938794620e-03
-7.343536401672905341e-03
-7.170626082305502948e-03
-6.460411527105163441e-03
-5.372789993663700144e-03
-8.162210997827041084e-03
-8.312066735745402002e-03
-7.973139673737214203e-03
-6.936930350240372301e-03
-8.477626326812627566e-03
-8.378764289352812894e-03
-8.195716069357742231e-03
-6.967071174702100904e-03
-6.795660381948687330e-03
-6.565674469269022588e-03
-6.585607949157061373e-03
-7.621144719839744938e-03
-7.968285867398719122e-03
-7.820369840158460789e-03
-8.520073712424899859e-03
-8.298131267181884513e-03
-8.827559508750989700e-03
-8.736333820055820765e-03
-9.068177814898157815e-03
-7.449493541367567702e-03
-6.312229598789704382e-03
-7.998113274330736350e-03
-7.521741264724476038e-03
-7.429280652075376246e-03
-8.688308693289809731e-03
-8.326411702808272225e-03
-9.112213394829473886e-03
-9.070115705867385497e-03
-6.397309302560320876e-03
-6.410709837676565812e-03
-5.694952025432200270e-03
-5.437201514876582355e-03
-6.280580298005364326e-03
-6.304779685392255910e-03
-6.987225655425111440e-03
-6.559041418852076116e-03
-5.760259504897522441e-03
-6.437018620183537418e-03
-5.181590975707022796e-03
-4.625974527651908856e-03
-4.382637802490042291e-03
-3.500561742477682325e-03
-3.982208212413012628e-03
-3.339075865724284737e-03
-3.940878266640461536e-03
-2.261480269332344795e-03
-5.076923302775929008e-03
-4.858088880436465910e-03
-3.697322390227850749e-03
-4.288904622892621664e-03
-5.130390219676000778e-03
-5.435228794375922962e-03
-5.534482596373338156e-03
-5.199919665014579757e-03
-6.219043814951786230e-03
-6.486320962030735736e-03
-7.410504897705315515e-03
-6.501810544989543306e-03
-5.472055656221865884e-03
-5.090396158684197363e-03
-6.494037866179785262e-03
-6.421947940262493632e-03
-6.071962486362615305e-03
-7.576241397117537690e-03
-7.744010632223168739e-03
-7.473090000327936404e-03
-6.818094346317259830e-03
-5.759921215207124134e-03
-7.025677751266839674e-03
-5.725735010528605791e-03
-6.056737922104178141e-03
-6.503447008313870299e-03
-6.209701553324530922e-03
-5.612571108895144864e-03
-6.251086648624823439e-03
-5.884519648488709294e-03
-7.064427397721988883e-03
-8.046573818695187605e-03
-8.572774442392025809e-03
-8.522617302454101387e-03
-8.273509579424350585e-03
-8.979775298178609144e-03
-8.072174782526225778e-03
-6.862550295889424321e-03
-8.254798764455855212e-03
-8.006580383938588508e-03
-9.152380938168848054e-03
-9.260330481225157589e-03
-8.953171929418251782e-03
-7.603586703878231594e-03
-8.225278855672908326e-03
-8.269784439220804334e-03
-9.213605727426164155e-03
-9.492903358475277692e-03
-9.613283780335508261e-03
-8.942711314460075056e-03
-9.290310479107163205e-03
-9.373118378558593922e-03
-1.029094461474930854e-02
-1.177179923608285238e-02
-1.327385117428189591e-02
-9.752545107811653319e-03
-9.740206017279257403e-03
-8.811853799433173873e-03
-9.570159573790686797e-03
-8.626548035892805597e-03
-9.503855527050429630e-03
-9.819712729238394902e-03
-1.037859762024270077e-02
-1.212945946012932048e-02
-1.136046978177148586e-02
-1.383510485904512408e-02
-1.441990217438163246e-02
-1.274181622024930273e-02
-9.930735573113285558e-03
-1.003261624640822483e-02
-1.010118467697862683e-02
-1.022506916063570248e-02
-1.013395953186348349e-02
-9.958652651490108518e-03
-9.977429297325403346e-03
-1.001066414695649803e-02
-1.019874930351623472e-02
-1.022644028754177495e-02
-1.014618889882331482e-02
-1.026404452763573887e-02
-1.042493921498571612e-02
-1.047047561781382259e-02
-1.033586711385101227e-02
-1.027386013442130840e-02
-1.041896054643790502e-02
-1.039858900685518284e-02
-1.013909133687790169e-02
-1.018913127655554814e-02
-1.040085633740683510e-02
-1.024124198796957236e-02
-1.016688178608114029e-02
-1.048452599180010186e-02
-1.030470758780484448e-02
-1.051168912095610565e-02
-1.039976200451351619e-02
-1.048162140982901794e-02
-1.038459401380252209e-02
-1.046089823279659943e-02
-1.055365676192903876e-02
-1.059749454805764338e-02
-1.053654905332011837e-02
-1.058468571615163445e-02
-1.088242032885312557e-02
-1.038354906385758475e-02
-1.058381329388526429e-02
-1.047521251992660635e-02
-1.055550123452464462e-02
-1.081411952004195272e-02
-1.137148165834453613e-02
-1.212935781612830936e-02
-1.111683072567951590e-02
-1.071990023100915894e-02
-1.088492818825667965e-02
-1.093261335962151734e-02
-1.100600116703927787e-02
-1.102876349681691272e-02
-1.127314970196605093e-02
-1.094248679028774103e-02
-1.070836690839687549e-02
-1.087569533566088049e-02
-1.102282638372501650e-02
-1.131573521050346226e-02
-1.129049337067705196e-02
-1.137188422475163968e-02
-1.081493551009864683e-02
-1.102480580148589885e-02
-1.093096491275596764e-02
-1.085551812617601385e-02
-1.085595117671982711e-02
-1.104774880034346471e-02
-1.122377041975087912e-02
-1.066641128839802485e-02
-1.060349793036903347e-02
-1.071754396883341925e-02
-1.083877436873124586e-02
-1.066712929748232959e-02
-1.058080051709111603e-02
-1.060093365814610694e-02
-1.048760161488727742e-02
-1.078298449780901516e-02
-1.063315729381429306e-02
-1.102166320800154579e-02
-1.116525236482238288e-02
-1.115939916418918869e-02
-1.109613444288896217e-02
-1.088310986012483786e-02
-1.109888223764949992e-02
-1.133674092474195629e-02
-1.121911119258901107e-02
-1.118022124319317280e-02
-1.138046312325062016e-02
-1.134649986436712422e-02
-1.098674512363512906e-02
-1.089376752573172590e-02
-1.127850401138909102e-02
-1.114647806979094519e-02
-1.087789598735438429e-02
-1.101813159907168681e-02
-1.079292739384625326e-02
-1.157698615660853088e-02
-1.159229250267590841e-02
-1.173622326640254114e-02
-1.187984001171313309e-02
-1.173693372670908328e-02
-1.201578572631987508e-02
-1.180842870632695454e-02
-1.141766623282129516e-02
-1.178694666049534025e-02
-1.160455913325865278e-02
-1.231840358466329902e-02
-1.203722445913500520e-02
-1.192338666576024837e-02
-1.170546571847496178e-02
-1.166409641650335144e-02
-1.176720364798949058e-02
-1.209300517031930422e-02
-1.221790152345913691e-02
-1.159556443628592497e-02
-1.139305069012225627e-02
-1.147615600093419667e-02
-1.172922224281907309e-02
-1.168263102446480406e-02
-1.153345204548460352e-02
-1.134264006064977098e-02
-1.126430061287067401e-02
-1.153876043012443120e-02
-1.134927245226712185e-02
-1.223253597701016125e-02
-1.250492679331746161e-02
-1.240989295775137523e-02
-1.223502694641456605e-02
-1.258019454375079380e-02
-1.271727303406700038e-02
-1.214381476261818145e-02
-1.272312434025406856e-02
-1.253579924066637249e-02
-1.255074763965321333e-02
-1.264546144017183495e-02
-1.275491866463549298e-02
-1.272312061682332775e-02
-1.273337298229453712e-02
-1.250854109652576630e-02
-1.235288070305875889e-02
-1.245006111589399070e-02
-1.235674280222445916e-02
-1.239727426987462591e-02
-1.268695390510973971e-02
-1.284287139201738433e-02
-1.218168064125419066e-02
-1.237107586163867755e-02
-1.229139892721338966e-02
-1.266105254174127760e-02
-1.276275318797232168e-02
-1.307563380810118636e-02
-1.289907733112652388e-02
-1.265199070616897584e-02
-1.289652823685270670e-02
-1.272957165028231093e-02
-1.264431602396080823e-02
-1.318708937394618731e-02
-1.300294287026964278e-02
-1.298827763051602600e-02
-1.310217148714315841e-02
-1.265055940689085480e-02
-1.302890137038855735e-02
-1.313940399548623253e-02
-1.353650372097877155e-02
-1.274620525081226162e-02
-1.286053566792260024e-02
-1.339698473932862330e-02
-1.270523094437771110e-02
-1.313757467632951231e-02
-1.281266507998344434e-02
-1.339875570506866495e-02
-1.252096651274763918e-02
-1.224251540840082253e-02
-1.193748630064555075e-02
-1.175447601322897155e-02
-1.211220645706002561e-02
-1.242626694339427768e-02
-1.231558160211385089e-02
-1.291057011428746980e-02
-1.250783635996439817e-02
-1.234174685932255648e-02
-1.203651390902616379e-02
-1.189463990280234182e-02
-1.300543490136357033e-02
-1.318018024337381557e-02
-1.188104650721102593e-02
-1.164630410275640029e-02
-1.166417251955823194e-02
-1.149085683558956524e-02
-1.161428138385592508e-02
-1.155241675848510396e-02
-1.150321525707968286e-02
-1.178309395574150126e-02
-1.198654790826578047e-02
-1.148997928368681275e-02
-1.175886027924827673e-02
-1.148717923181154926e-02
-1.141450955009277145e-02
-1.167758634289933414e-02
-1.182560539286720697e-02
-1.177746189911474915e-02
-1.189952399868204197e-02
-1.187644255114949851e-02
-1.189308850023959412e-02
-1.203328117564011167e-02
-1.189772045327230736e-02
-1.204617416522638790e-02
-1.194764542763199905e-02
-1.188730926071155693e-02
-1.199146588496623200e-02
-1.168138590750794452e-02
-1.232199129396139084e-02
-1.207097435272723278e-02
-1.177940349643076881e-02
-1.192462146530355073e-02
-1.191929926416883216e-02
-1.194011749429690038e-02
-1.171075225059579721e-02
-1.227623261836675340e-02
-1.241088461711032515e-02
-1.191793594099424015e-02
-1.174194125360878554e-02
-1.232230129357014814e-02
-1.268723990763073912e-02
-1.257061424220012359e-02
-1.166777785941056772e-02
-1.133284548633831448e-02
-1.118917669343510828e-02
-1.100803973438895834e-02
-1.117916016391612075e-02
-1.124222491725192577e-02
-1.091116080343183803e-02
-1.172674710558589337e-02
-1.129938358289144136e-02
-1.120750586692965609e-02
-1.087441127396274188e-02
-1.083989430823975933e-02
-1.085703572477826444e-02
-1.142016959699087598e-02
-1.124499442174934846e-02
-1.107962540786006263e-02
-1.113416430359928655e-02
-1.088763197336405780e-02
-1.111453404316379082e-02
-1.095766560046428431e-02
-1.071845681418872459e-02
-1.099435608298071979e-02
-1.135962471824652521e-02
-1.089822156411126251e-02
-1.105847703167158955e-02
-1.129786336197258385e-02
-1.099129027618357159e-02
-1.067717511114767842e-02
-1.069329449668238521e-02
-1.064026753906084817e-02
-1.115560986087412061e-02
-1.087927355655189839e-02
-1.096532476947634921e-02
-1.148986790182056350e-02
-1.175957709973764025e-02
-1.160565661903684848e-02
-1.145234244667636854e-02
-1.235414757635925308e-02
-1.309693408278818534e-02
-1.220475960436790200e-02
-1.161455472796862377e-02
-1.164361955427330349e-02
-1.240025609800178216e-02
-1.318593474857429615e-02
-1.298809568537206798e-02
-1.359545029491419227e-02
-1.195884350301419131e-02
-1.239366556644281268e-02
-1.213484071439736509e-02
-1.149174372932799601e-02
-1.121682293474909886e-02
-1.065790491230757080e-02
-1.028086174345846718e-02
-1.128814304145545760e-02
-1.152685947177841536e-02
-1.135243230317378380e-02
-1.119491627744156718e-02
-1.118157736326470982e-02
-1.153975019492916101e-02
-1.056611514985139957e-02
-1.012927298162677806e-02
-9.784303232317353993e-03
-9.032775486395340503e-03
-1.024790060452480424e-02
-9.945846599364807292e-03
-9.849444950355628128e-03
-9.976324871219313661e-03
-9.632310509865245340e-03
-9.964427047218704300e-03
-9.694370272603700794e-03
-1.075783454704937192e-02
-9.965961053835511313e-03
-1.038305764973442881e-02
-1.039897016121532451e-02
-1.007064772394902427e-02
-1.016237971363835937e-02
-9.645014323192398556e-03
-1.030778987531148251e-02
-9.738228666576457040e-03
-1.016046479599688052e-02
-9.903346508782301383e-03
-9.359721405420302898e-03
-8.304012072546024248e-03
-1.044620019073560190e-02
-1.062951580273967765e-02
-1.086794721138794988e-02
-1.051961617137497570e-02
-1.049201663674843681e-02
-9.735423222996161460e-03
-1.079772309309460360e-02
-1.029120768136504264e-02
-1.065140154977680526e-02
-1.114201618555821748e-02
-1.080706441266521614e-02
-1.079562009691772094e-02
-1.048831538216188700e-02
-1.055535862665813243e-02
-1.048887668408175246e-02
-9.851291145091501181e-03
-9.709672490475575873e-03
-8.952495359643456926e-03
-8.166029802273589572e-03
-1.057164706061387849e-02
-1.164562407107232883e-02
-1.284427957958800791e-02
-1.440574190922455991e-02
-1.604895408602969795e-02
-1.022992939124144247e-02
-9.612842019373134955e-03
-1.074579948987049519e-02
-1.028437363313892440e-02
-1.156676764109193165e-02
-1.166352589944327431e-02
-1.287177527152950224e-02
-1.252725474369132362e-02
-1.440912449334267285e-02
-1.438480266457769358e-02
-1.592100674189149065e-02
-1.657776848503523040e-02
-1.697039955537878175e-02
-8.911196250820105705e-03
-8.633554079743652535e-03
-8.465159910664170687e-03
-7.614474129584184944e-03
-9.034460307836805759e-03
-8.843770542173537766e-03
-8.444787471444429108e-03
-9.261966544550422065e-03
-9.976810852635244545e-03
-1.010585630255088352e-02
-9.527648645536018410e-03
-1.059979290391907004e-02
-1.094877084554977779e-02
-1.116055762625330766e-02
-9.500159865602236797e-03
-1.007644796974921549e-02
-1.049231732073916366e-02
-1.080632766687009312e-02
-1.126248702947349120e-02
-1.066980974245989970e-02
-1.236762355515159950e-02
-1.089135620960873276e-02
-1.174478033778868398e-02
-1.187724944703907708e-02
-1.085524028722880188e-02
-1.120816874312391236e-02
-1.118925693814845981e-02
-1.084953455201287560e-02
-1.121106664502935675e-02
-1.154663483923618235e-02
-1.225972069302539748e-02
-1.310849970279397494e-02
-1.397606579090598412e-02
-1.133680453202299751e-02
-1.147104266256220896e-02
-1.109358477912610053e-02
-1.104055453171090898e-02
-1.121124929620338079e-02
-1.161965447609199405e-02
-1.200628237873155660e-02
-1.230280180780719303e-02
-1.258614338297044111e-02
-1.354297202535322507e-02
-1.392140883083448251e-02
-1.433881973644187194e-02
-1.467018145686369707e-02
-1.150455260119557892e-02
-1.105822042679671310e-02
-1.076916445863164602e-02
-1.022327462417644411e-02
-1.081401701294411669e-02
-1.079789126283764618e-02
-1.065907635631036660e-02
-1.072323184698769846e-02
-1.219276606195567568e-02
-1.104715309524676760e-02
-1.073484399202370536e-02
-1.089675120540233369e-02
-1.068230415387460067e-02
-1.044941952932967703e-02
-1.081528854790853554e-02
-1.063515261430340343e-02
-1.065218179389111619e-02
-1.079598089117791287e-02
-1.069967990864536221e-02
-1.063694514894451826e-02
-9.717388355263771940e-03
-9.071652356255363245e-03
-9.201874755461386668e-03
-8.406227075955487182e-03
-6.685376316718809851e-03
-4.289964895156049389e-03
-3.698393715733699644e-03
-2.454193336105444170e-03
-1.105080440130093433e-02
-1.027548179082717582e-02
-8.846708299910474929e-03
-8.046731634133512737e-03
-6.460987433546409343e-03
-7.306153270893720776e-03
-8.698993867755057396e-03
-8.226953803179854613e-03
-6.883690218195612220e-03
-5.414340307781781957e-03
-8.604768126998108696e-03
-9.337594579212024973e-03
-9.530883097537457688e-03
-9.678352569534875299e-03
-9.119353941934161059e-03
-8.627308710310848533e-03
-8.202888105639037641e-03
-8.661856883904696727e-03
-9.388257084304648878e-03
-9.387053241571869516e-03
-9.662819104823265962e-03
-9.703069380450192113e-03
-9.627462149437691213e-03
-9.896306879889644331e-03
-9.742858065090256176e-03
-7.228783151255557468e-03
-6.624274681769981056e-03
-6.263235443160111715e-03
-6.193811926165579580e-03
-7.231339021728249231e-03
-7.991772020030733434e-03
-8.211885050433272507e-03
-8.381801846845263540e-03
-7.905738480278649144e-03
-6.006173078462843061e-03
-6.952973599088949769e-03
-7.392404988123587282e-03
-6.012641554519143269e-03
-5.449427448061148690e-03
-6.258816291281844510e-03
-5.579865690952868530e-03
-4.535201386336673579e-03
-3.636632268318115875e-03
-1.370383960350560985e-03
-2.589348087312596386e-04
-3.878477141079797008e-04
-6.198521638099536990e-03
-5.122795019566610784e-03
-5.159441416558122918e-03
-3.911624166424288243e-03
-3.983769322619877713e-03
-4.183107018583192421e-03
-7.477810700244023022e-03
-8.537166309152601634e-03
-9.456824759046326620e-03
-1.008266277927147118e-02
-8.917908860342776620e-03
-8.186021041383344590e-03
-9.150381261117272735e-03
-7.621506295974554007e-03
-8.384986872796500526e-03
-9.516411377388879489e-03
-7.999014072415778706e-03
-7.548975258552892073e-03
-8.541498673539225928e-03
-9.367388318048163257e-03
-9.528606824938333150e-03
-8.736150514454112809e-03
-9.143554101980299123e-03
-9.753309846522686954e-03
-9.739615847442128702e-03
-1.001830818502445590e-02
-8.384711499594752274e-03
-9.563991263273717916e-03
-1.042718812496623744e-02
-9.475464608701935493e-03
-9.773171210679021739e-03
-9.660595387844793727e-03
-9.136289927010281600e-03
-9.841191076733398282e-03
-9.977938208917175658e-03
-1.009144517788960506e-02
-9.872358004725889299e-03
-1.018468147248384817e-02
-1.035799299238853236e-02
-1.039732099419559373e-02
-9.144537924585372998e-03
-1.006295223163407304e-02
-9.527538403398667227e-03
-1.011763654867776918e-02
-1.019883399373276885e-02
-9.790319280036837921e-03
-1.030232121089470244e-02
-1.014139704082678457e-02
-9.541472002746905628e-03
-1.032808362552764363e-02
-1.041926183815470273e-02
-1.019928407245141583e-02
-1.083666900437817854e-02
-1.008378656347347531e-02
-1.019023767304377132e-02
-1.008525302500942571e-02
-1.043916152256258584e-02
-1.070110951206222974e-02
-1.067003083282178945e-02
-1.043085529488783393e-02
-1.001955784911682731e-02
-1.089291781041231214e-02
-1.082164827725711626e-02
-1.087165841345107652e-02
-1.060350862648705948e-02
-1.056460513219961532e-02
-1.035334907019765278e-02
-9.517593926597945481e-03
-9.288969960310169277e-03
-1.000772356347555576e-02
-1.001657160663126621e-02
-8.209521403921215058e-03
-8.154939633002395230e-03
-7.341331757042031045e-03
-9.222797494246667491e-03
-9.264521165748343390e-03
-8.097309934376762178e-03
-8.691126094767888388e-03
-8.436878033250260270e-03
-7.331723836116320336e-03
-7.433996894480809740e-03
-6.416836028480979275e-03
-7.618392132403824756e-03
-1.061664632555160692e-02
-1.100092021153584176e-02
-1.136248186104713183e-02
-1.154707990966272711e-02
-1.131066375264289971e-02
-1.139341743777681770e-02
-1.139363971653874034e-02
-1.132697620299759345e-02
-1.081707397727809522e-02
-1.085252831586349005e-02
-1.142044864923533534e-02
-1.128062194179260853e-02
-1.129207988643491506e-02
-1.152282599054821333e-02
-1.124474199862357873e-02
-1.133907541700341151e-02
-1.134976585827531491e-02
-1.152134697744278992e-02
-1.214442955303907633e-02
-1.206534953049478130e-02
-1.244519199687124829e-02
-1.209167711751190158e-02
-1.216624421650653286e-02
-1.267511623694388828e-02
-1.181576586975071480e-02
-1.268387384647035217e-02
-1.188794683738958469e-02
-1.228185451806731651e-02
-1.121012971376117266e-02
-1.267325135462512957e-02
-1.173338273987783835e-02
-1.235537446344699489e-02
-1.309814688066527136e-02
-1.156581268685263376e-02
-1.304563393271517338e-02
-1.169949236816951108e-02
-1.238823138970399779e-02
-1.135878277006891098e-02
-1.102872012498725546e-02
-1.052414118946079329e-02
-9.896130392053186300e-03
-1.059285484714078338e-02
-1.091052402234587992e-02
-1.096342020589567527e-02
-1.106443080171049843e-02
-1.115042389979561954e-02
-1.120076069703260756e-02
-1.124080867399134334e-02
-1.104612306647469872e-02
-1.137201420832781827e-02
-1.024513499954925536e-02
-1.045643113559122962e-02
-1.084012649756893425e-02
-1.103975516777969124e-02
-1.117929184660854287e-02
-1.124101226521025815e-02
-1.130598607101512311e-02
-1.071083099897410067e-02
-9.809867321425349770e-03
-9.825732866695654696e-03
-8.505173397258378523e-03
-1.132830217784130782e-02
-9.173704208816796726e-03
-9.721387307628788499e-03
-1.096043459778156537e-02
-1.099963940104951160e-02
-1.132185211346864277e-02
-1.154970226964982007e-02
-1.141098805272647461e-02
-1.097020613647341908e-02
-1.126005402134048171e-02
-1.174169259970991169e-02
-1.052590964277810154e-02
-1.193373473696146374e-02
-1.144905898713489620e-02
-1.071617573193756230e-02
-1.072047235331674564e-02
-1.244122913664453753e-02
-1.097812593370827913e-02
-1.179028444295620627e-02
-1.192271149525581803e-02
-1.133084969559239492e-02
-1.153550896948354020e-02
-1.185004248800604343e-02
-1.197526370635016053e-02
-1.181773090204894620e-02
-1.204235114206531412e-02
-1.129045333186658173e-02
-1.137800085350383975e-02
-1.190589187073280014e-02
-1.171325137012499927e-02
-1.358178539075044142e-02
-1.188728744148942126e-02
-1.210168750712274817e-02
-1.225618250009332007e-02
-1.245901941126621899e-02
-1.194263133248003005e-02
-1.209324449388637403e-02
-1.184663928607647583e-02
-1.171896416336376014e-02
-1.223721631665722863e-02
-1.179043754801462583e-02
-1.216143193617652205e-02
-1.224770511821477413e-02
-1.196282098400510731e-02
-1.173391260938625412e-02
-1.172370577907891342e-02
-1.202417458267828441e-02
-1.222471549347700984e-02
-1.237611502190653391e-02
-1.238525753718019984e-02
-1.258394227019150012e-02
-1.251711388924634828e-02
-1.250442663767149798e-02
-1.213825098160171284e-02
-1.239275549790349457e-02
-1.233448366297337784e-02
-1.284749216132450959e-02
-1.256685722753153080e-02
-1.210315992941363161e-02
-1.156944735739036390e-02
-1.190150032231213073e-02
-1.217806944098342309e-02
-1.202181938567077266e-02
-1.275589141889236534e-02
-1.209709160659160239e-02
-1.186211459766324874e-02
-1.218561031993634081e-02
-1.197797687394711562e-02
-1.108328339956218128e-02
-9.629945957254949784e-03
-9.814852171645484930e-03
-7.841452390599914016e-03
-1.203378573111706269e-02
-1.194805675630276551e-02
-1.117137288459039111e-02
-1.122598248714814020e-02
-1.242751133738139585e-02
-1.276083291824334567e-02
-1.288787179464906223e-02
-1.271658143908020559e-02
-1.293146985187818357e-02
-1.292104929780148702e-02
-1.312387383268540271e-02
-1.320089925406974299e-02
-1.237021681879820791e-02
-1.281655512547112338e-02
-1.278422700572121387e-02
-1.321409766729977550e-02
-1.256418303148463742e-02
-1.283951753483203798e-02
-1.340672416550323272e-02
-1.326952986177701993e-02
-1.306049317523196376e-02
-1.302397162085993168e-02
-1.366610477301795877e-02
-1.297658578765250800e-02
-1.324779641741071282e-02
-1.385053108929547305e-02
-1.413853921984997708e-02
-1.308697440742306005e-02
-1.337886547858124255e-02
-1.284723946544873326e-02
-1.316640017728441976e-02
-1.282980124352947268e-02
-1.304656348592565102e-02
-1.337976116149900557e-02
-1.410249631219375084e-02
-1.488406861804811819e-02
-1.553741457476136983e-02
-1.609661799875987051e-02
-1.462394312793492170e-02
-1.466358840319350459e-02
-1.360148862968322062e-02
-1.310650586545097918e-02
-1.335699908913443382e-02
-1.376015308933977062e-02
-1.515834162150539975e-02
-1.496376744356769234e-02
-1.402823436643503910e-02
-1.530907568458060239e-02
-1.477663758376980378e-02
-1.508908684770131695e-02
-1.508843810507864112e-02
-1.413790873890476141e-02
-1.328310451181928878e-02
-1.458764925111794009e-02
-1.556672100097680582e-02
-1.497284604487451876e-02
-1.627273533539824041e-02
-1.586907386933028227e-02
-1.473535992809787629e-02
-1.684880454403966943e-02
-1.457482719383693115e-02
-1.598365686886001752e-02
-1.384317037422234421e-02
-1.429514036529241569e-02
-1.678645841960232921e-02
-1.539938223363085737e-02
-1.417639205163422067e-02
-1.449622501247706773e-02
-1.774746224841090500e-02
-1.395614178777535887e-02
-1.515909049306471586e-02
-1.787080565349365158e-02
-1.699151079800243630e-02
-1.426076746759143664e-02
-1.338605191567129177e-02
-1.296597799683522206e-02
-1.150874912138237158e-02
-1.364422150510056012e-02
-1.260520308110473463e-02
-1.287787231246710976e-02
-1.227846869220757496e-02
-1.232014147542561007e-02
-1.296897563508652047e-02
-1.218335483372647195e-02
-1.472418683535781959e-02
-1.266318414704280422e-02
-1.360901225525520605e-02
-1.451346993511908566e-02
-1.199798349126467330e-02
-1.227258971077296347e-02
-1.303388467132434413e-02
-1.339835256442071382e-02
-1.225989415336282973e-02
-1.348557248114497405e-02
-1.350129691830002573e-02
-1.259693626189543718e-02
-1.254058383079270471e-02
-1.405074308127302225e-02
-1.300379860338189350e-02
-1.176895175165358978e-02
-1.033173386903563605e-02
-1.402338469463445224e-02
-1.502866247520720164e-02
-1.653919444856433163e-02
-1.830714823956540102e-02
-1.959914350160776864e-02
-1.542355180010734385e-02
-1.232212074397782964e-02
-1.331669964547852608e-02
-1.472247363189222932e-02
-1.525762656159732403e-02
-1.445764276350662916e-02
-1.632292984108035805e-02
-1.647881644864619688e-02
-1.833238715822331499e-02
-1.829474639223917926e-02
-1.972415752069560727e-02
-2.044574302622437570e-02
-1.973352039775577715e-02
-1.225333906069839447e-02
-1.117875880799321271e-02
-1.003377671742236056e-02
-8.932719139953205698e-03
-1.196761960945564099e-02
-1.349460575998519436e-02
-1.311837260566358319e-02
-1.065666871663205340e-02
-1.232785581412978657e-02
-1.115408036451406501e-02
-1.982525723798515133e-02
-1.557258451024324912e-02
-1.189092449586296417e-02
-1.606094539107670582e-02
-1.551483596300115217e-02
-1.328326765861349498e-02
-1.712839559667412442e-02
-1.604326361069485438e-02
-1.042842755479299506e-02
-9.764952279981654534e-03
-8.729456544591143036e-03
-7.888209562287319329e-03
-1.044480956264055849e-02
-1.031451682544001769e-02
-9.884566330952981178e-03
-1.063311081048007659e-02
-1.016682109656594224e-02
-1.101273916662310302e-02
-1.091687016379319988e-02
-1.115852633576701683e-02
-9.542894216589513368e-03
-1.091023661084982409e-02
-1.063797330193915966e-02
-9.347072455530293714e-03
-1.060693399509268948e-02
-9.873984035046133242e-03
-1.120798206352747843e-02
-1.120862800511712894e-02
-8.743035724293973451e-03
-7.634050812839604516e-03
-6.866492560698196287e-03
-5.499145051811488681e-03
-7.801424445181504019e-03
-7.564925475570752171e-03
-7.193249458686004627e-03
-7.442445284510619714e-03
-9.449822374816091441e-03
-7.215640187733702443e-03
-8.608471636008361780e-03
-7.262648523867777303e-03
-7.502795216679952230e-03
-6.890747888211411556e-03
-6.201438838479973042e-03
-5.057807140223019929e-03
-7.411581643998380216e-03
-8.234925842836663887e-03
-6.570565082427107240e-03
-7.844896339061898857e-03
-6.778490296681293110e-03
-7.934562373603426880e-03
-6.678601724596054320e-03
-6.519097105784606508e-03
-6.426361158507377588e-03
-5.514443146784484689e-03
-7.068758044655456055e-03
-6.967615181587039595e-03
-6.096705069377611301e-03
-7.376518589590751532e-03
-7.774538206945604858e-03
-8.386533736049939583e-03
-9.280190878922484066e-03
-8.352840077948365041e-03
-7.103640194532794862e-03
-7.025069877927518983e-03
-8.324754319716329981e-03
-5.393794111662451353e-03
-7.837944832523709160e-03
-7.248354256248854856e-03
-9.061602734887017757e-03
-8.809244983290203529e-03
-6.575969137372204842e-03
-6.621372399334180675e-03
-7.858380032567807705e-03
-7.783661526861250686e-03
-7.461436403153207109e-03
-6.497321607213968689e-03
-6.855699219402978245e-03
-7.030564374750723940e-03
-8.021945961360037528e-03
-6.415801842604865711e-03
-8.491436318517380649e-03
-6.920764275046430332e-03
-7.953319790950501636e-03
-7.735428878088903594e-03
-8.496024767124613422e-03
-6.050073380660890392e-03
-6.911607043878375926e-03
-8.480851420020162068e-03
-5.921657056546493492e-03
-9.194346960386354586e-03
-6.789284773858690267e-03
-8.361968167177890460e-03
-8.116596773313097812e-03
-7.836523497020912027e-03
-7.047509458567255761e-03
-7.144119816792826941e-03
-8.837000600891578919e-03
-8.690583492375891783e-03
-7.495200104351266816e-03
-9.395387967966416926e-03
-9.130013438536288203e-03
-8.609044918233901833e-03
-6.302635678522995610e-03
-5.815276156675503599e-03
-5.896257139192766054e-03
-5.164723802387540495e-03
-5.335763282577735828e-03
-5.229894504774195221e-03
-5.792994011879643197e-03
-5.727065891550709928e-03
-5.225314943127646293e-03
-5.236283478724754713e-03
-5.351188863404767598e-03
-4.672116872369715991e-03
-6.200483341427325337e-03
-5.432313682965613996e-03
-6.526908031058645775e-03
-6.962050443454281118e-03
-7.644136407425746946e-03
-7.763159219749228741e-03
-5.962950567344869716e-03
-5.077160099605143410e-03
-6.730335019759317930e-03
-7.515641647793054429e-03
-6.236004260107091100e-03
-5.597403194394978340e-03
-4.522442399688885936e-03
-8.105357494756678868e-03
-8.598353736808382955e-03
-8.130852977654852085e-03
-8.664318581452220419e-03
-9.063827704918573161e-03
-9.709853020926757783e-03
-1.014944362313826426e-02
-9.926757318539682073e-03
-1.045799428133019696e-02
-1.028815827371214707e-02
-1.037160466355474195e-02
-8.195257709448693431e-03
-9.004222944112166144e-03
-8.699921678726327962e-03
-9.247760097882381722e-03
-1.025919226719279771e-02
-9.845679548692195387e-03
-1.075889430896078205e-02
-1.050576674789483606e-02
-1.045377590700855182e-02
-7.194565834201450093e-03
-6.787050664957953484e-03
-6.086815871747437885e-03
-4.656611959595491346e-03
-6.214182850395195620e-03
-6.232316607689959882e-03
-6.841164376412835202e-03
-7.422731803283221311e-03
-6.574383510555266950e-03
-5.514830747310566807e-03
-6.690591445202014216e-03
-5.970286401597901631e-03
-6.578795798624081058e-03
-5.672730432547685130e-03
-6.925918081058164179e-03
-6.688610101196387422e-03
-7.588670408165734335e-03
-8.429440872729966269e-03
-6.209915166915115289e-03
-7.056152651044992653e-03
-7.595443706185751702e-03
-6.255933751560013856e-03
-5.713670568560679994e-03
-5.745288795894143430e-03
-7.227815439112950276e-03
-7.281348574044201050e-03
-7.916791300032107945e-03
-8.723913642465613502e-03
-9.766464932949617608e-03
-6.743961678773269068e-03
-5.950079254561905888e-03
-3.350535913033517686e-03
-2.517141249882880096e-03
-1.881090537612673539e-03
-6.825965740561742816e-03
-8.594179964009440384e-03
-5.663786467407720682e-03
-7.451578245459001583e-03
-6.939584853212238218e-03
-6.076074534922849824e-03
-8.131901002626857472e-03
-8.853706086458093538e-03
-9.780793682374326614e-03
-1.073052591943618114e-02
-7.802406635939644272e-03
-6.523722043772430153e-03
-4.445168041038672670e-03
-4.534135526275405101e-03
-2.360376577110395897e-03
-7.223464998325359633e-03
-9.387803415941010921e-03
-7.395259190133013014e-03
-8.299716294205677566e-03
-6.221370391723790062e-03
-7.309011934253061872e-03
-9.512686577064735638e-03
-1.030823855804221569e-02
-1.087328447320295294e-02
-1.162614996832455998e-02
-9.816751277232483794e-03
-8.855409620611213312e-03
-1.080228648168101574e-02
-9.409527801882653156e-03
-9.408748951896925630e-03
-1.031788382865948817e-02
-1.049139162616096431e-02
-1.097015128754892307e-02
-1.128421996428548985e-02
-1.114555287165352147e-02
-1.089992981940921847e-02
-1.172577149056924957e-02
-1.193506208339261201e-02
-1.186503729476845806e-02
-1.183489882156614666e-02
-1.226162393122651358e-02
-1.145184184241613765e-02
-9.969138300694383240e-03
-1.115768568842724281e-02
-1.061506483613952612e-02
-1.064460825981686926e-02
-1.184513911209524387e-02
-1.194228132126177316e-02
-1.154216589207190599e-02
-1.252627415358492473e-02
-1.201181049144223884e-02
-1.319426423792492351e-02
-1.187067469743997329e-02
-1.181576420310774360e-02
-1.111223798995776037e-02
-1.135644613327567443e-02
-1.190116757031865757e-02
-1.252713240164390548e-02
-1.277229621011796365e-02
-1.194476992988707451e-02
-1.152601092680006871e-02
-1.173192760499629922e-02
-1.152994070619474051e-02
-1.169724425616267341e-02
-1.101349107090381953e-02
-1.195316467293484203e-02
-1.180439947686877725e-02
-1.239633524228804518e-02
-1.161865068677028073e-02
-1.106595018660439661e-02
-1.218372628264288542e-02
-1.142653685218977984e-02
-1.084726119806453913e-02
-1.197478551918599969e-02
-1.300568499074387062e-02
-1.111507871084866511e-02
-1.126867722112913188e-02
-1.274905359363823036e-02
-1.397961177753073020e-02
-1.389511668581788414e-02
-1.490925498580134012e-02
-1.224644237962958272e-02
-1.433190712302225521e-02
-1.461792427607390248e-02
-1.264199219819546818e-02
-1.211144576888679818e-02
-1.193982288355392371e-02
-1.232718668583172340e-02
-1.079492957673187058e-02
-1.095344326289699778e-02
-1.231756655126670444e-02
-9.930760541076487716e-03
-1.235759007910843324e-02
-1.059830191982407549e-02
-8.650750389031285070e-03
-9.745597104747127579e-03
-8.057351831217965041e-03
-8.608161823518610534e-03
-1.208813421569370807e-02
-1.271955226028982644e-02
-1.036822641786946421e-02
-1.026386676921924035e-02
-1.322093803447695233e-02
-1.371471390350979987e-02
-8.278490535219295426e-03
-1.002225318209440386e-02
-7.327189078745967657e-03
-8.274772992081669970e-03
-1.135020928457482030e-02
-1.123263318413177461e-02
-1.060144731864811479e-02
-9.874188596474689841e-03
-1.075866376806352415e-02
-1.059475750999635917e-02
-1.100215981543992312e-02
-1.191113287720235031e-02
-1.119418498848692711e-02
-1.013446451254617839e-02
-1.110167973084703191e-02
-1.083186484065214866e-02
-1.043169379335958345e-02
-9.843812477073681302e-03
-9.625868511440916625e-03
-1.105011852577270776e-02
-1.180801004934692658e-02
-1.215433012146008469e-02
-1.159865752790134596e-02
-1.119861683252242231e-02
-1.014278052366979384e-02
-1.122888490259599248e-02
-1.078969873738988561e-02
-1.220478572336742597e-02
-1.217585413354253798e-02
-1.176678302653168945e-02
-1.271910342529345740e-02
-1.111278768691213725e-02
-1.239561280488661946e-02
-1.119615313647961442e-02
-9.669069393520021011e-03
-9.308170920422423333e-03
-8.425219511550195717e-03
-8.329561794662675156e-03
-9.380778411164261699e-03
-9.356927121695120253e-03
-1.007393085888865468e-02
-8.437581999735812785e-03
-9.982722063584992603e-03
-8.199922313241885669e-03
-8.752521525383187562e-03
-7.952330475518890399e-03
-9.825239348484877608e-03
-9.662132709770444167e-03
-9.943620810324627080e-03
-8.889247742182561363e-03
-1.051027644649174531e-02
-7.721254562503769570e-03
-1.069149020393825658e-02
-7.625897460346264117e-03
-7.739034209752020110e-03
-7.747640975528677885e-03
-6.741876100047838882e-03
-7.134780103550840066e-03
-6.295653827712672720e-03
-5.715646585583420737e-03
-4.383944004890272077e-03
-3.832612809028725087e-03
-3.545602181877664533e-03
-7.905039749493917439e-03
-6.480885730679792310e-03
-6.194384700644138021e-03
-5.360714515785434259e-03
-8.124925971924270088e-03
-8.590972998324472240e-03
-9.127189085649037303e-03
-9.614285030247429753e-03
-9.091488546059635009e-03
-8.458277004445884789e-03
-9.532304405876714307e-03
-8.472918902112320030e-03
-8.178361074347115581e-03
-9.537324560918996816e-03
-8.230680896899197907e-03
-7.984272733387245621e-03
-8.736729211199348311e-03
-9.841120561846715062e-03
-9.756929498694532840e-03
-9.301799267222639334e-03
-8.969235036164360450e-03
-9.212362208612219494e-03
-9.622435549077041142e-03
-9.750776180251330416e-03
-8.692311955244929472e-03
-8.873677062031704380e-03
-9.408694098937726499e-03
-9.897506161786945311e-03
-1.038170878104208161e-02
-1.040974322221682215e-02
-1.030410584169259153e-02
-1.072631334155456188e-02
-1.128309509792858704e-02
-9.782517133993431924e-03
-1.051003776438841179e-02
-1.074129169070849737e-02
-1.060566235733590400e-02
-1.149895220116791891e-02
-1.057351103439771976e-02
-1.057342928244488570e-02
-1.092847275271264379e-02
-1.087862007482538924e-02
-1.031905092913470469e-02
-1.003741427048279906e-02
-9.913227727660506652e-03
-9.876977654064957035e-03
-9.610440837319428678e-03
-1.065525195096739958e-02
-1.049823033748257910e-02
-1.043089684286151349e-02
-1.023821452889474119e-02
-1.008290323819399648e-02
-9.882967364937697563e-03
-9.997404679244257727e-03
-9.838554403891973041e-03
-9.878294116971761407e-03
-1.002313242356943183e-02
-9.692671949874142809e-03
-9.591515444991881995e-03
-9.412804040170219891e-03
-1.120708229656477983e-02
-1.153746138281568773e-02
-1.169103198608893203e-02
-1.172629363309724525e-02
-1.116473245186880639e-02
-1.152683670757000817e-02
-1.169314283042142098e-02
-1.184428479630632476e-02
-1.219994265486696282e-02
-1.149249687041183424e-02
-1.092813042032265113e-02
-1.257840035371400600e-02
-1.229901668733207262e-02
-1.173195030851922373e-02
-1.275584446158517515e-02
-1.251446402408289138e-02
-1.299772709492690373e-02
-1.231654388052574184e-02
-1.236581896704292034e-02
-1.145270943181767552e-02
-1.163265489839752746e-02
-1.107629376300088737e-02
-1.054034019482899022e-02
-1.038071830339351402e-02
-9.902145930082116576e-03
-1.006103075449016684e-02
-1.027294494067353472e-02
-9.370488389807954746e-03
-7.824509872765162549e-03
-9.931597441710033475e-03
-1.109518249403677881e-02
-1.052343831284710193e-02
-9.941405637085140232e-03
-9.650201803352837990e-03
-1.078165834711933974e-02
-1.057440679903573835e-02
-1.091656617622375862e-02
-1.073789823707284319e-02
-1.072853542024714696e-02
-1.094798883699690979e-02
-1.124824113307568325e-02
-1.085937491470862284e-02
-1.060941433313499112e-02
-1.089257928864204202e-02
-1.099817991468533991e-02
-1.048323586898866969e-02
-1.108140113800975060e-02
-1.104078556961701416e-02
-1.070015843818777207e-02
-1.096472590102397747e-02
-1.066139951768785114e-02
-1.081426288088580337e-02
-1.091509875028352956e-02
-1.113588102052332982e-02
-1.102021322941533835e-02
-1.057324330499161483e-02
-1.036678731516224410e-02
-1.024841630509136167e-02
-1.019483537853788264e-02
-9.840023484080284363e-03
-1.002904782390356964e-02
-9.740774060504869131e-03
-9.366996553877600731e-03
-1.066186962084703961e-02
-1.105906893644709524e-02
-1.054241537310374698e-02
-1.048758179014139258e-02
-1.033022357091730598e-02
-1.024911857421059377e-02
-9.731521179845530750e-03
-1.013432725045116875e-02
-1.145320249846834906e-02
-1.150563445220953440e-02
-1.179933832034101536e-02
-1.227313949501773575e-02
-1.233861814537657621e-02
-1.172470664874840189e-02
-1.179199217200316632e-02
-1.159119503716810398e-02
-1.174807089189790210e-02
-1.149467572148825910e-02
-1.185393820605081840e-02
-1.196738032954744978e-02
-1.166558225411742922e-02
-1.170184968463376662e-02
-1.155619183699897919e-02
-1.258588604145374247e-02
-1.309696658020379975e-02
-1.299058092963055813e-02
-1.319140333451897587e-02
-1.365490969582540751e-02
-1.331223241764132974e-02
-1.354226665354609990e-02
-1.285753279737138211e-02
-1.248483036838457516e-02
-1.317266825087709536e-02
-1.402677430487067958e-02
-1.392450626130135351e-02
-1.273792241055229923e-02
-1.274522273111161792e-02
-1.268186524909352235e-02
-1.265023857159133097e-02
-1.275190612170751074e-02
-1.275597841785376489e-02
-1.245255626032487108e-02
-1.220401097694752239e-02
-1.252039934880759195e-02
-1.267713735253412494e-02
-1.242704579225239678e-02
-1.248482251502568835e-02
-1.226208667426182883e-02
-1.278276543198641341e-02
-1.278447196992024519e-02
-1.267649288347844419e-02
-1.208146415344090938e-02
-1.284451597252338900e-02
-1.274592800335148414e-02
-1.273634927554757185e-02
-1.279609409315035813e-02
-1.291260326592090502e-02
-1.287035402067132801e-02
-1.272340223862918757e-02
-1.269260235508327429e-02
-1.284817944120490892e-02
-1.259332912270693348e-02
-1.300574084842814199e-02
-1.312596354274577458e-02
-1.271541098850838443e-02
-1.188102178647621951e-02
-1.381440624911424268e-02
-1.412510684866294559e-02
-1.503278610570721492e-02
-1.545411736372696160e-02
-1.659124247033492636e-02
-1.310697011489062903e-02
-1.305558613541688874e-02
-1.392787196761354797e-02
-1.388548556141242646e-02
-1.371543540923280194e-02
-1.414806147413628749e-02
-1.515119202838523770e-02
-1.514113750444642283e-02
-1.548495681330109945e-02
-1.483890634253866130e-02
-1.649803347443113549e-02
-1.754883743926446277e-02
-1.684185726995751642e-02
-1.299629126275691701e-02
-1.291729431929768829e-02
-1.249089066293245995e-02
-1.210086379183019506e-02
-1.339812875322551021e-02
-1.410714510502019542e-02
-1.321982996230495512e-02
-1.312047491514204897e-02
-1.286756509025663298e-02
-1.334484402548715386e-02
-1.418039407138580246e-02
-1.425465620203479090e-02
-1.432327658064399753e-02
-1.296825048589813831e-02
-1.329953685829735055e-02
-1.327436332587747514e-02
-1.258604429996924325e-02
-1.261607904939498516e-02
-1.265815975310223725e-02
-1.259744713382588734e-02
-1.250172620384370180e-02
-1.250715081232642648e-02
-1.239057843770868458e-02
-1.289858589514679237e-02
-1.267824006984795936e-02
-1.272382723038342246e-02
-1.229789577417966621e-02
-1.261751521988526900e-02
-1.229086131252727504e-02
-1.209703223332180347e-02
-1.261535600052072874e-02
-1.238774470732076013e-02
-1.282264750281535137e-02
-1.285957919489129873e-02
-1.326926799552876485e-02
-1.277512199257270845e-02
-1.300503177625120417e-02
-1.295546128081121427e-02
-1.272206934354511501e-02
-1.293104432927835896e-02
-1.283744703927094770e-02
-1.299853322336346102e-02
-1.264950870887747436e-02
-1.274001626728385635e-02
-1.249526229658888890e-02
-1.247343594108465265e-02
-1.278026278386839958e-02
-1.321507542569032127e-02
-1.280196600954708504e-02
-1.301478288967837342e-02
-1.333491346961100665e-02
-1.265884410048480693e-02
-1.276817452815173608e-02
-1.241312227506378985e-02
-1.231555789779027917e-02
-1.331817150100270998e-02
-1.299710566187258290e-02
-1.245394419359309272e-02
-1.234888010218445319e-02
-1.284003768304017162e-02
-1.288537782197768725e-02
-1.401788027804156886e-02
-1.326317948273183361e-02
-1.270921364597920114e-02
-1.278480348424963602e-02
-1.281229244604736514e-02
-1.287434654174818803e-02
-1.278038274434638473e-02
-1.289569797809086635e-02
-1.215011247300590638e-02
-1.159454489344391090e-02
-1.157724076384838638e-02
-1.067094421226225977e-02
-1.084461402670794730e-02
-1.030033217033399055e-02
-8.947200780582132557e-03
-7.405919559808633867e-03
-8.984508274202792841e-03
-1.232842350843831036e-02
-1.169022414296062157e-02
-1.129431659042877574e-02
-1.022982822227239304e-02
-1.027437876363992628e-02
-1.076423501883983815e-02
-1.213695728907148753e-02
-1.221587085870392587e-02
-1.280323084280819181e-02
-1.313927081687214088e-02
-1.221896786275656656e-02
-1.224623204169526282e-02
-1.250968810472076129e-02
-1.236614737850064323e-02
-1.190969571529036652e-02
-1.206141980199795967e-02
-1.251280542830058087e-02
-1.263773585807369607e-02
-1.250318615131329122e-02
-1.224731776836635901e-02
-1.294643568278745077e-02
-1.328854783347839866e-02
-1.313576562339506537e-02
-1.292351164349763749e-02
-1.314143245047701310e-02
-1.341448543765027396e-02
-1.280018017650516246e-02
-1.373671457581181025e-02
-1.304896720100285137e-02
-1.293276287762887798e-02
-1.381774715785503461e-02
-1.317793591526658648e-02
-1.325895693552316124e-02
-1.293164725429445626e-02
-1.322155487007185132e-02
-1.292614138152961556e-02
-1.285485119376473390e-02
-1.306669317321149104e-02
-1.290458549288706416e-02
-1.306944139956922775e-02
-1.341763464966589346e-02
-1.291658061983148170e-02
-1.332366068901409337e-02
-1.311552882581424294e-02
-1.263689203883972337e-02
-1.308433473550614512e-02
-1.255214624616008030e-02
-1.277741356863077576e-02
-1.344231167063905490e-02
-1.277037937853548258e-02
-1.272401250499716543e-02
-1.292060007942896077e-02
-1.377749179895319115e-02
-1.332645407254247870e-02
-1.250730771620929722e-02
-1.326849002216291297e-02
-1.234595032349225692e-02
-1.271018922980966109e-02
-1.256089890286819083e-02
-1.240428056441867516e-02
-1.263562766731518745e-02
-1.269337472149035216e-02
-1.208376719372988503e-02
-1.208053128990533610e-02
-1.235851966577764145e-02
-1.234673180991404176e-02
-1.206784443179286827e-02
-1.191723768476103500e-02
-1.194968257389894713e-02
-1.204511643789447570e-02
-1.236688105089755671e-02
-1.239584784059385297e-02
-1.278587547603708859e-02
-1.308682490370747381e-02
-1.381611662028566119e-02
-1.430182235897373318e-02
-1.307807543255809155e-02
-1.360366196292851076e-02
-1.247436854373239895e-02
-1.271956052317359601e-02
-1.284343483920120065e-02
-1.314742916468916722e-02
-1.425808632834273289e-02
-1.341717053280255985e-02
-1.350298128610712654e-02
-1.231849178756599418e-02
-1.244267762431128764e-02
-1.229556226183497157e-02
-1.391313787683413732e-02
-1.449599948131294683e-02
-1.419374766713312613e-02
-1.434619746290179305e-02
-1.429596830879068317e-02
-1.361360620577023624e-02
-1.531169573432083174e-02
-1.404846272907457269e-02
-1.454423260795495616e-02
-1.412978794653117244e-02
-1.356411566341444649e-02
-1.319873822410140042e-02
-1.310103355244053233e-02
-1.258499747431824148e-02
-1.271307880437038892e-02
-1.337160900609529052e-02
-1.333578855328237250e-02
-1.279311517779867236e-02
-1.249691804240629298e-02
-1.257004939720358580e-02
-1.352476374363901016e-02
-1.333739204571081707e-02
-1.239630870162702556e-02
-1.189877344395030845e-02
-1.382702882995233418e-02
-1.404296830147852213e-02
-1.315534507425076237e-02
-1.218783268341234148e-02
-1.168089855039111148e-02
-1.165019911098135082e-02
-1.192168034063472576e-02
-1.156453076081265068e-02
-1.124586779495333200e-02
-1.240170736768607743e-02
-1.144582998250382767e-02
-1.163348512817058769e-02
-1.166138684102717947e-02
-1.109049824221847690e-02
-1.113609597463805639e-02
-1.085583767019403061e-02
-1.095491003057352808e-02
-1.110996746199647764e-02
-1.097780207093584752e-02
-1.107199789651715748e-02
-1.127385465195165047e-02
-1.116670584191365063e-02
-1.121921443357851850e-02
-1.120499389706909772e-02
-1.070822667777361625e-02
-1.062206484202010172e-02
-1.092739192500740732e-02
-1.132288651233805121e-02
-1.060900973512208384e-02
-1.057993003554345834e-02
-1.061562716232002622e-02
-1.038521524062033068e-02
-1.094648962298220944e-02
-1.087592966955573844e-02
-1.126359284952864817e-02
-1.122352474189924204e-02
-1.087983015956094264e-02
-1.065554798844629142e-02
-1.134750361524300422e-02
-1.122894551310843481e-02
-1.131914869042339143e-02
-1.133899144927602576e-02
-1.158125052575624016e-02
-1.127190809362617688e-02
-1.100962705049687677e-02
-1.083000924153481800e-02
-1.053865732355172523e-02
-1.038537330379809415e-02
-1.012821788742124425e-02
-1.056721973504486621e-02
-1.074389005354632436e-02
-1.065682653990423709e-02
-1.074402443630303669e-02
-1.096827852756077255e-02
-1.041063651583958374e-02
-1.039190919419938353e-02
-1.091670914769859828e-02
-1.068933970432678696e-02
-1.053985547833434511e-02
-1.082277620163206618e-02
-1.066252005920761796e-02
-1.059473869421806089e-02
-1.080337157120848587e-02
-1.083645484455457962e-02
-1.054009759399803826e-02
-1.046377402006030445e-02
-1.043556095934427240e-02
-1.020639580346999371e-02
-1.072124776836786211e-02
-1.063553704306817796e-02
-1.025622695244905389e-02
-1.066434331763143825e-02
-1.065678464711270965e-02
-1.067118877128046990e-02
-1.065594678787674422e-02
-1.087725016039140652e-02
-1.119784066962050025e-02
-1.082338486118491518e-02
-1.048479603514763936e-02
-1.084369407129616783e-02
-1.087141461845487871e-02
-1.119957922881160452e-02
-1.070362353492033264e-02
-1.068694765418886847e-02
-1.042099660769933017e-02
-1.040396246741750325e-02
-1.090165738009812868e-02
-1.093410662661828230e-02
-1.073981490154064626e-02
-1.070825624282564087e-02
-1.085104054885956473e-02
-1.107184802771816329e-02
-1.097619331207029536e-02
-1.020098678101794692e-02
-9.882804455891850554e-03
-9.604606334233009232e-03
-9.576921382296842145e-03
-9.756432740223534156e-03
-9.967011882557901339e-03
-9.839361042098272378e-03
-9.093203650894891160e-03
-1.024200804316188242e-02
-1.022668173341383969e-02
-9.940753115935204234e-03
-9.760525117964805389e-03
-9.535122166308314384e-03
-1.020200716077010288e-02
-9.955132742488550027e-03
-1.041917862176697761e-02
-9.446451131190095052e-03
-9.204356675990371661e-03
-8.564126321199390032e-03
-7.766057056283405709e-03
-9.218730503811615323e-03
-9.460903657283779161e-03
-9.628940438988632666e-03
-9.459018243460740744e-03
-8.815855026640867509e-03
-9.507566461723250192e-03
-9.269319248527575078e-03
-9.686529003318003136e-03
-9.594681389833829149e-03
-9.876260065032270788e-03
-8.676441731776307967e-03
-8.314309627302644487e-03
-8.280448684456865466e-03
-7.648059158077301703e-03
-7.344841199319810179e-03
-7.555453647491731407e-03
-8.991902707350188373e-03
-8.788740818937277113e-03
-6.818821219431374196e-03
-7.042518083161072862e-03
-7.125748890652947552e-03
-8.088392603028052644e-03
-8.799387436936617624e-03
-8.180260706234227311e-03
-8.875677931254414080e-03
-8.896647479806825062e-03
-8.938478752096154153e-03
-8.733922762575048113e-03
-9.452788720532512290e-03
-9.857214085525740563e-03
-1.004044108372053636e-02
-1.000028104615541258e-02
-1.029590928766382744e-02
-1.026254994660557793e-02
-1.038842583358137901e-02
-9.195374909700683788e-03
-8.498248203829598946e-03
-9.475479097436338705e-03
-9.497283017784172165e-03
-9.957425601050600567e-03
-9.898875670642027710e-03
-1.037442973838321840e-02
-1.033132066363567567e-02
-1.052149990436740228e-02
-9.302182848757148750e-03
-9.416913614416480213e-03
-8.904521355830280482e-03
-8.981158249897112922e-03
-9.823434530673596024e-03
-1.012480047143815912e-02
-1.034280209543642949e-02
-1.017966901949496350e-02
-1.036296889732523860e-02
-1.034788036692138070e-02
-1.015796438705698912e-02
-1.048392940120167378e-02
-1.033276772890625098e-02
-1.048578315816245561e-02
-9.521755110044953854e-03
-9.559485521683558709e-03
-9.920916973089196136e-03
-9.786034747395049374e-03
-1.056333716075679580e-02
-1.041311524477123857e-02
-1.004042371252450438e-02
-1.057899593878592649e-02
-1.034865704714618521e-02
-1.059220316404274782e-02
-8.368990946604589615e-03
-7.688104474382863145e-03
-6.565207998763738367e-03
-5.581561039253771749e-03
-7.805007884230319264e-03
-8.516294970703117487e-03
-8.821965251597455732e-03
-8.224597063433067984e-03
-8.420792407025402826e-03
-7.980789045746174495e-03
-7.529566654897978419e-03
-7.738890715541582588e-03
-6.496941405505786936e-03
-5.782541850531255218e-03
-6.430712720221287010e-03
-5.751251492345830531e-03
-5.540204927547330571e-03
-4.162928564291980965e-03
-3.329010406669655718e-03
-3.580808812947384318e-03
-6.975784790469806429e-03
-5.033458286672338848e-03
-6.300051382402654769e-03
-5.488015148687344288e-03
-7.559194604125613233e-03
-8.343298014620097527e-03
-8.570999951912872464e-03
-9.131291196461294862e-03
-9.040856441765192028e-03
-9.015706051799425927e-03
-9.016305841424879924e-03
-9.410952739523954433e-03
-7.813497335125698870e-03
-8.287465299022920076e-03
-9.167979787004393658e-03
-9.372814951820190518e-03
-8.654956222811023211e-03
-9.394511099928481643e-03
-9.285641010511914983e-03
-9.706559993278272153e-03
-9.508310157581880556e-03
-8.105451247707531198e-03
-8.498684804944717924e-03
-7.903614001999764715e-03
-6.426128379372778553e-03
-8.921638572065758443e-03
-8.092935796076583879e-03
-9.488227648573299353e-03
-7.701563322212869045e-03
-8.973292018287453917e-03
-9.402802911715477455e-03
-9.671326427020426886e-03
-9.343210010390774409e-03
-9.731556661905589947e-03
-8.528980085865544084e-03
-8.543301800835449711e-03
-9.229712245879154869e-03
-9.236780129369039777e-03
-8.977649680064472490e-03
-9.370678535527476871e-03
-8.882554386652022002e-03
-8.323066563492839687e-03
-9.527544012732841461e-03
-9.464065468917383026e-03
-9.624001715089529341e-03
-8.607074140518984617e-03
-9.095365910139648763e-03
-7.791919500823238365e-03
-8.383601048312467816e-03
-9.595345055999498357e-03
-9.757310512664192290e-03
-9.748682151989217920e-03
-9.772543291963878276e-03
-1.005757940083851741e-02
-1.003284281205626266e-02
-9.920805206454601233e-03
-1.012452605345947991e-02
-9.879117372204548192e-03
-1.010049448285931482e-02
-9.980479060588702891e-03
-9.722544273821612584e-03
-9.679607342382934299e-03
-1.014141687962883537e-02
-1.017974488207143077e-02
-9.885532648937067970e-03
-1.019936953727771344e-02
-9.798466945183555155e-03
-1.016026765232882871e-02
-9.976344550408152920e-03
-9.772500413098073047e-03
-9.786500504954404739e-03
-9.209478875580450266e-03
-8.883995011614392173e-03
-1.033597099529719524e-02
-1.053258434054134274e-02
-1.051871642068494782e-02
-1.061749632246463543e-02
-1.065646907454982986e-02
-1.075198717334092599e-02
-1.077942245049110653e-02
-1.093600082795216991e-02
-9.803787863071499256e-03
-9.817760253912146545e-03
-1.046558909796502061e-02
-1.041230965386914092e-02
-1.040007393296075132e-02
-1.054317515883003431e-02
-1.068216462448446508e-02
-1.082170246589751403e-02
-1.093113301961994022e-02
-8.825386347164896825e-03
-8.073749971039528156e-03
-7.601931096210669779e-03
-8.031824345144418162e-03
-7.641188311589296178e-03
-8.304018108875545548e-03
-7.711120340737481760e-03
-8.960424476677808156e-03
-8.064003524278504434e-03
-7.880653406603403341e-03
-6.612657935294989978e-03
-8.222410541526822825e-03
-9.217516904338602518e-03
-9.518146832016519815e-03
-5.701149724385786571e-03
-9.135534728899993157e-03
-9.876437654517475004e-03
-6.789005014283862154e-03
-6.018448790471452210e-03
-3.515987186959278719e-03
-2.313742414612558404e-03
-6.971362936546074245e-03
-8.167779117330506433e-03
-2.474475868043205743e-03
-6.986406956112955861e-03
-6.462230509663092343e-03
-7.271579907186969879e-03
-6.572312681089875763e-03
-8.286529824067363770e-03
-8.855791238605361174e-03
-9.357566678896957202e-03
-8.681912210629156440e-03
-1.648347584144257624e-02
-1.425805696188973438e-02
-1.316492406869177595e-02
-1.274797167006046228e-02
-1.340241368990178518e-02
-1.302937688578639439e-02
-1.240090665490419485e-02
-1.713912050395656125e-02
-1.391484519956930933e-02
-1.370705139225462769e-02
-1.221341435813590517e-02
-1.206483288824948714e-02
-1.235546030159864923e-02
-1.730141696728640724e-02
-1.720185190730788224e-02
-1.260952910441863473e-02
-1.207595908118584520e-02
-1.105453112123916566e-02
-1.099929882259033376e-02
-1.121858997342994012e-02
-9.778318823723186268e-03
-1.009528547132493986e-02
-1.138784040102912461e-02
-1.123682931020287754e-02
-9.684432775464513546e-03
-8.819317559846032509e-03
-9.521450695069566886e-03
-1.003721032795988101e-02
-1.107104005326768267e-02
-1.197957683253900348e-02
-1.073346430377746831e-02
-1.073719041552589036e-02
-1.010226736608487233e-02
-9.239833928162915697e-03
-1.163720544908648964e-02
-1.187189488621409432e-02
-1.306474609368834215e-02
-1.332022196501221091e-02
-1.419286782522770352e-02
-1.507887991638386105e-02
-1.442059060225793152e-02
-1.075731948760074233e-02
-1.068814744264071949e-02
-1.196341694573965428e-02
-1.182045686711941102e-02
-1.146786965619428847e-02
-1.166024840575900258e-02
-1.319727961008954412e-02
-1.360751318721965634e-02
-1.300049709430340338e-02
-1.536420919253240168e-02
-1.593302780079659114e-02
-1.424481479237568737e-02
-1.525660453116975575e-02
-1.023531176355320545e-02
-1.038969299055409433e-02
-1.071694256173688457e-02
-1.083247723938245664e-02
-1.032193787644125442e-02
-1.032870765585496009e-02
-1.032748896732545857e-02
-1.026926871939710419e-02
-1.072179653119776678e-02
-9.779909340160869782e-03
-1.026071932491788054e-02
-1.093467663274671521e-02
-1.046084316040444759e-02
-1.000996507402575689e-02
-9.047507535007784374e-03
-9.884452189487703475e-03
-9.260518945829541992e-03
-1.146763039605272136e-02
-1.069315503103157247e-02
-1.023800042558016023e-02
-9.489003725193999664e-03
-7.535871985539576573e-03
-1.065469212465308332e-02
-1.119512437159996161e-02
-1.140972625023696854e-02
-1.034597159804731374e-02
-1.016384326618536768e-02
-9.862193660550364407e-03
-9.956450982997988933e-03
-1.021221832359809484e-02
-9.885521934785283446e-03
-9.777317901556727489e-03
-9.723649234437855421e-03
-9.220347379392404910e-03
-9.411096340478864591e-03
-8.999201659829703104e-03
-8.469840346157218522e-03
-1.056087972567426765e-02
-1.022714551149903756e-02
-1.037684773124961449e-02
-1.022676595198385684e-02
-1.010951703222645950e-02
-9.878439044238998892e-03
-9.159642221369586682e-03
-9.474028032905583430e-03
-8.754375820569244501e-03
-9.592389331059193724e-03
-9.059076519006758685e-03
-8.608661388168672643e-03
-7.769927085761338392e-03
-8.829038172896926800e-03
-9.166002176657063460e-03
-8.228214682332648036e-03
-9.913076094638833061e-03
-9.136545659457970259e-03
-8.886684649501638833e-03
-8.205305358408533298e-03
-8.129527936910733998e-03
-8.031994712272918363e-03
-1.054416987572137643e-02
-8.915159757729483950e-03
-9.097454911682283096e-03
-9.451163727457937910e-03
-9.552971524570482917e-03
-9.061674902150682748e-03
-9.320978860739230487e-03
-8.805875167531744888e-03
-9.596593890329701074e-03
-9.759355128723747747e-03
-9.708189126869139207e-03
-9.193520473845692015e-03
-9.835629591125629595e-03
-9.703617353836050188e-03
-9.675590200806799546e-03
-9.856488092568406120e-03
-9.985567133502869230e-03
-9.774331837413994736e-03
-9.509793010765536792e-03
-9.764912778184585071e-03
-9.424938387104680668e-03
-1.000576981347265498e-02
-1.009639150562535378e-02
-1.030336363431384045e-02
-1.067841886131060819e-02
-1.073582391021101444e-02
-1.024646648591741142e-02
-9.953495108868656849e-03
-1.029383261209618726e-02
-1.004122846668828797e-02
-1.021035054485446882e-02
-1.025144317132886673e-02
-1.042924900545539463e-02
-9.677958510393637470e-03
-9.982899527969763334e-03
-1.052811941616012791e-02
-9.996772060291739606e-03
-1.033289759696535276e-02
-9.940125903363811882e-03
-9.980432830846822784e-03
-1.026148582367756093e-02
-1.084907350191907476e-02
-1.105418160131911923e-02
-1.105652985061488999e-02
-1.030429622517847928e-02
-1.125526134918307559e-02
-1.200004694706473252e-02
-1.108914441735178551e-02
-1.099240213598438876e-02
-1.116332846684764749e-02
-1.095191141377766138e-02
-1.213149578172754810e-02
-1.192018691962720353e-02
-1.250634701758410530e-02
-1.081318237959247135e-02
-1.128099775161458228e-02
-1.106867504327584996e-02
-1.147874882715160284e-02
-1.173331871115006718e-02
-1.200111492956384106e-02
-1.186310975601231193e-02
-1.156408888986324053e-02
-1.159813542127977049e-02
-1.131988127386367171e-02
-1.151169938743197910e-02
-1.183908031787522450e-02
-1.154960730302284806e-02
-1.163425653264642951e-02
-1.173498652164129026e-02
-1.144721070689289771e-02
-1.120841824339063007e-02
-1.126731898952020375e-02
-1.134640622968071874e-02
-1.238015608649006317e-02
-1.224575303870279082e-02
-1.206516689178850112e-02
-1.192566357606853963e-02
-1.255999067903192969e-02
-1.242865977182661119e-02
-1.215404859846306272e-02
-1.257780516135682640e-02
-1.283440097253215999e-02
-1.203835683823114774e-02
-1.244784024431280604e-02
-1.300881073129657797e-02
-1.205361340795242306e-02
-1.187560773896648506e-02
-1.177105009236386994e-02
-1.162511334296129246e-02
-1.150021156502697289e-02
-1.172779594945946163e-02
-1.176680713825198517e-02
-1.185119117814135634e-02
-1.181809966492181237e-02
-1.159430985617636821e-02
-1.181563478780102948e-02
-1.152704395312854208e-02
-1.194218172290712789e-02
-1.161780932717310956e-02
-1.209187645275447247e-02
-1.161352150413381273e-02
-1.150064359221471960e-02
-1.141025618529710114e-02
-1.144401796281049183e-02
-1.155142637249248136e-02
-1.147935439596639400e-02
-1.154319641697727945e-02
-1.144158861460916644e-02
-1.166831913757404061e-02
-1.145030871064696421e-02
-1.161444678471346831e-02
-1.157019434391858871e-02
-1.141294688396516342e-02
-1.161380482767227808e-02
-1.150501032889512075e-02
-1.154968756871501030e-02
-1.139094525014548720e-02
-1.140196107027855420e-02
-1.151054963324605121e-02
-1.128280700730610597e-02
-1.119532066250056301e-02
-1.117942044792776847e-02
-1.122723887239571346e-02
-1.104252522407189220e-02
-1.092681300388217459e-02
-1.110522317043171649e-02
-1.124123067194132165e-02
-1.124695884876946925e-02
-1.098478690754152616e-02
-1.119178233420176603e-02
-1.098304150922003140e-02
-1.118264182923099821e-02
-1.080070153631977961e-02
-1.113492572623477235e-02
-1.116463436540585975e-02
-1.129030517360588536e-02
-1.133468554430199123e-02
-1.107349058464215941e-02
-1.096108450853695675e-02
-1.083136309299165441e-02
-1.071596014029155275e-02
-1.069395315694379039e-02
-1.078051760155399053e-02
-1.058023550389858812e-02
-1.109619444892797485e-02
-1.115852751657516601e-02
-1.103237886074098610e-02
-1.112657205482727764e-02
-1.102006614845654764e-02
-1.091417411202459664e-02
-1.088309542136941394e-02
-1.076941656225660800e-02
-1.065382306466569964e-02
-1.085738015354670294e-02
-1.076206215027242924e-02
-1.052530111404052955e-02
-1.056256565733360020e-02
-1.133786890016195981e-02
-1.142375603830807045e-02
-1.140831007268721525e-02
-1.135110372739270117e-02
-1.148108206563108399e-02
-1.146572299458811610e-02
-1.149560172754569669e-02
-1.153819923015110029e-02
-1.130588720281318696e-02
-1.145422075298142134e-02
-1.152724288187614160e-02
-1.143045033581087042e-02
-1.144257998606010469e-02
-1.150885062465807976e-02
-1.143727985488455709e-02
-1.154858857830282776e-02
-1.156281879970437812e-02
-1.156528403190835996e-02
-1.153269986580520226e-02
-1.144837681950889620e-02
-1.141249319702380971e-02
-1.140931665072357840e-02
-1.146037096321010466e-02
-1.143094342420454892e-02
-1.137904663353031531e-02
-1.133068698308849903e-02
-1.135885184010339971e-02
-1.126732759230468159e-02
-1.148867097662880678e-02
-1.137592014826292047e-02
-1.145246881151367607e-02
-1.145909962961890773e-02
-1.135802096520625165e-02
-1.139477642525879922e-02
-1.125597111355509418e-02
-1.135487945324514455e-02
-1.134544686255072564e-02
-1.139258722710241069e-02
-1.141064756595010568e-02
-1.132616692133753961e-02
-1.129478690699327152e-02
-1.135851856697989853e-02
-1.140942020786825037e-02
-1.146633448944432351e-02
-1.155022074237203183e-02
-1.155210285941751271e-02
-1.140986008782654548e-02
-1.132759004830486034e-02
-1.121811269374344000e-02
-1.134406750168008224e-02
-1.116645677517768415e-02
-1.123809053338716002e-02
-1.138871331960968764e-02
-1.148272615906802650e-02
-1.137421180898434518e-02
-1.146169680598474287e-02
-1.141920851672710742e-02
-1.109561967559009529e-02
-1.121870277324712659e-02
-1.160953515655928879e-02
-1.168140486675008256e-02
-1.174447960031138258e-02
-1.173789943648697806e-02
-1.168378093448693873e-02
-1.175923596998098598e-02
-1.182963171267932719e-02
-1.176351322094691329e-02
-1.159606122391906337e-02
-1.169367199127038619e-02
-1.166991466566116679e-02
-1.164707825154807919e-02
-1.176174790065188762e-02
-1.181294940674995284e-02
-1.182828423180025748e-02
-1.189237686070160685e-02
-1.170488486930723604e-02
-1.181476018680855528e-02
-1.177384609286068196e-02
-1.179977684250301667e-02
-1.186601311172899922e-02
-1.181524219195113218e-02
-1.183118345396021696e-02
-1.195139322869248795e-02
-1.201323453049961062e-02
-1.202216769629619979e-02
-1.210961134063036175e-02
-1.291637077460655765e-02
-1.366758480337471396e-02
-1.315592890321584663e-02
-1.179039950954156174e-02
-1.189161887032561156e-02
-1.203005041813726139e-02
-1.187919059521839148e-02
-1.186179880243222462e-02
-1.218411907224507471e-02
-1.214693306647189261e-02
-1.182163437580657263e-02
-1.172995191870574577e-02
-1.318142505192563055e-02
-1.491676979391657297e-02
-1.247662742569309764e-02
-1.430584841579906480e-02
-1.176351148227986615e-02
-1.169790839120456345e-02
-1.155734710747419527e-02
-1.149110809064048284e-02
-1.166440691670870243e-02
-1.175157040442335009e-02
-1.162176377448363718e-02
-1.189153185511719613e-02
-1.177046316987337762e-02
-1.176167738758132630e-02
-1.160322774399483170e-02
-1.175693826665720476e-02
-1.171064765307089708e-02
-1.172230480488670526e-02
-1.161277733352639868e-02
-1.150563460523346994e-02
-1.191138118688484480e-02
-1.192726944786197049e-02
-1.192988774165273241e-02
-1.150289712965625079e-02
-1.124212122511593880e-02
-1.124084149391734941e-02
-1.149453153588262701e-02
-1.104266852588251836e-02
-1.108272501062259469e-02
-1.036736100214731733e-02
-9.479034901372213745e-03
-1.054009085982110690e-02
-1.161492974113404950e-02
-1.115039603937342631e-02
-1.116693219082652913e-02
-1.074402649897966341e-02
-1.126777095685992623e-02
-1.132610080551908587e-02
-1.098878409810642026e-02
-1.094557492235900993e-02
-1.054140808904159392e-02
-1.032259660353990020e-02
-1.104250001912610024e-02
-1.133933394793364309e-02
-1.082454351719958421e-02
-1.086311204953902335e-02
-1.111470365472419682e-02
-1.105233332010567213e-02
-1.150949800838055662e-02
-1.132041268379755695e-02
-1.136868480753236606e-02
-1.081508089575940364e-02
-1.063038230167611016e-02
-1.089565221096257946e-02
-1.042009077898621919e-02
-9.989929240005232525e-03
-9.999499137323468803e-03
-1.028007028642737540e-02
-9.666983145838416516e-03
-9.759973849521697692e-03
-9.711899762405872341e-03
-9.615212927182576960e-03
-9.564918266659274901e-03
-1.058523205149082200e-02
-9.905329211610247597e-03
-9.709196355801136616e-03
-9.368302234709507265e-03
-1.013990216314918438e-02
-9.501250438343921204e-03
-1.005035893189764988e-02
-9.793040748944312202e-03
-9.911865160087584420e-03
-9.436636058392719462e-03
-8.915336968832395653e-03
-1.009273340380345378e-02
-1.038483330444014453e-02
-1.026954896294664590e-02
-9.659193460783019325e-03
-1.019340250744164497e-02
-9.868746606514542871e-03
-1.030670297504121882e-02
-1.064549055611687528e-02
-1.039593394511550972e-02
-1.016896083818010117e-02
-1.025346868162049438e-02
-1.049429935521621789e-02
-9.653875948119875275e-03
-9.282877330355102791e-03
-9.971276954547832541e-03
-1.047799053832515134e-02
-8.529472826782657710e-03
-7.386762135877134039e-03
-5.904876954922936606e-03
-5.690488995958971168e-03
-4.482909488269209985e-03
-1.009189909297390254e-02
-8.987881651904783276e-03
-9.055888139463714667e-03
-8.246371124508640113e-03
-7.161555573799523525e-03
-7.768132977841768136e-03
-1.006976676277092191e-02
-1.073621149776559335e-02
-1.108940672618448017e-02
-1.174121356184308976e-02
-9.783929899876380246e-03
-1.064321698070466553e-02
-1.103822219836918250e-02
-1.077560036741439381e-02
-1.095586793746708941e-02
-1.132300021095622444e-02
-1.143315623775205923e-02
-1.046833568326850997e-02
-1.071160705759662338e-02
-1.105486932267730517e-02
-1.144257442477719655e-02
-1.188046613641981220e-02
-1.154121051707698853e-02
-1.110677263320352694e-02
-1.265678830755415443e-02
-1.321497775148332277e-02
-1.305648349154550462e-02
-1.119929667353155786e-02
-1.196475004608539214e-02
-1.254596281056027073e-02
-1.305921868018786007e-02
-1.295030303652092846e-02
-1.393992402927185514e-02
-1.264553239959533698e-02
-1.361370924215633306e-02
-1.319071207811661761e-02
-1.159927107343747613e-02
-1.136642478605307850e-02
-1.152793583477074342e-02
-1.200027743834833002e-02
-1.144371695237396055e-02
-1.125705778346099487e-02
-1.143304579156328299e-02
-1.131757904393816683e-02
-1.173461801443883429e-02
-1.104125899096020103e-02
-1.165099387470124731e-02
-1.104626890049031397e-02
-1.129447496986197425e-02
-1.153058096462105872e-02
-1.121995677435122865e-02
-1.155053386071996577e-02
-1.133875614622118118e-02
-1.118571929572929370e-02
-1.146837920344861289e-02
-1.103162142561508498e-02
-1.090405002572386595e-02
-1.069341766791749408e-02
-1.033458231301716095e-02
-1.003262614671518102e-02
-1.010141614348200427e-02
-1.157302401310351427e-02
-1.263347317636282115e-02
-1.523993294724643524e-02
-1.071114836168528088e-02
-1.148173672388253311e-02
-9.546979954294945725e-03
-9.860954153060751473e-03
-1.043994005519268374e-02
-8.992380749319182562e-03
-1.111083417020342773e-02
-1.242193552481953012e-02
-1.230324720931222880e-02
-1.186351271375035016e-02
-1.593394456038260340e-02
-1.565673164666550599e-02
-1.608155339737712963e-02
-1.083535296169464528e-02
-1.117186728417481067e-02
-1.152401303004983377e-02
-1.119977235392111137e-02
-1.026016924701341620e-02
-1.070369233054907325e-02
-8.836894205188705956e-03
-7.284211436902228443e-03
-8.544607143593478324e-03
-1.081881936472152070e-02
-1.173675592801206105e-02
-9.676212092139086299e-03
-9.906554782378593910e-03
-1.139997776380026126e-02
-1.148303522807249920e-02
-1.219749330270550498e-02
-1.217501127016280653e-02
-1.253579532416960497e-02
-1.307093550657576451e-02
-1.221384809422314428e-02
-1.270603745576990434e-02
-1.183819299318940657e-02
-1.202081937359530950e-02
-1.212516862539248647e-02
-1.250773841600754700e-02
-1.230382688382163775e-02
-1.246078476655510144e-02
-1.225767842221639481e-02
-1.201112194223350089e-02
-1.233020186499956053e-02
-1.283762872309068132e-02
-1.244970688497101449e-02
-1.163681740307095751e-02
-1.165061634662310254e-02
-1.217548478494919970e-02
-1.126383422057692686e-02
-1.203609415930145983e-02
-1.278109021932560992e-02
-1.198371587301312949e-02
-1.230040816863353474e-02
-1.344408235644544564e-02
-1.271590252614232704e-02
-1.226778744809385244e-02
-1.288705731217721154e-02
-1.126552268609882015e-02
-1.264857990620035441e-02
-1.230660822167814125e-02
-1.063606157050181640e-02
-1.178021092646930508e-02
-1.239286102612365513e-02
-1.223004781536027319e-02
-1.214400823079916057e-02
-1.224853722399960390e-02
-1.232331669239457479e-02
-1.218570553596923407e-02
-1.258255304069663683e-02
-1.211015626155178236e-02
-1.232923626304959983e-02
-1.247092070603709676e-02
-1.223726480483415535e-02
-1.197680020273977561e-02
-1.189068164244965267e-02
-1.181903844281274700e-02
-1.177954378160231928e-02
-1.179663863186982548e-02
-1.174226321553109922e-02
-1.193662557830926438e-02
-1.193780031261997346e-02
-1.179841275138427022e-02
-1.174673341622715569e-02
-1.181815594494362541e-02
-1.180497983533197390e-02
-1.169212456227660887e-02
-1.160035879123681550e-02
-1.159714622126492914e-02
-1.168634570738344945e-02
-1.186372518906845565e-02
-1.168276617393137866e-02
-1.170375390884562626e-02
-1.160072708915887638e-02
-1.175116144804770439e-02
-1.153781954958742542e-02
-1.147083456493187478e-02
-1.131836453222883829e-02
-1.124451946821033825e-02
-1.155262687855319881e-02
-1.154261777820508525e-02
-1.169313900040734773e-02
-1.153929212520926964e-02
-1.147784183921720866e-02
-1.152165876598837749e-02
-1.168528936756751437e-02
-1.170202649613965792e-02
-1.177945237695076849e-02
-1.151629404300449737e-02
-1.126214420273475951e-02
-1.110949581832886002e-02
-1.107779363925823386e-02
-1.116048549398210993e-02
-1.107451165294283391e-02
-1.093408511318127302e-02
-1.079406063312987780e-02
-1.094866955738771179e-02
-1.131823453925741643e-02
-1.104209109374107607e-02
-1.108366312242654514e-02
-1.114412791247901269e-02
-1.092177317190485240e-02
-1.078014717143937692e-02
-1.080527300129542449e-02
-1.070619103736272087e-02
-1.101889578714662643e-02
-1.087205137291652815e-02
-1.096502641567622359e-02
-1.094978966625239844e-02
-1.089332599902324838e-02
-1.073588050633816383e-02
-1.063970997756547368e-02
-1.089563825138564236e-02
-1.083877082688750222e-02
-1.092021986989618297e-02
-1.069673201660453939e-02
-1.086734498259530300e-02
-1.073009980738745886e-02
-1.081470424090380002e-02
-1.089225599192815246e-02
-1.096014563460459904e-02
-1.101003225554716101e-02
-1.083038576824838124e-02
-1.101117741593805356e-02
-1.059919733622107299e-02
-1.089794763190972578e-02
-1.070680381425658141e-02
-1.085568108350092736e-02
-1.071546710775442453e-02
-1.058961316215360250e-02
-1.052359846212415177e-02
-1.038038786285281484e-02
-1.063670944812728815e-02
-1.068020372355472057e-02
-1.074221814071995261e-02
-1.084276904842909096e-02
-1.088293975598703632e-02
-1.084952320721678173e-02
-1.096349181445564931e-02
-1.078231221344471726e-02
-1.051377090467585720e-02
-1.070982063757131529e-02
-1.056643119557051404e-02
-1.060250635109838240e-02
-1.074676794734432186e-02
-1.068393933703192140e-02
-1.076965497549322269e-02
-1.088141157446639862e-02
-1.079808885343296575e-02
-1.088290297397452762e-02
-1.099433264348036524e-02
-1.098607190595227850e-02
-1.061726414753292463e-02
-1.058967318149249374e-02
-1.048257848840012003e-02
-1.035084371935451539e-02
-1.069832515055115993e-02
-1.068641118576403592e-02
-1.054903151662548583e-02
-1.051480072205393697e-02
-1.041130717696851261e-02
-1.034469519936132877e-02
-1.016745769776372654e-02
-1.049265856534001805e-02
-1.055447828557278499e-02
-1.040578730495154113e-02
-1.067482335336931813e-02
-1.059556651015153457e-02
-1.032405687339307994e-02
-1.056924608349265465e-02
-1.048935386096329185e-02
-1.057722690006311118e-02
-1.033935518499595925e-02
-1.034452235924135030e-02
-1.047814042793866751e-02
-1.073555933260486248e-02
-1.065956871440274650e-02
-1.070613084033804861e-02
-1.048494206411987144e-02
-1.047461758006381499e-02
-1.039115756632917435e-02
-1.006495636100600104e-02
-1.077135673195679308e-02
-1.062238279304655170e-02
-1.075501461926193017e-02
-1.088551630719188784e-02
-1.070431206335985784e-02
-1.058737848380456904e-02
-1.029977566479988935e-02
-1.095351707989375076e-02
-1.089259298183646758e-02
-1.047155348062656782e-02
-1.059027174894761926e-02
-1.047140359942731920e-02
-1.014187216858687332e-02
-9.734558067879546528e-03
-9.295661408926087638e-03
-1.000900866849879257e-02
-9.887099835412875917e-03
-9.693532598363113761e-03
-1.057062466663782549e-02
-1.023779495989150454e-02
-1.017188764102896180e-02
-9.715326292742952966e-03
-9.552603415722752886e-03
-9.712831955100552361e-03
-1.062773962673047197e-02
-9.841971500248309496e-03
-9.692555698967602815e-03
-9.505503420055043048e-03
-9.338809601366526020e-03
-9.905245013106404872e-03
-9.954099213979212060e-03
-9.893752092909172124e-03
-1.009567047495682143e-02
-1.001664580267243830e-02
-9.589652983865186095e-03
-1.001204284855468883e-02
-9.868434280578165449e-03
-9.965871152363359187e-03
-9.870610073255415770e-03
-9.827578259388201898e-03
-9.988677464513085608e-03
-1.019292599996251582e-02
-1.009909749917507933e-02
-1.008182128988353160e-02
-9.579779599802667675e-03
-9.423317331449247020e-03
-8.989223847647420315e-03
-8.831509239033594541e-03
-9.540736383221367148e-03
-9.820686128223052314e-03
-9.899834007160801183e-03
-9.848496100994122773e-03
-9.734253513229531793e-03
-9.520425029579199228e-03
-9.612730133438482372e-03
-9.342861110898973212e-03
-9.945174268658697053e-03
-9.935272382556595977e-03
-9.754194647101485996e-03
-1.006124691223036702e-02
-9.822645978956070362e-03
-1.001449019613295105e-02
-9.737628295043007295e-03
-8.835331470327358744e-03
-8.354193917118109963e-03
-8.030089771727361506e-03
-7.717593493392116248e-03
-8.626979478310039043e-03
-9.312274149283948643e-03
-9.875790438261431228e-03
-1.110464749701805219e-02
-1.125015127351952117e-02
-9.084878320818804906e-03
-8.132693066209990482e-03
-8.660840629613149322e-03
-8.380700171056618131e-03
-9.196800644315664824e-03
-9.598393434555277381e-03
-9.982710204216007494e-03
-9.321365312128059369e-03
-1.099820231821506573e-02
-1.184923324433794639e-02
-1.207683167133559443e-02
-1.019201382037062883e-02
-1.166635156756623548e-02
-7.763704973990279666e-03
-7.873308078420199890e-03
-8.188080768298761775e-03
-8.022077181307154040e-03
-7.462968032260372704e-03
-7.619458452235688961e-03
-8.048006100528151685e-03
-8.610120872241127168e-03
-9.323183729720725330e-03
-9.017748118756156728e-03
-8.285048147086145065e-03
-9.806340146873815389e-03
-1.002068781435617832e-02
-1.001980832369946117e-02
-1.001272812094270923e-02
-1.002338338282634210e-02
-9.964765930753013284e-03
-9.845297468890457093e-03
-8.542466421040686986e-03
-9.653633645208622646e-03
-9.488662521294811275e-03
-1.021926366009662940e-02
-1.047829723322452403e-02
-9.629455284614389654e-03
-9.824641595972499059e-03
-1.018452144639408335e-02
-9.844259691896013742e-03
-1.025126672796853981e-02
-9.576968430368933138e-03
-9.875407626314832571e-03
-9.620088584927575723e-03
-9.563785183806154319e-03
-9.029462269568444208e-03
-8.981737684134944930e-03
-9.429770541894800379e-03
-9.303701754784695840e-03
-8.957494925072438663e-03
-8.566126013579672405e-03
-9.311072554983474206e-03
-1.039195620250085716e-02
-8.522220829287321595e-03
-9.309760678626708905e-03
-9.689055468956151926e-03
-8.504800203660411312e-03
-8.670285043585910720e-03
-9.195487206660879834e-03
-9.397955472980692310e-03
-8.167714312352289396e-03
-7.565177967364109142e-03
-7.756885285564307266e-03
-8.737098189384482488e-03
-8.264820337882783363e-03
-8.136401000623551261e-03
-7.239503692499891195e-03
-7.399866127289466029e-03
-7.586726192318470410e-03
-7.550294251364732777e-03
-9.389014909421308439e-03
-9.995080951143852852e-03
-1.023343679528640124e-02
-1.059014571450443178e-02
-1.027730827567369457e-02
-1.022388119121213530e-02
-1.081198235905149810e-02
-1.058023280508510119e-02
-1.106923687733735867e-02
-1.181072118287999385e-02
-1.090406638512296696e-02
-9.164144590835665918e-03
-1.009964344771774498e-02
-1.010458563687219140e-02
-1.067818911719967297e-02
-1.035794327817065458e-02
-9.668948763493478635e-03
-1.132149324862185939e-02
-1.086524696149153597e-02
-1.006863531839844242e-02
-1.231743472626449336e-02
-1.231094791122002569e-02
-1.050572107020670241e-02
-1.134109717353670894e-02
-1.005326314333402846e-02
-1.021217350045678686e-02
-1.029873993088790268e-02
-1.038510496475504759e-02
-1.010253306953469606e-02
-1.002357412814227321e-02
-1.005597378900726507e-02
-9.988420190597476628e-03
-9.839722808215567787e-03
-1.034079575777069500e-02
-1.005628698366177812e-02
-1.013565162227798161e-02
-9.970362830546093680e-03
-1.020442089166587359e-02
-1.023184084829437644e-02
-1.056768717296653094e-02
-1.050597489499169659e-02
-1.000816681810958245e-02
-1.005014146326323361e-02
-1.009714855975206091e-02
-1.022212461330674650e-02
-9.988335249310408351e-03
-9.675207191161345338e-03
-1.096126616896346377e-02
-1.098595815756052245e-02
-1.085891713337625367e-02
-1.088037444954277275e-02
-1.118124776872827381e-02
-1.123688312164097813e-02
-1.118329904938699521e-02
-1.125962704376470488e-02
-1.091423597205999109e-02
-1.107345711677032961e-02
-1.133397374979997624e-02
-1.144768877440665786e-02
-1.107770395656846631e-02
-1.118931575032389505e-02
-1.108251521783786171e-02
-1.132086317436914111e-02
-1.163833671992924035e-02
-1.077144596261628805e-02
-1.073408493019743434e-02
-1.064942219480027874e-02
-1.070492218683375893e-02
-1.064210937790338422e-02
-1.073598610300055718e-02
-1.073943657087767130e-02
-1.083629009970335857e-02
-1.051936101033938871e-02
-1.064044368339650722e-02
-1.071821381278599029e-02
-1.093076374551227997e-02
-1.099319572784903006e-02
-1.092030163599994746e-02
-1.087712539156028384e-02
-1.084691928061114370e-02
-1.062453748682113709e-02
-1.052371248312199484e-02
-1.046437024252114614e-02
-1.056996785594393681e-02
-1.062701778332179013e-02
-1.029623726296259069e-02
-1.017698692928221266e-02
-1.015464106644398644e-02
-1.010568497873429172e-02
-1.005952912203237314e-02
-9.998016461695607288e-03
-9.970235679028018744e-03
-1.048478277620011438e-02
-1.046603419063412213e-02
-1.026956714301372267e-02
-1.028982301456105725e-02
-1.021440779691287423e-02
-1.013510300905946793e-02
-1.005167933892426278e-02
-9.945405736900369761e-03
-9.880130621566958482e-03
-1.059100232873993325e-02
-1.066436718357822652e-02
-1.081723902721023339e-02
-1.088585608768413877e-02
-1.062364957347785958e-02
-1.069011611941127898e-02
-1.042932083426834945e-02
-1.056501921637555651e-02
-1.063461574217578788e-02
-1.067628041481172123e-02
-1.037437461669604884e-02
-1.037595415100993346e-02
-1.040939689830984970e-02
-1.066311949334976944e-02
-1.087481173078149593e-02
-1.100439213443951333e-02
-1.101931088873673442e-02
-1.111375074162874316e-02
-1.106849744498898669e-02
-1.120233817330844144e-02
-1.128922692232074004e-02
-1.083890294170674652e-02
-1.104370725248405259e-02
-1.104318776111497084e-02
-1.104838996402475113e-02
-1.123263722150971179e-02
-1.120739563565688671e-02
-1.131138566293306627e-02
-1.139098792373178029e-02
-1.125550231257318491e-02
-1.117792640205432855e-02
-1.092110468514837125e-02
-1.091804772853892554e-02
-1.090944465981152044e-02
-1.090083304542159744e-02
-1.081009505689485735e-02
-1.087675595466490279e-02
-1.089961290704098348e-02
-1.098817029821968702e-02
-1.103825763270363178e-02
-1.099229262402491580e-02
-1.114549772056370146e-02
-1.085171390014096592e-02
-1.099952601849507779e-02
-1.073912038940835582e-02
-1.077189206336880839e-02
-1.081518782950763834e-02
-1.096732792330780935e-02
-1.095439947032924785e-02
-1.080040648444903495e-02
-1.101476837694128838e-02
-1.093639409250264649e-02
-1.102358768759743174e-02
-1.118343839177051748e-02
-1.118421014854905499e-02
-1.092082504029399589e-02
-1.096777449631819966e-02
-1.107740135067420383e-02
-1.110385479329781613e-02
-1.097718329450020520e-02
-1.085774987370270728e-02
-1.105776742345590015e-02
-1.090208815134318006e-02
-1.092049882106265780e-02
-1.101360208172339449e-02
-1.103287853037119605e-02
-1.106600916781382352e-02
-1.112659541745315145e-02
-1.082763106769137930e-02
-1.114448920890945445e-02
-1.124080049275291877e-02
-1.130690162413638435e-02
-1.131935100701755327e-02
-1.130371520999751654e-02
-1.138761524546435047e-02
-1.113012195464671908e-02
-1.122785427996916482e-02
-1.127686596385509346e-02
-1.132226591529920251e-02
-1.135354262128004769e-02
-1.144222274868843606e-02
-1.152632060204215186e-02
-1.161425217808057658e-02
-1.133362429902715768e-02
-1.144878118337704781e-02
-1.144254686204371034e-02
-1.150858723964710319e-02
-1.157053841163670389e-02
-1.159946959752692665e-02
-1.165989040748084682e-02
-1.154699625802654665e-02
-1.160123522232024695e-02
-1.150448533087966574e-02
-1.146256798777697990e-02
-1.160874672493788368e-02
-1.152033132042532514e-02
-1.162630925649176319e-02
-1.162302840972298870e-02
-1.158807571872853132e-02
-1.146881102735967245e-02
-1.148760329840767085e-02
-1.152885213080514365e-02
-1.155414119654683998e-02
-1.155449908629119574e-02
-1.150111370238376778e-02
-1.143356056610571672e-02
-1.153837916639827849e-02
-1.145238478608195769e-02
-1.152214020200062645e-02
-1.160233828668529726e-02
-1.154248702394393422e-02
-1.158063807022764735e-02
-1.143686600985284636e-02
-1.153715960198354804e-02
-1.151591961496146142e-02
-1.150086465552595943e-02
-1.153408210015521851e-02
-1.160813027827855767e-02
-1.160309656004360201e-02
-1.171103034745494056e-02
-1.157895203949032246e-02
-1.145040885185906639e-02
-1.160907906317180417e-02
-1.169963757554437662e-02
-1.178299956821549435e-02
-1.171482334924806891e-02
-1.167064259892256796e-02
-1.144056503759457999e-02
-1.139465955469508816e-02
-1.131881610097057282e-02
-1.123270305326695521e-02
-1.146443148492531927e-02
-1.139964869142109059e-02
-1.130964391205256311e-02
-1.142216148463768774e-02
-1.122177771140545066e-02
-1.135033067496900652e-02
-1.123893792100824456e-02
-1.113548347667773358e-02
-1.142059392233900350e-02
-1.136169334630009881e-02
-1.151883602629611043e-02
-1.150502029208894106e-02
-1.129988236015567506e-02
-1.148226610241266481e-02
-1.114615576412953356e-02
-1.137113116048070124e-02
-1.118180090663703150e-02
-1.135766290424144488e-02
-1.132504607282495274e-02
-1.120914897515425286e-02
-1.115717961665018722e-02
-1.139451572178813710e-02
-1.136825791298637540e-02
-1.149632224412715405e-02
-1.141041817076806492e-02
-1.133403015756490918e-02
-1.139158078657398487e-02
-1.150397934955073483e-02
-1.153508048277280575e-02
-1.151284869840210265e-02
-1.139611284917243367e-02
-1.116448720292238100e-02
-1.104223291574510206e-02
-1.097772250587828423e-02
-1.087507513086517774e-02
-1.101369841013511396e-02
-1.106546605045027713e-02
-1.120414957573170195e-02
-1.101958961748452162e-02
-1.105011127470865821e-02
-1.092449933515514567e-02
-1.116083837006257538e-02
-1.095120801764458592e-02
-1.112257563878541952e-02
-1.111407639397009491e-02
-1.102508116498939796e-02
-1.119012292403877978e-02
-1.120119865322299728e-02
-1.103917573209979054e-02
-1.101672425307497968e-02
-1.096423284346601489e-02
-1.089093253988842984e-02
-1.109409711380305447e-02
-1.109836565397720118e-02
-1.098231508474753135e-02
-1.111056202087271072e-02
-1.108092632004406379e-02
-1.113902020785637048e-02
-1.101014342352733648e-02
-1.096180138384901526e-02
-1.088705178636339976e-02
-1.076898395225358261e-02
-1.107782117878403950e-02
-1.107036574908624310e-02
-1.093860036067345262e-02
-1.120843473350611498e-02
-1.107513472356369891e-02
-1.089789357138897137e-02
-1.111120050957690314e-02
-1.113863522210583289e-02
-1.105737694252385481e-02
-1.083941191127289413e-02
-1.097986009385395340e-02
-1.090826421218038002e-02
-1.126957127958692559e-02
-1.120963209094876824e-02
-1.123037554781252355e-02
-1.092596342461029345e-02
-1.084011228591956477e-02
-1.060100282978123677e-02
-1.040812508894490944e-02
-1.089524066564368995e-02
-1.098597774039660087e-02
-1.090328365038801400e-02
-1.102164618267334473e-02
-1.083299170509535204e-02
-1.086094979163484096e-02
-1.060718089628337121e-02
-1.046681198658997759e-02
-1.037653830272950231e-02
-9.975834971686791189e-03
-1.069202516770122353e-02
-1.053707951592397496e-02
-1.072116408428939842e-02
-1.025874382096867571e-02
-1.085291973304301251e-02
-1.083017295120351255e-02
-1.056207715597027620e-02
-1.053436210560087898e-02
-1.033418186727194307e-02
-1.000939349196224536e-02
-9.631660994412233334e-03
-1.049097264303972508e-02
-1.076745680467743223e-02
-1.024282270323798386e-02
-1.066060172434495600e-02
-1.030249251610726793e-02
-1.055204494791590029e-02
-1.019309012952964930e-02
-1.031891049079805729e-02
-1.005914547857541218e-02
-1.086865816988408055e-02
-1.021065304325444179e-02
-1.019155594170683202e-02
-9.757874933455033470e-03
-9.366595411337687999e-03
-1.080922509762636922e-02
-1.093451886033002668e-02
-1.131342675315790899e-02
-1.112019066088197616e-02
-1.122712751336192930e-02
-1.140935771091950574e-02
-1.112987541842154308e-02
-1.041154584738010307e-02
-1.006217837824886947e-02
-1.080504552196251411e-02
-1.115088691810087011e-02
-1.083149658724024723e-02
-1.072540371987166889e-02
-1.123727693770238886e-02
-1.177848577062075991e-02
-1.092372747085585891e-02
-1.148885990271612464e-02
-1.143217153218435526e-02
-1.100187033021550291e-02
-1.121374497349076141e-02
-9.694965531730027897e-03
-9.208185878576463992e-03
-8.711467804913441970e-03
-8.150323756593892688e-03
-9.390438420058795990e-03
-8.932144023453578857e-03
-9.929294217280353399e-03
-9.076577682884832618e-03
-9.641176946911788129e-03
-9.552985234063402289e-03
-8.733252445282946308e-03
-8.884821698633672826e-03
-8.554803069263063747e-03
-8.294199266716680355e-03
-7.853902885067643586e-03
-8.905056409913694737e-03
-8.739726239575595218e-03
-8.219468651325084751e-03
-9.218271166591931326e-03
-9.211298149384507944e-03
-8.269447117377022247e-03
-9.018505476468607202e-03
-9.181741251337830964e-03
-8.670791365496895511e-03
-7.968915863123744378e-03
-8.229912414182659341e-03
-8.129616060752083151e-03
-9.591366408930443802e-03
-9.234990166505408632e-03
-9.153149336647958823e-03
-8.574726860825401809e-03
-8.381140716356512768e-03
-7.920877916231005775e-03
-7.567702527116448516e-03
-8.828954382526836564e-03
-9.017103266200915748e-03
-9.298223904129137435e-03
-9.510427435447469866e-03
-9.296960178108748182e-03
-8.897678810075648065e-03
-8.220691529768843833e-03
-9.089988076387448684e-03
-8.735422083646427957e-03
-8.773683221372509736e-03
-9.179504573559182576e-03
-7.847256022016068158e-03
-6.960844106519873536e-03
-6.167927361420092770e-03
-5.240392916597389102e-03
-6.935149628304052710e-03
-5.357741494622881781e-03
-4.791831159930232988e-03
-4.803982030281181252e-03
-8.213136488622690273e-03
-6.911713512383098508e-03
-7.747491692782168884e-03
-7.102332719094419690e-03
-6.559037946638173432e-03
-6.211793921088696810e-03
-6.061219789088878943e-03
-5.322474522468406861e-03
-6.702010318387596234e-03
-7.063203700005201910e-03
-5.724090653437535238e-03
-7.026938013966585635e-03
-6.484277826871346663e-03
-6.873150452700389074e-03
-6.659493574755969217e-03
-6.786313484111045069e-03
-6.441188483933035606e-03
-6.097360942476539106e-03
-7.429876605537840545e-03
-7.634427313838099659e-03
-7.676490814394075837e-03
-7.971416087665142772e-03
-7.003747965968953534e-03
-6.698579135278221429e-03
-7.535028440643801000e-03
-7.613826036439239400e-03
-7.529923006856441628e-03
-7.529938642864552299e-03
-7.873656663926203655e-03
-7.821915362249427101e-03
-7.924924616455797724e-03
-8.099190169410592360e-03
-8.101169809628754742e-03
-6.546535352678513157e-03
-6.376256132205051878e-03
-6.461432225357922020e-03
-5.717402399155877522e-03
-6.013962683556881537e-03
-6.023904857809896096e-03
-6.762767577680758521e-03
-6.588328351025319989e-03
-5.792865324530081968e-03
-6.010160940537570204e-03
-5.744542113696170585e-03
-6.806232705557104662e-03
-7.400330944209122450e-03
-7.471745044993183781e-03
-7.131296764322039329e-03
-7.456443089768310939e-03
-7.685521896807869999e-03
-7.785541020485395487e-03
-7.708738966814247286e-03
-8.117497576694119102e-03
-9.219585880555771287e-03
-1.055361295529901912e-02
-1.207116509805514562e-02
-7.304331804300356196e-03
-7.390896304545297064e-03
-7.707427654306346285e-03
-7.667008943085173653e-03
-8.113153559568313244e-03
-7.691724390169721662e-03
-9.052942647549645436e-03
-9.225106121332062731e-03
-1.063892468080825625e-02
-1.030835088698225932e-02
-1.191521821422830175e-02
-1.255670693704435785e-02
-1.290311165066697005e-02
-7.694783928281609744e-03
-7.931293304195598248e-03
-7.799882006424476572e-03
-7.246222915215971665e-03
-7.534704026798674965e-03
-7.473529873969331390e-03
-7.498253339040712034e-03
-8.473066301292051655e-03
-7.025249294634244857e-03
-7.812666198224472655e-03
-7.193187165192465801e-03
-7.707094352841697103e-03
-7.149249133824421912e-03
-7.733301551687850502e-03
-8.408728546234220044e-03
-8.365645645226087515e-03
-8.179709821648317378e-03
-8.032238870619868437e-03
-8.895076456371931589e-03
-8.951509102191862466e-03
-9.047291650140773522e-03
-8.570175330287758270e-03
-9.083193398682727279e-03
-8.137351785859227651e-03
-9.080009493327453537e-03
-9.028739970812415735e-03
-9.178228306716676443e-03
-8.985107494078756196e-03
-8.962201421264043982e-03
-9.321447453700290944e-03
-8.630432096117530982e-03
-8.275821740080320857e-03
-8.569973019221978003e-03
-8.070418530077195021e-03
-8.188178829566069433e-03
-8.630254707765421321e-03
-8.921454996644120200e-03
-8.076640603368030399e-03
-7.689378654300271267e-03
-7.866335994592649900e-03
-8.061455547599405413e-03
-8.449465711527949160e-03
-7.860546221567754968e-03
-7.894968467172401930e-03
-7.114295168700497662e-03
-8.211457570876715822e-03
-7.493849097081266980e-03
-8.703871392034831858e-03
-8.791775308932364003e-03
-8.999819771363841772e-03
-9.384354681582151095e-03
-8.398047824631316854e-03
-8.926626891604085706e-03
-8.994127066371704338e-03
-8.397630505929109049e-03
-8.631364059223491439e-03
-7.842435950348150900e-03
-8.854732083913772339e-03
-9.248591856448613868e-03
-9.606272763957687810e-03
-9.929552692351779550e-03
-9.199561716967985178e-03
-8.896273406508054329e-03
-8.565621117799803591e-03
-9.343673688133406416e-03
-9.060608731363755525e-03
-9.527484390796312971e-03
-8.888883751158333651e-03
-8.705280927713134748e-03
-8.584445919911120812e-03
-8.766788947649834657e-03
-9.485043411985775649e-03
-9.741274755982449671e-03
-9.979074046793455499e-03
-1.026170906365346698e-02
-9.500189400132676154e-03
-9.232450512176366975e-03
-9.915105269535155058e-03
-9.341846160924859380e-03
-9.339929304774561777e-03
-9.663763795698155495e-03
-9.865329566288525559e-03
-1.011793715048016004e-02
-1.040242007753716148e-02
-1.068169762679249679e-02
-9.941071895846842130e-03
-9.745190046048539043e-03
-1.020268521702370410e-02
-9.640761746242759722e-03
-1.022059464389114304e-02
-9.781897501384325885e-03
-1.041461325283953368e-02
-1.031466877739272391e-02
-1.004960360284779669e-02
-9.907111406588087546e-03
-1.030126468673351302e-02
-1.051416348524383641e-02
-1.065185562083271510e-02
-1.087487389839671137e-02
-1.020413996921128510e-02
-1.008679395308505720e-02
-1.051268183394010736e-02
-9.587282849996681469e-03
-1.053151832143568375e-02
-9.383824571957707569e-03
-9.866463615194612929e-03
-9.721015062797048328e-03
-1.005959732756736558e-02
-1.077263592552773173e-02
-9.999977524646755031e-03
-1.026597822215632484e-02
-1.086419550189559810e-02
-9.383719760281373015e-03
-1.101118348153829613e-02
-8.950408494930813322e-03
-1.076575821725007237e-02
-1.052867370456379327e-02
-1.071661101976355973e-02
-1.087708410822172712e-02
-1.105022044787347738e-02
-1.067049797983790627e-02
-1.054049481228699209e-02
-1.093275668208050846e-02
-1.048015368742146597e-02
-1.035998522261548198e-02
-1.078085641562098913e-02
-1.055736449688499980e-02
-1.065693740190118421e-02
-1.037925526136535687e-02
-1.097994753879897797e-02
-1.102658315320834137e-02
-1.095746579087386076e-02
-1.067677498303681513e-02
-1.042482634344336738e-02
-1.030581051138124322e-02
-1.078986397869229757e-02
-1.090974928063106510e-02
-1.107112718451347746e-02
-1.120189257075879241e-02
-1.076451313288047038e-02
-1.065583100120498852e-02
-1.045269846181723361e-02
-1.028554315620026742e-02
-1.006543452524956417e-02
-1.003243286751802701e-02
-9.885726627551372908e-03
-1.064227125210159657e-02
-1.098230669457086854e-02
-1.065206270025978626e-02
-1.085213793791813160e-02
-1.077357149542659473e-02
-1.059923313400368446e-02
-1.034680080671346661e-02
-1.053955547594734310e-02
-1.033361085645943984e-02
-1.016723159490988578e-02
-9.884089829368300148e-03
-9.940873845159370684e-03
-9.716119597942461661e-03
-1.107278787150349150e-02
-1.126709440692873557e-02
-1.133810477826599668e-02
-1.144702047081263933e-02
-1.137289924194719026e-02
-1.128336402859208241e-02
-1.096587714384610925e-02
-1.130672220673716900e-02
-1.131735351687987966e-02
-1.153446540179433981e-02
-1.112860834460083388e-02
-1.141825775851127746e-02
-1.112493799086711546e-02
-1.196866313412726229e-02
-1.124330283513242171e-02
-1.127955143532912569e-02
-1.138266850669630501e-02
-1.147582420026821599e-02
-1.113879344200672909e-02
-1.099717742271711859e-02
-1.076346759748394825e-02
-1.102487262541208650e-02
-1.114582377276466391e-02
-1.132699774958941148e-02
-1.109197243494207570e-02
-1.117988913213798993e-02
-1.103160279480839764e-02
-1.073800746025689416e-02
-1.077139972817333854e-02
-1.062996143997826590e-02
-1.116042661877510861e-02
-1.093215778518230943e-02
-1.099535992974402278e-02
-1.136205148129973766e-02
-1.146628371624739545e-02
-1.151859489648254624e-02
-1.160879749851573273e-02
-1.143221276007823015e-02
-1.153617141460099027e-02
-1.141573740134961719e-02
-1.128139348363656376e-02
-1.153071661456521457e-02
-1.134922119348359161e-02
-1.153460519431274457e-02
-1.162212083571978645e-02
-1.151556786693047965e-02
-1.132258037052459414e-02
-1.140518816454440601e-02
-1.151117721346830644e-02
-1.146789483713329429e-02
-1.152794964040737731e-02
-1.161703586694322332e-02
-1.168170688843987032e-02
-1.147916271103108926e-02
-1.155360925803859858e-02
-1.155289749021298946e-02
-1.152529589695226557e-02
-1.140298753531662421e-02
-1.154231033977334842e-02
-1.140745264591844915e-02
-1.146705274774719417e-02
-1.162467904384683302e-02
-1.157744961300525080e-02
-1.148610347419571666e-02
-1.159419383968226386e-02
-1.152561266468361129e-02
-1.158740818326321753e-02
-1.144623476734897387e-02
-1.160642680595391253e-02
-1.166819247416872769e-02
-1.170703495545422947e-02
-1.176900890754636712e-02
-1.155270577638477757e-02
-1.171764109663408181e-02
-1.163651532383700067e-02
-1.168582401550498362e-02
-1.177194071446377270e-02
-1.182465224866058665e-02
-1.190049104709030303e-02
-1.176878458697691587e-02
-1.188636605515359934e-02
-1.163365144433958602e-02
-1.179651667798189973e-02
-1.169758604558300899e-02
-1.175466029195017942e-02
-1.188927564027994141e-02
-1.199313446237188462e-02
-1.208032368754951083e-02
-1.197818836008748312e-02
-1.177347438066476092e-02
-1.178808444080654827e-02
-1.181953327563197223e-02
-1.184904104795252849e-02
-1.171338062973831598e-02
-1.169522326012766185e-02
-1.172804755562986863e-02
-1.172396107422362006e-02
-1.182500698964387975e-02
-1.169734445717584594e-02
-1.168420478231778359e-02
-1.164207676144096183e-02
-1.170743262657220410e-02
-1.172547317170694915e-02
-1.176650090884565417e-02
-1.171857377075910880e-02
-1.170653322910205144e-02
-1.181474677399792055e-02
-1.186196139829333480e-02
-1.190491909310941593e-02
-1.193128953628570972e-02
-1.187304339023176336e-02
-1.187886677785646335e-02
-1.193837450938944195e-02
-1.182444434690649304e-02
-1.195426363675212295e-02
-1.182665546975289472e-02
-1.190087148246993763e-02
-1.178532958260121270e-02
-1.186216598123721565e-02
-1.184203553514983839e-02
-1.191072765917304196e-02
-1.196670637684019503e-02
-1.178024057956001888e-02
-1.199748704314451686e-02
-1.177523357575755748e-02
-1.190947562654921105e-02
-1.190480523441947436e-02
-1.195733823657990288e-02
-1.201375059637484893e-02
-1.205035204428566223e-02
-1.194338587870785728e-02
-1.184530278694830539e-02
-1.173702607604371756e-02
-1.185504079099228628e-02
-1.187275322111731000e-02
-1.195954782202529945e-02
-1.193613440476146668e-02
-1.200472437884843487e-02
-1.184673469003365634e-02
-1.183209465136733640e-02
-1.195257352188249314e-02
-1.180718629841203023e-02
-1.187674163123210794e-02
-1.200682130859159411e-02
-1.203939774735005540e-02
-1.197508283219420218e-02
-1.197772030289842929e-02
-1.202788527629422392e-02
-1.204838637181232866e-02
-1.197405118881582353e-02
-1.211216134749783062e-02
-1.206642293329065162e-02
-1.196456681820439946e-02
-1.210295014984149459e-02
-1.213507765257130361e-02
-1.192458338528736700e-02
-1.197834263627095726e-02
-1.196559105448056874e-02
-1.207781994428156445e-02
-1.222007774840995833e-02
-1.191113860198190696e-02
-1.185836298977414709e-02
-1.187020861259364957e-02
-1.183434368830525371e-02
-1.181914790964220391e-02
-1.176920571859594970e-02
-1.175566371994140290e-02
-1.173603997915312162e-02
-1.190202898209153336e-02
-1.183920364068069900e-02
-1.181004895817437672e-02
-1.183728445909910248e-02
-1.191066862791893659e-02
-1.192613057096694046e-02
-1.192884736731260158e-02
-1.189231109936967658e-02
-1.197754168943894644e-02
-1.198820120312591060e-02
-1.204040467472399824e-02
-1.195742754687341598e-02
-1.205021179438513224e-02
-1.199721204751992044e-02
-1.192253692645738918e-02
-1.189974816594906171e-02
-1.198397070195771248e-02
-1.200138320013582546e-02
-1.191770728850396859e-02
-1.209028161464442523e-02
-1.198897194954804714e-02
-1.197306999845379298e-02
-1.200423947605349512e-02
-1.193011015513247876e-02
-1.187229015701002886e-02
-1.211786869915425571e-02
-1.223072696567285150e-02
-1.222366558514034925e-02
-1.243467678705514542e-02
-1.198888926549055746e-02
-1.200173759922862869e-02
-1.212972603873858392e-02
-1.211960491251952432e-02
-1.218306045732684556e-02
-1.211625391369511653e-02
-1.224106268652063248e-02
-1.230501642577939286e-02
-1.241086255576939398e-02
-1.256852514658641194e-02
-1.245748844852525086e-02
-1.190237403819876388e-02
-1.180876496710214947e-02
-1.170511241674391384e-02
-1.160658507610113320e-02
-1.180479446978002951e-02
-1.169118104982918779e-02
-1.191151463934337490e-02
-1.192872909840022970e-02
-1.181392008973486743e-02
-1.180899650590241240e-02
-1.164161148497968451e-02
-1.166868754773631341e-02
-1.169035256289693674e-02
-1.198209711446096733e-02
-1.190387975155061777e-02
-1.191839506959321490e-02
-1.172685812304140492e-02
-1.166591075979610086e-02
-1.162218373259934698e-02
-1.151649395400163554e-02
-1.172527962861773590e-02
-1.168939392287206280e-02
-1.177586205478162347e-02
-1.161042481604567141e-02
-1.173324304103794125e-02
-1.177812109135345855e-02
-1.163605647644723635e-02
-1.175656060428973380e-02
-1.170079174798278193e-02
-1.168630323654665758e-02
-1.171841303125816316e-02
-1.163842583431272566e-02
-1.160828504049020091e-02
-1.169178998825004534e-02
-1.163852697819017443e-02
-1.151610825924338950e-02
-1.137425266488576239e-02
-1.174343814229512374e-02
-1.166760818095592157e-02
-1.162707841815425157e-02
-1.164105189363175488e-02
-1.151726079404369850e-02
-1.152831401013662896e-02
-1.144379256834500078e-02
-1.175886311192478502e-02
-1.160715549289227828e-02
-1.181017476651396655e-02
-1.179071692841410397e-02
-1.166702152426095547e-02
-1.169926275135929443e-02
-1.148649452499373239e-02
-1.151037936338202526e-02
-1.133580352840675952e-02
-1.156222222834176264e-02
-1.145682164873541853e-02
-1.132575746395265461e-02
-1.115410121214243169e-02
-1.159623784839233784e-02
-1.169553111937465112e-02
-1.156788541207318805e-02
-1.189169591321078030e-02
-1.167337509089973711e-02
-1.199318721530816777e-02
-1.190867953931336147e-02
-1.203337317542665062e-02
-1.165516699250129969e-02
-1.137728485526671822e-02
-1.169221415770804046e-02
-1.153005916512829000e-02
-1.140115376740708127e-02
-1.194205715653524034e-02
-1.156792484784025486e-02
-1.209700268797537191e-02
-1.218761018426184513e-02
-1.139234859057442623e-02
-1.129056813207089845e-02
-1.122725047179649882e-02
-1.112188065574917090e-02
-1.139275510178813268e-02
-1.150291328091500656e-02
-1.149012407764645957e-02
-1.119785064517455665e-02
-1.145750967510941569e-02
-1.132415975956750122e-02
-1.170298697375564065e-02
-1.146845778114685341e-02
-1.193231592583524070e-02
-1.178719812918810859e-02
-1.167870440709492530e-02
-1.166189701813022742e-02
-1.134095718624852749e-02
-1.129299820269582047e-02
-1.125768818995683332e-02
-1.120797124700225779e-02
-1.112505365878335012e-02
-1.137406672655565977e-02
-1.137783829154368279e-02
-1.138640578243823448e-02
-1.146283146552084728e-02
-1.136585669731150078e-02
-1.118703422604994287e-02
-1.144214379010853946e-02
-1.138217048319403561e-02
-1.131753192035263658e-02
-1.145426224769899651e-02
-1.138715287522005029e-02
-1.132577716968885193e-02
-1.147363985176664755e-02
-1.145006414462451660e-02
-1.151572610898301749e-02
-1.125384676690678598e-02
-1.121323041089275323e-02
-1.104541279316703477e-02
-1.092795390192618718e-02
-1.137155868184104926e-02
-1.141642453016166771e-02
-1.131144044001336849e-02
-1.119522187223786006e-02
-1.145313796531188984e-02
-1.137433734508016062e-02
-1.148759412198733371e-02
-1.135622252627044131e-02
-1.169788535999591317e-02
-1.159739901028820908e-02
-1.156052242566654384e-02
-1.147993491122365622e-02
-1.125664618633587070e-02
-1.101894514689938896e-02
-1.084931144012534973e-02
-1.059924389661499530e-02
-1.041481804558625629e-02
-1.088430748238783385e-02
-1.110049359583652889e-02
-1.086972978790121808e-02
-1.086892584962059934e-02
-1.076584953555084767e-02
-1.104317172765395018e-02
-1.057212522649991077e-02
-1.033017284515172149e-02
-1.025917524943957722e-02
-1.003930785469163769e-02
-1.033912224159124447e-02
-1.038099542689083221e-02
-1.041521491242606429e-02
-1.018453217452415342e-02
-1.068476285085663731e-02
-1.019692379057307585e-02
-1.046606893163468457e-02
-1.019326213814190918e-02
-1.052294248946925893e-02
-1.051942575543360694e-02
-1.028369010519759007e-02
-1.046204991095280382e-02
-1.014165649250371205e-02
-1.025038067023573661e-02
-1.003626652882953600e-02
-1.045359109436925539e-02
-1.044278723738997078e-02
-1.029629189675065719e-02
-1.024692193497915051e-02
-1.071534239118120298e-02
-1.082798049055138691e-02
-1.072104445414050894e-02
-1.102508844426199931e-02
-1.059441277325392193e-02
-1.035067746099423494e-02
-1.080970765019386055e-02
-1.072757013515300735e-02
-1.024365936670438258e-02
-1.009208011773093418e-02
-9.783405889265324798e-03
-9.530495591209482351e-03
-1.034771809284072523e-02
-1.064724096033291094e-02
-1.069498704549409589e-02
-1.087488352442472252e-02
-1.098136920099266819e-02
-1.109728204983329372e-02
-1.116496199886529532e-02
-1.030353781467486206e-02
-1.002720364519017922e-02
-1.042184925146173377e-02
-1.023910957322560558e-02
-1.052362875319810646e-02
-1.086824728059259532e-02
-1.104267938587107784e-02
-1.120601525320789535e-02
-1.132720699679879914e-02
-9.800628521185520553e-03
-9.599534929733290201e-03
-9.346317640315090700e-03
-9.472923240939172540e-03
-9.867773920395948514e-03
-9.704721773186413686e-03
-1.010408606303976956e-02
-9.954297184077164073e-03
-9.442154886176295017e-03
-1.000871463924161639e-02
-9.566884537894417700e-03
-9.541415704932578595e-03
-9.904611559582339464e-03
-1.021492095656910057e-02
-1.028217622506397491e-02
-9.964685715465852398e-03
-8.971608425026160807e-03
-8.613333299940942669e-03
-8.669160606866451596e-03
-8.495909070302601687e-03
-7.981343956998468436e-03
-7.151032304090064635e-03
-7.480969783937206456e-03
-5.902507262170913864e-03
-8.910078853755807465e-03
-8.715354141132084995e-03
-8.009555977653412887e-03
-8.055188666365066877e-03
-8.959217942698678022e-03
-9.119478361375821934e-03
-8.856983128541473169e-03
-8.879326577605029663e-03
-9.447227900827071673e-03
-9.571968700493671892e-03
-9.723853884553282367e-03
-9.062870070911532502e-03
-9.204941671942374476e-03
-9.384072684942998399e-03
-9.426857272374765395e-03
-9.636645801707704670e-03
-9.734810094385095217e-03
-9.673034147626121890e-03
-9.874716548934856300e-03
-9.800907001189780240e-03
-8.581447265549466824e-03
-8.443263836136050485e-03
-8.059829486860618786e-03
-7.929111848249518341e-03
-8.335399101053254586e-03
-7.751882487356558625e-03
-8.850148630114670900e-03
-8.514200254318978617e-03
-8.705424918182026739e-03
-8.349789734833044930e-03
-9.060075664087785530e-03
-8.930560369555376465e-03
-8.857865918553786341e-03
-7.599266541520215308e-03
-7.787468937459355450e-03
-7.554898468493071589e-03
-7.674992702065096435e-03
-7.342689491531688949e-03
-7.498769989987689663e-03
-7.432122161750710256e-03
-7.733907919683389275e-03
-7.390938626933891628e-03
-7.145145199507263456e-03
-7.792178378024545125e-03
-7.948014159427422426e-03
-8.083628270421566037e-03
-8.192120095245664438e-03
-8.017641358638343679e-03
-7.877457238051353838e-03
-8.709509169811254295e-03
-8.270164298977774817e-03
-8.028553689943464244e-03
-8.852592837247067956e-03
-8.778053413016781437e-03
-8.821881786169348538e-03
-8.049672476670701946e-03
-8.004757982723126331e-03
-7.236340103839819515e-03
-6.598800131054480787e-03
-8.478805524776530239e-03
-9.021980162640967291e-03
-9.234418762086990182e-03
-9.361257409648267996e-03
-8.105530559493406145e-03
-8.171780287115728778e-03
-8.314179406221961985e-03
-8.557701926384839522e-03
-8.965850980510824478e-03
-9.044899738436482442e-03
-9.431598750983209017e-03
-9.368501713048987475e-03
-9.198791119817166170e-03
-9.545845943517723003e-03
-9.571929535567418393e-03
-7.043554839430006022e-03
-6.488682865859702470e-03
-5.805222780935435749e-03
-4.837227460551849628e-03
-6.613358502764603124e-03
-7.039643889978190912e-03
-6.982691281767918964e-03
-7.175530287727564273e-03
-7.235944153534264525e-03
-6.506729192160778767e-03
-6.603164893260748264e-03
-6.364652104186348941e-03
-7.215256344046266923e-03
-6.923073093773309504e-03
-6.888592731592505132e-03
-7.125791222296900748e-03
-7.252474037417671465e-03
-7.356316454446964331e-03
-7.048461311886678599e-03
-6.197923995945525850e-03
-6.041715391636635901e-03
-5.794269351609647976e-03
-5.608966378529829828e-03
-6.813455845190001699e-03
-6.646684529048591319e-03
-5.628213445511208619e-03
-7.102282893866831807e-03
-6.828496940539766601e-03
-6.984351632393086436e-03
-5.831321937117808253e-03
-6.152035214293321078e-03
-6.824690963847732973e-03
-7.273929946637057962e-03
-6.236710497819416242e-03
-5.769804301307989748e-03
-5.876338028725031082e-03
-4.975554096199816430e-03
-5.634923368595030381e-03
-5.979415465643980049e-03
-6.004341635575413325e-03
-6.704615830417944185e-03
-6.911938881348661870e-03
-7.442064368192299537e-03
-7.831814139689790427e-03
-8.205366517709885774e-03
-7.339301918064816341e-03
-7.011873053602795877e-03
-6.597575444670255099e-03
-7.609008662026825291e-03
-7.465131088858216642e-03
-7.375644043133243281e-03
-7.086160764610577312e-03
-6.999745570799000872e-03
-6.372763479734581960e-03
-6.337850250792510798e-03
-7.766426579357835029e-03
-8.587615416257406847e-03
-9.236852207733384570e-03
-9.960100923047077517e-03
-8.653686369483050769e-03
-7.281341296422477044e-03
-8.656843383186309943e-03
-8.096090476983695827e-03
-8.162301563515782926e-03
-9.766978906540643712e-03
-8.716065571395346240e-03
-8.913107411336109245e-03
-8.654022500126172177e-03
-8.715017014355230796e-03
-8.345414569730577603e-03
-8.860610023913240846e-03
-9.300899862319073411e-03
-1.015440656757746717e-02
-1.209469731740913864e-02
-8.121949373740609476e-03
-9.632503460001592965e-03
-7.687051011990764585e-03
-8.285609599809026435e-03
-9.611762390567133579e-03
-8.243767722625552213e-03
-8.393992663323057365e-03
-9.916955118023424234e-03
-1.047476002961356817e-02
-8.991166566953527617e-03
-1.289547781998403968e-02
-1.276346464880503094e-02
-1.220130841551318387e-02
-8.402169997930001785e-03
-8.563399782314634265e-03
-9.123412329086243513e-03
-9.435995404490185243e-03
-8.385586268916200500e-03
-8.209757153927629142e-03
-8.441075475054194907e-03
-8.378840736744025408e-03
-8.649886885697082375e-03
-8.028119571324533049e-03
-9.170218118037715832e-03
-9.525976598699492995e-03
-1.004154354675063088e-02
-1.029571775784001234e-02
-9.275741912877374928e-03
-8.926760884062202514e-03
-9.541026567278374643e-03
-8.853505766546861805e-03
-9.434738900458818425e-03
-9.360780415924769421e-03
-1.020533880794026287e-02
-1.057596779750586032e-02
-1.010336120521820175e-02
-9.975786556589972404e-03
-1.090886598685207771e-02
-1.160877482228746781e-02
-1.223419089630304983e-02
-1.328182826298513960e-02
-1.399845280068693146e-02
-1.004552828023216882e-02
-1.099160152807902857e-02
-1.059111775393853025e-02
-1.101926166972872455e-02
-1.194952747113579329e-02
-1.127177583833826290e-02
-1.210733719498319899e-02
-1.200290063741438554e-02
-1.336516605443795885e-02
-1.333552091650193859e-02
-1.424050561268736491e-02
-1.476143234431296671e-02
-1.377608792810563164e-02
-9.708215808315052986e-03
-9.500747920928725998e-03
-9.858708664852396109e-03
-9.926357923062992597e-03
-9.028982615774411996e-03
-9.012661950530544835e-03
-8.926896319253096318e-03
-8.499608610928502742e-03
-9.543971859626675450e-03
-9.442942715151898814e-03
-8.701454971338134017e-03
-9.028301810001911759e-03
-9.413734566833210568e-03
-9.074249285066367590e-03
-8.583451733666975017e-03
-9.066652370908067846e-03
-8.588706828368602650e-03
-8.670820697188887441e-03
-7.871401723394620339e-03
-1.007435690711238653e-02
-1.054532650237215499e-02
-1.059969799123183093e-02
-1.070267089369154705e-02
-1.072381332312794845e-02
-9.914959456125469958e-03
-1.072140234633927290e-02
-1.062926565090523134e-02
-1.125067299000616187e-02
-1.042852700287671616e-02
-1.062016008402116157e-02
-1.100493616188649021e-02
-1.099233679768550631e-02
-1.122922441518153097e-02
-1.145050232677872690e-02
-1.097734291197182029e-02
-1.052898841454207556e-02
-1.099125694806356822e-02
-1.144461594521379091e-02
-1.201051156609683930e-02
-1.052984895977454420e-02
-1.099577954255775460e-02
-1.031490230612672372e-02
-1.187798490442457978e-02
-1.049911287547296637e-02
-1.010308309523438343e-02
-9.684390739536518147e-03
-8.816387657834094671e-03
-9.537721230587777044e-03
-8.907789514448968826e-03
-1.032633999018854783e-02
-1.046461337543711997e-02
-9.434624314211173535e-03
-9.752200997818956732e-03
-9.414668046445256663e-03
-1.014350229964480765e-02
-1.031720864523433603e-02
-1.064250396805886678e-02
-1.048512511180249226e-02
-1.055812912747755225e-02
-1.083644365197409913e-02
-1.011893664716144101e-02
-1.105717026467544634e-02
-1.035134720365830756e-02
-1.007734685041852297e-02
-1.084372979370212646e-02
-1.065169128401179978e-02
-1.103833650776119869e-02
-9.988811197479493045e-03
-9.778541033230525939e-03
-1.030681689403465350e-02
-1.075852414769239151e-02
-1.127994119714455928e-02
-1.126343360535718603e-02
-1.086107869486630656e-02
-1.101724358399936744e-02
-1.117509030194646820e-02
-1.133072195124049802e-02
-1.095365496911562125e-02
-1.088760637265040812e-02
-1.081419085780558134e-02
-1.104797192010774018e-02
-1.110749191209046104e-02
-1.080938243894486069e-02
-1.104901597753952733e-02
-1.103862197153786424e-02
-1.090951637186393479e-02
-1.035930315361933453e-02
-9.809000410039781653e-03
-1.044122769666184017e-02
-1.021239000140257078e-02
-1.081078606627519471e-02
-1.155755350355837548e-02
-9.978161572852854710e-03
-1.073456182918409128e-02
-9.650533648617854940e-03
-1.019149525750054873e-02
-1.070107026184234471e-02
-1.112799696012891498e-02
-1.039418116685459324e-02
-1.059767732038863035e-02
-1.058059150765071864e-02
-1.031075489710166562e-02
-1.092415023486102005e-02
-1.167073425898818885e-02
-1.274830087441579905e-02
-1.245212940968435343e-02
-1.341557803252746775e-02
-1.498330583572176321e-02
-1.299561257895605858e-02
-1.046220436118341576e-02
-1.061993247086835158e-02
-1.053415107453602520e-02
-1.106474474048905858e-02
-1.156491819858520773e-02
-1.156191312338099818e-02
-1.296649840320567536e-02
-1.350108364404634630e-02
-1.160912033035670955e-02
-1.537859646181201703e-02
-1.610639208638423372e-02
-1.186344493318749679e-02
-1.406144140898167236e-02
-1.057837253518937627e-02
-1.018005813763045962e-02
-9.260604195620121201e-03
-8.289307117953758838e-03
-1.043298902564842451e-02
-1.103698371416904356e-02
-1.165037190667138692e-02
-1.280485841016228664e-02
-1.343372938670509692e-02
-1.108314103544850472e-02
-1.035551366575176123e-02
-1.014826487138797105e-02
-1.043729348794823590e-02
-1.075260995329584829e-02
-1.120215626412286898e-02
-1.170018447876088573e-02
-1.130378624291514776e-02
-1.271266530510333469e-02
-1.326813352392950535e-02
-1.312571487795836760e-02
-1.284335702439742821e-02
-1.474584633226074318e-02
-9.238783437432698115e-03
-8.427660727422564904e-03
-8.255111161561353578e-03
-8.652787885677143062e-03
-8.914016939881566973e-03
-9.668996502171864002e-03
-7.620174611905075612e-03
-8.430797494628378477e-03
-9.358696351272479536e-03
-9.350407637515463846e-03
-7.508982844357064285e-03
-7.498314442573473376e-03
-7.505342938526509029e-03
-7.606892564537123293e-03
-6.513160859335477386e-03
-5.824722268574928849e-03
-6.604712549890127786e-03
-7.053480368540980712e-03
-8.068830944612366551e-03
-6.275968678141366670e-03
-6.479842529821905513e-03
-6.178348060810136613e-03
-7.227375193675834343e-03
-5.729474374096842071e-03
-7.400344392065436212e-03
-7.247994436594679471e-03
-6.878527747036158359e-03
-7.186503108179272299e-03
-6.950367854610134226e-03
-7.651166435466396493e-03
-7.116489609585075274e-03
-7.623722304446698197e-03
-7.708823015523344827e-03
-6.155872990710124781e-03
-6.863155510985852713e-03
-7.461528511282552144e-03
-7.151770522864172967e-03
-8.266427128754706352e-03
-6.212360829040037245e-03
-6.215174173403731871e-03
-6.661073432225937327e-03
-6.806188833905523969e-03
-5.576643109306053843e-03
-4.746279940886769487e-03
-3.520126735521063484e-03
-3.681554548837299903e-03
-2.188369691667672260e-03
-5.803547153680014940e-03
-6.417303458345738169e-03
-5.298534299995510781e-03
-5.902724922526074447e-03
-4.734297747079826979e-03
-4.977060743521677551e-03
-6.832395735060292803e-03
-7.264883184548430982e-03
-7.784016729142035317e-03
-8.087528983163444832e-03
-7.057419359441635849e-03
-6.335398191392858057e-03
-5.295142497114935232e-03
-5.470697753725615835e-03
-4.059682141091745279e-03
-6.699994129423849157e-03
-7.333514043177487805e-03
-7.007634927849305632e-03
-7.405618233607065212e-03
-6.714936232755725626e-03
-6.143373077127779573e-03
-7.879469598702806138e-03
-8.246544978278527380e-03
-8.110936252590289844e-03
-8.353819523566962529e-03
-8.312240902872919043e-03
-8.749511540579676255e-03
-9.113863843982248497e-03
-8.874654827434371937e-03
-9.692151719706894319e-03
-9.544277439578330649e-03
-1.007146107924399708e-02
-7.710919094097547569e-03
-8.562360905974640557e-03
-8.144735207769147542e-03
-8.252784845266925018e-03
-9.024033824391115149e-03
-8.631676424305670045e-03
-9.886836750928664277e-03
-9.742068686841775724e-03
-1.073920703316373279e-02
-7.753343299954712324e-03
-7.684883654111417800e-03
-8.002242447147990198e-03
-8.148777381732429798e-03
-7.453248163239923306e-03
-7.589253201618129108e-03
-7.608272522670099167e-03
-7.568876190414811946e-03
-7.336880306499973456e-03
-7.323512523428181778e-03
-8.059345717906370513e-03
-8.556513510319338836e-03
-9.056461468722954572e-03
-9.390016786465045159e-03
-8.458152590023308021e-03
-7.795567872242015368e-03
-8.671556143846674558e-03
-8.925155686340509320e-03
-7.975186219985533689e-03
-8.365916778049282271e-03
-9.101121582405715879e-03
-9.633909760538293329e-03
-9.548600329360458147e-03
-9.835337730412719442e-03
-9.695089901616511102e-03
-1.003349756504684845e-02
-9.862516775212692641e-03
-8.814681089049409765e-03
-1.006490024618193931e-02
-9.339363223452835927e-03
-9.815544530434438392e-03
-1.039869696059521689e-02
-1.007846910243111876e-02
-9.347258977799737661e-03
-1.000078815954267945e-02
-1.033988453143333541e-02
-9.110078255315734452e-03
-9.068864658145749102e-03
-9.441067442108408078e-03
-9.705874389909359759e-03
-8.477705659398631494e-03
-8.103840134991978708e-03
-7.273520348388296843e-03
-8.866018864223617832e-03
-9.174414943181967083e-03
-8.241535291739940719e-03
-8.571474936372776993e-03
-8.278942656015128576e-03
-8.207589297049932772e-03
-6.482428919753121035e-03
-6.764811045463131438e-03
-7.006447056210765058e-03
-7.310223639375127737e-03
-9.406465990692003398e-03
-9.851054619899730219e-03
-1.014625961379678545e-02
-1.028754327839051519e-02
-9.636142271488212438e-03
-9.109747260742061259e-03
-1.011815363075676405e-02
-9.900095784117952241e-03
-9.533468151115500125e-03
-9.281371569497357324e-03
-1.020596039368693031e-02
-1.059272520207926727e-02
-1.043796597972084829e-02
-1.031119232329655647e-02
-1.103955960647498222e-02
-1.155656537866414819e-02
-1.236148472114902662e-02
-1.315139340395272451e-02
-1.382776531508928854e-02
-1.002288818744929977e-02
-1.069343344807497341e-02
-1.082361545866164683e-02
-1.124946699423198977e-02
-1.146110169557446046e-02
-1.141407171150982287e-02
-1.266621884377964677e-02
-1.202615982307040504e-02
-1.282773335804945208e-02
-1.353270197035898528e-02
-1.506852102600522020e-02
-1.261387543814789999e-02
-1.449027524675559550e-02
-1.029799046621689661e-02
-1.017678382498210347e-02
-1.004187672898815969e-02
-9.971327339085501312e-03
-9.938980226026412901e-03
-9.814607465360473612e-03
-1.005821458868022544e-02
-9.634650407521748797e-03
-1.020284686163173797e-02
-1.033677564828708317e-02
-1.001582836701229474e-02
-9.746290659457085628e-03
-9.661549707330593581e-03
-1.009571545651443726e-02
-1.029967818221831297e-02
-9.930084065214473191e-03
-9.818409360227216276e-03
-9.408402205547129402e-03
-9.560883754604896853e-03
-1.007227094982335314e-02
-1.020935890609228625e-02
-1.017946999709273131e-02
-9.979740788545379132e-03
-1.064317408922931842e-02
-1.130256201597748880e-02
-1.238425709947330033e-02
-1.341790059319923102e-02
-1.471548530556303358e-02
-1.006073864435998166e-02
-1.006829013071120979e-02
-1.049552428172692217e-02
-1.068880424335855346e-02
-1.120192173275995698e-02
-1.116917212551602097e-02
-1.226352053794011430e-02
-1.244660682732851541e-02
-1.332257197209705916e-02
-1.324842182860951935e-02
-1.500594543456395050e-02
-1.515378741976725931e-02
-1.517650379783704907e-02
-1.017134989384711231e-02
-9.921393467918050366e-03
-9.874497660486944092e-03
-9.583287269236509184e-03
-9.738627101080015586e-03
-9.281066703866459183e-03
-9.491708844136841766e-03
-1.022890576092016883e-02
-9.905112352120706495e-03
-1.004676776695442343e-02
-9.728969908421029877e-03
-9.275051697033433878e-03
-9.391217381110136819e-03
-9.934929130849668236e-03
-1.007851962464298250e-02
-1.014425270295223579e-02
-9.823831278771122388e-03
-9.702973877754832513e-03
-1.023451157750344259e-02
-1.021644861678548850e-02
-1.029118906130499327e-02
-1.007122522648148076e-02
-1.022965922507537359e-02
-1.005598719185095066e-02
-1.013541678189789318e-02
-1.012626245710912705e-02
-1.035921193240161783e-02
-1.035295045656126067e-02
-1.015922048605386041e-02
-1.033514811767242969e-02
-9.982646127727682131e-03
-1.023780879863438707e-02
-9.983201413778548458e-03
-1.010945447056131770e-02
-9.705788497238838561e-03
-9.427640670170094050e-03
-9.062664185743309411e-03
-8.500657752275077306e-03
-9.474214566504537624e-03
-9.241970884577781209e-03
-9.554338487750219447e-03
-9.803730592996835747e-03
-9.406642309811556399e-03
-9.595581941611293006e-03
-9.080890179594182723e-03
-9.196694308157385075e-03
-9.310740864901086156e-03
-9.681056339531849200e-03
-9.483437184412270987e-03
-9.539443806927186409e-03
-9.226941281154142291e-03
-8.889607129430016075e-03
-8.296883931320480493e-03
-7.222431425461609163e-03
-9.365270115915749413e-03
-9.483567398166570933e-03
-8.795850432314282485e-03
-9.726623361350175689e-03
-9.489767407509619446e-03
-9.173756782768880888e-03
-8.830369774774214642e-03
-8.915419744675530389e-03
-8.328398013609494485e-03
-7.822504366584262167e-03
-9.853755351771041615e-03
-9.843967596604054696e-03
-9.152744598408273438e-03
-8.869994436449089512e-03
-1.024699523702842299e-02
-9.982264103432348865e-03
-9.765526437126300502e-03
-8.353995969908043981e-03
-8.260759313211813587e-03
-8.442598058131247155e-03
-7.792142699744997354e-03
-8.481154398820666893e-03
-8.308953201054453466e-03
-8.078475003719488151e-03
-9.059066236853182200e-03
-9.507347094181044234e-03
-9.695729034494372789e-03
-9.867239565127380527e-03
-9.918846316180554221e-03
-1.022527687806206592e-02
-1.080941212267836835e-02
-9.166667884390706372e-03
-9.392389479658409465e-03
-1.010574490038846154e-02
-9.907267147401390556e-03
-1.011024303697032577e-02
-1.010885127418341412e-02
-1.045692315176518367e-02
-1.119921448802127170e-02
-1.055815369047303012e-02
-1.049565701091081590e-02
-9.690642536811634386e-03
-9.694732709679517585e-03
-9.777843792877822029e-03
-9.848125383350411419e-03
-9.610185203964866085e-03
-9.479830906647480904e-03
-9.533389199248721441e-03
-9.153427530318006961e-03
-9.750230076342318239e-03
-9.705998452439584465e-03
-9.603057830514020315e-03
-9.656547947828180226e-03
-9.526417917487843209e-03
-9.598896570013304777e-03
-9.461991454763155410e-03
-9.570885953041034441e-03
-9.009646191686884742e-03
-8.987319936165848525e-03
-9.208883331671895850e-03
-9.748094193185870629e-03
-9.697535646928523087e-03
-9.755816204227057628e-03
-9.609713521306370229e-03
-9.894930759663893988e-03
-9.505785819605899745e-03
-9.846068418701588512e-03
-9.983543685090811443e-03
-1.008120998237964708e-02
-1.001474098351361197e-02
-1.006934045856366228e-02
-1.030833316409838357e-02
-1.033900503661380234e-02
-1.015240363926892334e-02
-1.005619216667082497e-02
-1.035283146205140739e-02
-1.038559686237885624e-02
-1.038236374660833801e-02
-1.044083611117142991e-02
-1.014696977436760003e-02
-1.014932362714942443e-02
-9.912313207015207780e-03
-9.826042396484734043e-03
-9.684858145788139555e-03
-9.605600890109103340e-03
-9.799408860184322112e-03
-9.955524218946465442e-03
-1.009477575016794713e-02
-9.995144077443016487e-03
-1.026501696790172412e-02
-1.017563094807655624e-02
-1.030610594980263355e-02
-9.902502273716246375e-03
-9.878067650333284544e-03
-9.768794525062324263e-03
-9.700225506340339268e-03
-1.008931355732835267e-02
-9.918575986421209259e-03
-1.036851877342783237e-02
-1.022965276618715419e-02
-1.043634584478253351e-02
-9.614735418165017491e-03
-9.479438091248654219e-03
-9.399224915522147103e-03
-9.438699843291731631e-03
-9.110544068718983562e-03
-8.908695830154023110e-03
-8.772948212280149219e-03
-9.628666230011576760e-03
-9.671388209372138930e-03
-9.198594373056756535e-03
-8.718884444538596568e-03
-8.611301620683374514e-03
-8.809322218425081480e-03
-9.206560790106276329e-03
-9.338387134554915897e-03
-9.015364758413973653e-03
-9.144517317363716480e-03
-9.048259330235952635e-03
-8.766993058133901173e-03
-8.066054468264430288e-03
-9.758330940786969984e-03
-8.918327015018545634e-03
-8.985769432537413226e-03
-8.820137488692396041e-03
-7.181102009836644491e-03
-8.195424054565907113e-03
-8.371622471036878343e-03
-8.384011733204179903e-03
-9.308486095794101314e-03
-9.376568725805107044e-03
-9.167119840049120158e-03
-8.767577281501836087e-03
-9.428452036977447506e-03
-9.382651862160400896e-03
-9.551032118958109954e-03
-9.282680359980364712e-03
-9.554573165250499281e-03
-9.473483626298958432e-03
-9.407791649184637020e-03
-9.411512701288728827e-03
-9.111533984557480467e-03
-9.041864684578779232e-03
-9.654535669477092366e-03
-9.874674135458666804e-03
-9.879014143950429899e-03
-1.010438248031456272e-02
-1.007100079459338944e-02
-1.032836409067624563e-02
-1.034206697624842804e-02
-1.073652359429125812e-02
-9.579886789843587366e-03
-9.493692092054072454e-03
-9.700457239820671138e-03
-9.603315622506543997e-03
-9.824565481221439814e-03
-1.013317549438692150e-02
-1.008222585570829610e-02
-1.049786201554221005e-02
-1.086273773863283797e-02
-8.967044411581116814e-03
-8.579514681493113568e-03
-8.239073386304763755e-03
-7.712682042326958129e-03
-8.496908747542612078e-03
-8.771472331782010495e-03
-8.657929659329996822e-03
-9.186624089118944000e-03
-9.000396558808092598e-03
-9.410609964303045735e-03
-9.328603554855994032e-03
-9.089005994325676310e-03
-8.600472640144636582e-03
-8.036103157670294525e-03
-8.706465573558710980e-03
-8.345886393779648055e-03
-9.302661287626233858e-03
-9.002049120760068426e-03
-9.624464541147367477e-03
-9.491776625311428017e-03
-8.439177300825294326e-03
-8.478107816337973265e-03
-8.233741495243000405e-03
-7.802584145671784092e-03
-8.727573006236956019e-03
-8.965761890072379559e-03
-9.166578828252239242e-03
-8.983664434563099627e-03
-8.600307625000922288e-03
-8.500586369739776202e-03
-8.574342468717428140e-03
-8.875227060835769871e-03
-8.968029423860482061e-03
-9.130384019613633703e-03
-9.129938492925978449e-03
-9.359930110458108618e-03
-8.750088256832225242e-03
-9.127956033873244057e-03
-9.052011949937854504e-03
-8.529572048743619406e-03
-8.027962176720731396e-03
-7.324906909031690151e-03
-6.210254483224960168e-03
-9.188171894703858061e-03
-8.247777712947212958e-03
-7.903357183164426078e-03
-7.652341871232354494e-03
-7.861158454877665083e-03
-8.314847239232800447e-03
-8.158729500819882074e-03
-7.816695956325123498e-03
-7.923008800153336431e-03
-7.718923658752104011e-03
-8.781130404671903464e-03
-9.073900007742916746e-03
-8.816545460801883047e-03
-8.160773267761023061e-03
-9.023072680036259979e-03
-9.348332401184576007e-03
-8.937362324057337298e-03
-9.459802570065900529e-03
-8.893452920207765497e-03
-8.880894460877379951e-03
-9.380979328945378976e-03
-9.398039166553332283e-03
-9.701438994404660773e-03
-9.604168914207891414e-03
-9.485837368673213921e-03
-9.495806630300312676e-03
-9.296351749836829353e-03
-8.914598340076240746e-03
-8.354571727608015377e-03
-8.502034912207277056e-03
-8.220547185314537944e-03
-7.847203651752647155e-03
-7.159882860032510711e-03
-5.629902813081917763e-03
-4.608511480217935760e-03
-5.073960960894999608e-03
-9.302289686247963013e-03
-8.206127738749260242e-03
-8.146567151186220185e-03
-7.469395514149475800e-03
-7.080139773831123362e-03
-7.736670111005334444e-03
-9.013877752221835168e-03
-9.384634003477445099e-03
-9.186046570130943986e-03
-9.497250057806740781e-03
-9.147132068379422443e-03
-9.596131511267529113e-03
-9.614230496727256201e-03
-8.687215067512316785e-03
-8.538752500818234253e-03
-7.960691962691458443e-03
-6.968512926660794596e-03
-8.437434901918660149e-03
-8.870763555715690737e-03
-9.078886994827943535e-03
-9.083040055006472158e-03
-9.369560039563944870e-03
-9.389599612431596964e-03
-9.500275560922019635e-03
-9.746176454633125041e-03
-8.504462238324912715e-03
-8.911153401927418213e-03
-8.114658856958405567e-03
-8.409729922939970445e-03
-9.028895610969237331e-03
-9.030255264330818571e-03
-9.471990796939345689e-03
-9.520747839942816232e-03
-9.837642030739281521e-03
-8.243757964354092235e-03
-7.949898013661549703e-03
-7.449488888831847302e-03
-6.600763902604047002e-03
-8.458325524840541731e-03
-8.845912699284143657e-03
-8.838808684839919230e-03
-9.262326836428178001e-03
-9.496723740182091283e-03
-9.840469236352613822e-03
-1.010994959210251461e-02
-1.099160802796242745e-02
-8.580361605563448235e-03
-7.737612811297023101e-03
-8.684290347115956529e-03
-8.297862321161258645e-03
-8.447439933102898063e-03
-9.263022181182202150e-03
-9.561793558594553280e-03
-1.015543320419344531e-02
-1.128291983713018351e-02
-7.806322919736342729e-03
-7.622740591771409897e-03
-6.938637389646854815e-03
-6.594294587996651046e-03
-8.278608623244778503e-03
-8.826002280770529548e-03
-9.338266622430483471e-03
-9.380610292226950267e-03
-8.171544805728611638e-03
-7.546644038417146122e-03
-8.415954075400224055e-03
-8.183341226109733593e-03
-8.736127969642055666e-03
-8.999654773794985713e-03
-9.088532377680584584e-03
-9.630635398688854737e-03
-9.448877184192827280e-03
-6.669615328038284302e-03
-6.288248460423901016e-03
-6.665209194670857623e-03
-7.210376767303103979e-03
-5.407654345684408635e-03
-4.851140351520149240e-03
-5.735673414173424016e-03
-3.411701853618278983e-03
-6.734327238822969235e-03
-6.330524293914803653e-03
-5.213750222665292089e-03
-5.323546754683815621e-03
-6.490270477277518095e-03
-6.775592742405364168e-03
-6.942616545717803823e-03
-7.497011863245190214e-03
-6.319464738724950466e-03
-6.314242461988341971e-03
-6.191971555991033702e-03
-7.160644630042464244e-03
-5.871931049461755377e-03
-6.539680622923609368e-03
-6.143038028275413232e-03
-6.577613536049661640e-03
-5.648462898262466073e-03
-6.480590406977491252e-03
-6.491451526698078893e-03
-7.010582138030629906e-03
-7.737429124887965082e-03
-8.354563141030413656e-03
-6.589124054002777099e-03
-6.382222770717455029e-03
-5.048037693481457165e-03
-3.932043062259348368e-03
-4.752636703202468664e-03
-5.903336307273832594e-03
-7.245166720525756179e-03
-5.854692509131342003e-03
-7.209082475669853669e-03
-6.742840580329816265e-03
-6.780602034228841273e-03
-7.623814831995188480e-03
-8.355519677722449828e-03
-8.748900415259799196e-03
-9.284698075003872120e-03
-8.235141963380831348e-03
-7.111572460096021210e-03
-8.665027140978583467e-03
-7.962613194757489979e-03
-7.969760925612681332e-03
-8.712713370827025738e-03
-8.448227133492613658e-03
-8.751585276670354255e-03
-8.994988472883045857e-03
-9.379872109029454771e-03
-8.429333399386894007e-03
-8.432093996063034017e-03
-8.065626192834077918e-03
-9.013108091253208692e-03
-8.107920629314273667e-03
-8.560994439079172916e-03
-8.749550465881000480e-03
-8.185485931336635573e-03
-8.408284295456893570e-03
-7.923078164786016495e-03
-8.740849731947141973e-03
-8.974263296411983185e-03
-9.463891107282568563e-03
-9.818481897976681291e-03
-8.541754276049600206e-03
-8.680725660823946158e-03
-8.948217864326741752e-03
-8.191047000288503507e-03
-8.417592492239346288e-03
-9.092859407617115419e-03
-8.253170888635986621e-03
-8.415926264335371956e-03
-8.930894128804114929e-03
-9.227665039481218121e-03
-8.759554387706742704e-03
-9.032369212078004625e-03
-8.071172885389096829e-03
-8.254245491649469732e-03
-7.938403294755473627e-03
-9.512496571068028428e-03
-1.009432946569224776e-02
-1.051667497163476066e-02
-1.097156603058692739e-02
-1.007912539696515820e-02
-1.080647421232018915e-02
-9.740148442132817025e-03
-9.217625941944238011e-03
-1.022621068941341471e-02
-9.821079057488765404e-03
-1.095831618924842515e-02
-1.117687591656800310e-02
-1.074860941456249816e-02
-9.967687520057871148e-03
-9.307283214150665479e-03
-9.721912996127872117e-03
-1.033252817625535114e-02
-1.059103463699146742e-02
-1.062903482080286913e-02
-1.091535179326469027e-02
-1.036500354719580540e-02
-1.039150210501897653e-02
-1.004205433021137552e-02
-1.089656737132938154e-02
-1.007502760609389932e-02
-1.049442140543504522e-02
-1.069450306869331770e-02
-1.031509595935679348e-02
-1.036025868341062910e-02
-1.065794231949309355e-02
-1.089639024300206177e-02
-9.984584653977120194e-03
-9.789139366696345684e-03
-1.011115900082062806e-02
-1.007258745459408550e-02
-1.045567366253016654e-02
-9.802956271211707429e-03
-1.026100997958457640e-02
-1.024129095955466327e-02
-9.914513208503882361e-03
-9.509331194351388489e-03
-1.063304966213097884e-02
-1.094464985179611355e-02
-1.141710356573827877e-02
-1.163754070330998668e-02
-1.079196418236919898e-02
-1.041563241578392744e-02
-1.093631761087337541e-02
-1.036783233890254709e-02
-1.093085807239339673e-02
-1.096809222300096885e-02
-1.154242730380166358e-02
-1.195179726911269925e-02
-1.185443942556635780e-02
-1.211986686401115079e-02
-1.205344629671605515e-02
-1.245848136928502312e-02
-1.134679880362858204e-02
-1.222380362954445833e-02
-1.174469734242662884e-02
-1.219020998541109520e-02
-1.516259370242924523e-02
-1.299250449879001124e-02
-1.233430110350903011e-02
-1.350654222068735713e-02
-1.328153081247953823e-02
-1.258479566081894055e-02
-1.381937825194257119e-02
-1.283971165735357280e-02
-1.151564330670650817e-02
-1.144426294118657504e-02
-1.158759595895140528e-02
-1.170564855848066008e-02
-1.111941123284114832e-02
-1.104075515095109816e-02
-1.103281310327045538e-02
-1.098059642779284674e-02
-1.095654648442625882e-02
-1.092530417837506151e-02
-1.090618962568358497e-02
-1.084620266654205863e-02
-1.134087757010969651e-02
-1.152605921622517314e-02
-1.104777038732228725e-02
-1.101317407905423769e-02
-1.108539555013730860e-02
-1.098682574742156255e-02
-1.094507166676050164e-02
-1.090722122957394485e-02
-1.085246645739882700e-02
-1.154647682210560751e-02
-1.164186606722494334e-02
-1.201504545378149699e-02
-1.200051919647948488e-02
-1.156516284224890639e-02
-1.124394665544678137e-02
-1.120393164559454341e-02
-1.115906551553476692e-02
-1.143974574495139167e-02
-1.152967838323281854e-02
-1.166564363628792324e-02
-1.162267032585053914e-02
-1.111368340226063026e-02
-1.117503382039227756e-02
-1.138208675416249940e-02
-1.103640492345751498e-02
-1.117538668469277366e-02
-1.102419800632392470e-02
-1.122037415792966064e-02
-1.230941614916811720e-02
-1.287592950444841310e-02
-1.290122469609022993e-02
-1.313668037372944276e-02
-1.311567999453889556e-02
-1.279852723048367259e-02
-1.247748465171575304e-02
-1.215321407917867302e-02
-1.310222312676503909e-02
-1.281460291340000626e-02
-1.366798698525118622e-02
-1.315385364997712948e-02
-1.235355776041654856e-02
-1.392419747433864229e-02
-1.105421534752912965e-02
-1.347130275669557176e-02
-1.376183742183877644e-02
-1.258731319428105580e-02
-1.254530547630662921e-02
-1.239639756898837028e-02
-1.243844621758586136e-02
-1.230139457985220119e-02
-1.240335426384327894e-02
-1.280189578984908261e-02
-1.228261835268327877e-02
-1.237150323870984774e-02
-1.209777187324927693e-02
-1.219450129138543309e-02
-1.207687234443078662e-02
-1.230911471781783242e-02
-1.225549483848996542e-02
-1.182675419128439293e-02
-1.158324201646547189e-02
-1.138737464199452570e-02
-1.155731580460431403e-02
-1.211581257035349198e-02
-1.199661393015452431e-02
-1.182649921605503744e-02
-1.182440772631261107e-02
-1.157121387769284408e-02
-1.138172152361689900e-02
-1.139377691028052413e-02
-1.126267982943013682e-02
-1.166023685992550150e-02
-1.142994089822243868e-02
-1.156357746364252391e-02
-1.260636816183544062e-02
-1.292457349600729249e-02
-1.314139977774694650e-02
-1.295818021937974671e-02
-1.341067669865517523e-02
-1.307750690844270564e-02
-1.372515109400780815e-02
-1.335438419994869688e-02
-1.408009063737917718e-02
-1.498970374650005800e-02
-1.406986573938293246e-02
-1.262826346338332892e-02
-1.271214319285898266e-02
-1.363572528133852151e-02
-1.371876884242117199e-02
-1.273190887676660908e-02
-1.278769645218630173e-02
-1.432061316681818020e-02
-1.380318938743205735e-02
-1.282856950676299415e-02
-1.536836214417968902e-02
-1.572457705587786136e-02
-1.334329836039245369e-02
-1.513216504213939217e-02
-1.335658075307277239e-02
-1.356003745988426656e-02
-1.307953342433572884e-02
-1.308146088106324108e-02
-1.365418153018895311e-02
-1.327180504344664669e-02
-1.395599886201147680e-02
-1.327184088005821903e-02
-1.396319025409893146e-02
-1.376818957019384018e-02
-1.274399025415507911e-02
-1.252076376882394620e-02
-1.248828241763001723e-02
-1.242228696855660064e-02
-1.229781473465151563e-02
-1.220203029114141392e-02
-1.212850213161561531e-02
-1.269032771357405873e-02
-1.255133102532635797e-02
-1.222049730948987500e-02
-1.228408004232576720e-02
-1.209327939113837881e-02
-1.229492883703993053e-02
-1.204310776581565302e-02
-1.212197420829200234e-02
-1.207584322193379876e-02
-1.207446754639346885e-02
-1.250769270634791500e-02
-1.241884289995621310e-02
-1.249431686165666626e-02
-1.247767226681963798e-02
-1.231455644028690150e-02
-1.210963560276914763e-02
-1.226256791816247166e-02
-1.255874471764836103e-02
-1.235933842700522901e-02
-1.239509121618942618e-02
-1.213536764488889162e-02
-1.214870617698957447e-02
-1.192594511891809615e-02
-1.233792850320602000e-02
-1.222199804341400631e-02
-1.219228286772966290e-02
-1.267168366308867901e-02
-1.278751721023859908e-02
-1.278004702687287296e-02
-1.266886545389534977e-02
-1.321807213911051562e-02
-1.301716006451448387e-02
-1.234574503270559169e-02
-1.263692123308514555e-02
-1.158810942127463592e-02
-1.277940265699034801e-02
-1.261847214526393493e-02
-1.343548958399700538e-02
-1.338805195571319932e-02
-1.268883768398020549e-02
-1.359119059570736837e-02
-1.277499888954447549e-02
-1.259566526333542706e-02
-1.239012411654710245e-02
-1.228196876195078793e-02
-1.252795091920824375e-02
-1.230568240629179716e-02
-1.278635855377329746e-02
-1.281289125002315656e-02
-1.262867488762631045e-02
-1.246283484461732649e-02
-1.222333626475284249e-02
-1.229742112662567631e-02
-1.225703576689365915e-02
-1.296844506450234129e-02
-1.265669597732976825e-02
-1.288744419775605769e-02
-1.236981077539222977e-02
-1.229249332513175468e-02
-1.234221373647746874e-02
-1.228046803227104619e-02
-1.229268932822161729e-02
-1.241024023525586287e-02
-1.220833095551876295e-02
-1.236204381317476848e-02
-1.227128960136870603e-02
-1.224097983507304796e-02
-1.244146924324332146e-02
-1.248189298302291618e-02
-1.237858189169157783e-02
-1.236780519780396326e-02
-1.255772450786005884e-02
-1.261556912386319063e-02
-1.283836529359949283e-02
-1.257444520909287329e-02
-1.255587150868770450e-02
-1.247463697201984037e-02
-1.252194958664373803e-02
-1.257162101176118214e-02
-1.255866946220887855e-02
-1.257556575496004449e-02
-1.259391497560935491e-02
-1.282853417903575058e-02
-1.307826592677974187e-02
-1.245943270676996839e-02
-1.243321097688687878e-02
-1.385261505794974438e-02
-1.153362573306528950e-02
-1.236334904064584177e-02
-1.230013527401184990e-02
-1.214960883651518796e-02
-1.205322652277208972e-02
-1.196736899385181414e-02
-1.233932416638490286e-02
-1.214837431678409893e-02
-1.210412416015881412e-02
-1.205945820861392681e-02
-1.197394510971751952e-02
-1.205699404707850052e-02
-1.198348682775162224e-02
-1.194584564981664848e-02
-1.189212743443322957e-02
-1.186440829864010907e-02
-1.175169440676850259e-02
-1.210760008425742704e-02
-1.187694394603129068e-02
-1.202604836875626436e-02
-1.188521884431355084e-02
-1.181575407875862412e-02
-1.194847692994178111e-02
-1.169616292853605487e-02
-1.172275700295806293e-02
-1.177510298038450184e-02
-1.221214687150000769e-02
-1.233796669278605651e-02
-1.238931391312295995e-02
-1.252269312641744216e-02
-1.248050242659284881e-02
-1.224768719921098988e-02
-1.230456700721099805e-02
-1.247880224660414573e-02
-1.249101051834129554e-02
-1.255792463558600379e-02
-1.231205062038840531e-02
-1.235791052645881377e-02
-1.229077124856221143e-02
-1.251351655221821443e-02
-1.218302226827914884e-02
-1.215507666643487507e-02
-1.226052112404586031e-02
-1.224395149184084874e-02
-1.255939657972048387e-02
-1.202097158708534917e-02
-1.206934430742191700e-02
-1.241052603046744265e-02
-1.197324816537647871e-02
-1.227643020275778589e-02
-1.215478462362979024e-02
-1.239226067666413314e-02
-1.204045709387646483e-02
-1.192465553498541983e-02
-1.195056601471336695e-02
-1.193631395368707770e-02
-1.160940712147883434e-02
-1.147323559724107260e-02
-1.154228875847334267e-02
-1.128451834161354334e-02
-1.131778846688952928e-02
-1.112411769855153366e-02
-1.109454596714899363e-02
-1.195977310698054241e-02
-1.202286953805419695e-02
-1.157395438007414318e-02
-1.151960129181409109e-02
-1.173941911667789051e-02
-1.127198103868515267e-02
-1.131974943854069382e-02
-1.103621181178313614e-02
-1.093457380300915174e-02
-1.195264872433814130e-02
-1.188990881619030916e-02
-1.204245998585993897e-02
-1.195271224260086376e-02
-1.198246858837568977e-02
-1.178566266357181785e-02
-1.182190793565177089e-02
-1.226659920592963228e-02
-1.243215322047199964e-02
-1.246475805258512662e-02
-1.262947363452026316e-02
-1.230095618693066023e-02
-1.231706355330105390e-02
-1.261537247876265248e-02
-1.227435430344587554e-02
-1.238675219866152213e-02
-1.215180356769563971e-02
-1.232633237229007958e-02
-1.240857220890442814e-02
-1.229126250185247869e-02
-1.211680125022111289e-02
-1.244433558136517903e-02
-1.222233937489471470e-02
-1.218500699710393584e-02
-1.192025341811583927e-02
-1.182607915647020114e-02
-1.220853643995422136e-02
-1.251991522489816037e-02
-1.256259994772631824e-02
-1.250416141352217979e-02
-1.213322103923381023e-02
-1.217394422600469664e-02
-1.228238453301594424e-02
-1.223866556122603713e-02
-1.187294073180612461e-02
-1.185174153664790390e-02
-1.186559723224631276e-02
-1.189116920740450681e-02
-1.166676783091934524e-02
-1.240188447675041189e-02
-1.229934799141849458e-02
-1.244251551200220920e-02
-1.259453079337460174e-02
-1.225232051268908794e-02
-1.215118870605014570e-02
-1.253647367704891456e-02
-1.216913441322531146e-02
-1.218413449165532854e-02
-1.235838735803309295e-02
-1.216971430171434783e-02
-1.204269457898156544e-02
-1.199867623549359663e-02
-1.202275798686727910e-02
-1.235021646985902909e-02
-1.207892438238912687e-02
-1.198817756184897970e-02
-1.209200443236336207e-02
-1.195887462756894948e-02
-1.210419316090706292e-02
-1.247505226475687477e-02
-1.201409254559454402e-02
-1.188693586684274467e-02
-1.185421994249728599e-02
-1.203140605931439858e-02
-1.205876712207052358e-02
-1.268436053323036133e-02
-1.258820312164100896e-02
-1.179344331722296732e-02
-1.164440584734730347e-02
-1.168937939090782148e-02
-1.176272844398399721e-02
-1.155372892180019963e-02
-1.144296676017582046e-02
-1.135869872441376723e-02
-1.140187592211311211e-02
-1.127825727033919187e-02
-1.131445000778206339e-02
-1.176436482543763082e-02
-1.155986716300659578e-02
-1.164972200445476766e-02
-1.147023311107803374e-02
-1.135614916316794384e-02
-1.142761976136809181e-02
-1.121006042658438152e-02
-1.164392264340860690e-02
-1.168297342713433759e-02
-1.158564560702302071e-02
-1.145769435610381054e-02
-1.163057553877821018e-02
-1.148451119323325685e-02
-1.171877300266250220e-02
-1.159173939013035705e-02
-1.180618212090757402e-02
-1.163439977908851952e-02
-1.182362347374393656e-02
-1.171304997515303266e-02
-1.167383104228290891e-02
-1.147549745857167486e-02
-1.164968979526918684e-02
-1.156934285016511174e-02
-1.160853682163061687e-02
-1.177992526111780111e-02
-1.164177495337153333e-02
-1.147625253462134995e-02
-1.144356248098474596e-02
-1.173959387584777060e-02
-1.143619012400302025e-02
-1.166821565121685736e-02
-1.178661794661823442e-02
-1.150084651937312297e-02
-1.134657144828634355e-02
-1.134823093015319487e-02
-1.144898790509916303e-02
-1.138891238418681534e-02
-1.138703821858636639e-02
-1.146218073819977451e-02
-1.142073492234151229e-02
-1.114030628828542764e-02
-1.101189516472904882e-02
-1.153642526958129771e-02
-1.139463869429395947e-02
-1.142766333564466247e-02
-1.123436128903755778e-02
-1.135720992213145805e-02
-1.115122262006643106e-02
-1.123912957096170374e-02
-1.138457574348428550e-02
-1.150419991823901575e-02
-1.154086915515387980e-02
-1.171296642690839405e-02
-1.150177319618729370e-02
-1.118702164289435246e-02
-1.138998929741408782e-02
-1.104114756934448764e-02
-1.121676775362617784e-02
-1.104828873883553081e-02
-1.083911098531982302e-02
-1.079130618677477844e-02
-1.094675610904152427e-02
-1.085743437338812165e-02
-1.100716292420980333e-02
-1.088902916963556747e-02
-1.112064845297667907e-02
-1.072192084606703004e-02
-1.075205252594898381e-02
-1.100998326111176685e-02
-1.090452554201279400e-02
-1.077856665464177813e-02
-1.100490245143104055e-02
-1.055071906959836707e-02
-1.062159533776867171e-02
-1.021323090472251414e-02
-9.877551863429654203e-03
-1.042596276884538882e-02
-1.063818508658252032e-02
-9.868539627557551888e-03
-1.037033396486284134e-02
-1.103955256296756081e-02
-1.048623692318591434e-02
-1.082739559315991189e-02
-1.064794892117418811e-02
-1.053662874611404482e-02
-9.533414474339094516e-03
-9.732766842406604876e-03
-9.999641360170494209e-03
-1.029360735086600614e-02
-9.467299911552783109e-03
-8.658944847033582179e-03
-7.913986324185526972e-03
-9.382046710210758048e-03
-1.110524432553936479e-02
-9.514855996465811788e-03
-9.340261046609631829e-03
-8.982278127725722150e-03
-9.734148491087236607e-03
-8.624000765785885814e-03
-8.120307610286019856e-03
-8.388405568955382627e-03
-8.064337708941210839e-03
-8.901550777893564928e-03
-7.957309406574372343e-03
-7.732628360938568167e-03
-8.967128706198023227e-03
-9.225489211014067242e-03
-9.714139546939002876e-03
-9.995935947577801878e-03
-9.176402361840486563e-03
-9.275036878447414160e-03
-9.006929315668557590e-03
-9.831325424122676349e-03
-1.027468013419840197e-02
-1.035849166776592334e-02
-1.005777701059180559e-02
-1.049712752023780615e-02
-1.043555543188996217e-02
-1.041504602508221480e-02
-9.648256429092127301e-03
-1.038435610960833193e-02
-1.075091291684149471e-02
-1.049995147105166685e-02
-1.021306317675031369e-02
-1.056356730940948528e-02
-1.051607626008262131e-02
-1.053709684997339996e-02
-1.014188317781529805e-02
-1.075956118739065243e-02
-1.100068628797513590e-02
-1.154125270501576983e-02
-1.190901338677302808e-02
-1.120021558595068328e-02
-1.148336629268737613e-02
-1.081292472876981166e-02
-1.090016149045725490e-02
-1.071008839591303108e-02
-1.137364411315501360e-02
-1.055092707857657915e-02
-1.074248588638551313e-02
-1.091549455665028270e-02
-1.182505214548511957e-02
-1.163820144279990865e-02
-1.217144707645598581e-02
-1.207476370965735596e-02
-1.172627713027200348e-02
-1.202448175379543238e-02
-1.145528726014300065e-02
-1.138699837339955147e-02
-1.272476925519591164e-02
-1.216894531694485450e-02
-1.214311469689941143e-02
-1.128731559383511218e-02
-1.229521513582390591e-02
-1.203900454147062773e-02
-1.208348687621579702e-02
-1.161313862974020471e-02
-1.208330515808669035e-02
-1.150561036396441535e-02
-1.127700835780625667e-02
-1.124794436159942852e-02
-1.069214516026667505e-02
-1.051225757190847772e-02
-1.017517983278648508e-02
-9.327873928265645320e-03
-1.248254871016919731e-02
-1.163938620382926406e-02
-1.248175952652165292e-02
-1.206856912720170004e-02
-1.158652923253815532e-02
-1.159879135049225393e-02
-1.065563824727948534e-02
-1.028368421688183668e-02
-9.061596345316353524e-03
-1.257131883657138481e-02
-1.232913827215989001e-02
-1.185149399819972540e-02
-1.154948748467206701e-02
-1.302089716990293203e-02
-1.353119842096425079e-02
-1.285706535575343451e-02
-1.308151612679423967e-02
-1.179824893657530765e-02
-1.315537485281126004e-02
-1.206928583098779671e-02
-1.318384886182197117e-02
-1.296323781772105825e-02
-1.367964993712193766e-02
-1.414123968941485496e-02
-1.436487501741335118e-02
-1.173915737089974501e-02
-1.136671571968790075e-02
-1.095832841613502903e-02
-1.067602536934015439e-02
-1.128768071281059313e-02
-1.187524707640393723e-02
-1.144263530629789985e-02
-1.111661358768881690e-02
-1.150238762085811425e-02
-1.118090256765222335e-02
-1.097797140393007298e-02
-1.070713638294645657e-02
-1.040944204229894698e-02
-9.875888444308958750e-03
-1.104990825606090576e-02
-1.100993611454282976e-02
-1.142116107740150099e-02
-1.055442579880735629e-02
-1.119716110748321565e-02
-1.050158678928279042e-02
-1.125764759275133496e-02
-1.109141500541107640e-02
-1.098607602455528402e-02
-1.176717453467414527e-02
-1.163247293378096535e-02
-1.113955138630459869e-02
-1.041021493652063458e-02
-1.036728410710465245e-02
-1.059757225913092286e-02
-1.054734030082113937e-02
-1.016311921377155252e-02
-9.931699494861272182e-03
-1.018968680099797269e-02
-1.003753556572469126e-02
-1.048773008846374741e-02
-1.056405225100667637e-02
-1.081177257194109939e-02
-1.009274953964116664e-02
-9.270431143398092863e-03
-1.098247515380221771e-02
-1.058598404495736042e-02
-1.055130936486119164e-02
-1.103446395701794189e-02
-9.566109121278589325e-03
-9.594849226360552610e-03
-9.846126657662695320e-03
-1.001636510048987440e-02
-9.380937745554606549e-03
-9.260914211353433317e-03
-9.210674776498194161e-03
-9.645287523897771303e-03
-9.296947538120456031e-03
-9.455491142375755179e-03
-9.014022881766513978e-03
-9.514769305874856004e-03
-8.525446573602329589e-03
-9.599479095544691254e-03
-9.830842017184787673e-03
-1.035570714823077013e-02
-1.093594857551350580e-02
-1.105888979274217629e-02
-1.007308272785110634e-02
-9.035423846878045881e-03
-7.896729039665253622e-03
-7.653393429950743065e-03
-7.153203805750223826e-03
-9.465289534874701816e-03
-1.055485535963095189e-02
-1.006373079162008188e-02
-1.050663344792754188e-02
-9.067144178506245447e-03
-9.088948127336612948e-03
-1.114979401027458954e-02
-1.167060654781457499e-02
-1.128305123622122021e-02
-1.144203220733535850e-02
-1.187599312102118575e-02
-1.266129577456178573e-02
-1.335849530604276900e-02
-1.425162708969216797e-02
-1.431344441659256408e-02
-1.365861172732884404e-02
-1.488434169187869728e-02
-1.086638782014230989e-02
-1.214263418195050959e-02
-1.151046464910689127e-02
-1.186473222688239765e-02
-1.266422398600801878e-02
-1.266365663632120463e-02
-1.297361957706760598e-02
-1.357936285939286523e-02
-1.469855734454852611e-02
-1.343749828836049952e-02
-1.337380076186258857e-02
-1.587152762798523659e-02
-1.453758463322668212e-02
-1.081389703520823330e-02
-1.060963421551869117e-02
-1.071693801406585142e-02
-1.082566076244563177e-02
-1.007667328776233259e-02
-1.007704886625135875e-02
-9.750439768197154827e-03
-9.612361997965368152e-03
-1.064008214139495687e-02
-1.074837830107425868e-02
-9.920401215048512550e-03
-1.021495659474157790e-02
-1.029920031264845888e-02
-9.986750754409842723e-03
-9.197673712368657079e-03
-9.873670421205748421e-03
-9.473358693396632946e-03
-9.318813904022286293e-03
-9.758729064978361942e-03
-1.069368354374838903e-02
-1.084011055829157792e-02
-1.093827501286784472e-02
-1.078670824131906444e-02
-1.094933666018250810e-02
-1.100025861314583159e-02
-1.200537258466586286e-02
-1.225017785321048415e-02
-1.437631945535531273e-02
-1.055156624777305735e-02
-1.087468514923973367e-02
-1.081980232071966599e-02
-1.103226273246257945e-02
-1.067475044023589309e-02
-1.073333719600728063e-02
-1.212462901293058157e-02
-1.237559756480528794e-02
-1.129284700047582593e-02
-1.173371326973642222e-02
-1.502484970908418704e-02
-1.476161775801894047e-02
-1.501233034041111331e-02
-1.121569328733425762e-02
-1.152182255308733735e-02
-1.154133295051658868e-02
-1.160593326730930894e-02
-1.200530093135665846e-02
-1.225393774138942328e-02
-1.248869911386639962e-02
-1.217803882278209980e-02
-1.293199631787771316e-02
-1.123289097732779393e-02
-1.140043712731431472e-02
-1.206367658675921647e-02
-1.203278017405065223e-02
-1.217560875344539210e-02
-1.227436958873832917e-02
-1.279869981487199992e-02
-1.331255069104619014e-02
-1.150056341940259956e-02
-1.151458340092710239e-02
-1.139389227139422228e-02
-1.151250211131180090e-02
-1.139313569242365355e-02
-1.138893050702182580e-02
-1.155797162602585117e-02
-1.122252279820148795e-02
-1.154374508536359228e-02
-1.125630764546968823e-02
-1.141249203787645349e-02
-1.144924417342656035e-02
-1.168964544004518283e-02
-1.149669386168241519e-02
-1.120602491136171545e-02
-1.167997929079494374e-02
-1.109057713682693770e-02
-1.162417213886854893e-02
-1.117105844865113121e-02
-1.142941905612979668e-02
-1.119317108492315534e-02
-1.118028991173803874e-02
-1.120853582321408234e-02
-1.128783413768480806e-02
-1.110185521681934795e-02
-1.137856237228050682e-02
-1.132647492118197749e-02
-1.069156058813868805e-02
-1.014567733065404112e-02
-1.081139338299990857e-02
-8.971439285741270378e-03
-1.111327102525184324e-02
-1.121927527362793185e-02
-1.095756664687199886e-02
-1.104991028433885761e-02
-1.155427908635993026e-02
-1.136055266917554776e-02
-1.134043777190583795e-02
-1.159455150234026642e-02
-1.068867021061348406e-02
-1.182243460142080177e-02
-1.042340662758338768e-02
-8.489582889637447768e-03
-8.728036206492898949e-03
-1.103079631765526043e-02
-1.094038287075196382e-02
-1.145838967290964926e-02
-1.152430787538199185e-02
-1.032928998683400532e-02
-9.465892578175929065e-03
-8.145288150011444767e-03
-7.435205879082362745e-03
-7.240107177525019824e-03
-1.095469539678613040e-02
-1.086133822028582073e-02
-1.051547448017019042e-02
-1.029329803210976557e-02
-9.431769146732963890e-03
-9.878612128063509606e-03
-1.176983441327310136e-02
-1.217006961353840275e-02
-1.205600951510327201e-02
-1.226038905553270865e-02
-1.224790511997422837e-02
-1.243482213800772146e-02
-1.239555699234682999e-02
-1.277153267257159948e-02
-1.167105413778259104e-02
-1.247267392848683612e-02
-1.206105774507738350e-02
-1.234621078350658235e-02
-1.232754488891617435e-02
-1.222813881021661206e-02
-1.241350156672937910e-02
-1.254142175116305935e-02
-1.300730047185346717e-02
-1.279416303281002455e-02
-1.273931545807997605e-02
-1.178963306794191153e-02
-1.169859758957696172e-02
-1.164694365590708200e-02
-1.168282002752373330e-02
-1.149251747240579401e-02
-1.136336244649924394e-02
-1.138330271462731358e-02
-1.125134280572476393e-02
-1.123645493755874927e-02
-1.105990882401939809e-02
-1.101663830916912480e-02
-1.074878455837481768e-02
-1.169467471118045693e-02
-1.179692691439636343e-02
-1.150812589503501931e-02
-1.143316991850102000e-02
-1.149687135463014868e-02
-1.131172361810855141e-02
-1.127388823866637413e-02
-1.096468410017388193e-02
-1.088823809594092508e-02
-1.149468018308932166e-02
-1.132836830240037743e-02
-1.153213578380699392e-02
-1.133114354334690925e-02
-1.107113029986947147e-02
-1.074644705559127562e-02
-1.100843067933717813e-02
-1.145031134867847272e-02
-1.125998957432412101e-02
-1.113333932949467538e-02
-1.089827770358588015e-02
-1.059517405631487004e-02
-1.055511151743339891e-02
-1.119206198137722395e-02
-1.088198989896997475e-02
-1.093262284442422447e-02
-1.194825748479915947e-02
-1.250439941476702219e-02
-1.259296024399776323e-02
-1.271495716825702879e-02
-1.306499605384275550e-02
-1.382662612397303308e-02
-1.438495767706958993e-02
-1.459030721453702037e-02
-1.524669460162775096e-02
-1.192075260275200950e-02
-1.248694731403589796e-02
-1.285095769245622917e-02
-1.309148966538837763e-02
-1.410605216832666077e-02
-1.371132015802471217e-02
-1.485251450950965738e-02
-1.404186688003688371e-02
-1.463507073655172241e-02
-1.403689739120455270e-02
-1.539713779434685563e-02
-1.637945203629355070e-02
-1.445728557873769866e-02
-1.247778181347198277e-02
-1.252427212915161597e-02
-1.212773222043479066e-02
-1.214078663824815461e-02
-1.239012849232395269e-02
-1.232844115683797218e-02
-1.290889058265987099e-02
-1.214678710144170490e-02
-1.235507348556439365e-02
-1.256324184449498019e-02
-1.179605239180785484e-02
-1.146969689629678650e-02
-1.125646296128860087e-02
-1.105985639787953646e-02
-1.127774783128802742e-02
-1.098499096077428308e-02
-1.096512887705623600e-02
-1.068238240073703452e-02
-1.067901136058273422e-02
-1.028135616164610466e-02
-1.107465172365353426e-02
-1.178487218560332617e-02
-1.150436271835993465e-02
-1.135774536196330030e-02
-1.126360296995509644e-02
-1.068027136292972953e-02
-1.104953042826081581e-02
-1.098963837720997976e-02
-1.114635748641079789e-02
-1.041013662766365755e-02
-1.045234147671627103e-02
-9.766829335166659493e-03
-1.112332734044483434e-02
-1.167201265797063528e-02
-1.125870075613173357e-02
-1.090228550810139543e-02
-1.140877230324433347e-02
-1.105948956977083515e-02
-1.092854280406336392e-02
-1.140208774748729600e-02
-1.026582507684584838e-02
-1.171620552902832846e-02
-1.061970010766353535e-02
-1.042767199652634182e-02
-1.219642026700333386e-02
-1.258333827454600519e-02
-1.216294306629899825e-02
-1.213144497432312556e-02
-1.316285660432890345e-02
-1.336536397550905884e-02
-1.400764245113425566e-02
-1.294138957409339021e-02
-1.390654522047150149e-02
-1.290351394902530639e-02
-1.324202309237314593e-02
-1.234645448318016231e-02
-1.271907353404101715e-02
-1.356315486047450156e-02
-1.293499022608172143e-02
-1.462113064849042930e-02
-1.270570935449583105e-02
-1.435879109062917353e-02
-1.265178855657919654e-02
-1.308537537982780094e-02
-1.196680008997747999e-02
-1.186070900382633214e-02
-1.161469885071476915e-02
-1.173780509544687482e-02
-1.182735419258717363e-02
-1.200151153137760454e-02
-1.181786501591901642e-02
-1.195057124450106360e-02
-1.196812740162140135e-02
-1.200056079120707248e-02
-1.170037265423687356e-02
-1.203052843868500539e-02
-1.211610350712958271e-02
-1.171656599807783042e-02
-1.192620044393146936e-02
-1.181962864974761725e-02
-1.190024126235947853e-02
-1.189277963147201446e-02
-1.202389479342336025e-02
-1.119790965728411324e-02
-1.080083932367606990e-02
-1.065729085178753442e-02
-1.042502907802642965e-02
-9.956689552039999988e-03
-1.018459201086829163e-02
-9.209411712016954757e-03
-7.513749402249996455e-03
-9.850728963149766107e-03
-1.112399615733140890e-02
-1.113516273155148485e-02
-9.659139079566425243e-03
-9.538653785130298685e-03
-1.059857248046504330e-02
-1.059081033612479204e-02
-1.081389447676901761e-02
-1.084944761247604028e-02
-1.144378065188098557e-02
-1.141511362156834297e-02
-1.056991219913319680e-02
-9.405982633163454190e-03
-8.340683044177100991e-03
-9.010916918920912344e-03
-6.491505130407356633e-03
-1.098163355391700881e-02
-1.063741491590529213e-02
-1.095517342481988100e-02
-1.068517664036753613e-02
-9.341232790921302070e-03
-9.285628342436161656e-03
-1.182007259645411618e-02
-1.222411463366294276e-02
-1.213327157632470427e-02
-1.210079059021834658e-02
-1.263017037164573288e-02
-1.277497014034769014e-02
-1.290372812200213035e-02
-1.177706910689046461e-02
-1.228908211468071089e-02
-1.257065803786926519e-02
-1.251815328653499426e-02
-1.297903875322187379e-02
-1.289692975806068856e-02
-1.300346792942366596e-02
-1.258056322255768182e-02
-1.331733077854420182e-02
-1.210458152379277966e-02
-1.204961243777400576e-02
-1.203250394994721459e-02
-1.200761913641155108e-02
-1.206630530912059483e-02
-1.204796493279514102e-02
-1.200424549068353393e-02
-1.206380806364043372e-02
-1.201321528483520647e-02
-1.207381465946653909e-02
-1.206401633674391433e-02
-1.207606306140447498e-02
-1.213772088079534232e-02
-1.202904021074032576e-02
-1.210581731722428292e-02
-1.205570450981565366e-02
-1.195448423245686412e-02
-1.205803083004609172e-02
-1.197054745258713769e-02
-1.207566364273502356e-02
-1.213580158388118460e-02
-1.204435266547700632e-02
-1.224701229993656847e-02
-1.227350407527473194e-02
-1.240133314711534124e-02
-1.234193805899000233e-02
-1.227434835612793013e-02
-1.286108589775262698e-02
-1.242814946457740551e-02
-1.196252782909520106e-02
-1.232253476447854081e-02
-1.209194035807859349e-02
-1.208019382447934539e-02
-1.229206094343733048e-02
-1.300245833771097523e-02
-1.298582870060450978e-02
-1.296588011257496752e-02
-1.268745828422535547e-02
-1.235491371483677693e-02
-1.234421122880286111e-02
-1.208099805759886049e-02
-1.201816020711920369e-02
-1.180341521845864640e-02
-1.161225361051874787e-02
-1.168620087662027886e-02
-1.157344649840560437e-02
-1.178920917263326720e-02
-1.229973378709408628e-02
-1.165514041463084662e-02
-1.152966354733611816e-02
-1.136753148618373926e-02
-1.157791941565514300e-02
-1.180742281402842250e-02
-1.169218048246243799e-02
-1.179441630918593234e-02
-1.156557955330708015e-02
-1.152633048869573275e-02
-1.128511778282011851e-02
-1.160536803585982511e-02
-1.182766621194520154e-02
-1.196062343559258639e-02
-1.194015652626472836e-02
-1.189399396012191280e-02
-1.138890869775971600e-02
-1.171980782131685529e-02
-1.140516332000722499e-02
-1.244333332334923888e-02
-1.177700279602584069e-02
-1.184258543527713994e-02
-1.187139422541687653e-02
-1.174537312202141894e-02
-1.211921260586321623e-02
-1.228757475144331111e-02
-1.202402541440398057e-02
-1.251943307150918394e-02
-1.188912047647572648e-02
-1.168728122939602897e-02
-1.204441734448154742e-02
-1.226699397062141345e-02
-1.241868055487042356e-02
-1.194433016218663865e-02
-1.209595010971440190e-02
-1.187212982631588587e-02
-1.234771398062982535e-02
-1.275064441116854561e-02
-1.258858373180596867e-02
-1.204215990484912811e-02
-1.210052833158212909e-02
-1.158687540485210145e-02
-1.137914213939656034e-02
-1.257473251065304061e-02
-1.308170828932584198e-02
-1.383846830925294404e-02
-1.301894506319853026e-02
-1.212726891627294128e-02
-1.218613257965657504e-02
-1.249548254190448703e-02
-1.264527401655085245e-02
-1.298280361438554700e-02
-1.374324179404892883e-02
-1.396185767320712659e-02
-1.431705820322362252e-02
-1.275460614729161980e-02
-1.321342200765569623e-02
-1.302182709718938299e-02
-1.131818053848663262e-02
-1.077663896814141063e-02
-1.055747798600610229e-02
-1.022499936317893855e-02
-1.063997261790170651e-02
-1.007347632989466502e-02
-9.771521496559146258e-03
-1.006546884883949625e-02
-1.143116933615107023e-02
-1.066356398769187884e-02
-1.081145227061588998e-02
-1.076373442485405695e-02
-9.901284622606351671e-03
-9.743132646532409041e-03
-9.954556708890264019e-03
-9.417604247703883005e-03
-1.028408055433656376e-02
-9.691076335770730521e-03
-1.021396503197544159e-02
-1.075304532738333499e-02
-1.064898611055553439e-02
-1.082861198519626499e-02
-1.063977621277514309e-02
-1.083472288581253766e-02
-1.081346148247747802e-02
-1.067639656627958691e-02
-1.093240245588625661e-02
-1.032938238917204508e-02
-1.108912231934821441e-02
-1.094876114940243790e-02
-1.056968247858444503e-02
-1.091181930305764637e-02
-1.072016284911641269e-02
-1.079870289157043931e-02
-1.041596457045015217e-02
-1.122438701977486984e-02
-1.145546469176176446e-02
-1.136874133842055365e-02
-1.153771974012043552e-02
-1.181896127581848026e-02
-1.135173580595764779e-02
-1.144905193809074226e-02
-1.192238994944838475e-02
-1.187870967887860556e-02
-1.187372823525842391e-02
-1.113960021569816022e-02
-1.102807621872457268e-02
-1.032265485770168974e-02
-1.000516349833038485e-02
-1.068259222244809410e-02
-9.580577832564553600e-03
-1.105647749177308264e-02
-1.163437994866143785e-02
-1.087577660685048672e-02
-1.112093725265787120e-02
-9.947768682821742786e-03
-1.001769447260138571e-02
-9.599425778498215517e-03
-9.946442416406114234e-03
-9.373698823435555605e-03
-9.226892222723938677e-03
-8.612560704677446610e-03
-8.035970895326647809e-03
-8.667416486975387802e-03
-7.317190314354322413e-03
-8.226766334810986167e-03
-7.335701473913703446e-03
-6.374796178451497784e-03
-1.013579601153772984e-02
-9.345338644177251380e-03
-9.511558785037245098e-03
-9.120965816994328068e-03
-8.173326610771315323e-03
-9.115112598660601861e-03
-6.958361253472656639e-03
-8.548250609674068468e-03
-7.307070200902474055e-03
-1.060225525095455021e-02
-1.087433893412167139e-02
-1.154266633085524948e-02
-1.173178274479754965e-02
-1.087317181452791999e-02
-1.042292605366051256e-02
-1.028934513199965088e-02
-1.019731036981799677e-02
-9.932911425209920223e-03
-9.854318449987357204e-03
-9.713041916845953708e-03
-9.399759309930011061e-03
-1.077368563551983974e-02
-1.055775142972441988e-02
-1.099500563426925905e-02
-1.107911612619755931e-02
-1.048267484599058399e-02
-1.030944902149709755e-02
-9.876606318949354354e-03
-9.745579970758399754e-03
-9.468950221058735836e-03
-1.197450061399433011e-02
-1.246368175950598491e-02
-1.266569819632443542e-02
-1.280378760142242452e-02
-1.288470204710958321e-02
-1.269256697793938286e-02
-1.339656511077196889e-02
-1.361005152553056152e-02
-1.476977727612926485e-02
-1.200410927561209630e-02
-1.235636842836996922e-02
-1.302112348239374724e-02
-1.315608106340948776e-02
-1.250413554313632193e-02
-1.233797500923419256e-02
-1.369923307797690261e-02
-1.343361568929958560e-02
-1.312376835949092234e-02
-1.338345296862457692e-02
-1.574186350873053863e-02
-1.441703761403061515e-02
-1.512025124525578045e-02
-1.253177284939362840e-02
-1.272216989675971355e-02
-1.248470530842328736e-02
-1.258573659127991580e-02
-1.244003542548126860e-02
-1.166037666421679622e-02
-1.111030100522990456e-02
-1.176216575781719245e-02
-1.229875277316680449e-02
-1.330587565333709102e-02
-1.256451790741269954e-02
-1.260152057255620184e-02
-1.217825963259269381e-02
-1.217283166809247398e-02
-1.239015069348588932e-02
-1.242323014682416085e-02
-1.185916734792690809e-02
-1.168374215227232192e-02
-1.146042406445989953e-02
-1.170857854384686064e-02
-1.137012759536508953e-02
-1.151396517611237048e-02
-1.185929777292553909e-02
-1.146235037968049326e-02
-1.180412256084311870e-02
-1.160331228930477909e-02
-1.200860758563506402e-02
-1.222399465111818039e-02
-1.172570440383437045e-02
-1.191509087590010389e-02
-1.135838051919759416e-02
-1.123193547989592180e-02
-1.197970763612728369e-02
-1.132030272452190511e-02
-1.188734352527658598e-02
-1.155318504116877899e-02
-1.254512639944515076e-02
-1.264786100328855502e-02
-1.275257892700527862e-02
-1.237935933965654024e-02
-1.255829765474998985e-02
-1.249899853616799270e-02
-1.275898110596933310e-02
-1.294449177900925015e-02
-1.305993752153528781e-02
-1.284736350106295728e-02
-1.221067914993912568e-02
-1.349531823037762937e-02
-1.418310397218369018e-02
-1.527110679118210204e-02
-1.635542749146149527e-02
-1.763578090399147216e-02
-1.288847961269396457e-02
-1.307019508459096417e-02
-1.346866600303255924e-02
-1.342380039229365725e-02
-1.393622919367630726e-02
-1.415147641897602712e-02
-1.505716512316614998e-02
-1.543073119713486013e-02
-1.607366141906347093e-02
-1.638813816688798608e-02
-1.779591445540385647e-02
-1.811949660837044659e-02
-1.812418306666937345e-02
-1.293890234256836295e-02
-1.306218899415958860e-02
-1.325151621570382077e-02
-1.293004352632515404e-02
-1.264646841618932878e-02
-1.259099938844438632e-02
-1.253035050976976199e-02
-1.235236600608775361e-02
-1.285213035389587422e-02
-1.326017868852030768e-02
-1.249015163072627645e-02
-1.270041802566813406e-02
-1.263150498268734122e-02
-1.255022840478585595e-02
-1.264987404461795015e-02
-1.227844314719420127e-02
-1.223778640953841583e-02
-1.245965467476420341e-02
-1.220696365599717795e-02
-1.363403346308878807e-02
-1.322129412302146256e-02
-1.340351599084010220e-02
-1.313060896976813406e-02
-1.421694928272051149e-02
-1.303378312806937125e-02
-1.288034884348313557e-02
-1.403564037001901570e-02
-1.400360234817036101e-02
-1.389014355575037170e-02
-1.332167824871972883e-02
-1.476426952257007749e-02
-1.364496808005491273e-02
-1.444297611042433607e-02
-1.404080787472616020e-02
-1.442778590406098779e-02
-1.433748952887203831e-02
-1.395924253784476023e-02
-1.431759312269589683e-02
-1.376234620828468806e-02
-1.395676454967592975e-02
-1.390068673131563022e-02
-1.474712371061096851e-02
-1.482071659966490915e-02
-1.362690416200805499e-02
-1.384107272262269199e-02
-1.412500303037231633e-02
-1.354744537948161277e-02
-1.469235881044050548e-02
-1.393111960292177549e-02
-1.357432426552878171e-02
-1.306940145769082406e-02
-1.380753401764992470e-02
-1.375734361773405315e-02
-1.560539513307845384e-02
-1.362249612953309041e-02
-1.428561577075556678e-02
-1.313810716362109714e-02
-1.330679473123054860e-02
-1.425548257404688282e-02
-1.455719938414994780e-02
-1.488116910110660190e-02
-1.391722750209553779e-02
-1.338376507436575893e-02
-1.329142269186313688e-02
-1.345700364641840181e-02
-1.341339670017602757e-02
-1.342244024024791954e-02
-1.469767792175264397e-02
-1.306975454582411621e-02
-1.365416560692878263e-02
-1.311116892854353143e-02
-1.260139118128612672e-02
-1.420746425860573876e-02
-1.483725558738336302e-02
-1.431499852899614268e-02
-1.298877269564175513e-02
-1.287306987165528875e-02
-1.267004645387528189e-02
-1.257846529239580596e-02
-1.287927689742654654e-02
-1.300309020715833229e-02
-1.305969549053961377e-02
-1.301399704131851222e-02
-1.317234580486456239e-02
-1.310572047604029872e-02
-1.321856115322919342e-02
-1.288507663744773053e-02
-1.292513023791247093e-02
-1.285202267461849762e-02
-1.282689470464498833e-02
-1.299028325959283338e-02
-1.293289205806642805e-02
-1.317459659713338636e-02
-1.306516323922300195e-02
-1.328360604923975972e-02
-1.257290424545338958e-02
-1.237378290114897993e-02
-1.234624002674363299e-02
-1.235307159587589743e-02
-1.222456349922058927e-02
-1.195190692131776339e-02
-1.177266062764792051e-02
-1.191215698256397129e-02
-1.261621465034059447e-02
-1.235311079646152742e-02
-1.225590529223078394e-02
-1.228217897945391331e-02
-1.194674089456400010e-02
-1.187133284042491896e-02
-1.209041623234278530e-02
-1.186059390752722958e-02
-1.184995332532862676e-02
-1.233787309630560158e-02
-1.232530144527309475e-02
-1.220045221802879346e-02
-1.217840574453377643e-02
-1.254387447879160185e-02
-1.235548833981731272e-02
-1.224644284825011052e-02
-1.257379019461360610e-02
-1.267326622948812022e-02
-1.252380631249175313e-02
-1.208048565098246603e-02
-1.190614855754478472e-02
-1.199568937950118430e-02
-1.182639278385723761e-02
-1.169465526133189708e-02
-1.156578872947470506e-02
-1.159390042059802589e-02
-1.142712881655042444e-02
-1.148789745024506904e-02
-1.132311240004793378e-02
-1.136084933768892642e-02
-1.209155968939877590e-02
-1.185587401074609040e-02
-1.174202049059387687e-02
-1.160160364641994735e-02
-1.169908013245326596e-02
-1.141603297675924424e-02
-1.151445421656929584e-02
-1.123853304274561628e-02
-1.131139898520967108e-02
-1.223512443867190609e-02
-1.230623656819937982e-02
-1.204028979213902194e-02
-1.186289366773955398e-02
-1.233243688856869996e-02
-1.252466820089902233e-02
-1.233130864074714547e-02
-1.204795493824901108e-02
-1.183386186320396424e-02
-1.175146147224011457e-02
-1.190187409317527804e-02
-1.189109604771440738e-02
-1.173687876403384928e-02
-1.159198924309472363e-02
-1.159944317657578966e-02
-1.146704571892699989e-02
-1.220276393378840092e-02
-1.170073722421872790e-02
-1.192814244650058399e-02
-1.200122787927893064e-02
-1.176197458829684843e-02
-1.171774149018379486e-02
-1.155420483397913249e-02
-1.144155578893276022e-02
-1.109944044045877397e-02
-1.096714351123709817e-02
-1.172459271338002415e-02
-1.181961271806156177e-02
-1.170269652116098097e-02
-1.198207606678362326e-02
-1.172267014646254449e-02
-1.197668485757356904e-02
-1.184340260832769491e-02
-1.151194380105272259e-02
-1.137394710415154039e-02
-1.183775784097516708e-02
-1.174869819839308681e-02
-1.161108313007762002e-02
-1.209407225627198365e-02
-1.165714292841939226e-02
-1.206598465988223921e-02
-1.184386125012064535e-02
-1.087078598575187856e-02
-1.047776140935196762e-02
-1.027521413530402966e-02
-1.040401610372582338e-02
-1.037090324227765530e-02
-1.067911229804434196e-02
-1.095878783270922557e-02
-1.042665785369225467e-02
-1.020412153703267703e-02
-1.025990285363627755e-02
-1.061173993636633367e-02
-1.076674521442068030e-02
-1.101317246618165914e-02
-1.112101886951073239e-02
-9.993720180848594120e-03
-9.973064545697817029e-03
-9.632349633373189085e-03
-9.467992388551508404e-03
-9.742743223816571069e-03
-9.880315733358634861e-03
-1.037163968754523449e-02
-9.426856205453713888e-03
-9.855572031290305360e-03
-9.778844002865319171e-03
-9.612342594315792174e-03
-9.275573613743176571e-03
-8.734157032197162676e-03
-7.938110864487304616e-03
-9.274724244163003867e-03
-9.756893724881280858e-03
-1.009423331045274271e-02
-9.409494150460611869e-03
-9.046604722499794124e-03
-9.203051751695284430e-03
-9.737310790587394918e-03
-9.850310452930634980e-03
-1.016465692780711347e-02
-1.055312123554416268e-02
-8.886524446832470142e-03
-8.528920225531104807e-03
-8.295084184475548864e-03
-7.310292314187795924e-03
-9.104593785203268091e-03
-8.684537653445909347e-03
-8.278301357933890922e-03
-8.790538140673972989e-03
-8.929505512518807683e-03
-9.358042206515941944e-03
-9.369306923140540561e-03
-8.995027150191131290e-03
-8.592026067404110942e-03
-9.051839746315220453e-03
-9.670933622388803302e-03
-9.796847442528362065e-03
-9.526045819023823066e-03
-9.476379023708136201e-03
-9.843378158813732848e-03
-9.839640194920463642e-03
-1.007938532575241783e-02
-1.022722773473692080e-02
-1.017792554116888487e-02
-9.766045013644043468e-03
-9.914756546242717988e-03
-9.880778432140750051e-03
-9.815040453672202805e-03
-9.811524362916631062e-03
-9.694197931019740352e-03
-9.319569539958620988e-03
-8.583492871021076304e-03
-8.167834972708577432e-03
-7.208732805597860803e-03
-8.242486751436958053e-03
-8.347210530732862913e-03
-7.575190927277720629e-03
-8.127362245176128486e-03
-8.917345758412246332e-03
-9.071643368884784592e-03
-9.641145992610861831e-03
-9.686688352775984362e-03
-8.600979480188456622e-03
-8.445214017608317081e-03
-7.660218758137316702e-03
-9.059990741996948663e-03
-8.150292506557825153e-03
-7.451327385514784803e-03
-6.848725538811955074e-03
-7.920649761295474670e-03
-9.076956752912866341e-03
-9.261383088388409207e-03
-1.013239723919519275e-02
-9.846936249981697378e-03
-8.549074271473272937e-03
-8.361060688179856870e-03
-9.184790496171102436e-03
-9.356923443514998662e-03
-7.551674926114557845e-03
-6.691417229501418588e-03
-7.033200869466747600e-03
-5.375122074251482973e-03
-8.842591294775834290e-03
-8.179031089374420860e-03
-7.276365288790932057e-03
-7.806798468070850518e-03
-9.858908823314888048e-03
-1.054099641419969230e-02
-1.060776492126235676e-02
-1.104680566193796780e-02
-1.101955754665488729e-02
-1.093009740052403901e-02
-1.109028848464355295e-02
-1.101594746813234181e-02
-1.005226682552109660e-02
-1.064658586032026302e-02
-1.110324115840614738e-02
-1.129535833889930112e-02
-1.069327113311779529e-02
-1.113416471077357563e-02
-1.126692528773045807e-02
-1.093949234893042306e-02
-1.084452096231813302e-02
-1.104781491172700421e-02
-1.123013146006925436e-02
-1.013820072069999967e-02
-1.049281618381482130e-02
-9.895576902577377099e-03
-9.940013754283626157e-03
-1.054364624649547014e-02
-1.149145036368102307e-02
-9.614794138577771945e-03
-1.127917816210601866e-02
-9.621339033610986843e-03
-1.078800117279398937e-02
-1.201652108118284566e-02
-1.162993342563971126e-02
-1.235549912507399005e-02
-1.154106768343793332e-02
-9.482794431345517583e-03
-9.456595823509033466e-03
-9.917406304479870274e-03
-9.585752231861763631e-03
-9.230165589162675488e-03
-9.560509640234641365e-03
-9.417756912614590886e-03
-9.343938221417064788e-03
-9.319239671147394599e-03
-8.746963139724560007e-03
-9.407646467890192279e-03
-1.055179264054038543e-02
-1.102649781925389011e-02
-1.143127975382319736e-02
-1.142901499218214496e-02
-1.142140694938152852e-02
-1.110697441487447021e-02
-1.134027596943760520e-02
-1.121632371131713393e-02
-1.148020395462443291e-02
-1.158011804549013285e-02
-1.180314085524904362e-02
-1.070177699974165890e-02
-1.079989615763809162e-02
-1.161954366530040458e-02
-1.167317006089060513e-02
-1.104718968466436926e-02
-1.080458669050929181e-02
-1.139489102639621235e-02
-1.153486467789532552e-02
-1.099093703605863101e-02
-1.160791458894791864e-02
-1.161976275549444874e-02
-1.175489509319686127e-02
-1.210265931644325527e-02
-1.177147463721443105e-02
-1.236816275706094717e-02
-1.274542223066451110e-02
-1.291189838823854526e-02
-1.256933716998917192e-02
-1.296748708771409617e-02
-1.341130230698852656e-02
-1.290435166495695202e-02
-1.371528621629742282e-02
-1.318883966281068909e-02
-1.266403548680745429e-02
-1.297678255117888646e-02
-1.259941838915951302e-02
-1.267259322724079845e-02
-1.163696791089644487e-02
-1.247295918130386129e-02
-1.253026927601500265e-02
-1.241984989106326327e-02
-1.359556144223495779e-02
-1.448096528416812495e-02
-1.254750653204353764e-02
-1.306339769366942662e-02
-1.248917477463560265e-02
-1.254411868110320155e-02
-1.288306437174801915e-02
-1.368504733203011400e-02
-1.349093174681267361e-02
-1.277052787637064299e-02
-1.373743061957101094e-02
-1.310112992474278190e-02
-1.280472169845073109e-02
-1.293540071368341066e-02
-1.252216464498223311e-02
-1.263397278187251838e-02
-1.248102001559255915e-02
-1.230203338532300308e-02
-1.261026180491131750e-02
-1.428989066687656219e-02
-1.413578519311114653e-02
-1.385117247177627617e-02
-1.282998049676483017e-02
-1.305897298219603313e-02
-1.238997051805432355e-02
-1.256025775151127857e-02
-1.232658693424246339e-02
-1.426602606695334674e-02
-1.367472263493823420e-02
-1.340382108334708423e-02
-1.360412171199426590e-02
-1.435213013734965536e-02
-1.441318841686943866e-02
-1.462045093564934110e-02
-1.664768910911363156e-02
-1.817143654192523994e-02
-1.540030456833590619e-02
-1.300807371197175953e-02
-1.522509681663097164e-02
-1.382312576815596973e-02
-1.329924677612276569e-02
-1.541018585126282918e-02
-1.383213024660277790e-02
-1.405262071039117475e-02
-1.675390840621669361e-02
-1.676407245326415330e-02
-1.837184735936692875e-02
-1.846983744974042829e-02
-1.898056443398496440e-02
-1.286172451128786420e-02
-1.265905437718893231e-02
-1.292937894176093838e-02
-1.336329349991193134e-02
-1.220679366467433170e-02
-1.222050810301914675e-02
-1.240637832672218839e-02
-1.261542687677840932e-02
-1.210875386290123992e-02
-1.202453302185223054e-02
-1.240151274663791638e-02
-1.195966767054836531e-02
-1.249696466938656630e-02
-1.213869406142440224e-02
-1.269933894385986799e-02
-1.274002019853967202e-02
-1.245611901747170625e-02
-1.240532738870913851e-02
-1.250989887882390621e-02
-1.267174815584034414e-02
-1.304713968573827793e-02
-1.231523210504039366e-02
-1.221592299414221358e-02
-1.236478938923531515e-02
-1.231757689174347095e-02
-1.184625676475252291e-02
-1.195861695143000253e-02
-1.165264581242381019e-02
-1.230957356752178898e-02
-1.230568292343854966e-02
-1.166339498237422417e-02
-1.207796227462759435e-02
-1.212070492066714793e-02
-1.175730398640338972e-02
-1.166375640032958974e-02
-1.138280715775281601e-02
-1.180040460051636972e-02
-1.251703268659179295e-02
-1.263441724575636166e-02
-1.260110800929313893e-02
-1.267496840607951550e-02
-1.276839032969665465e-02
-1.285974597200337938e-02
-1.277932170737807252e-02
-1.298221761212786304e-02
-1.253782525614258875e-02
-1.262799448666213770e-02
-1.279325721943108847e-02
-1.285757254169220438e-02
-1.283907362238511859e-02
-1.273017190496309424e-02
-1.276043537504027714e-02
-1.284750079033224884e-02
-1.299154589909548400e-02
-1.306953694970934728e-02
-1.295599856145248849e-02
-1.254012250890846128e-02
-1.215101419968949402e-02
-1.188422410386179989e-02
-1.207380649446008862e-02
-1.180722869280159508e-02
-1.201918372497228459e-02
-1.235332722070755541e-02
-1.191576906213036649e-02
-1.231424192787526802e-02
-1.165660086518592251e-02
-1.179510382381740441e-02
-1.130654881157049443e-02
-1.279840886119502225e-02
-1.226468541167729728e-02
-1.194502965081051075e-02
-1.119147605163223896e-02
-1.259038008503010793e-02
-1.206106955547153574e-02
-1.251855006576832637e-02
-1.142400994026664986e-02
-1.156239633283670347e-02
-1.157061217428971035e-02
-1.138389722374393530e-02
-1.169785665181341527e-02
-1.094843344441483700e-02
-1.048195153784614586e-02
-9.210233185262180558e-03
-8.162022235669747286e-03
-8.910982330948606644e-03
-1.160130736211979763e-02
-1.164314535442595964e-02
-1.084702419827996735e-02
-1.030279766757326819e-02
-1.227847134938222888e-02
-1.242115299853281500e-02
-1.226628292357358034e-02
-1.208127808915917221e-02
-1.257330795859815456e-02
-1.307729666309104082e-02
-1.365536452167769206e-02
-1.394368398233099618e-02
-1.458367014568784023e-02
-1.512319045014311192e-02
-1.505829199988412137e-02
-1.246898868257461691e-02
-1.266146915200484259e-02
-1.226997617265713526e-02
-1.265833028031227749e-02
-1.316203533911013829e-02
-1.298835810351705623e-02
-1.375010744196012227e-02
-1.375665226519040725e-02
-1.380902960610183930e-02
-1.533133668866819288e-02
-1.591627664284021859e-02
-1.478901783609872303e-02
-1.609911168185258756e-02
-1.240441154615771514e-02
-1.286055003556469886e-02
-1.314500413283807567e-02
-1.292804208297368418e-02
-1.290308545700570922e-02
-1.281908509444340885e-02
-1.360181163330351391e-02
-1.437642884149838846e-02
-1.574656251795218675e-02
-1.233455369507665232e-02
-1.299932187867098785e-02
-1.279450474924511902e-02
-1.316590413605345060e-02
-1.283285512669249395e-02
-1.229551392422832158e-02
-1.343992938966069063e-02
-1.378525121230829605e-02
-1.458506767012748839e-02
-1.378571249925322068e-02
-1.578313664602374114e-02
-1.643984737447041697e-02
-1.627849931783181131e-02
-1.340780322908923829e-02
-1.333913859767728131e-02
-1.332993408499145299e-02
-1.310443001158131428e-02
-1.339559472835400063e-02
-1.331689159093299955e-02
-1.319348426344785045e-02
-1.350261093362273984e-02
-1.314446027371741869e-02
-1.358099874429186116e-02
-1.323466615474576911e-02
-1.330234098223022701e-02
-1.336754235033532287e-02
-1.310506059902790364e-02
-1.322682830597133458e-02
-1.309770693750570043e-02
-1.361233476084020011e-02
-1.293266535115637425e-02
-1.215788782825872986e-02
-1.085455608689249105e-02
-1.428718854362199912e-02
-1.286335469924113246e-02
-1.298390459214781092e-02
-1.250244285477758628e-02
-1.209553000179621612e-02
-1.223159439313036695e-02
-1.202550976368198070e-02
-1.194960593945586236e-02
-1.125521269515000582e-02
-1.283895076923278339e-02
-1.176820257024965323e-02
-1.197762227054126154e-02
-1.233036345937086817e-02
-1.175487452265134604e-02
-1.250213233230430994e-02
-1.255481600428634721e-02
-1.203025449827603219e-02
-1.132016059737184221e-02
-1.315951873847878359e-02
-1.326992837904550186e-02
-1.327971353682103929e-02
-1.274196199270038674e-02
-1.256597483704553937e-02
-1.339494153401714696e-02
-1.302874942450769902e-02
-1.366880248752236175e-02
-1.314806386292652167e-02
-1.315861481930031412e-02
-1.355810126070623386e-02
-1.315927222404026688e-02
-1.196577525838902166e-02
-1.152827002622151126e-02
-1.179660050099704677e-02
-1.222727904671009821e-02
-1.121123708467504886e-02
-1.134130656590578642e-02
-1.072404791241513347e-02
-1.211937828520039291e-02
-1.127188805030607949e-02
-1.142197656359156960e-02
-1.076868785433303388e-02
-1.175527267338469760e-02
-1.140030654607924673e-02
-1.184733068313259183e-02
-9.396472311757437038e-03
-1.141887866590187914e-02
-1.171016366379104730e-02
-1.149314226858972991e-02
-1.166753233460154048e-02
-1.116868199690665420e-02
-1.050395617988618933e-02
-1.119210023138200033e-02
-1.109651268845480987e-02
-1.098668260497660809e-02
-1.238358096673976977e-02
-1.071782575750154787e-02
-1.140966002314549449e-02
-1.073997315470396653e-02
-1.139917071000462120e-02
-1.056737540790691522e-02
-1.102544439183783184e-02
-1.145301597126351795e-02
-1.100273520058649493e-02
-1.022113113599939192e-02
-9.648391868024365145e-03
-1.142606719559163819e-02
-1.116675217874146461e-02
-1.113462928676020765e-02
-1.107447091421525677e-02
-1.104273487050541104e-02
-1.096089968155045634e-02
-1.094352237040313418e-02
-1.214127840813010277e-02
-1.092456977255104773e-02
-1.170155465256812917e-02
-1.162307558631120799e-02
-1.120640598149324867e-02
-1.113638459686687281e-02
-1.106961555630379263e-02
-1.092049148275638960e-02
-1.088526102137679467e-02
-9.971102969473269809e-03
-9.473511972234904127e-03
-9.716874760414009882e-03
-9.870692615906175374e-03
-8.993986856910364536e-03
-7.974579004597293769e-03
-7.827764738504395733e-03
-7.222987971070517557e-03
-1.020622256143931782e-02
-9.266956600087849008e-03
-8.883529128675833261e-03
-9.453168417580429944e-03
-9.833582711793006914e-03
-1.005961624010158310e-02
-9.837763505217096693e-03
-9.916890427932216825e-03
-1.015620088302800379e-02
-1.014260703224988125e-02
-9.832373118419689140e-03
-1.027232646458010185e-02
-1.013741981939858539e-02
-1.026584359545605792e-02
-1.007132992792327160e-02
-1.034965672629039636e-02
-9.504914863915005230e-03
-9.907785315262405273e-03
-9.445887486995003385e-03
-9.159179320316068740e-03
-8.966062790138208671e-03
-8.244517378944341002e-03
-8.636083492475712248e-03
-8.003014626417765884e-03
-9.211065043568821345e-03
-9.447529815792598054e-03
-8.676629520380696806e-03
-8.788852193480784988e-03
-7.865884412274620763e-03
-9.453153710043659883e-03
-9.749189065097821350e-03
-1.001313854971794433e-02
-1.030409630580683168e-02
-1.003664539216353631e-02
-9.885110536997821981e-03
-1.012930697861407804e-02
-1.071347660002263009e-02
-1.238701098437714962e-02
-9.574573292395740717e-03
-9.613362262294472896e-03
-1.023122285762311651e-02
-1.010898058227067617e-02
-9.621458497418555397e-03
-1.006985942690227960e-02
-1.003352462952976018e-02
-1.006836124700229151e-02
-9.889646038668821817e-03
-1.084730097289152845e-02
-1.307985023123336629e-02
-1.237886032376238690e-02
-1.320156056797002452e-02
-1.002691640528195760e-02
-1.038276043691472271e-02
-1.018351922420810893e-02
-9.796640125819230591e-03
-1.052304867123847812e-02
-1.071866052367470394e-02
-1.075335479120764423e-02
-1.076210735779971339e-02
-9.874626654232436518e-03
-1.069180326254908636e-02
-1.030277704637121323e-02
-1.095136924909292410e-02
-1.058753953791609706e-02
-1.064904863782676833e-02
-1.099438754940814528e-02
-1.075614479887466481e-02
-1.084620464801461931e-02
-1.088704685092434926e-02
-1.058180893923147889e-02
-1.055477715468746379e-02
-1.048595032696172588e-02
-1.112364024844752185e-02
-1.157235991756630673e-02
-1.013893046275088534e-02
-8.842650001892408615e-03
-7.622621952948975370e-03
-7.797668141469876399e-03
-6.203995767720801337e-03
-1.089394644236955055e-02
-1.019382690713597009e-02
-1.056182303099886463e-02
-1.037177640546716427e-02
-8.784336969126969874e-03
-8.752613814438538545e-03
-1.111724131555835715e-02
-1.157699568460534949e-02
-1.196921369519026931e-02
-1.181949534189945077e-02
-1.137995709101854123e-02
-1.123581533129160669e-02
-1.112287384114054450e-02
-1.087812734741002221e-02
-1.126461533379662094e-02
-1.082381240093106302e-02
-1.179260537290794178e-02
-1.115776003738742049e-02
-1.157844435486209828e-02
-1.142511518218089668e-02
-1.103878290452834331e-02
-1.255271962449663360e-02
-1.334652097494146671e-02
-1.339839193201601553e-02
-1.289545782638290214e-02
-1.372495156256712916e-02
-1.344154674827691305e-02
-1.256060478853737034e-02
-1.351119656912218477e-02
-1.348941610113330546e-02
-1.433704163068855696e-02
-1.438213223547806646e-02
-1.304081597474638157e-02
-1.364236318443529973e-02
-1.368086365160977105e-02
-1.362272854982422669e-02
-1.354909779837215437e-02
-1.359472715080514184e-02
-1.266218753361313468e-02
-1.411569065553371256e-02
-1.373374666261342920e-02
-1.445125045163579008e-02
-1.428671705850582951e-02
-1.306347908951990822e-02
-1.232608588275540228e-02
-1.319133720123033364e-02
-1.509979505621099859e-02
-1.334513059639267502e-02
-1.296011596491285743e-02
-1.228068720286299223e-02
-1.232944997109733550e-02
-1.192300812594182004e-02
-1.374336165059929921e-02
-1.255582268196684184e-02
-1.331794217909476087e-02
-1.522168232412663032e-02
-1.558881615288909214e-02
-1.493818956044692080e-02
-1.495550100550093429e-02
-1.566507835424223172e-02
-1.587127254338500243e-02
-1.617762107431082799e-02
-1.615557804855266219e-02
-1.505017382525274464e-02
-1.426571858141282602e-02
-1.451834212162986595e-02
-1.547984107568168601e-02
-1.622323302831665467e-02
-1.593086704105440773e-02
-1.527136763254326700e-02
-1.598284778353079374e-02
-1.565763892851214367e-02
-1.624659010487768812e-02
-1.633402133102653669e-02
-1.694251296782086497e-02
-1.485003566882503283e-02
-1.320048211030672158e-02
-1.570449268080923583e-02
-1.310236291742449162e-02
-1.435285177679238716e-02
-1.386427824996079756e-02
-1.329681204829947193e-02
-1.294071605038759482e-02
-1.405104067683621977e-02
-1.478422235025117146e-02
-1.429363257354351359e-02
-1.382007631436656114e-02
-1.399442999451730278e-02
-1.380175914537850636e-02
-1.782937830640390908e-02
-1.533037859754883547e-02
-1.426769681790505083e-02
-1.622814542562258863e-02
-1.600676311154390283e-02
-1.491488270355811885e-02
-1.649341063140838046e-02
-1.501953751047709930e-02
-1.326235159054767014e-02
-1.277771802721957943e-02
-1.264038941714735152e-02
-1.302576493921315387e-02
-1.267030963954817770e-02
-1.278749947632598638e-02
-1.356316760179572534e-02
-1.259414714438174092e-02
-1.279286811703617306e-02
-1.236903613788914273e-02
-1.256356077016003957e-02
-1.222795072287242296e-02
-1.207261968016105219e-02
-1.187715788529726535e-02
-1.151136942898301624e-02
-1.177960167506080479e-02
-1.176209995484295799e-02
-1.181336089080775066e-02
-1.163430069752637887e-02
-1.156901352906579417e-02
-1.153542961861852949e-02
-1.158340890768560366e-02
-1.142025113573224768e-02
-1.155332664888259961e-02
-1.149735580562558784e-02
-1.209923954328451061e-02
-1.228027774327443249e-02
-1.168755365397310987e-02
-1.168167100114943235e-02
-1.199159502078011100e-02
-1.142640447590783336e-02
-1.156761367906412180e-02
-1.127288634379328830e-02
-1.155321037136580568e-02
-1.148811123336811180e-02
-1.207404884656037257e-02
-1.157218064250055238e-02
-1.183604042376311914e-02
-1.280050548283369859e-02
-1.132701433997984966e-02
-1.128382829729676282e-02
-1.095735068786988543e-02
-1.158720955598007210e-02
-1.102574567198561818e-02
-1.150029901422233193e-02
-1.125568182896588901e-02
-1.124056149292306135e-02
-1.244351957193165145e-02
-1.120567226026967025e-02
-1.164132409619842226e-02
-1.089782435211036037e-02
-1.067985613256043111e-02
-1.184401824905983829e-02
-1.090684525379479776e-02
-1.162211457252126066e-02
-1.136930484855884493e-02
-1.095467062628489516e-02
-1.101541397977808673e-02
-1.088155441540727443e-02
-1.042997491860052361e-02
-9.405950641260176631e-03
-7.834471338860870757e-03
-5.261627044258174006e-03
-3.928618509628949325e-03
-4.011145242695227445e-03
-1.030622539861893172e-02
-1.217039538473405243e-02
-8.748935219412203035e-03
-1.000127779646595334e-02
-8.297765166865297970e-03
-8.064902830945104920e-03
-1.167044074350068357e-02
-1.183069558051230187e-02
-1.268884744950101590e-02
-1.285579535577756512e-02
-1.256078531874439165e-02
-1.202151062696897414e-02
-1.117632881855330253e-02
-1.286328904103448655e-02
-1.323391307488549357e-02
-1.251389451749020457e-02
-1.187660796897344745e-02
-1.349212657667750968e-02
-1.439870910562458112e-02
-1.503231035668135471e-02
-1.626893475098026634e-02
-1.728789289161835815e-02
-1.274123879481103491e-02
-1.372880295091527363e-02
-1.344593351205589440e-02
-1.305660404298231159e-02
-1.430622379100006392e-02
-1.464285933059844211e-02
-1.460282001676009578e-02
-1.496680155245853905e-02
-1.646662525726058993e-02
-1.613039636840805924e-02
-1.741468125855778412e-02
-1.771194611883751199e-02
-1.778191960998136076e-02
-1.252207917631327320e-02
-1.169286586799049045e-02
-1.043403856457964483e-02
-9.580846696391049494e-03
-1.162510788761818119e-02
-1.301333991852432134e-02
-1.203096109452035482e-02
-1.254961769009299913e-02
-1.106693090467404487e-02
-1.119839285401864198e-02
-1.038834771205794129e-02
-9.987336327581249756e-03
-9.902428704837835244e-03
-1.021488853220524004e-02
-1.005385562009909403e-02
-1.025164498470277664e-02
-9.992602821322211365e-03
-1.007993339487885630e-02
-1.042793573927550295e-02
-1.062440980299545618e-02
-1.069143917899834269e-02
-1.074406169397229029e-02
-9.748753054437118634e-03
-1.019185429303883297e-02
-9.764459526337957232e-03
-1.026923413890784217e-02
-1.054582705770041977e-02
-1.010792791586934657e-02
-9.544935805801769979e-03
-9.985293931261600073e-03
-1.023698536216105515e-02
-1.145301490963124801e-02
-1.034797709676838276e-02
-1.156299214836630646e-02
-9.643975587090803867e-03
-9.544861425296207944e-03
-9.626755695427303278e-03
-9.335381911913539707e-03
-9.246007582370785807e-03
-9.838136624250095122e-03
-9.638230091682334702e-03
-8.905388781561780764e-03
-9.147998750905906098e-03
-9.458711058710073116e-03
-9.850044740295948315e-03
-9.766193019387265500e-03
-9.346311055683993382e-03
-9.174413407263729003e-03
-9.991559652809190936e-03
-1.019161723153535343e-02
-1.005279450833133567e-02
-9.818328954515859880e-03
-9.893001788706166574e-03
-1.007266357068000752e-02
-1.024063614818895157e-02
-1.034231913752605911e-02
-1.009198959063961967e-02
-1.005489907915221165e-02
-9.243843578377153314e-03
-8.572834380736733470e-03
-7.710045927881408433e-03
-6.827953940315943486e-03
-8.775650474650151939e-03
-9.070107427537015335e-03
-8.586348692080537567e-03
-9.713541705222622502e-03
-8.546644189263498045e-03
-9.509158264850006703e-03
-8.882931583062926226e-03
-9.652068411704864404e-03
-8.551728412152449083e-03
-9.279983340196419975e-03
-8.205456477359781772e-03
-8.280325825885294019e-03
-1.019907055924764404e-02
-8.261943986484981267e-03
-9.725737938918883538e-03
-8.672075426205391735e-03
-7.859635347049724260e-03
-7.274905925986526085e-03
-8.142195388512992252e-03
-8.172574074309353967e-03
-6.894752194428832928e-03
-6.046350636971163130e-03
-3.785436166708460066e-03
-2.444818137910819995e-03
-3.169350407364079133e-03
-8.392064245248399140e-03
-6.559200989737624596e-03
-7.828555451061976894e-03
-6.378155012833594366e-03
-6.733242312295718325e-03
-6.264765371450463534e-03
-8.766155280471451053e-03
-9.352921738425272469e-03
-9.307129481828305476e-03
-8.828493915597075345e-03
-8.781059586845968434e-03
-9.526342330407697873e-03
-9.656364525168057225e-03
-9.737739131551462896e-03
-9.858813109739319319e-03
-1.028016259921570551e-02
-1.039096015507286024e-02
-8.956899528772504018e-03
-8.347563081700178425e-03
-6.924301868022018740e-03
-5.329997181249455929e-03
-7.121122771551180279e-03
-9.928865046539329942e-03
-1.021687030777134776e-02
-8.473347900112235612e-03
-9.168024601527309178e-03
-8.868110931026641428e-03
-8.263127902316811865e-03
-1.058369307244804228e-02
-1.044161965826253570e-02
-9.765888723276553579e-03
-9.478488730049867972e-03
-1.084110113448333475e-02
-1.098945445670779057e-02
-1.079524186765018490e-02
-1.111137357692668776e-02
-1.045120215250219808e-02
-1.098349515450648510e-02
-1.085099420199416194e-02
-1.087469737118891729e-02
-1.067648511175427715e-02
-1.101140685709852719e-02
-9.272670272430855870e-03
-8.657683494978788211e-03
-9.321103510634995079e-03
-9.640209072237339652e-03
-7.525368898570539318e-03
-6.924937018757578756e-03
-9.349983015772448530e-03
-8.500742849063196854e-03
-7.627996695206873574e-03
-7.057597737643358377e-03
-6.613497145069507921e-03
-6.545981639113678842e-03
-7.128932632586075686e-03
-5.950671092992337180e-03
-9.702979880911323518e-03
-1.033450332429354176e-02
-1.029533432114809917e-02
-9.107675975631170442e-03
-1.058947746459314339e-02
-1.040597534105623320e-02
-9.806597335194492185e-03
-1.064157659453851719e-02
-1.066071433505232091e-02
-1.083631133600860934e-02
-1.048741769146348951e-02
-1.053217535052670788e-02
-9.615221183748981493e-03
-9.656422087795076339e-03
-1.116798990128558926e-02
-1.179082290802058348e-02
-1.209138141576319471e-02
-1.222601747187900684e-02
-1.202802697971437802e-02
-1.288665261089735545e-02
-1.129551998420975575e-02
-1.188775210369033032e-02
-1.138658688096380774e-02
-1.232943117440228435e-02
-1.564472720601150016e-02
-1.301049548231000309e-02
-1.356803728935278112e-02
-1.484530608179330732e-02
-1.434650193234897342e-02
-1.365284844363464679e-02
-1.427568755100263286e-02
-1.236547230236753267e-02
-1.200451564579524573e-02
-1.155743991500813445e-02
-1.124517238581468521e-02
-1.063818159122278430e-02
-1.132145181394372813e-02
-1.129250175222958931e-02
-1.133060937055366257e-02
-1.137485889624461829e-02
-1.135643825192277599e-02
-1.157297273843704496e-02
-1.145190832352047279e-02
-1.244578856107310394e-02
-1.161274021739492485e-02
-1.133812917410454042e-02
-1.118718520127154337e-02
-1.135557806930260864e-02
-1.139532154078670527e-02
-1.136730396271818863e-02
-1.192291314117339615e-02
-1.150079835277187032e-02
-1.126814083636243705e-02
-1.103659233825884413e-02
-1.069796741231608499e-02
-1.021436045517234992e-02
-1.104111587191422897e-02
-1.093950898160117244e-02
-1.175322317959874401e-02
-1.136585574788259376e-02
-1.104592935907995621e-02
-1.069873220482277579e-02
-1.207833073732662681e-02
-1.207177528221044585e-02
-1.157239266224904459e-02
-1.051050599403074472e-02
-1.079355172635360245e-02
-1.100513547167681488e-02
-1.096148067351126153e-02
-1.070353292745726548e-02
-1.049146885325196593e-02
-9.684695353523323572e-03
-9.432262027899028858e-03
-9.356109769913596025e-03
-8.846023550372103528e-03
-8.900006872111157832e-03
-8.634637491818359170e-03
-1.076632790132881455e-02
-1.155037798406507825e-02
-1.071181903812057530e-02
-1.041902860737752880e-02
-9.802600148685353815e-03
-9.517895682814046798e-03
-8.772479408754172564e-03
-8.880683315700181601e-03
-8.487117999150313452e-03
-1.132546306602709961e-02
-1.122939123487420865e-02
-1.070158957264200940e-02
-9.917042219025862596e-03
-1.159305290915146891e-02
-1.191363252249649438e-02
-1.177623727890889788e-02
-1.158525269008363508e-02
-1.187989148875940454e-02
-1.126306033781790221e-02
-1.159436510361623422e-02
-1.162193295432355743e-02
-1.199755621500680526e-02
-1.218470092054143791e-02
-1.158054356291527386e-02
-1.156970595784950241e-02
-1.151367301200291807e-02
-1.073270951605110463e-02
-1.022180983264835315e-02
-9.491576579453847584e-03
-8.521115455615310350e-03
-1.095499569533458020e-02
-1.044915500514538576e-02
-1.014397114815935967e-02
-9.809050367013270183e-03
-9.556111758779258988e-03
-9.906762675275036789e-03
-1.044790345599699334e-02
-9.783920536737829299e-03
-9.112678793861175505e-03
-8.229321189465952854e-03
-9.270626519368448115e-03
-1.013424145874744324e-02
-9.058511875639033498e-03
-9.782061422696764624e-03
-1.029070164095016206e-02
-9.744565392247071800e-03
-1.041818309970294829e-02
-1.087619109561380366e-02
-1.143117549617704391e-02
-1.009691330476790438e-02
-9.226792071601675263e-03
-9.695553190251273920e-03
-9.332662392092174949e-03
-1.081372700559060131e-02
-1.074336235747595444e-02
-1.010249302074766979e-02
-9.054515233046908987e-03
-9.718907517980469868e-03
-1.020040130295831599e-02
-1.045587620352486126e-02
-1.085386661064868113e-02
-1.177816345567667816e-02
-1.273276712994320450e-02
-9.841140428208553642e-03
-1.016351435135882941e-02
-1.029600274802600253e-02
-1.006781129685251942e-02
-9.824578401737584649e-03
-1.119199357547742170e-02
-9.232694514234486213e-03
-9.607261228146660170e-03
-1.149022685753010517e-02
-1.205437625235560549e-02
-1.172367163333261873e-02
-1.126186839793885675e-02
-1.231614611639780289e-02
-1.316448914708296704e-02
-1.384424742384757386e-02
-1.528673353695338306e-02
-1.540747212326924742e-02
-1.087902545521735390e-02
-1.249480928772987547e-02
-1.195126910858310826e-02
-1.237446729365111742e-02
-1.346175282627542005e-02
-1.297606359200416393e-02
-1.381249829345206244e-02
-1.345732897560059441e-02
-1.578041350067252088e-02
-1.571300940170486729e-02
-1.503014403795343776e-02
-1.681026500155663114e-02
-1.458894720299365282e-02
-1.200098271353275577e-02
-1.178963085999517636e-02
-1.190255166913269450e-02
-1.183111064130443202e-02
-1.179766915898237088e-02
-1.231572286529090433e-02
-1.243712242493833983e-02
-1.273632497576095320e-02
-1.282644774001339902e-02
-1.350308872405103777e-02
-1.336041349922561031e-02
-1.373309315702063958e-02
-1.228596736244542270e-02
-1.153674293258807187e-02
-1.166356688882102914e-02
-1.157221372891951462e-02
-1.223966663725273296e-02
-1.251249735501490205e-02
-1.277259576300073668e-02
-1.416189712251964342e-02
-1.398392058548710189e-02
-1.201794816533307934e-02
-1.196535049637179569e-02
-1.190367948933410309e-02
-1.200412241862088523e-02
-1.212828777360236074e-02
-1.203202280190684634e-02
-1.210219707105896284e-02
-1.185001816606348103e-02
-1.217926273745177645e-02
-1.226110065153676425e-02
-1.212669391707128091e-02
-1.174164664218775231e-02
-1.162316452743667947e-02
-1.166394849924960904e-02
-1.155019637548458135e-02
-1.144175921917396470e-02
-1.135238726937061807e-02
-1.132608000799357161e-02
-1.127469641568851905e-02
-1.123490610697836650e-02
-1.120397471523543534e-02
-1.124606021284314458e-02
-1.112627417146633442e-02
-1.115983208646738681e-02
-1.113026738616120642e-02
-1.170516281749515823e-02
-1.162405083322825758e-02
-1.146174212373196610e-02
-1.136431302682972162e-02
-1.136575730908010590e-02
-1.120590359527393054e-02
-1.127700757048975821e-02
-1.107392593085987885e-02
-1.110288171050590952e-02
-1.111477758991693925e-02
-1.181639369305977939e-02
-1.187894431329944260e-02
-1.203886684590424298e-02
-1.224890392546312996e-02
-1.198409724472192760e-02
-1.185304216027069368e-02
-1.187418176735393141e-02
-1.175177488476360568e-02
-1.207150289599111942e-02
-1.206054749250441704e-02
-1.170309671309875156e-02
-1.192556412097979697e-02
-1.186789513216023918e-02
-1.203226476968965140e-02
-1.193822996055819187e-02
-1.209327594722760420e-02
-1.228939687325345496e-02
-1.223795242425693500e-02
-1.183866523166080507e-02
-1.162195007868537834e-02
-1.132799780280615252e-02
-1.110039522965195966e-02
-1.085908201816443604e-02
-1.178377697351707699e-02
-1.223594956551912229e-02
-1.172160854637042601e-02
-1.191626117456728862e-02
-1.173821249765184815e-02
-1.155352630797971958e-02
-1.125323612092475091e-02
-1.135067304499873600e-02
-1.110196075602093088e-02
-1.111844476223099523e-02
-1.077583065409119106e-02
-1.078941271377327656e-02
-1.087864281970464531e-02
-1.253159432996244112e-02
-1.268917119417020331e-02
-1.255278815650144597e-02
-1.267169494433744749e-02
-1.306101726920301694e-02
-1.261434872372378321e-02
-1.262315815238931709e-02
-1.313246018285280266e-02
-1.319639382432769362e-02
-1.309165009725003770e-02
-1.231627936810647528e-02
-1.213725983847009117e-02
-1.238589514742857375e-02
-1.262262277208289415e-02
-1.192016824632579665e-02
-1.195727667271316921e-02
-1.221884311696395421e-02
-1.199384118699946961e-02
-1.199115633257488364e-02
-1.169683884020259433e-02
-1.196985737041040068e-02
-1.179838364552274720e-02
-1.235850715455017769e-02
-1.217717684295596160e-02
-1.229974515447426926e-02
-1.253048011008815743e-02
-1.212330660199652244e-02
-1.168813327295769970e-02
-1.297709672703024029e-02
-1.322265551723073029e-02
-1.331129881908146677e-02
-1.343878363895497675e-02
-1.340259500903061805e-02
-1.318833930057029293e-02
-1.353170729677786316e-02
-1.207165981838050420e-02
-1.267968789701312028e-02
-1.297954747481956141e-02
-1.309681015749701929e-02
-1.307642874538125083e-02
-1.348820765133265827e-02
-1.342304686845229716e-02
-1.319023307315832401e-02
-1.350095478947708171e-02
-1.306489576217899351e-02
-1.314435550499395804e-02
-1.361838932720641111e-02
-1.350163887725644267e-02
-1.217402954042691443e-02
-1.174082363448141278e-02
-1.163949203823476039e-02
-1.192114581802716788e-02
-1.178788002052294330e-02
-1.140410170969446274e-02
-1.113308129302353205e-02
-1.133507754296576679e-02
-1.088172310803526936e-02
-1.103106171519413307e-02
-1.088281135334967162e-02
-1.069949639985121916e-02
-1.244969350242123435e-02
-1.143830277970460212e-02
-1.181706228344279325e-02
-1.205457411666512567e-02
-1.113773751638878068e-02
-1.153488147371426950e-02
-1.072709703223029797e-02
-1.093471155276193492e-02
-1.108362307780152295e-02
-1.116397780162836813e-02
-1.058434769457039862e-02
-1.120160676412145472e-02
-1.075153386847525067e-02
-9.903269914645809746e-03
-8.207813345196761368e-03
-7.310063587763719964e-03
-7.228893620078379392e-03
-1.100552919448825190e-02
-1.020782287743753937e-02
-1.007268859514572935e-02
-1.039089379592390144e-02
-1.222738280253455982e-02
-1.295727111011874162e-02
-1.316952896758889074e-02
-1.310667483465751543e-02
-1.241094380809648449e-02
-1.349318967680605136e-02
-1.287378060557158033e-02
-1.319115906403068444e-02
-1.389125616483569831e-02
-1.377052851880750280e-02
-1.321182168408771215e-02
-1.388968964248781142e-02
-1.375271845692292196e-02
-1.281076534336026730e-02
-1.444154118969199867e-02
-1.336290118769395061e-02
-1.447396045799087191e-02
-1.629023586634759449e-02
-1.452595964165900172e-02
-1.232854905659040365e-02
-1.279018067553953919e-02
-1.324467132104524547e-02
-1.286166314931433234e-02
-1.460466936612309259e-02
-1.509571890143272116e-02
-1.440436843717235633e-02
-1.408128019526295148e-02
-1.399400066056249656e-02
-1.411204558506096163e-02
-1.429922268178593879e-02
-1.531194673064575386e-02
-1.370177468719265164e-02
-1.461716779819625250e-02
-1.424959663068903377e-02
-1.411332715768063607e-02
-1.363742834080821503e-02
-1.346595690370418728e-02
-1.340270736787213535e-02
-1.322784255372033181e-02
-1.296054052148278013e-02
-1.290496724497255249e-02
-1.266901491717811051e-02
-1.346043350675041154e-02
-1.366803803538694205e-02
-1.287808698093556234e-02
-1.306521538357903293e-02
-1.298566908767925451e-02
-1.261985572653239081e-02
-1.266440776376753438e-02
-1.244306459723737261e-02
-1.271168462353843530e-02
-1.335895451198407941e-02
-1.310547003420460196e-02
-1.279854332208139531e-02
-1.277218974124505642e-02
-1.319715377619922608e-02
-1.292002970188234345e-02
-1.293349669856300524e-02
-1.313621370860609122e-02
-1.276086629687275820e-02
-1.342452676221291691e-02
-1.306785693954275185e-02
-1.338811019377243727e-02
-1.325766935872365465e-02
-1.282651606405764769e-02
-1.282021934104937873e-02
-1.261153808998978325e-02
-1.244025857357283077e-02
-1.239111471034439957e-02
-1.241873080473856333e-02
-1.227125285539374874e-02
-1.216957772618162438e-02
-1.217560972389108293e-02
-1.260761076539021822e-02
-1.247880914097874647e-02
-1.228730930424313909e-02
-1.225361794421969165e-02
-1.214569311698569104e-02
-1.206701349617438600e-02
-1.222829678182378761e-02
-1.232410433658766985e-02
-1.227598978646720664e-02
-1.234535731936911226e-02
-1.242939693036397043e-02
-1.231446253237077418e-02
-1.219132796644737012e-02
-1.228019830968290170e-02
-1.230905874966523386e-02
-1.236235491715473658e-02
-1.247098019036754941e-02
-1.254364239498204081e-02
-1.229765210489415679e-02
-1.219776808632426317e-02
-1.221505615413115593e-02
-1.236181960353911757e-02
-1.231810419076374147e-02
-1.229930703544228343e-02
-1.216202351264992348e-02
-1.216129895567241367e-02
-1.222862134098588391e-02
-1.215543790682514433e-02
-1.248758422970504094e-02
-1.257621721298995618e-02
-1.266453199688825741e-02
-1.272860640210930240e-02
-1.259758174058346787e-02
-1.268119536677899360e-02
-1.261314844871638807e-02
-1.273770990169037498e-02
-1.244599924446001746e-02
-1.256756504082164570e-02
-1.253616777631157142e-02
-1.261729207949648102e-02
-1.274574059080420436e-02
-1.261387055273305129e-02
-1.254843413159149185e-02
-1.263349408676880253e-02
-1.279152720732089354e-02
-1.280053399657964455e-02
-1.266104166040380591e-02
-1.266111832152796296e-02
-1.270951657821779192e-02
-1.273903769416822457e-02
-1.285000450209291233e-02
-1.264031879790176831e-02
-1.261806793077271255e-02
-1.277439766824182976e-02
-1.264444098507499538e-02
-1.255883790229534759e-02
-1.267130364538469021e-02
-1.266731296676951342e-02
-1.275497535804396773e-02
-1.290002823534614103e-02
-1.312748873490521793e-02
-1.261223658072724123e-02
-1.267945426596201602e-02
-1.277406803223548291e-02
-1.258637487961291636e-02
-1.281073833412721234e-02
-1.251054526431089053e-02
-1.255873625318902620e-02
-1.253944244663014566e-02
-1.280123621559885010e-02
-1.323199013721777090e-02
-1.255704096207146785e-02
-1.312753006157767709e-02
-1.326242297004447124e-02
-1.280914313049891229e-02
-1.285556128670640313e-02
-1.294509589896470150e-02
-1.302971383006426911e-02
-1.269500953979218159e-02
-1.260621052017230938e-02
-1.263580093326116364e-02
-1.267917269967142567e-02
-1.271843049750709734e-02
-1.293431563615464464e-02
-1.265924549903594924e-02
-1.268352052251086638e-02
-1.258322855621353716e-02
-1.254827658461551976e-02
-1.257094890690253416e-02
-1.269825495290260141e-02
-1.278649341830032440e-02
-1.292364103358320873e-02
-1.301108764856090047e-02
-1.316244693386772573e-02
-1.324821239198410369e-02
-1.296156832549265857e-02
-1.286946489119225774e-02
-1.288109024900566286e-02
-1.287104697952311597e-02
-1.285938402718830691e-02
-1.301317901984515128e-02
-1.293621195409598752e-02
-1.301339352001914043e-02
-1.280523522327508060e-02
-1.288885957551639573e-02
-1.291894781365641662e-02
-1.284513277330676627e-02
-1.289795859126833741e-02
-1.274533359945433444e-02
-1.296914753483723211e-02
-1.318912667139054973e-02
-1.338600445407596082e-02
-1.375946489964129278e-02
-1.402365776877113369e-02
-1.329336439154291290e-02
-1.360038356786045892e-02
-1.300722144641738159e-02
-1.309381021921053254e-02
-1.334221784139643339e-02
-1.322356281894696700e-02
-1.393826499498961383e-02
-1.366265443891717321e-02
-1.341428047510947671e-02
-1.294482333907281783e-02
-1.289257180368781446e-02
-1.301151615536776975e-02
-1.377224213047349710e-02
-1.415388004818705567e-02
-1.390440773963213562e-02
-1.410760037825092156e-02
-1.390675565395214398e-02
-1.354130333026721568e-02
-1.476401932088945365e-02
-1.353973875840408340e-02
-1.408071807072016311e-02
-1.389102669449262389e-02
-1.347653331156316130e-02
-1.325952323422382312e-02
-1.336751599388060624e-02
-1.331377560436353309e-02
-1.297600502900700913e-02
-1.260335094492689989e-02
-1.270005954885090015e-02
-1.213482265662963952e-02
-1.221052342477677542e-02
-1.142122647230520149e-02
-1.120969288512177475e-02
-9.857700899697110705e-03
-1.337024425573146019e-02
-1.321720115090401805e-02
-1.289973185242803549e-02
-1.307938160868685890e-02
-1.308896201311840306e-02
-1.222891358559625476e-02
-1.254557817849175430e-02
-1.106771940640371293e-02
-9.260640058951408529e-03
-1.341144821167837564e-02
-1.329725154041907532e-02
-1.342126103790391468e-02
-1.272068777306861222e-02
-1.340880177115045570e-02
-1.319558946966077617e-02
-1.327960731906655152e-02
-1.408306338851684006e-02
-1.481781488400402483e-02
-1.426668718029447044e-02
-1.400556269244868784e-02
-1.582018308739848236e-02
-1.605797969561581495e-02
-1.410074042550185647e-02
-1.504936773378991351e-02
-1.565234107635382968e-02
-1.635292810676296574e-02
-1.466158522543902464e-02
-1.553447413567484933e-02
-1.775744058340970183e-02
-1.627090513380368211e-02
-1.608434572565457105e-02
-1.670615121673595799e-02
-1.527960342603321316e-02
-1.540752011260354201e-02
-1.378088492343960622e-02
-1.354694356561107586e-02
-1.348733942745076672e-02
-1.284898737702322609e-02
-1.347792973032320776e-02
-1.343379890575819267e-02
-1.365335638074506759e-02
-1.353923471921434502e-02
-1.351728843707021913e-02
-1.334782049742534206e-02
-1.324904465563123135e-02
-1.372829496782544852e-02
-1.391499880224096597e-02
-1.433755953421323413e-02
-1.394958990934103658e-02
-1.434405214269588412e-02
-1.396165517437539250e-02
-1.348525582386376001e-02
-1.439555621829948125e-02
-1.434371789226159162e-02
-1.395324056615225572e-02
-1.434304499511569915e-02
-1.382381492580805372e-02
-1.384676694382113230e-02
-1.400981747073544448e-02
-1.488725698439345539e-02
-1.475295457776422577e-02
-1.396386775329968091e-02
-1.471649644025094586e-02
-1.365610374982258179e-02
-1.357904024661122158e-02
-1.444859626387088279e-02
-1.430519742754830965e-02
-1.377653438537350915e-02
-1.335751799201723676e-02
-1.479278584878533469e-02
-1.490895037474309834e-02
-1.566653790282897252e-02
-1.649689647120806610e-02
-1.762313975344866404e-02
-1.523822425331732879e-02
-1.426928848601079040e-02
-1.495477694871637231e-02
-1.484241945834161545e-02
-1.496916637995845088e-02
-1.450058370636552255e-02
-1.543887152021126974e-02
-1.576949801603531529e-02
-1.640336643918473281e-02
-1.629845722488310403e-02
-1.798730551755278739e-02
-1.803563224672402598e-02
-1.794503672825726454e-02
-1.366087477453401672e-02
-1.328881083605585982e-02
-1.296103664066937389e-02
-1.264924720303810604e-02
-1.313757447796603736e-02
-1.306380150486929036e-02
-1.328469964049793124e-02
-1.383419985356772533e-02
-1.332440039204352104e-02
-1.292863348222945442e-02
-1.335625358232372765e-02
-1.367774988910765849e-02
-1.291019817102818761e-02
-1.333514153387069419e-02
-1.303536318292392894e-02
-1.283854107037848101e-02
-1.266562659454696302e-02
-1.238795635810949723e-02
-1.303581158615645282e-02
-1.296538238712366745e-02
-1.293492514020442088e-02
-1.314160064848626103e-02
-1.326715656218940484e-02
-1.266635647591483373e-02
-1.328358599038385011e-02
-1.279170484204625313e-02
-1.294547565011515584e-02
-1.291078591630388794e-02
-1.276915179357144929e-02
-1.306104563438305333e-02
-1.315399013033999656e-02
-1.298982988883441020e-02
-1.339232870197095034e-02
-1.279576492207030319e-02
-1.248616162706166904e-02
-1.197240517277552152e-02
-1.143090330296250151e-02
-1.284576448675606164e-02
-1.261489791439509948e-02
-1.349687053196840965e-02
-1.398190864440006578e-02
-1.537355366327533730e-02
-1.303141384018018274e-02
-1.238482304971842175e-02
-1.304879700848334510e-02
-1.306937179108868217e-02
-1.239899529420742698e-02
-1.208307569895344588e-02
-1.348048623645521464e-02
-1.385631155083948303e-02
-1.428711368570542706e-02
-1.303145194318432003e-02
-1.539119609406090598e-02
-1.560803168252777699e-02
-1.621832605842215766e-02
-1.208949221976291823e-02
-1.161116820478617917e-02
-1.146931037696728890e-02
-1.095993751271738710e-02
-1.205649537055099307e-02
-1.256115115551887165e-02
-1.263411161135037479e-02
-1.112973666352034749e-02
-1.203308652491842136e-02
-1.199371293056560039e-02
-1.268307346086707497e-02
-1.268346415208957204e-02
-1.281742645077938760e-02
-1.285365628852427888e-02
-1.186967017784333958e-02
-1.188377658429677977e-02
-1.185764256598009422e-02
-1.191449311471705005e-02
-1.202557322128325334e-02
-1.168718418361325978e-02
-1.221246001396225113e-02
-1.209926883882178443e-02
-1.184319983524098965e-02
-1.218914420758968747e-02
-1.222192245592426674e-02
-1.225998927071279311e-02
-1.234526307356380651e-02
-1.209550821843513591e-02
-1.184613314405091704e-02
-1.174167496916882734e-02
-1.124046488406173216e-02
-1.123815873983405843e-02
-1.185319037402893412e-02
-1.222899638850643254e-02
-1.166307523168494051e-02
-1.243344607493236664e-02
-1.194358902814885576e-02
-1.192465899400786504e-02
-1.181033534554462409e-02
-1.225012067216776565e-02
-1.229891970168472265e-02
-1.174669027663521187e-02
-1.185608323209033470e-02
-1.125894256967546921e-02
-1.241903233311968460e-02
-1.255682665108617292e-02
-1.247441543425741386e-02
-1.078391253347549955e-02
-1.004242458460890761e-02
-1.017486384703006341e-02
-9.722966573031892323e-03
-9.442155518900196068e-03
-8.846882071981584245e-03
-8.745835343473002191e-03
-8.270867475730348667e-03
-1.091587112321177645e-02
-9.816286266451840214e-03
-9.764117858460361066e-03
-9.152662342243472055e-03
-1.074815335639955384e-02
-1.115070736076867117e-02
-1.159155678887629354e-02
-1.163106269145457519e-02
-1.162251402973137754e-02
-1.091948527555231668e-02
-1.085163286605986960e-02
-1.187975755782112557e-02
-1.203143572664282582e-02
-1.122817034903399007e-02
-1.182136090139524441e-02
-1.215278207071660704e-02
-1.171363162049744028e-02
-1.177601112028288030e-02
-1.232159726537643794e-02
-1.238328382866024473e-02
-1.273264017005238877e-02
-1.173437902822786066e-02
-1.256477657294285781e-02
-1.209301480783030354e-02
-1.214353952538145889e-02
-1.255960716440007729e-02
-1.247582716893794880e-02
-1.260525312133820713e-02
-1.275818843031620471e-02
-1.309233594488217953e-02
-1.131660649241403305e-02
-1.099543800852696186e-02
-1.066962041348867678e-02
-1.058890343726418340e-02
-1.067331763462969069e-02
-1.102366611162982658e-02
-1.081242562493680073e-02
-1.122998754965076965e-02
-1.127572454985812690e-02
-1.122125041800416979e-02
-1.045129262827664343e-02
-1.038504838009824890e-02
-1.127229203541238629e-02
-1.053480705087855331e-02
-1.064603132015478140e-02
-1.113178541415053846e-02
-1.137807511626562178e-02
-1.143638208412048503e-02
-1.099830821120286253e-02
-1.053215436687090709e-02
-1.042158765820602566e-02
-1.040291462449830645e-02
-9.525578857653394307e-03
-1.049831577698837753e-02
-1.022935932649195363e-02
-1.054397484610221716e-02
-1.104580051654413357e-02
-1.123919917001468989e-02
-1.088667097972393846e-02
-9.995364380574287000e-03
-1.229913830170670415e-02
-1.301854172423305527e-02
-1.430353149342969074e-02
-1.551361236477307587e-02
-1.702613693056723512e-02
-1.128974073512503846e-02
-1.101683378850778529e-02
-1.240351987867812852e-02
-1.248809811411508673e-02
-1.283729591541189416e-02
-1.282578165303645962e-02
-1.428887851366372405e-02
-1.436215388667697566e-02
-1.551044703049913633e-02
-1.527016988084629705e-02
-1.702489949627966279e-02
-1.778406195378842009e-02
-1.748949701324076580e-02
-1.138532469472537667e-02
-1.182505650769329411e-02
-1.169455075200312270e-02
-1.232375445111886549e-02
-1.205124064583061594e-02
-1.222415750693326211e-02
-1.221491690388677026e-02
-1.226114094796959195e-02
-1.145987351185029021e-02
-1.211999295807159732e-02
-1.187296694906974509e-02
-1.219047864411763882e-02
-1.229586062167783642e-02
-1.217842719182284268e-02
-1.216178872587929914e-02
-1.230519447834568098e-02
-1.242071783537552175e-02
-1.216301039997283277e-02
-1.220674239599756419e-02
-1.092974831332176738e-02
-1.075994002913913984e-02
-1.093070334007915576e-02
-1.057692255111775635e-02
-1.065731996672161959e-02
-9.668738611548514592e-03
-1.064374701665195787e-02
-1.053138353604203027e-02
-1.084689112805622968e-02
-1.104103794808867708e-02
-8.235210905837441267e-03
-1.041282725712771445e-02
-1.070405794044036220e-02
-1.107479038309495088e-02
-1.090400321115159166e-02
-1.108436828736501616e-02
-1.050714250901161294e-02
-9.796718036491449885e-03
-1.152024348110630356e-02
-1.199605253693762121e-02
-1.210354251134553548e-02
-1.235053014201133170e-02
-1.079731286017961145e-02
-1.128271512186029835e-02
-1.141885650932408097e-02
-1.155489619398948967e-02
-1.201010562636891169e-02
-1.200255300444499212e-02
-1.211251753534625143e-02
-1.224051104897564031e-02
-1.221364780767447873e-02
-1.263625634744870198e-02
-1.243062229775933857e-02
-1.057606021652920600e-02
-9.910354689147870405e-03
-1.037594805959031127e-02
-1.089677373664914468e-02
-1.118372155720574919e-02
-9.827348515077109076e-03
-9.257764117053965403e-03
-1.038213534328743214e-02
-1.095870161474790661e-02
-1.121826590483904727e-02
-1.171693298821036358e-02
-1.105296478954676670e-02
-1.045541120133922780e-02
-1.011752995768732018e-02
-1.113811354901859084e-02
-1.138169552798218125e-02
-1.116529139691333113e-02
-1.012015029967808753e-02
-1.059078144658472977e-02
-9.612819585078353699e-03
-1.029760539994066873e-02
-1.078453138055525916e-02
-1.129028237853809541e-02
-1.161269515168910846e-02
-1.180447179536748929e-02
-1.083017343634034950e-02
-1.014474440592860564e-02
-8.576847814403468565e-03
-7.887414739022153079e-03
-7.759260926002838239e-03
-1.017422120478666397e-02
-1.178553355360408526e-02
-1.143178116691874815e-02
-1.035892590683532358e-02
-1.058851258292191518e-02
-1.033110252928223956e-02
-1.157976325096525538e-02
-1.192332813389749765e-02
-1.207970667563773755e-02
-1.223117549656473763e-02
-1.196835050253686542e-02
-1.132429367220747461e-02
-1.201605143797198662e-02
-1.201101411005750866e-02
-1.215728430230126819e-02
-1.176431350620118013e-02
-1.206092819318649312e-02
-1.226489909670233289e-02
-1.248035684688964322e-02
-1.255826301118694206e-02
-1.229031979853887659e-02
-1.209294711461693546e-02
-1.218547781741528661e-02
-1.212999151263012727e-02
-1.192006862198921081e-02
-1.225162846164785067e-02
-1.230156382004580357e-02
-1.243518934318048330e-02
-1.189054780444145400e-02
-1.220244110766299621e-02
-1.240780480789902517e-02
-1.201656285817741254e-02
-1.213702232234610719e-02
-1.200781833832593841e-02
-1.226777366290464355e-02
-1.256600094704167503e-02
-1.288356382043386560e-02
-1.291090283404222779e-02
-1.298716271776203732e-02
-1.318271856863389643e-02
-1.304589884466562412e-02
-1.306331352095041476e-02
-1.282607993933639404e-02
-1.293745736572653009e-02
-1.272386296412313968e-02
-1.283275622389064459e-02
-1.244775961001842908e-02
-1.293459087210189519e-02
-1.319392049363672485e-02
-1.346389694861265841e-02
-1.315842465720377073e-02
-1.269953887125726578e-02
-1.294484077275774754e-02
-1.258974793505874060e-02
-1.286432946139682079e-02
-1.281808799248625695e-02
-1.284654721244936695e-02
-1.266565542162103285e-02
-1.258822983170305825e-02
-1.268265288974813540e-02
-1.247817944083194457e-02
-1.274592132556610219e-02
-1.310276389856498795e-02
-1.277506520029220854e-02
-1.260478513947201409e-02
-1.240022272609227379e-02
-1.258950807503683884e-02
-1.235586822555976086e-02
-1.222358613007300081e-02
-1.214543538809477984e-02
-1.223089195877916611e-02
-1.232981475711625134e-02
-1.198429984881902756e-02
-1.268217406837324375e-02
-1.236981753476300988e-02
-1.224901577172456818e-02
-1.192445986674505257e-02
-1.199092648581449351e-02
-1.188502081587788049e-02
-1.252311578697733185e-02
-1.221988863029730386e-02
-1.213281683188323010e-02
-1.220668950055216369e-02
-1.218133745633365878e-02
-1.214539684289960356e-02
-1.208460695872830802e-02
-1.189973772471494828e-02
-1.214986219710212541e-02
-1.228484956344267839e-02
-1.201757274362273697e-02
-1.209607064567080892e-02
-1.224985065799015505e-02
-1.213303803770042835e-02
-1.189730931265577975e-02
-1.178815763899430935e-02
-1.188971084762030506e-02
-1.224911391225226923e-02
-1.212380951669120473e-02
-1.212334255310310201e-02
-1.229770126100186017e-02
-1.233275969974821293e-02
-1.237105011789078890e-02
-1.237897086566371388e-02
-1.233388534305341483e-02
-1.229713521137070116e-02
-1.236256884097693826e-02
-1.239503045283630624e-02
-1.238207169558544311e-02
-1.228073802419145204e-02
-1.227759612475107405e-02
-1.239892709745408009e-02
-1.238573906155053875e-02
-1.242828413568116200e-02
-1.261989682091648607e-02
-1.271222556755730385e-02
-1.259275795587372869e-02
-1.294864011338652844e-02
-1.241839411509626512e-02
-1.243386613183185621e-02
-1.249628727014542515e-02
-1.232198698705324301e-02
-1.229228651313800207e-02
-1.243959068006877250e-02
-1.235539443070662879e-02
-1.240203805767388541e-02
-1.269176413946496162e-02
-1.245747660456392701e-02
-1.265566979808607946e-02
-1.302416367847783300e-02
-1.303653823612449698e-02
-1.219458139916309095e-02
-1.210352387038229893e-02
-1.219900772253944103e-02
-1.220956313448227741e-02
-1.196451877034112286e-02
-1.191195744169135269e-02
-1.183722520640925063e-02
-1.219104392477172484e-02
-1.207056198193270577e-02
-1.198726609920568696e-02
-1.189821321068082645e-02
-1.181373744906477272e-02
-1.171970536917331905e-02
-1.198610540047026843e-02
-1.228984117754369082e-02
-1.247617407470592681e-02
-1.250909333736625190e-02
-1.261195332617979191e-02
-1.249449667516039017e-02
-1.226239176140177072e-02
-1.254639034931325815e-02
-1.240756392321528019e-02
-1.240847529462259582e-02
-1.266549984196835808e-02
-1.243075527302051932e-02
-1.244738870209622338e-02
-1.240536107057744510e-02
-1.241724588384372947e-02
-1.245482811580419895e-02
-1.239479267754972115e-02
-1.248141765216528344e-02
-1.242946297252466546e-02
-1.246564346616193392e-02
-1.248164286197266971e-02
-1.232664635831775234e-02
-1.224608521321128574e-02
-1.227034850635404933e-02
-1.222742531620241678e-02
-1.214605114984835740e-02
-1.206230626215832290e-02
-1.197316661839358323e-02
-1.199396594386793052e-02
-1.201456037196850339e-02
-1.199399117331149088e-02
-1.205476885962667583e-02
-1.231022140608864154e-02
-1.224054031052152457e-02
-1.214496312075095952e-02
-1.213656571231351046e-02
-1.205909011930230389e-02
-1.206931401537046124e-02
-1.194416826547152997e-02
-1.193226635076771736e-02
-1.199563602737662056e-02
-1.196590542820444476e-02
-1.200681190601000925e-02
-1.205437404278574681e-02
-1.208237749201254187e-02
-1.235395676958816850e-02
-1.243180476351141671e-02
-1.252293984693722204e-02
-1.243145722248543798e-02
-1.237119910636763978e-02
-1.231529569579704539e-02
-1.253656513936666009e-02
-1.260581720448920341e-02
-1.259841854727799908e-02
-1.242404793043364042e-02
-1.234216232683768913e-02
-1.258995173937623412e-02
-1.271684901169317823e-02
-1.250219770782009555e-02
-1.253926550005150450e-02
-1.259744918236159993e-02
-1.271294259942160575e-02
-1.254950461936411681e-02
-1.273371713661895083e-02
-1.290446775710685917e-02
-1.249742208558918960e-02
-1.247228623631119714e-02
-1.248523668190223458e-02
-1.243202334217038268e-02
-1.253597751219542519e-02
-1.253643346274012534e-02
-1.238371503524970593e-02
-1.232036517772654854e-02
-1.220187486663276526e-02
-1.214850258655261056e-02
-1.230964191992852882e-02
-1.225209966319687656e-02
-1.222892006357275026e-02
-1.226533723124113330e-02
-1.216808601738414604e-02
-1.239940978636695605e-02
-1.236543875592239182e-02
-1.237554269749191992e-02
-1.227117482940685671e-02
-1.217905181123616655e-02
-1.230192666584769765e-02
-1.215329954464029055e-02
-1.214590202826576482e-02
-1.216778528292083474e-02
-1.206516427211617830e-02
-1.199180980710367814e-02
-1.187600102044396137e-02
-1.207091903889027755e-02
-1.208625288951828240e-02
-1.199878777177446239e-02
-1.221221002524029361e-02
-1.202509342237332267e-02
-1.211298819185059258e-02
-1.198301471133576129e-02
-1.201649144757613828e-02
-1.195435883643506357e-02
-1.213995067561410811e-02
-1.205356085931473184e-02
-1.192017920700096448e-02
-1.181299899913030096e-02
-1.158178284406076800e-02
-1.209741486962976481e-02
-1.193830361296954919e-02
-1.162469078024816818e-02
-1.231450417745449250e-02
-1.216562012030269514e-02
-1.179528455700358872e-02
-1.221130735664797962e-02
-1.222803286766945517e-02
-1.177693140309587182e-02
-1.147511012222054635e-02
-1.177799684008600141e-02
-1.141841914030511558e-02
-1.240498480841347763e-02
-1.226409399712454981e-02
-1.253402030037498865e-02
-1.198265301889662147e-02
-1.197399039148401914e-02
-1.191822170778997735e-02
-1.181178195726109888e-02
-1.225758092826700202e-02
-1.226803458906251636e-02
-1.238159575864421387e-02
-1.210453412891419021e-02
-1.181260621660050990e-02
-1.234411903322552018e-02
-1.213995413724855074e-02
-1.225889237655732392e-02
-1.240816366180091945e-02
-1.235570943756069892e-02
-1.252690907836402114e-02
-1.233129842151382653e-02
-1.196524509755367456e-02
-1.189144083100146000e-02
-1.169332989461888302e-02
-1.158455367104286107e-02
-1.193822719646856455e-02
-1.207468892488055244e-02
-1.183948479609565549e-02
-1.204565967631984584e-02
-1.202503751862533943e-02
-1.194185355897103666e-02
-1.193328609548422424e-02
-1.210542487505344121e-02
-1.215219326204277327e-02
-1.176836887203512073e-02
-1.183998762758381451e-02
-1.184986480315951274e-02
-1.197189887810081593e-02
-1.210437061912281349e-02
-1.204045492733291610e-02
-1.164906036073811227e-02
-1.149364168808565678e-02
-1.127622001790670909e-02
-1.113510794303222869e-02
-1.150538588567404270e-02
-1.172748116879781220e-02
-1.151090669075041477e-02
-1.162925961757854849e-02
-1.142775802524184994e-02
-1.146753643877205381e-02
-1.124152350283975574e-02
-1.098837313952023657e-02
-1.087531131898361071e-02
-1.031344359676483399e-02
-1.094620348097577293e-02
-1.086099392362952117e-02
-1.052428597106765118e-02
-1.136091426422559426e-02
-1.086161470161731493e-02
-1.108508613401043043e-02
-1.084247000318053038e-02
-1.083722551617801073e-02
-1.103334509126481858e-02
-1.131700734935037721e-02
-9.806869036178283636e-03
-1.075263737331447547e-02
-1.052614503513251386e-02
-1.123282728967997871e-02
-1.128798714183579591e-02
-1.116481509803867248e-02
-1.112312417543773364e-02
-1.177982299010945852e-02
-1.211964149367468317e-02
-1.213759902633042460e-02
-1.142141813348852841e-02
-1.109077708328707820e-02
-1.187388987531293010e-02
-1.183420642802466942e-02
-1.240919446467286281e-02
-1.204926954535526229e-02
-1.312536735538965063e-02
-1.156325029355905962e-02
-1.273893178887870389e-02
-1.297262591284352624e-02
-1.116559445226243327e-02
-1.111889367315367812e-02
-1.079363827247726941e-02
-1.074775512043135185e-02
-1.122998786531827220e-02
-1.142106661014684853e-02
-1.153043256291078067e-02
-1.148129599783536889e-02
-1.122417895672295565e-02
-1.124142545559637767e-02
-1.122728326190109566e-02
-1.117582413483669997e-02
-1.140641133254484407e-02
-1.149700047686193216e-02
-1.145203279295786691e-02
-1.156207349229191814e-02
-1.140479451648425402e-02
-1.048287388021313174e-02
-1.000625507372871099e-02
-9.860449529118176654e-03
-9.773475206592099548e-03
-9.282151514027914621e-03
-8.315234221733882464e-03
-6.577322731048140456e-03
-6.687608613486883957e-03
-5.062342853292805395e-03
-1.051415504771447025e-02
-1.019983394235951871e-02
-9.494420205517908190e-03
-9.159533429568612536e-03
-8.213955458891841407e-03
-8.849111991029631405e-03
-1.001259237456926000e-02
-1.007353648022322502e-02
-1.047179573093640244e-02
-1.027991273825272500e-02
-1.046225246124867121e-02
-9.814106481182824013e-03
-1.017256644387840719e-02
-9.649542230198286316e-03
-1.097216126495821273e-02
-1.059701863384465009e-02
-8.435184296092138739e-03
-1.072564016640606757e-02
-1.127548562348829747e-02
-1.110450469889334019e-02
-1.091820470823392716e-02
-1.106527817027003376e-02
-1.059923606469512052e-02
-1.041234806814311797e-02
-1.135819400473155570e-02
-1.185653737235699105e-02
-1.250847876395215150e-02
-1.188884869907199000e-02
-1.289679605602934639e-02
-1.228621389264717215e-02
-1.167635553127117053e-02
-1.222154180426736347e-02
-1.177558305765843971e-02
-1.197986179742787163e-02
-1.103307387754204165e-02
-1.125405834773993662e-02
-1.122818107121286574e-02
-1.131218875510961105e-02
-1.276740098041469033e-02
-1.366248083997634311e-02
-1.152009829374651094e-02
-1.237193002488806530e-02
-1.171612696285566531e-02
-1.200111054183369656e-02
-1.045412913514927669e-02
-1.020316532739162611e-02
-9.700298341370492197e-03
-9.400807855166674193e-03
-1.035900322673513792e-02
-1.036180297026801332e-02
-1.041670448182504746e-02
-1.075284877168387193e-02
-1.053575779082781792e-02
-1.027901514591572640e-02
-1.059338863368970707e-02
-1.027689561412796319e-02
-1.006800927571645937e-02
-1.022628969237719329e-02
-1.063836555077284432e-02
-1.043108970920114675e-02
-1.083352133821649174e-02
-1.079911185787832927e-02
-1.088913708628774790e-02
-9.563124791284821624e-03
-9.013615088755855959e-03
-9.060830034415498849e-03
-8.407096654718964127e-03
-9.216290607512183167e-03
-8.920133362408905198e-03
-9.762377238795397552e-03
-8.486788663774032584e-03
-9.572528911523409123e-03
-9.203961643244450846e-03
-8.382859280886769890e-03
-9.223959001262193799e-03
-9.387695551795225551e-03
-9.633449673066568283e-03
-9.681140465756349692e-03
-9.894157911800623498e-03
-9.526230467017468215e-03
-9.142795208651209593e-03
-1.052015812968695209e-02
-1.060535262530168561e-02
-1.097921998078732302e-02
-1.200819285534813347e-02
-1.016426626179889499e-02
-9.899563882154927344e-03
-9.890513381299611759e-03
-1.063220424369881213e-02
-1.066529554072187178e-02
-1.071058192026523581e-02
-1.027463759806384984e-02
-1.408191005427851528e-02
-9.658926342114666427e-03
-9.531757514909424203e-03
-9.144702399722757710e-03
-9.010609223169707693e-03
-9.874474008902884778e-03
-9.870169070853893750e-03
-9.794796127979791406e-03
-9.978131131512083668e-03
-9.907695974579258658e-03
-1.011598454667823888e-02
-1.011628203347362913e-02
-1.032938160242026331e-02
-9.874163420235186964e-03
-9.493539692984505340e-03
-1.008342825647018555e-02
-9.917096451542768698e-03
-9.672626018623597596e-03
-9.985394890550598410e-03
-9.848760772598344482e-03
-1.022463665885198388e-02
-1.042022117143671760e-02
-8.913269788640045335e-03
-8.379088341732707917e-03
-8.023913220549617337e-03
-7.763402373492844268e-03
-7.874475727520726526e-03
-7.072245319198267217e-03
-6.227118860009870846e-03
-5.570473952731136436e-03
-5.854166122592827440e-03
-9.029605197408654971e-03
-8.579321001636167759e-03
-8.328147038677359212e-03
-7.592449151436368900e-03
-6.782026070279970238e-03
-7.398716392148842538e-03
-8.126812856129771862e-03
-8.089841284439222568e-03
-8.312696640918992852e-03
-8.061967824595747331e-03
-8.410567772403718112e-03
-8.215770705904734683e-03
-8.296437810749091382e-03
-7.750945932881440036e-03
-8.198557055787033393e-03
-8.960193815086697766e-03
-7.020013199255166481e-03
-9.333953258089484548e-03
-9.852496497215553969e-03
-1.015243598506354768e-02
-8.539829826448524716e-03
-8.284989296378681561e-03
-8.376768934744338937e-03
-8.135603562084798776e-03
-8.262243898574727491e-03
-7.454255904244587103e-03
-8.679666348708293955e-03
-8.114893390545208779e-03
-8.401215253258320637e-03
-8.588942072989031937e-03
-6.324411891192469916e-03
-7.680614575243089812e-03
-7.191226479460253833e-03
-8.212865165005281756e-03
-8.797466128224035870e-03
-9.247677371495937465e-03
-9.616430644120651378e-03
-1.027087018808861725e-02
-9.614978905264295536e-03
-9.409907046793177313e-03
-9.541390808716271321e-03
-9.553297840666863036e-03
-8.800993429840121840e-03
-9.143750392682885308e-03
-1.001894878422080436e-02
-9.027749793812909346e-03
-9.507361884163978774e-03
-9.469124068782634740e-03
-9.363769294122799985e-03
-9.770174214022033995e-03
-9.852114090197188617e-03
-9.630980197837830242e-03
-9.243605749068316280e-03
-9.304768979362878709e-03
-9.601383873757468948e-03
-9.662138828162457685e-03
-9.574163458692689851e-03
-9.144508448313210316e-03
-9.405401647229591836e-03
-8.574645362045753283e-03
-8.915336919566290569e-03
-1.008029713654781320e-02
-8.994155251311366020e-03
-9.653931616066979693e-03
-9.406220738979431326e-03
-9.310615020474930295e-03
-8.815144459666801602e-03
-8.271186741672131512e-03
-8.283124735860691173e-03
-9.511386748885110320e-03
-9.387497227745660727e-03
-8.801022169231613457e-03
-8.173984566289572984e-03
-9.876361581474006265e-03
-1.081705412399949252e-02
-1.193262511360739311e-02
-1.317010421023878664e-02
-1.454398138579611824e-02
-9.409233253670332489e-03
-9.409277543879037906e-03
-9.861726027774034287e-03
-9.654812387051681100e-03
-1.074247377755988865e-02
-1.078763529891555752e-02
-1.182739565523125737e-02
-1.186331683629984583e-02
-1.303249226201586702e-02
-1.309716054072720091e-02
-1.485661464164725852e-02
-1.505240461288892377e-02
-1.496070395927718080e-02
-8.590303810316730904e-03
-8.124419606042881589e-03
-8.874280138279146829e-03
-9.065595196526334346e-03
-7.204844205073353443e-03
-6.137690794581090493e-03
-6.007846324675474720e-03
-5.386813676009957058e-03
-8.601204108187019554e-03
-7.926043102970486975e-03
-6.866894221931527098e-03
-7.555072731220750099e-03
-9.481845205783852662e-03
-1.021508815633864579e-02
-1.004206523668878942e-02
-1.052441783621394650e-02
-1.092814086903279996e-02
-1.096823227053011010e-02
-1.156151199174325871e-02
-1.215771701174263308e-02
-1.307217094843429739e-02
-9.646128564036652794e-03
-1.030193676176163059e-02
-1.080784964906527507e-02
-1.149558753733506342e-02
-1.029498356178111182e-02
-1.122033564838285924e-02
-1.212537065054775098e-02
-1.100011084442827428e-02
-1.133551450184995188e-02
-1.275894567908611964e-02
-1.410526527101036917e-02
-1.216802743841144049e-02
-1.380117344497145022e-02
-9.085832744813669357e-03
-8.770171287115796632e-03
-8.780298911112260907e-03
-8.578794806163135209e-03
-7.491533348963708497e-03
-7.310813480424151189e-03
-5.964552705281448396e-03
-8.504935916463646217e-03
-9.365257988471941547e-03
-7.442310840068068652e-03
-6.739300624247874898e-03
-7.467888846868022540e-03
-7.831797111435334635e-03
-5.107562269156921096e-03
-4.692694444667942950e-03
-5.861127785409550595e-03
-6.388376904640685576e-03
-9.065346271573182513e-03
-9.256835086841235308e-03
-8.989083821424147594e-03
-9.193025798389049819e-03
-9.866233731991809475e-03
-1.007568924700513562e-02
-1.010681458951090059e-02
-1.066982102559342616e-02
-9.133250750144197502e-03
-9.183892442758561508e-03
-9.957974517503458134e-03
-1.003376661828426011e-02
-9.849567229573310059e-03
-9.920018018752830083e-03
-1.013793221242638258e-02
-1.041523484401468864e-02
-1.084758899098029784e-02
-1.079074712412817806e-02
-1.073904339525405018e-02
-8.519911109141197619e-03
-8.205742446716990032e-03
-7.363358244268384568e-03
-7.114874350550370180e-03
-8.619603089262540055e-03
-8.639919938461918664e-03
-8.371266465643218899e-03
-8.404697274711646696e-03
-8.283884106655096252e-03
-9.081765700795468854e-03
-8.871736139247849220e-03
-8.110454701846604719e-03
-8.960513269069417600e-03
-8.431695384642763288e-03
-8.760607523132733429e-03
-7.770966056380236228e-03
-6.985417187289965496e-03
-6.128542513323225784e-03
-6.158760211416816448e-03
-6.526522252576829990e-03
-5.669072189512212173e-03
-4.831617931290083101e-03
-2.994736622562554473e-03
-2.455433434754412080e-03
-1.620912249536239505e-03
-7.298037510482622593e-03
-5.804944110281102208e-03
-6.268532159668128816e-03
-5.299995051480689556e-03
-5.295058778002667554e-03
-4.929460807351330846e-03
-5.639526258043528126e-03
-5.813590164767653938e-03
-6.013486764900832955e-03
-5.155288798681031091e-03
-5.205160255310931593e-03
-5.160052768335152487e-03
-5.912325715293418639e-03
-4.156116974632288567e-03
-5.233278672583979892e-03
-6.245783907143739877e-03
-4.611767886341179394e-03
-5.482139249488495424e-03
-6.849533828211158172e-03
-7.453253299064213459e-03
-7.720535974171900857e-03
-7.247707033643521063e-03
-7.618651519435670413e-03
-7.423848033988505839e-03
-7.292450538189569099e-03
-7.404623645020292320e-03
-6.763657180765600581e-03
-7.183871760780174628e-03
-6.680690165088585576e-03
-6.141539218289987327e-03
-7.071849927817880528e-03
-7.652405238235344791e-03
-7.489681667860373544e-03
-7.938190185262145385e-03
-7.582044230668963554e-03
-7.596322763281749407e-03
-6.550305149078270751e-03
-7.354222374374776508e-03
-6.578584565627521551e-03
-8.348148021304237568e-03
-8.284026511794195455e-03
-8.031745476422578328e-03
-7.735886370338946119e-03
-8.168483995604897824e-03
-9.013016823536128611e-03
-8.443463231616942649e-03
-8.125840811449593776e-03
-8.003519988495876036e-03
-8.211180182102239752e-03
-8.219924977992796103e-03
-7.639158327819178980e-03
-6.967557793134594550e-03
-6.302522317826115758e-03
-7.704664757758000401e-03
-7.174696315175459020e-03
-8.485639718991388677e-03
-8.977543996999456238e-03
-7.676942502961910803e-03
-7.551558468956648569e-03
-6.778453089897233143e-03
-7.333338484908444137e-03
-7.122194595729026100e-03
-8.987122132852813985e-03
-8.419135066021416966e-03
-8.521550017181529768e-03
-6.953175696609942280e-03
-6.908858271277636999e-03
-6.459715243977748149e-03
-6.127697642047037589e-03
-6.744344206411831411e-03
-6.620088256771078893e-03
-7.031957908763208052e-03
-7.226002189770937278e-03
-6.381062275662722529e-03
-7.007321426762363678e-03
-6.374868070346755879e-03
-6.528858327214475364e-03
-7.092042397995911192e-03
-7.229940382535326136e-03
-6.616952616602916025e-03
-5.626776953353040608e-03
-4.806564693536266759e-03
-4.103072295941360102e-03
-5.149650115298914053e-03
-5.065506301535600310e-03
-4.097286347495007058e-03
-7.454335236726742676e-03
-5.617472174349317192e-03
-5.485420053494787992e-03
-4.020333336635585793e-03
-3.878868406876328362e-03
-3.807805512457206488e-03
-6.666682706474400845e-03
-4.886259687421799607e-03
-3.806798401384984404e-03
-4.158535764846503502e-03
-4.117333550669221957e-03
-2.912462599390626319e-03
-1.440268723575819027e-03
-5.682769530196327655e-03
-3.465051338003096674e-03
-2.825316140437277718e-03
-3.455989151894736395e-03
-6.871544133936492152e-04
-4.380661493237654816e-03
-5.341992605711284349e-03
-5.807911603323326864e-03
-5.370532921524568369e-03
-5.572705657014251877e-03
-4.049522739656769704e-03
-5.518816250567033441e-03
-5.757819729981108504e-03
-5.781359887708776082e-03
-5.274212529456914419e-03
-6.550052462755147353e-03
-6.753389974969149952e-03
-6.657710274001267699e-03
-5.814674568913587825e-03
-7.170165922670422749e-03
-7.949902572398930348e-03
-8.377910575791508788e-03
-9.285452178922022626e-03
-8.980134121221911708e-03
-8.055163701826649481e-03
-9.813336398338756705e-03
-7.011754539205596222e-03
-6.658518919814705728e-03
-7.246542532998861107e-03
-6.863177643681188031e-03
-7.784603956321054646e-03
-8.291082975733136615e-03
-7.936473218097367735e-03
-8.408397184651550740e-03
-1.035601252207047143e-02
-7.845774629285769131e-03
-7.821415921739474642e-03
-1.105476912106842687e-02
-9.484663728596590127e-03
-7.105404354234907092e-03
-7.114729782206434365e-03
-7.897716374721591368e-03
-8.239131780552513482e-03
-7.338241201557378982e-03
-6.562463502712168051e-03
-7.082606553407090957e-03
-7.991669179604418000e-03
-8.776641426077029517e-03
-9.074091774232016447e-03
-8.608359820843416998e-03
-9.051572557401073998e-03
-8.661507125979243243e-03
-9.660658168773584437e-03
-7.461206358157144308e-03
-8.991619899531956908e-03
-9.059436285602420758e-03
-8.059077939108441613e-03
-8.567540897800082766e-03
-9.101578954646305508e-03
-9.754672739016272479e-03
-9.796130506930006768e-03
-9.799105145173431231e-03
-9.723139427607212226e-03
-1.040311216039228187e-02
-1.082183159301426667e-02
-1.064592007667049950e-02
-9.732905774333706558e-03
-1.060501258040565976e-02
-1.039977741180552091e-02
-1.144729187319987185e-02
-1.137175441336040274e-02
-1.153252359164799040e-02
-1.173798527725020656e-02
-1.135213510127777541e-02
-1.093601781495175292e-02
-1.062266418031628662e-02
-1.082073378913272522e-02
-1.012124490561853302e-02
-1.055770597173178588e-02
-1.026020641345904566e-02
-1.216164212850969449e-02
-1.116273656298674179e-02
-1.158347192422954329e-02
-1.135054761415971343e-02
-1.081890556573623929e-02
-1.096789983131093472e-02
-9.708041071015789322e-03
-1.057733902158858492e-02
-1.015764929871016894e-02
-1.143994729677036241e-02
-1.150967878951352809e-02
-1.159092255992071052e-02
-1.156358769857868118e-02
-1.142451898991236024e-02
-1.137394883369054893e-02
-1.155589377656963783e-02
-1.137891159828938181e-02
-1.137945569173819983e-02
-1.146047613503790516e-02
-1.170721485780018035e-02
-1.182719790289858512e-02
-1.182576626346810988e-02
-1.184995004661479334e-02
-1.198590026639899039e-02
-1.210131281697200516e-02
-1.217003717092634933e-02
-1.210090592857553278e-02
-1.171355559711988181e-02
-1.179977842383707863e-02
-1.196299205539325464e-02
-1.203893599081789709e-02
-1.214885160449858705e-02
-1.178185649038491351e-02
-1.175665408633336760e-02
-1.183609924101274545e-02
-1.192257623698840009e-02
-1.164187734241693001e-02
-1.155466346765243735e-02
-1.161160027062138091e-02
-1.177002008281598580e-02
-1.176208456629609413e-02
-1.164194607513537559e-02
-1.157120991822212924e-02
-1.154788540982973517e-02
-1.148876878475677508e-02
-1.166494815951905212e-02
-1.154311249889083263e-02
-1.160669686384305579e-02
-1.181343401658529156e-02
-1.186634271021434241e-02
-1.191209076808108155e-02
-1.198416738732876151e-02
-1.181488265022373994e-02
-1.179571724248633727e-02
-1.176304136236462801e-02
-1.190872515952472697e-02
-1.177296408213481319e-02
-1.183928225744009140e-02
-1.177321800035766204e-02
-1.187016573303990505e-02
-1.192340453541070738e-02
-1.197754636751870161e-02
-1.204629585913912816e-02
-1.185405997867137670e-02
-1.182772987621006321e-02
-1.174115776971608981e-02
-1.171326641322896316e-02
-1.169436665035923466e-02
-1.168812411600967348e-02
-1.168061878724971532e-02
-1.181379367298766858e-02
-1.197117545473871773e-02
-1.179156338015008992e-02
-1.188910673037584312e-02
-1.186708369931595980e-02
-1.182782809854808839e-02
-1.170201860500134743e-02
-1.174466383837264108e-02
-1.171117165096125304e-02
-1.168547193243610859e-02
-1.168568732364384452e-02
-1.167043892354876350e-02
-1.168134884014370746e-02
-1.195393704787156043e-02
-1.199897496286697098e-02
-1.188267818929292230e-02
-1.179694625630290337e-02
-1.191151093524652795e-02
-1.206927662109137829e-02
-1.204209062207723703e-02
-1.187509567641392705e-02
-1.173769968389419376e-02
-1.158090837405521129e-02
-1.156559166632722610e-02
-1.194751071031397056e-02
-1.172831240372740683e-02
-1.175334269049529631e-02
-1.148165455092653962e-02
-1.132687982753316676e-02
-1.116545377562013462e-02
-1.118526137223216539e-02
-1.132583391138776430e-02
-1.117589416481907551e-02
-1.112559962134544896e-02
-1.120365914754365040e-02
-1.151966735191899127e-02
-1.132042267029007183e-02
-1.139642707186490876e-02
-1.136295662354095889e-02
-1.109027715807247086e-02
-1.110510040697267053e-02
-1.120929534869180046e-02
-1.103290779902480444e-02
-1.124126886536223197e-02
-1.111812089710024869e-02
-1.126832228513952733e-02
-1.100462887174569193e-02
-1.078505968463476343e-02
-1.059007791950215133e-02
-1.062306117780729975e-02
-1.073345271997847190e-02
-1.075200780581625840e-02
-1.102349781385711380e-02
-1.080212633963422916e-02
-1.055595150336529134e-02
-1.086421924058371229e-02
-1.087273439918866325e-02
-1.038991887476672926e-02
-1.015643108590216608e-02
-9.797397475050642277e-03
-9.645342127378546404e-03
-1.017463976412043454e-02
-1.043497478115719065e-02
-1.061685874265471362e-02
-1.052361612487445058e-02
-1.075883378418902685e-02
-1.070536644529956373e-02
-1.040334607757679823e-02
-1.020912287474861485e-02
-1.015814675960441046e-02
-1.000677148224055589e-02
-1.062962816804932827e-02
-1.047282376891344596e-02
-1.086868559713528165e-02
-9.634956701049584779e-03
-9.290437465244117884e-03
-8.934499593411119114e-03
-8.996787356754782847e-03
-9.450185412619613659e-03
-9.788094169763818242e-03
-1.007924874884038625e-02
-9.861053750105895632e-03
-1.026583682151182425e-02
-1.012864639589589055e-02
-9.770673608421855116e-03
-1.020802336460358527e-02
-9.942909258441528370e-03
-1.007312126269389180e-02
-9.740268184391869671e-03
-9.177184828506752476e-03
-9.488967823902100251e-03
-9.276261828990247163e-03
-1.014086421676699615e-02
-1.043787741633865271e-02
-9.599859124127212498e-03
-1.035902483902979149e-02
-1.000294099354256949e-02
-1.009578451337143738e-02
-8.523472926436549690e-03
-8.106192253233970163e-03
-7.494796764998596338e-03
-7.447616095573842028e-03
-8.153080053558697457e-03
-7.751306548038962643e-03
-8.122083807703007335e-03
-8.178527129438709423e-03
-8.477572983006666577e-03
-8.176812899903157517e-03
-8.523079378353684565e-03
-8.118638809938103634e-03
-7.344658573762419956e-03
-7.678427619603855891e-03
-8.356432692877916943e-03
-7.815826871746109003e-03
-8.387838550303526597e-03
-6.978455918116247686e-03
-6.058338124963305246e-03
-5.530515568129503248e-03
-5.669962196434707655e-03
-5.473734630340261823e-03
-6.292399510732394480e-03
-3.883979293472762662e-03
-7.115578263450330135e-03
-6.118034472134725038e-03
-5.498833979985789412e-03
-4.060175295525137416e-03
-3.192824872518593756e-03
-3.394385766958774465e-03
-6.850968063653060068e-03
-5.142828231756578668e-03
-4.897095325171812834e-03
-3.664050448962701077e-03
-3.099685324653381896e-03
-5.527831769582659295e-03
-6.378971141510059520e-03
-5.483314621113424131e-03
-6.750752369930322974e-03
-5.155883846650114594e-03
-5.117395024711223796e-03
-5.361241669636567647e-03
-6.605932236513778304e-03
-6.456423072324517232e-03
-4.933498835166224075e-03
-5.689800736360261027e-03
-5.814747997339475213e-03
-6.561113682325450842e-03
-6.775518391030058499e-03
-7.141363677553329813e-03
-3.131791814536408897e-03
-2.009779080038972144e-03
-2.306587083517191560e-03
-2.802969638724900868e-03
-7.825930647550120552e-04
-3.700475210474000261e-04
3.892980411085205034e-04
5.931049846384792634e-04
1.137144607780204725e-03
-3.467251493586857771e-03
-1.958436421058695320e-03
-7.697914563624105649e-04
-2.023054311918935329e-04
-1.099150507972316247e-03
1.903255342784556292e-04
-2.095930947773905987e-03
-2.590970516787618940e-03
-3.805785356722551135e-03
-4.014846886052843809e-03
-1.914576295158299359e-03
2.227901648379282732e-04
1.154097422375430400e-03
1.222155986891219947e-03
-1.800943021872640363e-03
-2.578919631456243894e-03
-2.145260499431422829e-03
-2.645466653043989508e-03
-4.387984155190769245e-03
-5.193654882241634588e-03
-5.483965140062289391e-03
-5.770170181095231506e-03
-4.203053501797329380e-03
-5.472607885941670712e-03
-5.347694075576274464e-03
-5.346534133302277211e-03
-6.126248505213946136e-03
-6.006292744233681508e-03
-5.274367800192692780e-03
-6.513179920747498228e-03
-7.253656592677798151e-03
-8.188396591564707505e-03
-9.980200151178489701e-03
-1.126711067157715185e-02
-4.734489267183733183e-03
-6.617173575665662340e-03
-5.890104770674079414e-03
-6.995759907900515016e-03
-7.792042798651205825e-03
-6.678493589894449883e-03
-7.612886872346987313e-03
-8.201489303690566793e-03
-1.031816455842407033e-02
-9.959857332088352388e-03
-1.172830865549941669e-02
-1.225303072074097194e-02
-1.098579809394020258e-02
-6.747861921092120942e-03
-6.815099520411704859e-03
-6.116723577559971328e-03
-6.248069224182358633e-03
-7.731420208540157497e-03
-8.153975010156671449e-03
-7.969266187658287370e-03
-8.806263328399082171e-03
-7.200609164382173848e-03
-6.662077097128219286e-03
-7.921251228787139220e-03
-8.085075986720289404e-03
-8.039904967578366882e-03
-7.783773496439165725e-03
-7.856242738406163731e-03
-8.438721674366007203e-03
-8.912177583189432803e-03
-8.997782061122618427e-03
-8.905859558120409608e-03
-5.352180890474649531e-03
-4.272686148458796837e-03
-5.439911365565555657e-03
-5.649844537851137979e-03
-3.037754957139464623e-03
-9.572529051980125910e-04
2.236004141775074360e-04
-2.172075665877919246e-04
-5.453455633179202060e-03
-3.655962015986288696e-03
-2.888797909125135222e-03
-3.711348164019549409e-03
-6.371074737099443989e-03
-7.656962740431694919e-03
-8.123794433521945926e-03
-7.783504267866858152e-03
-7.820063860633285485e-03
-8.893346735055200625e-03
-6.180351193782143704e-03
-8.185377577149738348e-03
-7.299831835031691044e-03
-7.584268333105462397e-03
-9.662150067604067735e-03
-8.607643624446022559e-03
-8.764139057256875240e-03
-8.249035441686010731e-03
-8.858474872428011640e-03
-9.134574329389860345e-03
-9.641901656286581968e-03
-9.990551819505845421e-03
-9.190840627387552100e-03
-9.371424506776410493e-03
-9.733068916588051220e-03
-9.182585936039541069e-03
-9.895241833292862596e-03
-9.443294411158523541e-03
-9.787756725763910662e-03
-9.168660142268881055e-03
-8.939410218794477392e-03
-8.872455617925149862e-03
-9.432056865906751977e-03
-9.867427319566395710e-03
-8.884986680356509944e-03
-1.008629796702236250e-02
-9.381953258940289517e-03
-9.944592579039485125e-03
-9.687983262304996138e-03
-1.003485135054262185e-02
-1.017638970366580367e-02
-1.006429193602833595e-02
-9.982470613180357416e-03
-9.878722927364828529e-03
-1.033295516166911170e-02
-9.511690130064228213e-03
-1.020854074260781584e-02
-9.816939254792038383e-03
-1.018488360695315315e-02
-9.689554818445012679e-03
-9.702570934011058371e-03
-1.126360872774325936e-02
-1.051472769731734598e-02
-1.069426975222793549e-02
-1.050783906623362421e-02
-1.042521824908198419e-02
-1.058535976009742155e-02
-1.075936326826112781e-02
-1.083637770485289600e-02
-1.069705057119970347e-02
-1.059376464638833552e-02
-1.047000256198803332e-02
-1.073330284145251369e-02
-1.048657125351042975e-02
-1.051542260311999141e-02
-1.076201062674478175e-02
-1.079633878992460917e-02
-1.051851112420878163e-02
-1.036911810473281972e-02
-1.055600632946479024e-02
-1.040806165683831781e-02
-1.081522361995409034e-02
-1.068699479338574947e-02
-1.078170815407169560e-02
-1.083239237855918372e-02
-1.102744057052165022e-02
-1.116792119880013166e-02
-1.113555245981036855e-02
-1.098146892471742533e-02
-1.121004841185951027e-02
-1.076285940482417554e-02
-1.077062184502958729e-02
-1.110007570858067595e-02
-1.094236802439371194e-02
-1.133195558365551574e-02
-1.126636059299230760e-02
-1.117653987351453944e-02
-1.062092076825080396e-02
-1.071195618674457804e-02
-1.081474688491642321e-02
-1.130839946706071499e-02
-1.138470122966204513e-02
-1.156516151137110780e-02
-1.165463620300152998e-02
-1.133339855972938411e-02
-1.136909683107728899e-02
-1.116187588728469182e-02
-1.134977990157697535e-02
-1.134040861235847096e-02
-1.138351946866724383e-02
-1.146095902765186664e-02
-1.133585506120510754e-02
-1.133274132978942181e-02
-1.112333424278231890e-02
-1.114210141432251527e-02
-1.111271292241421300e-02
-1.163224948633067267e-02
-1.179456383721716288e-02
-1.188463306742167797e-02
-1.201997760734642255e-02
-1.180620612735587376e-02
-1.168996089351169443e-02
-1.156850140283289911e-02
-1.183343255485626473e-02
-1.180160494039817799e-02
-1.188922105651787041e-02
-1.168049088626874933e-02
-1.170276730599553727e-02
-1.153043001718720949e-02
-1.149391867847379851e-02
-1.182144367737252531e-02
-1.188550370004836688e-02
-1.191595793140164811e-02
-1.202575835237081926e-02
-1.179218854434576150e-02
-1.178135285561448219e-02
-1.183886964371243938e-02
-1.174364699217817810e-02
-1.197653742335962578e-02
-1.171165368567789189e-02
-1.186161530021408346e-02
-1.190880854223894635e-02
-1.177388296680956410e-02
-1.185702494051813459e-02
-1.182170457497480100e-02
-1.186918921617082477e-02
-1.206557505829101463e-02
-1.221272931893563861e-02
-1.171189446045950780e-02
-1.154886074877589999e-02
-1.174316443565893292e-02
-1.173260074890597644e-02
-1.187951919212284352e-02
-1.170739308290948306e-02
-1.188129355008780974e-02
-1.174349917203472600e-02
-1.162629505725524225e-02
-1.153074568681805405e-02
-1.208633356205689353e-02
-1.228844972412578528e-02
-1.248500284542313973e-02
-1.269270776330221236e-02
-1.224386567023157298e-02
-1.203976368529046694e-02
-1.182589748770979630e-02
-1.201357529243428195e-02
-1.166010652297623865e-02
-1.174110320259336496e-02
-1.219925839791648724e-02
-1.157664324411078124e-02
-1.205103812235034690e-02
-1.170746631746951219e-02
-1.198783627392495214e-02
-1.232907955465362138e-02
-1.219861022637133176e-02
-1.239884652923187863e-02
-1.179423053113912330e-02
-1.152398280736361552e-02
-1.241313997202172364e-02
-1.138261122654193012e-02
-1.217478340655628495e-02
-1.156187198195742644e-02
-1.241313976705984284e-02
-1.253769719693609286e-02
-1.253180213726368120e-02
-1.269301337034235873e-02
-1.241204874451157410e-02
-1.244518981799205837e-02
-1.228847648499366979e-02
-1.271504029030389414e-02
-1.227526629973102294e-02
-1.244161207093939271e-02
-1.260396191884935631e-02
-1.231169909183580692e-02
-1.232219164018339384e-02
-1.222543762195976193e-02
-1.235659548128781836e-02
-1.232353234113239826e-02
-1.236010427167390235e-02
-1.228392838252859338e-02
-1.212764143071519592e-02
-1.208652176662239168e-02
-1.211928976563421238e-02
-1.215662703782435967e-02
-1.226117917619473294e-02
-1.240449530334678668e-02
-1.206179036058508021e-02
-1.208747940772107038e-02
-1.198094914381824319e-02
-1.207952895680194580e-02
-1.223777386844248673e-02
-1.205899531588003337e-02
-1.227973157197921779e-02
-1.211940251212057298e-02
-1.211657000666364371e-02
-1.247025363230295017e-02
-1.252996977868296204e-02
-1.274698054393675478e-02
-1.281719335132413401e-02
-1.250657760225737380e-02
-1.239979408045086863e-02
-1.256327272426645963e-02
-1.284534896591191071e-02
-1.310260349759254962e-02
-1.341828895956244383e-02
-1.336467256094707456e-02
-1.304058718641800535e-02
-1.293922729053655248e-02
-1.274420008005277931e-02
-1.307847785485034137e-02
-1.326659464152880885e-02
-1.283778215663024073e-02
-1.313963443966537775e-02
-1.280000117891372767e-02
-1.276477938985575052e-02
-1.254388484417028396e-02
-1.375217337101436454e-02
-1.402606771204870616e-02
-1.399757622570954770e-02
-1.393891840680443715e-02
-1.452095697866320409e-02
-1.454639578028947729e-02
-1.509986956755169328e-02
-1.505377650041041411e-02
-1.458347602667625295e-02
-1.416659247301586474e-02
-1.466151431479942660e-02
-1.379779841043920173e-02
-1.391599240956514077e-02
-1.476291206026963260e-02
-1.461026981222883839e-02
-1.443446828965516682e-02
-1.429976217258457395e-02
-1.531230027733053965e-02
-1.538364484354963826e-02
-1.565095478294848547e-02
-1.426443279236462233e-02
-1.377062592213676093e-02
-1.557343628176727050e-02
-1.423003055900921507e-02
-1.394921918738300029e-02
-1.389163316533480186e-02
-1.410903287669696034e-02
-1.458444152539173887e-02
-1.360554859158717884e-02
-1.339797761551750691e-02
-1.337734429553311989e-02
-1.324827443636539606e-02
-1.390392860530129809e-02
-1.391939445886918557e-02
-1.361693550390402109e-02
-1.354048846966884531e-02
-1.382735502802232876e-02
-1.359959552309251279e-02
-1.273860703974120240e-02
-1.170862483035518299e-02
-1.313229244510231812e-02
-1.162407958673583944e-02
-1.165161673504531981e-02
-1.032153752982510435e-02
-1.367292337245434170e-02
-1.428915610595618210e-02
-1.319669792176157881e-02
-1.383997208102172478e-02
-1.291800275498010062e-02
-1.260709598430661063e-02
-1.272819095999242964e-02
-1.164250040169219520e-02
-1.279835621996245135e-02
-1.306015868857316083e-02
-1.439186421453506060e-02
-1.535182721211536885e-02
-1.701498868488790159e-02
-1.313886291690108572e-02
-1.224397133735634705e-02
-1.296540109788966132e-02
-1.267507155016656291e-02
-1.276605031120038418e-02
-1.268922630817507016e-02
-1.440734504340325690e-02
-1.459334937094488097e-02
-1.499598504683606788e-02
-1.518838975177111070e-02
-1.738946754865488414e-02
-1.742052371075316838e-02
-1.761232293908332816e-02
-1.364809404337965007e-02
-1.404004032555786555e-02
-1.364813650824313850e-02
-1.353016895775745881e-02
-1.391561181095947279e-02
-1.496151960795495499e-02
-1.370648281217248798e-02
-1.354315619589750372e-02
-1.369029052200703388e-02
-1.389921304278932297e-02
-1.382740428615965821e-02
-1.357753071978168823e-02
-1.386797481741378936e-02
-1.322456010799196065e-02
-1.346269539402060629e-02
-1.375634793189693325e-02
-1.351528474956798648e-02
-1.390379013139072042e-02
-1.394133606514885541e-02
-1.396785587203833515e-02
-1.299014945416781912e-02
-1.327078233608789369e-02
-1.318196382581168606e-02
-1.408213423676479489e-02
-1.402248764603725335e-02
-1.382326892746700044e-02
-1.379440569800346843e-02
-1.423699608904708397e-02
-1.453125321763953405e-02
-1.434100042634798601e-02
-1.399018204339852293e-02
-1.408879223264399537e-02
-1.430108373567458464e-02
-1.452418191217543474e-02
-1.483484496154586531e-02
-1.435981390507583277e-02
-1.433165849658608187e-02
-1.364941462710372866e-02
-1.355627127180098097e-02
-1.370129317810496981e-02
-1.372116836265016397e-02
-1.322141485072561573e-02
-1.313224085090263470e-02
-1.358468679164142462e-02
-1.363926198776840501e-02
-1.315230505863633145e-02
-1.312859891910622689e-02
-1.319700039683937599e-02
-1.371872749529110154e-02
-1.387537799099945908e-02
-1.345110600878083630e-02
-1.345323140215296670e-02
-1.366303910087685557e-02
-1.355623665997125055e-02
-1.440755468819805013e-02
-1.329457743045680054e-02
-1.368614020364520775e-02
-1.382552362704104858e-02
-1.308743913992298745e-02
-1.282386089713278242e-02
-1.283617873695505791e-02
-1.269290868766300914e-02
-1.257231065824670688e-02
-1.303051108989660388e-02
-1.279983438529753992e-02
-1.254412051390895420e-02
-1.257723664660270052e-02
-1.244079893085041702e-02
-1.297775394093870355e-02
-1.306946379741351014e-02
-1.321075534694163625e-02
-1.302099156956289250e-02
-1.333311324860616924e-02
-1.306172122332474594e-02
-1.325482897765711994e-02
-1.350833304270129299e-02
-1.311633501160593476e-02
-1.301617590150605172e-02
-1.284010486836349718e-02
-1.348274671889523706e-02
-1.355259613460804875e-02
-1.287851001799121368e-02
-1.293949682384162511e-02
-1.325053749857159346e-02
-1.344666733779749553e-02
-1.348564373683016661e-02
-1.290395370268392766e-02
-1.228066444773848014e-02
-1.397783613154266261e-02
-1.352839586744529823e-02
-1.356863168298519384e-02
-1.400912564454239416e-02
-1.417471581868275619e-02
-1.405718668350568017e-02
-1.294641676151787359e-02
-1.269200121749898547e-02
-1.234538522914456135e-02
-1.219957750925667814e-02
-1.282362851765689662e-02
-1.312334773905530702e-02
-1.266672145808466800e-02
-1.271480438881480816e-02
-1.278384738231949473e-02
-1.302270835096910537e-02
-1.235000138464379012e-02
-1.213801048606798390e-02
-1.202126078214337500e-02
-1.193299136811842159e-02
-1.209389093010437323e-02
-1.202320598980803797e-02
-1.197982443262397834e-02
-1.183546095742239734e-02
-1.249517757212868785e-02
-1.209885702203354965e-02
-1.223934894887184453e-02
-1.195207456088296857e-02
-1.213630952265186760e-02
-1.213077585655902846e-02
-1.185406228779499645e-02
-1.192821188024632134e-02
-1.188364153415112819e-02
-1.179409593940197558e-02
-1.171457411841866567e-02
-1.205884082975373743e-02
-1.201101807680594880e-02
-1.192614030234355818e-02
-1.136134226689811122e-02
-1.213378100907896474e-02
-1.221398533385462115e-02
-1.238769024858030199e-02
-1.219166492223669809e-02
-1.200815277293493938e-02
-1.203682244036399784e-02
-1.238575811692085166e-02
-1.211112951101173639e-02
-1.222109847798280059e-02
-1.218651876334112157e-02
-1.260109006138731245e-02
-1.254860080617776520e-02
-1.228744146405474393e-02
-1.258220724528467255e-02
-1.226300541990088186e-02
-1.200177459924101769e-02
-1.230917594266409641e-02
-1.305650770462988414e-02
-1.260159515939358529e-02
-1.209785518937117957e-02
-1.199813539879023352e-02
-1.194193790617583892e-02
-1.183478713751744821e-02
-1.181166677704772322e-02
-1.192519556466243094e-02
-1.169175354933473313e-02
-1.203711044642567611e-02
-1.210741800808653665e-02
-1.168339816903941203e-02
-1.159266340067901559e-02
-1.181145010668827218e-02
-1.158900830083753331e-02
-1.191855262486216441e-02
-1.203876154020968627e-02
-1.196072019027392963e-02
-1.143061548730913389e-02
-1.131889646632552870e-02
-1.232563330586337880e-02
-1.232249092634018876e-02
-1.221832444397561411e-02
-1.204572858884799674e-02
-1.203853185362849243e-02
-1.285786080083363946e-02
-1.198040296428207543e-02
-1.271848678059011965e-02
-1.203979007272552686e-02
-1.242425865005943909e-02
-1.113618216770709442e-02
-1.070292628104116579e-02
-1.035156396925313894e-02
-1.033686802979042266e-02
-1.060592253776739338e-02
-1.032053068703383918e-02
-1.085922732932684265e-02
-1.122115153515929400e-02
-1.069577117302408092e-02
-1.055949364380307301e-02
-1.012469633301222444e-02
-1.038459629923284278e-02
-1.027611500483752854e-02
-1.105293394915409649e-02
-1.075948338139402424e-02
-1.091923654537809048e-02
-1.004751367432133065e-02
-9.442241460265397499e-03
-8.888742786596947124e-03
-7.990986910127440696e-03
-9.270309730649357871e-03
-1.013545927852543653e-02
-9.512437862294283175e-03
-9.630811136792403332e-03
-8.662659690889312411e-03
-9.402387818672489073e-03
-9.168119185024560525e-03
-8.914864928813708012e-03
-9.322578043090862243e-03
-9.475593316723053203e-03
-8.586870034574731886e-03
-7.869931854467909771e-03
-7.946102666456251323e-03
-7.295669183646186218e-03
-9.472035823500164070e-03
-8.745080839552273749e-03
-8.448942845321520331e-03
-8.924945853078406627e-03
-9.512214956850676556e-03
-9.636557657480789019e-03
-9.340418711304388291e-03
-9.062324070392036024e-03
-9.802271389360631831e-03
-1.001132833984273371e-02
-9.698747066484131318e-03
-9.767879469067155054e-03
-9.847830044119603929e-03
-9.767982710484726314e-03
-1.023378343254784627e-02
-1.005442548603405206e-02
-9.581960589106030060e-03
-9.689974307311433749e-03
-9.212318102247383025e-03
-8.953646570174047734e-03
-8.826090069207689903e-03
-8.301269177993203519e-03
-9.064658285272296848e-03
-1.002363253064563788e-02
-1.084458499080007132e-02
-1.226484781503665508e-02
-1.387234478696148035e-02
-9.163587369398018198e-03
-8.899145970809645145e-03
-8.781322656460347278e-03
-8.858280838920880307e-03
-1.000853328979200985e-02
-1.020289644004249846e-02
-1.100177695265025686e-02
-1.022468913051559000e-02
-1.209836549191560182e-02
-1.223334433447251582e-02
-1.413121024906828158e-02
-1.452445851679446710e-02
-1.435244589284308606e-02
-9.161291220104644806e-03
-9.422417000981793411e-03
-9.770519968834417285e-03
-9.767063308433207233e-03
-9.283793000332558887e-03
-9.200815534458475081e-03
-9.307556639263640103e-03
-8.957263310314452984e-03
-9.072267731836969676e-03
-8.908748925172554206e-03
-9.366486574167500259e-03
-9.202589730512257191e-03
-9.491447979326451609e-03
-9.129386753438909971e-03
-9.457964095451999731e-03
-9.411560604880103709e-03
-8.886519954548650901e-03
-9.442672127302586052e-03
-9.484777475517108120e-03
-8.691412541785323992e-03
-8.971933730625393164e-03
-8.670341468089398651e-03
-9.400554230581495072e-03
-9.692740673206065583e-03
-1.005604204677343350e-02
-1.031416532345265022e-02
-1.047354226183152930e-02
-1.070213899775089919e-02
-1.051925930839280564e-02
-1.065216966296667761e-02
-1.023894600467442628e-02
-1.024048866928879177e-02
-1.070110211239467396e-02
-1.040126699769927665e-02
-1.079044687326203601e-02
-1.084015942548201966e-02
-1.026781887541981624e-02
-1.003284592001841939e-02
-1.031346359649808371e-02
-1.041125686509367446e-02
-1.066451224399769630e-02
-1.081046843742473375e-02
-1.018927219480628837e-02
-1.013005538776374538e-02
-1.027332330119199236e-02
-1.014327999422109244e-02
-1.046018355166657837e-02
-1.002674210563894719e-02
-1.031609409777463696e-02
-9.970226321690620758e-03
-1.006653509408501034e-02
-1.032739013856581733e-02
-1.010825964552127844e-02
-1.043420142607328314e-02
-1.073018233007392436e-02
-1.100394192719703589e-02
-1.118698937019639919e-02
-1.137766555741473624e-02
-1.106365066365909075e-02
-1.087622920935637887e-02
-1.056668434716297178e-02
-1.045730408469107246e-02
-1.041471360943016511e-02
-1.061721544308354484e-02
-1.103274305113675219e-02
-1.101812970559508560e-02
-1.127393403316809435e-02
-1.104164785132991274e-02
-1.078668522154895004e-02
-1.053610387232677310e-02
-1.112288483452745710e-02
-1.128062124419696582e-02
-1.133001985571134053e-02
-1.148797084567354694e-02
-1.120238583466035692e-02
-1.112091124615689069e-02
-1.135410792976981539e-02
-1.097664135937506669e-02
-1.098922650362510293e-02
-1.140693911514716226e-02
-1.108826810383996275e-02
-1.124296894950834250e-02
-1.103795146462464155e-02
-1.138264905668621638e-02
-1.145658976564238422e-02
-1.131863877276474868e-02
-1.107979047929136089e-02
-1.088999655061035667e-02
-1.086881360175710395e-02
-1.117430623542921796e-02
-1.119591215677202302e-02
-1.127084128537110368e-02
-1.137781775821308794e-02
-1.100939122804472578e-02
-1.097562470671258755e-02
-1.078470376225706961e-02
-1.115060528629345862e-02
-1.105410226542708103e-02
-1.128666064938802123e-02
-1.089490304243627763e-02
-1.102303220058192465e-02
-1.095601143030414983e-02
-1.065197396166972163e-02
-1.079967941534210919e-02
-1.078181448021241738e-02
-1.124487970511605164e-02
-1.116722879708980688e-02
-1.115079577783387697e-02
-1.121760911525083830e-02
-1.131065369812286545e-02
-1.154999380055367689e-02
-1.162593545365753558e-02
-1.126199328689398566e-02
-1.099676014652113155e-02
-1.093702927871896893e-02
-1.060874711046956749e-02
-1.037833681390297122e-02
-1.050324420875655904e-02
-1.004251982927440758e-02
-1.112892841955854736e-02
-1.125104456669874346e-02
-1.128264131774021732e-02
-1.138367360398852800e-02
-1.098132069039140998e-02
-1.087641344808591357e-02
-1.100210302786248408e-02
-1.104524439784065372e-02
-1.054342443808043567e-02
-1.074347254563293858e-02
-1.035458290568723114e-02
-1.002872545600814493e-02
-9.835632946786781322e-03
-1.165372286652233656e-02
-1.187136851160995252e-02
-1.189227757577947242e-02
-1.200452717335433878e-02
-1.197097678686642394e-02
-1.203185980925991320e-02
-1.217853390729825395e-02
-1.158640086101470415e-02
-1.194513878113792268e-02
-1.186649733696466813e-02
-1.215533240214462969e-02
-1.228328001747668562e-02
-1.222377778617429571e-02
-1.215387427661542008e-02
-1.178323826157373459e-02
-1.182073430472251573e-02
-1.177545500067024055e-02
-1.185319435037531996e-02
-1.173969969008629988e-02
-1.180273967049883833e-02
-1.174371861625874217e-02
-1.198827349096155161e-02
-1.169714322272033882e-02
-1.193911902396248802e-02
-1.163142876241334348e-02
-1.176991927351200319e-02
-1.175128567038817920e-02
-1.170270920156391871e-02
-1.183235432235448664e-02
-1.169787975240975039e-02
-1.205614599478629229e-02
-1.202427585884040077e-02
-1.200330217242147335e-02
-1.164529390435598694e-02
-1.161399858015727329e-02
-1.172570454892203802e-02
-1.174420296769301125e-02
-1.145824696048830527e-02
-1.134751923350250935e-02
-1.157539444921588077e-02
-1.161553903882142982e-02
-1.143105050423048191e-02
-1.145707438197239234e-02
-1.124144020409082768e-02
-1.136664310234734507e-02
-1.113090097009598531e-02
-1.102497948255165040e-02
-1.113273057804732742e-02
-1.118902728284326686e-02
-1.124599055066399962e-02
-1.144121369055584383e-02
-1.180914415395449384e-02
-1.192161758730274183e-02
-1.202649568601486807e-02
-1.207730601771214891e-02
-1.200430507652331356e-02
-1.213449561315895278e-02
-1.179951025574109240e-02
-1.187099749968160284e-02
-1.205678584949417161e-02
-1.191597185642243734e-02
-1.208357500695364517e-02
-1.204568362382749461e-02
-1.210839613982347442e-02
-1.200055142000946810e-02
-1.201129848940006399e-02
-1.217629519582465528e-02
-1.235469416958395392e-02
-1.250689999342480090e-02
-1.237060598544966611e-02
-1.272940244965949444e-02
-1.255627129735488803e-02
-1.276795150692484546e-02
-1.201053539265145575e-02
-1.218168362610115921e-02
-1.210600404123195542e-02
-1.217462989306613078e-02
-1.246719054355360269e-02
-1.225278614954495096e-02
-1.285275414950254325e-02
-1.254198264594859856e-02
-1.293877079342322864e-02
-1.189335529257945848e-02
-1.181340095697306324e-02
-1.179884497266089904e-02
-1.179579290871327936e-02
-1.184185565553854368e-02
-1.178352205966364148e-02
-1.171333232302641976e-02
-1.181706657512167531e-02
-1.187150368636782742e-02
-1.174926175717552583e-02
-1.185650198275851712e-02
-1.189409803830013788e-02
-1.178884394923050520e-02
-1.178091654888269862e-02
-1.176935860186290907e-02
-1.167257559369547226e-02
-1.161480294051589132e-02
-1.178217945757658973e-02
-1.177035949620666017e-02
-1.175741303230158456e-02
-1.181585967349852578e-02
-1.172795909174818504e-02
-1.185013780920719621e-02
-1.170706450265180699e-02
-1.183277352242812462e-02
-1.168675949619953774e-02
-1.180356884305417027e-02
-1.165640533811720773e-02
-1.156903362487072574e-02
-1.154635205414967017e-02
-1.156166748761850750e-02
-1.155354106407887986e-02
-1.145683220097835041e-02
-1.169556362725582624e-02
-1.154023005528301629e-02
-1.157769697887912549e-02
-1.157576620026488923e-02
-1.145632883148000290e-02
-1.150741957956590705e-02
-1.149112180683830794e-02
-1.138762781035377106e-02
-1.135802068195749734e-02
-1.150872099554647691e-02
-1.158943236330994137e-02
-1.151286386843811994e-02
-1.169051356173063036e-02
-1.149143972850099130e-02
-1.154328503151375203e-02
-1.145704280292170023e-02
-1.157181027827509576e-02
-1.159291349537766927e-02
-1.144545173196609943e-02
-1.157476341197117425e-02
-1.152137927428782856e-02
-1.171486560902690842e-02
-1.169228627637350013e-02
-1.172971700069029739e-02
-1.132768246402865268e-02
-1.123133537806399185e-02
-1.122922836389134670e-02
-1.115732511723037564e-02
-1.120073789060533481e-02
-1.134751807242489162e-02
-1.118670786060483972e-02
-1.119698948740273023e-02
-1.124682972370659104e-02
-1.114103197532005825e-02
-1.130508863973531293e-02
-1.131841064911106795e-02
-1.134081116455222700e-02
-1.127017409619083393e-02
-1.141168329658984355e-02
-1.138498410692823613e-02
-1.134255151290692112e-02
-1.125329153303086110e-02
-1.145347005782835180e-02
-1.144953620006672161e-02
-1.138198362298590248e-02
-1.143980743848447244e-02
-1.151277197406190556e-02
-1.144185152800539403e-02
-1.144794438347043752e-02
-1.164909686688581254e-02
-1.163158774581201163e-02
-1.146494432589011472e-02
-1.152297128219601299e-02
-1.172127486156318392e-02
-1.168170106180778725e-02
-1.154162786363843729e-02
-1.137320273464123913e-02
-1.129461339683542585e-02
-1.114632094685345798e-02
-1.108767795762825338e-02
-1.128185819404899266e-02
-1.141289004319928635e-02
-1.119765459762673936e-02
-1.137275822049884852e-02
-1.134585361585755542e-02
-1.123523185081618317e-02
-1.110850380075838889e-02
-1.125244220604200082e-02
-1.117885752751095370e-02
-1.146665435740596393e-02
-1.108678098203377815e-02
-1.095842775320040111e-02
-1.087424312960557846e-02
-1.078896267581541495e-02
-1.091279581571712697e-02
-1.095612202341192734e-02
-1.089501319677655712e-02
-1.113441478195951323e-02
-1.094983576963023085e-02
-1.082254039215816907e-02
-1.093409319137018422e-02
-1.090158417322017147e-02
-1.113436025516341583e-02
-1.116764508870408609e-02
-1.108881220995314339e-02
-1.107676398553945028e-02
-1.097562077404695344e-02
-1.083244651150831218e-02
-1.146568367010081767e-02
-1.142371051205178477e-02
-1.187139606002400073e-02
-1.127622601461701103e-02
-1.193265042575532633e-02
-1.144228607610087677e-02
-1.185092761611968720e-02
-1.170824148322594654e-02
-1.259089250585457807e-02
-1.159926115474604891e-02
-1.197716076495109611e-02
-1.228189505056745054e-02
-1.128835437782588387e-02
-1.218623525749039024e-02
-1.219540494504247306e-02
-1.108504951465370814e-02
-1.104510062803691975e-02
-1.096614502191257425e-02
-1.081309041363055605e-02
-1.116551865734756802e-02
-1.122328668373316803e-02
-1.086258789805050889e-02
-1.088789360002226023e-02
-1.087218670725216725e-02
-1.109711211537627723e-02
-9.714985449845463597e-03
-1.146244728626048814e-02
-1.150729788071031164e-02
-1.160176360905970129e-02
-1.143761560689986016e-02
-1.157820883068750098e-02
-1.166405251041330998e-02
-1.140948640592292021e-02
-1.163878619124508393e-02
-1.156549593524942680e-02
-1.091313710137061833e-02
-1.171386453208963889e-02
