# Supplementary material for: Modeling of the Electrostatic Interaction and Catalytic Activity of [NiFe] Hydrogenases on a Planar Electrode
Source: J Phys Chem B. 2022 Oct 21;126(43):8777–90. doi: 10.1021/acs.jpcb.2c05371 (PMC9639099; doi:10.1021/acs.jpcb.2c05371)
Supplement: Supplementary file 1 — jp2c05371_si_001.zip [file jp2c05371_si_001.zip › Supplementary data/1e3d_5_theta_120_phi_248/phi_files/1e3d_5_theta_120_phi_248_phi.txt]

-2.410311310511E-04
1.743162453967E-04
1.695689985207E-04
1.728414094342E-04
2.083644078508E-04
2.111021742027E-04
2.150651743709E-04
2.134241485546E-04
2.117318534407E-04
2.153329132735E-04
3.129187674610E-04
3.195993638270E-04
3.145423164272E-04
3.229541102970E-04
3.294806332092E-04
3.428829686086E-04
3.893484853365E-04
3.771264792535E-04
3.583671175973E-04
3.967766203145E-04
1.652739008077E-04
1.714006534691E-04
1.697317615996E-04
1.673639255085E-04
1.999246940233E-04
2.074601836339E-04
2.111948724037E-04
2.093130126568E-04
1.807325664371E-04
1.886743451561E-04
1.813574355508E-04
3.773907868376E-04
2.201670865898E-04
1.889440747944E-04
1.806721607461E-04
1.844945386276E-04
1.764801967906E-04
2.026700808203E-04
2.037723052612E-04
2.073532348935E-04
2.109976484423E-04
2.157008295985E-04
2.165590239569E-04
1.862349897048E-04
1.919489648983E-04
3.045847591385E-04
1.745066288389E-04
2.077022425356E-04
2.061905351111E-04
2.055604221210E-04
2.094242501908E-04
2.142735278855E-04
2.116857074285E-04
2.095470837943E-04
2.129676469341E-04
3.296053669564E-04
3.313434044408E-04
3.440391387606E-04
3.500096910009E-04
3.645320391774E-04
1.766411672802E-04
3.067000602004E-04
3.066554145182E-04
3.102609824946E-04
3.243748963339E-04
3.327259347732E-04
1.578152972250E-04
1.676220126453E-04
1.736682112505E-04
1.841654125893E-04
1.638397974350E-04
1.717898350725E-04
2.172166343128E-04
2.064725151998E-04
1.968097828292E-04
2.169795143210E-04
1.620125533186E-04
1.907071813926E-04
1.608656656328E-04
1.613716919718E-04
2.340929138089E-04
2.282508297668E-04
2.377812542872E-04
2.261293612924E-04
3.530190831362E-04
3.908457614040E-04
3.619627819708E-04
3.786923310884E-04
2.553296768646E-04
2.136385796655E-04
2.230874502299E-04
1.840716736539E-04
1.576568274385E-04
2.151219828468E-04
1.763017869611E-04
1.858899295974E-04
3.204283257214E-04
3.296705250943E-04
3.491749704121E-04
3.635538031456E-04
3.909625477188E-04
3.982214340124E-04
1.531608131494E-04
1.576616718406E-04
1.596960092787E-04
1.618278273208E-04
1.869271021390E-04
1.953904929492E-04
2.014711001018E-04
1.807343664791E-04
1.976164953762E-04
3.092022321992E-04
3.138034548120E-04
3.119830162703E-04
3.362258371251E-04
3.336417328742E-04
3.222841803096E-04
3.506118754901E-04
3.597964723463E-04
3.817995625208E-04
1.588810095864E-04
1.514700506213E-04
1.634464437939E-04
1.653762332535E-04
3.044957538099E-04
1.784832159915E-04
2.240478243208E-04
2.177841935701E-04
8.548384057566E-04
8.448180332244E-04
8.421327564026E-04
8.379429792731E-04
4.461616270582E-04
4.244372333126E-04
3.991767650083E-04
3.828403274961E-04
2.690877809591E-04
2.634576628446E-04
3.012137339497E-04
2.055772229818E-04
1.686760670885E-04
1.490051235069E-04
1.042804591479E-04
9.873596013249E-05
7.443881062610E-05
8.558811374155E-05
8.887699819533E-05
9.580547279772E-05
7.210083602759E-04
7.512135474676E-04
7.467163167444E-04
7.174460497968E-04
8.177751366241E-04
8.483596221298E-04
8.603152285100E-04
7.210306728429E-04
7.317916860548E-04
7.539887606818E-04
7.595579928436E-04
2.762499106544E-04
3.278886846021E-04
9.884945957744E-05
9.089066853693E-05
8.336235040509E-05
8.772365387686E-05
7.478994851281E-04
7.656322346657E-04
8.008385369058E-04
7.149816591867E-04
7.453812302684E-04
7.832961879338E-04
8.014167178944E-04
8.516921998288E-04
7.456651153947E-04
4.268927015764E-04
3.305668502945E-04
3.591835981364E-04
4.057106819607E-04
2.982725800272E-04
1.468390193714E-04
1.238748962754E-04
1.037759639259E-04
9.830213665005E-05
1.021569476064E-04
9.317069065797E-05
9.149371518606E-05
1.036328345945E-04
4.417854057284E-04
8.417507397508E-04
8.393665898817E-04
3.396081166059E-04
4.688428358917E-05
1.958437379945E-04
1.835199278289E-04
1.847702839458E-04
2.072785198693E-04
2.079930910405E-04
2.368491599329E-04
2.332968071878E-04
2.614416093826E-04
2.499652927159E-04
2.714985078491E-04
2.208060201213E-04
2.382353579315E-04
4.217801393147E-05
2.654636635312E-04
2.481854197484E-04
2.342609740529E-04
2.401452046548E-04
2.336488857989E-04
1.681659455468E-04
1.816648861774E-04
1.858974773181E-04
1.686589809852E-04
2.156901671202E-04
2.139260151522E-04
2.208237791020E-04
2.038011494117E-04
2.132960011506E-04
2.392722226587E-04
2.240789478166E-04
4.746074501900E-05
4.119456206562E-05
2.782030617936E-04
2.474171886939E-04
1.792098690624E-04
1.380691552342E-04
1.311438662447E-04
8.130841961285E-05
7.811870978494E-05
5.340623087545E-05
6.286009809834E-05
5.523003845807E-05
4.452524299756E-05
7.243875510461E-04
7.620500918643E-04
5.169199818663E-05
7.542070463722E-04
7.775143920601E-04
8.044899483698E-04
8.125287285548E-04
8.067340775725E-04
8.143998776761E-04
8.256252299875E-04
9.730880794923E-05
7.805916622722E-05
5.839959779748E-05
5.281885034293E-05
3.816311519972E-05
3.818716555468E-05
3.935593437088E-05
7.862477297295E-04
1.639385224999E-04
2.857450853936E-04
2.716348012604E-04
3.625526180675E-05
6.274209243378E-06
-1.761082168013E-05
-1.062348354211E-05
-6.601828529294E-05
-4.586512066565E-05
-5.168031799858E-05
-8.432963210987E-05
-1.056762888633E-04
-1.160662167990E-04
-1.282042408307E-04
-1.337589586491E-04
-1.389217626703E-04
-1.324167921298E-04
1.393304115858E-04
1.366384692035E-04
1.070553776846E-04
9.488144409708E-05
1.144034512577E-05
-3.033631537801E-05
-1.417214143840E-05
-2.226983382573E-05
-6.389723028333E-05
-6.259015821870E-05
-1.028550383877E-04
-9.220321888558E-05
-1.163590426817E-04
4.457125239550E-05
3.356504589525E-05
1.045711654995E-04
8.981720877701E-05
-1.363418822043E-04
-1.375166903166E-04
-1.395997269455E-04
-1.299388722558E-04
1.364501943536E-04
1.119721948745E-04
1.227799101426E-04
1.134806498383E-04
5.478020022321E-05
5.985522513818E-05
5.132790961219E-05
2.265849504977E-05
-3.141601115523E-05
-1.104066757175E-04
-1.991256083216E-05
-3.817134988608E-05
-5.066918257451E-05
-7.941521576073E-05
-9.901363125248E-05
-1.061351894481E-04
-1.313138726582E-04
-1.384037888188E-04
-1.445692755410E-04
-1.469325198734E-04
-1.415815230746E-04
-1.366341614296E-04
1.278678710651E-04
1.343946159899E-04
8.922580808859E-06
-1.267173265061E-04
-1.262369876816E-04
-1.179555593041E-04
4.012769231510E-06
-1.951125156608E-05
-3.908157177571E-05
-8.226488237396E-05
-7.047416412064E-05
-1.661175949169E-04
-1.677096939894E-04
-1.620915975154E-04
-1.607128920910E-04
4.160912002279E-04
3.075427947655E-04
3.569941798534E-04
3.371336822997E-04
1.065544200730E-05
2.931492446955E-04
1.879811165037E-04
2.309427860249E-04
9.066643613058E-05
8.950106365520E-05
-2.428519166781E-07
-4.483562030185E-05
-2.185862761576E-05
-7.419087782094E-05
-1.570098712096E-04
-1.596627437322E-04
-1.570571289617E-04
-1.533752876240E-04
5.653268470295E-04
2.397926257470E-04
-1.399190844230E-04
8.774417408272E-05
1.528510183053E-04
-1.186570998735E-04
1.413775813166E-04
1.192239854205E-04
1.356063442338E-04
1.043251245204E-04
9.563589514426E-06
-2.570187826688E-05
-2.778333590365E-06
-3.272343270125E-05
-5.200866934675E-05
-8.523580904346E-05
-7.496375986608E-05
-1.252554479302E-04
8.862675340529E-05
-9.365470182698E-05
-1.366055234139E-04
-1.645861940933E-04
-1.546926127190E-04
-1.680204131055E-04
-1.644602302923E-04
-1.500682992312E-04
-1.350652012557E-04
-1.452406739284E-04
2.371136859771E-04
2.062203486623E-04
1.153737761440E-04
1.468143282507E-04
1.937676278187E-04
-1.555089256333E-04
-1.436690968173E-04
-1.273994839176E-04
-1.253588555835E-04
3.943452696987E-04
4.055555744964E-04
4.276713225688E-04
4.517286962689E-04
4.403310751999E-04
4.275135277598E-04
3.595617735521E-04
3.251650448939E-04
2.695940337824E-04
2.589022386592E-04
2.438467262825E-04
2.253858142578E-04
2.165608933342E-04
2.624459428119E-04
1.934325287705E-04
1.811282075775E-04
1.891244997548E-04
2.048144716058E-04
2.006106613977E-04
2.418239330478E-04
2.357681878303E-04
2.648566949623E-04
2.664745166870E-04
2.742783863178E-04
3.655736772329E-04
3.918818487445E-04
3.776885184951E-04
3.866374581963E-04
1.883851023861E-04
3.268732452492E-04
2.808561683013E-04
2.934753138587E-04
2.655469153295E-04
2.507010364718E-04
3.722865402104E-04
3.823744153395E-04
4.348492970853E-04
4.331217159576E-04
3.796422863755E-04
3.972143822589E-04
4.374030220648E-04
3.325548941876E-04
2.959194783150E-04
3.044862725549E-04
2.377167326020E-04
2.787625164850E-04
2.238174303528E-04
1.916023119990E-04
2.255079561158E-04
2.111292032297E-04
2.286139803291E-04
2.267899765517E-04
2.665129686037E-04
2.686670667635E-04
3.177432189891E-04
3.048764846174E-04
3.236393886938E-04
3.006006911199E-04
2.904629661894E-04
3.034005024495E-04
2.395539381078E-04
3.275211745393E-04
3.170106916789E-04
2.375250343014E-04
1.736491997266E-04
1.849014177253E-04
6.311789089434E-05
6.658160367600E-05
2.915064951898E-05
1.857342769774E-05
-3.912132734698E-05
-5.451125169065E-05
-1.029324032012E-04
-1.066500191306E-04
-1.259055692693E-04
-1.241926780314E-04
-1.249595860670E-04
2.447582899718E-04
-1.283835205269E-04
-1.263565955033E-04
2.225231315725E-04
1.946958008598E-04
1.690782602233E-04
1.382345453337E-04
6.142879801804E-05
5.715276635385E-05
4.670306514157E-05
2.400254177702E-05
-1.643946430779E-05
-2.547029362542E-05
-7.650099049581E-05
-8.681389359663E-05
-1.320182035531E-04
2.669024984933E-04
2.206916524835E-04
-1.052609519213E-04
2.399202973655E-04
2.601606448815E-04
1.905099003969E-04
2.031700905919E-04
3.478711884276E-04
3.179357655567E-04
3.469651825242E-04
2.611787191020E-04
3.007678289068E-04
1.662619984347E-04
1.698260221894E-04
2.133531303734E-04
2.139034069806E-04
-1.129546474485E-04
1.287043754092E-04
2.626377547794E-04
1.851585969638E-04
1.957721452312E-04
1.135720864474E-04
1.254021679258E-04
4.176761161998E-05
7.699120891368E-05
7.861344714687E-05
-8.952152623338E-06
-3.573894843616E-05
-7.939392941585E-05
-8.721583706754E-05
-1.085712231942E-04
2.346059930712E-04
3.593052164224E-04
6.092656009968E-04
5.950868268053E-04
9.321696271348E-04
9.703256713270E-04
9.550202831758E-04
9.121030069883E-04
7.749979902589E-04
8.138663034829E-04
8.065629440407E-04
8.062565457671E-04
9.593826421158E-04
9.313417249557E-04
9.126973865146E-04
8.893678906682E-04
6.953565307808E-04
7.095546926198E-04
7.817514397288E-04
7.317024961115E-04
8.657045423748E-04
8.779739695247E-04
8.277544578759E-04
8.418266940834E-04
8.601713662637E-04
8.306370763707E-04
6.410935791854E-04
6.710935453296E-04
6.970173612425E-04
6.575317859534E-04
6.793006824809E-04
9.374808717610E-04
1.005448736690E-03
8.653780488162E-04
8.561785511583E-04
7.879429567328E-04
8.019656160335E-04
7.895477890288E-04
7.376214526868E-04
8.561700473310E-04
8.301871622651E-04
8.357223419272E-04
8.203763612414E-04
8.175995092287E-04
8.009194244388E-04
8.440378609788E-04
7.929613242216E-04
9.065255023703E-04
7.041657623027E-04
8.885090234983E-04
8.877528962086E-04
8.537115567965E-04
8.695532500208E-04
8.380175748571E-04
8.828774806876E-04
9.580574240476E-04
9.497666987950E-04
9.198739238980E-04
9.533148232606E-04
9.198103667687E-04
9.229453679848E-04
8.155339783374E-04
8.146103053973E-04
8.503482317035E-04
8.186164691160E-04
8.184824805589E-04
8.132290295905E-04
6.556006665187E-04
6.296560290837E-04
5.909834919800E-04
6.096332547013E-04
5.433915249200E-04
5.651372457870E-04
5.114755969166E-04
4.818362156744E-04
4.798225527874E-04
4.674827592098E-04
4.422068931579E-04
4.411854485536E-04
4.295822014201E-04
5.812394703908E-04
4.553384179602E-04
4.981086563397E-04
5.407591150507E-04
5.135183101786E-04
5.747126765695E-04
4.635660330014E-04
4.424447581926E-04
4.317025493201E-04
4.373436732269E-04
4.271900859504E-04
4.205583546684E-04
4.360737997954E-04
4.375295928541E-04
4.544046961122E-04
4.749159614721E-04
8.026327262419E-04
5.942959923955E-04
5.172475002236E-04
8.001411051821E-04
7.863903577619E-04
7.815603137816E-04
7.572759997031E-04
7.467813309088E-04
7.190438005972E-04
7.185215966447E-04
7.281718500444E-04
7.055007639633E-04
5.539336673917E-04
6.214670524068E-04
6.014043870189E-04
6.229399740498E-04
6.229385900611E-04
6.931866711065E-04
7.068013064926E-04
7.002566993350E-04
6.901530826398E-04
6.801212355648E-04
6.473656631345E-04
6.420650478260E-04
6.563595607024E-04
6.132675787903E-04
5.982344035061E-04
5.653466579833E-04
5.417375705893E-04
5.087945068996E-04
5.308268727627E-04
6.599304800943E-04
8.114623763549E-04
7.429223818018E-04
7.864641233012E-04
6.945982334162E-04
7.558504407942E-04
7.706942843346E-04
7.179749890722E-04
7.151219611068E-04
7.985501281007E-04
1.136179001888E-03
1.162351391075E-03
1.167186037020E-03
1.187212321423E-03
1.175947531265E-03
1.196661779868E-03
1.203465960648E-03
1.436424757695E-04
1.164468302697E-03
1.129504143134E-03
6.241900272475E-04
6.236225489311E-04
5.874236337154E-04
6.045554294405E-04
3.155796078676E-04
1.865313011551E-04
2.259039625884E-04
2.534540800642E-04
2.813429003702E-04
1.809901929363E-04
7.131557863075E-04
7.146862274650E-04
1.136699021444E-03
7.556052128079E-04
1.405729695052E-04
1.428959193124E-04
5.798448714728E-04
5.979669873813E-04
6.034985574691E-04
5.643310275352E-04
1.530389241614E-04
1.500815804539E-04
1.497249398220E-04
1.476250470025E-04
1.420403269519E-04
1.462013348555E-04
6.758111983177E-04
7.404852588027E-04
7.690434571688E-04
1.392854604437E-04
7.119367148848E-04
7.755553372156E-04
1.117184989813E-03
1.113033137198E-03
1.147075079045E-03
1.145786170817E-03
1.161065955906E-03
1.162260626626E-03
5.967277390719E-04
5.973006556166E-04
5.648568857970E-04
5.798852354771E-04
1.571037493758E-04
1.469666015861E-04
7.261445324811E-04
4.517588381601E-04
7.872313171515E-04
1.186970834773E-03
6.955388185223E-04
6.926553424819E-04
7.250661798488E-04
7.139157530016E-04
6.974935618572E-04
6.868929118254E-04
6.527022462668E-04
6.202048165978E-04
5.427995265462E-04
5.307750489114E-04
5.746400099393E-04
4.930398507620E-04
7.674359255471E-04
7.535012990319E-04
7.388776608159E-04
9.663807098753E-04
1.014568809390E-03
8.500812485874E-04
9.126940706390E-04
7.939406335858E-04
7.853748308434E-04
7.503366942941E-04
7.697435743863E-04
7.579972211691E-04
7.692906934018E-04
7.233282230793E-04
7.345450879697E-04
7.835803668487E-04
1.046779652457E-03
1.171210091204E-03
7.559972800234E-04
8.834134849838E-04
1.188636516186E-03
1.162666254068E-03
1.169851619266E-03
1.149469638320E-03
1.162494371399E-03
1.154500001269E-03
1.153382192559E-03
1.144181463423E-03
6.322080587905E-04
6.457785786700E-04
6.696728434008E-04
6.120130247661E-04
5.107308515622E-04
8.050979503293E-04
4.532235864147E-04
4.399026430699E-04
3.504111645440E-04
3.250332015901E-04
7.833460487591E-04
7.482566384351E-04
1.136989691328E-03
1.092561086297E-03
1.095776907190E-03
1.127228484715E-03
1.116496311749E-03
1.039302996297E-03
1.013788027469E-03
9.340112191111E-04
4.089667062933E-04
4.608128250513E-04
-3.408546965129E-05
-1.661378226017E-05
4.395922063230E-04
4.438955240340E-04
4.263344265581E-04
3.805038128255E-04
3.671417664305E-04
3.398269638616E-04
3.384937794050E-04
3.390681161419E-04
3.419896175390E-04
3.951809949550E-04
4.231275111991E-04
4.630067360317E-04
3.702818664027E-04
4.203483257240E-04
4.162640004565E-04
4.503466302961E-04
4.849721157099E-04
5.631770471507E-04
5.118954545784E-04
4.744081501727E-04
4.917824398299E-04
4.684683342281E-04
5.033379740036E-04
4.867360574463E-04
4.991449376116E-04
6.093419020192E-04
6.140096365068E-04
3.709835222463E-04
3.950232563787E-04
4.132383050940E-04
3.358630392798E-04
4.813257260933E-04
3.050283894727E-04
3.097865727839E-04
3.215596857524E-04
2.900527644199E-04
3.061192733336E-04
3.259276781732E-04
3.357399874725E-04
3.639534150950E-04
3.725133576812E-04
4.127288799666E-04
4.063297087552E-04
3.509367980395E-04
4.917216562598E-04
2.999200834402E-04
3.453561790417E-04
3.225660960919E-04
3.138334969566E-04
3.219947017018E-04
3.471816333118E-04
3.529603925303E-04
3.838411794847E-04
3.662995824297E-04
4.060102416093E-04
3.814022079608E-04
3.592302372514E-04
3.592710483383E-04
3.339673558403E-04
3.217415302876E-04
5.649465823764E-04
5.109918845334E-04
4.978791913676E-04
5.920479656276E-04
5.583581932472E-04
5.527105081445E-04
5.789706072759E-04
2.784087684189E-04
2.633228223041E-04
2.105315772549E-04
2.410671568802E-04
2.430502104504E-04
1.642563412816E-04
1.839119141311E-04
1.222797332977E-04
1.369205411326E-04
9.046269596208E-04
1.001083082168E-04
9.846232980262E-05
9.474905052557E-05
8.889913752985E-05
7.918850087924E-04
8.435649973453E-04
8.447118434089E-04
8.139386760359E-04
7.075414090115E-04
7.158553452247E-04
6.911004343045E-04
6.625709234519E-04
6.276694474568E-04
6.365010127690E-04
1.025024855611E-04
4.418755163460E-04
9.120211038566E-04
8.772792227355E-04
4.975902534150E-04
5.318545064255E-04
7.001711628610E-04
6.920545589078E-04
5.368672916960E-04
5.709810260050E-04
5.474613859636E-04
5.764300813035E-04
1.865866455958E-04
1.737234956897E-04
8.966972013625E-04
8.445163700647E-04
7.885248520770E-04
8.661200224362E-04
7.913215801975E-04
5.821925323415E-04
2.417957368197E-04
2.271376227074E-04
2.125381099466E-04
1.925697416611E-04
1.895272114347E-04
1.736183513969E-04
1.344013444983E-04
1.467185726562E-04
1.454919407190E-04
1.153714283675E-04
1.169608455405E-04
1.067293558938E-04
5.593462216192E-04
4.511846050436E-04
4.135393563738E-04
3.894641983635E-04
-1.619700514832E-04
-1.711149947630E-04
-1.632701981447E-04
1.324999441715E-04
1.390411430073E-04
1.408348420370E-04
1.519789363052E-04
1.955383923335E-04
2.044318894713E-04
2.030231896307E-04
2.085920580288E-04
1.822536890327E-04
1.890216153954E-04
-1.556557078161E-04
2.019225756588E-04
2.589526787801E-04
3.066704532766E-04
3.296866212031E-04
3.710640774648E-04
1.739865248802E-04
1.607488095308E-04
1.417285129646E-04
1.450380964055E-04
1.495652253491E-04
1.499772192238E-04
1.443929189260E-04
1.564124295230E-04
1.646550658389E-04
2.313203458954E-04
1.716137747509E-04
-1.448859514899E-04
-1.804053067672E-04
-2.897418731325E-05
-2.328267444504E-05
-2.383427023630E-05
-3.241097767434E-05
-3.440325161201E-05
-1.458395751832E-05
-1.550728800363E-05
-2.273821806786E-05
-3.084391633711E-05
-2.116842456852E-04
-2.146375741808E-04
-2.130738525561E-04
-2.103360317838E-04
-1.463343955731E-04
-1.894203327811E-04
-2.056962461795E-04
-2.081012899587E-04
-2.119092906203E-04
-2.148345640627E-04
-2.121823079509E-04
-2.123310838072E-04
-1.687394623309E-04
-1.778161392359E-04
-1.787213943446E-04
-1.929590905434E-04
-1.864133389252E-04
-1.979273901433E-04
-1.936637014147E-04
-2.027998461202E-04
-3.651055249944E-05
2.138879859495E-04
1.911370376469E-04
2.790157088861E-04
2.437941900543E-04
2.279815757481E-04
2.161746046879E-04
2.273471215414E-04
2.183167871835E-04
2.069801163626E-04
3.670880450896E-04
3.859874440572E-04
4.928721901432E-04
4.842906188111E-04
4.560959067068E-04
5.021809254820E-04
2.625713740137E-04
3.010033422934E-04
2.736921797979E-04
2.531339549156E-04
2.892584519116E-04
2.842501522266E-04
3.032108826724E-04
3.281266111232E-04
3.193154075270E-04
2.920156415531E-04
2.558930698747E-04
2.837573251544E-04
3.063828226566E-04
2.870501207503E-04
3.621886218893E-04
2.890338234059E-04
1.961063662090E-04
2.823655196774E-04
2.545441590843E-04
1.899763173571E-04
2.288140656398E-04
2.240694542031E-04
2.435709112963E-04
2.309548088028E-04
2.412045099014E-04
2.628447343892E-04
2.036672613305E-04
1.833246541945E-04
1.903030974272E-04
1.929722853821E-04
2.121200459118E-04
1.999862854802E-04
3.023295475751E-04
1.922170076384E-04
2.350856464382E-04
3.404870190545E-04
3.268523843236E-04
3.495022483223E-04
3.969450251489E-04
4.453412026171E-04
2.320068187489E-04
2.126753411349E-04
1.947303351347E-04
1.930517202150E-04
2.292874345867E-04
2.625065154143E-04
2.521368932470E-04
2.632426007816E-04
5.067877602749E-04
4.951527428360E-04
4.465575375959E-04
1.330974841357E-03
1.378257376652E-03
1.396026234294E-03
1.465811338970E-03
1.492813625124E-03
1.564056256840E-03
1.595847495138E-03
1.659372549183E-03
1.746147845466E-03
1.703615741961E-03
1.693023570067E-03
1.729325398904E-03
1.715968415291E-03
1.739443079109E-03
1.758844526033E-03
-1.558683692799E-04
-1.864187949799E-04
4.361372874753E-04
4.511987716193E-04
4.640336094344E-04
4.838052207987E-04
4.972504334001E-04
5.141522923480E-04
5.224160556247E-04
5.333435936932E-04
5.313787733916E-04
5.409204370134E-04
1.318410417279E-03
1.274842735792E-03
1.094745239059E-03
1.153445253157E-03
1.508563005375E-03
1.490035500632E-03
1.611294796912E-03
1.589375001675E-03
1.696376035751E-03
1.682165679702E-03
1.746942437097E-03
-3.866664985882E-04
-4.177229327542E-04
-4.010793268202E-04
-4.318845802426E-04
-3.161548640636E-04
-3.099829847687E-04
5.587318236758E-04
-2.707825317871E-04
4.402731066343E-04
4.337259899815E-04
4.591475443487E-04
4.740746660904E-04
4.933434693288E-04
5.068877729517E-04
5.249408047888E-04
5.251631896694E-04
5.178196460958E-04
5.292360445871E-04
1.059320119850E-03
1.251635976595E-03
1.191028868466E-03
-2.390574646334E-04
5.541650340403E-04
5.488366675286E-04
5.573459176289E-04
1.617110238954E-03
1.576486095251E-03
1.563742621974E-03
1.554030963038E-03
1.182244595935E-04
7.700903944787E-05
5.316122099368E-04
5.371899017942E-04
5.207777018420E-04
5.190334569363E-04
5.155201845032E-04
5.679373800426E-04
5.452644507997E-04
1.595049052929E-03
6.306523482302E-04
7.095120420484E-04
6.728122649919E-04
8.397138681978E-04
7.912473947808E-04
7.952420106943E-04
7.619152212626E-04
8.852545113022E-04
1.539712362701E-03
1.532932719384E-03
1.525267514669E-03
1.530856428686E-03
1.537657857529E-03
1.518439262959E-03
5.943691577594E-04
1.400487318868E-03
1.565215903396E-03
9.039839891204E-04
5.599309604005E-04
5.355293596997E-04
5.497607532758E-04
5.278563573471E-04
8.761371759564E-04
1.047518003186E-03
9.929186014432E-04
9.753954866721E-04
9.214886405958E-04
1.085093117762E-03
1.648839973919E-03
1.679478065019E-03
1.718919882495E-03
9.177128332160E-04
1.659674954394E-03
-6.786303412532E-05
-2.285395027659E-05
1.969986261028E-06
5.641355333624E-04
5.659111561711E-04
5.584797400839E-04
5.497646620878E-04
5.351865364328E-04
5.266507254246E-04
5.148712681683E-04
5.125082365496E-04
8.333559986166E-04
8.615232352117E-04
-9.346837395789E-05
1.413251362218E-03
1.316808591992E-03
1.342426630579E-03
7.235116454533E-04
7.230879282125E-04
7.422645603859E-04
7.595935997234E-04
7.844740162046E-04
7.920906205525E-04
8.269588277812E-04
8.340031277403E-04
8.753114903140E-04
9.206020286835E-04
8.874782592911E-04
-1.428511164003E-04
-1.408787922277E-04
7.081563309948E-04
-1.274438072989E-04
-8.737095436336E-05
-7.963005930991E-05
-1.041280334965E-04
-1.066288156135E-04
-1.172923938446E-04
-1.251014083931E-04
-1.423591942206E-04
-1.514662936544E-04
-1.695630479836E-04
-1.786243985806E-04
-1.985126422649E-04
-2.067189503955E-04
-2.303146538449E-04
-1.089333794951E-04
-2.371797113080E-04
7.106462153475E-04
3.910151375965E-04
-1.850408465029E-04
3.853768518217E-04
3.865206523603E-04
3.897787437219E-04
3.868477616490E-04
6.908332725051E-04
6.901876991126E-04
6.973711555549E-04
7.128777862871E-04
7.198344587759E-04
7.349240591846E-04
7.614229030170E-04
7.616267328622E-04
6.926301400712E-04
7.482348382863E-04
7.840112575441E-04
8.519276806052E-04
8.383649522923E-04
9.006711631097E-04
8.909906499206E-04
9.302032754865E-04
-1.627750645309E-04
-1.764871159202E-04
-1.775669037210E-04
-1.653165379757E-04
3.893581936655E-04
3.852777352608E-04
3.890914277417E-04
8.012304000810E-04
1.515009708725E-03
-2.641315801332E-04
3.917812956299E-04
-4.312923963584E-04
-4.380990977689E-04
-4.451919737510E-04
-4.414570869844E-04
-4.420688228486E-04
-4.092449331751E-04
-4.078220291354E-04
-3.745307611620E-04
-3.507593310157E-04
4.140534534248E-04
4.405832146703E-04
4.383211166717E-04
4.240319847383E-04
-4.129428109324E-04
4.238815099985E-04
4.611883688929E-04
5.079175965604E-04
4.956571745411E-04
5.189544909794E-04
6.844970558261E-04
6.770013457935E-04
6.921750030015E-04
6.694559683076E-04
6.852702536468E-04
7.174679345778E-04
7.057734913740E-04
7.693538065192E-04
1.265154049059E-03
4.753680351947E-04
-2.753784320547E-04
-3.947250295060E-04
-3.735605677542E-04
4.125992726727E-04
4.054994445874E-04
4.013833509075E-04
3.930245508992E-04
4.209526209127E-04
6.981071640950E-04
7.159368757487E-04
7.169989521411E-04
7.379815359518E-04
7.267437991349E-04
7.588080756430E-04
7.517936919653E-04
7.995245586633E-04
-3.476785279816E-04
8.554246278219E-04
-6.087860557717E-05
-5.892421053623E-05
-4.871665745039E-05
-5.203492147166E-05
-5.134857256792E-05
-6.175780121178E-05
-6.748688926585E-05
-7.803250871022E-05
-8.621624036697E-05
-9.500714934368E-05
-3.061247288427E-04
-3.170867955566E-04
-3.690093669414E-04
8.062675995376E-04
-1.896992731354E-04
1.504232705841E-03
2.382320716341E-04
4.846072123440E-04
5.259640037264E-04
5.562575597996E-04
3.990284579303E-04
4.229043062769E-04
3.472094985659E-04
3.693959815300E-04
3.094972483279E-04
3.250178257878E-04
3.080476386659E-04
2.977641981297E-04
2.908544909595E-04
2.538665606149E-04
2.639806424882E-04
2.947833186651E-04
2.886555254904E-04
2.594501585037E-04
2.399856928730E-04
2.720709368326E-04
3.176840820206E-04
3.354288291430E-04
3.459352347083E-04
3.148011235444E-04
3.111387423407E-04
3.342209212618E-04
2.847719852674E-04
4.700910416223E-04
4.608838607355E-04
6.001507814559E-04
2.790708354482E-04
3.152450845435E-04
3.542642738285E-04
2.988333304707E-04
2.856673443541E-04
3.385742256120E-04
9.901125175375E-04
1.005067389103E-03
9.696118118577E-04
8.950091863481E-04
8.581598500129E-04
8.019898258799E-04
1.170873817745E-03
1.089184725249E-03
1.116301529577E-03
4.335307916427E-04
1.017115826796E-03
9.782283256829E-04
9.810655999730E-04
9.703454012483E-04
3.297746586104E-04
2.909060958041E-04
6.095891507561E-04
6.725005808707E-04
7.466188546457E-04
5.674715707543E-04
2.138184967582E-04
2.154646953125E-04
2.011184344873E-04
2.165092686725E-04
1.029698080836E-03
3.992101095051E-04
3.674749344898E-04
3.424318780171E-04
3.857369623609E-04
7.480975316125E-04
7.226516336970E-04
5.435480456777E-04
5.066633223168E-04
5.127295355072E-04
4.797594365186E-04
3.447657956433E-04
3.637239936718E-04
3.807498398850E-04
3.712333977386E-04
9.557951610642E-04
7.932030092117E-04
4.030387501672E-04
8.601008087187E-04
6.827384661321E-04
7.106671131265E-04
7.352695445834E-04
6.625967211455E-04
5.061396761990E-04
5.376036401854E-04
5.644360907623E-04
4.878771088039E-04
3.179800859960E-04
3.248112506767E-04
1.026307046267E-03
1.059591603569E-03
9.092368190685E-04
8.296569106270E-04
9.605321872832E-04
4.186259092613E-04
4.287613824998E-04
3.258288461065E-04
3.111549592639E-04
3.173694349656E-04
3.583636182760E-04
3.618600886261E-04
3.060292861189E-04
3.276664175717E-04
3.126850573484E-04
3.491227527974E-04
3.172267749782E-04
3.524348591145E-04
3.727646253123E-04
3.813309469304E-04
4.075901241099E-04
3.141049623604E-04
3.719668977983E-04
3.324156589764E-04
4.005755342897E-04
4.048056779647E-04
3.527912629809E-04
3.751161854871E-04
4.041708138017E-04
3.300797326934E-04
3.688885948786E-04
3.752679777105E-04
4.066685527045E-04
4.204473834300E-04
4.692988947924E-04
3.388758401325E-04
9.641859374632E-04
9.650944754746E-04
9.630154132593E-04
1.518021693654E-03
1.509300106309E-03
1.472400380419E-03
1.439384286946E-03
1.110472503764E-03
1.075098138700E-03
1.079386676277E-03
1.088059309953E-03
1.103911480709E-03
1.070918270072E-03
1.143019868193E-03
1.123909090383E-03
1.121429190446E-03
4.003309007665E-04
1.063220426274E-03
1.091564311643E-03
1.105287886733E-03
1.037475473280E-03
4.190829800972E-04
4.260326783619E-04
4.214053324049E-04
4.204360071921E-04
1.374113971104E-03
1.429495616159E-03
1.106917861469E-03
1.133432121731E-03
1.150919802371E-03
1.107030197209E-03
1.068533856482E-03
1.047924762218E-03
3.686081441668E-04
4.017251019001E-04
3.050472663241E-04
3.078243396845E-04
5.540520125503E-04
5.738834662947E-04
5.789328142409E-04
6.164742686337E-04
6.360837686214E-04
6.894379774296E-04
7.166416807299E-04
7.704047206922E-04
1.532492319560E-03
1.529851119692E-03
1.548145453329E-03
3.754078319523E-04
1.499498885054E-03
1.470295876158E-03
1.074140832932E-03
1.072248172036E-03
1.073381422911E-03
1.079090486733E-03
1.098807591186E-03
1.113493305518E-03
1.152770046665E-03
1.150506708771E-03
1.146570541562E-03
1.130234342829E-03
1.140892092356E-03
1.103996411742E-03
1.468592311141E-03
1.969768990227E-04
1.064744211843E-03
1.036621764389E-03
9.765808753942E-04
9.751504654739E-04
9.591742475991E-04
9.610912845388E-04
9.799584161051E-04
9.624543020209E-04
3.302497482894E-04
3.100015247177E-04
3.609138947072E-04
3.774812918474E-04
1.045963907954E-03
1.118498320161E-03
1.138174052887E-03
9.924635828806E-04
1.084954403044E-03
1.231653321551E-03
1.213108976062E-03
1.217759017101E-03
1.195680615187E-03
1.152270846587E-03
1.168267562295E-03
1.094617329045E-03
1.046632171326E-03
9.646939193533E-04
9.912497061562E-04
9.856202772065E-04
9.621283987217E-04
9.540995892543E-04
1.246339765673E-03
1.032099173165E-03
9.568834780737E-04
9.520239367926E-04
4.138846374670E-04
4.167985923753E-04
4.194063910612E-04
4.301307428293E-04
1.365274240230E-03
1.310384952136E-03
1.313941538328E-03
1.342556294579E-03
1.195857720677E-03
1.175846720667E-03
1.011212133795E-03
1.031021301077E-03
1.018450661162E-03
9.506408449084E-04
1.004985728633E-03
9.779529489081E-04
3.733520874782E-04
3.853966067720E-04
4.313728059440E-04
3.996294469592E-04
1.183202569801E-03
1.249957235993E-03
1.293410123233E-03
1.244891044402E-03
1.219350184814E-03
1.230185383532E-03
1.224359101753E-03
1.221852560942E-03
1.002858292512E-03
5.791190310052E-04
-1.929635375526E-04
-1.875219855793E-04
-6.548440993784E-05
-2.971844019374E-04
-3.089850785304E-04
-2.995626985643E-04
-2.766820610606E-04
-6.963673318578E-05
-7.166166986890E-05
-9.568099376472E-05
-1.137997152319E-04
-1.465833771429E-04
-1.558035341376E-04
-1.607228584225E-04
-1.609482972345E-04
-1.629168757408E-04
-1.477306622379E-04
-3.120763375404E-04
-2.989958616493E-04
-1.558685497147E-04
-1.498798400597E-04
-1.470799565937E-04
-1.393282878529E-04
-1.179010520765E-04
-9.826201435200E-05
4.563349795029E-05
4.838246156712E-05
6.385495336944E-05
7.315778258575E-05
-5.496719390529E-05
-5.320142201718E-05
-6.402952088721E-05
-2.245562525245E-04
3.527164827811E-04
3.207007336116E-04
3.307564249154E-04
3.381451272634E-04
3.161708966021E-04
-1.339376805626E-04
-1.318639922230E-04
-1.136052649196E-04
-9.568270485154E-05
-8.088162347687E-05
-6.994703106620E-05
-6.705308456179E-05
-5.624437706079E-05
9.825084699612E-05
-5.737295013211E-05
-1.972207488520E-04
-2.027411256960E-04
-1.724782938785E-04
-1.523873372889E-04
-6.547279945139E-05
-5.456376525078E-05
-4.810420204902E-05
-5.639395932374E-05
-5.080140294426E-05
-6.183618229294E-05
-2.631096809125E-04
-2.774748825666E-04
-2.554115858475E-04
-4.713703710243E-05
1.148010619143E-04
1.365484926809E-04
1.555575483393E-04
1.926181841384E-04
1.960091553677E-04
2.213398272464E-04
2.414257123664E-04
-1.835950393786E-04
-1.930795208056E-04
-2.018659114147E-04
-1.994186683204E-04
-2.163208055220E-04
-2.139705100721E-04
-2.287631845418E-04
-2.232768564219E-04
2.084036031086E-04
-2.651619013913E-04
2.236828141662E-04
2.369874308529E-04
2.314541406843E-04
2.461822491432E-04
-1.794106337168E-04
-1.873360994162E-04
-1.869132949558E-04
-1.797329091147E-04
2.202610039118E-04
2.239198917634E-04
2.440206894650E-04
2.580305913465E-04
5.175019542147E-08
-2.013253573982E-05
2.148303175982E-04
3.584248631205E-04
-2.645559837500E-04
-2.349806714373E-04
-2.784193639321E-04
-2.921689926817E-04
-3.043608912024E-04
-2.964504927915E-04
-7.579079172612E-05
-6.972297971218E-05
-3.628544408697E-05
-1.559206802234E-05
5.617901858531E-06
1.864446459360E-05
1.564965032755E-05
2.213171612394E-05
9.574738252704E-06
-2.499605260749E-04
1.834395200407E-05
2.612818779492E-05
1.214014362033E-05
3.097522183663E-05
3.177523570567E-05
6.815431490788E-05
5.822646828463E-05
1.106120589985E-04
1.004289260380E-04
1.925533925743E-04
1.790466772561E-04
1.567748367800E-04
1.424060437237E-04
2.136513084987E-04
3.582894958920E-05
3.826289697275E-04
3.903221809386E-04
4.290087164875E-04
-1.238224516135E-04
5.591232354569E-04
5.625783965777E-04
5.590240979937E-04
5.674383693749E-04
7.924888294722E-05
1.918060877980E-05
4.106490774354E-05
5.248219530479E-05
6.598267376425E-05
6.477660531469E-06
-2.427042002456E-05
-4.427720353170E-05
-1.113564271134E-04
-7.192082629317E-05
-8.842470911175E-05
-8.315151706392E-05
-1.023560210236E-04
-1.062009281322E-04
-9.627966748363E-05
-9.987156002849E-05
5.393408142966E-04
5.323170674463E-04
5.372732879829E-04
5.456102096574E-04
1.119021069011E-04
1.037095503330E-04
9.259832470889E-05
-9.819665948813E-05
9.105943994175E-05
-1.151590742163E-04
-1.264423996613E-04
3.925372501787E-04
3.099617078390E-04
3.564615123016E-04
3.422612872491E-04
2.638548334158E-04
-1.328245441491E-04
-1.399471026897E-04
-1.414125886723E-04
-1.443165394579E-04
5.691049679410E-04
5.747606940243E-04
6.023699366912E-04
6.099179382656E-04
-1.263155050660E-04
5.940688460324E-04
6.391258648502E-04
5.620496653019E-04
5.714712916858E-04
4.545567411850E-04
4.850688357578E-04
4.090219429312E-04
5.328528021509E-06
-4.224248707601E-05
-2.253916405296E-05
-8.249164738303E-05
-7.318755149116E-05
-9.525083755977E-05
-1.107934189337E-04
6.160191389252E-04
-3.849208180661E-05
7.666543555000E-05
5.479075451984E-04
1.267056360760E-04
6.672506416302E-04
6.173703309221E-04
6.605242321942E-04
6.712388049192E-04
6.115174002148E-04
6.062023414091E-04
4.847716812032E-04
5.242448217789E-04
5.320140224321E-04
4.457758134538E-04
3.169773124550E-04
2.906281445109E-04
1.230777663066E-04
3.031632748112E-04
3.134915675509E-04
2.746252755947E-04
2.531135060942E-04
2.342367531122E-04
2.130958865978E-04
1.922760889975E-04
1.713453770063E-04
1.553901607785E-04
1.424477316210E-04
1.352191595801E-04
4.823641183728E-04
4.227861050107E-04
4.442183376925E-04
3.069448250909E-04
8.148249053763E-05
1.345541969208E-04
1.478145339347E-04
5.472131603871E-04
5.329895420262E-04
5.410557594484E-04
1.176515373788E-04
1.123813931411E-04
1.038063519229E-04
9.921651183638E-05
1.008365078937E-04
9.186347929904E-05
5.706385576383E-04
5.973529856951E-04
5.824325038361E-04
5.950618374995E-04
1.350562659392E-04
1.252201169642E-04
1.116462207989E-04
1.144924449609E-04
6.483426016528E-04
6.273817492090E-04
6.488735753828E-04
6.152407054482E-04
2.853817804189E-04
2.492923798630E-04
2.671006161736E-04
2.060925300176E-04
2.233238538858E-04
1.663943674568E-04
1.816499216734E-04
1.174290013485E-04
-1.966214886637E-04
-6.709845511535E-05
-1.150385330343E-04
5.194706318105E-04
5.814313372776E-04
5.482005665115E-04
5.407601096873E-04
5.352430960084E-04
5.750683663725E-04
5.792721957189E-04
6.016957821007E-04
6.055375791106E-04
6.205657288193E-04
6.558216206412E-04
6.254298095763E-04
6.348783762915E-04
6.378946887205E-04
6.568793132462E-04
6.894604413306E-04
7.092501702366E-04
7.028348764198E-04
7.016847965676E-04
7.154294481417E-04
2.330988733387E-04
3.948246403701E-04
3.802486388294E-04
3.172257439196E-04
2.852717644831E-04
4.332617644413E-04
3.536911384327E-04
2.868509523815E-04
2.431815564967E-04
2.095157004102E-04
2.038702882002E-04
6.444248612817E-04
6.168198587312E-04
6.078177962152E-04
5.794946633471E-04
5.467814933053E-04
5.729128525634E-04
1.399031768959E-04
1.033614358145E-04
1.206317476000E-04
1.172856913041E-04
6.156459800348E-04
6.482135635602E-04
6.144691297788E-04
3.178065356383E-04
6.421444951165E-04
6.361455234062E-04
5.994945533507E-04
6.101655052460E-04
6.187937600827E-04
6.065285405917E-04
6.456764444160E-04
6.766843449125E-04
6.478559856442E-04
6.797174189334E-04
6.559939929712E-04
6.815273506584E-04
1.719289209482E-04
1.503224661978E-04
6.285777287526E-04
2.788147484398E-04
2.251904492311E-04
1.925113349247E-04
8.308917794914E-05
1.309954923803E-04
-4.401613322946E-06
4.193105821830E-05
-2.603537810861E-05
-6.059086599151E-05
-8.393779027468E-05
-1.610135938145E-04
-1.309706062948E-04
-1.219666213240E-04
-1.791574899528E-04
-1.753128634307E-04
-1.860415569574E-04
2.194007167668E-04
4.024505875352E-04
4.128554275751E-04
4.026294860818E-04
6.877936454909E-04
6.978163010980E-04
7.145559226969E-04
7.257733903580E-04
7.386760511695E-04
7.483435529502E-04
7.666612353496E-04
7.583570780491E-04
-1.544494057933E-04
-1.699646284589E-04
-1.797882246531E-04
4.111286202429E-04
6.611686342963E-04
1.728740283317E-04
2.702933716521E-04
1.413984850634E-04
1.099466555499E-04
5.896351415815E-05
3.274243475341E-05
-8.026671414671E-06
4.325111740178E-04
4.871245414410E-04
4.624346038869E-04
4.628985976751E-04
4.371204664394E-04
4.876434798691E-04
6.570069263065E-04
6.850816917961E-04
3.163757880389E-04
6.847469972515E-04
7.216885411187E-04
7.283071102888E-04
7.293857990666E-04
7.427387134137E-04
7.412523530103E-04
7.593960482880E-04
4.144709920150E-04
4.445976679424E-04
4.380968423075E-04
4.207203838928E-04
3.823822487868E-04
3.656992295584E-04
3.814142441807E-04
7.004760795010E-04
6.701765759542E-04
6.861785988906E-04
6.761774373126E-04
2.892802968074E-04
3.034655817310E-04
8.833656577250E-05
9.209665939585E-05
1.212791528305E-04
6.381689131414E-05
2.873464485244E-04
2.844949554433E-04
2.787589005251E-04
3.018100457199E-04
2.852980333556E-04
3.462786694361E-04
3.424996071411E-04
2.781827020609E-04
3.182971382150E-04
3.750918622542E-04
1.769588526347E-04
1.537758438880E-04
1.573535526495E-04
1.644133309838E-04
3.726606996457E-04
3.872255516632E-04
4.070539272103E-04
4.206541353682E-04
4.381914473928E-04
4.414740259350E-04
4.130640563494E-04
4.269655039468E-04
3.225261698393E-04
4.401033992398E-04
2.728051457415E-04
2.759322176481E-04
-1.318224048493E-04
-1.564291375042E-04
-1.692080088638E-04
-1.670539954327E-04
-1.813721454764E-04
-1.762963754195E-04
2.518563761447E-04
2.446629603824E-04
2.704936626894E-04
2.630337409150E-04
2.616448791861E-04
2.750253967257E-04
6.383271341141E-05
2.742537550475E-04
1.837724818766E-05
2.078388499269E-05
3.435972682215E-05
-3.808888623875E-05
-1.722779324079E-05
-9.661343961083E-05
-7.186950881580E-05
-1.513260972531E-04
-1.255240702870E-04
-1.683601485683E-04
2.731952664505E-04
2.856516908168E-04
2.780056451411E-04
2.723198893745E-04
3.308329525673E-05
-8.415298508570E-05
4.255118775006E-04
2.139404958127E-04
4.524747807199E-04
4.391979951809E-04
3.560348542934E-04
1.866947154380E-04
2.878500859613E-04
3.290362879291E-04
2.231048119280E-04
2.639865618689E-04
1.418631823455E-04
1.984888763621E-04
1.643290140238E-04
8.277693786694E-05
6.687882027090E-04
4.093050128582E-04
6.530832709160E-04
5.281416512930E-04
5.702705028119E-04
5.731907520361E-04
4.916205075613E-04
5.261837181401E-04
5.522896990632E-04
5.300082544563E-04
1.843577436746E-04
7.925539591957E-05
1.263024637957E-04
1.476515360725E-04
1.303231550071E-04
8.533775452452E-05
6.181574764805E-04
2.290627315502E-04
4.280358513946E-04
4.918441865462E-04
1.872768719726E-04
2.169786673107E-04
3.892054989180E-04
4.017310991269E-04
4.086361876619E-04
3.743159794797E-04
3.946508531521E-04
3.414405794173E-04
2.698818208434E-04
2.610079033645E-04
2.906267668202E-04
2.437525583136E-04
3.514412797583E-04
4.652359759250E-04
3.169731289000E-04
2.674234795472E-04
2.710935289493E-04
1.889732500614E-04
3.563277883430E-04
3.373186589421E-04
4.473282610746E-04
4.594759585547E-04
4.192863368518E-04
3.378691695488E-04
1.755932407219E-04
2.097043511672E-04
2.912687986909E-04
1.699624208909E-04
3.787029714015E-04
8.416724247832E-04
6.294458365078E-04
8.600668511061E-04
3.251246279244E-04
3.579776543246E-04
5.498885773280E-04
5.582410263643E-04
5.467103907744E-04
5.588709695329E-04
5.485894026611E-04
5.633945475927E-04
7.305378195566E-04
7.475770007140E-04
7.660959236257E-04
7.730182991178E-04
7.910525300340E-04
7.914671854426E-04
1.110267572560E-03
1.110154479762E-03
1.167163160746E-03
1.142689420149E-03
1.017557398058E-03
1.024917314951E-03
1.021550079056E-03
1.009775919466E-03
1.008812579671E-03
1.006333492778E-03
1.014500974770E-03
1.024535566031E-03
1.021398965168E-03
3.321972787051E-04
3.820515368872E-04
5.388246705772E-04
5.739548490900E-04
1.134548267366E-03
1.167119758296E-03
1.181785704815E-03
1.215157501281E-03
1.087566435687E-03
1.078167882968E-03
1.066448962922E-03
1.051703270451E-03
1.029037036420E-03
1.038537691881E-03
1.044692661944E-03
1.030992613329E-03
9.200372104175E-04
1.037201501569E-03
8.534423773936E-04
8.181315533112E-04
6.860478696030E-04
7.167944519966E-04
7.640673486320E-04
6.925864588050E-04
6.690329782370E-04
7.108361448037E-04
7.122660827851E-04
6.276897301975E-04
6.584172888317E-04
5.605033435375E-04
4.994681233771E-04
4.899820280810E-04
8.052347442931E-04
1.032913034400E-03
1.043984279975E-03
3.987387281660E-04
7.782316092804E-04
7.525513430375E-04
7.920353585293E-04
1.108595575823E-03
1.091947768144E-03
1.151963218080E-03
1.145805676476E-03
1.132995526958E-03
1.150646328277E-03
1.003976712924E-03
1.009979751080E-03
1.018433865338E-03
1.019114496133E-03
7.909388782296E-04
1.031038439986E-03
1.040461699678E-03
1.043068781967E-03
1.105099463118E-03
1.129233172057E-03
1.160050755867E-03
1.201601519374E-03
1.233706168312E-03
1.267726281043E-03
3.063593298849E-04
3.140704129359E-04
4.139492613110E-04
3.498060521603E-04
6.692463648785E-04
1.028672559819E-03
2.845701855530E-04
7.514336982823E-04
7.205418514733E-04
4.064217400633E-04
5.051122444767E-04
4.528123715910E-04
5.315976771926E-04
4.581045026991E-04
4.284526736837E-04
4.715433557762E-04
5.599507280501E-04
5.573765829723E-04
5.696339850547E-04
5.909035367363E-04
6.051727099793E-04
6.002487748103E-04
7.332440370963E-04
5.885338348192E-04
5.877259926820E-04
5.951187810577E-04
6.069112422133E-04
5.951962746062E-04
6.068940543920E-04
6.075267828191E-04
6.664512304617E-04
7.124073625117E-04
6.982598639840E-04
7.044839392938E-04
7.386542354224E-04
7.243873595413E-04
7.312835514262E-04
6.009843935871E-04
5.988860603775E-04
2.591653396258E-04
2.624146780737E-04
2.443567525461E-04
2.155972816979E-04
1.895815121106E-04
1.756284861598E-04
3.044787556952E-04
2.749068835429E-04
3.403133487529E-04
3.226708311003E-04
3.583588449765E-04
3.447908967015E-04
3.604890936005E-04
3.527859192766E-04
3.730324294351E-04
3.782521457919E-04
3.687774557035E-04
1.363675330255E-03
1.388179213629E-03
1.406737640744E-03
1.429697989900E-03
1.423229073291E-03
1.400551527109E-03
1.344407284693E-03
1.283348832985E-03
1.235879246816E-03
1.198024414992E-03
1.077175782682E-03
1.115760159128E-03
1.636184484592E-04
1.513644776820E-04
1.625292446047E-04
1.699599156593E-04
1.104757002833E-04
1.566082060438E-04
1.387718588270E-04
1.286854038253E-04
1.736867816606E-04
3.468517089931E-04
3.426940924599E-04
3.585490051449E-04
3.551645306211E-04
1.183323858922E-03
1.134495413785E-03
1.112233355706E-03
1.205940615651E-03
1.084652547970E-03
5.137042078368E-04
4.833309557912E-04
4.528750060639E-04
3.764689616187E-04
3.980012007338E-04
4.233701882315E-04
3.301303533252E-04
3.561843168660E-04
3.582475646129E-04
3.164250233411E-04
3.322895391895E-04
3.258335443884E-04
2.972119618193E-04
1.714210198401E-04
4.839389130527E-04
1.126202560968E-03
4.693606399431E-04
4.267548638410E-04
1.218167343480E-03
1.131704969841E-03
1.025796674182E-03
1.009799847977E-03
1.073571288910E-03
1.094342287194E-03
2.216769989230E-04
2.041432422214E-04
3.888028909060E-04
4.047027092903E-04
4.065035389792E-04
4.191196461322E-04
1.284799359024E-03
1.194899874958E-03
1.273134138999E-03
1.312447767444E-03
1.163434752459E-03
1.135925199335E-03
1.121417659773E-03
1.097782437300E-03
1.047369138639E-03
9.659180931217E-04
9.574441318572E-04
8.939169890436E-04
9.096134468384E-04
8.251145878881E-04
6.602275286934E-04
6.569782123437E-04
1.237931483249E-03
2.784431390836E-04
1.171338301477E-03
1.291748417402E-03
4.398856547686E-04
3.810909715278E-04
3.902932889983E-04
3.559690654363E-04
1.868198418638E-04
1.784365501779E-04
2.545029016171E-04
2.940456124849E-04
3.158860611582E-04
3.489671621069E-04
3.650670025945E-04
3.600168977467E-04
3.827876342111E-04
1.154508673961E-03
3.793242177388E-04
4.104806840819E-04
1.287454838432E-03
1.332704173415E-03
1.320543630002E-03
1.346496539614E-03
1.320275165122E-03
1.406697821182E-03
1.387077053752E-03
1.421934474643E-03
1.436078870391E-03
1.349876679430E-03
1.394616047510E-03
1.256377565036E-03
3.914301701299E-04
5.530918504290E-04
5.736220817716E-04
5.203583506874E-04
1.059003037218E-03
1.046188326929E-03
1.090971623040E-03
1.240759205014E-03
1.110946581067E-03
1.142519303896E-03
1.089781710132E-03
1.017028498644E-03
9.708921145177E-04
2.247103091989E-04
1.732661371521E-04
1.741634934710E-04
2.248247096253E-04
5.293133034500E-04
5.377741749694E-04
4.919084402711E-04
5.057090962325E-04
5.024142273315E-04
4.907785879225E-04
4.926056157622E-04
4.935191316176E-04
5.126094275478E-04
5.207197853654E-04
5.608656720020E-04
5.498290573326E-04
6.533270854228E-04
6.455638325267E-04
1.029329722224E-03
1.001937967833E-03
1.002410015171E-03
9.785376852596E-04
4.989642849199E-04
5.267954304368E-04
5.047317183142E-04
5.530735271780E-04
6.105083604394E-04
6.678718558627E-04
7.396023388936E-04
8.227372376914E-04
9.260800868815E-04
9.931251352949E-04
1.068005257481E-03
1.078976327707E-03
1.070847405060E-03
4.429435303952E-04
1.098992821958E-03
9.691934235215E-04
9.570796757909E-04
9.515200510794E-04
9.503744594894E-04
9.519955447886E-04
9.428687311779E-04
9.408436074806E-04
9.400526612253E-04
9.392394040005E-04
9.442135893312E-04
9.436744409134E-04
9.539143524527E-04
9.567617826533E-04
1.099860609380E-03
4.169929148658E-04
4.106259311826E-04
4.311977933595E-04
2.955072967779E-04
3.515323556152E-04
3.515864918178E-04
3.732766172083E-04
3.813262085544E-04
3.842884357234E-04
4.489176612237E-04
4.889728171227E-04
4.781005233194E-04
4.434935412241E-04
4.382874850808E-04
4.688126956287E-04
4.820542526249E-04
2.759148550685E-04
4.708386190867E-04
4.771188823478E-04
4.895025352661E-04
5.113528576642E-04
5.512279311889E-04
5.265965541632E-04
6.466674151535E-04
6.403785492877E-04
3.807103569157E-04
3.749977624338E-04
3.874289345873E-04
3.983057651986E-04
4.193018622148E-04
4.511828828764E-04
4.814897798621E-04
4.869059231039E-04
3.043455350708E-04
2.604800178604E-04
4.068540636948E-04
4.265336775911E-04
4.212723096429E-04
4.537318984855E-04
4.885054643513E-04
5.359279606231E-04
6.827497757942E-04
6.221365804350E-04
6.121013508730E-04
8.148662266343E-04
7.628067846785E-04
9.499022107798E-04
9.255066747050E-04
2.370197225651E-04
1.004832116229E-03
9.449572256055E-04
9.440312352951E-04
9.530695698322E-04
9.449442746754E-04
9.645881225858E-04
9.537565796924E-04
9.824254118262E-04
9.664148825891E-04
9.921498225274E-04
1.058707713092E-03
9.936002109226E-04
9.774112740330E-04
9.298444385157E-04
9.467852768136E-04
4.660956126926E-04
4.811894440703E-04
5.024207121219E-04
1.078910148209E-03
1.103953254855E-03
1.135363823111E-03
1.173184006365E-03
1.218869664436E-03
1.311825436519E-03
1.300261131936E-03
1.279428697564E-03
1.310628032546E-03
2.500348566403E-04
2.728463641926E-04
3.232267298486E-04
2.729968537238E-04
1.075534337178E-03
2.937782962994E-04
6.868028588504E-04
6.761155935116E-04
6.262782987324E-04
6.079841659942E-04
5.157491847549E-04
5.073014894000E-04
5.634256462367E-04
5.434735290238E-04
6.638211296438E-04
6.546027499156E-04
6.587888257483E-04
6.728555009641E-04
5.650283988734E-04
3.130452254084E-04
5.851342761114E-04
1.018617095271E-03
1.015165517155E-03
5.517237118977E-04
5.484904182540E-04
5.766822367322E-04
5.778431420292E-04
6.033606052883E-04
6.297358561505E-04
6.288413607662E-04
6.501133474245E-04
6.495840457253E-04
6.265156881392E-04
6.320317867373E-04
6.794575801874E-04
6.536060698651E-04
1.006092743038E-03
6.643102477384E-04
6.695241516855E-04
6.979582254932E-04
7.008108253281E-04
7.360701018089E-04
7.731401258605E-04
7.882871775370E-04
1.126143130323E-03
1.103413144456E-03
1.153392938441E-03
1.148491183810E-03
1.146116937100E-03
1.148299189562E-03
1.033750584374E-03
7.053738997432E-04
1.158259819707E-04
6.113554607756E-04
5.887373663836E-04
1.159788189672E-03
1.096678253299E-03
1.020748144444E-03
2.151180402411E-04
1.923656672816E-04
2.517613045828E-04
2.664916324428E-04
6.513146251828E-04
5.400131122829E-04
5.638171674483E-04
6.033370530413E-04
6.101615367046E-04
5.186709653994E-04
1.320626905581E-03
4.912040675198E-04
5.018578571514E-04
5.050899413181E-04
5.162251747264E-04
5.412040426991E-04
5.577003211369E-04
5.558724648906E-04
6.703397013085E-04
6.548060403691E-04
6.509612853329E-04
6.570650196876E-04
4.853918982166E-04
5.172864878145E-04
5.412808387912E-04
5.025219862612E-04
5.736696260431E-04
1.339550975262E-03
1.237469132217E-03
6.299978674122E-04
6.379410871895E-04
6.880485952490E-04
8.435386939018E-04
7.951445318767E-04
7.506668645866E-04
9.164698265724E-04
9.802140837323E-04
1.105264395925E-03
1.078070630848E-03
1.112973921779E-03
1.142487892035E-03
1.158657129381E-03
1.291328212267E-03
1.139610280930E-03
1.006643878455E-03
9.829145620552E-04
9.754906065021E-04
9.825642958840E-04
1.052971381404E-03
1.042346338302E-03
1.133637857657E-03
1.105396239875E-03
1.087891325021E-03
1.215278982968E-03
1.170988504270E-03
1.305622037101E-03
1.278698310578E-03
1.135028719023E-03
1.207746952013E-04
1.188573403704E-04
1.179641468006E-04
1.803206562557E-04
2.501444777361E-04
2.677453132218E-04
2.596004568621E-04
2.560172697290E-04
2.564227228626E-04
2.523935740306E-04
1.037500269385E-05
5.970263177726E-05
3.705186829967E-05
1.718431852588E-05
1.405107785386E-05
9.670774524274E-05
3.503137275020E-04
3.568233045690E-04
3.409607555201E-04
4.043373696108E-04
3.666077592906E-04
3.769825721228E-04
3.402115922682E-04
4.047907682032E-04
6.129165667480E-04
6.106823082000E-04
6.942165403802E-04
6.983641406630E-04
7.865615727430E-04
8.007089555590E-04
1.453119292277E-04
1.624089632205E-04
1.763839477238E-04
1.077218707374E-04
3.309584922659E-04
3.287665149845E-04
3.490281963607E-04
3.515200403563E-04
3.092872540596E-04
3.050794501741E-04
3.014837822890E-04
5.597629743732E-04
5.550731207507E-04
6.659901857633E-04
6.225813962295E-04
6.322008888424E-04
7.389531064339E-04
8.861625626728E-04
7.646951304283E-04
8.707703334059E-04
9.316495249303E-04
-1.867803263147E-04
-1.703244213679E-04
-1.818986550738E-04
-1.574697564444E-04
-9.109138789039E-05
-8.092934987105E-05
-1.192572567951E-04
-4.738225342134E-05
-1.222905465472E-06
1.418799012815E-05
7.083751251987E-05
8.446072175823E-04
9.026253216423E-04
9.543511257221E-04
9.919403787501E-04
4.997077811762E-04
4.926742555357E-04
4.505940948533E-04
5.858441139041E-04
5.531221434034E-04
6.278735772846E-04
5.989705126533E-04
6.734398396625E-04
6.508290927789E-04
6.306201803527E-04
6.502203484536E-04
6.346127061451E-04
6.553605374870E-04
5.468823817981E-04
7.281985048106E-04
8.244894468932E-04
8.457536704865E-04
9.143600939675E-04
9.433420997962E-04
9.959149746157E-04
-4.855215559460E-05
-5.756505920152E-05
-1.082788663620E-05
2.758781713517E-05
7.739472069603E-05
1.112333006530E-04
1.520503823971E-04
1.771190864701E-04
7.522269033472E-04
3.661135723109E-04
4.461777383428E-04
2.502260041068E-04
-1.958046935793E-04
-1.926419954673E-04
-1.844828840405E-04
-1.537814047339E-04
-1.168834138666E-04
-8.311830590792E-05
-5.796916187420E-05
-2.632523010196E-05
2.712283052438E-05
6.692649418030E-05
1.063322854588E-04
1.384577838701E-04
2.050320852426E-04
2.347780800624E-04
1.812169779047E-04
2.402216880632E-04
2.285879613779E-04
2.309521205082E-04
2.420755149496E-04
2.468712611496E-04
2.437869385428E-04
2.441014259411E-04
4.462292295146E-05
8.162801794900E-05
1.261081982792E-04
1.120716237825E-04
1.609027220210E-04
2.130308952383E-04
1.709430638232E-04
2.393097769576E-05
9.026098489181E-06
-8.635491418141E-06
-4.285960256835E-05
2.385530448033E-04
2.659149020056E-04
2.668600367321E-04
2.909889802807E-04
3.212044753742E-04
3.153673582038E-04
3.073485759540E-04
3.164999625235E-04
3.236565311479E-04
3.211703050312E-04
3.256436049268E-04
3.151923057267E-04
5.871883017189E-06
-2.074088898971E-05
-3.560944999407E-05
-2.626086595040E-05
-1.516253217501E-05
2.975853161455E-07
3.625148640693E-04
3.524239583607E-04
3.429173157189E-04
3.542918472699E-04
3.158025809940E-04
3.538253274213E-04
3.295470806841E-04
3.921196237023E-04
3.709919952846E-04
-2.892891659896E-05
4.362692170247E-04
-3.693188694210E-05
7.750531036086E-05
3.322478869373E-04
-4.397951638829E-05
-3.521642718416E-05
-4.439234810153E-05
-2.885952114630E-05
-3.730685979412E-05
3.447329528698E-06
1.214388114127E-06
4.847481298069E-05
2.953528295221E-04
3.285869502875E-04
3.064775534982E-04
3.133183894147E-04
9.050479083072E-05
2.923058502906E-04
2.769690172547E-04
2.985002459961E-04
2.886067620735E-04
2.913583450606E-04
3.335873893125E-04
3.123155755533E-04
3.169933156724E-04
3.623403293559E-04
3.750331646269E-04
3.949811214101E-04
1.486974888239E-04
2.084143659913E-04
1.203056480589E-04
3.271096880567E-04
2.086574654897E-04
4.349775925599E-04
4.099614180046E-04
3.514459914913E-04
4.560366877577E-04
5.251182890580E-04
5.197777594692E-04
4.856181801411E-04
4.714175332322E-04
5.705269220464E-04
-8.239720896998E-05
-1.256213693609E-04
-1.549638047292E-04
-1.463370392996E-04
-1.096718756692E-04
-1.225162413336E-04
3.467459541440E-04
-1.482564312434E-04
4.621646342627E-05
9.542848374676E-05
1.218219213535E-04
1.645574979625E-04
1.878068751241E-04
1.801208214560E-04
2.759916528088E-04
2.852308319442E-04
2.733556872153E-04
2.701385771447E-04
-3.409241292256E-06
2.255287536824E-06
-4.681084980832E-06
-1.098449236343E-04
4.133720551476E-04
3.715206268243E-04
1.518640567304E-05
4.613943600067E-04
1.339566885110E-04
8.718632658145E-05
4.008032329942E-05
-6.326866529451E-06
-5.766268282392E-05
-7.198169069601E-05
-6.134432387744E-05
-9.346913777213E-05
-1.089769634422E-04
-9.531835879546E-05
1.226631471159E-04
1.643614722102E-04
3.673571710293E-04
1.985474780591E-04
2.371990089172E-04
2.286774938834E-04
3.074477525091E-04
2.926702689827E-04
3.006855346939E-04
3.043993601137E-04
3.080169901434E-04
2.857629285921E-04
-1.765870002350E-05
-2.065787437053E-05
-1.748629477987E-05
-1.760193063856E-05
3.038424909524E-06
1.978747188905E-04
4.739064200181E-04
2.243628957789E-04
2.456549609715E-04
1.426855496682E-04
1.493265170378E-04
1.394932336357E-03
1.339742989160E-03
1.364243688008E-03
1.373055746685E-03
1.400990538308E-03
1.341462456461E-03
8.128042957969E-04
7.693328001706E-04
7.386278648969E-04
7.611430925416E-04
7.978765178568E-04
7.560799163518E-04
7.341037101735E-04
7.438393783403E-04
1.215051861463E-04
1.339032967411E-04
1.200270842885E-04
1.283225292353E-04
1.463963888133E-04
1.601215432651E-04
1.661637567577E-04
1.532910492330E-04
1.273712222063E-03
1.302468212794E-03
1.314956768699E-03
1.408580408847E-04
1.403200731691E-04
9.614427449299E-05
1.120433624659E-04
1.799356286161E-04
1.713430517580E-04
1.412906843213E-03
1.400263875777E-03
1.401542644733E-03
1.398435297228E-03
9.900587415824E-04
8.457199451770E-04
8.691746462082E-04
9.113695794098E-04
9.524360608993E-04
8.127206290208E-04
1.217215146867E-04
1.287559453836E-03
1.135655568754E-04
1.049365994078E-04
1.583710066832E-04
1.634148161244E-04
1.407524855226E-03
1.412795820950E-03
1.424225224962E-03
1.405789180510E-03
8.834999774320E-04
7.734190928664E-04
7.959228878460E-04
8.075293687066E-04
8.477268819247E-04
7.534397266605E-04
1.007101066749E-04
8.075274831382E-04
7.791975450646E-04
7.985154909187E-04
2.906102286835E-04
1.134030327207E-03
1.177034285337E-03
1.194610243706E-03
1.230887246319E-03
7.217054322024E-04
6.772934631602E-04
6.509457746526E-04
6.140417211406E-04
5.841724565535E-04
5.440194264517E-04
5.290644426297E-04
4.968034857176E-04
3.107693122571E-04
5.030661730338E-04
4.106207838107E-04
3.921109203483E-04
3.051063883476E-04
2.542478458275E-04
2.819828068127E-04
2.902166155106E-04
2.583290575638E-04
2.797658368986E-04
1.417453273885E-04
1.426804273013E-04
1.323260284325E-04
1.357222585108E-04
1.291799880620E-04
4.484231546129E-04
1.533284044222E-04
2.985063932602E-04
3.219534002535E-04
7.758868648625E-04
1.627003586396E-04
1.363565264461E-04
1.586660806301E-04
1.744338223212E-04
2.738503063859E-04
2.718019497596E-04
2.603310473333E-04
2.348800032430E-04
2.076276817292E-04
2.018152662758E-04
1.226140354077E-03
1.210103595709E-03
2.891679426588E-04
1.243568682241E-03
7.901924412210E-04
7.520523300086E-04
7.335350778436E-04
7.503479341305E-04
2.245150049523E-04
1.959038973755E-04
2.064369168875E-04
2.285040779660E-04
1.454808031127E-04
1.267158682147E-04
1.381715917541E-04
1.307028006868E-04
3.358381577867E-04
1.250087288340E-03
1.426713928144E-04
9.235070114944E-04
1.102190237323E-03
-3.724591606030E-05
-5.396856985710E-05
-1.653478580112E-06
2.571482858058E-05
8.035011912462E-05
1.100175816623E-04
1.559780160550E-04
1.782586639650E-04
2.124383621434E-04
2.258245769391E-04
2.467941735424E-04
2.530131997791E-04
2.625874292419E-04
3.316582143140E-04
2.634076432954E-04
2.628856369811E-04
3.265174123430E-04
3.199075845237E-04
3.233028696907E-04
3.273968893926E-04
3.277293882719E-04
3.099701742739E-04
-5.601177204047E-06
-3.187743974030E-05
-1.955456689352E-05
-1.073632362250E-05
1.753931729674E-06
5.658973029980E-05
2.615815363815E-04
1.717411647526E-05
3.158190456590E-04
3.313044528806E-04
2.468310063748E-04
2.514878459837E-04
2.641869304070E-04
2.995951177327E-04
3.135581821114E-04
3.071105495065E-04
5.717346226362E-04
6.044613037181E-04
6.138963219415E-04
6.566353577484E-04
6.577969178838E-04
6.854518383462E-04
-5.212006873956E-05
3.245517636612E-04
-6.705899283258E-05
1.601455072414E-05
7.413982450548E-05
1.028841857607E-04
1.531358972027E-04
1.737126253822E-04
2.116400046207E-04
2.235232559356E-04
2.442529570231E-04
2.510196246388E-04
2.570055701920E-04
2.609016508175E-04
2.602069243905E-04
2.617510803590E-04
-1.225691475501E-05
2.429547577465E-04
1.319394915805E-04
1.914707865764E-04
2.560239559016E-04
2.498507818282E-04
2.155471312666E-04
2.065103582713E-04
1.322767103872E-03
1.297834549169E-03
1.267135726774E-03
1.206747614964E-03
1.150059800201E-03
1.082072960162E-03
2.312330768438E-04
2.089338034703E-04
2.208063902723E-04
2.383266133046E-04
2.017458147813E-04
1.811891113714E-04
1.382384331859E-03
1.339903038249E-03
1.364031927475E-03
1.348917125728E-03
1.367726311660E-03
1.268872995220E-03
1.302094190764E-03
1.160770191525E-03
1.207314014903E-03
9.687897575113E-04
1.000686935183E-03
1.061817685915E-03
1.947392937113E-04
9.870700543100E-05
2.420885577323E-04
2.202642683911E-04
1.654966683323E-04
2.322108953147E-04
2.166324761280E-04
2.542986650752E-04
2.480393375118E-04
2.601546343077E-04
3.240002613714E-04
3.125091630291E-04
3.027575756114E-04
3.092221419190E-04
2.910788566264E-04
3.044443969657E-04
1.177342178002E-04
2.367578863122E-04
2.227200060168E-05
5.253344176673E-05
1.037407779196E-04
7.278644101644E-06
2.967372371646E-04
2.713905479007E-04
2.560087489397E-04
2.743591963150E-04
2.092152530346E-04
1.721254758996E-04
1.740308359297E-04
2.107855928270E-04
2.575979919950E-04
2.264386765815E-04
6.767356323682E-05
4.835259481071E-04
5.615342913717E-04
5.225393439606E-04
3.995899125527E-04
3.979553140511E-04
4.087644941452E-04
3.848757434498E-04
2.939913229962E-04
2.459515985444E-04
2.714262306846E-04
2.650054838483E-04
2.260482229832E-04
1.853287928577E-04
1.496935343473E-04
1.199080825049E-04
1.009566342398E-04
1.099996764290E-04
2.251082562446E-04
2.515888297652E-04
2.467774867452E-04
2.635423576044E-04
2.646892422617E-04
2.781652539346E-04
9.551454062709E-04
9.729294338900E-04
9.950586164905E-04
9.416115866214E-04
7.764661585880E-04
7.754800510153E-04
7.515539218410E-04
4.453356788244E-04
4.752638255227E-04
5.285486557926E-04
5.456213226786E-04
1.706262728752E-04
1.438844501072E-04
1.313717342011E-04
1.165914015737E-04
2.641165549707E-04
2.685221525068E-04
2.625118893690E-04
2.628716732099E-04
1.047601322963E-03
1.039626248852E-03
2.189389166386E-04
1.891573688245E-04
1.967975084368E-04
7.198277500809E-04
1.769549515769E-04
1.247545195930E-04
1.090697177889E-04
1.001078785997E-04
2.589363367803E-04
2.651078400058E-04
2.671725589514E-04
2.751413753613E-04
2.819213771320E-04
2.753015479218E-04
1.016113820026E-03
1.009251454336E-03
6.053902627057E-04
5.798469528637E-04
1.365739074426E-04
6.379537252880E-04
6.287801176605E-04
6.672439899034E-04
1.001443107971E-03
9.298700461564E-04
9.411777127890E-04
8.117203359604E-04
8.355639288177E-04
8.911701065201E-04
8.023743185314E-04
3.860941802746E-04
3.891993565857E-04
3.895115656486E-04
3.964213294947E-04
3.994101831670E-04
3.894150021647E-04
9.745937314029E-04
3.911730882392E-04
3.535441923308E-04
3.608927250193E-04
3.734573334945E-04
3.651269642397E-04
1.988506381202E-04
2.016792558146E-04
2.142484132682E-04
1.901744184892E-04
2.081070288732E-04
2.291475557588E-04
2.190223348367E-04
2.175224816366E-04
2.371122148381E-04
3.762696288696E-04
1.047488355935E-03
9.844388329763E-04
9.599344883672E-04
5.840440851576E-04
3.878796555173E-04
3.813824674204E-04
3.858746457696E-04
3.851880203269E-04
3.826677818695E-04
3.829434199740E-04
3.422555094144E-04
3.138581017792E-04
3.350003430433E-04
3.358244892880E-04
3.530400453208E-04
2.886560150498E-04
9.679010014761E-04
3.037544226645E-04
2.381687866373E-04
1.934584152777E-04
1.852215390809E-04
1.529394454783E-04
1.362772242703E-04
1.533368661203E-04
2.134192630494E-04
2.161906051871E-04
2.216474209317E-04
2.478641594239E-04
2.759858081604E-04
2.599914327489E-04
9.747804625149E-04
2.178809105531E-04
1.071048171769E-03
2.486114929153E-04
2.543576776608E-04
5.884488738409E-04
5.846866294215E-04
5.779025660856E-04
5.670605863017E-04
5.453987452762E-04
5.434842296380E-04
5.537337526796E-04
5.312328437213E-04
5.253950170546E-04
5.118733598084E-04
5.010882855567E-04
4.981319808944E-04
4.765325212914E-04
8.468461738025E-05
4.810702254693E-04
2.774498087215E-04
2.715517174037E-04
2.887370951371E-04
7.021313196344E-04
7.013233781081E-04
6.993596982954E-04
6.979666622767E-04
7.569321011634E-04
7.112639774708E-04
7.286070392881E-04
7.272193130126E-04
7.402329357504E-04
6.979628398524E-04
2.727746697279E-04
8.300967603968E-05
8.422597711991E-05
8.479381285218E-05
2.598554332870E-04
2.545481293194E-04
2.857957662293E-04
2.660556927971E-04
2.592098971885E-04
2.899765640602E-04
2.963656686112E-04
3.105914391220E-04
3.639077795799E-04
3.554928851007E-04
3.325767739964E-04
3.784697979803E-04
7.040198148368E-04
8.263456427738E-05
7.005104496792E-04
6.955245612893E-04
6.928903932905E-04
6.870876682121E-04
6.861994602583E-04
6.898559316285E-04
6.844621220946E-04
6.765231130550E-04
7.048588683806E-04
6.779533684287E-04
6.646393201951E-04
6.764371312135E-04
7.816370657406E-05
9.360325235083E-05
6.996864202019E-04
2.757647436563E-04
8.819651387594E-05
8.519390312985E-05
1.887233132884E-04
1.970351424536E-04
2.044029454546E-04
2.112712739792E-04
2.332676387387E-04
2.347402990606E-04
2.357933222872E-04
2.380319738539E-04
2.378948559172E-04
2.373478121597E-04
8.695831838013E-04
8.292711156032E-04
2.339476814795E-04
1.804203099341E-04
2.349416752842E-04
2.342640727955E-04
9.426591097716E-04
8.982110294611E-04
2.337572873250E-04
2.343039332137E-04
1.014603530802E-03
9.700409797663E-04
2.413825206417E-04
2.383744421364E-04
1.047380580583E-03
1.082284920528E-03
1.073114023580E-03
1.030772743971E-03
2.356136430154E-04
9.169644929068E-05
1.575521203464E-04
1.714721240659E-04
1.717346604929E-04
1.917004700429E-04
1.831037621040E-04
2.091256688788E-04
2.048149139208E-04
2.182212891840E-04
2.201667192543E-04
2.300964583391E-04
2.379689911765E-04
2.357319039117E-04
2.398424323365E-04
2.409284112763E-04
2.426526649707E-04
1.607740098489E-04
2.397450558189E-04
5.169025065596E-04
5.253201352450E-04
5.081543529430E-04
7.529743809490E-04
7.701676436433E-04
8.029108508734E-04
7.406764998044E-04
8.882345833203E-05
1.008895677653E-04
1.034056080800E-04
1.191390475791E-04
1.269089066166E-04
1.439242735969E-04
5.359526099784E-04
2.669997383928E-04
2.965898554582E-04
1.026223332804E-03
4.662955709248E-04
5.449633706343E-04
6.017288452731E-04
6.445514744124E-04
6.972371639083E-04
7.290167762337E-04
7.841080395853E-04
8.834878528125E-04
8.603854676262E-04
8.141621880633E-04
8.833484165545E-04
9.849218065122E-04
9.826468260119E-04
9.783923178055E-04
9.712525596348E-04
9.662708080285E-04
9.536295948350E-04
9.457977222301E-04
9.278411996139E-04
9.219474626116E-04
9.130574641579E-04
9.143609567912E-04
8.923114963899E-04
8.851692064446E-04
8.740322590893E-04
8.550084833027E-04
8.554249155134E-04
4.924889331671E-04
2.093894324254E-04
1.702335710338E-04
1.827095042713E-04
2.471436137078E-04
4.067545311395E-04
5.072882330140E-04
4.859380262978E-04
4.395064659026E-04
4.414590249418E-04
6.274457187522E-04
5.852202411560E-04
7.430222701905E-04
7.149732533406E-04
8.294773764930E-04
8.205675381749E-04
8.805467618302E-04
8.641036569743E-04
9.874003778404E-04
9.753239723815E-04
9.698551641774E-04
9.591600726817E-04
9.467208812287E-04
9.557362276793E-04
9.289241569414E-04
9.368430753069E-04
8.974178204682E-04
9.116531758276E-04
8.698319368062E-04
8.797363101877E-04
8.604687193497E-04
1.933662000872E-04
9.832787690517E-04
8.383642463761E-04
8.482909620656E-04
7.852161351557E-04
8.066698154556E-04
7.229847104545E-04
7.294234121341E-04
7.050714782902E-04
6.244256139952E-04
6.461302702618E-04
6.537935333891E-04
5.989518357902E-04
1.633905158080E-04
1.526107745751E-04
1.572804877213E-04
1.548785675932E-04
5.420603442731E-04
7.839822161793E-04
5.617433624433E-04
6.116920040682E-04
6.469036687433E-04
6.629202680501E-04
6.904256038044E-04
7.307997718347E-04
8.163470869979E-04
7.698445628760E-04
1.066088241149E-03
1.044406514522E-03
1.049765725646E-03
1.079610219650E-03
8.982689596082E-04
8.888477808246E-04
5.893166792427E-04
2.097194059118E-04
8.016506170270E-04
8.599781786133E-04
8.100246054413E-04
7.519503067120E-04
1.626057482679E-04
1.685401667094E-04
4.749196743693E-04
5.019824673014E-04
5.330040409898E-04
5.592982656992E-04
5.939109977324E-04
6.303121784565E-04
6.597234133231E-04
7.050953875234E-04
7.450708140259E-04
8.374418575846E-04
7.927453252787E-04
8.284297815502E-04
9.923555419981E-04
1.019075535065E-03
9.943555688961E-04
9.762594331040E-04
1.004906214852E-03
9.785040907190E-04
9.761158633354E-04
9.468428560394E-04
8.858988018185E-04
8.881062926571E-04
8.918768723816E-04
8.735932185650E-04
8.687053639729E-04
2.194862219132E-04
2.143154166901E-04
2.038294623242E-04
7.733480480224E-04
7.559418458458E-04
7.944121575352E-04
7.979337960932E-04
8.033845206478E-04
5.406553044204E-04
5.436251410442E-04
7.933678439443E-04
8.170213911401E-04
8.036915367271E-04
8.356587261395E-04
8.474291357598E-04
8.332964709177E-04
7.706037655709E-04
8.404294016606E-04
5.448051851800E-04
5.428991508421E-04
5.422789838519E-04
5.455420726391E-04
8.700312920315E-04
8.736029472967E-04
8.983470688299E-04
9.049221999396E-04
5.346669280756E-04
5.405048625699E-04
9.443981486200E-04
9.275480177920E-04
5.394620511502E-04
8.546350198649E-04
5.391655084415E-04
7.321591816630E-04
7.117525663630E-04
1.016861862613E-03
1.073054518198E-03
1.052887823142E-03
1.087089882602E-03
1.036366687224E-03
1.019502717734E-03
9.659471894062E-04
2.574777660677E-04
3.080760482069E-04
2.683659948194E-04
3.648591418571E-04
3.176128387475E-04
3.554459584649E-04
7.107128562697E-04
5.522179351989E-04
5.675065077802E-04
5.796129904884E-04
5.987673745323E-04
6.168948177512E-04
6.760107294612E-04
6.623025139658E-04
6.435893540141E-04
6.858439778912E-04
5.425359961641E-04
5.370343883861E-04
5.370953204641E-04
5.441075720866E-04
6.931814461177E-04
5.527974015425E-04
3.034556067387E-04
9.892871766649E-04
5.577244594270E-04
1.055108305883E-03
1.112794866129E-03
1.119445734607E-03
1.162306711200E-03
1.155668432883E-03
1.154868818466E-03
1.170222541029E-03
1.153671270181E-03
1.128302025537E-03
7.533673234636E-04
8.551320053991E-04
8.095280326269E-04
9.102316512761E-04
1.043336225349E-03
2.104113334524E-04
2.138635130134E-04
2.568674855153E-04
2.428502827782E-04
2.571669576079E-04
2.963581160656E-04
3.209749116815E-04
4.167275887392E-04
3.848816383702E-04
3.739621643877E-04
4.567092711426E-04
9.753971682472E-04
9.673437242454E-04
1.871095704742E-04
2.216030616109E-04
9.634500326621E-04
9.694822203170E-04
9.085735210860E-04
5.507631704364E-04
1.045436970563E-03
1.015969961087E-03
5.857294844691E-04
5.812344944148E-04
5.698924085164E-04
6.013260861558E-04
1.119074201847E-03
1.122176175720E-03
1.095367463748E-03
1.071119734289E-03
5.892391287449E-04
6.505668143808E-04
9.601400326361E-04
6.333016496998E-04
6.003964599161E-04
6.855668567486E-04
1.173123757879E-03
1.162666329750E-03
1.144163869043E-03
1.131743160493E-03
6.467398529125E-04
7.599512508107E-04
7.288846206594E-04
6.937398448340E-04
6.741287023704E-04
8.101351969666E-04
8.577727998278E-04
6.101493540144E-04
8.380709490684E-04
2.683601793097E-04
4.257491463109E-04
1.642910729251E-04
1.620183541936E-04
1.853903284100E-04
1.358899828144E-04
2.350063602859E-04
2.347619855193E-04
2.440847803332E-04
2.474524494082E-04
2.644864540048E-04
2.586380464573E-04
2.575554701012E-04
2.739172442404E-04
3.206083052763E-04
3.445121384017E-04
3.475975820181E-04
3.311523755951E-04
3.318695385391E-04
3.662301610430E-04
3.701844813124E-04
4.057287197232E-04
4.163973151909E-04
4.565185234593E-04
4.749357257516E-04
5.064908596112E-04
5.798905960424E-04
6.521806380007E-04
6.192682828462E-04
1.339392705760E-04
1.879472749849E-04
5.325844520244E-04
5.631885860129E-04
3.180946689611E-04
3.106954209880E-04
3.064720549359E-04
3.238157848693E-04
5.814579301789E-04
6.121444547738E-04
6.264718678494E-04
6.510456941579E-04
5.991542562153E-04
5.970430933960E-04
5.580301990980E-04
6.355099019554E-04
9.468874801738E-04
6.239925765744E-04
9.629128085152E-04
1.068463693264E-03
1.133896380000E-03
1.091630882342E-03
1.032119397635E-03
1.045839199300E-03
1.106718311917E-03
1.023360895052E-03
6.099242052717E-04
6.181414753573E-04
6.110152852172E-04
5.572057146773E-04
5.745170508585E-04
5.545801136764E-04
1.000129039469E-03
6.854929960834E-04
6.620113990530E-04
6.747254345207E-04
4.362855397022E-04
4.046217291334E-04
4.017140396356E-04
4.480296442785E-04
4.457192077726E-04
4.951212020730E-04
4.937223979983E-04
5.181895722271E-04
5.468280397393E-04
5.178070799534E-04
5.563318220327E-04
5.673914631440E-04
5.534822230289E-04
3.745936366661E-04
5.844749762588E-04
6.327098319587E-04
6.234026777252E-04
6.054426040337E-04
6.172250011954E-04
6.373302267818E-04
6.573633311863E-04
6.577526146689E-04
7.066345575237E-04
8.751756989581E-04
8.838995933575E-04
9.130788656623E-04
8.950237446681E-04
5.394556402650E-04
5.835314819207E-04
3.018438403081E-04
2.410555406498E-04
2.412870262923E-04
7.329853045486E-04
7.333995538835E-04
8.941022638490E-04
8.585627541303E-04
8.036440278770E-04
7.607674773542E-04
9.013512590276E-04
9.771936156166E-04
9.183902513260E-04
9.500068084551E-04
9.486068622174E-04
9.796838773567E-04
9.279065251677E-04
2.502252380707E-04
5.818981751773E-04
5.808275794815E-04
5.454282539703E-04
5.553747164995E-04
5.439526228368E-04
2.241747838212E-04
2.110276052334E-04
2.083077024298E-04
2.237207477287E-04
2.253951185473E-04
2.284058880555E-04
2.311794812898E-04
2.285057206636E-04
2.338654355837E-04
5.752848793690E-04
2.821582205874E-04
2.851152649013E-04
2.777946082288E-04
8.830823513017E-04
7.535432068909E-04
3.262028423786E-04
3.309415323380E-04
3.604524130451E-04
3.400396481688E-04
3.478175082712E-04
3.553102428465E-04
3.387038548912E-04
3.428727337955E-04
4.848786518656E-04
4.753489239114E-04
5.126588710149E-04
8.350235343952E-04
5.071652851200E-04
6.736017674642E-04
6.688056271162E-04
6.670147858431E-04
6.569739172065E-04
6.504448046957E-04
5.016304152205E-04
4.919397372599E-04
5.243189704723E-04
5.218503215859E-04
8.350495827674E-04
6.529885425955E-04
6.939566486097E-04
7.495679501154E-04
6.778880474778E-04
7.801150277126E-04
7.970192865443E-04
5.118390941878E-04
9.223860633530E-04
8.944322244977E-04
2.711863136287E-04
2.892654816970E-04
3.176037452477E-04
3.251455500191E-04
3.462698155331E-04
3.553541537295E-04
3.678229412147E-04
3.514509983867E-04
3.612799884560E-04
3.694227970234E-04
4.117766304389E-04
5.023910047959E-04
3.852030261446E-04
4.051906637140E-04
4.768886234528E-04
4.926118292797E-04
5.006530392091E-04
4.862593376672E-04
4.987091757413E-04
5.094810081851E-04
6.436699569883E-04
6.434006657332E-04
6.435549613383E-04
6.394958161414E-04
4.978314668659E-04
4.900484561654E-04
3.813088377488E-04
5.460357380940E-04
6.137282981804E-04
7.225478461128E-05
5.271805823107E-04
5.597263771969E-04
6.864792824068E-04
7.085641887423E-04
6.723592928465E-04
6.043735256376E-04
5.909404068866E-04
5.549809631450E-04
9.934070213607E-05
1.031323947088E-04
9.489130675610E-05
5.759650294121E-05
2.057033844382E-05
4.946767150475E-04
6.941121047723E-05
1.433057905501E-04
1.051620179998E-04
1.949986228895E-04
1.643399639677E-04
2.282124770300E-04
2.157949583163E-04
2.159219511487E-04
2.450991070694E-04
2.347775266765E-04
2.368134062659E-04
2.591731504430E-04
2.647196774864E-04
2.826341721668E-04
8.777367315133E-05
2.353221594940E-05
4.840761805178E-04
6.792187046010E-04
8.291970319954E-05
1.368753827373E-04
1.559953456200E-04
1.933880051945E-04
2.064420931672E-04
2.223952846908E-04
2.988060826349E-04
3.034523115505E-04
3.299836333618E-04
3.104032219963E-04
3.369372174763E-04
3.292124269269E-04
3.162245943699E-04
6.729178873606E-04
3.099405510786E-04
5.714010352296E-04
5.504638539457E-04
5.259054795373E-04
5.161319740585E-04
6.158411070320E-04
5.959967391032E-04
6.613552944981E-04
6.377374720714E-04
6.485214494611E-04
6.669105895953E-04
6.747218305559E-04
6.807242791550E-04
6.816444032810E-04
4.907095313645E-04
3.756847349429E-04
5.236990440164E-04
2.532970474501E-04
8.449080207714E-04
7.940131165131E-04
8.902206236754E-04
7.179693297028E-04
7.206206232877E-04
7.196808906125E-04
7.127505808674E-04
6.907903169484E-04
6.950729635798E-04
7.027367000341E-04
6.796486299525E-04
6.829849650168E-04
6.769827160935E-04
6.642162065851E-04
6.574371725944E-04
6.408320916541E-04
6.484162875415E-04
5.356943382618E-04
5.894088021146E-04
5.505540187656E-04
5.277686466106E-04
5.229745686332E-04
5.586092860608E-04
1.560205439573E-04
1.384482546299E-04
1.416168088979E-04
1.211391867786E-04
6.741109224226E-04
7.203318166125E-04
6.073521613074E-04
6.285652243480E-04
4.872227220482E-04
2.019181685427E-04
1.743803300246E-04
1.905773504124E-04
1.875656488572E-04
2.012166028273E-04
1.630012716750E-04
1.784646702755E-04
1.679748175611E-04
1.615986825633E-04
1.468030115785E-04
1.537487506835E-04
1.436857514282E-04
1.270526217450E-04
6.510888861248E-04
6.486932895087E-04
6.499005809273E-04
6.525058243654E-04
6.479137111684E-04
3.672680654066E-04
3.284910273057E-04
3.179617916579E-04
2.893406803189E-04
5.082561064607E-04
5.265326189550E-04
5.512657127459E-04
5.421220958622E-04
5.905773826201E-04
6.512086426910E-04
1.062333202142E-04
1.188613861545E-04
1.089278129910E-04
6.959715032425E-04
6.719955921999E-04
6.825063530575E-04
6.793251387604E-04
6.749052753921E-04
6.669746126887E-04
6.555405308590E-04
6.657270687593E-04
6.197009148562E-04
6.168294874527E-04
6.474757419913E-04
6.254894269322E-04
6.309902691024E-04
6.934382494756E-04
6.339790724072E-04
8.972135573243E-05
1.019406760866E-04
8.871436136204E-05
9.974342069704E-05
9.920880177260E-05
6.026067388450E-04
6.014536572053E-04
6.107777454147E-04
5.929131283276E-04
4.469526936372E-04
4.633712705560E-04
4.761782260253E-04
4.002074558917E-04
8.815335283587E-05
4.751942312638E-04
6.822243037975E-04
7.094637292431E-04
1.238479497024E-04
1.158721927059E-04
6.449367417966E-04
6.432531251981E-04
6.342616875627E-04
6.279484959906E-04
4.634138735601E-04
4.368399046493E-04
4.245220342230E-04
3.887927565522E-04
3.856038395753E-04
3.507444164222E-04
3.526281927856E-04
7.070002844411E-04
2.857390099063E-04
2.954518457724E-04
2.643751266408E-04
2.680602850534E-04
2.626580698528E-04
2.683041147663E-04
3.853236269436E-04
3.937081758295E-04
4.154862357671E-04
4.319186107932E-04
4.681348701070E-04
4.826855125498E-04
7.149955294246E-04
7.067837124879E-04
3.080190811027E-04
4.868679888036E-04
5.218331350991E-04
4.982430037525E-04
5.980934800871E-04
8.739510752254E-04
8.566828112195E-04
9.077091627230E-04
9.093278572852E-04
5.164341022155E-04
5.070647074340E-04
4.885507761049E-04
4.719918574069E-04
2.606898407396E-04
2.558499566012E-04
2.569549021493E-04
2.594252346621E-04
6.168651173355E-04
2.597653478824E-04
1.977180487521E-04
2.036530552381E-04
2.022558006336E-04
1.978971370878E-04
2.040473224935E-04
2.105410836208E-04
5.968663940792E-04
6.025964222578E-04
6.229130040740E-04
6.307864812861E-04
5.972603235321E-04
5.671523728747E-04
5.516900378822E-04
2.517787837696E-04
5.982335906738E-04
6.131640095248E-04
6.089798461003E-04
2.454253091901E-04
2.424082903485E-04
2.513074222008E-04
2.214161349051E-04
2.109685841051E-04
2.170803061662E-04
2.201077971578E-04
2.149469579569E-04
2.224991180313E-04
2.305377505231E-04
2.199839802538E-04
4.669763020950E-04
5.048832526260E-04
6.038632961786E-04
4.772035991855E-04
5.218457206387E-04
5.875667054122E-04
5.839049182997E-04
5.658574782522E-04
5.654337190312E-04
5.984754446689E-04
5.340076913794E-04
5.130542854064E-04
5.493418684093E-04
5.757907737255E-04
5.908868607710E-04
5.807469118525E-04
6.232063970623E-04
5.455227397919E-04
4.955643910977E-04
5.909886426722E-04
5.861615359553E-04
5.915342216021E-04
5.841731059495E-04
5.805161070956E-04
5.862067965637E-04
6.082176857137E-04
6.297244182114E-04
6.706879217677E-04
7.083906743439E-04
7.834915576118E-04
8.210523400737E-04
8.774379327755E-04
8.928679459417E-04
9.476149804085E-04
5.857451375491E-04
9.425098839344E-04
7.265338793882E-04
7.249491801727E-04
7.160927040052E-04
7.056622365513E-04
6.890631693622E-04
6.857821061797E-04
6.692539421883E-04
6.599790857854E-04
6.656184358607E-04
6.443233097218E-04
5.293495508912E-04
4.778351023573E-04
5.007481539936E-04
9.644761360404E-04
5.902405653538E-04
5.599533006946E-04
5.787366094371E-04
5.821406132641E-04
8.972404680956E-04
8.689743294840E-04
9.426390868594E-04
9.352167338551E-04
7.169663313504E-04
6.939658550232E-04
7.084609211308E-04
6.833654489020E-04
5.238988649467E-04
5.021176042041E-04
4.804679763099E-04
4.741817604310E-04
5.863085516152E-04
2.497785903826E-04
2.295323989666E-04
2.323014449000E-04
2.442602017625E-04
2.163483045156E-04
1.715621071078E-04
1.682039383104E-04
1.886173531407E-04
1.889690558691E-04
6.387700034064E-04
6.377715669980E-04
6.445498148446E-04
6.497741025300E-04
5.554358486393E-04
2.152517457885E-04
3.299268361647E-04
7.164062074854E-04
6.427079460795E-04
4.766385957032E-04
4.836973681003E-04
4.748212990111E-04
-3.582025650645E-04
-3.632366471035E-04
-4.687019257525E-04
-4.540849627246E-04
-4.734540368974E-04
-4.692152911457E-04
-4.716138045312E-04
-4.775183622264E-04
-4.338354019274E-04
-4.276546627330E-04
-3.905262882261E-04
-3.924913270466E-04
-3.814906259579E-04
-3.950920322025E-04
-4.124026365436E-04
-3.967193845166E-04
-3.951910869664E-04
-3.800927474427E-04
4.693150027340E-04
4.717003786597E-04
4.813069821126E-04
4.793467011447E-04
4.857917275583E-04
4.664142503644E-04
4.747888924796E-04
5.019258479574E-04
5.132837977639E-04
5.532181302130E-04
8.352736202400E-04
-4.766126765191E-04
-4.583565047638E-04
-4.560832177205E-04
-4.681625697419E-04
-4.882680428742E-04
-5.026133866556E-04
-5.114268119014E-04
-4.934628256934E-04
-4.084880577697E-04
-3.905752786346E-04
-3.763614298970E-04
-3.790554151725E-04
-3.431894256881E-04
-3.424341848765E-04
-3.385345418725E-04
-2.827772379680E-04
8.581476479563E-04
8.418618724619E-04
8.621593432713E-04
8.332105451220E-04
8.276207692325E-04
7.944605801305E-04
7.673199047549E-04
7.265355333346E-04
6.736688182641E-04
6.337317617917E-04
5.797814311334E-04
-3.303326481775E-04
-3.456907723079E-04
-3.568138791954E-04
-3.548646158673E-04
-4.132415240094E-04
-4.193817993536E-04
1.553920744714E-04
1.973965510902E-04
1.770847350005E-04
1.754986683522E-04
1.569119906075E-04
2.038751194449E-04
-2.482254875983E-04
-2.727405754140E-04
-2.429114709753E-04
-2.705778151058E-04
-1.934848111475E-04
-4.767401770690E-04
-2.228461201083E-04
-2.116934830381E-04
-2.404694045085E-04
-2.099099601232E-04
-2.314818824614E-04
-2.132077982058E-04
-2.393673429750E-04
-2.279536066646E-04
-4.111208072500E-04
-4.501859554460E-04
-3.729617388724E-04
-3.697574787405E-04
1.636023506038E-04
2.191083661159E-04
-2.583728831976E-04
7.914048918106E-04
-4.585108954384E-04
-2.934160352648E-04
-3.638958982369E-04
-3.638719293089E-04
-3.568958279351E-04
-3.573923612299E-04
-4.659505467743E-04
-4.806915434147E-04
-4.383319287701E-04
-4.390830132573E-04
4.454683153553E-04
4.472640097398E-04
3.863369236049E-04
3.692599930343E-04
2.860457102261E-04
-2.804276225469E-04
2.783284814527E-04
2.248397776023E-04
1.588474734613E-04
1.911063346535E-04
2.138640986112E-04
2.055477254753E-04
-3.145456093016E-04
-3.308382104953E-04
-3.199947417692E-04
-3.323698260414E-04
-3.020712153626E-04
-3.206172532196E-04
-3.424793145171E-04
-3.127879747395E-04
2.087151528658E-04
2.104432793598E-04
7.564580767468E-04
-1.588068050223E-04
-2.591086463718E-04
-2.153210748786E-04
-1.990944509341E-04
-2.288706046029E-04
-2.156712350902E-04
-2.347032862711E-04
-2.182432443145E-04
-2.567695727837E-04
-3.192533716755E-04
-3.072475640953E-04
-2.715663401000E-04
-1.988976106202E-04
-2.246896997105E-04
-2.122974110498E-04
-1.092012823586E-04
-1.441492933473E-04
-1.543671679787E-04
-7.632952423580E-05
-2.135518771283E-04
-2.245620099258E-04
-1.947533422191E-04
-2.375456369866E-04
-1.091692763779E-04
-4.514353420241E-05
-6.006580057502E-05
-2.703757248473E-05
4.768963796718E-05
-2.554797553567E-04
-2.742930469702E-04
-2.976730283572E-04
-2.716742257718E-04
-2.233032304163E-06
-5.911872104398E-06
-1.476622088310E-05
-3.979308468558E-06
4.646734676360E-06
4.895147678022E-06
-2.151950934546E-06
9.748484325172E-07
-2.069202308288E-04
-2.235363315850E-04
-2.066994033302E-04
-2.425776742187E-04
-2.245496907364E-04
7.964412044852E-05
-2.552831845270E-04
-2.489328433709E-04
-2.095838428314E-04
-2.312264141831E-04
-2.220115386368E-04
-2.419554628108E-04
-2.302597911366E-04
-2.599428177631E-04
-2.497529198839E-04
-2.810983306737E-04
-2.709585061564E-04
-3.017384386249E-04
-2.831501504709E-04
-2.914744748720E-04
-2.427071405470E-04
2.050636418748E-04
1.904165365308E-04
1.358379220024E-04
5.036104040371E-04
-2.024393428891E-04
-1.775156511123E-04
-1.847115382991E-04
-1.683367613480E-04
5.195194004096E-04
5.278818952195E-04
5.118545522608E-04
5.116629597376E-04
5.321380574111E-04
5.351768754186E-04
6.028615169312E-04
6.386427505332E-04
4.384827151209E-04
-4.699509605575E-04
-4.668711272375E-04
-4.825650409252E-04
-4.832742170600E-04
-4.953132335820E-04
-4.946191436018E-04
-4.836536907277E-04
-3.180012603491E-04
-2.929150622677E-04
-2.567445307128E-04
-2.512470223913E-04
-2.135088910276E-04
-1.874998289059E-04
-1.952932343937E-04
-4.571183343338E-04
7.435033345330E-04
4.285827283012E-04
4.594135104865E-04
2.315294157022E-04
3.718087258069E-04
3.838094584180E-04
-1.861143419263E-04
-1.714454606180E-04
-1.768530241685E-04
-2.021706507985E-04
2.657514019203E-04
2.691839839455E-04
2.897442119600E-04
3.626103433645E-04
4.907079187828E-04
4.542991959992E-04
4.691455071611E-04
3.923131111029E-04
4.385263457438E-04
4.668572069840E-04
4.653466359020E-04
4.254444854563E-04
4.445969076455E-04
4.112603187679E-04
4.280708300612E-04
4.033480088456E-04
4.167622050324E-04
3.956997376777E-04
3.780716722695E-04
3.926278382457E-04
4.048381166693E-04
4.665838822756E-04
1.973576251121E-04
1.805957438353E-04
2.241144665660E-04
3.052532468079E-04
3.465019435370E-04
3.252823274058E-04
3.339196362808E-04
2.751808738436E-04
2.647583270153E-04
2.224178935548E-04
2.121483020911E-04
1.952989920546E-04
1.971350244294E-04
6.086245099395E-05
8.640430347186E-05
7.664002129820E-05
8.927463325414E-05
7.981071201312E-05
1.088694077465E-04
2.374430806872E-05
1.167542758870E-05
2.185235478562E-05
1.152414959118E-05
-2.198231534242E-04
-2.477334801932E-04
-2.668162702232E-04
-2.041326546195E-04
1.920293231716E-04
1.792532523915E-04
1.508285774625E-04
-2.806792395729E-04
-2.847892685881E-04
-2.963711416201E-04
-2.964654202314E-04
-4.506347293533E-05
-3.081124283365E-05
-2.080034733209E-05
-2.209200088575E-05
-3.494660552944E-04
-3.488685955174E-04
-3.671719489875E-04
-3.748240516987E-04
2.002854562325E-04
2.255379086713E-04
1.882111150656E-04
1.947372330429E-04
1.051512651502E-04
1.449527470878E-04
9.355510080060E-05
-4.117689783014E-06
-3.157230531307E-04
-3.341138521956E-04
2.337940945372E-04
2.861421979732E-04
3.154703711788E-04
2.886710106172E-04
9.727684433638E-05
1.048650370755E-04
1.051892545492E-04
1.124960995172E-04
1.063174447784E-05
1.468486507794E-05
-2.783455312298E-06
1.614457241110E-04
1.028044802765E-04
8.606088493408E-05
-1.870265298794E-05
2.419895369412E-05
5.323598666699E-05
-6.706206804338E-05
-5.858929220403E-05
-1.039999959506E-04
-9.042420731822E-05
8.827722232162E-05
9.777845500321E-05
1.554349821957E-04
1.529258763461E-04
1.294788315041E-04
1.775124070267E-04
-2.663788058016E-05
-3.173730410051E-05
-8.655593427706E-05
-6.209952073610E-05
1.820741441098E-04
2.231169503777E-04
2.240007352616E-04
2.027260862561E-04
2.043139703217E-04
2.451261047526E-04
2.915333844608E-05
1.871115600810E-05
-4.496187836041E-05
-7.300276357016E-06
2.450087589839E-04
-3.007771503737E-05
8.559997581598E-05
-8.703267748490E-05
-3.553055149792E-05
4.557634481473E-05
3.585213644002E-05
1.041937632915E-05
8.520341822371E-06
2.515573976618E-05
5.066869860451E-05
4.796262680369E-05
3.262396062207E-05
6.244947975258E-05
-1.659400690467E-05
1.301885960083E-05
-1.836950677494E-05
-3.728617369958E-05
-7.608423844551E-05
-2.139437939687E-04
-2.023321602474E-04
-1.994373883974E-04
-1.633593386857E-04
-1.488516827058E-04
-1.045558457925E-04
-6.541952367347E-05
1.107057787255E-04
4.378954278539E-05
8.372728207038E-05
-7.178366436546E-06
2.179946793706E-05
-9.521725168691E-06
-6.554840509393E-05
-1.918874757813E-04
8.124291446440E-05
7.123036870496E-05
6.593018834448E-05
1.136041290919E-04
1.230263568162E-04
1.189229373761E-04
9.958432817269E-05
-8.799957323986E-05
-1.366620216081E-04
-1.237149622004E-04
-9.409622056188E-05
-8.446082498554E-05
-1.289179282250E-04
-2.083397870018E-04
-1.815160682093E-04
-1.665476503881E-04
1.397813831524E-04
-1.816662573930E-04
-4.646211695575E-04
-4.704544416428E-04
-4.654700706964E-04
-4.478470344598E-04
-4.574770902832E-04
-4.689365664764E-04
-4.411959282402E-04
-4.635850324245E-04
-4.731913257804E-04
-4.415142254157E-04
-4.588933387152E-04
-4.646252472592E-04
-4.281722270793E-04
-4.690082979506E-04
-3.116411194400E-04
1.420830657905E-04
1.695653882207E-04
-1.637164397050E-04
-2.039574344294E-04
-1.909913322551E-04
-1.605376237212E-04
-1.532802190296E-04
-1.783710248643E-04
-1.975400583108E-04
-1.806555095897E-04
-1.893506587744E-04
-2.224085846135E-04
-1.985707257279E-04
-1.917529942454E-04
-1.961229764972E-04
1.640694315491E-04
-2.177000291900E-04
-4.320613897147E-04
-3.451958989709E-04
-3.966094331283E-04
-2.998188642940E-04
-2.900122260419E-04
2.111954885653E-04
2.228918912769E-04
2.226745097412E-04
2.171612156568E-04
2.056530228315E-04
2.013480725947E-04
1.884743468567E-04
1.841627569357E-04
-4.321502488285E-04
-2.183921091543E-05
-3.387527017208E-04
-2.461716950695E-04
1.208624887737E-04
1.059622012963E-04
6.933283015038E-06
-5.527659901958E-06
-1.024564010269E-04
-1.078829370860E-04
-4.164650830934E-04
-4.291923232041E-04
-4.470157394817E-04
-4.683665116981E-04
-4.805072431073E-04
-4.842596701559E-04
1.366051943266E-04
1.135270230039E-04
1.376802897078E-04
1.149119210087E-04
4.773259394789E-05
3.469207348610E-05
-6.189857182143E-05
-6.757915742959E-05
-4.016512787089E-04
-4.082490701358E-04
-3.976184871420E-04
-4.153455270590E-04
1.681029345696E-04
1.454284165397E-04
1.459096151316E-04
1.509221954688E-04
1.199619360085E-04
-2.951253819694E-04
1.220048626022E-04
-2.515732824667E-04
-2.180920572537E-04
-2.372139398123E-04
1.203623436995E-04
1.181380927409E-04
1.083221655066E-04
1.043662534251E-04
-6.809469279794E-05
-4.547447972112E-05
-3.805680800409E-05
-6.429211477468E-05
-1.489283670899E-04
-1.465303200341E-04
-4.959836485900E-04
-2.178684978242E-04
-4.948143414724E-04
-4.984364800548E-04
-5.015613476222E-04
-4.715384000455E-04
-4.290834011750E-04
-4.038809393040E-04
-4.164220839004E-04
-3.914291525967E-04
-3.430763962035E-04
-3.262532007744E-04
-2.811205757509E-04
-2.885140307274E-04
-3.072566788194E-04
-2.560774946307E-04
-4.810672525166E-04
-1.414704629825E-05
-2.042468186952E-05
-7.168089645635E-06
-2.008987976943E-04
-1.934537519781E-04
-2.122009759798E-04
-2.069858760623E-04
2.118073103037E-04
1.991352636733E-04
2.142462608662E-04
1.746902667677E-04
1.915901547100E-04
1.731738419245E-04
1.904352730777E-04
1.680950508293E-04
1.752897880515E-04
1.816792933634E-04
1.872213862758E-04
1.633834519080E-04
1.612831529258E-04
1.635969735407E-04
1.635916402932E-04
1.636849840924E-04
1.721448206753E-04
1.672909970125E-04
1.713242041965E-04
1.819693075939E-04
1.806690662250E-04
1.890942775158E-04
1.903211736692E-04
2.125758125293E-04
2.152569342551E-04
2.102082475491E-04
2.155244150382E-04
2.545163277805E-04
2.380253359817E-04
2.409785109983E-04
2.157899492934E-04
2.173204523733E-04
2.215988166149E-04
2.082206561819E-04
1.933171603047E-04
1.782767395956E-04
2.003911289343E-04
1.976376546418E-04
1.741688422243E-04
1.875085778907E-04
1.927758269445E-04
1.889601208455E-04
1.731483148218E-04
1.683174774552E-04
1.843234076439E-04
1.801235713707E-04
1.810668169458E-04
1.875325485697E-04
1.971215235861E-04
2.119475219874E-04
2.077538037247E-04
1.986585786680E-04
2.073419771836E-04
2.160211612410E-04
2.105042323595E-04
1.963933438032E-04
1.951382815804E-04
1.955541850050E-04
1.989803529314E-04
1.336486563904E-04
1.418142086030E-04
1.340235135654E-04
1.303375976379E-04
1.302114110618E-04
2.064986253796E-04
2.048603641839E-04
2.027996419345E-04
2.152421603566E-04
-2.152565269682E-04
-1.793734832298E-04
-1.556821819919E-04
-2.191149833158E-04
1.252638369664E-04
1.025644188806E-04
1.118587946366E-04
9.285272096385E-05
9.515313242925E-05
1.004150777240E-04
1.068143230094E-04
9.647692279717E-05
9.713469516261E-05
1.088215302190E-04
1.103756774976E-04
1.196060833599E-04
1.260848731916E-04
1.207758540095E-04
1.688739707654E-04
1.146510637435E-04
2.418007357567E-04
1.343577611623E-04
1.416661564278E-04
1.940049732050E-04
1.984986546868E-04
2.036248436270E-04
2.067318203647E-04
2.069494609089E-04
-2.356749911495E-04
-2.256213915816E-04
-2.349247683861E-04
-2.568920514722E-04
1.627085999752E-04
1.658746125054E-04
1.545577051237E-04
1.560179034818E-04
1.289913855503E-04
1.494098564675E-04
1.580825285530E-04
1.519284199732E-04
1.927216853838E-04
2.118973965833E-04
2.061057761809E-04
2.029676979374E-04
2.013977461119E-04
2.161826661373E-04
-2.339209735814E-04
-2.455634804198E-04
-2.538510209817E-04
-2.475999068195E-04
1.358733116335E-04
1.545064167362E-04
2.193941554761E-04
2.389551547429E-04
2.486520495866E-04
-2.937152378513E-05
-3.730865435930E-05
-3.580762306045E-05
-3.036872004545E-05
2.177419721364E-04
2.065234910023E-04
2.156997078089E-04
2.343016118699E-04
2.341661457749E-04
2.503457989171E-04
2.504439159946E-04
2.342077177153E-04
3.031024034560E-04
-2.084942596957E-05
2.946914355089E-04
3.223678838001E-04
3.247587308048E-04
3.378159278923E-04
3.128548682294E-04
3.160190577473E-04
2.459124458567E-04
2.866676096387E-04
2.905793776265E-04
2.977312883551E-04
2.518307517140E-04
2.281027014150E-04
7.795520641763E-05
8.003489353653E-05
3.026198363680E-04
6.047928208053E-05
-6.287339802310E-06
2.936734982231E-05
9.028636077426E-05
9.963813366291E-05
2.695628749525E-04
2.488336938584E-04
2.502410232889E-04
2.353294172216E-04
2.399062916914E-04
2.362960267356E-04
4.310924716679E-05
1.428110003564E-05
1.611990137948E-05
2.457645507659E-06
-1.852541680247E-05
9.226947800673E-06
-2.333895738512E-05
-2.325929385014E-05
-1.952104165309E-05
-3.144845967415E-05
3.384331014380E-04
3.284901211663E-04
3.291020186109E-04
3.373751679208E-04
3.332718045839E-04
3.207442991532E-04
2.874929680635E-04
2.672181221718E-04
5.407411366031E-05
5.552572594074E-05
-3.241827804524E-05
1.829674476564E-04
3.588805851893E-05
7.051341827160E-07
2.071755566829E-06
5.144749466045E-05
1.235665368149E-04
1.072303368425E-04
7.366434223563E-05
1.102207799424E-04
2.454315794813E-04
2.231413113694E-04
2.164555925846E-04
2.488740991726E-04
2.246377302376E-04
2.178984693439E-04
2.330389854122E-04
-2.836309223933E-05
2.309370537466E-04
1.928965174087E-04
1.992278537819E-04
1.771675069007E-04
1.926767458767E-04
2.009460721465E-04
2.106582199197E-04
2.137417390661E-04
-1.710151419867E-04
-1.583500098083E-04
-1.298804333917E-04
-1.168188867012E-04
2.172575750200E-04
2.389026310230E-04
1.782368953792E-04
1.980210945654E-05
-7.002787524754E-05
-8.841919527539E-05
-2.933753736226E-06
-1.772326307638E-05
-1.691052746466E-05
-4.132287694312E-06
1.460387669579E-04
1.397122795557E-04
1.460009960795E-04
1.770247053967E-04
1.822944103306E-04
2.082827935297E-04
2.325712936591E-04
2.478918768927E-04
2.450586731857E-04
-9.175557524025E-05
2.247231438596E-04
2.570715636270E-04
2.720387229241E-04
2.926632092879E-04
2.358078972596E-04
2.238906141205E-04
2.150543717095E-04
1.992676199584E-04
7.082550245167E-05
5.750643786361E-05
3.598218399708E-05
2.488378349096E-05
1.106205712129E-05
1.218408643494E-05
2.576149977327E-04
2.557704627185E-04
1.759149725339E-04
1.978811075017E-04
2.232500599059E-04
2.175576201402E-04
1.795878179809E-04
3.217598147840E-05
2.296873226598E-05
2.557734013531E-05
1.950632417208E-05
2.267682077117E-05
2.403433330403E-05
2.596746366586E-05
2.947352964113E-05
3.265125274926E-05
3.764797885968E-05
4.218629117657E-05
4.532527155643E-05
1.640061269312E-04
1.899411985799E-04
1.442877284606E-04
1.680604186263E-04
1.062016438507E-04
1.400779071541E-04
1.032606682851E-04
1.715428637429E-05
1.268424342940E-05
1.791698653183E-05
1.384266113830E-05
1.559970392063E-05
1.961592809571E-04
2.052728241525E-04
1.812879116462E-04
1.907022487252E-04
5.974779666986E-05
1.673609670606E-04
1.793054666196E-04
1.791825487683E-04
1.673616981062E-04
4.186147382504E-05
2.092447625587E-05
3.015496549195E-05
3.252277112424E-05
2.931924750883E-05
3.049413083365E-05
2.513174355692E-05
2.487866742923E-05
-1.445916971754E-05
2.495592706480E-05
2.710542247091E-05
3.013153662232E-05
3.217039709902E-05
3.683043364276E-05
4.124095971736E-05
4.603172078261E-05
4.907312656339E-05
5.224523123576E-05
5.097264775697E-05
5.596411629320E-05
1.682523935126E-04
1.820431803329E-04
1.765564442398E-04
2.801071354337E-05
5.636429956008E-05
3.331891251571E-05
-6.788118649721E-05
-5.663168712384E-05
-4.989601167746E-05
-3.589124681197E-05
-3.068631111008E-05
-9.841161827214E-06
-9.734725626715E-06
-1.860183936906E-05
-1.824350173620E-06
-3.694602409143E-05
-7.875844027077E-05
-5.152226749302E-05
-3.284045253045E-05
-4.921667213062E-05
-9.052151286320E-05
-2.978210055114E-05
-2.271381045454E-05
-4.548994978041E-05
-3.810550586878E-05
-4.810477012576E-05
-5.528331671679E-05
-4.605812419733E-05
-3.482524039663E-05
-2.638907517516E-05
-2.537997552709E-05
-1.432289513531E-05
-7.851437417061E-06
-5.068276857862E-06
-1.974079242799E-06
-2.456230900223E-05
6.107630198874E-05
-6.696350995521E-05
-7.677464659094E-05
-2.103005585987E-06
7.259398186329E-06
1.145745361053E-05
1.135474615112E-05
-8.490798051183E-05
-1.677092907458E-05
-1.950911143241E-05
-8.063858838335E-05
-3.572498528662E-05
-2.524320182690E-05
-9.607549287624E-06
-5.825722622063E-06
5.573623554401E-06
-4.867336226433E-05
6.277913664166E-06
-8.634410597723E-05
-4.290789857504E-05
-1.024228664415E-04
-5.683768294488E-05
-5.162288783031E-05
-3.919982431000E-05
-3.246681032336E-05
-1.966883734502E-05
-1.109283989259E-05
-1.097964903687E-06
9.100636368458E-07
-3.602599741026E-05
-6.311458864468E-05
-6.615133298866E-05
5.814854833516E-05
5.385110711643E-05
4.908611086534E-05
1.985451355248E-04
-3.197368601325E-06
6.374133368983E-06
3.181563772533E-05
-3.119775213214E-05
-3.359762627932E-06
8.151198754648E-06
2.432483087421E-05
3.843751440537E-05
6.841465654870E-05
6.554975135111E-05
5.637974409510E-05
7.129158362085E-05
1.873787922194E-04
7.302362177992E-05
9.218223805365E-05
9.582563345243E-05
1.035659454863E-04
1.130784259990E-04
1.247619550387E-04
1.323308756684E-04
1.492938859327E-04
1.513183509889E-04
1.439326060343E-04
1.629509249598E-04
9.025518584641E-05
6.944731081568E-05
5.177955964454E-05
6.665682026206E-05
5.411563525624E-05
1.835740106141E-04
1.678865060058E-04
2.055043661347E-04
-1.758513458223E-05
-3.733481367081E-05
-6.869141074999E-05
-1.024650362322E-04
3.511221301697E-05
6.583666184019E-05
5.629966973062E-05
8.039648153901E-05
8.277366652164E-05
9.179612497640E-05
9.291707061220E-05
8.042176065895E-05
1.610467781758E-04
7.798677495002E-05
8.905883481212E-05
8.916040766307E-05
9.419364501170E-05
1.045168009158E-04
1.203153362764E-04
1.192542300984E-04
1.129702241364E-04
1.320779482306E-04
1.269818870803E-04
1.493253956959E-04
1.426175804232E-04
1.726033292510E-04
1.655276197016E-04
8.220909003793E-05
1.888524629190E-04
-2.777198948404E-06
3.964757233251E-05
5.588165577988E-05
5.822319076064E-05
6.388584232791E-05
6.864529639309E-05
6.982328277468E-05
6.621805561852E-05
6.708321947781E-05
1.554105228640E-04
1.607243955980E-04
5.339342708461E-05
5.656158944764E-05
5.945878434017E-05
6.347922124339E-05
5.553893614136E-05
6.524383259351E-05
1.598062860643E-04
1.700109400716E-04
1.736089659444E-04
1.655992305454E-04
3.419482692813E-05
3.156535967495E-05
3.340546339808E-05
3.248372621478E-05
3.253316071921E-05
3.874386585435E-05
3.625754334094E-05
4.472775436522E-05
4.943796013658E-05
6.407285768565E-05
7.167938927661E-06
1.470641851964E-04
1.488242720607E-04
4.743417615522E-05
6.703858863215E-05
7.692599038572E-05
1.062639044187E-04
1.194614368896E-04
1.280020251868E-04
1.386110213995E-04
1.056486658900E-04
1.074135293760E-04
1.925424549340E-05
1.883523753486E-05
4.861552136695E-05
5.801147118121E-05
1.483358147173E-04
7.485382669250E-05
1.297007108868E-04
1.205711961093E-04
1.305109039822E-04
1.283821530880E-04
3.464722431568E-05
5.216655931652E-05
4.844536792090E-05
5.732925947040E-05
7.807507004285E-05
7.593583329506E-05
6.732803219375E-05
7.468963187435E-05
1.402065482545E-04
8.010460490509E-05
2.695665406842E-04
2.831849286092E-04
8.358634334451E-05
3.093936800761E-04
1.721757973613E-04
1.962400554526E-04
1.527271607475E-04
1.523259226534E-04
1.241195232412E-04
1.281803828492E-04
4.496286336193E-03
4.441393516530E-03
4.385611926827E-03
4.401806457729E-03
4.441965710593E-03
4.429633081007E-03
4.370110746632E-03
4.375707516401E-03
4.330753821551E-03
4.288900307604E-03
4.275298572942E-03
4.318548584054E-03
4.318593217351E-03
4.237568835065E-03
9.893413089433E-05
1.108759453351E-04
9.096557731726E-05
1.164915103288E-04
9.839032211738E-05
1.121652846740E-04
3.346053069774E-04
3.411136688174E-04
3.237488347081E-04
3.302894227211E-04
3.692427110430E-04
3.910484065115E-04
3.690917338716E-04
2.062221791391E-04
2.339773150939E-04
1.788196038439E-04
1.726597195789E-04
1.389420810571E-04
1.417593347370E-04
4.359545610472E-03
4.336973481713E-03
4.332824163637E-03
4.301963265690E-03
1.198086772412E-04
4.301435007811E-03
6.956957359904E-05
3.674300157169E-05
5.425305050222E-05
2.820176350345E-05
5.615070397654E-05
3.777777482411E-05
5.994479557294E-05
7.759725365334E-05
1.931621433461E-04
1.983407060449E-04
1.864367379770E-04
1.872276918646E-04
3.153252855644E-04
4.276393677846E-03
1.029567704644E-04
1.222039741184E-04
1.266328880830E-04
1.748348290546E-04
1.722194017454E-04
1.751181553860E-04
1.652010249316E-04
2.066376108492E-04
2.300404170951E-04
2.218336671412E-04
1.839435494605E-04
9.964758191710E-05
1.161030522908E-04
9.894384068287E-05
1.079950795158E-04
1.026057123461E-04
1.890606210434E-04
9.867906705826E-05
4.590468227741E-03
4.507302323988E-03
4.513557598669E-03
4.297817833048E-03
4.320978143584E-03
4.240501102561E-03
4.253638559519E-03
1.640044503569E-04
1.630284308417E-04
1.769697006523E-04
1.800213448423E-04
1.809357122695E-04
1.742244256351E-04
4.555586600374E-03
3.786407168176E-04
1.831975796279E-04
1.486480498378E-04
1.884528555268E-04
1.944129807597E-04
1.810090605759E-04
1.814210711674E-04
2.950533029966E-04
2.598514107780E-04
2.815356738464E-04
2.918973510864E-04
2.804374965374E-04
2.495319196498E-04
1.399286950505E-04
1.588353521341E-04
1.292759462411E-04
1.519578417321E-04
1.313782470101E-04
1.137908679731E-04
4.590850843850E-03
4.566755189301E-03
4.552183085146E-03
4.495538361871E-03
4.296876215028E-03
4.316648855542E-03
4.233301105984E-03
4.253402626937E-03
1.392270823650E-04
1.431721624307E-04
1.501632414494E-04
1.432514846340E-04
1.118469085682E-04
3.639440043203E-04
3.465550609755E-04
1.898442240821E-04
4.314593266459E-04
4.126082754289E-04
3.761650794824E-04
3.457089478177E-04
3.400985404808E-04
3.038113497889E-04
2.944359167748E-04
1.038807261320E-04
5.405515982097E-05
7.613172632917E-05
8.460102799934E-07
1.634739469741E-05
-3.664672877189E-05
4.785968371890E-04
-3.059228763345E-05
-5.827609320841E-05
-6.554415147107E-05
-6.211262027617E-05
-6.545550715122E-05
-6.491152225033E-05
-6.189997839652E-05
1.828311801568E-04
1.583550376215E-04
1.717353961569E-04
1.699808259943E-04
1.805548066195E-04
1.669871898199E-04
1.566921344883E-04
-4.746672698913E-05
1.563841670513E-04
4.907258802078E-04
5.143704920579E-04
1.681493649806E-04
1.238866709814E-04
1.140755783097E-04
1.371807447405E-04
7.677380100649E-05
4.793264935648E-05
4.962575595298E-06
-1.981919417076E-05
-4.558305612928E-05
-5.842062350364E-05
-6.431746035401E-05
-6.678907015858E-05
-6.363392232257E-05
5.213951542366E-04
1.399144973330E-04
1.218631431083E-04
1.328451381655E-04
1.193846087917E-04
1.341616544239E-04
2.182235147409E-04
2.576015392831E-04
2.231825839501E-04
3.474644051976E-04
2.994158324542E-04
3.967552958070E-04
5.415241175894E-04
5.329144919743E-04
5.414512501436E-04
9.851003266227E-05
1.686233069712E-04
2.533753144874E-04
2.728437783149E-04
3.186562538607E-04
2.922291438691E-04
3.641687017551E-04
3.433731929821E-04
3.896609367746E-04
4.075067589903E-04
4.634269452180E-04
4.495571942268E-04
4.347488396592E-04
4.193408726705E-04
4.683408346439E-04
2.410645110266E-04
2.703038926316E-04
2.784240195162E-04
2.056262278968E-04
2.068987619703E-04
1.600013553062E-04
1.285144449940E-05
-8.280303810664E-06
-2.649347837379E-05
-1.729797085089E-05
-3.256954373827E-05
-9.244367923452E-06
1.990363948273E-04
1.959725668518E-04
1.931024999671E-04
1.901225310601E-04
1.877932973680E-04
1.901030865208E-04
2.411973701986E-04
1.840983676611E-04
1.882109225050E-04
2.821754349844E-04
3.307837814133E-04
3.565980180427E-04
4.160816061853E-04
3.948512086345E-04
4.805990747139E-04
4.909651211868E-04
5.013828871447E-04
5.241129804939E-04
5.374870339337E-04
5.210461774668E-04
5.174130524939E-04
5.245736066016E-04
1.899722927719E-04
5.111413707274E-04
2.821451861326E-04
3.180115752008E-04
2.499670320719E-04
2.502629784727E-04
-4.290877663789E-05
-3.847990102028E-05
-5.232279268141E-05
-6.029756700793E-05
-6.106220164863E-05
-5.699353891946E-05
1.957559585209E-04
1.895673022381E-04
1.903777090875E-04
5.036552399348E-04
1.832478067610E-04
1.673353974879E-04
1.553785915570E-04
3.538502303444E-03
3.217595351866E-03
3.629442595506E-03
3.535336106583E-03
3.689785398490E-03
3.744958505428E-03
3.718745535234E-03
3.746442668452E-03
5.428983827736E-04
5.086471957059E-04
-6.430635254686E-05
-6.237901469811E-05
-6.131112577527E-05
-5.952299305800E-05
-5.823811688507E-05
-5.711522786428E-05
-6.986963167700E-05
-6.582555750626E-05
-5.790264493455E-05
-6.580805007787E-05
2.934433055648E-03
3.164809868068E-03
3.091357591119E-03
3.059182005127E-03
2.982117444022E-03
3.202085815418E-03
3.288622701138E-03
3.577312953694E-03
3.202211888823E-03
-5.315825324859E-05
-4.808851680432E-05
-3.040292720562E-05
-3.198215289580E-05
-2.945108805553E-05
-1.829227113232E-05
-2.707396284767E-05
-1.838429688037E-05
-1.525910323353E-05
-2.941571995442E-05
3.766576458180E-03
3.919134439098E-03
3.827030851970E-03
3.820453161647E-03
3.872247313270E-03
3.357163096915E-03
3.890494439155E-03
4.490933180877E-04
-6.206923527910E-05
-5.781802775318E-05
-5.671404179098E-05
-4.676652151294E-05
-4.981407817936E-05
-5.058363907104E-05
-5.239528778672E-05
-5.516115255135E-05
-4.700667922850E-05
-5.148263668233E-05
-4.299033736951E-05
-6.286755157286E-05
4.755486423889E-04
3.335188690106E-03
3.295436207464E-03
3.357103170741E-03
6.793076541399E-04
6.603291917070E-04
6.833432584347E-04
4.903500873437E-04
5.012398913651E-04
-7.205572831504E-05
-7.504973052984E-05
-7.334471622182E-05
-6.740211935043E-05
-6.928441441237E-05
-6.789623942872E-05
2.636609040276E-03
2.671670092749E-03
6.844331131314E-04
2.696087941924E-03
2.711258333071E-03
2.791608736185E-03
2.842664938552E-03
2.823090828030E-03
2.856343634031E-03
2.934492581703E-03
2.855789426034E-03
2.801125156818E-03
6.194583719367E-04
6.164160480485E-04
6.436348303612E-04
6.271811217062E-04
6.283976895902E-04
2.679231720235E-03
-2.272000901177E-05
6.422320944614E-04
6.652346463564E-04
3.489910495984E-03
3.503353994608E-03
3.578022992314E-03
3.586648257936E-03
3.641589234690E-03
5.634598858440E-04
5.407689244230E-04
5.399693351287E-04
5.583219170311E-04
-6.716184966287E-05
-6.728192785926E-05
-6.368913077296E-05
-6.093867205773E-05
6.415233164102E-04
-7.158222723213E-05
-6.169701912276E-05
-7.025934346904E-05
2.741491235679E-03
2.797294552231E-03
2.855581121401E-03
2.856830442153E-03
2.953155300851E-03
2.934192335598E-03
3.025945398873E-03
3.170861283773E-03
3.097596160815E-03
2.993797334776E-03
6.260604935132E-04
-6.604274961730E-05
-4.000864400382E-05
2.959916899285E-05
4.635999298890E-05
1.363769258366E-04
1.295853226407E-04
1.251712638885E-04
1.268457131697E-04
1.320326802857E-04
1.256921767116E-04
1.215245719761E-04
1.234509684902E-04
9.122906259765E-05
1.076929720382E-04
9.322581448580E-05
5.774766363748E-05
5.485689151714E-05
1.401855139702E-04
4.921948377971E-05
5.662795963943E-05
6.369816861673E-05
5.382428621883E-05
4.311968236789E-03
4.391129470588E-03
4.191059374707E-03
4.225776836599E-03
4.170256966619E-03
4.160458227736E-03
2.807062465252E-04
2.592919566248E-04
2.650247928978E-04
2.462796969356E-04
4.758266115169E-05
1.141608301219E-04
1.495344864997E-04
1.611963880150E-04
1.572028926332E-04
1.401779150255E-04
1.471593886312E-04
1.335555255090E-04
1.380200911721E-04
1.356207594916E-04
1.460270078003E-04
1.674667653841E-04
1.552172280665E-04
1.166621192952E-04
7.588487203227E-05
6.690844828773E-05
6.733963162581E-05
1.527101169256E-04
7.824774766782E-05
7.666057438357E-05
7.190818589386E-05
7.141977769882E-05
4.426854505231E-03
4.516826683021E-03
4.494928618152E-03
4.441495321703E-03
4.242842016572E-03
4.292729561664E-03
4.218717017684E-03
4.213124954206E-03
2.191780516845E-04
2.017782030932E-04
8.684073587270E-05
1.592173999120E-04
1.192058394346E-04
1.121781920749E-04
7.483325005819E-05
2.834357539044E-05
4.529247396364E-05
5.021740897756E-05
3.628378542958E-05
4.044070191607E-05
2.923417095675E-05
1.858230231200E-05
-1.338986134789E-05
-8.345415416065E-06
8.647198525502E-07
1.983744154444E-05
9.067470370348E-06
5.779078000606E-05
2.508680083861E-06
5.684762894580E-06
4.197377479235E-03
4.138929085173E-03
4.120248616930E-03
4.033566921844E-03
3.956686258604E-03
4.011348764089E-03
4.113270535530E-04
3.859783079309E-04
8.460841344635E-05
7.357155098911E-05
7.009479491567E-05
5.125944104415E-05
1.741719855109E-05
1.097740705538E-04
8.567699736244E-05
9.785475034801E-05
1.164563785006E-04
1.082488917268E-04
5.642128629088E-05
5.865535974049E-05
5.668652203345E-05
3.576011913548E-05
4.030114408175E-05
4.125022959153E-05
3.015459841076E-05
3.727839717711E-05
4.292858655635E-05
3.184888961529E-05
4.229888714660E-03
8.622507658871E-05
4.196798200567E-03
4.234180505669E-03
4.160635637843E-03
4.110060315100E-03
4.114946839117E-03
4.068883698617E-03
3.001376424051E-04
3.278282169563E-04
3.448392213476E-04
2.881347563494E-04
1.103595399875E-04
1.028233193061E-04
9.601064371402E-05
9.827329263535E-05
4.241026453602E-03
7.603937996082E-05
1.979890007008E-04
2.070157447709E-04
7.540545893945E-04
1.981670411071E-03
2.022236739120E-03
2.151021593836E-03
2.212472319985E-03
2.550711140673E-03
2.536511911060E-03
2.533120096878E-03
2.537409820900E-03
2.482588666085E-04
2.495576186315E-04
2.397341549864E-04
2.422364334568E-04
2.446561104313E-04
2.361708395489E-04
8.828258255035E-04
9.469574079602E-04
9.709785326667E-04
1.019186712751E-03
7.876146322079E-04
7.939657477009E-04
7.505969315816E-04
7.683928033951E-04
2.035050760670E-03
2.164551172092E-03
2.190649713523E-03
2.304412776888E-03
7.866367343335E-04
7.923914226147E-04
7.787009629033E-04
8.159682909135E-04
2.652496147714E-03
2.614174369677E-03
2.597249991092E-03
2.479534359776E-04
2.436609374211E-04
2.429151226634E-04
2.412467956287E-04
2.344202989390E-04
2.368551875570E-04
6.892212135396E-04
8.417020721097E-04
7.721996241689E-04
7.567872462706E-04
2.432656457035E-03
7.045155413491E-04
8.569902455321E-04
9.577673434899E-04
9.368136803943E-04
9.834786016986E-04
9.614229171148E-04
9.947394415678E-04
9.602052733117E-04
9.396249228198E-04
8.973168943049E-04
8.307417148912E-04
8.581817401173E-04
8.544066718523E-04
8.153404209102E-04
9.230301948031E-04
2.469363054139E-03
2.493222200131E-03
2.490770156651E-03
2.375364003623E-03
2.471424261818E-03
2.519595895545E-03
2.480932252329E-03
2.334116086261E-03
2.318954225216E-03
2.354379869739E-03
2.383447073350E-03
2.411737189845E-04
2.422706288692E-04
3.670131540278E-04
3.507483118541E-04
3.979999896786E-04
6.906189957042E-04
4.036358440909E-04
4.539234987137E-04
4.983364685520E-04
4.995782428408E-04
5.228784645991E-04
5.439913476155E-04
7.205354889267E-04
7.135734940938E-04
7.219038755240E-04
7.084578430727E-04
7.119874095207E-04
7.235571354948E-04
7.100871473472E-04
6.848489597819E-04
4.496908279521E-04
2.679779222695E-03
7.509601115622E-04
7.292134550920E-04
2.483502931975E-04
2.486563621380E-04
2.440286394032E-04
2.465213890774E-04
7.978665764543E-04
7.862765333802E-04
7.665766278011E-04
7.452690347270E-04
2.321159479437E-03
2.354649831856E-03
2.424910687354E-03
2.418015462426E-03
2.363979290208E-03
7.311052323193E-04
2.461834936780E-03
2.476343992916E-04
2.444184490954E-04
2.430160992952E-04
3.498805014163E-04
3.739449578344E-04
3.830159132335E-04
4.203899301840E-04
4.317702843333E-04
4.677684414705E-04
4.822384844248E-04
5.090261618034E-04
7.406163530601E-04
6.959664187115E-04
2.487626973901E-04
2.201574439988E-03
1.856005610281E-03
1.985054613350E-03
3.070708193828E-03
2.598548789254E-04
2.785032603774E-04
2.857512646619E-04
2.863617387193E-04
2.691362484972E-04
2.772948812767E-04
2.709384543565E-04
2.670601665174E-04
4.085102353104E-04
3.927539995714E-04
2.408293362885E-03
2.447973619935E-03
2.957753150526E-03
2.480239030264E-03
2.466238493856E-03
2.575822518214E-03
2.961388808545E-03
3.128993090774E-03
3.085189368312E-03
3.047616324408E-03
2.965171030863E-03
3.117677217276E-03
3.023990797067E-04
3.016572644198E-04
2.926692725874E-04
2.762316045278E-04
2.735364411347E-04
2.425811289779E-03
2.845383906696E-04
2.974593923703E-03
2.851255440307E-03
1.088135487251E-04
5.449995364620E-05
6.621905704937E-05
3.126434414982E-04
3.035241836022E-04
1.407644585170E-04
1.385499760318E-04
3.396598250338E-04
3.343756010100E-04
1.856210227386E-04
2.252452163655E-04
2.472498443243E-04
2.309510808201E-04
2.906608443242E-03
3.607609388388E-04
3.523869352795E-04
3.500888499094E-04
2.411874184241E-04
2.685941197640E-04
2.720762371849E-04
2.569607905099E-04
3.810499781375E-04
3.668269124779E-04
2.506126420979E-03
2.532129827446E-03
2.625602171824E-03
2.659787231070E-03
2.746444390992E-03
3.592511479061E-04
6.697166575154E-04
2.823813882123E-04
4.463831181936E-04
5.621217027812E-04
1.793597595513E-03
1.814210433076E-03
1.965142615146E-03
2.045617398125E-03
2.812929118684E-03
2.734712068216E-03
2.736695461935E-03
2.796318486498E-03
2.843724368520E-03
2.686088990801E-03
2.437607504473E-04
2.534543577709E-04
5.559132252303E-04
2.404746915577E-04
6.664028983609E-04
6.286228879892E-04
5.969768867172E-04
6.862607537149E-04
9.092153176586E-04
9.153632868159E-04
8.973461198690E-04
8.700024193565E-04
8.766221632843E-04
8.360579125721E-04
1.823907305430E-03
2.164335302757E-03
2.038737516198E-03
2.383218801234E-04
2.650637670734E-04
5.322066498222E-04
2.504746190647E-04
4.285027320374E-04
2.110581195127E-03
2.039437967277E-03
2.315565023942E-03
2.275178132012E-03
2.108042264776E-03
2.259688008500E-03
3.001406743828E-03
3.063074001376E-03
3.078193212804E-03
3.025229982386E-03
2.752561795606E-04
2.832186445197E-04
5.126706989666E-04
2.612230484918E-04
4.876124941117E-04
4.752366133470E-04
1.777113145460E-03
1.827154258571E-03
1.966173492639E-03
2.093272220114E-03
2.878274398664E-03
2.964333423090E-03
2.957695946770E-03
2.879456794994E-03
2.582705172180E-04
2.714632111283E-04
2.532074201672E-04
2.647681518684E-04
2.206863703495E-04
6.755658720006E-04
6.460453716435E-04
6.126066323235E-04
6.088005423919E-04
5.696566964514E-04
5.746507144185E-04
5.931852797378E-04
5.790893695627E-04
2.701193393845E-04
2.726756639733E-04
9.395797381653E-05
1.151941435496E-04
1.354249713735E-04
2.172193554171E-04
1.952344806709E-04
2.332876703300E-04
3.139276201333E-04
2.855229795003E-04
7.917787319000E-04
7.713783652301E-04
7.187201927397E-04
6.923080525867E-04
6.405590095245E-04
6.286859786796E-04
5.853719303411E-04
5.810019852011E-04
5.491377225101E-04
5.456589103907E-04
2.726369084976E-04
6.416802882194E-04
6.557274169229E-04
6.847638965348E-04
7.099333521862E-04
2.511174546967E-04
2.513130163627E-04
3.524216565845E-04
3.448484233473E-04
7.101642077131E-04
6.877042844725E-04
6.775859950362E-04
6.776513248038E-04
6.550887272202E-04
6.446038295865E-04
6.289872099141E-04
6.410869685344E-04
6.294543813805E-04
2.788572918003E-04
6.338172025455E-04
6.098753594295E-04
5.988290652132E-04
5.969488058423E-04
6.115241263807E-04
6.047907514702E-04
2.639725254935E-04
2.638961435417E-04
2.588363635837E-04
2.992762017610E-04
3.181647569601E-04
3.423015950724E-04
7.661890672098E-04
7.328400531459E-04
6.255527544025E-04
2.786942171652E-04
2.721407500216E-04
7.139949775276E-05
4.632408870080E-04
2.709832261652E-04
2.720297313433E-04
2.709986618895E-04
2.660524670707E-04
2.538225331664E-04
2.547106685301E-04
2.625033518747E-04
2.453512360804E-04
2.402977323217E-04
2.251870615302E-04
2.165616823090E-04
2.039498990750E-04
5.069865173103E-04
8.286990419926E-05
9.347465032420E-05
9.506205580662E-05
5.631253580761E-04
5.141521486560E-04
5.537892129775E-04
4.346794969972E-04
4.830930828966E-04
3.665442692328E-04
4.032007199211E-04
3.441475704456E-04
2.469621516988E-04
2.308205290119E-04
2.396351285311E-04
6.961722021240E-05
6.226003364418E-04
4.701814524010E-04
5.265264957890E-04
8.530229949206E-05
7.861109926473E-05
9.166764084517E-05
1.002006374784E-04
1.535704722764E-04
1.235019111542E-04
2.464844337999E-04
2.009943802587E-04
2.918847428778E-04
7.599128741066E-04
6.696247091767E-04
7.049422184232E-04
6.751816438969E-04
5.766746169781E-04
6.110467732073E-04
5.440308155553E-04
5.394563492399E-04
5.044799825600E-04
4.977882446191E-04
2.790234767587E-04
2.732817346393E-04
2.729485958324E-04
2.773318915330E-04
6.616583560747E-05
6.536862644028E-05
9.326404421087E-05
8.115191830021E-05
6.089844515659E-04
5.956154856486E-04
6.136149681293E-04
6.198180803586E-04
6.287669303464E-04
6.851963239788E-04
7.049203669181E-04
6.765044909934E-04
6.885918407380E-04
6.717725802854E-04
6.820108365376E-04
6.515192519035E-04
6.557789220589E-04
5.809393123775E-04
5.923811515739E-04
6.323287895861E-04
6.049305091397E-04
2.659279835143E-03
6.299293687383E-04
2.572804040852E-03
2.621001147087E-03
2.515193890728E-03
2.530557960762E-03
2.581112264157E-03
2.515958097525E-03
2.402020845189E-04
2.353110651905E-04
2.350095329982E-04
2.308568101813E-04
3.889121600903E-04
3.950965019199E-04
4.077804077215E-04
4.304448461839E-04
2.608467777922E-03
4.385128059800E-04
6.170101565838E-04
5.656910464005E-04
2.520645515173E-03
2.603546944422E-03
2.621673514017E-03
2.650210894913E-03
2.595740218426E-03
2.579526877294E-03
2.478220729025E-03
2.375548722883E-03
2.409745167993E-03
2.464180945963E-03
2.498643572951E-03
2.401235852511E-03
2.374773233828E-04
6.055096586670E-04
2.412434171421E-04
2.334807956749E-04
3.934890639366E-04
3.698715414808E-04
4.574489663530E-04
4.371107298241E-04
4.180237289856E-04
5.133499766864E-04
4.880126954492E-04
4.882498060482E-04
5.327015318891E-04
5.341273106269E-04
5.891667496227E-04
5.663174984992E-04
2.432962918337E-04
6.655600331086E-04
4.390562853600E-04
5.800269203623E-04
6.462062923001E-04
6.640984031909E-04
6.425574258088E-04
6.501546348795E-04
6.423928851504E-04
6.341118068256E-04
6.298972140267E-04
6.251480284077E-04
6.346447056335E-04
6.080588819535E-04
6.229554241926E-04
5.968046845198E-04
2.419634322273E-04
6.511472460144E-04
2.405054236361E-04
3.675778838714E-04
3.564381147706E-04
3.878863412198E-04
6.581001247468E-04
6.560105733134E-04
6.500156570813E-04
6.584796396928E-04
6.529912517340E-04
6.490752341570E-04
6.356851442623E-04
6.270355735928E-04
6.289185734477E-04
6.396544533424E-04
3.771223833586E-04
5.432100357102E-04
6.582041444898E-04
6.340532059353E-04
5.554254260900E-04
6.021197593198E-04
5.877568219073E-04
6.159613517943E-04
6.089939902234E-04
6.478258370096E-04
6.380392124587E-04
6.306839968580E-04
6.222329811825E-04
6.543163320601E-04
6.559940847970E-04
6.696602061597E-04
6.469697027618E-04
6.685997900182E-04
6.543174125871E-04
6.424604747893E-04
5.785448372858E-04
5.982128161673E-04
6.242965808642E-04
5.694637970801E-04
2.362665939081E-04
2.332366051794E-04
3.654468502127E-04
3.854549371997E-04
3.890341796126E-04
4.111476831273E-04
4.048254594338E-04
4.300193388851E-04
6.360347749296E-04
6.860361666599E-04
6.088892483892E-05
3.138349486319E-05
2.081092607745E-04
2.221958444110E-04
2.104023966085E-04
2.207749134177E-04
2.883767556910E-04
2.923277157040E-04
2.833628261822E-04
2.666679197633E-04
2.498162709078E-04
2.630093254990E-04
2.916685086917E-04
2.888432219586E-04
2.494623559778E-04
2.268771578611E-04
3.368000830091E-04
3.735819115440E-04
3.631303026335E-04
3.847829067499E-04
1.389546639775E-04
1.018217841112E-04
1.195349892177E-04
9.078816377859E-05
2.172666032189E-04
2.101166716845E-04
2.222635656857E-04
2.400410729749E-04
2.535329199362E-04
4.998547408515E-05
1.170756307638E-04
9.046826788684E-05
6.344997016050E-05
2.643049054336E-04
2.501906954929E-04
2.219773861079E-04
2.038371492168E-04
2.134312678597E-04
1.708171415699E-04
1.535416814215E-04
1.514964743407E-04
2.564478157357E-04
2.576320964951E-04
2.368838027665E-04
2.606909262074E-04
2.353516924307E-04
2.418271664951E-04
2.238801624227E-04
3.300139780420E-04
3.413852316340E-04
3.270886577733E-04
3.242716830471E-04
3.569511888477E-04
3.591372222422E-04
3.824395771931E-04
4.103750730463E-04
4.475536012416E-04
4.254715410126E-04
4.223338672201E-04
4.052777136091E-04
4.334061027441E-04
3.153683084259E-04
3.061608769710E-04
2.960099755305E-04
2.855127713756E-04
2.001322674878E-04
2.529860205943E-04
1.445348263605E-04
3.284315566702E-04
3.504521326739E-04
3.420895920547E-04
3.586468285870E-04
3.671948939414E-04
3.695014902114E-04
3.683885337945E-04
3.684497376320E-04
3.680631291671E-04
3.667944433005E-04
2.040280856693E-04
3.647760677015E-04
3.788963446569E-04
3.754352092638E-04
3.692251429978E-04
3.852584736639E-04
3.844476889328E-04
3.793529456013E-04
3.733086098130E-04
3.622111049543E-04
3.543562062289E-04
3.114243041483E-04
3.210053153347E-04
3.312690503496E-04
3.397520692400E-04
3.843960134441E-04
2.814672280907E-04
3.083945152446E-04
3.061219419198E-04
2.948396699252E-04
2.161535927888E-04
2.610535350204E-04
3.250207311181E-04
3.481098625909E-04
3.395083199545E-04
3.574281726467E-04
3.840126540611E-04
3.823127986038E-04
3.820293913909E-04
3.711964407319E-04
3.744811845638E-04
3.532038860266E-04
3.095244550611E-04
3.578862765591E-04
1.442297674119E-04
1.412299125314E-04
1.203079678225E-04
8.613683965803E-05
8.078491071004E-05
7.171550525027E-05
2.154926940095E-04
2.214905884968E-04
2.259750230789E-04
2.418873169647E-04
2.473098074321E-04
2.532203321876E-04
3.095468393864E-04
3.409664336767E-04
2.894026471140E-04
2.859052338327E-04
1.855365524239E-04
1.658622341960E-04
1.637925355655E-04
1.682449228537E-04
1.698931309413E-04
1.736109218289E-04
1.804675528049E-04
1.788217740991E-04
1.864010544523E-04
1.857861837261E-04
1.777224363060E-04
1.636316145204E-04
1.800039816193E-04
1.729579492845E-04
1.859966466649E-04
1.820504667346E-04
1.820869241199E-04
2.098665619536E-04
2.180127002424E-04
1.803551206392E-04
2.034153476806E-04
1.990769714388E-04
1.957346789868E-04
1.751734153675E-04
1.935798739980E-04
1.833790177567E-04
1.108797541332E-04
9.300732068124E-05
1.557280578332E-04
1.589100840302E-04
1.482955714883E-04
1.522739491944E-04
1.925534460429E-04
2.429594325565E-04
2.716388198560E-04
2.598332011084E-04
2.320375895087E-04
6.678512063339E-05
8.082778069010E-05
8.257878260000E-05
7.976652459834E-05
6.874896653248E-05
7.067718745355E-05
5.987899723427E-04
6.348883683709E-04
1.147520671846E-04
6.352271260049E-04
4.868297701059E-04
4.931408453358E-04
4.863081288613E-04
4.836727945046E-04
5.172566682867E-05
3.359728414655E-05
7.870269368669E-06
-7.653352016572E-06
1.350006482967E-04
1.342185963603E-04
1.384815653820E-04
1.428153775603E-04
1.483073961886E-04
5.982048488333E-04
1.402926984061E-04
1.684942954961E-04
1.633958366336E-04
1.518245335668E-04
1.525554807128E-04
1.538980632901E-04
1.688200703158E-04
2.267520272119E-04
2.031725187826E-04
2.064984889097E-04
2.078843347796E-04
5.256821291249E-04
4.406859860046E-04
4.642250508675E-04
4.421321251176E-04
3.749326863163E-04
1.577594174867E-04
3.802966821352E-04
3.421228582673E-04
3.647957901324E-04
3.503970106719E-04
4.589609177766E-04
4.519483173815E-04
4.638142500060E-04
4.644637718619E-04
8.752036771965E-05
8.463766615823E-05
1.028471971803E-04
5.796952220012E-05
1.365075913879E-04
1.553916065130E-04
3.213401286420E-04
2.125394020306E-04
1.596410145625E-04
2.145432530894E-04
5.847100532301E-04
6.065748352458E-04
5.151667906101E-04
5.573509665998E-04
5.577145498810E-04
4.768421879132E-04
4.739818610082E-04
4.787405617113E-04
4.782721724184E-04
4.784757381145E-04
7.541402012627E-05
8.026559494742E-05
1.358075564501E-04
1.909929455024E-04
1.400216786688E-04
1.523079795637E-04
1.575612476050E-04
1.606505166190E-04
1.642579984854E-04
1.650969873703E-04
1.370722267040E-04
1.267370048201E-04
1.372769316718E-04
1.608940853954E-04
2.149875349428E-04
1.901458021684E-04
2.590299580373E-04
2.435659067695E-04
1.473487124328E-04
3.000987891434E-04
2.811672522148E-04
1.046029287178E-04
-2.505410099108E-05
-4.694273172192E-05
-4.892265558874E-05
1.254259438887E-04
1.214063663589E-04
1.071644927185E-04
1.045386567334E-04
1.146175598265E-04
6.216054128129E-05
7.893395004918E-05
3.267423500863E-05
3.622429827620E-04
3.708555237466E-04
3.183822143935E-04
3.338506709752E-04
3.069728525994E-04
3.165468376981E-04
3.024696182190E-04
3.115578707342E-04
2.985887900626E-04
3.063640210067E-04
2.948215589163E-04
3.038322214766E-04
2.944852313553E-04
2.799361013659E-04
2.757216931776E-04
2.605751455664E-04
-1.803216885183E-05
1.837207325340E-05
5.349416204060E-05
9.332094392467E-05
-1.372958985896E-04
-1.439990346913E-04
-1.138850980117E-04
7.097351168555E-05
1.118414650250E-04
1.004944986019E-04
9.467886554089E-05
7.626253727298E-05
1.085935583897E-04
3.703902069388E-04
3.758181650825E-04
3.412676838262E-04
3.502220694957E-04
2.474949570259E-04
3.336350289951E-04
3.270248649719E-04
3.323725733435E-04
3.247795396440E-04
3.300772151803E-04
3.214767948845E-04
3.160739340353E-04
1.892695677004E-04
1.837086343205E-04
2.431419771595E-04
2.342914010570E-04
2.306547637135E-04
2.350465095735E-04
1.162489933949E-04
3.384431800587E-04
2.466513241557E-04
2.548319580586E-04
2.498715097374E-04
2.830064686784E-04
2.587006471914E-04
2.713872221204E-04
2.260557112717E-04
2.241844262360E-04
2.444310207351E-04
2.481006160857E-04
2.080548044193E-04
2.675967269744E-04
2.665956815889E-04
2.675841405805E-04
2.796288524451E-04
2.764418998056E-04
2.755517113289E-04
2.882481774367E-04
-7.920942618883E-05
1.215400533955E-04
1.103908693927E-04
9.743296122996E-05
8.266123457268E-05
1.012108327094E-05
2.314884170105E-05
5.610141552985E-05
5.515860603982E-06
3.453984878772E-04
3.508998214128E-04
3.452858042390E-04
3.407136182062E-04
-9.198867164197E-05
-9.702661148456E-05
2.862748774537E-04
2.839598934767E-04
2.549662872481E-04
2.558530142381E-04
-1.777724203748E-05
-2.364441501585E-05
-5.659933302547E-05
-3.878915523495E-05
-5.695349191441E-05
-3.922425282164E-05
-5.377298568636E-05
-7.222286677026E-05
1.367140065501E-04
1.351046799779E-04
1.252943396149E-04
2.809710088799E-04
1.137558822734E-04
6.444269281245E-05
1.433873544163E-05
2.909522358749E-05
3.547502715788E-04
3.484482204532E-04
3.514194192659E-04
3.594868860076E-04
2.745258599718E-04
3.004247697614E-04
2.688660086817E-04
2.644009121566E-04
2.800500004426E-04
2.789768300850E-04
8.789985890347E-05
-1.152447606644E-04
-1.506806359487E-04
-1.549149289506E-04
3.582042384760E-04
3.631324267766E-04
3.592687828874E-04
3.601014560768E-04
3.582117404373E-04
3.662151957727E-04
3.620584721915E-04
3.090363140522E-04
2.962193191178E-04
2.850661646334E-04
2.843074325122E-04
2.726466102013E-04
2.651425348686E-04
3.699257258077E-04
2.676699925549E-04
1.575928971360E-04
1.437799987674E-04
1.348164539127E-04
1.511389946250E-04
2.257331498201E-04
2.249989559605E-04
2.203676168036E-04
2.196575704319E-04
2.893507777418E-04
2.589263357608E-04
2.544968673861E-04
2.743388993114E-04
2.728220678502E-04
2.523910881341E-04
2.344380957641E-04
3.680790159153E-04
3.721973780945E-04
1.329848458072E-04
1.509632017520E-04
8.839733236157E-05
2.298865691108E-04
2.174284427869E-04
2.117395768806E-04
2.394876587505E-04
3.030928096291E-04
2.992174251946E-04
3.069703667788E-04
2.944354933811E-04
2.035715952384E-04
2.435162348822E-04
3.651118241066E-04
9.492189096964E-05
1.286137237259E-04
3.076457533995E-05
3.630056272427E-04
3.684251459315E-04
3.661705303226E-04
3.693425872435E-04
3.694746776985E-04
3.722436552155E-04
3.717598343196E-04
3.724174631225E-04
3.714280596391E-04
3.675529581734E-04
3.706595171263E-04
8.263821377620E-05
1.913795718588E-04
2.350270536534E-04
1.127833603717E-04
2.395204831822E-04
2.388988149749E-04
2.245470598471E-04
2.115482337249E-04
2.041084064887E-04
1.861354139012E-04
1.928815479067E-04
1.929213304640E-04
1.791999060281E-04
1.775212349159E-04
1.690299633196E-04
1.587321760933E-04
1.637670717258E-04
2.549437408670E-04
2.298130599061E-04
2.208598844979E-04
2.223282769827E-04
2.219706138232E-04
2.114900429930E-04
1.851916243317E-04
1.662117734732E-04
8.289735419632E-06
-5.910644976989E-05
-7.359432963652E-05
-3.162252390127E-05
-3.954018776917E-05
-9.222161123393E-05
-1.084592132352E-04
2.241179312658E-04
1.738555507663E-04
2.583541637701E-04
3.438935000484E-04
-2.218792638317E-05
-1.179366702612E-05
5.374860047079E-05
5.410871479921E-05
-6.774378792143E-05
-1.783294312646E-04
-1.628355074714E-04
-1.824776609201E-04
-9.546737367176E-05
-1.256697062738E-04
-1.115212036267E-04
-5.958102491637E-05
-1.664469267391E-05
2.730633458545E-04
6.147349552153E-05
1.965359171060E-05
6.893369942462E-05
3.701079445321E-04
3.731266570121E-04
3.696453172760E-04
3.737538339486E-04
3.550515296425E-04
3.625939318138E-04
3.489507146272E-04
3.520384522310E-04
3.431658599907E-04
3.490821051584E-04
3.497362943713E-04
4.265392276680E-05
1.456137921199E-04
1.438284146204E-04
1.451316696383E-04
6.882211883953E-04
6.938387751129E-04
6.867330847322E-04
6.655672782152E-04
6.136698154827E-04
5.929773312701E-04
5.871159407663E-04
5.539865318980E-04
6.040415341454E-04
5.142356715135E-04
5.285100346746E-04
5.446645231998E-04
4.942639875627E-04
5.087297847890E-04
4.975248101568E-04
4.988062932697E-04
5.059589476602E-04
1.292868390031E-04
1.394866798696E-04
1.913415252861E-04
1.858308533849E-04
1.748021259388E-04
1.431624941827E-04
1.321393802711E-04
8.513859964470E-05
1.213798702791E-04
6.896549924123E-05
7.229104193699E-04
7.136218163293E-04
7.064071668573E-04
7.511061088677E-04
7.790726981843E-04
6.970840551502E-04
6.701343957104E-04
6.970982384525E-04
6.847475291879E-04
1.167252307059E-04
1.370567168138E-04
1.813174098252E-04
1.524193607357E-04
1.484060920524E-04
1.051954495840E-04
7.098493249238E-05
9.052708743653E-05
5.665557948389E-05
1.434270091651E-05
1.066631885415E-05
-4.307982917521E-05
-5.207162029201E-05
-1.089331923197E-04
3.012807873400E-05
3.700294115810E-05
4.334895887989E-04
4.693817649140E-04
6.732431897597E-04
6.838069355169E-04
6.833423598547E-04
7.068903267860E-04
7.526036840922E-04
3.011980224928E-05
8.651924286036E-05
1.343236727487E-04
1.531081608900E-04
2.027861807766E-04
1.824228120736E-04
1.917901590729E-04
1.720304916841E-04
1.719152410178E-04
1.428699247294E-04
2.073131365721E-04
2.497547567055E-04
3.109770932928E-04
3.228826016090E-04
3.751527048752E-04
4.000721132049E-04
3.465376797492E-04
1.571821482680E-04
3.467516801548E-04
2.017205010688E-04
2.158362539052E-04
1.385140222289E-04
1.607353881033E-04
1.054909954089E-04
3.171632305743E-04
3.736665798903E-04
3.488277412926E-04
3.885975829947E-04
6.522015324940E-04
6.503469461159E-04
6.562399925322E-04
6.383637339993E-04
2.356113984346E-04
7.195012466731E-04
1.386843790185E-04
1.608584538922E-04
3.944614235830E-04
4.016770584600E-04
4.275759162656E-04
3.664340967467E-04
6.562989004985E-04
6.679355094447E-04
6.652233424528E-04
6.736609429357E-04
6.637898664864E-04
6.773132055958E-04
6.545410390102E-04
6.672427972353E-04
6.383204296368E-04
1.497503786935E-04
6.417808311022E-04
5.965253642266E-04
6.112443496302E-04
5.800225589258E-04
4.979939775697E-04
4.742555378143E-04
4.796724229894E-04
4.697047124807E-04
4.799234529331E-04
4.897803748324E-04
5.108471052873E-04
5.146395028782E-04
5.036188889011E-04
5.297020952908E-04
5.856493072446E-04
7.605067335515E-04
7.832298720220E-04
7.128017265957E-04
2.116323628289E-04
1.464824544924E-04
2.213707488658E-04
1.795721350020E-04
1.616390466118E-04
2.544375329774E-04
2.403674077432E-04
1.950333291954E-04
2.354861120193E-04
6.400773164968E-04
5.940184732801E-04
5.503144775068E-04
5.711071486772E-04
2.247827839493E-04
7.767986219751E-04
7.796325800447E-04
7.935580964643E-04
7.617015877245E-04
7.836013690639E-04
7.733108871742E-04
7.531184944632E-04
1.944504804276E-04
2.097469651233E-04
1.758319923474E-04
1.776420750353E-04
5.028425125373E-05
1.040462106473E-04
6.493791227835E-05
7.948403570148E-04
3.972903187571E-05
2.439140471146E-04
7.641440018496E-04
6.152449193595E-04
5.466955913721E-04
5.678219385816E-04
2.614188513510E-04
2.808465147805E-04
2.894113851142E-04
2.557333162696E-04
2.557750101230E-04
2.655129111527E-04
9.573684614264E-04
8.161738650908E-04
7.425021514498E-04
7.676398031898E-04
2.242918352256E-04
5.833275346261E-04
6.788903686245E-04
5.970673674775E-04
5.522294042393E-04
5.679934555328E-04
7.544142595537E-04
7.802856029110E-04
7.572004149449E-04
7.404625204392E-04
7.339330087113E-04
7.565485697595E-04
7.535914512546E-04
7.805967577178E-04
7.861789685197E-04
6.156214421435E-04
6.503862472084E-04
-1.246983644056E-05
9.090994277618E-05
2.293708126095E-04
1.856787301129E-04
1.845690032381E-04
5.212953745594E-04
5.425498773593E-04
5.426314232339E-04
5.299591055780E-04
7.282710900664E-04
7.541017695347E-04
7.782780167252E-04
7.869032478906E-04
7.097524420417E-04
7.438589607737E-04
1.676642992274E-04
1.337161618354E-04
1.504839387199E-04
1.261957273970E-04
4.328988121803E-06
1.084260156259E-05
-1.697768035713E-05
-8.104939717553E-05
-1.215769257339E-04
-1.079997976561E-04
6.147265326510E-05
1.033585095987E-04
4.827325372091E-04
5.171553978475E-04
6.904303775890E-04
1.530973346618E-04
6.558274844867E-05
1.597650395631E-04
-4.366228615700E-05
1.209249990425E-04
1.407851390079E-04
2.164911562742E-04
1.656726807633E-04
1.848513563445E-04
1.343752546927E-04
2.181382023365E-04
2.694902713048E-04
2.797258169546E-04
5.696699790232E-04
5.494035266924E-04
5.660583349738E-04
5.484534895886E-04
1.190057826053E-04
7.583418384378E-04
7.829276086243E-04
8.018747013556E-04
7.372813962074E-04
7.613886480415E-04
1.916735345683E-04
1.818328995763E-04
1.648132896082E-04
1.394084637051E-04
1.568900233111E-05
3.401524630841E-05
3.297772266413E-06
-4.259115244237E-05
-9.264890568110E-05
7.664388463476E-04
2.095357065082E-04
6.049793670102E-04
6.222505833469E-04
1.718304772935E-04
1.866191702414E-04
2.074821290753E-04
1.701349282810E-04
5.603778570520E-04
5.693562714975E-04
5.843916231925E-04
5.929375810373E-04
5.586676350964E-04
5.624033330480E-04
5.442951719951E-04
5.491829628959E-04
-7.045222845176E-05
-8.278951741386E-05
1.588087527722E-04
1.601157109576E-04
1.568230386044E-04
1.528282417289E-04
4.558495233740E-04
4.889584893424E-04
9.505838238138E-05
1.249931361486E-04
2.309060225125E-04
1.985526324796E-04
2.185334743680E-04
1.833219607402E-04
5.595159072731E-04
2.301629751467E-04
2.350474911145E-04
2.576811978162E-04
2.568792011679E-04
2.081302731314E-04
1.886513392599E-04
1.677755320701E-04
1.784119581517E-04
5.672117478795E-04
5.736198367317E-04
5.834003359009E-04
5.899336716965E-04
5.552671628915E-04
5.546550046591E-04
5.447332163665E-04
5.466934420001E-04
-6.633259644465E-05
5.668113125351E-04
-8.067920922532E-05
-5.275115332322E-05
1.636803841101E-04
1.712236002942E-04
4.886201805957E-04
5.082623992606E-04
2.233109329183E-04
1.315782457604E-04
1.670300682073E-04
1.760396295294E-04
1.897217533804E-04
1.505398683166E-04
2.630160681191E-04
2.462046110144E-04
-5.775110341660E-05
5.846600407759E-04
5.991184284337E-04
5.659412120251E-04
-7.895919089307E-05
1.496081588145E-04
1.443300865544E-04
1.451688439418E-04
1.469008393778E-04
1.496017512547E-04
1.432837514028E-04
3.223150826024E-04
3.531666079539E-04
3.511917176457E-04
3.211940726226E-04
9.075731850558E-05
8.150863719687E-05
-7.539891412813E-05
6.146382328384E-05
5.963133567077E-04
6.172639861262E-04
4.978389808310E-04
5.068910961041E-04
4.941221021731E-04
4.921204395986E-04
-3.951004090680E-05
-5.214867961799E-05
-6.230450630958E-05
-6.332300419601E-05
1.403273457754E-04
1.426168089446E-04
1.446150953685E-04
5.527807694136E-05
2.206616975679E-04
5.008131514382E-04
5.186022801604E-04
5.425731627144E-04
5.460713755532E-04
5.594602162881E-04
5.611927468995E-04
5.298591050317E-04
-7.718080702917E-05
-8.332148771516E-05
1.497082491505E-04
1.486738655526E-04
1.515400857319E-04
1.479002455849E-04
4.259635641945E-04
4.041465076210E-04
5.208044960347E-04
4.211321589343E-04
8.086239356641E-05
7.564083326063E-05
9.054221122769E-05
6.538632602193E-05
5.667310926736E-04
5.876510845645E-04
5.873243667704E-04
6.127397236709E-04
5.507967917906E-04
5.270249159551E-04
5.395575680074E-04
5.388088790765E-04
5.085196750448E-04
3.976833492164E-04
2.398928166555E-04
2.561642906511E-04
2.673798676529E-04
2.569878912070E-04
2.462361619274E-04
2.437932754600E-04
2.170776856668E-04
1.986316360284E-04
1.592926122563E-04
9.644222638761E-05
1.098632041154E-04
1.383253947654E-04
1.025050617036E-04
3.225301526356E-04
3.325796248586E-04
3.713243038565E-04
2.566677463817E-04
3.827467074004E-04
3.993313730724E-04
5.808080010073E-04
5.887433044485E-04
5.812742196625E-04
5.810820408345E-04
5.886544623144E-04
5.768613790777E-04
5.303039472202E-04
5.169014993301E-04
5.427183393322E-04
5.461105610416E-04
5.517987326000E-04
5.501414081446E-04
3.979611528622E-04
9.943596363921E-05
3.022610101985E-04
3.112920400131E-04
6.038714609322E-04
6.048308981631E-04
5.877726033345E-04
5.768274268810E-04
4.744710096060E-04
4.826205257104E-04
5.016540144314E-04
5.138826636336E-04
5.392879856476E-04
5.439891157244E-04
5.372015301698E-04
5.505193461464E-04
1.410186945768E-04
2.937403721716E-04
1.474017480400E-04
1.216325710023E-04
2.033269883619E-04
1.911268710268E-04
1.912134172036E-04
2.056273045124E-04
3.635122091955E-04
3.890207689892E-04
4.256066866113E-04
4.258638172212E-04
3.600652600750E-04
3.772895643060E-04
3.556422316190E-04
3.262795459356E-04
1.307004520896E-04
6.085444049833E-04
9.152058964633E-05
6.328431074462E-05
5.691969357393E-04
5.770638626765E-04
5.826431942013E-04
5.839610921498E-04
5.313529120555E-04
5.405596196486E-04
5.459328598416E-04
5.479292084064E-04
5.489216363553E-04
5.476418145936E-04
-4.194703310170E-05
-1.480856508880E-05
-8.022777069689E-06
4.046752206225E-04
-2.878342461997E-05
1.859107026635E-04
4.867082058737E-04
4.970101600862E-04
2.486353028339E-04
2.837958298321E-04
2.220186082985E-04
2.317914255263E-04
1.890375530732E-04
1.879672042975E-04
2.762591074315E-04
2.690162100198E-04
2.761918938516E-04
2.747706646254E-04
1.755188545365E-04
7.230137311061E-05
3.834507822521E-04
3.568349103029E-04
3.906299794712E-05
3.365978857492E-05
1.920270164655E-04
1.856063591335E-04
1.874247393891E-04
1.993369410984E-04
4.613020024465E-04
4.666714237831E-04
3.104114296082E-04
3.402870240407E-04
2.849751695471E-04
2.958919628056E-04
2.137516917148E-04
3.983041252753E-04
2.253646560585E-04
2.302638391350E-04
2.707189698754E-04
2.684534808677E-04
2.708943585903E-04
2.555859429612E-04
2.460040197172E-04
2.171581020413E-04
2.025204834947E-04
1.678702537731E-04
1.120299099111E-04
1.387659619608E-04
1.662764142960E-04
1.509453159742E-04
2.655833680864E-04
2.518205878978E-04
2.249820369316E-04
2.021171484489E-04
-5.153963825344E-05
-5.390901729772E-05
7.168062225126E-04
7.010295194188E-04
6.743819066634E-04
6.495230045035E-04
7.005788715587E-04
7.218427561441E-04
7.186740817381E-04
7.306647787600E-04
7.508010344536E-04
6.885258975689E-04
7.250038178300E-04
6.895568323897E-04
7.041345601594E-04
6.444094127036E-04
-8.032135503956E-06
-1.803552451680E-05
2.177066043824E-05
-2.923063205575E-05
-1.412232636934E-05
2.432109892097E-05
4.535941057653E-06
-1.173351547707E-05
-2.260442608881E-05
2.675344250227E-05
5.201554620491E-04
-5.226814967817E-05
-5.246987317406E-05
5.479348528168E-04
4.803719018321E-04
7.035546603497E-04
7.356972536649E-04
6.494834331515E-04
6.664912759907E-04
7.066232851086E-04
6.776813638056E-04
6.059424881713E-04
5.841023123753E-04
6.208960820748E-04
5.205775966077E-04
4.700531443214E-04
4.123477931081E-04
3.641477822998E-04
6.853310479248E-04
3.206887753915E-04
2.398070198501E-04
1.986751279486E-04
1.852565571387E-04
1.038180065203E-04
8.327478686080E-05
6.259258968135E-05
3.002042304446E-05
2.810928716359E-05
3.108297405566E-05
3.128454840796E-05
3.185354031800E-05
7.185640872868E-04
7.586786289586E-04
2.688041544412E-04
4.494810776141E-04
4.268898424804E-04
-4.889371949288E-05
-4.172318805623E-05
-4.269207465743E-05
-4.277123047461E-05
6.072297173397E-04
5.850939858577E-04
5.887944236942E-04
5.820808089710E-04
5.750462173865E-04
5.662941061452E-04
5.796701544498E-04
5.713214842207E-04
6.192099266410E-04
6.139815544670E-04
-4.474364442219E-05
5.858229969237E-04
1.464466321148E-04
1.554992318307E-04
2.356566978464E-04
7.660173485289E-05
-1.357939271098E-04
-1.177965982979E-04
-1.346037494192E-04
-1.640832984110E-04
2.942246904562E-04
1.451087693517E-04
1.768091712125E-04
2.135388988292E-04
2.518549896063E-04
6.076804720688E-04
-4.579455763313E-05
2.898909843977E-04
4.298407765162E-04
-5.110534947557E-05
-5.349515187374E-05
-4.977548465642E-05
6.055967608962E-04
6.132742630701E-04
6.406881687618E-04
5.923877161445E-04
6.498408099940E-04
6.223211632486E-04
6.434469456408E-04
6.609147665070E-04
6.803187522416E-04
6.723243062800E-04
3.104293809889E-04
6.487975372182E-04
6.918884096995E-04
6.725444130896E-04
6.922473833470E-04
6.635558666155E-04
7.237312040045E-05
5.290027746535E-05
-6.570143853194E-06
3.500867866578E-05
-6.535022684503E-05
-4.424794354979E-05
-5.643993079639E-05
-9.295423032113E-05
3.438857626112E-04
6.641449433421E-04
-3.570382374685E-05
-4.371119205546E-05
-4.923561625081E-05
-9.027065361856E-05
-6.999091048439E-05
5.634052051294E-04
5.870770945866E-04
6.369996771072E-04
5.395442204386E-04
5.935347646596E-04
5.922613865055E-04
5.777112689384E-04
6.086947013172E-04
5.743704051105E-04
5.652131652137E-04
5.376901237726E-04
-8.298249629481E-05
4.945067259834E-04
3.798114843126E-04
2.977945656742E-04
2.839667608589E-04
3.188977807915E-04
2.716090854996E-04
1.515283197650E-04
1.352184173370E-04
1.428881947748E-04
1.332694109184E-04
1.357327326484E-04
1.299548248426E-04
8.981556703255E-06
-2.359777269764E-06
4.308519177464E-04
-1.734804328042E-05
-7.852528463678E-05
-9.489467951170E-05
5.754917367256E-04
5.795584378021E-04
5.717394282403E-04
5.660570766687E-04
5.634234525227E-04
5.724557635742E-04
5.635790464740E-04
5.589135227962E-04
5.367186591797E-04
5.473204215949E-04
5.504872502015E-04
4.841779000572E-04
5.009866805104E-04
-9.493232175290E-05
4.688366590341E-04
3.653594490398E-04
2.989674801425E-04
3.144060336245E-04
4.855206251152E-05
6.090305733625E-05
6.023451728045E-05
7.368222389676E-05
-1.294835538463E-06
-2.188937872954E-05
-2.794350995237E-05
-4.410240935178E-05
-7.506512902635E-05
-8.635535875593E-05
4.037241966341E-04
8.088863352635E-05
-3.177314174645E-05
-7.840809919456E-05
1.425887837996E-04
1.332627539839E-04
1.290472634431E-04
1.005019044839E-04
1.137207705928E-04
1.237680789038E-04
1.262821594728E-04
7.897966670769E-05
1.110447247056E-05
2.019803916867E-05
2.629914155129E-05
-3.156390335528E-06
-2.271901903187E-05
1.416583172614E-04
-5.198216116260E-05
-6.966039211764E-05
5.839293885043E-04
3.749115704467E-04
4.455712627059E-04
3.616862983908E-04
3.914561017020E-04
1.449731584687E-04
2.108432122832E-04
3.517220438746E-05
7.219886982048E-05
-1.765847997736E-05
-3.644541043279E-06
-4.596519631924E-05
-6.600788483133E-05
-6.680024461602E-05
1.602043648339E-04
1.697088817981E-04
-7.377143872135E-05
-8.621107438804E-05
-9.054132543841E-05
-7.885648618871E-05
2.823010115240E-04
2.005523749258E-04
1.275368553164E-04
6.540918320747E-05
2.185330557761E-05
-9.237470404196E-06
-2.456899406677E-05
-3.428707812029E-05
7.230843521946E-04
1.696672152431E-04
6.719581777655E-04
6.445804110236E-04
6.705120769690E-04
6.284145586502E-04
6.008353886525E-04
5.480858640669E-04
4.806442959463E-04
4.243855186870E-04
3.613876121117E-04
3.136605046006E-04
2.482493728530E-04
2.328196980116E-04
2.596981266662E-04
1.952014359164E-04
6.770580396993E-04
5.656695757916E-04
1.099273259746E-04
4.654030670155E-05
1.222074712202E-04
4.047323473100E-04
4.327461260419E-04
4.090586306789E-04
3.886415594118E-04
3.858379973482E-04
3.614632414497E-04
2.971662801893E-04
3.016994518041E-04
2.842753909121E-04
2.827560714751E-04
2.616748655864E-04
2.557957531911E-04
2.373456062823E-04
2.325222381686E-04
2.234826019866E-04
2.213977120180E-04
1.033787896995E-04
1.160883808462E-04
9.760292251817E-05
1.048136834101E-04
1.060357760096E-04
9.470012735592E-05
9.388904707737E-05
9.091495324226E-05
9.343999581731E-05
1.003939196016E-04
1.251955550845E-04
1.233445453341E-04
1.196977886833E-04
1.137305544906E-04
1.220131072690E-04
1.259607955446E-04
1.288327219457E-04
1.328336300577E-04
1.326306121132E-04
1.288022213723E-04
1.312831919069E-04
4.487393622756E-04
4.678685686432E-04
4.969374033538E-04
4.331944049812E-04
3.144189710788E-04
2.967912966894E-04
1.058198134539E-04
3.104952284678E-04
2.808540877959E-04
2.659689408080E-04
2.290013779565E-04
2.409557664553E-04
2.456941628276E-04
2.222509253038E-04
1.254594108805E-04
1.321595575341E-04
1.202029563881E-04
1.226083487956E-04
1.195885923413E-04
1.166776146061E-04
1.203088795464E-04
2.914193990813E-04
1.016238363321E-04
1.163876127934E-04
1.142884238346E-04
1.096012806564E-04
1.081204478271E-04
3.422777787905E-04
3.197128434539E-04
2.985896695973E-04
3.039668430945E-04
2.939551033467E-04
2.782331687296E-04
2.748363106721E-04
2.652952271352E-04
2.584790656064E-04
2.541857389737E-04
2.415522168251E-04
1.028923993210E-04
2.481677602811E-04
2.475993893097E-04
2.492646751765E-04
2.436660894669E-04
2.404521806953E-04
2.347621884304E-04
1.360166872051E-05
3.687015622038E-05
1.952598709967E-05
2.221641504190E-06
-1.762442717791E-07
2.033995316565E-05
-7.417126203604E-07
2.262747215326E-05
2.551184952627E-04
1.276997740131E-04
9.111929617330E-05
7.185225397905E-05
1.068570652568E-04
1.153940702192E-04
3.580475982034E-04
3.828802097805E-04
3.403236175692E-04
3.475647227831E-04
3.357598376801E-04
3.224856136909E-04
2.704714802211E-04
2.752103767962E-04
2.808697908677E-04
2.685460537130E-04
2.627799313985E-04
8.739154117457E-05
2.645449716964E-04
2.466123663986E-04
2.308491442740E-04
2.295909667084E-04
2.344303006011E-04
2.233989220863E-04
9.180875997588E-05
7.706384876522E-05
5.915703820857E-05
7.134883333874E-05
5.502585751913E-05
7.183638181795E-05
5.934739863614E-05
7.507281979510E-05
2.488549744864E-04
1.250690700278E-04
1.241856397043E-04
1.280395747384E-04
-7.135631212349E-05
-3.396889476033E-05
-1.535323953807E-04
-1.445418430750E-04
-1.851662598367E-04
-1.859502252011E-04
-1.887000193339E-04
-1.895883138304E-04
-1.830372947461E-04
-1.869012226053E-04
-1.898693175887E-04
-1.937685251148E-04
-1.928149159198E-04
4.980631904111E-05
7.026166296352E-04
6.871845084289E-04
6.665601100662E-04
1.706561149546E-04
9.986362973787E-05
6.761292927087E-05
-1.832155787669E-05
-1.635201634705E-05
-7.237079499080E-05
-8.003596108263E-05
-1.311459850984E-04
-1.687180667343E-04
-1.778151886655E-04
-1.916263836831E-04
6.739303345119E-04
-1.872029200538E-04
5.365802397131E-04
5.766871904268E-04
-7.170032611097E-06
1.560470287132E-06
-1.837971930425E-05
-1.856916778737E-05
-2.996584708539E-05
5.316562338844E-04
5.135519670102E-04
4.722207523765E-04
4.298281972664E-04
3.503593789298E-04
3.128977577418E-04
-1.773906443011E-04
-1.679685548187E-04
5.951079013737E-04
-1.710812291876E-04
-1.927645506120E-04
-1.754108875460E-04
1.443294381313E-04
1.106142029234E-04
8.147278296346E-05
5.116337393601E-05
2.799482234051E-05
1.226124146669E-05
1.354833770997E-06
-1.611917658839E-06
6.449294175523E-04
6.174045071373E-04
5.726768717065E-04
-1.910158675950E-04
2.534271693609E-05
-1.842171850561E-04
6.694708306732E-04
6.393580821258E-04
2.922076971988E-04
2.833846461098E-04
2.782607059111E-04
2.781036908622E-04
5.824922963804E-04
6.040923346924E-04
2.948938405053E-04
2.889374648373E-04
2.799796382555E-04
2.689646272166E-04
1.310666307349E-04
1.301874643701E-04
6.159699616586E-04
1.317308045259E-04
1.359858567096E-04
1.360879138147E-04
5.609044971996E-04
5.700900588597E-04
5.530520787657E-04
5.250215099838E-04
2.855115386083E-04
2.802933951169E-04
2.649874367463E-04
2.517272322578E-04
1.328099931258E-04
1.312977898042E-04
1.306832898484E-04
1.321977486452E-04
-1.807709990848E-04
2.764727528990E-04
2.694552986362E-04
7.034925995505E-04
7.327140266918E-04
6.590673984319E-04
2.559624482224E-04
2.121444707876E-04
1.806214887683E-04
1.093517505499E-04
5.342518224336E-05
9.311307691302E-05
6.843609911948E-04
6.925107406444E-04
7.262853384019E-04
6.577419561663E-04
2.762925465662E-04
2.618426771032E-04
2.071859537784E-04
2.478779883686E-04
1.773567773155E-04
1.426851924167E-04
7.149408963308E-04
7.110711419978E-04
6.664703550668E-04
6.715125976377E-04
2.765092852696E-04
2.533973518351E-04
6.466482705930E-04
6.748484818536E-04
2.714066389824E-04
2.132961715337E-04
4.259297846927E-05
5.655228093900E-04
5.484100874374E-04
2.700120731185E-04
2.688162067953E-04
3.101815804451E-04
3.501149911627E-04
6.699974006989E-04
6.060069523653E-04
5.985029922935E-04
6.378984919601E-04
6.432000110431E-04
5.736506690536E-04
2.992689384822E-04
2.985059375695E-04
2.876599378695E-04
2.767940459869E-04
2.550878924379E-04
2.311029939641E-04
1.689226979566E-04
1.956969308221E-04
8.472177937922E-05
1.261343983823E-04
1.114728069556E-04
1.441859078815E-04
1.396550946856E-04
1.372321625844E-04
1.477740471828E-04
1.382326318345E-04
1.407848467792E-04
2.305195527774E-04
2.428884282457E-04
2.162604430307E-04
2.634113711863E-04
3.071045997483E-04
2.948304725447E-04
2.859410550394E-04
2.773627882609E-04
2.509274113402E-04
2.381903915886E-04
1.444830200984E-04
1.687904752445E-04
1.997845364572E-04
1.373060081806E-04
1.470043734571E-04
1.455942087261E-04
1.408856396915E-04
1.283159549296E-04
1.385051970527E-04
-3.105665892997E-05
-6.616254558590E-05
-7.078217232390E-05
-4.680166788631E-05
-7.811449533450E-05
-6.423678378320E-05
-3.906949308070E-05
3.308428305449E-04
3.270013741599E-04
3.144164561663E-04
2.873440166660E-04
2.432819164378E-04
2.639463345238E-04
1.583916599318E-05
-1.188534872057E-04
-1.136328239065E-04
-1.439242741004E-05
1.602093998442E-04
2.835473048383E-05
4.137012425256E-05
6.616617017614E-05
8.267658490032E-05
1.110973122579E-04
1.251167039612E-04
1.330152593999E-04
1.407900331467E-04
1.279078172647E-04
1.318584129179E-04
1.249531333431E-04
1.129208187818E-04
2.088872891423E-04
-1.475647867447E-04
-5.043331813080E-05
2.546330697627E-05
-1.549362585350E-05
-2.745570979583E-05
-2.609705852623E-05
9.443425937049E-07
4.024240656096E-04
4.123806491222E-04
3.952685216623E-04
4.033092818006E-04
3.660155277689E-04
4.195069375938E-04
3.910197701257E-04
-1.474359504399E-04
5.996385368543E-04
1.859802834194E-04
2.436008208545E-04
-5.755038600577E-05
-6.854951648612E-05
-3.590421457225E-05
3.755720513738E-04
3.666081853260E-04
3.280130876594E-04
3.480755594690E-04
3.447589417206E-04
2.964004553336E-04
2.767875580795E-04
3.356614588369E-04
3.081964800178E-04
3.134186411509E-04
1.789836149270E-04
4.202691558769E-04
3.683760269464E-04
4.553411319809E-04
6.326590494874E-04
5.452013444072E-04
5.507124007496E-04
5.912269524897E-04
5.923490592642E-04
5.122233766307E-04
2.832865480128E-04
2.911173969157E-04
2.794428081781E-04
2.779871434111E-04
2.574007258686E-04
3.805323901452E-04
5.353102593357E-04
5.947393233524E-04
5.817352875841E-04
1.581446324626E-04
1.868142672794E-04
1.642850329894E-04
1.447866414815E-04
1.419302609099E-04
1.338887271897E-04
1.603212023216E-04
1.709347068042E-04
1.618280247172E-04
1.643487826356E-04
2.689818825397E-04
1.865612216806E-04
2.064247031326E-04
2.969543422377E-04
2.367094334107E-04
1.484225453030E-04
-7.800920865691E-05
-7.268549013500E-05
1.821276593500E-04
1.649297452588E-04
1.438213880746E-04
1.100500457892E-04
1.223272906931E-04
1.204236795835E-04
1.076299037532E-04
9.413259396539E-05
8.430669140666E-05
9.950147599452E-05
2.499725386978E-04
1.608791496865E-04
3.207599732667E-04
3.128225292030E-04
2.312693270932E-04
2.067602870102E-04
2.106925671490E-04
2.008640466173E-04
1.891186200723E-04
1.791179417168E-04
2.553374833954E-04
2.708550968994E-04
2.855354047744E-04
2.374065365518E-04
-8.172912747130E-05
-7.221395717855E-05
-6.977003333020E-05
3.246286160782E-04
-8.133250466371E-05
9.583868559470E-05
8.345174434854E-05
6.187248945342E-05
3.165513186979E-05
5.633969661576E-05
1.884877666299E-04
2.776511483416E-04
2.143450204472E-04
3.642914827796E-04
3.164712295871E-04
3.802225014142E-04
3.301156937146E-04
3.148962818648E-04
9.658072034283E-05
5.260771509646E-04
1.933677842936E-04
2.321910792140E-04
1.149030358491E-04
6.382621883057E-05
-6.025268845153E-05
-4.993229886807E-05
2.976102490691E-04
2.784453632807E-04
2.540965525531E-04
2.037873654641E-04
2.288247382794E-04
2.174790294251E-04
1.674456962583E-04
1.851838241303E-04
1.822860246619E-04
1.470821475754E-04
1.414805320366E-04
1.285808359443E-04
1.244898511441E-04
1.190287698964E-04
1.953748351296E-04
1.881797769738E-04
2.256503982464E-04
2.258520803233E-04
2.655038714002E-04
3.000154090675E-04
4.694208297493E-04
5.221030476252E-04
5.223257522250E-04
6.250643350858E-04
1.418472599205E-04
1.600040143824E-04
1.873187849948E-04
1.453523025619E-04
2.066323792850E-04
2.471848456878E-04
2.311964530042E-04
2.943631713647E-04
3.140929755074E-04
3.796859198474E-04
4.171818623367E-04
4.061176989760E-04
4.194775415870E-04
4.577170683862E-04
4.592442989914E-04
4.972546095387E-04
2.900459047723E-04
1.457715807730E-04
2.895174828488E-04
2.683948147763E-04
2.689043092192E-04
2.162115183840E-04
1.958924867737E-04
1.666114098509E-04
1.577892271006E-04
1.301462143056E-04
1.280661464223E-04
1.045282614887E-04
1.175886835881E-04
1.087199948374E-04
1.509906092185E-04
1.531956568864E-04
2.512192657740E-04
5.814899691722E-04
4.994966896055E-04
4.476761434958E-04
3.335892785186E-04
1.279244614062E-04
1.495105482665E-04
1.634833481547E-04
1.644927441154E-04
1.402005825393E-04
1.825820960410E-04
1.604353742533E-04
1.384470769213E-04
1.309392889368E-04
1.397874573760E-04
1.062100423751E-04
1.140254737156E-04
1.234757239338E-04
9.413318784443E-05
9.884926464179E-05
8.591317780502E-05
8.935559255233E-05
8.739985335274E-05
7.776367595304E-05
7.159746714379E-05
4.087707765149E-05
2.838338329731E-05
-1.760241833793E-05
-2.207076395623E-05
-6.442797578954E-05
-6.158001085057E-05
3.551442846964E-04
3.505852151090E-04
3.888804341561E-04
4.085808969040E-04
6.200304156570E-05
2.363679940869E-05
3.404368464285E-05
-1.772804440833E-05
-2.420132870509E-07
-4.880492172499E-05
-2.192466650319E-05
-3.878871969880E-05
-7.035659082523E-05
4.973661516252E-04
5.203273666946E-04
5.342125306858E-04
5.383574940873E-04
-8.365367136232E-05
5.228559689341E-04
4.819897881044E-04
4.929524843446E-04
4.816861191000E-04
5.160605730680E-04
4.987924298618E-04
5.149113280660E-04
5.274515107498E-04
5.397287407606E-04
5.461518373939E-04
5.488071492666E-04
5.664827045490E-04
5.680224780063E-04
4.054314790337E-04
5.185071792912E-04
-7.780659001828E-05
-8.325489388326E-05
-8.969832881485E-05
8.426550441075E-05
1.028870879833E-04
8.925083490144E-05
1.078549697495E-04
9.939077258734E-05
9.363910165634E-05
1.068721174580E-04
1.076294662687E-04
8.035574608438E-05
6.028579178623E-05
7.346288319881E-05
1.993397458358E-05
3.250147319836E-05
5.823709618347E-05
1.515539578256E-05
-4.910448849166E-05
-8.177577052990E-05
-8.635528971313E-05
-9.178113512684E-05
-9.350238015303E-05
-7.629240009495E-05
-8.855562597215E-05
-9.184914521439E-05
-7.155910453382E-05
5.655155511554E-04
5.722228098789E-04
5.213059938111E-04
5.337604503888E-04
-3.026372852389E-05
6.005059693081E-05
1.002822962437E-04
3.342819351608E-04
5.525325556257E-04
5.419060550398E-04
5.334613630057E-04
5.530498509873E-04
5.453873572142E-04
5.168964836681E-04
4.869248652515E-04
5.038341896737E-04
4.942328918886E-04
5.324438310664E-04
5.227187412587E-04
5.276984967000E-04
5.487465553633E-04
3.028557793213E-04
5.498904321399E-04
5.546125583553E-04
5.635331730209E-04
5.575361212297E-04
5.552417306049E-04
5.606764774360E-04
5.660314845086E-04
5.611921423381E-04
4.660634732741E-04
4.231810795069E-04
4.305821121463E-04
3.797112455583E-04
2.929692221166E-04
3.060420894611E-04
5.589636979778E-04
7.822489091301E-05
8.009754332013E-05
8.026694263909E-05
7.610988910433E-05
-1.491968898752E-04
-1.546644457874E-04
-1.593866127601E-04
-1.601877236974E-04
-1.351938985081E-04
-1.000365468335E-04
-1.207568139848E-04
-1.199218472026E-04
-2.677769103307E-05
-5.928644717781E-05
-6.101734962038E-05
1.683457290060E-05
9.832806568107E-05
4.567449698662E-04
4.387313647719E-04
4.494966265196E-04
5.065669712226E-04
5.170998006938E-04
5.496804286556E-04
5.645908253486E-04
4.759236091675E-04
5.016819933154E-04
4.536719238143E-04
4.513881629075E-04
2.271483997120E-04
2.077710960846E-04
2.210612492735E-04
4.413024333443E-04
2.243727754945E-04
1.107941376810E-04
1.225630115782E-04
5.516784749425E-04
5.648626177903E-04
4.951089685238E-04
5.016785822200E-04
5.315672005676E-04
5.305623084669E-04
4.705035073050E-04
2.714540251615E-04
2.434503789653E-04
2.601903961848E-04
2.608442628633E-04
2.424164634262E-04
2.407546558066E-04
1.015631860622E-04
2.216414601216E-04
1.491253139747E-04
1.508488902698E-04
1.761524652406E-04
1.259687160436E-04
2.684538020202E-05
1.820566008895E-05
2.516506720729E-05
4.191665129934E-05
6.859343758082E-05
8.274028510454E-05
1.027641443041E-04
1.139071719147E-04
1.140803760660E-04
2.053140823006E-04
4.664262073721E-04
2.188554737323E-04
2.100751055878E-04
4.944069683550E-04
4.761398145119E-04
4.805006714493E-04
5.146636860125E-04
5.090520842338E-04
5.265767256949E-04
5.460023443423E-04
5.611211074025E-04
5.740776592743E-04
4.249890699425E-04
4.639524668238E-04
4.178324834490E-04
4.019572363826E-04
4.780124362170E-04
1.739751369416E-04
1.876054272321E-04
1.985280997610E-04
2.015689925847E-04
2.073796488090E-04
1.898670642348E-04
1.939847197370E-04
1.667747950940E-04
1.518610508916E-04
1.251242555092E-04
1.031300699902E-04
9.450992333905E-05
8.171260779003E-05
8.559577153856E-05
1.945851106912E-04
2.191519639518E-04
-1.173119250546E-04
-1.505862428734E-04
1.857287403335E-04
1.145954350898E-04
1.210877475321E-04
1.559526155569E-04
8.881549577303E-05
9.297582513511E-05
6.086045918577E-05
4.825383251791E-05
6.180923262189E-05
6.477068531134E-05
5.982746234433E-05
7.756362018076E-05
8.290582697746E-05
-1.516539392247E-04
8.651916606771E-05
7.620839721490E-05
8.725968572135E-05
4.878478865625E-05
6.649435695808E-05
4.869551225324E-05
1.672683228078E-05
-1.523876964434E-04
-1.516519687489E-04
-1.596653894597E-04
-1.620203102802E-04
-1.660788254004E-04
-1.580523264798E-04
-1.314757902738E-04
9.480378341241E-05
6.588393255770E-04
2.173482883859E-04
1.752443850459E-04
3.528194365314E-04
3.384559236541E-04
3.798190563029E-04
1.333257017241E-03
1.322143954103E-03
1.970101525229E-03
1.963208118264E-03
1.978166331618E-03
2.001643364119E-03
2.975866924961E-04
2.330950104663E-04
1.393362259671E-04
1.374873731958E-04
1.586478490480E-04
1.810221922406E-04
2.183277641904E-04
2.423015302653E-04
2.234130098787E-04
3.162331965706E-04
2.955790609835E-04
3.071478290961E-04
2.868902218762E-04
3.381278978642E-04
1.414795584229E-03
1.345026465987E-03
1.997975363250E-03
1.999263544223E-03
3.457105280233E-04
3.631920103089E-04
3.118943709654E-04
1.825325052334E-04
6.242983878327E-04
1.431385172540E-03
1.485020974982E-03
1.527781549466E-03
1.518252309700E-03
1.764865684194E-03
1.815940036952E-03
1.800994053983E-03
1.782512466003E-03
1.798661879435E-03
1.832037922763E-03
1.256717619312E-04
4.350672428926E-05
2.015573148129E-03
3.506254654596E-04
3.901260561335E-04
3.871393140798E-04
1.374092040089E-03
1.384389114064E-03
1.845653183045E-03
1.923570451019E-03
1.927678102033E-03
1.878757738126E-03
1.850838714075E-03
1.954433452275E-03
2.289941549905E-04
1.579939786190E-04
1.603981626790E-04
3.738431224334E-04
2.028377185673E-03
3.497464180789E-04
2.887661929740E-04
1.866119704365E-03
1.861482731867E-03
1.948176585497E-03
1.934527904952E-03
1.910031612167E-03
1.966341990928E-03
1.983657556840E-03
1.990309029710E-03
4.265397278597E-04
4.539283879475E-04
4.076377240108E-04
4.267433327036E-04
2.088934453490E-04
1.808128096621E-03
2.026034591480E-04
2.102862356089E-04
5.389754667556E-04
5.401191423803E-04
5.087039845815E-04
4.486288537670E-04
4.937029067887E-04
5.173986689916E-04
5.481999419255E-04
4.934889740316E-04
2.175621668378E-04
2.194200069514E-04
2.319934278437E-04
2.252265301229E-04
2.034273729587E-04
5.551384552954E-04
1.803348173316E-03
1.716319305355E-03
1.649327743707E-04
1.590600395087E-04
2.000282533823E-04
2.015803502988E-04
1.814366473665E-04
2.346984201146E-04
2.498063714304E-04
2.858922414150E-04
1.487070211412E-03
1.502733468608E-03
1.574963688561E-03
1.647169381419E-03
1.944899894443E-03
1.723786975185E-03
1.974515613473E-03
2.006721065220E-03
1.990654521041E-03
1.988033902771E-03
1.973195267516E-03
2.022297662647E-03
3.688353739758E-04
4.018260547381E-04
3.866871761417E-04
3.360146094716E-04
1.872268564593E-04
1.848346986885E-04
1.924050047385E-04
1.997104097962E-04
1.951818957954E-03
2.252639362436E-04
4.836843137530E-04
4.148400377490E-04
-1.393618319643E-04
-1.619281850928E-04
-1.732689878937E-04
-1.559436393322E-04
4.016980907886E-04
4.091464754297E-04
4.247043980978E-04
4.670233182181E-04
4.963229261354E-04
5.028440804618E-04
-1.673733986919E-04
-1.822940950899E-04
3.878339023081E-04
3.968055917142E-04
4.128872960160E-04
4.431152006998E-04
5.212013817745E-04
5.007121017154E-04
4.759624332221E-04
5.314689806574E-04
-1.742443329763E-04
-1.932807681868E-04
4.203558084001E-04
3.995530843700E-04
4.884782477056E-04
4.689757888967E-04
4.451254215691E-04
4.375500178279E-04
4.298828370664E-04
4.428457349729E-04
4.160636905395E-04
2.545322678300E-04
2.992961486711E-04
3.300763965039E-04
3.243426950669E-04
3.309954283239E-04
3.399629076449E-04
2.525566704749E-04
1.774877450848E-04
1.230694437205E-04
1.255580794384E-04
3.608649901436E-04
3.444931025918E-04
6.059578277584E-05
4.959460525969E-04
1.302992084063E-05
-6.251886409706E-05
-3.833861621030E-05
-1.018187092612E-04
4.019180718686E-04
4.070313643309E-04
3.942716779295E-04
3.711546609574E-04
-7.489004944309E-05
-1.030816634904E-04
-1.245918468913E-04
-1.288908696307E-04
-1.533616565035E-04
-1.433795877205E-04
-4.297299377848E-05
-1.684237845338E-04
-1.854463819705E-04
4.248727746378E-04
5.733966357134E-04
6.269343676264E-04
6.427585556795E-04
-1.257371626279E-04
-9.895594538682E-05
-7.014364385353E-05
-4.039282876815E-05
5.335024540743E-04
5.944392588206E-04
6.031279185808E-04
6.619615694947E-04
6.625703750462E-04
6.814465281680E-04
6.094212438791E-04
1.553133976255E-03
1.641182436380E-03
1.639343927868E-03
1.681166761705E-03
1.672985040604E-03
1.738410203560E-03
1.726354737920E-03
1.699270432485E-03
1.746722486109E-03
1.742311477184E-03
1.772747148415E-03
1.311141950799E-05
-4.092269701090E-05
3.992089144876E-04
1.602996813613E-03
4.945228188898E-04
-6.081542435338E-05
-1.730768495619E-04
4.425572429363E-04
4.636998149242E-04
4.878957945332E-04
-2.005948831492E-04
-1.827810680376E-04
-1.834744660598E-04
-2.018269634897E-04
5.316301828681E-04
5.170473040894E-04
4.950350247999E-04
5.498717100137E-04
-2.192614508016E-04
-2.243898060744E-04
-1.713319483525E-04
-2.359702115805E-04
-2.725673912218E-04
-2.798771607796E-04
-2.022281417518E-04
-2.360389715003E-04
-2.445761016050E-04
-1.641871560975E-04
5.631607793212E-04
5.343993157638E-04
5.745679855485E-04
5.883691516937E-04
-2.043092613896E-04
-1.116534432920E-04
-1.319778682928E-04
-2.599241508584E-04
2.236944966143E-04
6.020249087786E-04
5.689380621274E-04
6.330523394300E-04
6.344790034509E-04
6.841928985913E-04
7.737648978491E-04
8.606357688588E-04
1.008456056380E-03
1.032253177745E-03
1.152351963440E-03
1.010879915110E-03
1.031118418421E-03
9.147552148019E-04
8.700018155650E-04
5.969029655481E-04
6.324022342248E-04
6.815490906070E-04
6.887049655023E-04
5.846337692877E-04
6.100651423321E-04
6.309644560937E-04
7.344121904648E-04
7.304477689627E-04
8.441080202089E-04
7.226426242646E-04
7.260495867487E-04
8.226877251827E-04
7.689673031926E-04
7.415915461544E-04
5.668226118154E-04
5.567890618574E-04
5.182003473123E-04
4.923215530138E-04
1.112806352791E-03
1.150892707697E-03
3.934258849037E-04
3.904779121137E-04
7.440000948711E-04
7.388969571578E-04
8.219990556378E-04
8.749393631557E-04
9.795074892944E-04
9.976793387720E-04
1.101563453679E-03
1.079106111316E-03
1.072003727664E-03
7.819846578697E-04
1.093225372663E-03
4.251763433942E-04
6.897433324747E-04
6.847419264408E-04
7.801458568948E-04
8.683172855111E-04
1.007155156772E-03
1.074858520969E-03
1.205354819168E-03
1.203559275677E-03
1.106905719448E-03
1.106327526272E-03
1.154156211748E-03
9.843771948257E-04
4.441777264908E-04
8.402661691645E-04
8.446834779548E-04
4.203775495427E-04
4.700345155463E-04
4.494649075147E-04
4.184138421169E-04
3.906028510656E-04
3.563368053606E-04
3.344974867276E-04
3.484903922788E-04
2.862875439874E-04
2.819163901752E-04
2.904674615510E-04
3.041003192460E-04
1.050338670439E-03
1.075496909501E-03
4.908625140450E-04
1.158005938677E-03
5.351422964370E-04
5.197108121410E-04
5.238299064600E-04
4.993357636876E-04
4.858490663526E-04
4.567704325276E-04
4.467900389495E-04
4.083957723316E-04
3.884477448345E-04
4.086766425748E-04
2.955056761200E-04
2.935486316838E-04
2.879515476553E-04
1.227178236831E-03
1.105031374865E-03
4.787621195755E-04
1.178978973181E-03
3.919009598052E-04
4.464679232957E-04
4.764093767176E-04
5.219776141664E-04
4.912638377121E-04
5.150360282521E-04
5.763282441362E-04
5.934803518605E-04
6.248080296344E-04
9.098296268912E-04
9.168338056577E-04
4.713926785025E-04
4.654274836668E-04
4.968687373762E-04
4.540703907113E-04
4.290626873001E-04
4.044449872051E-04
3.384935138764E-04
3.659702642009E-04
3.709080345030E-04
3.224357160102E-04
3.725569636883E-04
3.765384508933E-04
3.398308169689E-04
4.167443922742E-04
1.104638138440E-03
1.047315003871E-03
9.609406210261E-04
4.306239687403E-04
1.073583626186E-03
1.081017777179E-03
1.064554632174E-03
2.891023422877E-04
2.866294986654E-04
2.818240847635E-04
2.762425754929E-04
8.563361393100E-04
8.506885377589E-04
8.480299206797E-04
8.436612377565E-04
3.074907666346E-04
2.947581892526E-04
2.878413976616E-04
2.954635563067E-04
8.255020474821E-04
8.528399250247E-04
8.299970366473E-04
8.183258044294E-04
3.210039037100E-04
3.175668167250E-04
3.353972941642E-04
3.332657584662E-04
8.298990207572E-04
8.038734920675E-04
8.124772723673E-04
8.175980887109E-04
8.228102786650E-04
8.030277640817E-04
3.596156547054E-04
3.441809736932E-04
8.386569579561E-04
8.118858397504E-04
8.661243452615E-04
8.615525699176E-04
5.957521502926E-04
6.129723251986E-04
5.802142879250E-04
5.676062439372E-04
2.464523753079E-04
2.385548260871E-04
2.453611589259E-04
2.343407579667E-04
6.814696232354E-04
6.470877471482E-04
6.591211336375E-04
6.820284571503E-04
2.526891527525E-04
8.598409999582E-04
2.365412810490E-04
7.464575319704E-04
7.216168385596E-04
7.507450013553E-04
2.574655449973E-04
2.692374442479E-04
2.654787123912E-04
2.506553428371E-04
8.183830149047E-04
7.880711047936E-04
2.760465397549E-04
2.618605317619E-04
8.488195355946E-04
8.563399604864E-04
7.244756664278E-04
2.701670875201E-04
8.068762925476E-04
8.164365463915E-04
4.352930169351E-04
4.423799388006E-04
4.348956468045E-04
4.444014575278E-04
4.441860070616E-04
4.422178616299E-04
1.045513050273E-03
9.905533637711E-04
4.410589821779E-04
4.252999648604E-04
4.243941049169E-04
4.337701796446E-04
4.282331356805E-04
9.017916349229E-04
4.130415317012E-04
1.138522282335E-03
1.125193837816E-03
1.088413568248E-03
4.093176821027E-04
4.070254644312E-04
3.962277517460E-04
3.932843941864E-04
7.779804808237E-04
8.330396847472E-04
8.766826324491E-04
9.533903203690E-04
9.822153070023E-04
1.045666834852E-03
1.148676718747E-03
8.150206029532E-04
9.238096709110E-04
9.494221371234E-04
3.609776140668E-04
3.739697036289E-04
3.721334611180E-04
3.752792614834E-04
8.296861906209E-04
8.242223211268E-04
3.637224688768E-04
3.741512460194E-04
3.813618659597E-04
3.923959572880E-04
8.575693446971E-04
8.467108432760E-04
8.436682599970E-04
9.472288317678E-04
8.371450054307E-04
4.043898782173E-04
3.988711669683E-04
4.050089837131E-04
8.635939492650E-04
8.736667865717E-04
8.891381965467E-04
8.518370625859E-04
4.085706177335E-04
4.130200299790E-04
4.175956273383E-04
4.256718639025E-04
4.353351516112E-04
4.315920905400E-04
4.053950857961E-04
3.113612628353E-04
3.244391663672E-04
3.105232090822E-04
2.637385129003E-04
2.433840478511E-04
2.118832463385E-04
2.121988079545E-04
1.931185967477E-04
1.630265477138E-04
1.645710141564E-04
1.233534260559E-04
3.334418234589E-04
3.492505997695E-04
3.412786619164E-04
3.437964781359E-04
3.501060295743E-04
3.557485341011E-04
3.793210549856E-04
3.636817742300E-04
3.584540145023E-04
3.692249936107E-04
2.215173068725E-04
2.266468583222E-04
1.851099851209E-04
1.453341768801E-04
1.571574997848E-04
1.247512589330E-04
3.506602173101E-04
3.567025093797E-04
3.553376355675E-04
2.330742946575E-04
2.235450510684E-04
3.859198765447E-04
3.782310711653E-04
3.609287963350E-04
3.912642559057E-04
3.834617074417E-04
4.000920689410E-04
2.338347374331E-04
2.413140255992E-04
2.576164660637E-04
2.669698853566E-04
2.871618232739E-04
2.381632871170E-04
3.279688945745E-04
3.270109752635E-04
3.321929952991E-04
3.572794197948E-04
3.389583421054E-04
3.490576019976E-04
3.458289861751E-04
3.548409741345E-04
3.639623128849E-04
3.759053244152E-04
3.886386191807E-04
4.035311189614E-04
4.006726301239E-04
4.004320969181E-04
4.079188525315E-04
4.062462032176E-04
4.017886542647E-04
3.912785590236E-04
3.477222311890E-04
3.526861803891E-04
3.598755536813E-04
3.441255117466E-04
3.427304399356E-04
3.723134154093E-04
3.609227242196E-04
3.464443167489E-04
3.631755239692E-04
2.484808564004E-04
2.454283967513E-04
2.387156240394E-04
2.463765258905E-04
1.484221953777E-04
1.165537014088E-04
1.371798773693E-04
1.070889858849E-04
3.267051799928E-04
1.946016955131E-04
2.528936905096E-04
2.779956742933E-04
2.348741356062E-04
1.881050785346E-04
1.532383608896E-04
1.550456615578E-04
1.472263857982E-04
1.184328665294E-04
1.166521786305E-04
1.008738485788E-04
2.868649872026E-04
2.944483486640E-04
2.886889625909E-04
2.090595182922E-04
3.674843590795E-04
3.167834441671E-04
3.184734480273E-04
3.640485715094E-04
3.726561027590E-04
3.337089260236E-04
3.435571351067E-04
3.564346915239E-04
3.576741545606E-04
3.704435710826E-04
2.412854934936E-04
2.374085440263E-04
2.336055875722E-04
2.263776568520E-04
9.087338037809E-05
1.270280086558E-04
3.258010009376E-04
1.539269584304E-04
3.454048555692E-04
3.300454766993E-04
3.143378507653E-04
3.494744034710E-04
3.706273216566E-04
3.473379105689E-04
3.185365089811E-04
3.159362252588E-04
2.713198965757E-04
2.291054111459E-04
2.501704532216E-04
1.768576960505E-04
3.060498480669E-04
8.691812658562E-05
3.664042928687E-04
3.490953483416E-04
3.469108709640E-04
1.562445064868E-04
1.532710351353E-04
1.505993977940E-04
1.425945365423E-04
1.387752545430E-04
1.332734436325E-04
4.363966628058E-05
1.843958504438E-05
3.162771766524E-05
8.579485664604E-06
1.298234232639E-05
2.968783474282E-05
1.760556362348E-05
1.682122037587E-04
4.597214574035E-05
1.618479940665E-04
1.363290901967E-04
1.329547244836E-04
1.290460412987E-04
9.538636980318E-05
1.379180931881E-04
1.051980134978E-04
9.216064181291E-05
1.350233715182E-04
1.360525695081E-04
1.027954945269E-04
1.133235254489E-04
7.268301463674E-05
1.891942762119E-04
1.350792288750E-04
1.576794140389E-04
2.466768657967E-04
1.187618781461E-04
1.832147772436E-04
3.383452103934E-04
3.618246962481E-04
1.441175678026E-04
1.424580141462E-04
1.194311713924E-04
1.306027532182E-04
1.314426682662E-04
9.831189129309E-05
1.065055690412E-04
7.680785417852E-05
8.231925643616E-05
2.254597236794E-04
3.241963319200E-05
5.570941919815E-05
6.684127701567E-05
2.803257338837E-05
1.209144437488E-05
7.959331193741E-06
-1.467069059419E-06
1.430080097571E-06
4.684475536581E-06
2.234403066992E-05
5.786208455215E-05
4.260885276032E-05
3.020504762802E-04
2.809882592918E-04
4.844984083647E-05
2.985560498806E-04
1.506763665572E-04
1.308545970838E-04
2.072527206904E-04
2.160352508398E-04
2.253641907100E-04
1.873158849664E-04
1.962357174734E-04
1.664068777976E-04
7.081170702855E-05
7.979521153815E-05
1.771294131966E-04
1.844530931946E-04
2.022083259464E-04
2.271212160546E-04
2.311234493346E-04
1.773845615652E-04
2.335508096081E-04
2.808728975664E-04
2.648946587918E-04
2.868740237992E-04
3.505032256128E-04
3.572106038293E-04
2.382232050149E-04
2.410277462404E-04
2.962024315941E-04
2.959441111098E-04
3.001619118079E-04
2.941289020497E-04
3.337097774047E-04
3.386766559550E-04
2.752812759004E-04
1.357037265395E-04
1.429620702404E-04
1.558485739426E-04
1.247475719102E-04
1.204133879921E-04
1.226260777528E-04
1.324513956107E-04
2.160294773920E-04
2.054456904385E-04
2.019757626206E-04
1.821297877417E-04
1.625241159310E-04
1.752151711810E-04
1.321774465455E-04
1.480149584708E-04
1.093613251603E-04
1.522434843862E-04
1.361992019912E-04
8.108277730100E-05
5.487129101038E-05
7.475833985160E-05
6.650453052416E-05
8.354051330621E-05
6.824119544711E-05
8.730038323852E-05
9.464089938961E-05
1.240068640728E-04
1.044051610641E-04
1.011763917993E-04
8.743926442835E-05
1.149721717391E-04
5.680683613423E-05
2.903068341537E-04
2.956429465310E-04
3.115128010600E-04
2.777160772390E-04
7.483333535729E-05
8.102676226394E-05
2.350394693656E-05
3.886396154685E-05
6.244239936094E-05
2.247847421478E-05
3.083494837401E-05
1.016047249879E-05
2.610548650643E-04
2.485913686610E-04
2.570293368538E-04
2.472057070256E-04
4.685223914150E-05
3.052165010066E-05
5.134394657222E-05
1.966222058983E-05
1.764665949044E-04
1.989347114554E-04
2.160655169356E-04
1.568443319704E-04
3.729284486472E-05
1.941432440570E-05
1.668241230292E-04
8.456510504916E-05
1.024691240584E-04
1.239285122557E-04
3.054603354970E-04
2.932707043878E-04
2.936783611434E-04
2.749411296562E-04
3.515120251302E-04
3.589063120823E-04
3.436487619150E-04
3.542013058746E-04
3.391930518672E-04
3.480855464251E-04
3.323351848616E-04
3.415018892421E-04
3.255577145308E-04
3.093547446765E-04
3.120521715429E-04
3.276145997643E-04
3.167771437150E-04
1.418550417429E-04
1.074644709409E-04
8.973502380960E-05
9.787294567508E-05
6.920850372369E-05
7.855908986803E-05
5.154405132536E-05
2.254009536918E-05
2.296790060315E-04
2.518495115877E-04
2.823827487617E-04
2.955925498117E-04
3.132029690838E-04
3.105754776226E-04
2.958999924760E-04
1.147376453132E-04
5.334193879709E-05
6.460817036168E-05
4.650969634938E-05
9.375970496859E-05
6.471028297216E-05
8.414636698528E-05
1.191037398523E-04
1.214733790457E-04
1.062988584537E-04
1.459596601251E-04
1.423536695463E-04
1.358948657205E-04
1.103269156435E-04
1.363598963461E-04
1.821537867546E-04
1.115285515359E-04
1.308526320224E-04
1.295362891992E-04
1.919279048310E-04
2.124078721691E-04
2.043706742393E-04
2.496252397099E-04
2.444411281739E-04
2.664970512389E-04
2.917055338247E-04
2.210613691730E-04
2.122042161329E-04
2.401477650590E-04
2.838696588838E-04
3.075435112873E-04
3.024254085686E-04
1.539257345260E-04
3.324747728989E-04
1.028570107676E-04
1.145161407102E-04
6.487644678723E-05
5.633442415315E-05
2.468423460939E-05
5.924301516334E-06
8.867546359087E-05
6.686661690671E-05
5.403164711533E-05
3.716571955190E-05
3.753761901825E-05
4.060462153699E-05
4.226258957128E-05
3.262996941699E-05
4.033799571000E-05
9.288553671694E-05
2.535406356166E-05
8.366331707594E-06
4.259921765323E-05
3.979307491462E-05
4.131871224622E-05
4.925158909409E-05
6.172091056642E-05
7.651461829451E-05
6.860559077519E-05
3.175950856323E-05
4.057480919713E-05
8.543849618649E-05
9.091881310117E-05
8.180250289473E-05
6.369997384347E-05
3.192193959023E-04
3.302355066831E-04
3.298960787602E-04
2.761945231920E-04
2.613891555702E-04
2.774507285326E-04
2.449900658078E-04
2.687783934235E-04
2.991028627264E-04
2.575643531081E-04
2.544139174988E-04
2.535930095793E-04
3.511305876046E-05
7.003665589775E-05
4.697383628462E-05
3.961705119603E-05
2.607599837381E-04
6.743030260921E-05
9.456396149769E-05
9.421814864233E-05
7.918060254641E-05
9.882263654307E-05
1.554763299295E-04
1.679341153069E-04
1.413299994517E-04
1.834765321305E-04
2.479095999534E-04
2.176205835854E-04
2.340673971093E-04
2.366530010036E-04
2.137833314190E-04
6.063683126543E-05
2.273868107722E-04
2.691251580926E-04
2.702551500324E-04
3.276035274355E-04
3.475790345382E-04
3.254305123051E-04
3.145065408237E-04
3.167120334142E-04
2.521336264668E-04
2.531357785803E-04
2.520164061798E-04
2.484810464268E-04
1.206713782385E-04
8.955095354914E-05
5.005138019307E-05
6.103172688747E-05
2.603137654202E-04
9.064047933684E-05
1.025982082040E-04
1.086213565850E-04
1.049111119932E-04
1.192237476354E-04
1.396958843214E-04
1.556326831929E-04
1.561486860203E-04
1.261631777803E-04
1.216331436148E-04
1.503645327086E-04
1.338122611641E-04
1.613667022070E-04
2.635578899905E-04
6.777345870930E-05
3.132819453666E-04
1.951508155190E-04
1.285154945286E-04
1.093148918356E-04
1.572458512354E-04
1.597897037344E-04
1.952658789950E-04
1.975750731156E-04
1.401501060022E-04
1.403519112361E-04
1.825405002582E-04
2.071864578630E-04
1.363207526960E-04
1.324718512034E-04
1.456882486854E-04
1.472144298926E-04
1.204877269255E-04
1.458461342677E-04
5.691311486006E-05
8.544724831065E-05
1.197324798476E-04
6.752125193248E-05
8.052177518714E-05
5.217036377804E-05
2.091379966577E-04
1.784388151806E-04
2.508378500069E-04
2.141605024565E-04
2.238095291002E-04
3.022665440321E-04
2.892783077300E-04
1.181896139642E-04
2.143958622646E-04
8.586140670783E-05
1.004901081201E-04
1.684079092625E-04
2.004664820523E-04
2.267642206963E-04
1.809515050495E-04
1.528999829309E-04
1.381045918667E-04
1.634779201639E-04
2.179553317734E-04
2.311589578643E-04
2.445727355029E-04
2.461321113304E-04
2.538297601927E-04
2.515919652728E-04
1.103316128641E-04
1.246401753286E-04
1.867114040447E-04
1.523477390076E-04
1.549520111195E-04
2.036521521854E-04
1.751956182613E-04
1.898374135192E-04
1.594923926587E-04
1.713976584203E-04
1.285634416709E-04
1.436095732761E-04
1.102504163206E-04
7.068781854089E-05
1.367574934806E-04
1.730122221336E-04
1.092985573242E-03
1.387090691324E-03
1.313979281226E-03
2.381374201938E-04
5.303216910368E-04
5.197024746328E-04
5.161585121914E-04
5.218174051747E-04
7.908037032232E-05
6.588083565734E-05
6.596212105373E-05
4.597106860347E-05
2.112562891792E-04
2.319400256391E-04
5.674207088649E-04
5.598298569862E-04
5.444974450797E-04
5.391937471926E-04
1.938764361628E-04
2.127385205038E-04
6.882263388599E-04
7.244801047113E-04
7.592205909141E-04
7.770859625387E-04
7.873641520848E-04
7.811640156724E-04
7.868031401015E-04
7.958722329118E-04
8.098432328380E-04
8.041416519755E-04
2.184084029609E-04
2.217557356197E-04
1.987086540671E-04
6.100781368536E-05
2.141309044608E-04
2.013023812062E-04
2.451141132395E-04
5.103836369026E-04
5.192994464546E-04
5.170662218640E-04
5.131602665021E-04
1.119823973124E-04
1.102568619710E-04
9.029217405710E-05
9.634593104332E-05
1.034666058148E-04
7.780162880817E-05
7.995063991094E-04
8.908649714597E-05
6.329780073827E-05
6.790965574359E-05
6.163995686025E-05
3.550944807221E-05
4.478832991964E-05
2.528455652932E-05
3.943746173035E-05
2.257688122135E-05
4.076073136093E-05
3.145564371683E-05
6.488526115065E-05
5.936776708711E-05
4.473341454266E-05
4.328981434133E-05
7.575220778997E-04
7.337338736334E-04
6.990438132100E-04
1.226583210851E-04
1.537154620835E-04
3.189870129625E-04
3.203086915029E-04
3.497651710191E-04
3.793715217082E-04
1.256168366688E-04
1.540229000273E-04
1.182368898682E-04
1.363336305934E-04
1.482848282110E-04
1.521326340833E-04
2.027119839673E-04
4.460951000602E-04
1.982087038558E-04
2.232787182787E-04
2.458576260370E-04
2.839007169705E-04
1.147096634497E-04
1.307399987669E-04
1.275298341102E-04
1.151742842846E-04
1.214113545805E-04
1.364615343921E-04
1.840314455139E-04
1.663378766771E-04
1.441681891233E-04
1.779295804336E-04
2.007970086051E-04
2.390626474920E-04
4.288478133682E-04
4.030464794144E-04
6.627308589333E-04
6.317347058630E-04
6.028715656528E-04
5.859526109934E-04
1.636637567450E-04
1.880390460412E-04
5.349875722221E-04
5.465659790618E-04
5.755494237263E-04
5.937739945074E-04
6.454902086604E-04
6.634584643282E-04
6.394075998353E-04
4.033192910513E-04
7.356899640394E-04
7.597715681448E-04
7.607887810861E-04
7.797224531100E-04
7.732932130901E-04
7.956758018360E-04
1.441899316719E-04
1.642145494106E-04
4.668452132012E-04
4.732998158431E-04
4.995979180691E-04
5.151181608592E-04
1.360800280755E-04
1.610173161011E-04
7.202839022397E-04
7.938458441148E-05
7.680681244685E-05
8.495262011699E-05
1.460022284477E-04
2.953031408202E-04
2.879058755211E-04
5.292926896160E-04
5.864438436734E-04
5.707180820404E-04
5.452164551041E-04
5.318360727761E-04
5.738315148996E-04
1.641843384938E-04
1.812249100899E-04
1.817754470615E-04
1.972455122572E-04
1.488108597678E-04
1.871592650796E-04
1.891747939085E-04
2.110989597900E-04
2.097560688256E-04
1.842949321830E-04
1.640790889915E-04
1.264658938122E-04
7.067863550152E-05
8.934989032947E-05
1.204309316922E-04
8.859595076835E-05
1.238553751222E-04
1.269619951772E-04
2.942377570259E-04
2.020175616177E-04
2.891098125596E-04
1.652313353284E-04
1.552782058416E-04
1.110159222619E-04
2.013494622625E-04
2.033180528439E-04
2.745515445669E-04
2.720978784713E-04
2.834666590015E-04
2.828328930848E-04
6.110758300360E-04
5.869302312858E-04
6.142414230028E-04
6.097346399068E-04
5.565921642580E-04
5.326610438849E-04
1.797783088943E-04
4.715025019851E-04
4.614496398902E-04
3.866892096786E-04
1.897844369935E-04
1.333169707228E-04
1.642141106893E-04
1.042029599666E-04
1.146333067530E-04
1.137722113267E-04
1.053564193219E-04
1.185936767444E-04
1.336032546648E-04
1.428457989320E-04
1.597429181367E-04
4.410805824751E-04
-3.366116143484E-04
2.862555797103E-04
4.935957627948E-04
9.986462506041E-05
1.084130657502E-04
1.071902454317E-04
2.822216109519E-04
2.787592201302E-04
2.708149535486E-04
2.691240056303E-04
2.538953549048E-04
2.520880295028E-04
2.304068734973E-04
2.384577535116E-04
2.335134895217E-04
2.098635553039E-04
8.998027739672E-05
5.081900732425E-04
4.974517212345E-04
5.037870375328E-04
5.089061133179E-04
4.971874620023E-04
2.063225717772E-04
1.995867752098E-04
2.130607718733E-04
2.006867329657E-04
9.910024514159E-05
1.131342686595E-04
1.165812463078E-04
1.119829111314E-04
7.706906330093E-05
4.976366604685E-04
2.876613722216E-04
8.597932713970E-05
7.831490182265E-05
5.137882617536E-04
5.036968256031E-04
4.977826519807E-04
4.931201500691E-04
5.177623703608E-04
1.842716241065E-04
2.095041412375E-04
2.024282822695E-04
2.274777256097E-04
2.095399332247E-04
2.260364023248E-04
2.326213995063E-04
2.328432960801E-04
9.348617385465E-05
2.379367381434E-04
2.062075498328E-04
2.202840962208E-04
1.918814282996E-04
2.060068188631E-04
1.688054557226E-04
1.876903382425E-04
4.867827794186E-05
5.629821695320E-05
5.983062450124E-05
2.837694576067E-05
2.093692407909E-05
4.589865022231E-05
4.550112229802E-05
2.174647524510E-04
1.016282901599E-04
-3.268514642595E-04
-3.314968897573E-04
-5.285186407528E-04
-5.237422541705E-04
-7.429331513444E-05
-4.214395214369E-05
-7.701840976375E-06
2.214508506759E-07
-5.046508053896E-04
-5.110677281451E-04
-1.164020523672E-04
-9.937597811224E-05
-8.536457650469E-05
-9.214100398900E-05
-4.925598169090E-04
-4.937450128733E-04
-4.634257467338E-04
-4.678782452164E-04
-4.837931093854E-04
-4.562893730966E-04
-4.546016769084E-04
-4.255616058901E-04
-4.129639442359E-04
-3.676873728057E-04
-3.555493368260E-04
-3.134133220803E-04
-3.048203986340E-04
-2.769720414956E-04
-1.383065222180E-04
1.256775043123E-04
1.213141746013E-04
7.626028934917E-05
4.367937708076E-05
-4.716019801541E-04
-4.528665722793E-04
1.443634608976E-04
1.111762669233E-04
1.203471405091E-04
1.144728663909E-04
1.246941551701E-04
9.842910808080E-05
-5.105490613351E-04
-4.882266139698E-04
1.405837910611E-04
1.434458775921E-04
1.739626930145E-04
-1.362922584991E-04
1.250889664470E-04
-5.092766281762E-04
-5.052655001921E-04
-5.258765962269E-04
1.787313007323E-04
2.052031022025E-04
2.022377139461E-04
1.740439550373E-04
-5.321896088191E-04
-5.119609679772E-04
1.788332087988E-04
1.642407403040E-04
-5.363738223103E-04
-5.157418425059E-04
-5.255506964840E-04
-4.508934892149E-04
-4.268430398377E-04
-4.436578040301E-04
5.745503841400E-05
4.146632013720E-05
1.053775929761E-04
1.182320315439E-04
1.819054193454E-04
1.664193133657E-04
1.534709500937E-04
1.403492415572E-04
1.938866190127E-04
-1.668034876775E-04
-1.651042070566E-04
-1.641462704814E-04
-1.536367534763E-04
5.620702745535E-05
-2.181388716842E-04
-2.034436870807E-04
-1.916029326159E-04
-1.432914577018E-04
-1.260864852504E-04
-2.363557201974E-05
-5.112613663789E-05
-7.851656478032E-05
1.069026842934E-06
2.051484103056E-05
4.336142950240E-05
1.903615030510E-04
2.118265157337E-04
2.134765082201E-04
-2.219096993664E-04
-4.651458354134E-04
7.749495977197E-05
2.035984332140E-05
-3.787361386334E-04
-4.082831422091E-04
-3.278466252712E-04
-3.528998733654E-04
-2.847478978033E-04
-3.042145431495E-04
-2.668545819142E-04
-2.477027267267E-04
-2.408873059659E-04
-2.224573650559E-04
-2.248925906859E-04
-1.571477298369E-04
-1.546342197692E-04
4.333772907273E-06
-2.189747520944E-04
-2.127079411406E-04
-2.306540276907E-04
7.909679109515E-05
1.159007567758E-04
1.029444023636E-04
1.355005257813E-04
-1.700486248473E-04
-1.691212046603E-04
-2.131774792369E-04
-2.179217491076E-04
-2.223358038191E-04
-2.213983760425E-04
-1.640061775338E-05
-2.213542726137E-04
-4.728933493785E-04
4.193765553501E-05
1.002729213843E-04
-5.438530680303E-05
-8.049693091761E-05
-6.433645425339E-05
-1.164561556380E-04
-9.677402606675E-05
-1.302261214025E-04
-3.680385531521E-04
-3.472180558775E-04
-3.656042664250E-04
-3.926402454974E-04
-3.283775254565E-04
-3.285205654215E-04
-3.404763839525E-04
-3.394522919573E-04
-3.591004443640E-04
-5.700956724295E-05
-7.355620613172E-05
-8.706688419117E-05
-1.136848061533E-04
-1.260043837301E-04
-1.488001489538E-04
-1.640327834644E-04
-1.556874295578E-04
-1.991074034153E-04
-1.848517493760E-04
-2.335179517236E-04
-2.132166135813E-04
-3.002997037732E-04
-4.513660089208E-05
-2.633806689063E-04
-3.249161360758E-04
-3.347917655860E-04
-3.412551630248E-04
-3.292289236356E-04
-3.643451658086E-04
-3.341092998348E-04
-3.001374513926E-04
-3.192128522839E-04
-2.637342391339E-04
-2.842526622391E-04
-2.456097707182E-04
-2.777947017799E-04
-3.257232864233E-04
-3.004314630806E-04
-2.699728772620E-04
-3.305149717703E-04
-2.925235329614E-04
-3.074570155210E-04
-3.109683671817E-04
-3.183193063372E-04
-3.330953737980E-04
-3.270601364263E-04
-3.311710501680E-04
-3.127178517135E-04
-3.910662829552E-04
-3.630976908036E-04
-3.696505817052E-04
-3.514927488386E-04
-3.511016079377E-04
-3.141254775701E-04
-3.009634408553E-04
-3.396771871922E-04
-2.659928749165E-04
-3.428985862084E-04
-2.230119420808E-04
-2.489085072874E-04
-4.384621362557E-04
-3.993853310396E-04
-4.032924505814E-04
-3.671050040710E-04
3.232176105102E-05
4.217974329157E-07
-2.303059620172E-05
-1.915712309734E-05
-4.474420896862E-04
-4.452431361889E-04
-4.363895548678E-04
-2.068062674507E-04
-4.116464516642E-04
-3.799084843529E-04
6.893037543503E-05
4.099380258225E-05
1.524281884497E-05
1.926122074600E-05
-4.464731586185E-04
-4.469296936431E-04
-4.165543737558E-04
-4.342760906432E-04
1.151446730430E-04
6.552507734879E-05
8.817452895091E-05
8.151610297776E-05
-4.031631179238E-04
-3.034721417247E-04
-1.768237145666E-04
-1.231714115654E-04
-3.554632009833E-04
-3.486555431040E-04
-3.650749181138E-04
-3.828614555387E-04
-2.752599588348E-05
-4.340701588635E-05
-6.289512254327E-05
-8.188656781341E-05
-1.114120658286E-04
-1.291710649258E-04
-1.621124685052E-04
-1.751239798737E-04
-2.045906972863E-04
-1.579672223889E-04
-2.128194637550E-04
-2.613430041337E-04
-2.360585905981E-04
-2.875623167834E-04
-3.801770833315E-04
-4.077076297352E-04
-3.858565121826E-04
-3.899432677599E-04
-6.400304635135E-06
-2.709361718134E-05
-5.538400899678E-05
-6.688090277984E-05
-5.479771509001E-05
-1.041894355344E-04
-2.646221638416E-04
1.512961382137E-04
1.023874884999E-04
1.181553562861E-04
5.402688800913E-05
2.531900050786E-06
-3.555444610459E-05
-8.827921716476E-05
-1.238688677292E-04
-2.324947502605E-04
-1.919576625820E-04
-1.811503229615E-04
-2.701545696333E-04
7.012248197404E-04
7.309145972934E-04
7.086982109394E-04
7.350584970417E-04
6.181643898624E-04
5.932323285681E-04
6.053803334009E-04
5.812090780278E-04
6.691304730652E-04
6.434624473012E-04
6.470292633300E-04
6.607436762695E-04
5.209225607592E-04
5.317244184415E-04
5.457632133456E-04
5.211392079146E-04
6.259701380684E-04
6.091701713958E-04
8.894280025512E-05
1.474432613413E-04
1.838868452072E-04
2.517802899608E-04
7.691664064533E-04
7.586717291871E-04
7.397579095717E-04
5.316349091231E-04
5.062782560720E-04
4.637285673648E-04
4.453559411940E-04
-2.244937603154E-04
-2.817765754671E-04
-2.552837833408E-04
-2.584364377173E-04
-2.662247135074E-04
-2.720018997983E-04
5.188117268416E-04
-2.473980157119E-04
8.903233351636E-04
8.348089825836E-04
8.071297823060E-04
8.973254886636E-04
7.220290942168E-04
6.864419805672E-04
6.630139615310E-04
6.905973222699E-04
6.957270615727E-04
6.612582260349E-04
3.867940635930E-04
3.563545810177E-04
2.918627465645E-04
-2.457231433712E-04
5.205001898580E-04
5.161378516322E-04
5.123443635018E-04
2.029054134242E-04
1.546382388229E-04
1.165661184317E-04
8.929659938773E-05
5.318736735864E-05
3.291122230255E-05
4.825822748224E-04
4.256737583362E-04
4.328746713639E-04
4.462143815395E-04
4.609385125635E-04
4.284302361076E-04
6.590778534029E-06
1.709157077398E-04
-6.001850859863E-06
1.194871572054E-06
4.375075623131E-04
4.325509400774E-04
4.551026726338E-04
4.737347612944E-04
-9.891599210316E-06
2.913518517902E-05
1.519764553029E-06
-1.411907901413E-05
-1.508005784224E-05
4.373012365531E-05
5.323577102076E-04
5.134601794334E-04
1.417838398782E-06
7.474486022097E-04
2.560620067064E-04
2.563220036309E-04
5.695145863769E-04
5.853760075404E-04
6.091920483710E-04
5.543290659449E-04
5.221359691848E-04
5.020482605012E-04
5.057048285322E-04
4.947187420927E-04
4.670163473005E-04
4.479634642119E-04
2.375975234702E-04
2.099890073681E-04
1.944026459291E-04
2.383715008404E-04
1.726279695553E-04
5.683821665534E-04
5.507920218000E-04
5.584684257059E-04
5.390200078463E-04
5.181465820828E-04
5.023842538303E-04
4.829673912648E-04
4.983602738212E-04
4.553998705733E-04
4.144406386997E-04
4.012631670348E-04
3.509919638816E-04
3.172246338179E-04
5.899167475542E-04
7.935098837300E-04
7.575776362398E-04
9.767500141548E-04
1.373509484702E-03
2.585044856428E-04
2.469611894323E-04
2.588621235289E-04
2.394294885097E-04
1.304532106563E-03
1.330110718281E-03
1.262067156770E-03
1.379664131504E-03
2.237019673785E-04
1.941005334382E-04
1.839025874953E-04
2.047201423257E-04
1.321585414035E-03
2.029662030189E-04
1.257305130970E-03
1.307368969722E-03
1.122959413650E-04
1.372934997043E-04
1.339085619688E-04
1.049860604505E-04
1.189248003304E-03
1.197945275901E-03
1.256194049952E-03
1.293822779586E-03
3.928667153767E-05
6.681640454870E-05
6.514590087619E-05
1.664798776627E-04
3.039447414597E-05
1.241464292654E-03
2.767506312895E-04
1.219260335128E-03
1.127349553649E-03
1.430384890136E-03
5.582854286876E-04
5.665386920508E-04
5.557095342431E-04
5.346866820958E-04
5.208415928540E-04
4.950838944851E-04
4.954552107309E-04
4.745324762933E-04
4.748879426780E-04
4.435510852740E-04
1.233774867394E-03
3.035383618868E-04
2.928525742182E-04
2.949955775362E-04
1.347075370476E-03
1.369875811223E-03
1.298750704561E-03
1.435358008504E-03
5.610534412230E-04
5.459002400095E-04
5.270107004443E-04
5.127543910162E-04
3.072192789762E-04
3.008415294161E-04
2.939639927317E-04
3.050329426801E-04
1.335531047081E-05
1.242359516638E-03
1.180818222489E-03
7.260338427935E-04
6.921914184741E-04
6.718012469493E-04
-1.375722625338E-04
-1.547184161092E-04
-1.767182068068E-04
-1.758778359018E-04
1.027583704233E-03
1.079019790664E-03
1.115383656325E-03
1.098623646354E-03
8.315326278998E-04
8.598208651153E-04
7.276817312209E-04
8.346641101055E-04
7.788674098816E-04
7.779407106350E-04
8.039632130050E-04
7.861607183245E-04
6.453038110916E-04
6.288920770396E-04
5.906734072195E-04
5.689410835614E-04
-2.121145789884E-04
-2.121002888081E-04
9.262200567235E-04
9.744382642940E-04
9.576164359123E-04
8.071603411299E-04
1.236896685639E-03
7.495550757860E-04
7.824527785772E-04
1.288090078667E-03
-6.456630246066E-07
-3.176478861208E-05
-4.220348529546E-05
-3.115999034120E-06
1.146916512157E-03
1.165533711209E-03
1.173967275722E-03
1.181942537629E-03
1.175258815942E-03
1.200558932909E-03
7.926838029475E-04
7.903485577226E-04
7.698896190264E-04
-1.094790771699E-04
1.160718633384E-03
1.137151524706E-03
1.112935927541E-03
1.171817219221E-03
8.541222780495E-04
8.300035938932E-04
8.205381267268E-04
7.960921880358E-04
7.887318054517E-04
7.929562778034E-04
7.938119944852E-04
7.843896571701E-04
7.765432071384E-04
-9.377580945908E-05
1.042715517032E-04
2.390843603742E-05
5.916605397817E-05
3.642020912183E-04
2.422935753064E-04
2.286104176395E-04
2.286445199610E-04
2.224421260796E-04
2.339797850859E-04
7.050038113139E-04
6.915821747035E-04
7.136606789828E-04
6.799182525332E-04
5.089234674206E-04
4.709319876088E-04
4.796590882571E-04
4.325183811903E-04
4.495879330960E-04
3.902315843761E-04
2.247318152464E-04
2.305066428812E-04
2.263600663662E-04
2.205761721623E-04
2.039805189475E-04
2.086414707608E-04
2.175573040115E-04
1.980745752665E-04
7.726381223696E-04
7.591333770292E-04
7.358912654909E-04
3.293184575345E-04
3.336824606491E-04
2.703091530236E-04
3.778389296852E-04
4.932631716890E-04
4.857013215996E-04
5.013050951735E-04
5.286007872345E-04
2.147876314312E-04
1.972928913897E-04
1.535934495909E-04
1.027229270957E-04
4.824925353125E-05
-4.164474924562E-06
2.019804103251E-04
2.091428098406E-04
2.155565271836E-04
7.849522761852E-04
2.226070110975E-04
5.914987390396E-04
6.189345720580E-04
5.888884717722E-04
6.252132912477E-04
5.427376560291E-04
5.345222586218E-04
5.060089477790E-04
5.231935806939E-04
4.975953905707E-04
4.897309645254E-04
4.590254112253E-04
4.250759307800E-04
4.216316135884E-04
6.642646549766E-04
1.970714330199E-04
1.839922532298E-04
1.883419643803E-04
3.439239488017E-04
1.427665794743E-04
1.929395176425E-04
1.657983626840E-04
1.580454134033E-04
1.728854494295E-04
1.934062985459E-04
2.910942260120E-04
2.992016448273E-04
2.389807028594E-04
2.177311576959E-04
2.154165520858E-04
2.311261103875E-04
3.708135200307E-04
2.380829932206E-04
2.624767101635E-04
2.466558867358E-04
2.430890981772E-04
2.551083235244E-04
4.436030405477E-04
4.014763876560E-04
3.545474970424E-04
3.394657168397E-04
2.278220743114E-04
2.292321541248E-04
2.718858410926E-04
1.757983374648E-04
1.520599946634E-04
2.423779384030E-04
4.716553013660E-04
3.535037007909E-04
1.541757793224E-04
1.745923208941E-04
1.469592589811E-04
1.207655006099E-04
8.600906651394E-05
7.613579746869E-05
7.491790588183E-04
7.374922381302E-04
7.692174459556E-04
7.629630495474E-04
6.121956076859E-05
5.766466236827E-05
5.024268083880E-05
5.193857939011E-05
4.117528821434E-04
7.489752288483E-04
6.698859970135E-04
5.961596191042E-04
4.533919471767E-04
4.920064329481E-04
5.516930258990E-04
4.354023069322E-04
5.492031817663E-05
5.494896520775E-05
1.184036885651E-04
8.434207002437E-05
6.080232128945E-05
1.195637007614E-04
1.232723879371E-04
6.971266064063E-04
4.810723384659E-04
4.826559690533E-04
5.037655593516E-04
1.373728757454E-04
1.347734954922E-04
1.418257369611E-04
1.502445040645E-04
5.665565370004E-04
5.742250180982E-04
5.609240072367E-04
5.662200579825E-04
1.305085425467E-04
1.320205778982E-04
1.374532803815E-04
1.394577126880E-04
1.351169932619E-04
1.280839661020E-04
1.455636955854E-04
1.517683127279E-04
5.470337218530E-04
5.468508913798E-04
5.320527032557E-04
5.201867259738E-04
1.137418078199E-04
1.251979912280E-04
1.283302141633E-04
1.179589800331E-04
5.086950911491E-04
5.051157706525E-04
4.860453834692E-04
4.752722108894E-04
1.460719196278E-04
4.305607893015E-05
1.290273220819E-04
1.219066125416E-04
5.497707629570E-05
8.708553560056E-05
5.792135559513E-04
5.723262888516E-04
5.173890470255E-05
4.987695070473E-05
7.817236744607E-05
7.972627129142E-05
1.047632418238E-04
9.741555099621E-05
9.840900989710E-05
1.156590006773E-04
5.790950477022E-04
1.183439691912E-04
5.832711196313E-04
5.960443235541E-04
9.448512399188E-05
8.668521215065E-05
1.077273058647E-04
1.051382291102E-04
1.198854776163E-04
1.158607955422E-04
1.235833985779E-04
1.356261774969E-04
5.736389689496E-04
5.812073635253E-04
5.903398405963E-04
5.908356310511E-04
5.949863348868E-04
7.259515643803E-05
9.724959891128E-05
5.644298472212E-05
2.329401257851E-04
1.989792461237E-04
1.761632079929E-04
1.995073005278E-04
-1.247375982418E-04
-1.363490983976E-04
-1.509081534521E-04
-1.628064259072E-04
1.863075750181E-04
1.526162432144E-04
1.520346510324E-04
1.775275018539E-04
-1.278388823160E-04
-1.726585766854E-04
-1.241839988933E-04
-1.332990271902E-04
1.903106706899E-04
1.663024601352E-04
-3.640332283767E-05
-4.256462583967E-05
-8.834217906262E-05
-1.090298759800E-04
2.044662408202E-04
2.054872722064E-04
1.881856300190E-04
2.163135939683E-04
5.456333196585E-04
5.287116021546E-04
-1.247823439019E-04
8.445682528536E-05
-1.666108953309E-04
-1.532288178635E-04
3.773391399875E-05
9.982232975017E-05
4.545146204571E-04
4.443915443329E-04
4.195729060359E-04
4.161914242601E-04
1.299739310057E-05
-1.759761992183E-05
-1.646713950327E-05
8.097785551641E-06
3.545333338360E-04
3.645784474733E-04
3.923904834356E-04
-1.677939243445E-04
3.253297093566E-04
-1.151103767432E-04
-6.888906672683E-05
-1.467725980067E-04
3.508706459652E-04
3.272462408853E-04
3.140649797877E-04
2.834772381628E-04
-1.429601295306E-04
-1.442530823344E-04
-1.613172076127E-04
-1.733426600510E-04
2.633987552117E-04
2.492382789865E-04
-1.157215719200E-04
2.226319138117E-04
7.370941608027E-05
3.877358717521E-05
2.305250192925E-03
2.259041353987E-03
2.187141518628E-03
2.207145111335E-03
2.230802106192E-03
2.170433236529E-03
2.186528588215E-03
2.163688473475E-03
2.099466552930E-03
2.078055266151E-03
2.053062220770E-03
2.017371291460E-03
1.985555398450E-03
1.994926404858E-03
1.469014659311E-03
1.433186066311E-03
1.389535482699E-03
1.344898102352E-03
9.919974941778E-04
9.054945929144E-04
9.247132155481E-04
9.727074295068E-04
1.006871373898E-03
9.102500333182E-04
7.613740115656E-04
7.590173911585E-04
7.130368024545E-04
8.141964723644E-04
7.886630133123E-04
7.883028862387E-04
8.181346660438E-04
2.077834631353E-03
2.060872290913E-03
2.023225088603E-03
2.000375997402E-03
1.939104017460E-03
1.913741699941E-03
1.937307334605E-03
1.841561271973E-03
1.789296286587E-03
1.708784067527E-03
1.637976731909E-03
1.563931873291E-03
1.489434775568E-03
6.817345472843E-04
1.477117558201E-03
1.395905483547E-03
8.638238361931E-04
8.782138424404E-04
8.533202687015E-04
8.141447287879E-04
8.070570086562E-04
8.323166731381E-04
8.858324222398E-04
9.230526823803E-04
8.171383354426E-04
8.465953935447E-04
9.052420067047E-04
7.936321163177E-04
1.375244360729E-03
8.420046282719E-04
8.534694983459E-04
8.281018991384E-04
8.720676349263E-04
2.156223382198E-03
2.159012851575E-03
2.155591061273E-03
2.149539975342E-03
2.134382429090E-03
2.138779663554E-03
2.139922939185E-03
2.108549313472E-03
2.117019448207E-03
2.098588143997E-03
2.094460696196E-03
2.077582725747E-03
8.847765200147E-04
2.062903403575E-03
1.326337306709E-03
1.249410420394E-03
1.262293017367E-03
1.292988742558E-03
1.299365813324E-03
1.204792413353E-03
1.220955494569E-03
1.174676190863E-03
1.183239086667E-03
1.131869414544E-03
1.143302977568E-03
1.165073396061E-03
1.173696267905E-03
2.069133492531E-03
2.345363100272E-03
8.689293010906E-04
8.927878040528E-04
8.287896276348E-04
2.155799516259E-03
2.167917188401E-03
2.154275920152E-03
2.154843577229E-03
2.143712263148E-03
2.141194461097E-03
2.142008942447E-03
2.123283499901E-03
2.107201347749E-03
2.100940855933E-03
2.075124120408E-03
2.053189538688E-03
8.528106915773E-04
2.030989899662E-03
1.313364303720E-03
1.315207900871E-03
1.349981475958E-03
1.287173254351E-03
1.099180026558E-03
1.028617639273E-03
1.043661344168E-03
1.084996010513E-03
1.104954659891E-03
1.033607679907E-03
5.868339893119E-04
6.153030617998E-04
8.726890553315E-04
2.034919609118E-03
1.130656564386E-03
2.350111689516E-03
2.450628802905E-03
1.798874528324E-03
1.688341228344E-03
1.641878171036E-03
1.444549596747E-03
1.498446652818E-03
1.523121049152E-03
1.393329993251E-03
6.797765574971E-04
6.664596844056E-04
6.080177446724E-04
6.213796533282E-04
7.100752106150E-04
7.254825354339E-04
7.445263042493E-04
7.785975622719E-04
7.617103143552E-04
7.580678978811E-04
7.761306486642E-04
7.635585646114E-04
7.621779656218E-04
7.749562021534E-04
7.614774086355E-04
7.389765941998E-04
6.650883594162E-04
6.765911127894E-04
6.947019019657E-04
7.543117982790E-04
1.844913569028E-03
1.826300093129E-03
1.960880282560E-03
1.916385710261E-03
5.293670795399E-04
6.220057379516E-04
5.932892365132E-04
5.824554410135E-04
6.471706478804E-04
6.477690682131E-04
6.766644449036E-04
7.250431399107E-04
7.058905651201E-04
7.113127367111E-04
7.587009191617E-04
7.540041727574E-04
7.776124077112E-04
7.518338179824E-04
7.773272251653E-04
7.519524899073E-04
7.451110234120E-04
7.094928026998E-04
6.818430711978E-04
6.668728209153E-04
6.597315849383E-04
6.656221930232E-04
6.960507481484E-04
6.872377334927E-04
7.221715881129E-04
2.387611931357E-03
2.386888095306E-03
2.032314447290E-03
7.275822045312E-04
7.180240545426E-04
7.174069790989E-04
7.885827487470E-04
2.461665201856E-03
2.481858770953E-03
2.006846759591E-03
1.966919308724E-03
1.916522011334E-03
1.894164622392E-03
1.811090958733E-03
1.754675249443E-03
1.660416956042E-03
1.601726115047E-03
1.496471120041E-03
1.470019060883E-03
1.507178916392E-03
2.441784269834E-03
1.412644825969E-03
8.136465505156E-04
8.323713685812E-04
8.246503954068E-04
8.477085408932E-04
8.756084424270E-04
8.520893116686E-04
8.894054764699E-04
8.380963386422E-04
8.406116851758E-04
7.604469140624E-04
7.267349841899E-04
7.925253867063E-04
7.888222508368E-04
8.371523891505E-04
2.403642133648E-03
2.444884877590E-03
7.890653568409E-04
2.375909482921E-03
2.367426141586E-03
1.777832815541E-03
1.765941847440E-03
1.559527349075E-03
1.621650883572E-03
1.677996559553E-03
1.532271482037E-03
7.341490560262E-04
7.252337019120E-04
7.972702108586E-04
7.759607847709E-04
2.407648458607E-03
7.661188625284E-04
2.374563828729E-03
1.852081905019E-03
1.783873820363E-03
1.752607002156E-03
1.620488172009E-03
1.612628566344E-03
1.644154383864E-03
1.542564712455E-03
8.063182596767E-04
8.149111898975E-04
7.992261237507E-04
7.958316255911E-04
7.248495293862E-04
7.081688059264E-04
1.886080299367E-03
5.213298495707E-04
5.409370552522E-04
9.213767180484E-04
7.698602552963E-04
-2.482354839952E-05
-1.571548000196E-05
-1.521194378076E-05
1.010383973674E-05
4.419786338535E-05
3.690327170167E-05
2.078292516430E-05
4.524541598796E-05
6.699714101253E-04
6.659688223731E-04
6.742249723146E-04
6.743739062868E-04
6.900918501912E-04
6.927637335097E-04
7.359283903033E-04
7.165777676225E-04
7.133578645567E-04
7.419177363359E-04
7.325297565196E-04
7.621502883104E-04
-4.313238008958E-05
-7.180001413612E-05
-8.253800168899E-05
-3.893125869686E-05
6.754436362047E-04
6.685147573640E-04
7.364010373187E-04
7.331665286015E-04
7.612935820086E-04
6.356108988403E-05
9.025204060227E-04
8.701132119103E-04
8.359120551845E-04
1.860860570720E-04
1.755331058724E-04
1.852049818228E-04
1.706995288570E-04
7.968958767657E-04
8.257892604088E-04
1.525514115915E-04
1.521093530743E-04
1.367965361211E-04
1.340343691756E-04
6.640466962631E-04
7.807407532863E-04
8.008674589285E-04
7.584809825802E-04
8.726313717507E-05
1.014308574432E-04
9.738591380303E-05
1.084556036068E-04
7.377692832943E-04
7.675731730162E-04
7.782817680144E-04
7.433248074297E-04
5.996142609969E-05
7.360410131159E-05
7.617394183867E-05
8.015969785030E-04
6.538886220280E-04
6.543777120327E-04
6.471824544659E-04
-3.902349732247E-05
-7.669484136759E-05
-1.115748604587E-04
-1.388150418211E-04
-1.795174789914E-04
-2.292393981944E-04
-1.976077234039E-04
-2.268616961471E-04
-2.321036120106E-04
-2.547430472936E-04
-2.452824916775E-04
-2.185344859560E-04
-2.185340931113E-04
-1.106257798496E-05
-2.363773883325E-04
7.291854935169E-04
7.267724244558E-04
7.396455678516E-04
7.383642148275E-04
7.445646567595E-04
7.360479810168E-04
7.195010827930E-04
7.288735818265E-04
6.762609371672E-04
6.888512024634E-04
6.595888107444E-04
1.185081892939E-04
1.136992219916E-04
7.401930045316E-04
9.170999623914E-04
2.283482189351E-05
6.502043635246E-04
6.527607554824E-04
6.535981202049E-04
6.588524071465E-04
6.875355157353E-04
6.671179012902E-04
6.716099043054E-04
6.562675097231E-04
6.782936974910E-04
6.973020073552E-04
7.242186392051E-04
6.962143425126E-04
6.811980941588E-04
6.621396815658E-04
6.496551707156E-04
6.866175113179E-04
-1.755389404615E-04
-1.650803703643E-04
-1.327589272482E-04
-1.636005805281E-04
-1.389540930654E-04
7.127987857073E-04
6.857068286790E-04
6.900212387215E-04
6.718308667455E-04
6.537148318475E-04
6.602068199395E-04
6.450328801992E-04
6.444051176827E-04
-1.940835767586E-04
8.849821453175E-04
9.511544131734E-04
2.320472115489E-04
2.102901032143E-03
5.084657106005E-04
4.877135842072E-04
4.835464621518E-04
4.941886294034E-04
9.314280599895E-04
9.244294342381E-04
9.030213983957E-04
9.400664673780E-04
2.237048610363E-03
2.241258108283E-03
2.201389522530E-03
2.184229717858E-03
2.139039024269E-03
2.159192081410E-03
5.261621490311E-04
5.110559799487E-04
5.067129684355E-04
5.163408823141E-04
8.774461332286E-04
8.907515441327E-04
9.000504582790E-04
9.013712294802E-04
9.129636800956E-04
9.051880305534E-04
4.982085349289E-04
5.168750501336E-04
8.350778091103E-04
2.153835686529E-03
8.602270109178E-04
2.132299860044E-03
2.112186192952E-03
8.873769267116E-04
2.175766512147E-03
2.168858598566E-03
2.150695697118E-03
2.161400038572E-03
2.108725932537E-03
2.093922745160E-03
2.084123343778E-03
2.087988846563E-03
1.259332316098E-03
1.239218500380E-03
1.215721960490E-03
1.201262041798E-03
2.121274778943E-03
1.185149590545E-03
4.901667902752E-04
5.035760734539E-04
9.086925983126E-04
9.231792377811E-04
9.171170267297E-04
9.349140969605E-04
2.207721036433E-03
2.204615509981E-03
2.165010072932E-03
2.167810870328E-03
2.190270376248E-03
2.148127212717E-03
2.154676556922E-03
1.180486430288E-03
5.252226169833E-04
8.595696485113E-04
8.509053150842E-04
3.340428695626E-04
8.165365632523E-04
8.046928885008E-04
3.068222643069E-04
3.160874787417E-04
3.183767391168E-04
3.126408513578E-04
8.846016718289E-04
8.665640781014E-04
2.931813879558E-04
3.000460757754E-04
3.267977218594E-04
2.776710320247E-04
3.180683228614E-04
9.475116587258E-04
9.409397980421E-04
9.349194756199E-04
2.891594444579E-04
2.691166665232E-04
2.702854742874E-04
2.480227163284E-04
9.682776045256E-04
9.462646681714E-04
9.703285229897E-04
1.000466257176E-03
9.921587909555E-04
9.047106723779E-04
2.046142099068E-04
9.411727395528E-04
8.641482412053E-04
3.258049293000E-04
3.382481096422E-04
8.857376475211E-04
4.410082270340E-04
4.382564161465E-04
4.647418148531E-04
4.749145788571E-04
8.152770610678E-04
8.238128605173E-04
8.264423781332E-04
8.149178338012E-04
4.027622556170E-04
4.209703137083E-04
3.994526649232E-04
4.286883649087E-04
3.288614371571E-04
7.951656979134E-04
7.938288697208E-04
7.899130996841E-04
3.445588501104E-04
3.422980143251E-04
3.505227762571E-04
3.588130433854E-04
3.704327345696E-04
3.799774592531E-04
7.941832347667E-04
7.917136923417E-04
7.878576739350E-04
7.830580175919E-04
3.245475799458E-04
8.016033369337E-04
6.348849774555E-04
6.551761290091E-04
6.515531405003E-04
3.585447469435E-04
9.773499301667E-05
1.236524905662E-04
4.229635952160E-04
4.128352984341E-04
4.164366508403E-04
4.383034006470E-04
1.619576904252E-04
1.363003795105E-04
1.407610428909E-04
1.148379825047E-04
4.479160438879E-04
4.481741107670E-04
4.623664163319E-04
4.849378044609E-04
2.004555350798E-04
1.730600346011E-04
1.805182182989E-04
1.686113710508E-04
1.207751551664E-04
1.471761038105E-04
4.633762527420E-04
4.715631880507E-04
4.929610907685E-04
5.057462628157E-04
2.190739032334E-04
2.083327258434E-04
3.768042459940E-04
3.689229355058E-04
3.906843070096E-04
1.209142151536E-04
1.095549105522E-04
7.440591804341E-05
1.262484776476E-04
1.169509739860E-04
1.260675502927E-04
1.191608040159E-04
1.353672167849E-04
1.223867603818E-04
1.341050072622E-04
1.055793321271E-04
1.046948140358E-04
1.579582866552E-04
1.866164447865E-04
2.146320435079E-04
1.705912059799E-04
1.104762130160E-04
1.519919079397E-04
1.597013952702E-04
1.195804615573E-04
2.192097934512E-04
2.398033110486E-04
2.623220618552E-04
2.600740843536E-04
9.066973286719E-05
1.363254669166E-04
3.131774938625E-04
2.954017210397E-04
8.034357705586E-05
1.880370584036E-04
2.156413841749E-04
1.902937278813E-04
2.043101958979E-04
2.038002688110E-04
2.085382832477E-04
6.677461942808E-04
6.327574977296E-04
6.260298299870E-04
5.779046897623E-04
1.968173806323E-04
1.972937223548E-04
2.104061685735E-04
2.060580583358E-04
2.855693035702E-03
2.853839639268E-03
6.731390572185E-04
2.064084831099E-04
6.807441009974E-04
6.446119348204E-04
2.022513437988E-04
1.891813033936E-04
1.668607446484E-04
2.119942636837E-04
2.887414827807E-03
2.888302138801E-03
2.880414549850E-03
2.872435780189E-03
2.864839287246E-03
2.863633337869E-03
2.854271636392E-03
2.854058522497E-03
6.185743732576E-04
1.290629526492E-04
2.088256666503E-04
2.020485514802E-04
1.978922699378E-04
1.666177598045E-04
4.902889375876E-04
5.053847885937E-04
4.877853139445E-04
5.121657626590E-04
2.087878639887E-04
2.178538653015E-04
2.150133838165E-04
2.159620931342E-04
2.319925570493E-04
2.270398388857E-04
2.226482938068E-04
2.024729655504E-04
2.243229268916E-04
5.210153653649E-04
2.029639747345E-04
2.057153918720E-04
2.041948416649E-04
2.047358624146E-04
2.159771516851E-04
2.090525023061E-04
2.096224057881E-04
2.237093845278E-04
5.786719343155E-04
5.358438290898E-04
5.229835026099E-04
5.410176259360E-04
5.062162855425E-04
6.212905897363E-05
3.680137069309E-05
2.765146499302E-05
2.540864366271E-03
2.642394376818E-03
2.647598619667E-03
2.552947630619E-03
2.690452730887E-03
2.646311840475E-03
2.767923875781E-03
2.713716229797E-03
2.773173337851E-03
2.816916127867E-03
2.892321620681E-03
3.009225194225E-03
3.001769839292E-03
2.548478383177E-03
2.944056693711E-03
-4.269195429617E-05
-4.518043264393E-05
-7.317842236723E-05
-7.044940884398E-05
-1.041360728878E-04
-9.268430796300E-05
-1.336965712361E-04
-1.999447207823E-04
-1.470919313853E-04
-9.491739239975E-05
-1.249208208352E-04
-6.474260522211E-05
-1.076307151482E-04
3.045598575963E-03
-2.714577464422E-05
2.514627300140E-03
-5.178916697673E-05
-6.032341828179E-05
-5.231968283031E-05
-2.569016461415E-05
-1.642494273772E-05
-1.030444789673E-04
-9.520477425234E-05
-1.415754668307E-04
-1.463073528159E-04
-1.770446534194E-04
-1.847924091223E-04
-2.119547366728E-04
-2.305743522282E-04
-2.985808503119E-04
2.475234643403E-03
-3.369272098734E-04
-3.253167146451E-04
-3.305257215948E-04
-3.725392791790E-04
-3.551462757939E-04
-3.571197089886E-04
-3.657738821655E-04
-3.718488989468E-04
-3.531763135440E-04
1.577477247951E-06
-7.671796018678E-06
-8.372536221541E-06
-3.298971835409E-05
4.858926097195E-06
-3.126025372806E-04
2.819183906769E-03
-1.122271932909E-04
-1.970167807395E-04
4.923013925791E-05
-1.103050577375E-04
-9.713363071746E-05
-1.033792645922E-04
-9.159380424828E-05
7.995339298310E-05
7.704556399011E-05
5.416517968861E-05
6.479578607523E-05
7.378522201703E-05
7.123631892481E-05
6.464746282248E-05
6.995337576439E-05
3.649693611524E-05
-6.365523100210E-05
-1.201575225180E-05
-9.813682097066E-06
9.444733319343E-05
1.008629338591E-04
1.016156788906E-04
8.964996501661E-05
9.585784474466E-05
8.512423694245E-05
7.395584759458E-05
8.126955373332E-05
9.119113570264E-05
8.345319087627E-05
1.239120976638E-05
-4.127561597115E-05
-7.650496287938E-05
5.985516378075E-05
-1.303904071648E-04
-1.806825516103E-04
-3.199564458970E-04
-3.008366149014E-04
-2.661006540499E-04
-3.451636806745E-04
2.139419026938E-05
1.278743406330E-05
1.525712022229E-05
8.865749358812E-06
2.691767416291E-03
2.726844704958E-03
2.728466621881E-03
2.794578554593E-03
6.121639252009E-05
2.813402609611E-03
2.928119275702E-03
2.982982047404E-03
-1.593759112929E-04
-1.753438443668E-04
-1.982544953944E-04
-2.373102816629E-04
4.198329902816E-05
3.941365672201E-05
1.404386835198E-05
2.835504068223E-05
-1.262916411901E-04
-1.398338099146E-04
-1.600112529387E-04
2.893418386569E-03
9.774644466795E-05
2.816072272150E-03
2.771969970757E-03
2.634352342295E-03
2.596174856782E-03
2.466253250820E-03
2.491200970390E-03
2.514127682088E-03
2.391954579363E-03
1.091716472527E-03
1.107125555819E-03
1.137945578851E-03
1.070854146587E-03
8.652581580329E-04
8.323429101326E-04
8.179391952471E-04
8.507173729117E-04
8.276165072009E-04
8.026016201952E-04
7.585592275535E-04
7.961887251607E-04
8.411908389212E-04
8.348429756961E-04
8.737838807178E-04
8.375424269865E-04
4.247857095507E-04
4.049208576143E-04
3.791997942139E-04
4.398473369106E-04
2.655954153619E-03
2.646657141540E-03
2.652496997058E-03
2.662991016182E-03
2.657657421547E-03
2.608704867794E-03
2.626775559217E-03
1.100095662020E-03
1.063609386691E-03
1.068120566097E-03
1.040250478922E-03
1.046667855291E-03
1.010365242405E-03
9.780782590815E-04
9.803078913723E-04
9.735951617671E-04
9.675455046067E-04
9.494048815911E-04
2.624224409736E-03
9.422333944320E-04
8.710660422133E-04
9.224612563182E-04
8.605109434784E-04
8.210915005052E-04
8.124433948945E-04
8.208101387918E-04
7.637995633668E-04
3.136862803650E-04
3.154181780866E-04
3.500125142581E-04
3.100301520302E-04
2.661856888038E-03
2.656137860511E-03
8.944616067863E-04
2.643230297914E-03
2.570954440360E-03
2.571358518360E-03
2.425130679518E-03
2.443915916480E-03
2.437577915237E-03
2.173187907083E-03
2.136316911169E-03
2.076404297365E-03
2.056132518536E-03
2.077308944658E-03
1.962631950673E-03
1.914110492891E-03
1.835118264986E-03
1.788145669763E-03
1.687364310779E-03
2.406735719392E-03
1.637279755301E-03
1.475019620933E-03
1.342140907521E-03
1.378922904977E-03
1.336359414465E-03
1.360362708026E-03
1.244428074400E-03
7.239580467848E-04
6.971377077856E-04
7.142190304041E-04
6.877102588870E-04
6.788771435367E-04
6.739311384786E-04
6.402761261547E-04
1.516652216200E-03
2.647561927553E-03
4.906403824388E-04
4.560547520285E-04
2.460576755489E-03
2.410598231156E-03
2.373788146142E-03
2.325039064905E-03
2.293121205203E-03
2.231913120115E-03
2.215275951791E-03
1.277524714207E-03
1.235898547937E-03
1.197957940859E-03
1.151525340616E-03
7.457308060296E-04
7.649593715209E-04
4.584018185300E-04
7.393558702529E-04
7.355379701050E-04
6.977974460515E-04
6.959457715296E-04
6.640479621761E-04
6.621975539007E-04
6.443932464840E-04
6.440276309867E-04
6.595537685307E-04
6.706304239407E-04
6.921846532009E-04
7.336781549847E-04
7.348656211622E-04
4.283815740093E-04
7.560893025430E-04
2.635724149515E-03
2.645905320440E-03
2.656521120258E-03
2.876114337467E-03
2.877883973813E-03
2.637647864478E-03
2.635269409746E-03
2.636668470829E-03
2.641315957222E-03
7.522398805345E-04
7.269453346853E-04
7.502131792704E-04
7.649789721643E-04
7.635266964639E-04
7.889007709790E-04
7.502379408880E-04
2.863662464519E-03
7.088195706149E-04
5.153040339532E-05
2.804843985942E-03
2.826604324055E-03
2.665320875351E-03
2.663960902600E-03
2.647397241254E-03
2.669674723031E-03
8.044611699425E-04
7.017449853192E-04
7.691441955714E-04
7.720454817755E-04
6.759706963570E-04
6.753611571498E-04
6.369752663176E-05
6.225715979228E-04
2.856442876229E-03
6.239737038407E-05
2.718997446160E-03
2.708986716182E-03
2.732541640836E-03
2.678831098898E-03
7.012444236499E-04
6.955976649216E-04
6.530548584746E-04
6.818382403529E-04
8.509070871487E-05
1.043779174754E-04
1.192143132824E-04
1.495404863546E-04
2.884634593123E-03
1.125930403914E-04
2.886083963458E-03
2.888166198577E-03
2.685721228114E-03
2.638484074659E-03
2.649059010214E-03
2.661018909378E-03
2.667854037868E-03
2.632348631715E-03
7.355521776764E-04
7.244807197354E-04
6.949695245007E-04
7.223148069713E-04
9.505882045419E-05
7.701892170927E-05
2.880752182646E-03
2.787593003070E-03
5.816213126489E-04
5.548333928347E-05
6.268856038117E-04
6.005532888611E-04
2.333270116785E-04
1.972649706077E-04
2.640622358146E-03
2.638723332917E-03
2.632744509787E-03
2.646058720031E-03
2.662321986407E-03
2.662482810150E-03
2.672606613910E-03
2.676714140428E-03
1.042767125206E-03
2.677594735989E-03
1.014829988150E-03
1.006133910930E-03
9.804257197586E-04
9.861267860485E-04
9.948384304199E-04
9.825289897035E-04
7.363962645437E-04
7.389512968945E-04
6.995167189499E-04
6.850821735932E-04
2.795301104876E-04
2.949966907075E-04
2.742019401826E-04
2.978320179068E-04
9.975045677644E-04
8.276500495181E-05
2.674379655274E-03
2.634496275983E-03
2.760794094216E-03
2.740273117018E-03
2.706852742766E-03
2.699442543483E-03
2.665494367666E-03
2.660191373695E-03
2.668782910466E-03
2.674993354834E-03
5.488753456622E-04
5.767145540994E-04
9.697057284982E-05
8.183586925217E-05
9.440904947693E-05
2.639467068913E-03
1.189407671495E-04
2.668752216096E-03
2.670226096814E-03
2.653272964139E-03
2.672123953736E-03
2.674192617541E-03
5.480286646968E-04
5.606704137764E-04
5.650214002987E-04
5.658068532803E-04
1.324228449777E-04
1.156824207521E-04
1.355029165628E-04
1.669838069004E-04
2.661147423870E-03
8.367982793634E-05
4.303104802930E-05
2.434675033815E-05
1.913711191024E-04
2.146585760437E-04
2.018795486343E-04
1.756206403925E-04
-8.234804502573E-05
-7.992930407340E-05
-7.605360855431E-05
-8.185112073636E-05
4.009825914400E-04
4.176687028627E-04
4.353781150507E-04
3.928748130390E-04
5.236745228148E-04
5.396739418841E-04
5.377118880384E-04
5.534736839722E-04
4.713883108057E-04
4.665488909608E-04
4.389051000827E-04
4.594160080363E-04
1.323330534643E-05
2.612641857469E-05
3.679853018734E-06
-4.470374164292E-05
-8.381048434111E-05
-7.657118871802E-05
-1.270203959079E-04
1.961740204326E-04
2.352700745090E-04
-9.753211231919E-05
-8.159853438789E-05
2.155392101434E-04
2.033482688896E-04
1.567170844808E-04
1.840197652570E-04
-6.591143188975E-05
-5.876238065352E-05
-4.538392161957E-05
-6.220378930391E-05
4.487320799346E-04
4.386896008686E-04
5.929773803799E-04
5.835700055949E-04
5.714932860268E-04
-1.211971678323E-04
5.975736074524E-04
4.432510547685E-04
4.282832529737E-04
4.496505302617E-04
4.480527783764E-04
4.263868308546E-04
1.905485058692E-05
-3.345303763443E-05
3.976572282436E-06
-2.501653667107E-05
-4.433194350681E-05
-8.210538029163E-05
-1.293637471804E-04
-1.050607230143E-04
4.652088067425E-04
-1.466526099727E-04
-1.703440265507E-04
2.154010092369E-04
-1.767874746347E-04
1.683794337590E-04
1.846270937598E-04
1.752584271598E-04
1.530454936515E-04
7.577868577284E-06
-2.936313229157E-05
-5.642300490523E-05
-8.393187308796E-05
-9.340587229830E-05
-1.010425369336E-04
-1.033668328747E-04
-1.036610419715E-04
-1.608689450036E-04
-1.046184011450E-04
-1.026864863514E-04
-9.657778651791E-05
4.047750899124E-04
3.977478111543E-04
4.034639520813E-04
3.982494270235E-04
3.976852721577E-04
4.039119766325E-04
4.298842969353E-04
4.483384137085E-04
4.521205790303E-04
4.332555298053E-04
4.493156563311E-04
-1.054564709514E-04
-6.933431065771E-05
-1.736721785026E-04
-1.365273014363E-04
1.752738549811E-04
1.903826757440E-04
1.995581212616E-04
1.929349551636E-04
1.742427812056E-04
-8.884889588136E-05
-9.298078503463E-05
-9.736370140147E-05
-8.535176160463E-05
4.194392343758E-04
4.036384254005E-04
4.102021290084E-04
4.012663279201E-04
-1.762040610358E-04
4.759773758825E-04
5.018122580698E-04
4.866621640559E-04
4.725990716305E-04
5.174117844683E-04
4.862372779156E-04
4.847523675367E-04
4.622396442432E-04
4.764887037295E-04
-3.928231728152E-05
-3.391540953956E-05
-7.523883736771E-05
-8.243898703787E-05
-1.348134907170E-04
5.110560331104E-04
-7.542909747709E-05
-7.594686815088E-05
-6.504223253234E-05
5.179267673824E-04
5.386814795171E-04
5.428124276877E-04
5.533236656832E-04
5.836393076543E-05
5.917568911462E-05
8.880186631476E-05
8.386097295000E-05
7.021239314059E-05
8.180439657148E-05
4.713126700541E-04
4.726153891388E-04
4.928648689347E-04
5.176488250003E-04
4.909371871085E-04
5.478658286287E-04
5.133663828387E-04
4.928197007239E-04
4.935590885158E-04
4.811007213289E-04
5.069294990080E-04
5.173038256818E-04
-5.047273047106E-05
-3.523087678657E-05
-4.856807359330E-05
-2.077643563989E-06
-2.838730920531E-05
4.418641093802E-05
5.094062762655E-04
1.141940272405E-05
4.873260643761E-04
4.997504161087E-04
1.033800951469E-03
1.075281532999E-03
1.085712994226E-03
1.116226770653E-03
1.157808191307E-03
1.139090434886E-03
1.185762180555E-03
1.185545835885E-03
1.221930928380E-03
1.205416478937E-03
4.142368248667E-05
3.395318123925E-05
1.820574155336E-05
4.808985337414E-04
4.129432870034E-05
4.809633756324E-04
5.257330678066E-04
5.081290481312E-04
1.078350334301E-03
1.108693676707E-03
1.086063098645E-03
1.131196949598E-03
6.591149545922E-05
5.591337588642E-05
6.640496975301E-05
7.684107826086E-05
4.683325236998E-04
4.912719972345E-04
4.873850494406E-04
4.274234563486E-04
5.272415899411E-05
1.690335663042E-05
1.182071127224E-04
1.118422143609E-04
7.738033501120E-05
1.432398386281E-04
-1.128624872422E-05
-4.030885306824E-05
-1.989558428249E-05
-2.434348248528E-05
-2.675635900924E-06
-3.021300937174E-05
4.722498684278E-04
4.588104481167E-04
5.945869310987E-04
1.599220193845E-04
5.992350636596E-04
6.041277154991E-04
5.462788358259E-04
5.290850632397E-04
5.153489186771E-04
4.530706399592E-04
4.557419584979E-04
4.821019825203E-04
4.919352884186E-04
4.319932722322E-04
-2.590653232561E-05
-6.253611580279E-05
-3.966205120345E-05
-6.597918473459E-05
6.002169188783E-04
3.121131015316E-05
6.426209717597E-05
8.418408200200E-06
1.733703462336E-05
4.429075619665E-05
5.834820677120E-05
3.392575832727E-05
4.611482082144E-04
4.539526310005E-04
4.885699464561E-04
4.945043217784E-04
6.088568405960E-04
6.073271993297E-04
6.059078726656E-04
6.055979816730E-04
5.961620043830E-04
4.364544355240E-05
5.901793028191E-04
5.635856521212E-04
5.709011442626E-04
5.113526200772E-04
5.234484010579E-04
4.868592771272E-04
-6.093027275997E-05
-4.688672278570E-05
-5.449882777392E-05
-5.789506258028E-05
-6.118355033335E-05
-4.052836826663E-05
-2.954804657626E-05
-1.170376888167E-05
5.421597782387E-04
1.051310858974E-03
5.010261261032E-04
4.907303467243E-04
-1.345141063346E-04
-1.463705286956E-04
-1.387958726416E-04
-1.435820402751E-04
-1.303408720675E-04
8.502986311268E-05
9.675262543119E-05
9.370675753851E-05
1.125831500114E-04
1.090092669944E-04
1.142215294827E-04
1.179634090273E-04
1.072336354462E-04
4.590741461401E-04
5.033849374423E-04
5.118747079101E-04
5.363036405519E-04
4.299651996401E-04
4.499143345056E-04
4.616399112542E-04
4.964593726797E-04
4.757330647995E-04
5.709352029396E-04
5.336384690848E-04
5.879401706224E-04
6.134170766590E-04
6.010511291467E-04
-1.417384293827E-04
-1.255670249774E-04
-1.260669862109E-04
-9.801969791377E-05
9.856882309012E-05
5.125632713941E-05
1.558316772804E-05
-1.250169387102E-04
-1.383730970862E-04
-1.418160997473E-04
-1.253042786107E-04
6.981573530664E-05
1.022651897945E-04
8.967327507002E-05
8.773863635786E-05
7.728478085158E-05
1.034885214009E-04
6.095873929571E-04
1.146535850414E-04
1.244163123593E-04
1.224101619207E-04
1.241604278212E-04
1.096751547149E-04
9.693061735057E-05
9.650923172161E-05
7.160367970096E-05
4.646808362313E-05
6.186145445242E-05
1.148392857059E-05
-1.735690509287E-05
-3.285715188845E-05
-8.174642381455E-05
1.152257305786E-04
5.838690881812E-04
4.062706792680E-04
4.175131453997E-04
2.768855293807E-04
3.060051126371E-04
4.168877589856E-04
4.132183699766E-04
4.308415945640E-04
4.056647117118E-04
7.095610248497E-05
1.098232273406E-04
1.374730665861E-04
1.992683742700E-04
1.846228833992E-04
2.183668482418E-04
2.049965633161E-04
2.595300842476E-04
2.586407042194E-04
3.966493779459E-04
3.979269426908E-04
3.991528655394E-04
1.285230242486E-04
1.225671656561E-04
1.110939584981E-04
1.025150652082E-04
8.416498803630E-05
7.362836763660E-05
5.364807375262E-05
4.315685642619E-05
1.371647626026E-05
4.672905014577E-05
4.042126192725E-04
5.384669015677E-05
2.289075766487E-04
4.479459692645E-04
4.220330859420E-04
4.316848020952E-04
4.212853799521E-04
4.445659240492E-04
6.006029280585E-04
5.384741188980E-04
5.629989221324E-04
5.952640624304E-04
5.929215286193E-04
5.165314029979E-04
3.967332874850E-04
4.007008667693E-04
3.968028328243E-04
4.510947114286E-04
4.065346244901E-04
5.124759311256E-04
5.029604685615E-04
4.884547157529E-04
3.525655006884E-04
3.581996208274E-04
3.653949029266E-04
3.784924703980E-04
4.669213097760E-04
4.715651677690E-04
3.418589351321E-04
3.405342212576E-04
3.218983419162E-04
3.525188384800E-04
5.289935037286E-04
6.779526062277E-05
7.479169911810E-05
9.356644594283E-05
3.895635110868E-04
3.723913796967E-04
3.687576774668E-04
3.745782150435E-04
3.873841046689E-04
3.953950363532E-04
3.795180205156E-04
3.498966063316E-04
3.801620810574E-04
3.965279394930E-04
3.975425291377E-04
4.968991131835E-04
4.879680946182E-04
3.912824731819E-04
5.047780649536E-04
2.375667142802E-06
-3.977320758456E-05
-1.965051352023E-05
-1.685434851311E-05
-8.749209269729E-07
-7.112490991020E-05
-9.435857461714E-05
-1.318376434623E-04
-1.459697695617E-04
-1.598995681065E-04
3.830234240839E-04
3.794843724236E-04
3.746565040166E-04
4.715391214104E-04
3.676072654753E-04
3.968780379911E-04
-1.043564555311E-04
4.820194434573E-04
-3.325677741551E-05
-4.643650018782E-05
-6.345514214831E-05
-8.617858398482E-05
-1.197927043483E-04
-1.213878973479E-04
-1.618267311502E-04
-1.674163658523E-04
-1.547568865242E-04
-1.743987501046E-04
1.410804995346E-04
1.474685008885E-04
4.018252321634E-04
1.286837432769E-04
1.067909635282E-04
1.051222751380E-04
7.548044666008E-05
6.694945124160E-05
3.357903536386E-05
8.613785274571E-06
2.666170534588E-05
-6.239862570390E-05
-3.232568316402E-05
-1.027663199121E-04
-8.919922519595E-05
-1.087888893940E-04
-1.058688527916E-04
1.312164918690E-04
5.057057160369E-04
3.650848695429E-04
3.626322090742E-04
7.142997684083E-05
4.595778305028E-05
6.530593124233E-05
6.344935688924E-05
4.215586562807E-05
-6.553683248548E-05
-7.352418172729E-05
-4.847396770462E-05
-1.716160625285E-05
4.258346393745E-04
3.687453112628E-04
3.953552121804E-04
3.857815129620E-04
5.009523347379E-05
3.372026136209E-04
2.763068292184E-04
2.652701122634E-04
2.058875163269E-04
2.000358086694E-04
1.568132517978E-04
1.661198414204E-04
7.409179873338E-05
5.423612580768E-05
4.075045440380E-05
8.080262434751E-05
-1.194102661692E-04
-9.092864065321E-05
4.724013868581E-05
3.305683942005E-04
3.674710687345E-04
7.500485234857E-05
9.248895866353E-05
3.513665053743E-04
3.521541091178E-04
3.305177293685E-04
3.398833792615E-04
3.217927906448E-04
5.168549735681E-04
5.093931877290E-04
4.812844780786E-04
4.554827654628E-04
6.787338691325E-05
4.391185014437E-05
5.144564785079E-05
7.304796675049E-05
5.764099611995E-05
6.552011888254E-05
6.442124152281E-05
7.406720338633E-05
6.831920700652E-05
4.964004645502E-05
6.189509180553E-06
7.961802598673E-06
-3.720286117984E-06
2.442504953572E-06
4.158507939357E-04
4.184199346465E-04
4.533217393706E-04
3.852197063419E-04
1.334947747075E-04
7.565710415754E-05
6.929800569078E-05
1.048088428647E-03
9.894617694639E-04
8.624773652817E-04
7.819559759616E-04
8.065589407418E-04
7.466034240156E-04
7.638004412013E-04
7.312211331834E-04
7.357065364634E-04
7.171729406278E-04
7.259882932874E-04
7.345835489347E-04
7.445860294892E-04
7.151957763284E-04
7.045985642149E-04
6.952776539079E-04
5.384662553853E-04
5.250309804697E-04
4.998320893412E-04
4.665497868872E-04
1.510040294816E-03
1.547104652935E-03
1.530593992140E-03
1.580627391281E-03
1.568695498802E-03
1.605957726604E-03
1.596846530066E-03
1.624860505824E-03
1.615414087097E-03
8.437201079584E-04
8.585420034883E-04
8.216872164753E-04
8.508802922818E-04
8.878306928050E-04
8.802260637928E-04
7.077483383214E-04
6.992654621922E-04
7.021189792250E-04
6.887246614770E-04
6.951830163873E-04
6.858251216776E-04
6.691219434946E-04
6.704401872425E-04
5.670119855699E-04
5.777508926655E-04
5.912091647710E-04
1.632581848512E-03
6.094944797829E-04
6.297888178258E-04
5.733795357835E-04
5.241912023556E-04
5.210528060122E-04
5.452029345308E-04
5.569749952180E-04
4.976194244595E-04
2.646238027164E-05
1.602550742112E-05
1.212275944392E-05
5.880236434886E-06
6.568968438239E-06
1.659038381778E-05
6.215348409479E-04
1.760952900120E-03
1.767723471153E-03
7.580787064618E-05
1.755585381788E-03
1.755750642062E-03
1.769650894313E-03
1.776484276770E-03
1.783264408547E-03
7.719151021980E-05
1.018972928322E-04
3.151208104822E-05
4.296510706607E-05
3.826795423643E-04
3.828576810072E-04
4.081289328097E-04
3.642368480003E-04
1.708408208141E-03
1.322835511697E-03
1.351208543309E-03
1.371290148506E-03
1.402788176128E-03
1.424241070916E-03
1.789095558830E-03
1.788369354157E-03
1.796239148283E-03
1.784418166637E-03
1.804298040085E-03
1.815577767097E-03
6.671509325618E-05
9.857543372317E-05
2.595390598020E-05
1.359270809928E-03
8.983195738649E-04
1.729709154028E-03
1.660590970164E-03
3.652277350300E-05
4.005817564955E-05
1.956681674126E-05
2.079262082494E-05
6.623390525939E-06
7.935405282675E-04
7.742630112356E-04
7.743270234953E-04
7.584077318816E-04
7.495793255204E-04
7.433230404859E-04
7.359008776448E-04
7.380550474879E-04
1.746551823833E-03
4.196132337749E-04
1.501773064300E-03
1.480693454913E-03
1.461092814328E-03
1.518297074980E-03
1.541133305625E-03
1.560301229273E-03
1.578351822406E-03
1.589359188296E-03
1.602703374464E-03
1.611454607455E-03
1.625882165526E-03
1.660682814625E-03
1.635656212004E-03
4.587616470589E-04
8.789480153821E-04
1.837431786022E-05
3.259497328668E-05
6.455722057852E-04
6.391829371746E-04
6.282123290382E-04
6.239746195041E-04
6.077048767756E-04
6.046623419836E-04
6.098182024557E-04
5.938126004340E-04
1.358169182822E-04
1.316992158606E-04
1.355876403202E-04
1.344444284979E-04
1.323868730227E-04
7.500310096711E-04
1.259284817424E-04
7.656123178433E-04
7.720361655720E-04
7.701455770535E-04
7.777482848812E-04
7.542342817660E-04
6.541496198111E-04
6.477420510631E-04
6.343140774933E-04
6.253367423969E-04
6.033071337936E-04
5.988622837646E-04
5.836731257802E-04
5.689220720518E-04
7.814637821252E-04
5.798404521958E-04
7.601250825894E-04
7.653484085439E-04
4.615783235695E-05
-3.909677902022E-05
-1.217269868377E-05
-9.344854203861E-05
-7.069261776363E-05
-1.232483439338E-04
-1.476678015415E-04
-1.453000352571E-04
-2.159276515721E-04
-1.839813142113E-04
-1.957856889530E-04
-2.538982921941E-04
-2.580172320678E-04
7.596290374416E-04
-2.854829481876E-04
-2.811199653972E-04
-2.643392670733E-04
-2.511668532400E-04
7.314332576101E-04
7.445090679312E-04
7.533174134712E-04
7.235183685299E-04
6.213088661799E-04
6.129906604513E-04
1.250503228443E-04
1.233249383830E-04
1.165775473770E-04
1.234929963467E-04
-2.779712561491E-04
2.904290118953E-05
5.594256935275E-04
1.157226482873E-04
8.786811754399E-04
8.469281372850E-04
6.445129220333E-04
6.597548197299E-04
6.670407281801E-04
6.309896305387E-04
5.319996698223E-04
5.282579028823E-04
5.317106169056E-04
5.347292614123E-04
5.627626522752E-04
5.583440362301E-04
5.485303938184E-04
1.294509070629E-04
5.885787144844E-04
6.162830326083E-04
5.993247685363E-04
6.328333001031E-04
6.253425971518E-04
6.141244440511E-04
6.009726734749E-04
6.071779801619E-04
5.687834130051E-04
5.859215654975E-04
5.803755855029E-04
5.437498547853E-04
1.702662827516E-05
2.215970480479E-05
5.720211817779E-04
1.011613974843E-04
1.048039893630E-04
5.468827513443E-05
1.312776402331E-04
1.417914584718E-04
1.405746591877E-04
1.377773129030E-04
1.327786378329E-04
1.325915527095E-04
8.184408466871E-04
8.114621553875E-04
8.190234951647E-04
7.993032990124E-04
6.533606097636E-04
6.475878669127E-04
6.146215537660E-04
1.178138299268E-04
6.118486576236E-04
5.938778296211E-04
5.868089201967E-04
5.659348234082E-04
5.620192399651E-04
5.485017428436E-04
5.461210235251E-04
5.409383051830E-04
5.371927623117E-04
5.369480356521E-04
3.318091028041E-05
7.807009882301E-05
5.668667227812E-05
6.875491421152E-05
6.295275583131E-04
1.015340276801E-03
3.888504295647E-04
3.513712397718E-04
-4.887661448415E-06
-9.469979870064E-06
2.663460322841E-05
2.094989840320E-05
-3.087502503081E-05
6.307788229882E-04
6.702081869701E-04
7.008017903158E-04
7.514300892138E-04
7.811747794644E-04
8.287538971905E-04
1.200072811214E-03
1.255924058054E-03
1.240124206514E-03
1.260462750328E-03
1.212252961489E-03
1.293996938283E-03
1.759414437879E-05
-3.833045557501E-05
-3.528508469887E-05
-1.315532847421E-05
-1.120207601418E-05
-4.853644866921E-05
5.539148450385E-04
6.017830883144E-04
5.875784696698E-04
6.121396612193E-04
5.655953124837E-05
1.805367659546E-03
1.788344736904E-03
1.784661011395E-03
1.820087795533E-03
1.805704710379E-03
1.806787404894E-03
1.799207972423E-03
1.832151239207E-03
5.394194829856E-05
8.328749852094E-05
2.307312662807E-05
6.029603592846E-05
3.503139080249E-05
-9.134620883366E-06
1.208434939491E-03
1.200112885385E-03
6.676558050380E-04
1.244106679970E-03
1.341143531661E-03
1.316945486846E-03
1.312347393685E-03
1.406088574019E-03
1.382691663295E-03
1.490467798764E-03
1.461509688727E-03
1.568944752505E-03
1.549201056276E-03
1.595586401628E-03
1.748346250225E-03
1.762079740053E-03
1.765854386563E-03
1.268524567324E-03
6.905660336006E-04
7.574174530267E-04
7.839552983657E-04
4.940786846200E-04
4.936155308362E-04
5.159769882025E-04
5.384031837646E-04
6.122307843774E-04
5.789147663416E-04
5.772927127577E-04
6.431213581749E-04
7.957512581505E-04
8.766250422257E-04
8.459910115361E-04
9.306679518998E-04
9.454503865307E-04
-5.406837842224E-05
9.810438317579E-04
1.232661025781E-03
1.212893804434E-03
1.261012824950E-03
1.209630511762E-05
-2.246164492428E-06
-1.489674834568E-05
-3.166739353941E-05
4.796271190639E-04
4.817726367385E-04
4.907468893693E-04
5.167480565354E-04
5.560378478801E-04
5.334585303245E-04
1.257048237399E-03
1.766990229771E-03
-4.004653093044E-05
-5.467817458145E-05
8.357283142538E-04
8.698955540941E-04
1.244361564165E-03
1.234939170939E-03
-4.925839606329E-05
-3.638827658352E-05
-5.582340311269E-05
-5.503797948017E-05
5.071151173245E-04
5.351913572891E-04
5.289351830594E-04
5.449335375089E-04
5.837561302092E-04
-5.194254765133E-05
6.084604261753E-04
6.710311669561E-04
6.610131821108E-04
7.622246870003E-04
7.523585631567E-04
7.823909576525E-04
9.228495955781E-04
8.801280361123E-04
8.473428538210E-04
9.400322614657E-04
1.230803850869E-03
1.244003027854E-03
1.234203435406E-03
1.245231127975E-03
7.055432470427E-04
1.784854295748E-03
1.736560321325E-03
1.755264626296E-03
1.830181780789E-03
1.812944905207E-03
1.841962330953E-03
3.137858915451E-05
6.214073973120E-05
9.036318945693E-05
1.711755203323E-05
4.474906899409E-04
4.804123613160E-04
4.869386439379E-04
5.290987929340E-04
5.490497120219E-04
5.383006350815E-04
1.834656556635E-03
5.656089054456E-04
1.041963516290E-03
1.163690670647E-03
1.114805600915E-03
1.104129384924E-03
1.065554297874E-03
1.182552314230E-03
1.818404205689E-03
1.865053673634E-03
1.847131134829E-03
1.841637700406E-03
1.823610535429E-03
1.864943367188E-03
7.630702654604E-05
5.786199402414E-04
1.012679584548E-04
1.215705520789E-03
1.206342536311E-03
3.653154855519E-04
3.697868182760E-04
3.568057450102E-04
1.215393354229E-03
1.318105125980E-03
1.284366464185E-03
1.269615870557E-03
1.232374164965E-03
1.337296069707E-03
1.796516474736E-03
1.810928624557E-03
1.808777079935E-03
1.821987268370E-03
1.222446257420E-03
6.223325573781E-05
1.290108770553E-05
2.487470588545E-05
3.773464764855E-04
4.182023529000E-04
3.870412085746E-04
3.882539353630E-04
3.719831776947E-04
4.473933966532E-04
4.096723214002E-04
5.038004523334E-04
4.615040500077E-04
5.198630283201E-04
1.181180164075E-03
9.257906053071E-05
3.620720349499E-04
5.926142441994E-04
6.584676111270E-04
1.826859129237E-03
1.840559166254E-03
1.841804101007E-03
8.319366246811E-05
1.086298553196E-04
1.052457618831E-04
6.914298334550E-05
1.220664507665E-03
1.269374560480E-03
1.258463355545E-03
1.275912966380E-03
1.317457660141E-03
1.352646831188E-03
1.817588314845E-03
1.390413460300E-03
1.558344496987E-03
1.519166152205E-03
1.472034110041E-03
1.571480038186E-03
1.609502367799E-03
1.613402962004E-03
1.633618612052E-03
1.650234246113E-03
1.665521827898E-03
1.692583648603E-03
1.735918005998E-03
1.705411746389E-03
1.700179049774E-03
1.434361245406E-03
6.871988349812E-04
1.510240558182E-03
1.439573918842E-03
6.458585338735E-04
6.062748758319E-04
7.376394560698E-04
7.040896907732E-04
8.295349811270E-04
7.887089019896E-04
9.053068841981E-04
8.862928195875E-04
9.087722080568E-04
1.028050963355E-03
9.902542851915E-04
9.602647329422E-04
1.053363329120E-03
1.472543818679E-03
1.826799818930E-03
1.854147041214E-03
1.853973967040E-03
8.154823262175E-05
1.030453657024E-04
6.971794707986E-04
7.184958963380E-04
7.441155604589E-04
8.002794482897E-04
8.318909964120E-04
8.817709071662E-04
1.308815262239E-03
1.350855714439E-03
1.396726511019E-03
1.840279569137E-03
2.410168462609E-04
2.352011308369E-04
-1.188473532672E-04
5.712486509450E-04
8.577785875432E-04
8.198363403685E-04
7.687909518917E-04
7.524201454892E-04
7.176101878666E-04
6.906308093130E-04
6.551090330106E-04
6.335071489513E-04
4.546941346127E-04
4.439798270617E-04
8.249623305682E-05
8.347194869867E-05
7.996030631111E-05
8.397904991530E-05
5.558688282581E-04
5.865283292145E-04
5.846344645846E-04
5.708232429101E-04
5.696681479085E-04
6.050773521536E-04
6.005749008769E-04
6.107754193230E-04
6.297931431435E-04
6.403472976060E-04
6.330079268142E-04
6.470995301070E-04
5.443857070193E-04
5.575987067518E-04
5.591300647260E-04
7.795374775557E-05
5.812756536464E-04
5.780680982295E-04
5.839721176172E-04
5.847058696650E-04
5.986739323758E-04
5.627904405312E-04
4.712624456493E-04
4.830421643713E-04
5.087450970175E-04
5.315878226381E-04
4.591135351928E-04
1.126808795154E-04
1.356404042431E-04
7.373119784450E-04
1.163463329885E-04
5.352711368915E-04
5.157143525430E-04
5.978939524368E-04
5.846272723400E-04
5.997451720761E-04
5.866811539869E-04
4.683877906727E-04
4.571110295964E-04
4.490176337051E-04
4.419702037926E-04
8.343809606496E-05
9.777568419898E-05
8.476868458436E-05
1.039898815106E-04
7.219752789471E-04
7.380985114258E-04
7.801140125287E-04
6.102539031145E-04
6.123240926418E-04
6.321680307726E-04
6.279410612062E-04
6.252499739801E-04
6.404710376613E-04
6.454761149368E-04
6.567030480149E-04
6.568767295549E-04
6.750617906386E-04
6.891486821599E-04
7.171568913633E-04
5.904534320749E-04
6.150906143917E-04
5.618067273718E-04
4.916712596549E-04
4.566392030096E-04
4.539551775596E-04
4.827942437002E-04
4.830583396365E-04
1.047620031426E-03
1.043781727371E-03
1.007680128806E-03
1.021967968676E-03
1.026818526914E-03
9.897601499787E-04
5.345354793018E-04
5.039369815519E-04
5.322128068553E-04
5.799330051580E-04
5.988970530253E-04
5.785817170081E-04
7.787087334410E-04
8.082282254105E-04
7.899517698757E-04
8.031496155859E-04
7.802365149609E-04
7.945462671914E-04
7.684544332441E-04
7.817388956943E-04
7.314319590956E-04
7.133309759149E-04
6.502464057772E-04
6.286931841659E-04
1.029866797902E-03
5.875331477040E-04
1.017412748318E-03
9.064688400195E-04
9.403876996573E-04
9.240479378360E-04
9.581386992945E-04
8.265219316050E-04
8.501515472144E-04
7.775333461633E-04
4.843277291785E-04
4.633193546539E-04
1.086903584864E-04
9.732211020633E-05
1.104793924235E-04
1.179850217779E-04
9.859666037278E-04
1.198423102985E-04
5.020685786778E-04
4.751025369914E-04
6.260385756516E-04
6.904558395749E-04
1.513710007547E-03
1.503819938683E-03
1.496335442695E-03
1.473122760594E-03
1.466500194758E-03
1.448798170783E-03
3.321753951956E-04
3.277542532884E-04
3.239623280088E-04
3.218845460487E-04
6.978089136337E-04
6.800191349380E-04
7.008795547845E-04
7.069845925665E-04
3.156291135730E-04
3.193862621247E-04
6.555037020373E-04
6.700431740696E-04
6.914988806877E-04
6.671362010477E-04
3.034718228867E-04
3.102520457776E-04
5.951298093229E-04
6.107231654167E-04
5.772401918587E-04
6.551528269586E-04
6.792306440829E-04
3.272017500862E-04
3.418495096491E-04
6.092439177476E-04
5.767558061988E-04
1.502434862387E-03
1.523525755248E-03
1.518727389287E-03
1.535253926242E-03
1.529966972134E-03
1.542019564307E-03
1.541942886300E-03
1.543781595826E-03
1.544543215262E-03
1.534742067841E-03
1.520453521902E-03
6.255692858970E-04
1.529236896331E-03
1.504464435102E-03
1.483018077706E-03
1.481555792019E-03
1.445668811184E-03
1.451478591598E-03
1.467922603511E-03
1.447477385700E-03
3.538054871773E-04
3.456056570544E-04
3.476945597719E-04
3.308880209288E-04
3.344547239304E-04
3.389048288429E-04
1.508711223284E-03
2.916713076565E-04
3.002732963031E-04
4.048546469048E-04
3.972170007218E-04
4.269115022884E-04
4.276602263660E-04
2.095962875163E-04
2.195801465126E-04
1.997518029088E-04
1.984185428587E-04
3.612520437838E-04
3.818624126174E-04
4.149037960881E-04
4.239207703842E-04
4.578448496981E-04
4.584914763592E-04
3.865736432617E-04
5.927150127910E-04
6.141302634378E-04
6.177989015006E-04
6.188051139954E-04
6.002803850771E-04
5.814574852296E-04
5.608289740273E-04
5.687296746209E-04
5.183712571393E-04
1.555118557281E-04
1.415735127832E-04
1.659214566390E-04
1.627549845025E-04
4.480820635464E-04
6.013299647679E-04
4.809945089181E-04
3.408042642791E-04
2.458860264097E-04
4.326288245064E-04
4.658770274492E-04
4.785284611915E-04
5.225305413948E-04
5.412441643057E-04
2.674728940868E-04
2.730347409676E-04
2.774692486914E-04
2.886088509898E-04
3.529779355187E-04
3.785542816746E-04
3.703852780890E-04
3.949074015654E-04
3.564986262761E-04
3.977536408087E-04
2.588246262672E-04
2.675192647461E-04
2.750016161457E-04
2.730329099910E-04
3.481121472371E-04
3.441491521122E-04
3.907738209162E-04
3.844201391428E-04
3.703092577537E-04
4.137034034481E-04
2.300215778456E-04
2.504263605761E-04
2.582522773905E-04
4.345809834905E-04
1.772698866055E-04
1.599265753089E-04
1.422414020295E-04
6.140861107621E-04
6.073851308170E-04
4.234158653334E-04
4.336377538927E-04
4.197267753937E-04
4.221838516732E-04
6.838737732616E-04
6.926965340517E-04
6.957723641395E-04
6.779045600877E-04
6.910940835807E-04
6.858723361111E-04
6.820596104713E-04
6.713335956806E-04
6.810705238217E-04
6.751966343637E-04
5.934942573337E-04
5.935739833957E-04
5.808035315625E-04
5.812194933926E-04
5.805535818715E-04
5.955960098118E-04
4.186544791645E-04
4.184580870239E-04
4.115750244115E-04
4.201843510144E-04
5.609341990892E-04
6.091976856485E-04
6.240344415989E-04
7.379981970907E-04
7.069004595642E-04
7.459079816523E-04
7.210693716338E-04
4.064050998208E-04
3.546459360808E-04
3.773275002259E-04
3.690391618776E-04
3.846551151029E-04
3.414203602484E-04
7.600925301443E-04
7.922760648399E-04
7.655620332107E-04
7.560572302110E-04
8.665560531062E-04
5.963937471627E-04
8.152966926257E-04
9.342988019636E-04
6.464134145688E-04
6.793966148234E-04
4.275769718145E-04
4.290889886535E-04
4.053993606954E-04
4.165206914814E-04
7.350562290358E-04
7.201027570829E-04
7.315819491928E-04
7.115875690053E-04
6.994830104916E-04
6.973935466717E-04
8.227194317990E-04
5.880716179469E-04
6.314817366591E-04
6.282809360099E-04
4.903791126463E-04
4.710274812074E-04
5.499577432614E-04
5.776307586447E-04
5.875703715898E-04
6.095093066257E-04
6.136281262551E-04
6.303134831921E-04
6.310586082113E-04
6.409033567898E-04
6.373508404973E-04
6.444109345900E-04
6.358277315177E-04
5.135748886778E-04
6.355077003190E-04
6.372549278768E-04
6.319923479667E-04
8.086812729925E-04
8.176285587244E-04
8.192357517454E-04
8.348009753695E-04
3.717852764565E-04
3.941278863083E-04
3.984610874200E-04
3.867786961133E-04
3.945812154872E-04
4.262403046765E-04
4.418100824464E-04
6.404462820259E-04
7.413789817425E-04
5.420191246442E-04
3.976951393915E-04
6.524168769635E-04
6.556580333546E-04
6.694635315496E-04
6.707163524184E-04
6.570924548198E-04
6.618439775911E-04
6.685423991515E-04
6.567170479419E-04
6.650138386095E-04
6.576099001426E-04
6.523837129309E-04
5.808518189605E-04
5.875524791880E-04
4.539984227880E-04
5.857280766100E-04
5.856937661420E-04
5.939089910939E-04
6.021715660977E-04
6.222360441955E-04
6.448605239955E-04
6.738548102628E-04
7.051569085055E-04
7.353815885395E-04
8.020231717526E-04
7.856427014952E-04
7.664022192844E-04
8.071546534405E-04
4.021735912238E-04
5.805443867621E-04
7.530640244796E-04
1.028972751152E-03
9.148868851797E-04
5.610808067242E-04
5.878477282190E-04
6.068714220086E-04
6.250498541034E-04
1.105471276677E-03
1.137584222456E-03
1.176845562856E-03
1.069361823517E-03
5.702722432180E-04
5.659470413424E-04
6.163117568788E-04
5.881454865140E-04
5.751874012194E-04
5.645174405336E-04
6.369628878943E-04
1.881480829761E-04
2.014415808713E-04
2.180986704832E-04
2.274353614436E-04
2.285077298048E-04
5.648347823103E-04
5.934670431990E-04
5.841790983155E-04
6.512783942955E-04
6.335482485028E-04
6.207452870732E-04
6.094175140986E-04
6.718622634445E-04
1.936504396212E-04
1.104192439483E-03
5.577323436049E-04
5.341680218822E-04
1.311040122406E-04
1.984685761848E-04
4.367362815001E-04
4.890541960080E-04
4.682275891047E-04
4.553710841659E-04
4.881951430130E-04
4.758650873435E-04
5.206839769386E-04
5.130313900671E-04
4.962634773327E-04
5.208897333856E-04
1.099878710248E-03
5.401787444150E-04
1.058005296600E-03
1.048448648025E-03
1.044322604389E-03
1.038120516427E-03
5.613103374061E-04
5.527659141934E-04
5.681626713884E-04
5.726931465699E-04
1.928256874141E-04
1.704400956305E-04
2.148205912700E-04
2.130419194613E-04
5.258064126647E-04
5.259658015558E-04
1.065484437590E-03
3.364843299974E-04
1.197512021060E-03
1.143635218968E-03
2.478020516382E-04
2.542050409523E-04
2.704043714967E-04
2.481691617761E-04
8.658926155554E-04
8.348239763308E-04
8.166812730433E-04
8.703438685703E-04
9.272509628277E-04
9.501711863314E-04
1.009308750464E-03
1.046661265942E-03
7.643991819075E-04
2.282704527035E-04
7.663203451289E-04
7.667761124475E-04
3.164875559785E-04
2.942101251110E-04
2.933833421591E-04
3.134245937016E-04
8.153342797036E-04
8.367889428853E-04
8.136349343626E-04
8.251620933608E-04
8.424686165922E-04
9.723835380441E-04
9.316099643089E-04
9.612070351617E-04
7.807949355250E-04
1.166285497751E-03
2.609475900170E-04
7.383620583890E-04
1.146907064897E-03
1.184635422326E-03
6.417214888446E-04
6.726499829098E-04
6.722303858366E-04
7.100196869035E-04
2.171396187841E-04
2.001522756389E-04
2.324550286638E-04
2.307992337674E-04
6.409293433019E-04
6.647032774421E-04
6.930051376604E-04
7.823508551787E-04
6.919264567434E-04
7.555150445672E-04
7.832387523229E-04
8.123947048729E-04
8.359164710292E-04
8.181256435481E-04
1.052725976746E-03
1.024606723060E-03
1.123229286422E-03
1.071889473455E-03
1.076262093939E-03
1.166946239878E-03
7.694145397339E-04
7.601233487692E-04
7.288047028561E-04
3.411419890063E-04
3.456981362198E-04
3.509802200102E-04
5.911771681958E-04
5.638669215622E-04
2.822966639592E-04
2.969151281204E-04
2.993516119863E-04
2.879928570890E-04
5.629571784582E-04
5.268543704628E-04
5.089004236595E-04
5.189186078908E-04
2.858858996280E-04
2.946265414118E-04
2.949272502222E-04
2.818796618819E-04
4.909871764993E-04
4.895711830213E-04
3.027060644405E-04
2.911145687316E-04
4.612752663331E-04
4.558823552414E-04
3.111513864337E-04
3.051472239582E-04
3.071516734070E-04
3.162358379982E-04
4.397095934793E-04
4.343468960021E-04
3.115444593308E-04
5.818073575511E-04
6.107755523813E-04
3.754030882661E-04
3.424743940075E-04
3.936493621602E-04
4.027650648404E-04
3.958277406574E-04
3.973956639428E-04
3.956227727770E-04
4.067833878775E-04
5.438147996471E-04
5.759633858104E-04
5.736961987421E-04
5.571011248438E-04
3.767551504393E-04
3.944026888777E-04
3.866456028059E-04
3.123930882241E-04
3.860947924655E-04
3.979038996087E-04
6.321005533918E-04
5.613913298695E-04
5.944770110779E-04
6.027650289119E-04
6.323028583384E-04
5.580818473823E-04
2.964483068648E-04
3.101577092110E-04
3.243630902437E-04
3.240870420248E-04
3.708388637043E-04
3.580680297849E-04
3.832406922729E-04
4.135354059140E-04
4.246082449528E-04
4.303449319021E-04
1.744737749797E-04
2.545090554803E-04
2.448219145283E-04
2.560439396371E-04
2.805866487093E-04
2.594845670495E-04
2.277607678484E-04
2.436334204578E-04
2.254066710608E-04
2.399687902554E-04
2.298983997128E-04
3.650801815887E-04
3.574086437710E-04
1.949259800729E-04
3.321101988358E-04
2.320316838095E-04
2.463955470803E-04
2.733155467434E-04
2.136331607220E-04
4.477308869396E-04
4.573026715619E-04
4.403980135179E-04
4.469223918365E-04
4.154425975187E-04
4.103129241103E-04
3.048476167133E-04
2.951936166242E-04
4.897269466657E-04
2.976412093066E-04
5.242568799795E-04
1.839775839891E-04
3.182003590837E-04
4.209271856365E-04
2.689713193718E-04
2.711452586348E-04
2.918326633065E-04
3.036819937069E-04
4.074557147521E-04
4.055776137826E-04
2.029638658647E-04
2.322511472726E-04
3.797271697696E-04
3.793444249427E-04
3.899505652410E-04
3.703395091508E-04
1.744087487197E-04
1.667566820628E-04
1.615155533816E-04
1.585234203533E-04
1.649266270120E-04
1.784881709324E-04
3.604066158859E-04
3.413880673435E-04
3.377249829079E-04
3.605394429544E-04
1.689009735238E-04
1.647015944343E-04
1.590514422799E-04
1.627950669245E-04
2.946886164098E-04
1.586895588445E-04
4.765766054318E-04
4.496418030177E-04
4.744469745717E-04
3.786673090595E-04
3.645809923360E-04
3.898740279129E-04
4.034329070163E-04
4.677025646265E-04
4.725136535414E-04
4.735152105593E-04
4.809990151190E-04
4.795457096838E-04
4.889931820438E-04
4.776416864669E-04
4.872203665298E-04
4.759840223531E-04
3.648741537792E-04
4.918295265189E-04
5.249471286057E-04
5.336695120517E-04
5.619543287890E-04
5.558564295529E-04
5.979376339772E-04
3.545451176304E-04
4.024805602769E-04
3.748277298925E-04
3.513963629725E-04
3.616217898550E-04
3.225984307439E-04
3.201278199500E-04
3.611248124054E-04
4.967431781896E-04
4.591380096281E-04
3.905184163457E-04
6.459214384110E-04
4.992469911715E-04
5.081980830541E-04
5.201031343147E-04
5.353486069361E-04
5.536620967326E-04
5.413382416528E-04
6.361145615848E-04
6.630471352133E-04
6.956796089264E-04
6.930234715512E-04
3.868561041233E-04
3.597375663532E-04
4.737491511736E-04
6.361042087635E-04
4.790786209969E-04
4.893482715863E-04
4.948509309528E-04
5.019075226372E-04
5.028163093672E-04
5.133947713059E-04
5.293379780092E-04
5.315944694024E-04
5.092743423937E-04
5.370045028878E-04
5.251954291688E-04
5.722937936655E-04
6.044160493448E-04
6.024178969716E-04
4.848368103130E-04
5.017276416690E-04
4.618109435204E-04
4.615721695018E-04
4.550844332081E-04
4.485446967994E-04
3.785380244217E-04
3.865190816848E-04
4.233199618349E-04
4.498871390235E-04
4.617989718193E-04
4.626860822640E-04
4.594354654521E-04
4.549069421499E-04
4.001962181517E-04
3.936234786448E-04
4.013597988554E-04
4.441218482419E-04
4.064676183136E-04
4.308407402223E-04
4.676358699795E-04
4.256766648342E-04
4.042669031504E-04
4.206205411145E-04
4.182129654138E-04
4.243026294241E-04
4.429801879642E-04
4.546326715344E-04
4.653350904254E-04
4.696077292043E-04
4.693911133476E-04
4.662287328346E-04
4.219943718753E-04
4.554695817572E-04
4.249858357123E-04
4.134504430871E-04
4.648380722493E-04
4.540118275108E-04
4.547797592030E-04
4.628363452795E-04
4.471873941441E-04
4.542349385969E-04
4.391137130813E-04
4.527812487653E-04
4.541597876830E-04
4.778403735421E-04
4.951877213140E-04
4.836759901761E-04
3.574002298696E-04
4.224409320082E-04
3.201118301701E-04
3.335594392544E-04
4.119446218998E-04
3.775528033267E-04
3.914779136650E-04
4.482032279758E-04
4.547387657735E-04
4.520330919628E-04
4.551821938215E-04
4.523830834568E-04
4.364616303073E-04
4.251126564132E-04
4.181296939144E-04
4.243669775485E-04
3.508824689197E-04
4.270051695329E-04
5.046930765064E-04
4.549053815930E-04
1.423915266446E-03
1.458372471861E-03
1.492374649113E-03
1.611534714016E-03
1.605810715442E-03
1.601356549617E-03
1.586601430026E-03
2.394064054399E-04
2.459416587090E-04
2.442216168460E-04
2.399079499120E-04
4.747010115298E-04
4.780426446636E-04
5.092054352942E-04
5.286879916189E-04
1.386383743300E-03
1.403709820320E-03
1.402443289090E-03
1.381194844416E-03
1.575864244022E-03
1.571554782135E-03
2.241183931037E-04
2.075623914235E-04
2.245038972619E-04
2.106155515981E-04
5.446262752243E-04
5.090890530544E-04
1.423474022264E-03
5.237558949167E-04
5.564536670345E-04
4.817375826195E-04
1.626219685093E-03
1.620529457501E-03
1.623426610500E-03
1.621680554983E-03
1.621664300786E-03
2.340942949444E-04
1.843192034006E-04
2.060695157828E-04
1.900936287928E-04
2.091326591921E-04
1.582128103395E-04
5.013691810746E-04
4.955580478727E-04
1.391492331607E-03
5.722622557362E-04
1.538903996263E-03
1.560511372639E-03
1.584395364962E-03
1.595019709109E-03
1.612620060314E-03
1.616420150446E-03
1.613920457179E-03
1.602604061791E-03
2.464898495159E-04
2.468050900136E-04
2.316709923654E-04
2.418019728906E-04
4.899003189587E-04
5.390669810738E-04
1.400333188998E-03
1.387592799900E-03
1.397670347425E-03
1.546426330044E-03
1.534837309138E-03
1.545369420888E-03
1.534995850999E-03
1.526806870834E-03
1.505981079856E-03
1.501007252729E-03
1.502835990940E-03
1.470421900199E-03
1.487290640454E-03
1.484438019921E-03
1.454936895739E-03
1.347847038882E-04
1.549149496344E-03
1.640611016698E-04
1.414282469857E-04
1.726283199384E-04
1.761225183504E-04
2.109239963844E-04
2.152948893974E-04
2.382910593759E-04
2.376037731708E-04
3.420384185982E-04
3.425435356328E-04
3.513642700906E-04
3.521852699999E-04
3.572551889271E-04
3.520593307007E-04
1.456664045010E-04
1.623920248915E-03
1.531165808926E-03
1.503759421454E-03
1.538528273848E-03
1.553105775927E-03
1.537523208532E-03
1.536939672278E-03
1.519760221422E-03
1.501303244820E-03
1.530275764636E-04
1.733541181007E-04
1.755647781500E-04
1.660516549357E-04
2.542121049186E-04
2.668530806500E-04
2.856197420418E-04
1.540220733357E-03
2.902094888301E-04
3.133210379021E-04
3.253515902883E-04
3.341858400243E-04
5.518071443255E-04
5.246744308280E-04
5.378901594812E-04
5.725641585180E-04
1.470892575136E-03
1.442617215895E-03
1.436416247823E-03
1.493864666996E-03
1.472064486878E-03
1.517558633548E-03
3.093776977165E-04
1.622107504743E-03
1.613323048267E-03
1.622262864079E-03
6.210316218206E-04
6.557065423551E-04
6.692417847008E-04
6.614117678826E-04
6.910929605257E-04
2.050428714706E-05
6.603014531248E-05
1.255979722708E-04
1.260085307406E-04
1.934260859365E-04
1.793802078073E-04
6.453117621148E-04
6.592600994837E-04
6.422309659108E-04
6.753361694851E-04
7.028875970713E-04
6.992174530440E-04
-9.410137806129E-05
-7.938676208688E-05
-3.409337417718E-05
-1.858245791402E-05
6.852265859743E-04
6.945533199019E-04
7.039821333606E-04
7.145523053221E-04
-1.380460382798E-04
-1.178122064030E-04
7.178611728709E-04
6.796750312050E-04
7.119477889384E-04
2.944927542262E-04
2.744792740708E-04
4.852762565995E-04
5.024137635907E-04
5.136737301396E-04
4.903927870507E-04
4.946181990012E-04
3.344967191720E-04
3.257238692257E-04
5.348023301596E-04
5.148766561486E-04
5.139008734671E-04
5.269309451193E-04
3.167918480675E-04
3.327298927717E-04
3.092688106299E-04
3.328789698753E-04
5.640422561253E-04
5.368959235887E-04
3.374614194440E-04
3.209296213170E-04
3.085846063256E-04
3.450846290302E-04
6.158082007186E-04
5.981489092334E-04
5.783254311188E-04
6.329594817667E-04
2.136935511746E-04
2.524418629674E-04
2.839334841586E-04
3.424466716924E-04
4.858984086848E-04
7.165696128074E-04
-1.518537974378E-04
5.986059039807E-04
6.434577852638E-04
6.367396288658E-04
6.814993501100E-04
6.745865133823E-04
1.625895954249E-03
1.626648334986E-03
1.619200419456E-03
1.617582654347E-03
1.612349004484E-03
1.614929823776E-03
1.620813820568E-03
1.621852107672E-03
5.581648813737E-04
1.619220071228E-03
1.432027914494E-04
1.322215355874E-04
9.807659218369E-05
8.241813422664E-05
5.107153754692E-04
5.332719131528E-04
5.318590696526E-04
5.727858542413E-04
5.908109371897E-04
6.223415644108E-04
1.609758973788E-03
1.611089234444E-03
1.624021742268E-03
1.623957816414E-03
7.287749448345E-04
9.888042380973E-06
4.377440672555E-05
-1.463328812580E-04
7.247984147651E-04
7.283828825219E-04
7.220077021733E-04
7.320029910911E-04
-1.443327092366E-04
-1.375748459797E-04
-1.174023793580E-04
-9.936699347882E-05
7.237248005888E-04
7.278556039351E-04
7.295497452744E-04
7.297746261961E-04
2.605574631752E-05
-5.769931290427E-05
7.292398047853E-04
7.321572262079E-04
-1.852639454415E-05
-4.061346005921E-05
7.175805126969E-04
7.268812037845E-04
8.892545963713E-06
1.861809443530E-05
1.430432322086E-05
-3.542451104565E-06
7.047462370795E-04
7.013585076917E-04
4.309255645793E-05
-8.149548172912E-05
6.042911232059E-04
6.144320412112E-04
6.178299339019E-04
1.716360399034E-04
2.100246298590E-04
2.001169939854E-04
2.541247807671E-04
2.370976397131E-04
2.846116061829E-04
2.638345171813E-04
1.052248110195E-03
1.024232830570E-03
1.028163671309E-03
1.048627108294E-03
1.096380178948E-03
1.078043569579E-03
1.119257321252E-03
1.098553062914E-03
1.100481081149E-03
1.127616977349E-03
1.145460893295E-03
1.201854357302E-03
1.174687393709E-03
1.233740250298E-03
1.216294283977E-03
1.223437936976E-03
1.230196790859E-03
1.160398542001E-03
1.187940912995E-03
1.187349834289E-03
1.840079566211E-04
1.713535051401E-04
1.414859708652E-04
1.811034013194E-04
3.525746818746E-04
1.015117561418E-03
1.008162103000E-03
1.023618980112E-03
1.022119417712E-03
1.025767419110E-03
1.028385029282E-03
1.033796604382E-03
1.044005025927E-03
1.031207870524E-03
1.049264890856E-03
1.062113633392E-03
1.053183329171E-03
1.209661355788E-03
1.062681095736E-03
1.150943428778E-03
1.125518146814E-03
1.096867304527E-03
1.094249872906E-03
7.411379398031E-04
7.467311698116E-04
7.271769568327E-04
7.326040046201E-04
1.959976760659E-04
2.021030850010E-04
1.855518253067E-04
1.879202054764E-04
1.683529940397E-04
1.076277261167E-03
1.128641832351E-03
7.407654566724E-04
7.514206098091E-04
7.926479957143E-04
7.613700679645E-04
7.593126053330E-04
7.338877607250E-04
6.840282536289E-04
6.787563459395E-04
1.374304576993E-04
1.081535111494E-04
1.208064592357E-04
1.143105834645E-04
9.464184246262E-05
7.394351196817E-05
1.173541852711E-03
1.197166790562E-03
1.212104175510E-03
1.269736786298E-03
1.256057945500E-03
1.321627237918E-03
1.294204292445E-03
1.329132995330E-03
1.296866317747E-03
1.301782760287E-03
9.756760985863E-04
9.511378458519E-04
9.446095086720E-04
9.025730981954E-04
8.848231345215E-04
8.257246235428E-04
1.209820758965E-03
3.996580459926E-04
1.224572749298E-03
1.234893597750E-03
7.171737250348E-04
7.150001040383E-04
1.789353067789E-04
1.499452114068E-04
1.634728327025E-04
1.617384323323E-04
1.399967646322E-04
1.418633862188E-04
1.268545759766E-04
1.037674457558E-04
1.132004497947E-03
1.092819926086E-03
1.075689472352E-03
1.228908100421E-03
1.115071827994E-03
1.180381503987E-03
1.135429173851E-03
1.152311408386E-03
1.156005321784E-03
1.220510361800E-03
1.237494157338E-03
1.190814770000E-03
1.278300599171E-03
1.241718685783E-03
1.207798428652E-03
1.228324997663E-03
1.217622569910E-03
1.232583241162E-03
1.142269840255E-03
3.446870559733E-04
2.894800315237E-04
3.656315517047E-04
8.143332922517E-04
4.243913720810E-04
4.199447739636E-04
4.027091737314E-04
3.986749086543E-04
9.231684359844E-04
9.051750166702E-04
9.271203013934E-04
9.045169354522E-04
8.706320719973E-04
8.321592830374E-04
8.108316658521E-04
8.327102411368E-04
7.693578876859E-04
7.336365152875E-04
4.120488438091E-04
4.296761645452E-04
4.110495898026E-04
4.209214300700E-04
4.084703509746E-04
3.865055502055E-04
9.949150395009E-04
9.999627822893E-04
9.778579631868E-04
9.699832401105E-04
8.959122715700E-04
8.804859679771E-04
9.091934684629E-04
7.773450282558E-04
9.047711159506E-04
7.589476439071E-04
7.394105016628E-04
6.921473451812E-04
7.350303020886E-04
6.925551062615E-04
7.153961514377E-04
6.771864542182E-04
6.899767313798E-04
6.537586163393E-04
6.914226050479E-04
6.661971464732E-04
6.560867972742E-04
6.494241892455E-04
8.159901426127E-04
8.827011890858E-04
7.315130301749E-04
8.510798477765E-04
4.178642028316E-04
4.167359780196E-04
8.581658485507E-04
7.787466005798E-04
8.284764415027E-04
8.386190240594E-04
8.793485532534E-04
8.053682724273E-04
7.982685358104E-04
7.942667301101E-04
7.731463755960E-04
8.205445198323E-04
7.847061756120E-04
7.926468976486E-04
8.351998507831E-04
7.142879499425E-04
4.934191635346E-04
1.046407417005E-03
1.052734542637E-03
1.051343396974E-03
1.045657979128E-03
1.054622328315E-03
1.114777072355E-03
1.079815102970E-03
1.065309223502E-03
1.021698341679E-03
7.351294836389E-04
7.407330050285E-04
7.051426056310E-04
7.212706455097E-04
1.057135420917E-03
2.245311044923E-04
2.264204719209E-04
2.157076617657E-04
2.130152085477E-04
2.270229347506E-04
2.491530433096E-04
2.347551442947E-04
2.122261761609E-04
2.503160962154E-04
2.502220025322E-04
3.094443684459E-04
2.970734766329E-04
3.705902564054E-04
4.069721086417E-04
2.289023789329E-04
7.410358382812E-04
1.056608548770E-03
1.051258814019E-03
4.149006802151E-04
4.547090058543E-04
4.596180264771E-04
4.494555095559E-04
4.201594640980E-04
1.035165966010E-03
1.017991996198E-03
1.023412495140E-03
1.037357441669E-03
9.861809662926E-04
9.426565666892E-04
7.220002283767E-04
7.166554486210E-04
1.062053384804E-03
7.318369028828E-04
2.371364758821E-04
2.428098318136E-04
2.441855538453E-04
2.462193418221E-04
4.707221528504E-04
4.988709157679E-04
4.913253523475E-04
4.527409177067E-04
4.219435672299E-04
3.781430614714E-04
1.024022756145E-03
1.032855304088E-03
1.048535885969E-03
6.977904361305E-04
7.333048846872E-04
7.960560813305E-04
7.071002679073E-04
1.493526684874E-04
1.230494213535E-04
1.260113245341E-04
1.012864323490E-04
9.919252551632E-05
8.026005939441E-05
6.688306836986E-05
7.388365879157E-05
6.815788194511E-05
4.807462357170E-05
1.635795673558E-04
1.502326537308E-04
1.558026604418E-04
1.757472799525E-04
6.771686093903E-04
7.138009656353E-04
6.551814983892E-04
6.610096556389E-04
6.023132020972E-04
6.014368206968E-04
5.291178457296E-04
5.320781172397E-04
4.545091736924E-04
4.598184987695E-04
3.930030496722E-04
4.039428795563E-04
3.727019482435E-04
1.387119121299E-04
1.650159162261E-04
1.514187759202E-04
1.739712502630E-04
1.359424023996E-04
1.103721158695E-04
7.449948986968E-04
7.796780443750E-04
7.160214676742E-04
7.249224367971E-04
6.720222478081E-04
6.732870653608E-04
6.083399175194E-04
6.077538982984E-04
5.348421535115E-04
5.369340727575E-04
4.717595366576E-04
3.556185852097E-04
4.797624618378E-04
4.119742291903E-04
4.488583156142E-04
4.261590357712E-04
4.903257160393E-05
5.967361753916E-05
1.156138736901E-04
9.780893040450E-05
7.672055388347E-05
1.341938286118E-04
1.698394475006E-04
1.831056724582E-04
1.844667320885E-04
1.517402848070E-04
4.096359562437E-04
4.753431010679E-05
5.754542122853E-05
9.432497867185E-05
2.662076682646E-04
-5.522129585124E-05
-2.564116925667E-05
-4.829037883022E-05
6.517721471689E-05
3.222348689456E-05
5.270904688322E-05
1.512016359866E-05
1.097252761271E-04
2.391028572704E-04
2.571744373783E-04
2.279035355354E-04
2.600508343381E-04
2.952931103939E-04
2.266996330745E-04
2.139523909296E-04
2.583902839806E-04
2.582033650383E-04
2.468769986622E-04
2.732405214566E-04
2.574808777954E-04
2.639600942521E-04
2.950523274280E-04
3.621061109009E-04
3.118744654178E-04
2.696280236355E-04
2.836448099990E-04
1.831744318313E-04
2.465921324895E-04
1.302084353548E-04
3.176467055901E-04
3.808730753683E-04
1.263862461226E-04
2.225169549065E-04
2.446586350346E-04
2.216609698662E-04
2.323829845292E-04
2.031857141847E-04
2.075673963167E-04
1.824149559312E-04
2.004051620254E-04
1.982588614346E-04
1.687291078308E-04
1.771346425247E-04
1.360420626332E-04
3.069933558849E-04
1.161827417702E-04
2.138550077289E-04
1.954379413945E-04
2.008122264402E-04
2.254030201252E-04
6.488955921651E-04
6.125925096213E-04
6.079807405535E-04
5.570825637241E-04
5.454436931928E-04
4.742887312556E-04
4.347122405774E-04
4.454249125234E-04
3.707390131648E-04
1.527073152071E-04
1.083590172803E-04
1.053707220441E-04
1.295602869160E-04
7.259711793053E-05
6.646933035234E-05
7.803589992632E-05
8.018890840966E-05
8.847236573131E-05
6.345981102281E-05
8.823672114376E-04
9.205515706732E-04
8.597358048302E-04
8.703496878969E-04
8.160850859665E-04
8.127601406428E-04
7.434427566656E-04
1.057004293002E-04
7.347169691166E-04
6.563685190585E-04
5.899639075565E-04
5.856313495663E-04
5.322764874529E-04
5.318237911604E-04
4.991222267863E-04
4.917149158880E-04
7.894790439206E-05
8.657978573489E-05
9.040026143954E-05
9.386233299335E-05
9.945902949065E-05
9.675522722127E-05
6.641478041027E-04
1.028773558823E-04
9.815588387466E-05
9.120498687119E-05
6.509191863882E-04
6.285500465562E-04
6.517590574904E-04
5.769809159453E-04
5.992410507572E-04
5.496542562944E-04
8.861038357615E-05
8.977312197421E-05
7.104677766766E-05
5.599045631989E-05
9.415504558300E-04
9.718227560636E-04
9.173454686994E-04
9.989779526327E-05
9.213076998314E-04
8.590483265686E-04
7.890736986500E-04
7.683010036667E-04
7.044134784757E-04
6.894280363653E-04
6.307980786650E-04
6.174394581415E-04
5.709980571977E-04
5.623505455128E-04
5.295018326789E-04
5.234830940284E-04
8.936546089173E-05
9.232164587443E-05
8.694782276556E-04
7.303924137093E-04
9.486038030018E-05
9.364203512245E-05
7.423345147128E-05
8.460861627906E-05
1.240346754348E-04
1.108347112942E-04
9.774826485600E-05
1.252603731701E-04
1.175277107110E-04
1.395910368987E-04
1.334655404558E-04
1.077045193589E-04
9.444680157938E-05
1.012485473842E-04
1.132864109528E-04
7.160106615483E-05
1.232447010182E-04
1.083738143107E-04
9.854158871613E-05
1.056296706023E-04
9.162096172632E-05
7.661182316161E-05
7.817756945167E-05
7.016696076961E-05
7.219828996169E-05
5.680418064139E-05
3.621799118053E-05
3.489870520845E-05
4.774304871670E-05
3.598861098189E-05
1.104498904751E-04
9.658564281824E-05
6.316139529603E-05
4.616351643307E-04
8.409112035511E-05
7.060495810026E-05
7.501076918410E-05
7.048758672861E-05
6.250437198124E-05
6.060649067707E-05
6.292937047145E-05
4.432473630413E-05
5.008725132341E-05
4.024353790142E-05
9.539809680814E-05
9.383206062764E-05
1.003891501986E-04
4.505802290239E-04
9.618643900395E-05
8.496734800599E-04
7.877286830051E-04
8.028138692037E-04
7.478271400949E-04
7.508294233982E-04
6.823714326365E-04
6.796590352040E-04
6.060745787009E-04
6.043118995926E-04
5.398159778382E-04
5.400899607527E-04
4.868484069442E-04
4.886470033907E-04
8.126683024259E-04
4.863911864880E-04
4.658443914960E-04
4.424863227460E-04
3.716080306708E-04
3.887053640346E-04
4.280642052316E-04
4.253849233226E-04
4.589668977787E-04
4.589100240409E-04
4.891526285496E-04
3.633282422992E-04
3.618513000332E-04
3.480038482385E-04
3.423225067529E-04
9.193153961725E-04
8.279832768288E-04
8.832579331546E-04
8.844127884195E-04
9.277905863345E-04
7.889730779402E-04
8.233137800142E-04
7.744197994784E-04
5.765655961662E-04
5.566911671231E-04
5.587470701363E-04
5.994294889763E-04
4.330720851950E-04
4.420173076482E-04
4.568726262536E-04
4.818544100698E-04
3.964183293028E-04
3.943050060945E-04
4.315715315965E-04
4.252026069314E-04
3.672349155630E-04
8.445124924665E-05
1.035899883893E-04
9.308069875649E-05
1.279144200238E-04
4.066352039869E-04
4.247041053286E-04
4.162302117513E-04
4.589396712583E-04
4.473586358667E-04
4.819557410315E-04
1.101993446497E-03
1.127148125188E-03
4.584455206823E-04
1.136116708082E-03
4.509672398400E-04
4.232428311368E-04
3.617025225583E-04
3.539432007977E-04
9.838614010916E-04
1.021846463575E-03
1.041273569089E-03
9.965083086224E-04
5.943371675794E-04
5.431787945113E-04
5.017084949479E-04
5.073827596823E-04
4.756417997829E-04
1.113876993225E-03
4.454074502775E-04
3.643002331085E-04
3.524074596702E-04
3.595273083363E-04
3.486714844268E-04
4.266295913326E-04
3.892324145151E-04
3.979592278933E-04
4.093550538933E-04
4.140547393381E-04
3.741404884986E-04
3.815872291475E-04
3.593291883994E-04
3.664103293842E-04
3.655489760067E-04
3.533154449241E-04
3.545360355728E-04
3.578354428610E-04
3.480277545900E-04
3.876075356712E-04
3.793959829065E-04
3.721561720322E-04
3.642601856752E-04
-2.152751074501E-04
-2.016562418455E-04
-2.136927128137E-04
-1.974474454505E-04
-2.302255861898E-05
-3.548177395061E-05
2.876894412557E-04
2.331378375821E-04
3.566334204752E-04
3.890068483083E-04
3.623761990577E-04
3.593211734687E-04
3.588013463490E-04
3.504065197089E-04
3.588019770526E-04
3.388436075421E-04
7.893520776731E-04
7.579980015122E-04
7.627607411766E-04
7.482514026136E-04
7.343531778466E-04
7.079569122664E-04
6.940375429357E-04
6.796410678448E-04
6.610554112271E-04
3.579950503555E-04
6.506049355404E-04
6.083591122199E-04
5.762935341184E-04
5.698667530470E-04
5.511532035884E-04
5.576558702413E-04
5.520106243497E-04
5.685089107467E-04
4.723608678158E-04
4.254447149583E-04
4.310141301685E-04
4.521507378077E-04
4.634821623930E-04
4.113924667319E-04
6.190907103685E-04
3.978004649622E-04
4.237941905421E-04
1.120138401645E-03
4.946548409099E-04
5.145094886829E-04
5.456493188184E-04
5.343491493990E-04
5.376229035190E-04
5.677438789957E-04
5.591301297394E-04
5.582347684520E-04
5.786108866668E-04
9.722916092141E-04
9.473099240198E-04
4.042488674133E-04
4.090984815052E-04
4.804050572796E-04
4.427384571686E-04
1.141208014363E-04
1.387667415763E-04
1.768285746380E-04
1.711285130366E-04
2.878295865400E-04
2.526654904069E-04
2.099381484749E-04
2.865292410599E-04
3.284118052275E-04
3.580359204952E-04
3.975685386247E-04
4.565126756341E-04
4.352278920014E-04
3.673579266392E-04
4.417749675851E-04
2.913227043727E-04
2.653902808980E-04
6.075746715537E-04
8.786307243836E-04
8.677763064125E-04
8.520167723881E-04
8.871457450389E-04
4.063246198964E-04
4.000927829355E-04
3.757837986226E-04
3.601098356278E-04
3.104427366725E-04
3.577589907103E-04
3.775852353352E-04
3.558355471013E-04
3.011257841248E-04
5.559168774657E-04
5.736982204118E-04
5.746729909945E-04
5.956739321177E-04
5.849043082569E-04
8.806108484177E-04
8.994958729614E-04
9.041074668585E-04
9.200774478379E-04
4.170681436644E-04
3.984974776120E-04
3.703293529205E-04
3.547197454913E-04
2.183888862039E-04
5.859966841330E-04
2.103552754916E-04
4.658652617813E-04
5.039225183778E-04
5.348786086391E-04
1.064790939407E-03
1.053912907239E-03
4.425204338741E-04
4.292940236186E-04
3.963472716234E-04
3.859751925257E-04
7.624514038796E-05
8.273074268955E-05
9.024358776947E-05
1.002491831887E-04
1.744240294707E-04
1.430219983563E-04
5.475941956950E-04
1.300730607054E-04
4.008015031295E-04
4.080931759465E-04
4.199025805842E-04
4.369760049565E-04
4.552667694179E-04
4.740857136422E-04
5.142358605031E-04
4.988291433307E-04
4.955789385820E-04
5.290172986805E-04
1.153323243549E-03
1.157245779314E-03
1.162549528772E-03
2.041538515125E-04
4.897703957733E-04
5.251685359865E-04
4.976033619760E-04
5.249483592128E-04
5.507348695935E-04
5.482782286336E-04
5.327091001162E-04
5.487466644160E-04
1.018733501859E-03
1.001726685764E-03
3.882660967777E-04
4.283253169776E-04
4.507764803589E-04
3.814028857442E-04
8.112700529615E-05
9.745933846620E-05
5.094955678151E-04
1.025671902569E-04
1.462847377695E-04
1.873264474717E-04
2.887961494389E-04
2.446926041936E-04
2.445211470792E-04
3.666646157629E-04
3.413211416983E-04
4.005990857620E-04
3.970843936679E-04
4.247416281684E-04
4.407407070480E-04
4.634244934829E-04
4.778726611436E-04
1.254074000248E-04
4.399948159957E-04
2.372835507906E-04
2.021952017863E-04
1.453256832838E-04
2.265783313116E-04
2.620287778913E-04
6.176166474078E-05
-3.581507068052E-05
-8.587181064206E-05
-8.013181702631E-05
-2.470055718346E-05
3.407743934966E-04
4.118190191143E-04
3.731488700441E-04
3.697247736663E-04
3.405866094879E-04
4.137321453857E-04
1.804352135994E-04
2.024404220772E-04
1.891102712509E-04
1.839193042039E-04
2.007727852777E-04
1.936664680189E-04
2.012854075644E-04
1.971228939856E-04
2.076261304778E-04
2.178516927829E-04
2.265227341748E-04
2.193257685298E-04
5.252253254840E-04
1.274515578295E-04
3.079486696743E-04
4.958677073733E-04
4.433048480799E-04
-6.706482484245E-05
-3.589380785738E-05
-7.666656010890E-05
7.008169233051E-07
2.069500794707E-04
2.420730508131E-04
2.413396576644E-04
2.783355604424E-04
2.638948537228E-04
3.164646992540E-04
2.916261712960E-04
2.972524709874E-04
2.703463977780E-04
5.264882944239E-04
3.150899174208E-04
1.493560157497E-04
1.653204547766E-04
1.534930817753E-04
1.608955359327E-04
1.809369707686E-04
1.899744818844E-04
1.752278387394E-04
2.055624637149E-04
2.041632686318E-04
1.904030906565E-04
1.939970018621E-04
4.726040770966E-04
4.847663935377E-04
1.635208787259E-04
5.300204013121E-04
5.328518468111E-04
1.590684598277E-04
4.960227355328E-04
6.433159083625E-04
5.700130940136E-04
6.112668221476E-04
6.240124636342E-04
5.466651270580E-04
5.875998011175E-04
6.141332763798E-04
6.151335902929E-04
5.980807888894E-04
6.231277152564E-04
6.086489625268E-04
6.088290918143E-04
5.245766950218E-04
6.075048496253E-04
6.270023719077E-04
6.248765778346E-04
6.248027740779E-04
6.539545187137E-04
6.518801123203E-04
6.520084646910E-04
6.864417834431E-04
7.310043685298E-04
7.517579509014E-04
8.119047578193E-04
8.396100527293E-04
8.013584153655E-04
4.676156335985E-04
6.237604597330E-04
2.376876965580E-04
5.209631378849E-04
2.267157165535E-04
3.552973553583E-05
9.729544601345E-05
9.555846558267E-05
6.981000365910E-06
2.144282389502E-05
-6.864516474939E-05
-4.327850179856E-05
-1.184587623445E-04
-8.206449736251E-05
-1.246662383984E-04
-7.264607285945E-05
-9.814935211483E-05
-4.440083954739E-05
4.941181757526E-04
4.535190727706E-04
4.838219809415E-04
4.830865678228E-04
4.580855745836E-04
5.231736067141E-04
5.936722530842E-04
6.085074659799E-04
5.960402525220E-04
6.313750745950E-04
6.152000847766E-04
6.337764129444E-04
2.114809456286E-04
2.235342927813E-04
2.145694942220E-04
5.277459483765E-04
3.332058020911E-04
2.783542679397E-04
2.906874176766E-04
1.663393614819E-04
1.325780735458E-04
-2.572783754884E-04
-2.406392874570E-04
-2.066762593565E-04
-1.954345662859E-04
-1.429142059582E-04
-1.441598863213E-04
-1.256949201894E-04
-8.106547294659E-05
-8.002516752743E-05
2.433179865753E-05
-2.857632455217E-05
1.482779472470E-04
4.303784957416E-05
4.315248335962E-05
4.285006312682E-05
5.560485183483E-05
5.946308678484E-05
4.471446787403E-05
2.328581752791E-05
4.298043687715E-05
5.690960052794E-05
5.574683648071E-05
2.250352920535E-04
2.799120270709E-04
2.322141389672E-04
2.090012466940E-04
5.374233919406E-05
2.212019206065E-04
9.739956883079E-05
2.649501784008E-04
1.419809866956E-04
1.619665014774E-04
1.109094649191E-04
1.417437202411E-04
1.322166739254E-04
9.232265863427E-05
-2.455829176013E-04
-2.337905341182E-04
-2.229618661787E-04
-2.126959011679E-04
-1.879581153489E-04
-1.860658885644E-04
-1.798628533973E-04
3.022642230847E-04
-1.587901130901E-04
6.519071525726E-06
-2.326267250522E-05
1.135464445594E-06
2.111562561847E-05
7.927551052555E-06
2.768039490439E-04
2.289754836856E-04
2.328853401252E-04
2.854826834172E-04
2.580086217582E-04
2.989490014590E-04
2.614976565202E-04
2.942255635581E-04
2.230602445022E-05
1.824212767494E-04
2.654892062928E-04
2.206822225733E-04
-1.295148862275E-04
-1.422412394112E-04
8.199744529761E-06
-2.287223784699E-05
-9.000241592390E-05
3.457494659601E-05
2.809744227071E-05
1.139148215747E-04
1.467359775052E-04
1.160891456277E-04
1.843185235025E-04
1.710085172887E-04
1.791665567125E-04
3.214005445038E-04
2.091957704015E-04
2.381438796801E-04
1.252956989235E-04
1.088760691625E-04
1.130749380572E-04
1.303915763871E-04
1.559058460432E-04
1.384008826893E-04
1.633174864214E-04
1.526818541831E-04
1.542711993506E-04
1.696122218572E-04
3.754580599600E-04
3.594977575616E-04
2.175434342923E-04
2.047813230469E-04
2.855696082047E-04
2.939280787391E-04
-2.144024834720E-04
-2.246584477534E-04
-1.457305516186E-04
-1.418404657807E-04
-4.949177413640E-05
-6.382888893574E-05
2.726874651750E-05
9.189590090854E-06
9.648402878038E-05
8.450879297867E-05
9.812068003756E-05
1.326992090376E-04
8.445276408225E-05
2.897965502185E-04
7.052789388040E-05
8.359256104129E-05
7.375991084094E-05
8.294732728694E-05
7.650451236008E-05
9.269703607291E-05
1.017671078841E-04
9.005495873222E-05
7.766799272012E-05
1.025573959225E-04
1.107838290578E-04
1.231185567111E-04
2.648638736834E-04
2.973860965407E-04
9.809498465810E-05
2.397100365415E-04
4.847735480565E-04
4.750828210639E-04
5.517343832628E-04
5.124696326068E-04
4.509023258770E-04
4.417323013797E-04
4.717822773451E-04
3.922430352876E-04
4.028383636403E-04
3.771686442905E-04
2.250440438801E-05
7.502907067891E-05
7.274133946383E-05
5.714398043793E-05
2.521806788854E-04
2.986257375110E-04
3.215251437897E-04
3.692597373314E-04
3.899089120775E-04
4.134898088061E-04
4.240567330396E-04
4.352067058317E-04
6.733627600189E-04
6.231982211561E-04
6.453095961689E-04
6.269235489346E-04
6.489263924680E-04
5.393618631798E-04
5.707033311896E-04
5.680841779852E-04
5.786592479522E-04
4.371048341099E-04
4.295154910548E-04
1.911787629882E-04
2.760411720630E-04
4.122443681572E-04
4.456390949299E-04
4.339401283030E-04
4.343115524161E-04
4.246754719880E-04
4.561069583252E-04
5.416257819308E-04
5.395275620458E-04
5.212036961373E-04
5.021204575034E-04
4.707005834870E-04
4.462664287280E-04
4.732512934086E-04
-6.317121630813E-05
-2.637965647434E-05
1.721466856588E-05
2.250460304527E-04
1.746476325641E-04
2.691898480427E-04
2.751516859323E-04
3.252790646637E-04
3.652300735704E-04
3.533884235980E-04
3.959253391793E-04
4.073101441789E-04
4.196315052450E-04
-4.688427380631E-05
4.760710902658E-04
3.966016392038E-04
4.075500510960E-04
8.195061200902E-04
7.839995995148E-04
7.493867243119E-04
6.822382115667E-04
6.859823583276E-04
7.176877904350E-04
6.672729760685E-04
4.121203708352E-04
4.083303545583E-04
8.897105963898E-04
8.652204804576E-04
8.771529324428E-04
8.731086323889E-04
8.203016268325E-04
8.838407870981E-04
8.481645043096E-04
7.802465716608E-04
7.974373235522E-04
7.354921635414E-04
7.408777460625E-04
7.128846969674E-04
6.693636798358E-04
6.868510097750E-04
4.653376784977E-04
4.596171158110E-04
8.963330671778E-04
8.938183541985E-04
8.943228122898E-04
8.355224389522E-04
2.126693831725E-04
7.895098087119E-04
3.579684245667E-04
3.789598436185E-04
1.492252939411E-04
1.208597886564E-04
1.683203975093E-04
1.520420142089E-04
7.089574655584E-04
6.974885231630E-04
6.720365402635E-04
6.959078154970E-04
2.067623549704E-04
2.414956061968E-04
2.369122216093E-04
2.260816528640E-04
8.490824356434E-04
7.389501828552E-04
7.009863566587E-04
7.040210638525E-04
7.251652111145E-04
6.832843819617E-04
3.065590799282E-04
3.003748416281E-04
7.640816851362E-04
7.548422947013E-04
7.482761603332E-04
7.165185307901E-04
6.745465567775E-04
6.929744926768E-04
3.616735294800E-04
7.316044989845E-04
8.968801538210E-04
1.690240854099E-04
1.350503777401E-04
4.821861380275E-04
3.957502619151E-04
3.760737185399E-04
4.717620802918E-04
4.315086397688E-04
4.406773673039E-04
4.394253816739E-04
4.540527917881E-04
4.264124221559E-04
4.775643160830E-04
4.790482542700E-04
4.851476349704E-04
4.861298867356E-04
4.352559943723E-04
4.397409267579E-04
4.248839023290E-04
4.227648741680E-04
-3.365465686506E-06
-6.862969229315E-06
4.351220600643E-06
6.691017693338E-07
2.981561887578E-06
3.998711287642E-05
2.835644759530E-05
6.765890985354E-05
5.221538876477E-04
4.701930056640E-04
4.932013792494E-04
4.918647295148E-04
5.002510012358E-04
4.951949146031E-04
4.575523919211E-04
5.027186477531E-04
4.921706018661E-04
4.450918401497E-04
4.352815348782E-04
4.071805762964E-04
3.928963760467E-04
4.959786578773E-04
4.823975350443E-04
3.607880083763E-04
3.687133454976E-04
5.106964228278E-04
5.091304510828E-04
4.841441868580E-04
4.893055513045E-04
3.634870377918E-04
3.568304199316E-04
4.397463508585E-04
4.319092571595E-04
4.404711050150E-04
4.586812058647E-04
4.748567253331E-04
4.691270795000E-04
4.898795745856E-04
4.830664481009E-04
4.933135617450E-04
4.941391253804E-04
5.028385563200E-04
4.818306023913E-04
4.772509788014E-04
4.989139644836E-04
4.503735209498E-04
-4.433679357086E-05
-3.690604743854E-05
5.364801659239E-05
5.966535916162E-05
6.659981448752E-05
6.785760980266E-05
1.233113839032E-04
1.137496315650E-04
4.582053918956E-04
4.958951817328E-04
4.882358064922E-04
4.739008830373E-04
4.639000601217E-04
-7.470721209607E-05
4.890201541565E-04
5.123622165734E-04
5.181825362749E-04
5.083791858398E-04
4.669713135327E-04
4.790782889990E-04
4.928492377083E-04
4.659108015275E-04
-1.084224089742E-04
-9.848691378541E-05
-1.000988236413E-04
-7.919845444856E-05
-5.094990496873E-05
-3.997661701518E-05
5.304276976822E-04
9.841908048488E-05
-7.539813369328E-05
-9.462053410685E-05
4.704355404360E-04
4.568669026031E-04
4.587817493932E-04
4.692118468790E-04
-4.353580788486E-05
-2.844196612917E-05
-2.814749912410E-05
-3.065128023698E-05
-3.357571753106E-05
-5.387865832470E-06
1.022945665676E-07
2.116735477134E-05
2.928494733296E-05
-7.784202408627E-05
2.818237089419E-05
7.112837799854E-05
5.319566385092E-05
1.046582439982E-04
5.161871989677E-04
5.167064073723E-04
4.983181995995E-04
4.883860636739E-04
5.023256846464E-04
4.834456520219E-04
4.937576775197E-04
4.895505798607E-04
4.724694579092E-04
4.754072745372E-04
7.858150352143E-05
7.129790366215E-04
6.906828493336E-04
5.266544377075E-04
6.994545906178E-04
7.363521020555E-04
7.495420997871E-04
4.312667509367E-04
4.108092354129E-04
4.821249311873E-04
4.762335593354E-04
6.815890096219E-04
6.914215617936E-04
7.285924538386E-04
7.496316667916E-04
4.937714627836E-04
5.191769938557E-04
4.721960653400E-04
5.367022463934E-04
7.141424715335E-04
7.143425773765E-04
7.009510741674E-04
7.293727353518E-04
7.242663454499E-04
7.485127011181E-04
4.297544198164E-04
4.796703215417E-04
7.653717496625E-04
7.405105674862E-04
7.441870795261E-04
7.733426897648E-04
6.768192407829E-04
4.309661134079E-04
4.049097294928E-04
8.605693336811E-04
1.072963301473E-03
3.718973040638E-04
3.732797768260E-04
3.857808297169E-04
3.913760765712E-04
9.832348146685E-04
1.019166949237E-03
1.034088569529E-03
1.021200577437E-03
3.791114142490E-04
3.641917262714E-04
3.648322474013E-04
3.701689163412E-04
7.739642408550E-04
8.224424793659E-04
9.086115874922E-04
9.047739237578E-04
8.633573282424E-04
9.924916333477E-04
4.070427305484E-04
3.686449404930E-04
3.665187761862E-04
3.861285724945E-04
7.095289975901E-04
8.154630591302E-04
7.795040914307E-04
7.775689963202E-04
7.488163505211E-04
9.678680869461E-04
7.507339730341E-04
3.982725185596E-04
4.295807298396E-04
6.029037443140E-04
5.789183679302E-04
1.111495178563E-04
1.242490901170E-04
1.540726304244E-04
9.607050962867E-05
5.473398800346E-04
5.431668548126E-04
5.624169125504E-04
5.743903593796E-04
1.191226246536E-04
1.120439257532E-04
9.629930513270E-05
5.786049820543E-04
9.769279484766E-05
5.514033892779E-04
5.578958074710E-04
5.783225823083E-04
6.621212455497E-04
6.685481275345E-04
6.763262092933E-04
6.823063180218E-04
6.924450458174E-04
6.961109807839E-04
7.002043910647E-04
7.013262591905E-04
1.580500203848E-04
1.317570222861E-04
5.710225153187E-04
1.086950477431E-03
5.679757909053E-04
1.830592220727E-04
8.174949907652E-04
7.838696055395E-04
7.954360452624E-04
7.830017045138E-04
8.141496321075E-04
8.120761342084E-04
3.749481206780E-04
3.602579692369E-04
3.723836633790E-04
3.509251830927E-04
7.728823127958E-04
7.613266361014E-04
8.066218311312E-04
2.143328998262E-04
7.852603558803E-04
3.332066036326E-04
3.126746175755E-04
3.044026258616E-04
6.973426717174E-04
7.347235505814E-04
7.219939841342E-04
6.980818834512E-04
2.464862021266E-04
2.737228689492E-04
6.162011068486E-04
6.414622655631E-04
6.559278457867E-04
6.266828148706E-04
3.333986865693E-04
1.078721162583E-03
1.048540142025E-03
4.128269663177E-04
1.070212429331E-03
7.483684356596E-04
7.290545379771E-04
7.200780115174E-04
7.400882245472E-04
1.166644603542E-03
1.175924836703E-03
1.163574443202E-03
1.147469784309E-03
7.953922736676E-04
7.662948930230E-04
7.750922532613E-04
7.887633716885E-04
1.127029706237E-03
7.940912153013E-04
1.140318717552E-03
1.117275114737E-03
1.109681621877E-03
1.128313912527E-03
8.314259714417E-04
8.243526697327E-04
8.110841965209E-04
8.127442863664E-04
8.205054315321E-04
8.109459122467E-04
9.832022622734E-04
1.023575452032E-03
8.721675819274E-04
7.651159339592E-04
8.550319131867E-04
7.003269907132E-04
7.036325654885E-04
5.260319518179E-04
5.038676572518E-04
5.546014766738E-04
9.023938408224E-04
9.002194374142E-04
8.953817322756E-04
8.999485103461E-04
5.495069111587E-04
5.680765382829E-04
5.879772419283E-04
6.062594173887E-04
6.488254792195E-04
6.498933616202E-04
6.945907816777E-04
6.336533331715E-04
9.280057338724E-04
9.129769659257E-04
9.117117009930E-04
9.299970135645E-04
6.624697187818E-04
6.669202456541E-04
6.726696151551E-04
6.734573263899E-04
9.383161521271E-04
9.674146931751E-04
9.596453745708E-04
1.006170368515E-03
6.843778523639E-04
6.604907421596E-04
5.292221203587E-04
8.855477848400E-04
9.075964896261E-04
1.145860571515E-03
1.176391626418E-03
1.152293289210E-03
6.324487332702E-04
6.415720922012E-04
6.277541153584E-04
6.055194902582E-04
1.197551167819E-03
1.179754621572E-03
1.185886773988E-03
1.167456516574E-03
6.125243079657E-04
5.948594804393E-04
1.163777869150E-03
5.746528682609E-04
1.157860543138E-03
1.160104139869E-03
4.930506463812E-04
4.877640716509E-04
5.137649176606E-04
4.657815019904E-04
1.105708989494E-03
1.127253710109E-03
1.119407625562E-03
1.135595841216E-03
4.597437007331E-04
4.458192425972E-04
4.249569715607E-04
5.490519929651E-04
9.138997881016E-04
1.140262919446E-03
1.160480166139E-03
9.190678421435E-04
9.046014277692E-04
9.327874751212E-04
7.942936522560E-04
8.011416252171E-04
8.366249220088E-04
7.530569365233E-04
9.738999479294E-04
9.602441266789E-04
9.641820065220E-04
9.849181402768E-04
7.340402319919E-04
7.493009404470E-04
1.121693918090E-03
7.330811655285E-04
1.003333863028E-03
1.043167782218E-03
1.062699028159E-03
1.032098717842E-03
1.042710130932E-03
1.081262553591E-03
1.076098804705E-03
1.098520548818E-03
6.725097261084E-04
6.877164410245E-04
6.727412565753E-04
6.460838830521E-04
1.117989823809E-03
7.013729919532E-04
4.851708020596E-04
4.976914130659E-04
4.850510689919E-04
-2.608351608481E-04
-2.479178208847E-04
-2.376954755592E-04
1.530761083037E-03
1.523859893210E-03
1.526542480159E-03
1.531298359552E-03
1.529044889439E-03
1.511663781268E-03
1.489344366778E-03
1.491082525555E-03
1.518149613158E-03
1.506921766770E-03
4.060076677200E-04
3.540500470574E-04
4.277759761558E-04
4.031180142184E-04
1.161514398524E-04
8.314317553719E-05
9.354993890432E-05
1.040170805589E-04
1.149201791631E-04
7.713558245317E-05
7.149890502872E-05
7.039062206475E-05
6.648172201076E-05
6.684695004927E-05
-2.636985903272E-04
9.128315558461E-05
1.275067451955E-04
1.306944394243E-04
6.714385387254E-05
4.340396028651E-04
4.166371299571E-04
4.413331639530E-04
4.698419667723E-04
4.659178599236E-04
4.753554226537E-04
4.681296197184E-04
4.471688635480E-04
4.553020988984E-04
4.309579875766E-04
3.498995774277E-04
3.715991685547E-04
9.140511407216E-05
3.951863357047E-04
-1.816559061504E-04
-1.842874257941E-04
-1.937209346488E-04
-1.977484128031E-04
1.760752930605E-04
1.740870591066E-04
1.788937280354E-04
1.757773724429E-04
1.707559081818E-04
1.818075816606E-04
1.573707175918E-04
1.680230681728E-04
1.664537246423E-04
3.443212280308E-04
9.699676623235E-05
1.271043110445E-04
1.484604864275E-04
7.833238318679E-05
7.972139975051E-05
5.168431220040E-05
4.231520736249E-05
-2.822417434464E-04
-2.774328583984E-04
-2.853535892408E-04
-2.996700805250E-04
1.535961693008E-03
1.527885617405E-03
1.545315825451E-03
1.544780298911E-03
1.563630501175E-03
1.180633756815E-04
1.555000846041E-03
1.549513851399E-03
1.550968869149E-03
1.586027849615E-03
4.892915217108E-04
4.321024866679E-04
4.743561842029E-04
4.338531114246E-04
4.171568486263E-04
3.935190749652E-04
3.870021604133E-04
3.906193096384E-04
3.782737261177E-04
3.681528812242E-04
1.570165321314E-03
6.407932258473E-05
1.201041139875E-04
1.595739495420E-04
3.839658719747E-04
3.973981422799E-04
4.112734641298E-04
4.132022138775E-04
3.987626261620E-04
4.013637679415E-04
3.445162629001E-04
3.316789445807E-04
3.355490286923E-04
3.294358517590E-04
3.237010357509E-04
3.270674289815E-04
-1.262264922919E-04
1.497012738958E-04
-1.350828819565E-04
-1.784431029899E-04
-1.791008720894E-04
-1.798536774770E-04
-2.079783970348E-04
-2.168488010724E-04
-2.324238192401E-04
-2.343967479682E-04
-2.333949839173E-04
-2.349617840490E-04
2.073339630309E-04
1.891204978303E-04
1.914583495422E-04
1.770978654202E-04
-1.653895064353E-04
6.645818385412E-05
7.094930190584E-05
3.815138562704E-04
3.238034120208E-04
3.124075015070E-04
3.182331328188E-04
3.049403733498E-04
3.072333607003E-04
2.868000794093E-04
2.907307839195E-04
2.988544403417E-04
2.848588237863E-04
2.846512243772E-04
2.858050814471E-04
2.825017612498E-04
2.824140694849E-04
3.157247244162E-04
2.826269229577E-04
1.331913699785E-05
2.437937758580E-05
4.658145939669E-05
6.954625784760E-05
2.822136317974E-04
2.887761158709E-04
2.885684092887E-04
2.828944013933E-04
2.838001982861E-04
2.936079912945E-04
1.940628298824E-05
1.130782195431E-04
7.997074607140E-05
2.846833042634E-04
6.164606120248E-05
3.258513190723E-04
4.395515290614E-05
-9.987059331923E-05
-1.180118047115E-04
-9.312958520557E-05
2.498727817898E-04
2.547501234752E-04
2.661835017392E-04
2.677834578458E-04
-4.930203725507E-05
-6.775341345792E-05
-6.444646250508E-05
-3.854498835293E-05
2.787499159628E-04
2.845926985980E-04
3.166094601328E-04
2.967555570501E-04
-1.611897797744E-05
-2.309559279281E-05
-1.400929453664E-05
9.283023084972E-06
3.115141825754E-04
3.222982801153E-04
3.287599489900E-04
3.231135519202E-04
2.855477129838E-04
2.836545555530E-04
5.373905788346E-06
7.067692715146E-06
2.401233733368E-05
3.001523591764E-04
1.900058837213E-04
3.603931299558E-05
2.858211272260E-04
3.540684915681E-04
-1.102919737986E-04
-1.379590574615E-04
-1.641776600227E-04
-9.792470567552E-05
3.093294596149E-04
3.160200424945E-04
3.321900990189E-04
3.689541050230E-04
3.838770940659E-04
3.758956026369E-04
4.822159586787E-04
4.701529284949E-04
3.558059636472E-04
1.918335047659E-04
2.130811102838E-04
2.101133305247E-04
2.342512103980E-04
2.064153919723E-04
-2.249198872217E-04
-2.071186073233E-04
1.513180437559E-03
1.499846429485E-03
1.480498630332E-03
1.469628206977E-03
3.760714896664E-04
3.381333482485E-04
3.239689959704E-04
2.105047715895E-04
1.266872073608E-04
3.175588808190E-04
-1.704426286943E-05
2.988113543196E-04
2.984361369748E-04
2.925959477228E-04
2.919318244871E-04
3.080000008090E-04
3.369164175390E-05
6.402408588903E-05
1.008655470324E-04
1.033702481025E-04
2.959313939805E-04
3.231203743577E-04
3.186981342373E-04
3.099683099134E-04
3.316980530836E-04
3.071676456574E-04
3.018278414982E-05
5.840175488231E-05
3.472617099592E-05
3.780758502083E-05
3.178659810498E-04
3.191832075211E-04
3.279449635748E-04
3.409500439454E-04
3.484431827133E-04
3.433875486825E-04
-9.785511060982E-05
-6.832284276012E-05
-6.546120228513E-05
3.348837136863E-04
1.260951091602E-04
1.270143530915E-04
1.599695798978E-04
6.015001287796E-05
5.497490903037E-05
-3.479525951419E-04
-3.439608033368E-04
-3.200974516232E-04
-3.045453024035E-04
8.886040901782E-05
9.220469928388E-05
-3.123447567951E-04
-3.191088689347E-04
-2.982250603416E-04
-2.721053002254E-04
1.602442875489E-04
1.375943055416E-04
1.273782137696E-04
1.063429072084E-04
-2.629105021001E-04
-2.756575107358E-04
-2.186924892644E-04
-2.538906675639E-04
-2.536820429946E-04
-1.906549899765E-04
2.041838147657E-04
1.773956271219E-04
1.799268822663E-04
1.525798588473E-04
1.475597312168E-04
-3.282559961648E-04
-3.496494173526E-04
-3.529865608511E-04
-3.695520932164E-04
6.164020586415E-04
6.238223602025E-04
6.220795703165E-04
6.017828127709E-04
-1.490918653412E-04
-1.719369252520E-04
-1.586701613750E-04
-1.735893899324E-04
-3.315091426167E-04
-2.984530754453E-04
-2.541543173568E-04
-2.490101257705E-04
6.309189316626E-04
1.290451535113E-04
6.274617226488E-04
-8.874157319273E-05
-7.290513329266E-05
-1.221204563290E-04
-3.784567409652E-04
-3.360142700799E-04
-3.718830219736E-04
-3.587190952339E-04
-3.592209653379E-04
-2.839778672530E-04
5.371549623254E-06
-1.140142635462E-05
-3.635998754422E-04
-3.565433961312E-04
-1.262082435670E-04
-2.271542150172E-04
-1.973963438151E-04
-2.174406776411E-04
3.467391600234E-04
3.209659078200E-04
2.839858820695E-04
4.626098504571E-04
4.307865844579E-04
4.716253122522E-04
4.530982344599E-04
3.960909083465E-04
4.063729256335E-04
3.844908096402E-04
3.512404004847E-04
5.232343035805E-04
5.652140997230E-04
3.770841747201E-04
5.586239549099E-04
4.438299302471E-04
4.145510603642E-04
6.494377374984E-04
6.430231299039E-04
6.043853722117E-04
6.543476875037E-04
4.855040052891E-04
4.554262102844E-04
6.522991508793E-04
6.522425638258E-04
6.268915976705E-04
5.929186498831E-04
5.084513503572E-04
5.382669483076E-04
6.306752327054E-04
3.805205076104E-04
2.078224760451E-04
-1.892201204592E-04
-1.679302392174E-04
-1.506549806261E-04
-7.100882944645E-05
-7.299302053968E-05
-1.101086248502E-04
-3.187263560135E-05
2.142845780143E-04
1.774244922557E-04
2.115917201736E-04
1.824113513212E-04
1.667895853863E-04
1.559575840867E-04
3.296729132366E-04
-3.277944833842E-05
2.659787119150E-05
6.164081676065E-05
2.655718765527E-04
2.118938077937E-04
1.933073626168E-04
2.301746308554E-04
1.553969363069E-04
1.204608988203E-04
2.744584469036E-04
2.507317373556E-04
2.928322681607E-04
2.937038629941E-04
2.421340381749E-04
-1.280098257984E-05
6.304916547400E-04
6.266109060419E-04
6.347455152193E-04
2.338893593229E-04
2.496237366653E-04
2.346307091053E-04
2.087791262855E-04
1.821418583546E-04
1.518137592379E-04
1.131349674396E-04
9.548612795745E-05
5.559843823042E-05
4.350423675879E-05
1.097773141657E-05
1.281127485202E-05
-3.190811480549E-04
-2.220123575649E-04
-3.083893671458E-04
1.547741700738E-03
1.558840014360E-03
1.563035770078E-03
1.577502974711E-03
1.582564133416E-03
1.594533985775E-03
1.593149230103E-03
1.608880272547E-03
1.615121611624E-03
5.673843676942E-04
5.183900634889E-04
4.731546915771E-04
4.946341635825E-04
1.541229447047E-03
5.403556407721E-04
-2.194455773117E-04
-2.293866125218E-04
1.852859077976E-04
1.226287884470E-04
1.739812354825E-04
1.818549937768E-04
2.318573560944E-04
2.524341751621E-04
3.087849838239E-04
3.169654553704E-04
3.554207748564E-04
3.549524165575E-04
3.796765416889E-04
3.757302508191E-04
3.874434700646E-04
-2.244578402493E-04
3.797271533906E-04
3.185074608542E-04
3.161186350610E-04
2.863818539793E-04
1.978881096277E-04
2.291192260083E-04
2.699587829663E-04
1.124581082252E-04
1.627500749748E-04
2.985894721552E-05
4.975992368212E-05
3.812703688494E-06
-6.200719223033E-05
-8.893834957912E-05
3.282498964223E-04
1.442653692315E-04
4.290026053553E-04
3.648405852345E-04
1.596430683348E-03
1.604266212139E-03
6.148910369560E-04
6.089747435953E-04
5.775149577532E-04
6.337148398852E-04
6.184424754879E-04
6.012989612452E-04
5.912998762548E-04
5.609678397451E-04
-2.039179813360E-04
-2.111916687531E-04
1.679459131823E-04
1.583787024773E-03
8.058194003247E-05
5.052447216770E-05
-2.985814978411E-04
-2.856089278549E-04
-2.584684063685E-04
-2.365049524480E-04
6.043601442755E-04
6.387363176258E-04
6.221407405083E-04
6.221180870780E-04
6.392444238108E-04
6.304907529017E-04
6.336582457674E-04
6.284772851356E-04
1.186187847825E-04
3.644204183134E-04
1.581271819746E-03
1.564296754515E-03
3.523429833404E-04
3.448334318321E-04
3.163074929452E-04
3.040011931998E-04
2.016734288970E-04
2.332381894044E-04
2.652496145884E-04
1.925456093961E-04
1.799450751189E-04
1.444354663484E-04
1.117657219597E-04
7.259721681185E-05
-2.224429162787E-04
1.571380251277E-03
-2.265127200804E-04
2.035507754632E-04
2.114974389400E-04
1.773223868366E-04
1.223353915865E-04
9.328414114076E-05
1.209633711365E-05
3.741910166693E-05
4.975970513729E-05
-1.357889107710E-06
-2.811794812269E-04
-2.918795393920E-04
-3.115062994432E-04
-2.631399882935E-04
2.464948150436E-04
1.586388886955E-04
5.810224992490E-04
5.630625950391E-04
-6.129193334085E-05
-6.157181851523E-05
-8.454869677402E-05
-1.113612542136E-04
2.629678765123E-04
2.207547938910E-04
1.659827970662E-04
1.624856858427E-04
9.153522551040E-05
8.061231924148E-05
3.124527620073E-05
2.153213806671E-05
-2.907518004390E-06
-1.649276396758E-06
-3.695917458243E-06
-9.830180727152E-06
1.420197565824E-04
1.440425131584E-04
1.382242557334E-04
1.401494836127E-04
1.367655517503E-04
1.308103703049E-04
1.311139274806E-04
1.390914490946E-04
1.397265969413E-04
1.371933773199E-04
1.327068459192E-04
-9.394521509103E-05
4.138715047408E-05
3.188158391687E-05
-1.301051064436E-05
-5.501166137779E-04
-5.555321852024E-04
-5.636728239350E-04
-5.705534457091E-04
-5.661523949116E-04
-5.733466938775E-04
-5.763927209713E-04
-5.747312455414E-04
-5.490986054557E-04
-5.671193709772E-04
-5.588767601704E-04
-5.852794012885E-04
-5.769167854929E-04
1.363096537546E-04
-5.786563979038E-04
-7.626498035103E-05
1.182631462131E-04
1.222193813193E-04
1.159761411949E-04
1.311983202924E-04
1.239581296990E-04
1.289520539087E-04
1.621154854895E-04
1.660252801631E-04
1.926490767396E-04
1.618129395965E-04
1.396289757456E-04
8.725923598701E-05
-2.966319812244E-05
-1.025341753790E-04
-1.177915299473E-04
-9.480750996911E-05
2.887949853664E-04
3.952383132510E-05
3.578613793976E-05
1.977027680099E-04
1.865321757784E-04
2.089450267227E-04
1.944437917178E-04
1.894833748797E-04
1.844476648668E-04
-1.133856174852E-04
-1.020789104870E-04
-1.623116033716E-04
-1.405457469785E-04
3.400213017761E-04
-1.313743436554E-04
-1.864635288986E-04
-3.057585299803E-04
-2.699496919918E-04
-2.817963671994E-04
-3.216772292103E-04
-3.485030522743E-04
-3.328960642017E-04
-3.456662815540E-04
-3.097869381891E-04
-3.139130161392E-04
-2.464846521923E-04
-2.436855679255E-04
-9.107664951327E-05
-2.161574405760E-04
-5.679179055588E-04
3.230237245666E-04
3.337079747017E-04
-1.245631387484E-04
3.257288185815E-04
2.962099073672E-04
2.971510481288E-04
2.540861290721E-04
2.537663359123E-04
2.021977071527E-04
-7.080620231219E-06
2.902214037198E-06
1.497689610690E-05
1.128624384475E-05
1.666391530036E-04
1.569130355732E-04
3.372060689161E-04
1.563466637715E-04
1.759387875712E-04
1.665080465111E-04
1.611628118652E-04
1.572859773591E-04
1.489615447321E-04
1.475168152495E-04
-7.371588523769E-05
-7.239203691059E-05
-1.032519868444E-04
-1.158594444805E-04
6.148900680787E-05
5.591965490164E-05
3.484205028019E-04
1.673012150934E-04
-5.636516523375E-04
-5.674278946104E-04
-5.573863193454E-04
4.426037045113E-04
4.043280758750E-04
3.437093158606E-04
3.522038344950E-04
3.974251421389E-04
3.469590964952E-04
3.043788559608E-04
3.072662024249E-04
3.139719094359E-04
3.214300709432E-04
3.431414452152E-04
3.493085653110E-04
3.899590464785E-04
6.005807076738E-04
4.054806380718E-04
4.853851391187E-04
5.451723985539E-04
5.450980634047E-04
8.343592372864E-04
8.292010941878E-04
8.244008230336E-04
8.181853014983E-04
8.119081241190E-04
8.055340263416E-04
6.224287968545E-04
6.423064591575E-04
7.025022673189E-04
7.430727449017E-04
4.643838297403E-04
4.392922367708E-04
5.905174345287E-04
5.826660457967E-04
8.422020494324E-04
8.276065097938E-04
8.192941432246E-04
8.046487646134E-04
7.742524340621E-04
7.879837765006E-04
8.043540988956E-04
7.975628574742E-04
7.885683629365E-04
7.767026996099E-04
7.624980219614E-04
7.677321303715E-04
7.598706411052E-04
5.900293112885E-04
7.546528136369E-04
7.411928523303E-04
7.494443273443E-04
7.162941514477E-04
7.289602918214E-04
6.848001003730E-04
6.995349549729E-04
6.571804306514E-04
6.692984586558E-04
6.340910172129E-04
6.431258817609E-04
6.090703397554E-04
6.186779929176E-04
5.898271615600E-04
7.558824951249E-04
-1.581536744561E-04
4.204988916133E-04
4.585287355847E-04
8.976219851157E-04
9.040432625460E-04
8.809505370496E-04
8.517115052944E-04
5.098036382844E-04
4.595561414221E-04
4.850733444589E-04
4.062140843725E-04
4.311315698251E-04
3.881554337888E-04
9.490754854658E-04
9.415380377893E-04
9.262752623229E-04
9.844107652339E-04
9.154251924208E-04
9.195983226387E-04
9.232251757485E-04
9.089031813130E-04
8.986152895779E-04
8.979437457598E-04
8.930232794890E-04
8.948705669027E-04
8.990172833267E-04
9.021516720801E-04
9.174817637542E-04
9.170807237056E-04
9.184809613193E-04
9.070481437770E-04
9.044226283780E-04
4.306323417355E-04
9.741555706504E-04
3.787529426351E-04
8.237903299322E-04
8.674193007197E-04
9.231856847098E-04
9.371638987486E-04
4.133571592078E-04
3.990729888285E-04
4.159540157337E-04
4.072184703675E-04
9.731273869930E-04
9.701635989716E-04
8.253507256131E-04
8.241694928909E-04
7.818360848709E-04
3.733558336970E-04
7.333693534861E-04
6.423635733603E-04
6.073512920308E-04
5.743628243685E-04
5.380926916471E-04
5.313240947225E-04
5.467141249708E-04
4.937813080665E-04
4.772228412661E-04
4.417630994563E-04
4.292852611756E-04
4.114020194225E-04
4.046058639591E-04
3.838975954626E-04
6.851690719893E-04
8.454231097888E-04
-1.541678842829E-04
-9.909915330238E-07
4.670956414910E-04
4.852616249241E-04
4.863139968749E-04
5.103871132694E-04
5.036243053572E-04
6.505713176818E-04
5.892296030932E-04
4.422512358954E-04
4.514972483592E-04
4.644642740522E-04
4.739443417013E-04
4.813417317116E-04
4.820477548285E-04
7.088568940717E-04
7.110962701948E-04
7.904334865448E-04
7.794976895921E-04
7.442767327194E-04
7.860215628250E-04
4.387385528358E-04
4.439328719316E-04
4.494277720168E-04
4.586611412123E-04
4.752334234834E-04
4.721626653468E-04
4.652675499030E-04
4.733656850126E-04
4.549802487159E-04
5.067019337502E-04
5.025317104305E-04
4.369894987690E-04
6.358950918161E-04
1.259280886995E-04
1.211381823267E-04
1.481925934129E-04
1.878120319035E-04
6.529039364447E-04
6.785096371242E-04
5.998510444140E-04
6.582767768550E-04
6.871547149718E-04
6.472052227880E-04
2.340981187669E-04
2.547676891264E-04
8.149002603636E-04
2.356496813748E-04
5.720469939071E-04
6.011651746583E-04
5.635343020573E-04
5.716470664199E-04
3.766494626597E-04
3.269077620879E-04
3.227859521628E-04
3.624872111976E-04
5.527871028682E-04
5.165060358571E-04
5.205828179872E-04
5.402055652291E-04
4.497160090077E-04
2.712907968716E-04
8.044736017420E-04
8.225687122316E-04
8.463584708391E-04
4.690449481773E-04
4.727261933932E-04
4.931137450209E-04
4.849186714571E-04
4.815900654468E-04
5.057723086681E-04
5.187076601755E-04
5.540022683874E-04
5.414133060377E-04
5.465379524980E-04
5.901773133132E-04
5.731917461894E-04
5.716564999071E-04
4.112422506197E-04
6.338510489560E-04
6.626557120099E-04
6.613861059258E-04
6.927192039396E-04
7.310266161477E-04
7.383861828225E-04
4.315347121004E-04
4.015823403803E-04
4.025395957225E-04
3.988218135880E-04
3.869323880715E-04
3.634701083979E-04
3.538684627333E-04
3.769997078370E-04
6.171861228243E-04
6.163765855944E-04
4.393328584849E-04
5.066854244162E-04
8.066683160431E-04
7.786730553648E-04
6.453674503746E-04
6.830593375166E-04
7.099349360983E-04
6.187802709064E-04
4.506499608348E-04
4.628716344261E-04
4.585259612422E-04
4.831561411862E-04
4.755664288375E-04
4.698595902077E-04
4.664288857180E-04
4.165939673462E-04
4.856955673200E-04
5.809978745555E-04
6.017721366426E-04
6.239261509116E-04
6.543894014072E-04
6.900756380667E-04
7.234872088272E-04
7.531800981162E-04
6.437603861523E-04
5.900270406389E-04
5.995384980646E-04
5.574866287538E-04
4.521139226927E-04
4.711599200211E-04
5.690641649334E-04
5.538090004087E-04
5.292670749952E-04
9.660634831825E-05
-2.034798889219E-04
-2.275323704512E-04
-2.790522736487E-04
-1.220781386407E-04
-6.872918587219E-05
-3.865897956265E-06
2.383757917688E-05
5.135709703490E-05
5.117821477170E-05
5.824753261935E-05
6.003635559263E-05
6.035769464820E-05
5.431190167056E-05
-1.667388849819E-04
4.792648430273E-05
3.139072481016E-05
3.984614734201E-05
1.728493528943E-05
6.814703978319E-05
3.667170080849E-05
8.679746816694E-06
3.238877500104E-05
2.255408311680E-05
7.813028239848E-05
6.724428150737E-05
1.000403680556E-04
1.531028115634E-04
5.005830988839E-04
4.631884624332E-05
4.507040175289E-04
2.551717788589E-04
2.295706493350E-04
7.408848390727E-05
8.901779497231E-05
7.525871482377E-05
6.240228088167E-05
5.910468341953E-05
5.256322631150E-05
5.039746398141E-05
5.277981318568E-05
5.406446979802E-05
5.321544806355E-05
6.814832327582E-05
4.250685454774E-04
4.500632084087E-04
2.396356526718E-04
4.112319033955E-04
3.942645481050E-04
3.543121971586E-04
3.858551908625E-04
3.977817543803E-04
4.363581953323E-04
3.653557673862E-04
6.587298904958E-05
8.016432588665E-05
1.007481810972E-04
1.122876140884E-04
2.328749213789E-04
2.227757345322E-04
2.405654719199E-04
4.302615204982E-04
3.807717854616E-05
5.006898192186E-04
5.881884645109E-04
6.013047852646E-04
1.785954712641E-04
1.685897128870E-04
1.635742991274E-04
1.774908480532E-04
1.622240482123E-04
1.740169393973E-04
3.218662006580E-04
3.286821394434E-04
3.621044418814E-04
3.804612529630E-04
1.681188483484E-04
1.464188732105E-04
5.625619352495E-04
1.394352756718E-04
4.694619010816E-04
4.404600794637E-04
1.348004815834E-04
1.046703386971E-04
8.508933184377E-05
4.470959380990E-05
3.196439191623E-05
-6.232929996232E-07
1.110901014931E-05
-6.157651944730E-06
2.987119237290E-05
2.560310804564E-05
6.273149534781E-05
1.506916924170E-04
5.483416165526E-04
5.539027865197E-04
5.025852491777E-04
5.353987702751E-04
5.165324201111E-04
4.944483517282E-04
4.881128265246E-04
4.715107495739E-04
1.448867222957E-04
1.549220727859E-04
1.395150213924E-04
1.528312532275E-04
2.514308720247E-04
2.950578410172E-04
2.721763813508E-04
2.690237212391E-04
5.168721780714E-04
2.769255169043E-04
5.990465730841E-05
4.657657791012E-05
3.744518088039E-05
1.527463721643E-05
1.887819034542E-04
1.671138396778E-04
2.393713349928E-04
2.517301914716E-04
3.604278097200E-04
3.705653052488E-04
4.655542505350E-04
4.571065029955E-04
5.228922225006E-04
2.990865848875E-04
4.757052754409E-04
8.459775266570E-04
6.825811935499E-04
6.301017641429E-04
6.174669987372E-04
6.124074359801E-04
6.041221017537E-04
6.164083189520E-04
6.284599995035E-04
6.647848790032E-04
6.487526308296E-04
7.402192659215E-04
7.577722535338E-04
7.580159803512E-04
7.907855219309E-04
7.852642191568E-04
7.483615866857E-04
7.004004428846E-04
6.673745079192E-04
6.392963081080E-04
6.461874384087E-04
6.249055300816E-04
5.784650684906E-04
5.895788420961E-04
4.511829326384E-04
5.068681884247E-04
4.982117416600E-04
4.172694728031E-04
4.500997461078E-04
4.338953704907E-04
6.377823667856E-04
6.312121871587E-04
4.605096627669E-04
4.525808628179E-04
4.988158430697E-04
5.100706853899E-04
4.711973093793E-04
4.688727044756E-04
6.194126653062E-04
6.007984982736E-04
6.023413243886E-04
5.857238512924E-04
5.921241126173E-04
5.848870619385E-04
6.077242740379E-04
6.097549100553E-04
6.394414600243E-04
3.771273600215E-04
6.410761610459E-04
7.565688193281E-04
6.113666836573E-04
5.630104094114E-04
5.480809100007E-04
5.009062044108E-04
3.473540794486E-04
3.690089880563E-04
3.630432799439E-04
3.424478093964E-04
4.987440465661E-04
4.893808623519E-04
4.882157770925E-04
4.980680328432E-04
7.469913132161E-04
2.705788503909E-04
3.174565021856E-04
2.900272269427E-04
2.967717212461E-04
2.365434547502E-04
2.532106383132E-04
2.410152089346E-04
2.294226689217E-04
4.424764496559E-04
4.605952832373E-04
4.056992286191E-04
4.211636764425E-04
6.352411942106E-04
6.091858217500E-04
6.203752597392E-04
6.007123377041E-04
3.338948811121E-04
2.610747468701E-04
2.306220171084E-04
2.491012673594E-04
2.424042050843E-04
2.304579494281E-04
2.066348783361E-04
2.230172241865E-04
2.034939796774E-04
1.926772894220E-04
2.047988910588E-04
1.944991383185E-04
4.177511651061E-04
4.171034090917E-04
4.329238245456E-04
2.458918062394E-04
4.047638017654E-04
3.595824237975E-04
3.003742736802E-04
2.867603573793E-04
2.613006621362E-04
3.118526775788E-04
4.863035658047E-04
4.813053068656E-04
4.675299864255E-04
4.924485019692E-04
4.337757446399E-04
4.330208980089E-04
4.402444490084E-04
4.474622319851E-04
6.526852058985E-04
6.378867165681E-04
3.599033918513E-04
6.255303712500E-04
6.143792536521E-04
6.121734371358E-04
6.143509591219E-04
6.371581188617E-04
7.387037435028E-04
7.671841125471E-04
7.280269194187E-04
7.379880557146E-04
7.113271671142E-04
6.742536196155E-04
6.765307326899E-04
6.419003199643E-04
4.050771385760E-04
6.175831639022E-04
3.972789740846E-04
3.817170520818E-04
3.850184843238E-04
2.769214914590E-04
2.873215534654E-04
3.174850834935E-04
3.094298045662E-04
2.986216719068E-04
3.233485005554E-04
5.413714999936E-04
5.784188670153E-04
5.918122192117E-04
6.416278487057E-04
5.041011593429E-04
5.292741522561E-04
6.324411326600E-04
6.533704679250E-04
6.403470224604E-04
3.809741013759E-04
3.610628369942E-04
3.534911860320E-04
3.203865912779E-04
3.857460485257E-04
4.745088014671E-04
4.725844821640E-04
8.072534350286E-04
7.297140719891E-04
4.479086606792E-04
4.429241337911E-04
4.582081785266E-04
4.824442470691E-04
3.288768140225E-04
5.924957545462E-04
6.562020238328E-04
6.698810299888E-04
5.573778688780E-04
5.669607332933E-04
6.109041900105E-04
6.461415027362E-04
6.320575828253E-04
6.415101884535E-04
6.237664218088E-04
6.632028725855E-04
6.983206982210E-04
6.926392693100E-04
6.826749120364E-04
6.784970466128E-04
1.832709540890E-04
6.632332623858E-04
1.931490460302E-04
2.328093113976E-04
2.549752685574E-04
2.576645544965E-04
5.555694208781E-04
5.377562223911E-04
5.411286427980E-04
5.240689026223E-04
5.360629334210E-04
5.648803888109E-04
5.801469910820E-04
5.854165839841E-04
5.591187006516E-04
6.019903660570E-04
2.069515480334E-04
4.324607222602E-04
6.051637123909E-04
6.112627738759E-04
5.321573527308E-04
5.163230378888E-04
5.094776677415E-04
5.278956941797E-04
8.395545000395E-04
8.588605329413E-04
4.134171212483E-04
4.192704790120E-04
5.502149428668E-04
5.362349985139E-04
5.240954871625E-04
5.554013116394E-04
4.715784816404E-04
5.270414527306E-04
4.649762704785E-04
5.720238477724E-04
5.716948123519E-04
5.577793172447E-04
5.641025876938E-04
5.528504695093E-04
5.541939095549E-04
5.776429569036E-04
5.741156173333E-04
6.085977879311E-04
7.956674356877E-04
7.805596146055E-04
7.618109938744E-04
7.563721908540E-04
5.883615583026E-04
5.997899307550E-04
5.445676120097E-04
5.446352712294E-04
4.181788200694E-04
4.020674668882E-04
4.051951272644E-04
4.191926057764E-04
5.112586687040E-04
4.964182019526E-04
4.965212065393E-04
5.124914175999E-04
4.766027468830E-04
4.923493721527E-04
5.093665881310E-04
4.944200668445E-04
4.870704613973E-04
5.377979035748E-04
4.881552481218E-04
8.713550058922E-04
4.202139004475E-04
4.347125228653E-04
5.613570756043E-04
5.761149437107E-04
5.786593329722E-04
5.684099002877E-04
4.567422797232E-04
4.461779555898E-04
4.535001534623E-04
4.455539371964E-04
5.312631205421E-04
5.607477510614E-04
8.916420998793E-04
6.799127077877E-04
3.742867283024E-04
1.981791358418E-04
6.801167538694E-04
7.404847748025E-04
7.556529110959E-04
5.069892874908E-04
5.061962691059E-04
2.088555378676E-04
1.910779369856E-04
1.951497811270E-04
2.152710872028E-04
2.939650994111E-04
2.861737976200E-04
2.780924076682E-04
2.878459966086E-04
2.852726895614E-04
2.731229436676E-04
6.509405838317E-04
6.079251727625E-04
6.396410500675E-04
6.582829322690E-04
7.504297179848E-04
7.661590871149E-04
1.602400568848E-04
1.927376463247E-04
3.005547024318E-04
2.987877421873E-04
2.827282100190E-04
2.675732761727E-04
6.579746304836E-04
6.687093420771E-04
6.351863647931E-04
6.464052860652E-04
7.739443336506E-04
7.646818298690E-04
7.481551998092E-04
5.018448307861E-04
5.030726070612E-04
2.026755804386E-04
1.674522708490E-04
1.294088229830E-04
1.359770516615E-04
7.899937050411E-05
1.017028081742E-04
5.889696979768E-05
9.817426293581E-05
7.214973786142E-04
7.113467582948E-05
2.899273091453E-04
2.899533458262E-04
2.877701466038E-04
2.790716139988E-04
2.594453614750E-04
2.719070566107E-04
5.843746907378E-04
5.720935707349E-04
5.848848269092E-04
6.043422833416E-04
6.190363493855E-04
6.246193412960E-04
6.091854411367E-04
1.109034049645E-04
7.041067298693E-04
7.030927698236E-04
6.968666335959E-04
6.760046057050E-04
6.874229350368E-04
7.008528221225E-04
6.659580704836E-04
6.526424917987E-04
6.393502988290E-04
6.251454298274E-04
6.112819642529E-04
5.978458017298E-04
5.829528533376E-04
3.056309983202E-04
3.010865871993E-04
2.820616161813E-04
7.169703195909E-04
2.275614009944E-04
1.658588719867E-04
1.990357165094E-04
1.577623728515E-04
2.741445681678E-04
2.900089613771E-04
2.884928448042E-04
3.004670552064E-04
2.966618194592E-04
3.018638337676E-04
3.035559426443E-04
3.064315455586E-04
5.914264817295E-04
6.350359135285E-04
1.574786640434E-04
7.778584506126E-04
7.307521109596E-04
7.457291360017E-04
7.867453416180E-04
7.621056807694E-04
7.835665930242E-04
7.587554968214E-04
7.317333140679E-04
7.198285039020E-04
7.032056604685E-04
6.901697886460E-04
1.405135284588E-04
1.284980698090E-04
1.448334118110E-04
1.531627091207E-04
2.683078734150E-04
7.431966409044E-04
2.873915947694E-04
2.715758461343E-04
7.275738494611E-04
7.089843406310E-04
8.268626520510E-04
8.197578672206E-04
7.646938540385E-04
7.884857908244E-04
8.151113565631E-04
7.849243728842E-04
7.742639061266E-04
7.729861689651E-04
7.534986507376E-04
7.431678953497E-04
2.872984397585E-04
6.989537680433E-04
6.831509589682E-04
6.775251121968E-04
3.261497874349E-04
3.235090731792E-04
3.386743567693E-04
3.243893656806E-04
3.306991611917E-04
3.207563137796E-04
3.190707249825E-04
2.604703059260E-04
2.549085408940E-04
2.718077621733E-04
2.904365693158E-04
2.950827854257E-04
3.110486198578E-04
3.083327583586E-04
3.266847387849E-04
3.203138471294E-04
3.160856479140E-04
2.031081056766E-04
2.398741946979E-04
3.127421388856E-04
3.201719048807E-04
1.260463849946E-04
1.363378018199E-04
1.647757520852E-04
1.886803773376E-04
3.040934964441E-04
3.148330228313E-04
7.266618126846E-04
3.263466127825E-04
7.433048716094E-04
3.059048814029E-04
3.374430975604E-04
2.018608259066E-04
1.920512856173E-04
1.702486784884E-04
1.508135468503E-04
1.614393812223E-04
1.764386009918E-04
1.940358292571E-04
1.726249444196E-04
1.580530669113E-04
1.507724189091E-04
1.645216333169E-04
1.700506975021E-04
1.800785372741E-04
3.172978104337E-04
3.710258089789E-04
3.858806385919E-04
3.868835222280E-04
3.713547713296E-04
4.040721682880E-04
3.468943289852E-04
3.377600736973E-04
3.462523594262E-04
3.675121546841E-04
1.432872218621E-04
1.456056959506E-04
3.418488826852E-04
3.535970015340E-04
3.476195117264E-04
4.013552447319E-04
3.923060155722E-04
7.499251223932E-04
7.577593743822E-04
2.735200885167E-04
7.042525047145E-04
7.196848993919E-04
7.278882543379E-04
7.211764419055E-04
7.762049170159E-04
7.799636733705E-04
7.880434553556E-04
7.672210022958E-04
1.136458334942E-04
7.618078027109E-05
8.787804661836E-05
1.315513747518E-04
2.903558674589E-04
2.944884304875E-04
2.890853314372E-04
2.845807362144E-04
2.700642556698E-04
2.692365304707E-04
2.760890588144E-04
2.620917910574E-04
5.769491680346E-04
5.971082065423E-04
6.046323851904E-04
6.250064287454E-04
6.320304996970E-04
6.521099867563E-04
6.595532109962E-04
2.921369421286E-04
7.386176290119E-04
2.858590255706E-04
3.025320551735E-04
7.447053625975E-04
8.087732391959E-04
7.938615496480E-04
7.623129707558E-04
8.008962779585E-04
1.186621755401E-04
1.430189943547E-04
1.712031479985E-04
1.868680346261E-04
3.051772700642E-04
2.973712529820E-04
3.049492648726E-04
2.999016287842E-04
2.858034200054E-04
7.448014809661E-04
7.261969379618E-04
7.513813032344E-04
8.203031957633E-04
8.117227172401E-04
8.042082119057E-04
8.112206851340E-04
8.050774555132E-04
8.028627411639E-04
1.427256241661E-04
1.435043780887E-04
1.082382802843E-04
1.779077108399E-04
2.960244869520E-04
7.325176945939E-04
4.546809327910E-06
7.002724785171E-04
7.055795201619E-04
5.211918326391E-04
-2.011935921815E-04
-2.117023001172E-04
-1.982491547619E-04
-1.877322758621E-04
-7.799870482762E-05
-1.204722324868E-04
-1.304590506267E-04
-4.077785988626E-05
1.541151022869E-03
1.535650306425E-03
1.543783801734E-03
1.539030063882E-03
1.547439399728E-03
1.541540946366E-03
5.696672739726E-04
5.500166634608E-04
5.823774008763E-04
5.739475286868E-04
6.049796903952E-04
5.886274241599E-04
5.972028920618E-04
6.174655491496E-04
6.027195484993E-04
6.115585907338E-04
6.064257709161E-04
5.898713709854E-04
5.536500571269E-04
5.091822582268E-04
5.517611319170E-04
1.567998425463E-03
1.748661907522E-04
1.381336451844E-04
1.024975662624E-04
6.732993563469E-05
3.580015991145E-05
-2.237119825668E-04
-2.149249361079E-04
-2.192281967531E-04
-2.207942269456E-04
-2.765388649199E-04
-1.850797523660E-04
-2.075371915596E-04
-2.321162113317E-04
5.880434366022E-04
-2.522967747871E-04
1.533586846675E-03
1.550488188228E-03
1.551092256481E-03
1.541697758063E-03
1.541008950102E-03
1.560056104686E-03
1.562738620640E-03
1.566840311293E-03
1.571988936436E-03
1.593408425557E-03
1.587946159422E-03
1.558271811377E-03
1.547878522155E-03
-1.478052754954E-04
5.702073532530E-04
-1.406138627092E-04
-1.626220292341E-04
-1.944804426587E-04
-1.510919533432E-04
-7.289113130746E-05
-2.207277684140E-05
3.800597845003E-05
5.144325078916E-05
1.278086545411E-04
1.150310188638E-04
9.898264608927E-05
7.267288265801E-05
-2.903088141393E-04
-2.919006975974E-04
-2.632507537508E-04
-2.481407932906E-04
-2.584557041374E-04
-2.208798493205E-04
-1.223238184700E-04
-1.392161269806E-04
-1.846538144580E-04
-6.560813586840E-05
-3.020771118153E-05
3.218616895786E-05
1.508409163992E-04
1.460165055174E-04
1.150919454925E-04
1.330485555543E-04
-2.530746908475E-04
-2.584975573687E-04
-2.194747319004E-04
2.058647527713E-04
-2.588373019450E-04
-3.045791482501E-04
-2.138520262589E-04
-1.840304531910E-04
-1.320416370491E-04
-9.606738957526E-05
-4.088890332018E-05
-8.949905771463E-06
6.190671985532E-04
6.106269166493E-04
6.166954345634E-04
6.067372804544E-04
-2.489862781564E-05
-6.092194106879E-05
-9.430990283576E-05
-2.804880863720E-04
-9.665929598705E-05
-2.842069512479E-04
-2.370436939322E-04
-2.281562335870E-04
-1.694884664428E-04
-1.182449737667E-04
4.226281199677E-05
-3.162453560218E-06
-4.139011457489E-05
5.791671547751E-05
3.701489565877E-05
2.133839786494E-05
-3.136400154081E-04
-3.153099095317E-04
-3.099889520521E-04
-2.318734894068E-04
2.027084600724E-04
3.278489293650E-04
-2.640334798878E-04
-2.608168406217E-04
1.526839518968E-03
1.527756062310E-03
1.524840595698E-03
1.522585411935E-03
1.590791935087E-03
1.542921348177E-03
1.513871707045E-03
1.531727338587E-03
4.134585521159E-04
4.259583567111E-04
3.890025674773E-04
3.904212845087E-04
3.919657618966E-04
3.802565265881E-04
1.636834131189E-04
1.458875541851E-04
1.291526878915E-04
1.289252153272E-04
1.568710787952E-04
1.672271209261E-04
2.078856050937E-04
2.195875818783E-04
2.984368403801E-04
2.751540809094E-04
2.696375701236E-04
-2.413433756413E-04
-2.545191426540E-04
-2.301178178129E-04
-2.271942814297E-04
3.828308454639E-04
3.938906713733E-04
3.907614901695E-04
3.815719826127E-04
3.775579333520E-04
3.862937354349E-04
3.895432400988E-04
3.754181638683E-04
3.705294154294E-04
3.543290974381E-04
3.532578563317E-04
3.474792348111E-04
3.307690635686E-04
3.378543175418E-04
3.196677299968E-04
3.153327872411E-04
-1.373332065728E-04
-1.696069180601E-04
-1.662408531572E-04
-1.792727735502E-04
-1.981315743600E-04
-1.987771208655E-04
-2.049572413177E-04
-2.062022141151E-04
-2.224623593073E-04
-2.380388764469E-04
-2.366524175278E-04
-2.367770773339E-04
3.072797905378E-04
3.326127233201E-04
3.370332272806E-04
3.455925804840E-04
1.544647902712E-03
1.615087193145E-03
1.615518605289E-03
1.588437776536E-03
1.562982976111E-03
4.295171398802E-04
4.456482545430E-04
4.471646088405E-04
4.955287883157E-04
4.908525242467E-04
4.808034715391E-04
3.899243292712E-04
4.161107406534E-04
1.532104234205E-03
4.299919612774E-04
3.839277246268E-04
3.788410033557E-04
3.581279074209E-04
3.524333550574E-04
3.281684312524E-04
3.169882774200E-04
2.750345450270E-04
2.523180889370E-04
2.069262993567E-04
1.951756120542E-04
2.854497196231E-04
3.050157678958E-04
3.241329014569E-04
3.747090304978E-04
2.293413232871E-04
1.532864153402E-03
1.539353000721E-03
3.575860611232E-04
3.682008812907E-04
3.666144375510E-04
3.578958540827E-04
3.652785355365E-04
3.720179960549E-04
3.715311129522E-04
3.068448591443E-04
2.865151820129E-04
2.403834503565E-04
2.510697718031E-04
2.735905032705E-04
2.295343399209E-04
1.532905053661E-03
-2.540282906185E-06
-1.332455728354E-04
-1.019037580088E-04
-7.661329589356E-05
-1.515144757304E-04
-2.254071894053E-04
-2.377876831693E-04
-2.416033266417E-04
-2.150879370378E-04
-2.380251721419E-04
-2.705906947179E-04
-2.866588853303E-04
-2.253994778745E-04
1.528280421005E-03
-1.326587427569E-05
-2.296357163078E-04
-1.846830329134E-04
-1.804051908880E-04
4.781742749541E-04
4.708709595898E-04
4.576610741468E-04
4.604334315648E-04
4.695195995742E-04
4.677779723318E-04
5.096419304092E-04
5.041444053183E-04
4.963083443720E-04
5.033111139752E-04
4.979408979670E-04
4.851900509462E-04
-2.742465779576E-05
-1.589055717526E-05
-4.692351275357E-06
5.668850220007E-06
4.161503014600E-05
4.021999821338E-05
2.760673298722E-05
6.376193691617E-05
4.721433862388E-04
4.782811333825E-04
4.771026350643E-04
4.748908430772E-04
4.829164741096E-04
4.773864214096E-04
4.748021438786E-04
2.478981835898E-05
-5.473167347400E-07
7.358938653027E-06
-1.067692845818E-05
4.428446281436E-04
4.685905775141E-04
4.572849166850E-04
4.571133703238E-04
4.696358535893E-04
4.669287501418E-04
4.785735828536E-04
4.797590507960E-04
4.721337214643E-04
4.745794689384E-04
4.271482018921E-04
3.935745460830E-04
4.110633340172E-04
4.774520841659E-04
4.116103860063E-04
4.010997773794E-04
4.636617881391E-04
4.357217079030E-04
4.437721434719E-04
4.460214093710E-04
4.541789234393E-04
4.312224310944E-04
4.844542661164E-04
4.480246494743E-04
4.655284632880E-04
4.735025355886E-04
4.512796080455E-04
4.688099761917E-04
4.301949532119E-04
5.263680024810E-04
5.258465853805E-04
5.405876730628E-04
6.243103020973E-04
6.003919113591E-04
5.808136017179E-04
1.417162162829E-04
1.139056258404E-04
1.142494461348E-04
1.748916024791E-04
2.629614842590E-04
2.232397515841E-04
1.744432988027E-04
2.332920312842E-04
2.143128958576E-04
2.298286259858E-04
6.367714203604E-04
2.440315626592E-04
3.559664554621E-04
3.366178630321E-04
3.128202059177E-04
3.949855104633E-04
3.776564278118E-04
4.208341229227E-04
4.134626221913E-04
4.440942920490E-04
4.385630479740E-04
4.357309486367E-04
4.294665885324E-04
4.518450469619E-04
6.625271496207E-04
2.821776013988E-04
4.337833501091E-04
4.533699027089E-04
4.456290962372E-04
5.168340477336E-04
-1.283418467878E-05
-1.302299039692E-05
2.529497603506E-05
2.440453349602E-05
6.889440713059E-05
5.864556023295E-05
8.216388153767E-05
9.742490284170E-05
4.448188595407E-04
4.639428489996E-04
4.561042324841E-04
4.533866272023E-04
4.495522114865E-04
4.495713886038E-04
4.740745409601E-04
4.788545303061E-04
5.578525667477E-04
5.558194784778E-04
5.412606539815E-05
3.636030805573E-05
1.043278927058E-04
9.443515204746E-05
1.626877729544E-04
1.360319532463E-04
1.516561822887E-04
1.840491373978E-04
4.422008631566E-04
4.672503501039E-04
4.282774941191E-04
4.250599088074E-04
4.233788572492E-04
2.837741200007E-04
3.181638865045E-04
3.215991747399E-04
3.061535031160E-04
1.568226188916E-04
1.373667267891E-04
3.495915303244E-04
3.407239496750E-04
3.622340027860E-04
3.961881970325E-04
2.186500420216E-04
2.317721479809E-04
2.053378675786E-04
2.848006065389E-04
2.446411852761E-04
3.964228856893E-04
3.979377342029E-04
4.346952622990E-04
4.254950576855E-04
4.558613168883E-04
2.683881036543E-04
2.909551975937E-04
3.006335051097E-04
2.698500046326E-04
5.005356478431E-04
4.778056018854E-04
5.251731690018E-04
4.972888459194E-04
4.305779015136E-04
4.857813111756E-04
3.006049369039E-04
8.201006547693E-05
-1.409548110196E-04
-1.063546711582E-04
1.592304683285E-04
1.682133935282E-04
1.879749947380E-04
1.385903907122E-04
-2.210436545323E-04
-1.766003689966E-04
-2.003847177806E-04
-2.003278998835E-04
-1.533238572172E-04
-1.415526289636E-04
-1.058145304489E-04
6.481675300559E-05
-6.212533470636E-05
2.197419371413E-04
2.014365155782E-04
2.045768553591E-04
-1.591887206696E-04
-1.016919470545E-04
-1.359098176489E-04
-5.824726277242E-05
-2.613337545682E-05
1.397806517042E-05
2.520565993161E-04
2.410514479772E-04
2.779899673426E-04
2.704513137715E-04
2.427482735119E-04
3.787590949549E-04
4.780718640222E-04
3.543420268901E-04
4.569223085946E-04
4.491400532472E-04
4.384768987448E-04
4.369283713435E-04
3.715448402289E-04
3.889339073437E-04
4.618180598248E-04
4.523991333336E-04
4.434513838896E-04
4.465608136951E-04
3.585726155489E-04
3.652633640936E-04
4.332252700037E-04
4.315583005984E-04
4.497381600199E-04
4.650310568276E-04
4.822846028144E-04
4.607042368092E-04
4.710622784770E-04
4.697989197297E-04
4.746072149006E-04
4.544392887970E-04
3.868266623829E-04
3.896812752542E-04
3.771646850243E-04
3.693390604892E-04
4.320336690903E-04
4.283459295309E-04
4.464989444805E-04
3.744574869522E-04
4.046521493160E-04
4.620949106273E-04
3.488180454628E-04
3.333198470057E-04
6.101761001189E-04
5.502968199925E-04
5.655138555713E-04
5.835321454561E-04
6.023733455558E-04
5.556804795108E-04
3.758105479832E-04
3.860202589224E-04
4.016830459418E-04
3.659831628656E-04
6.313550857297E-04
4.352680593529E-04
6.151260477904E-04
5.944577143087E-04
4.379504005221E-04
4.179885620575E-04
5.847690740379E-04
5.919162065301E-04
4.602467755491E-04
4.439825915096E-04
5.342483971946E-04
5.241203529081E-04
4.922035187692E-04
4.618619240907E-04
4.384011278037E-04
4.496278988990E-04
6.185309958049E-04
3.771800239194E-04
1.274265590275E-04
1.180966998591E-04
-8.224173490305E-06
-1.048999457663E-04
-1.279186346051E-04
-1.764143138178E-04
-2.057355631049E-04
-2.056147728803E-04
-2.449014409209E-04
-2.493679783546E-04
-2.723102492201E-04
-2.764359275623E-04
-2.754892442999E-04
-2.861809533369E-04
-2.856455132136E-04
-2.510654719627E-04
-4.531577574167E-04
-4.593663397409E-04
4.165118933622E-05
4.904107824016E-05
2.931369060916E-05
-2.629424440776E-06
-2.394613885703E-04
-2.615082539468E-04
-2.779544329717E-04
-2.718449469033E-04
-2.937079121768E-04
-2.850545207317E-04
-2.797657884257E-04
-4.698230470581E-05
-5.714019310438E-05
-4.969996368348E-04
-4.713021874703E-04
-2.139594247489E-04
-2.588534420762E-04
-2.815593213346E-04
-2.944065099860E-04
-3.281992475870E-04
-3.555560978024E-04
-3.968854604170E-04
-4.143981761862E-04
-5.016257211041E-04
-4.698460325155E-04
-4.689596105524E-04
-4.877088609273E-04
-5.000884310027E-05
-2.603841274497E-04
-7.667748870689E-05
-1.362349858698E-04
-1.794763076249E-04
-1.962175691260E-04
-2.326828562270E-04
-2.475779926842E-04
-2.716848872401E-04
-2.870388495763E-04
-3.019044605233E-04
-3.306188313501E-04
-3.662783993430E-04
-3.514508949375E-04
-4.699327478151E-04
-4.609160674648E-04
-1.129897554181E-04
-2.345089798430E-04
-2.372195339911E-04
-4.598385493760E-04
-4.986080783258E-04
-4.978660242269E-04
-4.977937837856E-04
5.539600465293E-05
5.328653751685E-05
1.277078410783E-05
9.237129796586E-05
-5.140488221045E-04
-5.080828474380E-04
-5.067300182865E-04
-5.160553342499E-04
-1.002456945853E-04
-7.864360907283E-05
-4.926395199615E-04
-4.363599618551E-05
-5.079242966835E-04
-5.130482106838E-04
-5.163762341032E-04
-5.196076573878E-04
-1.197540214819E-04
-1.125933072946E-04
-1.289044412269E-04
-1.260301483555E-04
-5.038996859111E-04
-5.085300137846E-04
-5.141247444897E-04
-4.964074042279E-04
-4.833914606195E-04
-3.406211856387E-05
-2.400202935785E-04
1.342502455998E-04
9.458048751066E-05
-4.539815709289E-04
9.214023502697E-05
9.727531057599E-05
8.616935393959E-05
6.351282327335E-05
-3.033839139268E-04
-3.215140408628E-04
-3.139998241840E-04
-3.114488429092E-04
-2.828737805653E-04
-2.631354557053E-04
-4.753306658593E-04
-4.585874269829E-04
1.091979408429E-04
1.241680481853E-04
1.164155813060E-04
1.015607966264E-04
-4.817707144308E-04
-4.673434289470E-04
-4.662663116270E-04
-4.819747626152E-04
1.337430975348E-04
1.506710217033E-04
1.494824515604E-04
1.294075499186E-04
-4.883424608214E-04
-4.738380080007E-04
7.212774725523E-05
1.284628407968E-04
-1.620805099610E-04
-1.880369813575E-04
-1.072841758377E-04
2.670175588898E-04
2.725032669186E-04
1.961123277822E-04
2.312293220205E-04
4.277338158165E-04
4.315844664958E-04
4.471861683286E-04
4.559424530541E-04
3.139430505508E-04
3.049224465601E-04
2.521418229508E-04
2.123560024604E-04
3.602794334143E-04
5.294683539674E-04
3.646290147303E-04
4.120164509058E-04
2.067327630465E-04
2.471452450118E-04
1.997787327131E-04
2.254934005716E-04
1.597432930121E-04
1.795062269239E-04
2.027742746802E-04
1.883161948102E-04
2.045055977803E-04
2.028783808069E-04
2.061785885553E-04
2.319362734451E-04
3.913034505559E-04
2.486750273596E-04
4.978971530668E-04
5.289178083739E-04
8.207200650186E-04
7.814434334907E-04
7.948655766665E-04
7.323216491020E-04
7.563612346759E-04
6.983946433807E-04
6.708540601339E-04
6.675406549287E-04
6.372588169148E-04
6.173243513149E-04
5.927500709480E-04
5.899992944762E-04
2.131327594083E-04
5.148399818673E-04
2.229681909247E-04
1.963773387792E-04
5.417071837563E-04
5.530476687524E-04
5.767467307322E-04
5.634556053573E-04
6.086090974305E-04
6.271411612120E-04
2.321710764101E-04
2.391073933218E-04
1.859202963734E-04
2.024563749530E-04
4.680110414473E-04
4.767724561770E-04
1.981518919156E-04
-4.983187686390E-04
2.848330261630E-04
3.314115809355E-04
-3.487993734227E-04
-3.620336838051E-04
-3.723403348159E-04
-3.641416229621E-04
-4.306747294915E-04
-4.041519085462E-04
-4.135785092082E-04
-4.278884895657E-04
-3.873279749506E-04
-3.902327963592E-04
-3.406073063478E-04
-3.630296074406E-04
-4.153401494217E-04
-3.897386111010E-04
-4.453933822199E-04
-4.127768723571E-04
-2.906206180793E-04
-3.042664856333E-04
-3.317823055167E-04
-3.560075071351E-04
-4.059067594763E-04
-4.340715229833E-04
-4.627653639532E-04
-4.326644371349E-04
-4.189699383346E-04
-4.274644619276E-04
-7.790914773043E-05
-1.308164804773E-04
-4.080631197376E-04
3.052220859956E-04
-4.317773651646E-04
-4.049020631587E-04
1.525512981187E-04
1.599621548896E-04
1.651230763955E-04
1.828057884535E-04
-3.962340409314E-04
-3.671155389559E-04
-3.711554287943E-04
-3.877211747594E-04
-3.715436056593E-04
-3.813709400566E-04
-3.659901608110E-04
-3.474067195842E-04
-4.108291150031E-04
-4.186610117531E-04
-4.001240655338E-04
-4.082755413431E-04
-3.818525420508E-04
-3.984458890038E-04
-3.566336204647E-04
-3.781340675585E-04
-3.424435057587E-04
-3.776798222834E-04
-3.642489952544E-04
-4.001567181751E-04
-3.467063517344E-04
-3.633879501392E-04
-3.691538629677E-04
-3.548959804133E-04
-3.949033665043E-04
6.565557353027E-04
-4.560904145439E-04
-4.023972936524E-04
3.877792889622E-04
2.572476071332E-04
2.741631560048E-04
2.528652237517E-04
2.641953748667E-04
2.685927499426E-04
2.771817628136E-04
2.899624773460E-04
2.915709258558E-04
2.856188899419E-04
3.023142868830E-04
9.007535581555E-05
1.554435944310E-04
5.088338136018E-04
4.651267684452E-04
4.379005748625E-04
3.995393122545E-04
2.386243730147E-04
2.193159720871E-04
2.176042436762E-04
2.349714834505E-04
2.521553998596E-04
2.676429239773E-04
3.049530910333E-04
2.945460849780E-04
2.845800296275E-04
3.068742972812E-04
4.009081099088E-04
4.343077948571E-04
4.603900507332E-04
4.965501894691E-04
2.805566033912E-04
1.270046346665E-04
1.580214924174E-04
1.632347245945E-04
1.958345010473E-04
5.225902137952E-04
5.118217325207E-04
4.952137622023E-04
4.615617611286E-04
4.391017147257E-04
4.096757879841E-04
3.810841659428E-04
3.728051049395E-04
-2.336383572250E-05
3.841176120438E-04
2.835353195776E-04
2.916687232393E-04
2.765788662669E-04
2.780521313092E-04
2.831407696838E-04
2.815911786662E-04
2.783566920767E-04
2.860738434710E-04
1.555012210129E-04
2.038649468591E-04
5.513493592258E-04
5.471577817437E-04
5.225185722234E-04
3.488888847668E-04
4.273072150462E-05
2.060209614584E-04
2.017072151910E-04
4.078829790952E-04
3.681917198907E-04
-1.847620008728E-04
-1.933115825143E-04
-2.484444409475E-04
-2.365650188606E-04
-2.352994527195E-04
-2.236828795245E-04
1.526874140477E-03
1.520700542887E-03
1.524299060347E-03
1.526808985069E-03
1.462438259823E-03
3.824758388480E-04
1.363926772434E-03
1.429432212081E-03
1.494114500161E-03
1.396159571568E-03
3.400380393107E-04
2.947138314595E-04
1.098484318858E-04
9.922520197251E-05
7.952403730337E-05
7.718589983693E-05
6.650957716144E-05
7.183826272457E-05
8.157356724105E-05
9.590312897845E-05
1.451229964456E-03
2.832331800352E-04
4.294497301444E-04
4.125005383483E-04
2.331101690545E-04
2.543803903196E-04
2.941957048944E-04
2.813387836417E-04
-1.424635007162E-04
-1.356846905206E-04
-1.000809101904E-04
-6.924013307406E-05
1.949548815540E-04
2.640678081087E-04
2.369433817402E-04
2.544026018678E-04
2.036568817928E-04
4.098146402128E-04
2.838074375209E-04
-1.761631405988E-04
1.523587244781E-03
1.523779822924E-03
1.512242630708E-03
1.493813892109E-03
1.468530430780E-03
1.423298495159E-03
1.452556001515E-03
1.404942141317E-03
1.385467220498E-03
1.361770066913E-03
2.806840519899E-04
2.463433778764E-04
-2.060912551622E-04
2.809910006313E-04
2.822389892439E-04
2.920749257150E-04
1.555921247292E-04
-1.657164274882E-04
-1.602476149659E-04
-1.634899591113E-04
-1.714523916849E-04
-1.641298130633E-04
-1.408648691388E-04
-2.353012769095E-04
-2.474476037453E-04
-2.396900201207E-04
-2.124976237140E-04
-1.705878008586E-04
-1.537211279645E-04
1.122920450346E-04
-2.558109314379E-05
-9.166190432205E-05
3.139535310686E-05
8.492783395839E-07
9.446063088866E-05
6.961435530957E-05
7.638655071160E-05
5.571628985380E-05
1.354408339514E-04
1.492149231973E-04
1.783714071670E-04
1.817008260379E-04
1.982234434845E-04
2.322015928462E-04
-6.303721143931E-05
2.263445530030E-04
1.369217790411E-04
-2.557570316480E-04
-4.057859419320E-04
-3.430166148170E-04
-3.421079536331E-04
-3.013565888975E-04
-2.766906975862E-04
-1.383773034051E-04
-1.513093676420E-04
-1.507446517893E-04
-1.421729218090E-04
-2.528619073618E-04
-2.516657195335E-04
-2.296639537864E-04
-2.156433607940E-04
8.662697126275E-05
-1.670275766626E-04
-2.163581145536E-04
-2.073990477742E-04
-2.058269341992E-04
-2.215694459632E-04
-1.692144924624E-04
-1.727196231772E-04
-1.710735777448E-04
-1.718650589497E-04
-2.095068828479E-04
-2.446847664086E-04
-2.330290429667E-04
-2.216755798383E-04
-2.164578893461E-04
-1.668772749435E-04
-4.633106851417E-04
2.171851718121E-04
-1.399751290092E-04
3.649365155784E-04
3.591413896622E-04
3.429080208381E-04
3.427734615420E-04
3.244853876113E-04
3.269444405514E-04
3.045525030764E-04
3.069257016100E-04
2.894816641300E-04
2.932748204280E-04
2.831594379098E-04
1.342594542248E-04
1.203157502932E-04
3.646946905473E-04
9.047234697659E-05
4.612711405847E-04
4.389143430215E-04
4.416757080819E-04
4.002404730491E-04
3.957756438535E-04
3.675264704392E-04
3.627347797131E-04
3.403627443187E-04
3.318036054724E-04
3.212156001986E-04
3.238945956020E-04
3.047234055535E-04
2.973777886518E-04
1.609116858251E-04
2.392027330325E-04
3.581251873603E-04
6.450648569769E-05
-1.296351665809E-04
-1.071805229766E-04
-8.308264041243E-05
-2.378436033228E-05
9.696043993589E-06
3.501034080720E-05
6.177151627469E-05
2.343849905034E-04
2.495464290116E-04
2.471038397273E-04
2.523052093970E-04
2.735406862032E-04
2.715508115802E-04
3.774184201316E-04
2.617241850202E-04
-2.598650375556E-05
-3.985817080785E-05
2.816793502914E-04
2.875856776920E-04
3.002042661581E-04
3.135553067022E-04
2.312144005504E-05
1.492059598500E-05
3.250393282119E-04
3.373960714184E-04
3.465077410393E-04
3.439653040663E-04
6.670824295623E-05
2.820954677507E-04
6.762180633585E-04
6.377202308654E-04
2.235390948307E-04
7.012979326222E-04
7.909082288380E-04
7.759225629068E-04
7.771344401104E-04
7.909512249143E-04
4.652200346779E-04
4.896630089321E-04
5.191423339371E-04
5.395543058761E-04
5.613121046323E-04
5.687157454917E-04
1.841982777688E-04
1.986488104036E-04
2.300167244381E-04
2.497885350567E-04
3.104552873306E-04
3.190376474798E-04
6.256396302582E-04
6.462313567818E-04
6.560312083140E-04
6.774009609118E-04
6.777552468521E-04
6.927058903007E-04
6.901874664187E-04
7.056176321622E-04
7.808861183288E-04
7.768970012879E-04
7.081488115280E-04
6.832229808173E-04
6.887600559412E-04
3.180181551298E-04
6.635627152744E-04
6.475956875723E-04
6.489557709094E-04
2.295847476818E-04
2.576882537058E-04
3.340575950491E-04
3.287532935226E-04
3.315511781023E-04
3.262730455450E-04
6.878683188944E-04
7.009785831165E-04
7.081119613845E-04
7.005029734792E-04
4.428141201037E-04
6.808044687720E-04
7.093240038866E-04
7.037169340889E-04
6.895958326919E-04
6.821869545434E-04
6.842630542435E-04
7.299433929441E-04
7.404646451338E-04
7.797965475331E-04
2.237227585233E-04
2.505660103574E-04
3.157023342661E-04
3.257754705682E-04
3.257354615469E-04
6.961754954412E-04
4.470347461812E-04
4.452799416736E-04
4.531921576830E-04
4.836108700755E-04
4.601291986799E-04
4.910944602255E-04
4.729650587351E-04
4.981646789804E-04
4.993065657348E-04
4.859350999887E-04
5.006142280087E-04
5.166569640660E-04
5.105745269735E-04
5.092159315463E-04
5.274499123112E-04
5.398986164021E-04
7.749360285824E-04
5.259241134579E-04
2.245975818952E-04
2.092127263464E-04
1.779031160437E-04
1.590699046051E-04
1.795185137842E-04
1.538816823571E-04
1.885305461846E-04
1.922785804541E-04
1.694225293781E-04
1.999708492875E-04
2.269289044548E-04
3.072856915977E-04
3.030819033407E-04
2.177617652635E-04
6.677535803343E-04
7.752839467860E-04
7.799847689514E-04
4.740550355457E-04
4.927357848890E-04
5.132576418792E-04
5.335470216226E-04
5.664377168664E-04
5.617318504435E-04
5.425189005090E-04
5.616081423519E-04
1.603283632370E-04
2.087314145765E-04
1.838326115108E-04
2.135324062179E-04
1.958015364945E-04
7.793942014940E-04
2.433927485074E-04
3.021747197712E-04
3.093516302931E-04
2.952366563163E-04
5.468780931188E-04
5.672943335405E-04
5.830428794555E-04
5.856196293292E-04
6.127362403198E-04
6.188712543262E-04
6.123686866781E-04
6.597360128840E-04
6.473268659274E-04
6.748579702815E-04
3.015854913920E-04
3.286480265812E-04
3.333404456403E-04
3.395043355010E-04
4.463306656890E-04
4.426028443219E-04
4.467752110150E-04
8.079816738124E-04
7.833789116374E-04
8.152494853556E-04
7.585649633615E-04
2.929075450284E-04
3.184869710886E-04
3.101439622785E-04
3.172503888332E-04
2.876816031135E-04
3.059719749536E-04
4.389488951496E-04
2.876009034881E-04
2.567663056531E-04
2.634205177711E-04
2.582621342503E-04
2.488104138968E-04
4.710191042766E-04
4.654841504516E-04
4.767263875501E-04
4.760374676300E-04
4.332401101153E-04
4.267180214961E-04
4.202559972221E-04
4.333162741220E-04
2.649899805810E-04
2.662401774878E-04
2.319215570681E-04
5.048903277340E-04
4.881725450437E-04
8.428285637277E-04
8.200743734709E-04
8.638147557276E-04
8.861539663502E-04
8.511023718105E-04
8.611576929340E-04
7.987992253958E-04
7.682722722241E-04
7.719318090815E-04
7.213694809143E-04
6.922183022938E-04
6.997257077465E-04
6.641158419885E-04
4.949429470537E-04
4.432225776639E-04
3.770109621220E-04
4.210954871853E-04
4.009825874128E-04
3.668801371494E-04
3.097836223649E-04
2.898477435958E-04
3.072247690228E-04
3.346439700348E-04
3.105549937247E-04
2.934462460308E-04
2.742719748831E-04
3.191247637966E-04
4.900371512678E-04
4.000144998273E-04
3.001192992150E-04
2.475044697606E-04
2.302709635362E-04
3.657903727071E-04
3.555317494140E-04
3.504165782506E-04
3.477228957564E-04
3.417773309992E-04
3.684876715232E-04
3.572997950628E-04
3.459846647599E-04
3.512898080857E-04
3.515624777797E-04
3.446015088466E-04
3.426296683121E-04
3.362086554254E-04
3.569696559708E-04
2.800496801856E-04
3.016148010720E-04
3.076057752978E-04
3.219724811303E-04
3.364392981405E-04
3.361679165394E-04
3.329260969513E-04
3.369856210960E-04
3.314020424238E-04
2.830507503610E-04
2.769912050892E-04
2.549746130092E-04
2.988988163781E-04
3.404378586525E-04
3.108319717085E-04
2.504731910149E-04
3.775687782479E-04
3.712138463596E-04
2.390821123539E-04
2.226693795395E-04
2.199146227775E-04
2.311925033813E-04
2.303625470456E-04
4.244591908600E-04
4.595113916531E-04
4.383516270482E-04
4.363546507412E-04
4.147977306667E-04
4.472654486645E-04
3.948516249926E-04
3.893355454829E-04
3.603980541219E-04
3.985260490862E-04
2.173171491971E-04
2.016399451545E-04
2.127133453728E-04
2.059948597989E-04
3.760945819063E-04
4.056212125984E-04
3.878043159472E-04
3.888467117336E-04
3.716355337971E-04
4.032761125155E-04
3.781927104135E-04
3.908109100553E-04
3.792154455290E-04
4.015974206414E-04
8.338284479686E-04
3.060713007767E-04
2.974986822043E-04
5.758717807097E-04
6.718094972860E-04
4.597375508544E-04
4.216309884832E-04
4.363847536199E-04
4.090819708497E-04
3.642866574410E-04
3.257023026536E-04
3.120657502182E-04
3.333567718211E-04
3.188911771081E-04
3.845771170417E-04
3.513479246754E-04
4.659968908826E-04
4.246468024463E-04
5.033877458322E-04
8.875191227572E-04
8.885138565360E-04
8.831270003613E-04
8.694218222207E-04
8.420126212351E-04
8.464700215296E-04
8.564369147444E-04
8.313150121578E-04
8.320491470538E-04
8.254729370801E-04
8.241715192326E-04
5.753283258297E-04
6.064523928466E-04
6.186107193324E-04
5.683258848084E-04
3.095929151056E-04
3.094414046679E-04
3.096414818970E-04
3.084083309525E-04
3.088147102700E-04
3.126260338899E-04
3.142806602756E-04
3.362112918457E-04
3.469016080258E-04
4.028932326978E-04
4.219612938416E-04
4.913225810062E-04
5.030555789397E-04
8.083717987949E-04
5.662650934317E-04
6.237652329867E-04
8.774079112293E-04
8.805981589407E-04
8.579765644834E-04
8.639232880060E-04
8.707565708195E-04
8.500119891841E-04
7.966717335347E-04
8.044695320505E-04
7.987376065094E-04
7.843743915446E-04
7.681146400506E-04
7.740185794362E-04
5.498495090014E-04
8.191533477082E-04
8.301570082031E-04
8.323972040173E-04
4.803481875696E-04
4.780816373045E-04
4.842537947768E-04
4.690051679740E-04
4.548158656665E-04
4.432546714593E-04
4.559720509044E-04
9.805299697770E-04
9.747321098203E-04
7.857986428146E-04
7.801663671431E-04
7.326334834807E-04
6.690557014520E-04
4.933789515850E-04
6.301985192115E-04
5.211645175522E-04
5.340307423851E-04
5.653595499874E-04
5.241700109237E-04
5.269672973283E-04
4.866667286566E-04
5.029860571243E-04
4.466014447829E-04
4.693518566634E-04
4.352881414181E-04
9.485545845635E-04
9.606816624354E-04
9.769610100174E-04
5.796889333672E-04
3.134965042968E-04
4.999125278500E-04
5.123774709918E-04
8.169528741820E-04
6.402884171273E-04
7.898526544213E-04
7.867665851327E-04
7.242852138442E-04
6.966014190558E-04
8.446765929637E-04
4.913543886770E-04
4.828956576199E-04
4.911398563670E-04
5.120243238226E-04
4.825622109064E-04
4.863498009412E-04
5.011252139916E-04
5.073438529543E-04
8.899804089448E-04
8.793600229687E-04
8.589621085750E-04
8.473864894964E-04
8.372881905932E-04
8.371433599414E-04
8.365285205898E-04
8.387420833511E-04
8.398852371712E-04
8.829720380242E-04
9.240377089223E-04
9.455512699963E-04
5.096851716263E-04
4.595974070366E-04
3.110669845681E-04
3.115667649744E-04
3.039589402417E-04
3.081285750840E-04
3.164136452501E-04
3.193626577577E-04
3.103810903123E-04
5.888473624074E-04
5.403594804311E-04
8.358457232957E-04
8.247014250216E-04
7.967236783232E-04
8.211345418341E-04
6.850389199090E-04
6.218875861577E-04
6.534960235418E-04
3.002193167599E-04
6.572256441883E-04
6.060414722598E-04
6.065346642732E-04
5.793266800146E-04
5.765032855851E-04
5.502359965002E-04
5.385924849232E-04
5.125110482580E-04
4.967464722211E-04
5.030208817037E-04
2.303911776092E-04
2.144009738794E-04
2.009520692358E-04
2.372076606380E-04
6.389790405959E-04
3.133378951825E-04
3.100265682857E-04
2.367777412917E-04
5.344029571842E-04
5.558248221165E-04
5.530425131438E-04
5.363924096716E-04
8.001493524016E-04
7.909067989644E-04
7.751358130402E-04
7.900207254079E-04
5.970923104769E-04
5.258863338356E-04
5.578950119113E-04
5.654280398862E-04
5.550472117601E-04
2.366898032737E-04
5.276336181143E-04
5.152065848591E-04
5.334301158528E-04
5.114188694464E-04
5.159977978404E-04
5.035976120709E-04
4.863459147440E-04
4.886876855119E-04
4.945160982818E-04
4.980081503321E-04
2.326497310030E-04
2.323190643540E-04
2.315390518571E-04
2.357622858488E-04
5.096605014475E-04
3.035707446011E-04
3.256926259676E-04
3.119996300318E-04
5.791622376855E-04
6.345926691947E-04
8.744955249933E-04
8.698989075415E-04
8.446469173138E-04
8.632085120345E-04
7.560554761682E-04
7.588052526287E-04
7.676871567001E-04
7.475848053175E-04
6.689404975833E-04
6.457278896675E-04
6.533914825328E-04
5.897654643139E-04
6.163372205138E-04
5.825933587735E-04
5.907153416700E-04
5.456158142183E-04
5.498204439370E-04
5.508760299677E-04
5.621129699276E-04
5.616634702669E-04
2.737748122125E-04
2.664912612921E-04
2.166815222942E-04
1.877266859106E-04
1.642380789086E-04
1.559238065816E-04
6.251097260175E-04
3.245678043368E-04
5.227303387008E-04
3.123263052770E-04
6.381556633255E-04
5.849172354722E-04
8.603674415590E-04
8.561962101245E-04
8.252327274131E-04
8.462262516216E-04
7.465299377367E-04
7.093236098808E-04
7.276968447985E-04
7.224876319560E-04
7.299612047285E-04
6.931630160531E-04
6.962963163518E-04
3.032682367278E-04
6.766253179787E-04
6.555938620682E-04
6.444638383244E-04
6.239009346363E-04
6.138031716606E-04
5.908765782739E-04
5.771062385306E-04
5.484800230088E-04
5.277531553804E-04
5.318659002870E-04
1.644598835275E-04
1.777222138371E-04
3.068693271381E-04
3.159706452197E-04
6.747939807602E-04
8.035685278630E-04
7.920018496453E-04
4.575407646513E-04
8.650049678787E-04
8.986342628115E-04
8.831007105873E-04
8.761969140796E-04
8.768940716065E-04
9.082073501908E-04
9.338046997570E-04
9.387844860740E-04
9.584895814876E-04
9.490586786211E-04
9.497497465327E-04
8.738766922662E-04
9.018513669567E-04
8.872938312831E-04
9.437800396490E-04
9.180390836278E-04
9.155954503386E-04
9.235383243214E-04
9.461098380128E-04
7.558624390203E-04
7.973730478940E-04
8.154350871810E-04
7.452087731831E-04
9.836688079205E-04
9.706784763893E-04
9.849673268927E-04
9.843194553569E-04
8.717816905279E-04
8.487603197638E-04
8.619589832436E-04
9.899602243714E-04
8.479393074017E-04
1.033902850386E-03
1.066854629215E-03
1.080616248810E-03
1.057081482769E-03
8.244663787396E-04
8.377377480073E-04
8.271215432250E-04
8.283848832011E-04
8.277366179383E-04
8.491285200304E-04
8.707080431680E-04
8.615226929276E-04
9.865765045270E-04
8.465366570216E-04
8.836693895573E-04
8.682107000290E-04
9.022831615063E-04
8.888695601607E-04
9.163008254058E-04
8.907962375569E-04
9.320419769458E-04
9.055605269203E-04
8.877805704851E-04
8.947501619931E-04
8.728097380130E-04
8.789344559755E-04
9.672939203844E-04
8.682541751539E-04
1.008278504935E-03
7.368942031042E-04
7.064872818216E-04
1.087151789883E-03
1.111441012352E-03
3.839219043295E-04
3.794877297376E-04
3.868697170298E-04
3.964505791127E-04
1.032101775536E-03
1.063594159708E-03
4.055940592330E-04
3.907797400392E-04
3.820890603776E-04
3.869249796331E-04
9.577406981330E-04
4.290273317583E-04
9.830382947952E-04
1.009606754960E-03
4.305798206127E-04
4.123423202740E-04
4.291333037757E-04
4.208802479838E-04
8.139358825727E-04
9.544034337861E-04
8.971724521212E-04
8.876158014420E-04
8.474576743974E-04
9.700131420408E-04
4.612983286547E-04
4.899791379167E-04
9.857511396336E-04
8.209019334619E-04
4.138234218070E-04
1.128212917876E-03
7.128486742165E-04
6.908610686441E-04
1.009720626503E-03
1.041721403750E-03
1.014755113108E-03
1.044100492971E-03
1.071657418219E-03
1.052190054798E-03
1.065197226728E-03
1.052992497680E-03
6.355947195924E-04
6.533449482741E-04
1.101328458413E-03
1.142908849637E-03
1.089446043305E-03
1.105018781124E-03
5.905467558762E-04
6.051603920027E-04
1.138811252895E-03
1.116178837763E-03
5.385367692977E-04
5.579304796464E-04
1.147428696725E-03
1.141073926195E-03
5.089995861548E-04
4.979741438744E-04
4.743724020679E-04
4.582718585974E-04
1.118002439174E-03
8.081622250613E-04
8.354214236994E-04
8.062389853749E-04
7.715451371737E-04
3.933471406879E-04
3.821657006872E-04
4.057689566687E-04
4.328284661997E-04
8.432349716280E-04
7.964396803474E-04
8.298163217605E-04
8.279808108402E-04
8.635267440457E-04
7.954382933655E-04
4.427435160829E-04
4.311196981348E-04
7.552225257727E-04
4.471432850744E-04
8.799877877752E-04
8.601230081947E-04
8.729311386170E-04
8.779972958278E-04
8.877641759692E-04
8.725976125833E-04
4.895789763430E-04
4.803648413213E-04
5.256066482218E-04
5.073037288513E-04
5.111312960188E-04
5.444115766033E-04
8.901171184478E-04
4.750882464231E-04
8.815847062108E-04
7.547944894353E-04
3.957199739636E-04
2.044827891117E-04
3.298520849672E-04
2.882862756963E-04
2.375640002870E-04
2.888575771116E-04
3.581817063947E-04
3.732739208565E-04
3.909319741830E-04
4.066657101843E-04
4.184290124109E-04
4.267203174111E-04
7.326851448411E-04
7.301073481723E-04
7.707223924621E-04
7.142395543559E-04
2.918725104698E-04
2.817815765634E-04
2.723567412580E-04
3.272683350264E-04
3.237425172753E-04
3.279894674199E-04
7.440283349710E-04
7.376738579489E-04
7.363540749657E-04
7.446906954494E-04
3.435323001555E-04
3.325174885109E-04
3.624577458502E-04
6.997521760506E-04
4.962341045985E-04
8.941547302890E-04
5.154524704252E-04
9.921450411128E-04
7.447597604866E-04
7.173174384474E-04
6.971112827124E-04
6.973968344722E-04
7.348480903158E-04
7.443186445907E-04
7.216042893081E-04
7.526896166213E-04
7.255870846225E-04
7.551759020269E-04
7.327817056296E-04
7.647027460596E-04
1.042557819578E-03
7.528773114210E-04
1.079132085942E-03
1.045915612865E-03
8.014799391881E-04
7.856440966925E-04
7.798459926936E-04
8.112443071697E-04
8.204995849946E-04
7.920470018449E-04
8.289681485024E-04
8.035343182541E-04
8.406450566648E-04
8.081578107133E-04
8.387455046579E-04
7.863453534307E-04
8.959694121526E-04
6.538746227801E-04
6.616838932051E-04
5.666537275076E-04
5.435978554621E-04
5.500876015997E-04
5.623363963046E-04
5.814194130692E-04
8.933846068002E-04
8.933089837228E-04
8.937143633239E-04
8.965281624541E-04
5.920648213887E-04
5.983250017975E-04
6.143006535547E-04
6.328815523518E-04
6.732649049145E-04
6.421351869797E-04
9.124235718312E-04
9.002059871677E-04
6.417964203081E-04
6.595596728537E-04
6.541496642731E-04
6.403452901350E-04
9.283114550950E-04
9.243660585383E-04
9.411427592490E-04
9.710599554887E-04
6.714938737085E-04
6.371617288543E-04
6.726080759018E-04
6.532924721096E-04
7.678208632048E-04
4.619533182975E-04
8.108116877339E-04
7.057987473107E-04
7.180356225040E-04
5.115619838257E-04
5.122722672930E-04
5.346396868759E-04
5.373380918573E-04
6.320030164649E-04
6.395709579512E-04
3.279186505244E-04
3.314395714279E-04
3.508198278871E-04
3.633786417359E-04
6.865162024506E-04
7.348892247728E-04
6.839980424734E-04
7.517070689390E-04
9.796283667345E-04
9.467108620062E-04
8.900855101460E-04
8.281603686990E-04
7.808085829369E-04
7.479348271245E-04
4.728266455717E-04
4.840641711874E-04
4.779801194901E-04
4.909313186806E-04
6.035742872439E-04
7.249057749851E-04
7.741311363380E-04
7.912508441135E-04
8.570578493460E-04
7.585318958615E-04
6.983207042803E-04
7.281234684091E-04
6.749939985342E-04
6.877060150057E-04
6.432702889246E-04
6.464026789330E-04
6.725615191971E-04
5.657874060487E-04
5.856868134344E-04
6.664929914916E-04
6.643987261863E-04
6.565644911177E-04
6.152813871422E-04
6.513428696386E-04
2.807435528738E-04
2.800277116516E-04
2.886773728996E-04
3.035567148328E-04
3.125029885386E-04
5.152677440247E-04
5.162632621984E-04
5.564160928698E-04
6.001985964468E-04
8.103433619572E-04
8.977887620141E-04
9.230708722480E-04
8.557574277774E-04
2.727777182945E-04
4.057179871449E-04
3.882747434125E-04
8.504482194281E-04
5.263577399698E-04
5.345370650426E-04
5.310147825711E-04
4.659245856629E-04
4.606299145812E-04
7.709123453757E-04
7.736332703928E-04
7.678447190262E-04
7.811567931324E-04
7.086146120808E-04
6.844082180022E-04
6.551783354455E-04
6.511623940364E-04
5.140398235105E-04
5.971274141540E-04
4.844290917867E-04
4.983259781994E-04
5.434242828111E-04
4.745203445324E-04
3.496896272926E-04
3.456734537354E-04
3.741629051457E-04
3.799209002035E-04
5.082538794578E-04
5.169913905679E-04
5.108660869666E-04
5.128387239520E-04
4.563295152975E-04
5.869568892784E-04
6.442477161726E-04
4.115213277502E-04
4.179435165235E-04
8.192616554055E-04
8.087506031828E-04
8.176874133646E-04
4.439127825162E-04
4.617637505236E-04
5.728487470605E-04
5.861160041600E-04
4.441110356802E-04
4.260982804329E-04
8.239197916777E-04
8.362018567300E-04
8.197657479218E-04
7.996456362631E-04
4.104310638424E-04
4.347936136635E-04
4.352778687324E-04
4.313786606382E-04
5.360178023782E-04
5.483561768526E-04
5.476534054723E-04
5.593506117311E-04
4.623493984454E-04
4.527968967484E-04
7.893119799643E-04
7.846346300910E-04
7.691917552131E-04
7.737936577584E-04
4.025621548847E-04
4.255053152773E-04
7.335543208241E-04
4.936519737160E-04
5.015752849347E-04
9.106971079917E-04
8.846187415364E-04
8.607271476304E-04
8.714219877245E-04
8.348158708772E-04
8.312776672687E-04
4.022746722350E-04
4.001771003623E-04
3.680136053432E-04
3.584844178790E-04
8.045862047526E-04
8.140951582694E-04
8.492948278206E-04
4.288177947931E-04
8.850316622532E-04
3.300892800263E-04
7.075637271297E-04
7.408271079225E-04
2.660465094998E-04
2.884101490925E-04
6.115385347019E-04
6.348522630365E-04
2.176371804813E-04
2.428754054468E-04
5.557752573420E-04
5.634686667610E-04
1.708069525190E-04
1.992399850037E-04
3.146050856733E-04
5.381671061419E-04
4.554353181702E-04
4.590713568314E-04
8.430021172809E-04
8.520290468221E-04
5.599956969310E-04
5.537704661686E-04
7.873401063720E-04
8.053684005224E-04
8.337192967046E-04
8.350564698879E-04
5.677639042989E-04
5.780570344050E-04
5.923868007925E-04
5.962886720029E-04
7.628891632082E-04
4.388451448917E-04
8.067554759627E-04
7.922850110412E-04
7.794275978756E-04
8.238956626806E-04
5.670413406514E-04
5.308809054872E-04
5.002746002395E-04
5.755938611329E-04
8.105966754724E-04
7.919999610594E-04
7.717580930860E-04
7.682320947326E-04
7.779168717162E-04
7.811880581517E-04
7.831034279567E-04
7.881863337077E-04
5.229579515567E-04
5.271125588817E-04
5.213023381790E-04
4.983714594682E-04
5.826101037849E-04
5.251963992126E-04
6.131930548078E-04
5.718134719362E-04
6.018223782917E-04
5.606958153474E-04
5.866027934000E-04
5.552065714963E-04
5.690568799903E-04
6.101450701739E-04
6.081747261270E-04
5.154666972350E-04
6.161710748593E-04
6.470445052480E-04
6.937098123721E-04
6.894436342798E-04
6.812472795693E-04
6.760178455115E-04
1.897229575350E-04
2.186169382728E-04
2.666135886160E-04
2.571676731298E-04
2.382202818629E-04
2.673068704526E-04
5.199256515509E-04
5.014156314348E-04
6.360207613475E-04
5.178035478721E-04
5.300156910518E-04
5.415969185336E-04
1.527895645592E-04
1.446425514992E-04
1.661350697474E-04
1.343363021986E-04
5.280312175177E-04
5.165766165115E-04
5.216055881897E-04
5.372979520674E-04
5.021500992493E-04
5.185886731016E-04
4.979928800726E-04
5.040797432589E-04
4.873301998614E-04
5.279915304454E-04
5.109193323763E-04
5.430804300687E-04
6.606802733794E-04
6.656753515510E-04
6.746933254290E-04
6.791022855293E-04
6.892053151662E-04
6.903355385313E-04
6.954577002117E-04
6.971188728493E-04
1.769787512745E-04
1.845214670608E-04
1.589842376378E-04
1.610276155524E-04
5.121671923142E-04
9.334844557699E-04
8.320220834169E-04
7.620432698614E-04
-6.089576207955E-05
-7.898370418248E-05
2.214495051800E-04
2.296310883939E-04
2.186096810981E-04
2.134991914937E-04
-3.361492092386E-05
-4.517071915420E-05
-2.539636998325E-05
-5.693184848486E-05
2.191547361141E-04
1.636531095094E-04
1.751667193716E-04
1.982697402267E-04
2.100812156358E-04
1.404321316256E-04
-4.440618060779E-05
-3.341384968315E-05
-5.061093429424E-05
-3.787172859501E-05
1.726845853320E-04
1.119574633183E-04
1.118971505244E-04
1.430922673656E-04
1.505012970531E-04
7.636742377272E-05
8.251887596822E-05
-6.191363300019E-05
-3.097158704789E-05
-4.087989074563E-05
-1.505696172430E-05
-1.756882347618E-05
-7.189473865148E-05
1.861228573044E-04
1.774584640083E-04
2.226499836046E-04
2.305001634427E-04
2.699793454753E-04
2.689972370024E-04
2.915367827558E-04
2.822337769917E-04
2.923813917224E-04
2.821455988750E-04
2.740609490747E-04
5.336213579320E-05
2.739647351700E-04
-3.209599343378E-05
-5.368956525320E-06
-3.800669843817E-05
-2.853598680018E-05
-5.705417992004E-05
-5.067400475427E-05
-7.126058924805E-05
2.382426500924E-04
2.510259184237E-04
2.559965595109E-04
2.363348507961E-04
-1.002378904437E-05
-2.622305386379E-05
-1.976647221155E-06
-8.804831893596E-06
-3.020752487849E-05
-3.247237618967E-05
5.524599766629E-05
6.378287831897E-05
1.083772959300E-04
1.449919587114E-04
1.362831444200E-04
2.121242720066E-04
1.771964847628E-04
1.956985343840E-04
2.499549467510E-04
1.688084636334E-04
1.666699766673E-04
1.172582801787E-04
2.111716039765E-04
8.113397146375E-05
1.865816208686E-04
2.653321035557E-04
2.224733607991E-04
2.310312709391E-04
2.870842402632E-04
1.366869199893E-04
2.120937973882E-04
1.638570922728E-04
1.383313909585E-04
1.320404910497E-04
1.675121654580E-04
2.296233600630E-04
3.016745496923E-04
2.973898405943E-04
2.575628394792E-04
-5.330739694173E-05
1.047240541283E-04
3.433111759182E-05
-1.465924932283E-05
1.279027802413E-04
1.135138204592E-04
8.995311729064E-05
5.009395993726E-05
6.282144004908E-05
5.879790920298E-05
4.450625755516E-05
3.239665964138E-05
2.856321492052E-05
4.740510308513E-05
-8.029915816013E-06
-2.137770251657E-05
5.971126079477E-05
-1.758519342634E-05
5.282082647256E-05
2.951963757422E-05
3.088068431999E-05
5.945674307143E-05
3.172510643655E-05
2.558322833150E-05
-7.061566570974E-07
5.998564964155E-05
7.670360847909E-05
4.525669937340E-05
1.688605317507E-05
6.737862282242E-05
4.010375320951E-05
1.761399365182E-06
2.611692037446E-04
-7.430427309466E-05
-1.191481127925E-06
6.605472394519E-05
2.461289770133E-04
2.396918487567E-04
6.465323314789E-05
4.808956455958E-05
5.163841844397E-05
3.450422265860E-05
1.427004687514E-04
1.341462064334E-04
1.591560672104E-04
1.870290070596E-04
6.817247245392E-05
7.011203568825E-05
4.595808980266E-05
9.441947217002E-05
2.130396453039E-04
2.313743648835E-04
2.304070926600E-04
2.430573313513E-04
2.839376719965E-05
2.125530166087E-05
2.339279830396E-05
2.611093125712E-05
3.929242724774E-05
5.467259235265E-05
7.659111891783E-05
9.470044866695E-05
5.234108808747E-05
7.688612601836E-05
7.390350670974E-05
1.013743095163E-04
4.513904854192E-05
5.797709084108E-05
4.074954335608E-05
3.032311716588E-04
3.193295231460E-04
3.512802717807E-04
3.455994756360E-04
3.334316709339E-04
3.507988587057E-04
2.743993094219E-04
2.348867720573E-04
2.066147587704E-04
1.642131220892E-04
1.075554870001E-04
1.451114456859E-04
1.246104476716E-04
9.480835812497E-05
2.435784248420E-04
2.382592963092E-04
2.958107049470E-05
5.188340871386E-05
6.298822574729E-05
3.168343641508E-05
2.186699996071E-04
2.242336386320E-04
2.622569037966E-04
2.794763493587E-04
1.288166877264E-04
1.202571294737E-04
1.271820056551E-04
3.104721673557E-05
3.254578185607E-05
9.391032209106E-05
5.754283956687E-05
6.539336528170E-05
1.069167084823E-04
3.493620756982E-05
5.093366359142E-06
3.372563173418E-05
1.942067637583E-06
1.517069464373E-05
-3.054173335640E-05
-2.930731037854E-05
-2.556585606136E-05
1.210004744177E-04
1.625305603000E-04
9.668112534918E-05
1.621771430151E-04
2.889936018435E-04
3.071277373210E-04
3.154248318128E-04
3.045192527854E-04
3.160533436913E-04
3.053786105074E-04
3.140738945329E-04
3.033319139211E-04
3.096404364202E-04
2.974932089804E-04
2.939974049996E-04
2.981883261029E-04
1.185945401716E-04
5.175661710077E-06
1.663753746249E-04
1.073256195638E-04
6.779654929886E-05
8.740731041245E-05
1.052690270317E-04
8.337421871004E-05
1.108737227217E-04
8.474023292132E-05
1.859323142308E-04
2.116477228806E-04
2.058251002685E-04
2.252188602710E-04
2.276444789843E-04
2.403556455451E-04
8.736643546336E-05
1.145088929754E-04
5.362064069550E-05
9.704419130562E-05
4.173974717663E-05
6.022602945216E-05
-2.168548560021E-05
9.961401586890E-06
3.930552711995E-05
6.660781304439E-05
2.730013012118E-05
9.495251690155E-06
3.476966349175E-05
1.776269961468E-05
5.515621668332E-05
5.034992833806E-05
5.684749452783E-05
2.634219973280E-04
3.248166355502E-04
1.368582276040E-04
1.864395259375E-03
-9.911325251638E-05
-6.480863100009E-05
-3.853773446051E-05
2.012643498481E-05
3.942869897088E-04
3.952108571449E-04
1.165709892507E-03
1.228216305455E-03
1.240044242943E-03
1.312008812485E-03
1.894989667287E-03
1.901373915857E-03
1.938162545732E-03
1.959678118756E-03
1.141443919653E-04
4.876032518446E-05
3.682338268451E-04
3.778936062855E-04
3.788403532608E-04
3.861539552837E-04
1.179302789786E-03
1.150558890809E-03
1.258180155025E-03
1.226847820696E-03
2.015525577262E-03
2.002036391093E-03
1.812619438509E-03
1.845787257022E-03
1.818002646809E-03
1.428438773075E-03
4.583526882663E-04
4.396853592748E-04
4.821161054015E-04
3.892583605091E-04
5.436126072560E-04
1.468011041927E-03
1.529297981094E-03
1.576902938176E-03
1.588769015325E-03
1.611653346657E-03
1.641964310890E-03
1.637189481033E-03
1.673632144051E-03
1.800854362723E-04
1.653106629903E-03
1.684475938349E-03
1.706287945815E-03
1.723620655819E-03
1.767173672070E-03
-1.006494739358E-04
-1.401464476219E-04
-7.831510542333E-05
-7.416540378522E-05
4.139632498005E-04
4.071630165850E-04
1.341102890728E-03
1.409870013602E-03
1.447458516456E-03
1.668561427127E-03
1.280194397670E-04
3.270394121051E-04
3.406405211098E-04
2.773034089486E-04
2.353098658658E-04
2.035747950474E-04
2.078355324919E-04
2.113410988702E-04
2.033671915295E-04
1.450405213016E-03
1.611633408613E-03
1.569604321781E-03
1.615020186070E-03
1.718478706878E-03
1.723974413503E-03
1.792675770838E-03
3.021829125131E-04
1.793934631232E-03
1.891336761612E-03
1.949606676769E-03
1.949346391428E-03
1.974599392247E-03
1.962516599131E-03
3.614263023605E-04
3.814883167800E-04
3.756865812667E-04
3.326171079026E-04
3.357093626731E-04
2.899190986872E-04
2.058574682746E-04
2.019501276926E-04
1.876956176926E-03
3.797750941392E-04
2.788781293847E-04
2.015228879327E-03
3.540198627322E-04
3.517969733506E-04
3.650000552618E-04
3.552012825772E-04
1.168454722372E-03
1.205546723203E-03
1.243297898310E-03
1.302767160388E-03
2.034360834861E-03
2.040747852008E-03
2.288081806990E-04
1.843858778852E-04
2.109916949836E-04
2.025485258536E-03
2.259762207558E-04
2.449539186196E-04
3.164705243767E-04
2.962711324799E-04
2.725215362467E-04
3.201610520245E-04
3.386195338791E-04
3.429788576844E-04
1.456849004054E-03
1.419461059991E-03
1.343314755076E-03
1.550859100383E-03
1.977635351468E-03
1.995907868726E-03
2.259327998701E-04
-1.029936726537E-04
-2.166714080322E-04
-2.038416956634E-04
-1.862090935457E-04
-2.002735662082E-04
-2.009143850171E-04
3.147564099513E-04
3.130488251373E-04
3.350302184847E-04
3.638783655655E-04
3.700816130694E-04
3.759993108599E-04
-2.181724969787E-04
-2.206235648554E-04
3.656168867030E-04
3.404742749762E-04
-1.807511385446E-04
3.263121167961E-04
-2.384020860291E-04
-2.286445221994E-04
-2.303866233193E-04
-2.198298380248E-04
3.794988304989E-04
3.454207828351E-04
-2.290569845261E-04
-2.410509374196E-04
-2.100561966242E-04
-2.120446213571E-04
4.199637714932E-04
4.093835920749E-04
3.862296868341E-04
3.678036683133E-04
4.437277071589E-04
3.817933138822E-04
3.646242986518E-04
8.313076872931E-05
4.744408757729E-05
5.154556445677E-05
3.103935568416E-04
2.831828805826E-04
3.342533817886E-04
3.363276153242E-04
1.041659978854E-05
-2.426746515543E-05
-5.881019488591E-05
-8.614538805073E-05
-1.170135528304E-04
-1.268705765859E-04
3.837708239325E-04
-1.186801907324E-04
3.091970037474E-04
3.046852039445E-04
3.223342943982E-04
3.513692107894E-04
3.747808155036E-04
3.567083033168E-04
-1.295241982622E-04
-1.463998235878E-04
-1.632177113869E-04
-1.751507456571E-04
3.132657039673E-04
3.074862437771E-04
3.278391745120E-04
-1.421403766250E-04
7.162727278947E-05
-2.011680218011E-04
-2.202398451139E-04
-3.048949872634E-04
-2.354938143968E-04
-2.389356496155E-04
-2.761151729828E-04
-1.991405754926E-04
3.929283902676E-04
4.371617789251E-04
4.363952382321E-04
4.715177304049E-04
5.330819152755E-04
5.207218799772E-04
1.613903370268E-03
1.631129911113E-03
-3.338160874273E-04
1.612678439880E-03
-1.955300768075E-04
-2.437048504432E-04
-2.676747746245E-04
-3.223719413093E-04
-3.427765187218E-04
-3.762399305094E-04
-3.663838447666E-04
-3.569998026525E-04
-3.332940757341E-04
-3.004910446261E-04
-2.698505962217E-04
-1.406448716977E-04
-1.568277494587E-04
1.632962028095E-03
-2.299179233054E-04
-3.200654556068E-04
-2.939466708052E-04
-2.154367217141E-04
-2.000555798874E-04
-2.083108122966E-04
4.377588421572E-04
4.141407168375E-04
4.699626831783E-04
4.699216132381E-04
-1.761282595420E-04
-1.808014515399E-04
-2.074971478773E-04
-2.174400964903E-04
-2.183966561995E-04
-2.411165539040E-04
-3.362899877961E-04
-2.458318035881E-04
-2.754773011649E-04
-2.871727777944E-04
-2.953727350834E-04
-2.538056554849E-04
4.557925419620E-04
4.330163282302E-04
5.057025001830E-04
4.969927053256E-04
-1.857351473749E-04
-1.638599286661E-04
-2.268078360827E-04
-2.384551151428E-04
-2.938155741583E-04
-2.999497064791E-04
2.362680991160E-04
2.317316084376E-04
2.363857169914E-04
-5.997490415901E-06
3.251934953996E-05
-3.278400429489E-05
-9.003161258093E-05
-1.034718115218E-04
-1.031651017183E-04
-7.934443404834E-05
1.164338516445E-04
1.367058442905E-04
1.445235098223E-04
1.315308375404E-04
1.373962546266E-04
1.509197386028E-04
1.384603997232E-04
1.423719485147E-04
1.319447851932E-04
1.153374363122E-04
1.180198824945E-04
9.425750250976E-05
-3.967928517448E-05
-4.982599099907E-05
-6.173461642423E-05
-8.145145668052E-05
-1.016689424475E-04
-9.593960804914E-05
-1.106490518111E-04
-1.021300882121E-04
-9.829830979269E-06
7.534838604068E-05
8.096285257517E-05
1.045060705715E-04
3.772018903782E-04
3.754850386675E-04
3.251388756809E-04
3.091650663745E-04
2.957075971634E-04
2.555632820732E-04
2.549274124147E-04
2.084986073365E-04
2.084735879654E-04
9.116631590211E-05
1.172727712819E-04
1.198315648691E-04
1.021896379767E-04
-1.152075107727E-04
-3.422381473160E-05
-7.248005859502E-05
-1.137018416873E-05
1.619486258608E-04
1.653585314356E-04
3.594410989852E-04
3.439184296254E-04
1.069189339638E-04
1.281130659505E-04
1.149554587561E-04
1.317174934709E-04
1.354495143362E-04
1.490960252296E-04
1.241997604534E-04
-4.322301679694E-05
-1.034251610534E-04
-1.095259554503E-04
-9.335015005838E-05
4.167132897228E-04
4.139368479475E-04
4.530008725555E-04
4.604399494546E-04
4.773015413330E-04
4.490262604854E-04
3.640529219496E-04
3.743450513732E-04
3.576350280445E-04
3.803414222824E-04
4.554524232493E-04
4.539698279804E-04
4.474774196410E-04
4.000498532517E-04
4.470791902850E-04
9.633444599135E-05
3.013415155031E-04
3.183601942171E-04
4.490030517394E-04
4.500519910766E-04
4.426712054332E-04
4.450932917543E-04
1.666187929884E-04
1.092858173270E-04
1.505673722440E-04
1.436390261077E-04
1.910150417326E-04
2.070375451891E-04
8.524497253930E-05
3.478948660644E-04
4.037730426685E-04
5.023434285698E-04
4.013098838835E-04
4.147658023150E-04
4.343514334391E-04
4.320291373445E-04
4.710188033339E-04
4.602551790528E-04
5.254114251729E-04
4.951529718985E-04
4.726087484846E-04
4.767468588113E-04
4.154805251215E-04
4.039860980705E-04
4.117369970147E-04
4.840773663106E-04
4.184877921747E-04
4.237669017611E-04
5.360950019665E-04
4.868495020947E-04
5.212176842141E-04
5.293693717650E-04
5.507673495640E-04
4.789830579451E-04
4.068105017010E-04
4.204125354007E-04
4.325487530376E-04
4.016749124436E-04
5.185109806686E-04
4.935725929600E-04
4.123786176006E-04
4.292142465228E-04
4.310825324347E-04
4.733181119675E-04
3.584383328405E-04
3.715698820227E-04
3.657887660477E-04
3.763452422118E-04
3.504255382477E-04
3.611009949740E-04
3.373153085243E-04
3.522541087266E-04
3.010695015831E-04
3.321597920736E-04
2.674059080320E-04
2.954832261459E-04
2.890937674686E-04
3.725899375403E-04
2.872700001091E-04
2.661087353889E-04
2.884346991260E-04
2.750781453326E-04
3.019732098690E-04
3.097215542545E-04
2.902184734861E-04
5.421161192375E-04
5.625083580751E-04
5.407633895993E-04
5.483627372576E-04
9.352014456088E-05
1.070331510924E-04
1.020800208182E-04
2.666530458057E-04
9.439704057202E-05
-1.893195230281E-04
-1.899404908811E-04
5.976395897088E-05
3.809360867776E-04
3.845327110331E-04
3.877115898048E-04
3.835290102944E-04
3.925590811809E-04
3.866532860849E-04
3.381831782101E-04
3.652747744781E-04
3.738456511842E-04
3.408551446832E-04
3.682989921035E-04
3.805065326044E-04
-1.898288334425E-04
3.461255046888E-04
5.796988005613E-04
5.554714721506E-04
5.384848677694E-04
5.842791995996E-04
-3.725069923309E-05
-8.644062512395E-05
-7.277982910703E-05
-9.600863819442E-05
-1.377280663627E-04
-1.530470368971E-04
-1.802592676234E-04
-1.762301227170E-04
-1.753279914264E-04
3.427051146537E-04
-8.350086725373E-05
9.264065520832E-05
1.004954255731E-04
1.331800325842E-04
1.060636675056E-04
1.030928206789E-04
1.182995168576E-04
1.076463987969E-04
1.105469317654E-04
8.696793876970E-05
1.036027374316E-04
1.134787975824E-04
1.104185480943E-04
9.019703023388E-05
-4.206423006388E-05
1.503637166799E-05
1.230420403939E-04
9.532958171708E-07
-2.045708970556E-05
1.819402516234E-05
1.728129876590E-04
1.672884686943E-04
1.685290359962E-04
1.791258437369E-04
1.789614646333E-04
1.839601047603E-04
1.861997994512E-04
2.016248643335E-04
2.192017208748E-04
2.362434020631E-04
4.600300736965E-04
1.504027298758E-06
9.850488557773E-05
1.511942595984E-04
5.214838262152E-04
1.013207843783E-04
9.268326372948E-05
8.723167721655E-05
1.289923103664E-05
-3.284511303461E-05
-1.042990418002E-05
-1.035093539860E-06
1.400542726633E-05
-5.755096746316E-05
3.410401997858E-04
3.268995637845E-04
3.336326753510E-04
3.083732090253E-04
1.806331834569E-04
3.088120097537E-04
2.659484229822E-04
2.218753597227E-04
2.057044398431E-04
2.295676971836E-04
2.085974052921E-04
2.294448173100E-04
2.108431445623E-04
2.270610859154E-04
2.257228421281E-04
2.504577834469E-04
2.635761864533E-04
2.531122297661E-04
4.845593405720E-04
2.717066557385E-04
1.968238595648E-04
-9.513095565858E-05
-9.467593009576E-05
2.483759823484E-04
2.480966167111E-04
2.243478637897E-04
2.614549655855E-04
2.491499817317E-04
2.493295554671E-04
2.419413474870E-04
2.457346899354E-04
2.652049654000E-04
2.670921243472E-04
2.791671111533E-04
2.790581344079E-04
2.489783612776E-04
2.496778183223E-04
2.463647347778E-04
2.482487104202E-04
2.529136347378E-04
2.624976808689E-04
2.817791015912E-04
2.314145803626E-04
2.466243781018E-04
2.472163159833E-04
2.468682184314E-04
2.457195301973E-04
2.542981959101E-04
1.476056636606E-04
1.807161292770E-04
2.369838534667E-04
2.439861674768E-04
2.420385951903E-04
2.461913615832E-04
1.266465992659E-04
1.189945653982E-04
1.165847922039E-04
1.157669434860E-04
1.236167382134E-04
1.261458045933E-04
2.389071064073E-04
2.278421253043E-04
2.234210508357E-04
2.355835403417E-04
2.198461029642E-04
2.344691664051E-04
2.371308710625E-04
2.166882825155E-04
2.127529057024E-04
1.787080194315E-04
1.205307527182E-04
1.097479594513E-04
1.308261874967E-04
1.071484815908E-04
1.207309501506E-04
1.162826065786E-04
1.215228886017E-04
1.287919603316E-04
1.433923269301E-04
1.651847036071E-04
1.974809143097E-04
1.971236329692E-04
2.041584902604E-04
2.330101707676E-04
1.097785587309E-04
8.741486209560E-05
3.426248202115E-04
3.515514227432E-04
3.566187403040E-04
3.496296601708E-04
3.439380069090E-04
3.346128707429E-04
3.418051904518E-04
2.332294367971E-04
2.332481308408E-04
2.362281497000E-04
2.378989780882E-04
2.339830366376E-04
2.351532357341E-04
3.522737062489E-04
8.096936607443E-05
4.554219226333E-05
3.179822018554E-05
3.601883335769E-04
3.611318385016E-04
3.559730798087E-04
3.528253223343E-04
3.309469933533E-04
3.096808390276E-04
2.858500881130E-04
2.951956208116E-04
2.291085275447E-04
2.397369184540E-04
2.362983876966E-04
6.839236757163E-05
1.635148326020E-04
3.470131257646E-04
5.085283839060E-05
7.555333518105E-05
3.476459143864E-04
3.444617757449E-04
3.466756188969E-04
3.537181449125E-04
3.705157598418E-04
3.707845415961E-04
3.885830576482E-04
3.865193728548E-04
3.953543374847E-04
3.853659792254E-04
3.594797040090E-04
3.675492250738E-04
3.460024154298E-04
3.815959151328E-04
2.368404891144E-04
2.438610165859E-04
2.411007112023E-04
2.406748329773E-04
2.401854620437E-04
2.393894654753E-04
1.689857690804E-04
1.236849085016E-04
1.274199427949E-04
6.232535253609E-05
7.435977309931E-05
8.204040381187E-05
1.009270677030E-04
3.640058853095E-04
1.650291399195E-04
1.484582883755E-04
1.548401126777E-04
-6.205927194430E-05
4.110595787909E-06
4.402516726045E-05
4.792890492299E-05
9.537268193762E-05
1.192209141841E-04
1.003674153078E-04
1.643929620706E-04
3.872258896990E-04
3.897049584796E-04
3.806315618102E-04
3.951185461090E-04
3.883679321053E-04
-5.158399920757E-05
3.518382200478E-04
4.730242661128E-04
4.344029290422E-04
4.697208390438E-04
1.310469530429E-04
1.234675480828E-04
8.805327866144E-05
9.526087190916E-05
1.087396503025E-04
6.951037267362E-05
7.386632127026E-05
3.185414395966E-05
3.798999359160E-05
2.035391444963E-05
4.611599488447E-04
5.881822994356E-06
-2.959092411293E-05
-9.653508109690E-05
-8.639101050229E-05
-7.141670270627E-05
1.229049842981E-04
1.603844842767E-04
1.986622553687E-04
2.065741872957E-04
2.534869350743E-04
2.629962491219E-04
4.038909661655E-04
4.259595491865E-04
4.261781945876E-04
4.032328120565E-04
3.141093851437E-04
-9.252431041730E-05
2.273059417681E-04
3.048963244295E-04
3.111429375222E-04
3.952216944463E-04
6.935259828427E-05
6.091678047431E-05
4.242492514263E-05
2.003745035368E-05
-8.333825939414E-06
-6.918442397308E-05
-4.227023601322E-05
-4.602547060218E-05
-8.414305207346E-05
-9.905166473346E-05
3.696878898501E-04
-9.972353834186E-05
-1.996577783641E-05
-6.660518174292E-05
2.302650481317E-04
2.529407771504E-04
2.092809455278E-04
2.507453337782E-04
1.649696068416E-04
1.737932407761E-04
1.785337587696E-04
1.628220292265E-04
1.318130440311E-04
1.571902265688E-04
1.820312127412E-04
1.262720741677E-04
2.348271946245E-04
2.808351812379E-04
2.312833534973E-04
1.904348319155E-04
1.686498749630E-04
1.770446731228E-04
1.807407143844E-04
1.940576550008E-04
1.638375809729E-04
1.900057563903E-04
1.580619339890E-04
1.653412655534E-04
1.727816935369E-04
1.490315490456E-04
1.537232059160E-04
1.417840455509E-04
2.206467655457E-04
-3.536891273458E-05
1.935563974858E-04
2.327131145826E-04
-6.287523353297E-05
-7.623596454107E-05
-1.485576264404E-06
-2.706800980743E-05
-5.320147707276E-05
1.680573274934E-05
3.320633524565E-04
3.469795417221E-04
3.030744752154E-04
3.416216020427E-04
3.571774732201E-04
3.242305401304E-04
1.723960295455E-04
2.155317328553E-04
1.641313483066E-04
1.488845513269E-04
1.532021402816E-05
-8.282157937788E-06
-8.911720678832E-06
-1.923703832539E-05
-3.101716926578E-05
-1.927916439671E-05
2.962177890663E-04
2.680652116848E-04
2.365954067125E-04
2.247327887034E-04
2.331443935984E-04
2.540073147237E-04
1.561355948445E-04
1.881969724733E-04
5.418901127774E-04
5.326458401822E-04
1.080976773572E-04
1.330588270362E-04
-6.030563172821E-05
-1.123615657805E-04
-1.122045842531E-04
-9.776843630992E-05
-7.686497175928E-05
-1.150252600072E-04
1.677402758745E-04
1.376982691051E-04
5.555764869638E-04
5.348406047397E-04
4.952129268859E-04
4.797320222570E-04
4.615553309230E-04
4.572702484990E-04
4.621870514380E-04
4.532043360411E-04
4.547783934902E-04
4.747147165901E-04
2.085610713273E-04
2.202721048572E-04
1.920848621744E-04
1.299484075102E-04
7.138161072108E-05
1.583247303032E-05
-5.248665731351E-05
8.563239282476E-05
6.937161015480E-05
-1.499900552449E-04
-1.344016876772E-04
-8.329230657256E-05
-6.126874663697E-05
-9.112674591718E-05
-1.409496354543E-04
-6.055022538737E-05
-3.189117430164E-05
2.396444519526E-04
2.415296072234E-04
-1.879128581661E-04
-1.662828157926E-04
1.913137898977E-04
1.764042666457E-04
-1.873545986922E-04
-3.252127161905E-05
-1.953345659908E-04
1.527176250345E-04
1.337550226579E-04
1.289976342115E-04
-1.649068779767E-04
-1.758910940221E-04
7.141287068799E-05
9.224741443464E-05
1.066531682925E-04
7.871460875427E-05
9.552898881368E-05
1.202826814850E-04
-1.083418972309E-04
-1.245938066847E-04
1.086389084782E-04
-2.517056764804E-05
-6.076315903673E-05
1.968564816343E-04
7.013484576071E-04
2.042898231935E-04
2.005758476612E-04
1.982510564686E-04
1.907471434831E-04
1.800620816422E-04
1.650101270251E-04
1.410935239486E-04
1.222684372451E-04
7.036308534070E-05
6.727958741648E-05
8.815411907611E-05
5.024955327249E-05
7.199481494309E-04
7.179677753282E-04
6.713532378631E-04
6.848670738836E-04
5.643459065294E-05
4.057966026931E-05
4.151495641713E-05
4.061440833081E-05
4.759417683380E-05
4.035152120941E-05
3.817034805454E-05
6.135279119733E-05
7.536772855137E-05
1.117655845129E-04
1.298671544000E-04
6.933697074348E-04
2.933544108969E-04
2.101972488321E-04
2.107539234929E-04
1.914712554483E-04
1.750690658019E-04
2.078891221229E-04
6.635288927596E-04
6.281220497154E-04
6.394675496762E-04
5.971932923247E-04
4.736070998548E-04
4.419595823736E-04
4.400667999051E-04
3.929746468772E-04
3.902912557176E-04
3.306690432090E-04
2.144935777913E-04
2.457955018451E-04
3.281315691092E-04
2.678963949023E-04
1.915799038507E-04
2.002302374931E-04
2.053506802238E-04
2.137707312744E-04
6.712261948253E-04
6.804920476417E-04
6.979846495961E-04
6.620001670081E-04
2.172952831889E-04
2.125977984322E-04
2.096491669768E-04
2.786964423252E-04
2.914030873986E-04
3.313865713768E-04
3.608091381671E-04
6.267364716415E-05
7.926586171138E-05
7.322310644017E-05
9.468420458910E-05
5.458136374805E-04
5.348634263768E-04
7.418226890902E-05
1.058464150119E-04
1.008547883086E-04
9.440232633349E-05
8.775042313658E-05
1.126349504188E-04
1.188465563014E-04
5.129546103839E-05
1.245561180868E-04
5.897663119560E-04
1.029904307597E-04
1.229845671154E-04
1.149805435725E-04
1.201392430594E-04
1.398482689276E-04
1.326919837631E-04
1.326258342890E-04
1.480936035963E-04
6.079480253008E-04
6.121853955962E-04
1.424302371512E-04
1.376538921981E-04
5.928911461506E-04
1.500121281324E-04
2.704442951151E-05
4.851779694755E-04
5.238458020333E-04
4.990498526270E-04
5.022767043903E-04
4.800130318087E-04
4.843267238786E-04
4.655553831220E-04
4.565052460718E-04
4.482747896447E-04
4.728390610454E-04
4.331896891524E-04
4.396066515609E-04
4.123717045271E-04
3.493362325603E-04
4.732582800148E-04
3.171402731397E-04
2.698099869103E-04
1.297962659503E-04
1.152986200042E-04
7.989303282262E-05
4.983944143862E-05
4.360543148730E-04
4.436741567681E-04
4.485220292969E-04
4.402137003458E-04
2.969806407771E-05
3.725941788793E-05
3.258160361219E-05
1.621953849328E-05
2.761134472853E-04
1.572004362197E-04
1.496464985923E-04
1.579153889406E-04
1.223317924342E-04
1.358514033749E-04
1.396562923765E-04
1.485884747103E-04
1.452324824776E-04
1.640858141409E-04
5.107755386923E-04
5.008782256895E-04
4.788828136131E-04
4.719081934997E-04
5.199682374476E-05
8.057762296134E-05
9.586002330237E-05
5.401296617512E-04
8.881208197552E-05
1.065665208805E-04
4.468702089912E-04
4.272838043293E-04
4.016779125839E-04
3.963984050950E-04
-4.870087196526E-05
-1.639475712498E-05
9.862374844548E-06
-5.273041229006E-06
5.415442547466E-06
4.519064832881E-05
3.909965563279E-05
7.934724567617E-05
1.158325186943E-04
1.648765722654E-04
5.483277576306E-04
5.600717553286E-04
1.627235920066E-04
1.733463819682E-04
1.735125776678E-04
1.809652763915E-04
5.995842843711E-04
6.118560982840E-04
1.595483833814E-04
1.585507812711E-04
1.846545981648E-04
1.784690641580E-04
1.662289170139E-04
1.833892962447E-04
1.787040567270E-04
5.668856364429E-04
1.874896925430E-04
1.879790191011E-04
5.936369638723E-04
5.853284537601E-04
5.862712543515E-04
5.793593903171E-04
1.417908896930E-04
1.536977118356E-04
1.480715809671E-04
1.704313201230E-04
1.627098616417E-04
1.692181002328E-04
1.631080437384E-04
1.825493586967E-04
1.831888309259E-04
1.655488417594E-04
6.556306444104E-04
5.672742904798E-04
5.007654092823E-04
5.049313747725E-04
4.967697778980E-04
1.266055732525E-04
1.372045700390E-04
1.313105030103E-04
1.238940597466E-04
3.357748995296E-05
4.784209439292E-05
5.718292254222E-05
6.926601939637E-05
2.661828200418E-04
2.846593683849E-04
2.910886081367E-04
2.752386361745E-04
5.433727979174E-04
5.290239792145E-04
5.128855170142E-04
5.167094928384E-04
5.257323975134E-04
5.102731531261E-04
1.153618630570E-04
1.109158980074E-04
8.678154667448E-05
7.896985775686E-05
8.988457321780E-05
5.508458854051E-05
4.971607336192E-04
4.947504828151E-04
5.048590165174E-04
2.699900121521E-04
2.891824077595E-04
2.618151649357E-04
2.768127191517E-04
2.392059757235E-04
2.481594600492E-04
1.806284558794E-04
1.017845572426E-04
1.394168530516E-04
1.505337395635E-04
1.010317386714E-04
1.276311925180E-04
1.084885270947E-04
1.327616496988E-04
1.578681736673E-05
1.362091150168E-04
8.008374552957E-05
8.796144966416E-05
9.677755514696E-05
9.730497610178E-05
2.780743435872E-04
2.739483188668E-04
2.764133798127E-04
2.662726758488E-04
2.724724316460E-04
2.591459243783E-04
2.642963426467E-04
2.643976485739E-04
2.607007049342E-04
1.221473242212E-04
-2.700480970952E-05
6.601148447292E-06
-8.218684085221E-05
7.222918367476E-04
8.060301946404E-04
7.841315942143E-04
8.143572527622E-04
8.611032173766E-04
8.724548004163E-04
8.144451427178E-04
8.408205430860E-04
8.494432891440E-04
7.985860977671E-04
7.781936881421E-04
7.505097907717E-04
7.301724288769E-04
2.587460384388E-04
6.952318298091E-04
5.650471152365E-04
5.571631881146E-04
5.596177628059E-04
2.199111791178E-04
2.133964906518E-04
2.254366240751E-04
2.269647698262E-04
6.064120872280E-04
6.670874549809E-04
6.522024784115E-04
6.911400356379E-04
6.544039670014E-04
7.878189441799E-04
5.764294806809E-04
2.672371727719E-04
2.430325982642E-04
-5.910414516220E-05
-4.512033679893E-05
-1.702793454669E-05
-1.193693421166E-05
-3.637999108866E-05
-3.237606298086E-06
-8.857003058357E-06
1.970395742433E-05
3.276103581513E-05
2.607031442323E-05
5.139773240683E-05
2.609788788162E-04
2.804424779772E-04
8.417783867043E-04
-8.920032001372E-05
8.719413839680E-04
8.476430955042E-04
5.537992782082E-04
5.422395339904E-04
5.398752984040E-04
5.483856027036E-04
7.362186100375E-05
5.885347747628E-05
3.973550290810E-05
4.032366435610E-05
-1.069884891204E-05
1.312119390444E-05
4.472755743353E-06
-4.990703693477E-05
8.643238991736E-04
2.872946063422E-04
2.664838454967E-04
2.892358104529E-04
2.362570041589E-04
2.344308257445E-04
2.443429080246E-04
5.176714521392E-04
5.062936474374E-04
4.707143602713E-04
4.461812005677E-04
3.835518762153E-04
3.453109411404E-04
2.737560166720E-04
2.243002489326E-04
1.628404377959E-04
1.287181237023E-04
2.518636047632E-04
1.016268946659E-04
1.063040101751E-04
9.092153036419E-05
9.029824366074E-05
1.138648026545E-04
1.758173479804E-04
1.747308653511E-04
1.568567992559E-04
1.406491616789E-04
2.725015431761E-04
2.626802000021E-04
2.584187850747E-04
2.633318174222E-04
5.487343701255E-04
8.094213962590E-05
5.619743158273E-04
1.545298437116E-04
1.848228251768E-04
4.962622686187E-04
4.480743566351E-04
4.572558169298E-04
5.142520475461E-05
5.612020046190E-05
4.797758667389E-05
1.015938009726E-04
7.209833010352E-05
1.638977247812E-04
1.405499715915E-04
1.449352484601E-04
1.667879322940E-04
1.845898771821E-04
2.075741555517E-04
4.013850728530E-04
2.950665989222E-04
3.027096999263E-04
1.974888434743E-04
1.849371832692E-04
1.922801973685E-04
2.034754011174E-04
2.420098411890E-04
2.383991881530E-04
2.286744269801E-04
2.140643103753E-04
2.142332577601E-04
2.266140800355E-04
1.685904231677E-04
3.455576263008E-04
5.949346978134E-04
5.329040329974E-04
5.485904354276E-04
1.802959512215E-04
1.646059563406E-04
1.175612522865E-04
1.103868332298E-04
1.102605112753E-04
2.834271283375E-04
2.771133875396E-04
2.806982903257E-04
2.827277531868E-04
2.853980685133E-04
2.766667657799E-04
2.753744076798E-04
2.735674305344E-04
1.565676672297E-04
2.706309904203E-04
2.626439876501E-04
2.651755906479E-04
4.968142879663E-04
5.183480219948E-04
5.121134185246E-04
5.034351731199E-04
4.975452264063E-04
5.162415064155E-04
2.468578393442E-04
2.772557923726E-04
2.635474005226E-04
2.902169412478E-04
2.714790130981E-04
2.663732265667E-04
5.240573349823E-04
1.914314885220E-04
2.480425451904E-04
5.068941213977E-04
1.090796885227E-04
1.334364260240E-04
1.372679472596E-04
1.649922651925E-04
1.897886620932E-04
1.827151104318E-04
1.622103368916E-04
1.444345342832E-04
1.366673384796E-04
1.204226047416E-04
2.832406478052E-04
2.780474966224E-04
2.220923052864E-04
2.746387384292E-04
5.317194929738E-04
5.435657399055E-04
5.277748160483E-04
5.354095743550E-04
1.970882425364E-04
2.204982327983E-04
2.206176557842E-04
2.445033931481E-04
2.370279411907E-04
2.586112155880E-04
2.475983594633E-04
2.767531783562E-04
2.795348663537E-04
2.761417655990E-04
8.173264160566E-04
1.791990690512E-04
2.100820278742E-04
4.889558549666E-04
4.788972481581E-04
4.446279739580E-04
5.259260542214E-04
5.478604907357E-04
5.547057134344E-04
6.355916943835E-04
5.864663248980E-04
5.095179725888E-04
5.368797177794E-04
5.668147066511E-04
6.025576455234E-04
4.589853742700E-04
4.829301940452E-04
5.783201362983E-04
5.529575419952E-04
4.916240217561E-04
5.809703173244E-04
6.423076974588E-04
6.908017339645E-04
7.446025782200E-04
7.377318310693E-04
3.666227617103E-04
4.153702824489E-04
3.793575775062E-04
3.720934757485E-04
4.115864413383E-04
6.521910567471E-04
6.997702984917E-04
5.988312213668E-04
6.058697314775E-04
9.915056790414E-04
1.090804029747E-03
1.079896428688E-03
9.851895104139E-04
1.063308761098E-03
1.106248679868E-03
1.149640549868E-03
1.044853621526E-03
4.175374160082E-04
4.209550072577E-04
4.110931003796E-04
4.070975143533E-04
6.296781064485E-04
4.603917062860E-04
6.830621293412E-04
7.317505692279E-04
7.272942289359E-04
8.563195003284E-04
7.951296505280E-04
9.604901017721E-04
9.066723573193E-04
1.056425851768E-03
1.000439704727E-03
1.122088208929E-03
1.107534817312E-03
1.142096959887E-03
4.186984245768E-04
4.240124392455E-04
6.774815297108E-04
5.574517770289E-04
4.997596006831E-04
7.881334936815E-04
3.132225122043E-04
3.213836527541E-04
3.183827638297E-04
2.994814428413E-04
3.036425921621E-04
2.954448793459E-04
3.063819044045E-04
3.010221284308E-04
3.200099534401E-04
3.483288450749E-04
3.198932033795E-04
1.106049573296E-03
1.193869989495E-03
3.439238904848E-04
1.289095690486E-03
5.055169653014E-04
5.021845021809E-04
4.847724774673E-04
4.756131939930E-04
3.450283855770E-04
3.245885225630E-04
3.212436947730E-04
3.034496110000E-04
2.969584387812E-04
2.904865447221E-04
2.920415056374E-04
2.902933303796E-04
2.927362834643E-04
1.266793437399E-03
9.755109796589E-04
4.512769957537E-04
4.608430131986E-04
8.459971482778E-04
9.090802266852E-04
9.082931920683E-04
4.881689152129E-04
4.826014050449E-04
4.877930096304E-04
4.648101595226E-04
4.486338549494E-04
4.583479829598E-04
3.731261893526E-04
3.834864215567E-04
4.199595731427E-04
3.513610030982E-04
4.711625518516E-04
3.586236367189E-04
3.329871307361E-04
3.180685129272E-04
3.234702271088E-04
3.428030541729E-04
3.491373442960E-04
3.838497189027E-04
4.448827364107E-04
3.931783469617E-04
1.007831201128E-03
1.004112621000E-03
4.705766081558E-04
4.753524180520E-04
4.727721616724E-04
3.517551876728E-04
8.926027465697E-04
8.733669829112E-04
8.054998006627E-04
8.182408596570E-04
8.476387082618E-04
8.156246879169E-04
8.230254371451E-04
2.375441708705E-04
2.116323864617E-04
8.616187958059E-04
8.915608249555E-04
8.914127953831E-04
9.031535063622E-04
8.778715840563E-04
8.611854669048E-04
2.586320814298E-04
2.038960352836E-04
2.380522211513E-04
8.545433775884E-04
2.850201621025E-04
2.601435066041E-04
8.308639674509E-04
8.277408140423E-04
8.172555649819E-04
8.121545496674E-04
3.100215414605E-04
2.882727017836E-04
8.058968351229E-04
8.011320051333E-04
8.002315887180E-04
8.021321982018E-04
8.438823250362E-04
3.316462564303E-04
2.277124242530E-04
2.065331111908E-04
5.131664864651E-04
4.838009927652E-04
3.938094020743E-04
4.246774280567E-04
4.675035913520E-04
4.226560330979E-04
2.073995748224E-04
1.962524331755E-04
2.020764850744E-04
1.916423783917E-04
6.194637769163E-04
5.871492429288E-04
5.697405764783E-04
2.296975925002E-04
6.077531915604E-04
1.897869736677E-04
7.071335420506E-04
6.787579974347E-04
6.553629806155E-04
6.936885532958E-04
2.122107678055E-04
1.932176428382E-04
7.528964856797E-04
7.880103774104E-04
7.559983358658E-04
7.651651652035E-04
7.396687868623E-04
7.773668243972E-04
2.063724235994E-04
3.044088389091E-04
3.080336843855E-04
8.070876192693E-04
4.130624293463E-04
4.301508470794E-04
9.055145811668E-04
9.122685097680E-04
8.755280875433E-04
8.798441183236E-04
8.819751603786E-04
8.418908042982E-04
3.993205496274E-04
4.333664579600E-04
4.158054152725E-04
4.084348876538E-04
4.276597629396E-04
4.066195399425E-04
4.128367661588E-04
4.380865128826E-04
9.498553485142E-04
9.880363202124E-04
9.421451039455E-04
9.421341197181E-04
4.111489605214E-04
4.177513290435E-04
4.249094701587E-04
4.207957737233E-04
4.259555251860E-04
4.127573466422E-04
7.201868958497E-04
7.762363404096E-04
4.283899162926E-04
7.886382101281E-04
4.137600698981E-04
4.007503092561E-04
8.116481658830E-04
7.755313443234E-04
3.386290118014E-04
3.488372398021E-04
3.481038121107E-04
3.291628313424E-04
8.172914958180E-04
8.044239968917E-04
7.874322659056E-04
7.815454778927E-04
3.641055477353E-04
3.590700533083E-04
3.476113403539E-04
3.959391524424E-04
3.736239850574E-04
8.108237686012E-04
7.893093669059E-04
7.768211487602E-04
3.588586956639E-04
3.684218875461E-04
3.832488844328E-04
3.940499078051E-04
8.612890172600E-04
8.131880705274E-04
8.351119370871E-04
8.319372809038E-04
8.514636583372E-04
7.855264608579E-04
8.255302231473E-04
2.009645875627E-04
1.464581327045E-03
1.313225491257E-03
1.062252459144E-03
8.514941343942E-04
8.606994993294E-04
8.497146907257E-04
8.693155907771E-04
6.436202350845E-04
6.107988091244E-04
5.770336556838E-04
5.414603704980E-04
-2.449018126982E-04
-2.519837440672E-04
9.209413658630E-04
9.318758255155E-04
7.817628105234E-04
8.158589764182E-04
5.046411825681E-04
4.808568753900E-04
4.419534669124E-04
4.231882697495E-04
-3.040977192356E-04
-2.981290552831E-04
-2.977290484577E-04
-2.731655497180E-04
-2.794473206043E-04
-2.690444252447E-04
7.456668047731E-04
8.040975123682E-04
9.753823903191E-04
1.012346520167E-03
1.036193953542E-03
-2.214622766809E-04
-1.022694308136E-04
-1.078518354473E-04
-1.478592025889E-04
1.026551364671E-03
1.058042381642E-03
1.073767902667E-03
1.101626415381E-03
8.839259031116E-04
8.903097169578E-04
8.837016398598E-04
8.693275544029E-04
8.674209602773E-04
8.347823155830E-04
8.513198294459E-04
8.587862404638E-04
8.199214103220E-04
7.980316567522E-04
7.800223893923E-04
7.612884409948E-04
7.811527380764E-04
6.842737563381E-04
6.948195588466E-04
7.394876016517E-04
7.282213024270E-04
6.257662271876E-04
-1.601321423377E-04
-1.763380509028E-04
-1.955818347527E-04
8.023786630897E-04
8.490111888993E-04
6.848125689354E-04
7.104653118163E-04
6.495299720643E-04
5.785546827378E-04
-2.567708619548E-04
-2.705079198040E-04
6.139299811497E-04
5.960627680440E-04
5.614521087696E-04
6.369849397118E-04
5.991597010890E-04
5.823991313379E-04
5.732548266986E-04
5.522639067038E-04
5.643782657939E-04
6.368733953381E-04
5.353061641677E-04
5.503204288785E-04
5.473637345357E-04
5.135083108977E-04
5.078565969392E-04
5.272716404353E-04
5.342708393101E-04
5.380468563844E-04
4.767847162723E-04
5.020747064062E-04
5.139946411878E-04
4.608275610884E-04
2.491917346751E-04
2.363230177642E-04
5.323289614313E-04
-1.255559226300E-04
6.127639479945E-04
6.695894927152E-04
7.402758140490E-04
6.669400568602E-04
3.710188767705E-04
3.347344205419E-04
2.723532787428E-04
2.356720452165E-04
1.702335239279E-04
1.383001236040E-04
7.740299311271E-05
4.639053328271E-05
-1.744450194398E-05
-5.467927485879E-05
-1.152240657670E-04
5.953352691339E-04
-1.588486794003E-04
-2.434690236263E-04
-2.146235707066E-04
-3.105509114620E-04
-2.920419247577E-04
-2.866394989270E-04
-2.670854202297E-04
-3.220797586471E-04
-3.162468814572E-04
-3.044225458982E-04
6.065104055485E-04
6.351838782634E-04
6.605091148805E-04
7.053192479956E-04
-2.548744933748E-04
7.763331171519E-04
7.973910737446E-04
7.957890012590E-04
3.416739551538E-04
3.173889036712E-04
3.269663046363E-04
1.472895129960E-03
1.480670119483E-03
1.591404940711E-03
1.635104980457E-03
8.334973167461E-04
7.383611833678E-04
7.762568487866E-04
7.511083100812E-04
6.808709327992E-04
6.542694206033E-04
3.573859429717E-04
6.694019267357E-04
5.932158679190E-04
5.834095295257E-04
5.543284848986E-04
5.435376515136E-04
4.898338757924E-04
5.065759747215E-04
5.207086906914E-04
4.765920789453E-04
3.824499458460E-04
3.669819477923E-04
3.542664357789E-04
3.224871656299E-04
3.334102509692E-04
5.774126973548E-04
3.282709648386E-04
3.763601080643E-04
4.047796327062E-04
1.517660601018E-03
5.686708929339E-04
5.402507365678E-04
5.241574627705E-04
5.552921973058E-04
3.991002206851E-04
3.747281105135E-04
3.680305250228E-04
3.419581470773E-04
3.339994318094E-04
3.127882076188E-04
2.990666565854E-04
3.114291153536E-04
3.825838900375E-04
1.402923128942E-03
1.479824281843E-03
1.585227547581E-03
6.637940321226E-04
6.360661037046E-04
5.724654543432E-04
5.942730892279E-04
6.353363882318E-04
5.837644061983E-04
4.856319976706E-04
4.157175680361E-04
4.431981842043E-04
4.518704104682E-04
4.780165746746E-04
1.475246600117E-03
1.396684864385E-03
3.097808695025E-04
1.502048901485E-03
6.303943900582E-05
1.324578972442E-03
1.310417266070E-03
1.433951620763E-03
1.373036882779E-03
1.395429716038E-03
1.515949173690E-03
-6.009741178079E-05
-3.485826146157E-05
-5.544532334349E-05
-2.008362188619E-05
1.136217228295E-03
1.154882766841E-03
2.882989123894E-05
1.185600027801E-03
1.251123519481E-03
1.304275701360E-03
8.842162622206E-04
8.668520890882E-04
8.531301291924E-04
8.279351964207E-04
8.130312199253E-04
8.001174621384E-04
7.927838720283E-04
7.919648693586E-04
7.854176079662E-04
7.966888280571E-04
7.943867266618E-04
1.234011685713E-03
2.992579040335E-04
1.545494010284E-03
1.431339558701E-03
1.533877044077E-03
1.627547539360E-03
1.701701244636E-03
8.579751277247E-04
8.283928854467E-04
7.780270538772E-04
7.379342367933E-04
2.829869141318E-04
2.820656165128E-04
2.638859589714E-04
2.420811032515E-04
1.402064517040E-03
1.564368391918E-03
1.513838395897E-03
1.496644675804E-03
1.492857885793E-03
1.668132416508E-03
2.195086839979E-04
2.167862724041E-04
1.916979184692E-04
1.679238436200E-04
1.395520600718E-03
1.421024918128E-03
1.504634229332E-03
1.553133852182E-03
1.058197011879E-04
1.360084018204E-04
1.390496275469E-03
1.549275096486E-03
1.070422322876E-04
8.706731486325E-04
8.529535834186E-04
9.584687679573E-04
2.100575400142E-04
1.944897811641E-04
1.950052316641E-04
2.070507359289E-04
3.439933327296E-04
2.948041523140E-04
3.828586463006E-04
3.810438881873E-04
3.815098417502E-04
4.113909524190E-04
4.183465889540E-04
4.461833067730E-04
4.245695433823E-04
4.417004885193E-04
4.450302734205E-04
4.648722631296E-04
4.694050626240E-04
4.590499342603E-04
4.609023180426E-04
4.689773950676E-04
1.149951774954E-03
1.170823784448E-03
1.186441311422E-03
1.219865582858E-03
1.076702078965E-03
1.074119237392E-03
9.581386194061E-04
9.696499841578E-04
9.295472539789E-04
1.103406016144E-03
1.129179021124E-03
1.005741898564E-03
1.000110442469E-03
1.830373490592E-04
1.800020880404E-04
1.734949119821E-04
1.763592601487E-04
1.977307721985E-04
2.809103959034E-04
2.412270073883E-04
2.216778055308E-04
2.083601569379E-04
3.472208536878E-04
8.838047647194E-04
3.110367384039E-04
4.233869036054E-04
4.191362447330E-04
4.391018456199E-04
4.321046712016E-04
4.375172950035E-04
4.507756698531E-04
1.240994168793E-03
1.273198932005E-03
1.296444433678E-03
1.283455218898E-03
1.130160468903E-03
1.100918418834E-03
1.092498801937E-03
3.644890387750E-04
9.299507509278E-04
8.770386137576E-04
8.436783615224E-04
8.041581259856E-04
8.172859084340E-04
1.065589047333E-03
1.131793077755E-03
1.109462701034E-03
1.129934382255E-03
1.122312725144E-03
1.171319046568E-03
1.061860018290E-03
1.046585489502E-03
1.038936957404E-03
1.020349967561E-03
1.010402810126E-03
7.913878827139E-04
1.017029162450E-03
1.149270517415E-03
7.141285149295E-04
7.437228842468E-04
6.899005010410E-04
6.425644394983E-04
6.402850156260E-04
6.000828994509E-04
6.134690414817E-04
5.612245020888E-04
5.004598213936E-04
5.170333691471E-04
3.887657512437E-04
3.962520629873E-04
1.116116892158E-03
1.164137483643E-03
7.668704664898E-04
7.213635215216E-04
7.676240204154E-04
7.822534894480E-04
8.274953454124E-04
7.817325291826E-04
5.990882901033E-04
6.193229245580E-04
6.196740670627E-04
5.777677316840E-04
5.748859552422E-04
5.408503745590E-04
2.357344321421E-04
2.321146121866E-04
2.550512584580E-04
7.516084273765E-04
2.569365452269E-04
3.663665050183E-04
4.490704821683E-04
4.417676202019E-04
4.718999067458E-04
4.593966597642E-04
4.838849109486E-04
4.750333884785E-04
4.940154082196E-04
4.862634663419E-04
4.992521802564E-04
4.875501383443E-04
4.864251959593E-04
4.983242104474E-04
4.145253870032E-04
4.786424009668E-04
1.156636783459E-03
1.208895233076E-03
3.915821664193E-04
3.651294444509E-04
3.216333733100E-04
2.945859905231E-04
2.573198327649E-04
1.930878806072E-04
2.226451731814E-04
2.388035070443E-04
1.927206667275E-04
2.308452531085E-04
3.380113369205E-04
3.422808393498E-04
3.338442911224E-04
3.208964109283E-04
2.959192229134E-04
3.035993939870E-04
3.187506818701E-04
3.040735139376E-04
2.883413438995E-04
2.973953616833E-04
1.137188359675E-03
1.132548441048E-03
1.095032486909E-03
1.167414257817E-03
6.616310540206E-04
5.940271352106E-04
6.200765624802E-04
4.428123748556E-04
4.772360354921E-04
5.249035258346E-04
6.131392346256E-04
7.328425369990E-04
7.075173482149E-04
6.675441579653E-04
6.384141236473E-04
6.046043885567E-04
5.808639448097E-04
1.760238567111E-04
1.687630729518E-04
1.448564321777E-04
1.303898388779E-04
2.671985696142E-04
2.379970155876E-04
2.279695360393E-04
5.257022380052E-04
2.575883369769E-04
2.672386865515E-04
2.438708592299E-04
2.679846402901E-04
1.157582518086E-03
1.186068244245E-03
1.192340258574E-03
1.180663140186E-03
7.217752595409E-04
6.893463153622E-04
6.914299617346E-04
6.582438190608E-04
5.440452131991E-04
5.820035632597E-04
2.858740135136E-04
5.476416552368E-04
4.526180445014E-04
4.734969230257E-04
1.051508179297E-03
3.549392187722E-04
3.365167016517E-04
1.728444439242E-04
1.465052751560E-04
1.471244417203E-04
1.500801426455E-04
1.628455302988E-04
1.479018897771E-04
1.526626521573E-04
1.806278470022E-04
1.641950829439E-04
1.549994963458E-04
1.054500936495E-03
1.488789291711E-04
3.945829529030E-04
3.894238475354E-04
4.051642533373E-04
3.985852376216E-04
1.300918491658E-03
1.340583061212E-03
1.296266236235E-03
1.332977263271E-03
1.357110709727E-03
1.394939694246E-03
1.364581662166E-03
1.314137806976E-03
1.346071679211E-03
1.939933110670E-04
1.235316809997E-03
1.115562610863E-03
1.192105523834E-03
3.861614088560E-04
3.946856866836E-04
3.645076297073E-04
3.537437451546E-04
3.133751123673E-04
2.872331238998E-04
3.064637682155E-04
2.890002215299E-04
2.556696448685E-04
1.419265472473E-04
1.389171509900E-04
1.300465915174E-04
1.215031382619E-04
1.123552729317E-03
1.133513152067E-04
1.388103248730E-04
1.260027337871E-04
1.158042626320E-04
1.390057219410E-04
3.520376773891E-04
3.682529333267E-04
3.724683667785E-04
3.536580967632E-04
1.288621325337E-03
1.317515736979E-03
1.292049595903E-03
1.291317293340E-03
1.217363792593E-03
1.166294276727E-04
4.224784159797E-04
2.988512918495E-04
3.326041263209E-04
8.329468857494E-04
8.500710389073E-04
9.163989285376E-04
9.585025787680E-04
1.063351305122E-03
1.040292578421E-03
9.633904566570E-04
9.587542367516E-04
9.710740598475E-04
9.685771760767E-04
9.819541731896E-04
1.006106639720E-03
9.825080776513E-04
9.640975203496E-04
9.615530446048E-04
9.768141870964E-04
9.486555937795E-04
9.841043362359E-04
9.672716885108E-04
9.894443487630E-04
1.050723354189E-03
1.019140361860E-03
1.287508652300E-03
1.280240039275E-03
1.285831962647E-03
1.261127618286E-03
1.182942332970E-03
5.835151883661E-04
6.084947219895E-04
5.584521714894E-04
5.618331118689E-04
1.232244397476E-03
1.187036484023E-03
1.133922314826E-03
1.078151991813E-03
9.933045013653E-04
9.336150970824E-04
8.389320538422E-04
7.925749344723E-04
7.268326812203E-04
6.863399053923E-04
2.374060426323E-04
2.291748859780E-04
5.386147802792E-04
1.118607658866E-03
4.878890370382E-04
4.228717602958E-04
4.186323363766E-04
4.049693584255E-04
4.270801241829E-04
4.287258910902E-04
5.090717276912E-04
4.846255421719E-04
4.636677310489E-04
5.251779322265E-04
6.033724284685E-04
6.198305430443E-04
6.187998306033E-04
6.083504175549E-04
4.607940524211E-04
1.005652106751E-03
9.394350230472E-04
8.353673780783E-04
9.464617752921E-04
9.577888945525E-04
9.473421086328E-04
9.397416528042E-04
9.385479251364E-04
9.295334347328E-04
9.299087418586E-04
9.213257777267E-04
9.248758770963E-04
9.208128207135E-04
9.280111662881E-04
9.295949046628E-04
9.407213065366E-04
9.694609407998E-04
9.434924216423E-04
9.557438654479E-04
9.711419306937E-04
1.016301793862E-03
9.923440487477E-04
1.241121010625E-03
1.106809499251E-03
1.175150265154E-03
9.550169480743E-04
1.003358886323E-03
9.366281943836E-04
8.320353525355E-04
7.807994634218E-04
7.019340080919E-04
9.452836075715E-04
1.238249325785E-03
1.058081467468E-03
9.791596856301E-04
7.842083161369E-04
7.043451580345E-04
6.644698056901E-04
2.076796785927E-04
1.606119560209E-04
1.490522967934E-04
1.891520606052E-04
5.645822696007E-04
5.397392221746E-04
5.026368207490E-04
4.713921513640E-04
4.569702023902E-04
4.399750812672E-04
9.269305171858E-04
4.503071779637E-04
4.803988439388E-04
4.713898699204E-04
6.346539284256E-04
6.129494599553E-04
6.309127837190E-04
6.292802824299E-04
6.384224093862E-04
6.096729164813E-04
5.219931281891E-04
5.328590385299E-04
5.667206318944E-04
5.401204215767E-04
8.597687175157E-04
4.463406237454E-04
1.251780993119E-03
1.271681598132E-03
1.197810134264E-03
8.126776313098E-04
8.095761841341E-04
7.989655321969E-04
8.560661134170E-04
8.886889436419E-04
1.007358181544E-03
9.769647993505E-04
1.000266652773E-03
1.084258584545E-03
1.050123783581E-03
1.007870699449E-03
9.924549839313E-04
9.886061439728E-04
8.292236641193E-04
9.859430118454E-04
9.960669896733E-04
1.020569498364E-03
1.045778119056E-03
1.061275054518E-03
1.095929035504E-03
1.093863330498E-03
1.131750029231E-03
1.218897506010E-03
1.188654949941E-03
1.181700002101E-03
1.229951830506E-03
1.219472409762E-03
1.190644843227E-03
9.935726940639E-04
1.155166285089E-03
7.945144676790E-04
7.556560005050E-04
3.118080081922E-04
3.181870169576E-04
4.445240667873E-04
4.297417131288E-04
4.522051129077E-04
4.815149908628E-04
5.241963647524E-04
5.196977670716E-04
4.910904527876E-04
5.189978175195E-04
5.076979594295E-04
5.232946349852E-04
5.105413417135E-04
8.014882956491E-04
5.550482146344E-04
5.189187974163E-04
5.438278138211E-04
5.253382907751E-04
5.225915367490E-04
5.142460032207E-04
5.962984532079E-04
6.293538159418E-04
6.525066932151E-04
7.028265983089E-04
6.931747870477E-04
7.212923754176E-04
7.169485811509E-04
7.736455878978E-04
5.307931505606E-04
1.265283891275E-03
1.095269543329E-03
9.677146064012E-04
6.194432650638E-04
6.930158884949E-04
8.057752809133E-04
8.267787703098E-04
8.232383270813E-04
8.600430161839E-04
9.212237681933E-04
9.696973084946E-04
1.053439938763E-03
1.029708084555E-03
9.753895028677E-04
9.806485782068E-04
9.884047910338E-04
6.316618473976E-04
9.796562242970E-04
9.915507412510E-04
9.963262224843E-04
1.001902721724E-03
1.002331577461E-03
1.012934596015E-03
1.012196041760E-03
1.005498578102E-03
1.103114779241E-03
1.063697742643E-03
1.042653846510E-03
1.158393773589E-03
1.126510710599E-03
1.227990389747E-03
9.873443300385E-04
1.042173198875E-03
6.694860914992E-04
5.780574261849E-04
9.048585935540E-04
8.313363066450E-04
7.811104315583E-04
7.239693439379E-04
3.200877914302E-04
2.840692498617E-04
3.397439431470E-04
3.153878077395E-04
4.462679091228E-04
3.907189524255E-04
3.552242323309E-04
3.559523750984E-04
3.895596362868E-04
5.743046828534E-04
3.779128931217E-04
4.043665078838E-04
4.129102687904E-04
4.403998580671E-04
4.427534956077E-04
4.676204639263E-04
5.418636857784E-04
5.254264262223E-04
4.972903721932E-04
5.408256056216E-04
5.712096538381E-04
5.666542474374E-04
5.928466276951E-04
5.938723766642E-04
3.766254326276E-04
1.287578002299E-03
1.256610125379E-03
1.282024626880E-03
2.620282966354E-05
4.409162212075E-05
1.122030970173E-04
1.617176383758E-04
3.865282122717E-04
3.893529389508E-04
3.886162102083E-04
3.809265016559E-04
3.811601574541E-04
3.689720468889E-04
3.543423175123E-04
3.687685711796E-04
4.231803033031E-04
4.723729924682E-04
4.467394590591E-04
4.421786112446E-04
4.798875302874E-04
[truncated: 4,590,419 more chars]
