# Supplementary material for: Modeling of the Electrostatic Interaction and Catalytic Activity of [NiFe] Hydrogenases on a Planar Electrode
Source: J Phys Chem B. 2022 Oct 21;126(43):8777–90. doi: 10.1021/acs.jpcb.2c05371 (PMC9639099; doi:10.1021/acs.jpcb.2c05371)
Supplement: Supplementary file 1 — jp2c05371_si_001.zip [file jp2c05371_si_001.zip › Supplementary data/1e3d_5_theta_120_phi_248/phi_files/1e3d_5_theta_120_phi_248_stern_phi.txt]

-6.617727723262E-05
7.079681800681E-05
1.325783823433E-04
1.268962319339E-04
1.267616439899E-04
1.247078895827E-04
1.210506014919E-04
1.130927952108E-04
1.107489961764E-04
9.900625269746E-05
1.073453621312E-04
9.383165101890E-05
7.335804787205E-05
3.198181994121E-04
3.030711830021E-04
3.247834173168E-04
3.218020688423E-04
2.826852205107E-04
2.911506162982E-04
3.045741928779E-04
3.108430342935E-04
2.725505366422E-04
7.013554882799E-05
7.368771332446E-05
1.269174613846E-04
3.096069952124E-04
7.733939682940E-05
7.773925021992E-05
3.114041352973E-04
2.926384704248E-04
3.006644727712E-04
3.300523818678E-04
3.362106299458E-04
3.516930107533E-04
3.186738182908E-04
7.551397736550E-05
7.724019215612E-05
7.050805833340E-05
7.214478503584E-05
1.228089378323E-04
1.136450298309E-04
1.112925079594E-04
1.049419999451E-04
1.021972117922E-04
9.472006308324E-05
9.232870288281E-05
9.088255072130E-05
2.956107466900E-04
3.047852923274E-04
3.084790374755E-04
3.022836495611E-04
3.224602680103E-04
3.322772076575E-04
3.098312183325E-04
1.317997551886E-04
2.962008987475E-04
1.142534488985E-04
1.223107098572E-04
2.436622577565E-04
2.537433177509E-04
2.615439608135E-04
2.265139410112E-04
1.510571228448E-04
1.523910471764E-04
4.335139527306E-04
4.358801317854E-04
4.335935597082E-04
4.363767239762E-04
4.334950136080E-04
2.351012749624E-04
4.332043436560E-04
4.272359364286E-04
4.255576527573E-04
4.201755755064E-04
4.194277988846E-04
4.138565615820E-04
4.135249249669E-04
4.086154581734E-04
4.086679625529E-04
4.045827077513E-04
4.042222169226E-04
4.017300990260E-04
4.307134252994E-04
2.713870900558E-04
3.438241066574E-04
3.156757256374E-04
1.127700774584E-04
3.032235842438E-04
3.348907748087E-04
3.211555357536E-04
3.169709563425E-04
3.057673691676E-04
3.376861669676E-04
2.734420891532E-04
2.829879196178E-04
2.629731158105E-04
2.634598415224E-04
7.123116811275E-05
7.562506800419E-05
7.648055977100E-05
7.301028264770E-05
1.259217985220E-04
1.273661840177E-04
1.235409843816E-04
1.185318906096E-04
1.165068348276E-04
1.163588863319E-04
3.126827502925E-04
3.444632469633E-04
3.309565784920E-04
3.269524620427E-04
1.174654172042E-04
2.867029133698E-04
9.805284021405E-05
9.263773679097E-05
2.761718962538E-04
2.701491764225E-04
2.723058788672E-04
2.884486786725E-04
2.921798809133E-04
3.027903488656E-04
3.218717420761E-04
3.279504786627E-04
3.923090335120E-04
3.789263029801E-04
3.865377246298E-04
2.651317930943E-04
3.766620602027E-04
1.264922394755E-04
1.256947783380E-04
1.165175460856E-04
1.290677216086E-04
1.263758588063E-04
1.268732917031E-04
1.333580266355E-04
1.543734007889E-04
1.493324347188E-04
1.384438310027E-04
1.574243353067E-04
1.366306046915E-04
2.402076660953E-04
2.445432506341E-04
2.197963795079E-04
1.635281957714E-04
1.742600034771E-04
1.743030617084E-04
2.258264851072E-04
2.306906942523E-04
2.420786846051E-04
2.510612325296E-04
2.671074097938E-04
2.772003065064E-04
3.651737900744E-04
3.782848650815E-04
3.871023648890E-04
3.594248225896E-04
1.449958100357E-04
1.563217639442E-04
1.474895398424E-04
1.399761500182E-04
1.644231345963E-04
1.662538638134E-04
1.720303411128E-04
1.828816507836E-04
2.144024142530E-04
2.074595682385E-04
1.925718381592E-04
2.207530477751E-04
2.751065024873E-04
2.907750905403E-04
2.897047304589E-04
3.300835328724E-04
8.693477192473E-05
9.024181556276E-05
8.241420698766E-05
1.093525551559E-04
1.160147444111E-04
1.087992711965E-04
1.045830957141E-04
1.004738532614E-04
1.080493605300E-04
2.870728685985E-04
3.003778848013E-04
3.123667186736E-04
3.105306200832E-04
3.532427188409E-04
3.698096245004E-04
8.621259875527E-05
7.586287360380E-05
7.699429535265E-05
8.068038255313E-05
8.261477325165E-05
7.261520952798E-05
1.041008005368E-04
1.065860024806E-04
1.012485021057E-04
9.679092419653E-05
8.598526638457E-05
7.351791640699E-05
3.821037829600E-04
3.265382457822E-04
3.114660402974E-04
3.102840184831E-04
2.949187062783E-04
3.295412975491E-04
3.663238315151E-04
3.819378783700E-04
3.875799934981E-04
3.658598711152E-04
1.073803672830E-04
1.048192005870E-04
9.848437645265E-05
9.434804880353E-05
1.180400623215E-04
1.140124488330E-04
1.138546046557E-04
1.192267610858E-04
1.280762114631E-04
1.217840239827E-04
1.181195315835E-04
1.216261989606E-04
2.971529253738E-04
3.294269894265E-04
3.119084702491E-04
3.100776692034E-04
2.962502181981E-04
3.680175295993E-04
7.600643743337E-05
1.210128405439E-04
1.252280092626E-04
1.119577843425E-04
1.076825101310E-04
1.076193055519E-04
1.095998676820E-04
1.095802665145E-04
1.058151563093E-04
2.883513295539E-04
2.986866422754E-04
1.954327534602E-04
1.901797046213E-04
1.821822210221E-04
7.745769905739E-05
1.789350538158E-04
1.695355071395E-04
4.183471732217E-04
4.247634521603E-04
4.175136230858E-04
4.221022115686E-04
4.151048204787E-04
4.189314947923E-04
4.223415213146E-04
4.178843953517E-04
4.216315254561E-04
4.270638214805E-04
1.696373244812E-04
7.451316509392E-05
4.228726703148E-04
4.216648498624E-04
1.138543886838E-04
1.082195425702E-04
1.091767971991E-04
2.967680316604E-04
3.075780799870E-04
1.973362456965E-04
2.031611151187E-04
1.887224347462E-04
1.864988280491E-04
1.773270787157E-04
1.770131909738E-04
1.133445109149E-04
1.118751705513E-04
1.155249944750E-04
1.168471781569E-04
4.234215898648E-04
4.359487326762E-04
4.283524848208E-04
4.288108210763E-04
4.219276402577E-04
4.329350305947E-04
4.289606153666E-04
4.315593471169E-04
4.264194309559E-04
4.255030401171E-04
4.226882436592E-04
4.209055197221E-04
4.206480928035E-04
4.224410392002E-04
4.133514188684E-04
4.118448626763E-04
4.096583611917E-04
4.139187924125E-04
4.159440037671E-04
7.506551607171E-05
7.307733821946E-05
7.516584288597E-05
7.366625420395E-05
1.090407158433E-04
1.104048805418E-04
1.083565031844E-04
1.095447002101E-04
1.079683053820E-04
1.108207390628E-04
1.089529990132E-04
1.102426854735E-04
2.717372025671E-04
2.719685187241E-04
2.659979509667E-04
2.786937625727E-04
1.736979077041E-04
1.700380564183E-04
1.633955371061E-04
1.577737594848E-04
4.070108227437E-04
1.118427471082E-04
4.098653855506E-04
3.927276808639E-04
4.211644658472E-04
4.199490578040E-04
7.605398799209E-05
7.355713452338E-05
7.360429805547E-05
7.611862656392E-05
1.088667825149E-04
1.073578046843E-04
1.066080735464E-04
1.081244395683E-04
1.072546745278E-04
1.059336965938E-04
2.687835716467E-04
2.728335980626E-04
2.794514410107E-04
2.886812637234E-04
1.721052425995E-04
1.786210095775E-04
1.620815513832E-04
1.586305092802E-04
1.627468236898E-04
1.518610796101E-04
4.063946554034E-04
4.016082959532E-04
4.087365052739E-04
4.021344790078E-04
1.673815310547E-04
7.755376156738E-05
4.215035268579E-04
4.397272525337E-04
4.342481990058E-04
4.340397491095E-04
4.301831700076E-04
4.247641832639E-04
4.218295926709E-04
4.166193601069E-04
4.146118925217E-04
4.105732192989E-04
4.061444890265E-04
4.091747008244E-04
4.401627331151E-04
4.080728720372E-04
7.449102076156E-05
7.687281744530E-05
1.165528381544E-04
1.206242149550E-04
1.131271624922E-04
1.130498854533E-04
3.163814529192E-04
3.285203750220E-04
2.077593779508E-04
2.183162450962E-04
1.886571362395E-04
4.035397930380E-04
4.438324822293E-04
4.425786101704E-04
4.445120285723E-04
1.165085560997E-04
1.169050808911E-04
3.222360880155E-04
3.322071697006E-04
3.241583874990E-04
3.319260911485E-04
2.212848214579E-04
2.316123525853E-04
2.146089706361E-04
2.072638495413E-04
2.105499757399E-04
1.971475258989E-04
1.414794822763E-04
1.439369159458E-04
1.450652181373E-04
1.436463848091E-04
1.532222903151E-04
1.481890448907E-04
1.453276502851E-04
1.493923697732E-04
4.325538412192E-04
4.349009965862E-04
4.440994175392E-04
4.415953478279E-04
4.376013136349E-04
1.923035626664E-04
2.014652057167E-04
1.913037255015E-04
1.311664643268E-04
2.057994575144E-04
2.070510918108E-04
2.017269322623E-04
1.929310239102E-04
1.862461614266E-04
1.860556307476E-04
1.263123953205E-04
1.175666105722E-04
1.235790836675E-04
1.274023192863E-04
1.237568549569E-04
1.289293712718E-04
1.291697579818E-04
1.258118916357E-04
1.300563773580E-04
1.356157554548E-04
4.251468654227E-04
4.298651516229E-04
4.368577447552E-04
4.384284170441E-04
4.311159525360E-04
4.331562282877E-04
4.273125877984E-04
4.245401602705E-04
4.191796102129E-04
3.180832659567E-04
7.529773961305E-05
3.056314242957E-04
1.100524375713E-04
1.351355361436E-04
1.374200907023E-04
1.347940609862E-04
1.358665287838E-04
1.394315518764E-04
1.373489446612E-04
1.414061872069E-04
1.464086209959E-04
1.412326373314E-04
4.292219955730E-04
4.336891719213E-04
4.400771106899E-04
4.426313300996E-04
4.309428486990E-04
4.329359748186E-04
4.257449414267E-04
4.222929230256E-04
4.145973414507E-04
4.171753883722E-04
4.178246091846E-04
4.122234767281E-04
7.473020375513E-05
7.716954849085E-05
1.133817784973E-04
1.165679475250E-04
1.102958957827E-04
3.428020327045E-04
3.545863733430E-04
3.571942348064E-04
5.311352918887E-04
-4.737884832004E-05
-4.216868448543E-05
-8.185109872838E-06
-9.533772210744E-06
-2.376832268137E-05
7.150534140130E-06
2.905323430236E-04
2.838638254772E-04
2.964521651003E-04
2.970027124077E-04
5.081441439276E-04
3.047801610100E-04
3.095076116890E-04
3.223481009014E-04
4.216174881227E-04
4.308966301222E-04
4.444627571707E-04
4.556149387829E-04
4.769821304383E-04
4.873727165701E-04
5.118464079741E-04
5.221067384436E-04
5.410015788410E-04
3.125940385777E-04
5.164847042596E-04
5.093469333172E-04
4.853202298588E-04
-1.091771701036E-04
-8.779615949300E-05
2.726521379483E-04
2.671417180002E-04
2.779546890690E-04
2.779210618473E-04
4.444420335165E-04
4.475812700094E-04
4.681456569131E-04
4.729130557629E-04
4.883547801131E-04
4.930898767181E-04
-9.117147859463E-05
-7.786562688589E-05
-7.635168909873E-05
-6.511182974198E-05
2.805179782122E-04
2.742197809580E-04
2.843543643999E-04
2.891988494430E-04
2.877215950981E-04
2.964668283338E-04
4.460341090315E-04
4.548148917903E-04
4.748445391822E-04
5.404266762851E-04
6.705138371054E-06
1.300456147128E-05
2.821235088797E-05
6.023894261933E-05
6.792263354619E-05
8.396836717758E-05
9.442444402603E-05
3.168895990876E-04
3.256437476906E-04
3.296933833765E-04
3.441894738201E-04
3.501682453892E-04
3.671364483413E-04
3.755332315274E-04
3.919000873173E-04
4.025704758118E-04
4.051321137702E-04
4.231519571627E-04
4.306732919078E-04
4.481493260196E-04
4.564995066921E-04
4.749795783222E-04
4.855344483653E-04
5.075949977662E-04
5.205956106443E-04
5.450458858400E-04
5.603540795762E-04
5.872462983424E-04
6.154733170927E-04
-1.011263596721E-04
5.838735967849E-04
5.491788779928E-04
4.200742880936E-05
2.937550025832E-04
3.015708590456E-04
3.084883336388E-04
3.067036671373E-04
3.191525971832E-04
3.214647723408E-04
3.317984858800E-04
3.414402037242E-04
3.379327550253E-04
3.698205087532E-04
3.559655300088E-04
3.970744731046E-04
3.821230339839E-04
4.044776574358E-04
4.183960036002E-04
4.290026172017E-04
4.466767102323E-04
4.561299614591E-04
4.765825714912E-04
4.881018302968E-04
5.099600752970E-04
5.233280289452E-04
5.537881468233E-04
5.614560064759E-04
5.986794913635E-04
6.024314854265E-04
-9.324347348108E-05
-1.197523138038E-04
2.637320329669E-04
2.700793832205E-04
2.684614058447E-04
2.719521872205E-04
2.785554057735E-04
2.827555212223E-04
2.995710090286E-04
2.928966746483E-04
2.910580299026E-04
3.129443246208E-04
3.059681201300E-04
-1.634052060073E-04
3.162285337081E-04
-8.262556809629E-05
-7.844667729050E-05
-7.529244314508E-05
-7.134657321998E-05
-8.501548144111E-05
-1.892418828153E-04
-1.937885927377E-04
-1.971608913183E-04
-2.003261347107E-04
-2.032420313464E-04
-2.066642306439E-04
-6.855027484898E-05
-1.699892235460E-04
-1.772658230868E-04
-1.781723259853E-04
2.798053394284E-04
2.843292885642E-04
2.910678055818E-04
2.904722209623E-04
2.942525567498E-04
3.022272986849E-04
3.014074855437E-04
3.013653967799E-04
3.084266736071E-04
-5.789710895299E-05
-7.241014290870E-05
-6.896729709421E-05
-6.548252198494E-05
-6.203728561736E-05
-7.602716056464E-05
-2.080969321366E-04
-2.053545090949E-04
-2.056097411172E-04
-2.090878443305E-04
-2.067107163905E-04
-2.090716794595E-04
-1.946245782654E-04
-1.841874287894E-04
-1.893319604406E-04
-1.878568488187E-04
-1.574401890524E-04
-1.585287960163E-04
-1.511663123629E-04
-1.429163837401E-04
-1.929014229670E-04
-1.350435678753E-04
-1.346557493648E-04
-1.267000180020E-04
-1.187279561830E-04
2.665808501052E-04
2.628057479552E-04
2.783156848060E-04
2.756746258398E-04
2.713671431355E-04
2.791040527142E-04
4.325477427234E-04
4.344121176962E-04
4.539920349398E-04
4.581183391721E-04
4.679087296838E-04
4.724834903383E-04
-8.437837030222E-05
-8.996060175944E-05
-9.544290934331E-05
-9.449222516273E-05
-1.104248809622E-04
-1.107540904331E-04
-1.041719369951E-04
-1.254884073978E-04
-1.817281295958E-04
-1.337380699806E-04
-1.866632210233E-04
-1.692271036945E-04
2.638965477430E-04
2.623916482246E-04
2.692476624555E-04
2.723382897356E-04
2.855897795581E-04
2.813913584534E-04
2.791889935088E-04
2.891193843103E-04
4.229444055635E-04
4.467848171038E-04
4.313454901625E-04
4.544147159411E-04
-7.699056164567E-05
-8.974077371348E-05
-8.513334105147E-05
-8.313743296530E-05
-7.941122052720E-05
-9.295523463513E-05
-1.160529417523E-04
-1.212367209589E-04
-1.274714079432E-04
-1.341139779443E-04
-1.428984088466E-04
-1.486130585699E-04
-1.624856680720E-04
-1.835492771126E-04
1.468436571114E-04
6.291701614953E-04
1.145636855253E-04
6.812466297216E-04
6.919501210911E-04
7.188048859764E-04
7.319725666519E-04
6.623954258157E-04
2.389318013633E-04
2.434314589888E-04
6.859773117258E-04
6.323980314211E-04
6.406092096036E-04
6.618777323114E-04
7.505390517313E-04
6.671133373659E-04
2.310216602862E-04
2.361064799686E-04
6.413841982052E-04
5.897294614338E-04
5.956478787980E-04
6.188952364675E-04
6.232741391603E-04
5.599492153572E-04
5.686033887362E-04
5.433672145790E-04
2.254046724380E-04
6.144654966332E-04
2.477406228283E-04
2.449714049112E-04
7.335362189711E-04
9.387723771221E-04
9.483921777925E-04
2.283875543390E-04
2.308258265071E-04
2.339943560741E-04
2.338063838276E-04
9.131674512367E-04
9.280168599554E-04
9.095626133305E-04
8.755621256682E-04
2.383229040695E-04
2.378515028344E-04
8.261800383643E-04
8.615590248694E-04
2.423105503546E-04
2.420652084842E-04
7.735295404783E-04
7.873064471157E-04
8.109177802473E-04
7.554242981377E-04
2.462225378219E-04
2.460896829986E-04
7.522032260301E-04
7.690732699481E-04
7.322881783464E-04
2.215726225427E-04
2.266752761837E-04
2.255712476117E-04
6.001295190440E-04
3.719541403014E-04
3.373305897686E-04
1.983872359780E-04
2.051254702314E-04
2.068294002851E-04
2.010134149489E-04
3.564093780911E-04
3.628852308836E-04
3.308448376988E-04
3.397123598715E-04
1.963889874651E-04
1.915483833389E-04
1.987705507424E-04
1.955087823391E-04
3.623659762079E-04
3.676112392321E-04
3.346735528854E-04
3.462010006850E-04
1.780674012430E-04
1.864377180905E-04
1.853658919594E-04
1.810842012085E-04
3.842987281511E-04
3.735899550344E-04
3.719306410684E-04
3.710154438744E-04
9.637319957242E-04
3.559892218797E-04
3.863731304451E-04
5.874917646434E-04
5.684650212722E-04
5.306610947024E-04
5.486443074653E-04
5.403990331464E-04
5.150896094650E-04
5.097091272761E-04
4.835415756781E-04
4.775532547194E-04
4.365261473313E-04
4.504544290570E-04
4.520777353731E-04
4.078509721322E-04
4.169046348195E-04
3.793861384529E-04
3.862281265698E-04
3.651222929143E-04
2.132814312844E-04
2.214149384853E-04
2.123030234044E-04
2.081258037652E-04
4.441246997650E-04
4.332325155047E-04
4.167033583638E-04
4.021444363024E-04
3.525900461653E-04
6.253231188307E-04
9.457897875007E-04
2.260858357164E-04
4.588532482023E-04
4.731964051072E-04
4.829558254339E-04
5.008722170964E-04
5.133343417300E-04
5.284700956351E-04
5.408313229254E-04
5.481690897408E-04
5.705991732586E-04
5.853129455338E-04
6.102969528133E-04
1.875889288264E-04
6.290427595303E-04
6.731617793035E-04
6.569661089608E-04
6.896348280598E-04
1.914860255156E-04
1.952994798998E-04
1.998379249098E-04
2.003698737862E-04
5.477078362464E-04
5.548115275387E-04
5.689523490543E-04
5.793433140107E-04
6.682892938877E-04
1.877493628547E-04
1.841828060101E-04
1.795120629055E-04
1.251815540101E-04
1.425771464640E-04
1.487211305241E-04
4.132233865202E-04
4.234517251012E-04
4.305404643410E-04
4.406748984180E-04
4.504724973184E-04
4.559619155186E-04
4.742449709626E-04
4.834707443117E-04
5.049074297402E-04
5.165504578537E-04
5.391442490491E-04
5.526986643889E-04
5.774828775927E-04
5.945169244857E-04
6.364351284111E-04
6.383244146292E-04
6.212580734706E-04
6.575423244039E-04
1.581908297937E-04
1.627851048972E-04
1.693030569963E-04
1.744973995689E-04
6.028620202176E-04
6.189955094488E-04
6.456156404818E-04
6.646157076620E-04
2.170039359419E-04
2.203488153163E-04
2.206800287238E-04
6.172974557504E-04
6.341870237777E-04
6.511498370483E-04
6.741374949928E-04
7.714946035184E-04
7.982151860174E-04
8.178697272668E-04
8.460059327311E-04
8.429688556892E-04
8.628194619505E-04
9.209240159080E-04
9.150839895266E-04
8.893282283264E-04
9.445687099645E-04
9.431876465811E-04
9.803300217697E-04
9.976962978226E-04
9.797737063669E-04
9.578285217192E-04
9.871464246728E-04
1.007364571407E-03
9.961592716818E-04
2.140274292875E-04
2.256245841878E-04
1.005976260727E-03
9.618410041410E-04
7.015970864097E-04
7.068714932312E-04
6.904986528874E-04
7.248491405750E-04
2.036812133262E-04
2.067781237148E-04
2.104621067039E-04
2.109015843405E-04
5.764888567311E-04
5.915957741694E-04
6.066642777208E-04
6.136732113859E-04
6.414709021621E-04
6.571443009628E-04
6.947103512346E-04
7.012327086941E-04
6.856591431658E-04
7.703414465742E-04
7.542636632910E-04
7.365779147585E-04
7.243483782898E-04
8.118588551072E-04
7.912497720822E-04
8.298033022037E-04
9.444852629442E-04
9.881427851547E-04
1.432391841894E-04
1.480548939045E-04
1.369646892529E-04
3.171707304395E-04
3.214112188269E-04
3.130560176733E-04
3.055275537579E-04
3.005758090581E-04
3.107994887786E-04
3.047475682721E-04
2.943850040192E-04
1.861368227840E-04
1.704871540081E-04
1.770375775016E-04
3.075119342611E-04
1.767062644380E-04
1.635833837840E-04
1.509474321799E-04
1.510562069300E-04
1.398222600582E-04
1.403866717799E-04
1.305442845354E-04
1.315277091519E-04
1.228515109926E-04
1.238694014208E-04
1.165353494560E-04
1.191107972699E-04
1.640197788657E-04
2.947367145131E-04
2.854452529861E-04
2.887422084688E-04
1.183380017575E-04
1.215535570082E-04
1.183466657859E-04
1.821172667945E-04
1.796696629526E-04
1.761833331124E-04
1.717248541251E-04
1.666015007343E-04
1.672760480198E-04
8.709047963641E-05
1.008310389085E-04
9.605994728710E-05
9.789045709653E-05
9.279171860101E-05
1.069363697259E-04
2.807206293632E-04
2.756364249238E-04
2.740584699693E-04
2.630669476791E-04
2.538556538807E-04
2.629368069722E-04
2.539420007314E-04
2.768342277177E-04
2.678077447640E-04
2.704006390309E-04
1.075922181650E-04
1.120731271995E-04
1.165493564689E-04
1.119530054530E-04
2.897022167578E-04
2.909031862278E-04
3.048000763082E-04
3.120774556146E-04
3.071744812017E-04
3.281792245829E-04
3.203014693177E-04
3.220803480804E-04
3.356958587458E-04
3.167369717833E-04
3.176639047188E-04
2.936525765189E-04
2.960673494677E-04
3.053999381103E-04
2.890933471881E-04
1.573880160636E-04
1.610030913125E-04
1.506668657227E-04
1.512139345107E-04
1.387177225589E-04
1.390271351988E-04
1.282999328526E-04
1.290092546341E-04
1.199598778536E-04
1.208869552930E-04
2.971750237343E-04
1.138244369353E-04
2.823810320819E-04
2.833959204935E-04
1.143079931076E-04
1.117657057628E-04
1.135713905305E-04
1.116357931781E-04
1.634582036715E-04
1.575132115015E-04
1.529397826702E-04
1.437131287232E-04
1.245955141048E-04
1.278783196370E-04
1.376470394056E-04
1.248962421379E-04
6.006082199680E-05
6.311237494905E-05
6.133518142327E-05
7.236686074085E-05
6.817327019727E-05
8.753918657612E-05
8.231926160842E-05
8.305148244580E-05
7.832232560666E-05
9.400181144091E-05
3.012370931934E-04
2.963141736991E-04
2.950393475914E-04
2.728878963532E-04
1.130112430429E-04
1.231659726695E-04
1.256238078238E-04
2.788642527548E-04
2.096753966240E-04
2.128872195655E-04
2.029371254318E-04
2.035406650619E-04
1.900651381350E-04
1.903945092704E-04
1.768216301981E-04
1.781911721452E-04
1.720509992629E-04
1.688422253656E-04
2.805910677314E-04
1.464277291584E-04
1.431554768482E-04
1.467624550494E-04
1.485350458964E-04
1.417801397421E-04
1.389083651109E-04
1.338525128959E-04
1.385497259710E-04
1.363317682481E-04
1.361006171640E-04
1.315152373213E-04
1.296796041971E-04
1.503245013882E-04
2.729921349359E-04
2.595607730819E-04
2.673665391106E-04
1.998734448911E-04
1.991026524218E-04
1.967208755653E-04
1.949373041887E-04
1.108608339224E-04
1.139283171685E-04
1.193711545686E-04
1.229110088323E-04
2.212898147535E-04
2.155959067237E-04
2.049440584377E-04
2.134217720946E-04
2.098454395266E-04
1.959835829858E-04
2.208386782621E-04
2.132730591710E-04
2.134310093511E-04
2.302925721934E-04
2.397952250114E-04
2.316991830851E-04
2.651514081041E-04
2.596270212466E-04
2.441236358700E-04
2.676518032410E-04
2.744518163120E-04
1.328179318968E-04
1.220827212232E-04
1.264719140467E-04
1.303224331684E-04
2.828393024049E-04
2.915528259528E-04
3.028654066373E-04
2.918507259802E-04
1.961011136999E-04
1.998916248594E-04
1.895373688869E-04
1.900424947612E-04
1.766308322054E-04
1.764348535035E-04
1.634098954255E-04
1.635052282613E-04
1.583318686700E-04
1.512186565038E-04
1.517203529559E-04
1.385449052126E-04
1.442494353180E-04
1.396228996258E-04
1.384855666441E-04
1.319602050442E-04
1.285580038533E-04
1.319614452562E-04
1.245926665476E-04
1.277628697339E-04
1.215946430084E-04
2.980557457878E-04
1.200458312108E-04
3.065894219516E-04
2.885143299412E-04
1.277132635029E-04
1.922376770582E-04
1.904341582787E-04
1.866978732025E-04
1.853601331322E-04
9.977893982378E-05
1.130709586709E-04
1.079272874794E-04
1.103490762252E-04
1.051853884865E-04
1.198420949389E-04
2.631383848728E-04
2.427407675303E-04
2.511650818374E-04
2.509630846777E-04
2.349299538832E-04
2.443900391750E-04
2.424522154176E-04
2.347628895728E-04
2.486669193530E-04
2.467168408982E-04
2.650398309522E-04
2.601626092712E-04
2.691762383935E-04
2.833898515045E-04
3.008189981357E-04
1.322884118265E-04
1.139869832646E-04
1.085103988294E-04
3.458548115525E-04
3.494132624055E-04
3.486619584104E-04
3.380501075067E-04
3.258454307652E-04
3.350634775770E-04
3.432997780859E-04
3.447435455864E-04
3.381163558970E-04
3.444138294863E-04
3.467561134511E-04
3.527568810602E-04
3.423825901761E-04
3.488949266498E-04
3.586164217702E-04
3.598119209214E-04
3.691069791184E-04
3.695998937621E-04
3.803525095191E-04
3.763138662465E-04
3.773476007376E-04
3.815481774374E-04
3.794919694649E-04
3.757424209956E-04
3.487958687326E-04
3.484230789745E-04
6.712665559304E-05
6.570685905654E-05
1.029889231433E-04
1.060412767916E-04
9.897746878440E-05
1.019819225299E-04
9.408738227557E-05
9.731031346724E-05
8.834386481689E-05
9.184533558137E-05
8.168580901389E-05
8.426360248364E-05
8.363253565849E-05
7.606098904023E-05
7.903969432741E-05
7.872848556192E-05
7.305778550557E-05
7.689265077548E-05
7.345819585132E-05
7.237626628829E-05
6.889425527770E-05
6.801115160452E-05
6.574225337022E-05
6.497006667107E-05
6.379569291383E-05
6.308224050843E-05
6.599617333435E-05
3.730340279334E-04
3.686343245902E-04
3.334737292288E-04
3.332383700233E-04
3.660736852952E-04
3.620371999360E-04
3.742658078253E-04
3.721897417255E-04
3.754511892012E-04
3.818850909180E-04
3.832486599166E-04
3.840072178359E-04
3.814104091336E-04
3.771580052612E-04
3.739187092533E-04
3.593953182654E-04
3.649260170921E-04
3.676293756551E-04
3.439801613878E-04
3.494607554097E-04
3.444166142598E-04
3.293419749322E-04
3.179404442381E-04
3.003246792976E-04
2.875075516126E-04
2.661042345680E-04
2.619778443002E-04
2.706602116411E-04
2.525511311932E-04
3.545082021636E-04
1.111717735086E-04
3.582328218824E-04
3.560812643283E-04
3.214544694796E-04
3.082699766411E-04
2.839850222170E-04
2.820063078237E-04
2.916579520679E-04
2.726093119508E-04
1.198744510246E-04
1.086095809965E-04
1.163830267549E-04
1.023585344340E-04
1.064533755350E-04
1.033765025789E-04
7.850342665417E-05
7.335422921783E-05
7.505021789797E-05
7.463110866619E-05
7.197029847196E-05
6.935552762874E-05
3.690708297884E-04
3.637616802465E-04
3.650809671684E-04
3.556822387109E-04
3.577378549925E-04
3.527839044957E-04
3.513281242297E-04
3.527069342080E-04
1.069924999408E-04
1.065683933278E-04
1.158917462788E-04
3.214795320512E-04
3.360752127099E-04
3.305427207737E-04
3.504775860336E-04
3.420415311799E-04
3.351287070534E-04
3.406781232948E-04
3.252181669119E-04
3.238993409399E-04
3.139673075638E-04
3.036590674325E-04
3.245643161659E-04
2.870667450420E-04
1.423495763347E-04
1.460306488291E-04
1.361836094435E-04
1.373721797712E-04
1.266638688494E-04
1.275815961975E-04
1.180689618736E-04
1.185407088999E-04
1.111884207330E-04
1.119077538798E-04
1.057648553724E-04
2.920767988451E-04
3.113374001380E-04
3.164326842751E-04
3.037729249457E-04
1.047737343551E-04
9.979932840698E-05
1.163936639555E-04
9.657845861125E-05
1.064669501178E-04
1.068408723538E-04
1.165417202156E-04
8.954785786348E-05
9.681085530975E-05
8.879162681482E-05
6.305960946329E-05
6.160837388128E-05
6.068657323509E-05
6.140232728610E-05
6.553498448097E-05
6.522844227094E-05
6.257435634995E-05
7.014489196847E-05
7.308698451866E-05
7.979464087690E-05
3.126784664067E-04
3.173854217496E-04
3.163098320449E-04
3.054040883706E-04
2.923574999951E-04
1.059738226542E-04
1.005166541414E-04
1.005791314785E-04
9.225559721283E-05
3.315935242433E-04
3.253964191551E-04
3.192339010455E-04
3.213741936369E-04
3.337933164323E-04
3.274174121236E-04
3.288893901654E-04
3.397343454189E-04
3.470310413941E-04
3.437191824893E-04
3.570003892620E-04
3.523105621311E-04
3.582550208823E-04
3.678209037411E-04
3.283091503903E-04
3.163685873999E-04
3.163444995414E-04
3.061915112575E-04
2.880676007562E-04
2.921477349020E-04
1.284304728278E-04
1.321549305941E-04
1.236462413300E-04
1.241215466388E-04
1.144127619464E-04
3.217710740030E-04
1.054912170639E-04
3.105731357737E-04
3.355710988342E-04
9.512971985332E-05
9.507714984044E-05
8.808930318575E-05
8.665414280629E-05
8.272684178252E-05
8.975681037170E-05
8.416518724194E-05
8.107536098824E-05
8.284968656107E-05
8.312242297445E-05
7.747135020142E-05
7.683863025557E-05
6.990136217431E-05
7.364525647566E-05
6.583691549457E-05
6.825279719608E-05
6.311499603867E-05
6.462293629111E-05
6.473511077877E-05
6.365622292786E-05
6.393882172879E-05
6.680666387236E-05
6.509428624506E-05
6.325669999372E-05
6.551968488373E-05
3.298031912510E-04
2.741642945428E-04
1.374923165664E-04
1.378858153790E-04
1.956640070320E-04
2.038559040648E-04
2.009768988519E-04
1.838134077013E-04
1.413649404940E-04
1.369642191503E-04
1.424284317428E-04
1.319762060762E-04
5.871392268080E-05
5.462496906075E-05
5.330168192122E-05
2.148595865621E-04
5.631413800593E-05
2.111087838481E-04
2.084498133584E-04
2.169005027683E-04
2.012717679407E-04
1.845050417870E-04
1.939938737706E-04
1.686053232283E-04
1.655063622396E-04
1.735324863033E-04
1.730396505065E-04
1.610135199285E-04
2.168361205148E-04
2.123700837832E-04
2.123330267718E-04
2.119965890893E-04
2.380617591193E-04
1.372334388088E-04
1.387173888925E-04
1.211845793617E-04
1.283179514079E-04
5.032688714231E-05
5.305853623867E-05
1.992830364127E-04
2.052800841117E-04
2.020343124096E-04
2.064377843416E-04
2.227654613949E-04
2.242682598992E-04
2.324722689674E-04
2.152825278720E-04
1.472696727597E-04
1.472809947924E-04
1.361181034355E-04
1.322518829642E-04
5.545022010675E-05
5.139841055695E-05
5.066473810754E-05
5.357937761708E-05
2.072773300377E-04
2.008456081297E-04
1.621465499364E-04
1.581114127350E-04
1.505297104420E-04
1.491909913401E-04
1.478025078506E-04
1.347074199347E-04
1.426687970205E-04
1.311530815203E-04
1.372635574355E-04
1.329118965620E-04
1.219864210733E-04
6.905814062494E-05
7.011800563296E-05
2.918929381722E-04
3.039419460528E-04
3.011742138918E-04
2.947048696122E-04
2.922282921892E-04
2.996063769058E-04
3.027385368127E-04
2.949636403072E-04
2.902856368808E-04
2.953697010829E-04
2.986658288625E-04
2.889108314724E-04
2.852109258118E-04
2.800058299584E-04
1.896112604645E-04
1.786568798772E-04
1.473338856328E-04
2.414488317278E-04
1.504273135922E-04
1.506938858440E-04
1.381644781894E-04
1.329135026970E-04
3.111218924558E-04
3.106549710656E-04
3.148933297359E-04
3.056191708303E-04
3.116662972333E-04
3.054187399537E-04
1.788499895010E-04
1.652514985656E-04
1.715555144993E-04
1.484407426395E-04
1.547275655651E-04
1.387172507163E-04
6.284268579680E-05
6.523689420880E-05
6.231249466515E-05
5.945791815684E-05
5.769331047581E-05
6.005220385135E-05
2.166661763263E-04
2.118356942510E-04
1.578862502888E-04
1.511841464653E-04
1.557589282716E-04
1.467204987025E-04
1.837556696298E-04
2.444259100197E-04
2.067632877848E-04
6.507022008150E-05
6.375065599723E-05
6.409144859224E-05
1.191695875887E-04
1.276023123692E-04
1.237422581940E-04
1.232584300304E-04
1.198429623930E-04
1.332491065341E-04
1.286688610955E-04
1.365983936789E-04
6.235975495141E-05
2.516050136651E-04
2.558710141849E-04
2.518650093519E-04
2.530772991276E-04
2.606626005572E-04
1.530099740399E-04
1.497167548217E-04
1.431042950868E-04
1.355935124150E-04
1.234486006060E-04
1.272842939494E-04
5.700874519498E-05
2.493711974476E-04
1.255576268306E-04
1.366984991324E-04
1.310912777429E-04
3.911121124565E-04
3.957311225858E-04
3.968899462544E-04
4.015701144954E-04
6.930663957888E-05
7.364923161621E-05
7.070893975563E-05
6.907660685537E-05
6.626715252423E-05
6.988782757641E-05
1.128599611726E-04
1.147981204433E-04
1.156793044784E-04
1.137934862591E-04
1.138886548186E-04
1.162234394086E-04
2.534682380388E-04
2.564717350152E-04
2.610296701011E-04
2.655751877559E-04
1.620693691366E-04
1.589526262352E-04
1.527370552722E-04
1.454577905414E-04
1.326166472548E-04
6.078904249007E-05
1.309147465865E-04
1.360849285313E-04
1.371833815700E-04
1.353279560570E-04
1.293225027916E-04
5.148068949652E-05
5.196909541006E-05
5.515988266273E-05
5.694935967245E-05
1.908430763731E-04
1.815451831705E-04
1.941234932543E-04
1.968442546519E-04
2.479530326470E-04
2.492426799552E-04
2.489798149060E-04
2.464686185872E-04
1.288365748859E-04
1.254522622927E-04
1.390220275737E-04
1.205770821094E-04
5.452093386911E-05
5.664159397832E-05
4.963337566467E-05
5.776053565063E-05
2.081548442184E-04
1.993881654288E-04
1.979101984182E-04
1.465337417747E-04
2.456099282845E-04
1.485861947390E-04
2.505775459079E-04
1.533788971783E-04
1.473701831192E-04
1.456350999372E-04
1.410173182492E-04
1.637731183148E-04
1.557043603216E-04
1.686286361451E-04
2.482974496493E-04
2.479851460161E-04
2.499169611872E-04
2.510735424721E-04
1.419968699704E-04
1.454134619408E-04
1.250770634773E-04
1.321242720941E-04
5.435366385923E-05
5.705874074708E-05
1.578769140642E-04
1.652495394299E-04
1.721913540862E-04
1.721101585922E-04
1.799177253172E-04
1.828960056241E-04
2.496440095210E-04
2.498097434228E-04
2.503983532260E-04
1.407642664362E-04
1.826926958547E-04
1.718753883447E-04
2.100210901973E-04
2.097539284539E-04
2.085697682617E-04
2.077626301975E-04
1.225447361095E-04
1.260540418528E-04
1.243414193940E-04
1.275392278984E-04
1.697025975967E-04
1.494103592306E-04
1.598044167921E-04
1.555349208801E-04
1.637168679510E-04
1.568378961156E-04
2.359052998552E-04
2.408789118672E-04
2.322944284652E-04
2.347059429066E-04
2.216000095138E-04
2.241521234656E-04
2.112382712931E-04
2.142205290188E-04
2.009550008234E-04
2.026342221618E-04
1.431123460192E-04
1.634200154279E-04
1.673264526577E-04
1.633387017029E-04
1.263407367857E-04
1.308654899714E-04
1.313296224042E-04
1.251324455983E-04
1.347887128393E-04
1.376724615076E-04
1.274676027553E-04
1.165183149191E-04
1.292688538066E-04
2.502096358740E-04
2.553502144563E-04
2.482408048295E-04
2.517124579911E-04
2.388075350225E-04
2.444597025630E-04
2.406345189565E-04
2.280064736841E-04
2.302491192454E-04
2.330580469850E-04
2.257403441251E-04
2.157891291468E-04
2.101751839112E-04
2.157174518523E-04
2.135026206075E-04
2.071030802367E-04
1.905184244623E-04
1.943347903616E-04
1.934689414091E-04
1.838864085718E-04
2.486720293336E-04
2.224237866388E-04
2.262454091335E-04
2.169618437839E-04
2.183756271507E-04
2.049550561584E-04
2.060351562688E-04
1.927368617825E-04
1.955471931716E-04
1.782315693648E-04
1.804591838350E-04
1.890435543994E-04
1.731108733774E-04
1.803412195637E-04
1.590739488380E-04
1.675540832834E-04
1.684264547788E-04
1.675817546732E-04
1.596010180725E-04
1.588727734469E-04
1.533980707579E-04
1.406708972982E-04
1.436878297229E-04
1.451616328544E-04
1.407477726550E-04
2.322240368894E-04
1.229693177025E-04
2.483013846192E-04
2.288255471469E-04
1.836981424819E-04
1.760651759812E-04
1.502143195668E-04
1.533732057365E-04
1.547436650695E-04
1.491515102863E-04
1.495369831853E-04
1.428394427924E-04
2.031738259514E-04
2.050528777066E-04
1.136529869566E-04
1.168799281442E-04
1.203932350973E-04
1.255180250597E-04
2.033250035529E-04
1.818766799745E-04
1.920347325989E-04
1.928025660798E-04
1.789194949363E-04
1.856223066606E-04
1.814658673896E-04
1.678622919863E-04
1.984638102785E-04
2.102994746975E-04
1.967771999954E-04
2.097246220651E-04
1.857471497075E-04
2.102883822986E-04
2.121838676645E-04
1.208664617344E-04
1.298161331145E-04
1.318269458281E-04
1.192625648279E-04
1.237819371197E-04
1.203573867509E-04
1.096792856949E-04
1.094507610091E-04
1.015272900428E-04
1.012034278426E-04
9.396357435362E-05
1.384236593210E-04
9.294608138190E-05
9.059907099385E-05
8.316353757879E-05
7.585755116146E-05
7.700933545516E-05
8.410827016208E-05
9.144577546466E-05
8.237178598935E-05
8.415313754228E-05
7.684392611223E-05
9.425721232811E-05
8.862097333954E-05
9.590921291224E-05
1.431693392058E-04
1.368120748309E-04
1.405226465496E-04
1.658346048888E-04
1.560700483162E-04
1.491288122986E-04
1.336953210753E-04
1.392546226744E-04
1.350199084014E-04
1.235065287526E-04
1.195158509282E-04
1.086276949236E-04
1.061743371245E-04
9.655569839321E-05
9.532585502395E-05
8.750536215782E-05
8.706399773554E-05
7.977726048788E-05
7.951892532112E-05
6.582635379683E-05
6.700691101323E-05
7.547385621372E-05
6.762337777729E-05
2.178068731529E-04
2.157549540863E-04
1.400816510871E-04
1.444944764723E-04
1.391777747021E-04
9.284250067656E-05
2.739797577605E-04
2.793585035016E-04
2.827368130301E-04
1.000768425262E-04
1.088755849529E-04
1.141293370199E-04
1.065282904784E-04
9.577612770681E-05
1.040671377433E-04
1.129163630431E-04
1.056887740284E-04
2.634092511067E-04
2.682743156896E-04
2.638816947566E-04
2.687021533080E-04
2.660408943713E-04
2.574158506222E-04
2.363662402099E-04
2.490834276165E-04
2.394669653890E-04
2.317541049016E-04
2.382178857162E-04
2.305790220044E-04
1.772864015578E-04
1.805786478512E-04
1.769609820555E-04
1.695992839615E-04
2.119388394882E-04
1.014441625753E-04
2.135680986199E-04
1.020779192383E-04
1.080392775753E-04
2.787550767541E-04
2.830096140150E-04
2.761638390973E-04
2.783226472231E-04
2.673318257848E-04
2.604876209874E-04
2.661443345753E-04
2.650467144621E-04
2.564765967838E-04
1.870470879463E-04
1.866620971540E-04
1.882239960576E-04
1.827798914587E-04
1.830878746786E-04
1.830909847529E-04
2.159375310716E-04
2.160973630899E-04
1.284935727785E-04
1.335620684763E-04
1.374612609172E-04
1.369566384789E-04
1.270152306902E-04
1.245327388773E-04
1.172486512531E-04
1.149748890661E-04
1.072332802703E-04
-1.874007707836E-04
-1.955220511887E-04
-1.963174078426E-04
1.252013492532E-04
1.274341814314E-04
1.259005935296E-04
1.271376521556E-04
1.298394389662E-04
1.542921742806E-04
1.419941171078E-04
1.463463585026E-04
1.440698049421E-04
1.317859818122E-04
1.362422813497E-04
1.271515520893E-04
1.353987951865E-04
1.364095795372E-04
1.325806118324E-04
1.492382655412E-04
1.419222284514E-04
1.425282750862E-04
1.568059441690E-04
1.392643963847E-04
1.359237877547E-04
1.377831337944E-04
1.333050472968E-04
1.342755439959E-04
1.249317935841E-04
1.251973648976E-04
1.284178687941E-04
1.257311151887E-04
1.038901031242E-04
1.034679122424E-04
1.076701374744E-04
1.153844933138E-04
1.207811652482E-04
1.159946713118E-04
1.189303557485E-04
1.209027587010E-04
1.212240380133E-04
1.199615620065E-04
1.228805756914E-04
1.212820151516E-04
1.223350312834E-04
1.253074783876E-04
1.337705782598E-04
1.175842105460E-04
1.243217768476E-04
1.247383364434E-04
1.116002526829E-04
1.191264225770E-04
1.213695744441E-04
1.173607259753E-04
1.226331377430E-04
1.324676087010E-04
1.292590855932E-04
1.314178801851E-04
1.336023244011E-04
1.315940965759E-04
1.325664990677E-04
1.897502339121E-04
1.889633832186E-04
1.682285278592E-04
1.763081264699E-04
1.784123741420E-04
1.624749715114E-04
1.572508725837E-04
1.704393406199E-04
1.647660386363E-04
1.664986695723E-04
1.773289606845E-04
1.772220682844E-04
1.841972194405E-04
1.932107752232E-04
1.489438388408E-04
1.484023272620E-04
1.456053380085E-04
1.450430716873E-04
2.188818336095E-04
1.995144646969E-04
2.051624537949E-04
1.983327692444E-04
2.020532386648E-04
1.843798219829E-04
1.843011379458E-04
1.377496507813E-04
1.089607649615E-04
1.379050691141E-04
1.424863056063E-04
1.351472496936E-04
1.816173668024E-04
1.748515730403E-04
1.689497371375E-04
1.582033236026E-04
1.607401499842E-04
1.573123074809E-04
1.586345715658E-04
1.474695300972E-04
1.499704805297E-04
1.426255701196E-04
1.504047935878E-04
1.469624364094E-04
1.554341714390E-04
1.550780108842E-04
1.724614836296E-04
1.654711552191E-04
1.660177512848E-04
1.796183521386E-04
1.449666717854E-04
1.472437183322E-04
1.463145165931E-04
1.422142871730E-04
1.423509953383E-04
1.387852199340E-04
1.396133229883E-04
1.813924531694E-04
9.283764094532E-05
9.103240129606E-05
6.087109307509E-04
6.024721502807E-04
5.966949992194E-04
5.918297572435E-04
5.867126792731E-04
5.825453980083E-04
5.778029042330E-04
5.693904337275E-04
5.723143166878E-04
5.695027191980E-04
5.730212097531E-04
6.155337222021E-04
5.561645536678E-04
5.433909989559E-04
5.484472794382E-04
5.319755703891E-04
5.369068260252E-04
5.224146584087E-04
5.265073892623E-04
5.160492546702E-04
5.184118349330E-04
5.134326206809E-04
5.138903765464E-04
5.135474921723E-04
5.610806246455E-04
6.237896679370E-04
6.313381035649E-04
6.417187993742E-04
5.248596353431E-04
5.195814740817E-04
5.182569677414E-04
5.152990976783E-04
5.156545241654E-04
5.145600131069E-04
5.161610302547E-04
5.205757852338E-04
5.178387171246E-04
5.179455821809E-04
5.239483946020E-04
6.322279526304E-04
6.345533483167E-04
6.309209808359E-04
6.314860135376E-04
6.341605303937E-04
6.408681034339E-04
6.443226028305E-04
6.414147035130E-04
6.470622981741E-04
6.447024149370E-04
6.482336637301E-04
6.446699951457E-04
6.459417808873E-04
6.406083939276E-04
5.134832756784E-04
5.128040521683E-04
5.131534764175E-04
5.153605510118E-04
8.843855337513E-05
8.723931890268E-05
8.375508758447E-05
8.302642159102E-05
8.380424589012E-05
8.176093836053E-05
8.815946927794E-05
8.528240509468E-05
8.407853744353E-05
9.071684026426E-05
8.803015489823E-05
8.907360620278E-05
9.625582542094E-05
9.772964583744E-05
1.032523286058E-04
1.153357632801E-04
1.169452567259E-04
1.171594551389E-04
1.187585424005E-04
1.086294090423E-04
1.051794104878E-04
9.834079030893E-05
1.033243253397E-04
1.014856710242E-04
9.317970809675E-05
8.622399248339E-05
9.791072825738E-05
9.280766532929E-05
8.807248512790E-05
6.425911452753E-04
6.287448405465E-04
6.335860560405E-04
6.138672211915E-04
6.183657663317E-04
6.016168410545E-04
6.048596747460E-04
5.919100695777E-04
5.943924872888E-04
5.821719025757E-04
5.851664385305E-04
5.775188340107E-04
5.128065407532E-04
5.125191374079E-04
8.375538255101E-05
8.293230595469E-05
7.966233943222E-05
7.940503813421E-05
7.666180233720E-05
7.828775513583E-05
7.673003296452E-05
7.936160702982E-05
7.881268879767E-05
8.243132021129E-05
9.833916846426E-05
9.275600509413E-05
5.276264193252E-04
1.916651237604E-04
1.987401688410E-04
3.052951893259E-04
2.896395547623E-04
2.941533202770E-04
3.015286401360E-04
2.925276851818E-04
3.039459114171E-04
3.037827084842E-04
3.074541001557E-04
3.153730899566E-04
3.249795659109E-04
3.259796780341E-04
3.139923551513E-04
3.374664638632E-04
3.186898758379E-04
3.201690463402E-04
3.181810626205E-04
3.094501190595E-04
2.946509872566E-04
3.023669632343E-04
3.100368501510E-04
3.085791794084E-04
3.021507135762E-04
3.110959775236E-04
3.045457777590E-04
3.459571176102E-04
3.173871716463E-04
3.166507848860E-04
9.850897972410E-05
9.426792021734E-05
9.171532855072E-05
9.286690411724E-05
8.851005537696E-05
3.093614706877E-04
3.105580279078E-04
2.896563587769E-04
2.932709666173E-04
3.014997794040E-04
2.883552247137E-04
3.028020578934E-04
3.023701510377E-04
3.049112700318E-04
3.143951201048E-04
3.352427587948E-04
3.225679050814E-04
3.131015210672E-04
3.234150793528E-04
3.128269516589E-04
3.152688382193E-04
1.170755715809E-04
1.146257699643E-04
1.103610621140E-04
1.066924341600E-04
1.018142643313E-04
3.068454853267E-04
3.104351271157E-04
3.197084319462E-04
3.270546187963E-04
6.312630336340E-05
6.303039943275E-05
6.304020936498E-05
6.301020245173E-05
6.248206820806E-05
6.427943450226E-05
6.393117782823E-05
6.758462771922E-05
6.664487996170E-05
7.221210445320E-05
7.097854376948E-05
7.750927527709E-05
7.667044636815E-05
8.007458307394E-05
8.137108088612E-05
8.599758060937E-05
9.716680634253E-05
9.459456320775E-05
9.004120212286E-05
9.712948992139E-05
6.742377493014E-05
6.409692861727E-05
6.519049764907E-05
6.429794673210E-05
6.472253142617E-05
9.461101511564E-05
9.704613928629E-05
9.236082376329E-05
8.528512859975E-05
3.251533387481E-04
3.486257340836E-04
3.447019006760E-04
3.348135188887E-04
3.484632359460E-04
3.247170250890E-04
3.276811302101E-04
3.215320164880E-04
3.269427718562E-04
3.207071439131E-04
3.287831122186E-04
3.233774168868E-04
3.323365897881E-04
3.296498786665E-04
3.412586381573E-04
3.406140210863E-04
3.478211325165E-04
6.395239705412E-05
6.506398780837E-05
6.735649272303E-05
6.875878577324E-05
7.225551474233E-05
7.368459097504E-05
7.817194816291E-05
8.004530509290E-05
8.796603085462E-05
1.898482579607E-04
1.011396539771E-04
1.099716398846E-04
2.298141575696E-04
2.283464710732E-04
2.527471834136E-04
2.428561198850E-04
2.333413371040E-04
2.439347746211E-04
2.998810043325E-04
2.906772864721E-04
2.919220758479E-04
2.852774420388E-04
2.684713781230E-04
2.661586638430E-04
2.764372711041E-04
2.318331264119E-04
2.371682553731E-04
2.483072926835E-04
2.558593753031E-04
2.665305379162E-04
9.660522308303E-05
9.252348171393E-05
8.958142929283E-05
8.720622773065E-05
2.989597540269E-04
3.028221164296E-04
2.351206085157E-04
2.513071085201E-04
2.763640421251E-04
2.779780729510E-04
2.092115265550E-04
2.357928055989E-04
2.323773545270E-04
2.104546072144E-04
2.235965178789E-04
1.994644815194E-04
1.937128117250E-04
1.941431437053E-04
2.031521291820E-04
2.096583784047E-04
2.068860594291E-04
2.155728594264E-04
2.257791346327E-04
2.591030339467E-04
2.562588808194E-04
2.307899302543E-04
2.462083432883E-04
2.149771387428E-04
2.101152753686E-04
2.201443020275E-04
2.168256493263E-04
2.403532993390E-04
2.325947990320E-04
2.233740275420E-04
2.322733685959E-04
2.767856276978E-04
2.836305666158E-04
2.896888638275E-04
2.741462762045E-04
1.010241087883E-04
9.690737817198E-05
9.313607320929E-05
8.600928952890E-05
8.757208482488E-05
9.038664564334E-05
8.674570889652E-05
3.029358036058E-04
3.064868275434E-04
2.869088377697E-04
2.931115332146E-04
2.977842743436E-04
2.979827587383E-04
2.921299823207E-04
2.870607867567E-04
2.839401393808E-04
2.938533249537E-04
3.055311205924E-04
2.922569348011E-04
2.827934494449E-04
2.915229334968E-04
2.853394202037E-04
2.917577813263E-04
1.144305083298E-04
1.155772063284E-04
1.056755781312E-04
1.056451595047E-04
1.118237505969E-04
2.860494657603E-04
2.490940431688E-04
2.462812033977E-04
2.736102024038E-04
2.666833785029E-04
2.539612342229E-04
2.717102919798E-04
1.074472771294E-04
1.002565691818E-04
1.019398016692E-04
9.936712810772E-05
9.392769945152E-05
9.129865299116E-05
8.799207361559E-05
8.682266466350E-05
2.997792999154E-04
3.039384227423E-04
2.838458608898E-04
2.899629596855E-04
2.688540196631E-04
2.663458537051E-04
2.619438702634E-04
2.585810000150E-04
2.613784413663E-04
2.725569562109E-04
2.749322215592E-04
1.111576717948E-04
6.267118520909E-05
5.336857537173E-04
5.443178217650E-04
6.428492898104E-04
6.492371971605E-04
6.590785593616E-04
6.709096470927E-04
6.711081010051E-04
6.864997762577E-04
6.855443179449E-04
7.021037021888E-04
6.997301485969E-04
7.150869358444E-04
7.104581623380E-04
6.410495980253E-04
7.086354203987E-04
7.244521747626E-04
7.304977694340E-04
5.058535360630E-04
5.017263659407E-04
5.018622134296E-04
4.961217634079E-04
4.960487600058E-04
4.917080368623E-04
4.911173926317E-04
4.882004524899E-04
5.079597315426E-04
7.208188206974E-04
7.174507165529E-04
7.283892719989E-04
7.205461564777E-04
7.225672219843E-04
7.097468919572E-04
7.073108071815E-04
7.191323048152E-04
5.800183415571E-04
5.969804515191E-04
5.985991657751E-04
5.918249882076E-04
5.898592235699E-04
6.027868082091E-04
7.175286921939E-04
7.268735704095E-04
7.260541368464E-04
7.129160235470E-04
6.058111274189E-04
6.075756608738E-04
6.126314377473E-04
6.202658101871E-04
6.344984522513E-04
6.345596957713E-04
6.280232100858E-04
6.378079107480E-04
7.090569157828E-04
7.206794363874E-04
7.290922122188E-04
5.220822668625E-04
5.164489351088E-04
5.400112732137E-04
5.349210633449E-04
4.844741054393E-04
4.872627061845E-04
4.846185055880E-04
4.918070462447E-04
4.877231571473E-04
4.960529403163E-04
5.022459467126E-04
5.035466996289E-04
5.113105690071E-04
5.184683706255E-04
5.255790841937E-04
5.344298284152E-04
5.411627596404E-04
5.512941230082E-04
5.587832686833E-04
5.697588659961E-04
5.887674282396E-04
5.870107929157E-04
5.779668884648E-04
5.929808107255E-04
5.361344880571E-04
5.367879078820E-04
5.366066447957E-04
5.363806061573E-04
5.348990572319E-04
4.865859316484E-04
5.828247648641E-04
4.882159661323E-04
4.930584830314E-04
5.576724168111E-04
5.532615840627E-04
5.751850054586E-04
5.707167598225E-04
5.852900990313E-04
5.327264604585E-04
5.301471170349E-04
5.301471226692E-04
5.299732032704E-04
5.279682709588E-04
5.225210244412E-04
5.115218026029E-04
5.143960836771E-04
5.203585122677E-04
5.129449203714E-04
5.073658937234E-04
5.075446559115E-04
5.020980013692E-04
5.024108720355E-04
4.971408932281E-04
4.989596887800E-04
4.943756055841E-04
4.986027555836E-04
4.939300070397E-04
4.946017423026E-04
4.890012512054E-04
5.357362593194E-04
5.616446989001E-04
5.759595352968E-04
5.574683046826E-04
5.599834425759E-04
5.656686366321E-04
5.719612120838E-04
5.157472437344E-04
5.158215943363E-04
5.157342730935E-04
5.160078714628E-04
5.791249059587E-04
5.790030913924E-04
5.851475046838E-04
5.601564180208E-04
5.923992346610E-04
5.143632775576E-04
5.148480140118E-04
5.155928064727E-04
6.077140715118E-04
6.054686797088E-04
5.981639224456E-04
6.138527414614E-04
5.081045641860E-04
5.107963702542E-04
5.155827782920E-04
5.164889022905E-04
5.153324358424E-04
5.503794736807E-04
5.181458256786E-04
5.183040083933E-04
2.842495844739E-04
2.932853510889E-04
2.768030599785E-04
2.770540938251E-04
2.700029776650E-04
5.191295445012E-04
5.191770731617E-04
5.204316645055E-04
5.225186385904E-04
5.240222360360E-04
5.241826016438E-04
5.277833341553E-04
5.287469482852E-04
5.332790185962E-04
5.340867857905E-04
5.397600666799E-04
5.408876044147E-04
5.506333260722E-04
5.465416358314E-04
5.467660511745E-04
5.553916461595E-04
5.164149550668E-04
5.173423640977E-04
5.183626579845E-04
5.186488865856E-04
6.067783460953E-04
6.129759899744E-04
6.176889541909E-04
6.275085911394E-04
5.305927975247E-04
6.821438929831E-04
6.718040691341E-04
6.851460589947E-04
6.881327640827E-04
5.159902170218E-04
5.446316581122E-04
5.399926683169E-04
5.306598393838E-04
5.235044762017E-04
5.493856868913E-04
7.019090322253E-04
6.922591219819E-04
6.899764982807E-04
6.984750210941E-04
5.449001330505E-04
5.451529458139E-04
5.528395704617E-04
5.604835370522E-04
6.979661273741E-04
7.064728414941E-04
6.992811135344E-04
7.035103885310E-04
5.533124937203E-04
5.769528707814E-04
5.218132190527E-04
5.665254745366E-04
5.117949678578E-04
6.736637030075E-04
5.089080807878E-04
5.122466125147E-04
5.167085333327E-04
5.193787593257E-04
6.455914832312E-04
6.427899106937E-04
6.330694932198E-04
6.519787770861E-04
5.022907001341E-04
5.143696027280E-04
5.089536492381E-04
5.152536335720E-04
5.110634059983E-04
5.202957145229E-04
6.545027060294E-04
6.460065816003E-04
6.588357099090E-04
6.608792284258E-04
5.044280158578E-04
5.060838713705E-04
5.148829204792E-04
5.230735310662E-04
6.665793632555E-04
6.575954693916E-04
6.713082779596E-04
5.104561490164E-04
5.373872952679E-04
5.369765708779E-04
5.341472158852E-04
5.343449778807E-04
5.343483994628E-04
5.366295684670E-04
5.383206274285E-04
5.426178714591E-04
5.505487999407E-04
5.457424955541E-04
5.855979925793E-04
5.838115908827E-04
5.896444204088E-04
5.908474857090E-04
5.338819213239E-04
5.381017041990E-04
5.346812742037E-04
5.339597294200E-04
5.305127300744E-04
5.312373496001E-04
5.291566301581E-04
5.315145931537E-04
5.311619852445E-04
5.354633240408E-04
5.448872908100E-04
5.414288758834E-04
5.367816853372E-04
5.393108551363E-04
5.353087654894E-04
5.365294663677E-04
5.359729877576E-04
5.392509914254E-04
5.374482794850E-04
5.441834513198E-04
5.483554136474E-04
5.599805171667E-04
5.552530776133E-04
5.670444944327E-04
5.703004018082E-04
5.687851202607E-04
5.692330362179E-04
5.350672773541E-04
5.347718888893E-04
5.350378327627E-04
5.371407806508E-04
5.369013701702E-04
5.383882953522E-04
5.425497075005E-04
5.461942747051E-04
5.559678497321E-04
5.512898394481E-04
5.811484508673E-04
5.757310221697E-04
5.742485370670E-04
5.779081487512E-04
5.383296857659E-04
5.425024572185E-04
5.970114378889E-04
6.015466249914E-04
5.995021809734E-04
5.283776556105E-04
5.268928645571E-04
5.219195904757E-04
5.216859027019E-04
5.184222469122E-04
5.195687971409E-04
5.184806449901E-04
5.209919677721E-04
5.213280984961E-04
5.250347230923E-04
5.315329462089E-04
5.266041060539E-04
6.206314774331E-04
6.200071295004E-04
6.248108746599E-04
6.212759284349E-04
6.252094194519E-04
6.248160377204E-04
6.230852974801E-04
6.260731589697E-04
5.658331260532E-04
5.576521811575E-04
5.598264658739E-04
5.566655153208E-04
5.489524165595E-04
5.347664411886E-04
5.567005350735E-04
5.372257250071E-04
5.480261283210E-04
5.999652588114E-04
5.429013619897E-04
5.395202003892E-04
5.396044318459E-04
5.364158016109E-04
5.314241160259E-04
5.308053777756E-04
5.260536019866E-04
5.264323414541E-04
5.232981369734E-04
5.251766256796E-04
5.240614563395E-04
5.275100858024E-04
5.282598132889E-04
5.330344375304E-04
5.396562392558E-04
5.348784498361E-04
6.081062030413E-04
6.083724795994E-04
6.128585781671E-04
6.087758857395E-04
6.124264630919E-04
6.121644874501E-04
5.538343085279E-04
5.459316987011E-04
5.441090869136E-04
5.362040513549E-04
5.636542132816E-04
5.577203712977E-04
5.389961095408E-04
5.401251199379E-04
5.396096696642E-04
5.374224541806E-04
4.991521027643E-04
5.007249586021E-04
5.002120714905E-04
5.032268247666E-04
5.050717427903E-04
5.042241379586E-04
5.090891311927E-04
5.373041523788E-04
5.109217886289E-04
5.214068887541E-04
5.288611450762E-04
5.343441861486E-04
5.431287124129E-04
5.501322906398E-04
5.604858494180E-04
5.688748248792E-04
5.875210612633E-04
5.795590703086E-04
5.421778855509E-04
5.401799207160E-04
5.173587809763E-04
5.392747431536E-04
5.866649035827E-04
5.934970293690E-04
5.334311253205E-04
5.043705153997E-04
5.049194337999E-04
5.008245797481E-04
5.010166025577E-04
4.953978854169E-04
4.965424371504E-04
4.923143246983E-04
4.953502596165E-04
4.953528806938E-04
4.920815570753E-04
4.957286229305E-04
4.948202923019E-04
4.999426964730E-04
5.021944645074E-04
5.081985352178E-04
5.125887669266E-04
5.192891568030E-04
5.251944331690E-04
5.326908055242E-04
5.399474981443E-04
5.484976913809E-04
5.573302851616E-04
5.672837790681E-04
5.770564538940E-04
5.413346452404E-04
5.424777272473E-04
5.422202855543E-04
5.400084608102E-04
5.750130282153E-04
5.498716012631E-04
5.482545679392E-04
5.499213036730E-04
5.490120077481E-04
5.302107453831E-04
5.265672937728E-04
5.342629589676E-04
5.359016945387E-04
5.442858277114E-04
5.484230099103E-04
5.625333871525E-04
5.574225087587E-04
5.560997311220E-04
5.524272852283E-04
5.520110699939E-04
5.548201544663E-04
5.314285551643E-04
5.338237892896E-04
5.368363591273E-04
5.385660267805E-04
5.450813265032E-04
5.492457590881E-04
5.614171786152E-04
5.573670601466E-04
5.564784615659E-04
5.610112386892E-04
5.629725663973E-04
5.462863414802E-04
5.083363326637E-04
5.110479212426E-04
5.137885222739E-04
5.133921403901E-04
5.188022451765E-04
5.209268848030E-04
5.282831427049E-04
5.322499947364E-04
5.407876152584E-04
5.462641672930E-04
5.563179048580E-04
5.635950086242E-04
5.812140299047E-04
5.737580626129E-04
5.431587030730E-04
5.452629386363E-04
5.462725134859E-04
5.427221234425E-04
5.175188700646E-04
5.201816411063E-04
5.229545436575E-04
5.235840325005E-04
5.304219526121E-04
5.331517694951E-04
5.424906284742E-04
5.705175521248E-04
7.008754396317E-05
8.128902990676E-05
8.510151091302E-05
1.982552773998E-04
1.915653079386E-04
1.868855171128E-04
1.811037132545E-04
1.755979872317E-04
1.583428918855E-04
1.602453240240E-04
1.675741140960E-04
1.511838036215E-04
1.527541907400E-04
1.438070513891E-04
2.023436053507E-04
1.406117401378E-04
1.408656707410E-04
1.374181670775E-04
1.365194869795E-04
1.352497895574E-04
1.788985586283E-04
1.740925681517E-04
1.679283911342E-04
1.624393870792E-04
1.555240831887E-04
1.514045155015E-04
1.460210105867E-04
1.419002293518E-04
2.062125795440E-04
2.079449210845E-04
1.244333720384E-04
1.206212524484E-04
1.179909639997E-04
1.164573910891E-04
1.098512852421E-04
1.037354805799E-04
9.651854146898E-05
2.093192620166E-04
2.090008213195E-04
2.070610234181E-04
2.023468897744E-04
1.999385924498E-04
1.946701129887E-04
1.905532213181E-04
1.840013967800E-04
1.723954073791E-04
1.702796555226E-04
1.766865202743E-04
1.625585413375E-04
1.351141024859E-04
1.313299160347E-04
1.313861661894E-04
1.253947278929E-04
1.273344672460E-04
1.298706148691E-04
1.316461204030E-04
1.440728550513E-04
-8.933669237986E-05
-8.912542638194E-05
-8.702727425763E-05
-9.229980658141E-05
-9.089036525044E-05
-7.484815022852E-05
-7.404755979347E-05
-7.411707661805E-05
-7.287327589426E-05
-7.078222465423E-05
-6.861024067500E-05
-6.655374353293E-05
-6.688669090977E-05
-1.294187046235E-04
-1.260385769457E-04
-1.250410757553E-04
-1.229764760133E-04
-1.234905309035E-04
-1.197325010681E-04
-1.031422765915E-04
-1.026204220695E-04
-6.545170084411E-05
-6.347233866386E-05
-6.207272034359E-05
-6.283484603957E-05
-1.363356404210E-04
-1.327178130062E-04
-1.299953094359E-04
-9.412830749881E-05
1.186453040096E-04
-9.575868221581E-05
-9.912959989505E-05
-8.530385289461E-05
-8.295354998651E-05
-8.126931439091E-05
-7.562225572080E-05
-7.728886852662E-05
-7.892637844027E-05
-7.531792391883E-05
-1.232174646942E-04
-1.207108980871E-04
-1.186790213360E-04
-1.191089855741E-04
-1.157252816890E-04
-1.156263117153E-04
-1.120808433889E-04
-1.117461025168E-04
-1.088326885576E-04
-1.084670367452E-04
-1.062243162376E-04
-1.058205838935E-04
-1.036326912197E-04
-1.034421078361E-04
-1.040957291342E-04
-1.025758120897E-04
-1.013407617515E-04
-1.005609738447E-04
-9.767602139980E-05
-1.314123317980E-04
1.229477368698E-04
1.852827451380E-04
2.009009694629E-04
2.017910798367E-04
1.090756502514E-04
1.033433916415E-04
9.776122729785E-05
9.885822686387E-05
9.198084967311E-05
8.541757061245E-05
7.842196254431E-05
7.132990861377E-05
6.302943940439E-05
2.083980303541E-04
5.864229716536E-05
4.904654753753E-05
4.160963014707E-05
3.557787773424E-05
1.421028003478E-05
1.095360707838E-05
7.362155609907E-06
4.487091544968E-06
1.119634685210E-06
-3.448690229979E-07
2.169225951417E-04
2.209213869648E-04
6.173723187557E-05
2.117009662203E-04
2.230002399353E-04
2.190707760582E-04
2.054010842240E-04
9.055267585722E-05
8.543794454036E-05
8.346510914868E-05
7.686462168987E-05
7.162396264483E-05
6.409419628894E-05
5.722594848752E-05
4.949952624652E-05
4.178861285736E-05
3.448529101981E-05
2.939508241094E-05
2.399681134443E-05
2.583580092642E-05
1.881081153092E-05
1.461529673592E-05
1.051990111921E-05
6.379615900653E-06
2.424966951307E-06
-1.037462164334E-07
-3.238651371520E-06
-3.021317994153E-06
-5.925851266169E-06
-6.055483031818E-06
-8.141978048660E-06
2.098999138599E-04
2.064500052885E-04
1.992753396719E-04
2.003914989385E-04
2.088441048609E-04
1.971594283477E-04
1.978868066764E-04
2.028937001620E-04
1.936268282148E-04
1.171417641741E-04
1.157586623629E-04
1.144997519263E-04
1.115622435017E-04
1.054341018354E-04
9.995511087270E-05
9.054279111972E-05
8.811725237496E-05
9.156326476153E-05
8.122761316891E-05
2.131882014987E-04
2.117418074168E-04
2.088928458545E-04
2.037510035500E-04
1.925280597212E-04
1.945547948220E-04
1.997421033278E-04
1.907047526533E-04
1.911644173565E-04
1.823455700525E-04
2.133995888921E-04
1.773050058316E-04
2.173257901232E-04
7.613395829761E-05
1.139442619330E-04
1.111211856122E-04
1.085895158320E-04
1.037491520730E-04
9.820169423006E-05
9.200633456453E-05
8.457205445596E-05
7.767104854509E-05
7.019036864613E-05
7.004998876153E-05
2.176447025580E-04
2.205360218381E-04
2.104760685233E-04
2.061130215652E-04
1.978897283418E-04
1.998476818120E-04
1.154208874772E-04
1.144748269700E-04
1.120284461177E-04
1.088405077721E-04
1.027651574450E-04
9.706482128834E-05
8.952014414400E-05
8.333467914814E-05
7.638909102370E-05
2.199609009965E-04
2.038959601786E-04
-6.172545395280E-05
-5.830719734679E-05
1.157400715973E-04
1.026192514983E-04
1.173965505618E-04
2.136299054618E-05
1.775039679516E-05
1.737070728669E-05
2.079514040785E-05
1.759368714179E-04
1.469317119503E-04
1.596431797082E-04
1.493224480976E-04
1.250411799451E-04
1.586774797259E-04
1.514162088766E-05
1.715579979476E-05
1.539631287269E-05
1.719160265778E-05
2.008182707958E-04
1.909678670313E-04
1.786853783569E-04
1.955947772551E-04
2.038489208597E-05
1.632046992055E-05
1.432291698832E-05
1.289698489752E-04
1.940132566389E-05
2.335399322038E-05
2.368008758839E-05
4.730291544192E-05
4.932661310029E-05
5.277985110400E-05
4.822579315109E-05
4.991253209475E-05
4.138502252304E-05
2.455055645773E-05
4.096459845320E-05
4.298853276225E-05
4.374784445441E-05
4.213106444061E-05
3.676265103192E-05
2.810652956982E-05
3.126118496526E-05
3.575579837518E-05
3.160122473934E-05
9.770932195976E-05
6.922082878178E-05
8.202106408217E-05
7.507978964436E-05
8.544792444758E-05
5.346909764185E-05
2.589187721818E-05
2.783763237988E-05
2.777572361303E-05
2.095093690017E-05
2.211299857192E-04
2.323691479251E-04
2.182726156139E-04
2.728329041350E-04
2.863529755721E-04
1.393700495615E-05
3.088621899950E-06
8.463834389295E-06
-1.021530089127E-05
-4.620500979278E-06
-2.231308184941E-05
-1.735823793750E-05
-3.399599906891E-05
-2.927082232584E-05
-3.976681961232E-05
-4.525205299418E-05
-4.742649022625E-05
-5.507573127675E-05
-5.822514227167E-05
-5.560950008218E-05
-6.433927992928E-05
-2.072026792054E-04
-2.038414083309E-04
-2.025895649422E-04
-2.047811047080E-04
-2.003741568622E-04
-2.015439861649E-04
-1.922071506779E-04
2.820030140144E-04
5.928684491402E-05
2.901632314615E-04
2.878860410873E-04
2.220110885029E-04
1.523098208086E-05
1.795571143068E-05
1.909767889972E-05
1.913794519529E-05
2.753368162425E-04
2.656757132947E-04
2.570625698370E-04
2.391999831427E-04
2.646754803483E-04
2.584374161690E-04
1.926834293830E-05
2.123927367833E-05
1.686417097042E-05
1.574977384252E-05
1.883467363777E-05
9.553755781853E-06
5.356034944441E-06
-3.544025835920E-06
-8.647973324237E-06
-1.689643744719E-05
-2.197393675372E-05
-2.940060240251E-05
-3.474440869224E-05
-4.027023882854E-05
2.821731204540E-04
-5.952440979653E-05
6.261395875475E-05
8.232038176202E-05
9.748392280647E-06
8.106236681353E-06
-1.557989898042E-04
-1.580149744758E-04
-1.612132835633E-04
-1.532333185611E-04
1.533315314924E-05
2.242439809945E-05
3.037612801268E-05
3.084554972866E-05
-1.587218568722E-04
2.193442460244E-06
-1.588057548812E-04
-1.619709744074E-04
3.997315594908E-05
4.881304923155E-05
5.908204943169E-05
6.041607175865E-05
-1.318943179625E-04
-1.326985330016E-04
-1.401660141982E-04
-1.465509400669E-04
-1.520888720130E-04
-1.554817178584E-04
-1.598244261173E-04
-6.818129397866E-06
-1.497873673888E-04
-1.527681333715E-04
-5.992810403184E-05
-1.427841927120E-04
-1.394110091837E-04
-1.371616061993E-04
-1.384685137023E-04
-5.816873872993E-05
-5.423209833440E-05
-5.412969874947E-05
-5.038159972777E-05
-5.046946711512E-05
-4.607543820984E-05
-1.462603217590E-04
-1.464823948850E-04
-5.241444097471E-05
-4.837813970844E-05
-4.431226820605E-05
-4.430687521923E-05
-3.826288234202E-05
-3.181307079387E-05
-2.603627131265E-05
-1.815877219497E-05
-1.000026099659E-05
-1.239862609577E-05
-1.564833995495E-04
-1.536259411015E-04
7.227950359078E-05
8.571286396684E-05
9.577258073208E-05
1.106165624815E-04
1.313191768803E-04
-5.371189940940E-05
-6.131994811668E-05
-7.022273333087E-05
-7.350002194736E-05
1.265806407808E-04
1.276980130199E-04
1.214454574652E-04
1.151091531580E-04
-1.480490065456E-05
-2.238344995599E-05
-3.300088122508E-05
-4.135585682322E-05
9.358345747479E-05
1.001584419037E-04
1.079514946113E-04
8.866473473863E-05
2.591456520523E-05
2.455942352326E-07
1.133976877979E-05
4.238679032943E-06
1.101599609740E-05
-1.459185455392E-05
9.257741857318E-05
8.042396182898E-05
1.380929959191E-04
7.592070177006E-05
1.421607990528E-04
-1.005531001005E-04
1.204368902256E-04
1.325885415960E-04
1.361038778185E-04
1.457609197066E-04
1.443478397560E-04
1.514229972016E-04
1.504190368999E-04
1.524852576757E-04
1.470396208005E-04
1.448816972094E-04
-1.086816443112E-04
-1.123557119287E-04
-1.199380064718E-04
-1.251840293549E-04
1.564018096435E-04
1.447354770229E-04
1.515450191512E-04
1.534279190880E-04
1.465364409494E-04
1.501240030912E-04
1.471412352538E-04
1.413361550095E-04
-8.297744456032E-05
-8.896358704052E-05
-9.692759782516E-05
1.386698140093E-04
8.404983282262E-05
2.114703986181E-04
2.198720337838E-04
1.145676798221E-04
1.053218326644E-04
1.075398975031E-04
1.121069998757E-04
1.053191102817E-04
9.994692778009E-05
1.014687463519E-04
1.015302807736E-04
1.012484708120E-04
9.912097360274E-05
9.630924626751E-05
1.125764950464E-04
9.222113704962E-05
8.340848263553E-05
8.259228886136E-05
8.375451805195E-05
7.956483989996E-05
1.194804239222E-04
1.183773727511E-04
1.169103442731E-04
1.134796513602E-04
1.101209183106E-04
1.104258420954E-04
1.064703332118E-04
8.844992965254E-05
1.143754543984E-04
1.172090697960E-04
1.191281034753E-04
1.194721948099E-04
1.158241865759E-04
1.167667816482E-04
1.180570445248E-04
1.145891084849E-04
1.093667609421E-04
1.057859031631E-04
1.057382157369E-04
1.091258996349E-04
1.061464832094E-04
1.018266096419E-04
9.975230746451E-05
1.005074425153E-04
9.420149253807E-05
9.574546034911E-05
8.657552454978E-05
8.860596617910E-05
8.127987464140E-05
7.866611182049E-05
7.979912745395E-05
7.734962043958E-05
7.596699353747E-05
7.629036540704E-05
7.372394878933E-05
1.181585505072E-04
1.077083492528E-04
1.043846639309E-04
1.043327112233E-04
9.783183264190E-05
1.085671297782E-04
1.063702970106E-04
1.007042764708E-04
1.013060229123E-04
7.160531660067E-05
7.586639649887E-05
6.987980211853E-05
7.186003768901E-05
6.276860693375E-05
6.434563836805E-05
4.836512525769E-05
5.524253785485E-05
5.434594224036E-05
4.222696061018E-05
1.132398321772E-04
1.179917981625E-04
9.835246822688E-05
1.018545413105E-04
1.065261701760E-04
9.835254855077E-05
5.941202409519E-05
6.362104653648E-05
5.748668078086E-05
5.932239242308E-05
5.002813132465E-05
1.189959976795E-04
1.184659760092E-04
1.153398665784E-04
7.281022172137E-05
9.301072564797E-05
9.697218862892E-05
9.872718877869E-05
9.459086827610E-05
9.522411440873E-05
8.835287938250E-05
8.829667801502E-05
8.345087761949E-05
7.833126515984E-05
1.171784504854E-04
1.202127934154E-04
1.114066042947E-04
1.102980930483E-04
1.012984820660E-04
1.033103491664E-04
1.067562906012E-04
1.000522499400E-04
1.024104178685E-04
1.006821776628E-04
8.303273966717E-05
8.787156201483E-05
8.293361407662E-05
8.534854655285E-05
7.574327242603E-05
7.810459222031E-05
6.454345340810E-05
5.163787644723E-05
1.197475654000E-04
7.296466378113E-05
8.334056517257E-05
8.455229882828E-05
8.928756436222E-05
9.214821416283E-05
9.639412927036E-05
9.749987229684E-05
9.011429882668E-05
8.635454964532E-05
8.716371361996E-05
8.530981662335E-05
7.952898701103E-05
7.746208044979E-05
8.111375054046E-05
7.809434505048E-05
8.244372873606E-05
8.393522541226E-05
8.752058029537E-05
9.102974787033E-05
9.487817517729E-05
9.477168551669E-05
9.189706933475E-05
9.228175638007E-05
8.372180498205E-05
8.642706704549E-05
8.215770539092E-05
7.488202795992E-05
7.986100138690E-05
8.112404571980E-05
8.947206379223E-05
9.392855926401E-05
9.517870066126E-05
7.105625604021E-05
7.025045112828E-05
6.624997689331E-05
6.874331762006E-05
8.325662419677E-05
8.587152798371E-05
9.812560730620E-05
9.496474738416E-05
9.069366204895E-05
9.847554719454E-05
7.607559822553E-05
7.534488858623E-05
7.029193124490E-05
7.340662077183E-05
8.310187086738E-05
8.461332233454E-05
8.951230545569E-05
9.284410125196E-05
9.691693178434E-05
9.792086626677E-05
8.444936705231E-05
7.992199072601E-05
8.770481708647E-05
8.223102474635E-05
8.216603416706E-05
8.197165716565E-05
7.620150477929E-05
1.144339585259E-04
1.144261027159E-04
1.107091145406E-04
1.068996039156E-04
1.016306244627E-04
1.045566002866E-04
7.485052922764E-05
7.557670051126E-05
7.699336451816E-05
7.701150483541E-05
1.179976939824E-04
1.177295620955E-04
1.161980970720E-04
1.123218558792E-04
1.063871444528E-04
1.073652833381E-04
1.100665617829E-04
1.055073430888E-04
7.546806507032E-05
7.364349739366E-05
7.368147551665E-05
7.546278027049E-05
7.544021053573E-05
7.594908452376E-05
7.624803730381E-05
7.604795077226E-05
7.413713022077E-05
9.958182068418E-05
8.385057389661E-05
8.695393145304E-05
9.017467514913E-05
8.937202170858E-05
9.590685162329E-05
9.590061655826E-05
8.836361156286E-05
9.199271082020E-05
7.810139621024E-05
8.116463408240E-05
8.440906390234E-05
8.401432033948E-05
1.016659168685E-04
1.013040290630E-04
9.300115610786E-05
9.732755049851E-05
7.478956067494E-05
7.703694015154E-05
7.972267043652E-05
7.960393916607E-05
1.086638266491E-04
1.076293043867E-04
9.775929028899E-05
1.007148540406E-04
1.049578173298E-04
7.256057559035E-05
2.177246962982E-04
3.394365845184E-05
4.590789588108E-05
-1.540156879227E-05
-1.607076957070E-05
-1.551776321859E-05
2.214931148566E-04
2.159606690130E-04
2.147097342933E-04
2.096999355361E-04
2.086273487579E-04
2.025374541375E-04
1.958692991296E-04
1.938043104736E-04
-1.680273640167E-05
1.861709185668E-04
1.747771027785E-04
1.678613646672E-04
1.433011660991E-04
1.532399110041E-04
1.553679076841E-04
1.341913427351E-04
7.562734038718E-05
7.196304423532E-05
6.861700591070E-05
6.334483012189E-05
5.735340659123E-05
1.824584803742E-04
-1.550452379850E-05
-1.390143769249E-05
-1.157736525847E-05
1.838085880972E-04
1.748633832531E-04
1.666043396748E-04
1.548219455870E-04
1.473382880827E-04
1.352852020579E-04
1.200045086669E-04
1.298616093772E-04
6.938630208607E-05
6.505994319055E-05
6.243001580384E-05
5.701369681892E-05
5.171044043892E-05
4.582641122019E-05
3.919173677945E-05
3.351263966282E-05
2.597343664470E-05
2.085959503051E-05
1.350055752058E-05
9.622954549941E-06
3.646345791608E-06
6.832638168129E-07
-3.986887426588E-06
-6.361099404861E-06
-9.713998780757E-06
5.119505825611E-05
4.372107966752E-05
3.772249974701E-05
2.979960649917E-05
8.150988592494E-05
7.767921659382E-05
7.517701690732E-05
6.963066052352E-05
6.372050393729E-05
5.678891114672E-05
4.938488339905E-05
4.255361623720E-05
3.530978966008E-05
2.872512847709E-05
2.194873687988E-05
1.565608832596E-05
1.015494590304E-05
5.245842054359E-06
1.576712009304E-06
-1.958764050833E-06
-4.270106557397E-06
-7.086564610931E-06
-8.587957529673E-06
-1.085135606014E-05
-8.300205744850E-06
-1.010985659531E-05
-1.250142004838E-05
-1.137728350981E-05
2.222320493543E-04
1.615096462679E-04
1.927576171251E-04
1.740408280478E-04
1.838311511408E-04
2.385752386760E-05
1.634209246712E-05
1.135198246310E-05
5.677269734483E-06
1.951449514311E-06
-2.031582591168E-06
-4.940549285383E-06
-7.725580418884E-06
-1.002265612987E-05
-1.170810108177E-05
-1.362362894936E-05
-1.443932773860E-05
-1.359361616744E-05
-1.404019695029E-05
-1.301167223928E-05
2.184008071174E-04
2.225679263682E-04
2.011141491736E-04
2.067142708730E-04
2.129394694744E-04
1.942611525020E-04
1.999770179850E-04
1.873315466699E-04
1.914753470497E-04
1.797047729271E-04
1.691822511966E-04
3.925870521482E-05
1.972989030478E-04
2.062164758004E-04
1.027209840654E-04
1.075625952952E-04
2.526583094583E-05
2.758275431151E-05
2.601212805952E-05
1.901547725647E-05
1.670795236232E-05
9.194614596040E-06
1.421526689821E-04
1.408091042981E-04
1.332905865301E-04
1.144201532986E-04
1.231194407536E-04
1.151332169097E-04
2.080518813487E-05
2.059579034122E-05
1.361840653851E-05
1.259900929855E-05
-1.334622216910E-06
3.129072330931E-06
3.524505482888E-06
-6.511892664732E-06
-8.663683137315E-06
-1.287712904990E-05
1.084649089031E-04
1.221979179958E-04
1.312954776677E-04
1.309880621042E-04
3.841229961658E-05
1.124485193785E-04
1.164957029440E-04
1.007597228639E-04
1.044563833864E-04
5.268598156197E-05
4.232284502297E-05
4.764529309469E-05
4.793311322755E-05
3.908866157995E-05
3.939522557259E-05
3.235224038254E-05
2.597362985037E-05
1.262158677767E-04
1.182021221366E-04
1.183363594779E-04
1.128651161644E-04
1.015730162230E-04
1.050027671953E-04
3.248407276468E-05
3.499469992135E-05
2.013909458011E-05
2.488647873712E-05
3.122665097771E-05
2.347935422137E-05
-1.463032243505E-05
-1.685745605802E-05
1.504735428006E-04
1.535203294596E-04
1.145008304255E-04
6.306966177153E-05
5.520700395482E-05
5.843636706784E-05
4.494963905462E-05
4.904656210665E-05
3.402492036627E-05
3.876130754302E-05
3.011187163498E-05
2.521868401113E-05
2.102571435092E-05
1.377291414096E-05
1.104011132034E-05
3.721909096425E-06
1.461446374187E-06
-4.034641370351E-06
-5.900634209031E-06
-1.012431511614E-05
-1.171197293985E-05
-1.482208646544E-05
-1.626568729065E-05
-1.688849830125E-05
-1.622118907008E-05
-1.809715067775E-05
-1.685063839407E-05
1.286463617996E-04
1.919153789343E-04
1.180886163321E-04
1.366645203146E-04
1.504810167400E-04
1.380308033952E-04
1.143585518221E-04
1.186919961095E-04
1.302571950301E-04
1.137902375243E-04
2.429691246795E-05
2.211357996634E-05
1.861351516976E-05
1.361656575221E-05
7.059576590656E-06
6.016412875185E-06
-1.648563490985E-06
-2.894048134772E-06
-8.899205694579E-06
-1.020500328980E-05
-1.442331631932E-05
-1.533601379887E-05
-1.722227163192E-05
-1.856388904041E-05
1.825274004866E-04
1.609476942416E-04
1.687248569329E-04
1.643957431173E-04
1.507143039938E-04
1.133894422740E-04
7.058824046500E-05
6.845220670784E-05
6.625753459902E-05
1.626763774021E-04
1.639953661147E-04
7.487691590283E-04
7.660664593048E-04
7.525807075848E-04
7.420545853029E-04
7.435610199871E-04
7.472125798349E-04
7.376198549271E-04
7.311905393482E-04
7.280610980376E-04
1.670185926318E-04
7.197027963298E-04
6.588427585548E-05
7.803122454752E-05
9.334934317719E-05
1.076835053959E-04
6.260595186021E-05
1.644399240707E-04
1.667854447456E-04
1.619835239736E-04
1.621461025043E-04
7.801123457509E-04
7.660811179238E-04
1.083839943465E-04
1.680086812315E-04
1.704207028871E-04
1.723967103069E-04
-4.200246272583E-05
-3.816156481518E-05
-4.114076464498E-05
1.737269392087E-04
1.759884848767E-04
1.642103739240E-04
1.654643708803E-04
1.693080444179E-04
1.613411146090E-04
2.895499877944E-06
-6.736523005982E-06
-1.787991773211E-05
-1.968064520417E-05
1.724930470711E-04
1.747336200940E-04
1.693068415137E-04
1.672964452002E-04
1.613400685771E-04
1.637397992916E-04
5.683721739632E-05
4.798750480698E-05
4.352689598577E-05
2.984229065193E-05
1.722789983191E-05
1.525278479275E-05
7.642511190400E-04
7.611577701931E-04
7.749136114148E-04
7.731169112416E-04
7.766785376908E-04
7.386470786960E-04
7.354372490142E-04
7.444461799636E-04
7.265857417694E-04
1.684882072790E-04
1.659012084373E-04
1.566381403154E-04
1.545173329265E-04
1.548704134018E-04
1.554841329131E-04
1.559234965777E-04
1.543306234017E-04
7.180233251230E-04
7.241847440877E-04
7.414513221317E-04
7.555824642207E-04
7.464414376837E-04
7.409282046391E-04
7.305114188323E-04
7.226763085802E-04
1.819644412114E-04
1.764138785146E-04
1.746159674806E-04
1.760114162807E-04
7.514058068111E-04
-4.249919883745E-05
1.563233645380E-04
1.584776136571E-04
7.586530114786E-04
7.593298679014E-04
7.472384420563E-04
7.485998091539E-04
7.330032166477E-04
7.298957649200E-04
1.203381742772E-04
1.310248644824E-04
1.346787938160E-04
1.195260150979E-04
1.611759214494E-04
1.634060898040E-04
1.597779692675E-04
1.596432681734E-04
7.739029165502E-04
7.569286242823E-04
7.596494920425E-04
7.787102810719E-04
7.329300525242E-04
7.443266438042E-04
7.419279164886E-04
7.298104318871E-04
1.540190909154E-04
1.499401684605E-04
1.572367752423E-04
1.562890338855E-04
1.542242656239E-04
-3.437738865054E-05
1.657841845409E-04
1.141307911860E-04
1.106676568109E-04
1.237598733448E-04
-6.138673765482E-05
-6.139931762000E-05
1.045160564371E-04
1.125325768266E-04
1.202952183701E-04
1.213071206057E-04
1.293346436918E-04
1.297844994514E-04
1.095894790435E-04
-6.202617952084E-05
1.327680864872E-04
1.274681983861E-04
1.359877700093E-04
1.362001669390E-04
-6.058031068328E-05
-6.127449621449E-05
1.357728736341E-04
1.472264048052E-04
1.443579715235E-04
1.416267015111E-04
1.388387429643E-04
-6.250714117741E-05
9.079842898698E-05
1.010573335341E-04
-5.881157844907E-05
-4.738147743086E-05
-4.694163975005E-05
-4.384860855495E-05
-5.072840240405E-05
-7.628466843890E-08
7.034232050452E-06
1.695778524053E-05
2.917912717076E-05
4.269295433799E-05
4.519626905391E-05
6.397298894924E-05
6.920029055319E-05
8.319739417153E-05
8.480564573686E-05
-4.885978079059E-05
-5.090813540350E-05
-5.348770407824E-05
-5.649608395665E-05
5.305582852174E-05
6.495830676801E-05
7.890961569628E-05
8.022456230118E-05
9.742346552808E-05
9.743592990177E-05
-5.885789610207E-05
1.492589591133E-04
-5.782352904136E-05
-5.844780223847E-05
-5.830935649180E-05
1.694548674166E-04
1.738730778908E-04
1.715531973885E-04
1.735367837832E-04
1.715165410278E-04
1.705806158344E-04
-4.486062495437E-05
-4.336385540677E-05
-4.568787952303E-05
-4.791665289089E-05
-4.908859913773E-05
-4.835091799669E-05
1.683602928334E-04
1.713690433664E-04
1.717706534334E-04
1.753070658884E-04
1.751113350090E-04
1.787255805030E-04
1.780008598535E-04
1.803297042462E-04
1.780813327928E-04
1.722828752843E-04
1.718319046256E-04
1.764226102732E-04
1.756690798400E-04
1.720427717921E-04
-2.787059409260E-05
1.682208411209E-04
1.651177552517E-04
-5.924710965764E-05
1.508426654521E-04
1.482483132856E-04
1.523496551119E-04
1.529317165893E-04
-5.702774009007E-05
-5.615081735915E-05
-5.618559117913E-05
-5.669709517744E-05
1.524582120702E-04
1.595379398740E-04
1.575114288467E-04
1.564159664365E-04
1.543954440969E-04
1.629298033096E-04
1.604128453096E-04
1.633181878813E-04
-4.991182202015E-05
-5.217226182861E-05
-5.370111291459E-05
-5.346905859984E-05
1.611466424984E-04
1.635423592318E-04
1.652043713506E-04
1.651135818212E-04
1.676928785737E-04
7.159168150993E-05
1.544368402221E-04
1.544012097782E-04
1.729897737013E-04
1.676244535408E-04
1.687247907603E-04
1.755643730231E-04
4.929724880984E-04
4.952274041332E-04
4.996441363677E-04
5.100207131622E-04
5.272413853504E-04
5.162484014879E-04
6.943628220615E-04
6.777434112547E-04
7.285680687362E-04
7.107944652401E-04
6.915913944236E-04
7.275824991490E-04
7.049502927895E-04
7.052407971843E-04
6.969662356867E-04
6.805422040902E-04
6.712094983638E-04
6.727925620686E-04
5.451098725129E-04
5.355172427136E-04
7.113556473159E-04
6.736463119493E-04
6.824660180450E-04
6.982193013815E-04
1.971419397545E-04
2.034662113861E-04
2.093939622783E-04
4.102544716026E-04
4.238602669246E-04
4.312291096927E-04
4.487378901640E-04
4.471787570664E-04
4.590836763137E-04
4.941983977548E-04
4.842439889745E-04
4.766591007155E-04
5.163604899488E-04
5.064556533350E-04
5.271740789949E-04
6.801725726023E-04
6.914424909582E-04
6.947340154069E-04
7.327694305252E-04
7.158092661188E-04
7.187035893146E-04
6.988080249885E-04
7.304194146085E-04
7.058165443982E-04
7.084751860735E-04
5.405048306054E-04
5.214914690588E-04
5.262947776304E-04
5.077577481673E-04
5.197880070136E-04
5.128468692758E-04
5.111434738113E-04
5.061726429047E-04
5.109597991955E-04
5.058879815288E-04
5.082917155795E-04
5.043288514061E-04
5.113777878723E-04
1.636072319718E-04
1.659094645949E-04
1.661356533910E-04
1.671491346991E-04
4.372564378539E-04
4.667785536980E-04
4.527641702428E-04
4.504191869160E-04
4.736409327162E-04
4.587883308776E-04
6.577351316602E-04
6.701354519348E-04
6.800821212284E-04
6.961965417302E-04
7.068784653158E-04
7.092219586628E-04
5.253067845226E-04
1.914840491205E-04
5.322347730242E-04
5.382958865426E-04
5.105515564334E-04
5.014711824597E-04
5.011691994599E-04
4.998740760371E-04
1.688532278146E-04
1.666902730270E-04
1.667337591595E-04
1.716387179528E-04
4.834670310595E-04
4.901995522192E-04
5.051665837283E-04
4.884670875496E-04
6.762797596431E-04
6.933287665845E-04
7.242215268807E-04
7.203511521785E-04
7.034687722318E-04
7.176503736911E-04
6.883305421349E-04
7.019956350610E-04
6.672560459096E-04
6.706003384177E-04
5.442677690643E-04
5.448052587097E-04
5.408147998978E-04
5.407257891932E-04
1.545356959642E-04
1.860360279219E-04
1.759525728208E-04
2.263253481415E-04
2.195883894981E-04
2.372826136927E-04
2.461890641872E-04
2.482851420426E-04
2.647957978271E-04
2.706060290490E-04
2.642520754582E-04
2.860366656595E-04
2.974742277835E-04
3.140661390857E-04
2.050414789478E-04
3.252806363378E-04
3.399845846632E-04
3.470612772393E-04
3.717131266082E-04
3.653209403089E-04
3.613006828664E-04
3.771325889251E-04
6.982577653322E-04
7.147007129852E-04
7.341266701871E-04
7.394063845910E-04
7.171761224324E-04
3.452843355665E-04
2.100093329779E-04
1.994410421608E-04
1.585635733570E-04
2.537876129112E-04
2.713824611915E-04
2.630235198900E-04
2.980950517981E-04
2.866176616629E-04
3.246756521880E-04
3.139739449678E-04
3.368110162604E-04
7.127819206997E-04
7.255348684183E-04
7.426663021496E-04
7.489889585279E-04
7.195870474780E-04
7.180208021218E-04
7.271338071150E-04
7.075393727411E-04
1.784192296730E-04
1.846613939653E-04
1.540884067202E-04
1.552938964577E-04
1.551167414540E-04
1.545997255617E-04
1.543647087681E-04
1.570331792096E-04
1.563262634906E-04
7.253852865366E-04
6.984310393844E-04
7.021811769926E-04
1.821725748155E-04
3.975860828194E-04
3.863906026998E-04
3.792293385312E-04
4.281289527642E-04
4.178898355625E-04
4.380975808857E-04
6.820337251260E-04
6.974402220655E-04
7.404456497640E-04
7.269231870072E-04
7.080590000481E-04
7.379385254894E-04
7.061958272396E-04
7.184715660912E-04
6.883386856478E-04
6.912179568827E-04
1.696892124512E-04
1.766633679952E-04
1.788070594991E-04
1.700441487108E-04
1.606767825183E-04
1.622989371286E-04
1.651158708364E-04
1.681638016460E-04
1.720223157681E-04
4.076003871754E-04
1.811043251817E-04
3.735403704595E-04
2.447225935458E-04
1.771889367000E-04
1.808634334661E-04
1.760818951832E-04
1.549647527007E-04
1.556473090832E-04
1.566847737759E-04
1.616058581920E-04
1.609257468153E-04
1.589744468273E-04
1.582491850637E-04
1.660721100672E-04
1.641421681531E-04
1.733183360202E-04
1.704712774897E-04
1.827564018686E-04
1.788889852597E-04
1.894508062340E-04
1.948081892760E-04
1.949287860954E-04
2.026424642977E-04
2.090623216143E-04
2.159783860713E-04
2.224663254984E-04
2.195448335290E-04
2.346276167128E-04
2.550488304869E-04
7.007714588974E-04
5.148468338360E-05
2.951895717549E-05
1.225211329173E-04
1.234685423882E-04
1.690863165280E-04
1.715686191444E-04
1.694589387943E-04
1.679108408923E-04
1.702258880558E-04
1.680527169721E-04
2.362674482698E-04
2.299884614742E-04
2.373591036821E-04
1.244920188205E-04
2.445011428082E-04
2.583126829827E-04
2.577119369416E-04
2.675023086431E-04
2.780397142774E-04
2.691906747453E-04
2.619468396873E-04
2.618028871602E-04
1.305520190172E-04
1.297459521450E-04
1.339385798206E-04
1.309668925454E-04
2.465763612813E-04
1.202923562979E-04
2.807242121172E-04
2.784908713890E-04
2.446751358735E-04
2.477650166852E-04
2.573997960725E-04
2.737099027335E-04
2.728618868314E-04
2.656038722381E-04
2.749855936292E-04
1.156003249498E-04
1.129085987643E-04
1.159957496385E-04
1.156393693847E-04
1.736606074642E-04
1.753809485739E-04
1.758451858630E-04
1.738441853292E-04
1.752327731601E-04
1.787641007592E-04
2.387712088937E-04
2.453348906935E-04
2.509611376204E-04
2.611764774503E-04
2.770336990339E-04
2.752104962904E-04
2.667160059013E-04
2.769047020671E-04
1.338942491512E-04
1.318555383055E-04
1.645382461590E-04
1.670349242554E-04
2.104685179542E-04
2.056043175011E-04
2.157678656505E-04
2.070509680481E-04
2.160715085558E-04
2.183390725468E-04
2.074356103179E-04
1.493143023481E-04
1.488405326454E-04
1.466563881354E-04
1.417317049944E-04
1.466773117341E-04
1.450008197205E-04
1.495018708227E-04
1.449427749731E-04
1.530833199562E-04
1.555084135475E-04
1.539421989567E-04
1.520562716916E-04
1.901752209510E-04
1.751297830552E-04
1.849666505688E-04
1.898568274657E-04
1.840825225865E-04
1.802464088177E-04
2.029801535972E-04
2.336893806202E-04
1.949588797119E-04
1.576247550215E-04
1.631817803391E-04
1.644272156423E-04
1.648125725458E-04
1.627750431387E-04
2.142224723260E-04
2.243563115670E-04
2.245274601004E-04
2.360018296407E-04
2.323307169433E-04
2.438632581446E-04
2.364069167026E-04
2.466153801977E-04
2.470213723774E-04
2.371351576903E-04
1.442710520036E-04
1.395842334847E-04
1.350862544154E-04
1.359440615858E-04
1.409994408178E-04
1.377217684917E-04
1.623059471037E-04
1.599176209766E-04
1.584342217941E-04
1.594759491046E-04
1.596633471967E-04
2.060962836423E-04
1.894623226248E-04
2.379748143766E-04
2.219376574702E-04
2.738218894309E-04
2.908388293901E-04
2.867239705618E-04
1.471124213088E-04
1.435821438769E-04
1.383077082212E-04
1.369309708286E-04
2.728414523396E-04
2.702141682066E-04
2.902517336726E-04
2.837406431824E-04
2.775670761733E-04
1.325020755188E-04
1.247284176840E-04
1.245881962866E-04
2.278204138258E-04
2.368405433355E-04
2.451328696630E-04
2.629928703229E-04
2.599211536750E-04
2.677338169217E-04
2.861179726536E-04
2.805972604222E-04
1.206750110618E-04
1.289424989468E-04
1.519889038183E-04
1.534823488790E-04
1.619034757526E-04
2.074627794123E-04
2.048333789432E-04
2.006527864312E-04
1.986003848823E-04
1.839107868809E-04
1.880548717566E-04
1.920303371252E-04
1.833716544278E-04
2.782490474294E-04
2.740709506122E-04
2.900389898872E-04
2.861512665079E-04
4.571875764893E-04
4.626568480523E-04
4.653024459911E-04
4.596570925489E-04
4.689548482932E-04
4.517698814573E-04
4.624133994565E-04
4.545581169755E-04
1.820824065665E-04
1.792051560150E-04
1.784012390458E-04
1.742815573711E-04
1.673253068506E-04
1.163328457774E-04
1.131702582463E-04
1.147092049533E-04
2.217102957153E-04
2.047317558808E-04
2.117463962858E-04
2.194842573668E-04
2.286448754782E-04
2.380507239421E-04
2.497717405573E-04
2.726754331931E-04
2.697164507759E-04
2.601856146655E-04
2.733665506948E-04
1.139751068577E-04
1.107752603533E-04
1.072659702008E-04
1.076045995655E-04
1.773055210126E-04
1.809305066328E-04
1.791585181977E-04
1.790239584703E-04
1.858703986242E-04
1.826501929551E-04
1.829364680919E-04
1.953056166341E-04
1.922233279365E-04
2.071432538506E-04
2.026642215953E-04
1.973128715279E-04
2.164873947571E-04
1.956452033692E-04
1.888637593998E-04
2.220636567563E-04
2.311201850215E-04
2.410164472109E-04
2.550332287733E-04
2.656015249253E-04
2.835668289849E-04
2.770938408508E-04
1.119493432929E-04
1.104769670794E-04
2.032961158321E-04
2.144268812054E-04
2.105135059880E-04
2.149520917393E-04
2.266794156162E-04
2.346809058831E-04
2.486845874434E-04
2.590062624372E-04
2.784973109106E-04
2.708639570859E-04
1.052388091871E-04
1.085826275510E-04
1.108376968311E-04
1.041862586957E-04
1.832556299907E-04
1.853399138265E-04
1.987452007265E-04
6.272202472346E-05
1.938795289699E-04
1.508854302705E-04
1.119622962477E-05
4.968805516978E-06
1.563264971939E-04
1.605072453191E-04
1.578426753734E-04
1.510925917170E-04
-7.865704549827E-06
-2.520422785556E-06
-4.918304881090E-06
-2.388662699263E-06
-3.189017652985E-06
3.776767799871E-06
3.524477555362E-06
1.454689690025E-04
1.426881278945E-04
1.341239316527E-04
-1.265128119200E-05
-1.102037784912E-05
-6.483517392448E-06
-1.041165079889E-05
1.207724065513E-04
1.278708264651E-04
1.244523515034E-04
1.133057218893E-04
1.401926287984E-04
1.669933154292E-06
1.631830761465E-04
1.751982812865E-04
5.605811914480E-05
6.280897425439E-05
5.144566151510E-05
1.938356520689E-04
1.936927462853E-04
1.944996609816E-04
1.923198956668E-04
8.816599314118E-05
8.418341427820E-05
8.476660133454E-05
8.037397359278E-05
2.649589044351E-05
3.403745404142E-05
4.277560543612E-05
3.086690277238E-05
1.908306636770E-04
1.897322310905E-04
1.860433381902E-04
1.829948450295E-04
1.087237223244E-05
1.606049254332E-05
2.462563220213E-05
1.495522520905E-05
1.692636851596E-04
1.692609261931E-04
-1.801173457064E-05
-1.643657045060E-05
-1.175233585729E-05
-1.562034554845E-05
-8.285173871034E-06
-1.691441105222E-05
-2.116664246301E-05
-2.945948468256E-05
-2.043759585698E-05
-1.988911946174E-05
-2.535425613931E-05
-2.462287804158E-05
-1.099772575866E-05
-1.349427312602E-05
-4.592241724147E-06
-2.769729233965E-05
-3.030423055075E-05
-3.647366038639E-05
-3.855193056886E-05
-2.380242816385E-05
-2.021810035794E-05
-1.434481224542E-05
2.813604751623E-06
1.375705185181E-07
-7.295648343816E-06
-7.850614125591E-06
1.843176478289E-05
1.159147178264E-05
3.958402868419E-05
-4.343013331009E-06
4.719380501048E-05
-2.183704600834E-05
-2.693468926355E-05
9.541363518881E-05
1.050065600049E-04
1.008890282102E-04
8.749163937788E-05
-2.306371471805E-05
-2.199512749667E-05
-1.682698983845E-05
-2.045366528421E-05
6.388023612692E-05
7.618726503171E-05
7.248867499958E-05
5.781889258780E-05
-2.562132376220E-05
-2.200922338239E-05
-2.085146991965E-05
-2.414963934478E-05
-2.294932156865E-05
-1.806140371948E-05
4.697883669624E-05
4.461957188950E-05
3.192886493418E-05
2.105332343831E-05
1.022296340058E-05
4.051340951178E-06
-2.658450049173E-05
-1.821783076733E-05
1.526252253262E-04
8.469058930782E-05
8.467235340065E-05
1.361388938821E-04
1.330655507618E-04
1.396493135460E-04
1.467026324566E-04
1.378447745257E-04
1.331031334530E-04
1.240593391917E-04
1.316823969915E-04
1.230320462682E-04
1.675989533438E-04
1.675232764043E-04
1.388355236180E-04
1.711795936217E-04
1.350612445516E-04
1.338791631592E-04
1.341979471537E-04
1.298889346747E-04
1.275742849485E-04
1.308946178347E-04
1.263594711523E-04
1.293838015439E-04
1.313626362506E-04
1.260769611199E-04
1.244460688577E-04
1.724873579893E-04
1.356346858762E-04
1.395985673790E-04
1.369088904149E-04
1.547968147184E-04
1.551126855863E-04
1.505141336809E-04
1.449124531860E-04
1.474351523624E-04
1.475147567727E-04
1.493137476363E-04
1.426794154633E-04
1.448264199662E-04
1.442916505104E-04
1.533869876446E-04
1.627970434495E-04
1.660265329915E-04
1.579263980416E-04
1.603641475632E-04
1.632061259901E-04
1.613926493775E-04
1.632983410730E-04
1.424568041206E-04
1.396775329558E-04
1.383305641058E-04
1.397887967792E-04
1.429580516953E-04
1.400579510437E-04
1.383191612766E-04
1.222823492618E-04
1.145196700858E-04
1.193679509270E-04
1.213722855969E-04
9.833299027181E-05
1.033487384022E-04
8.790125612424E-05
9.488685478594E-05
1.004001828677E-04
9.583209242808E-05
8.609565695100E-05
6.781929449607E-05
7.812858431259E-05
7.897501067574E-05
8.712185177081E-05
7.032197604859E-05
1.916434810769E-04
1.884696165765E-04
1.079593754086E-04
1.038926547477E-04
1.044649634806E-04
9.776241473730E-05
9.540588307559E-05
1.000319745584E-04
9.359998493375E-05
9.727638579022E-05
8.146512409689E-05
8.626787052363E-05
9.322135672265E-05
1.014342743603E-04
8.823419796355E-05
1.083256691557E-04
1.104538451945E-04
1.144152397448E-04
1.122264802580E-04
1.184517361586E-04
9.879657926371E-05
1.064984121239E-04
1.151479121026E-04
1.164229025764E-04
1.088044036666E-04
1.011821893418E-04
9.300368981162E-05
9.505273103169E-05
1.005003589411E-04
9.383621959433E-05
1.822028949605E-04
1.785078643082E-04
1.217612800942E-04
1.172823527838E-04
1.144744603799E-04
1.183202114951E-04
1.125722831991E-04
1.156599401017E-04
1.186052981975E-04
1.130146216749E-04
1.096870658388E-04
1.057996571740E-04
1.088906448451E-04
4.712908275291E-04
6.942150216426E-04
6.916383010618E-04
-1.354815834972E-06
-4.225993090431E-08
-3.448710122108E-06
-4.454346091259E-06
3.720535280345E-04
3.701914330023E-04
3.709660810530E-04
3.677430271253E-04
3.660240807043E-04
3.687488328099E-04
3.671294905297E-04
3.580160614429E-04
3.622916649201E-04
-4.889612614090E-06
-5.056455404815E-06
-8.168599960631E-06
-7.922555232099E-06
-6.916855996220E-06
3.745475367434E-04
3.748104365113E-04
3.733937205019E-04
3.731465392594E-04
3.706795545586E-04
3.717235957822E-04
-6.581928983904E-06
3.605203777497E-04
3.563311835767E-04
3.511699243108E-04
3.500151033372E-04
3.437296950633E-04
3.470573473030E-04
3.424787728417E-04
3.482319623385E-04
3.426707681558E-04
3.496646112262E-04
3.447671254438E-04
3.502802793989E-04
3.460962969205E-04
3.480266069688E-04
-2.720184880933E-06
1.329746963333E-06
2.474951879582E-06
-7.198598457048E-07
3.569625988944E-04
3.608205342603E-04
3.570066744477E-04
3.620449574617E-04
3.577213832033E-04
3.635410562718E-04
3.631376429688E-04
3.581374900537E-04
3.619072197755E-04
3.572436111080E-04
-1.120375581644E-05
-9.486899767433E-06
-1.072095626347E-05
-1.350377325814E-05
-2.722523610671E-05
3.465216310924E-04
3.505547696216E-04
3.487903842559E-04
3.458536097174E-04
-4.390458373761E-05
-4.454232263813E-05
-4.650110691516E-05
-5.102756463615E-05
-5.720318423782E-05
-5.332491246761E-05
-5.050614315833E-05
-4.979984055448E-05
3.376970780744E-04
3.414891490851E-04
3.404689002644E-04
3.371562545230E-04
-3.374253765996E-05
-3.850730774538E-05
-4.486840859086E-05
-4.953414934621E-05
-5.786276330446E-05
-5.761698327539E-05
-5.366635380769E-05
-5.875721129383E-05
-2.768829351309E-05
3.485329291007E-04
-3.198058424581E-05
-3.972177540891E-05
3.680618677531E-04
3.725245950618E-04
3.683972221834E-04
3.667046508257E-04
3.705790151648E-04
3.702664424580E-04
-2.468473255979E-05
-2.307637769609E-05
-2.150876230472E-05
-1.518567491108E-05
-1.639883039832E-05
-2.010923975275E-05
-2.291912359333E-05
-1.617350381600E-05
3.558073912619E-04
3.645125267069E-04
3.595308963950E-04
3.575867857807E-04
3.529209591825E-04
3.612015159309E-04
-4.172839245283E-05
-4.258851660291E-05
-3.863867137551E-05
-3.072685959086E-05
-3.320978305946E-05
-4.271027545534E-05
3.304475000764E-04
3.494637491087E-04
3.354424368536E-04
3.149130696689E-04
3.093738030030E-04
3.097729840255E-04
7.038906224768E-06
6.458868313832E-06
3.349616226556E-06
-1.009116273835E-06
2.091008458038E-04
2.081405222513E-04
2.086005135326E-04
2.095058837510E-04
3.084800806854E-04
2.379093180293E-04
2.405247588825E-04
2.418750326424E-04
3.205684841592E-04
3.127264376553E-04
3.185532407550E-04
3.229641130108E-04
3.311332236796E-04
3.283813765598E-04
3.215223703059E-04
3.420489833759E-04
3.335818345239E-04
2.384436672243E-04
3.139059047829E-04
3.123814346004E-04
3.156157602604E-04
2.040648266003E-04
2.082730647324E-04
2.484772364356E-04
2.485243645669E-04
2.495572364785E-04
2.506735634828E-04
3.082069086135E-04
3.050047800193E-04
2.963385651654E-04
3.020528823992E-04
3.062834403725E-04
3.025407439261E-04
9.797790089491E-06
1.084291687113E-05
7.171900396843E-06
9.227938248862E-06
2.080404939152E-04
2.067664545924E-04
2.075708681195E-04
2.088333337730E-04
2.433512370643E-04
2.436071523526E-04
2.454140857838E-04
2.469980780982E-04
3.134494312335E-04
3.280201128726E-04
3.305829471424E-04
3.403173835128E-04
3.379058698785E-04
3.457459371772E-04
3.342534339652E-04
4.343605963924E-06
4.333583038184E-07
2.145450481898E-04
2.149157773920E-04
2.165219226418E-04
2.172658974379E-04
2.189444808104E-04
2.197828161089E-04
2.216750551767E-04
2.227171897080E-04
2.244938615137E-04
2.255869880414E-04
2.269086812490E-04
2.275474395963E-04
3.503834802033E-04
3.408188108166E-04
3.370190328339E-04
3.448980966470E-04
3.421012260942E-04
3.334009479725E-04
2.751155908580E-06
-1.808913174224E-07
3.489866367601E-04
3.492246221513E-04
3.447308781243E-04
3.400293868885E-04
3.551802188351E-04
3.476436501731E-04
3.417017366059E-04
3.497951275673E-04
3.470534281414E-04
3.514905920428E-04
3.419046501232E-04
3.372685805304E-04
2.701899007260E-06
4.127273063733E-07
4.419428715098E-06
-2.160001609763E-06
2.096853462946E-04
2.095807735909E-04
2.110901896860E-04
2.114846664732E-04
2.139095766045E-04
2.143193697597E-04
2.288776717810E-04
2.296609050820E-04
2.319842531375E-04
2.334793458027E-04
2.352856461796E-04
2.363594157538E-04
3.383040510356E-04
3.422793564214E-04
3.429657716410E-04
1.986255112011E-04
3.339517508680E-04
3.297586913724E-04
-1.181429030602E-04
-1.087127241494E-04
-9.490931214068E-05
-9.211814112007E-05
-8.073661401307E-05
-7.992590210768E-05
5.895526477186E-06
2.043878072998E-05
1.378496327362E-05
1.370978011686E-05
2.123365916245E-05
-1.164155015193E-04
3.068901105653E-05
-2.003068554281E-04
-2.027123237492E-04
-2.047698756602E-04
-2.075605621651E-04
-2.056601502564E-04
-2.096154408594E-04
-2.077985003907E-04
-2.072399260539E-04
-2.024672972160E-04
-1.320057878440E-04
-1.250087246567E-04
-2.029323950138E-04
-1.369914228389E-04
-1.361650889248E-04
-1.288061131129E-04
-3.137597348631E-05
-2.143040198829E-05
-2.334569291569E-05
-1.427091382543E-05
-1.739469683443E-05
-8.645159239761E-06
-1.129142889468E-05
-1.334077108722E-06
-3.773226485639E-06
9.713867131612E-06
3.354590241918E-06
5.628705696555E-06
1.680416515830E-05
-1.986658110205E-04
-2.001699452472E-04
-1.952142563616E-04
-1.895125040665E-04
-1.838889781436E-04
-1.792667289537E-04
-1.733650358761E-04
-1.696690179638E-04
-1.612045024721E-04
-1.581881734261E-04
-1.502811864833E-04
-1.479129008832E-04
3.701406544208E-05
3.271425000425E-05
3.870289676913E-05
4.886937167449E-05
-1.517404708082E-04
-1.580004712135E-04
-1.562933758360E-04
-1.661777030113E-04
-1.656136899868E-04
-1.759441324575E-04
-1.747324147237E-04
-1.868089963786E-04
-1.856629129072E-04
-2.023405315617E-04
-2.009617010074E-04
-1.934649861205E-04
-1.996777885507E-04
1.094114168309E-04
9.672953953921E-05
-1.622125400359E-04
-1.668342570417E-04
-1.533106720455E-04
-1.590840988751E-04
-1.645944255150E-04
-1.600532240508E-04
1.193394578656E-04
1.149194428859E-04
1.371151134982E-04
1.268586374511E-04
-1.553880283223E-04
-2.823060342420E-05
-1.504246972367E-04
-1.520299136813E-04
-2.048845834740E-04
-2.004421234525E-04
-2.032581040231E-04
-2.039500984415E-04
-2.011534581064E-04
-2.026844652045E-04
-2.016905841337E-04
-1.993291849720E-04
5.393444561270E-05
5.032381352569E-05
5.687073387424E-05
6.718173378375E-05
-2.061501711500E-04
-2.032538693622E-04
-2.054041894617E-04
-2.032165964488E-04
-2.039907796838E-04
-2.006577911018E-04
7.613849690510E-05
7.568330094026E-05
8.286302913779E-05
9.079048044785E-05
-1.510028657871E-04
-1.551204884086E-04
-1.566543096937E-04
-1.549725970936E-04
3.328517444113E-04
-3.829465861849E-05
-4.466463266182E-05
3.880739157951E-05
5.308502620648E-05
5.726922210025E-05
6.889326406393E-05
2.691216231883E-05
3.118003073867E-04
3.133536195936E-04
3.143349077826E-04
3.125061467895E-04
2.464971395371E-04
2.400843220478E-04
9.065983322625E-05
2.236302776481E-04
1.925874744203E-04
1.830870510025E-04
1.601286605763E-04
1.510450835990E-04
1.049670934562E-04
1.189827729433E-04
1.301165108853E-04
9.364600314504E-05
8.196103949664E-05
6.969712865918E-05
3.095181779495E-04
2.148436462140E-04
8.067250516700E-05
1.031492926240E-04
3.154182598683E-04
-1.427433855825E-05
-3.762707745661E-05
-2.883383721725E-05
-3.228972248443E-05
-2.593225760722E-05
-4.677042453919E-05
-5.064730710745E-05
-5.498445896812E-05
3.234465171726E-04
3.266435840700E-04
3.255335206287E-04
3.228603272687E-04
3.917087821243E-05
1.635680338714E-05
2.597864074379E-05
1.905521155558E-05
-1.475011482894E-05
-2.962989542457E-06
-8.259071251318E-07
-2.679245350586E-05
3.199096517899E-04
3.152738194792E-04
3.177742736425E-04
3.177949327533E-04
3.196470048638E-04
3.091900487050E-04
3.107376511138E-04
3.095483130772E-04
3.104775946226E-04
3.007153520699E-04
2.931244292500E-04
2.945851534405E-04
2.888112888119E-04
2.895252887391E-04
2.875164129398E-04
2.868581710602E-04
2.840072303695E-04
2.768119434920E-04
2.786067206245E-04
2.821597710936E-04
2.771427551884E-04
2.991048068207E-04
2.976736650321E-04
2.947761589903E-04
2.931708119832E-04
2.905598151074E-04
2.892846684712E-04
-7.404211381738E-05
-6.793550803856E-05
-6.074304954338E-05
-6.197621528066E-05
-5.202445234720E-05
-5.281475508840E-05
-4.240092142914E-05
3.004379864897E-04
-3.513645372676E-05
2.978737385847E-04
3.052834214091E-04
3.108097009452E-04
3.110429633079E-04
3.116987116815E-04
2.660481846903E-04
2.627285682751E-04
2.580129025094E-04
2.554047881832E-04
3.069970147685E-04
3.072982774920E-04
3.092167191859E-04
3.091489949024E-04
3.101868419491E-04
3.095394167688E-04
3.102827261765E-04
3.081825888020E-04
2.740376535897E-04
2.751796030201E-04
2.739496933648E-04
2.714160348267E-04
2.688438545689E-04
2.694497376287E-04
3.086585506640E-04
3.068479939284E-04
3.080084669323E-04
3.077219446432E-04
3.046407296555E-04
6.948745792113E-04
1.934201691132E-04
1.752786498365E-05
6.025805704612E-04
5.982441497937E-04
5.737794838666E-04
5.651140244989E-04
5.719302694416E-04
5.490059776462E-04
4.793581863413E-04
4.866995321001E-04
4.845835764019E-04
4.896505792000E-04
4.851630280666E-04
6.181648796807E-04
4.905318520293E-04
4.860229974481E-04
4.918762254006E-04
4.932875381426E-04
1.181666975824E-04
1.208342684685E-04
1.162384007271E-04
1.086673505643E-04
2.450870106475E-04
2.762769292620E-04
2.651816661134E-04
2.769652068297E-04
4.880778738921E-04
6.311849354835E-04
6.368574083634E-04
6.294154151104E-04
5.090053795690E-04
5.024723775250E-04
5.109779253706E-04
5.029248423600E-04
5.024730215280E-04
5.112420998815E-04
5.084811249549E-04
5.113452620594E-04
5.126924677580E-04
1.284235761041E-04
1.316898295902E-04
1.270000074806E-04
1.193024180824E-04
2.944238406326E-04
3.289178800293E-04
3.164322148297E-04
3.261160613429E-04
3.156965756600E-04
3.522112685884E-04
6.044378997994E-04
5.956011142966E-04
6.086225983295E-04
6.272306063604E-04
6.401866096167E-04
6.431346378963E-04
2.684447079191E-04
2.992155164589E-04
5.733484376794E-04
5.918569579333E-04
5.814566798786E-04
5.721844361601E-04
5.773356985262E-04
5.541394126314E-04
5.533049907495E-04
5.267411309807E-04
5.278410831981E-04
4.588525676895E-04
4.603538699882E-04
4.623410723381E-04
4.633341474003E-04
1.076126029325E-04
1.031542242960E-04
1.048857938766E-04
9.936279773833E-05
1.018728431432E-04
9.824936897822E-05
2.334963952936E-04
2.252349700006E-04
2.132412409853E-04
2.423794829549E-04
5.185717387788E-04
5.348818868776E-04
5.350802208855E-04
5.503403206149E-04
5.675828559833E-04
4.994228101940E-04
5.640708675777E-04
2.449282773962E-04
5.968242425123E-04
6.113132751278E-04
6.008885652104E-04
6.031406452356E-04
5.781302141917E-04
5.774033188368E-04
5.335535856396E-04
5.403038093491E-04
5.590265264615E-04
5.390544346615E-04
4.639684788974E-04
4.715238592753E-04
4.696329624604E-04
4.754433531129E-04
4.725582092106E-04
4.706620138962E-04
4.761612307262E-04
4.774131574500E-04
1.097294293792E-04
1.109801247166E-04
1.060661574487E-04
9.990630154762E-05
2.331474662359E-04
2.318515956566E-04
2.556520787778E-04
5.468016007170E-04
5.398892727793E-04
4.984709868078E-04
5.036439406736E-04
6.906372872556E-04
6.819784684185E-04
6.807940136573E-04
6.588326658231E-04
6.524037232980E-04
6.313995244248E-04
6.311231953776E-04
5.253184191839E-04
5.313868591579E-04
5.329308373520E-04
5.295859118257E-04
6.830222426210E-04
5.255803569985E-04
5.258201593007E-04
5.265986805827E-04
5.299775144805E-04
5.293617871671E-04
1.510878728537E-04
1.536088484552E-04
1.474973479639E-04
1.478709351839E-04
3.767206117022E-04
3.834433283641E-04
3.886403283452E-04
5.249618260209E-04
6.768448472690E-04
6.632208540264E-04
6.537290318066E-04
6.828393289718E-04
6.648028541175E-04
6.520066521735E-04
6.499669092242E-04
5.368883306802E-04
5.411784425991E-04
5.408541157359E-04
5.379980234943E-04
5.209031343851E-04
5.170569392771E-04
5.163943238268E-04
5.210760208845E-04
5.222573496952E-04
5.261770528778E-04
1.548337918289E-04
1.604575407955E-04
1.631922635544E-04
1.610422718468E-04
4.074264635551E-04
4.168599787317E-04
4.177558871703E-04
4.336153892509E-04
4.458845582495E-04
4.338489864642E-04
6.434786466851E-04
4.058343546336E-04
4.226821093667E-04
4.103486809469E-04
6.299544790550E-04
5.240773961216E-04
5.291732428455E-04
1.402587110377E-04
1.441197711925E-04
1.399962714864E-04
1.314709078427E-04
3.496201803164E-04
3.543772650645E-04
3.867645223079E-04
3.721871823244E-04
3.717327248200E-04
4.002061883138E-04
6.126705450198E-04
6.253818015158E-04
6.358412147974E-04
6.524619021126E-04
6.632460523955E-04
6.583433096993E-04
6.370062246033E-04
6.384013043218E-04
6.294362105976E-04
6.111989831644E-04
5.965544153435E-04
5.937648989519E-04
4.937846344848E-04
5.249328426594E-04
5.062074266462E-04
5.164999071586E-04
5.225345997391E-04
6.404161617747E-04
6.525780240337E-04
6.647340915749E-04
6.726825682672E-04
6.762164347071E-04
6.755115658131E-04
6.750937968072E-04
6.707963100739E-04
6.611040975570E-04
6.464715444488E-04
6.396483235578E-04
6.143826726812E-04
6.162476529088E-04
5.130305473117E-04
5.186942537515E-04
5.233002575203E-04
5.225594958147E-04
5.171870452377E-04
5.195835463143E-04
5.217601301974E-04
5.184265376368E-04
5.202871609336E-04
5.183447977449E-04
5.217744378809E-04
5.257655197777E-04
5.202986290497E-04
2.773835223631E-05
5.479818032524E-04
5.272086059268E-04
2.041551096909E-04
2.108112922354E-04
2.388888441968E-04
2.367638026192E-04
2.411177198705E-04
2.407226734866E-04
2.217764068959E-04
2.275410915977E-04
2.218321178958E-04
2.257336889148E-04
2.507761800165E-04
2.053904601665E-04
2.484654701396E-04
2.449685951942E-04
2.422859940142E-04
2.386459382883E-04
2.542226545779E-04
2.521752901802E-04
2.504329349849E-04
2.507141432186E-04
2.570617736518E-04
2.550145166899E-04
2.546774082026E-04
2.561839197130E-04
2.479685394856E-04
2.118140441901E-04
2.292688377846E-04
2.275093092699E-04
1.887133526177E-04
1.956842112351E-04
1.716326326338E-04
1.649160126813E-04
1.603826104708E-04
1.820362425749E-04
1.772191010256E-04
1.755218083652E-04
1.801409301487E-04
1.823867643868E-04
1.842132747576E-04
2.277315362686E-04
2.053031642060E-04
2.129659937000E-04
2.160561269849E-04
2.239357414753E-04
1.986914050944E-04
1.881392145662E-04
1.927867592562E-04
1.953716554281E-04
1.908648178563E-04
1.902904162949E-04
1.947896737363E-04
2.356943884903E-04
2.316373573007E-04
2.570072918626E-04
2.528513159498E-04
2.682645366367E-04
2.677824477522E-04
2.551330380806E-04
2.909084517082E-04
2.886919238868E-04
2.803187528100E-04
2.867102853911E-04
3.207147477986E-05
3.946497663287E-05
3.702658578459E-05
4.394673964270E-05
1.701745499481E-04
1.968860117707E-04
1.956315124748E-04
1.843970721557E-04
1.794763807520E-04
2.030256402732E-04
2.522224536236E-04
2.533386350107E-04
2.965541146567E-04
2.975480558858E-04
2.922894632800E-04
2.955199407367E-04
2.924206514833E-04
2.935678650421E-04
2.554650849190E-05
2.007125907761E-05
2.540835476871E-04
1.855020463036E-04
1.838087239475E-04
1.620520999303E-04
8.057044978841E-05
9.914436930600E-05
9.359419470133E-05
1.115502689018E-04
1.133610792916E-04
1.266124500527E-04
1.495855903687E-04
1.392438646955E-04
1.415699853954E-04
1.614566378383E-04
2.561291077106E-04
2.568287838794E-04
2.809582243582E-04
2.760797901729E-04
2.772403050657E-04
2.768999332486E-04
7.502376852060E-05
6.411126597439E-05
5.683086542210E-05
8.136006285729E-05
9.240123911257E-05
1.000224847404E-04
1.471213966028E-04
1.749116455473E-04
1.726531097411E-04
1.594191644498E-04
5.249300850025E-04
1.773817836497E-04
1.701801526666E-04
2.009786490507E-04
1.115027457984E-04
1.084010649005E-04
1.021621402221E-04
9.849281933751E-05
9.258837570414E-05
9.073825257753E-05
1.738742540012E-04
1.799382719175E-04
1.804638139914E-04
1.913976852368E-04
2.080575296011E-04
1.924632969451E-04
1.134690170761E-04
1.105444531964E-04
1.054117989137E-04
1.001669093245E-04
9.474133731234E-05
9.423714935610E-05
1.741949654228E-04
1.703189375867E-04
1.883084939566E-04
1.841314945679E-04
1.128512344304E-04
2.026938941197E-04
1.853773315501E-04
1.889661464764E-04
9.021705704049E-05
5.057076632735E-04
5.034054558197E-04
1.109009746002E-04
1.099468891616E-04
1.069187526620E-04
1.024198930498E-04
9.791232673811E-05
9.260042961191E-05
1.919654644355E-04
2.028440358000E-04
2.043330164749E-04
2.134103128022E-04
5.077792424085E-04
5.058565605613E-04
5.167065842353E-04
4.935176735460E-04
5.140163049621E-04
4.787241771883E-04
4.967022586715E-04
4.829815129737E-04
1.106533265226E-04
1.082463250379E-04
1.022843862866E-04
9.953774310092E-05
9.340827674064E-05
1.076426484375E-04
1.057031415008E-04
1.113051164960E-04
1.004096856385E-04
1.520623458061E-04
1.548827113148E-04
1.564580971914E-04
1.567983482836E-04
1.557697310282E-04
1.382835791433E-04
1.440022681391E-04
1.456950284126E-04
1.513045273847E-04
1.341003000125E-04
1.595780716042E-04
1.557450297594E-04
1.622612885009E-04
1.622915768331E-04
1.588760029319E-04
1.603633293251E-04
1.752525662386E-04
1.679148691623E-04
1.619508274369E-04
1.618850695388E-04
1.536823723321E-04
1.541283905969E-04
1.701016852653E-04
1.652288932124E-04
1.669498801518E-04
1.495012650985E-04
2.018896094218E-04
1.526854357058E-04
1.305635536515E-04
9.661677551474E-05
1.579354043274E-04
1.663512897388E-04
1.665379613762E-04
1.752295849053E-04
1.758055437059E-04
1.849905250916E-04
1.167407841725E-04
1.112279996758E-04
1.501110300869E-04
1.546856659619E-04
1.556643831331E-04
1.621557787315E-04
1.627932788947E-04
1.706981003833E-04
1.234660304800E-04
1.180472369008E-04
1.494171795932E-04
1.491003459050E-04
1.513012028513E-04
1.556535368184E-04
1.558906250665E-04
1.600725037555E-04
1.362487983987E-04
1.321774405066E-04
1.256773218941E-04
2.809492247955E-04
4.766541997220E-04
4.652365950006E-04
1.367233824381E-04
1.338361979383E-04
1.400959145360E-04
1.334411281861E-04
1.413597418867E-04
1.527389501055E-04
1.685362910399E-04
1.652562673586E-04
1.525279103949E-04
1.628788086976E-04
1.705642536259E-04
1.273828267017E-04
1.697761122869E-04
2.072189396834E-04
1.980520360355E-04
1.932923348886E-04
1.843595884624E-04
1.976125097624E-04
1.968055726665E-04
1.856444198280E-04
1.943661849945E-04
2.012663417595E-04
2.002328947069E-04
1.928838994947E-04
1.933712328114E-04
1.332355497999E-04
1.450370121864E-04
1.268903628277E-04
2.183242545911E-04
2.223095169114E-04
2.167233645357E-04
2.223857461004E-04
2.138355392942E-04
2.207280696037E-04
2.026134222823E-04
2.118988534765E-04
2.196948629704E-04
2.154145547858E-04
2.207985145679E-04
2.140767037957E-04
2.078339483122E-04
1.013844752240E-04
9.777058112257E-05
1.034953794350E-04
9.839328928227E-05
9.958618133041E-05
1.083540699886E-04
9.296813369574E-05
1.027877954330E-04
1.101189144272E-04
1.052344949926E-04
1.153850802239E-04
1.143718013967E-04
8.278144909588E-05
7.793085776524E-05
7.741477392104E-05
8.472877164996E-05
1.767225501309E-04
1.716408115143E-04
1.802767269557E-04
1.828540027069E-04
1.766938625883E-04
6.967930081478E-05
7.886441441049E-05
7.101314768723E-05
6.703811846887E-05
6.076814587649E-05
7.031542960923E-05
1.284027409087E-04
1.195090600913E-04
1.284608541523E-04
1.385886774375E-04
1.499511672244E-04
1.495953376147E-04
1.384671204598E-04
1.443129867298E-04
1.515546718698E-04
1.630329182273E-04
1.545989795332E-04
1.468341161036E-04
1.537041458828E-04
1.466039122275E-04
1.618492703548E-04
2.203579392820E-04
1.712477295923E-04
1.855597849461E-04
9.714628911852E-05
8.937516073866E-05
8.272404566668E-05
8.545031289772E-05
8.872966278453E-05
8.954967111813E-05
9.046766195853E-05
9.385646661799E-05
9.569799727588E-05
1.011206101024E-04
1.026110142383E-04
1.112391984834E-04
1.114581384763E-04
1.207759617139E-04
1.334840475951E-04
1.386102154247E-04
1.413542774990E-04
1.323177425920E-04
1.406438038540E-04
1.503920605366E-04
1.620483205312E-04
1.622044717431E-04
1.505035011623E-04
1.576672256561E-04
1.698836674579E-04
1.756865507671E-04
1.577138822040E-04
2.164999504496E-04
2.139698830916E-04
2.432662659810E-04
2.481063533408E-04
2.315760193473E-04
2.368448223177E-04
2.212587664563E-04
2.255504668028E-04
2.124690598037E-04
2.159444139738E-04
2.096432589549E-04
2.062537630133E-04
2.050705589177E-04
2.587580934094E-04
1.992512729588E-04
1.993793774918E-04
1.931035002134E-04
1.050189277451E-04
1.037309137568E-04
1.026199456532E-04
1.023638336552E-04
1.012704276114E-04
1.014314755793E-04
1.012873110407E-04
1.008317364515E-04
2.561288933991E-04
1.974490142583E-04
2.556854136774E-04
2.584252040197E-04
2.687118668004E-04
2.909805962713E-04
2.888061177298E-04
2.768806709892E-04
2.724516536208E-04
2.765941341149E-04
2.635451230465E-04
2.025390319505E-04
1.987584942572E-04
1.954481750232E-04
1.952425655558E-04
1.898439199788E-04
1.876919324630E-04
1.893337737873E-04
1.829872934894E-04
1.050461397916E-04
1.056153105012E-04
1.034692665229E-04
1.031543224021E-04
1.022347303656E-04
1.024205651801E-04
1.023842743394E-04
1.020186569170E-04
2.731141070338E-04
2.821742218227E-04
2.685322332088E-04
2.671263081972E-04
2.582865284565E-04
2.533849496796E-04
2.531344970008E-04
2.425696058543E-04
2.340683271892E-04
2.332437251668E-04
2.404277744108E-04
2.336701554617E-04
2.411164459100E-04
2.386585883275E-04
2.311738898583E-04
2.336172629099E-04
2.259345334299E-04
2.238838597902E-04
2.158966601497E-04
2.153226250092E-04
2.103172737599E-04
1.529705525513E-04
1.537882133095E-04
1.633633756115E-04
1.640216802894E-04
1.728641567758E-04
1.744540991194E-04
2.141250013928E-04
2.288599418327E-04
2.184048346465E-04
2.126136263282E-04
2.037272833881E-04
2.526079477423E-04
2.189538742856E-04
2.421809859593E-04
2.401922186304E-04
2.580000475621E-04
2.440914833184E-04
2.474267611005E-04
2.530563545493E-04
2.443458322637E-04
2.405911124080E-04
2.402438009545E-04
2.312393185102E-04
2.290547979642E-04
2.212840849656E-04
2.195118552503E-04
2.099324678969E-04
2.124323671248E-04
2.139759325345E-04
2.084025711456E-04
2.059966961246E-04
2.022901205079E-04
1.016057214830E-04
1.006194479993E-04
1.005334334463E-04
1.003185536478E-04
2.344509612101E-04
2.307295215596E-04
2.379516138109E-04
2.325643004249E-04
2.337153513924E-04
2.992232234167E-04
1.642311239076E-04
1.622412644671E-04
9.269424215768E-05
9.808592786643E-05
9.706851869029E-05
1.010940087422E-04
1.014167566824E-04
1.053665013628E-04
1.084741502606E-04
1.080053797025E-04
1.077659418401E-04
1.121919965243E-04
1.119205153527E-04
9.214072406094E-05
1.149986962386E-04
1.181975600711E-04
1.190685877311E-04
1.215161520136E-04
1.227670382279E-04
1.248743024056E-04
1.270839426186E-04
1.291300293116E-04
1.333965467893E-04
1.340673257003E-04
1.322699975205E-04
1.366305427461E-04
1.152968780235E-04
8.684256108433E-05
1.725345789363E-05
2.784233809151E-05
1.031862946353E-04
1.027962778241E-04
1.077936886459E-04
1.074503005835E-04
1.121731944062E-04
1.116225628828E-04
1.157149926491E-04
1.145684288269E-04
1.178701596514E-04
1.186079225053E-04
1.216251319264E-04
1.209180158525E-04
1.237168895758E-04
1.234412936031E-04
1.257516973528E-04
1.259207041393E-04
1.279926344572E-04
1.289940123381E-04
1.310482683894E-04
1.329755584514E-04
1.350467517654E-04
1.372782534196E-04
1.378257187381E-04
2.126818531671E-05
2.310060552719E-05
4.652029265398E-05
4.215977102627E-05
3.893512157723E-05
3.299391856068E-05
6.062132633088E-05
5.696346492000E-05
7.060721545280E-05
7.582341681186E-05
7.847075586057E-05
1.068562710985E-04
1.083087173882E-04
1.105178527678E-04
1.133892551637E-04
1.160378123769E-04
1.191896031938E-04
1.216490306658E-04
1.240050594143E-04
6.841692610521E-05
6.393951837590E-05
6.340238138245E-05
5.875656041381E-05
3.628771747418E-05
5.070034726866E-05
4.666103573769E-05
4.503360281626E-05
4.059680383514E-05
5.407470232823E-05
6.604873411691E-05
6.971890698677E-05
6.318398318589E-05
9.795893707669E-05
6.818890415177E-05
4.243276631849E-05
7.174357759604E-05
7.686097509238E-05
8.054719455005E-05
8.025097355763E-05
8.305534444289E-05
8.728769660877E-05
8.711149949807E-05
9.212025037304E-05
1.073221907368E-04
1.066933164213E-04
1.074790777607E-04
1.095582894170E-04
1.109635070614E-04
1.136797198308E-04
1.158014351006E-04
1.183159103103E-04
1.209458098549E-04
1.229325413331E-04
1.264214957895E-04
1.281034588562E-04
1.263957039065E-04
1.312712953354E-04
4.690897727818E-05
4.974555347090E-05
5.601590213481E-05
5.369016230557E-05
1.667497792463E-04
1.812341140685E-05
2.464117142138E-05
1.065556689267E-04
1.089509501237E-04
1.130587330141E-04
1.308542654123E-04
1.366354762883E-04
1.409298278110E-04
1.383073487445E-04
1.432769832502E-04
1.400845947137E-04
1.385450425898E-04
1.376919601890E-04
1.047616794538E-04
1.424717648460E-04
1.434360226363E-04
1.415633848281E-04
1.432191305052E-04
1.411377029148E-04
1.427260384329E-04
1.408651698112E-04
1.422803214933E-04
1.406935724762E-04
1.415187763118E-04
1.404902546224E-04
3.497249142070E-05
1.412692277782E-04
1.018449946225E-04
9.896866831251E-05
4.515794021757E-05
5.618690556252E-05
6.423894862725E-05
5.546792308961E-05
5.228123196761E-05
1.040131936226E-04
1.144985860410E-04
1.149049385449E-04
1.252228845405E-04
1.221880703290E-04
1.324199671313E-04
1.273913431969E-04
1.234601160212E-04
1.319430495504E-04
1.358052069141E-04
1.529410284642E-04
1.542654555977E-04
1.499027187312E-04
1.530761861799E-04
1.498711660925E-04
1.503043926670E-04
4.558174322328E-05
5.138882788410E-05
4.516419672238E-05
4.246995987647E-05
3.824110490069E-05
4.102894205114E-05
3.344767379925E-05
3.157938433646E-05
1.201219249991E-04
1.091361303848E-04
1.143938436640E-04
1.134003455843E-04
1.185538301263E-04
1.176038262157E-04
1.229581552493E-04
1.215083499943E-04
1.250763716456E-04
1.226312561544E-04
1.277428186379E-04
1.259927951131E-04
1.289654159646E-04
1.274114311391E-04
1.301693854685E-04
1.287769977844E-04
1.310352643713E-04
1.300684237943E-04
1.321434646279E-04
1.321024701429E-04
1.341463357771E-04
1.351345188454E-04
1.369339363096E-04
1.382446432403E-04
1.385379088139E-04
2.183528182881E-05
2.281599185688E-05
1.730504668496E-05
2.439874186213E-05
2.643290253250E-05
1.257365657775E-04
1.246933146664E-04
1.302322850882E-04
1.337921022632E-04
1.336829858304E-04
1.289690702597E-04
1.369219506010E-04
1.332952754174E-04
1.303841743512E-04
1.305035785440E-04
1.336241915572E-04
1.338582379152E-04
1.367469799930E-04
1.346807616498E-04
1.372697537063E-04
1.350793417681E-04
1.372219429740E-04
1.353133213564E-04
1.373475293308E-04
1.362776727126E-04
1.381580198390E-04
1.394872886399E-04
1.393198586202E-04
1.379711991062E-04
1.392088204085E-04
3.136571842617E-05
7.512847647471E-05
3.063089597736E-04
1.030411552156E-04
9.562011654830E-05
9.107535631850E-05
8.349660472213E-05
7.939968631822E-05
7.298011116172E-05
6.928175719488E-05
6.392593269232E-05
6.076948582896E-05
5.681869599395E-05
5.573178817278E-05
3.964295786737E-04
1.048363877600E-04
3.976844720356E-04
3.852397812900E-04
3.780921872966E-04
3.812121276864E-04
4.004835369747E-04
4.017716798620E-04
4.050988104405E-04
4.019504276791E-04
4.010946053002E-04
3.952978800528E-04
3.914902036304E-04
3.839910870769E-04
3.901546273997E-04
1.093331351910E-04
1.185191424764E-04
1.238041774407E-04
3.870307683253E-04
3.820273295319E-04
3.758745605614E-04
3.712330496340E-04
3.654874854984E-04
3.679226221811E-04
3.570484343493E-04
2.811033063317E-04
2.690402740143E-04
2.576352893772E-04
2.438952309933E-04
2.307995945295E-04
2.214127183054E-04
2.107005524431E-04
2.012928159110E-04
1.790687805334E-04
1.865917915685E-04
6.214105779388E-05
6.313296141021E-05
6.333203804156E-05
6.225514078349E-05
6.237851977142E-05
6.163940249315E-05
1.301291755360E-04
1.232288480629E-04
3.790488431502E-04
3.825701480319E-04
2.116469909022E-04
2.131329551298E-04
3.933268690444E-04
3.811102453558E-04
3.856129173279E-04
3.896155980755E-04
3.836807705795E-04
3.984706890827E-04
3.997764378705E-04
4.039760516123E-04
4.094030703057E-04
4.128222970339E-04
4.100793144394E-04
4.115163100703E-04
4.065021044807E-04
4.070699662549E-04
3.998762004022E-04
3.928863246755E-04
3.888707809828E-04
2.326786729487E-04
2.277081873216E-04
1.968118612633E-04
2.156712719183E-04
4.949467738602E-05
5.060179748273E-05
5.142512542126E-05
4.985384480821E-05
3.977093772133E-04
3.928353422070E-04
4.010124621737E-04
5.781635140373E-05
1.846473869350E-04
1.980720047464E-04
5.800720824203E-05
5.948326993720E-05
6.038137325193E-05
5.922750641054E-05
5.873311861680E-05
5.991796452562E-05
6.047458903444E-05
6.090453507452E-05
1.305195815371E-04
1.325426889533E-04
1.236978518249E-04
1.184789311450E-04
1.096790930224E-04
1.046553570640E-04
9.664750578079E-05
9.210921724921E-05
8.484368601514E-05
8.074766698994E-05
7.464220522690E-05
7.095100268570E-05
6.584980050718E-05
6.249498321686E-05
5.837830203277E-05
4.028515057531E-04
4.803793816609E-05
3.950123934796E-04
3.961759809448E-04
2.667268089885E-04
2.451552010020E-04
2.411143127306E-04
2.507607822265E-04
2.191389204276E-04
2.275607699784E-04
2.086274907049E-04
6.712060554315E-05
6.757692379714E-05
6.592387270118E-05
6.431475225540E-05
2.791102521253E-04
1.138934651000E-04
1.016431643495E-04
9.189917983501E-05
9.360483405739E-05
8.916008740453E-05
8.121590265278E-05
7.737494199623E-05
6.356429430081E-05
6.753866129314E-05
7.027650197757E-05
6.056749752367E-05
5.750113918742E-05
1.066345758195E-04
2.957483792207E-04
3.095951493699E-04
3.253980963313E-04
8.659290377470E-05
7.989477765484E-05
7.517638283869E-05
6.996126247440E-05
3.831052911247E-04
3.807926827025E-04
3.771248060257E-04
3.708827253726E-04
3.632323108524E-04
3.667407613313E-04
3.660362633691E-04
3.598750431418E-04
3.781152236610E-04
3.853987911715E-04
3.835548320268E-04
3.854605326888E-04
3.873260084637E-04
3.843267008384E-04
3.804750372724E-04
3.759631029062E-04
3.706185497422E-04
3.649684149303E-04
3.577201891172E-04
3.494500637784E-04
3.375455611279E-04
5.530485273782E-05
3.886725716046E-04
3.896719866015E-04
3.823336520443E-04
6.479637631529E-05
6.519736916556E-05
6.410392974148E-05
6.294647938705E-05
1.180509811835E-04
1.194973416170E-04
1.090837785079E-04
1.032931933393E-04
9.452210745720E-05
8.948602661150E-05
8.200357180265E-05
7.785096735289E-05
7.154282896289E-05
6.779952404706E-05
6.242324176195E-05
5.953638894447E-05
5.626494813132E-05
5.501750759856E-05
3.919770739490E-04
3.936396938479E-04
3.859130672147E-04
3.811965283758E-04
3.745847388484E-04
3.773695694581E-04
3.966746831691E-04
1.848092103508E-04
3.984747626513E-04
2.048833717790E-04
2.003206732397E-04
3.773850450619E-04
3.702821067736E-04
3.734501993577E-04
3.911878203020E-04
3.903360272097E-04
3.922598226865E-04
3.888042579288E-04
3.858181248394E-04
3.804796706918E-04
3.756510656225E-04
3.698302463818E-04
3.637205748719E-04
3.566775555731E-04
3.459454654483E-04
3.364209064493E-04
3.430914823640E-04
3.198515940376E-04
3.073062540250E-04
2.966166885786E-04
2.852360938673E-04
2.755924308386E-04
2.600965462461E-04
2.474117758102E-04
2.318911033446E-04
2.197269162115E-04
1.961406056396E-04
1.028986629700E-04
5.032993897206E-05
5.704152917514E-05
5.661856399240E-05
5.385998096112E-05
3.711941017834E-04
3.616912098420E-04
3.612526347726E-04
3.527422779145E-04
3.370635292531E-04
3.414622660797E-04
1.553404013635E-04
1.435012072925E-04
1.353142755988E-04
6.141953768569E-05
1.190151503355E-04
1.140078491324E-04
3.727246961200E-04
3.685401182529E-04
3.599237515598E-04
3.522389841965E-04
3.362368081875E-04
3.410834272573E-04
1.582249376108E-04
1.565148486550E-04
1.526035668429E-04
1.417080052293E-04
1.082999686279E-04
6.685326354262E-05
7.417535078288E-05
8.848370560443E-05
3.261768903535E-04
3.267435079641E-04
3.098750905785E-04
9.596077577696E-05
7.878412310442E-05
8.465970686865E-05
6.914284693805E-05
6.324369069664E-05
6.257783259044E-05
5.658536383825E-05
5.358758260769E-05
5.059245636259E-05
4.864925629497E-05
4.997489851280E-05
4.666312902561E-05
3.534474381923E-04
3.579957893847E-04
3.316342287810E-04
3.406544347859E-04
1.347214610644E-04
1.188912828598E-04
1.077580015814E-04
1.071462327849E-04
9.379542475009E-05
8.542239269470E-05
1.316729766255E-04
1.338678285697E-04
3.513404776819E-04
3.588960315108E-04
3.335787445520E-04
3.127346474516E-04
3.121803125307E-04
1.797991001579E-04
1.753034148946E-04
1.713067415876E-04
1.678923567652E-04
1.701118201508E-04
1.614765719135E-04
3.078330996122E-04
3.195552906257E-04
3.013042063395E-04
2.942170324833E-04
2.984040749208E-04
2.840828708058E-04
1.911689370747E-04
1.879527252726E-04
1.841273331992E-04
1.837167877287E-04
1.777124036129E-04
1.789197711739E-04
1.047566657443E-04
1.038461665612E-04
1.034594981614E-04
1.029465880024E-04
3.223459943635E-04
3.369021446101E-04
1.565123914487E-04
1.596166402249E-04
3.364686390942E-04
3.403771354680E-04
1.621500706961E-04
1.555814182319E-04
1.371852250273E-04
1.411590596281E-04
1.490617521100E-04
1.394436793926E-04
3.456719807862E-04
3.543081360491E-04
3.323167138849E-04
3.346159458893E-04
1.677181501096E-04
1.628760464224E-04
1.580596391098E-04
1.509605091147E-04
1.457738808519E-04
1.474656377751E-04
3.352831413792E-04
3.459598190203E-04
3.242292345828E-04
3.245629076784E-04
1.736438664955E-04
1.690671831034E-04
1.657088377182E-04
1.544115689239E-04
5.147923944639E-05
3.349334049820E-04
4.040750123161E-04
3.965035493087E-04
4.004444480837E-04
4.055844783716E-04
4.161383565680E-04
4.150163048721E-04
4.100573685455E-04
4.175075611064E-04
4.158130933232E-04
4.156907136944E-04
2.889742680311E-04
2.546836189532E-04
3.916327529347E-04
2.672083448485E-04
2.202828366517E-04
2.396367272996E-04
5.104413651357E-05
4.984739392567E-05
4.887239849074E-05
4.789507270666E-05
4.501548255018E-05
4.606748600321E-05
4.747800326526E-05
4.638524221467E-05
1.183842462069E-04
2.603494207154E-04
3.958622791524E-04
3.885578940203E-04
3.910628640637E-04
1.322720211787E-04
1.296551465057E-04
1.242890694055E-04
1.201028855465E-04
1.115397235568E-04
1.063064649895E-04
9.816729314724E-05
9.353908083565E-05
8.664159230083E-05
8.246804966644E-05
7.695950666951E-05
7.319772208925E-05
6.875749024749E-05
6.509151764337E-05
6.125525768658E-05
6.151548399664E-05
3.983268864346E-04
3.975103289925E-04
3.956917745602E-04
3.918156397012E-04
3.842330392577E-04
3.870913274287E-04
3.904379720816E-04
3.890289994172E-04
3.867726936095E-04
1.223767664013E-04
1.125437766246E-04
1.081563270958E-04
1.003981253655E-04
2.755936548953E-04
2.448581792306E-04
5.912021940426E-05
5.526908982073E-05
5.235842488704E-05
5.210643882020E-05
4.920970295469E-05
4.746525059379E-05
4.571171656565E-05
4.536730168044E-05
1.192816820341E-04
1.148974778192E-04
1.101184295002E-04
1.041952142847E-04
9.888446003214E-05
9.316204371904E-05
8.819794165607E-05
8.328299881073E-05
7.858727443153E-05
7.463321251340E-05
3.991029414747E-04
3.995230419401E-04
3.983242484322E-04
4.013888830642E-04
4.011015924705E-04
2.648872500017E-04
3.509389872679E-04
2.993682745292E-04
3.079503688059E-04
9.559414276460E-05
8.910472331094E-05
8.476691455966E-05
7.912634153631E-05
7.545593219104E-05
7.094835943344E-05
6.883707733232E-05
7.036803807373E-05
6.492450594044E-05
3.968181190354E-04
3.977818310937E-04
3.973293555736E-04
3.938893614930E-04
3.949899511582E-04
3.930667534067E-04
3.963920004729E-04
3.952092290342E-04
4.042193501006E-04
4.028030165557E-04
3.986286594096E-04
4.076956594662E-04
4.091894057952E-04
4.149084536974E-04
3.250720221538E-04
3.024247692388E-04
2.969459202614E-04
4.656708361408E-04
6.295446858593E-05
2.829414113282E-05
-3.345761137949E-05
-2.665125628076E-05
-2.065981064139E-05
-2.390834339625E-05
-2.070087740190E-05
-1.450080019688E-05
-8.725763854944E-05
-8.490888800613E-05
1.708072831816E-06
-8.631741103654E-06
-5.689141713493E-07
-9.457396836154E-05
1.010419142445E-05
2.238219082086E-05
-6.162163690171E-05
-6.738305755462E-05
-7.632121045723E-05
-5.277407741076E-05
9.808671443470E-06
1.953239986664E-05
2.706675855689E-05
2.560210382021E-05
3.435251142574E-05
4.533083887294E-05
9.462197657059E-06
-9.835448819420E-05
-3.335995110205E-05
-3.920509185471E-05
-8.655110273883E-05
-9.341721960526E-05
-8.974994060250E-05
-1.213740639216E-04
-1.283721486550E-04
-1.285535423428E-04
-1.241145055252E-04
-7.363910675563E-05
-8.126855642854E-05
-7.564689124248E-05
-7.023544043433E-05
-1.194260955696E-04
-1.152529284870E-04
-5.693289819994E-05
-6.719680347523E-05
-5.942430340744E-05
-5.338910095238E-05
-5.810896489471E-05
-5.167895197755E-05
-1.089243964513E-04
-1.060283242092E-04
-4.129374097260E-05
-4.922676044900E-05
-3.810422209630E-05
-4.190281569712E-05
4.179854842804E-05
6.021826186850E-05
-6.403251573726E-05
-5.491375976087E-05
1.734336212895E-04
6.841209468658E-05
8.034821035238E-05
9.160732889467E-05
9.237051271700E-05
1.703689130706E-04
2.114820891202E-04
1.992466817082E-04
1.906156244128E-04
1.801079287399E-04
2.216445950408E-04
1.121389197589E-04
1.055754334353E-04
2.184414017811E-04
2.567942881899E-04
2.451730718464E-04
2.373003610425E-04
2.284854531826E-04
2.654693704592E-04
1.262031579821E-04
1.321608946128E-04
1.413964268216E-04
1.439963210329E-04
2.740379424602E-04
2.607469147153E-04
1.283985111153E-04
-8.876680909298E-05
1.415939771936E-04
1.635316680507E-04
-4.914392122754E-05
-3.622488658208E-05
3.908765951769E-05
5.078717830685E-05
6.052844783643E-05
5.935881901811E-05
7.376391750655E-05
8.479254489033E-05
7.972127131097E-05
1.024982544402E-04
-2.430387913056E-05
-8.571908950710E-06
4.712485102621E-06
4.889919793863E-06
7.452973036538E-05
8.902150060568E-05
1.006102586862E-04
9.817187272701E-05
1.181225293378E-04
1.190696981030E-04
2.055953097064E-05
3.475019608692E-05
5.109348064595E-05
5.355634990683E-05
1.180756515352E-04
1.525354492355E-04
2.776452446327E-04
-1.251464337723E-04
-1.039495976033E-04
-6.850169948667E-05
-5.665062398689E-05
-5.663722174034E-05
-1.854874513625E-05
-1.775931895134E-05
-2.105850817499E-05
-2.510376045329E-05
-1.104325371380E-04
-1.079735751046E-04
-1.012886632784E-04
-1.134090088033E-04
-8.537122657464E-05
-1.409634545761E-04
-1.157726630456E-04
-1.197186799994E-04
-1.144991645370E-04
-1.070068961698E-04
-1.009130460009E-04
-9.881468042014E-05
-1.065198937137E-04
-9.914735758836E-05
-7.852480323139E-05
-7.277517783741E-05
-8.087164438235E-05
-1.405973114523E-04
-7.356604236585E-05
-6.056905796999E-05
-7.377883175886E-05
-5.095527527438E-06
-9.154532204811E-06
-1.105138544288E-05
-1.501470264576E-05
-1.116271726410E-04
-1.105348328485E-04
-1.170465494794E-04
-1.149007525629E-04
-1.456938662116E-04
-1.459578103790E-04
-1.191974965633E-04
-1.138761818378E-04
-1.147449871736E-04
-1.078440249921E-04
-1.053327827549E-04
-1.121733131945E-04
-1.043726891420E-04
-1.117987140884E-04
-8.653095739018E-05
-9.751052191753E-05
-1.091051689962E-04
-9.546390902689E-05
-1.034477675864E-04
-9.196121663569E-05
-9.446663664789E-05
-6.109887356819E-05
-7.518047683616E-05
-5.716358115494E-05
-2.810970965445E-05
-1.344251662393E-04
-1.343040750566E-04
-1.318079655632E-04
-1.294990233395E-04
-1.107911786205E-04
-1.130730920631E-04
-1.079629447843E-04
-1.016115440495E-04
-9.803547436799E-05
-9.828796780638E-05
-4.665415565972E-05
-5.569830109344E-05
-5.102148165225E-05
-6.150109416662E-05
-1.306416456453E-04
-1.287625046368E-04
-1.308225069769E-04
-1.282088693581E-04
-9.718676869976E-05
-1.051048785688E-04
-1.081114769867E-04
-9.665737766782E-05
-1.295274302343E-04
-1.271247813339E-04
-9.473768750201E-05
-8.254055519371E-05
-1.279824504294E-04
-6.741923771941E-05
-6.277986839628E-05
-2.690710313988E-05
-2.913698922489E-05
-3.268981778506E-05
-7.437186980171E-05
-8.343187945782E-05
-8.944809776411E-05
-9.856098928488E-05
-1.335368413557E-04
-1.358446072340E-04
-1.387021340522E-04
-1.316110320122E-04
-1.134111216071E-04
-1.141962719870E-04
-1.094417569077E-04
-1.031345643135E-04
-9.907946204907E-05
-1.004711096041E-04
-3.503623941790E-05
-3.306788841585E-05
-4.299582790471E-05
-4.191468268786E-05
-3.660410336689E-05
-4.835163161442E-05
-5.141759596178E-05
-6.577990667588E-05
-7.035840481966E-05
-7.561655837160E-05
2.821855149567E-04
1.570185232344E-04
3.933185829557E-04
4.419136186957E-04
4.306745542538E-04
4.200105902339E-04
4.114852660742E-04
4.533226705225E-04
4.626885477406E-04
4.704166496306E-04
5.140828840811E-04
5.252648183644E-04
5.273169908696E-04
4.014779953320E-04
5.173764267284E-04
2.126088287299E-04
2.150800594083E-04
2.083814504620E-04
2.883536111080E-04
2.958436023559E-04
2.958553526323E-04
3.017504405956E-04
3.006532324090E-04
3.082454127495E-04
4.316636025494E-04
4.452406079680E-04
2.098602575278E-04
3.680334037393E-04
3.782603363868E-04
3.458575881939E-04
3.263081202081E-04
3.350241021446E-04
3.464733021776E-04
3.566535222384E-04
3.692748997270E-04
3.811391994133E-04
3.952270757813E-04
4.076815362863E-04
4.202901742685E-04
5.348360314502E-04
5.443532306092E-04
5.287286346825E-04
5.273757423164E-04
2.182780508123E-04
2.159115411521E-04
2.168804292697E-04
2.135893815274E-04
3.006909467201E-04
3.098825258748E-04
3.089233348505E-04
3.155801283525E-04
3.138761331376E-04
3.343589123405E-04
3.260820046325E-04
3.550447487848E-04
4.461285012676E-04
4.564536061346E-04
4.817452538204E-04
4.753411444582E-04
4.847045620428E-04
4.741615647370E-04
4.909563335946E-04
2.024398661162E-04
2.045603450690E-04
2.073446936105E-04
2.006266838805E-04
2.768542259113E-04
2.736947146567E-04
2.946212800803E-04
2.895344617888E-04
2.845285837702E-04
2.966111860289E-04
4.523741479803E-04
4.562390740392E-04
4.582598456687E-04
4.663266426259E-04
4.725723894063E-04
4.818970138034E-04
4.878625922720E-04
4.879143608962E-04
4.815870066307E-04
4.921430481492E-04
4.849136940190E-04
4.752664242592E-04
4.927914804799E-04
3.166080650695E-04
5.053602509323E-04
4.890226502023E-04
4.700692751869E-04
4.870768656028E-04
5.107558619936E-04
5.043076232526E-04
5.140813031393E-04
5.112006112761E-04
2.130349971232E-04
2.100670489635E-04
2.102503669562E-04
2.074647141565E-04
2.771832452295E-04
2.850162906290E-04
2.840649296238E-04
2.889171215017E-04
2.985835224981E-04
2.956412745063E-04
4.481562331854E-04
4.526127116696E-04
4.653338229792E-04
4.739231698958E-04
4.929974616471E-04
4.892918376851E-04
4.842064032566E-04
4.934347098414E-04
4.947422730588E-04
4.915956150743E-04
1.561363021353E-04
2.131952740856E-04
2.162777923685E-04
3.481698716431E-04
1.957282282210E-04
1.930259130296E-04
3.583697962510E-04
3.483950517811E-04
3.579670269458E-04
3.627942198617E-04
2.040848319727E-04
2.020019755473E-04
2.006869967926E-04
1.979080463200E-04
3.440281610865E-04
3.761563256227E-04
3.738054468038E-04
3.801177665716E-04
2.063851735861E-04
2.045795647858E-04
2.023997114217E-04
2.021218267496E-04
3.947954508095E-04
3.852910423221E-04
3.936945106535E-04
3.993876556217E-04
2.083895002570E-04
3.653853664143E-04
3.330842270170E-04
3.430635548525E-04
1.891613228039E-04
1.521609652199E-04
1.616432001860E-04
2.921279121302E-04
2.795039947844E-04
2.945902245082E-04
2.990927951199E-04
1.632125898512E-04
1.645283360776E-04
1.698728442143E-04
1.712287029656E-04
3.102479595930E-04
2.979754409275E-04
3.111494575118E-04
3.164828149372E-04
1.780344791985E-04
1.808536195680E-04
1.784936661532E-04
1.813341875029E-04
3.277183844671E-04
3.164095175552E-04
3.284449856897E-04
3.335082476909E-04
1.861976908862E-04
1.853675467445E-04
1.888195165038E-04
2.065378455222E-04
2.043170677022E-04
2.038179569067E-04
4.033015951912E-04
4.754390442536E-04
4.871953444345E-04
4.888496859573E-04
5.046621999509E-04
5.063581827487E-04
5.233385355154E-04
5.249448674345E-04
5.381868944008E-04
5.410319813830E-04
5.369301674410E-04
5.329160966023E-04
5.377882846854E-04
5.414533547916E-04
5.368320731715E-04
2.165466401217E-04
2.154317875138E-04
2.132718348203E-04
2.094970943871E-04
5.499128544720E-04
5.513542937422E-04
5.458791772173E-04
5.422967263936E-04
5.343989790180E-04
5.359016487918E-04
2.177390671262E-04
2.053948143814E-04
2.140979347879E-04
2.099157571147E-04
2.076805733507E-04
4.310871140947E-04
4.195610321568E-04
4.166110320232E-04
4.077567490312E-04
4.452102204235E-04
4.342519136735E-04
4.469253577311E-04
2.091564550229E-04
2.076695303974E-04
2.053169138439E-04
2.044928962662E-04
4.405156144772E-04
4.535501606218E-04
4.620033053848E-04
4.572437092279E-04
4.573469993963E-04
4.707814847990E-04
4.725006123128E-04
4.956211959623E-04
4.824534897795E-04
5.140913023771E-04
5.014290688653E-04
5.276199951847E-04
5.181624845514E-04
5.279837707100E-04
2.075989764010E-04
2.600908192684E-05
-6.261173149800E-05
-8.859200118822E-05
-4.931692392939E-05
-4.575501826987E-05
-5.637208809270E-05
-5.942505260183E-05
-5.990249142348E-05
-5.700498012782E-05
-4.657466516931E-05
-4.304760853178E-05
-4.453933598357E-05
-4.056239453136E-05
-4.012567166602E-05
-4.787998077911E-05
-4.382901329094E-05
-5.758747429741E-05
-5.859259654007E-05
-5.592758636224E-05
-4.447670418296E-05
-4.108441535749E-05
-4.418116146976E-05
-4.092560555146E-05
-4.661102249514E-05
-4.418465506034E-05
-4.172491591973E-05
-4.338506256974E-05
-5.373697027529E-05
-5.156197530796E-05
-5.640923466989E-05
-5.954142563984E-05
-1.829921749852E-05
-3.908607660889E-05
-4.395925782643E-05
-5.289347113738E-05
-5.887788573230E-05
-4.865515338888E-05
-4.943400906755E-05
-4.595236217006E-05
-3.975442050848E-05
-3.462711353808E-05
-3.017779322956E-05
-5.969855415190E-05
-5.333256261954E-05
-5.468798002393E-05
-6.001280242554E-05
-5.568831644625E-05
-5.375706052856E-05
-5.443691643836E-05
-5.286177962353E-05
-4.782144476377E-05
-5.217987214086E-05
-5.776869598222E-05
-4.498788371254E-05
-5.719284959240E-05
-5.988622886711E-05
-4.258227010117E-05
-4.619520402764E-05
-4.964793197075E-05
-4.807123867543E-05
-9.130727043025E-05
-2.813235025748E-05
-2.676089783059E-05
-2.021914694605E-05
-1.714945024003E-05
-1.019118261010E-05
-6.802690602566E-06
-1.534357049277E-04
-1.536332421939E-04
-1.526965329935E-04
-1.502816734598E-04
-1.471653367789E-04
-1.471431822125E-04
-1.413655206049E-04
-1.395708556175E-04
-1.321831388606E-04
-1.296821853864E-04
-1.229990014851E-04
-1.213502373711E-04
-6.031175076532E-07
3.477751288388E-06
1.257024299397E-05
1.767859045356E-05
2.502601837352E-05
2.705566326039E-05
-1.009745302050E-04
-2.487623958630E-05
-9.734700289106E-05
-1.093015234432E-04
-5.247713980138E-05
-5.046426694387E-05
-5.464461317540E-05
-5.260600358246E-05
-5.559750599689E-05
-5.289915197792E-05
-4.659122387188E-05
-4.729143291210E-05
-4.566621251616E-05
-4.847433961915E-05
-9.422574100917E-05
-9.116913721068E-05
-8.592902608141E-05
-8.370836625867E-05
-7.557622824465E-05
-7.356938667523E-05
-6.550565196849E-05
-6.376302244828E-05
-5.587050835027E-05
-5.413443979686E-05
-4.613513099820E-05
-4.411888516102E-05
-3.774573400504E-05
-3.394085655158E-05
-1.141494862847E-04
-9.898467189079E-05
-1.608159945765E-04
-2.163380878911E-05
-5.402760514710E-05
2.579305171592E-05
2.873763764274E-05
3.200257368991E-05
3.530005562936E-05
3.497666163796E-05
8.649251003959E-05
8.850795239605E-05
7.454117403592E-05
7.843096708503E-05
2.078454739917E-05
2.334634884261E-05
2.318941538642E-05
2.710084842271E-05
2.722126084078E-05
3.220854073594E-05
8.849937788127E-05
9.057403675374E-05
7.521531732975E-05
7.472180985987E-05
8.099855182292E-05
6.878904062959E-05
1.725285005164E-05
2.062776214213E-05
2.381924491475E-05
2.861742737461E-05
7.598534085042E-05
8.454757448262E-05
8.078249672916E-05
3.121920037959E-05
3.263276015573E-05
3.825319277744E-05
3.974174690334E-05
7.540682953676E-05
7.858957977038E-05
2.353638239489E-05
2.516621699992E-05
2.760505295002E-05
3.105584425977E-05
4.023192202434E-05
3.806033873760E-05
3.480162685010E-05
4.028940962859E-05
7.868512139682E-05
8.164283009294E-05
2.348014865613E-05
2.510267072706E-05
2.557615930273E-05
2.803217478887E-05
3.171216969997E-05
3.502564623943E-05
3.823128927953E-05
3.824792963121E-05
8.232957643202E-05
2.337590285444E-05
9.317565252535E-05
9.243130796882E-05
8.761165264369E-05
3.455078552187E-05
3.280305096732E-05
3.811291552370E-06
1.494603128077E-05
1.309065240341E-05
-1.355207183631E-05
1.183892429838E-06
-9.038734453103E-07
-4.721067407315E-06
4.304758508982E-06
9.541122328643E-06
-2.503147487939E-05
-2.640411140481E-05
-1.179274248159E-05
-8.524660550987E-06
-3.674821285007E-05
-1.615308151115E-05
-1.590681650651E-05
-1.139449058278E-05
-9.686043789550E-06
-1.691302920195E-05
-4.605326717161E-05
-4.583766124148E-05
-3.207283503392E-05
-2.927336286609E-05
2.313217955337E-05
-2.278850374142E-05
4.728490618027E-05
6.739334558986E-05
8.068788961577E-05
6.597939978217E-05
6.589344003779E-05
7.266657306839E-05
5.975848914481E-05
1.686268690875E-05
1.493776645034E-05
1.169396575156E-05
1.981353231948E-05
8.806217777914E-05
8.450460752066E-05
7.944131064991E-05
7.316231796413E-05
5.649654203872E-05
5.680067791514E-05
6.476872064621E-05
4.164952696478E-05
4.660789963839E-05
2.853228607794E-05
3.628596532823E-07
3.150758610831E-06
5.625929581600E-06
9.767989680696E-06
8.019525241460E-05
7.669621692200E-05
5.959470925031E-05
-7.491084124549E-05
-1.557362338229E-04
-1.604421273278E-04
-1.765044677823E-04
-1.761557560997E-04
-1.346236604000E-04
-1.265031906006E-04
-1.222676450237E-04
-1.322244599702E-04
-1.290988718481E-04
-1.393945067792E-04
2.732836784881E-04
2.680787776237E-04
2.604169512770E-04
-1.807268107360E-04
2.592205098850E-04
2.348298287092E-04
2.217836638445E-04
2.123680639357E-04
2.009516829277E-04
1.937602524838E-04
1.986471615365E-04
1.828818211316E-04
-1.234711784281E-04
-1.260204291858E-04
-1.278997247304E-04
-1.271920057755E-04
2.463265315136E-04
-1.843665011643E-04
-1.887725606518E-04
-1.923344849023E-04
-1.422815116813E-04
-1.421273294938E-04
-1.449954206323E-04
-1.801751479050E-04
-1.801495804989E-04
-1.834842990640E-04
-1.886454959836E-04
-1.912116808669E-04
-1.947058348848E-04
-1.422563630608E-04
-1.333680105764E-04
-1.359381131998E-04
-1.467424220722E-04
2.792942261735E-04
2.755481363115E-04
2.762041685452E-04
2.724562016834E-04
2.730467439130E-04
2.664339352611E-04
-1.294513106778E-04
-1.323264590730E-04
-1.343700549915E-04
-1.334967539917E-04
-1.955186095037E-04
-1.940653000611E-04
-1.733279818865E-04
-1.703361429138E-04
-1.665022371010E-04
-1.659371649212E-04
-1.213554127584E-04
-1.624235952174E-04
-1.596209399723E-04
-1.568742317399E-04
-1.569245327636E-04
-1.070897197320E-04
-1.192708950775E-04
-9.559615307717E-05
-9.447676281206E-05
1.194617946013E-05
1.038946504630E-05
-4.858680747923E-06
3.846708815878E-07
3.379608480098E-06
-7.546324372073E-06
-1.124350875215E-04
-1.156550564021E-04
-1.168853007302E-04
-1.201020224537E-04
-1.539768451916E-04
-1.508870009125E-04
-1.481933251049E-04
-1.489315119227E-04
-9.162082842940E-05
-1.019007122810E-04
-1.221922959838E-04
-1.397358183063E-04
1.712418346705E-05
2.756342373555E-05
-1.244270722548E-04
-1.318189535951E-04
-1.250141565171E-04
-1.142815420790E-04
-1.023052173555E-04
-1.132931095874E-04
1.940014225478E-04
1.844057384763E-04
1.758375660448E-04
1.745962605675E-04
1.631158279137E-04
1.547318271641E-04
1.438563347712E-04
1.356112518076E-04
1.228495115970E-04
1.148705251396E-04
1.012864888113E-04
9.418164637488E-05
8.143341724261E-05
7.517956487501E-05
6.343803632623E-05
5.703831657151E-05
4.614275017466E-05
4.108971811155E-05
3.128391168589E-05
2.094613079908E-05
-1.573692754150E-04
-1.388000340286E-04
2.818042764801E-04
1.118737918716E-04
1.122733145305E-04
1.178656468751E-04
1.228103027004E-04
1.194505430133E-04
1.211093675019E-04
1.262924384785E-04
1.445370089868E-04
1.482543935751E-04
1.537323361947E-04
1.602110808545E-04
1.059343379803E-04
1.679301703341E-04
1.820931552916E-04
1.823825516953E-04
-1.675017237856E-04
-1.670321339219E-04
-1.689749105284E-04
-1.693180425630E-04
1.904915526256E-04
1.991617130118E-04
2.094210766787E-04
2.107037116713E-04
-1.693001776214E-04
1.748638208272E-04
1.022626662718E-04
9.267022509238E-05
8.461219375751E-05
-1.612820810689E-04
-1.560861480006E-04
3.332728785666E-05
3.921858976269E-05
6.657436231542E-05
5.846208825083E-05
4.964020926703E-05
6.670437351409E-05
1.206040691190E-04
1.278668982817E-04
1.249880786327E-04
1.261080792428E-04
1.311533925642E-04
1.354790921839E-04
1.399094160687E-04
1.405206922259E-04
-1.677700549611E-04
-1.657344688104E-04
-1.626709863232E-04
-1.631344643258E-04
-1.652248776877E-04
-1.631175440256E-04
7.091391104351E-05
7.427691569559E-05
7.692063155173E-05
-1.704438950662E-04
-1.691383585407E-04
-1.705547512100E-04
2.210224667433E-04
-1.521779810581E-04
-1.527605337851E-04
-1.572285847307E-04
-1.574772493175E-04
-1.628186329086E-04
-1.637059736602E-04
-1.691969268025E-04
-1.691666788422E-04
-1.769280887604E-04
-1.759515797253E-04
-1.730016662588E-04
-1.768318741118E-04
-1.487189453812E-04
-1.403626189155E-04
-1.410302260758E-04
-1.502665215366E-04
-1.468995091452E-04
-1.538441516578E-04
2.999459373832E-04
3.007249856337E-04
3.010150879308E-04
2.974807765498E-04
2.919459331724E-04
2.870156464278E-04
2.815233200457E-04
-1.473203601702E-04
-1.358252995408E-04
-1.470874996495E-04
-1.412125292918E-04
2.312942231125E-04
2.417704984042E-04
2.425313639529E-04
-1.635554963156E-04
-1.654690215825E-04
-1.679633210809E-04
-1.697296861885E-04
2.624930490145E-04
2.568500168923E-04
-1.528996664559E-04
-1.468967385478E-04
-1.480963926123E-04
-1.546508410314E-04
-1.537616996570E-04
-1.585346296734E-04
-1.571029546192E-04
-1.614251036151E-04
-1.654972478753E-04
-1.624300470461E-04
-1.638267394379E-04
-1.685009927022E-04
2.773481177551E-04
2.862716495578E-04
2.944497893914E-04
2.955131997656E-04
-1.439270121580E-04
1.198482277255E-04
2.983096606331E-04
3.162994845715E-04
-3.064095629053E-04
-2.963300803116E-04
-2.823180597672E-04
-2.915918284585E-04
-4.474668977993E-05
-5.828534243727E-05
-5.013742601878E-05
-8.107473312361E-05
-7.198387453888E-05
-7.455397557255E-05
-6.747857984451E-05
-3.086350546318E-04
-9.368420604634E-05
-1.093295258624E-04
-3.233714000184E-04
-3.214212856645E-04
-3.174186461044E-04
-3.091490769374E-04
-2.935424172708E-04
-3.012686969969E-04
-3.391270980883E-05
-4.870411975711E-05
-4.255522284563E-05
-4.526506079534E-05
-9.876334430147E-05
-3.127326540844E-04
-2.813919557454E-04
-2.700847388638E-04
-2.854157143668E-04
-2.770786429810E-04
-2.897480356834E-04
-2.991670853738E-04
-2.764125535806E-04
-2.871032249488E-04
-2.855531422813E-04
-2.646991888187E-04
-2.756823690071E-04
-7.559017090581E-05
-9.415545090887E-05
-8.358100900963E-05
-1.212674482139E-04
-1.105231194824E-04
-1.123660235866E-04
-1.048283111732E-04
-1.342463085327E-04
-1.435176460008E-04
-1.610589324310E-04
-1.724240645924E-04
-1.921306617696E-04
-2.049778136815E-04
-2.271107054250E-04
-2.403158667946E-04
-2.605763856827E-04
-4.012162451729E-05
-2.865222275900E-04
-5.880161690126E-05
-7.213252092987E-05
-1.956212103682E-04
-3.159281663745E-05
-3.357032903264E-05
-2.795738492045E-05
-3.741972219165E-05
-1.875678454908E-04
-1.864107733953E-04
-1.792005874997E-04
-1.737795484248E-04
-3.091633053783E-05
-3.356987909930E-05
-2.025810568467E-04
-1.561678123332E-04
-1.668790499207E-04
-1.524524392248E-04
-3.527421385345E-05
-3.778386824832E-05
-1.555053133569E-04
-1.512338556478E-04
-1.495573548895E-04
-1.439714970563E-04
-4.781301421994E-05
-4.543494203607E-05
-3.971309283238E-05
-1.607818352719E-04
-2.119924298021E-04
-2.149090953213E-04
-3.615499074166E-05
-3.275657339875E-04
-3.242776766476E-04
-3.179513705146E-04
-2.998460755636E-04
-3.085487099489E-04
-3.057757376474E-04
-2.849926122272E-04
-2.932044792112E-04
-2.934184181429E-04
-2.764759916847E-04
-3.740824063818E-05
-3.864883931694E-05
-3.294430326770E-05
-4.357467045150E-05
-2.841010109849E-04
-2.681549137698E-04
-2.728570895895E-04
-2.649591304954E-04
-2.488159170360E-04
-2.411259222588E-04
-2.307642708772E-04
-2.245596975284E-04
-2.564636422423E-05
-2.669871997883E-05
-3.276124190033E-05
-6.297546809711E-05
-2.661767885129E-04
-2.583025223474E-04
-2.472049258780E-04
-2.229952919602E-04
-2.220986814131E-04
-2.257758761342E-04
-2.260477099057E-04
-2.324876902148E-04
-2.332863683235E-04
-2.401199311231E-04
-2.402361844650E-04
-2.439622194998E-04
-2.401730651305E-04
-2.375528120343E-04
-2.170915242922E-04
-1.977596734332E-04
-1.961138289351E-04
-1.909079756330E-04
-1.749293886570E-04
-1.800552204950E-04
-1.878215784015E-04
-1.763181219407E-04
-2.214716646463E-04
-2.192147034075E-04
-2.316798262167E-04
-2.277522968147E-04
-2.227623168899E-04
-1.973306829043E-04
-2.189717754553E-04
-2.128234717535E-04
-2.178313917778E-04
-2.130496230250E-04
-2.205178856925E-04
-2.144360597168E-04
-2.279077516514E-04
-2.215023333406E-04
-2.342648317386E-04
-2.286724890328E-04
-2.333578791615E-04
-2.310809884058E-04
-2.156026379112E-04
-2.208985955568E-04
-2.270239889171E-04
-2.310408760784E-04
-2.157274141283E-04
-2.068756746695E-04
-2.059890401184E-04
-1.972212584360E-04
-1.982078974024E-04
-1.949412609093E-04
-1.872575824423E-04
-1.741530001024E-04
-1.784604294391E-04
-1.856186169951E-04
-1.748276479405E-04
-2.125509154358E-04
-2.277123847198E-04
-1.977413193421E-04
-1.994270043743E-04
-1.991284250232E-04
-2.308856709612E-04
-2.266700478835E-04
-2.135469749041E-04
-2.244409905588E-04
-2.602041128803E-04
-2.616279331205E-04
-2.656416081527E-04
-2.739387879040E-04
-2.779893781615E-04
-2.859337518261E-04
-2.624238769805E-04
-2.417558118194E-04
-2.511504648620E-04
-2.484007439483E-04
-2.544922238477E-04
-2.323492945099E-04
-1.176287918248E-04
-1.408568489130E-04
-1.278925593494E-04
-1.693258808155E-04
-1.553793089001E-04
-2.009675404395E-04
-1.850493628869E-04
-2.347876409952E-04
-2.175982458105E-04
-2.709486137798E-04
-5.240042402771E-05
-2.606516202103E-04
-2.585591271427E-04
-1.932282705181E-04
-1.786769398982E-04
-1.833365094891E-04
-1.898646233442E-04
-1.807173813722E-04
-2.302562631547E-04
-2.293389480536E-04
-2.282686146193E-04
-2.361448224957E-04
-2.355026418447E-04
-2.335876890095E-04
-2.027620807062E-04
-2.054191830158E-04
-2.037516349847E-04
-1.955725056503E-04
-1.836473085136E-04
-1.915796808984E-04
-2.426577289380E-04
-2.388594728271E-04
-2.439273868548E-04
-2.529295353678E-04
-2.140778182456E-04
-2.116541849539E-04
-1.972960057872E-04
-2.073721097373E-04
-2.552539269748E-04
-1.322829634424E-04
-1.393525033571E-04
-4.746490874187E-05
1.809454582379E-04
1.797616652065E-04
1.682200072084E-04
1.751987592677E-04
1.740957951976E-04
1.804349925453E-04
1.693646328390E-04
5.811850910390E-05
5.369615502602E-05
5.482409609301E-05
6.057077002753E-05
1.863131452894E-04
1.820225779800E-04
1.789449845001E-04
1.775589808507E-04
1.832336564614E-04
1.745830659144E-04
6.298216114477E-05
6.411394928342E-05
6.793838702560E-05
7.083475115687E-05
1.871816859968E-04
1.831502837244E-04
1.842625946752E-04
1.723756464743E-04
4.744184974775E-05
4.092509349728E-05
3.996627156850E-05
3.113192942264E-05
2.605347594439E-05
2.764561987032E-05
3.278033455505E-05
2.669364455557E-04
2.615716622582E-04
2.554415833368E-04
2.445844701220E-04
2.364072934862E-04
2.237729959173E-04
2.033758729331E-04
2.066628638696E-04
2.169573970382E-04
1.986592674533E-04
1.991632132053E-04
1.886188993837E-04
1.840567614839E-04
1.866692667890E-04
1.872312801961E-04
1.791213964103E-04
1.768686328596E-04
1.737353308516E-04
1.674992207157E-04
1.674240698412E-04
4.539260990268E-05
1.936490645206E-04
1.971204961800E-04
1.919675663500E-04
1.989098119951E-04
2.526345692388E-04
2.440738623317E-04
2.475124969033E-04
2.337896465235E-04
2.369756083423E-04
2.273051581914E-04
7.589552342937E-05
8.076220300131E-05
2.362727207005E-04
2.410512429125E-04
2.407159024188E-04
2.455908041633E-04
2.443392376883E-04
2.496245615150E-04
2.475092204682E-04
2.580291439870E-04
2.523054807391E-04
2.533863478254E-04
2.485652855667E-04
2.623902926823E-04
2.580659014152E-04
2.628439455505E-04
2.687532306581E-04
2.688605704685E-04
2.685060145945E-04
2.438045526634E-04
2.711422752377E-05
2.397978622304E-04
2.362042135075E-04
1.944697507817E-04
1.974031768069E-04
2.034545797089E-04
7.778363814527E-05
7.406838203682E-05
7.316820297524E-05
7.433975397907E-05
2.063088405716E-04
2.030933892140E-04
2.085371334912E-04
2.055498504842E-04
2.098296956335E-04
2.158078002137E-04
7.595146155793E-05
7.997484285183E-05
2.193094359588E-04
2.176887782918E-04
2.232075256920E-04
2.241447668274E-04
2.339112056005E-04
2.307432133109E-04
2.295418036980E-04
2.364436947712E-04
2.339627386713E-04
2.394325432364E-04
2.427449611826E-04
-1.751083523753E-04
2.302651016649E-05
1.861728679271E-04
3.165362218015E-05
8.471540099966E-05
7.108171642986E-05
9.761624082473E-05
-5.029844810331E-05
-5.760834625115E-05
-6.371279756526E-05
-6.160107015652E-05
1.738838934075E-05
4.688004149990E-05
5.928160444835E-05
5.190659788998E-05
8.588427893224E-05
1.344874361664E-04
1.212976767152E-04
1.157333583900E-04
1.047237219176E-04
1.526304931052E-04
1.395245751835E-04
1.690969726619E-04
1.567010673056E-04
1.845406066262E-04
1.729740129200E-04
1.975336998766E-04
9.193744134178E-05
-4.102435417392E-05
-2.838101663941E-05
-1.177964531473E-05
-4.838399975817E-05
-5.353392801779E-05
-5.900180143050E-05
-1.142901991514E-04
-1.201754855938E-04
-1.268966276646E-04
-1.065867176031E-04
-5.072378542891E-05
-6.919857106503E-05
-6.419491598010E-05
-5.897496201371E-05
-5.472269352299E-05
-7.181564896381E-05
-1.099929730561E-04
-6.060724438195E-05
-7.698130562698E-05
-9.289346033517E-05
-1.025703319609E-04
-4.545325812021E-05
-5.882451451762E-05
-6.400729144409E-05
-6.926181487410E-05
-7.030095792882E-05
-5.618307086311E-05
9.641139662006E-06
1.883742839948E-04
1.994616847640E-04
-3.493272975061E-05
-4.444608684866E-05
-5.052981808663E-06
-3.646148333593E-07
-7.767002307458E-06
-8.243602621818E-06
-1.576080052184E-05
2.621185567617E-04
2.530539637475E-04
2.536904662228E-04
2.596022905652E-04
2.635920438929E-04
2.652721447205E-04
1.650705857767E-05
1.012077954022E-05
9.708697892526E-06
1.591981916745E-05
2.714199451022E-04
2.761115017710E-04
2.734025213186E-04
2.702457641893E-04
2.740187002777E-04
2.748610425196E-04
2.707607684254E-04
2.700977049611E-04
1.969262995468E-04
1.926293251306E-04
1.336466217798E-06
1.826551904199E-04
2.422380136520E-04
2.343798654837E-04
-4.938005529722E-05
-4.377188799227E-05
1.435960160498E-04
1.584297487511E-04
1.624509916550E-04
1.754686928911E-04
1.782298730814E-04
1.905006705598E-04
1.931059393979E-04
2.042922590044E-04
2.110753505642E-04
2.077136269609E-04
2.080275829180E-04
2.168695860688E-04
2.184421853142E-04
2.242757166949E-04
-1.138517590767E-05
-1.766876556166E-05
-2.438580850122E-05
-2.154323359396E-05
-3.032268402822E-05
-2.460171207371E-05
2.226947466908E-04
2.330535823530E-04
2.406242994213E-04
2.341816010201E-04
-1.823130584899E-04
-1.810745738116E-04
-1.913847611344E-04
2.418142259371E-04
2.424663467247E-04
2.472147253113E-04
2.502206478663E-04
7.279799586758E-05
7.504726999397E-05
2.576376576589E-04
2.592097368288E-04
2.648657728096E-04
2.696265421734E-04
6.664540525065E-05
7.874327715387E-05
6.695597136137E-05
7.118643618607E-05
2.799978104095E-04
2.775950751395E-04
2.807234865762E-04
2.769570049777E-04
5.912148300093E-05
5.956126212440E-05
6.191489710382E-05
6.322948754198E-05
2.862376107934E-04
2.844803788526E-04
6.900089632341E-05
7.705089627527E-05
2.403172837037E-04
2.348826510574E-04
2.148035198566E-04
2.145117274497E-04
2.162257477285E-04
9.210228280894E-05
9.374116763593E-05
9.725519590878E-05
1.011995130771E-04
2.189300171070E-04
2.181452149476E-04
2.167675523180E-04
2.205213361490E-04
8.612030622907E-05
8.829343311014E-05
2.202706758264E-04
2.212491787989E-04
2.237547978541E-04
2.254055692371E-04
8.349515570584E-05
8.416367637870E-05
2.320176221757E-04
2.295862352369E-04
8.116216380149E-05
8.223094902306E-05
2.364182894769E-04
2.373495721921E-04
2.865540901046E-04
2.910442140235E-04
5.796506131623E-05
5.754446931618E-05
5.403710154911E-04
5.245164304561E-04
5.270789513107E-04
5.043179916199E-04
5.147429185284E-04
5.122447865984E-04
4.945602136922E-04
4.849351487918E-04
5.068141277502E-04
4.946433678981E-04
4.895592143964E-04
5.120933958301E-04
5.096897271480E-04
4.977926289776E-04
5.105429039618E-04
5.070255097991E-04
5.062390258786E-04
5.875703748880E-05
5.796655270183E-05
5.686925776646E-05
5.608809807555E-05
2.912385952696E-04
2.912600627718E-04
2.943615015808E-04
2.954751205084E-04
5.370209640111E-04
2.124679908816E-04
5.527339086758E-04
5.516763878237E-04
5.654123168590E-05
5.925985199010E-05
2.913835522607E-04
2.935183028680E-04
2.917313367873E-04
2.941282923614E-04
5.365700766134E-04
5.457757693046E-04
5.558181610276E-04
5.636565563800E-04
5.722413584512E-04
5.751997975299E-04
5.825650965825E-04
5.819768967674E-04
5.882189401993E-04
5.843118096361E-04
5.896389653442E-04
5.830474949202E-04
5.877058864197E-04
5.788440773712E-04
5.812960797199E-04
5.702711259218E-04
5.731641376667E-04
5.621793764719E-04
5.640788280856E-04
5.466913423743E-04
5.048607120749E-04
1.227716497333E-04
1.129150223802E-04
1.654351682735E-04
1.655716093237E-04
1.724531568896E-04
1.739250214645E-04
1.834490666294E-04
2.685621708718E-04
2.670868751860E-04
2.601746749243E-04
2.562153219007E-04
1.565788486531E-04
1.654899554542E-04
1.688544113333E-04
1.592424158109E-04
1.517469360098E-04
1.593895537146E-04
2.497151873423E-04
2.471984599306E-04
2.366981573709E-04
2.363003362393E-04
2.402513655700E-04
2.326530556322E-04
1.394058542139E-04
1.492943366421E-04
1.487492860093E-04
1.566266702604E-04
2.765576848563E-04
2.840893356196E-04
2.926463685946E-04
1.908790601712E-04
1.879476413911E-04
2.012682496618E-04
2.217256315042E-04
2.485870772118E-04
2.376278752197E-04
2.405394485898E-04
2.551471409873E-04
2.586151222725E-04
2.699003606571E-04
2.756125770628E-04
2.836976850129E-04
2.845240685369E-04
2.902410414866E-04
2.901312464040E-04
2.949850256003E-04
2.944693021943E-04
2.978712767224E-04
2.967351938205E-04
2.998012947232E-04
2.988319304096E-04
3.013131896044E-04
2.998505160936E-04
3.024829532433E-04
2.924112280427E-04
1.430591350797E-04
1.514774532045E-04
1.492767255299E-04
2.321509432277E-04
1.965576889183E-04
1.965257117665E-04
1.990545690993E-04
1.919435635581E-04
1.934334501702E-04
1.889940352684E-04
1.892496332087E-04
1.934122709334E-04
1.915465802566E-04
2.069395056789E-04
2.035633962985E-04
1.999268207932E-04
1.973109441148E-04
2.100926359263E-04
1.178819900757E-04
1.231487596036E-04
1.248331096512E-04
1.294870122679E-04
2.044785584500E-04
2.153955756178E-04
2.123386900179E-04
2.096123972531E-04
2.074208169802E-04
2.167046780669E-04
1.175998588891E-04
2.015547444149E-04
1.061762693719E-04
2.039521232194E-04
2.076893722592E-04
2.303730024164E-04
2.262296941185E-04
2.230965183506E-04
2.181497913492E-04
2.157617761840E-04
2.123259963733E-04
2.112867910704E-04
2.120134138560E-04
2.100283925947E-04
1.948757114506E-04
1.927242666976E-04
1.912421305893E-04
1.893645427317E-04
1.898758475719E-04
1.925075632130E-04
1.962378009079E-04
1.995814524596E-04
1.411501780122E-04
1.389210362000E-04
1.333504690688E-04
1.452247191116E-04
2.115006090315E-04
2.103031573435E-04
2.090225478964E-04
2.092457316725E-04
2.056201727186E-04
2.676733154783E-04
5.264474708039E-04
5.265588718813E-04
1.261154359341E-04
1.243520655614E-04
1.140032031849E-04
1.122557239578E-04
1.034143885241E-04
1.024096047246E-04
9.429163932041E-05
9.279826460239E-05
8.750276174720E-05
8.430950513172E-05
8.635047340252E-05
1.364297901028E-04
8.140849282622E-05
3.019676637075E-04
3.002094134202E-04
3.045499540781E-04
3.844012960827E-04
3.955515714519E-04
3.917796573797E-04
3.961767046544E-04
3.938551310687E-04
4.132868976348E-04
4.073598440882E-04
4.221114037989E-04
3.036974538656E-04
1.382934330743E-04
1.491969238786E-04
1.507905148448E-04
2.017034621379E-04
2.180354244034E-04
1.947767934781E-04
1.842404463631E-04
1.732376611363E-04
1.649353367365E-04
1.580591920984E-04
8.537035041644E-05
8.013816537086E-05
8.049834088398E-05
7.690541917265E-05
7.850658218939E-05
7.374207123463E-05
2.964488701530E-04
2.989340367387E-04
2.991491028102E-04
3.011639431470E-04
4.009925040970E-04
4.080488861259E-04
4.146172979959E-04
4.319852437352E-04
4.276329346496E-04
4.345446138133E-04
4.292769547417E-04
4.463118119345E-04
2.994603664381E-04
3.013375508415E-04
3.036834543552E-04
3.041540032618E-04
3.428855479904E-04
3.383361293880E-04
3.397614911691E-04
3.345716736161E-04
3.465621407705E-04
3.021820131424E-04
3.050880186082E-04
3.063764161630E-04
3.040206542071E-04
3.053134611926E-04
3.086240272380E-04
3.066952926984E-04
3.101303153623E-04
3.106378856162E-04
3.147288489314E-04
3.227041781749E-04
3.207664182028E-04
3.162980360208E-04
3.253997263151E-04
3.246253740763E-04
3.299503983163E-04
-2.083650534226E-04
-2.000303610117E-04
-2.011966904184E-04
-1.901540223480E-04
3.321306897746E-04
2.429526346352E-04
3.278920667546E-04
3.069249531166E-04
3.651933113099E-04
3.785953382283E-04
3.748710119498E-04
3.785692065426E-04
3.714887919119E-04
3.877155051188E-04
2.993825276878E-04
3.045109379730E-04
3.026224573963E-04
3.021585814675E-04
3.000673110188E-04
3.050698454347E-04
3.478873072418E-04
3.591471651367E-04
3.546064632402E-04
3.574482245371E-04
3.526096344913E-04
3.649657420271E-04
3.011777341461E-04
3.035659268530E-04
3.049384183194E-04
3.032781260875E-04
3.021342411995E-04
3.046153887138E-04
3.053627722589E-04
3.259006202291E-04
5.189539511685E-04
2.372627584991E-04
2.698727115538E-04
4.898060043670E-04
4.946139108895E-04
4.857753335766E-04
4.928608074719E-04
5.058226503241E-04
5.205010469065E-04
5.221448339885E-04
5.170812375209E-04
5.074478863355E-04
5.082567346457E-04
5.157371905559E-04
4.813367349935E-04
5.131784848133E-04
6.943510133775E-05
6.698636433520E-05
6.409223626663E-05
6.127303127420E-05
2.934573081180E-04
2.934854149530E-04
2.959990225375E-04
2.986277221097E-04
4.711852977333E-04
4.930472229152E-04
4.857085948627E-04
4.995263580667E-04
4.889326333010E-04
4.826429440805E-04
4.920413914459E-04
5.211991896978E-04
5.482337912190E-04
5.427151821312E-04
5.605571247797E-04
5.587233134763E-04
5.673187204867E-04
5.684114342955E-04
5.699198075824E-04
5.734359481656E-04
5.699704546676E-04
5.745354332706E-04
5.666909620056E-04
5.731273220654E-04
5.599869374628E-04
5.676561712587E-04
5.516322838997E-04
5.602225870332E-04
5.424044085255E-04
5.507077506166E-04
5.416401614371E-04
5.095462860761E-04
4.904009919693E-04
4.988684180916E-04
5.002476007276E-04
4.879922634134E-04
4.951445559617E-04
4.882903999412E-04
5.112951693767E-04
5.105262172337E-04
7.108599894411E-05
6.689987851233E-05
2.951233716338E-04
2.956206994829E-04
2.982511740084E-04
3.001824870256E-04
4.402996351558E-04
4.599508516645E-04
4.535711977065E-04
4.628115872824E-04
4.564870451829E-04
4.767025861882E-04
4.957236628231E-04
4.940701602075E-04
4.902724746866E-04
4.887130097917E-04
4.856381541177E-04
4.842696727907E-04
3.546021148232E-04
3.548479849734E-04
3.344276908338E-04
3.313981345613E-04
3.057538249167E-04
3.015456510846E-04
2.754418093183E-04
7.026335264283E-05
2.527617091528E-04
7.355577722956E-05
7.745881611130E-05
4.974827687699E-04
5.033493660451E-04
5.031647089740E-04
4.932644941589E-04
4.967569739713E-04
4.961226043461E-04
4.875858143748E-04
4.885949943964E-04
4.831685467864E-04
4.832836197773E-04
4.814417049063E-04
4.805616174578E-04
4.751330294155E-04
4.621992360257E-04
4.595632652259E-04
4.356649461249E-04
4.341926067080E-04
4.080756054808E-04
4.080788227223E-04
3.862590769603E-04
3.693660419546E-04
2.444720712174E-04
2.259354415493E-04
2.174147599316E-04
2.026381670970E-04
7.201694958817E-05
2.664189680657E-04
2.652427885327E-04
2.638940609979E-04
4.808715521493E-04
4.801148676116E-04
4.808819684620E-04
2.488760652523E-04
2.477538210866E-04
2.516109740812E-04
2.573880093262E-04
4.797205429066E-04
4.821497689183E-04
4.817231478069E-04
4.809228624218E-04
4.804770026160E-04
4.802127022753E-04
2.674473912708E-04
2.606505278541E-04
4.822393491038E-04
4.865922277262E-04
4.860647630818E-04
4.843383033526E-04
4.837752614462E-04
4.890524869394E-04
4.903788390931E-04
4.931068619378E-04
5.090035780310E-04
4.832369287094E-04
4.809090451679E-04
4.805397741390E-04
2.384659499234E-04
2.293521978428E-04
2.301431531932E-04
2.292230568624E-04
2.295441156872E-04
4.925144904967E-04
4.954594980642E-04
4.945325465916E-04
4.912932220896E-04
2.302657911509E-04
2.307796388720E-04
2.299823315655E-04
2.309330698855E-04
4.860865795724E-04
4.883264755792E-04
4.880462334074E-04
4.859440880473E-04
2.327138019636E-04
2.323315127442E-04
2.341970623682E-04
2.346440623100E-04
4.819785070653E-04
4.834131624727E-04
4.834593479987E-04
4.823249947395E-04
2.430561509462E-04
5.112630561411E-04
5.116900251338E-04
5.143783726157E-04
2.702715629177E-04
5.218886560640E-04
5.218270970658E-04
5.277542308933E-04
5.268841046893E-04
5.333908609794E-04
5.322797722612E-04
5.350459995307E-04
5.389573794357E-04
2.970733549075E-04
2.895031485185E-04
5.306332253343E-04
5.300111339240E-04
5.326942461676E-04
5.335768528201E-04
5.380250814794E-04
5.391854175664E-04
5.417263904289E-04
5.432876925319E-04
3.073308747753E-04
2.990343932600E-04
5.296894084625E-04
5.311637014503E-04
5.323394336979E-04
5.344564443385E-04
5.366591817878E-04
5.259405019700E-04
4.993524739075E-04
5.169026687502E-04
2.852124116180E-04
2.760614161632E-04
2.740390750953E-04
2.735671181693E-04
4.877280382314E-04
4.929669508102E-04
4.899516521423E-04
4.948633308566E-04
4.975384637110E-04
5.002992552942E-04
5.046995829368E-04
5.039338112063E-04
5.134393095800E-04
5.101801861866E-04
5.090890782536E-04
5.081216344592E-04
5.154277079246E-04
5.149365029560E-04
5.211405834776E-04
5.187093762010E-04
5.194489365596E-04
5.253197862824E-04
5.262536642865E-04
5.302503349389E-04
2.835545128659E-04
2.802460760843E-04
2.834422699057E-04
5.394312492146E-04
5.028391973411E-04
5.011239662762E-04
6.861302741474E-04
6.728409689444E-04
3.041665870334E-04
3.024077242566E-04
3.076189911259E-04
2.984590506808E-04
6.567529122036E-04
6.661573627552E-04
6.595465473578E-04
6.441547322658E-04
2.958968454427E-04
6.933845144319E-04
2.871293654909E-04
2.908345613248E-04
2.900353384417E-04
2.819861262993E-04
6.245404895965E-04
6.355406867794E-04
6.326593934624E-04
6.186317761927E-04
6.193153482341E-04
6.292152675628E-04
2.777853047243E-04
2.724621707228E-04
2.850163191194E-04
6.862005246535E-04
3.153367596824E-04
3.197135976751E-04
3.451495835289E-04
3.485362606151E-04
3.528099471323E-04
7.192026567403E-04
7.143256097654E-04
3.399499100245E-04
3.402163778472E-04
3.344474098148E-04
3.372500196524E-04
3.322137762288E-04
3.437151179019E-04
7.027913638737E-04
7.087841861176E-04
7.164054001865E-04
6.984622127546E-04
3.303741291273E-04
3.324198287329E-04
3.304546384382E-04
3.266628276994E-04
7.068361148898E-04
7.056126333139E-04
6.987384208337E-04
6.931723015543E-04
3.259665591155E-04
3.243037358840E-04
2.709096329525E-04
2.750918573412E-04
2.730365490941E-04
2.686000704527E-04
5.366304313140E-04
5.339159696807E-04
5.455441113189E-04
2.438898561679E-04
2.477171891086E-04
2.486847150588E-04
2.460888883261E-04
5.238407748238E-04
5.277205985107E-04
5.268011304921E-04
5.218553194179E-04
2.362321438870E-04
2.403312429314E-04
2.415610103889E-04
2.389933766163E-04
5.093571973343E-04
5.178905068921E-04
5.160828101826E-04
5.111042542312E-04
5.083430444794E-04
5.167366483831E-04
2.303218949742E-04
2.332059307445E-04
2.346225856415E-04
2.325746538657E-04
5.443742810109E-04
5.038063246264E-04
5.473052323817E-04
2.535872547217E-04
5.872463700234E-04
5.923820182372E-04
5.961932307156E-04
6.105930965577E-04
6.082384291789E-04
5.949328818034E-04
5.921787125882E-04
6.047321508544E-04
2.600865611497E-04
2.641771395584E-04
2.642986767739E-04
2.611625735957E-04
5.555139130818E-04
5.510308741244E-04
5.569042651026E-04
5.647858990280E-04
5.770869732507E-04
5.735279863425E-04
5.652785460286E-04
5.728844361423E-04
5.808096549824E-04
5.800405726802E-04
2.517230726983E-04
2.557780018168E-04
2.567119420266E-04
5.347251309192E-04
3.429093433874E-04
5.449919994058E-04
5.421074870902E-04
4.387749731946E-04
4.437035329392E-04
4.390141685664E-04
3.436870653309E-04
3.432341228477E-04
3.386770547249E-04
3.353006249788E-04
4.275623168403E-04
4.216220335458E-04
4.135376315974E-04
4.319439779737E-04
4.293512449429E-04
3.452893910066E-04
3.422213422692E-04
3.397293566876E-04
3.420493177044E-04
3.366488844434E-04
3.906545915954E-04
3.969850713952E-04
3.992279431061E-04
4.068668456857E-04
3.502996680838E-04
3.510142486622E-04
3.435435679179E-04
3.401696630815E-04
3.358993860873E-04
3.410628944551E-04
3.406922464126E-04
4.772524052100E-04
4.641609983954E-04
4.719091022981E-04
4.548610815161E-04
4.627587786738E-04
4.694222537818E-04
4.650959867361E-04
4.733510251862E-04
4.710322096272E-04
4.799299447294E-04
4.824689022556E-04
4.764443565208E-04
3.386701129231E-04
3.335766956927E-04
4.589773300142E-04
4.590180407377E-04
4.508049081984E-04
4.423031338377E-04
4.495792005481E-04
4.551484500758E-04
4.522309022109E-04
4.591081528336E-04
4.599546660905E-04
4.668129850130E-04
3.355519025065E-04
3.465911851763E-04
3.463890339055E-04
3.402073805679E-04
3.895356152052E-04
3.482045644283E-04
3.526039543015E-04
3.374028848368E-04
3.343114774829E-04
3.366779828163E-04
3.359442011344E-04
6.825578973226E-04
6.878157252590E-04
6.863287273474E-04
6.889048519945E-04
7.043531574672E-04
6.990173081848E-04
6.954205764692E-04
7.070208489937E-04
3.404484358086E-04
3.422932534983E-04
3.422079886351E-04
3.443188824746E-04
3.304276433849E-04
3.307476962325E-04
3.284464019202E-04
3.303795791960E-04
3.281850034978E-04
3.280196472068E-04
6.812407891716E-04
6.966250672523E-04
4.684819026279E-04
6.918689636538E-04
3.444753684631E-04
3.865910400601E-04
3.822826991257E-04
3.933026818063E-04
3.617382652296E-04
3.604800722416E-04
3.575416025724E-04
3.536408671942E-04
3.708997053781E-04
3.772684007771E-04
3.667793279529E-04
3.652596232959E-04
3.651573535658E-04
3.650688467642E-04
3.596291018130E-04
3.656047163723E-04
3.627954863378E-04
3.663909721538E-04
3.563571793446E-04
3.515313596865E-04
3.532519482009E-04
3.536225381303E-04
3.558575880062E-04
3.609336020563E-04
3.461688913823E-04
3.483333960151E-04
3.439575877673E-04
5.440687370348E-04
4.668753025741E-04
4.748593468961E-04
5.247877858659E-04
5.266294121847E-04
5.271863002823E-04
5.304547899609E-04
5.312212743699E-04
5.351232968419E-04
5.358226747201E-04
5.402738126142E-04
5.386520066315E-04
5.430434521439E-04
5.418756364390E-04
5.229924828142E-04
5.463096489891E-04
5.442691979137E-04
5.328406145764E-04
5.371787391055E-04
5.354093133867E-04
5.236899215027E-04
5.223667364699E-04
5.148415304852E-04
5.053008883874E-04
5.027078416608E-04
5.065479051354E-04
5.031749149761E-04
5.423685674936E-04
5.245187977258E-04
3.127219229756E-04
3.235637108131E-04
5.453952392854E-04
3.221641020096E-04
3.197893582234E-04
3.141936561949E-04
3.078675052724E-04
5.261553963120E-04
5.280133973792E-04
5.286974366400E-04
5.312959705198E-04
5.325956617902E-04
5.357588627176E-04
5.375478839989E-04
5.411223296482E-04
5.447365761673E-04
5.456679754949E-04
5.431905582301E-04
5.458510292780E-04
5.479027873315E-04
5.491117173017E-04
5.503448144249E-04
5.491721081793E-04
5.492109566318E-04
5.452073854412E-04
3.182643560692E-04
3.170249497261E-04
5.071895030662E-04
5.055945674450E-04
3.358947126536E-04
3.335303883939E-04
5.009877571155E-04
4.921713091295E-04
4.845759752206E-04
4.835940572574E-04
4.917165409129E-04
4.858407490306E-04
4.938102536003E-04
4.962448950734E-04
4.977963568931E-04
4.905902753217E-04
4.914095675691E-04
3.313774960463E-04
3.309024002850E-04
3.363806588281E-04
3.257676184260E-04
5.181886193715E-04
5.195297183452E-04
5.200164839305E-04
5.208045800350E-04
5.224652093729E-04
5.232548056901E-04
4.923853458715E-04
4.799975878005E-04
4.899707873720E-04
4.644273331566E-04
4.916133267791E-04
4.804767673777E-04
4.876068087267E-04
4.923513860618E-04
3.277334616347E-04
3.228376994877E-04
5.215073474532E-04
5.191859761927E-04
5.216241653061E-04
5.241330676245E-04
5.236483031172E-04
5.273446216319E-04
5.271415878988E-04
5.315565301203E-04
5.301709658357E-04
5.290581910020E-04
5.324071459725E-04
5.336834348343E-04
5.353238874308E-04
5.309799704207E-04
5.358671785858E-04
5.188941313655E-04
5.277441629041E-04
5.010340211873E-04
5.105220537388E-04
5.127099825304E-04
5.009018738284E-04
5.053586564350E-04
5.013020517864E-04
4.944794578291E-04
3.157918414303E-04
7.178936601272E-04
3.612597508971E-04
2.081023504848E-04
2.851570587221E-04
2.782152142844E-04
1.970862372301E-04
1.958219065815E-04
2.101638184343E-04
2.240495695759E-04
3.127591463604E-04
3.081867908861E-04
2.166470880315E-04
2.141458852976E-04
1.928373986444E-04
2.265847117483E-04
3.264416375609E-04
3.340944139633E-04
3.410733566066E-04
3.396283035704E-04
2.403510439650E-04
2.368196668309E-04
2.485956589605E-04
2.605767673133E-04
3.535743895711E-04
3.493912021049E-04
2.554157550647E-04
2.417909931077E-04
1.798596229387E-04
1.806719768790E-04
2.385588907986E-04
1.613363211414E-04
1.473241275028E-04
1.360845733399E-04
1.687602238493E-04
1.464245944721E-04
1.435781808869E-04
1.440723976433E-04
1.589714439645E-04
1.615759976531E-04
1.767205739724E-04
1.890238619164E-04
1.829257989772E-04
1.725953847472E-04
1.620776520707E-04
1.753181190992E-04
1.830614023864E-04
2.013140700207E-04
2.008852208578E-04
2.136130718078E-04
1.881651463850E-04
1.692586923524E-04
1.699177091705E-04
1.846519490892E-04
1.907094648487E-04
2.486306836858E-04
2.613243663184E-04
2.575033188664E-04
2.638403366144E-04
3.700340172395E-04
4.433571898927E-04
4.372351977097E-04
4.297074030801E-04
4.285035978083E-04
2.850373956176E-04
2.866793259529E-04
2.828023182257E-04
2.822330722109E-04
4.709192694117E-04
4.655193582496E-04
4.561384167643E-04
4.524351203926E-04
2.955381691032E-04
2.908693308580E-04
2.925534898665E-04
2.920060687882E-04
4.968675238831E-04
4.903500944994E-04
4.826082584186E-04
4.797940725594E-04
3.056632229279E-04
2.990470108994E-04
5.058177182542E-04
5.036249070860E-04
5.023991342731E-04
2.747491871674E-04
1.124555286489E-04
2.756902393572E-04
2.767475732915E-04
3.654536511866E-04
2.677012678341E-04
2.649198491067E-04
2.623659405866E-04
2.656850724167E-04
3.912847913193E-04
3.855730038862E-04
3.797130518491E-04
3.788590598116E-04
2.664198990227E-04
2.675451034081E-04
2.677155912456E-04
2.668930282668E-04
2.667764335654E-04
2.669313270159E-04
4.039455395695E-04
3.997297454938E-04
2.699175749229E-04
2.672982566466E-04
2.693876645038E-04
2.705946964912E-04
2.727463045328E-04
2.695584066534E-04
4.205658674497E-04
4.157453428817E-04
2.738604253330E-04
5.034871579483E-04
1.297044936749E-04
1.206479697970E-04
6.261500765803E-05
6.649224101505E-05
6.152335926819E-05
5.497741775774E-05
7.102082404295E-05
7.183268157912E-05
7.988555465876E-05
8.270968009103E-05
2.637219929966E-04
2.686150248697E-04
2.672374983232E-04
7.033408027991E-05
2.657840004887E-04
2.724377354584E-04
2.700479167725E-04
2.697761918375E-04
2.720086520851E-04
2.702981970807E-04
2.260342676921E-04
2.196066981394E-04
2.120091453642E-04
1.874045047955E-04
1.897698176673E-04
2.003573289300E-04
2.687481769009E-04
6.831010704014E-05
7.903096782269E-05
7.902996421237E-05
2.624000649265E-04
2.608517340821E-04
2.589625562770E-04
2.533978919195E-04
2.562260803953E-04
2.566707660662E-04
2.505138602928E-04
2.462353096879E-04
2.419514574393E-04
2.364343990532E-04
2.226858780085E-04
2.233429347766E-04
2.301369127004E-04
2.299997394393E-04
2.087151385793E-04
2.129803439409E-04
1.986252582666E-04
1.286500488785E-04
1.164667753802E-04
1.192818097693E-04
1.120804522675E-04
1.084665779760E-04
1.001943244594E-04
9.101012378772E-05
9.076987726052E-05
2.016941898314E-04
1.669027425397E-04
1.725741573516E-04
1.324825957583E-04
6.722680913878E-05
6.995189290818E-05
6.950259536798E-05
8.651993835813E-05
9.372737932165E-05
8.273506266412E-05
8.552149396793E-05
7.754237033905E-05
7.738536406614E-05
9.157570958130E-05
9.939603815949E-05
9.134120489066E-05
8.986350991497E-05
9.689756654291E-05
1.095643735879E-04
1.154705019815E-04
1.080417841504E-04
1.117754685540E-04
1.050605986804E-04
1.048785799864E-04
1.073847591006E-04
1.158044851827E-04
1.329242292526E-04
1.411075170568E-04
1.313531313874E-04
7.437122106209E-05
1.205305452112E-04
9.096375625832E-05
8.437839278766E-05
1.424509929211E-04
1.494308857353E-04
1.584506605718E-04
1.278872386071E-04
1.210752879516E-04
1.184411882303E-04
6.805984664927E-05
5.440054299368E-05
6.110774758024E-05
6.384775782182E-05
6.326753779718E-05
5.666792186014E-05
7.181933748343E-05
7.667763279091E-05
8.468055562927E-05
8.966927550183E-05
1.911323712307E-04
1.801423655257E-04
1.709515921683E-04
1.627269004866E-04
5.779180853683E-05
6.518039892838E-05
6.689876319351E-05
6.160514284195E-05
7.429103004599E-05
8.146240768813E-05
7.213500676225E-04
3.168456430044E-04
4.964022838881E-04
5.390582195597E-04
4.722671434020E-04
4.765939522764E-04
4.667541308333E-04
4.822538547016E-04
5.488246683476E-04
5.659748993686E-04
5.706008833455E-04
5.568789823292E-04
5.632595234447E-04
5.848036193142E-04
5.198477182350E-04
5.879137664443E-04
4.639500827914E-04
4.616463799424E-04
4.817961649481E-04
4.740538606667E-04
5.918369374858E-04
6.086754893757E-04
5.966955646155E-04
6.099923250688E-04
6.244550806358E-04
6.293802127146E-04
4.557132613324E-04
6.010506608666E-04
5.318414685314E-04
5.361437233454E-04
5.088090497853E-04
4.315572387765E-04
4.192226275534E-04
4.152500105496E-04
4.175875060050E-04
4.271305063546E-04
4.322835274414E-04
4.661862592977E-04
4.594625949818E-04
4.469863442225E-04
4.348726469933E-04
4.527778545271E-04
4.555666337174E-04
4.473114545994E-04
4.617730373139E-04
4.573025420482E-04
4.548927745651E-04
4.667709550055E-04
4.456976765462E-04
4.686756895869E-04
4.702664318451E-04
4.820833888509E-04
4.875066323721E-04
4.751611662023E-04
4.616896407240E-04
5.059548692073E-04
4.534769777154E-04
4.737842574392E-04
4.657863533064E-04
6.516933655947E-04
7.232767778199E-04
7.069617459762E-04
3.988031411770E-04
4.103700984331E-04
4.085536984705E-04
4.012900659367E-04
7.327531304940E-04
7.317812385881E-04
7.259900478832E-04
7.210974075367E-04
3.857853378120E-04
3.815484879740E-04
3.895229245224E-04
3.874853926168E-04
7.285121147780E-04
7.278336420865E-04
7.220015170136E-04
7.164644654914E-04
3.721195390398E-04
3.744136032170E-04
7.217442525200E-04
7.200051799707E-04
7.247365228307E-04
7.154329553699E-04
3.596862881545E-04
7.156815276500E-04
4.383798167568E-04
7.137905829327E-04
4.260837523828E-04
6.607052255433E-04
6.521131101775E-04
6.612733664623E-04
4.534239384220E-04
4.487435419456E-04
4.678852791444E-04
4.623686070151E-04
6.766153779688E-04
6.840027962600E-04
6.894497398939E-04
6.732101530720E-04
4.607598366284E-04
4.533312414708E-04
4.442946250724E-04
4.651692718854E-04
7.106486011599E-04
7.066995474063E-04
7.041842559041E-04
6.970256854808E-04
4.421096968973E-04
4.383570460036E-04
7.157292208983E-04
7.116406150601E-04
7.067093314954E-04
7.040173799785E-04
4.250956234509E-04
3.101305294347E-04
4.307118999115E-04
3.984949434463E-04
3.248286854310E-04
3.343907764682E-04
3.483119208959E-04
3.529933820752E-04
3.504055248351E-04
3.422759210891E-04
4.430749015128E-04
4.439549539562E-04
3.025132121103E-04
3.136414925022E-04
3.068058636306E-04
3.303621916422E-04
3.029800610598E-04
3.051488609999E-04
3.093931554859E-04
3.157380111246E-04
3.159134365815E-04
3.237855631050E-04
3.248654314849E-04
3.330186043303E-04
3.342288458458E-04
3.396484498354E-04
3.404837724535E-04
3.464645149876E-04
3.082808724649E-04
3.136839674584E-04
3.202688119899E-04
3.034575146769E-04
5.016008768417E-04
3.261068804503E-04
3.197235931033E-04
4.840089158105E-04
4.892518440642E-04
3.336648561858E-04
3.274310724916E-04
4.744651003863E-04
4.768068509248E-04
4.745974884451E-04
4.766019776436E-04
3.387098907043E-04
3.331570800290E-04
4.715455167180E-04
4.669273216233E-04
4.672742269104E-04
4.694476964226E-04
3.398102181082E-04
3.452337783935E-04
3.431711722590E-04
3.370309846058E-04
4.569618216363E-04
4.580183638463E-04
3.015649061841E-04
3.102308507544E-04
3.503817326938E-04
3.533773161645E-04
3.562276760036E-04
3.545700545848E-04
3.994151371914E-04
3.496935523746E-04
3.449600676094E-04
3.521639646588E-04
3.497091466517E-04
4.055560512471E-04
3.989403871116E-04
3.646919692771E-04
3.596190997584E-04
3.628773847835E-04
3.719296214162E-04
4.164326034535E-04
4.137256893657E-04
4.064183776719E-04
4.009854555610E-04
3.827929437401E-04
3.769953729317E-04
3.808716147324E-04
3.895169818220E-04
4.106568061127E-04
4.091290558947E-04
4.188467723500E-04
4.028161020551E-04
4.029881896326E-04
3.957097764204E-04
4.047572548437E-04
4.080090421822E-04
3.349102687188E-04
3.381257303829E-04
3.558989852878E-04
3.504266036185E-04
4.231297935569E-04
4.264134872199E-04
4.335264247643E-04
4.165562118305E-04
3.109529185587E-04
3.104116652106E-04
3.091849156212E-04
3.166730589786E-04
3.158682254605E-04
3.157706402066E-04
4.242923543024E-04
4.177553557512E-04
4.150722311070E-04
4.070617365033E-04
3.231518235570E-04
3.189323520707E-04
3.186039432145E-04
3.267488691601E-04
3.268488748271E-04
3.231700964397E-04
4.067360400579E-04
4.024031652442E-04
3.317796689989E-04
3.369272259904E-04
3.033498585803E-04
3.036346852711E-04
3.014390762761E-04
4.182055337674E-04
4.211754750632E-04
4.213761183527E-04
4.209432035914E-04
4.228356352749E-04
4.246899840441E-04
4.242174160032E-04
4.270279689442E-04
2.000971299252E-04
2.005743333097E-04
1.988545823911E-04
4.169549344321E-04
1.989288567838E-04
3.063446550578E-04
2.969528265367E-04
3.214642775930E-04
2.016938815872E-04
2.005837515904E-04
2.008105874913E-04
2.012919508130E-04
2.711166330209E-04
2.785423028926E-04
2.816404627261E-04
2.901469256927E-04
3.111860397155E-04
4.138010958592E-04
4.107822923748E-04
4.073003208685E-04
4.004793733817E-04
3.929605713357E-04
4.027127796544E-04
4.184232883690E-04
4.214960386230E-04
4.191540395568E-04
4.273292238644E-04
4.240671856287E-04
4.217333228139E-04
4.210181924048E-04
4.242544316006E-04
1.983044428069E-04
1.969039633550E-04
1.973972825456E-04
1.975478133221E-04
3.132510536693E-04
3.563664180211E-04
3.407931317006E-04
3.363327753782E-04
3.239224420652E-04
3.687457474103E-04
3.812079344894E-04
3.940329591809E-04
4.009238361662E-04
4.076796243510E-04
2.030111796626E-04
2.021370336599E-04
2.028798462303E-04
2.038061211585E-04
-1.383294713312E-05
-1.639967698387E-05
-9.476164911205E-06
1.098719636041E-04
1.165613125330E-04
1.157734028072E-04
1.210334932011E-04
-1.664794748022E-05
-1.694095386334E-05
-1.862979487868E-05
-1.872137658962E-05
-2.014142327421E-05
-2.275219419682E-05
-2.408255901384E-05
-2.750430711170E-05
-2.617123306306E-05
-3.029378223169E-05
-3.074611949751E-05
-3.476462789619E-05
-4.177578156902E-05
-3.255300286032E-05
-2.858537479505E-05
-3.355014427058E-05
-3.518541404040E-05
-2.620683623318E-05
-2.300219121703E-05
3.705046486241E-04
-2.366853199483E-05
2.461994641659E-04
2.059757915803E-04
2.052797687325E-04
2.041103427425E-04
2.065371987012E-04
2.402914640997E-04
2.509616909984E-04
2.467706865411E-04
2.505177040620E-04
2.703667680342E-04
2.632614039466E-04
2.605868809939E-04
2.767806077027E-04
2.071301764681E-04
2.080818084678E-04
2.082064649252E-04
2.099399376770E-04
2.119571489684E-04
2.141307802453E-04
2.169813661672E-04
2.200823959172E-04
2.240978092309E-04
2.279839091032E-04
2.404479348615E-04
2.354613936639E-04
2.341245506839E-04
-3.252000347144E-05
-2.380020917696E-05
3.828284263349E-04
1.950541316965E-04
1.484087837334E-04
1.422827692484E-04
1.465024692164E-04
1.347910428386E-04
1.379275946570E-04
1.258705690435E-04
1.290175765318E-04
1.157522464127E-04
1.176506051806E-04
1.062693028535E-04
1.101624229198E-04
1.570907850400E-04
8.279180916360E-05
8.234673599332E-05
8.568351140832E-05
8.527305986605E-05
8.818841125201E-05
8.963379856088E-05
8.833355215896E-05
8.932921026388E-05
9.124935885768E-05
2.243987382007E-04
2.210673814507E-04
2.072780578291E-04
7.919480075502E-05
1.960153767865E-04
2.016780583384E-04
1.961246360353E-04
9.885741538112E-05
9.834262105117E-05
9.998087536174E-05
1.008081376331E-04
2.373002862018E-04
2.324193906798E-04
2.333784220815E-04
2.298814912243E-04
2.673928942386E-04
2.574512105468E-04
2.561095253607E-04
2.459126675661E-04
2.409663269855E-04
2.433872391508E-04
2.324301840203E-04
2.325519809116E-04
2.226567532584E-04
2.222648914136E-04
2.193309001967E-04
2.133773159114E-04
2.134817093406E-04
2.094031468139E-04
2.072187402717E-04
2.028670847572E-04
1.916675725248E-04
2.110355305874E-04
2.156183091061E-04
2.062524641631E-04
2.956436124645E-04
2.040163693843E-04
1.940477958269E-04
4.098550332517E-04
3.994763380342E-04
3.836687750198E-04
3.818411063052E-04
3.569152958554E-04
3.560139118071E-04
3.321034555771E-04
3.321163481335E-04
3.097031585616E-04
3.099450387370E-04
3.010202674543E-04
2.905713274922E-04
2.906327173457E-04
2.751059462919E-04
1.960486444417E-04
1.953961843026E-04
1.939783540972E-04
1.932075049646E-04
4.230512038181E-04
4.180844645067E-04
4.143043955122E-04
4.164478451395E-04
1.949631942266E-04
2.012038975150E-04
3.562181395141E-04
1.984461036816E-04
2.054301674954E-04
2.815601291900E-04
2.707944425641E-04
2.742632194934E-04
2.705210663852E-04
2.605653718990E-04
2.592162200616E-04
2.435620838550E-04
2.504391353580E-04
2.389641193902E-04
1.886948037756E-04
1.903148285667E-04
1.905581136330E-04
1.841660729228E-04
1.795136117808E-04
1.829354365164E-04
1.724379393737E-04
1.754723609385E-04
1.647328154952E-04
1.677739971018E-04
1.568623839189E-04
1.594486952544E-04
1.585810143948E-04
1.496501239242E-04
1.481707031952E-04
1.417024838114E-04
1.955258945409E-04
9.719510570250E-05
-7.959725905967E-06
2.008893394346E-06
1.427866753581E-04
1.330338535677E-04
1.269477108321E-04
1.450881156656E-04
1.359623208532E-04
1.320455626288E-04
1.385717616334E-04
1.355066420097E-04
1.405649994349E-04
1.450825099844E-04
1.576010688546E-04
1.460310434707E-04
1.490634901359E-04
1.455045233384E-04
1.385415271576E-04
1.372615544188E-04
1.449279367146E-04
1.406953261164E-04
1.437102701961E-04
1.506515292807E-04
1.653115462753E-04
1.656582047533E-04
1.620222333219E-04
1.582881057276E-04
1.322967326308E-04
1.408990361163E-04
1.327083655859E-04
1.414971721942E-04
6.627465589488E-05
1.535117858124E-04
1.517245884193E-04
1.719412644667E-04
1.641731452261E-04
8.744798026381E-05
8.437045149630E-05
8.882416434564E-05
8.118729857148E-05
1.416560707004E-04
1.423941754238E-04
1.643953894094E-04
1.530669442257E-04
1.066534196255E-04
9.888113073338E-05
1.327254075797E-04
1.434903760516E-04
1.492083488107E-04
1.406744276005E-04
1.445414311463E-04
1.513054899322E-04
1.250342554548E-04
1.159817660052E-04
1.325206083455E-04
1.366678542103E-04
1.406636767491E-04
1.422501805220E-04
1.474041929986E-04
1.496814496434E-04
1.443236018384E-04
1.431506646463E-04
1.492445818452E-04
1.499821248808E-04
1.460602902970E-04
1.470076828281E-04
1.534481877521E-04
2.103592777448E-04
2.133234465150E-04
2.139315918386E-04
2.153097939721E-04
2.128100020444E-04
2.117655819833E-04
2.130600344808E-04
2.171170553705E-04
2.146647419508E-04
2.133571062629E-04
2.114224273608E-04
2.116061077259E-04
2.141601541454E-04
2.128348764000E-04
1.330473817618E-04
1.278168050513E-04
1.305406601959E-04
1.302323987652E-04
1.370687670249E-04
6.998780905772E-05
1.375171412374E-04
1.460974070735E-04
1.519486999065E-04
1.609331273190E-04
1.581195559970E-04
1.521973127496E-04
1.506754466665E-04
1.579922155289E-04
1.464747610771E-04
1.489011190760E-04
1.455277525374E-04
1.505254456953E-04
2.169068001561E-04
2.122412556963E-04
2.152530897518E-04
2.178981773048E-04
2.183598718049E-04
2.158033890539E-04
2.183980707372E-04
2.159227673756E-04
2.184806887441E-04
2.159221267863E-04
2.155514991766E-04
2.152781148788E-04
2.179355436115E-04
2.177465937470E-04
1.395721054173E-04
1.442597161722E-04
-1.723322606249E-05
7.679824843417E-05
1.692945058298E-04
-1.424242833600E-05
-1.208864844271E-05
-1.583493736309E-05
-1.562951264043E-05
-1.714658701433E-05
-2.693638345223E-05
-3.159643543467E-05
-3.541762380885E-05
-3.320615393766E-05
-3.301775163586E-05
-3.895764284779E-05
-1.495280019093E-05
-4.040910437508E-05
-5.187898489652E-05
-4.542517468959E-05
-4.099327723931E-05
-4.613063810120E-05
-3.932643944147E-05
-4.509642440689E-05
1.133078690996E-04
1.186479687573E-04
1.261953742602E-04
1.438561805719E-04
1.452172549271E-04
-4.495718561549E-05
-9.672223362136E-06
-9.327334849593E-06
1.406724800230E-04
-4.931735819376E-06
1.474314436056E-07
2.148546215265E-07
9.547383418816E-06
1.762251090693E-05
1.308098694262E-05
3.195566428415E-05
2.729200039840E-05
4.668205602810E-05
4.179070434879E-05
6.477086649750E-05
6.138623226486E-05
8.128033143511E-05
7.476896221170E-05
1.022599713389E-04
9.988096298621E-05
8.661045740755E-05
1.017144419115E-04
1.104905787379E-04
1.197860758600E-04
1.210064197239E-04
1.129524073629E-04
1.153483953393E-04
1.316642788313E-04
1.301433750063E-04
1.364389795770E-04
1.359870007160E-04
1.545953358922E-04
1.523970410160E-04
1.573558384172E-04
1.726392525114E-04
2.890584209119E-05
2.761927768942E-05
2.280829997588E-05
1.881954614170E-05
1.634715727731E-04
1.604646059441E-04
1.765361131919E-04
1.724763048150E-04
4.637447712913E-05
4.097202092310E-05
3.965523214515E-05
3.478659655772E-05
1.617376036960E-04
1.588206697781E-04
1.767580599796E-04
1.707993983637E-04
4.724087883223E-05
5.228079320139E-05
5.755190407832E-05
4.402141410471E-05
1.596046877308E-04
1.568878032278E-04
1.754210279873E-04
1.589607228801E-04
7.720565758517E-05
1.660989626543E-04
1.480891039695E-04
1.615732488852E-04
2.706978594812E-06
2.932714204006E-06
-7.709178528727E-07
-3.839544693542E-06
-5.937841678236E-06
-7.368808038817E-06
-3.372540188593E-05
-3.939679756460E-05
-4.274059521716E-05
-3.790512885737E-05
-5.028973532746E-05
-4.313838902005E-05
-3.832728821924E-05
-3.895095404074E-05
1.373403245973E-04
1.407952697947E-04
1.467587150014E-04
1.521078086728E-04
1.649987870939E-04
1.604769099799E-04
1.463111033565E-05
1.480946345437E-05
1.038252888398E-05
6.212809198676E-06
1.655350732735E-04
1.473196230794E-04
9.552166170176E-05
9.773461181745E-05
7.246532535350E-05
4.659220478063E-05
5.548756367445E-05
6.368112815369E-05
7.008172623828E-05
4.456048076124E-05
3.441565611434E-05
3.010604319068E-05
2.117034591691E-05
1.850503894191E-05
5.338455292911E-04
5.444504961093E-04
5.377496455748E-04
5.368752621110E-04
8.430591171253E-05
7.882160748999E-05
7.670694355082E-05
8.124032303578E-05
5.356266040741E-04
5.284637867989E-04
5.309437527693E-04
5.321681445384E-04
9.570088828761E-05
9.093122700475E-05
5.347558878334E-04
5.457723318356E-04
5.418642312419E-04
5.342143810539E-04
-4.098586957840E-05
-4.017520157635E-05
-4.021994697796E-05
5.449146699045E-04
5.501599173248E-04
5.542314705190E-04
5.528696149376E-04
3.913244402781E-05
2.635908469582E-05
2.918937115445E-05
1.356159703995E-05
1.385616772788E-05
1.078755069699E-05
5.704432525401E-06
-2.801404328367E-06
-9.292059808910E-06
-7.135941820573E-06
-1.553544762279E-05
-1.458273156617E-05
-2.321286497178E-05
-2.460968494809E-05
-3.182206870370E-05
-3.269748207733E-05
-3.086531986572E-05
-3.461777435664E-05
8.991446939072E-05
9.374664256445E-05
5.235346092330E-04
5.313366233118E-04
5.485144322136E-04
5.506942357113E-04
5.543150662953E-04
5.524732608655E-04
5.517262968003E-04
5.435991722048E-04
5.387750750204E-04
5.232722257049E-04
5.216814931927E-04
5.278835659572E-04
5.134927868722E-04
1.124929493941E-04
1.116007719465E-04
5.325152112808E-04
5.365288884688E-04
5.356142336821E-04
5.416273997830E-04
5.409908912979E-04
5.441220243782E-04
5.161027073321E-04
5.113172035158E-04
5.035649630980E-04
4.967018786821E-04
1.151023690164E-04
1.147314934027E-04
5.496727840165E-04
-3.883888377972E-05
5.449533761028E-04
5.397073565402E-04
5.276439108134E-04
5.276810588604E-04
5.235358626815E-04
5.318204035186E-04
1.004219104812E-04
9.944892658983E-05
1.026079396984E-04
1.028369178545E-04
5.235850830592E-04
5.333764656408E-04
5.290333825485E-04
5.286952132254E-04
5.240727136579E-04
5.335872048047E-04
5.368191996223E-04
5.381098303123E-04
1.086002336944E-04
1.067677135041E-04
5.251802089020E-04
5.290837942501E-04
5.295078830186E-04
5.401125896273E-04
5.362609582241E-04
5.362815652299E-04
5.316776289967E-04
5.444945659144E-04
4.870007858488E-04
-3.709966024772E-05
5.616104308133E-04
6.910344905050E-04
1.205526031729E-04
1.244277541711E-04
6.500140626531E-04
6.516343837785E-04
6.571880079417E-04
6.617853828444E-04
1.103047746973E-04
1.042710846792E-04
9.702505339892E-05
9.552442584493E-05
6.829411148710E-04
6.380620413647E-04
6.420817281197E-04
6.449072724586E-04
8.044148938353E-05
8.472583133408E-05
6.269314099658E-04
6.277970895099E-04
6.319034911034E-04
6.343719904584E-04
6.489808395836E-05
6.921020270554E-05
6.132850930613E-04
6.389934870966E-04
6.734263937458E-04
6.710763813467E-04
1.420811049176E-04
2.131480365353E-04
1.983595005701E-04
7.556754898142E-04
7.784857263746E-04
7.679784928252E-04
7.698260650409E-04
7.777802011948E-04
7.899238146305E-04
1.821628687306E-04
1.585701442719E-04
1.713270593766E-04
1.716443277882E-04
1.828722337205E-04
1.612936674026E-04
7.006851599175E-04
7.014924384446E-04
7.145205489773E-04
7.258975046810E-04
7.590328124506E-04
7.479979565745E-04
7.437004973172E-04
7.712999946990E-04
1.475572920802E-04
1.385322818627E-04
1.474457752563E-04
6.145720894133E-04
6.185061938269E-04
6.218876253459E-04
5.177469733543E-05
5.545757004038E-06
9.307253321582E-06
5.792428724540E-04
5.842457578377E-04
5.891449919150E-04
5.893077926292E-04
-1.539014603992E-05
-1.523373868538E-05
-1.002111059259E-05
-5.043399213717E-06
5.596265288898E-04
5.788457338993E-04
5.724664311233E-04
5.715591148831E-04
5.643528413165E-04
5.837299819404E-04
-3.734728887358E-05
-3.650123330153E-05
-3.408553099357E-05
-2.947907990643E-05
-2.379500488163E-05
-1.939373719797E-05
5.531400960813E-04
5.571088466614E-04
5.614957114493E-04
8.086857758135E-07
-3.607515051972E-05
2.275554361859E-07
5.914780312897E-04
5.612353176285E-05
6.102020423056E-04
6.094306098610E-04
6.092740111653E-04
6.106549665438E-04
3.930754627166E-05
4.390097474209E-05
6.077680926400E-04
6.077455030374E-04
6.086271434007E-04
6.074880995895E-04
2.442834141619E-05
2.541739788225E-05
3.009240508099E-05
3.366198387581E-05
6.028640627087E-04
6.075190714585E-04
6.082797415075E-04
6.085585104315E-04
1.396231851072E-05
1.854810995612E-05
5.860480679877E-04
6.028944242443E-04
5.976993269299E-04
5.968864978333E-04
6.055847062661E-04
9.662559898171E-05
4.833007282948E-04
4.718263052819E-04
2.842209640079E-04
2.855056324609E-04
1.243777655101E-04
1.266323554574E-04
1.265933364121E-04
1.289264833130E-04
2.805281804853E-04
2.797225934195E-04
2.824570355197E-04
2.809363923319E-04
2.824854596455E-04
2.860148595473E-04
2.810431101750E-04
1.223275821606E-04
1.203764978409E-04
1.176087091681E-04
1.161808962505E-04
1.229866823722E-04
2.767881829689E-04
2.713088240897E-04
2.755494281277E-04
2.751560185489E-04
2.779441837966E-04
2.713977337213E-04
1.164770078390E-04
2.834297240021E-04
1.367989402351E-04
1.327027392876E-04
1.374347323517E-04
1.310537304845E-04
1.382740850270E-04
2.892241194450E-04
2.857567510683E-04
2.879121396119E-04
2.843952812406E-04
1.442484556370E-04
1.468592773685E-04
1.416853916090E-04
1.337969985890E-04
1.296500055359E-04
1.296254244541E-04
2.875213224640E-04
2.841304217282E-04
2.845136412977E-04
2.879465872289E-04
1.317959177047E-04
1.392362949634E-04
1.402365014161E-04
1.295692307437E-04
2.878462077768E-04
2.852651933064E-04
1.327620695373E-04
1.320611857439E-04
1.082923784883E-04
1.104437208714E-04
1.135419835026E-04
1.116776230105E-04
2.132580345679E-04
1.037105780137E-04
9.407258509409E-05
8.600496106764E-05
8.855587846719E-05
6.758299640863E-05
7.066059487340E-05
8.079677286448E-05
7.122666731122E-05
6.598051741163E-05
5.942459695356E-05
6.514830226894E-05
7.038785797982E-05
6.950829343864E-05
7.648243748274E-05
7.904702553053E-05
8.014445048185E-05
7.603016009282E-05
7.557995566304E-05
8.824614913799E-05
9.186314199585E-05
9.046928869555E-05
9.105362357730E-05
9.335212274938E-05
9.435351588972E-05
2.178447517137E-04
1.310735509094E-04
2.390726696827E-04
2.453536758973E-04
1.132805908290E-04
1.111704309664E-04
2.685095480785E-04
2.676781577957E-04
2.664883807373E-04
2.627970530694E-04
2.574018177689E-04
2.561853489734E-04
5.970746828651E-05
5.926946692206E-05
5.568818921758E-05
5.514687845948E-05
9.771950847718E-05
1.011306875267E-04
9.961314997869E-05
1.024752665703E-04
1.032172149264E-04
1.076872979337E-04
1.065045109665E-04
1.040212067120E-04
1.033271004015E-04
1.067298299875E-04
1.087102825258E-04
1.084075855420E-04
2.399034541280E-04
2.482201529353E-04
4.762185829004E-04
1.364554424208E-04
2.806784452665E-04
1.166372599060E-04
1.174325717661E-04
1.185772651289E-04
3.815668514555E-04
3.768355905625E-04
3.710565751791E-04
3.691175303592E-04
1.198579387745E-04
1.201806507610E-04
1.195026637288E-04
1.185099376408E-04
1.176663668847E-04
3.642441288034E-04
3.548424664371E-04
3.498303582554E-04
3.456358898643E-04
3.468737417990E-04
1.199287211585E-04
1.187384119164E-04
3.436324839749E-04
3.386227128812E-04
3.353292796466E-04
3.290078632535E-04
3.260550436519E-04
3.597793333882E-04
3.876129366949E-04
3.892703624011E-04
3.956132267972E-04
1.167855136846E-04
1.165564206486E-04
4.590792233968E-04
4.648100728457E-04
1.173053495981E-04
1.169019918448E-04
4.431540007946E-04
4.482001870331E-04
1.174177855329E-04
1.165150233671E-04
4.341649145881E-04
4.301315901215E-04
4.228903045062E-04
4.203923534685E-04
1.148041606573E-04
1.164997092713E-04
1.158265016194E-04
1.173050849275E-04
4.083411659112E-04
4.124271731747E-04
1.182930976054E-04
1.166120112323E-04
1.160543879083E-04
1.180999807237E-04
3.999717548560E-04
3.199773770630E-04
3.163868042633E-04
3.093019638498E-04
3.036889920777E-04
1.287644254044E-04
1.237786885849E-04
1.237260021129E-04
1.274218899742E-04
2.872444094372E-04
2.818819310439E-04
2.817296952213E-04
2.870004694954E-04
1.317046907039E-04
1.254066945672E-04
1.244756672053E-04
1.294886220770E-04
2.787887611183E-04
2.843620121379E-04
2.878700472549E-04
2.784628682814E-04
1.357149321260E-04
1.276730217006E-04
1.270128140064E-04
1.328828553991E-04
2.882716325297E-04
2.802933797821E-04
2.850514482148E-04
2.836468370010E-04
2.878971322518E-04
2.880950852975E-04
1.457646483021E-04
2.862097159476E-04
2.815461244512E-04
3.058448866485E-04
1.218560932281E-04
1.214638695545E-04
3.019224231023E-04
2.956700465094E-04
2.926273746251E-04
2.961052715645E-04
1.235193888645E-04
1.237495900029E-04
2.940126302790E-04
2.886870394762E-04
2.878010091438E-04
2.911596856519E-04
1.225247388657E-04
1.223949761486E-04
1.244730194305E-04
1.248542749638E-04
2.858725185155E-04
2.896130089890E-04
2.873369125588E-04
2.894158787715E-04
1.247932673012E-04
1.266342071514E-04
1.248701940042E-04
1.264416263906E-04
2.811809631819E-04
6.809623032747E-04
1.568706709066E-04
1.520211614356E-04
4.455433465387E-04
4.313110871521E-04
5.278926469614E-04
5.303737981166E-04
5.316119986379E-04
5.355939767093E-04
5.380920878144E-04
5.374285848725E-04
5.352716889638E-04
5.335531093043E-04
5.328661357641E-04
5.115955889836E-04
5.297139174056E-04
4.797358094021E-04
4.989057402095E-04
5.088876061354E-04
5.148456299461E-04
5.238781235955E-04
5.229331193881E-04
5.289006941962E-04
5.271208537311E-04
5.361979504041E-04
5.459292835030E-04
5.305051727499E-04
4.716806386310E-04
5.166081676952E-04
5.173984378507E-04
5.265386291450E-04
4.938111836930E-04
3.634126959946E-04
3.499438437228E-04
3.535346430215E-04
3.704895449616E-04
5.135417421987E-04
5.121238894313E-04
5.089840194458E-04
5.007344281162E-04
5.049905790963E-04
5.051102151425E-04
5.078841793192E-04
5.007196229139E-04
3.819330630632E-04
3.854610271255E-04
4.011465907266E-04
4.092928164323E-04
5.302464248121E-04
5.310402051037E-04
5.283682115588E-04
5.281327948764E-04
5.242215568218E-04
5.168399642316E-04
5.213176892599E-04
5.227389722879E-04
5.171079326397E-04
5.137504982533E-04
5.087072526439E-04
5.227885360293E-04
4.756957921508E-04
4.896995389737E-04
4.758121888086E-04
6.722218703461E-04
6.651077382003E-04
4.865579207325E-04
4.388726950909E-04
4.494272802793E-04
4.595833111810E-04
4.735579794175E-04
4.312355663056E-04
6.894248814135E-04
6.817358207763E-04
4.279172218574E-04
3.812726287328E-04
3.972158731572E-04
4.054089348019E-04
4.206173609581E-04
3.762222164548E-04
7.065260195227E-04
6.981910940455E-04
3.752219285154E-04
3.648016690820E-04
3.648446720967E-04
3.547472991104E-04
4.710047904828E-04
4.979476679748E-04
5.052516899717E-04
6.500674784698E-04
5.872722954359E-04
5.733915673172E-04
4.992239353503E-04
5.002032570596E-04
5.041828719361E-04
5.048075190879E-04
6.246966900860E-04
6.231113638820E-04
6.133226980470E-04
6.051258215480E-04
5.073810567781E-04
4.982781183240E-04
4.951722281952E-04
4.992415874457E-04
4.962961096779E-04
4.984006338205E-04
6.412375913728E-04
6.342008576951E-04
5.103337670045E-04
5.096437089323E-04
5.058893017800E-04
4.951781396479E-04
4.882078766651E-04
4.864687403004E-04
6.569878752025E-04
4.956680229348E-04
3.413953790479E-04
4.962735752865E-04
4.930987917841E-04
4.959932479946E-04
4.968084342253E-04
5.075205679260E-04
5.040550294702E-04
5.018772979520E-04
4.987957722279E-04
5.102572282592E-04
1.583883221321E-04
1.550425725085E-04
5.105148450503E-04
5.079886841976E-04
4.920395069954E-04
5.142113560507E-04
5.136173147090E-04
5.166330937001E-04
1.680055283800E-04
1.645745213783E-04
5.101905146514E-04
5.115460088597E-04
5.120089889202E-04
5.121105208915E-04
5.156990153974E-04
5.121199531791E-04
5.111935023636E-04
5.155921093547E-04
1.465632481478E-04
1.490450271858E-04
4.931333864823E-04
1.295916672607E-04
1.283178655567E-04
4.226328970116E-04
4.073427018964E-04
4.133659166586E-04
4.204133324238E-04
4.089833506446E-04
3.990300936105E-04
1.379634258863E-04
1.369374853587E-04
1.343660714321E-04
1.324655684255E-04
4.623675877647E-04
4.459453533074E-04
4.465591347010E-04
4.618797205563E-04
1.403325386297E-04
1.399729819477E-04
1.421533161378E-04
1.379042325275E-04
4.879092107323E-04
4.787362207670E-04
4.765427455709E-04
4.863337088373E-04
4.899705025399E-04
5.096913854768E-04
1.728078819147E-04
1.742749558230E-04
1.784546284790E-04
4.882149620567E-04
4.888065870009E-04
4.897324366449E-04
4.887576810090E-04
2.605085684616E-04
2.607275073802E-04
2.495217923063E-04
2.730244803319E-04
4.883729467546E-04
4.880624740680E-04
4.888993314671E-04
4.888226784488E-04
2.919091038856E-04
2.798026149974E-04
2.843535171294E-04
2.990615493267E-04
4.914656240609E-04
4.893523541318E-04
4.900371163390E-04
4.917932023000E-04
3.280831191214E-04
3.146737734050E-04
3.178703025877E-04
3.346645025856E-04
4.973837964933E-04
2.341332467243E-04
4.957372033396E-04
2.296116949296E-04
2.168320131279E-04
1.815213665209E-04
5.091883985306E-04
5.060959106399E-04
5.036351168266E-04
5.058787695498E-04
5.059382509053E-04
5.024884939961E-04
5.019497189631E-04
4.997789071039E-04
1.932667106898E-04
1.886149399789E-04
4.990484551088E-04
4.964526869369E-04
4.952332553923E-04
4.971220305285E-04
4.978386516702E-04
4.954543171381E-04
2.001350163169E-04
2.021538366013E-04
2.074848808308E-04
2.105036552853E-04
4.904217722796E-04
4.917793905189E-04
4.929952701474E-04
4.909846122530E-04
2.203106671109E-04
3.532900180813E-04
3.287736572652E-04
3.171241237820E-04
5.380579239997E-04
5.403080561427E-04
5.519788725606E-04
5.489517783627E-04
5.453341938811E-04
5.521060700115E-04
2.834878896695E-04
2.834269743417E-04
5.538420320942E-04
5.549362733401E-04
5.538965675423E-04
2.693986990968E-04
5.537731272098E-04
2.923888061706E-04
2.887991792957E-04
2.972689850364E-04
5.478007302814E-04
5.520769136477E-04
2.918094024990E-04
2.950429426465E-04
2.956786663569E-04
2.992190157574E-04
5.335121147062E-04
5.407827171414E-04
2.953845380447E-04
2.716178691034E-04
5.346930619752E-04
5.327338696668E-04
5.292737461275E-04
5.293870533301E-04
5.281976662681E-04
2.132939064059E-04
2.205048421125E-04
2.278824592819E-04
2.259918266777E-04
5.258094920922E-04
5.254467837105E-04
5.269348742134E-04
5.252901072308E-04
2.444801206369E-04
2.402353373866E-04
2.326810107825E-04
2.496974810652E-04
5.248444113017E-04
5.240548200867E-04
5.249573679238E-04
5.264626125995E-04
2.426419399926E-04
2.481717562032E-04
2.520847659988E-04
2.600376446859E-04
5.285036734009E-04
5.292498535950E-04
2.992030726539E-04
3.009105053922E-04
5.157492481084E-04
5.237225192420E-04
4.226082883469E-04
3.057525067619E-04
3.033132169366E-04
3.032510796452E-04
3.057821604370E-04
4.132688430546E-04
4.118758403670E-04
3.782052503018E-04
3.921114819100E-04
3.963891743508E-04
3.676315726847E-04
3.047272771426E-04
3.028363692416E-04
3.031539520138E-04
3.057245995791E-04
3.774576594212E-04
3.541175245159E-04
3.607321939479E-04
3.540549556699E-04
3.385584214822E-04
3.271857499808E-04
2.415323082632E-04
2.462267477901E-04
3.031589115548E-04
3.009621347045E-04
4.300167877179E-04
5.272961567834E-04
4.394937866232E-04
4.412743500157E-04
3.010119237554E-04
3.025450525436E-04
4.910869097479E-04
4.976597059148E-04
5.046326577800E-04
4.881968517488E-04
3.026870138954E-04
3.041034510706E-04
4.898669901859E-04
4.836516716413E-04
4.834676807033E-04
4.774496521169E-04
3.019511003256E-04
3.018627863701E-04
3.044293991017E-04
3.051913177082E-04
4.535090076659E-04
4.606105482353E-04
4.680641439543E-04
4.488765126594E-04
3.041584990572E-04
3.058583699528E-04
3.043979841077E-04
3.057502873251E-04
4.529448543989E-04
4.440719338049E-04
3.173283424054E-04
2.066827508070E-04
2.014360290043E-04
7.663164527923E-04
1.502520887012E-04
1.581598957987E-04
1.627963795316E-04
1.478181392092E-04
7.329509561841E-04
7.396045661188E-04
1.431854105028E-04
1.360399803607E-04
1.376684851041E-04
1.297978769761E-04
7.644842686037E-04
6.857008747780E-04
7.029041048127E-04
7.124736932613E-04
1.146592254330E-04
1.210539567003E-04
6.730922982351E-04
6.739512835544E-04
6.620693589472E-04
6.849646402956E-04
1.033373493411E-04
1.062296055505E-04
1.096428961684E-04
6.928826750341E-04
1.889823689169E-04
1.782352022523E-04
7.788002049353E-04
7.237817677389E-04
7.157095845053E-04
3.039281910480E-04
2.940590749162E-04
2.796196290765E-04
2.755118092581E-04
7.314925755940E-04
7.326576155466E-04
7.408818557980E-04
7.487687371458E-04
2.635246305809E-04
2.541177805119E-04
2.421298849968E-04
2.386671491913E-04
7.715693960176E-04
7.672567727426E-04
7.584598184904E-04
7.768067487343E-04
2.262208236930E-04
2.174220389261E-04
2.068817686765E-04
2.039346329691E-04
7.689536249959E-04
7.691804458373E-04
7.745349088499E-04
1.006797018730E-04
6.270775269039E-04
6.318053287250E-04
6.394444072051E-04
5.675990008641E-04
5.692832556872E-04
5.653470958094E-04
5.719488463366E-04
9.578608116148E-05
9.930573052738E-05
1.049447997984E-04
9.188803537271E-05
5.558258679226E-04
5.588652461759E-04
1.209649037166E-04
1.165448169222E-04
5.459654476598E-04
5.489625227387E-04
1.444253393669E-04
1.416968665737E-04
5.383861964362E-04
5.401529417128E-04
1.594800266224E-04
1.737454666417E-04
1.842385709460E-04
1.810605003269E-04
5.329925209724E-04
5.338394575987E-04
1.906917576329E-04
9.002943771992E-05
2.089368834095E-04
9.437513432223E-05
9.877725145076E-05
6.484631521527E-04
9.746489973609E-05
1.016489327519E-04
9.579785073812E-05
9.432286605701E-05
6.158666350096E-04
6.156841596928E-04
6.079885552610E-04
6.280906081255E-04
9.329642015428E-05
9.703630532995E-05
9.055576474176E-05
9.003803179764E-05
5.857199920091E-04
5.880637582414E-04
5.940692637760E-04
5.985018551909E-04
8.699528895405E-05
9.047620788027E-05
9.258017917855E-05
8.724680235049E-05
5.757224949769E-04
5.793391155499E-04
5.832912526609E-04
5.774305448901E-04
9.456743772765E-05
1.563934606569E-04
3.821698723664E-04
3.615623884754E-04
2.238427834989E-04
2.296678728358E-04
2.271895179871E-04
2.270729615352E-04
2.251079168144E-04
2.306415072431E-04
2.290078839560E-04
2.303679033779E-04
6.962397718529E-05
6.838781323696E-05
6.637142311001E-05
2.236251229989E-04
6.489290804470E-05
6.027426463651E-05
6.078707257266E-05
5.342736739276E-05
1.690913009441E-04
1.746737723666E-04
1.799183673166E-04
1.885634492705E-04
1.952579768489E-04
2.029422225048E-04
2.064751520317E-04
2.112690314949E-04
5.745511916135E-05
2.198420199000E-04
2.183630711033E-04
2.102067937243E-04
2.237119802533E-04
5.921355319641E-05
5.306395021332E-05
5.586659169701E-05
5.193706699580E-05
5.469777004773E-05
4.529365120540E-05
4.392347087180E-05
3.449224377525E-05
3.299942560779E-05
2.564073780110E-05
1.568051783451E-04
1.682752633824E-04
1.653910412366E-04
1.622334281557E-04
1.594968587425E-04
1.787419831167E-04
1.728223224472E-04
1.940231479577E-04
1.863112823171E-04
2.056658682970E-04
2.009731747490E-04
2.144822601244E-04
2.116388584815E-04
2.128012340145E-04
2.323550136349E-04
2.346716535333E-04
2.334795587792E-04
2.351593980352E-04
7.902810860218E-05
7.615822959747E-05
7.477825759303E-05
7.428396971243E-05
7.633308082982E-05
1.824119804478E-04
1.840079160647E-04
1.777439001023E-04
1.685944282432E-04
7.793950669464E-05
8.029767668219E-05
7.917192739295E-05
8.024331534891E-05
1.606674613708E-04
1.609894833731E-04
1.348726293794E-04
1.455714107740E-04
1.465608104681E-04
1.250202361195E-04
8.477750219819E-05
8.113112719501E-05
8.014659753155E-05
8.208699125397E-05
1.360062150793E-04
1.169093019839E-04
7.568496989485E-05
2.210480762445E-04
1.898473171273E-04
2.036455402798E-04
2.335553657561E-04
2.354502017801E-04
2.332079604778E-04
2.323591010975E-04
7.366260160407E-05
7.149141119714E-05
7.072037247890E-05
7.121450556482E-05
2.377721726899E-04
2.316147722342E-04
2.349714453474E-04
2.340953457821E-04
2.274825319653E-04
2.256925021118E-04
2.112600667054E-04
2.165476118424E-04
2.180969437985E-04
2.071494973627E-04
7.579854393313E-05
7.287366409535E-05
7.239380500812E-05
7.423952550577E-05
2.118447307276E-04
2.026160483990E-04
2.059045051702E-04
1.965028087437E-04
1.219298808837E-04
2.225335414041E-04
2.187757818141E-04
2.030590124817E-04
2.066367693954E-04
2.062971811811E-04
1.965881663557E-04
1.957775520571E-04
1.947701824561E-04
1.920721617439E-04
1.889466002216E-04
1.880624353181E-04
1.202094210840E-04
1.160408310083E-04
1.996088186807E-04
1.192067641814E-04
1.669384906938E-04
1.721428497086E-04
1.788371874510E-04
1.860446985446E-04
1.916790292314E-04
1.968826143470E-04
1.782867908831E-04
1.811175139059E-04
1.838184741538E-04
1.766629790626E-04
1.104320795136E-04
1.148758190020E-04
2.006269025768E-04
1.893472419753E-04
1.932090252512E-04
1.513024403360E-04
1.604563395801E-04
2.077408902701E-04
2.103179489077E-04
2.112390789638E-04
2.094965344011E-04
2.090930925590E-04
2.108916345545E-04
2.087458222921E-04
2.057494284968E-04
1.984869645659E-04
2.002317798364E-04
2.036381494892E-04
1.987729254425E-04
1.273658669360E-04
1.290715935806E-04
1.219588478031E-04
1.217293345266E-04
1.551184731832E-04
1.678744201178E-04
1.654213369862E-04
1.601478156149E-04
1.584450129489E-04
1.804970114061E-04
1.748378508857E-04
1.092784945983E-04
1.773410998490E-04
1.697965846567E-04
1.709467309237E-04
6.006896471518E-05
4.998323865165E-05
4.938070374284E-05
4.106318961261E-05
1.519460456744E-04
1.530948850236E-04
1.528381582136E-04
1.518793528339E-04
5.931543978844E-05
5.109911050904E-05
5.835932621920E-05
5.333267934483E-05
5.102611672119E-05
4.210334520347E-05
2.632310859856E-05
3.239145042844E-05
4.112222783272E-05
3.254106696842E-05
1.518799904494E-04
1.550023244116E-04
1.530084807356E-04
1.518565810088E-04
1.512310387179E-04
1.583528222752E-04
2.135471267809E-04
6.369824016828E-05
2.163285497520E-04
5.993950495408E-05
1.576595683501E-04
1.731076746134E-04
1.755180833243E-04
1.684336763091E-04
9.917691114060E-05
9.885604643363E-05
1.684679247672E-04
1.622730555133E-04
1.641910371201E-04
1.649680500779E-04
1.667277864024E-04
1.618595583159E-04
8.681909915488E-05
8.711136982768E-05
1.594615861117E-04
1.608580572906E-04
1.596722661138E-04
1.587297254750E-04
6.538360000389E-05
6.782666197869E-05
7.735981751087E-05
5.710027424842E-05
1.587452321650E-04
1.542633195777E-04
1.556721736592E-04
1.562493894034E-04
1.541396165507E-04
3.662014870937E-04
1.156392951645E-04
9.253173127237E-05
8.143605349500E-05
9.784948986386E-05
8.571264539477E-05
8.787818091818E-05
7.863864463604E-05
1.018224099556E-04
1.733213070015E-04
1.721258412091E-04
1.102788493004E-04
1.360548554115E-04
1.246149466686E-04
1.714688404267E-04
1.235296379857E-04
1.399933335598E-04
1.714426817935E-04
1.709837223347E-04
1.474282198242E-04
1.745942135211E-04
1.627658102947E-04
1.597278341752E-04
1.503543986120E-04
1.776901053875E-04
1.632188113125E-04
1.662488154245E-04
1.131018747436E-04
1.732622090022E-04
6.661359023714E-05
5.811383365158E-05
1.503709744577E-04
2.534859230152E-05
2.901079602507E-05
2.365781175241E-05
3.425216230277E-05
1.586111272271E-04
1.608586308153E-04
1.644455328830E-04
1.555116431213E-04
2.991878496760E-05
3.642772577744E-05
1.713600144633E-04
1.699795627223E-04
1.682658554564E-04
1.658591090374E-04
3.540110485634E-05
4.810546493697E-05
5.136682393556E-05
4.547637342638E-05
1.692035022475E-04
1.695593216985E-04
1.717314687132E-04
1.670456624510E-04
6.865109146265E-05
5.639393984653E-05
1.688307055731E-04
1.682719951985E-04
1.971587948062E-04
1.866376704743E-04
2.660627454719E-04
1.366546364378E-04
1.393779538072E-04
3.005306465328E-04
2.889167753088E-04
2.934950660008E-04
3.021195827070E-04
1.274697180989E-04
1.281697753623E-04
1.306351359820E-04
1.321352134286E-04
3.342949685402E-04
3.123337667589E-04
3.255732490327E-04
3.292824718383E-04
3.409718205610E-04
3.189252035911E-04
1.292215967810E-04
1.289994090942E-04
1.278805843673E-04
1.272837568961E-04
3.879997726968E-04
3.867595608225E-04
3.724119047406E-04
3.458423339443E-04
2.825642537483E-04
1.487068261278E-04
2.731969571517E-04
2.576024059503E-04
1.925132266005E-04
2.002160382904E-04
1.549804128330E-04
1.572653904115E-04
1.604535796945E-04
1.606294641590E-04
2.089701848176E-04
2.319281147756E-04
2.213184919494E-04
2.195741683102E-04
2.115893314533E-04
2.342119923424E-04
1.508184647558E-04
1.534715135717E-04
1.530907565915E-04
1.516882367690E-04
2.503195524987E-04
2.401470890484E-04
2.458894823224E-04
2.541649479767E-04
1.497745392349E-04
1.468958072629E-04
1.445260025870E-04
1.504329587384E-04
2.751050978440E-04
2.685292352371E-04
9.890329249113E-05
1.518913572022E-04
3.385020280745E-05
8.936420289530E-06
9.323813062135E-05
8.935392949581E-05
8.770706506195E-05
8.938257324113E-05
9.901057913830E-06
5.484492744061E-06
7.131589396807E-06
7.212020286397E-06
7.151554302719E-06
7.221373614357E-06
1.014174674396E-05
5.873210366976E-06
9.487217720194E-05
9.618701844095E-05
4.203336307540E-06
2.088947224406E-06
3.195929710925E-06
4.027721181246E-06
5.071448970003E-06
4.644499530012E-06
9.899827319824E-05
1.005443561875E-04
1.698527440544E-06
6.736604979370E-06
1.011515117866E-05
1.543103303793E-05
1.508190992541E-05
7.095979067163E-05
7.070031324685E-05
7.890591193640E-05
5.896337995983E-05
5.338645934707E-05
4.363098364579E-05
3.906195076402E-05
3.233666756921E-05
2.929096756534E-05
2.383625067740E-05
2.175556951798E-05
1.815163329440E-05
8.553343601441E-05
8.711448940586E-05
6.313705290164E-05
5.036811376974E-05
5.691857097808E-05
3.675058943015E-05
4.264318279581E-05
2.615545553243E-05
3.093312125673E-05
1.878924773148E-05
2.219416543030E-05
1.268546644966E-05
1.223850395345E-05
1.463821161555E-06
2.945738153701E-06
4.743613072468E-06
1.039167051291E-04
2.233297463153E-06
2.430595019646E-06
6.495434279362E-06
1.105163291533E-05
1.288708347309E-04
1.265988738478E-04
6.169730352809E-06
6.842291665414E-06
1.193721468091E-05
1.775002788200E-05
1.313391959184E-04
1.343383006539E-04
1.327305712234E-04
1.331416271206E-04
1.036290752799E-05
1.143494392898E-05
1.822482154233E-05
2.524417615303E-05
1.464037032921E-04
1.411507241388E-04
1.388857639869E-04
1.409222946716E-04
1.650370497301E-05
1.708738680909E-05
2.553511812635E-05
1.227194621236E-04
1.567962331747E-04
1.221169973684E-04
1.193382849669E-04
1.047774456066E-04
1.725107284147E-06
3.202822504464E-06
2.695690903149E-06
4.559286530907E-06
1.109667029629E-04
1.078127581635E-04
1.089109553980E-04
1.091481513962E-04
2.124191319829E-06
4.709108989080E-06
1.144452851986E-04
1.160396963479E-04
1.128438425320E-04
1.128084966853E-04
-1.832134249717E-06
-1.095299101809E-06
1.822878370106E-06
4.294208737223E-06
1.165747554856E-04
1.168973028165E-04
-6.459308962618E-07
-5.617388658696E-07
3.261889007961E-06
6.862647441726E-06
1.209794474131E-04
6.840778241307E-04
6.874694094917E-04
6.929569410563E-04
5.413572702540E-04
5.202963441445E-04
5.080543968004E-04
4.924655253157E-04
4.845813432824E-04
3.057196010174E-04
3.095382561594E-04
2.925962827524E-04
2.975775664352E-04
2.689482647317E-04
2.735678658848E-04
5.465684122677E-04
2.798301367252E-04
8.063522686400E-04
8.052965291163E-04
7.990992413934E-04
7.854718195200E-04
7.518836269422E-04
7.557303315443E-04
7.706401478272E-04
7.456007820459E-04
5.362015726515E-04
5.142014844527E-04
5.184558297426E-04
2.823235159005E-04
6.565905094226E-04
6.896136595463E-04
6.764934193893E-04
6.383471967366E-04
5.836950248704E-04
5.934283745859E-04
5.295908717054E-04
5.453602796787E-04
5.576183312836E-04
5.682715833321E-04
5.144880168957E-04
4.998881629405E-04
4.891931704323E-04
3.171039384395E-04
3.150777787722E-04
3.090674624706E-04
3.036375482543E-04
2.903756418248E-04
2.952499500654E-04
2.540826933622E-04
2.566184313122E-04
2.589869925244E-04
2.628467308679E-04
7.397074520505E-04
7.107770152371E-04
7.252183628763E-04
7.174025721364E-04
7.297199356463E-04
5.076156337429E-04
4.886748680338E-04
4.766818522224E-04
3.199078536119E-04
3.164433165741E-04
3.386692276346E-04
3.397760036599E-04
3.272223807438E-04
3.266121659328E-04
3.531233219585E-04
3.511636678577E-04
3.657858627566E-04
8.052423060919E-04
8.196482319834E-04
8.105146826354E-04
8.021947193441E-04
8.100811498677E-04
8.025933605213E-04
4.934694453932E-04
4.699674932985E-04
4.776149750484E-04
4.679770937899E-04
4.257638876063E-04
4.384438164861E-04
4.465077888351E-04
4.131549654323E-04
4.028045011243E-04
3.886008359164E-04
3.800587314197E-04
2.980034994930E-04
6.250181643288E-04
3.124555009244E-04
3.018024740259E-04
3.110908131714E-04
3.124539037063E-04
3.076176582825E-04
2.950626084172E-04
2.993990770660E-04
3.049366102443E-04
3.064012553603E-04
2.984483674432E-04
3.152335412866E-04
8.201715344699E-04
8.136662911462E-04
8.163101351887E-04
8.157066219960E-04
8.168210859447E-04
8.114855235097E-04
5.052601646495E-04
5.022274180246E-04
4.582104648100E-04
4.724907665066E-04
4.807126534509E-04
4.475352762576E-04
3.366663787916E-04
3.252036987175E-04
3.287593655811E-04
3.232987041684E-04
3.079991089028E-04
3.667184661263E-04
6.370998100751E-04
6.632723789752E-04
2.611568275210E-04
2.665869834954E-04
3.136305975058E-04
3.192142171287E-04
3.225069937739E-04
3.215136912109E-04
2.628333434801E-04
2.674225286041E-04
3.110322161176E-04
3.163408156599E-04
3.121982331775E-04
3.269644334241E-04
3.145231384570E-04
3.132231437283E-04
2.658074181470E-04
2.705033050454E-04
3.053964375531E-04
3.037372598674E-04
3.007594853160E-04
3.055239662235E-04
3.019535702998E-04
2.961573321430E-04
2.896176179281E-04
2.827580507533E-04
3.102554478254E-04
3.171230001077E-04
3.215439043795E-04
3.232464285165E-04
3.196328368822E-04
3.358469845311E-04
3.481363956783E-04
3.579539634777E-04
3.548853338838E-04
3.797071966598E-04
3.748230442875E-04
3.631042030074E-04
3.778011418203E-04
2.714385623266E-04
2.702593787948E-04
2.771105355488E-04
2.634692545304E-04
3.232637794169E-04
3.194023749698E-04
3.172950491191E-04
3.249429550572E-04
3.699295097870E-04
3.751730946799E-04
2.762820754341E-04
2.732904004957E-04
2.663486247575E-04
2.614808837396E-04
3.164374274170E-04
3.277033432535E-04
2.799605184461E-04
2.709492160518E-04
2.923074077313E-04
2.814315872157E-04
3.272705368209E-04
3.203434062722E-04
3.136917535859E-04
2.949314642160E-04
2.960333656052E-04
3.035619734284E-04
2.893272547315E-04
2.456501322010E-04
2.459668361029E-04
6.052339036846E-04
5.865962458804E-04
5.673831376916E-04
5.525754177060E-04
3.149421356050E-04
3.189199207533E-04
3.072563368030E-04
3.010258193165E-04
2.882230911409E-04
2.926473828263E-04
2.529156480817E-04
2.515886170822E-04
2.482347209285E-04
2.559183121026E-04
6.951659944381E-04
6.820665865406E-04
3.302072792746E-04
6.237402201473E-04
2.456345739001E-04
2.976449936893E-04
2.792055508760E-04
2.865078683461E-04
2.853907717489E-04
2.726871063199E-04
2.942388241636E-04
2.949969113093E-04
2.799360145613E-04
2.861249732030E-04
2.702311397852E-04
2.665972379951E-04
2.592569191834E-04
2.551690153510E-04
3.172950896640E-04
3.035493209152E-04
3.066267578558E-04
2.980195841831E-04
2.993684378989E-04
2.868412244398E-04
2.476296847228E-04
2.491925800259E-04
3.242600237503E-04
3.232479232411E-04
3.016868527069E-04
3.042697525887E-04
3.147175376992E-04
2.446733602687E-04
3.164987492376E-04
3.590220140582E-04
3.471349911945E-04
4.286063789358E-04
3.486818778610E-04
3.619370667144E-04
3.550453032190E-04
3.527804315427E-04
3.665778019715E-04
3.645900745499E-04
3.578325503466E-04
3.636178847651E-04
4.599392882849E-04
4.559706128611E-04
4.428612825304E-04
4.582451225546E-04
4.675596470540E-04
4.682743919648E-04
4.795499637408E-04
4.828610348901E-04
4.913898462031E-04
4.966644317924E-04
6.880348793161E-04
6.926666249467E-04
6.908838938250E-04
6.879267650166E-04
6.764146269144E-04
4.612189972607E-04
4.434754957218E-04
4.604411426304E-04
4.643040051980E-04
4.860749529729E-04
4.777538447774E-04
4.738466775889E-04
4.910724787675E-04
6.996518434791E-04
7.045896083188E-04
6.951445456240E-04
6.980762773854E-04
6.794256543129E-04
6.799352909907E-04
6.505060129214E-04
6.505711793638E-04
5.907600144154E-04
6.024289054914E-04
6.281108320909E-04
5.854868389069E-04
5.845369506149E-04
5.585716171196E-04
5.558577046234E-04
5.319923313523E-04
5.252112978091E-04
5.014591071845E-04
4.946137075761E-04
4.741257168475E-04
4.610235760679E-04
6.768136766568E-04
6.515537473811E-04
6.521548087855E-04
5.942059561769E-04
8.118347856427E-04
8.003995812271E-04
7.945220421110E-04
7.898630563731E-04
6.884241369045E-04
6.868625510329E-04
6.912033669370E-04
6.959413084478E-04
7.005020491733E-04
6.849046876844E-04
6.885321206380E-04
6.825002836487E-04
6.628060906907E-04
6.564864296680E-04
6.284709571487E-04
6.236443236123E-04
5.978727361315E-04
5.797877705795E-04
3.751656779275E-04
3.910101539562E-04
3.817476570786E-04
3.684667189725E-04
3.661443461355E-04
3.549171908504E-04
4.786034477494E-04
7.988885871502E-04
4.600319662313E-04
8.092848770007E-04
8.077511126159E-04
6.055864864194E-04
6.295262921337E-04
5.922353951582E-04
4.417890761932E-04
4.250895320664E-04
4.115827800108E-04
4.170802224982E-04
4.114229525179E-04
4.008168485524E-04
3.666539868896E-04
3.685422324101E-04
4.718827080825E-04
4.676589015812E-04
4.734845150269E-04
4.681880332673E-04
4.754661414731E-04
4.757624720299E-04
4.827312954689E-04
4.856003266063E-04
5.030389686614E-04
4.980938861746E-04
4.933705644372E-04
5.058541534304E-04
7.899345416798E-04
8.017249212051E-04
8.017539306838E-04
3.430299445773E-04
4.576675501276E-04
4.508083454495E-04
3.447534961723E-04
3.284802319935E-04
4.053055898615E-04
3.924719505631E-04
4.012074889610E-04
4.177022281753E-04
7.525386803208E-04
7.642750429615E-04
7.523852619178E-04
7.475457113447E-04
7.571592450089E-04
3.373612182117E-04
7.644596690417E-04
3.772148688084E-04
3.864293107737E-04
3.664296766884E-04
3.180267986458E-04
3.213396436243E-04
3.176176466207E-04
3.229081327578E-04
4.227918026328E-04
4.148044654174E-04
4.408733787733E-04
4.303956042752E-04
3.960375528041E-04
3.675062282509E-04
3.610750333986E-04
3.523238864728E-04
3.407942051419E-04
3.168918461696E-04
3.235339804095E-04
3.285153327373E-04
3.116164547589E-04
3.532907051181E-04
3.803329866110E-04
3.683933294947E-04
3.695979901030E-04
3.735895832434E-04
3.891042977278E-04
7.790786565259E-04
7.910638344755E-04
7.760993733700E-04
7.849838812384E-04
7.883474803823E-04
7.773953106071E-04
4.566210057764E-04
4.298646791678E-04
4.426576884977E-04
4.060591891407E-04
4.137230667037E-04
4.060338365416E-04
3.889024470195E-04
3.816930613604E-04
4.292346684105E-04
4.508891021721E-04
7.335035038896E-04
7.444713382758E-04
6.851840089136E-04
6.763619245352E-04
6.530405009816E-04
6.541081434125E-04
6.048753611406E-04
6.306557244901E-04
5.713895278551E-04
5.961899160557E-04
5.400929323330E-04
5.644316841524E-04
5.084996928326E-04
5.319719755573E-04
4.824231443871E-04
4.998511178875E-04
4.779080600525E-04
3.314797164958E-04
3.420524117184E-04
3.364745489201E-04
3.355020878501E-04
3.429061969407E-04
3.406653084437E-04
3.490315973311E-04
3.471034738703E-04
3.509151771146E-04
3.550562115665E-04
6.832851153638E-04
4.456855035026E-04
7.065235133889E-04
7.139292440120E-04
7.357237996374E-04
7.248474336701E-04
7.321435035284E-04
7.160298133690E-04
7.124909918043E-04
6.975043332007E-04
3.270872685937E-04
3.226594937866E-04
3.220501047078E-04
3.268949094353E-04
3.299963825394E-04
3.277062927954E-04
3.279741949972E-04
3.335858371864E-04
3.351899865404E-04
3.402386749314E-04
4.373237180785E-04
4.296649428246E-04
4.442339126263E-04
4.455135816807E-04
4.566690612624E-04
4.680255672557E-04
7.141073156826E-04
7.276155993449E-04
7.203924942291E-04
7.045258343635E-04
4.883742029334E-04
2.764213534059E-04
2.887127574289E-04
1.958166371448E-04
8.299484699377E-04
8.084507494491E-04
8.228719568531E-04
8.379412393348E-04
6.691632308059E-04
6.685224502103E-04
6.644897889062E-04
6.534174264986E-04
6.435510135358E-04
6.319811546851E-04
1.913103115508E-04
6.143240391800E-04
1.698396246979E-04
1.693994811538E-04
1.688457544625E-04
1.694576680677E-04
1.698696327764E-04
1.700536450048E-04
8.723536938077E-04
8.501284668764E-04
8.667626811594E-04
8.808125184912E-04
6.639060433640E-04
6.217559711384E-04
1.858910567246E-04
1.819081203688E-04
1.810033055045E-04
2.049170940228E-04
2.041806857452E-04
7.871364584154E-04
7.657834629290E-04
7.796598984783E-04
7.934961291908E-04
6.653822408934E-04
6.563916899410E-04
6.451591671853E-04
6.443157451999E-04
6.320964720017E-04
6.217756870799E-04
6.070060312303E-04
6.140426856911E-04
1.694866554448E-04
1.703139016449E-04
1.696448063024E-04
1.697803705650E-04
1.730940377560E-04
1.717336028458E-04
1.708316740080E-04
1.738718943259E-04
1.754799778936E-04
1.770656253093E-04
1.788656532546E-04
6.483049372599E-04
6.521294222072E-04
6.421344263742E-04
6.202717274720E-04
8.637608413858E-04
8.582120319021E-04
8.359466662042E-04
8.300309485682E-04
8.381948759783E-04
8.022772153844E-04
8.139720079109E-04
7.937611627696E-04
1.796929396982E-04
1.781293007038E-04
1.791351304972E-04
1.819626869502E-04
9.807656032004E-04
9.941477104605E-04
9.953699393606E-04
9.856578688754E-04
9.848137128927E-04
9.707541411444E-04
9.577865185342E-04
9.388036632249E-04
9.173127217518E-04
8.982247364561E-04
8.761156000814E-04
8.609375335651E-04
8.398726461542E-04
8.779461483833E-04
1.953130034625E-04
9.111770307191E-04
9.454441343792E-04
6.284562530848E-04
1.707541851469E-04
1.716409694516E-04
1.714575644660E-04
1.711888901040E-04
9.156089679273E-04
8.923543284844E-04
9.070351977925E-04
9.217043383228E-04
8.546591974286E-04
8.455125147961E-04
6.388904410395E-04
6.287756736873E-04
1.752977490464E-04
1.739192797753E-04
1.752424516674E-04
1.740461215667E-04
9.612442832456E-04
9.387162703039E-04
9.402511117958E-04
9.548117720948E-04
9.650795976174E-04
9.622719850322E-04
9.597672769856E-04
9.341379282785E-04
8.961714565114E-04
8.280232397630E-04
1.959363993021E-04
1.832801801331E-04
3.371222010910E-04
3.459340464752E-04
3.566431745861E-04
3.575418635824E-04
6.079633343227E-04
5.875856178975E-04
5.851650587968E-04
6.052904842508E-04
6.141650173365E-04
6.217112485042E-04
2.607869440666E-04
3.254073463935E-04
2.697229998422E-04
2.787855612161E-04
2.886042588612E-04
2.954258075601E-04
2.920994711344E-04
3.084577070714E-04
3.179353735090E-04
3.314364371642E-04
3.409198127680E-04
3.507736631547E-04
6.306236397338E-04
6.483103161438E-04
2.784215408085E-04
3.160564684618E-04
3.032680346160E-04
3.020538883736E-04
3.451517715567E-04
3.427746473513E-04
3.602563361689E-04
5.115037515349E-04
4.913418416293E-04
4.862125804945E-04
5.066645250552E-04
5.152737107401E-04
5.206043154907E-04
3.091046554447E-04
3.146678348599E-04
3.243935119729E-04
3.308342129408E-04
3.431721636135E-04
3.495295464062E-04
3.596809313632E-04
3.639845857104E-04
5.313217321902E-04
5.487881317529E-04
5.605051330683E-04
5.473053625150E-04
5.425503119633E-04
5.607976391597E-04
2.866902312291E-04
2.941737143101E-04
6.581191345313E-04
6.468771002938E-04
6.476294485251E-04
6.612749790459E-04
2.288436452397E-04
2.201645843895E-04
2.156719326255E-04
2.081184806666E-04
2.338709186281E-04
7.418175160804E-04
7.238510599210E-04
7.519215369674E-04
7.538594187385E-04
7.360078132018E-04
7.399301262735E-04
6.287154431802E-04
6.372695246593E-04
6.296133490461E-04
6.199506307039E-04
6.167276173043E-04
6.041882014142E-04
5.913038078894E-04
6.016235139943E-04
1.740100894931E-04
1.762556364277E-04
1.754819403415E-04
1.795603600896E-04
1.786548006406E-04
1.833546765365E-04
2.032888672397E-04
1.902671498258E-04
5.825131394680E-04
5.842867270333E-04
6.002861202870E-04
5.857745207612E-04
5.888467905555E-04
5.746373447464E-04
5.747756868876E-04
5.684234008351E-04
2.341615378111E-04
2.573454173953E-04
2.488329511022E-04
2.451543810795E-04
2.384926023254E-04
2.644647319691E-04
2.736627150901E-04
2.805667106338E-04
7.049597536672E-04
6.781212794544E-04
6.951816782695E-04
7.080896837162E-04
6.942661968847E-04
7.093709176197E-04
6.198411215454E-04
6.093495744258E-04
6.090641073664E-04
5.969821015578E-04
5.951739406666E-04
5.735405662503E-04
2.841837994414E-04
8.077165659822E-04
7.827582562116E-04
2.528007280180E-04
2.553865502005E-04
2.639532383623E-04
3.852785116805E-04
3.797673591884E-04
3.677982631651E-04
3.596677739750E-04
3.070028701645E-04
3.098050160901E-04
3.069168909489E-04
3.108526834687E-04
2.600402418690E-04
3.327320179443E-04
2.818940802456E-04
2.731903409527E-04
2.733442351724E-04
2.815334843487E-04
3.285243344754E-04
3.358217161948E-04
3.461173954005E-04
3.224069642325E-04
3.088735726658E-04
3.118356422164E-04
3.243929750673E-04
3.346602115488E-04
2.578188205114E-04
2.489844909176E-04
3.308380729328E-04
4.554014860858E-04
4.263172378725E-04
3.039603004006E-04
3.073176073048E-04
3.039749556379E-04
3.071660813935E-04
3.277428660125E-04
3.295962376649E-04
3.261752049449E-04
3.254719756791E-04
2.391499366355E-04
2.315313540272E-04
2.325062141304E-04
2.405958814892E-04
4.249945958047E-04
4.105488632205E-04
4.108899242955E-04
3.997418258613E-04
3.021178672242E-04
3.016800446864E-04
3.073385561014E-04
3.089434140163E-04
3.277904618348E-04
3.322755437718E-04
3.331370378948E-04
3.268124863007E-04
3.306523678638E-04
3.204764822714E-04
3.068610343027E-04
3.282220921965E-04
3.200109745485E-04
3.213547833351E-04
3.352826687243E-04
3.011337334338E-04
3.024586043378E-04
2.980059124558E-04
2.903468963431E-04
3.146998639007E-04
3.176169707518E-04
3.017625259941E-04
3.022459723888E-04
3.048876615602E-04
3.091209730956E-04
3.140795668622E-04
3.202892079745E-04
3.278630374806E-04
3.288671907587E-04
3.408847799750E-04
3.394509363435E-04
3.504352093930E-04
3.459616453884E-04
3.526422221498E-04
3.667572719218E-04
2.854397125240E-04
3.205178530600E-04
4.426745256392E-04
3.251601046874E-04
3.136848800460E-04
3.010426007865E-04
2.968016245759E-04
3.049856266317E-04
2.998173775941E-04
2.937934276878E-04
3.024985481031E-04
3.095609356741E-04
3.253462116310E-04
3.184077947689E-04
3.155215744042E-04
3.078767390457E-04
3.118315439558E-04
3.149098290689E-04
3.227678198098E-04
3.159943340812E-04
3.175636612580E-04
3.123678177836E-04
3.028089313354E-04
3.036845303368E-04
3.068779538136E-04
3.054322497711E-04
3.040545260845E-04
3.124147813018E-04
3.084525528153E-04
3.130565895102E-04
3.201544455710E-04
8.023844628127E-04
4.309742139784E-04
4.906393104336E-04
3.072576354022E-04
3.062607771836E-04
3.078357599569E-04
3.110967761537E-04
3.103908202050E-04
3.133481113202E-04
3.122078795134E-04
3.150012007470E-04
3.152861583792E-04
3.160525639411E-04
3.136551618796E-04
3.102946181943E-04
3.129502246955E-04
1.964997078767E-04
1.929311375219E-04
1.997292817618E-04
7.878143415994E-04
7.702582037560E-04
7.483154801927E-04
7.533472616049E-04
7.194983816167E-04
7.189140294244E-04
7.016628911623E-04
6.795947741632E-04
1.963746336758E-04
3.039990710142E-04
7.211065350899E-04
7.432740231919E-04
7.759339859103E-04
7.819770186082E-04
7.622081354951E-04
1.837010756150E-04
1.865568183333E-04
1.873597722576E-04
1.850191116476E-04
1.001869016835E-03
9.950838003883E-04
9.867230582509E-04
9.684062202433E-04
9.534575682615E-04
9.287674985917E-04
9.114044009100E-04
8.861348887228E-04
8.694693990549E-04
8.466045915300E-04
8.315413596639E-04
8.126825524536E-04
7.971026960973E-04
7.981479074296E-04
7.742630582174E-04
7.680629996173E-04
7.493857556745E-04
7.381040959495E-04
6.815930677353E-04
6.237049635814E-04
6.483820564492E-04
5.877921763245E-04
5.757980712633E-04
5.721884412901E-04
5.146321122656E-04
5.356849780533E-04
5.403758981897E-04
5.606867137334E-04
5.087868800313E-04
2.994100993182E-04
3.035945298035E-04
3.023694779081E-04
3.059792934231E-04
3.031472508711E-04
3.072229461803E-04
3.224394751178E-04
3.237457077150E-04
3.207735828909E-04
3.236300548957E-04
3.203721773547E-04
3.207752550709E-04
2.208534200973E-04
2.147358420578E-04
2.149265542877E-04
2.219313331876E-04
5.049263517487E-04
4.911766371727E-04
6.085085836150E-04
4.757525083175E-04
6.182099188112E-04
6.600960190838E-04
6.061556133260E-04
5.760718157478E-04
2.994445942408E-04
3.072152484266E-04
3.035330580683E-04
3.029339516583E-04
3.070444492600E-04
3.051552839250E-04
3.077250943393E-04
3.102195064189E-04
3.179482584391E-04
3.135915993342E-04
3.171568089188E-04
3.195204818224E-04
3.189654548397E-04
3.205331481235E-04
3.176961578466E-04
3.163551729147E-04
2.061251997090E-04
2.023529855963E-04
2.032764783024E-04
2.071994458174E-04
7.275687198377E-04
7.028393940880E-04
6.928481633350E-04
6.523134651175E-04
3.529007504192E-04
4.833893644054E-04
4.825268735942E-04
4.939375073238E-04
4.737904092409E-04
4.654146322733E-04
4.745336566768E-04
4.497820129417E-04
1.690799731394E-04
1.657481379082E-04
1.622467997510E-04
1.736422190945E-04
5.219436957466E-04
5.218217618886E-04
5.056637045290E-04
5.207072844919E-04
5.145477949257E-04
5.149564363188E-04
5.170367322490E-04
5.135037001334E-04
5.036301952567E-04
5.017386719274E-04
5.003504818671E-04
5.017324997972E-04
4.996270600591E-04
4.975904194228E-04
4.983634487131E-04
5.184030672444E-04
4.649856254693E-04
4.615266886628E-04
4.637044014215E-04
4.402179321401E-04
4.088152550658E-04
1.603659838110E-04
1.602957411279E-04
1.600808638086E-04
1.613721927525E-04
5.263395786992E-04
5.254547692725E-04
5.283464929921E-04
5.237712763116E-04
4.986058449147E-04
4.956295471128E-04
4.952427532534E-04
4.903867672372E-04
4.907976309527E-04
4.792132494960E-04
4.843873846782E-04
4.694224218965E-04
4.741489812677E-04
4.635627684119E-04
4.657862643190E-04
4.611565007194E-04
4.615240979268E-04
4.614198625197E-04
4.603084773067E-04
4.937818182791E-04
5.412991242270E-04
5.013024534404E-04
5.168733615627E-04
5.029358904671E-04
5.004146197975E-04
5.541245110270E-04
5.428325977397E-04
5.268275425106E-04
5.218827131018E-04
1.763447799225E-04
1.709825605048E-04
1.829956696202E-04
1.847401062864E-04
1.903910542734E-04
1.944834691532E-04
1.928863592745E-04
1.984308146043E-04
2.021792669216E-04
2.052734002375E-04
2.097500788957E-04
2.113171509541E-04
2.150672445346E-04
2.164353984589E-04
2.188800080515E-04
2.198775521278E-04
2.190183238016E-04
2.213096913544E-04
5.663981126996E-04
5.025848176907E-04
4.280857448118E-04
5.040241653751E-04
5.055556938558E-04
5.136790859469E-04
5.255313124966E-04
4.870142960739E-04
1.710520563600E-04
1.679481712492E-04
1.786183127544E-04
1.808993632118E-04
1.784351098401E-04
1.861408048318E-04
2.036534566149E-04
2.103847312069E-04
2.074117353065E-04
2.157750044559E-04
2.135365320570E-04
2.173447203678E-04
5.131641782720E-04
5.125965856889E-04
5.121985798305E-04
5.110567991679E-04
5.098133376379E-04
5.102822043162E-04
5.089862822880E-04
5.095054921522E-04
5.078796891962E-04
5.078251753399E-04
5.053388681606E-04
5.527322254221E-04
4.370231475676E-04
4.715180187318E-04
1.649076359097E-04
1.646442283549E-04
1.637983971217E-04
1.628585414583E-04
5.443785207060E-04
5.420830920931E-04
5.424750199517E-04
5.441884981538E-04
4.563134360560E-04
4.583457034097E-04
4.591063591843E-04
2.680657341560E-04
4.642064467281E-04
4.763978592632E-04
4.697910667389E-04
4.812908611630E-04
4.525825178081E-04
4.436298294775E-04
4.310385956057E-04
4.187930009342E-04
3.988282599716E-04
3.865023245532E-04
3.587641692122E-04
3.515348719982E-04
4.664059837136E-04
2.838244323447E-04
2.944003452958E-04
3.307481661572E-04
2.422483862119E-04
1.690914462352E-04
1.688055748916E-04
1.668184878301E-04
1.657475144098E-04
5.440570409352E-04
5.412407906192E-04
4.607578782336E-04
4.666070729261E-04
4.700792422632E-04
4.807445111462E-04
4.792913434120E-04
4.875287290741E-04
4.861378636318E-04
4.964368941436E-04
4.445108062466E-04
4.361637640794E-04
4.226570397489E-04
4.153886918641E-04
3.963297540151E-04
3.851709511296E-04
3.633382984399E-04
3.524434204804E-04
3.211912382026E-04
3.167254017357E-04
3.639601148431E-04
3.336896602886E-04
1.608505773950E-04
1.608956273990E-04
5.332426135328E-04
4.932604570274E-04
4.854935902381E-04
4.875680746558E-04
4.828813026951E-04
4.684419817704E-04
4.724487651881E-04
4.756909899287E-04
4.655872919883E-04
4.627991890155E-04
4.608372722694E-04
4.591702948532E-04
4.589470508631E-04
4.581032644973E-04
4.594543224283E-04
4.588801025199E-04
4.581345910854E-04
4.601505078691E-04
4.636072439773E-04
4.656268427194E-04
4.694278476060E-04
4.655633211589E-04
4.702188959108E-04
4.974176074056E-04
4.859933297273E-04
5.347737576330E-04
4.634504990909E-04
5.375871716553E-04
1.603517828664E-04
1.614589428927E-04
1.610799233102E-04
5.405231705998E-04
5.404958961580E-04
5.424279416962E-04
5.390244540749E-04
4.813383644467E-04
4.768777841629E-04
4.575964444649E-04
4.563588965192E-04
4.588449140771E-04
4.629824253276E-04
4.665122587249E-04
4.664337507027E-04
4.641610329979E-04
4.531749052657E-04
4.374210490552E-04
4.240590889879E-04
3.955366409258E-04
3.891307928314E-04
4.012698078554E-04
3.712427900470E-04
1.602292881435E-04
1.603347791346E-04
1.606232260016E-04
5.381047655266E-04
2.640065331873E-04
5.363670670937E-04
1.820905942728E-04
2.082270861600E-04
2.137353210303E-04
2.175254516068E-04
2.119845849481E-04
2.167563568634E-04
2.249348481219E-04
2.279770844130E-04
2.256465431499E-04
2.300270904716E-04
2.282529157575E-04
2.308372444458E-04
2.176667246023E-04
2.297865627258E-04
5.949571416445E-04
5.863213821667E-04
5.877178416574E-04
5.809846999275E-04
5.689926697338E-04
5.594449631773E-04
5.463711073652E-04
5.359690111039E-04
5.230034298247E-04
5.107105564146E-04
4.983564278774E-04
2.304917926719E-04
4.369217704272E-04
4.785134176257E-04
4.621902327399E-04
2.153094412157E-04
2.220887755715E-04
2.187888252414E-04
2.187653627481E-04
2.228432819045E-04
2.225152362705E-04
2.256509376862E-04
2.251893481759E-04
2.275881720962E-04
2.269089885841E-04
2.293905704520E-04
2.292799332585E-04
2.278956099589E-04
2.286725953142E-04
5.987274840845E-04
5.956063986815E-04
5.854745003432E-04
5.780009304975E-04
5.640900581139E-04
5.545001247155E-04
5.394028566471E-04
5.279374421567E-04
5.121372034063E-04
4.977529137387E-04
4.461317114511E-04
4.808086729433E-04
4.239160435952E-04
4.400743426977E-04
4.630296846925E-04
3.726247624734E-04
3.581009791448E-04
3.596235065274E-04
3.433856648596E-04
2.743901289506E-04
2.701518513339E-04
2.619691384758E-04
2.447281252955E-04
2.529824649291E-04
2.550742358700E-04
2.640259679022E-04
2.484773413658E-04
2.461234798025E-04
2.423998104665E-04
5.649169113200E-04
5.499840311701E-04
5.567325110750E-04
5.303626818725E-04
5.374339025166E-04
5.197992010349E-04
3.663280410984E-04
3.505102700488E-04
3.396224487279E-04
3.420699439376E-04
3.292676455762E-04
3.830381536659E-04
2.005125007212E-04
3.809996022150E-04
4.331705389112E-04
4.181375641288E-04
3.982912866702E-04
3.882620788514E-04
2.382130405362E-04
2.235022194471E-04
2.313691640313E-04
2.338323503706E-04
2.313702818789E-04
2.341184344309E-04
2.283436441244E-04
2.245937506468E-04
5.812178906275E-04
5.706913325415E-04
5.732029930393E-04
5.659867170580E-04
5.550278477860E-04
5.449911869535E-04
5.341098728184E-04
5.224874659998E-04
4.961162974146E-04
5.086032584280E-04
5.077588084177E-04
4.614237738399E-04
4.727260443491E-04
4.218266401766E-04
3.965090383931E-04
5.318672778671E-04
2.062662291497E-04
1.998697371163E-04
2.091098572796E-04
2.098336733278E-04
2.145043115423E-04
2.150443811681E-04
2.185659611512E-04
2.189584336626E-04
2.214502288177E-04
2.218148447354E-04
2.235424546941E-04
2.241064197685E-04
2.237074059054E-04
2.030845490420E-04
2.250840678212E-04
5.827870433004E-04
5.702881105433E-04
5.539371701146E-04
5.381553494603E-04
5.349711201830E-04
1.888863507510E-04
1.853288654352E-04
1.939667429557E-04
1.945035283927E-04
2.013998124082E-04
2.016152404946E-04
5.918678259938E-04
2.022217896721E-04
1.951092648308E-04
1.948714322333E-04
1.769437639385E-04
1.884185114034E-04
1.896261528424E-04
1.971691716944E-04
1.986207931798E-04
2.051961903535E-04
2.068048442818E-04
2.118373519255E-04
2.127989185673E-04
2.163682290254E-04
2.171444918675E-04
2.200532395110E-04
2.206213625525E-04
2.223449505207E-04
2.224002704448E-04
5.811452717908E-04
5.678239621055E-04
5.283378938500E-04
5.383472681973E-04
5.535291546143E-04
5.281803701844E-04
1.834539421541E-04
1.819077118015E-04
1.848548151668E-04
1.897255187235E-04
2.077709752872E-04
2.080673387388E-04
2.134914664095E-04
2.137168694028E-04
2.135106265425E-04
2.183148098170E-04
2.180413118773E-04
2.217851374069E-04
2.214849018616E-04
2.241881858265E-04
2.238756326972E-04
2.260755451080E-04
2.258474147879E-04
2.269046944812E-04
2.272632702639E-04
5.993443058792E-04
5.946353847028E-04
5.838313421143E-04
5.755690351270E-04
5.602768277022E-04
5.484646326797E-04
5.061963296285E-04
5.198765987837E-04
5.312623429970E-04
4.968759314569E-04
4.804455820221E-04
4.649552802501E-04
2.032180080564E-04
1.957229213392E-04
2.136363036500E-04
2.019104039773E-04
2.076972830565E-04
2.115454942365E-04
2.179214705760E-04
2.180391114396E-04
2.212415375927E-04
2.212736206659E-04
2.236859476939E-04
2.235237244933E-04
2.262097086911E-04
2.258876439173E-04
2.247272045387E-04
2.257797708764E-04
5.972770801336E-04
5.913530774402E-04
5.809853056889E-04
5.685018103536E-04
5.262370912534E-04
5.382510007115E-04
5.514907094400E-04
5.206604304305E-04
1.933166410647E-04
1.900140668167E-04
1.933450325214E-04
1.973936605144E-04
2.001356437408E-04
2.032422410932E-04
1.987251969068E-04
2.076014697614E-04
4.779334589717E-04
2.544446877111E-04
2.829470389606E-04
2.861711851688E-04
5.367688002321E-04
5.367166211290E-04
5.362349629539E-04
5.331210735218E-04
5.249543316929E-04
5.279026454558E-04
5.320870139678E-04
5.261771257079E-04
5.199545570445E-04
5.199724726080E-04
2.899843159713E-04
5.161802496967E-04
5.062699597985E-04
4.995037196534E-04
4.877428495142E-04
4.853741684989E-04
4.903507016061E-04
4.770279610262E-04
4.750725079627E-04
4.718193318436E-04
6.333556540945E-04
6.452520587045E-04
6.587316682562E-04
5.118800542268E-04
2.918693087586E-04
2.985891923514E-04
2.988558307098E-04
7.607093871252E-04
7.625565574631E-04
7.699829389123E-04
7.472276247236E-04
7.150094762543E-04
7.167062188596E-04
7.116504489481E-04
7.125486468034E-04
7.069228602245E-04
7.079773701680E-04
7.028107569337E-04
6.950119723130E-04
7.018826940261E-04
7.060408422145E-04
7.143671970541E-04
7.113605092907E-04
7.052379502649E-04
7.132442658914E-04
5.637436365824E-04
5.615217244827E-04
5.418688993086E-04
5.232377542786E-04
3.119352702041E-04
3.036590631345E-04
2.966556830361E-04
6.731812481687E-04
7.645700544163E-04
7.550796170819E-04
7.494091334670E-04
4.909467251990E-04
5.087268880073E-04
5.150224740009E-04
4.754481036945E-04
2.881125312704E-04
2.818913411274E-04
2.767466434191E-04
2.790670671768E-04
2.782119989460E-04
2.732747254464E-04
5.278175400471E-04
5.322743168696E-04
5.306715479948E-04
5.306156269200E-04
5.340733957259E-04
5.355822309905E-04
5.376717278528E-04
5.376025849882E-04
5.367661836541E-04
5.370289708988E-04
5.191398917602E-04
5.133485395393E-04
5.052463905868E-04
4.955320861056E-04
6.025352364219E-04
5.426556363390E-04
7.502240301676E-04
5.444864327602E-04
7.142950788108E-04
7.541291387054E-04
7.583394516963E-04
7.497089767822E-04
7.448725037987E-04
7.449895040651E-04
7.373933440284E-04
7.414308530681E-04
7.351583377650E-04
7.416872065328E-04
7.413573053231E-04
7.330053929627E-04
7.377187738914E-04
7.293611424620E-04
7.343295233620E-04
7.267706512360E-04
7.188422110738E-04
7.252636077601E-04
7.310502577736E-04
7.271974002719E-04
7.245097504835E-04
7.222316576037E-04
7.204645398400E-04
7.185581417335E-04
7.154916027393E-04
7.185404472010E-04
7.168924819837E-04
6.099090201191E-04
7.731019909539E-04
7.215949118028E-04
7.030449812080E-04
7.044795777391E-04
6.736782205096E-04
6.390235148592E-04
6.534939419565E-04
6.430527525365E-04
6.094607484170E-04
6.019910664697E-04
5.788750923290E-04
5.627074787797E-04
3.487337732171E-04
6.981127065263E-04
3.622845570944E-04
3.450483538810E-04
3.412015503071E-04
3.340006290068E-04
4.981037251613E-04
4.898578896262E-04
4.905634280210E-04
4.870546015059E-04
4.863624545779E-04
4.855825212125E-04
4.839387943112E-04
4.863189665237E-04
3.403349231557E-04
6.891730069295E-04
6.937357993888E-04
7.029585566084E-04
4.812859235924E-04
4.848746774733E-04
4.860680878849E-04
4.890867339160E-04
4.935709266533E-04
5.071642994197E-04
5.042403282368E-04
4.970199500234E-04
5.041784650333E-04
7.671150830547E-04
7.832464650791E-04
7.839981355783E-04
7.997612695450E-04
7.987381464335E-04
8.107770911091E-04
8.104461114299E-04
7.980775838045E-04
7.876624198156E-04
7.923382051929E-04
7.886532106587E-04
7.774838741280E-04
7.770953910005E-04
7.668341498656E-04
6.859655318486E-04
6.965686534025E-04
4.850889983140E-04
4.913626829172E-04
4.951990428777E-04
4.900359574160E-04
3.305036400707E-04
3.211046692439E-04
3.235825193346E-04
3.223135788420E-04
3.137841918272E-04
3.118607217494E-04
3.060230125601E-04
5.197940988702E-04
5.136842212563E-04
5.143337073603E-04
5.090268858018E-04
5.050733521514E-04
5.051573974437E-04
4.996177741844E-04
4.931748242152E-04
4.894114640950E-04
4.846230440881E-04
4.801302359021E-04
4.791171737356E-04
4.732370234799E-04
4.759660208909E-04
4.781402537412E-04
4.808782021382E-04
6.886588664825E-04
7.057676107297E-04
3.415409830079E-04
7.206092978715E-04
5.455730283072E-04
5.849371515486E-04
7.316984767979E-04
7.476428049905E-04
7.573179822624E-04
7.688478740581E-04
7.629759463223E-04
7.879989065401E-04
7.860833215218E-04
7.580342857707E-04
7.688792065456E-04
7.732215649621E-04
7.814922743027E-04
7.548721650716E-04
6.925618174443E-04
6.977860907198E-04
6.946826588248E-04
7.027805132413E-04
7.055035529360E-04
6.972856105934E-04
6.876724782533E-04
7.004533200457E-04
7.083967985867E-04
7.086615430274E-04
6.185056934589E-04
5.842064895132E-04
5.945686700955E-04
5.614870627362E-04
2.584981391786E-04
6.362844373378E-04
7.596686741434E-04
5.451855089597E-04
2.427994943028E-04
2.438206140201E-04
2.347490187631E-04
2.321691849002E-04
2.201085855773E-04
2.171020530087E-04
2.079249119553E-04
2.041186212389E-04
2.063456467303E-04
1.961923785593E-04
5.482990323679E-04
5.330901737171E-04
5.151567125647E-04
5.237628828781E-04
5.277199172054E-04
5.395198298829E-04
2.367849414773E-04
2.355719129946E-04
2.262242138448E-04
2.245798794568E-04
2.082738988523E-04
2.080219174512E-04
2.150075751161E-04
5.323587483699E-04
5.297672060371E-04
5.281905051579E-04
5.289342668174E-04
2.338197297892E-04
2.343251385258E-04
2.183392151615E-04
2.199576587488E-04
2.264791466014E-04
2.197809476977E-04
5.231961533470E-04
5.233617836538E-04
5.273611469905E-04
5.296619629846E-04
5.605293687041E-04
5.582481474284E-04
2.994393303188E-04
2.757771917928E-04
2.881293306027E-04
2.530945610981E-04
2.612415241381E-04
2.572226125451E-04
2.419567239680E-04
2.382425444881E-04
2.250682133199E-04
2.234862175967E-04
2.158317095123E-04
2.155376487521E-04
5.275316380453E-04
2.007595439633E-04
1.986277974719E-04
1.908388266528E-04
1.910967217325E-04
2.184987735776E-04
2.123503855690E-04
1.751832180312E-04
1.727576593911E-04
1.729540909500E-04
1.723921755240E-04
1.712015777239E-04
1.700867033685E-04
5.391213903840E-04
5.382644801867E-04
5.406217598121E-04
5.398216198460E-04
4.863419440031E-04
4.934023961091E-04
4.959394596727E-04
5.042222108460E-04
4.152444312424E-04
4.036248004830E-04
3.906592474680E-04
3.837624888403E-04
3.639497398917E-04
3.529163922092E-04
3.310209944847E-04
3.174789972985E-04
2.947148730851E-04
2.224794683115E-04
2.439988277184E-04
2.441048509168E-04
2.380880929513E-04
1.865593796057E-04
1.817969485783E-04
1.793043851338E-04
1.748515461215E-04
1.760554730615E-04
1.763548550141E-04
1.738072627425E-04
5.356207766363E-04
5.374748496727E-04
5.367587650914E-04
5.359333913420E-04
5.190017466099E-04
5.139960669266E-04
5.066012311891E-04
5.260858667750E-04
3.824772298958E-04
3.551449677743E-04
3.687843035805E-04
3.207459070532E-04
3.365279450028E-04
2.868273808576E-04
3.021875107046E-04
2.568318139559E-04
2.683587421391E-04
2.313876478991E-04
2.363302555857E-04
6.167704069102E-04
2.542062059985E-04
2.704996748622E-04
4.537269969856E-04
4.452027808809E-04
4.003821737293E-04
4.160090630960E-04
4.175227832600E-04
3.861464194720E-04
2.529560334343E-04
2.582846703166E-04
2.526163669976E-04
2.476109358902E-04
2.508045102028E-04
4.800494935730E-04
2.463190078007E-04
5.277817657876E-04
5.254119756490E-04
5.266885720573E-04
5.251877298328E-04
5.291670224441E-04
5.811726334887E-04
5.902055965865E-04
5.837096748802E-04
5.930460656958E-04
4.659132417573E-04
4.366947136165E-04
5.218428829841E-04
4.812649953176E-04
6.033941168703E-04
6.004319111970E-04
7.545431259335E-04
7.532915589505E-04
7.529515125453E-04
7.503227287905E-04
7.506281635609E-04
5.288051376845E-04
4.992275961181E-04
5.065070586129E-04
4.947707155761E-04
4.430696369667E-04
4.600024727888E-04
4.655765363868E-04
4.298963922294E-04
2.620975746492E-04
2.691485866577E-04
2.643301085685E-04
2.592705824064E-04
5.264205855251E-04
5.296250832691E-04
5.281571781892E-04
5.290667140668E-04
5.281116196814E-04
5.311994584416E-04
5.840095193299E-04
5.835493231706E-04
4.466353551932E-04
4.358644760957E-04
4.086451233772E-04
3.987993237838E-04
2.814108282368E-04
2.525611357296E-04
2.433979287916E-04
2.429302065085E-04
2.428482780643E-04
2.383248630681E-04
2.309109379166E-04
2.254866499167E-04
2.241920322819E-04
2.294787322542E-04
2.292985107384E-04
5.186950430918E-04
5.198894725475E-04
5.248168068818E-04
5.264282224020E-04
5.747584369339E-04
5.717533230675E-04
3.402870153481E-04
3.124159184165E-04
3.226980279192E-04
3.166256435466E-04
2.953383465122E-04
2.896320662171E-04
2.634728301848E-04
2.703325420465E-04
2.935366460446E-04
2.568626323539E-04
3.010022075240E-04
3.298034806704E-04
3.584802892121E-04
3.723950789114E-04
3.736800912862E-04
3.432384909836E-04
2.438079430986E-04
2.495933630773E-04
2.379157245913E-04
2.397162990062E-04
2.387249635408E-04
2.346008409039E-04
5.242907275302E-04
5.253033209899E-04
5.230283750491E-04
5.272327686624E-04
5.687182350552E-04
5.688658733662E-04
5.816026517272E-04
5.855433422168E-04
4.195244024508E-04
3.848161545722E-04
4.019965231622E-04
3.534511432422E-04
3.623868882558E-04
3.552875949570E-04
3.166846095075E-04
3.318610087755E-04
3.098114812793E-04
3.308025215911E-04
3.148494669791E-04
3.273049311562E-04
2.387880242008E-04
2.295776641280E-04
2.270827351444E-04
2.341103058827E-04
3.388093868261E-04
3.465841674245E-04
3.567177759863E-04
3.594836205306E-04
2.585401119356E-04
2.486457403134E-04
3.233365154051E-04
2.464157499859E-04
3.683678204988E-04
3.742151311517E-04
3.820787443003E-04
3.833141916984E-04
2.675727554538E-04
2.652772451537E-04
2.747300563093E-04
2.760175518259E-04
3.970226728319E-04
3.955989966192E-04
3.901194520295E-04
2.539355114634E-04
3.081428972212E-04
3.005885085583E-04
2.882993396509E-04
1.691683885133E-04
1.654253633137E-04
1.665192042005E-04
1.752392216903E-04
1.812089244910E-04
1.627544699810E-04
1.837002042576E-04
1.944350531622E-04
2.090711725074E-04
2.130772467181E-04
2.069275152687E-04
1.988353263183E-04
2.006370156457E-04
1.927113241099E-04
2.320784046171E-04
2.446467174182E-04
2.678424971175E-04
2.737126142887E-04
2.644695136186E-04
2.868012186359E-04
2.203756959703E-04
2.150157628611E-04
2.114076007152E-04
2.144433632642E-04
2.793199876634E-04
4.019552796853E-04
2.865159674598E-04
2.936560202542E-04
2.902630570295E-04
3.974032864029E-04
3.805618487758E-04
3.803552854456E-04
3.894687359231E-04
3.895876756580E-04
3.724568360463E-04
3.260907658859E-04
3.272698454168E-04
3.218596953161E-04
3.213887923573E-04
3.853893290762E-04
3.703441781951E-04
3.771682764205E-04
3.768195201464E-04
3.727266904300E-04
3.663452541617E-04
3.193825362323E-04
3.131104197682E-04
3.155609707193E-04
3.159743141458E-04
3.661683916533E-04
3.642530808960E-04
3.685385021595E-04
3.608784365546E-04
2.865676292367E-04
3.244566235614E-04
1.346422845039E-04
3.287717730336E-04
3.319353738538E-04
2.913390559210E-04
3.999574117085E-04
4.026637702469E-04
4.049888381735E-04
4.074405095653E-04
3.047069209589E-04
3.038068083715E-04
3.097897036107E-04
3.044846044472E-04
3.106186164915E-04
3.092096663908E-04
4.079300113163E-04
4.096277044722E-04
4.095627485611E-04
4.048989508287E-04
3.287650804491E-04
3.215367838954E-04
3.177636984759E-04
3.211914324177E-04
4.005963941304E-04
4.039391712182E-04
3.922003393543E-04
3.985240128251E-04
3.962407008789E-04
3.848593308101E-04
3.281779881670E-04
2.948520419565E-04
1.421461508386E-04
1.530251235118E-04
3.483899280932E-06
5.441820590719E-06
-3.314573194236E-06
-1.613244644813E-05
-1.436873165632E-05
-3.316890680457E-05
-4.800829547523E-05
-6.192689804248E-05
-8.158575986293E-05
-7.399854262139E-05
-6.703299331932E-05
1.213286016465E-05
-6.666774863827E-05
4.425162521259E-05
4.094184429721E-05
3.874857235738E-05
7.522822157350E-05
8.189906959280E-05
8.902930010392E-05
9.124803443256E-05
7.791275351246E-05
6.615803231713E-05
5.686105114304E-05
6.193043930334E-05
4.239850068285E-05
3.051334660905E-05
2.742896651361E-05
4.239722156256E-05
-9.906054217872E-05
-9.085164387615E-05
-9.036432801727E-05
3.881129576347E-05
4.145020417811E-05
4.197393928004E-05
3.936159020992E-05
4.160495692192E-05
3.862655157875E-05
-1.539750456178E-05
-1.926060144992E-05
-1.938337560802E-05
-1.956300980219E-05
-1.429448245561E-05
-1.099547065404E-05
-6.719812066077E-06
-4.862832340166E-06
3.172589539018E-05
3.565799160110E-05
4.099229752809E-05
4.637636438615E-05
5.432404980228E-05
6.014029537523E-05
6.795092512323E-05
6.930069677899E-05
5.712186761776E-05
4.494117559664E-05
4.446387093113E-05
3.015823757899E-05
1.285341589767E-04
1.365138014549E-04
1.370953773430E-04
1.402865308639E-04
1.304089954628E-04
1.219286224790E-04
1.265183082836E-04
1.248606272638E-04
1.151935594221E-04
1.140294864092E-04
1.042656364827E-04
-2.261078054054E-05
-1.478104830295E-05
-6.535860975571E-06
3.305296662989E-06
1.203325836513E-05
2.171787321709E-05
2.832190696584E-05
3.467641007024E-05
3.724614062878E-05
4.061833902197E-05
1.505270731345E-04
1.467308639794E-04
1.581192991785E-04
1.474068841058E-04
1.218429467045E-04
1.439919014564E-04
4.358938981349E-05
4.234109031188E-05
1.643394147536E-05
9.196674706341E-06
-5.563186916461E-05
-5.700223133446E-05
4.250224866752E-05
4.343978859142E-05
4.485048034861E-05
4.291399047034E-05
9.887330785357E-05
1.038960196224E-04
1.109924152295E-04
1.132228607391E-04
1.098575322081E-04
9.920250575364E-05
9.110065237965E-05
9.602570962529E-05
9.416942762338E-05
8.288808901724E-05
8.100495409165E-05
6.982198374009E-05
-4.958503465904E-05
-4.388776730689E-05
-3.521257513361E-05
-3.157405272818E-05
4.299994790701E-05
4.361863307073E-05
-1.078148980373E-04
3.017148341330E-04
3.094191958511E-04
2.789135116077E-04
2.530859463603E-04
2.450092995177E-04
2.768938806795E-04
2.753870501789E-04
2.755596085303E-04
2.697784443194E-04
2.666591282396E-04
2.593731059847E-04
2.756984307771E-04
2.739701746653E-04
2.781285761163E-04
2.936779352333E-04
2.824490199677E-04
2.840478353653E-04
2.889999383106E-04
2.717647183264E-04
2.751891079236E-04
2.732048042715E-04
3.070688441050E-04
3.078112545749E-04
2.937495206724E-04
2.994511789509E-04
3.006240735880E-04
2.761601711146E-04
2.748513219399E-04
2.749981347204E-04
2.324384345837E-04
3.084309348357E-04
3.054129680104E-04
3.105890682010E-04
3.090066302615E-04
1.902424686150E-04
1.841502515911E-04
2.985955076636E-04
2.987554534519E-04
2.004311129884E-04
1.942329797625E-04
2.904798277506E-04
2.899142074354E-04
2.116736694327E-04
2.048577462650E-04
2.844554972947E-04
2.828081474469E-04
2.276676705300E-04
2.283121404986E-04
2.231825477448E-04
2.170166315551E-04
2.782068984137E-04
2.809062303049E-04
2.788098743076E-04
2.811492245173E-04
2.392677622297E-04
2.891531309887E-04
2.705850748836E-04
2.728544943909E-04
2.723103489347E-04
2.617587390232E-04
2.648671903517E-04
3.617392865872E-04
3.643853240967E-04
3.616470579653E-04
3.558314085714E-04
2.480472574496E-04
2.517704982276E-04
2.558549978389E-04
2.578110999699E-04
2.561248855458E-04
2.620825051888E-04
3.709338425420E-04
3.647243285613E-04
2.231617217294E-04
2.265347922356E-04
2.321635737477E-04
2.350393048020E-04
2.426199701872E-04
2.434406951376E-04
3.798668057451E-04
3.733773217053E-04
2.230607145521E-04
2.210453644212E-04
2.176596146144E-04
2.609527784541E-04
1.741052163221E-04
2.581983788845E-04
3.532926951842E-04
2.745544195656E-04
3.228483368133E-04
3.250398518964E-04
3.218657065524E-04
3.160072099773E-04
3.144232453791E-04
3.096798453932E-04
2.739866844244E-04
2.713666153826E-04
2.697508541675E-04
2.748424843649E-04
3.331951987794E-04
3.352690756486E-04
3.317240559288E-04
3.261303311435E-04
2.704881620697E-04
2.690570343393E-04
3.429873531868E-04
3.455863004284E-04
3.426199240119E-04
3.368136432818E-04
2.653487012145E-04
2.681356341956E-04
2.697384474518E-04
2.681327186708E-04
3.467935207269E-04
3.000559663609E-04
1.788936018208E-04
1.807712396787E-04
3.518604013133E-04
3.523041568503E-04
3.536656313128E-04
3.522267876505E-04
2.254298062093E-04
2.316633009175E-04
2.364363747407E-04
2.353251966601E-04
3.583706966404E-04
3.565812810146E-04
3.544469485722E-04
3.549991219424E-04
3.529115827542E-04
3.531955041942E-04
3.529011032985E-04
3.533656614942E-04
2.110986045091E-04
2.162758178954E-04
2.208664199820E-04
2.199849289765E-04
3.534388152956E-04
3.535145604784E-04
3.539201388421E-04
3.534913597807E-04
3.526970574095E-04
3.577596469334E-04
3.599701898422E-04
3.611774197555E-04
3.066498366237E-04
3.702197632954E-04
3.610529706322E-04
3.602440277023E-04
3.657024731300E-04
3.643576099756E-04
3.569277847555E-04
2.571796071051E-04
2.639784733045E-04
2.714073654401E-04
2.720353086796E-04
2.819820155750E-04
2.804323638102E-04
3.653129352801E-04
3.573822533911E-04
3.579662928617E-04
3.626539301502E-04
3.605558383290E-04
3.532279571133E-04
3.543562271769E-04
3.518842095254E-04
2.403723206061E-04
2.466561371986E-04
2.523589126622E-04
2.516774236446E-04
2.037910337164E-04
2.051220945579E-04
3.539039451100E-04
3.539396697242E-04
3.410874245636E-04
3.443673471716E-04
3.425648868820E-04
1.632060228693E-04
1.604666123498E-04
1.630215999491E-04
1.608308945094E-04
3.315224310057E-04
3.339603978679E-04
3.399576556924E-04
3.341731777124E-04
1.634680073096E-04
1.661472715277E-04
1.654698875979E-04
1.611491816294E-04
3.263830746766E-04
3.230722934479E-04
3.274753116231E-04
3.268700989384E-04
1.715528661921E-04
1.663003164809E-04
3.137965369524E-04
3.181673986607E-04
3.177726275648E-04
3.171390249631E-04
3.429835907939E-04
1.822384685566E-04
3.392680650783E-04
1.643441261189E-04
3.541327064160E-04
3.535082165659E-04
3.535215306614E-04
3.553486979106E-04
1.909463878835E-04
1.933022017705E-04
3.528516149558E-04
3.516993661445E-04
3.535746007006E-04
3.521905642502E-04
3.537004495874E-04
3.535374835474E-04
1.689133520720E-04
1.748758280540E-04
1.809977616659E-04
1.805813350234E-04
3.487003611542E-04
3.467820817939E-04
3.497524430457E-04
3.478605580673E-04
3.499887560429E-04
3.489538333621E-04
1.672708987158E-04
1.685768535402E-04
1.645236233425E-04
3.425874720358E-04
2.261675773296E-04
-1.380852728470E-04
-1.168550149776E-04
2.904546766640E-04
2.564602426317E-04
2.550753076001E-04
2.588134841430E-04
2.604565888042E-04
2.663316857740E-04
2.694284816440E-04
4.344951919415E-04
4.509522717764E-04
4.642055977350E-04
4.812404456997E-04
2.844278870574E-04
6.801650487451E-04
6.809238955260E-04
6.778363360726E-04
6.890373759581E-04
6.932480103408E-04
6.906454470322E-04
6.947319113921E-04
6.896738444301E-04
6.941313854938E-04
6.845644111473E-04
6.907989190784E-04
6.872050144069E-04
6.814683356198E-04
2.830122000723E-04
2.866162578566E-04
2.769588235570E-04
2.951851047439E-04
2.983183148835E-04
2.718488408389E-04
2.639958553066E-04
2.673773734181E-04
2.565085198591E-04
2.522463604020E-04
2.540196503517E-04
2.505070125810E-04
2.544036123920E-04
6.769905018945E-04
6.790831882340E-04
6.780621701137E-04
6.760626955597E-04
6.993248333095E-04
7.029441089859E-04
7.020423779140E-04
7.056069528250E-04
7.028782603455E-04
7.065604440268E-04
7.052093443546E-04
6.996185641933E-04
2.731306610913E-04
2.851453266040E-04
2.791284825614E-04
6.773713650177E-04
2.706118359850E-04
2.641203864892E-04
2.783009856944E-04
6.792098332706E-04
6.801211613512E-04
6.804356641396E-04
6.811669053252E-04
6.836192506454E-04
6.741291057946E-04
6.800988782899E-04
6.816663483422E-04
6.752401441045E-04
6.789015270085E-04
6.709718963841E-04
6.748311768309E-04
6.644306965904E-04
6.693992995411E-04
6.657777281649E-04
6.546228668059E-04
6.528488190118E-04
6.399957745410E-04
6.344099638654E-04
6.182421128856E-04
6.087372714653E-04
5.920690989977E-04
5.823817169015E-04
5.666655355049E-04
5.578832166457E-04
5.346429504836E-04
2.904383441176E-04
5.267273756591E-04
5.009049960665E-04
2.705681907911E-04
2.728119336164E-04
2.843738796586E-04
2.747426978818E-04
2.769154304272E-04
2.858626623037E-04
2.888905032313E-04
3.073144175286E-04
3.059634859946E-04
2.986390249539E-04
3.154940761565E-04
3.207116779104E-04
3.336351607787E-04
3.412883882628E-04
3.514937876004E-04
3.606101111178E-04
3.657132249498E-04
3.849157783479E-04
3.943084249961E-04
4.209196333744E-04
4.288966978168E-04
4.188011737613E-04
4.696605438375E-04
4.517980651399E-04
4.858208881853E-04
5.108442083095E-04
5.427293709861E-04
2.889994953375E-04
2.840296946088E-04
6.793770621482E-04
6.793868834962E-04
6.812837309228E-04
6.838355706882E-04
6.889714847353E-04
6.928815965066E-04
6.985565024964E-04
7.005200636111E-04
3.219277290111E-04
3.288870179960E-04
3.266905587907E-04
3.077255418439E-04
3.239753524236E-04
3.281037848638E-04
3.045664776528E-04
3.038050452535E-04
3.005176893887E-04
2.987987411216E-04
6.775743114472E-04
6.784068592062E-04
6.781108194310E-04
6.786819563274E-04
6.783835748737E-04
6.834692913182E-04
3.225217759066E-04
3.105331229221E-04
3.134678718403E-04
3.134775796968E-04
6.976666007249E-04
7.041650298709E-04
7.057970981051E-04
3.398664095690E-04
3.370060251595E-04
3.358781282625E-04
3.397064591854E-04
3.242899967406E-04
3.251155306020E-04
3.239546412237E-04
3.208708552149E-04
3.189257034161E-04
3.159763686614E-04
6.804030901001E-04
6.800362595499E-04
6.826825532295E-04
6.851823668332E-04
6.904282553365E-04
6.946996132877E-04
7.010797668807E-04
7.022652813759E-04
3.309398163443E-04
3.325415867385E-04
3.312922811157E-04
3.321721403597E-04
6.810282352100E-04
6.914857287153E-04
6.887059084730E-04
6.917475425519E-04
3.063318607442E-04
3.028239522531E-04
3.113120322510E-04
2.848560600999E-04
2.823891381794E-04
2.791485428373E-04
2.789858957432E-04
2.742112656507E-04
2.710331492980E-04
2.726257084849E-04
2.648281622589E-04
2.584346006243E-04
2.534490539631E-04
6.764879078450E-04
6.775761677650E-04
6.775695182303E-04
6.764984153239E-04
7.051579018141E-04
7.058140694013E-04
7.081442595331E-04
7.092511318669E-04
7.112513545260E-04
7.110010428367E-04
7.100551135521E-04
7.096030964744E-04
3.095086953747E-04
2.923200755597E-04
7.111644895514E-04
7.078861701725E-04
7.034369622962E-04
7.007505073887E-04
6.984733352577E-04
7.047283965140E-04
3.109240941559E-04
3.204650224971E-04
3.176330281310E-04
3.154246981582E-04
3.130139548525E-04
3.207825353547E-04
2.957279737815E-04
2.936874800429E-04
2.892680770119E-04
2.878396041864E-04
2.897341327058E-04
2.823362028911E-04
6.775474483026E-04
6.774341677139E-04
6.768971996226E-04
6.778526828250E-04
6.956801607672E-04
7.030164831143E-04
7.002877935511E-04
7.017713194730E-04
7.096399486314E-04
7.064686806301E-04
-1.343788893960E-04
5.350831789578E-04
5.128931762753E-04
-2.191438312565E-04
-2.210610865125E-04
-2.110228078058E-04
-2.112491918739E-04
-2.011199380947E-04
-1.993851085593E-04
-1.887660532742E-04
-1.847692024850E-04
-1.737683300217E-04
-1.681236248329E-04
-1.565302065388E-04
-2.267843638235E-04
-1.429069968676E-04
4.512017563234E-05
4.039229769371E-05
4.618028683976E-05
3.491973725331E-05
4.128408847490E-05
2.864973028150E-05
3.531727396992E-05
2.347295623744E-05
2.886986207588E-05
2.345430625185E-05
-1.485901554065E-04
-1.465286510719E-04
-2.236332817833E-04
-2.158976605064E-04
5.794277658426E-04
6.248134322898E-04
6.275351715514E-04
5.569848603537E-04
5.573314974229E-04
5.595708674068E-04
5.614478342450E-04
5.644589047836E-04
5.655313608146E-04
5.697893714548E-04
5.705709503039E-04
5.688188560992E-04
5.738505560262E-04
5.767527687867E-04
5.797152765013E-04
5.835070284688E-04
5.857974596506E-04
5.913558845167E-04
5.949089985047E-04
6.009989014886E-04
6.044224023995E-04
6.092423711172E-04
6.105024993332E-04
5.716752628306E-04
5.768011590749E-04
5.739810550240E-04
-1.578334148615E-04
-1.724670006498E-04
-1.753071793079E-04
-1.933057145912E-04
2.082970893693E-05
1.243213715961E-05
1.564171350642E-05
1.770364625256E-05
1.110235824500E-05
9.906471325655E-07
-2.275387730855E-06
-1.166352540987E-05
-1.407863876130E-05
-1.164654292540E-05
1.619404395348E-06
6.264528009318E-06
1.268426574623E-05
1.651085035768E-05
2.479432224500E-05
2.667960273548E-05
-1.256773956082E-05
-2.980343025327E-05
-2.606942937879E-05
-5.501643934798E-05
-4.866620982831E-05
-7.638511123801E-05
-7.390218178231E-05
-8.603603318840E-05
-1.052926229892E-04
1.960422119466E-05
6.191508671467E-04
2.696097988881E-05
3.203533769430E-05
-1.943519307484E-04
-2.114240154080E-04
-2.111076700545E-04
-2.143368802896E-04
-2.229649397619E-04
-2.244161646759E-04
-2.297481326411E-04
-1.390427784772E-04
-1.276751886386E-04
-1.175794393379E-04
-1.180141752881E-04
3.862239454559E-05
4.239305497268E-05
4.262851871920E-05
3.845988531965E-05
4.061320732686E-05
3.650809363342E-05
3.908805173881E-05
3.420815904419E-05
3.798168462259E-05
3.215543386895E-05
3.592553391369E-05
3.716924865987E-05
3.042990633004E-05
2.872945933360E-05
2.509216962163E-05
5.199147246661E-04
6.153936344977E-04
5.551574607042E-04
6.721691687468E-04
6.787543851682E-04
6.666696475212E-04
6.538816363759E-04
6.615586955316E-04
6.643799607572E-04
6.559309055033E-04
6.587674376637E-04
6.493695034100E-04
6.523391742825E-04
6.414709851145E-04
6.759432021938E-04
6.427715905965E-04
6.283515415942E-04
5.976507820009E-04
6.068722080362E-04
6.146917502725E-04
5.745859772418E-04
5.882286256974E-04
5.488683610042E-04
5.625368714375E-04
5.239067565017E-04
5.376862354380E-04
5.013417120643E-04
6.291756930585E-04
6.755612040289E-04
5.463197839005E-04
5.454457312723E-04
4.989074416130E-04
4.890396875965E-04
4.884225098674E-04
4.697439342016E-04
4.657048471249E-04
4.477632987040E-04
4.434086783378E-04
4.233326965688E-04
4.171338295147E-04
3.997002407121E-04
3.913445762846E-04
2.714576736747E-04
2.654911898885E-04
2.598018755018E-04
2.655752135065E-04
2.609509769586E-04
2.696674848629E-04
3.142947062075E-04
3.264153916136E-04
3.189564758843E-04
3.444461220547E-04
3.359400296071E-04
3.522733831828E-04
5.404386571748E-04
5.425413968261E-04
5.136505652527E-04
4.937488483384E-04
3.794270919137E-04
3.756856251790E-04
6.217265790997E-04
6.300775772228E-04
6.119710004381E-04
6.194181580795E-04
6.082220022310E-04
3.195571167724E-04
3.061338682792E-04
3.155650313256E-04
2.892496274073E-04
3.002059488502E-04
2.740768766945E-04
2.832869666546E-04
2.705158090814E-04
5.495640880893E-04
5.493081223361E-04
5.504359327291E-04
5.517313974556E-04
6.334618586020E-04
6.366171213730E-04
6.431949346602E-04
6.470474474634E-04
5.530891227338E-04
5.531567970267E-04
5.558012357807E-04
5.559974612061E-04
6.390594716817E-04
5.567443363020E-04
6.309315987397E-04
6.398059948985E-04
3.607960257499E-04
3.573747563887E-04
3.293123854433E-04
3.330896049669E-04
3.438905249993E-04
3.229964502128E-04
3.206387805751E-04
3.073181369341E-04
3.034666901325E-04
2.903599645189E-04
2.870988821223E-04
2.764955307804E-04
2.700759029624E-04
2.728688694256E-04
2.729872261083E-04
2.651714176293E-04
2.623233283039E-04
2.595060735831E-04
5.488633983064E-04
5.480001101907E-04
6.540477293993E-04
6.569428163731E-04
6.634260123768E-04
6.660257692247E-04
6.479804830830E-04
6.470164060728E-04
3.267880323643E-04
3.879782634488E-04
2.113603448518E-04
2.127499167496E-04
7.367290800521E-04
7.377139031878E-04
7.370679287779E-04
7.351093759777E-04
2.058579965139E-04
2.067858534013E-04
7.291386885140E-04
7.323220814239E-04
7.310107157250E-04
7.256901479936E-04
2.148240285505E-04
2.027595289552E-04
7.163286312427E-04
7.212225165045E-04
7.190402346567E-04
7.121276771258E-04
2.019279413823E-04
2.007680449477E-04
2.007199976668E-04
2.015102287368E-04
7.083716155383E-04
7.026688502234E-04
7.017483825388E-04
2.025184062536E-04
2.115047432997E-04
2.146938933752E-04
7.385288242370E-04
2.457793260470E-04
2.472746867107E-04
7.374716603070E-04
7.364148115446E-04
7.371263843855E-04
7.365391615567E-04
2.302476599324E-04
2.311270769368E-04
2.364437051450E-04
2.399015080643E-04
7.349045080548E-04
7.369227047489E-04
7.369517057209E-04
7.362730148571E-04
7.356658981587E-04
7.374044943485E-04
2.203914870588E-04
2.247345477340E-04
2.265650705967E-04
2.210736845778E-04
7.380030769723E-04
7.383883674170E-04
7.383805366710E-04
7.378352184305E-04
7.383441756479E-04
7.062903776385E-04
2.013004233667E-04
2.005519290971E-04
6.874534774175E-04
6.388543829957E-04
6.301303051611E-04
6.301633399896E-04
6.358636059093E-04
6.343272309852E-04
6.240864586964E-04
2.137224776375E-04
2.141137923177E-04
2.115297887502E-04
2.100806323412E-04
6.228749517951E-04
6.138188635443E-04
6.123054035226E-04
6.178401854939E-04
6.164981731215E-04
6.069992225277E-04
6.057801107744E-04
6.002633788894E-04
2.239097264537E-04
2.236629312665E-04
2.199305568881E-04
2.165470042854E-04
6.046393934325E-04
5.978484770161E-04
6.025367583263E-04
2.050273857647E-04
7.419517659472E-04
2.071335786446E-04
2.079327285120E-04
6.871121496798E-04
6.929236526351E-04
6.825686578018E-04
2.002061275384E-04
2.010728442402E-04
2.004070980330E-04
2.012092421247E-04
6.764921196159E-04
6.796905744666E-04
6.778806073166E-04
6.728475979383E-04
2.025437065705E-04
2.010636036146E-04
2.008799146359E-04
2.023012084310E-04
6.686949422368E-04
6.668582488610E-04
6.618366984540E-04
6.588019553923E-04
2.039372049023E-04
2.021894004988E-04
6.461619445290E-04
6.453150609054E-04
6.507728873657E-04
6.412867006614E-04
2.085895431223E-04
5.968701904863E-04
7.417898129602E-04
7.411476133182E-04
6.992118093907E-04
7.091341892474E-04
2.387830915887E-04
2.348133374566E-04
5.966614935097E-04
5.986370258114E-04
5.965166255174E-04
5.981063452637E-04
5.988674476274E-04
5.984301052880E-04
5.990008630935E-04
7.014586108255E-04
5.979702920167E-04
6.679145710443E-04
6.646987207310E-04
6.716364371684E-04
6.690508801978E-04
6.826579690635E-04
7.028207507772E-04
7.162618180942E-04
7.112913581786E-04
7.082899512903E-04
7.052692954124E-04
7.214414207018E-04
6.548121549785E-04
7.034590947282E-04
7.067392131546E-04
6.979921721741E-04
7.062974617080E-04
6.976438670304E-04
6.990696606661E-04
7.014916031717E-04
7.027229574072E-04
2.308233782830E-04
2.305602365371E-04
2.263234755577E-04
2.233722861107E-04
5.633917799065E-04
5.625865311778E-04
5.669679748115E-04
5.748820058313E-04
5.916214814698E-04
5.887928526875E-04
5.809076436456E-04
5.920272696325E-04
5.919379907722E-04
5.959227167470E-04
6.747965638870E-04
6.878339054483E-04
6.848729754637E-04
6.924645958547E-04
6.901616417516E-04
7.038161463304E-04
7.268853815416E-04
7.319918933403E-04
2.460715807486E-04
2.424643455578E-04
2.513929864749E-04
2.497994232050E-04
2.473885808022E-04
5.986555918017E-04
6.015565405277E-04
5.998222036949E-04
6.067496651419E-04
6.037720216653E-04
6.156401571131E-04
6.099408266142E-04
6.266583763144E-04
6.208087952646E-04
6.402428591081E-04
6.338066763807E-04
6.458548116046E-04
7.338902512568E-04
7.483907849089E-04
7.442506991091E-04
7.421993637515E-04
7.376318548279E-04
7.477236603002E-04
2.496394371599E-04
2.518700431049E-04
2.532012740490E-04
2.509422151583E-04
2.500604447469E-04
7.441291902192E-04
7.446721997966E-04
7.313822348722E-04
5.987882444057E-04
5.984877818437E-04
5.983881893559E-04
5.983840391531E-04
5.983084466209E-04
5.995396015539E-04
6.006661503466E-04
6.030679289103E-04
6.052220146901E-04
6.089685566709E-04
6.141809459471E-04
6.198871186884E-04
6.245907180689E-04
6.325233897556E-04
6.375358924783E-04
6.491574514926E-04
6.471078451831E-04
6.531656870993E-04
6.504192577026E-04
6.626180468302E-04
7.120452603669E-04
7.219874126676E-04
7.190869215765E-04
7.406162433421E-04
7.354481667893E-04
7.269446262544E-04
7.147140518196E-04
5.920264700083E-04
5.792388008402E-04
3.358309389436E-04
3.450278560255E-04
3.358598241739E-04
3.307915088166E-04
3.283355421004E-04
3.246807478175E-04
3.212255108082E-04
3.156423576176E-04
3.191600219538E-04
3.114732972140E-04
3.175637553028E-04
3.257037470937E-04
3.109048071906E-04
2.831783417577E-04
2.834794684734E-04
2.933557071541E-04
2.961907509575E-04
3.091593220401E-04
3.100895656630E-04
3.267139420778E-04
3.273314400694E-04
3.200046139173E-04
3.354747761577E-04
3.389011365174E-04
3.113081798914E-04
3.462546130984E-04
3.558920214643E-04
3.542611084090E-04
3.285845121444E-04
3.278205939548E-04
3.254670997208E-04
3.322183527325E-04
3.360444348290E-04
3.261005941969E-04
3.059289638291E-04
3.167478567272E-04
3.288785331512E-04
3.182932753127E-04
2.767598961234E-04
2.767318611196E-04
2.811904193699E-04
2.905367115876E-04
2.988308441051E-04
3.008907111322E-04
3.143584484398E-04
3.172550361085E-04
3.297723835292E-04
3.305039209955E-04
3.471310982165E-04
3.430814250365E-04
3.373951252488E-04
3.425561528350E-04
3.485754973881E-04
3.467017780938E-04
3.793102712495E-04
3.717405024281E-04
3.761119463454E-04
3.885439338605E-04
3.885809432769E-04
3.855656607182E-04
4.137528906669E-04
3.966383812864E-04
3.984815292383E-04
3.802583576427E-04
4.115792259199E-04
2.967974028887E-04
2.974765484367E-04
3.077458852958E-04
3.119599967738E-04
3.330395512064E-04
3.261526407927E-04
3.230292386235E-04
3.388601544286E-04
4.314458312438E-04
4.696521295562E-04
4.480183174921E-04
4.463920162627E-04
4.298396950310E-04
4.693553529458E-04
3.019485191404E-04
3.107340008929E-04
3.098474597204E-04
3.950134023486E-04
3.316731558177E-04
3.913886768011E-04
3.146831474739E-04
3.619120734240E-04
3.798739589795E-04
3.646487351131E-04
3.554998777915E-04
3.575755494223E-04
3.436742072727E-04
3.473573124936E-04
3.372874419509E-04
3.441364765346E-04
3.356159721185E-04
3.432759919121E-04
3.334451866338E-04
3.213084337071E-04
3.329174676563E-04
3.506830161825E-04
3.690580191802E-04
3.678637444503E-04
3.487198004112E-04
3.630451801884E-04
2.902376507144E-04
2.909973278546E-04
3.024714338788E-04
3.044318026235E-04
3.222447437665E-04
3.199477307196E-04
3.235947033291E-04
5.865077899386E-04
3.379083179266E-04
3.287693476028E-04
4.696522316420E-04
4.700499494541E-04
3.913862757697E-04
3.833573965213E-04
3.728570518242E-04
3.646856550138E-04
3.533103857155E-04
3.451355687480E-04
3.340373569348E-04
3.259025444399E-04
3.152639316703E-04
4.705503134896E-04
3.071415520930E-04
2.893551336956E-04
2.808137364448E-04
2.733822795377E-04
2.665677740230E-04
2.608185980645E-04
2.566891478224E-04
2.539522002688E-04
5.230048912743E-04
5.189319216503E-04
5.129916888771E-04
5.084936211579E-04
2.972772436429E-04
4.703076740763E-04
4.711629427217E-04
4.728515512388E-04
5.743475156897E-04
4.696062521932E-04
4.686788803215E-04
4.642308256210E-04
4.597482578536E-04
4.478428731831E-04
4.392403153230E-04
4.242673845353E-04
4.146722174958E-04
4.019518704451E-04
4.006558187226E-04
2.493439099807E-04
2.473088597946E-04
2.409103108616E-04
2.358023869742E-04
2.308321042963E-04
2.274728033605E-04
5.676972856330E-04
5.624088755697E-04
5.517635722872E-04
5.448151846020E-04
5.298509818038E-04
5.276662615977E-04
5.334158804350E-04
5.205248504843E-04
5.001924933343E-04
4.962234673335E-04
4.886964122748E-04
4.851673513685E-04
3.157322210876E-04
3.177398551482E-04
3.108531809202E-04
3.240836099962E-04
3.177725274031E-04
3.116886589580E-04
3.169086111029E-04
3.111781613237E-04
3.143541027966E-04
3.088432974832E-04
3.146733024882E-04
3.156523534637E-04
3.071821806415E-04
2.893254791359E-04
2.994309811880E-04
3.106953415143E-04
2.997257971491E-04
2.785174086016E-04
2.802528098249E-04
2.856222158620E-04
2.941769473766E-04
3.045857276502E-04
3.053222288330E-04
3.182749216652E-04
3.181819339526E-04
3.083945575571E-04
3.263439234577E-04
3.076606507273E-04
3.093351015550E-04
4.796542991500E-04
4.774246593148E-04
4.740520093252E-04
4.740088733578E-04
2.802878568120E-04
2.820865453906E-04
2.791147475763E-04
2.772348500906E-04
2.998081133632E-04
2.993170600615E-04
2.962652608600E-04
2.911850176509E-04
2.902208456703E-04
2.991557890145E-04
3.009957588664E-04
2.923471620642E-04
2.787736861530E-04
2.884429296742E-04
2.971539482386E-04
2.932111395881E-04
2.872744752194E-04
2.862600801353E-04
2.821919735152E-04
2.964794175402E-04
2.869618947074E-04
3.010150907889E-04
3.819114121607E-04
6.971760559492E-04
5.581036037183E-04
4.255328801161E-04
4.246724622288E-04
4.288554892994E-04
2.860669353877E-04
2.871680881430E-04
2.835421587820E-04
2.842092009431E-04
4.156349473906E-04
4.181753701973E-04
2.834470700022E-04
2.850824541495E-04
4.294047019326E-04
2.818776692413E-04
4.062490539531E-04
4.087384886300E-04
4.060055432292E-04
4.083614049754E-04
2.822318694224E-04
2.804917896638E-04
2.804226258925E-04
2.782054747521E-04
4.006449171862E-04
4.025009800271E-04
4.015423765056E-04
2.822279999772E-04
2.847288626038E-04
2.840815083693E-04
2.874088643136E-04
2.916524450249E-04
2.887106686196E-04
4.447793227287E-04
4.443738754223E-04
4.450810200931E-04
4.457344791006E-04
2.902727016770E-04
2.869870369714E-04
2.875043501543E-04
2.887926761329E-04
2.890155160719E-04
2.857487573585E-04
4.449685771985E-04
4.429629664772E-04
4.418052662857E-04
4.453533474636E-04
2.867090752499E-04
2.877136044262E-04
2.849209182556E-04
2.851376690129E-04
4.331658965159E-04
4.365818721587E-04
4.339734500584E-04
4.362373974683E-04
2.864506473154E-04
3.989669436873E-04
2.734541732051E-04
2.762193010784E-04
3.979134111961E-04
3.976988479377E-04
3.962251494525E-04
3.962966952270E-04
3.981629787266E-04
7.971489483790E-04
7.971298932430E-04
7.949678174008E-04
7.882175363808E-04
7.870923524942E-04
7.688959390523E-04
7.787214406028E-04
7.472819605453E-04
7.451891847432E-04
7.567953639310E-04
7.569289524198E-04
7.378498950924E-04
2.305405329128E-04
2.363659807346E-04
2.343036750015E-04
2.297008014416E-04
3.997422729122E-04
4.041097007476E-04
4.043778067162E-04
4.014128404143E-04
4.015958709411E-04
2.424423959886E-04
2.914168893752E-04
2.463861650285E-04
2.438121337850E-04
3.961244519230E-04
3.957189234927E-04
3.972489514541E-04
2.678856607722E-04
2.711398875053E-04
3.935302894676E-04
3.935838049777E-04
2.629284541528E-04
2.615831290130E-04
2.646048617315E-04
2.641062802294E-04
3.933670160864E-04
3.927310186792E-04
2.554591645565E-04
2.597679767784E-04
2.560645646438E-04
2.530268198171E-04
3.939116574455E-04
3.942949527537E-04
3.940242615398E-04
3.948862965906E-04
7.941218862933E-04
7.824850261062E-04
7.776505271804E-04
7.678748692323E-04
2.502088597439E-04
4.070964324211E-04
2.901233453944E-04
2.930769108117E-04
4.160650457848E-04
4.124297138406E-04
2.225888134289E-04
2.284672759338E-04
2.279609496220E-04
2.252384611845E-04
4.236294094005E-04
4.158165204762E-04
4.219151114012E-04
4.203886042792E-04
4.261896346672E-04
4.159258917018E-04
4.178536114468E-04
2.409585937165E-04
2.349309932101E-04
2.380761987713E-04
4.292525985244E-04
4.244002201982E-04
4.294068594594E-04
4.261131983215E-04
2.596950179968E-04
2.590313492932E-04
4.253592343651E-04
4.318774270870E-04
2.506453649494E-04
4.105310408664E-04
2.182837262071E-04
2.190669267293E-04
2.131267294352E-04
2.138378812498E-04
2.164495481885E-04
3.959808780311E-04
3.901799875629E-04
2.113104190436E-04
2.106982101043E-04
2.105872033915E-04
2.112473820222E-04
2.106292327297E-04
2.135805749575E-04
3.947755088224E-04
4.010175988622E-04
4.013703702822E-04
3.966106844607E-04
2.089499434967E-04
2.108592772677E-04
2.140087259029E-04
2.090256808412E-04
4.074443468631E-04
4.034747004736E-04
4.091706585167E-04
4.071996866049E-04
2.162587054708E-04
2.136375363749E-04
4.337989209180E-04
4.253558784437E-04
2.761518847630E-04
2.748543858134E-04
2.937583170419E-04
2.936249971197E-04
2.937344554912E-04
2.939415518180E-04
2.929217252000E-04
4.379273072738E-04
4.354728888673E-04
2.984856322069E-04
2.998661342960E-04
2.985405103695E-04
2.993626167756E-04
2.974442247916E-04
2.972773754497E-04
2.953258765719E-04
2.946741683984E-04
2.947143483430E-04
2.925220987291E-04
2.927439750953E-04
2.940286896654E-04
2.937429066506E-04
2.912540142292E-04
4.413700927527E-04
4.419204099056E-04
4.405346601682E-04
4.436143523737E-04
2.945913097651E-04
2.898605979048E-04
2.951978840294E-04
2.959981954042E-04
4.355691385099E-04
4.304953057829E-04
4.314297785454E-04
4.275952564841E-04
2.866713159057E-04
2.878981084752E-04
4.299964291414E-04
4.271224183663E-04
2.887191545786E-04
2.928069799194E-04
4.315184165708E-04
4.285870736993E-04
2.878610002349E-04
2.914563991573E-04
2.899338013913E-04
2.912736694321E-04
2.881071307370E-04
2.879689124023E-04
4.340688083140E-04
4.316022423766E-04
2.928457493853E-04
2.952831048373E-04
2.924532913440E-04
2.936492495964E-04
2.908595431457E-04
2.941559853303E-04
6.977058636272E-04
7.897723516935E-04
7.927302938867E-04
5.045130538116E-04
4.997770943192E-04
4.933766845547E-04
4.886609826146E-04
4.839470029669E-04
7.309748194758E-04
7.296670669212E-04
7.435331589108E-04
7.381865445292E-04
6.926862864125E-04
6.920775516051E-04
5.115463724856E-04
6.904902170449E-04
2.075275383620E-04
2.060941407305E-04
5.227023940022E-04
5.121818757683E-04
5.165489419829E-04
5.004968233632E-04
5.050116338892E-04
4.893297332874E-04
4.937079258451E-04
4.844985541573E-04
4.806084663625E-04
6.941568215664E-04
5.164388369093E-04
5.283470434286E-04
5.248164078156E-04
5.497186223020E-04
5.650534325097E-04
5.819067919696E-04
5.788706208162E-04
5.724104853367E-04
5.712311854170E-04
5.612121384282E-04
5.611166517879E-04
7.347527951868E-04
7.446160713175E-04
7.428361706573E-04
7.484701329914E-04
7.471677100699E-04
7.564949511645E-04
6.880232622179E-04
6.888677077321E-04
6.888143661683E-04
6.897453612139E-04
2.047183863950E-04
2.038936681674E-04
5.549690057287E-04
5.485061768523E-04
5.428665137729E-04
5.364079827142E-04
5.278094957639E-04
4.797579928965E-04
4.765221502782E-04
4.740178084592E-04
4.779193818378E-04
7.129107459544E-04
7.197768668692E-04
7.198410879636E-04
7.281054544555E-04
6.952741061161E-04
7.005013839306E-04
6.987211448495E-04
6.970198208625E-04
6.960029878536E-04
7.019771407686E-04
2.181093935973E-04
2.165043055454E-04
2.186058879105E-04
2.156014131393E-04
5.023380672914E-04
5.106294624268E-04
5.043202206481E-04
5.128020568171E-04
5.195797891152E-04
5.277875569174E-04
5.385418535480E-04
5.399144098197E-04
5.576224793200E-04
5.552364981399E-04
5.496394055749E-04
7.137953986158E-04
5.566653769405E-04
7.039937580611E-04
5.021228960041E-04
4.761891674944E-04
4.737840556510E-04
4.766243820308E-04
7.178144538534E-04
7.248169758070E-04
7.250018455880E-04
7.315627499765E-04
7.318602048908E-04
7.384814665554E-04
6.941536649712E-04
6.937021175538E-04
6.948116082437E-04
6.964889666816E-04
2.137856748966E-04
2.136173388105E-04
2.111091768935E-04
2.100695786498E-04
4.801742219299E-04
4.795681602489E-04
4.810161184077E-04
4.856141867686E-04
4.972312348057E-04
4.953852305273E-04
4.897758032004E-04
5.005387158817E-04
5.082676146101E-04
7.951515976141E-04
5.312786316950E-04
5.145118056189E-04
2.084363961777E-04
2.101610753540E-04
2.121569324107E-04
2.076205035498E-04
4.199282648681E-04
4.224461680585E-04
4.264642000880E-04
4.301224628560E-04
4.439550286010E-04
4.443472071282E-04
4.377856294350E-04
7.038493419519E-04
4.542026091897E-04
4.664516883744E-04
7.693737753316E-04
7.698323873085E-04
7.806507256795E-04
7.753613907089E-04
6.967828378988E-04
6.944204931808E-04
6.965286902910E-04
6.939911302671E-04
2.077826589268E-04
2.060750182770E-04
4.580736651813E-04
7.055082349603E-04
7.110200702209E-04
7.116970176386E-04
7.913121862208E-04
7.901758206634E-04
7.899534559025E-04
7.352536188165E-04
7.218215029091E-04
7.197566285669E-04
7.266434356964E-04
7.260832487306E-04
7.159193083830E-04
2.249915942094E-04
2.206214850293E-04
2.221731171213E-04
2.180060996409E-04
4.077711479808E-04
4.151539531573E-04
4.150792007323E-04
4.110823923819E-04
4.114848458246E-04
4.200371529555E-04
7.763905591966E-04
7.856992011273E-04
7.838378561606E-04
7.870625978520E-04
7.852821326561E-04
7.897187813133E-04
2.057072683066E-04
2.040806539230E-04
4.503169466420E-04
4.622036081652E-04
5.531535281600E-04
5.619594877744E-04
5.667631831454E-04
5.732893467420E-04
5.756592866165E-04
5.817734315823E-04
5.800406702097E-04
5.783686240529E-04
5.777390127848E-04
7.522478904349E-04
7.515722537360E-04
7.638975818346E-04
7.585434065934E-04
6.896420563268E-04
6.885271832811E-04
6.882734555686E-04
6.896258412503E-04
2.032273271902E-04
2.030457145371E-04
4.803680492411E-04
4.912937146399E-04
4.860528221423E-04
5.048388913300E-04
4.995096489719E-04
5.201258210281E-04
5.447595955380E-04
5.378470992715E-04
5.347945670636E-04
5.171874356296E-04
4.578476169304E-04
4.611898996680E-04
4.796564451701E-04
4.732280486501E-04
4.721389715264E-04
4.862433220023E-04
7.606597683429E-04
7.595464064616E-04
7.718668249074E-04
7.663980214744E-04
6.904071295529E-04
6.911624898236E-04
6.892164871490E-04
6.903322183972E-04
2.033142577263E-04
2.025691761521E-04
4.673296237025E-04
4.759427737711E-04
4.733585807533E-04
4.771329041206E-04
4.957889961854E-04
4.894751526026E-04
4.857333114946E-04
5.015282580323E-04
5.094812938802E-04
5.262422019722E-04
2.116704194741E-04
1.240793692396E-04
9.336279584272E-05
7.157513647895E-04
7.233940521021E-04
7.302200544070E-04
7.458395952697E-04
7.419023977378E-04
7.373498862472E-04
7.471753092347E-04
3.390140419745E-04
3.399648980058E-04
3.356146924383E-04
3.360554811274E-04
7.111122225288E-04
3.329367573851E-04
6.786806315011E-04
6.779945968871E-04
6.798841717653E-04
6.793229960515E-04
7.107754073418E-04
7.143078628656E-04
7.208188308501E-04
7.263046154940E-04
7.346759520075E-04
7.379206488061E-04
7.344113433029E-04
3.296887186896E-04
7.121137547992E-04
7.061022618743E-04
6.851708342410E-04
6.824488590888E-04
6.891286759760E-04
6.876167811407E-04
6.909614108316E-04
6.887151119513E-04
7.014662963308E-04
6.989785369346E-04
7.035259488376E-04
7.127301129781E-04
7.179892159834E-04
7.361437594622E-04
7.306160743262E-04
7.275381377202E-04
7.404897004461E-04
3.495186439271E-04
3.515726470768E-04
3.428895026910E-04
3.446544891035E-04
3.415429615607E-04
3.416472650309E-04
6.781998155612E-04
6.800789362030E-04
6.798017215182E-04
6.815234146774E-04
6.809605338694E-04
7.452471933311E-04
3.490798550702E-04
3.337056065282E-04
3.288649535017E-04
6.788088380273E-04
6.783014781707E-04
7.040146777454E-04
7.062750751157E-04
7.110344789185E-04
7.154965521678E-04
7.241185288953E-04
7.233318958011E-04
7.190901001889E-04
7.229243466852E-04
3.211704966901E-04
6.775355430892E-04
3.232837957046E-04
3.136757232764E-04
3.100266015435E-04
3.039185870367E-04
3.052015285404E-04
2.967534710718E-04
2.971284726203E-04
3.006892929845E-04
3.016321342220E-04
2.932930955626E-04
6.775998177045E-04
6.772150653811E-04
3.210998235976E-04
6.777237823403E-04
3.046432986894E-04
3.123911492365E-04
3.287830699791E-04
3.267433821622E-04
3.270291365625E-04
3.185658892661E-04
3.200747985892E-04
3.237947959026E-04
3.167894362844E-04
6.784523088942E-04
6.781957089019E-04
6.793399888364E-04
6.789924051622E-04
7.066340744981E-04
7.103395219040E-04
7.158260088344E-04
7.216520843003E-04
7.274927566329E-04
7.270322470022E-04
3.264779596294E-04
3.271430121509E-04
3.221299434093E-04
3.141504912449E-04
3.155712649932E-04
3.088821323669E-04
3.084074029008E-04
3.122552031654E-04
3.356308937345E-04
3.504075803266E-04
3.488616711203E-04
3.522518019451E-04
5.032849152909E-04
5.053217064675E-04
4.982024214122E-04
4.976088037300E-04
3.193684008873E-04
3.230705782524E-04
3.208865861045E-04
3.153531117318E-04
4.797237273858E-04
4.878103768496E-04
3.264093482492E-04
5.051143977807E-04
3.210808539597E-04
4.626901774788E-04
4.641402804900E-04
4.715011527208E-04
3.295527813461E-04
3.295771301667E-04
3.248175333998E-04
3.234400272698E-04
4.528261078062E-04
4.473231093012E-04
4.415032552967E-04
4.575312001178E-04
4.554501313622E-04
5.061964315641E-04
5.013917508743E-04
5.094958592531E-04
5.278148903898E-04
5.339970563406E-04
5.157146336931E-04
5.219962267864E-04
5.253324186766E-04
5.185259516178E-04
5.226650227895E-04
5.167123434321E-04
5.226493069891E-04
5.146012309080E-04
5.144301942699E-04
5.218583915175E-04
5.219476604864E-04
5.221961942255E-04
5.158635357674E-04
5.159945969930E-04
5.211035168240E-04
5.082615091234E-04
5.137298784793E-04
5.189142254390E-04
5.127765351615E-04
3.153499812099E-04
3.081762556579E-04
5.096332841462E-04
5.028529170351E-04
3.256321241154E-04
3.250292454437E-04
3.289144301369E-04
3.220327917298E-04
3.826506738403E-04
3.856001391040E-04
3.827578155112E-04
3.651181959805E-04
3.661756767840E-04
3.645455437419E-04
3.606873700087E-04
3.660903282073E-04
3.719522307323E-04
3.741863141878E-04
3.705760882272E-04
3.661738626322E-04
3.654269761587E-04
3.620890159772E-04
3.644295938852E-04
3.594930593307E-04
3.586289120112E-04
6.927396036134E-04
6.992970526505E-04
7.039227413311E-04
7.133320142650E-04
7.178243242607E-04
7.258283675183E-04
3.597438757005E-04
3.615147790069E-04
3.776741925699E-04
6.759647098332E-04
3.421386475511E-04
3.501288224782E-04
4.233188823152E-04
4.287840187671E-04
4.279224326232E-04
4.334519961975E-04
3.308465655946E-04
3.334538253773E-04
3.322885959311E-04
3.279912214130E-04
4.208156946745E-04
4.151691006954E-04
4.082782698724E-04
4.231888442827E-04
3.461904547344E-04
3.388070558894E-04
3.415788941104E-04
3.407313858309E-04
3.374431216107E-04
3.332263015730E-04
3.863373224157E-04
3.913503442585E-04
3.927127922236E-04
3.994421893748E-04
3.574994931261E-04
3.576696913979E-04
3.456325812192E-04
3.512608208491E-04
6.780487690323E-04
7.043376812329E-04
7.081650502020E-04
5.385326118834E-04
5.269164433445E-04
2.879952781826E-04
2.817113100797E-04
2.835892863631E-04
2.904109237879E-04
2.911513664733E-04
2.889826225842E-04
2.916390867471E-04
2.922861145016E-04
2.916328057755E-04
5.437897991164E-04
2.909264661052E-04
2.752073766194E-04
2.824274022567E-04
2.866325217508E-04
2.964677757924E-04
3.015949683364E-04
3.135772250352E-04
3.191886825219E-04
3.335493583365E-04
3.394409599322E-04
3.556053733269E-04
3.628453693469E-04
2.723998500316E-04
5.590527758191E-04
5.639200534238E-04
5.788505295504E-04
4.331036612053E-04
4.517292712055E-04
4.624041735291E-04
4.959762322741E-04
5.003816456457E-04
4.873632656986E-04
5.190359069203E-04
6.747299315313E-04
6.760775250524E-04
6.743500868281E-04
6.709582731909E-04
6.894791972589E-04
6.761192132684E-04
6.833300555292E-04
6.845569003719E-04
6.738366815079E-04
6.716544808227E-04
6.564646817765E-04
6.514922939401E-04
6.225457235400E-04
6.332427574702E-04
6.341486561318E-04
6.077228553959E-04
5.999998037869E-04
5.843981788459E-04
3.821547117164E-04
3.904540495512E-04
4.076469353340E-04
4.084380397592E-04
4.778521577652E-04
4.576772186710E-04
4.528031773576E-04
4.323398499060E-04
4.285894385544E-04
3.946873521010E-04
3.996517787967E-04
4.127588404789E-04
3.905140835909E-04
2.962647117345E-04
2.877853332016E-04
2.807183476435E-04
2.856910209741E-04
2.793707651348E-04
2.865905537609E-04
2.815401025229E-04
2.888223010531E-04
5.419074955437E-04
5.456033360406E-04
5.468648127847E-04
5.486863980004E-04
6.627588814112E-04
6.652169643042E-04
6.692620388769E-04
6.729914387685E-04
4.815138776490E-04
4.203778356273E-04
4.961322346685E-04
5.182739148069E-04
5.086987561691E-04
5.404237470574E-04
5.379177524912E-04
5.296495284854E-04
5.237382365499E-04
5.456301564975E-04
6.759220607683E-04
6.785086869139E-04
6.788714346463E-04
6.766260962001E-04
6.704595176449E-04
6.588332071194E-04
6.667568425576E-04
6.385608390424E-04
6.501628272931E-04
6.133356535837E-04
6.269294563994E-04
5.871655990358E-04
6.017778327892E-04
5.635547771656E-04
5.774379905190E-04
5.417173398421E-04
5.552659051303E-04
5.211128670107E-04
5.348770561573E-04
5.077442109301E-04
5.373582826384E-04
2.672173827506E-04
2.580728186587E-04
6.757370889359E-04
7.096690352546E-04
7.122983956346E-04
7.120308801226E-04
7.136024773297E-04
7.144235931745E-04
7.156103924172E-04
7.115477150795E-04
7.146421579917E-04
7.130380192322E-04
7.057019382452E-04
6.741334126497E-04
3.047617264580E-04
3.100970185409E-04
3.056845605373E-04
2.985728514284E-04
3.010913008473E-04
3.057800894472E-04
3.002372561513E-04
2.759406919356E-04
2.678570067742E-04
2.703260063736E-04
2.603271125054E-04
2.556368401489E-04
3.083041222443E-04
6.742660007492E-04
6.725198812694E-04
2.585121535117E-04
7.082090915334E-04
7.109560545003E-04
7.139930255138E-04
7.174069727246E-04
7.202266044046E-04
7.212354125635E-04
7.185445329554E-04
7.176630917239E-04
3.149946231289E-04
3.175046704150E-04
3.170248113355E-04
3.112718102289E-04
3.006659317019E-04
3.030690204863E-04
3.088710012410E-04
3.013650016343E-04
2.944544257822E-04
2.919974707151E-04
2.885997209055E-04
2.847782892389E-04
2.788961100858E-04
2.756134073433E-04
2.783570217381E-04
2.688155743522E-04
2.632689206235E-04
2.536901958263E-04
2.477216024984E-04
2.440359852853E-04
2.445972022746E-04
6.730879099591E-04
6.705651354967E-04
6.980089388246E-04
7.024763060133E-04
6.959894933204E-04
6.965991372501E-04
6.725370360442E-04
6.817975234635E-04
6.834688918234E-04
6.614019296105E-04
6.549185332368E-04
6.432908355853E-04
2.885759200086E-04
2.911217899712E-04
2.894723869591E-04
2.935169466044E-04
2.918696160579E-04
2.908601804984E-04
2.908326672158E-04
2.926777978953E-04
2.940988494500E-04
2.925028392439E-04
2.521421865058E-04
2.527308573140E-04
2.540806882119E-04
6.728731016354E-04
2.634242879284E-04
6.703003235824E-04
2.469008916419E-04
2.408426937168E-04
6.753572651118E-04
6.734804295988E-04
6.713307421185E-04
6.754339113535E-04
7.127472227883E-04
7.087997974262E-04
7.113516868719E-04
7.112733317730E-04
7.055222789492E-04
7.056064113341E-04
7.002254753047E-04
6.914710787959E-04
2.951224920859E-04
2.984961256446E-04
3.014845346375E-04
2.987119412764E-04
2.943314561907E-04
2.974951634467E-04
2.995131690888E-04
2.971219954633E-04
2.467716036654E-04
2.459581596650E-04
2.472113965106E-04
2.446514976526E-04
2.500299011884E-04
3.009061628084E-04
3.069970511028E-04
3.095001074965E-04
4.160369707977E-04
6.960220013032E-04
6.871782087514E-04
3.929549506921E-04
3.945544469353E-04
4.139949920752E-04
4.014562689694E-04
7.081032338825E-04
7.042645423496E-04
6.984722816512E-04
6.930445369106E-04
4.245200591966E-04
3.834449480315E-04
3.910068992306E-04
3.911266632288E-04
7.111661200293E-04
7.056622847873E-04
6.975241268437E-04
6.955064774280E-04
3.680080032810E-04
3.753803483156E-04
3.744743594242E-04
3.730727021531E-04
7.067706523897E-04
3.812409142239E-04
4.036746632815E-04
4.047871975188E-04
6.760642142624E-04
4.456210046174E-04
4.368313301762E-04
6.141805337994E-04
6.228869979911E-04
6.151653423821E-04
6.254243686224E-04
4.389366161022E-04
4.331418220125E-04
6.396696710780E-04
6.377885397336E-04
6.492643640007E-04
6.500720217473E-04
4.362723476767E-04
4.284214344623E-04
6.860160634005E-04
6.785395862970E-04
6.732813591371E-04
6.621774626049E-04
4.100380843712E-04
4.195632468180E-04
4.219772630815E-04
4.317565044319E-04
6.834800404870E-04
6.812315675894E-04
6.888439068999E-04
7.077706676761E-04
7.113239583352E-04
6.990871361143E-04
3.561209742591E-04
6.943238301634E-04
6.891772111117E-04
3.234046865645E-04
3.252057882780E-04
6.780765039183E-04
6.814211519494E-04
6.880648133494E-04
6.718162153732E-04
3.132117963477E-04
3.127780217491E-04
3.172856910686E-04
3.080672597151E-04
6.674845401763E-04
6.736275068001E-04
6.664139523925E-04
6.525098376016E-04
3.075115084959E-04
2.980786790127E-04
2.967947443532E-04
3.021431619335E-04
3.020779039442E-04
2.930350604021E-04
6.375775507978E-04
6.473835658003E-04
6.395902829216E-04
6.953944374106E-04
6.013929409993E-04
7.016583398097E-04
3.299764684702E-04
3.583498055459E-04
3.681998421368E-04
3.608152186122E-04
7.117688954609E-04
7.114181058587E-04
7.064010633925E-04
7.051107893350E-04
3.474849545681E-04
3.481482711209E-04
3.563832855000E-04
3.512544222917E-04
7.087146986193E-04
7.077381087042E-04
7.027542941994E-04
6.976650109244E-04
3.445746332134E-04
3.435923105111E-04
3.393611866496E-04
3.481707832222E-04
7.058617166980E-04
7.039238848400E-04
6.978173281702E-04
6.933031089605E-04
3.366382177820E-04
3.326292880537E-04
3.302112032007E-04
6.223388164753E-04
5.892738137350E-04
5.655100340928E-04
3.302214409179E-04
3.375061794847E-04
3.381757943057E-04
3.354061374530E-04
3.906931298516E-04
3.878577803744E-04
3.466537312472E-04
3.414147810684E-04
3.418219467014E-04
3.498403139945E-04
3.506509339185E-04
3.312211018595E-04
3.448718445732E-04
3.834296303619E-04
3.583393424423E-04
3.545697006773E-04
3.582550253837E-04
3.657532209002E-04
3.873865191794E-04
3.816109509268E-04
3.750136573556E-04
3.693907569327E-04
3.730089532194E-04
3.802993590320E-04
3.877472157293E-04
3.343580306848E-04
3.965006579617E-04
3.977064804201E-04
3.516496149260E-04
3.507610784990E-04
3.455800088393E-04
3.439405086772E-04
3.364901429044E-04
4.239300131247E-04
4.173160376418E-04
4.123554311435E-04
4.042418959260E-04
3.249995646442E-04
3.247449787230E-04
3.238243245263E-04
3.301245844826E-04
3.295770390913E-04
3.306385532986E-04
3.295722372316E-04
3.354245157231E-04
3.354645613580E-04
3.413601527929E-04
3.422526334451E-04
3.482951534228E-04
3.493823293055E-04
3.542634853629E-04
3.532467954848E-04
3.537215731133E-04
3.896509018878E-04
3.827248163235E-04
3.841831869771E-04
3.913494088850E-04
4.385732288058E-04
4.273369525574E-04
4.169620492321E-04
4.858176170011E-04
4.781336211650E-04
4.925066151773E-04
4.842262729389E-04
4.903917194612E-04
5.061111360310E-04
4.343326253583E-04
4.300097272095E-04
4.409152881091E-04
4.225393403581E-04
4.988497338990E-04
5.138337396559E-04
5.017365916203E-04
5.313399425900E-04
5.340484702280E-04
5.208472681224E-04
5.256064620082E-04
5.442374113970E-04
4.458191777340E-04
4.332843848388E-04
5.529438629157E-04
5.559099972732E-04
4.428290344473E-04
5.793399494972E-04
4.705308500271E-04
4.516802121126E-04
3.936578476042E-04
3.857741844568E-04
3.903292320099E-04
3.969797877463E-04
3.944974271042E-04
3.867160133116E-04
4.098408088059E-04
4.125043653967E-04
4.058052935269E-04
4.176640827570E-04
4.179884807211E-04
4.131568856263E-04
4.032157423519E-04
3.927688722895E-04
4.327536524911E-04
4.250781670645E-04
4.276947251783E-04
4.377813109500E-04
4.097998214080E-04
4.074745589767E-04
4.192062217265E-04
4.007544364078E-04
4.449376095157E-04
4.617716529060E-04
4.632896597116E-04
4.537611127557E-04
3.826020684379E-04
2.910009944248E-04
2.823413830858E-04
4.969247724084E-04
5.062942678040E-04
5.044172480886E-04
5.014829661632E-04
5.091346246248E-04
5.060650541120E-04
5.144797432427E-04
5.104911829778E-04
5.086289657288E-04
5.098404392154E-04
5.087720358380E-04
4.968404431138E-04
5.125875392836E-04
2.638745483541E-04
2.616465593162E-04
2.665576151662E-04
2.658671604275E-04
4.968784882498E-04
5.016179076512E-04
4.988325734129E-04
5.053383296412E-04
5.171876844316E-04
5.215641750837E-04
5.174903751075E-04
5.148013938596E-04
4.931504702388E-04
4.924572229816E-04
4.944441099433E-04
4.822449970965E-04
4.842413593040E-04
4.837323018532E-04
4.847823851106E-04
4.883842991472E-04
4.871609942567E-04
4.869804590148E-04
4.908750658586E-04
4.918039635959E-04
4.941720080374E-04
4.948286774253E-04
4.996102008186E-04
5.001886251587E-04
5.029126434271E-04
5.018597480192E-04
5.038715821147E-04
5.017233930943E-04
5.029878749141E-04
2.537638087799E-04
2.579036081539E-04
2.556772844588E-04
2.568244036907E-04
4.858114744980E-04
4.896805580160E-04
4.876071263031E-04
5.237867042926E-04
5.268441755489E-04
5.233513267073E-04
5.264031126592E-04
3.005030964334E-04
2.937480153660E-04
5.453540640922E-04
5.469885173327E-04
5.456785064892E-04
5.492252243273E-04
5.474365815302E-04
5.494040164289E-04
5.488645200124E-04
5.405624236473E-04
5.409984840463E-04
5.443221221010E-04
5.465943297268E-04
5.366926167382E-04
5.355884323116E-04
5.319877395799E-04
5.325333689179E-04
5.298716236537E-04
5.319457995176E-04
5.304995013809E-04
5.338570514311E-04
5.310350629620E-04
5.336725596165E-04
5.306902155723E-04
3.055764766028E-04
5.444335519547E-04
2.471415649411E-04
5.442374618165E-04
5.426926142408E-04
5.260214726717E-04
2.764676307824E-04
2.707728037336E-04
5.393141844939E-04
5.353314925810E-04
5.327610137412E-04
5.336077241826E-04
2.846947427280E-04
2.782355051498E-04
5.445347251469E-04
5.430349692253E-04
5.356887577426E-04
5.392382743486E-04
5.432533988600E-04
5.371217192613E-04
2.929676595800E-04
2.862175424493E-04
5.451947011634E-04
5.464640640984E-04
5.464005890740E-04
5.434061050469E-04
5.398932214824E-04
5.412496390459E-04
5.443580232966E-04
5.436969798055E-04
5.461162227470E-04
2.840164805774E-04
2.460929269480E-04
2.421336620467E-04
5.694229034412E-04
5.598067669051E-04
5.475859413495E-04
5.553694648934E-04
5.641474330856E-04
5.572323662343E-04
2.546874948796E-04
2.581253683711E-04
2.586863150867E-04
2.563059591521E-04
5.333858481439E-04
5.678375959389E-04
5.393959907601E-04
5.371555005372E-04
5.307304798157E-04
5.379606620993E-04
5.427007229701E-04
5.405818035486E-04
5.474067165058E-04
5.440747720465E-04
5.480366011964E-04
5.440746903020E-04
2.518365423790E-04
2.491365114179E-04
5.422948805973E-04
5.616227787312E-04
5.579025327221E-04
5.560845207161E-04
2.867068207251E-04
2.859714138277E-04
2.798026474681E-04
6.046543116285E-04
6.172088284814E-04
6.132738104337E-04
5.952617612904E-04
5.948588036974E-04
6.097733632018E-04
2.762676878254E-04
2.758370736213E-04
2.719491864551E-04
2.704848497677E-04
5.844909980306E-04
5.918352536393E-04
5.924280405520E-04
5.797752445205E-04
5.790268994350E-04
5.648573033311E-04
2.635160886034E-04
2.620125129077E-04
2.641898607499E-04
2.609561254938E-04
5.498936204506E-04
5.541508767591E-04
2.469602976308E-04
2.528578018456E-04
5.212691398736E-04
5.265126583025E-04
2.301546356643E-04
4.860877920737E-04
4.882659193363E-04
4.884560319636E-04
4.868548013342E-04
2.332493109344E-04
2.314193561733E-04
4.825669582089E-04
4.840513474075E-04
4.847938824685E-04
4.852016063932E-04
4.841595226461E-04
4.844029940573E-04
2.354099238749E-04
2.374365022796E-04
2.364366672352E-04
2.376890346755E-04
4.815718217020E-04
4.818172732546E-04
4.821971341461E-04
4.832665715633E-04
4.850938108730E-04
4.847410793233E-04
4.843300086758E-04
4.856629045192E-04
2.301524418070E-04
2.413581276584E-04
2.302033052432E-04
4.919241977627E-04
5.177441986806E-04
5.236087689576E-04
5.274110569777E-04
5.263829318274E-04
2.401124130834E-04
2.436332345019E-04
5.076093224401E-04
5.147591258629E-04
5.131872403326E-04
5.088153949447E-04
5.072803600034E-04
5.136252829390E-04
2.333878311146E-04
2.365970407313E-04
4.991523564409E-04
5.023385135093E-04
5.020120623315E-04
4.987949079039E-04
2.316420888380E-04
2.307258602878E-04
2.309092899044E-04
2.307558491070E-04
4.915500827377E-04
4.945487960895E-04
4.946068564978E-04
2.301190497162E-04
3.816612573123E-04
3.748361902355E-04
3.655115325839E-04
2.666168138981E-04
2.650717819120E-04
3.247977590947E-04
3.264471529156E-04
3.229238227824E-04
3.179932734963E-04
2.621079409615E-04
2.640964455620E-04
2.640725518066E-04
2.659410156435E-04
3.373017385231E-04
2.957237593106E-04
3.346085092294E-04
3.282985039760E-04
2.569825065259E-04
2.607716557299E-04
2.597996661754E-04
2.625722252186E-04
2.620162560934E-04
2.653424866749E-04
3.353979323292E-04
3.374485114505E-04
3.430355454755E-04
3.319303307295E-04
3.312537263079E-04
3.038183276590E-04
3.042798010292E-04
2.996793274634E-04
2.686225911107E-04
2.786660426454E-04
2.726564672672E-04
2.697454458625E-04
2.631075103242E-04
2.667547358400E-04
2.657064563279E-04
2.697819073401E-04
2.686948993596E-04
3.010511919014E-04
2.933652118376E-04
2.960526825576E-04
2.944309531783E-04
2.790163587846E-04
2.845189144005E-04
2.866573336593E-04
2.738720209969E-04
2.690410319904E-04
2.672427807092E-04
2.656260123987E-04
2.698755514206E-04
3.150127223678E-04
3.167003789018E-04
3.131287211835E-04
3.083456343514E-04
2.491522099290E-04
2.545304329530E-04
2.529844171273E-04
2.557172551079E-04
2.115177219870E-04
2.151726558931E-04
2.126811412792E-04
3.788495827904E-04
3.726873686831E-04
3.686919264548E-04
3.708051356366E-04
2.111740869222E-04
2.102520507380E-04
2.106514864915E-04
2.126844930156E-04
3.875024511072E-04
3.822583288455E-04
3.781902919867E-04
3.796413483378E-04
2.158015438767E-04
2.127159864416E-04
2.116000300421E-04
2.121857754939E-04
3.898017393336E-04
3.860506268621E-04
3.901703834837E-04
3.888910315138E-04
2.194900891666E-04
2.197593384211E-04
2.111579869358E-04
2.703838999559E-04
3.615371927898E-04
3.633617743307E-04
2.548470404431E-04
2.596782325832E-04
3.572651844758E-04
3.541465486976E-04
3.509443629029E-04
3.456706290395E-04
2.376292090201E-04
2.460406834502E-04
2.438821722247E-04
2.474195009574E-04
2.451772373889E-04
2.523975000865E-04
3.611959992085E-04
3.572470244135E-04
3.535085350188E-04
3.537590774161E-04
2.142497198041E-04
2.163079063184E-04
2.206794836470E-04
2.240393068354E-04
2.338409227842E-04
2.356545638497E-04
2.311217854417E-04
2.406257252276E-04
3.692776850116E-04
3.595759466170E-04
3.915317662729E-04
2.659815263989E-04
2.496643750773E-04
1.733678716933E-04
3.474430104672E-04
3.414350969928E-04
3.452322941077E-04
3.449102063271E-04
3.474048706252E-04
3.421055988141E-04
1.621246317232E-04
1.570914560195E-04
1.576367034925E-04
1.617683803896E-04
1.695725891677E-04
3.382704227152E-04
3.380655907405E-04
3.372769672743E-04
3.386865709507E-04
3.350915085970E-04
1.523939262518E-04
1.553131418411E-04
1.562465294054E-04
1.535482694312E-04
3.295499602972E-04
3.259345447447E-04
3.291471440946E-04
3.338852084870E-04
1.728539323227E-04
1.671719923478E-04
3.496565507085E-04
2.106900529279E-04
2.131976242921E-04
3.661287609662E-04
3.650755105681E-04
3.618140532964E-04
3.586192886310E-04
3.546774340285E-04
3.562412413158E-04
2.051382202432E-04
1.996665469021E-04
1.980220998248E-04
2.046178481148E-04
3.613898845954E-04
3.549331689559E-04
3.550798315385E-04
3.572362105840E-04
3.577005087111E-04
3.537534547923E-04
1.848087345704E-04
1.883173269323E-04
3.551460719755E-04
3.494722236125E-04
3.512961990625E-04
3.519478640306E-04
3.536118123743E-04
3.282317207587E-04
1.578146191112E-04
1.588497492017E-04
1.571338817758E-04
2.759305577326E-04
2.757572732268E-04
2.235428691730E-04
2.180558456961E-04
2.150568451734E-04
2.082604204248E-04
2.727201544257E-04
2.715010609540E-04
2.305407727477E-04
2.251449481942E-04
2.211279604206E-04
2.232280760522E-04
2.697533226440E-04
2.711855595041E-04
2.696411931329E-04
2.721730823957E-04
2.330554505165E-04
2.379991937198E-04
2.436152298569E-04
2.298003084793E-04
2.675389349521E-04
2.673516034226E-04
2.720084636147E-04
2.698136866727E-04
2.573167129354E-04
1.967052363587E-04
2.664812587942E-04
2.028718359163E-04
2.821002832375E-04
1.536320846989E-04
3.239085697666E-04
3.192280677966E-04
3.155660917924E-04
3.168772519907E-04
1.649072380490E-04
1.608512350672E-04
3.093235466277E-04
3.096098238706E-04
1.747108906723E-04
1.750727410124E-04
1.718040257984E-04
1.680359627172E-04
2.963532845988E-04
3.014982717136E-04
3.008246304192E-04
2.989023649731E-04
1.829561451004E-04
1.780297074104E-04
2.899011144497E-04
2.871176838230E-04
2.918519926800E-04
2.907610794611E-04
1.924834495999E-04
1.872968080138E-04
2.828213476266E-04
2.139646135987E-04
3.971435779362E-04
3.933879539899E-04
4.056054638927E-04
4.089841208248E-04
4.081912786564E-04
4.048935484240E-04
2.803474168417E-04
2.822567635466E-04
2.842013222626E-04
2.791654415114E-04
4.014612577246E-04
3.989181487498E-04
3.981330140460E-04
2.858610021442E-04
4.015430930252E-04
2.795922463205E-04
2.771358708387E-04
2.756117868277E-04
3.946612712449E-04
3.955399931353E-04
3.944921911354E-04
3.954207109542E-04
2.726512871136E-04
2.754411468819E-04
2.723372947695E-04
2.708276792655E-04
2.769425872609E-04
2.876507532790E-04
2.881314526824E-04
2.905531086126E-04
2.976705309031E-04
2.944184781860E-04
2.926916003193E-04
2.893470322127E-04
2.902785089433E-04
4.317792711656E-04
4.336637368944E-04
2.973088543962E-04
2.962864426211E-04
2.945114824375E-04
2.932270508513E-04
2.894047717247E-04
2.905866550113E-04
4.219166690847E-04
4.249050294260E-04
4.220681880062E-04
4.245297601684E-04
2.915097891866E-04
2.932591950225E-04
2.893421132380E-04
2.900428053839E-04
4.144488643237E-04
4.172682227091E-04
4.164375418303E-04
4.126700674122E-04
3.927793013326E-04
3.932724601606E-04
3.932342211479E-04
3.930059250778E-04
2.543697830636E-04
2.522004846252E-04
2.479659758010E-04
3.990835553471E-04
3.979900709270E-04
3.998460815245E-04
4.027636149990E-04
7.966145286505E-04
7.992782603221E-04
7.999681090181E-04
7.999740969789E-04
7.538792623860E-04
7.377713833786E-04
7.357176570403E-04
7.437774570258E-04
7.443196641086E-04
7.314572298650E-04
2.425256072573E-04
2.370313206845E-04
2.393444230790E-04
2.340911378348E-04
4.022172585033E-04
4.108658076518E-04
4.100513699825E-04
4.057375674577E-04
2.491349523484E-04
2.966801835122E-04
7.549213109663E-04
7.642972930668E-04
2.686654169599E-04
2.713729464476E-04
2.689537589863E-04
2.675529670899E-04
2.652413775662E-04
2.680774435688E-04
3.925601164873E-04
3.924029456146E-04
3.926810471477E-04
3.934681852971E-04
2.609941512108E-04
2.653464802243E-04
2.621153329995E-04
2.599018015343E-04
3.932481589828E-04
3.967063687831E-04
3.958535101115E-04
3.941570659858E-04
3.940325476209E-04
3.987041390456E-04
7.985792471658E-04
7.956957196815E-04
7.852220275370E-04
7.829019059800E-04
7.626380514909E-04
7.730414449098E-04
3.970674787373E-04
4.434884626981E-04
4.410620162604E-04
4.183285005346E-04
2.856174683362E-04
2.831277645799E-04
4.210003840721E-04
4.163115062132E-04
2.972229877319E-04
2.964510644580E-04
4.171112767197E-04
4.202796278661E-04
4.216941502860E-04
4.179278423613E-04
4.126769121471E-04
3.005402986184E-04
4.219403023442E-04
4.230741124915E-04
4.258440635565E-04
4.194944695204E-04
2.996323361599E-04
2.978561029930E-04
3.027786021658E-04
2.964612457721E-04
4.311425082335E-04
4.284610082648E-04
3.028856459160E-04
3.038134758797E-04
4.122155078631E-04
4.177091839226E-04
2.626799114658E-04
2.265832881591E-04
2.268004821488E-04
4.042310177464E-04
3.966391091506E-04
4.022757493052E-04
4.009354871270E-04
4.061876739392E-04
3.986806285210E-04
2.428106279868E-04
2.350612465499E-04
2.305924194854E-04
2.328860195520E-04
4.093403533575E-04
4.051097279779E-04
4.103085286961E-04
4.067145419629E-04
2.544299302055E-04
2.479124308437E-04
2.530732986726E-04
2.512179736403E-04
4.165035184678E-04
4.096072632157E-04
2.616581338928E-04
2.698901379024E-04
2.711247739165E-04
2.992770107280E-04
2.973528973565E-04
3.002294288223E-04
2.997707012007E-04
3.024874623158E-04
2.994003926626E-04
3.003366203790E-04
2.978694672473E-04
2.943040882886E-04
2.942234498276E-04
2.960122852548E-04
2.925963869172E-04
4.454796094650E-04
4.450049349196E-04
3.115302218804E-04
3.106161395350E-04
3.082923377051E-04
3.060469998887E-04
3.033497492874E-04
3.010909672364E-04
3.009836389711E-04
2.995436685308E-04
2.977400794400E-04
2.959633492023E-04
2.917113804481E-04
2.916688792837E-04
2.934036130791E-04
2.898714887705E-04
4.377281173296E-04
3.036726099219E-04
4.435950310832E-04
3.068785199534E-04
3.095181303783E-04
2.975858877640E-04
4.360243515097E-04
4.366490962172E-04
4.346406261511E-04
4.384359136706E-04
3.021701438393E-04
3.042253922644E-04
3.019567145816E-04
3.028815933752E-04
3.005850817372E-04
3.035571177988E-04
3.022105332808E-04
3.009924323769E-04
3.009284206322E-04
2.974908873080E-04
2.980945870740E-04
2.967269276707E-04
2.948275938599E-04
2.950849070652E-04
4.394839904415E-04
4.401005919185E-04
4.423860763795E-04
4.433520022400E-04
3.076031304621E-04
3.094882138116E-04
3.069342089565E-04
3.514447703679E-04
2.096768270644E-04
3.582873446703E-04
6.265220819333E-06
2.653268965085E-06
2.857904963245E-06
-2.538033607861E-06
-1.808324627451E-06
-8.046247909182E-06
-7.492593744981E-06
-1.330739843410E-05
-1.191291183397E-05
-1.609064972440E-05
-1.602467704903E-05
3.426123755653E-05
-1.749419749694E-05
-1.883374970891E-05
-1.847967132402E-05
-1.914937084645E-05
-1.482754535042E-05
-1.059495899964E-05
-8.462358685493E-06
-3.722214951620E-06
3.450206922131E-05
3.694730222210E-05
4.313502012829E-05
4.866389314291E-05
-1.924341740653E-05
3.557191798323E-05
3.607046530717E-05
3.589643598603E-05
-1.720116663339E-05
-1.519217963324E-05
-1.530435164857E-05
-1.807438337082E-05
-1.784381114669E-05
-1.752950762013E-05
-1.729316487942E-05
2.324093305166E-06
4.117264593654E-06
1.252466096459E-05
1.774182197815E-05
2.559434625389E-05
2.868760097366E-05
-8.464552684288E-05
-9.696712497478E-05
-9.955909190790E-05
-1.118391044802E-04
-1.261519335261E-04
-1.278053565436E-04
-9.571255336667E-05
-8.723771968812E-05
-7.961140695716E-05
-7.986377625793E-05
3.704788582459E-05
3.624278639947E-05
5.773285719157E-05
6.405636290670E-05
7.166752680038E-05
7.297383376321E-05
-1.830169307552E-05
-1.308280817923E-05
-3.511831474462E-05
-3.655204308733E-05
-4.274335829675E-05
-5.040999299536E-05
-2.940773046221E-05
4.220261252973E-05
4.337539672185E-05
4.455160006872E-05
4.487666342149E-05
1.030661412527E-04
1.085188667359E-04
1.165140481129E-04
1.182648359504E-04
9.017165562892E-05
7.760476840913E-05
6.762168892024E-05
7.279813112223E-05
5.991821121137E-05
4.301225439292E-05
3.806729683536E-05
2.537415125462E-05
2.721114835427E-05
9.155506605609E-06
-6.882956796964E-06
-6.486296378717E-06
6.931042028654E-06
1.691852253484E-05
-8.320206892017E-06
-3.096091550680E-05
-2.572787751067E-05
-7.808921250241E-05
-6.555818555966E-05
-5.557851052187E-05
-4.229214852360E-05
-8.156408741683E-05
-7.164935577553E-05
-6.355536645927E-05
-5.629796760759E-05
-5.735152641445E-05
4.346939110750E-05
4.180234212875E-05
3.704562821363E-05
3.728387044440E-05
3.777072497029E-05
3.738556107955E-05
7.935854357084E-05
8.569258120559E-05
9.325606255299E-05
9.575030829916E-05
5.282216447811E-05
3.334315417297E-05
3.929650437201E-05
6.214132338489E-06
-4.175310941581E-05
-1.344746961587E-05
-5.194381468099E-06
6.366332009353E-04
6.436902432768E-04
6.460840823171E-04
5.521627802903E-04
5.533203411158E-04
5.555669674159E-04
5.563702286224E-04
5.582417447406E-04
5.599823919434E-04
5.594308192245E-04
5.613783272381E-04
6.326012081234E-04
6.087915279584E-04
6.156288916919E-04
6.186100686876E-04
6.142156243073E-04
6.242889934757E-04
5.598623841417E-04
5.614879767188E-04
5.644145541608E-04
5.656818424746E-04
5.692255287180E-04
5.722966834758E-04
5.764129275236E-04
6.197374017261E-04
6.268557425513E-04
6.248774646391E-04
5.531542587672E-04
3.521308827980E-04
3.489066688711E-04
3.321089255003E-04
3.300786916339E-04
3.146106055706E-04
3.135444054261E-04
2.990604576132E-04
2.992512812871E-04
2.978684550106E-04
2.893005199395E-04
2.868834450363E-04
2.814177723313E-04
5.495763431881E-04
5.493929447296E-04
5.486941321331E-04
5.502337368322E-04
6.574149459214E-04
6.577128502463E-04
6.528749893982E-04
6.628776107903E-04
5.487429991191E-04
5.525114692813E-04
5.522407160322E-04
5.513187941377E-04
5.501065714345E-04
5.798543277805E-04
5.841543832039E-04
5.878798430085E-04
5.929491221418E-04
-2.029521575251E-04
-1.965109302234E-04
-1.233207245829E-04
-1.126251344890E-04
-1.034121176931E-04
-1.041100495687E-04
3.379299826238E-05
3.493545617447E-05
3.426646465848E-05
3.181563050482E-05
3.184605729246E-05
2.882956903551E-05
2.862885016843E-05
2.470871585414E-05
2.446539506652E-05
1.929910327190E-05
1.265201565454E-05
1.463720487709E-05
2.026484651696E-05
1.130614074367E-05
1.781843595214E-05
7.391587573791E-06
1.515086466351E-05
1.238382867213E-06
9.861019763394E-06
-1.921212152996E-04
2.400839921778E-06
-1.941572178279E-04
-1.777798806986E-04
5.968500037349E-04
6.045217016731E-04
6.060214703724E-04
6.020698876087E-04
6.090591042597E-04
-1.981245911821E-04
-2.063197436046E-04
-2.066624868695E-04
-1.975649087879E-04
-2.001171491629E-04
-1.903676738599E-04
-1.911832937552E-04
-1.809394984276E-04
-1.802652748501E-04
-1.695852256549E-04
-1.670552073133E-04
-1.560404205825E-04
-1.510305662466E-04
-1.394616226873E-04
-1.269595464566E-04
-1.307785259381E-04
-1.380011227369E-04
-1.469388985416E-04
-1.592208492411E-04
-1.605561210712E-04
-1.777742425821E-04
3.547589350932E-04
-6.715203422984E-06
-2.687025695399E-05
4.109146877094E-04
4.011363642756E-04
3.153431783864E-04
3.160169458088E-04
3.092333093844E-04
3.134240413519E-04
3.149693969127E-04
3.153402064372E-04
3.182902226431E-04
3.194182236661E-04
3.224955327719E-04
4.132275267674E-04
3.247429131429E-04
3.290437138008E-04
3.288635237011E-04
3.275094281668E-04
3.970760368219E-04
3.947014596143E-04
4.039083437389E-04
3.848695539634E-04
3.870945082318E-04
3.773710518070E-04
2.971482954821E-04
3.037146103559E-04
3.276813904480E-04
4.075588770963E-04
3.269573644584E-04
3.256115943895E-04
3.005130054065E-04
4.113019993669E-04
4.131196092612E-04
4.128745976679E-04
4.153589972530E-04
3.178475577221E-04
3.118288498186E-04
3.090611967487E-04
3.080974870631E-04
3.130190545472E-04
3.131467356409E-04
4.125826246421E-04
4.172393831221E-04
4.174753820148E-04
4.106169924891E-04
3.204066700465E-04
3.197303958580E-04
3.175272105697E-04
3.164461067281E-04
3.183116854153E-04
3.172430533141E-04
3.176994065370E-04
3.222873070843E-04
3.230196880863E-04
3.267548014257E-04
3.096936492126E-04
3.099976965301E-04
3.035736109618E-04
3.063441609724E-04
3.741689968846E-04
3.734068507337E-04
3.801934942026E-04
3.786351481474E-04
3.684410999930E-04
2.346589104897E-04
2.396678485950E-04
2.452270862416E-04
2.457005241005E-04
3.785031367231E-04
3.685663985589E-04
3.684800385923E-04
3.739161620794E-04
3.725838582958E-04
3.633374614407E-04
2.194769087757E-04
2.246242755625E-04
2.297258010716E-04
2.297564846375E-04
3.719789448765E-04
3.628266305798E-04
3.622706365603E-04
3.668962353590E-04
3.663834002695E-04
3.572037945830E-04
3.861607402189E-04
3.011680047396E-04
2.692572718078E-04
2.626221853478E-04
3.226100402116E-04
3.237888454550E-04
3.265146138162E-04
3.264190984609E-04
4.048710738940E-04
4.033314983789E-04
3.965723399580E-04
3.884434163682E-04
3.756436779310E-04
3.807871375856E-04
2.739525744519E-04
2.818868096698E-04
2.883490507706E-04
2.863368839947E-04
2.951103582735E-04
2.928019628622E-04
3.964699068479E-04
3.805612975568E-04
3.787338158501E-04
3.868651796977E-04
3.859642783519E-04
3.734213035026E-04
2.510038753082E-04
2.560241042248E-04
2.619934679785E-04
2.711863185012E-04
-1.654144370675E-05
2.956271781969E-04
2.955176637014E-04
1.113852413906E-05
3.547037653097E-05
3.287355045055E-05
2.345600867598E-05
3.967071696539E-05
3.995839816404E-05
4.333808779400E-05
1.574873573031E-04
1.538478527638E-04
1.514265966932E-04
1.273734671993E-04
1.235615511889E-05
1.357626457665E-04
1.480079478794E-04
1.238393805728E-04
1.143812961895E-04
1.113995524423E-04
1.776887504214E-04
1.736645957651E-04
1.785536707036E-04
1.585221011969E-04
1.653038255569E-04
1.711064190662E-04
1.763187459792E-04
1.420794834058E-04
1.526011046834E-06
-1.116901830448E-05
5.317554664625E-05
-3.287413965781E-05
5.594081289363E-06
4.232071338316E-05
4.499988825992E-05
4.931579714668E-05
4.768524745921E-05
4.740098998418E-05
5.166893164480E-05
4.442390629621E-05
4.585922129827E-05
5.044167560033E-05
4.579123050904E-05
1.272831119820E-04
1.353505892713E-04
1.431843546880E-04
1.430300832098E-04
1.204277415753E-04
1.103432948416E-04
1.021142506350E-04
1.044062068088E-04
1.023026472742E-04
9.156732750722E-05
9.072659466008E-05
7.855699323784E-05
6.466504936592E-05
1.551353562529E-04
1.926752844594E-04
2.042042916468E-04
2.195835972258E-04
2.364874024561E-04
2.438354252367E-04
3.731808534657E-04
3.804650631033E-04
3.876892642432E-04
3.882646953370E-04
2.702697354571E-04
2.602488836211E-04
2.566426099086E-04
2.635820640665E-04
3.952740428525E-04
3.994672519197E-04
4.038464657665E-04
4.047113240025E-04
2.773949073862E-04
2.772127256385E-04
2.837997305847E-04
2.778896886539E-04
2.824637180649E-04
2.832895131894E-04
4.110541932958E-04
4.105676834409E-04
4.081921577886E-04
4.133786611756E-04
2.954782201310E-04
2.396597595832E-04
3.012861753840E-04
2.505733732470E-04
3.628692473849E-04
2.225349901036E-04
1.937091549713E-04
1.856905993925E-04
1.833979564480E-04
1.884861343945E-04
2.393517020628E-04
2.530822314455E-04
2.686140624336E-04
2.821196508404E-04
2.952303768077E-04
2.949438306174E-04
2.111037578644E-04
2.035094632911E-04
2.005972373933E-04
2.051667436189E-04
3.062819929277E-04
3.175536016359E-04
3.304688800254E-04
3.327814245307E-04
2.307745428331E-04
2.203402665807E-04
2.171800372095E-04
2.245081772466E-04
3.444935615665E-04
3.529248114571E-04
3.644668352683E-04
3.511800505053E-04
3.479174628380E-04
3.511997930102E-04
2.858045146846E-04
2.828318504139E-04
2.921343295003E-04
2.899682174146E-04
2.765743967527E-04
1.817373854773E-04
1.768471338362E-04
1.982918122975E-04
1.894225010540E-04
1.805876241286E-04
1.907795242597E-04
2.992570729889E-04
3.044346307200E-04
2.721322560644E-04
2.609159329245E-04
2.591948355482E-04
2.659413542993E-04
2.644649106087E-04
2.543256025686E-04
1.662274919387E-04
1.629574873792E-04
1.684198069854E-04
1.766180725057E-04
2.516403033233E-04
3.054134545695E-04
3.087703626905E-04
3.062126563137E-04
3.080101334797E-04
2.054703309989E-04
1.999199477202E-04
2.025648221399E-04
2.164467809028E-04
2.485099620769E-04
2.442616395472E-04
2.280445682508E-04
2.594209569605E-04
2.710943391017E-04
2.651823813719E-04
2.776314578142E-04
2.895019765547E-04
2.900375297668E-04
2.968358688053E-04
2.962414310561E-04
3.019137462012E-04
3.021707573419E-04
3.035640902768E-04
3.006266040724E-04
3.061601520304E-04
3.035897549067E-04
3.027349459887E-04
3.037665985543E-04
3.070401887443E-04
3.054945067288E-04
2.498276073202E-04
2.452022825431E-04
2.398242831172E-04
2.299173120821E-04
2.081758857279E-04
2.053283575208E-04
1.456816622185E-04
1.437925641247E-04
1.477569676506E-04
1.530030313427E-04
2.081190021284E-04
2.050402158196E-04
2.064371385853E-04
2.009050943023E-04
2.026768487884E-04
1.984391989172E-04
2.088618812700E-04
2.149979567861E-04
2.183946195621E-04
2.154816690563E-04
1.328660865813E-04
1.408157293960E-04
2.178428476794E-04
2.222776717793E-04
2.231606825729E-04
2.201645589241E-04
1.179171771888E-04
1.183171806181E-04
1.241294377923E-04
2.045746045080E-04
3.079519293308E-04
1.982817328509E-04
1.922663122133E-04
2.287373876946E-04
2.333738204358E-04
2.233854244780E-04
2.203683810652E-04
2.159563845141E-04
1.545972628470E-04
1.619499554972E-04
2.256948805010E-04
2.174715920787E-04
2.216425464883E-04
2.147405653127E-04
2.121899261111E-04
2.110091451396E-04
2.089675761721E-04
2.079188858131E-04
2.087009982853E-04
2.061455842975E-04
2.045279812235E-04
2.023551165739E-04
2.004153758404E-04
1.981677490585E-04
1.960234730128E-04
1.960823224945E-04
1.932939546870E-04
1.939810617018E-04
1.957472212445E-04
1.295796364017E-04
3.220666599451E-04
3.193272920742E-04
5.270892096920E-04
5.286739520489E-04
5.327512794725E-04
5.340927861032E-04
2.817029979030E-04
2.789858295312E-04
5.384365878700E-04
5.416156465149E-04
5.472694677153E-04
5.496743829274E-04
2.924758153735E-04
2.663015071369E-04
2.923502987658E-04
5.559744161719E-04
5.577795193898E-04
5.567842569226E-04
2.978417219613E-04
3.024219994013E-04
3.042960720186E-04
3.017932517366E-04
5.516605779802E-04
5.555074325634E-04
3.039687625566E-04
3.055035532460E-04
5.539220772834E-04
2.629714758475E-04
2.675811737153E-04
2.616592721268E-04
1.979009586089E-04
5.308992318069E-04
5.325377409057E-04
2.054944414127E-04
2.156613348389E-04
2.223147625804E-04
2.195757612818E-04
5.268573571754E-04
5.274856534263E-04
2.243595376312E-04
2.327289157122E-04
2.393741983265E-04
2.382643023212E-04
5.252508332290E-04
5.242803187080E-04
5.238916387114E-04
5.245318959219E-04
2.557418743964E-04
2.489010509850E-04
2.482985677834E-04
2.542410428110E-04
5.228233337816E-04
5.227871476958E-04
5.239302268009E-04
5.248910819027E-04
5.388878202696E-04
5.456056892187E-04
3.061303244302E-04
3.079407355812E-04
3.120894159270E-04
4.384332658311E-04
4.230663078300E-04
4.273709913999E-04
4.225611833306E-04
4.105776921620E-04
3.998811930926E-04
3.064664088530E-04
3.073183699834E-04
3.100903959632E-04
3.119406556604E-04
3.884992227428E-04
3.887244298956E-04
3.713897388017E-04
3.678191964562E-04
3.498265320157E-04
3.379374447272E-04
2.618619554456E-04
2.690715580462E-04
3.085954257360E-04
3.066333589307E-04
3.088774538491E-04
3.070827868440E-04
3.087351374796E-04
3.111149157373E-04
3.091589042045E-04
3.127817194986E-04
3.088944078485E-04
4.315589901144E-04
5.223072067411E-04
5.302478753884E-04
3.076284140749E-04
3.094804252740E-04
5.034325933651E-04
5.114965307374E-04
3.083770524780E-04
3.102390223998E-04
4.951106111925E-04
4.950062753852E-04
4.887779786657E-04
4.825713307084E-04
3.094039905518E-04
3.110539278359E-04
4.680473868393E-04
4.763021128034E-04
3.118386399729E-04
3.090118713650E-04
3.084189272644E-04
3.107879309840E-04
4.599782260653E-04
4.593671610423E-04
4.382856894552E-04
4.471238536564E-04
4.493967365470E-04
3.112154780419E-04
2.021849333735E-04
2.201102505957E-04
9.844795171565E-05
5.359403402705E-04
5.291245925440E-04
5.356028293028E-04
5.313054630458E-04
5.212611733566E-04
7.157566789810E-05
6.896829790689E-05
6.547089417494E-05
6.477748858403E-05
3.017064157163E-04
3.023952686761E-04
5.282691200506E-04
3.053474685747E-04
4.636415040881E-04
4.712032393944E-04
4.818286710836E-04
4.843548146894E-04
5.321168305920E-04
5.164991175434E-04
5.177350774821E-04
5.250161528814E-04
5.249261854996E-04
5.071390440825E-04
5.094648012769E-04
3.072582032436E-04
5.217415505117E-04
5.252657565519E-04
5.182059368674E-04
5.801677485343E-05
5.869322000938E-05
6.158079086304E-05
5.643216620356E-05
2.994754898312E-04
2.998578452917E-04
3.027716972276E-04
3.054316495131E-04
5.072997241032E-04
5.034978635637E-04
4.943570580327E-04
5.188482983396E-04
5.217833721231E-04
5.267282959019E-04
5.158181823453E-04
5.192809030454E-04
5.076405048098E-04
5.125389162630E-04
5.032450251000E-04
5.102073046291E-04
5.043606244046E-04
5.136200373164E-04
5.098845885705E-04
5.211113189397E-04
5.235321773294E-04
5.011336182370E-04
4.814937414788E-04
4.822726774309E-04
4.805802418065E-04
3.067639267357E-04
3.082651251415E-04
4.203589497731E-04
4.258751174547E-04
4.337129738244E-04
4.375326181365E-04
4.503083099227E-04
4.538208438509E-04
5.206171190458E-04
5.174921146604E-04
5.109335137527E-04
4.998288579251E-04
5.055369231695E-04
5.064057194351E-04
4.993584488850E-04
4.993525138155E-04
4.928714386645E-04
4.935783672754E-04
4.853165053607E-04
4.868894511666E-04
4.905248866097E-04
4.854826506816E-04
3.674570743163E-04
3.467157670154E-04
3.623941147978E-04
3.041997874122E-04
5.160787378185E-04
3.031186916831E-04
7.517201574840E-05
4.724898409158E-04
4.582573404938E-04
4.581092863743E-04
4.340014983391E-04
4.353672019824E-04
3.839922991015E-04
3.950875955937E-04
4.172864806528E-04
3.772400030688E-04
3.747315362873E-04
3.479699873464E-04
3.401214505790E-04
3.136703072027E-04
3.040439716220E-04
2.804831401297E-04
2.645408438367E-04
2.642206818592E-04
2.350977613731E-04
2.316641924446E-04
1.957444692279E-04
1.959174024061E-04
2.099366424163E-04
1.867699000896E-04
8.198415679267E-05
7.856246107402E-05
7.504626752179E-05
2.228058307209E-04
5.142827218495E-04
5.385776547198E-04
7.710746950681E-05
7.679643167955E-05
2.558490456058E-04
2.581184140080E-04
2.633046397161E-04
2.689367303236E-04
6.996226003345E-05
7.182191307809E-05
7.068929378696E-05
7.253427577688E-05
2.835700313530E-04
7.512477675753E-05
2.844267674761E-04
2.894739699446E-04
6.108239847108E-05
6.113451610168E-05
6.366262856662E-05
6.723154421148E-05
2.940477421406E-04
2.922253060195E-04
2.946342872159E-04
2.992723763794E-04
5.721433805798E-04
5.799479400442E-04
2.780005927672E-04
7.615606573828E-05
2.569277089481E-04
2.473206895829E-04
9.702706297674E-05
1.023058036057E-04
1.102310878168E-04
2.210527660825E-04
2.245342887187E-04
2.254755354599E-04
2.234987917223E-04
8.865715801103E-05
9.360917380303E-05
2.274270312689E-04
2.273750657943E-04
8.454009931929E-05
8.651539484458E-05
2.333311980477E-04
2.326652686568E-04
8.266934411473E-05
8.424346490086E-05
2.377855250215E-04
2.380796826356E-04
2.418460479872E-04
2.424550207020E-04
7.905523064448E-05
8.124580786642E-05
2.519314990839E-04
2.512116615200E-04
5.874965798336E-04
5.937665170917E-04
6.002353301748E-04
6.032931893551E-04
5.782627734037E-04
5.754570915451E-04
5.897280875090E-04
5.885433833611E-04
5.966457460152E-04
5.977650511577E-04
5.993078550931E-04
6.025792555548E-04
5.987571574913E-04
6.038757020642E-04
6.034470269117E-04
6.013348604703E-04
5.922703888168E-04
6.022529178367E-04
5.923478104242E-04
5.874352022400E-04
5.759302258490E-04
5.863187295222E-04
5.668179981134E-04
5.753506003775E-04
5.680933887627E-04
5.650597191961E-04
5.544076467595E-04
5.454908064249E-04
5.483206273648E-04
5.545091515729E-04
5.275534437998E-04
5.640307117125E-04
5.391708316230E-04
6.082007630950E-04
6.088679607328E-04
6.124865198301E-04
6.110081934608E-04
6.136091764532E-04
6.112181541532E-04
6.032018767119E-04
5.957310335913E-04
5.970979873416E-04
5.872539771484E-04
5.898041655093E-04
5.792538494558E-04
5.774918674335E-05
5.665193332081E-05
5.787815763728E-05
5.792402501686E-05
2.975563183162E-04
2.994849091509E-04
2.985033770078E-04
3.018616154704E-04
3.006231337504E-04
3.022443282759E-04
5.127795291473E-04
5.212761553797E-04
5.316476510774E-04
5.630112759125E-04
3.158676114105E-04
1.936829168242E-04
5.398209076109E-04
4.912441856948E-04
4.976832927161E-04
5.001266325713E-04
5.050098746318E-04
5.052088891505E-04
1.680946979159E-04
1.685924660561E-04
1.647318026344E-04
1.721815466470E-04
5.032959932120E-04
4.995039648397E-04
4.871279209531E-04
5.079960864799E-04
5.074733413723E-04
5.110247928771E-04
1.732007744121E-04
1.743085165297E-04
1.779050914664E-04
1.814100689179E-04
5.026335142841E-04
5.050639336612E-04
5.061214079076E-04
5.078728253654E-04
5.104719845509E-04
5.088094293905E-04
1.555400193468E-04
1.584431544394E-04
5.019189606885E-04
4.072244291145E-04
4.232334580564E-04
1.377197983350E-04
1.350105555986E-04
1.350181297346E-04
1.328377986262E-04
4.517619205332E-04
4.402106809684E-04
4.455710116258E-04
4.564584348399E-04
1.387952264876E-04
1.410625638293E-04
1.425286165561E-04
1.384650576754E-04
4.588922661661E-04
4.660981242980E-04
4.681258101822E-04
4.765856533306E-04
1.496885429372E-04
1.471363936967E-04
4.900748382901E-04
4.889524875081E-04
4.814137563330E-04
4.984863755392E-04
4.959843995264E-04
5.078601901477E-04
5.070565512876E-04
5.036022202763E-04
1.928051458124E-04
2.534351556749E-04
2.758708612946E-04
4.912049029919E-04
4.914976889182E-04
4.888941983251E-04
4.898828313367E-04
2.821059174043E-04
2.929970515917E-04
2.894571678111E-04
3.011477192847E-04
4.977215423865E-04
4.924475375371E-04
4.941696203255E-04
4.951387755650E-04
4.901635100718E-04
4.927811943556E-04
3.382233998192E-04
3.236587178421E-04
5.099895052823E-04
5.089913922364E-04
5.057981098307E-04
4.992571990937E-04
5.024203787501E-04
5.020927975913E-04
4.958388488895E-04
2.616023717599E-04
4.097220309235E-04
2.740067948186E-04
4.898156034825E-04
1.889814174875E-04
5.051320277472E-04
5.036237334482E-04
5.020077453849E-04
5.017391251177E-04
5.001746984541E-04
4.980356493306E-04
4.982106072053E-04
4.946730251847E-04
1.998656848012E-04
2.018485654636E-04
2.069686292645E-04
2.105677208329E-04
4.974473538827E-04
4.952434027803E-04
4.941206543565E-04
4.945439561530E-04
4.923566531791E-04
4.918811451708E-04
2.171892599230E-04
2.201226019159E-04
2.295756249209E-04
2.362848493003E-04
4.911397287392E-04
4.922259535131E-04
4.899196489693E-04
4.984590130613E-04
4.234586266799E-04
1.296147910386E-04
1.603801949068E-04
1.623385408827E-04
1.646972642836E-04
1.646993324918E-04
1.708055720866E-04
1.808811013784E-04
1.884080943443E-04
1.796887584874E-04
1.903648898338E-04
1.819281533651E-04
1.821123194578E-04
1.689176626426E-04
1.916579849393E-04
1.553320652395E-04
1.577546478654E-04
1.582794682698E-04
2.015722287938E-04
2.115169277369E-04
2.178200167293E-04
2.098327654699E-04
2.064639280174E-04
2.171325550886E-04
2.200618119943E-04
2.277820119107E-04
1.536392979825E-04
1.621409982182E-04
1.585142745013E-04
1.463946709141E-04
1.024521814078E-04
1.112705577163E-04
1.018517572599E-04
1.701672780651E-04
1.696027582819E-04
1.681443296811E-04
1.673702105589E-04
1.351735673976E-04
1.291134721075E-04
1.339744354736E-04
1.227835418591E-04
1.115153291889E-04
1.254631123071E-04
1.298129727222E-04
1.348292065915E-04
1.683645161299E-04
1.670153059351E-04
1.678244517030E-04
1.671136378802E-04
1.458918777538E-04
1.539813784222E-04
1.595577868031E-04
1.500377511268E-04
1.587340762460E-04
1.495840131082E-04
1.493053132359E-04
1.508093548932E-04
2.446207662896E-04
2.341055588585E-04
1.317393550649E-04
3.519299031337E-04
3.232627532885E-04
3.372687502147E-04
3.445780450093E-04
3.382413393260E-04
3.233558063808E-04
3.231841045294E-04
3.292649246153E-04
3.201275649352E-04
3.114490495202E-04
1.292231082049E-04
1.281244070153E-04
1.283929105335E-04
1.278400550788E-04
3.848598868954E-04
3.731526129060E-04
3.738125314067E-04
3.819701223231E-04
3.713919032439E-04
3.565481268055E-04
3.566079218578E-04
3.448962370864E-04
1.299406193232E-04
1.288049343087E-04
1.302032707191E-04
1.299180218679E-04
1.280547980419E-04
2.974124111903E-04
2.460011029748E-04
2.373176168255E-04
2.375241001246E-04
2.458760939538E-04
1.434483281570E-04
1.460456821875E-04
1.488413055460E-04
1.491772828779E-04
2.797230361308E-04
2.586400471508E-04
2.707522989342E-04
2.738050413538E-04
2.656455890203E-04
2.703573015712E-04
2.631219413817E-04
2.561212100386E-04
1.364962077788E-04
1.390441274724E-04
3.134069725248E-04
2.905630419864E-04
3.028159502725E-04
3.053079442092E-04
3.023078992689E-04
2.915588565495E-04
2.867298159902E-04
1.278826530741E-04
1.788715174534E-04
4.985094211180E-04
3.760236786826E-04
7.625988439033E-04
1.947100848702E-04
1.851148432491E-04
1.905989106704E-04
1.813756249471E-04
7.472488316438E-04
7.493892824169E-04
1.588683004666E-04
1.682668360353E-04
6.996135951327E-04
7.073616588405E-04
7.608274740800E-04
7.166315869201E-04
1.325733151657E-04
1.401352551164E-04
1.469305596012E-04
1.300192099099E-04
6.912701088162E-04
6.891506522458E-04
6.770138613696E-04
7.038598705232E-04
1.204825852944E-04
1.274121422503E-04
1.228910395738E-04
7.294714048466E-04
7.622354300380E-04
7.642504114988E-04
2.003831104261E-04
3.295744359391E-04
3.109861667707E-04
7.174534908540E-04
7.101102905968E-04
3.069217956172E-04
2.994453509364E-04
2.975059160093E-04
2.872085660753E-04
2.748490913209E-04
2.705351427143E-04
7.263176165252E-04
7.280479516053E-04
7.353613164521E-04
7.416150596874E-04
2.394508692038E-04
2.489817674752E-04
2.558709341450E-04
2.355746840545E-04
7.584554490090E-04
7.500413401786E-04
2.344671310590E-04
2.026148551282E-04
2.128790767653E-04
2.199349856736E-04
2.304466006797E-04
1.185390642502E-04
6.565732184102E-04
6.619237308805E-04
1.119474955898E-04
1.104828216840E-04
1.051323774353E-04
1.059876283383E-04
1.025423740805E-04
1.028636539031E-04
9.895882375987E-05
5.647996830891E-04
5.680030353731E-04
1.183972713474E-04
1.151351252057E-04
1.074931357377E-04
1.146986798237E-04
5.552730903032E-04
5.585395048522E-04
1.421829713651E-04
1.338663350892E-04
1.241185362604E-04
1.362822908804E-04
5.457292326475E-04
5.490910379776E-04
1.602294265519E-04
1.700344629165E-04
1.565472532127E-04
1.609260236979E-04
5.372794779060E-04
5.783122067512E-04
3.206492966140E-04
5.753294240927E-04
9.802230235226E-05
1.161810736295E-04
1.120812350926E-04
1.097537014389E-04
6.245662849626E-04
6.303700660954E-04
6.393305207266E-04
6.436688583818E-04
1.065975624756E-04
1.093335862573E-04
1.047310485609E-04
1.041799273421E-04
5.960877855130E-04
5.985777900277E-04
6.050562511434E-04
6.101755995063E-04
1.041723013425E-04
1.060705443464E-04
1.005532845664E-04
1.010044357888E-04
5.897751292673E-04
5.907551264444E-04
5.859043501285E-04
5.953412956666E-04
1.030055582283E-04
1.043150723426E-04
9.990443102401E-05
4.935648882407E-04
3.122093188304E-04
3.569367748910E-04
4.562773280271E-04
4.527757817883E-04
4.365927912811E-04
4.741455182652E-04
5.150339912154E-04
5.151666613430E-04
5.258954114703E-04
5.218941485496E-04
5.204582392677E-04
5.279009700148E-04
4.709697971420E-04
5.170332783885E-04
4.801082698273E-04
5.088186869577E-04
5.145429759668E-04
5.128462286387E-04
5.100604046196E-04
5.194453731779E-04
5.466312977905E-04
5.355928052244E-04
5.066991511352E-04
5.055159054211E-04
5.074984466419E-04
5.084373434576E-04
4.955783206449E-04
5.207489508819E-04
5.206404942691E-04
5.244970861036E-04
3.627052605458E-04
5.207875001637E-04
5.220413849789E-04
5.208378152430E-04
5.211473599803E-04
5.177667568692E-04
5.122793210576E-04
5.155331949288E-04
5.164178251645E-04
5.107912505981E-04
5.130417134651E-04
5.121849952406E-04
5.061556537481E-04
5.064505481444E-04
5.016149279006E-04
4.128700404365E-04
4.020399564171E-04
5.185526581411E-04
5.204923702912E-04
5.202029011238E-04
5.221210207508E-04
5.274681518847E-04
5.265489476420E-04
5.242258452592E-04
5.247194761132E-04
5.864373205150E-04
5.753561330800E-04
5.103172566354E-04
5.070298391397E-04
5.172163157256E-04
6.669328076947E-04
6.609049914235E-04
5.017119362859E-04
5.226597137658E-04
4.954301258282E-04
4.840989685104E-04
4.872519277419E-04
4.605202568364E-04
6.834201605892E-04
6.768805262026E-04
4.908985591464E-04
4.683327556194E-04
4.627157212019E-04
4.041524892533E-04
4.203624094138E-04
4.288258396944E-04
4.479282298565E-04
3.963817649766E-04
7.001896972705E-04
6.928348374106E-04
3.968168009709E-04
3.819052985578E-04
3.840262876925E-04
3.735762356255E-04
5.171543126228E-04
3.442852235712E-04
5.540234219449E-04
6.467430240215E-04
5.055612966264E-04
5.024748422135E-04
5.009945306579E-04
5.034705621215E-04
6.230382132795E-04
6.194190803085E-04
6.099586216998E-04
6.049165695807E-04
5.473172361376E-04
5.309391016077E-04
5.200578700677E-04
5.214256232015E-04
5.127044516558E-04
5.068821212589E-04
5.083412546829E-04
5.013774504661E-04
6.371961843584E-04
6.318149345628E-04
5.608991099655E-04
5.569478555084E-04
5.496394112235E-04
5.310700473756E-04
5.221476232438E-04
5.223398325026E-04
6.522589810645E-04
5.340762012241E-04
4.050387064545E-04
3.351136888097E-04
3.019023586327E-04
2.602716373697E-04
2.557823740819E-04
2.595503198980E-04
2.683768135124E-04
2.673357849906E-04
2.670577614748E-04
2.654446050800E-04
2.632674666423E-04
2.626609122607E-04
2.600205040793E-04
2.591905231308E-04
2.507342916369E-04
2.564660883385E-04
2.482565727605E-04
2.508591117194E-04
2.518314358411E-04
2.411663725956E-04
2.438839750880E-04
2.361237014604E-04
1.089662872164E-04
9.858071970824E-05
1.000422692531E-04
8.868404408873E-05
8.940042642102E-05
2.553509562687E-04
2.556871621304E-04
2.445269449078E-04
2.493992899108E-04
7.960512520668E-05
8.110492740213E-05
8.449003601233E-05
7.689303139442E-05
1.936346760068E-04
1.892695944998E-04
1.957344577303E-04
1.928305567383E-04
1.979848061417E-04
2.053573888887E-04
8.749689874825E-05
8.870090856668E-05
2.099624210931E-04
2.075374439896E-04
2.236220841886E-04
2.165752371931E-04
2.162882079962E-04
2.280051156555E-04
9.132163982368E-05
9.388148178862E-05
2.222206033720E-04
2.412729970365E-04
2.362514439754E-04
2.304565190885E-04
2.273315922555E-04
8.036079987274E-05
8.043214408665E-05
7.548984127734E-05
9.568672705483E-05
2.388105306339E-04
2.178483594181E-04
2.230097286376E-04
2.080012395860E-04
1.464494835958E-04
1.413299155449E-04
1.386566876510E-04
1.303578952740E-04
1.146921144344E-04
1.188637293748E-04
1.245063642857E-04
1.122108749116E-04
1.049113161347E-04
1.022570858888E-04
9.517442835252E-05
9.267088698869E-05
8.605345046365E-05
8.073651498588E-05
7.714766114682E-05
8.384932979848E-05
8.108428242163E-05
7.576663634400E-05
7.400930972133E-05
7.106510089336E-05
1.006270634862E-04
2.392919546252E-04
1.906674727643E-04
2.330968412955E-04
2.438264765127E-04
9.939986938206E-05
2.418223572213E-04
2.480422602284E-04
2.523198207943E-04
2.593716747393E-04
2.612993370898E-04
2.688647031258E-04
2.724746369128E-04
2.679909853309E-04
2.641718168335E-04
2.714286688694E-04
2.747075106995E-04
2.788856233948E-04
2.744564920263E-04
2.793930616072E-04
2.770954717019E-04
2.798027898890E-04
2.779180705780E-04
2.748379991592E-04
2.696725134989E-04
2.709148271424E-04
2.733022548393E-04
2.691976198578E-04
2.495778600411E-04
2.478225642277E-04
2.326024210549E-04
1.053856452862E-04
1.831859967439E-04
1.835150072028E-04
1.474455759561E-05
7.129118739856E-06
8.739072530722E-06
-3.073203501892E-07
-2.814368432543E-06
5.335483985516E-06
2.772381481676E-04
2.880907794200E-04
2.914807555803E-04
2.823044617014E-04
2.724461580152E-04
2.615642104535E-04
2.811493857872E-04
2.835760864750E-04
2.826652078294E-04
2.731506031664E-04
2.771167412831E-04
2.688784347810E-04
2.022614548098E-04
2.000964516602E-04
1.951594357173E-04
1.873393626840E-04
1.825504917067E-04
1.742304551165E-04
2.880703939268E-04
2.516868624967E-04
2.531209626001E-04
2.628324167218E-04
1.843900791708E-04
2.063083515750E-04
2.021444710978E-04
2.217215415596E-04
2.160570465461E-04
2.305978247103E-04
2.242060409986E-04
2.218938785858E-04
2.328634141640E-04
2.367708560233E-04
2.414675609214E-04
-1.978395835301E-06
-1.011314751293E-05
-1.601873493011E-05
-1.327379392529E-05
-2.452244470178E-05
-1.798003783167E-05
2.140810995984E-04
2.247370176953E-04
2.260995339915E-04
2.392578571436E-04
2.389911705166E-04
2.533576490114E-04
2.600097697254E-04
2.504356132002E-04
1.763738823534E-04
1.692107288327E-04
1.679627024846E-04
1.627153455021E-04
1.596829597943E-04
1.551222627100E-04
1.610556841314E-04
3.554884248668E-05
4.320327502956E-05
4.840329745250E-05
3.410776783378E-05
1.609793621284E-04
1.560215157212E-04
1.559013703624E-04
1.619072539845E-04
6.253780310853E-05
5.816400845328E-05
1.635312524346E-04
1.581132633228E-04
1.602990120311E-04
1.679165969576E-04
7.865609013306E-05
7.651091336015E-05
7.319241220252E-05
6.957275962509E-05
1.728330012339E-04
1.686798624035E-04
1.784964533462E-04
1.745864023199E-04
1.563271562788E-04
1.792191735693E-04
1.598228247959E-04
1.670586122707E-04
1.562156407906E-04
1.542897493925E-04
2.121262629819E-05
3.093980955257E-05
2.363213552144E-05
1.900973295664E-05
1.820883410292E-05
2.628433793249E-05
3.021986318115E-04
3.018031337459E-04
2.965069490731E-04
2.916601127227E-04
2.854059809303E-04
2.755595823553E-04
2.701798651084E-04
2.628406383071E-04
2.613438934823E-04
2.508013746045E-04
2.403807609619E-04
2.275471806373E-04
2.096647019918E-04
2.107265566298E-04
2.190278659492E-04
2.060913848905E-04
1.753012906344E-04
1.679973462667E-04
1.941395058525E-04
2.816689160823E-04
2.849776616678E-04
2.663021058230E-04
2.675037556942E-04
2.686321604525E-04
4.080072434858E-04
4.050595591595E-04
2.671467930500E-04
2.678528137871E-04
2.664683288623E-04
2.650813561535E-04
4.318403073420E-04
4.292960954514E-04
2.657942392086E-04
4.239289396533E-04
2.728064542170E-04
2.691545568653E-04
4.384779245933E-04
4.387098391109E-04
4.445681503415E-04
4.310883411765E-04
2.794730251556E-04
2.810074892155E-04
2.786043522696E-04
2.748122941768E-04
4.713654476438E-04
4.179218953958E-04
2.652679334325E-04
2.647049854118E-04
3.822749540274E-04
2.698400173959E-04
2.748299854526E-04
2.712813696704E-04
2.766568240360E-04
3.529827134028E-04
3.584154624039E-04
3.545698290936E-04
3.577711787381E-04
2.726564753919E-04
2.727410187605E-04
2.786761346230E-04
2.798849461592E-04
3.826860304712E-04
3.799028341073E-04
3.741453364169E-04
3.677400866601E-04
2.709093143110E-04
2.708933172123E-04
2.775139264096E-04
2.739259457889E-04
2.753850218985E-04
2.822326532053E-04
3.888068078710E-04
3.887429196102E-04
3.948264568992E-04
4.665160023888E-04
4.573698547319E-04
4.534588964700E-04
2.877781525051E-04
3.230263212808E-04
3.295017226005E-04
3.289821624962E-04
3.219781454438E-04
4.478013248919E-04
4.504540496338E-04
4.430509808141E-04
4.328674030351E-04
3.323275206863E-04
3.374090967895E-04
3.340122437780E-04
3.250921316083E-04
4.327766620700E-04
4.356000443756E-04
4.281130140407E-04
4.188069309845E-04
3.183049739479E-04
3.229286023294E-04
3.175494888616E-04
3.296664003129E-04
3.229452085154E-04
3.370189630850E-04
3.302646000466E-04
3.449923570433E-04
3.386037740991E-04
4.523869963222E-04
3.449353902624E-04
4.530261294501E-04
4.599784220923E-04
2.825544447860E-04
4.948226253460E-04
4.927704634980E-04
4.834468009098E-04
4.794265103921E-04
2.968132092004E-04
2.907708502651E-04
5.004679434371E-04
5.056827733642E-04
5.045438690253E-04
4.998025972179E-04
3.062776004577E-04
2.996673335858E-04
4.965028681154E-04
4.957055678735E-04
3.145484335084E-04
3.078760077573E-04
4.810232649810E-04
4.833403643436E-04
3.210505136797E-04
3.145489033294E-04
4.667106554341E-04
4.666469991001E-04
3.244798456746E-04
3.187558963712E-04
4.626099528900E-04
2.875768960568E-04
3.395571462010E-04
3.464109702254E-04
2.284883140899E-04
2.198230987171E-04
2.087160715191E-04
1.962130721642E-04
1.854486665569E-04
1.777036631626E-04
8.708377405069E-05
8.930044235715E-05
8.234481258962E-05
8.187211690896E-05
1.125483465701E-04
1.108726948118E-04
1.183082104219E-04
9.083192353491E-05
9.189668436063E-05
9.345560403222E-05
1.341212747974E-04
1.243424545249E-04
1.161691976610E-04
1.410743211851E-04
1.128761287307E-04
1.078401426020E-04
9.791437100493E-05
1.074860416426E-04
9.797686152487E-05
1.061845149236E-04
7.581758901979E-05
7.689207497405E-05
2.900990209793E-04
2.857277136701E-04
2.880817685619E-04
2.838131473188E-04
2.835875211525E-04
2.367952366208E-04
2.347397225475E-04
2.287553886376E-04
2.207329377950E-04
2.012429833488E-04
1.993793414966E-04
2.092085184866E-04
1.801213519301E-04
1.847728995670E-04
1.520233300231E-04
1.590254131438E-04
1.640346052613E-04
1.719890613212E-04
1.485158544319E-04
8.827831238928E-05
8.743542674443E-05
8.174278767311E-05
8.000666592831E-05
7.539444877616E-05
8.039301036978E-05
1.196671328012E-04
1.613718161673E-04
1.479495643746E-04
1.374693070798E-04
2.092997368062E-04
2.436228984458E-04
2.353039009611E-04
2.209331699074E-04
2.110834631961E-04
2.114725329053E-04
2.164750467564E-04
2.740160570752E-04
2.635513932805E-04
2.503350849258E-04
2.693708157081E-04
2.239274554784E-04
2.264177716999E-04
2.901838715509E-04
3.005742111343E-04
2.904858661902E-04
2.964268613960E-04
2.394241921276E-04
2.408284676801E-04
3.235344581898E-04
3.189988817385E-04
2.642685042765E-04
2.607254318497E-04
2.500556254706E-04
2.720921176975E-04
2.034209575433E-04
3.408893255001E-04
1.713794023415E-04
1.823132592366E-04
1.257475543479E-04
1.681162445735E-04
1.300045289573E-04
1.243898183178E-04
1.131277017695E-04
1.240816892076E-04
1.458916730258E-04
1.596723904341E-04
1.586085227254E-04
1.731424091525E-04
1.487825282448E-04
1.424501758038E-04
1.316940824586E-04
1.438421739720E-04
1.744397795662E-04
1.887028098204E-04
1.951131031322E-04
1.882501105095E-04
1.689889095508E-04
1.631315028193E-04
1.520952607271E-04
1.628250373933E-04
1.952045611066E-04
2.009345925974E-04
1.827550973310E-04
1.944439405817E-04
2.823704130131E-04
1.821302310415E-04
1.480366846413E-04
-2.606304495581E-04
-2.625176342623E-04
-2.539064500832E-04
-2.520092705484E-04
-2.422763754352E-04
-2.397648477111E-04
-2.312845077844E-04
-2.285128155551E-04
-2.192385608407E-04
-2.025252144345E-04
-2.077620185230E-04
-2.668707495266E-04
-2.162268580423E-04
-2.437131420302E-04
-2.405490898163E-04
-2.423535578956E-04
-2.492668804568E-04
-2.534616003014E-04
-2.506424252188E-04
-2.632740267666E-04
-2.598277147845E-04
-2.549804896575E-04
-2.616095997139E-04
-2.613056183745E-04
-2.051082512501E-04
-2.603934599364E-04
-2.618341651310E-04
-2.522766646673E-04
-2.314100407749E-04
-2.444779564203E-04
-2.381034642782E-04
-2.517696031941E-04
-2.456962509623E-04
-2.519008092925E-04
-2.499506764753E-04
-2.433098619174E-04
-2.378941057976E-04
-2.426300448813E-04
-2.363410807108E-04
-2.268518029555E-04
-2.243376200578E-04
-2.155006047974E-04
-2.022355079890E-04
-2.056564972061E-04
-2.130230432714E-04
-2.024824676012E-04
-2.361659083266E-04
-2.337989672863E-04
-2.357971270550E-04
-2.423431621548E-04
-2.468396526749E-04
-2.452633799045E-04
-2.536763069040E-04
-2.684876119842E-04
-2.700543889017E-04
-2.782441287894E-04
-2.810588009917E-04
-2.487727094635E-04
-2.385079412090E-04
-2.352714926989E-04
-2.258879181218E-04
-2.164611518157E-04
-2.236773675386E-04
-2.754440374651E-04
-2.705829353800E-04
-2.803752283372E-04
-2.765070493724E-04
-2.811587489945E-04
-2.901449271497E-04
-2.722907193232E-04
-2.648905600559E-04
-2.671599997881E-04
-2.552897131477E-04
-2.527347771304E-04
-2.427885484154E-04
-2.312159918199E-04
-2.406048216817E-04
-2.913720483847E-04
-2.879258545163E-04
-3.057140402789E-04
-2.995721264261E-04
-2.914427631407E-04
-2.481088171634E-04
-2.373196238352E-04
-2.527433452961E-04
-2.871808939492E-04
-2.759010469841E-04
-2.808244560216E-04
-2.727533397879E-04
-2.727041402077E-04
-2.633204681933E-04
-2.551665881938E-04
-2.496744170078E-04
-2.434456677942E-04
-2.427163219104E-04
-2.416149317369E-04
-2.351193019855E-04
-2.321466930025E-04
-2.224883029376E-04
-2.076535416054E-04
-2.125609834252E-04
-2.194255722784E-04
-2.113297335545E-04
-2.582820682320E-04
-2.535699213817E-04
-2.623977825244E-04
-2.589290648336E-04
-2.734739439594E-04
-2.668822692298E-04
-2.630721072833E-04
-2.647286188228E-04
-2.873793369775E-04
-2.986023757797E-04
-2.301441638719E-04
-2.116173096606E-04
1.552929483310E-04
1.436900526733E-04
1.514034524454E-04
1.408193898397E-04
1.347867574813E-04
1.286699734675E-04
1.208466176213E-04
1.193757283665E-04
1.138667490866E-04
1.086200479298E-04
1.098732463775E-04
4.244474611616E-04
9.653090416505E-05
9.320952533472E-05
3.046579640476E-04
3.106713722537E-04
3.089576695992E-04
3.076356242374E-04
3.057168668346E-04
3.114442596203E-04
3.749682896842E-04
3.827911635223E-04
3.804137873169E-04
3.835547170284E-04
1.022437913586E-04
4.103039801244E-04
4.158044351133E-04
4.141673261804E-04
2.706113601103E-04
1.848314191584E-04
1.666995395065E-04
1.648703155535E-04
1.740098422883E-04
1.726292803753E-04
1.564568190196E-04
1.531071855575E-04
1.452381059192E-04
1.111027060265E-04
1.046708436591E-04
1.008736269644E-04
9.500489573046E-05
9.028476925672E-05
8.940894302304E-05
8.451594529972E-05
8.502138001801E-05
3.038476881335E-04
3.049271994910E-04
3.074622526947E-04
3.087622478161E-04
3.871364824642E-04
3.921043280953E-04
3.976785134213E-04
4.006774068716E-04
3.805971137638E-04
3.910319601360E-04
3.065283189416E-04
3.084702826440E-04
3.144937210682E-04
3.172302174022E-04
3.178981246074E-04
3.191933436428E-04
3.201566575094E-04
3.238694594280E-04
3.245826006923E-04
3.270355548221E-04
3.304719749760E-04
3.388352487425E-04
3.382761456889E-04
3.335506286526E-04
3.414679795297E-04
3.096744328951E-04
3.116773308721E-04
3.116989356245E-04
3.134160325089E-04
3.151063572786E-04
3.178844394977E-04
3.171854471356E-04
3.215447703662E-04
-2.278182701423E-04
-2.199596245876E-04
-2.221112784314E-04
-2.093114529299E-04
3.096087411643E-04
-2.034842955401E-04
3.118947674058E-04
3.143317489902E-04
3.106337635753E-04
3.110160937156E-04
3.578912863524E-04
3.699987664899E-04
3.663013581094E-04
3.687677720319E-04
3.623575118336E-04
3.751496291347E-04
3.062748925286E-04
3.115339378672E-04
3.093672053199E-04
3.090494743604E-04
3.070082667772E-04
3.117901715243E-04
3.136115933640E-04
3.138069005016E-04
3.429471786108E-04
3.528120814086E-04
3.488773313721E-04
3.504456252291E-04
3.462370076775E-04
3.566183575873E-04
3.075965725675E-04
3.089072145132E-04
3.095302089661E-04
3.117322298402E-04
1.542265735833E-04
-3.192582869482E-04
-3.071604499293E-04
-1.576756773614E-04
-1.635471857830E-04
-1.507077992759E-04
-4.807261771248E-05
-7.009458031672E-05
-6.516843247140E-05
-5.846740983513E-05
-5.278939813478E-05
-7.389988571380E-05
-1.541902072744E-04
-1.498577689988E-04
-1.549734024000E-04
-1.478296752086E-04
-6.533894562275E-05
-6.689898984569E-05
-7.347967816057E-05
-7.602123683948E-05
-1.305228710624E-04
-1.387043528006E-04
-6.993338412090E-05
-7.406004192541E-05
-7.489506303871E-05
-7.779014554101E-05
-1.012277568667E-04
-1.419661803815E-04
-5.966473311201E-05
-5.304502957577E-05
-4.578446163112E-05
-2.146334145900E-04
-2.218873826970E-04
-2.277106592258E-04
-2.023806928474E-04
-3.997930471220E-05
-5.134111140584E-05
-4.609602967172E-05
-5.168245775707E-05
-4.680800097215E-05
-5.931219673948E-05
-2.080023494265E-04
-1.840355986702E-04
-1.892575728566E-04
-1.977066799355E-04
-2.025839478929E-04
-1.788286135177E-04
-4.121398091025E-05
-4.213123969283E-05
-4.894263736257E-05
-5.538321180734E-05
-1.833213700870E-04
-1.776879188898E-04
-1.752691840762E-04
-1.683930732909E-04
-4.496794497891E-05
-1.139413499048E-04
-1.258222929066E-04
-8.748560031796E-05
-8.093942820937E-05
4.056177295627E-06
2.908171636796E-05
5.160744613245E-05
5.171792169270E-05
8.971297346932E-05
9.466244378639E-05
1.293586302547E-04
1.313719845888E-04
1.378177183083E-04
1.553376785266E-04
1.575046456246E-04
1.837951930475E-04
1.686148787241E-04
1.986677753421E-04
1.862384591375E-04
2.107508069328E-04
2.000803330581E-04
2.124381122810E-04
-2.875399390957E-05
-4.037129735008E-05
-4.676842267596E-05
-4.064793953413E-05
8.204066635663E-05
1.109003228368E-04
1.183527844449E-04
-6.250728752573E-05
-2.082761969820E-04
-6.643479156525E-05
-4.980756522159E-05
-7.745635550316E-05
-7.585283622535E-05
-8.102686238419E-05
-7.770058344990E-05
-9.863073221700E-05
-6.703417727861E-05
-4.754493261260E-05
-5.340322904711E-05
-2.359505009961E-05
-6.689493423449E-05
-7.383623698415E-05
-7.710147208056E-05
-7.611833382572E-05
-7.001653738629E-05
-4.570985348749E-05
-2.180756652174E-05
-2.194760748178E-05
7.002974264783E-07
2.323029331931E-05
1.610906612401E-05
7.868902720987E-05
5.558539501650E-05
1.146078345721E-04
9.639853315427E-05
1.230360919589E-04
-6.065472000664E-05
-3.152782511180E-04
-2.341485490151E-04
-5.843857550815E-05
-1.657203719069E-04
-2.137479897448E-04
-1.966645526267E-04
-2.457696380517E-04
-2.312004479643E-04
-2.653035381489E-04
-2.616332890133E-04
-2.689496143390E-04
-2.924481632929E-04
-2.874731434236E-04
-2.835827598924E-04
-1.816161415897E-04
-2.965462391876E-04
-3.239726880965E-04
-3.239290560328E-04
-3.197433218890E-04
-3.122274302166E-04
-3.187853392467E-04
-8.802024883130E-05
-1.094596445109E-04
-1.009764579744E-04
-1.042964962271E-04
-1.313030694633E-04
-1.207519895771E-04
-3.242204806180E-04
-1.386604785818E-04
-1.525768932855E-04
-1.274322802590E-04
-2.851955848299E-04
-2.956724611352E-04
-2.951587762414E-04
-2.865893222990E-04
-2.752989403399E-04
-2.568695771650E-04
-2.680025773803E-04
-2.654334738746E-04
-2.465806769738E-04
-2.916218980510E-04
-2.992058129326E-04
-2.970072105035E-04
-2.997612380552E-04
-2.962219138972E-04
-3.046269259151E-04
-3.229819899840E-04
-3.242606519276E-04
-3.231697681435E-04
-3.178006761919E-04
-3.148737615455E-04
-3.060102555933E-04
-2.929682443685E-04
-3.001919681082E-04
-2.972312794632E-04
-2.814429993129E-04
-1.207348985484E-04
-1.472664096525E-04
-1.574085454452E-04
-1.752909971891E-04
-4.792094219971E-05
-5.394828285515E-05
-6.045010612329E-05
-7.833710613540E-05
-7.879080744255E-05
-6.990486099659E-05
-8.658264907466E-05
-3.306631086046E-04
-3.274181025676E-04
-3.232859983454E-04
-3.137021059405E-04
-3.064297201951E-04
-2.916082978804E-04
-2.945892731942E-04
-2.862550405318E-04
-2.707484311522E-04
-2.615612028789E-04
-2.364530247493E-04
-2.442365423426E-04
-2.477470744226E-04
-2.295535654096E-04
-4.601799584267E-05
-4.940173342944E-05
-6.470475132791E-05
-6.611613175838E-05
-4.530456101418E-05
-7.344550488842E-05
-2.986428396335E-04
-3.070875375764E-04
-1.863633867045E-04
-2.065674593326E-04
-2.187972665333E-04
-2.377806393106E-04
-2.471034586945E-04
-2.578198329399E-04
-3.258947807856E-04
-3.248711146650E-04
-3.239045448901E-04
-3.268705078920E-04
-5.487809124772E-05
-7.093301176447E-05
-6.234557765612E-05
-9.124440461892E-05
-8.249504972430E-05
-8.713681826584E-05
-8.120003296545E-05
-1.030986784108E-04
-3.274094207766E-04
-3.303444103905E-04
-3.296665540814E-04
-3.295377659983E-04
-3.286692608417E-04
-3.222989844965E-04
-3.261547876031E-04
-3.129647767355E-04
4.157969740205E-04
7.826137893907E-04
7.888020126539E-04
5.392851364785E-04
5.386422340194E-04
5.338904392595E-04
5.363980261390E-04
5.392771042573E-04
5.351517601138E-04
5.300357114839E-04
5.296133215479E-04
5.240964674964E-04
5.234011134133E-04
5.185535667038E-04
5.398526303532E-04
5.184045067434E-04
5.142250893243E-04
5.102813355472E-04
5.140722306108E-04
5.113989229279E-04
5.125095481160E-04
5.104680725882E-04
5.071324322815E-04
5.071202515755E-04
5.022931979434E-04
5.019029325182E-04
4.997569554511E-04
5.142125381097E-04
5.376841973462E-04
5.384751633791E-04
5.373120091759E-04
6.895899873821E-04
6.874471924574E-04
6.974159371510E-04
7.009120067878E-04
7.057284989045E-04
6.464186296467E-04
6.593007450469E-04
6.496038242179E-04
6.718655644937E-04
6.608169668752E-04
6.844493964440E-04
6.729509445435E-04
6.967908026226E-04
6.858690730366E-04
6.982412501495E-04
5.292006163581E-04
5.243680363969E-04
5.249523279206E-04
5.188922298495E-04
5.188088010291E-04
5.135330816411E-04
5.131744354943E-04
5.091016127476E-04
5.082455068668E-04
5.059691283413E-04
5.395146230353E-04
5.384981790087E-04
5.389521269702E-04
5.402890528306E-04
5.117443439864E-04
5.119633729620E-04
5.098923875862E-04
5.079171155564E-04
5.104415078562E-04
5.118832827914E-04
5.128479079330E-04
5.455612771688E-04
5.434581953915E-04
5.442038290587E-04
5.456098716571E-04
5.456756409685E-04
5.432115894710E-04
5.145505591564E-04
5.162739359760E-04
5.173517763769E-04
5.158223613998E-04
5.161932369188E-04
5.185672438672E-04
5.185846299363E-04
5.216005380691E-04
5.475004917315E-04
5.491445908341E-04
5.499628232134E-04
5.470646600056E-04
5.106236807759E-04
6.949247459974E-04
5.130852309243E-04
5.171352371696E-04
5.399922338357E-04
5.400323387619E-04
5.396369162005E-04
5.401701558025E-04
5.188787977002E-04
5.210477028598E-04
5.182635389851E-04
5.200493639905E-04
5.174434163666E-04
5.120784120695E-04
5.111741879889E-04
5.067144738407E-04
5.006824575356E-04
5.040692797156E-04
5.072506169859E-04
5.063174036797E-04
5.041617391704E-04
5.058918494177E-04
5.423619598416E-04
5.406315663439E-04
5.418765270983E-04
5.430867821380E-04
5.426882733924E-04
5.405538180167E-04
5.194549319664E-04
5.139811109492E-04
5.226844659015E-04
6.882127359082E-04
6.756339820514E-04
5.180725293736E-04
5.183811079630E-04
5.168637233058E-04
6.069929228517E-04
6.045778134945E-04
5.982007534651E-04
6.132454693972E-04
5.218181882909E-04
5.208004493967E-04
6.076519915862E-04
6.137139973537E-04
5.167980193949E-04
6.173380034554E-04
5.236791245876E-04
5.236003637137E-04
5.274029713636E-04
5.264208482367E-04
6.390535903411E-04
6.289471842821E-04
5.301181574074E-04
5.287373378804E-04
5.310155492978E-04
5.347292041445E-04
6.514083780575E-04
6.263554750970E-04
5.936176549950E-04
5.865988658056E-04
5.837501629561E-04
5.443574916087E-04
5.472978277466E-04
5.591510787234E-04
5.549418790908E-04
5.543316127622E-04
5.638814156416E-04
5.151097979330E-04
5.158792635367E-04
5.164771722100E-04
5.165129915184E-04
5.154786780970E-04
5.157679972321E-04
5.594814797335E-04
5.780816369161E-04
5.745416549873E-04
5.679240943959E-04
5.646100081604E-04
5.833615072831E-04
5.156681056295E-04
5.153716586844E-04
5.162675203833E-04
5.168516868674E-04
5.162069209513E-04
5.152457866478E-04
5.779967174640E-04
6.411681311291E-04
5.378506104354E-04
5.361346044979E-04
5.383655525439E-04
5.914576570276E-04
5.993980991887E-04
6.014294305850E-04
5.950724953197E-04
5.974019151537E-04
6.052905702012E-04
6.860517294049E-04
6.831543352074E-04
6.904495150736E-04
7.003604598694E-04
7.061192178939E-04
7.006247474466E-04
6.104641569495E-04
6.115142032634E-04
6.165753895112E-04
6.252543559122E-04
6.394733970572E-04
6.375312077513E-04
6.304240345456E-04
6.420153331466E-04
6.430252488420E-04
6.524770326364E-04
6.538983599692E-04
6.631687066548E-04
6.645353495534E-04
6.886571870141E-04
6.765515650111E-04
6.827219324563E-04
6.817179048998E-04
5.428766142428E-04
6.656456364509E-04
6.539358392273E-04
5.424454736229E-04
5.450466036533E-04
5.498374893152E-04
5.542796695495E-04
6.662389637110E-04
6.728167160046E-04
6.669464433492E-04
6.733946443867E-04
5.635265696685E-04
5.665891820339E-04
5.617694489659E-04
5.680589865055E-04
6.873831857819E-04
6.778842579720E-04
6.773138734376E-04
6.845439068223E-04
5.720103296523E-04
5.806692604312E-04
5.833856904785E-04
5.773875195527E-04
5.783568535550E-04
5.863529640978E-04
6.891816326093E-04
5.459428639137E-04
5.204764431546E-04
5.228066755256E-04
-1.584344475458E-05
-1.549810859241E-05
-2.724465525992E-06
-5.609153700141E-06
-3.976521606661E-06
-7.754814623241E-06
-8.194583995044E-06
-1.138604286224E-05
-1.291638516995E-05
-1.176251739047E-05
1.839453984539E-06
-1.389131300103E-05
4.270952735874E-06
-1.030425840450E-06
-6.157194386499E-07
-4.128921413879E-06
-4.265076725594E-06
-8.067588772520E-06
-1.349512214229E-05
-1.250395963074E-05
-1.307478642544E-05
-1.093777382282E-05
4.808665295534E-06
2.870224460876E-06
2.830740559688E-06
-1.365008520882E-05
-1.066709285929E-05
-9.851595623510E-06
5.747659070055E-04
5.654072527589E-04
5.688273427400E-04
5.691022586443E-04
5.616683836148E-04
6.294109333605E-04
6.340030065154E-04
6.293632789660E-04
6.376776455588E-04
6.327335480730E-04
6.396018387203E-04
6.363319063798E-04
6.356816252965E-04
6.362654832982E-04
6.227569264674E-04
6.282646102160E-04
6.074680245263E-04
6.130508588883E-04
5.950909065841E-04
5.994617469167E-04
5.845200801262E-04
5.879420766906E-04
5.759462449991E-04
5.784325157059E-04
5.718973074954E-04
-4.564035683448E-06
-1.169781742430E-05
-7.693115202023E-06
-4.780481006491E-06
2.439846471508E-05
7.028657387647E-05
7.058252124561E-05
6.733635576283E-05
6.868582494373E-05
6.639229543204E-05
6.854299608057E-05
6.704246330571E-05
7.016212317943E-05
6.892709416100E-05
7.278598697720E-05
7.260367689635E-05
7.603873589846E-05
3.106228844156E-05
3.704972042044E-05
4.004926008063E-05
3.379717614835E-05
3.759988853059E-05
3.112571633296E-05
3.570878059709E-05
2.946775386935E-05
4.198159252818E-05
3.438269282721E-05
2.970264134427E-05
3.146779496165E-05
1.740892311225E-05
5.762296691267E-04
1.489442584948E-05
1.390356072896E-05
-5.028683665068E-06
-8.203182774469E-06
-4.370290959798E-06
-7.244996332125E-06
-4.756282427323E-06
5.269473047545E-07
1.108135770587E-05
2.470141477718E-07
5.674095252602E-06
8.691112768968E-06
7.204371628766E-06
2.456568439546E-06
6.424668121357E-06
2.276194368020E-06
6.312970387496E-06
2.323011361762E-06
4.743253678372E-06
1.090200897592E-05
2.344001299202E-05
1.730283057934E-05
2.334320035960E-05
1.687973983127E-05
2.074275188836E-05
1.490117866438E-05
1.899175634182E-05
1.951398147459E-05
5.237904232814E-04
5.734437634628E-04
5.863284044556E-04
5.339662842046E-04
5.363987960960E-04
5.367416302994E-04
5.345470730376E-04
5.351877689612E-04
5.344527152344E-04
5.346359729284E-04
5.339596972747E-04
5.352753589757E-04
5.728720779937E-04
5.761371656772E-04
5.390558963489E-04
5.744984514146E-04
5.512328987967E-04
5.425365742469E-04
5.458865057914E-04
5.446133923204E-04
5.382289358054E-04
5.398457610480E-04
5.399368957963E-04
5.366980611949E-04
5.871595451685E-04
5.818710039802E-04
5.799690363819E-04
5.749909305943E-04
5.681476682892E-04
5.666702879506E-04
5.634067146501E-04
5.245554592743E-04
5.259277873073E-04
5.553461392236E-04
5.525191155933E-04
5.274933255378E-04
5.253063467504E-04
5.282406017838E-04
5.274013936506E-04
5.292038669536E-04
5.309888413345E-04
5.304354676525E-04
5.338558325112E-04
5.612947361157E-04
5.588511343914E-04
5.606898582608E-04
5.588057111451E-04
5.317781900736E-04
5.298677049359E-04
5.320638314645E-04
5.310732526641E-04
5.327646822501E-04
5.328449026063E-04
5.351715694819E-04
5.348037163098E-04
5.637589243801E-04
5.837896327563E-04
5.606043895498E-04
5.553112911895E-04
5.567610429509E-04
5.545905080725E-04
5.588117737774E-04
5.602124796906E-04
5.501412015831E-04
6.128463736173E-04
6.106554575647E-04
6.124992003870E-04
6.182559625197E-04
6.255006185084E-04
6.227148998582E-04
6.186375065431E-04
6.239624809090E-04
6.230808661894E-04
6.271660246951E-04
6.269362528220E-04
6.310486825408E-04
6.303591929832E-04
6.321583539638E-04
6.291116474591E-04
6.255826754669E-04
6.192566933307E-04
6.120461065578E-04
6.051572429458E-04
5.980867126936E-04
5.921712575150E-04
5.656836976371E-04
5.815080158666E-04
5.669506560779E-04
5.702712271142E-04
5.547853792583E-04
5.501515180061E-04
5.466676232099E-04
5.413241350943E-04
5.432682364178E-04
5.910954235170E-04
5.919089500736E-04
5.956644969654E-04
5.921347959565E-04
5.943698217723E-04
5.947765170746E-04
5.625903429951E-04
5.625342849147E-04
5.589474697566E-04
5.558213326610E-04
5.443122240022E-04
5.482544205693E-04
5.508970039006E-04
5.427645636790E-04
6.020458551907E-04
6.016650086900E-04
6.064118152816E-04
6.028919352519E-04
6.062574555168E-04
6.049627564283E-04
5.651794439840E-04
1.020581667644E-04
5.381803822469E-04
5.309320224430E-04
4.491009480479E-04
4.477850679294E-04
4.448556193462E-04
4.403525760219E-04
4.434437078824E-04
4.455132200947E-04
4.464309389144E-04
4.445753022245E-04
4.526206476048E-04
4.510151089024E-04
4.473652958999E-04
4.526705454781E-04
4.539662986725E-04
3.303968123394E-04
3.155625261365E-04
3.047762211846E-04
2.721841061389E-04
2.720896412730E-04
2.846328828593E-04
2.611356077403E-04
1.638981328162E-04
1.632241887859E-04
1.629489032771E-04
1.617764490135E-04
3.436447386432E-04
4.618874746704E-04
4.593605313179E-04
4.551707126972E-04
4.670796233971E-04
4.637116452067E-04
4.750416279081E-04
3.072204374096E-04
2.791201352303E-04
2.905628632320E-04
2.503712074033E-04
2.585702796445E-04
2.564233038395E-04
2.648514920814E-04
2.431840467777E-04
1.687831791647E-04
1.641530663738E-04
1.645114341984E-04
1.654808379673E-04
1.668745372503E-04
1.638529612097E-04
5.386836994075E-04
5.367981388884E-04
5.392551668961E-04
5.381270389274E-04
4.851398949218E-04
4.716225393594E-04
4.759431992450E-04
4.700629995336E-04
5.395479283409E-04
5.376254706705E-04
5.378048467042E-04
5.383181138547E-04
1.610615398469E-04
5.343270310446E-04
5.328606705021E-04
5.353141657908E-04
5.323655949823E-04
5.046276166005E-04
5.013488948149E-04
5.013120012730E-04
4.969907064297E-04
4.974723280564E-04
4.904843106112E-04
4.682731235577E-04
4.622194950985E-04
4.649524804703E-04
4.579528813236E-04
4.589676837596E-04
4.562979238534E-04
4.558304299038E-04
4.564560437511E-04
4.551396744515E-04
4.561626060446E-04
4.235672932085E-04
4.077106592182E-04
3.914337168109E-04
3.847756522102E-04
1.602999062500E-04
4.631412485538E-04
2.791614527375E-04
3.042272089716E-04
4.986596138031E-04
4.906549274633E-04
4.914850013384E-04
4.855120046696E-04
4.860925782800E-04
4.723761319865E-04
4.765874944555E-04
4.709464960643E-04
4.647160270154E-04
4.608157287228E-04
4.576118586056E-04
4.542165309594E-04
4.534318431505E-04
4.506038582795E-04
4.518250339991E-04
4.498478937170E-04
4.543278688782E-04
4.539050277940E-04
4.510610831835E-04
4.532466188199E-04
3.804127036442E-04
3.690888329110E-04
3.527902490674E-04
3.434097152165E-04
3.188331052071E-04
2.835890057152E-04
3.573559147035E-04
4.559731482217E-04
4.519628357592E-04
5.304321307663E-04
5.136462838276E-04
5.137216039581E-04
5.329814549115E-04
5.230800785027E-04
5.335073718169E-04
5.320731041106E-04
5.314008181476E-04
5.316343409729E-04
4.891636246800E-04
5.021300423586E-04
5.310538511890E-04
4.985224030730E-04
5.059380638600E-04
5.205397999286E-04
2.031907512642E-04
1.936120171932E-04
1.975545047380E-04
1.854828986958E-04
1.882498885962E-04
1.803456132232E-04
1.816089755538E-04
1.783744986561E-04
5.341505297696E-04
5.072373229832E-04
5.307966811658E-04
5.312209333176E-04
5.350017444895E-04
3.103050605350E-04
2.764827121225E-04
2.847859319822E-04
2.827566782493E-04
2.584565006826E-04
2.649771871643E-04
2.714456944176E-04
2.488831911721E-04
2.553928993964E-04
2.482930966820E-04
5.269285831305E-04
5.277155440786E-04
5.289242695806E-04
5.260364169077E-04
5.374288477966E-04
5.376474815571E-04
5.583385446568E-04
5.479192752603E-04
2.688302562351E-04
2.651388003129E-04
5.301496682283E-04
5.291747647288E-04
5.250434533830E-04
5.250819129037E-04
5.453693764182E-04
5.330520704179E-04
5.346408539627E-04
5.339088864412E-04
4.839302179053E-04
4.801892970389E-04
4.902463566483E-04
2.502162094880E-04
2.287469154071E-04
2.347436601875E-04
2.360667877338E-04
2.428031888894E-04
2.242521084404E-04
1.732209882403E-04
1.688648644098E-04
1.691150022032E-04
1.702693256538E-04
1.716073018897E-04
1.673090768256E-04
5.343055706841E-04
5.371417677883E-04
5.381451777873E-04
5.342742972295E-04
4.657456057881E-04
4.612299198280E-04
4.391722129383E-04
4.404191823322E-04
4.405156191845E-04
4.443604827730E-04
4.464520796815E-04
4.813154609918E-04
4.560350403033E-04
4.751295785964E-04
4.672016775905E-04
4.837128445021E-04
4.994367136342E-04
4.912932407844E-04
2.284397083552E-04
2.199101007727E-04
2.217275049142E-04
2.177857725740E-04
2.038629084164E-04
2.086442537401E-04
2.106506493235E-04
1.992047998632E-04
1.945397346631E-04
1.908118117733E-04
1.870942845929E-04
1.838966468146E-04
1.811924218104E-04
1.769619334357E-04
1.778557399300E-04
1.768749004307E-04
1.732027176754E-04
1.743060718888E-04
1.742721902372E-04
1.719444168582E-04
5.369565545041E-04
5.349726771972E-04
4.766034422122E-04
5.349681991556E-04
3.434521952124E-04
3.045324747701E-04
3.773068000331E-04
3.876634631585E-04
4.055754641712E-04
3.716464661506E-04
2.033693532498E-04
1.934678945655E-04
1.980636759202E-04
1.975726862759E-04
2.018441614700E-04
1.938934554810E-04
4.371683534650E-04
4.309735138963E-04
4.196519551289E-04
4.055002097374E-04
3.612427805602E-04
3.706374040859E-04
3.858183104258E-04
3.573399747677E-04
2.113511436092E-04
2.089954211602E-04
2.134129111003E-04
2.070578827996E-04
4.115854936649E-04
3.856874450945E-04
4.229041865111E-04
4.508847152610E-04
4.479920829426E-04
4.820095238012E-04
4.393069375984E-04
4.509047215246E-04
4.139369938081E-04
1.819555964190E-04
1.793005986560E-04
1.827111509811E-04
1.836548519048E-04
5.173904083781E-04
5.077339480462E-04
5.069718476459E-04
4.909787159763E-04
4.739903436777E-04
4.522189852029E-04
3.953446829382E-04
4.113032634198E-04
4.308555658282E-04
3.881770932213E-04
1.893782272042E-04
1.842185087432E-04
1.873592081997E-04
1.887589862176E-04
1.913619451964E-04
1.873412587686E-04
4.996564379864E-04
4.720693868389E-04
3.929510841849E-04
3.455504236920E-04
3.575026249276E-04
3.637071997418E-04
2.925731923489E-04
2.969627386398E-04
2.843574614861E-04
5.196792531306E-04
5.226374224861E-04
5.219233950745E-04
5.266900237042E-04
5.255777770498E-04
5.321248987230E-04
5.304541893615E-04
5.386718072602E-04
5.366479960444E-04
5.423528656019E-04
5.158023689108E-04
5.160330801237E-04
5.166392456259E-04
5.178059882498E-04
5.194181010925E-04
5.192144198363E-04
5.188959308888E-04
5.206558296027E-04
5.217556898862E-04
5.235902142679E-04
5.255061610849E-04
5.282057253812E-04
3.150792245206E-04
4.264690499807E-04
3.095050500866E-04
2.457140059382E-04
3.760065899152E-04
3.389664591629E-04
2.424649718057E-04
2.404032020652E-04
2.360832597202E-04
2.302953992794E-04
2.241202642289E-04
2.192674306316E-04
3.616078082173E-04
3.459327125707E-04
3.360994533072E-04
3.398210181479E-04
3.315474534771E-04
3.204557935627E-04
3.209657322474E-04
3.081753719263E-04
2.960550958264E-04
2.903037375436E-04
2.798101175002E-04
2.780349878498E-04
2.718597281826E-04
2.637524785978E-04
2.485542344144E-04
2.502414433355E-04
2.579285367235E-04
3.265154386859E-04
3.076529270330E-04
4.714198983053E-04
5.083005095472E-04
1.598314726808E-04
1.610896676685E-04
1.614241136914E-04
5.211909905944E-04
5.212850395672E-04
5.206637436766E-04
5.184018394504E-04
5.138017895924E-04
5.157369584720E-04
5.180790509150E-04
5.152390654411E-04
1.602746344076E-04
5.163604809016E-04
5.147584957675E-04
5.125918754316E-04
5.124306636344E-04
5.100562593554E-04
5.097925277691E-04
5.072952964135E-04
5.062421034119E-04
5.074420386934E-04
5.067523184037E-04
5.049194845898E-04
5.049240713324E-04
5.144970917338E-04
3.239677124050E-04
3.475881390823E-04
3.629414262481E-04
3.182066465025E-04
2.867487044841E-04
1.600448674909E-04
1.599707450330E-04
1.600403050454E-04
1.603109288958E-04
5.289785950194E-04
5.267199062150E-04
5.254234060102E-04
5.282370825483E-04
5.264855847442E-04
5.239026115742E-04
5.065614972622E-04
5.055776652011E-04
5.050515649394E-04
5.023101375113E-04
5.016209802443E-04
4.995532154680E-04
4.614393668106E-04
4.494658826306E-04
4.343724981429E-04
4.244543742160E-04
3.918282291220E-04
3.867819385995E-04
3.988782053358E-04
5.022612309225E-04
4.967656106167E-04
4.859666564154E-04
4.705470362426E-04
5.174609446536E-04
5.074518613076E-04
4.921404371867E-04
4.769984552970E-04
4.593633302315E-04
4.547950139782E-04
1.719393987407E-04
1.681037860287E-04
1.730462928047E-04
1.744292047847E-04
5.186882156520E-04
5.132563525503E-04
5.075810605511E-04
4.906351229519E-04
4.470226116947E-04
4.577266498419E-04
4.719963361474E-04
4.424077437815E-04
1.771026676306E-04
1.735397591223E-04
1.763605635075E-04
1.783960478329E-04
1.807666551243E-04
1.780050535809E-04
5.202053120830E-04
1.683667258082E-04
4.900148830634E-04
1.668771310265E-04
1.657809604686E-04
4.615816972035E-04
4.319505968040E-04
4.255310365603E-04
4.369338000972E-04
4.055999455480E-04
1.607164734938E-04
1.606479625250E-04
1.638376428349E-04
1.628150050501E-04
5.126117247650E-04
5.120467980664E-04
5.130207182859E-04
5.110718588397E-04
5.124216662815E-04
5.092529949017E-04
5.110070182097E-04
5.066343499070E-04
5.084717706984E-04
5.057197003915E-04
5.074080100138E-04
4.962348011639E-04
4.813190262775E-04
4.656200909751E-04
4.473164303729E-04
4.456381848958E-04
1.622902709431E-04
2.979297136504E-04
1.047593386960E-04
1.100710988138E-04
7.234540580187E-05
7.576171148460E-05
9.984856434067E-05
1.006480077949E-04
1.014314454476E-04
1.031870476849E-04
1.045603502507E-04
1.063634192630E-04
1.076434196902E-04
1.075660726532E-04
8.441052543711E-05
7.733842029902E-05
8.421654290369E-05
8.134483205469E-05
1.005270615293E-04
1.016295360607E-04
1.035491350235E-04
1.046020899969E-04
1.061644841415E-04
1.066433251712E-04
1.768999914943E-04
1.781081999081E-04
1.947617331558E-04
1.950585511883E-04
7.801650468865E-05
7.876972502163E-05
1.092071364573E-04
1.076048392041E-04
6.415495263964E-05
6.306982625373E-05
6.392266771951E-05
6.401045016256E-05
6.288717002243E-05
1.012790646048E-04
1.012069761295E-04
1.038723899210E-04
1.084085904007E-04
1.117146845779E-04
1.116554641256E-04
1.091607597166E-04
1.108985324750E-04
7.282017650902E-05
6.723964761061E-05
6.931600572264E-05
6.780449830323E-05
6.921274286296E-05
6.482162638130E-05
9.955149692590E-05
1.019338980886E-04
1.042233523926E-04
1.068871925989E-04
1.097267207936E-04
1.094995206084E-04
1.986087921645E-04
1.996845138080E-04
2.040954042649E-04
2.065538205754E-04
2.191819077364E-04
9.859413368771E-05
9.458783343237E-05
9.534710543972E-05
9.240403857895E-05
9.310572670680E-05
8.860510546861E-05
9.819977909288E-05
1.009191629231E-04
1.041064176373E-04
1.043014762509E-04
1.032013347413E-04
1.060959642675E-04
1.833799089206E-04
1.849531282237E-04
1.830038384983E-04
1.843634723821E-04
1.838502093891E-04
1.861458487319E-04
1.878710096419E-04
1.912799599133E-04
1.954386343194E-04
2.001848351764E-04
2.064447725423E-04
2.113477884358E-04
2.102136402940E-04
6.513316624814E-05
2.137417572464E-04
2.053955294288E-04
2.108208453796E-04
2.131050337242E-04
9.256117077603E-05
8.848237161053E-05
8.883624507677E-05
8.589468437478E-05
8.659777386319E-05
8.245029383900E-05
1.001420348397E-04
1.015409338550E-04
1.036454393290E-04
1.044500214521E-04
1.058631751908E-04
1.064991947637E-04
1.765654384489E-04
1.772796036225E-04
1.872909386320E-04
1.921076397873E-04
1.893311500368E-04
1.878229291938E-04
1.886572472231E-04
1.919293888277E-04
1.928084413758E-04
1.970978628189E-04
2.002541516889E-04
2.173154764601E-04
2.168042532402E-04
1.133631817552E-04
1.113484379287E-04
1.081640047187E-04
3.619881526472E-04
3.619749484842E-04
3.594751365123E-04
3.492970401134E-04
3.304673072174E-04
3.387256276844E-04
3.482490025079E-04
3.428935398102E-04
3.378287543291E-04
3.425451089425E-04
1.050791447921E-04
3.379346125029E-04
3.394227324171E-04
3.513439376553E-04
3.434005018520E-04
3.620163854119E-04
3.517242634342E-04
3.693145532135E-04
3.642696813159E-04
3.759103026223E-04
3.707423934056E-04
3.807198650194E-04
1.290723235355E-04
3.452661630289E-04
1.066436772625E-04
1.113022549686E-04
1.128214924158E-04
9.793345429590E-05
1.004642400017E-04
3.580844435311E-04
3.604285600535E-04
3.570733080179E-04
3.454426075116E-04
3.254761084181E-04
3.306030676209E-04
3.399841303304E-04
3.280372362658E-04
3.580627011633E-04
3.707641556223E-04
3.650221181267E-04
3.765479365229E-04
3.698568740315E-04
3.831013366114E-04
1.499159193225E-04
1.471653174794E-04
1.411429491568E-04
1.379601263733E-04
1.311729910470E-04
1.305981663776E-04
1.267190046281E-04
1.209136001661E-04
1.181849429879E-04
1.282524871962E-04
1.260778833749E-04
1.216293061066E-04
1.202569274314E-04
9.905799896794E-05
1.015195556750E-04
1.081453346280E-04
1.088872189418E-04
6.285237364400E-05
6.318966960773E-05
6.334840969064E-05
6.548361040078E-05
6.465997075707E-05
6.513888217018E-05
6.385066149919E-05
6.910775318077E-05
6.785309567818E-05
7.463038034494E-05
7.296261967502E-05
8.126474213686E-05
7.928319054322E-05
8.909068543960E-05
8.703323410131E-05
9.638032883987E-05
9.601083313657E-05
1.104885864814E-04
1.048445906108E-04
1.038345205535E-04
9.890600079974E-05
9.156947457581E-05
1.140052062497E-04
8.934117289399E-05
8.106303473831E-05
1.153046356090E-04
1.138968436022E-04
1.180627380630E-04
3.665914256493E-04
3.700976530620E-04
3.615859148767E-04
3.658217157429E-04
3.559809779619E-04
3.638116285662E-04
3.555780442723E-04
3.651614567593E-04
3.582522561388E-04
3.692056737167E-04
3.643171013036E-04
3.777672618798E-04
3.750791662670E-04
3.834755659870E-04
1.283794150818E-04
1.271583549988E-04
1.237776276259E-04
1.230007530428E-04
6.765519408295E-05
6.982406576904E-05
7.372648861532E-05
7.579918290953E-05
8.296488958000E-05
9.921922725798E-05
2.186139828099E-04
1.021989720550E-04
7.405127045107E-05
7.558838911535E-05
6.741831037576E-05
6.716090606489E-05
5.337263280705E-05
5.987900604457E-05
5.940585250701E-05
4.637502994663E-05
1.461945486525E-04
1.489491876877E-04
1.382039320035E-04
1.215752112765E-04
1.334378723318E-04
1.267198352544E-04
6.066219131143E-05
6.453092101882E-05
5.461585921619E-05
5.557126579279E-05
4.284349477179E-05
4.679450321833E-05
3.259394255650E-05
3.769640933946E-05
3.543130525461E-05
2.598717760889E-05
1.244971267881E-04
1.293905382078E-04
1.250026020185E-04
1.222614463311E-04
7.386408572437E-05
7.615770602760E-05
7.512701132911E-05
7.416954618474E-05
7.201911369466E-05
1.395552325594E-04
1.422786441294E-04
1.325540911176E-04
1.309576263672E-04
1.208901354101E-04
1.224898725835E-04
1.259596186592E-04
1.210279511733E-04
7.992777300924E-05
7.862886973261E-05
7.615200720704E-05
7.280745914848E-05
6.600170822779E-05
6.979723841141E-05
7.359799312968E-05
6.956355880015E-05
1.472825796389E-04
1.428807961683E-04
1.419980774280E-04
1.355414473265E-04
2.491641877980E-05
1.991819847951E-05
1.468178411637E-04
1.498899181855E-04
1.360199156987E-05
7.220382377867E-06
8.949889941556E-06
5.723284185703E-06
7.122281989909E-06
5.042594960836E-06
2.922831404865E-06
1.509201606527E-04
1.534148954275E-04
1.421720657041E-04
1.354342512149E-04
1.241188002804E-04
1.273476846827E-04
2.083699897106E-05
2.238075996148E-05
1.437035280022E-05
1.471688706407E-05
8.272360619802E-06
9.484336088398E-06
2.712811851197E-06
4.266941848512E-06
-5.058623484488E-07
1.196880742264E-06
-1.951038346944E-06
5.654708552830E-08
1.240933613294E-05
7.553831517558E-05
2.146515115986E-05
2.324226865410E-05
1.385194946268E-04
1.335851016667E-04
1.244359346358E-04
1.265597231173E-04
5.160569461283E-05
3.760472414730E-05
4.286770453063E-05
4.194253899707E-05
2.986469438937E-05
3.318269039275E-05
2.288479950881E-05
2.432825225728E-05
1.677445898831E-05
1.875539496119E-05
1.586006282959E-05
1.181947195353E-05
1.490407708318E-04
1.516199648863E-04
1.398563041271E-04
1.340808511872E-04
1.238602773698E-04
1.265598927972E-04
2.908102194820E-05
3.233930072257E-05
3.112637271288E-05
1.702754516949E-05
1.019349600028E-04
1.216805507095E-04
1.216082024042E-04
1.805453765016E-04
1.812625032681E-04
1.810923138208E-04
1.831746188211E-04
1.834227976032E-04
1.872071026531E-04
1.885452049671E-04
1.952264768234E-04
1.977069519882E-04
2.101079802695E-04
2.103084017480E-04
1.804826499097E-04
2.051461076574E-04
1.135793084723E-04
1.133176130629E-04
1.052792410203E-04
1.100399680106E-04
8.204102107281E-05
8.512665201844E-05
8.845051897754E-05
8.817536060715E-05
1.827677026722E-04
1.850301785695E-04
1.871635820066E-04
2.154517134076E-04
9.407437304878E-05
9.457489957029E-05
9.088027637304E-05
9.540141403530E-05
9.890222712647E-05
9.289301865774E-05
9.713949308570E-05
1.004784681757E-04
1.000216657008E-04
1.807506194481E-04
1.817228446830E-04
1.806317005815E-04
1.811689486683E-04
1.818984911626E-04
1.832185104592E-04
1.860675436923E-04
1.884338737337E-04
1.933787796460E-04
1.969737786882E-04
2.042336434578E-04
2.089994363115E-04
2.157220544143E-04
2.176667774905E-04
1.070413202447E-04
1.074683564843E-04
9.987091279480E-05
1.038581698683E-04
8.699504728654E-05
1.866520361313E-04
1.917077718640E-04
1.919977098732E-04
2.024769645333E-04
1.335238347182E-04
1.348837823522E-04
1.326245345730E-04
1.288752028533E-04
1.213066361542E-04
1.230184897515E-04
1.269043117978E-04
1.211438594617E-04
7.565936982375E-05
7.788642244582E-05
7.669167574850E-05
7.613499319163E-05
7.550552002441E-05
7.891423104372E-05
1.411278857734E-04
1.366524119965E-04
1.362345967930E-04
1.351281757579E-04
1.328873873588E-04
1.284350429927E-04
1.233886427764E-04
1.240378669962E-04
1.276615978298E-04
1.236288365895E-04
1.261631851661E-04
1.309284074655E-04
1.248101435200E-04
1.332608734303E-04
1.349986062844E-04
2.027157303668E-04
1.978715016242E-04
2.073198525716E-04
1.213072960613E-04
1.205686042082E-04
1.120400245999E-04
1.175811755206E-04
7.812254724102E-05
8.062122683458E-05
8.338174596217E-05
8.316008815661E-05
1.899459071105E-04
1.938145891226E-04
1.955878442059E-04
1.996318690973E-04
1.340718864541E-04
1.280879133048E-04
1.295210519472E-04
1.262737469000E-04
1.189883916902E-04
1.216151831212E-04
7.837847910429E-05
8.021454551318E-05
8.235510588187E-05
8.159525258546E-05
1.319172904197E-04
1.061766052021E-04
1.035344968461E-04
1.090151083884E-04
1.365509944964E-04
1.354720818402E-04
1.386999202616E-04
1.377822752325E-04
1.398490723853E-04
1.425635463535E-04
2.037841209701E-04
1.886568492825E-04
1.940106907951E-04
1.869186442295E-04
1.885222958750E-04
1.430952137774E-04
1.680432830056E-04
1.617677778487E-04
1.700086539578E-04
1.958743182089E-04
1.925871867102E-04
1.818138111539E-04
1.774955672165E-04
2.049989053107E-04
1.736266632383E-04
1.702174023796E-04
1.677121851824E-04
1.583019410801E-04
1.743093290804E-04
1.374114307268E-04
1.444820501184E-04
1.527384590253E-04
1.313818077389E-04
1.264401061493E-04
1.312454771386E-04
1.315075060865E-04
1.305933095057E-04
1.339802925291E-04
1.339273063051E-04
1.361144740396E-04
1.384525919029E-04
1.807228197561E-04
1.734955737157E-04
1.679269244256E-04
1.552215407447E-04
1.582175463904E-04
1.537880029802E-04
1.577191494403E-04
1.458881971118E-04
1.459070936561E-04
1.614719526756E-04
1.548259520322E-04
1.572133071050E-04
1.659215406941E-04
1.762710878953E-04
1.582222316668E-04
1.543680682052E-04
1.473412860906E-04
1.515544571917E-04
1.561023726614E-04
1.512479792996E-04
1.514636790898E-04
1.513290890511E-04
1.485324193913E-04
1.538344968547E-04
1.510538610714E-04
1.492082745726E-04
1.494703275731E-04
2.175392281902E-04
2.249943462724E-04
2.386909419623E-04
2.076877819308E-04
2.179420850621E-04
2.156770619453E-04
2.265257954123E-04
2.402985881741E-04
1.876451529879E-04
1.874452509862E-04
1.843181191313E-04
1.773356533560E-04
1.750040518369E-04
1.675027576927E-04
1.669731218384E-04
1.608290622225E-04
1.617618853216E-04
1.575958874113E-04
1.481846244180E-04
1.387275776310E-04
1.492748893815E-04
1.542408540502E-04
1.432479860490E-04
1.408946206691E-04
1.406967621813E-04
1.436719952963E-04
1.446574715033E-04
1.431862259605E-04
1.448158077219E-04
1.474413820629E-04
2.154855934245E-04
2.144574035080E-04
1.961819752108E-04
2.051335322411E-04
2.012716871689E-04
2.005746864915E-04
2.104428507601E-04
2.219544753779E-04
1.834930447091E-04
1.861403269850E-04
1.830073210954E-04
1.740507403975E-04
1.711731652128E-04
1.624912297357E-04
1.517801277214E-04
1.553926408410E-04
1.612132079634E-04
1.528740389567E-04
1.627138636596E-04
1.380356005990E-04
1.607189887011E-04
1.017789307309E-04
1.038649265896E-04
1.063257784352E-04
1.080544753252E-04
1.080089524152E-04
1.120457249683E-04
1.129079998007E-04
1.202598118928E-04
1.178780765502E-04
1.171178216429E-04
1.233748390420E-04
1.039430605318E-04
1.254432197571E-04
1.051053556476E-04
9.115227443692E-05
9.753981244444E-05
9.608530071225E-05
1.010675786641E-04
8.888758707354E-05
8.673681044177E-05
9.414166096319E-05
8.867408618310E-05
1.047970171790E-04
1.058442065571E-04
1.277518429474E-04
4.711790581734E-05
4.518954513931E-05
5.008164582352E-05
1.119707587750E-04
1.152060773169E-04
8.443561802926E-05
7.422281818844E-05
7.990015346233E-05
8.086875011191E-05
8.445800672282E-05
7.601780318491E-05
7.551526419879E-05
7.337967112157E-05
7.254905833734E-05
7.328348583792E-05
7.163525169770E-05
7.565320235621E-05
7.317699273725E-05
8.279372180798E-05
7.875229657554E-05
7.817144492180E-05
8.557907825538E-05
8.218528578481E-05
8.410637310173E-05
9.174518140662E-05
4.753832424399E-05
5.074480422203E-05
4.737449034123E-05
9.887753362181E-05
9.971141384940E-05
1.126367089710E-04
1.145241746095E-04
1.251892434359E-04
1.196069582066E-04
1.179048638917E-04
1.203000869070E-04
1.180531906503E-04
1.151693986363E-04
1.221259537258E-04
1.271883287065E-04
1.257216997250E-04
1.271071915217E-04
1.308657379470E-04
1.314870609805E-04
1.335129423356E-04
1.354760131036E-04
1.477484688620E-04
1.310153729078E-04
1.372480156902E-04
1.320718985469E-04
1.373340557791E-04
1.216029158919E-04
1.376340265836E-04
1.337169355058E-04
1.509176048714E-04
1.424736602928E-04
1.439291375232E-04
1.221109825565E-04
1.427644720710E-04
1.274059927940E-04
1.211646714395E-04
1.064599407115E-04
1.111549088957E-04
1.133869212994E-04
1.127440894012E-04
1.104053546585E-04
1.135016426344E-04
1.132450239985E-04
1.113164822961E-04
1.161101605809E-04
1.140090271702E-04
1.200299393279E-04
1.189022425173E-04
1.200251731584E-04
1.242302448867E-04
1.256694184577E-04
1.311305435130E-04
1.295817930834E-04
1.290957141086E-04
1.327799129905E-04
1.196858533079E-04
1.147370894852E-04
1.081903614690E-04
1.154932987023E-04
1.209103847622E-04
1.163607426177E-04
1.307178991651E-04
1.042259837400E-04
1.587660769587E-04
1.565145026942E-04
3.155917314660E-04
3.215950300026E-04
3.102052638067E-04
3.124199326522E-04
3.050815479143E-04
3.085351790617E-04
3.052158043009E-04
3.191033427083E-04
3.192398390145E-04
3.211294981439E-04
1.527705384631E-04
3.421398951478E-04
1.526304270474E-04
1.422673270802E-04
1.351087147193E-04
1.285408299871E-04
1.197060533281E-04
1.230362590129E-04
9.292743660192E-05
9.005361764228E-05
8.830687458977E-05
8.912036251114E-05
8.743923566328E-05
8.492773085843E-05
1.483371317710E-04
3.370109790588E-04
8.175277705190E-05
7.998918364493E-05
7.745457858525E-05
7.893711941767E-05
7.814548450412E-05
3.338784909438E-04
3.400590337784E-04
3.133905251434E-04
3.183568800220E-04
2.948464052859E-04
2.933776080746E-04
3.053582174137E-04
3.195453375530E-04
1.488575461318E-04
1.489762712519E-04
1.427588271049E-04
1.365247188164E-04
1.294692016587E-04
1.237630260003E-04
1.159058442550E-04
1.193583353973E-04
8.443426302149E-05
8.562864589005E-05
8.436182050854E-05
8.296172217392E-05
8.250681255929E-05
8.036488489459E-05
8.462002728936E-05
8.672586890420E-05
3.442436753135E-04
3.477325860786E-04
9.145348909028E-05
9.089256738945E-05
8.932687535215E-05
3.495226368226E-04
3.549148506847E-04
3.255885994425E-04
3.301247472995E-04
3.401711017213E-04
3.243114489691E-04
3.566155604668E-04
3.550940499585E-04
3.816674637847E-04
3.709920671148E-04
3.595549815401E-04
3.681314875857E-04
1.532548242493E-04
1.525157736542E-04
1.488924640312E-04
1.431653050566E-04
1.383041394081E-04
1.308885570655E-04
1.269939203207E-04
1.201208659431E-04
1.173379606707E-04
1.107060655232E-04
9.426802653376E-05
7.711509233116E-05
9.251531340389E-05
9.914890653780E-05
3.199867061301E-04
3.277325001473E-04
3.424095722530E-04
3.453458214423E-04
3.370226758833E-04
3.263396227596E-04
3.305889190072E-04
3.467948987099E-04
3.506127463518E-04
3.361982528202E-04
3.276345507836E-04
3.340171050403E-04
1.486794078185E-04
1.503942800650E-04
1.423528767308E-04
1.352573003927E-04
1.215255045729E-04
1.228667826221E-04
1.287044046997E-04
1.158234508447E-04
1.175775566467E-04
1.067541900866E-04
1.091270961411E-04
1.010331836973E-04
9.764719774759E-05
9.607120602787E-05
1.569806984284E-04
8.023337613900E-05
8.389318937999E-05
9.278877494780E-05
8.994915968659E-05
8.543696549238E-05
8.355842237395E-05
8.118657859740E-05
3.130589873122E-04
3.162050939328E-04
2.898124238414E-04
3.013918838053E-04
2.611101136930E-04
2.555365941607E-04
9.851637226130E-05
2.583429118787E-04
2.757312925884E-04
2.891970580760E-04
1.305844084845E-04
1.242706563282E-04
1.205758955711E-04
1.124861722792E-04
1.130772833831E-04
1.087165637620E-04
1.024002024632E-04
9.953689799826E-05
9.328417143718E-05
2.718957212200E-04
1.022242596753E-04
1.083542851800E-04
2.637116579188E-04
2.780648765973E-04
2.657424766913E-04
2.571462089470E-04
2.452131302870E-04
2.347083504269E-04
2.333425627101E-04
2.448313314917E-04
2.580977544456E-04
1.867786003676E-04
1.847929043942E-04
1.794494465614E-04
1.770099579131E-04
1.717373427258E-04
1.706463184763E-04
1.666709407208E-04
1.660472917996E-04
3.012565943354E-04
2.974422867241E-04
2.704239478872E-04
2.868589545654E-04
2.489883862364E-04
2.518224181687E-04
2.494450489254E-04
2.644123240584E-04
2.600557905363E-04
9.029138496159E-05
8.545581939686E-05
8.344482595868E-05
7.799170449224E-05
8.044958450374E-05
7.884973410775E-05
7.712549620082E-05
7.664873390350E-05
3.328097573195E-04
3.381817411719E-04
3.113570727387E-04
3.171544784865E-04
2.833384297956E-04
2.937836097602E-04
2.888402038329E-04
3.029007633939E-04
2.955112157775E-04
3.064832249737E-04
1.454592851417E-04
1.379948179321E-04
1.394484345892E-04
1.349982397776E-04
1.263966000716E-04
1.222040979720E-04
1.076307962963E-04
1.123590830892E-04
1.139964039130E-04
1.037032547792E-04
8.481188527580E-05
8.366760724321E-05
8.207130602272E-05
8.562821925491E-05
9.245587028493E-05
7.968800800971E-05
8.009494185368E-05
7.658454619335E-05
3.347827732133E-04
3.226363462807E-04
3.210326560950E-04
3.105022522419E-04
3.087225645667E-04
3.003395300269E-04
2.775619696552E-04
2.751922204756E-04
3.043906143532E-04
2.956420341664E-04
2.832277242412E-04
2.976980367012E-04
1.330623088521E-04
1.342783975177E-04
1.255942290005E-04
1.204692686612E-04
1.130518266620E-04
1.087118380762E-04
9.689986870764E-05
1.013021908924E-04
1.024596812122E-04
8.927535790699E-05
8.508884009713E-05
9.125716936550E-05
3.216107167885E-04
5.479787111585E-04
3.532996669417E-04
3.560750864101E-04
3.691809872581E-04
3.712398290994E-04
3.818180248576E-04
3.807566340949E-04
3.902664106764E-04
3.885692298686E-04
3.960994500512E-04
3.927877335230E-04
4.022642423019E-04
3.425242642494E-04
3.986028925834E-04
4.034747332521E-04
4.134794283171E-04
4.060434845977E-04
3.941933852363E-04
4.056837498213E-04
4.145729069492E-04
4.156997544165E-04
4.067129797926E-04
3.953516071285E-04
3.989562640615E-04
4.124631036749E-04
4.084576812278E-04
3.344653228767E-04
3.281076964924E-04
3.284415733131E-04
3.670555289966E-04
3.763985760781E-04
3.726778664212E-04
3.798088378859E-04
3.751588471076E-04
3.845757027139E-04
3.786704006340E-04
3.877917064991E-04
3.802318094235E-04
3.885289539349E-04
3.794146732575E-04
3.741830863310E-04
3.846038290802E-04
3.826927168009E-04
3.767441450010E-04
3.727592567481E-04
3.736482442655E-04
3.653205880776E-04
3.730827764577E-04
3.626103498727E-04
3.740135207631E-04
3.625059793128E-04
3.812481542165E-04
3.707510501347E-04
3.798363374634E-04
4.174512471000E-04
4.005954035467E-04
3.918279620633E-04
3.961123726741E-04
4.194071057733E-04
4.198467643373E-04
4.292651741673E-04
4.282880766413E-04
4.378226708376E-04
4.319814186425E-04
4.393657886853E-04
4.314198899483E-04
4.338937841205E-04
4.364429631841E-04
4.691965846883E-04
4.493493601752E-04
4.504258882317E-04
4.357949964326E-04
4.680075200082E-04
3.523978407074E-04
3.667890664262E-04
3.617357949746E-04
3.667109616726E-04
3.801258883199E-04
3.845877541831E-04
4.041584255162E-04
4.029489850874E-04
3.952488148341E-04
4.090297713128E-04
4.119347306506E-04
3.697543134690E-04
4.120578425114E-04
4.070983882543E-04
3.890946749935E-04
3.942473018042E-04
3.889788139841E-04
3.961099055766E-04
3.914095539691E-04
4.009587188779E-04
3.971782845976E-04
4.195188476366E-04
4.046649567451E-04
4.098845747865E-04
3.961249692817E-04
4.184211311413E-04
3.324097061416E-04
3.449206323449E-04
3.409560931443E-04
3.460467113928E-04
3.590520354286E-04
3.633849054836E-04
3.755959571521E-04
3.785858426178E-04
3.906272222116E-04
3.916400098711E-04
4.095383487812E-04
4.060140424620E-04
3.987976023488E-04
4.056972389232E-04
5.076217623826E-04
3.634754935674E-04
3.523394456213E-04
5.575949210115E-04
5.495911136430E-04
5.451639116570E-04
5.338600674517E-04
5.286795112416E-04
5.156569995573E-04
5.133099847389E-04
5.185886460647E-04
5.045561569968E-04
5.006033139921E-04
4.927700697374E-04
5.633115012824E-04
4.893330578703E-04
4.809272825668E-04
4.771064471996E-04
4.752559324439E-04
4.750914634728E-04
4.727982736799E-04
4.719224004855E-04
4.722773362776E-04
4.704894805433E-04
3.833985963719E-04
3.650672236511E-04
3.734569892045E-04
4.832902780340E-04
2.261272526545E-04
2.281545441931E-04
2.327495897440E-04
4.421909657961E-04
4.375984817478E-04
4.211031580324E-04
4.128554832234E-04
3.926661253655E-04
3.896907489729E-04
3.976120824458E-04
3.755266311590E-04
3.679431203323E-04
3.545482786059E-04
3.465406599422E-04
3.345281356718E-04
3.265954188893E-04
3.148173213351E-04
3.066362540495E-04
2.955040224267E-04
2.877487013802E-04
2.779066380831E-04
2.710946840773E-04
2.632971014568E-04
2.573919796791E-04
2.535279985984E-04
2.485537491461E-04
2.438686653937E-04
2.371760178495E-04
3.452271316929E-04
3.537781541244E-04
3.258621735064E-04
3.340582455757E-04
3.451905878333E-04
3.382882472182E-04
3.284649185122E-04
3.377078069910E-04
3.445588833740E-04
3.416778258315E-04
3.520285276356E-04
3.494774249293E-04
3.495377114305E-04
3.564775053552E-04
3.594892565632E-04
3.551601774281E-04
3.617989253704E-04
3.588854649835E-04
3.636786943716E-04
3.594513726852E-04
3.642849225649E-04
3.589502838309E-04
3.510502772688E-04
3.581434130224E-04
3.632418882535E-04
3.642522301209E-04
3.339915380365E-04
3.492166960386E-04
3.404142155264E-04
3.389866178704E-04
3.565581164176E-04
3.456581540171E-04
3.356743208202E-04
3.066553723360E-04
3.146615506914E-04
2.884582021413E-04
2.957529523275E-04
2.719744205968E-04
2.783345746196E-04
2.595451402355E-04
2.637862440713E-04
2.551753595506E-04
5.097668771484E-04
4.975710505098E-04
5.030446536811E-04
4.862992911194E-04
4.912649217575E-04
4.782140199689E-04
4.817354458019E-04
4.758818775181E-04
3.267842246523E-04
3.280555045545E-04
3.247228753078E-04
3.275306343164E-04
3.234300379979E-04
3.242956202753E-04
3.405731844565E-04
3.355901387147E-04
3.432892560394E-04
4.521619625534E-04
4.928581531780E-04
5.067915004845E-04
9.650490644188E-04
1.000701445947E-03
1.901214919796E-04
1.879336946372E-04
1.898514830572E-04
1.881050704968E-04
9.944636158674E-04
9.940853639127E-04
1.000143572968E-03
9.975735330171E-04
1.000002201770E-03
9.760427551601E-04
9.767368719413E-04
9.447643708086E-04
9.628347343252E-04
9.069514719712E-04
9.251968410403E-04
8.671127212004E-04
8.849570135613E-04
8.279370936399E-04
8.450914779724E-04
8.104151944518E-04
3.128842545609E-04
3.161323472872E-04
9.901507222590E-04
9.829420846577E-04
9.947116492925E-04
9.591882387624E-04
8.354428894219E-04
8.419956466928E-04
8.562712373578E-04
1.738034779324E-04
1.724024614572E-04
1.723389657871E-04
1.742211853860E-04
1.744722091963E-04
1.734315118216E-04
8.969034157891E-04
8.773260443277E-04
8.841270101602E-04
9.002578707011E-04
1.765477989906E-04
1.755641090523E-04
1.765296585323E-04
1.786324234178E-04
9.396791398843E-04
9.221752822839E-04
9.315070655424E-04
9.453009039847E-04
1.801982578818E-04
1.827706273598E-04
1.830540797199E-04
1.812893158117E-04
3.136297143259E-04
3.184880177629E-04
3.163043714575E-04
3.194608112032E-04
3.192965791220E-04
3.186696868128E-04
3.214600581234E-04
3.211490158782E-04
3.236650969617E-04
3.224214259231E-04
3.195555581202E-04
3.227712111634E-04
3.252508463164E-04
3.267093870602E-04
3.271872184037E-04
3.239896572598E-04
3.240173783587E-04
2.067235907985E-04
2.083252049477E-04
2.049396057683E-04
2.106484449386E-04
8.900833435882E-04
8.691739908213E-04
8.586491915054E-04
8.276779675769E-04
8.161115604383E-04
7.826940526882E-04
7.747835364838E-04
7.074158205102E-04
3.168733469832E-04
8.530943351806E-04
3.149609973845E-04
3.132307210355E-04
3.180447094626E-04
3.183863195672E-04
1.935533003774E-04
1.939909011958E-04
1.970895351009E-04
1.987996024149E-04
9.849251279213E-04
9.707277940154E-04
9.664655730152E-04
9.448407241539E-04
9.369638904355E-04
9.174384492847E-04
9.064217992733E-04
9.020674035216E-04
8.760519487890E-04
8.633585451244E-04
8.350322943005E-04
8.221844715117E-04
7.947299792469E-04
7.866166203191E-04
7.957636269424E-04
7.637168535650E-04
3.110419378216E-04
3.173077380084E-04
3.144034376380E-04
3.161689062480E-04
4.911355628721E-04
2.123763191997E-04
1.981216812209E-04
3.757425409593E-04
6.482688723326E-04
6.281974177212E-04
6.295022767884E-04
6.488637059462E-04
6.545839491880E-04
6.616121292482E-04
2.498451634188E-04
2.659606777018E-04
2.605477224273E-04
2.940914143125E-04
3.500391805894E-04
2.845514713456E-04
2.761016090442E-04
3.049317296427E-04
3.149015579615E-04
3.292376327227E-04
3.385750154849E-04
3.501622257237E-04
6.900323416920E-04
6.708580628056E-04
6.899509350984E-04
6.963500042728E-04
6.821487170560E-04
2.841057586831E-04
3.582958794948E-04
3.574866688528E-04
3.670408099533E-04
3.721477078170E-04
3.741484542808E-04
3.907115674362E-04
3.913353734693E-04
3.832048610303E-04
3.999709510427E-04
5.240880826717E-04
5.631728200058E-04
5.426778973967E-04
5.390796379131E-04
5.236653417442E-04
5.656085360814E-04
3.658863120141E-04
3.730931103501E-04
3.814814265684E-04
3.829940656991E-04
6.043973333814E-04
5.827789528098E-04
5.872054619763E-04
6.063862126935E-04
2.956699469633E-04
3.160917244978E-04
3.075680238890E-04
3.389130771383E-04
3.306664194213E-04
6.752779316406E-04
2.235478455454E-04
2.324689843634E-04
2.416916213608E-04
1.846953691830E-04
1.943343049697E-04
2.035934475566E-04
2.071939826500E-04
2.190211363317E-04
2.183164243695E-04
8.124923809670E-04
7.959037051907E-04
8.020105075123E-04
8.156568620926E-04
1.711187896473E-04
1.716976850640E-04
1.709494954542E-04
1.719388174872E-04
1.718249525363E-04
1.728474026701E-04
1.731626322206E-04
1.749531079115E-04
1.757791785077E-04
1.778686109559E-04
1.788559965451E-04
1.810874785889E-04
1.838666318339E-04
1.874981347006E-04
1.913187285582E-04
1.889000676721E-04
2.050462352875E-04
1.808523502959E-04
1.770078576746E-04
2.433004689578E-04
2.578162739510E-04
2.628558503932E-04
2.570034351833E-04
2.749796445721E-04
7.337318252960E-04
7.138278884769E-04
7.215879834189E-04
7.367627648182E-04
2.106161752531E-04
2.206321443750E-04
2.297976166409E-04
2.360613195532E-04
2.316028393518E-04
2.485135196562E-04
7.749445180348E-04
7.569599589163E-04
7.628307063579E-04
7.778133651041E-04
1.711575374419E-04
1.727187221129E-04
1.715848040296E-04
1.754951676547E-04
1.738234583505E-04
1.788560531122E-04
1.806700444036E-04
7.269938804995E-04
4.645657970529E-04
4.657109407699E-04
4.687555018581E-04
4.667652777503E-04
4.645621042557E-04
4.660492745197E-04
6.852717458106E-04
6.935394449421E-04
6.918023606337E-04
6.968052911651E-04
7.054932725262E-04
7.109682267087E-04
7.230497927020E-04
4.723383829929E-04
7.179543239598E-04
6.925348175990E-04
6.941484642740E-04
6.950864705847E-04
2.087931558493E-04
2.083682529485E-04
2.067655505900E-04
2.058100578065E-04
4.773001309969E-04
4.720326937375E-04
4.735081363523E-04
4.707729531972E-04
6.920593588754E-04
4.798381886683E-04
4.773263678618E-04
4.799007432883E-04
5.410221274543E-04
6.974326603749E-04
7.077294671276E-04
7.053231893566E-04
7.119475521209E-04
7.333474414516E-04
7.268313382434E-04
7.231059165961E-04
7.381350253244E-04
6.908497841490E-04
6.907885700774E-04
2.043446847468E-04
2.039111739441E-04
5.469393712482E-04
5.417339770860E-04
5.351054334826E-04
5.333238294752E-04
5.257586171697E-04
5.197014300022E-04
5.128798943111E-04
5.074162493819E-04
5.013926695374E-04
4.968564778136E-04
4.904313618286E-04
4.863872225948E-04
4.691482109164E-04
4.725322771257E-04
4.741169830873E-04
4.706709742544E-04
5.308390720132E-04
6.772513887994E-04
6.758763855415E-04
7.019159959232E-04
6.927166687090E-04
6.885260108919E-04
7.066979309787E-04
7.005834052604E-04
7.092228003821E-04
7.067357311993E-04
7.033431189678E-04
7.022012034334E-04
7.129971395045E-04
2.180755983557E-04
2.157298397273E-04
5.195448487998E-04
5.331026416222E-04
5.257178862635E-04
5.358353187413E-04
5.407770727121E-04
5.477909513418E-04
5.592783997489E-04
5.580799369732E-04
5.527588456967E-04
5.607233449792E-04
5.235500301843E-04
5.512955479971E-04
5.211733226247E-04
5.127854799311E-04
4.727024948957E-04
4.759278164495E-04
6.825275435368E-04
6.815021873475E-04
6.915591773868E-04
6.975236013674E-04
7.147069420407E-04
7.088976654591E-04
7.058370504113E-04
7.183797998522E-04
6.992446051018E-04
6.986915864054E-04
6.968567635251E-04
7.022552071878E-04
2.117513758851E-04
2.105113464666E-04
2.120357659636E-04
2.098424689286E-04
4.792452865920E-04
4.796126641688E-04
4.828382472996E-04
4.884828998613E-04
4.955987838433E-04
4.966441800093E-04
5.124008434159E-04
5.055573413697E-04
6.564181045608E-04
5.494064838628E-04
5.586590330799E-04
2.139772734161E-04
2.138775017225E-04
2.110868570994E-04
4.283673236750E-04
4.392646837274E-04
4.333211451673E-04
4.556726786724E-04
4.480343848348E-04
4.806235994553E-04
4.765621439945E-04
4.676831616071E-04
2.170759239139E-04
4.642691336331E-04
4.959241895066E-04
5.070304331521E-04
5.128939588921E-04
5.206361547427E-04
7.402952847339E-04
7.482108504436E-04
7.523174039489E-04
7.611004340384E-04
7.007095002297E-04
7.008782705320E-04
6.971553013785E-04
4.900420873072E-04
7.038330630423E-04
7.088899839039E-04
7.059222233622E-04
7.929346767004E-04
7.926674495376E-04
7.273522573050E-04
7.260704244263E-04
7.199249700221E-04
7.173467919801E-04
2.188696982564E-04
2.225185204802E-04
2.255807501701E-04
2.177218977959E-04
4.134865274773E-04
4.261462802909E-04
4.250162612050E-04
4.199027859236E-04
4.182983993250E-04
4.320999322636E-04
4.365600578778E-04
4.465453629599E-04
4.535455591616E-04
4.637020345467E-04
7.648537640358E-04
7.727360533051E-04
7.779415983564E-04
7.764122648856E-04
7.075715918918E-04
6.965382548365E-04
2.059216421421E-04
2.069241023246E-04
2.079183814660E-04
5.219575026430E-04
5.475531473671E-04
5.404527295220E-04
5.632475866223E-04
5.575246737755E-04
5.678208749936E-04
5.689454680299E-04
5.717306807940E-04
5.744948736033E-04
5.701728219796E-04
5.676214629674E-04
5.707739275251E-04
7.136176175248E-04
7.260065952569E-04
7.237619407018E-04
7.295375066785E-04
7.436204986636E-04
7.379388148043E-04
6.911285046586E-04
6.916486537725E-04
6.911137215137E-04
6.905388594137E-04
2.033094012366E-04
2.035857456920E-04
5.658792714033E-04
5.289021620776E-04
5.535427965677E-04
5.050071591022E-04
4.972224278092E-04
2.052674717586E-04
4.804073285452E-04
4.916198120680E-04
4.889475217003E-04
4.945121406653E-04
5.053290991621E-04
5.114289336030E-04
5.335994634067E-04
5.257019656443E-04
5.226546724622E-04
5.429823924218E-04
5.507440121719E-04
5.588747592852E-04
5.633242489735E-04
5.664768499181E-04
7.343496748913E-04
7.336833740042E-04
7.500816853622E-04
7.430701064446E-04
6.922532770832E-04
6.933126874322E-04
2.053829163495E-04
2.043710713204E-04
2.039302302770E-04
2.039245170666E-04
5.115143846038E-04
4.609946313326E-04
6.692697530891E-04
6.701746818534E-04
2.008094868856E-04
2.016693765554E-04
7.181668093893E-04
7.117638007045E-04
7.097799543462E-04
7.174159222798E-04
1.991450115885E-04
1.994649177017E-04
1.993693777204E-04
1.998678651405E-04
6.967042879409E-04
7.230246357876E-04
7.005970530026E-04
7.000778994623E-04
1.984831709332E-04
1.983276096486E-04
1.996116869596E-04
1.991458436820E-04
6.916019145468E-04
6.904483017661E-04
6.856187200458E-04
6.821215602936E-04
1.993136086851E-04
1.984512588516E-04
6.969085296406E-04
[truncated: 4,106,886 more chars]
