# Supplementary material for: Modeling of the Electrostatic Interaction and Catalytic Activity of [NiFe] Hydrogenases on a Planar Electrode
Source: J Phys Chem B. 2022 Oct 21;126(43):8777–90. doi: 10.1021/acs.jpcb.2c05371 (PMC9639099; doi:10.1021/acs.jpcb.2c05371)
Supplement: Supplementary file 1 — jp2c05371_si_001.zip [file jp2c05371_si_001.zip › Supplementary data/1e3d_5_theta_120_phi_248/phi_files/electrode_250x250x10_d02_phi.txt]

0.000000000000E+00
0.000000000000E+00
0.000000000000E+00
0.000000000000E+00
0.000000000000E+00
0.000000000000E+00
0.000000000000E+00
0.000000000000E+00
0.000000000000E+00
0.000000000000E+00
0.000000000000E+00
0.000000000000E+00
0.000000000000E+00
0.000000000000E+00
0.000000000000E+00
0.000000000000E+00
0.000000000000E+00
0.000000000000E+00
0.000000000000E+00
0.000000000000E+00
0.000000000000E+00
0.000000000000E+00
0.000000000000E+00
0.000000000000E+00
0.000000000000E+00
0.000000000000E+00
0.000000000000E+00
0.000000000000E+00
0.000000000000E+00
0.000000000000E+00
0.000000000000E+00
0.000000000000E+00
0.000000000000E+00
0.000000000000E+00
0.000000000000E+00
0.000000000000E+00
0.000000000000E+00
0.000000000000E+00
0.000000000000E+00
0.000000000000E+00
0.000000000000E+00
0.000000000000E+00
0.000000000000E+00
0.000000000000E+00
0.000000000000E+00
0.000000000000E+00
0.000000000000E+00
0.000000000000E+00
0.000000000000E+00
0.000000000000E+00
0.000000000000E+00
0.000000000000E+00
0.000000000000E+00
0.000000000000E+00
0.000000000000E+00
0.000000000000E+00
0.000000000000E+00
0.000000000000E+00
0.000000000000E+00
0.000000000000E+00
0.000000000000E+00
0.000000000000E+00
0.000000000000E+00
0.000000000000E+00
0.000000000000E+00
0.000000000000E+00
0.000000000000E+00
0.000000000000E+00
0.000000000000E+00
0.000000000000E+00
0.000000000000E+00
0.000000000000E+00
0.000000000000E+00
0.000000000000E+00
0.000000000000E+00
0.000000000000E+00
0.000000000000E+00
0.000000000000E+00
0.000000000000E+00
0.000000000000E+00
0.000000000000E+00
0.000000000000E+00
0.000000000000E+00
0.000000000000E+00
0.000000000000E+00
0.000000000000E+00
0.000000000000E+00
0.000000000000E+00
0.000000000000E+00
0.000000000000E+00
0.000000000000E+00
0.000000000000E+00
0.000000000000E+00
0.000000000000E+00
0.000000000000E+00
0.000000000000E+00
0.000000000000E+00
0.000000000000E+00
0.000000000000E+00
0.000000000000E+00
0.000000000000E+00
0.000000000000E+00
0.000000000000E+00
0.000000000000E+00
0.000000000000E+00
0.000000000000E+00
0.000000000000E+00
0.000000000000E+00
0.000000000000E+00
0.000000000000E+00
0.000000000000E+00
0.000000000000E+00
0.000000000000E+00
0.000000000000E+00
0.000000000000E+00
0.000000000000E+00
0.000000000000E+00
0.000000000000E+00
0.000000000000E+00
0.000000000000E+00
0.000000000000E+00
0.000000000000E+00
0.000000000000E+00
0.000000000000E+00
0.000000000000E+00
0.000000000000E+00
0.000000000000E+00
0.000000000000E+00
0.000000000000E+00
0.000000000000E+00
0.000000000000E+00
0.000000000000E+00
0.000000000000E+00
0.000000000000E+00
0.000000000000E+00
0.000000000000E+00
0.000000000000E+00
0.000000000000E+00
0.000000000000E+00
0.000000000000E+00
0.000000000000E+00
0.000000000000E+00
0.000000000000E+00
0.000000000000E+00
0.000000000000E+00
0.000000000000E+00
0.000000000000E+00
0.000000000000E+00
0.000000000000E+00
0.000000000000E+00
0.000000000000E+00
0.000000000000E+00
0.000000000000E+00
0.000000000000E+00
0.000000000000E+00
0.000000000000E+00
0.000000000000E+00
0.000000000000E+00
0.000000000000E+00
0.000000000000E+00
0.000000000000E+00
0.000000000000E+00
0.000000000000E+00
0.000000000000E+00
0.000000000000E+00
0.000000000000E+00
0.000000000000E+00
0.000000000000E+00
0.000000000000E+00
0.000000000000E+00
0.000000000000E+00
0.000000000000E+00
0.000000000000E+00
0.000000000000E+00
0.000000000000E+00
0.000000000000E+00
0.000000000000E+00
0.000000000000E+00
0.000000000000E+00
0.000000000000E+00
0.000000000000E+00
0.000000000000E+00
0.000000000000E+00
0.000000000000E+00
0.000000000000E+00
0.000000000000E+00
0.000000000000E+00
0.000000000000E+00
0.000000000000E+00
0.000000000000E+00
0.000000000000E+00
0.000000000000E+00
0.000000000000E+00
0.000000000000E+00
0.000000000000E+00
0.000000000000E+00
0.000000000000E+00
0.000000000000E+00
0.000000000000E+00
0.000000000000E+00
0.000000000000E+00
0.000000000000E+00
0.000000000000E+00
0.000000000000E+00
0.000000000000E+00
0.000000000000E+00
0.000000000000E+00
0.000000000000E+00
0.000000000000E+00
0.000000000000E+00
0.000000000000E+00
0.000000000000E+00
0.000000000000E+00
0.000000000000E+00
0.000000000000E+00
0.000000000000E+00
0.000000000000E+00
0.000000000000E+00
0.000000000000E+00
0.000000000000E+00
0.000000000000E+00
0.000000000000E+00
0.000000000000E+00
0.000000000000E+00
0.000000000000E+00
0.000000000000E+00
0.000000000000E+00
0.000000000000E+00
0.000000000000E+00
0.000000000000E+00
0.000000000000E+00
0.000000000000E+00
0.000000000000E+00
0.000000000000E+00
0.000000000000E+00
0.000000000000E+00
0.000000000000E+00
0.000000000000E+00
0.000000000000E+00
0.000000000000E+00
0.000000000000E+00
0.000000000000E+00
0.000000000000E+00
0.000000000000E+00
0.000000000000E+00
0.000000000000E+00
0.000000000000E+00
0.000000000000E+00
0.000000000000E+00
0.000000000000E+00
0.000000000000E+00
0.000000000000E+00
0.000000000000E+00
0.000000000000E+00
0.000000000000E+00
0.000000000000E+00
0.000000000000E+00
0.000000000000E+00
0.000000000000E+00
0.000000000000E+00
0.000000000000E+00
0.000000000000E+00
0.000000000000E+00
0.000000000000E+00
0.000000000000E+00
0.000000000000E+00
0.000000000000E+00
0.000000000000E+00
0.000000000000E+00
0.000000000000E+00
0.000000000000E+00
0.000000000000E+00
0.000000000000E+00
0.000000000000E+00
0.000000000000E+00
0.000000000000E+00
0.000000000000E+00
0.000000000000E+00
0.000000000000E+00
0.000000000000E+00
0.000000000000E+00
0.000000000000E+00
0.000000000000E+00
0.000000000000E+00
0.000000000000E+00
0.000000000000E+00
0.000000000000E+00
0.000000000000E+00
0.000000000000E+00
0.000000000000E+00
0.000000000000E+00
0.000000000000E+00
0.000000000000E+00
0.000000000000E+00
0.000000000000E+00
0.000000000000E+00
0.000000000000E+00
0.000000000000E+00
0.000000000000E+00
0.000000000000E+00
0.000000000000E+00
0.000000000000E+00
0.000000000000E+00
0.000000000000E+00
0.000000000000E+00
0.000000000000E+00
0.000000000000E+00
0.000000000000E+00
0.000000000000E+00
0.000000000000E+00
0.000000000000E+00
0.000000000000E+00
0.000000000000E+00
0.000000000000E+00
0.000000000000E+00
0.000000000000E+00
0.000000000000E+00
0.000000000000E+00
0.000000000000E+00
0.000000000000E+00
0.000000000000E+00
0.000000000000E+00
0.000000000000E+00
0.000000000000E+00
0.000000000000E+00
0.000000000000E+00
0.000000000000E+00
0.000000000000E+00
0.000000000000E+00
0.000000000000E+00
0.000000000000E+00
0.000000000000E+00
0.000000000000E+00
0.000000000000E+00
0.000000000000E+00
0.000000000000E+00
0.000000000000E+00
0.000000000000E+00
0.000000000000E+00
0.000000000000E+00
0.000000000000E+00
0.000000000000E+00
0.000000000000E+00
0.000000000000E+00
0.000000000000E+00
0.000000000000E+00
0.000000000000E+00
0.000000000000E+00
0.000000000000E+00
0.000000000000E+00
0.000000000000E+00
0.000000000000E+00
0.000000000000E+00
0.000000000000E+00
0.000000000000E+00
0.000000000000E+00
0.000000000000E+00
0.000000000000E+00
0.000000000000E+00
0.000000000000E+00
0.000000000000E+00
0.000000000000E+00
0.000000000000E+00
0.000000000000E+00
0.000000000000E+00
0.000000000000E+00
0.000000000000E+00
0.000000000000E+00
0.000000000000E+00
0.000000000000E+00
0.000000000000E+00
0.000000000000E+00
0.000000000000E+00
0.000000000000E+00
0.000000000000E+00
0.000000000000E+00
0.000000000000E+00
0.000000000000E+00
0.000000000000E+00
0.000000000000E+00
0.000000000000E+00
0.000000000000E+00
0.000000000000E+00
0.000000000000E+00
0.000000000000E+00
0.000000000000E+00
0.000000000000E+00
0.000000000000E+00
0.000000000000E+00
0.000000000000E+00
0.000000000000E+00
0.000000000000E+00
0.000000000000E+00
0.000000000000E+00
0.000000000000E+00
0.000000000000E+00
0.000000000000E+00
0.000000000000E+00
0.000000000000E+00
0.000000000000E+00
0.000000000000E+00
0.000000000000E+00
0.000000000000E+00
0.000000000000E+00
0.000000000000E+00
0.000000000000E+00
0.000000000000E+00
0.000000000000E+00
0.000000000000E+00
0.000000000000E+00
0.000000000000E+00
0.000000000000E+00
0.000000000000E+00
0.000000000000E+00
0.000000000000E+00
0.000000000000E+00
0.000000000000E+00
0.000000000000E+00
0.000000000000E+00
0.000000000000E+00
0.000000000000E+00
0.000000000000E+00
0.000000000000E+00
0.000000000000E+00
0.000000000000E+00
0.000000000000E+00
0.000000000000E+00
0.000000000000E+00
0.000000000000E+00
0.000000000000E+00
0.000000000000E+00
0.000000000000E+00
0.000000000000E+00
0.000000000000E+00
0.000000000000E+00
0.000000000000E+00
0.000000000000E+00
0.000000000000E+00
0.000000000000E+00
0.000000000000E+00
0.000000000000E+00
0.000000000000E+00
0.000000000000E+00
0.000000000000E+00
0.000000000000E+00
0.000000000000E+00
0.000000000000E+00
0.000000000000E+00
0.000000000000E+00
0.000000000000E+00
0.000000000000E+00
0.000000000000E+00
0.000000000000E+00
0.000000000000E+00
0.000000000000E+00
0.000000000000E+00
0.000000000000E+00
0.000000000000E+00
0.000000000000E+00
0.000000000000E+00
0.000000000000E+00
0.000000000000E+00
0.000000000000E+00
0.000000000000E+00
0.000000000000E+00
0.000000000000E+00
0.000000000000E+00
0.000000000000E+00
0.000000000000E+00
0.000000000000E+00
0.000000000000E+00
0.000000000000E+00
0.000000000000E+00
0.000000000000E+00
0.000000000000E+00
0.000000000000E+00
0.000000000000E+00
0.000000000000E+00
0.000000000000E+00
0.000000000000E+00
0.000000000000E+00
0.000000000000E+00
0.000000000000E+00
0.000000000000E+00
0.000000000000E+00
0.000000000000E+00
0.000000000000E+00
0.000000000000E+00
0.000000000000E+00
0.000000000000E+00
0.000000000000E+00
0.000000000000E+00
0.000000000000E+00
0.000000000000E+00
0.000000000000E+00
0.000000000000E+00
0.000000000000E+00
0.000000000000E+00
0.000000000000E+00
0.000000000000E+00
0.000000000000E+00
0.000000000000E+00
0.000000000000E+00
0.000000000000E+00
0.000000000000E+00
0.000000000000E+00
0.000000000000E+00
0.000000000000E+00
0.000000000000E+00
0.000000000000E+00
0.000000000000E+00
0.000000000000E+00
0.000000000000E+00
0.000000000000E+00
0.000000000000E+00
0.000000000000E+00
0.000000000000E+00
0.000000000000E+00
0.000000000000E+00
0.000000000000E+00
0.000000000000E+00
0.000000000000E+00
0.000000000000E+00
0.000000000000E+00
0.000000000000E+00
0.000000000000E+00
0.000000000000E+00
0.000000000000E+00
0.000000000000E+00
0.000000000000E+00
0.000000000000E+00
0.000000000000E+00
0.000000000000E+00
0.000000000000E+00
0.000000000000E+00
0.000000000000E+00
0.000000000000E+00
0.000000000000E+00
0.000000000000E+00
0.000000000000E+00
0.000000000000E+00
0.000000000000E+00
0.000000000000E+00
0.000000000000E+00
0.000000000000E+00
0.000000000000E+00
0.000000000000E+00
0.000000000000E+00
0.000000000000E+00
0.000000000000E+00
0.000000000000E+00
0.000000000000E+00
0.000000000000E+00
0.000000000000E+00
0.000000000000E+00
0.000000000000E+00
0.000000000000E+00
0.000000000000E+00
0.000000000000E+00
0.000000000000E+00
0.000000000000E+00
0.000000000000E+00
0.000000000000E+00
0.000000000000E+00
0.000000000000E+00
0.000000000000E+00
0.000000000000E+00
0.000000000000E+00
0.000000000000E+00
0.000000000000E+00
0.000000000000E+00
0.000000000000E+00
0.000000000000E+00
0.000000000000E+00
0.000000000000E+00
0.000000000000E+00
0.000000000000E+00
0.000000000000E+00
0.000000000000E+00
0.000000000000E+00
0.000000000000E+00
0.000000000000E+00
0.000000000000E+00
0.000000000000E+00
0.000000000000E+00
0.000000000000E+00
0.000000000000E+00
0.000000000000E+00
0.000000000000E+00
0.000000000000E+00
0.000000000000E+00
0.000000000000E+00
0.000000000000E+00
0.000000000000E+00
0.000000000000E+00
0.000000000000E+00
0.000000000000E+00
0.000000000000E+00
0.000000000000E+00
0.000000000000E+00
0.000000000000E+00
0.000000000000E+00
0.000000000000E+00
0.000000000000E+00
0.000000000000E+00
0.000000000000E+00
0.000000000000E+00
0.000000000000E+00
0.000000000000E+00
0.000000000000E+00
0.000000000000E+00
0.000000000000E+00
0.000000000000E+00
0.000000000000E+00
0.000000000000E+00
0.000000000000E+00
0.000000000000E+00
0.000000000000E+00
0.000000000000E+00
0.000000000000E+00
0.000000000000E+00
0.000000000000E+00
0.000000000000E+00
0.000000000000E+00
0.000000000000E+00
0.000000000000E+00
0.000000000000E+00
0.000000000000E+00
0.000000000000E+00
0.000000000000E+00
0.000000000000E+00
0.000000000000E+00
0.000000000000E+00
0.000000000000E+00
0.000000000000E+00
0.000000000000E+00
0.000000000000E+00
0.000000000000E+00
0.000000000000E+00
0.000000000000E+00
0.000000000000E+00
0.000000000000E+00
0.000000000000E+00
0.000000000000E+00
0.000000000000E+00
0.000000000000E+00
0.000000000000E+00
0.000000000000E+00
0.000000000000E+00
0.000000000000E+00
0.000000000000E+00
0.000000000000E+00
0.000000000000E+00
0.000000000000E+00
0.000000000000E+00
0.000000000000E+00
0.000000000000E+00
0.000000000000E+00
0.000000000000E+00
0.000000000000E+00
0.000000000000E+00
0.000000000000E+00
0.000000000000E+00
0.000000000000E+00
0.000000000000E+00
0.000000000000E+00
0.000000000000E+00
0.000000000000E+00
0.000000000000E+00
0.000000000000E+00
0.000000000000E+00
0.000000000000E+00
0.000000000000E+00
0.000000000000E+00
0.000000000000E+00
0.000000000000E+00
0.000000000000E+00
0.000000000000E+00
0.000000000000E+00
0.000000000000E+00
0.000000000000E+00
0.000000000000E+00
0.000000000000E+00
0.000000000000E+00
0.000000000000E+00
0.000000000000E+00
0.000000000000E+00
0.000000000000E+00
0.000000000000E+00
0.000000000000E+00
0.000000000000E+00
0.000000000000E+00
0.000000000000E+00
0.000000000000E+00
0.000000000000E+00
0.000000000000E+00
0.000000000000E+00
0.000000000000E+00
0.000000000000E+00
0.000000000000E+00
0.000000000000E+00
0.000000000000E+00
0.000000000000E+00
0.000000000000E+00
0.000000000000E+00
0.000000000000E+00
0.000000000000E+00
0.000000000000E+00
0.000000000000E+00
0.000000000000E+00
0.000000000000E+00
0.000000000000E+00
0.000000000000E+00
0.000000000000E+00
0.000000000000E+00
0.000000000000E+00
0.000000000000E+00
0.000000000000E+00
0.000000000000E+00
0.000000000000E+00
0.000000000000E+00
0.000000000000E+00
0.000000000000E+00
0.000000000000E+00
0.000000000000E+00
0.000000000000E+00
0.000000000000E+00
0.000000000000E+00
0.000000000000E+00
0.000000000000E+00
0.000000000000E+00
0.000000000000E+00
0.000000000000E+00
0.000000000000E+00
0.000000000000E+00
0.000000000000E+00
0.000000000000E+00
0.000000000000E+00
0.000000000000E+00
0.000000000000E+00
0.000000000000E+00
0.000000000000E+00
0.000000000000E+00
0.000000000000E+00
0.000000000000E+00
0.000000000000E+00
0.000000000000E+00
0.000000000000E+00
0.000000000000E+00
0.000000000000E+00
0.000000000000E+00
0.000000000000E+00
0.000000000000E+00
0.000000000000E+00
0.000000000000E+00
0.000000000000E+00
0.000000000000E+00
0.000000000000E+00
0.000000000000E+00
0.000000000000E+00
0.000000000000E+00
0.000000000000E+00
0.000000000000E+00
0.000000000000E+00
0.000000000000E+00
0.000000000000E+00
0.000000000000E+00
0.000000000000E+00
0.000000000000E+00
0.000000000000E+00
0.000000000000E+00
0.000000000000E+00
0.000000000000E+00
0.000000000000E+00
0.000000000000E+00
0.000000000000E+00
0.000000000000E+00
0.000000000000E+00
0.000000000000E+00
0.000000000000E+00
0.000000000000E+00
0.000000000000E+00
0.000000000000E+00
0.000000000000E+00
0.000000000000E+00
0.000000000000E+00
0.000000000000E+00
0.000000000000E+00
0.000000000000E+00
0.000000000000E+00
0.000000000000E+00
0.000000000000E+00
0.000000000000E+00
0.000000000000E+00
0.000000000000E+00
0.000000000000E+00
0.000000000000E+00
0.000000000000E+00
0.000000000000E+00
0.000000000000E+00
0.000000000000E+00
0.000000000000E+00
0.000000000000E+00
0.000000000000E+00
0.000000000000E+00
0.000000000000E+00
0.000000000000E+00
0.000000000000E+00
0.000000000000E+00
0.000000000000E+00
0.000000000000E+00
0.000000000000E+00
0.000000000000E+00
0.000000000000E+00
0.000000000000E+00
0.000000000000E+00
0.000000000000E+00
0.000000000000E+00
0.000000000000E+00
0.000000000000E+00
0.000000000000E+00
0.000000000000E+00
0.000000000000E+00
0.000000000000E+00
0.000000000000E+00
0.000000000000E+00
0.000000000000E+00
0.000000000000E+00
0.000000000000E+00
0.000000000000E+00
0.000000000000E+00
0.000000000000E+00
0.000000000000E+00
0.000000000000E+00
0.000000000000E+00
0.000000000000E+00
0.000000000000E+00
0.000000000000E+00
0.000000000000E+00
0.000000000000E+00
0.000000000000E+00
0.000000000000E+00
0.000000000000E+00
0.000000000000E+00
0.000000000000E+00
0.000000000000E+00
0.000000000000E+00
0.000000000000E+00
0.000000000000E+00
0.000000000000E+00
0.000000000000E+00
0.000000000000E+00
0.000000000000E+00
0.000000000000E+00
0.000000000000E+00
0.000000000000E+00
0.000000000000E+00
0.000000000000E+00
0.000000000000E+00
0.000000000000E+00
0.000000000000E+00
0.000000000000E+00
0.000000000000E+00
0.000000000000E+00
0.000000000000E+00
0.000000000000E+00
0.000000000000E+00
0.000000000000E+00
0.000000000000E+00
0.000000000000E+00
0.000000000000E+00
0.000000000000E+00
0.000000000000E+00
0.000000000000E+00
0.000000000000E+00
0.000000000000E+00
0.000000000000E+00
0.000000000000E+00
0.000000000000E+00
0.000000000000E+00
0.000000000000E+00
0.000000000000E+00
0.000000000000E+00
0.000000000000E+00
0.000000000000E+00
0.000000000000E+00
0.000000000000E+00
0.000000000000E+00
0.000000000000E+00
0.000000000000E+00
0.000000000000E+00
0.000000000000E+00
0.000000000000E+00
0.000000000000E+00
0.000000000000E+00
0.000000000000E+00
0.000000000000E+00
0.000000000000E+00
0.000000000000E+00
0.000000000000E+00
0.000000000000E+00
0.000000000000E+00
0.000000000000E+00
0.000000000000E+00
0.000000000000E+00
0.000000000000E+00
0.000000000000E+00
0.000000000000E+00
0.000000000000E+00
0.000000000000E+00
0.000000000000E+00
0.000000000000E+00
0.000000000000E+00
0.000000000000E+00
0.000000000000E+00
0.000000000000E+00
0.000000000000E+00
0.000000000000E+00
0.000000000000E+00
0.000000000000E+00
0.000000000000E+00
0.000000000000E+00
0.000000000000E+00
0.000000000000E+00
0.000000000000E+00
0.000000000000E+00
0.000000000000E+00
0.000000000000E+00
0.000000000000E+00
0.000000000000E+00
0.000000000000E+00
0.000000000000E+00
0.000000000000E+00
0.000000000000E+00
0.000000000000E+00
0.000000000000E+00
0.000000000000E+00
0.000000000000E+00
0.000000000000E+00
0.000000000000E+00
0.000000000000E+00
0.000000000000E+00
0.000000000000E+00
0.000000000000E+00
0.000000000000E+00
0.000000000000E+00
0.000000000000E+00
0.000000000000E+00
0.000000000000E+00
0.000000000000E+00
0.000000000000E+00
0.000000000000E+00
0.000000000000E+00
0.000000000000E+00
0.000000000000E+00
0.000000000000E+00
0.000000000000E+00
0.000000000000E+00
0.000000000000E+00
0.000000000000E+00
0.000000000000E+00
0.000000000000E+00
0.000000000000E+00
0.000000000000E+00
0.000000000000E+00
0.000000000000E+00
0.000000000000E+00
0.000000000000E+00
0.000000000000E+00
0.000000000000E+00
0.000000000000E+00
0.000000000000E+00
0.000000000000E+00
0.000000000000E+00
0.000000000000E+00
0.000000000000E+00
0.000000000000E+00
0.000000000000E+00
0.000000000000E+00
0.000000000000E+00
0.000000000000E+00
0.000000000000E+00
0.000000000000E+00
0.000000000000E+00
0.000000000000E+00
0.000000000000E+00
0.000000000000E+00
0.000000000000E+00
0.000000000000E+00
0.000000000000E+00
0.000000000000E+00
0.000000000000E+00
0.000000000000E+00
0.000000000000E+00
0.000000000000E+00
0.000000000000E+00
0.000000000000E+00
0.000000000000E+00
0.000000000000E+00
0.000000000000E+00
0.000000000000E+00
0.000000000000E+00
0.000000000000E+00
0.000000000000E+00
0.000000000000E+00
0.000000000000E+00
0.000000000000E+00
0.000000000000E+00
0.000000000000E+00
0.000000000000E+00
0.000000000000E+00
0.000000000000E+00
0.000000000000E+00
0.000000000000E+00
0.000000000000E+00
0.000000000000E+00
0.000000000000E+00
0.000000000000E+00
0.000000000000E+00
0.000000000000E+00
0.000000000000E+00
0.000000000000E+00
0.000000000000E+00
0.000000000000E+00
0.000000000000E+00
0.000000000000E+00
0.000000000000E+00
0.000000000000E+00
0.000000000000E+00
0.000000000000E+00
0.000000000000E+00
0.000000000000E+00
0.000000000000E+00
0.000000000000E+00
0.000000000000E+00
0.000000000000E+00
0.000000000000E+00
0.000000000000E+00
0.000000000000E+00
0.000000000000E+00
0.000000000000E+00
0.000000000000E+00
0.000000000000E+00
0.000000000000E+00
0.000000000000E+00
0.000000000000E+00
0.000000000000E+00
0.000000000000E+00
0.000000000000E+00
0.000000000000E+00
0.000000000000E+00
0.000000000000E+00
0.000000000000E+00
0.000000000000E+00
0.000000000000E+00
0.000000000000E+00
0.000000000000E+00
0.000000000000E+00
0.000000000000E+00
0.000000000000E+00
0.000000000000E+00
0.000000000000E+00
0.000000000000E+00
0.000000000000E+00
0.000000000000E+00
0.000000000000E+00
0.000000000000E+00
0.000000000000E+00
0.000000000000E+00
0.000000000000E+00
0.000000000000E+00
0.000000000000E+00
0.000000000000E+00
0.000000000000E+00
0.000000000000E+00
0.000000000000E+00
0.000000000000E+00
0.000000000000E+00
0.000000000000E+00
0.000000000000E+00
0.000000000000E+00
0.000000000000E+00
0.000000000000E+00
0.000000000000E+00
0.000000000000E+00
0.000000000000E+00
0.000000000000E+00
0.000000000000E+00
0.000000000000E+00
0.000000000000E+00
0.000000000000E+00
0.000000000000E+00
0.000000000000E+00
0.000000000000E+00
0.000000000000E+00
0.000000000000E+00
0.000000000000E+00
0.000000000000E+00
0.000000000000E+00
0.000000000000E+00
0.000000000000E+00
0.000000000000E+00
0.000000000000E+00
0.000000000000E+00
0.000000000000E+00
0.000000000000E+00
0.000000000000E+00
0.000000000000E+00
0.000000000000E+00
0.000000000000E+00
0.000000000000E+00
0.000000000000E+00
0.000000000000E+00
0.000000000000E+00
0.000000000000E+00
0.000000000000E+00
0.000000000000E+00
0.000000000000E+00
0.000000000000E+00
0.000000000000E+00
0.000000000000E+00
0.000000000000E+00
0.000000000000E+00
0.000000000000E+00
0.000000000000E+00
0.000000000000E+00
0.000000000000E+00
0.000000000000E+00
0.000000000000E+00
0.000000000000E+00
0.000000000000E+00
0.000000000000E+00
0.000000000000E+00
0.000000000000E+00
0.000000000000E+00
0.000000000000E+00
0.000000000000E+00
0.000000000000E+00
0.000000000000E+00
0.000000000000E+00
0.000000000000E+00
0.000000000000E+00
0.000000000000E+00
0.000000000000E+00
0.000000000000E+00
0.000000000000E+00
0.000000000000E+00
0.000000000000E+00
0.000000000000E+00
0.000000000000E+00
0.000000000000E+00
0.000000000000E+00
0.000000000000E+00
0.000000000000E+00
0.000000000000E+00
0.000000000000E+00
0.000000000000E+00
0.000000000000E+00
0.000000000000E+00
0.000000000000E+00
0.000000000000E+00
0.000000000000E+00
0.000000000000E+00
0.000000000000E+00
0.000000000000E+00
0.000000000000E+00
0.000000000000E+00
0.000000000000E+00
0.000000000000E+00
0.000000000000E+00
0.000000000000E+00
0.000000000000E+00
0.000000000000E+00
0.000000000000E+00
0.000000000000E+00
0.000000000000E+00
0.000000000000E+00
0.000000000000E+00
0.000000000000E+00
0.000000000000E+00
0.000000000000E+00
0.000000000000E+00
0.000000000000E+00
0.000000000000E+00
0.000000000000E+00
0.000000000000E+00
0.000000000000E+00
0.000000000000E+00
0.000000000000E+00
0.000000000000E+00
0.000000000000E+00
0.000000000000E+00
0.000000000000E+00
0.000000000000E+00
0.000000000000E+00
0.000000000000E+00
0.000000000000E+00
0.000000000000E+00
0.000000000000E+00
0.000000000000E+00
0.000000000000E+00
0.000000000000E+00
0.000000000000E+00
0.000000000000E+00
0.000000000000E+00
0.000000000000E+00
0.000000000000E+00
0.000000000000E+00
0.000000000000E+00
0.000000000000E+00
0.000000000000E+00
0.000000000000E+00
0.000000000000E+00
0.000000000000E+00
0.000000000000E+00
0.000000000000E+00
0.000000000000E+00
0.000000000000E+00
0.000000000000E+00
0.000000000000E+00
0.000000000000E+00
0.000000000000E+00
0.000000000000E+00
0.000000000000E+00
0.000000000000E+00
0.000000000000E+00
0.000000000000E+00
0.000000000000E+00
0.000000000000E+00
0.000000000000E+00
0.000000000000E+00
0.000000000000E+00
0.000000000000E+00
0.000000000000E+00
0.000000000000E+00
0.000000000000E+00
0.000000000000E+00
0.000000000000E+00
0.000000000000E+00
0.000000000000E+00
0.000000000000E+00
0.000000000000E+00
0.000000000000E+00
0.000000000000E+00
0.000000000000E+00
0.000000000000E+00
0.000000000000E+00
0.000000000000E+00
0.000000000000E+00
0.000000000000E+00
0.000000000000E+00
0.000000000000E+00
0.000000000000E+00
0.000000000000E+00
0.000000000000E+00
0.000000000000E+00
0.000000000000E+00
0.000000000000E+00
0.000000000000E+00
0.000000000000E+00
0.000000000000E+00
0.000000000000E+00
0.000000000000E+00
0.000000000000E+00
0.000000000000E+00
0.000000000000E+00
0.000000000000E+00
0.000000000000E+00
0.000000000000E+00
0.000000000000E+00
0.000000000000E+00
0.000000000000E+00
0.000000000000E+00
0.000000000000E+00
0.000000000000E+00
0.000000000000E+00
0.000000000000E+00
0.000000000000E+00
0.000000000000E+00
0.000000000000E+00
0.000000000000E+00
0.000000000000E+00
0.000000000000E+00
0.000000000000E+00
0.000000000000E+00
0.000000000000E+00
0.000000000000E+00
0.000000000000E+00
0.000000000000E+00
0.000000000000E+00
0.000000000000E+00
0.000000000000E+00
0.000000000000E+00
0.000000000000E+00
0.000000000000E+00
0.000000000000E+00
0.000000000000E+00
0.000000000000E+00
0.000000000000E+00
0.000000000000E+00
0.000000000000E+00
0.000000000000E+00
0.000000000000E+00
0.000000000000E+00
0.000000000000E+00
0.000000000000E+00
0.000000000000E+00
0.000000000000E+00
0.000000000000E+00
0.000000000000E+00
0.000000000000E+00
0.000000000000E+00
0.000000000000E+00
0.000000000000E+00
0.000000000000E+00
0.000000000000E+00
0.000000000000E+00
0.000000000000E+00
0.000000000000E+00
0.000000000000E+00
0.000000000000E+00
0.000000000000E+00
0.000000000000E+00
0.000000000000E+00
0.000000000000E+00
0.000000000000E+00
0.000000000000E+00
0.000000000000E+00
0.000000000000E+00
0.000000000000E+00
0.000000000000E+00
0.000000000000E+00
0.000000000000E+00
0.000000000000E+00
0.000000000000E+00
0.000000000000E+00
0.000000000000E+00
0.000000000000E+00
0.000000000000E+00
0.000000000000E+00
0.000000000000E+00
0.000000000000E+00
0.000000000000E+00
0.000000000000E+00
0.000000000000E+00
0.000000000000E+00
0.000000000000E+00
0.000000000000E+00
0.000000000000E+00
0.000000000000E+00
0.000000000000E+00
0.000000000000E+00
0.000000000000E+00
0.000000000000E+00
0.000000000000E+00
0.000000000000E+00
0.000000000000E+00
0.000000000000E+00
0.000000000000E+00
0.000000000000E+00
0.000000000000E+00
0.000000000000E+00
0.000000000000E+00
0.000000000000E+00
0.000000000000E+00
0.000000000000E+00
0.000000000000E+00
0.000000000000E+00
0.000000000000E+00
0.000000000000E+00
0.000000000000E+00
0.000000000000E+00
0.000000000000E+00
0.000000000000E+00
0.000000000000E+00
0.000000000000E+00
0.000000000000E+00
0.000000000000E+00
0.000000000000E+00
0.000000000000E+00
0.000000000000E+00
0.000000000000E+00
0.000000000000E+00
0.000000000000E+00
0.000000000000E+00
0.000000000000E+00
0.000000000000E+00
0.000000000000E+00
0.000000000000E+00
0.000000000000E+00
0.000000000000E+00
0.000000000000E+00
0.000000000000E+00
0.000000000000E+00
0.000000000000E+00
0.000000000000E+00
0.000000000000E+00
0.000000000000E+00
0.000000000000E+00
0.000000000000E+00
0.000000000000E+00
0.000000000000E+00
0.000000000000E+00
0.000000000000E+00
0.000000000000E+00
0.000000000000E+00
0.000000000000E+00
0.000000000000E+00
0.000000000000E+00
0.000000000000E+00
0.000000000000E+00
0.000000000000E+00
0.000000000000E+00
0.000000000000E+00
0.000000000000E+00
0.000000000000E+00
0.000000000000E+00
0.000000000000E+00
0.000000000000E+00
0.000000000000E+00
0.000000000000E+00
0.000000000000E+00
0.000000000000E+00
0.000000000000E+00
0.000000000000E+00
0.000000000000E+00
0.000000000000E+00
0.000000000000E+00
0.000000000000E+00
0.000000000000E+00
0.000000000000E+00
0.000000000000E+00
0.000000000000E+00
0.000000000000E+00
0.000000000000E+00
0.000000000000E+00
0.000000000000E+00
0.000000000000E+00
0.000000000000E+00
0.000000000000E+00
0.000000000000E+00
0.000000000000E+00
0.000000000000E+00
0.000000000000E+00
0.000000000000E+00
0.000000000000E+00
0.000000000000E+00
0.000000000000E+00
0.000000000000E+00
0.000000000000E+00
0.000000000000E+00
0.000000000000E+00
0.000000000000E+00
0.000000000000E+00
0.000000000000E+00
0.000000000000E+00
0.000000000000E+00
0.000000000000E+00
0.000000000000E+00
0.000000000000E+00
0.000000000000E+00
0.000000000000E+00
0.000000000000E+00
0.000000000000E+00
0.000000000000E+00
0.000000000000E+00
0.000000000000E+00
0.000000000000E+00
0.000000000000E+00
0.000000000000E+00
0.000000000000E+00
0.000000000000E+00
0.000000000000E+00
0.000000000000E+00
0.000000000000E+00
0.000000000000E+00
0.000000000000E+00
0.000000000000E+00
0.000000000000E+00
0.000000000000E+00
0.000000000000E+00
0.000000000000E+00
0.000000000000E+00
0.000000000000E+00
0.000000000000E+00
0.000000000000E+00
0.000000000000E+00
0.000000000000E+00
0.000000000000E+00
0.000000000000E+00
0.000000000000E+00
0.000000000000E+00
0.000000000000E+00
0.000000000000E+00
0.000000000000E+00
0.000000000000E+00
0.000000000000E+00
0.000000000000E+00
0.000000000000E+00
0.000000000000E+00
0.000000000000E+00
0.000000000000E+00
0.000000000000E+00
0.000000000000E+00
0.000000000000E+00
0.000000000000E+00
0.000000000000E+00
0.000000000000E+00
0.000000000000E+00
0.000000000000E+00
0.000000000000E+00
0.000000000000E+00
0.000000000000E+00
0.000000000000E+00
0.000000000000E+00
0.000000000000E+00
0.000000000000E+00
0.000000000000E+00
0.000000000000E+00
0.000000000000E+00
0.000000000000E+00
0.000000000000E+00
0.000000000000E+00
0.000000000000E+00
0.000000000000E+00
0.000000000000E+00
0.000000000000E+00
0.000000000000E+00
0.000000000000E+00
0.000000000000E+00
0.000000000000E+00
0.000000000000E+00
0.000000000000E+00
0.000000000000E+00
0.000000000000E+00
0.000000000000E+00
0.000000000000E+00
0.000000000000E+00
0.000000000000E+00
0.000000000000E+00
0.000000000000E+00
0.000000000000E+00
0.000000000000E+00
0.000000000000E+00
0.000000000000E+00
0.000000000000E+00
0.000000000000E+00
0.000000000000E+00
0.000000000000E+00
0.000000000000E+00
0.000000000000E+00
0.000000000000E+00
0.000000000000E+00
0.000000000000E+00
0.000000000000E+00
0.000000000000E+00
0.000000000000E+00
0.000000000000E+00
0.000000000000E+00
0.000000000000E+00
0.000000000000E+00
0.000000000000E+00
0.000000000000E+00
0.000000000000E+00
0.000000000000E+00
0.000000000000E+00
0.000000000000E+00
0.000000000000E+00
0.000000000000E+00
0.000000000000E+00
0.000000000000E+00
0.000000000000E+00
0.000000000000E+00
0.000000000000E+00
0.000000000000E+00
0.000000000000E+00
0.000000000000E+00
0.000000000000E+00
0.000000000000E+00
0.000000000000E+00
0.000000000000E+00
0.000000000000E+00
0.000000000000E+00
0.000000000000E+00
0.000000000000E+00
0.000000000000E+00
0.000000000000E+00
0.000000000000E+00
0.000000000000E+00
0.000000000000E+00
0.000000000000E+00
0.000000000000E+00
0.000000000000E+00
0.000000000000E+00
0.000000000000E+00
0.000000000000E+00
0.000000000000E+00
0.000000000000E+00
0.000000000000E+00
0.000000000000E+00
0.000000000000E+00
0.000000000000E+00
0.000000000000E+00
0.000000000000E+00
0.000000000000E+00
0.000000000000E+00
0.000000000000E+00
0.000000000000E+00
0.000000000000E+00
0.000000000000E+00
0.000000000000E+00
0.000000000000E+00
0.000000000000E+00
0.000000000000E+00
0.000000000000E+00
0.000000000000E+00
0.000000000000E+00
0.000000000000E+00
0.000000000000E+00
0.000000000000E+00
0.000000000000E+00
0.000000000000E+00
0.000000000000E+00
0.000000000000E+00
0.000000000000E+00
0.000000000000E+00
0.000000000000E+00
0.000000000000E+00
0.000000000000E+00
0.000000000000E+00
0.000000000000E+00
0.000000000000E+00
0.000000000000E+00
0.000000000000E+00
0.000000000000E+00
0.000000000000E+00
0.000000000000E+00
0.000000000000E+00
0.000000000000E+00
0.000000000000E+00
0.000000000000E+00
0.000000000000E+00
0.000000000000E+00
0.000000000000E+00
0.000000000000E+00
0.000000000000E+00
0.000000000000E+00
0.000000000000E+00
0.000000000000E+00
0.000000000000E+00
0.000000000000E+00
0.000000000000E+00
0.000000000000E+00
0.000000000000E+00
0.000000000000E+00
0.000000000000E+00
0.000000000000E+00
0.000000000000E+00
0.000000000000E+00
0.000000000000E+00
0.000000000000E+00
0.000000000000E+00
0.000000000000E+00
0.000000000000E+00
0.000000000000E+00
0.000000000000E+00
0.000000000000E+00
0.000000000000E+00
0.000000000000E+00
0.000000000000E+00
0.000000000000E+00
0.000000000000E+00
0.000000000000E+00
0.000000000000E+00
0.000000000000E+00
0.000000000000E+00
0.000000000000E+00
0.000000000000E+00
0.000000000000E+00
0.000000000000E+00
0.000000000000E+00
0.000000000000E+00
0.000000000000E+00
0.000000000000E+00
0.000000000000E+00
0.000000000000E+00
0.000000000000E+00
0.000000000000E+00
0.000000000000E+00
0.000000000000E+00
0.000000000000E+00
0.000000000000E+00
0.000000000000E+00
0.000000000000E+00
0.000000000000E+00
0.000000000000E+00
0.000000000000E+00
0.000000000000E+00
0.000000000000E+00
0.000000000000E+00
0.000000000000E+00
0.000000000000E+00
0.000000000000E+00
0.000000000000E+00
0.000000000000E+00
0.000000000000E+00
0.000000000000E+00
0.000000000000E+00
0.000000000000E+00
0.000000000000E+00
0.000000000000E+00
0.000000000000E+00
0.000000000000E+00
0.000000000000E+00
0.000000000000E+00
0.000000000000E+00
0.000000000000E+00
0.000000000000E+00
0.000000000000E+00
0.000000000000E+00
0.000000000000E+00
0.000000000000E+00
0.000000000000E+00
0.000000000000E+00
0.000000000000E+00
0.000000000000E+00
0.000000000000E+00
0.000000000000E+00
0.000000000000E+00
0.000000000000E+00
0.000000000000E+00
0.000000000000E+00
0.000000000000E+00
0.000000000000E+00
0.000000000000E+00
0.000000000000E+00
0.000000000000E+00
0.000000000000E+00
0.000000000000E+00
0.000000000000E+00
0.000000000000E+00
0.000000000000E+00
0.000000000000E+00
0.000000000000E+00
0.000000000000E+00
0.000000000000E+00
0.000000000000E+00
0.000000000000E+00
0.000000000000E+00
0.000000000000E+00
0.000000000000E+00
0.000000000000E+00
0.000000000000E+00
0.000000000000E+00
0.000000000000E+00
0.000000000000E+00
0.000000000000E+00
0.000000000000E+00
0.000000000000E+00
0.000000000000E+00
0.000000000000E+00
0.000000000000E+00
0.000000000000E+00
0.000000000000E+00
0.000000000000E+00
0.000000000000E+00
0.000000000000E+00
0.000000000000E+00
0.000000000000E+00
0.000000000000E+00
0.000000000000E+00
0.000000000000E+00
0.000000000000E+00
0.000000000000E+00
0.000000000000E+00
0.000000000000E+00
0.000000000000E+00
0.000000000000E+00
0.000000000000E+00
0.000000000000E+00
0.000000000000E+00
0.000000000000E+00
0.000000000000E+00
0.000000000000E+00
0.000000000000E+00
0.000000000000E+00
0.000000000000E+00
0.000000000000E+00
0.000000000000E+00
0.000000000000E+00
0.000000000000E+00
0.000000000000E+00
0.000000000000E+00
0.000000000000E+00
0.000000000000E+00
0.000000000000E+00
0.000000000000E+00
0.000000000000E+00
0.000000000000E+00
0.000000000000E+00
0.000000000000E+00
0.000000000000E+00
0.000000000000E+00
0.000000000000E+00
0.000000000000E+00
0.000000000000E+00
0.000000000000E+00
0.000000000000E+00
0.000000000000E+00
0.000000000000E+00
0.000000000000E+00
0.000000000000E+00
0.000000000000E+00
0.000000000000E+00
0.000000000000E+00
0.000000000000E+00
0.000000000000E+00
0.000000000000E+00
0.000000000000E+00
0.000000000000E+00
0.000000000000E+00
0.000000000000E+00
0.000000000000E+00
0.000000000000E+00
0.000000000000E+00
0.000000000000E+00
0.000000000000E+00
0.000000000000E+00
0.000000000000E+00
0.000000000000E+00
0.000000000000E+00
0.000000000000E+00
0.000000000000E+00
0.000000000000E+00
0.000000000000E+00
0.000000000000E+00
0.000000000000E+00
0.000000000000E+00
0.000000000000E+00
0.000000000000E+00
0.000000000000E+00
0.000000000000E+00
0.000000000000E+00
0.000000000000E+00
0.000000000000E+00
0.000000000000E+00
0.000000000000E+00
0.000000000000E+00
0.000000000000E+00
0.000000000000E+00
0.000000000000E+00
0.000000000000E+00
0.000000000000E+00
0.000000000000E+00
0.000000000000E+00
0.000000000000E+00
0.000000000000E+00
0.000000000000E+00
0.000000000000E+00
0.000000000000E+00
0.000000000000E+00
0.000000000000E+00
0.000000000000E+00
0.000000000000E+00
0.000000000000E+00
0.000000000000E+00
0.000000000000E+00
0.000000000000E+00
0.000000000000E+00
0.000000000000E+00
0.000000000000E+00
0.000000000000E+00
0.000000000000E+00
0.000000000000E+00
0.000000000000E+00
0.000000000000E+00
0.000000000000E+00
0.000000000000E+00
0.000000000000E+00
0.000000000000E+00
0.000000000000E+00
0.000000000000E+00
0.000000000000E+00
0.000000000000E+00
0.000000000000E+00
0.000000000000E+00
0.000000000000E+00
0.000000000000E+00
0.000000000000E+00
0.000000000000E+00
0.000000000000E+00
0.000000000000E+00
0.000000000000E+00
0.000000000000E+00
0.000000000000E+00
0.000000000000E+00
0.000000000000E+00
0.000000000000E+00
0.000000000000E+00
0.000000000000E+00
0.000000000000E+00
0.000000000000E+00
0.000000000000E+00
0.000000000000E+00
0.000000000000E+00
0.000000000000E+00
0.000000000000E+00
0.000000000000E+00
0.000000000000E+00
0.000000000000E+00
0.000000000000E+00
0.000000000000E+00
0.000000000000E+00
0.000000000000E+00
0.000000000000E+00
0.000000000000E+00
0.000000000000E+00
0.000000000000E+00
0.000000000000E+00
0.000000000000E+00
0.000000000000E+00
0.000000000000E+00
0.000000000000E+00
0.000000000000E+00
0.000000000000E+00
0.000000000000E+00
0.000000000000E+00
0.000000000000E+00
0.000000000000E+00
0.000000000000E+00
0.000000000000E+00
0.000000000000E+00
0.000000000000E+00
0.000000000000E+00
0.000000000000E+00
0.000000000000E+00
0.000000000000E+00
0.000000000000E+00
0.000000000000E+00
0.000000000000E+00
0.000000000000E+00
0.000000000000E+00
0.000000000000E+00
0.000000000000E+00
0.000000000000E+00
0.000000000000E+00
0.000000000000E+00
0.000000000000E+00
0.000000000000E+00
0.000000000000E+00
0.000000000000E+00
0.000000000000E+00
0.000000000000E+00
0.000000000000E+00
0.000000000000E+00
0.000000000000E+00
0.000000000000E+00
0.000000000000E+00
0.000000000000E+00
0.000000000000E+00
0.000000000000E+00
0.000000000000E+00
0.000000000000E+00
0.000000000000E+00
0.000000000000E+00
0.000000000000E+00
0.000000000000E+00
0.000000000000E+00
0.000000000000E+00
0.000000000000E+00
0.000000000000E+00
0.000000000000E+00
0.000000000000E+00
0.000000000000E+00
0.000000000000E+00
0.000000000000E+00
0.000000000000E+00
0.000000000000E+00
0.000000000000E+00
0.000000000000E+00
0.000000000000E+00
0.000000000000E+00
0.000000000000E+00
0.000000000000E+00
0.000000000000E+00
0.000000000000E+00
0.000000000000E+00
0.000000000000E+00
0.000000000000E+00
0.000000000000E+00
0.000000000000E+00
0.000000000000E+00
0.000000000000E+00
0.000000000000E+00
0.000000000000E+00
0.000000000000E+00
0.000000000000E+00
0.000000000000E+00
0.000000000000E+00
0.000000000000E+00
0.000000000000E+00
0.000000000000E+00
0.000000000000E+00
0.000000000000E+00
0.000000000000E+00
0.000000000000E+00
0.000000000000E+00
0.000000000000E+00
0.000000000000E+00
0.000000000000E+00
0.000000000000E+00
0.000000000000E+00
0.000000000000E+00
0.000000000000E+00
0.000000000000E+00
0.000000000000E+00
0.000000000000E+00
0.000000000000E+00
0.000000000000E+00
0.000000000000E+00
0.000000000000E+00
0.000000000000E+00
0.000000000000E+00
0.000000000000E+00
0.000000000000E+00
0.000000000000E+00
0.000000000000E+00
0.000000000000E+00
0.000000000000E+00
0.000000000000E+00
0.000000000000E+00
0.000000000000E+00
0.000000000000E+00
0.000000000000E+00
0.000000000000E+00
0.000000000000E+00
0.000000000000E+00
0.000000000000E+00
0.000000000000E+00
0.000000000000E+00
0.000000000000E+00
0.000000000000E+00
0.000000000000E+00
0.000000000000E+00
0.000000000000E+00
0.000000000000E+00
0.000000000000E+00
0.000000000000E+00
0.000000000000E+00
0.000000000000E+00
0.000000000000E+00
0.000000000000E+00
0.000000000000E+00
0.000000000000E+00
0.000000000000E+00
0.000000000000E+00
0.000000000000E+00
0.000000000000E+00
0.000000000000E+00
0.000000000000E+00
0.000000000000E+00
0.000000000000E+00
0.000000000000E+00
0.000000000000E+00
0.000000000000E+00
0.000000000000E+00
0.000000000000E+00
0.000000000000E+00
0.000000000000E+00
0.000000000000E+00
0.000000000000E+00
0.000000000000E+00
0.000000000000E+00
0.000000000000E+00
0.000000000000E+00
0.000000000000E+00
0.000000000000E+00
0.000000000000E+00
0.000000000000E+00
0.000000000000E+00
0.000000000000E+00
0.000000000000E+00
0.000000000000E+00
0.000000000000E+00
0.000000000000E+00
0.000000000000E+00
0.000000000000E+00
0.000000000000E+00
0.000000000000E+00
0.000000000000E+00
0.000000000000E+00
0.000000000000E+00
0.000000000000E+00
0.000000000000E+00
0.000000000000E+00
0.000000000000E+00
0.000000000000E+00
0.000000000000E+00
0.000000000000E+00
0.000000000000E+00
0.000000000000E+00
0.000000000000E+00
0.000000000000E+00
0.000000000000E+00
0.000000000000E+00
0.000000000000E+00
0.000000000000E+00
0.000000000000E+00
0.000000000000E+00
0.000000000000E+00
0.000000000000E+00
0.000000000000E+00
0.000000000000E+00
0.000000000000E+00
0.000000000000E+00
0.000000000000E+00
0.000000000000E+00
0.000000000000E+00
0.000000000000E+00
0.000000000000E+00
0.000000000000E+00
0.000000000000E+00
0.000000000000E+00
0.000000000000E+00
0.000000000000E+00
0.000000000000E+00
0.000000000000E+00
0.000000000000E+00
0.000000000000E+00
0.000000000000E+00
0.000000000000E+00
0.000000000000E+00
0.000000000000E+00
0.000000000000E+00
0.000000000000E+00
0.000000000000E+00
0.000000000000E+00
0.000000000000E+00
0.000000000000E+00
0.000000000000E+00
0.000000000000E+00
0.000000000000E+00
0.000000000000E+00
0.000000000000E+00
0.000000000000E+00
0.000000000000E+00
0.000000000000E+00
0.000000000000E+00
0.000000000000E+00
0.000000000000E+00
0.000000000000E+00
0.000000000000E+00
0.000000000000E+00
0.000000000000E+00
0.000000000000E+00
0.000000000000E+00
0.000000000000E+00
0.000000000000E+00
0.000000000000E+00
0.000000000000E+00
0.000000000000E+00
0.000000000000E+00
0.000000000000E+00
0.000000000000E+00
0.000000000000E+00
0.000000000000E+00
0.000000000000E+00
0.000000000000E+00
0.000000000000E+00
0.000000000000E+00
0.000000000000E+00
0.000000000000E+00
0.000000000000E+00
0.000000000000E+00
0.000000000000E+00
0.000000000000E+00
0.000000000000E+00
0.000000000000E+00
0.000000000000E+00
0.000000000000E+00
0.000000000000E+00
0.000000000000E+00
0.000000000000E+00
0.000000000000E+00
0.000000000000E+00
0.000000000000E+00
0.000000000000E+00
0.000000000000E+00
0.000000000000E+00
0.000000000000E+00
0.000000000000E+00
0.000000000000E+00
0.000000000000E+00
0.000000000000E+00
0.000000000000E+00
0.000000000000E+00
0.000000000000E+00
0.000000000000E+00
0.000000000000E+00
0.000000000000E+00
0.000000000000E+00
0.000000000000E+00
0.000000000000E+00
0.000000000000E+00
0.000000000000E+00
0.000000000000E+00
0.000000000000E+00
0.000000000000E+00
0.000000000000E+00
0.000000000000E+00
0.000000000000E+00
0.000000000000E+00
0.000000000000E+00
0.000000000000E+00
0.000000000000E+00
0.000000000000E+00
0.000000000000E+00
0.000000000000E+00
0.000000000000E+00
0.000000000000E+00
0.000000000000E+00
0.000000000000E+00
0.000000000000E+00
0.000000000000E+00
0.000000000000E+00
0.000000000000E+00
0.000000000000E+00
0.000000000000E+00
0.000000000000E+00
0.000000000000E+00
0.000000000000E+00
0.000000000000E+00
0.000000000000E+00
0.000000000000E+00
0.000000000000E+00
0.000000000000E+00
0.000000000000E+00
0.000000000000E+00
0.000000000000E+00
0.000000000000E+00
0.000000000000E+00
0.000000000000E+00
0.000000000000E+00
0.000000000000E+00
0.000000000000E+00
0.000000000000E+00
0.000000000000E+00
0.000000000000E+00
0.000000000000E+00
0.000000000000E+00
0.000000000000E+00
0.000000000000E+00
0.000000000000E+00
0.000000000000E+00
0.000000000000E+00
0.000000000000E+00
0.000000000000E+00
0.000000000000E+00
0.000000000000E+00
0.000000000000E+00
0.000000000000E+00
0.000000000000E+00
0.000000000000E+00
0.000000000000E+00
0.000000000000E+00
0.000000000000E+00
0.000000000000E+00
0.000000000000E+00
0.000000000000E+00
0.000000000000E+00
0.000000000000E+00
0.000000000000E+00
0.000000000000E+00
0.000000000000E+00
0.000000000000E+00
0.000000000000E+00
0.000000000000E+00
0.000000000000E+00
0.000000000000E+00
0.000000000000E+00
0.000000000000E+00
0.000000000000E+00
0.000000000000E+00
0.000000000000E+00
0.000000000000E+00
0.000000000000E+00
0.000000000000E+00
0.000000000000E+00
0.000000000000E+00
0.000000000000E+00
0.000000000000E+00
0.000000000000E+00
0.000000000000E+00
0.000000000000E+00
0.000000000000E+00
0.000000000000E+00
0.000000000000E+00
0.000000000000E+00
0.000000000000E+00
0.000000000000E+00
0.000000000000E+00
0.000000000000E+00
0.000000000000E+00
0.000000000000E+00
0.000000000000E+00
0.000000000000E+00
0.000000000000E+00
0.000000000000E+00
0.000000000000E+00
0.000000000000E+00
0.000000000000E+00
0.000000000000E+00
0.000000000000E+00
0.000000000000E+00
0.000000000000E+00
0.000000000000E+00
0.000000000000E+00
0.000000000000E+00
0.000000000000E+00
0.000000000000E+00
0.000000000000E+00
0.000000000000E+00
0.000000000000E+00
0.000000000000E+00
0.000000000000E+00
0.000000000000E+00
0.000000000000E+00
0.000000000000E+00
0.000000000000E+00
0.000000000000E+00
0.000000000000E+00
0.000000000000E+00
0.000000000000E+00
0.000000000000E+00
0.000000000000E+00
0.000000000000E+00
0.000000000000E+00
0.000000000000E+00
0.000000000000E+00
0.000000000000E+00
0.000000000000E+00
0.000000000000E+00
0.000000000000E+00
0.000000000000E+00
0.000000000000E+00
0.000000000000E+00
0.000000000000E+00
0.000000000000E+00
0.000000000000E+00
0.000000000000E+00
0.000000000000E+00
0.000000000000E+00
0.000000000000E+00
0.000000000000E+00
0.000000000000E+00
0.000000000000E+00
0.000000000000E+00
0.000000000000E+00
0.000000000000E+00
0.000000000000E+00
0.000000000000E+00
0.000000000000E+00
0.000000000000E+00
0.000000000000E+00
0.000000000000E+00
0.000000000000E+00
0.000000000000E+00
0.000000000000E+00
0.000000000000E+00
0.000000000000E+00
0.000000000000E+00
0.000000000000E+00
0.000000000000E+00
0.000000000000E+00
0.000000000000E+00
0.000000000000E+00
0.000000000000E+00
0.000000000000E+00
0.000000000000E+00
0.000000000000E+00
0.000000000000E+00
0.000000000000E+00
0.000000000000E+00
0.000000000000E+00
0.000000000000E+00
0.000000000000E+00
0.000000000000E+00
0.000000000000E+00
0.000000000000E+00
0.000000000000E+00
0.000000000000E+00
0.000000000000E+00
0.000000000000E+00
0.000000000000E+00
0.000000000000E+00
0.000000000000E+00
0.000000000000E+00
0.000000000000E+00
0.000000000000E+00
0.000000000000E+00
0.000000000000E+00
0.000000000000E+00
0.000000000000E+00
0.000000000000E+00
0.000000000000E+00
0.000000000000E+00
0.000000000000E+00
0.000000000000E+00
0.000000000000E+00
0.000000000000E+00
0.000000000000E+00
0.000000000000E+00
0.000000000000E+00
0.000000000000E+00
0.000000000000E+00
0.000000000000E+00
0.000000000000E+00
0.000000000000E+00
0.000000000000E+00
0.000000000000E+00
0.000000000000E+00
0.000000000000E+00
0.000000000000E+00
0.000000000000E+00
0.000000000000E+00
0.000000000000E+00
0.000000000000E+00
0.000000000000E+00
0.000000000000E+00
0.000000000000E+00
0.000000000000E+00
0.000000000000E+00
0.000000000000E+00
0.000000000000E+00
0.000000000000E+00
0.000000000000E+00
0.000000000000E+00
0.000000000000E+00
0.000000000000E+00
0.000000000000E+00
0.000000000000E+00
0.000000000000E+00
0.000000000000E+00
0.000000000000E+00
0.000000000000E+00
0.000000000000E+00
0.000000000000E+00
0.000000000000E+00
0.000000000000E+00
0.000000000000E+00
0.000000000000E+00
0.000000000000E+00
0.000000000000E+00
0.000000000000E+00
0.000000000000E+00
0.000000000000E+00
0.000000000000E+00
0.000000000000E+00
0.000000000000E+00
0.000000000000E+00
0.000000000000E+00
0.000000000000E+00
0.000000000000E+00
0.000000000000E+00
0.000000000000E+00
0.000000000000E+00
0.000000000000E+00
0.000000000000E+00
0.000000000000E+00
0.000000000000E+00
0.000000000000E+00
0.000000000000E+00
0.000000000000E+00
0.000000000000E+00
0.000000000000E+00
0.000000000000E+00
0.000000000000E+00
0.000000000000E+00
0.000000000000E+00
0.000000000000E+00
0.000000000000E+00
0.000000000000E+00
0.000000000000E+00
0.000000000000E+00
0.000000000000E+00
0.000000000000E+00
0.000000000000E+00
0.000000000000E+00
0.000000000000E+00
0.000000000000E+00
0.000000000000E+00
0.000000000000E+00
0.000000000000E+00
0.000000000000E+00
0.000000000000E+00
0.000000000000E+00
0.000000000000E+00
0.000000000000E+00
0.000000000000E+00
0.000000000000E+00
0.000000000000E+00
0.000000000000E+00
0.000000000000E+00
0.000000000000E+00
0.000000000000E+00
0.000000000000E+00
0.000000000000E+00
0.000000000000E+00
0.000000000000E+00
0.000000000000E+00
0.000000000000E+00
0.000000000000E+00
0.000000000000E+00
0.000000000000E+00
0.000000000000E+00
0.000000000000E+00
0.000000000000E+00
0.000000000000E+00
0.000000000000E+00
0.000000000000E+00
0.000000000000E+00
0.000000000000E+00
0.000000000000E+00
0.000000000000E+00
0.000000000000E+00
0.000000000000E+00
0.000000000000E+00
0.000000000000E+00
0.000000000000E+00
0.000000000000E+00
0.000000000000E+00
0.000000000000E+00
0.000000000000E+00
0.000000000000E+00
0.000000000000E+00
0.000000000000E+00
0.000000000000E+00
0.000000000000E+00
0.000000000000E+00
0.000000000000E+00
0.000000000000E+00
0.000000000000E+00
0.000000000000E+00
0.000000000000E+00
0.000000000000E+00
0.000000000000E+00
0.000000000000E+00
0.000000000000E+00
0.000000000000E+00
0.000000000000E+00
0.000000000000E+00
0.000000000000E+00
0.000000000000E+00
0.000000000000E+00
0.000000000000E+00
0.000000000000E+00
0.000000000000E+00
0.000000000000E+00
0.000000000000E+00
0.000000000000E+00
0.000000000000E+00
0.000000000000E+00
0.000000000000E+00
0.000000000000E+00
0.000000000000E+00
0.000000000000E+00
0.000000000000E+00
0.000000000000E+00
0.000000000000E+00
0.000000000000E+00
0.000000000000E+00
0.000000000000E+00
0.000000000000E+00
0.000000000000E+00
0.000000000000E+00
0.000000000000E+00
0.000000000000E+00
0.000000000000E+00
0.000000000000E+00
0.000000000000E+00
0.000000000000E+00
0.000000000000E+00
0.000000000000E+00
0.000000000000E+00
0.000000000000E+00
0.000000000000E+00
0.000000000000E+00
0.000000000000E+00
0.000000000000E+00
0.000000000000E+00
0.000000000000E+00
0.000000000000E+00
0.000000000000E+00
0.000000000000E+00
0.000000000000E+00
0.000000000000E+00
0.000000000000E+00
0.000000000000E+00
0.000000000000E+00
0.000000000000E+00
0.000000000000E+00
0.000000000000E+00
0.000000000000E+00
0.000000000000E+00
0.000000000000E+00
0.000000000000E+00
0.000000000000E+00
0.000000000000E+00
0.000000000000E+00
0.000000000000E+00
0.000000000000E+00
0.000000000000E+00
0.000000000000E+00
0.000000000000E+00
0.000000000000E+00
0.000000000000E+00
0.000000000000E+00
0.000000000000E+00
0.000000000000E+00
0.000000000000E+00
0.000000000000E+00
0.000000000000E+00
0.000000000000E+00
0.000000000000E+00
0.000000000000E+00
0.000000000000E+00
0.000000000000E+00
0.000000000000E+00
0.000000000000E+00
0.000000000000E+00
0.000000000000E+00
0.000000000000E+00
0.000000000000E+00
0.000000000000E+00
0.000000000000E+00
0.000000000000E+00
0.000000000000E+00
0.000000000000E+00
0.000000000000E+00
0.000000000000E+00
0.000000000000E+00
0.000000000000E+00
0.000000000000E+00
0.000000000000E+00
0.000000000000E+00
0.000000000000E+00
0.000000000000E+00
0.000000000000E+00
0.000000000000E+00
0.000000000000E+00
0.000000000000E+00
0.000000000000E+00
0.000000000000E+00
0.000000000000E+00
0.000000000000E+00
0.000000000000E+00
0.000000000000E+00
0.000000000000E+00
0.000000000000E+00
0.000000000000E+00
0.000000000000E+00
0.000000000000E+00
0.000000000000E+00
0.000000000000E+00
0.000000000000E+00
0.000000000000E+00
0.000000000000E+00
0.000000000000E+00
0.000000000000E+00
0.000000000000E+00
0.000000000000E+00
0.000000000000E+00
0.000000000000E+00
0.000000000000E+00
0.000000000000E+00
0.000000000000E+00
0.000000000000E+00
0.000000000000E+00
0.000000000000E+00
0.000000000000E+00
0.000000000000E+00
0.000000000000E+00
0.000000000000E+00
0.000000000000E+00
0.000000000000E+00
0.000000000000E+00
0.000000000000E+00
0.000000000000E+00
0.000000000000E+00
0.000000000000E+00
0.000000000000E+00
0.000000000000E+00
0.000000000000E+00
0.000000000000E+00
0.000000000000E+00
0.000000000000E+00
0.000000000000E+00
0.000000000000E+00
0.000000000000E+00
0.000000000000E+00
0.000000000000E+00
0.000000000000E+00
0.000000000000E+00
0.000000000000E+00
0.000000000000E+00
0.000000000000E+00
0.000000000000E+00
0.000000000000E+00
0.000000000000E+00
0.000000000000E+00
0.000000000000E+00
0.000000000000E+00
0.000000000000E+00
0.000000000000E+00
0.000000000000E+00
0.000000000000E+00
0.000000000000E+00
0.000000000000E+00
0.000000000000E+00
0.000000000000E+00
0.000000000000E+00
0.000000000000E+00
0.000000000000E+00
0.000000000000E+00
0.000000000000E+00
0.000000000000E+00
0.000000000000E+00
0.000000000000E+00
0.000000000000E+00
0.000000000000E+00
0.000000000000E+00
0.000000000000E+00
0.000000000000E+00
0.000000000000E+00
0.000000000000E+00
0.000000000000E+00
0.000000000000E+00
0.000000000000E+00
0.000000000000E+00
0.000000000000E+00
0.000000000000E+00
0.000000000000E+00
0.000000000000E+00
0.000000000000E+00
0.000000000000E+00
0.000000000000E+00
0.000000000000E+00
0.000000000000E+00
0.000000000000E+00
0.000000000000E+00
0.000000000000E+00
0.000000000000E+00
0.000000000000E+00
0.000000000000E+00
0.000000000000E+00
0.000000000000E+00
0.000000000000E+00
0.000000000000E+00
0.000000000000E+00
0.000000000000E+00
0.000000000000E+00
0.000000000000E+00
0.000000000000E+00
0.000000000000E+00
0.000000000000E+00
0.000000000000E+00
0.000000000000E+00
0.000000000000E+00
0.000000000000E+00
0.000000000000E+00
0.000000000000E+00
0.000000000000E+00
0.000000000000E+00
0.000000000000E+00
0.000000000000E+00
0.000000000000E+00
0.000000000000E+00
0.000000000000E+00
0.000000000000E+00
0.000000000000E+00
0.000000000000E+00
0.000000000000E+00
0.000000000000E+00
0.000000000000E+00
0.000000000000E+00
0.000000000000E+00
0.000000000000E+00
0.000000000000E+00
0.000000000000E+00
0.000000000000E+00
0.000000000000E+00
0.000000000000E+00
0.000000000000E+00
0.000000000000E+00
0.000000000000E+00
0.000000000000E+00
0.000000000000E+00
0.000000000000E+00
0.000000000000E+00
0.000000000000E+00
0.000000000000E+00
0.000000000000E+00
0.000000000000E+00
0.000000000000E+00
0.000000000000E+00
0.000000000000E+00
0.000000000000E+00
0.000000000000E+00
0.000000000000E+00
0.000000000000E+00
0.000000000000E+00
0.000000000000E+00
0.000000000000E+00
0.000000000000E+00
0.000000000000E+00
0.000000000000E+00
0.000000000000E+00
0.000000000000E+00
0.000000000000E+00
0.000000000000E+00
0.000000000000E+00
0.000000000000E+00
0.000000000000E+00
0.000000000000E+00
0.000000000000E+00
0.000000000000E+00
0.000000000000E+00
0.000000000000E+00
0.000000000000E+00
0.000000000000E+00
0.000000000000E+00
0.000000000000E+00
0.000000000000E+00
0.000000000000E+00
0.000000000000E+00
0.000000000000E+00
0.000000000000E+00
0.000000000000E+00
0.000000000000E+00
0.000000000000E+00
0.000000000000E+00
0.000000000000E+00
0.000000000000E+00
0.000000000000E+00
0.000000000000E+00
0.000000000000E+00
0.000000000000E+00
0.000000000000E+00
0.000000000000E+00
0.000000000000E+00
0.000000000000E+00
0.000000000000E+00
0.000000000000E+00
0.000000000000E+00
0.000000000000E+00
0.000000000000E+00
0.000000000000E+00
0.000000000000E+00
0.000000000000E+00
0.000000000000E+00
0.000000000000E+00
0.000000000000E+00
0.000000000000E+00
0.000000000000E+00
0.000000000000E+00
0.000000000000E+00
0.000000000000E+00
0.000000000000E+00
0.000000000000E+00
0.000000000000E+00
0.000000000000E+00
0.000000000000E+00
0.000000000000E+00
0.000000000000E+00
0.000000000000E+00
0.000000000000E+00
0.000000000000E+00
0.000000000000E+00
0.000000000000E+00
0.000000000000E+00
0.000000000000E+00
0.000000000000E+00
0.000000000000E+00
0.000000000000E+00
0.000000000000E+00
0.000000000000E+00
0.000000000000E+00
0.000000000000E+00
0.000000000000E+00
0.000000000000E+00
0.000000000000E+00
0.000000000000E+00
0.000000000000E+00
0.000000000000E+00
0.000000000000E+00
0.000000000000E+00
0.000000000000E+00
0.000000000000E+00
0.000000000000E+00
0.000000000000E+00
0.000000000000E+00
0.000000000000E+00
0.000000000000E+00
0.000000000000E+00
0.000000000000E+00
0.000000000000E+00
0.000000000000E+00
0.000000000000E+00
0.000000000000E+00
0.000000000000E+00
0.000000000000E+00
0.000000000000E+00
0.000000000000E+00
0.000000000000E+00
0.000000000000E+00
0.000000000000E+00
0.000000000000E+00
0.000000000000E+00
0.000000000000E+00
0.000000000000E+00
0.000000000000E+00
0.000000000000E+00
0.000000000000E+00
0.000000000000E+00
0.000000000000E+00
0.000000000000E+00
0.000000000000E+00
0.000000000000E+00
0.000000000000E+00
0.000000000000E+00
0.000000000000E+00
0.000000000000E+00
0.000000000000E+00
0.000000000000E+00
0.000000000000E+00
0.000000000000E+00
0.000000000000E+00
0.000000000000E+00
0.000000000000E+00
0.000000000000E+00
0.000000000000E+00
0.000000000000E+00
0.000000000000E+00
0.000000000000E+00
0.000000000000E+00
0.000000000000E+00
0.000000000000E+00
0.000000000000E+00
0.000000000000E+00
0.000000000000E+00
0.000000000000E+00
0.000000000000E+00
0.000000000000E+00
0.000000000000E+00
0.000000000000E+00
0.000000000000E+00
0.000000000000E+00
0.000000000000E+00
0.000000000000E+00
0.000000000000E+00
0.000000000000E+00
0.000000000000E+00
0.000000000000E+00
0.000000000000E+00
0.000000000000E+00
0.000000000000E+00
0.000000000000E+00
0.000000000000E+00
0.000000000000E+00
0.000000000000E+00
0.000000000000E+00
0.000000000000E+00
0.000000000000E+00
0.000000000000E+00
0.000000000000E+00
0.000000000000E+00
0.000000000000E+00
0.000000000000E+00
0.000000000000E+00
0.000000000000E+00
0.000000000000E+00
0.000000000000E+00
0.000000000000E+00
0.000000000000E+00
0.000000000000E+00
0.000000000000E+00
0.000000000000E+00
0.000000000000E+00
0.000000000000E+00
0.000000000000E+00
0.000000000000E+00
0.000000000000E+00
0.000000000000E+00
0.000000000000E+00
0.000000000000E+00
0.000000000000E+00
0.000000000000E+00
0.000000000000E+00
0.000000000000E+00
0.000000000000E+00
0.000000000000E+00
0.000000000000E+00
0.000000000000E+00
0.000000000000E+00
0.000000000000E+00
0.000000000000E+00
0.000000000000E+00
0.000000000000E+00
0.000000000000E+00
0.000000000000E+00
0.000000000000E+00
0.000000000000E+00
0.000000000000E+00
0.000000000000E+00
0.000000000000E+00
0.000000000000E+00
0.000000000000E+00
0.000000000000E+00
0.000000000000E+00
0.000000000000E+00
0.000000000000E+00
0.000000000000E+00
0.000000000000E+00
0.000000000000E+00
0.000000000000E+00
0.000000000000E+00
0.000000000000E+00
0.000000000000E+00
0.000000000000E+00
0.000000000000E+00
0.000000000000E+00
0.000000000000E+00
0.000000000000E+00
0.000000000000E+00
0.000000000000E+00
0.000000000000E+00
0.000000000000E+00
0.000000000000E+00
0.000000000000E+00
0.000000000000E+00
0.000000000000E+00
0.000000000000E+00
0.000000000000E+00
0.000000000000E+00
0.000000000000E+00
0.000000000000E+00
0.000000000000E+00
0.000000000000E+00
0.000000000000E+00
0.000000000000E+00
0.000000000000E+00
0.000000000000E+00
0.000000000000E+00
0.000000000000E+00
0.000000000000E+00
0.000000000000E+00
0.000000000000E+00
0.000000000000E+00
0.000000000000E+00
0.000000000000E+00
0.000000000000E+00
0.000000000000E+00
0.000000000000E+00
0.000000000000E+00
0.000000000000E+00
0.000000000000E+00
0.000000000000E+00
0.000000000000E+00
0.000000000000E+00
0.000000000000E+00
0.000000000000E+00
0.000000000000E+00
0.000000000000E+00
0.000000000000E+00
0.000000000000E+00
0.000000000000E+00
0.000000000000E+00
0.000000000000E+00
0.000000000000E+00
0.000000000000E+00
0.000000000000E+00
0.000000000000E+00
0.000000000000E+00
0.000000000000E+00
0.000000000000E+00
0.000000000000E+00
0.000000000000E+00
0.000000000000E+00
0.000000000000E+00
0.000000000000E+00
0.000000000000E+00
0.000000000000E+00
0.000000000000E+00
0.000000000000E+00
0.000000000000E+00
0.000000000000E+00
0.000000000000E+00
0.000000000000E+00
0.000000000000E+00
0.000000000000E+00
0.000000000000E+00
0.000000000000E+00
0.000000000000E+00
0.000000000000E+00
0.000000000000E+00
0.000000000000E+00
0.000000000000E+00
0.000000000000E+00
0.000000000000E+00
0.000000000000E+00
0.000000000000E+00
0.000000000000E+00
0.000000000000E+00
0.000000000000E+00
0.000000000000E+00
0.000000000000E+00
0.000000000000E+00
0.000000000000E+00
0.000000000000E+00
0.000000000000E+00
0.000000000000E+00
0.000000000000E+00
0.000000000000E+00
0.000000000000E+00
0.000000000000E+00
0.000000000000E+00
0.000000000000E+00
0.000000000000E+00
0.000000000000E+00
0.000000000000E+00
0.000000000000E+00
0.000000000000E+00
0.000000000000E+00
0.000000000000E+00
0.000000000000E+00
0.000000000000E+00
0.000000000000E+00
0.000000000000E+00
0.000000000000E+00
0.000000000000E+00
0.000000000000E+00
0.000000000000E+00
0.000000000000E+00
0.000000000000E+00
0.000000000000E+00
0.000000000000E+00
0.000000000000E+00
0.000000000000E+00
0.000000000000E+00
0.000000000000E+00
0.000000000000E+00
0.000000000000E+00
0.000000000000E+00
0.000000000000E+00
0.000000000000E+00
0.000000000000E+00
0.000000000000E+00
0.000000000000E+00
0.000000000000E+00
0.000000000000E+00
0.000000000000E+00
0.000000000000E+00
0.000000000000E+00
0.000000000000E+00
0.000000000000E+00
0.000000000000E+00
0.000000000000E+00
0.000000000000E+00
0.000000000000E+00
0.000000000000E+00
0.000000000000E+00
0.000000000000E+00
0.000000000000E+00
0.000000000000E+00
0.000000000000E+00
0.000000000000E+00
0.000000000000E+00
0.000000000000E+00
0.000000000000E+00
0.000000000000E+00
0.000000000000E+00
0.000000000000E+00
0.000000000000E+00
0.000000000000E+00
0.000000000000E+00
0.000000000000E+00
0.000000000000E+00
0.000000000000E+00
0.000000000000E+00
0.000000000000E+00
0.000000000000E+00
0.000000000000E+00
0.000000000000E+00
0.000000000000E+00
0.000000000000E+00
0.000000000000E+00
0.000000000000E+00
0.000000000000E+00
0.000000000000E+00
0.000000000000E+00
0.000000000000E+00
0.000000000000E+00
0.000000000000E+00
0.000000000000E+00
0.000000000000E+00
0.000000000000E+00
0.000000000000E+00
0.000000000000E+00
0.000000000000E+00
0.000000000000E+00
0.000000000000E+00
0.000000000000E+00
0.000000000000E+00
0.000000000000E+00
0.000000000000E+00
0.000000000000E+00
0.000000000000E+00
0.000000000000E+00
0.000000000000E+00
0.000000000000E+00
0.000000000000E+00
0.000000000000E+00
0.000000000000E+00
0.000000000000E+00
0.000000000000E+00
0.000000000000E+00
0.000000000000E+00
0.000000000000E+00
0.000000000000E+00
0.000000000000E+00
0.000000000000E+00
0.000000000000E+00
0.000000000000E+00
0.000000000000E+00
0.000000000000E+00
0.000000000000E+00
0.000000000000E+00
0.000000000000E+00
0.000000000000E+00
0.000000000000E+00
0.000000000000E+00
0.000000000000E+00
0.000000000000E+00
0.000000000000E+00
0.000000000000E+00
0.000000000000E+00
0.000000000000E+00
0.000000000000E+00
0.000000000000E+00
0.000000000000E+00
0.000000000000E+00
0.000000000000E+00
0.000000000000E+00
0.000000000000E+00
0.000000000000E+00
0.000000000000E+00
0.000000000000E+00
0.000000000000E+00
0.000000000000E+00
0.000000000000E+00
0.000000000000E+00
0.000000000000E+00
0.000000000000E+00
0.000000000000E+00
0.000000000000E+00
0.000000000000E+00
0.000000000000E+00
0.000000000000E+00
0.000000000000E+00
0.000000000000E+00
0.000000000000E+00
0.000000000000E+00
0.000000000000E+00
0.000000000000E+00
0.000000000000E+00
0.000000000000E+00
0.000000000000E+00
0.000000000000E+00
0.000000000000E+00
0.000000000000E+00
0.000000000000E+00
0.000000000000E+00
0.000000000000E+00
0.000000000000E+00
0.000000000000E+00
0.000000000000E+00
0.000000000000E+00
0.000000000000E+00
0.000000000000E+00
0.000000000000E+00
0.000000000000E+00
0.000000000000E+00
0.000000000000E+00
0.000000000000E+00
0.000000000000E+00
0.000000000000E+00
0.000000000000E+00
0.000000000000E+00
0.000000000000E+00
0.000000000000E+00
0.000000000000E+00
0.000000000000E+00
0.000000000000E+00
0.000000000000E+00
0.000000000000E+00
0.000000000000E+00
0.000000000000E+00
0.000000000000E+00
0.000000000000E+00
0.000000000000E+00
0.000000000000E+00
0.000000000000E+00
0.000000000000E+00
0.000000000000E+00
0.000000000000E+00
0.000000000000E+00
0.000000000000E+00
0.000000000000E+00
0.000000000000E+00
0.000000000000E+00
0.000000000000E+00
0.000000000000E+00
0.000000000000E+00
0.000000000000E+00
0.000000000000E+00
0.000000000000E+00
0.000000000000E+00
0.000000000000E+00
0.000000000000E+00
0.000000000000E+00
0.000000000000E+00
0.000000000000E+00
0.000000000000E+00
0.000000000000E+00
0.000000000000E+00
0.000000000000E+00
0.000000000000E+00
0.000000000000E+00
0.000000000000E+00
0.000000000000E+00
0.000000000000E+00
0.000000000000E+00
0.000000000000E+00
0.000000000000E+00
0.000000000000E+00
0.000000000000E+00
0.000000000000E+00
0.000000000000E+00
0.000000000000E+00
0.000000000000E+00
0.000000000000E+00
0.000000000000E+00
0.000000000000E+00
0.000000000000E+00
0.000000000000E+00
0.000000000000E+00
0.000000000000E+00
0.000000000000E+00
0.000000000000E+00
0.000000000000E+00
0.000000000000E+00
0.000000000000E+00
0.000000000000E+00
0.000000000000E+00
0.000000000000E+00
0.000000000000E+00
0.000000000000E+00
0.000000000000E+00
0.000000000000E+00
0.000000000000E+00
0.000000000000E+00
0.000000000000E+00
0.000000000000E+00
0.000000000000E+00
0.000000000000E+00
0.000000000000E+00
0.000000000000E+00
0.000000000000E+00
0.000000000000E+00
0.000000000000E+00
0.000000000000E+00
0.000000000000E+00
0.000000000000E+00
0.000000000000E+00
0.000000000000E+00
0.000000000000E+00
0.000000000000E+00
0.000000000000E+00
0.000000000000E+00
0.000000000000E+00
0.000000000000E+00
0.000000000000E+00
0.000000000000E+00
0.000000000000E+00
0.000000000000E+00
0.000000000000E+00
0.000000000000E+00
0.000000000000E+00
0.000000000000E+00
0.000000000000E+00
0.000000000000E+00
0.000000000000E+00
0.000000000000E+00
0.000000000000E+00
0.000000000000E+00
0.000000000000E+00
0.000000000000E+00
0.000000000000E+00
0.000000000000E+00
0.000000000000E+00
0.000000000000E+00
0.000000000000E+00
0.000000000000E+00
0.000000000000E+00
0.000000000000E+00
0.000000000000E+00
0.000000000000E+00
0.000000000000E+00
0.000000000000E+00
0.000000000000E+00
0.000000000000E+00
0.000000000000E+00
0.000000000000E+00
0.000000000000E+00
0.000000000000E+00
0.000000000000E+00
0.000000000000E+00
0.000000000000E+00
0.000000000000E+00
0.000000000000E+00
0.000000000000E+00
0.000000000000E+00
0.000000000000E+00
0.000000000000E+00
0.000000000000E+00
0.000000000000E+00
0.000000000000E+00
0.000000000000E+00
0.000000000000E+00
0.000000000000E+00
0.000000000000E+00
0.000000000000E+00
0.000000000000E+00
0.000000000000E+00
0.000000000000E+00
0.000000000000E+00
0.000000000000E+00
0.000000000000E+00
0.000000000000E+00
0.000000000000E+00
0.000000000000E+00
0.000000000000E+00
0.000000000000E+00
0.000000000000E+00
0.000000000000E+00
0.000000000000E+00
0.000000000000E+00
0.000000000000E+00
0.000000000000E+00
0.000000000000E+00
0.000000000000E+00
0.000000000000E+00
0.000000000000E+00
0.000000000000E+00
0.000000000000E+00
0.000000000000E+00
0.000000000000E+00
0.000000000000E+00
0.000000000000E+00
0.000000000000E+00
0.000000000000E+00
0.000000000000E+00
0.000000000000E+00
0.000000000000E+00
0.000000000000E+00
0.000000000000E+00
0.000000000000E+00
0.000000000000E+00
0.000000000000E+00
0.000000000000E+00
0.000000000000E+00
0.000000000000E+00
0.000000000000E+00
0.000000000000E+00
0.000000000000E+00
0.000000000000E+00
0.000000000000E+00
0.000000000000E+00
0.000000000000E+00
0.000000000000E+00
0.000000000000E+00
0.000000000000E+00
0.000000000000E+00
0.000000000000E+00
0.000000000000E+00
0.000000000000E+00
0.000000000000E+00
0.000000000000E+00
0.000000000000E+00
0.000000000000E+00
0.000000000000E+00
0.000000000000E+00
0.000000000000E+00
0.000000000000E+00
0.000000000000E+00
0.000000000000E+00
0.000000000000E+00
0.000000000000E+00
0.000000000000E+00
0.000000000000E+00
0.000000000000E+00
0.000000000000E+00
0.000000000000E+00
0.000000000000E+00
0.000000000000E+00
0.000000000000E+00
0.000000000000E+00
0.000000000000E+00
0.000000000000E+00
0.000000000000E+00
0.000000000000E+00
0.000000000000E+00
0.000000000000E+00
0.000000000000E+00
0.000000000000E+00
0.000000000000E+00
0.000000000000E+00
0.000000000000E+00
0.000000000000E+00
0.000000000000E+00
0.000000000000E+00
0.000000000000E+00
0.000000000000E+00
0.000000000000E+00
0.000000000000E+00
0.000000000000E+00
0.000000000000E+00
0.000000000000E+00
0.000000000000E+00
0.000000000000E+00
0.000000000000E+00
0.000000000000E+00
0.000000000000E+00
0.000000000000E+00
0.000000000000E+00
0.000000000000E+00
0.000000000000E+00
0.000000000000E+00
0.000000000000E+00
0.000000000000E+00
0.000000000000E+00
0.000000000000E+00
0.000000000000E+00
0.000000000000E+00
0.000000000000E+00
0.000000000000E+00
0.000000000000E+00
0.000000000000E+00
0.000000000000E+00
0.000000000000E+00
0.000000000000E+00
0.000000000000E+00
0.000000000000E+00
0.000000000000E+00
0.000000000000E+00
0.000000000000E+00
0.000000000000E+00
0.000000000000E+00
0.000000000000E+00
0.000000000000E+00
0.000000000000E+00
0.000000000000E+00
0.000000000000E+00
0.000000000000E+00
0.000000000000E+00
0.000000000000E+00
0.000000000000E+00
0.000000000000E+00
0.000000000000E+00
0.000000000000E+00
0.000000000000E+00
0.000000000000E+00
0.000000000000E+00
0.000000000000E+00
0.000000000000E+00
0.000000000000E+00
0.000000000000E+00
0.000000000000E+00
0.000000000000E+00
0.000000000000E+00
0.000000000000E+00
0.000000000000E+00
0.000000000000E+00
0.000000000000E+00
0.000000000000E+00
0.000000000000E+00
0.000000000000E+00
0.000000000000E+00
0.000000000000E+00
0.000000000000E+00
0.000000000000E+00
0.000000000000E+00
0.000000000000E+00
0.000000000000E+00
0.000000000000E+00
0.000000000000E+00
0.000000000000E+00
0.000000000000E+00
0.000000000000E+00
0.000000000000E+00
0.000000000000E+00
0.000000000000E+00
0.000000000000E+00
0.000000000000E+00
0.000000000000E+00
0.000000000000E+00
0.000000000000E+00
0.000000000000E+00
0.000000000000E+00
0.000000000000E+00
0.000000000000E+00
0.000000000000E+00
0.000000000000E+00
0.000000000000E+00
0.000000000000E+00
0.000000000000E+00
0.000000000000E+00
0.000000000000E+00
0.000000000000E+00
0.000000000000E+00
0.000000000000E+00
0.000000000000E+00
0.000000000000E+00
0.000000000000E+00
0.000000000000E+00
0.000000000000E+00
0.000000000000E+00
0.000000000000E+00
0.000000000000E+00
0.000000000000E+00
0.000000000000E+00
0.000000000000E+00
0.000000000000E+00
0.000000000000E+00
0.000000000000E+00
0.000000000000E+00
0.000000000000E+00
0.000000000000E+00
0.000000000000E+00
0.000000000000E+00
0.000000000000E+00
0.000000000000E+00
0.000000000000E+00
0.000000000000E+00
0.000000000000E+00
0.000000000000E+00
0.000000000000E+00
0.000000000000E+00
0.000000000000E+00
0.000000000000E+00
0.000000000000E+00
0.000000000000E+00
0.000000000000E+00
0.000000000000E+00
0.000000000000E+00
0.000000000000E+00
0.000000000000E+00
0.000000000000E+00
0.000000000000E+00
0.000000000000E+00
0.000000000000E+00
0.000000000000E+00
0.000000000000E+00
0.000000000000E+00
0.000000000000E+00
0.000000000000E+00
0.000000000000E+00
0.000000000000E+00
0.000000000000E+00
0.000000000000E+00
0.000000000000E+00
0.000000000000E+00
0.000000000000E+00
0.000000000000E+00
0.000000000000E+00
0.000000000000E+00
0.000000000000E+00
0.000000000000E+00
0.000000000000E+00
0.000000000000E+00
0.000000000000E+00
0.000000000000E+00
0.000000000000E+00
0.000000000000E+00
0.000000000000E+00
0.000000000000E+00
0.000000000000E+00
0.000000000000E+00
0.000000000000E+00
0.000000000000E+00
0.000000000000E+00
0.000000000000E+00
0.000000000000E+00
0.000000000000E+00
0.000000000000E+00
0.000000000000E+00
0.000000000000E+00
0.000000000000E+00
0.000000000000E+00
0.000000000000E+00
0.000000000000E+00
0.000000000000E+00
0.000000000000E+00
0.000000000000E+00
0.000000000000E+00
0.000000000000E+00
0.000000000000E+00
0.000000000000E+00
0.000000000000E+00
0.000000000000E+00
0.000000000000E+00
0.000000000000E+00
0.000000000000E+00
0.000000000000E+00
0.000000000000E+00
0.000000000000E+00
0.000000000000E+00
0.000000000000E+00
0.000000000000E+00
0.000000000000E+00
0.000000000000E+00
0.000000000000E+00
0.000000000000E+00
0.000000000000E+00
0.000000000000E+00
0.000000000000E+00
0.000000000000E+00
0.000000000000E+00
0.000000000000E+00
0.000000000000E+00
0.000000000000E+00
0.000000000000E+00
0.000000000000E+00
0.000000000000E+00
0.000000000000E+00
0.000000000000E+00
0.000000000000E+00
0.000000000000E+00
0.000000000000E+00
0.000000000000E+00
0.000000000000E+00
0.000000000000E+00
0.000000000000E+00
0.000000000000E+00
0.000000000000E+00
0.000000000000E+00
0.000000000000E+00
0.000000000000E+00
0.000000000000E+00
0.000000000000E+00
0.000000000000E+00
0.000000000000E+00
0.000000000000E+00
0.000000000000E+00
0.000000000000E+00
0.000000000000E+00
0.000000000000E+00
0.000000000000E+00
0.000000000000E+00
0.000000000000E+00
0.000000000000E+00
0.000000000000E+00
0.000000000000E+00
0.000000000000E+00
0.000000000000E+00
0.000000000000E+00
0.000000000000E+00
0.000000000000E+00
0.000000000000E+00
0.000000000000E+00
0.000000000000E+00
0.000000000000E+00
0.000000000000E+00
0.000000000000E+00
0.000000000000E+00
0.000000000000E+00
0.000000000000E+00
0.000000000000E+00
0.000000000000E+00
0.000000000000E+00
0.000000000000E+00
0.000000000000E+00
0.000000000000E+00
0.000000000000E+00
0.000000000000E+00
0.000000000000E+00
0.000000000000E+00
0.000000000000E+00
0.000000000000E+00
0.000000000000E+00
0.000000000000E+00
0.000000000000E+00
0.000000000000E+00
0.000000000000E+00
0.000000000000E+00
0.000000000000E+00
0.000000000000E+00
0.000000000000E+00
0.000000000000E+00
0.000000000000E+00
0.000000000000E+00
0.000000000000E+00
0.000000000000E+00
0.000000000000E+00
0.000000000000E+00
0.000000000000E+00
0.000000000000E+00
0.000000000000E+00
0.000000000000E+00
0.000000000000E+00
0.000000000000E+00
0.000000000000E+00
0.000000000000E+00
0.000000000000E+00
0.000000000000E+00
0.000000000000E+00
0.000000000000E+00
0.000000000000E+00
0.000000000000E+00
0.000000000000E+00
0.000000000000E+00
0.000000000000E+00
0.000000000000E+00
0.000000000000E+00
0.000000000000E+00
0.000000000000E+00
0.000000000000E+00
0.000000000000E+00
0.000000000000E+00
0.000000000000E+00
0.000000000000E+00
0.000000000000E+00
0.000000000000E+00
0.000000000000E+00
0.000000000000E+00
0.000000000000E+00
0.000000000000E+00
0.000000000000E+00
0.000000000000E+00
0.000000000000E+00
0.000000000000E+00
0.000000000000E+00
0.000000000000E+00
0.000000000000E+00
0.000000000000E+00
0.000000000000E+00
0.000000000000E+00
0.000000000000E+00
0.000000000000E+00
0.000000000000E+00
0.000000000000E+00
0.000000000000E+00
0.000000000000E+00
0.000000000000E+00
0.000000000000E+00
0.000000000000E+00
0.000000000000E+00
0.000000000000E+00
0.000000000000E+00
0.000000000000E+00
0.000000000000E+00
0.000000000000E+00
0.000000000000E+00
0.000000000000E+00
0.000000000000E+00
0.000000000000E+00
0.000000000000E+00
0.000000000000E+00
0.000000000000E+00
0.000000000000E+00
0.000000000000E+00
0.000000000000E+00
0.000000000000E+00
0.000000000000E+00
0.000000000000E+00
0.000000000000E+00
0.000000000000E+00
0.000000000000E+00
0.000000000000E+00
0.000000000000E+00
0.000000000000E+00
0.000000000000E+00
0.000000000000E+00
0.000000000000E+00
0.000000000000E+00
0.000000000000E+00
0.000000000000E+00
0.000000000000E+00
0.000000000000E+00
0.000000000000E+00
0.000000000000E+00
0.000000000000E+00
0.000000000000E+00
0.000000000000E+00
0.000000000000E+00
0.000000000000E+00
0.000000000000E+00
0.000000000000E+00
0.000000000000E+00
0.000000000000E+00
0.000000000000E+00
0.000000000000E+00
0.000000000000E+00
0.000000000000E+00
0.000000000000E+00
0.000000000000E+00
0.000000000000E+00
0.000000000000E+00
0.000000000000E+00
0.000000000000E+00
0.000000000000E+00
0.000000000000E+00
0.000000000000E+00
0.000000000000E+00
0.000000000000E+00
0.000000000000E+00
0.000000000000E+00
0.000000000000E+00
0.000000000000E+00
0.000000000000E+00
0.000000000000E+00
0.000000000000E+00
0.000000000000E+00
0.000000000000E+00
0.000000000000E+00
0.000000000000E+00
0.000000000000E+00
0.000000000000E+00
0.000000000000E+00
0.000000000000E+00
0.000000000000E+00
0.000000000000E+00
0.000000000000E+00
0.000000000000E+00
0.000000000000E+00
0.000000000000E+00
0.000000000000E+00
0.000000000000E+00
0.000000000000E+00
0.000000000000E+00
0.000000000000E+00
0.000000000000E+00
0.000000000000E+00
0.000000000000E+00
0.000000000000E+00
0.000000000000E+00
0.000000000000E+00
0.000000000000E+00
0.000000000000E+00
0.000000000000E+00
0.000000000000E+00
0.000000000000E+00
0.000000000000E+00
0.000000000000E+00
0.000000000000E+00
0.000000000000E+00
0.000000000000E+00
0.000000000000E+00
0.000000000000E+00
0.000000000000E+00
0.000000000000E+00
0.000000000000E+00
0.000000000000E+00
0.000000000000E+00
0.000000000000E+00
0.000000000000E+00
0.000000000000E+00
0.000000000000E+00
0.000000000000E+00
0.000000000000E+00
0.000000000000E+00
0.000000000000E+00
0.000000000000E+00
0.000000000000E+00
0.000000000000E+00
0.000000000000E+00
0.000000000000E+00
0.000000000000E+00
0.000000000000E+00
0.000000000000E+00
0.000000000000E+00
0.000000000000E+00
0.000000000000E+00
0.000000000000E+00
0.000000000000E+00
0.000000000000E+00
0.000000000000E+00
0.000000000000E+00
0.000000000000E+00
0.000000000000E+00
0.000000000000E+00
0.000000000000E+00
0.000000000000E+00
0.000000000000E+00
0.000000000000E+00
0.000000000000E+00
0.000000000000E+00
0.000000000000E+00
0.000000000000E+00
0.000000000000E+00
0.000000000000E+00
0.000000000000E+00
0.000000000000E+00
0.000000000000E+00
0.000000000000E+00
0.000000000000E+00
0.000000000000E+00
0.000000000000E+00
0.000000000000E+00
0.000000000000E+00
0.000000000000E+00
0.000000000000E+00
0.000000000000E+00
0.000000000000E+00
0.000000000000E+00
0.000000000000E+00
0.000000000000E+00
0.000000000000E+00
0.000000000000E+00
0.000000000000E+00
0.000000000000E+00
0.000000000000E+00
0.000000000000E+00
0.000000000000E+00
0.000000000000E+00
0.000000000000E+00
0.000000000000E+00
0.000000000000E+00
0.000000000000E+00
0.000000000000E+00
0.000000000000E+00
0.000000000000E+00
0.000000000000E+00
0.000000000000E+00
0.000000000000E+00
0.000000000000E+00
0.000000000000E+00
0.000000000000E+00
0.000000000000E+00
0.000000000000E+00
0.000000000000E+00
0.000000000000E+00
0.000000000000E+00
0.000000000000E+00
0.000000000000E+00
0.000000000000E+00
0.000000000000E+00
0.000000000000E+00
0.000000000000E+00
0.000000000000E+00
0.000000000000E+00
0.000000000000E+00
0.000000000000E+00
0.000000000000E+00
0.000000000000E+00
0.000000000000E+00
0.000000000000E+00
0.000000000000E+00
0.000000000000E+00
0.000000000000E+00
0.000000000000E+00
0.000000000000E+00
0.000000000000E+00
0.000000000000E+00
0.000000000000E+00
0.000000000000E+00
0.000000000000E+00
0.000000000000E+00
0.000000000000E+00
0.000000000000E+00
0.000000000000E+00
0.000000000000E+00
0.000000000000E+00
0.000000000000E+00
0.000000000000E+00
0.000000000000E+00
0.000000000000E+00
0.000000000000E+00
0.000000000000E+00
0.000000000000E+00
0.000000000000E+00
0.000000000000E+00
0.000000000000E+00
0.000000000000E+00
0.000000000000E+00
0.000000000000E+00
0.000000000000E+00
0.000000000000E+00
0.000000000000E+00
0.000000000000E+00
0.000000000000E+00
0.000000000000E+00
0.000000000000E+00
0.000000000000E+00
0.000000000000E+00
0.000000000000E+00
0.000000000000E+00
0.000000000000E+00
0.000000000000E+00
0.000000000000E+00
0.000000000000E+00
0.000000000000E+00
0.000000000000E+00
0.000000000000E+00
0.000000000000E+00
0.000000000000E+00
0.000000000000E+00
0.000000000000E+00
0.000000000000E+00
0.000000000000E+00
0.000000000000E+00
0.000000000000E+00
0.000000000000E+00
0.000000000000E+00
0.000000000000E+00
0.000000000000E+00
0.000000000000E+00
0.000000000000E+00
0.000000000000E+00
0.000000000000E+00
0.000000000000E+00
0.000000000000E+00
0.000000000000E+00
0.000000000000E+00
0.000000000000E+00
0.000000000000E+00
0.000000000000E+00
0.000000000000E+00
0.000000000000E+00
0.000000000000E+00
0.000000000000E+00
0.000000000000E+00
0.000000000000E+00
0.000000000000E+00
0.000000000000E+00
0.000000000000E+00
0.000000000000E+00
0.000000000000E+00
0.000000000000E+00
0.000000000000E+00
0.000000000000E+00
0.000000000000E+00
0.000000000000E+00
0.000000000000E+00
0.000000000000E+00
0.000000000000E+00
0.000000000000E+00
0.000000000000E+00
0.000000000000E+00
0.000000000000E+00
0.000000000000E+00
0.000000000000E+00
0.000000000000E+00
0.000000000000E+00
0.000000000000E+00
0.000000000000E+00
0.000000000000E+00
0.000000000000E+00
0.000000000000E+00
0.000000000000E+00
0.000000000000E+00
0.000000000000E+00
0.000000000000E+00
0.000000000000E+00
0.000000000000E+00
0.000000000000E+00
0.000000000000E+00
0.000000000000E+00
0.000000000000E+00
0.000000000000E+00
0.000000000000E+00
0.000000000000E+00
0.000000000000E+00
0.000000000000E+00
0.000000000000E+00
0.000000000000E+00
0.000000000000E+00
0.000000000000E+00
0.000000000000E+00
0.000000000000E+00
0.000000000000E+00
0.000000000000E+00
0.000000000000E+00
0.000000000000E+00
0.000000000000E+00
0.000000000000E+00
0.000000000000E+00
0.000000000000E+00
0.000000000000E+00
0.000000000000E+00
0.000000000000E+00
0.000000000000E+00
0.000000000000E+00
0.000000000000E+00
0.000000000000E+00
0.000000000000E+00
0.000000000000E+00
0.000000000000E+00
0.000000000000E+00
0.000000000000E+00
0.000000000000E+00
0.000000000000E+00
0.000000000000E+00
0.000000000000E+00
0.000000000000E+00
0.000000000000E+00
0.000000000000E+00
0.000000000000E+00
0.000000000000E+00
0.000000000000E+00
0.000000000000E+00
0.000000000000E+00
0.000000000000E+00
0.000000000000E+00
0.000000000000E+00
0.000000000000E+00
0.000000000000E+00
0.000000000000E+00
0.000000000000E+00
0.000000000000E+00
0.000000000000E+00
0.000000000000E+00
0.000000000000E+00
0.000000000000E+00
0.000000000000E+00
0.000000000000E+00
0.000000000000E+00
0.000000000000E+00
0.000000000000E+00
0.000000000000E+00
0.000000000000E+00
0.000000000000E+00
0.000000000000E+00
0.000000000000E+00
0.000000000000E+00
0.000000000000E+00
0.000000000000E+00
0.000000000000E+00
0.000000000000E+00
0.000000000000E+00
0.000000000000E+00
0.000000000000E+00
0.000000000000E+00
0.000000000000E+00
0.000000000000E+00
0.000000000000E+00
0.000000000000E+00
0.000000000000E+00
0.000000000000E+00
0.000000000000E+00
0.000000000000E+00
0.000000000000E+00
0.000000000000E+00
0.000000000000E+00
0.000000000000E+00
0.000000000000E+00
0.000000000000E+00
0.000000000000E+00
0.000000000000E+00
0.000000000000E+00
0.000000000000E+00
0.000000000000E+00
0.000000000000E+00
0.000000000000E+00
0.000000000000E+00
0.000000000000E+00
0.000000000000E+00
0.000000000000E+00
0.000000000000E+00
0.000000000000E+00
0.000000000000E+00
0.000000000000E+00
0.000000000000E+00
0.000000000000E+00
0.000000000000E+00
0.000000000000E+00
0.000000000000E+00
0.000000000000E+00
0.000000000000E+00
0.000000000000E+00
0.000000000000E+00
0.000000000000E+00
0.000000000000E+00
0.000000000000E+00
0.000000000000E+00
0.000000000000E+00
0.000000000000E+00
0.000000000000E+00
0.000000000000E+00
0.000000000000E+00
0.000000000000E+00
0.000000000000E+00
0.000000000000E+00
0.000000000000E+00
0.000000000000E+00
0.000000000000E+00
0.000000000000E+00
0.000000000000E+00
0.000000000000E+00
0.000000000000E+00
0.000000000000E+00
0.000000000000E+00
0.000000000000E+00
0.000000000000E+00
0.000000000000E+00
0.000000000000E+00
0.000000000000E+00
0.000000000000E+00
0.000000000000E+00
0.000000000000E+00
0.000000000000E+00
0.000000000000E+00
0.000000000000E+00
0.000000000000E+00
0.000000000000E+00
0.000000000000E+00
0.000000000000E+00
0.000000000000E+00
0.000000000000E+00
0.000000000000E+00
0.000000000000E+00
0.000000000000E+00
0.000000000000E+00
0.000000000000E+00
0.000000000000E+00
0.000000000000E+00
0.000000000000E+00
0.000000000000E+00
0.000000000000E+00
0.000000000000E+00
0.000000000000E+00
0.000000000000E+00
0.000000000000E+00
0.000000000000E+00
0.000000000000E+00
0.000000000000E+00
0.000000000000E+00
0.000000000000E+00
0.000000000000E+00
0.000000000000E+00
0.000000000000E+00
0.000000000000E+00
0.000000000000E+00
0.000000000000E+00
0.000000000000E+00
0.000000000000E+00
0.000000000000E+00
0.000000000000E+00
0.000000000000E+00
0.000000000000E+00
0.000000000000E+00
0.000000000000E+00
0.000000000000E+00
0.000000000000E+00
0.000000000000E+00
0.000000000000E+00
0.000000000000E+00
0.000000000000E+00
0.000000000000E+00
0.000000000000E+00
0.000000000000E+00
0.000000000000E+00
0.000000000000E+00
0.000000000000E+00
0.000000000000E+00
0.000000000000E+00
0.000000000000E+00
0.000000000000E+00
0.000000000000E+00
0.000000000000E+00
0.000000000000E+00
0.000000000000E+00
0.000000000000E+00
0.000000000000E+00
0.000000000000E+00
0.000000000000E+00
0.000000000000E+00
0.000000000000E+00
0.000000000000E+00
0.000000000000E+00
0.000000000000E+00
0.000000000000E+00
0.000000000000E+00
0.000000000000E+00
0.000000000000E+00
0.000000000000E+00
0.000000000000E+00
0.000000000000E+00
0.000000000000E+00
0.000000000000E+00
0.000000000000E+00
0.000000000000E+00
0.000000000000E+00
0.000000000000E+00
0.000000000000E+00
0.000000000000E+00
0.000000000000E+00
0.000000000000E+00
0.000000000000E+00
0.000000000000E+00
0.000000000000E+00
0.000000000000E+00
0.000000000000E+00
0.000000000000E+00
0.000000000000E+00
0.000000000000E+00
0.000000000000E+00
0.000000000000E+00
0.000000000000E+00
0.000000000000E+00
0.000000000000E+00
0.000000000000E+00
0.000000000000E+00
0.000000000000E+00
0.000000000000E+00
0.000000000000E+00
0.000000000000E+00
0.000000000000E+00
0.000000000000E+00
0.000000000000E+00
0.000000000000E+00
0.000000000000E+00
0.000000000000E+00
0.000000000000E+00
0.000000000000E+00
0.000000000000E+00
0.000000000000E+00
0.000000000000E+00
0.000000000000E+00
0.000000000000E+00
0.000000000000E+00
0.000000000000E+00
0.000000000000E+00
0.000000000000E+00
0.000000000000E+00
0.000000000000E+00
0.000000000000E+00
0.000000000000E+00
0.000000000000E+00
0.000000000000E+00
0.000000000000E+00
0.000000000000E+00
0.000000000000E+00
0.000000000000E+00
0.000000000000E+00
0.000000000000E+00
0.000000000000E+00
0.000000000000E+00
0.000000000000E+00
0.000000000000E+00
0.000000000000E+00
0.000000000000E+00
0.000000000000E+00
0.000000000000E+00
0.000000000000E+00
0.000000000000E+00
0.000000000000E+00
0.000000000000E+00
0.000000000000E+00
0.000000000000E+00
0.000000000000E+00
0.000000000000E+00
0.000000000000E+00
0.000000000000E+00
0.000000000000E+00
0.000000000000E+00
0.000000000000E+00
0.000000000000E+00
0.000000000000E+00
0.000000000000E+00
0.000000000000E+00
0.000000000000E+00
0.000000000000E+00
0.000000000000E+00
0.000000000000E+00
0.000000000000E+00
0.000000000000E+00
0.000000000000E+00
0.000000000000E+00
0.000000000000E+00
0.000000000000E+00
0.000000000000E+00
0.000000000000E+00
0.000000000000E+00
0.000000000000E+00
0.000000000000E+00
0.000000000000E+00
0.000000000000E+00
0.000000000000E+00
0.000000000000E+00
0.000000000000E+00
0.000000000000E+00
0.000000000000E+00
0.000000000000E+00
0.000000000000E+00
0.000000000000E+00
0.000000000000E+00
0.000000000000E+00
0.000000000000E+00
0.000000000000E+00
0.000000000000E+00
0.000000000000E+00
0.000000000000E+00
0.000000000000E+00
0.000000000000E+00
0.000000000000E+00
0.000000000000E+00
0.000000000000E+00
0.000000000000E+00
0.000000000000E+00
0.000000000000E+00
0.000000000000E+00
0.000000000000E+00
0.000000000000E+00
0.000000000000E+00
0.000000000000E+00
0.000000000000E+00
0.000000000000E+00
0.000000000000E+00
0.000000000000E+00
0.000000000000E+00
0.000000000000E+00
0.000000000000E+00
0.000000000000E+00
0.000000000000E+00
0.000000000000E+00
0.000000000000E+00
0.000000000000E+00
0.000000000000E+00
0.000000000000E+00
0.000000000000E+00
0.000000000000E+00
0.000000000000E+00
0.000000000000E+00
0.000000000000E+00
0.000000000000E+00
0.000000000000E+00
0.000000000000E+00
0.000000000000E+00
0.000000000000E+00
0.000000000000E+00
0.000000000000E+00
0.000000000000E+00
0.000000000000E+00
0.000000000000E+00
0.000000000000E+00
0.000000000000E+00
0.000000000000E+00
0.000000000000E+00
0.000000000000E+00
0.000000000000E+00
0.000000000000E+00
0.000000000000E+00
0.000000000000E+00
0.000000000000E+00
0.000000000000E+00
0.000000000000E+00
0.000000000000E+00
0.000000000000E+00
0.000000000000E+00
0.000000000000E+00
0.000000000000E+00
0.000000000000E+00
0.000000000000E+00
0.000000000000E+00
0.000000000000E+00
0.000000000000E+00
0.000000000000E+00
0.000000000000E+00
0.000000000000E+00
0.000000000000E+00
0.000000000000E+00
0.000000000000E+00
0.000000000000E+00
0.000000000000E+00
0.000000000000E+00
0.000000000000E+00
0.000000000000E+00
0.000000000000E+00
0.000000000000E+00
0.000000000000E+00
0.000000000000E+00
0.000000000000E+00
0.000000000000E+00
0.000000000000E+00
0.000000000000E+00
0.000000000000E+00
0.000000000000E+00
0.000000000000E+00
0.000000000000E+00
0.000000000000E+00
0.000000000000E+00
0.000000000000E+00
0.000000000000E+00
0.000000000000E+00
0.000000000000E+00
0.000000000000E+00
0.000000000000E+00
0.000000000000E+00
0.000000000000E+00
0.000000000000E+00
0.000000000000E+00
0.000000000000E+00
0.000000000000E+00
0.000000000000E+00
0.000000000000E+00
0.000000000000E+00
0.000000000000E+00
0.000000000000E+00
0.000000000000E+00
0.000000000000E+00
0.000000000000E+00
0.000000000000E+00
0.000000000000E+00
0.000000000000E+00
0.000000000000E+00
0.000000000000E+00
0.000000000000E+00
0.000000000000E+00
0.000000000000E+00
0.000000000000E+00
0.000000000000E+00
0.000000000000E+00
0.000000000000E+00
0.000000000000E+00
0.000000000000E+00
0.000000000000E+00
0.000000000000E+00
0.000000000000E+00
0.000000000000E+00
0.000000000000E+00
0.000000000000E+00
0.000000000000E+00
0.000000000000E+00
0.000000000000E+00
0.000000000000E+00
0.000000000000E+00
0.000000000000E+00
0.000000000000E+00
0.000000000000E+00
0.000000000000E+00
0.000000000000E+00
0.000000000000E+00
0.000000000000E+00
0.000000000000E+00
0.000000000000E+00
0.000000000000E+00
0.000000000000E+00
0.000000000000E+00
0.000000000000E+00
0.000000000000E+00
0.000000000000E+00
0.000000000000E+00
0.000000000000E+00
0.000000000000E+00
0.000000000000E+00
0.000000000000E+00
0.000000000000E+00
0.000000000000E+00
0.000000000000E+00
0.000000000000E+00
0.000000000000E+00
0.000000000000E+00
0.000000000000E+00
0.000000000000E+00
0.000000000000E+00
0.000000000000E+00
0.000000000000E+00
0.000000000000E+00
0.000000000000E+00
0.000000000000E+00
0.000000000000E+00
0.000000000000E+00
0.000000000000E+00
0.000000000000E+00
0.000000000000E+00
0.000000000000E+00
0.000000000000E+00
0.000000000000E+00
0.000000000000E+00
0.000000000000E+00
0.000000000000E+00
0.000000000000E+00
0.000000000000E+00
0.000000000000E+00
0.000000000000E+00
0.000000000000E+00
0.000000000000E+00
0.000000000000E+00
0.000000000000E+00
0.000000000000E+00
0.000000000000E+00
0.000000000000E+00
0.000000000000E+00
0.000000000000E+00
0.000000000000E+00
0.000000000000E+00
0.000000000000E+00
0.000000000000E+00
0.000000000000E+00
0.000000000000E+00
0.000000000000E+00
0.000000000000E+00
0.000000000000E+00
0.000000000000E+00
0.000000000000E+00
0.000000000000E+00
0.000000000000E+00
0.000000000000E+00
0.000000000000E+00
0.000000000000E+00
0.000000000000E+00
0.000000000000E+00
0.000000000000E+00
0.000000000000E+00
0.000000000000E+00
0.000000000000E+00
0.000000000000E+00
0.000000000000E+00
0.000000000000E+00
0.000000000000E+00
0.000000000000E+00
0.000000000000E+00
0.000000000000E+00
0.000000000000E+00
0.000000000000E+00
0.000000000000E+00
0.000000000000E+00
0.000000000000E+00
0.000000000000E+00
0.000000000000E+00
0.000000000000E+00
0.000000000000E+00
0.000000000000E+00
0.000000000000E+00
0.000000000000E+00
0.000000000000E+00
0.000000000000E+00
0.000000000000E+00
0.000000000000E+00
0.000000000000E+00
0.000000000000E+00
0.000000000000E+00
0.000000000000E+00
0.000000000000E+00
0.000000000000E+00
0.000000000000E+00
0.000000000000E+00
0.000000000000E+00
0.000000000000E+00
0.000000000000E+00
0.000000000000E+00
0.000000000000E+00
0.000000000000E+00
0.000000000000E+00
0.000000000000E+00
0.000000000000E+00
0.000000000000E+00
0.000000000000E+00
0.000000000000E+00
0.000000000000E+00
0.000000000000E+00
0.000000000000E+00
0.000000000000E+00
0.000000000000E+00
0.000000000000E+00
0.000000000000E+00
0.000000000000E+00
0.000000000000E+00
0.000000000000E+00
0.000000000000E+00
0.000000000000E+00
0.000000000000E+00
0.000000000000E+00
0.000000000000E+00
0.000000000000E+00
0.000000000000E+00
0.000000000000E+00
0.000000000000E+00
0.000000000000E+00
0.000000000000E+00
0.000000000000E+00
0.000000000000E+00
0.000000000000E+00
0.000000000000E+00
0.000000000000E+00
0.000000000000E+00
0.000000000000E+00
0.000000000000E+00
0.000000000000E+00
0.000000000000E+00
0.000000000000E+00
0.000000000000E+00
0.000000000000E+00
0.000000000000E+00
0.000000000000E+00
0.000000000000E+00
0.000000000000E+00
0.000000000000E+00
0.000000000000E+00
0.000000000000E+00
0.000000000000E+00
0.000000000000E+00
0.000000000000E+00
0.000000000000E+00
0.000000000000E+00
0.000000000000E+00
0.000000000000E+00
0.000000000000E+00
0.000000000000E+00
0.000000000000E+00
0.000000000000E+00
0.000000000000E+00
0.000000000000E+00
0.000000000000E+00
0.000000000000E+00
0.000000000000E+00
0.000000000000E+00
0.000000000000E+00
0.000000000000E+00
0.000000000000E+00
0.000000000000E+00
0.000000000000E+00
0.000000000000E+00
0.000000000000E+00
0.000000000000E+00
0.000000000000E+00
0.000000000000E+00
0.000000000000E+00
0.000000000000E+00
0.000000000000E+00
0.000000000000E+00
0.000000000000E+00
0.000000000000E+00
0.000000000000E+00
0.000000000000E+00
0.000000000000E+00
0.000000000000E+00
0.000000000000E+00
0.000000000000E+00
0.000000000000E+00
0.000000000000E+00
0.000000000000E+00
0.000000000000E+00
0.000000000000E+00
0.000000000000E+00
0.000000000000E+00
0.000000000000E+00
0.000000000000E+00
0.000000000000E+00
0.000000000000E+00
0.000000000000E+00
0.000000000000E+00
0.000000000000E+00
0.000000000000E+00
0.000000000000E+00
0.000000000000E+00
0.000000000000E+00
0.000000000000E+00
0.000000000000E+00
0.000000000000E+00
0.000000000000E+00
0.000000000000E+00
0.000000000000E+00
0.000000000000E+00
0.000000000000E+00
0.000000000000E+00
0.000000000000E+00
0.000000000000E+00
0.000000000000E+00
0.000000000000E+00
0.000000000000E+00
0.000000000000E+00
0.000000000000E+00
0.000000000000E+00
0.000000000000E+00
0.000000000000E+00
0.000000000000E+00
0.000000000000E+00
0.000000000000E+00
0.000000000000E+00
0.000000000000E+00
0.000000000000E+00
0.000000000000E+00
0.000000000000E+00
0.000000000000E+00
0.000000000000E+00
0.000000000000E+00
0.000000000000E+00
0.000000000000E+00
0.000000000000E+00
0.000000000000E+00
0.000000000000E+00
0.000000000000E+00
0.000000000000E+00
0.000000000000E+00
0.000000000000E+00
0.000000000000E+00
0.000000000000E+00
0.000000000000E+00
0.000000000000E+00
0.000000000000E+00
0.000000000000E+00
0.000000000000E+00
0.000000000000E+00
0.000000000000E+00
0.000000000000E+00
0.000000000000E+00
0.000000000000E+00
0.000000000000E+00
0.000000000000E+00
0.000000000000E+00
0.000000000000E+00
0.000000000000E+00
0.000000000000E+00
0.000000000000E+00
0.000000000000E+00
0.000000000000E+00
0.000000000000E+00
0.000000000000E+00
0.000000000000E+00
0.000000000000E+00
0.000000000000E+00
0.000000000000E+00
0.000000000000E+00
0.000000000000E+00
0.000000000000E+00
0.000000000000E+00
0.000000000000E+00
0.000000000000E+00
0.000000000000E+00
0.000000000000E+00
0.000000000000E+00
0.000000000000E+00
0.000000000000E+00
0.000000000000E+00
0.000000000000E+00
0.000000000000E+00
0.000000000000E+00
0.000000000000E+00
0.000000000000E+00
0.000000000000E+00
0.000000000000E+00
0.000000000000E+00
0.000000000000E+00
0.000000000000E+00
0.000000000000E+00
0.000000000000E+00
0.000000000000E+00
0.000000000000E+00
0.000000000000E+00
0.000000000000E+00
0.000000000000E+00
0.000000000000E+00
0.000000000000E+00
0.000000000000E+00
0.000000000000E+00
0.000000000000E+00
0.000000000000E+00
0.000000000000E+00
0.000000000000E+00
0.000000000000E+00
0.000000000000E+00
0.000000000000E+00
0.000000000000E+00
0.000000000000E+00
0.000000000000E+00
0.000000000000E+00
0.000000000000E+00
0.000000000000E+00
0.000000000000E+00
0.000000000000E+00
0.000000000000E+00
0.000000000000E+00
0.000000000000E+00
0.000000000000E+00
0.000000000000E+00
0.000000000000E+00
0.000000000000E+00
0.000000000000E+00
0.000000000000E+00
0.000000000000E+00
0.000000000000E+00
0.000000000000E+00
0.000000000000E+00
0.000000000000E+00
0.000000000000E+00
0.000000000000E+00
0.000000000000E+00
0.000000000000E+00
0.000000000000E+00
0.000000000000E+00
0.000000000000E+00
0.000000000000E+00
0.000000000000E+00
0.000000000000E+00
0.000000000000E+00
0.000000000000E+00
0.000000000000E+00
0.000000000000E+00
0.000000000000E+00
0.000000000000E+00
0.000000000000E+00
0.000000000000E+00
0.000000000000E+00
0.000000000000E+00
0.000000000000E+00
0.000000000000E+00
0.000000000000E+00
0.000000000000E+00
0.000000000000E+00
0.000000000000E+00
0.000000000000E+00
0.000000000000E+00
0.000000000000E+00
0.000000000000E+00
0.000000000000E+00
0.000000000000E+00
0.000000000000E+00
0.000000000000E+00
0.000000000000E+00
0.000000000000E+00
0.000000000000E+00
0.000000000000E+00
0.000000000000E+00
0.000000000000E+00
0.000000000000E+00
0.000000000000E+00
0.000000000000E+00
0.000000000000E+00
0.000000000000E+00
0.000000000000E+00
0.000000000000E+00
0.000000000000E+00
0.000000000000E+00
0.000000000000E+00
0.000000000000E+00
0.000000000000E+00
0.000000000000E+00
0.000000000000E+00
0.000000000000E+00
0.000000000000E+00
0.000000000000E+00
0.000000000000E+00
0.000000000000E+00
0.000000000000E+00
0.000000000000E+00
0.000000000000E+00
0.000000000000E+00
0.000000000000E+00
0.000000000000E+00
0.000000000000E+00
0.000000000000E+00
0.000000000000E+00
0.000000000000E+00
0.000000000000E+00
0.000000000000E+00
0.000000000000E+00
0.000000000000E+00
0.000000000000E+00
0.000000000000E+00
0.000000000000E+00
0.000000000000E+00
0.000000000000E+00
0.000000000000E+00
0.000000000000E+00
0.000000000000E+00
0.000000000000E+00
0.000000000000E+00
0.000000000000E+00
0.000000000000E+00
0.000000000000E+00
0.000000000000E+00
0.000000000000E+00
0.000000000000E+00
0.000000000000E+00
0.000000000000E+00
0.000000000000E+00
0.000000000000E+00
0.000000000000E+00
0.000000000000E+00
0.000000000000E+00
0.000000000000E+00
0.000000000000E+00
0.000000000000E+00
0.000000000000E+00
0.000000000000E+00
0.000000000000E+00
0.000000000000E+00
0.000000000000E+00
0.000000000000E+00
0.000000000000E+00
0.000000000000E+00
0.000000000000E+00
0.000000000000E+00
0.000000000000E+00
0.000000000000E+00
0.000000000000E+00
0.000000000000E+00
0.000000000000E+00
0.000000000000E+00
0.000000000000E+00
0.000000000000E+00
0.000000000000E+00
0.000000000000E+00
0.000000000000E+00
0.000000000000E+00
0.000000000000E+00
0.000000000000E+00
0.000000000000E+00
0.000000000000E+00
0.000000000000E+00
0.000000000000E+00
0.000000000000E+00
0.000000000000E+00
0.000000000000E+00
0.000000000000E+00
0.000000000000E+00
0.000000000000E+00
0.000000000000E+00
0.000000000000E+00
0.000000000000E+00
0.000000000000E+00
0.000000000000E+00
0.000000000000E+00
0.000000000000E+00
0.000000000000E+00
0.000000000000E+00
0.000000000000E+00
0.000000000000E+00
0.000000000000E+00
0.000000000000E+00
0.000000000000E+00
0.000000000000E+00
0.000000000000E+00
0.000000000000E+00
0.000000000000E+00
0.000000000000E+00
0.000000000000E+00
0.000000000000E+00
0.000000000000E+00
0.000000000000E+00
0.000000000000E+00
0.000000000000E+00
0.000000000000E+00
0.000000000000E+00
0.000000000000E+00
0.000000000000E+00
0.000000000000E+00
0.000000000000E+00
0.000000000000E+00
0.000000000000E+00
0.000000000000E+00
0.000000000000E+00
0.000000000000E+00
0.000000000000E+00
0.000000000000E+00
0.000000000000E+00
0.000000000000E+00
0.000000000000E+00
0.000000000000E+00
0.000000000000E+00
0.000000000000E+00
0.000000000000E+00
0.000000000000E+00
0.000000000000E+00
0.000000000000E+00
0.000000000000E+00
0.000000000000E+00
0.000000000000E+00
0.000000000000E+00
0.000000000000E+00
0.000000000000E+00
0.000000000000E+00
0.000000000000E+00
0.000000000000E+00
0.000000000000E+00
0.000000000000E+00
0.000000000000E+00
0.000000000000E+00
0.000000000000E+00
0.000000000000E+00
0.000000000000E+00
0.000000000000E+00
0.000000000000E+00
0.000000000000E+00
0.000000000000E+00
0.000000000000E+00
0.000000000000E+00
0.000000000000E+00
0.000000000000E+00
0.000000000000E+00
0.000000000000E+00
0.000000000000E+00
0.000000000000E+00
0.000000000000E+00
0.000000000000E+00
0.000000000000E+00
0.000000000000E+00
0.000000000000E+00
0.000000000000E+00
0.000000000000E+00
0.000000000000E+00
0.000000000000E+00
0.000000000000E+00
0.000000000000E+00
0.000000000000E+00
0.000000000000E+00
0.000000000000E+00
0.000000000000E+00
0.000000000000E+00
0.000000000000E+00
0.000000000000E+00
0.000000000000E+00
0.000000000000E+00
0.000000000000E+00
0.000000000000E+00
0.000000000000E+00
0.000000000000E+00
0.000000000000E+00
0.000000000000E+00
0.000000000000E+00
0.000000000000E+00
0.000000000000E+00
0.000000000000E+00
0.000000000000E+00
0.000000000000E+00
0.000000000000E+00
0.000000000000E+00
0.000000000000E+00
0.000000000000E+00
0.000000000000E+00
0.000000000000E+00
0.000000000000E+00
0.000000000000E+00
0.000000000000E+00
0.000000000000E+00
0.000000000000E+00
0.000000000000E+00
0.000000000000E+00
0.000000000000E+00
0.000000000000E+00
0.000000000000E+00
0.000000000000E+00
0.000000000000E+00
0.000000000000E+00
0.000000000000E+00
0.000000000000E+00
0.000000000000E+00
0.000000000000E+00
0.000000000000E+00
0.000000000000E+00
0.000000000000E+00
0.000000000000E+00
0.000000000000E+00
0.000000000000E+00
0.000000000000E+00
0.000000000000E+00
0.000000000000E+00
0.000000000000E+00
0.000000000000E+00
0.000000000000E+00
0.000000000000E+00
0.000000000000E+00
0.000000000000E+00
0.000000000000E+00
0.000000000000E+00
0.000000000000E+00
0.000000000000E+00
0.000000000000E+00
0.000000000000E+00
0.000000000000E+00
0.000000000000E+00
0.000000000000E+00
0.000000000000E+00
0.000000000000E+00
0.000000000000E+00
0.000000000000E+00
0.000000000000E+00
0.000000000000E+00
0.000000000000E+00
0.000000000000E+00
0.000000000000E+00
0.000000000000E+00
0.000000000000E+00
0.000000000000E+00
0.000000000000E+00
0.000000000000E+00
0.000000000000E+00
0.000000000000E+00
0.000000000000E+00
0.000000000000E+00
0.000000000000E+00
0.000000000000E+00
0.000000000000E+00
0.000000000000E+00
0.000000000000E+00
0.000000000000E+00
0.000000000000E+00
0.000000000000E+00
0.000000000000E+00
0.000000000000E+00
0.000000000000E+00
0.000000000000E+00
0.000000000000E+00
0.000000000000E+00
0.000000000000E+00
0.000000000000E+00
0.000000000000E+00
0.000000000000E+00
0.000000000000E+00
0.000000000000E+00
0.000000000000E+00
0.000000000000E+00
0.000000000000E+00
0.000000000000E+00
0.000000000000E+00
0.000000000000E+00
0.000000000000E+00
0.000000000000E+00
0.000000000000E+00
0.000000000000E+00
0.000000000000E+00
0.000000000000E+00
0.000000000000E+00
0.000000000000E+00
0.000000000000E+00
0.000000000000E+00
0.000000000000E+00
0.000000000000E+00
0.000000000000E+00
0.000000000000E+00
0.000000000000E+00
0.000000000000E+00
0.000000000000E+00
0.000000000000E+00
0.000000000000E+00
0.000000000000E+00
0.000000000000E+00
0.000000000000E+00
0.000000000000E+00
0.000000000000E+00
0.000000000000E+00
0.000000000000E+00
0.000000000000E+00
0.000000000000E+00
0.000000000000E+00
0.000000000000E+00
0.000000000000E+00
0.000000000000E+00
0.000000000000E+00
0.000000000000E+00
0.000000000000E+00
0.000000000000E+00
0.000000000000E+00
0.000000000000E+00
0.000000000000E+00
0.000000000000E+00
0.000000000000E+00
0.000000000000E+00
0.000000000000E+00
0.000000000000E+00
0.000000000000E+00
0.000000000000E+00
0.000000000000E+00
0.000000000000E+00
0.000000000000E+00
0.000000000000E+00
0.000000000000E+00
0.000000000000E+00
0.000000000000E+00
0.000000000000E+00
0.000000000000E+00
0.000000000000E+00
0.000000000000E+00
0.000000000000E+00
0.000000000000E+00
0.000000000000E+00
0.000000000000E+00
0.000000000000E+00
0.000000000000E+00
0.000000000000E+00
0.000000000000E+00
0.000000000000E+00
0.000000000000E+00
0.000000000000E+00
0.000000000000E+00
0.000000000000E+00
0.000000000000E+00
0.000000000000E+00
0.000000000000E+00
0.000000000000E+00
0.000000000000E+00
0.000000000000E+00
0.000000000000E+00
0.000000000000E+00
0.000000000000E+00
0.000000000000E+00
0.000000000000E+00
0.000000000000E+00
0.000000000000E+00
0.000000000000E+00
0.000000000000E+00
0.000000000000E+00
0.000000000000E+00
0.000000000000E+00
0.000000000000E+00
0.000000000000E+00
0.000000000000E+00
0.000000000000E+00
0.000000000000E+00
0.000000000000E+00
0.000000000000E+00
0.000000000000E+00
0.000000000000E+00
0.000000000000E+00
0.000000000000E+00
0.000000000000E+00
0.000000000000E+00
0.000000000000E+00
0.000000000000E+00
0.000000000000E+00
0.000000000000E+00
0.000000000000E+00
0.000000000000E+00
0.000000000000E+00
0.000000000000E+00
0.000000000000E+00
0.000000000000E+00
0.000000000000E+00
0.000000000000E+00
0.000000000000E+00
0.000000000000E+00
0.000000000000E+00
0.000000000000E+00
0.000000000000E+00
0.000000000000E+00
0.000000000000E+00
0.000000000000E+00
0.000000000000E+00
0.000000000000E+00
0.000000000000E+00
0.000000000000E+00
0.000000000000E+00
0.000000000000E+00
0.000000000000E+00
0.000000000000E+00
0.000000000000E+00
0.000000000000E+00
0.000000000000E+00
0.000000000000E+00
0.000000000000E+00
0.000000000000E+00
0.000000000000E+00
0.000000000000E+00
0.000000000000E+00
0.000000000000E+00
0.000000000000E+00
0.000000000000E+00
0.000000000000E+00
0.000000000000E+00
0.000000000000E+00
0.000000000000E+00
0.000000000000E+00
0.000000000000E+00
0.000000000000E+00
0.000000000000E+00
0.000000000000E+00
0.000000000000E+00
0.000000000000E+00
0.000000000000E+00
0.000000000000E+00
0.000000000000E+00
0.000000000000E+00
0.000000000000E+00
0.000000000000E+00
0.000000000000E+00
0.000000000000E+00
0.000000000000E+00
0.000000000000E+00
0.000000000000E+00
0.000000000000E+00
0.000000000000E+00
0.000000000000E+00
0.000000000000E+00
0.000000000000E+00
0.000000000000E+00
0.000000000000E+00
0.000000000000E+00
0.000000000000E+00
0.000000000000E+00
0.000000000000E+00
0.000000000000E+00
0.000000000000E+00
0.000000000000E+00
0.000000000000E+00
0.000000000000E+00
0.000000000000E+00
0.000000000000E+00
0.000000000000E+00
0.000000000000E+00
0.000000000000E+00
0.000000000000E+00
0.000000000000E+00
0.000000000000E+00
0.000000000000E+00
0.000000000000E+00
0.000000000000E+00
0.000000000000E+00
0.000000000000E+00
0.000000000000E+00
0.000000000000E+00
0.000000000000E+00
0.000000000000E+00
0.000000000000E+00
0.000000000000E+00
0.000000000000E+00
0.000000000000E+00
0.000000000000E+00
0.000000000000E+00
0.000000000000E+00
0.000000000000E+00
0.000000000000E+00
0.000000000000E+00
0.000000000000E+00
0.000000000000E+00
0.000000000000E+00
0.000000000000E+00
0.000000000000E+00
0.000000000000E+00
0.000000000000E+00
0.000000000000E+00
0.000000000000E+00
0.000000000000E+00
0.000000000000E+00
0.000000000000E+00
0.000000000000E+00
0.000000000000E+00
0.000000000000E+00
0.000000000000E+00
0.000000000000E+00
0.000000000000E+00
0.000000000000E+00
0.000000000000E+00
0.000000000000E+00
0.000000000000E+00
0.000000000000E+00
0.000000000000E+00
0.000000000000E+00
0.000000000000E+00
0.000000000000E+00
0.000000000000E+00
0.000000000000E+00
0.000000000000E+00
0.000000000000E+00
0.000000000000E+00
0.000000000000E+00
0.000000000000E+00
0.000000000000E+00
0.000000000000E+00
0.000000000000E+00
0.000000000000E+00
0.000000000000E+00
0.000000000000E+00
0.000000000000E+00
0.000000000000E+00
0.000000000000E+00
0.000000000000E+00
0.000000000000E+00
0.000000000000E+00
0.000000000000E+00
0.000000000000E+00
0.000000000000E+00
0.000000000000E+00
0.000000000000E+00
0.000000000000E+00
0.000000000000E+00
0.000000000000E+00
0.000000000000E+00
0.000000000000E+00
0.000000000000E+00
0.000000000000E+00
0.000000000000E+00
0.000000000000E+00
0.000000000000E+00
0.000000000000E+00
0.000000000000E+00
0.000000000000E+00
0.000000000000E+00
0.000000000000E+00
0.000000000000E+00
0.000000000000E+00
0.000000000000E+00
0.000000000000E+00
0.000000000000E+00
0.000000000000E+00
0.000000000000E+00
0.000000000000E+00
0.000000000000E+00
0.000000000000E+00
0.000000000000E+00
0.000000000000E+00
0.000000000000E+00
0.000000000000E+00
0.000000000000E+00
0.000000000000E+00
0.000000000000E+00
0.000000000000E+00
0.000000000000E+00
0.000000000000E+00
0.000000000000E+00
0.000000000000E+00
0.000000000000E+00
0.000000000000E+00
0.000000000000E+00
0.000000000000E+00
0.000000000000E+00
0.000000000000E+00
0.000000000000E+00
0.000000000000E+00
0.000000000000E+00
0.000000000000E+00
0.000000000000E+00
0.000000000000E+00
0.000000000000E+00
0.000000000000E+00
0.000000000000E+00
0.000000000000E+00
0.000000000000E+00
0.000000000000E+00
0.000000000000E+00
0.000000000000E+00
0.000000000000E+00
0.000000000000E+00
0.000000000000E+00
0.000000000000E+00
0.000000000000E+00
0.000000000000E+00
0.000000000000E+00
0.000000000000E+00
0.000000000000E+00
0.000000000000E+00
0.000000000000E+00
0.000000000000E+00
0.000000000000E+00
0.000000000000E+00
0.000000000000E+00
0.000000000000E+00
0.000000000000E+00
0.000000000000E+00
0.000000000000E+00
0.000000000000E+00
0.000000000000E+00
0.000000000000E+00
0.000000000000E+00
0.000000000000E+00
0.000000000000E+00
0.000000000000E+00
0.000000000000E+00
0.000000000000E+00
0.000000000000E+00
0.000000000000E+00
0.000000000000E+00
0.000000000000E+00
0.000000000000E+00
0.000000000000E+00
0.000000000000E+00
0.000000000000E+00
0.000000000000E+00
0.000000000000E+00
0.000000000000E+00
0.000000000000E+00
0.000000000000E+00
0.000000000000E+00
0.000000000000E+00
0.000000000000E+00
0.000000000000E+00
0.000000000000E+00
0.000000000000E+00
0.000000000000E+00
0.000000000000E+00
0.000000000000E+00
0.000000000000E+00
0.000000000000E+00
0.000000000000E+00
0.000000000000E+00
0.000000000000E+00
0.000000000000E+00
0.000000000000E+00
0.000000000000E+00
0.000000000000E+00
0.000000000000E+00
0.000000000000E+00
0.000000000000E+00
0.000000000000E+00
0.000000000000E+00
0.000000000000E+00
0.000000000000E+00
0.000000000000E+00
0.000000000000E+00
0.000000000000E+00
0.000000000000E+00
0.000000000000E+00
0.000000000000E+00
0.000000000000E+00
0.000000000000E+00
0.000000000000E+00
0.000000000000E+00
0.000000000000E+00
0.000000000000E+00
0.000000000000E+00
0.000000000000E+00
0.000000000000E+00
0.000000000000E+00
0.000000000000E+00
0.000000000000E+00
0.000000000000E+00
0.000000000000E+00
0.000000000000E+00
0.000000000000E+00
0.000000000000E+00
0.000000000000E+00
0.000000000000E+00
0.000000000000E+00
0.000000000000E+00
0.000000000000E+00
0.000000000000E+00
0.000000000000E+00
0.000000000000E+00
0.000000000000E+00
0.000000000000E+00
0.000000000000E+00
0.000000000000E+00
0.000000000000E+00
0.000000000000E+00
0.000000000000E+00
0.000000000000E+00
0.000000000000E+00
0.000000000000E+00
0.000000000000E+00
0.000000000000E+00
0.000000000000E+00
0.000000000000E+00
0.000000000000E+00
0.000000000000E+00
0.000000000000E+00
0.000000000000E+00
0.000000000000E+00
0.000000000000E+00
0.000000000000E+00
0.000000000000E+00
0.000000000000E+00
0.000000000000E+00
0.000000000000E+00
0.000000000000E+00
0.000000000000E+00
0.000000000000E+00
0.000000000000E+00
0.000000000000E+00
0.000000000000E+00
0.000000000000E+00
0.000000000000E+00
0.000000000000E+00
0.000000000000E+00
0.000000000000E+00
0.000000000000E+00
0.000000000000E+00
0.000000000000E+00
0.000000000000E+00
0.000000000000E+00
0.000000000000E+00
0.000000000000E+00
0.000000000000E+00
0.000000000000E+00
0.000000000000E+00
0.000000000000E+00
0.000000000000E+00
0.000000000000E+00
0.000000000000E+00
0.000000000000E+00
0.000000000000E+00
0.000000000000E+00
0.000000000000E+00
0.000000000000E+00
0.000000000000E+00
0.000000000000E+00
0.000000000000E+00
0.000000000000E+00
0.000000000000E+00
0.000000000000E+00
0.000000000000E+00
0.000000000000E+00
0.000000000000E+00
0.000000000000E+00
0.000000000000E+00
0.000000000000E+00
0.000000000000E+00
0.000000000000E+00
0.000000000000E+00
0.000000000000E+00
0.000000000000E+00
0.000000000000E+00
0.000000000000E+00
0.000000000000E+00
0.000000000000E+00
0.000000000000E+00
0.000000000000E+00
0.000000000000E+00
0.000000000000E+00
0.000000000000E+00
0.000000000000E+00
0.000000000000E+00
0.000000000000E+00
0.000000000000E+00
0.000000000000E+00
0.000000000000E+00
0.000000000000E+00
0.000000000000E+00
0.000000000000E+00
0.000000000000E+00
0.000000000000E+00
0.000000000000E+00
0.000000000000E+00
0.000000000000E+00
0.000000000000E+00
0.000000000000E+00
0.000000000000E+00
0.000000000000E+00
0.000000000000E+00
0.000000000000E+00
0.000000000000E+00
0.000000000000E+00
0.000000000000E+00
0.000000000000E+00
0.000000000000E+00
0.000000000000E+00
0.000000000000E+00
0.000000000000E+00
0.000000000000E+00
0.000000000000E+00
0.000000000000E+00
0.000000000000E+00
0.000000000000E+00
0.000000000000E+00
0.000000000000E+00
0.000000000000E+00
0.000000000000E+00
0.000000000000E+00
0.000000000000E+00
0.000000000000E+00
0.000000000000E+00
0.000000000000E+00
0.000000000000E+00
0.000000000000E+00
0.000000000000E+00
0.000000000000E+00
0.000000000000E+00
0.000000000000E+00
0.000000000000E+00
0.000000000000E+00
0.000000000000E+00
0.000000000000E+00
0.000000000000E+00
0.000000000000E+00
0.000000000000E+00
0.000000000000E+00
0.000000000000E+00
0.000000000000E+00
0.000000000000E+00
0.000000000000E+00
0.000000000000E+00
0.000000000000E+00
0.000000000000E+00
0.000000000000E+00
0.000000000000E+00
0.000000000000E+00
0.000000000000E+00
0.000000000000E+00
0.000000000000E+00
0.000000000000E+00
0.000000000000E+00
0.000000000000E+00
0.000000000000E+00
0.000000000000E+00
0.000000000000E+00
0.000000000000E+00
0.000000000000E+00
0.000000000000E+00
0.000000000000E+00
0.000000000000E+00
0.000000000000E+00
0.000000000000E+00
0.000000000000E+00
0.000000000000E+00
0.000000000000E+00
0.000000000000E+00
0.000000000000E+00
0.000000000000E+00
0.000000000000E+00
0.000000000000E+00
0.000000000000E+00
0.000000000000E+00
0.000000000000E+00
0.000000000000E+00
0.000000000000E+00
0.000000000000E+00
0.000000000000E+00
0.000000000000E+00
0.000000000000E+00
0.000000000000E+00
0.000000000000E+00
0.000000000000E+00
0.000000000000E+00
0.000000000000E+00
0.000000000000E+00
0.000000000000E+00
0.000000000000E+00
0.000000000000E+00
0.000000000000E+00
0.000000000000E+00
0.000000000000E+00
0.000000000000E+00
0.000000000000E+00
0.000000000000E+00
0.000000000000E+00
0.000000000000E+00
0.000000000000E+00
0.000000000000E+00
0.000000000000E+00
0.000000000000E+00
0.000000000000E+00
0.000000000000E+00
0.000000000000E+00
0.000000000000E+00
0.000000000000E+00
0.000000000000E+00
0.000000000000E+00
0.000000000000E+00
0.000000000000E+00
0.000000000000E+00
0.000000000000E+00
0.000000000000E+00
0.000000000000E+00
0.000000000000E+00
0.000000000000E+00
0.000000000000E+00
0.000000000000E+00
0.000000000000E+00
0.000000000000E+00
0.000000000000E+00
0.000000000000E+00
0.000000000000E+00
0.000000000000E+00
0.000000000000E+00
0.000000000000E+00
0.000000000000E+00
0.000000000000E+00
0.000000000000E+00
0.000000000000E+00
0.000000000000E+00
0.000000000000E+00
0.000000000000E+00
0.000000000000E+00
0.000000000000E+00
0.000000000000E+00
0.000000000000E+00
0.000000000000E+00
0.000000000000E+00
0.000000000000E+00
0.000000000000E+00
0.000000000000E+00
0.000000000000E+00
0.000000000000E+00
0.000000000000E+00
0.000000000000E+00
0.000000000000E+00
0.000000000000E+00
0.000000000000E+00
0.000000000000E+00
0.000000000000E+00
0.000000000000E+00
0.000000000000E+00
0.000000000000E+00
0.000000000000E+00
0.000000000000E+00
0.000000000000E+00
0.000000000000E+00
0.000000000000E+00
0.000000000000E+00
0.000000000000E+00
0.000000000000E+00
0.000000000000E+00
0.000000000000E+00
0.000000000000E+00
0.000000000000E+00
0.000000000000E+00
0.000000000000E+00
0.000000000000E+00
0.000000000000E+00
0.000000000000E+00
0.000000000000E+00
0.000000000000E+00
0.000000000000E+00
0.000000000000E+00
0.000000000000E+00
0.000000000000E+00
0.000000000000E+00
0.000000000000E+00
0.000000000000E+00
0.000000000000E+00
0.000000000000E+00
0.000000000000E+00
0.000000000000E+00
0.000000000000E+00
0.000000000000E+00
0.000000000000E+00
0.000000000000E+00
0.000000000000E+00
0.000000000000E+00
0.000000000000E+00
0.000000000000E+00
0.000000000000E+00
0.000000000000E+00
0.000000000000E+00
0.000000000000E+00
0.000000000000E+00
0.000000000000E+00
0.000000000000E+00
0.000000000000E+00
0.000000000000E+00
0.000000000000E+00
0.000000000000E+00
0.000000000000E+00
0.000000000000E+00
0.000000000000E+00
0.000000000000E+00
0.000000000000E+00
0.000000000000E+00
0.000000000000E+00
0.000000000000E+00
0.000000000000E+00
0.000000000000E+00
0.000000000000E+00
0.000000000000E+00
0.000000000000E+00
0.000000000000E+00
0.000000000000E+00
0.000000000000E+00
0.000000000000E+00
0.000000000000E+00
0.000000000000E+00
0.000000000000E+00
0.000000000000E+00
0.000000000000E+00
0.000000000000E+00
0.000000000000E+00
0.000000000000E+00
0.000000000000E+00
0.000000000000E+00
0.000000000000E+00
0.000000000000E+00
0.000000000000E+00
0.000000000000E+00
0.000000000000E+00
0.000000000000E+00
0.000000000000E+00
0.000000000000E+00
0.000000000000E+00
0.000000000000E+00
0.000000000000E+00
0.000000000000E+00
0.000000000000E+00
0.000000000000E+00
0.000000000000E+00
0.000000000000E+00
0.000000000000E+00
0.000000000000E+00
0.000000000000E+00
0.000000000000E+00
0.000000000000E+00
0.000000000000E+00
0.000000000000E+00
0.000000000000E+00
0.000000000000E+00
0.000000000000E+00
0.000000000000E+00
0.000000000000E+00
0.000000000000E+00
0.000000000000E+00
0.000000000000E+00
0.000000000000E+00
0.000000000000E+00
0.000000000000E+00
0.000000000000E+00
0.000000000000E+00
0.000000000000E+00
0.000000000000E+00
0.000000000000E+00
0.000000000000E+00
0.000000000000E+00
0.000000000000E+00
0.000000000000E+00
0.000000000000E+00
0.000000000000E+00
0.000000000000E+00
0.000000000000E+00
0.000000000000E+00
0.000000000000E+00
0.000000000000E+00
0.000000000000E+00
0.000000000000E+00
0.000000000000E+00
0.000000000000E+00
0.000000000000E+00
0.000000000000E+00
0.000000000000E+00
0.000000000000E+00
0.000000000000E+00
0.000000000000E+00
0.000000000000E+00
0.000000000000E+00
0.000000000000E+00
0.000000000000E+00
0.000000000000E+00
0.000000000000E+00
0.000000000000E+00
0.000000000000E+00
0.000000000000E+00
0.000000000000E+00
0.000000000000E+00
0.000000000000E+00
0.000000000000E+00
0.000000000000E+00
0.000000000000E+00
0.000000000000E+00
0.000000000000E+00
0.000000000000E+00
0.000000000000E+00
0.000000000000E+00
0.000000000000E+00
0.000000000000E+00
0.000000000000E+00
0.000000000000E+00
0.000000000000E+00
0.000000000000E+00
0.000000000000E+00
0.000000000000E+00
0.000000000000E+00
0.000000000000E+00
0.000000000000E+00
0.000000000000E+00
0.000000000000E+00
0.000000000000E+00
0.000000000000E+00
0.000000000000E+00
0.000000000000E+00
0.000000000000E+00
0.000000000000E+00
0.000000000000E+00
0.000000000000E+00
0.000000000000E+00
0.000000000000E+00
0.000000000000E+00
0.000000000000E+00
0.000000000000E+00
0.000000000000E+00
0.000000000000E+00
0.000000000000E+00
0.000000000000E+00
0.000000000000E+00
0.000000000000E+00
0.000000000000E+00
0.000000000000E+00
0.000000000000E+00
0.000000000000E+00
0.000000000000E+00
0.000000000000E+00
0.000000000000E+00
0.000000000000E+00
0.000000000000E+00
0.000000000000E+00
0.000000000000E+00
0.000000000000E+00
0.000000000000E+00
0.000000000000E+00
0.000000000000E+00
0.000000000000E+00
0.000000000000E+00
0.000000000000E+00
0.000000000000E+00
0.000000000000E+00
0.000000000000E+00
0.000000000000E+00
0.000000000000E+00
0.000000000000E+00
0.000000000000E+00
0.000000000000E+00
0.000000000000E+00
0.000000000000E+00
0.000000000000E+00
0.000000000000E+00
0.000000000000E+00
0.000000000000E+00
0.000000000000E+00
0.000000000000E+00
0.000000000000E+00
0.000000000000E+00
0.000000000000E+00
0.000000000000E+00
0.000000000000E+00
0.000000000000E+00
0.000000000000E+00
0.000000000000E+00
0.000000000000E+00
0.000000000000E+00
0.000000000000E+00
0.000000000000E+00
0.000000000000E+00
0.000000000000E+00
0.000000000000E+00
0.000000000000E+00
0.000000000000E+00
0.000000000000E+00
0.000000000000E+00
0.000000000000E+00
0.000000000000E+00
0.000000000000E+00
0.000000000000E+00
0.000000000000E+00
0.000000000000E+00
0.000000000000E+00
0.000000000000E+00
0.000000000000E+00
0.000000000000E+00
0.000000000000E+00
0.000000000000E+00
0.000000000000E+00
0.000000000000E+00
0.000000000000E+00
0.000000000000E+00
0.000000000000E+00
0.000000000000E+00
0.000000000000E+00
0.000000000000E+00
0.000000000000E+00
0.000000000000E+00
0.000000000000E+00
0.000000000000E+00
0.000000000000E+00
0.000000000000E+00
0.000000000000E+00
0.000000000000E+00
0.000000000000E+00
0.000000000000E+00
0.000000000000E+00
0.000000000000E+00
0.000000000000E+00
0.000000000000E+00
0.000000000000E+00
0.000000000000E+00
0.000000000000E+00
0.000000000000E+00
0.000000000000E+00
0.000000000000E+00
0.000000000000E+00
0.000000000000E+00
0.000000000000E+00
0.000000000000E+00
0.000000000000E+00
0.000000000000E+00
0.000000000000E+00
0.000000000000E+00
0.000000000000E+00
0.000000000000E+00
0.000000000000E+00
0.000000000000E+00
0.000000000000E+00
0.000000000000E+00
0.000000000000E+00
0.000000000000E+00
0.000000000000E+00
0.000000000000E+00
0.000000000000E+00
0.000000000000E+00
0.000000000000E+00
0.000000000000E+00
0.000000000000E+00
0.000000000000E+00
0.000000000000E+00
0.000000000000E+00
0.000000000000E+00
0.000000000000E+00
0.000000000000E+00
0.000000000000E+00
0.000000000000E+00
0.000000000000E+00
0.000000000000E+00
0.000000000000E+00
0.000000000000E+00
0.000000000000E+00
0.000000000000E+00
0.000000000000E+00
0.000000000000E+00
0.000000000000E+00
0.000000000000E+00
0.000000000000E+00
0.000000000000E+00
0.000000000000E+00
0.000000000000E+00
0.000000000000E+00
0.000000000000E+00
0.000000000000E+00
0.000000000000E+00
0.000000000000E+00
0.000000000000E+00
0.000000000000E+00
0.000000000000E+00
0.000000000000E+00
0.000000000000E+00
0.000000000000E+00
0.000000000000E+00
0.000000000000E+00
0.000000000000E+00
0.000000000000E+00
0.000000000000E+00
0.000000000000E+00
0.000000000000E+00
0.000000000000E+00
0.000000000000E+00
0.000000000000E+00
0.000000000000E+00
0.000000000000E+00
0.000000000000E+00
0.000000000000E+00
0.000000000000E+00
0.000000000000E+00
0.000000000000E+00
0.000000000000E+00
0.000000000000E+00
0.000000000000E+00
0.000000000000E+00
0.000000000000E+00
0.000000000000E+00
0.000000000000E+00
0.000000000000E+00
0.000000000000E+00
0.000000000000E+00
0.000000000000E+00
0.000000000000E+00
0.000000000000E+00
0.000000000000E+00
0.000000000000E+00
0.000000000000E+00
0.000000000000E+00
0.000000000000E+00
0.000000000000E+00
0.000000000000E+00
0.000000000000E+00
0.000000000000E+00
0.000000000000E+00
0.000000000000E+00
0.000000000000E+00
0.000000000000E+00
0.000000000000E+00
0.000000000000E+00
0.000000000000E+00
0.000000000000E+00
0.000000000000E+00
0.000000000000E+00
0.000000000000E+00
0.000000000000E+00
0.000000000000E+00
0.000000000000E+00
0.000000000000E+00
0.000000000000E+00
0.000000000000E+00
0.000000000000E+00
0.000000000000E+00
0.000000000000E+00
0.000000000000E+00
0.000000000000E+00
0.000000000000E+00
0.000000000000E+00
0.000000000000E+00
0.000000000000E+00
0.000000000000E+00
0.000000000000E+00
0.000000000000E+00
0.000000000000E+00
0.000000000000E+00
0.000000000000E+00
0.000000000000E+00
0.000000000000E+00
0.000000000000E+00
0.000000000000E+00
0.000000000000E+00
0.000000000000E+00
0.000000000000E+00
0.000000000000E+00
0.000000000000E+00
0.000000000000E+00
0.000000000000E+00
0.000000000000E+00
0.000000000000E+00
0.000000000000E+00
0.000000000000E+00
0.000000000000E+00
0.000000000000E+00
0.000000000000E+00
0.000000000000E+00
0.000000000000E+00
0.000000000000E+00
0.000000000000E+00
0.000000000000E+00
0.000000000000E+00
0.000000000000E+00
0.000000000000E+00
0.000000000000E+00
0.000000000000E+00
0.000000000000E+00
0.000000000000E+00
0.000000000000E+00
0.000000000000E+00
0.000000000000E+00
0.000000000000E+00
0.000000000000E+00
0.000000000000E+00
0.000000000000E+00
0.000000000000E+00
0.000000000000E+00
0.000000000000E+00
0.000000000000E+00
0.000000000000E+00
0.000000000000E+00
0.000000000000E+00
0.000000000000E+00
0.000000000000E+00
0.000000000000E+00
0.000000000000E+00
0.000000000000E+00
0.000000000000E+00
0.000000000000E+00
0.000000000000E+00
0.000000000000E+00
0.000000000000E+00
0.000000000000E+00
0.000000000000E+00
0.000000000000E+00
0.000000000000E+00
0.000000000000E+00
0.000000000000E+00
0.000000000000E+00
0.000000000000E+00
0.000000000000E+00
0.000000000000E+00
0.000000000000E+00
0.000000000000E+00
0.000000000000E+00
0.000000000000E+00
0.000000000000E+00
0.000000000000E+00
0.000000000000E+00
0.000000000000E+00
0.000000000000E+00
0.000000000000E+00
0.000000000000E+00
0.000000000000E+00
0.000000000000E+00
0.000000000000E+00
0.000000000000E+00
0.000000000000E+00
0.000000000000E+00
0.000000000000E+00
0.000000000000E+00
0.000000000000E+00
0.000000000000E+00
0.000000000000E+00
0.000000000000E+00
0.000000000000E+00
0.000000000000E+00
0.000000000000E+00
0.000000000000E+00
0.000000000000E+00
0.000000000000E+00
0.000000000000E+00
0.000000000000E+00
0.000000000000E+00
0.000000000000E+00
0.000000000000E+00
0.000000000000E+00
0.000000000000E+00
0.000000000000E+00
0.000000000000E+00
0.000000000000E+00
0.000000000000E+00
0.000000000000E+00
0.000000000000E+00
0.000000000000E+00
0.000000000000E+00
0.000000000000E+00
0.000000000000E+00
0.000000000000E+00
0.000000000000E+00
0.000000000000E+00
0.000000000000E+00
0.000000000000E+00
0.000000000000E+00
0.000000000000E+00
0.000000000000E+00
0.000000000000E+00
0.000000000000E+00
0.000000000000E+00
0.000000000000E+00
0.000000000000E+00
0.000000000000E+00
0.000000000000E+00
0.000000000000E+00
0.000000000000E+00
0.000000000000E+00
0.000000000000E+00
0.000000000000E+00
0.000000000000E+00
0.000000000000E+00
0.000000000000E+00
0.000000000000E+00
0.000000000000E+00
0.000000000000E+00
0.000000000000E+00
0.000000000000E+00
0.000000000000E+00
0.000000000000E+00
0.000000000000E+00
0.000000000000E+00
0.000000000000E+00
0.000000000000E+00
0.000000000000E+00
0.000000000000E+00
0.000000000000E+00
0.000000000000E+00
0.000000000000E+00
0.000000000000E+00
0.000000000000E+00
0.000000000000E+00
0.000000000000E+00
0.000000000000E+00
0.000000000000E+00
0.000000000000E+00
0.000000000000E+00
0.000000000000E+00
0.000000000000E+00
0.000000000000E+00
0.000000000000E+00
0.000000000000E+00
0.000000000000E+00
0.000000000000E+00
0.000000000000E+00
0.000000000000E+00
0.000000000000E+00
0.000000000000E+00
0.000000000000E+00
0.000000000000E+00
0.000000000000E+00
0.000000000000E+00
0.000000000000E+00
0.000000000000E+00
0.000000000000E+00
0.000000000000E+00
0.000000000000E+00
0.000000000000E+00
0.000000000000E+00
0.000000000000E+00
0.000000000000E+00
0.000000000000E+00
0.000000000000E+00
0.000000000000E+00
0.000000000000E+00
0.000000000000E+00
0.000000000000E+00
0.000000000000E+00
0.000000000000E+00
0.000000000000E+00
0.000000000000E+00
0.000000000000E+00
0.000000000000E+00
0.000000000000E+00
0.000000000000E+00
0.000000000000E+00
0.000000000000E+00
0.000000000000E+00
0.000000000000E+00
0.000000000000E+00
0.000000000000E+00
0.000000000000E+00
0.000000000000E+00
0.000000000000E+00
0.000000000000E+00
0.000000000000E+00
0.000000000000E+00
0.000000000000E+00
0.000000000000E+00
0.000000000000E+00
0.000000000000E+00
0.000000000000E+00
0.000000000000E+00
0.000000000000E+00
0.000000000000E+00
0.000000000000E+00
0.000000000000E+00
0.000000000000E+00
0.000000000000E+00
0.000000000000E+00
0.000000000000E+00
0.000000000000E+00
0.000000000000E+00
0.000000000000E+00
0.000000000000E+00
0.000000000000E+00
0.000000000000E+00
0.000000000000E+00
0.000000000000E+00
0.000000000000E+00
0.000000000000E+00
0.000000000000E+00
0.000000000000E+00
0.000000000000E+00
0.000000000000E+00
0.000000000000E+00
0.000000000000E+00
0.000000000000E+00
0.000000000000E+00
0.000000000000E+00
0.000000000000E+00
0.000000000000E+00
0.000000000000E+00
0.000000000000E+00
0.000000000000E+00
0.000000000000E+00
0.000000000000E+00
0.000000000000E+00
0.000000000000E+00
0.000000000000E+00
0.000000000000E+00
0.000000000000E+00
0.000000000000E+00
0.000000000000E+00
0.000000000000E+00
0.000000000000E+00
0.000000000000E+00
0.000000000000E+00
0.000000000000E+00
0.000000000000E+00
0.000000000000E+00
0.000000000000E+00
0.000000000000E+00
0.000000000000E+00
0.000000000000E+00
0.000000000000E+00
0.000000000000E+00
0.000000000000E+00
0.000000000000E+00
0.000000000000E+00
0.000000000000E+00
0.000000000000E+00
0.000000000000E+00
0.000000000000E+00
0.000000000000E+00
0.000000000000E+00
0.000000000000E+00
0.000000000000E+00
0.000000000000E+00
0.000000000000E+00
0.000000000000E+00
0.000000000000E+00
0.000000000000E+00
0.000000000000E+00
0.000000000000E+00
0.000000000000E+00
0.000000000000E+00
0.000000000000E+00
0.000000000000E+00
0.000000000000E+00
0.000000000000E+00
0.000000000000E+00
0.000000000000E+00
0.000000000000E+00
0.000000000000E+00
0.000000000000E+00
0.000000000000E+00
0.000000000000E+00
0.000000000000E+00
0.000000000000E+00
0.000000000000E+00
0.000000000000E+00
0.000000000000E+00
0.000000000000E+00
0.000000000000E+00
0.000000000000E+00
0.000000000000E+00
0.000000000000E+00
0.000000000000E+00
0.000000000000E+00
0.000000000000E+00
0.000000000000E+00
0.000000000000E+00
0.000000000000E+00
0.000000000000E+00
0.000000000000E+00
0.000000000000E+00
0.000000000000E+00
0.000000000000E+00
0.000000000000E+00
0.000000000000E+00
0.000000000000E+00
0.000000000000E+00
0.000000000000E+00
0.000000000000E+00
0.000000000000E+00
0.000000000000E+00
0.000000000000E+00
0.000000000000E+00
0.000000000000E+00
0.000000000000E+00
0.000000000000E+00
0.000000000000E+00
0.000000000000E+00
0.000000000000E+00
0.000000000000E+00
0.000000000000E+00
0.000000000000E+00
0.000000000000E+00
0.000000000000E+00
0.000000000000E+00
0.000000000000E+00
0.000000000000E+00
0.000000000000E+00
0.000000000000E+00
0.000000000000E+00
0.000000000000E+00
0.000000000000E+00
0.000000000000E+00
0.000000000000E+00
0.000000000000E+00
0.000000000000E+00
0.000000000000E+00
0.000000000000E+00
0.000000000000E+00
0.000000000000E+00
0.000000000000E+00
0.000000000000E+00
0.000000000000E+00
0.000000000000E+00
0.000000000000E+00
0.000000000000E+00
0.000000000000E+00
0.000000000000E+00
0.000000000000E+00
0.000000000000E+00
0.000000000000E+00
0.000000000000E+00
0.000000000000E+00
0.000000000000E+00
0.000000000000E+00
0.000000000000E+00
0.000000000000E+00
0.000000000000E+00
0.000000000000E+00
0.000000000000E+00
0.000000000000E+00
0.000000000000E+00
0.000000000000E+00
0.000000000000E+00
0.000000000000E+00
0.000000000000E+00
0.000000000000E+00
0.000000000000E+00
0.000000000000E+00
0.000000000000E+00
0.000000000000E+00
0.000000000000E+00
0.000000000000E+00
0.000000000000E+00
0.000000000000E+00
0.000000000000E+00
0.000000000000E+00
0.000000000000E+00
0.000000000000E+00
0.000000000000E+00
0.000000000000E+00
0.000000000000E+00
0.000000000000E+00
0.000000000000E+00
0.000000000000E+00
0.000000000000E+00
0.000000000000E+00
0.000000000000E+00
0.000000000000E+00
0.000000000000E+00
0.000000000000E+00
0.000000000000E+00
0.000000000000E+00
0.000000000000E+00
0.000000000000E+00
0.000000000000E+00
0.000000000000E+00
0.000000000000E+00
0.000000000000E+00
0.000000000000E+00
0.000000000000E+00
0.000000000000E+00
0.000000000000E+00
0.000000000000E+00
0.000000000000E+00
0.000000000000E+00
0.000000000000E+00
0.000000000000E+00
0.000000000000E+00
0.000000000000E+00
0.000000000000E+00
0.000000000000E+00
0.000000000000E+00
0.000000000000E+00
0.000000000000E+00
0.000000000000E+00
0.000000000000E+00
0.000000000000E+00
0.000000000000E+00
0.000000000000E+00
0.000000000000E+00
0.000000000000E+00
0.000000000000E+00
0.000000000000E+00
0.000000000000E+00
0.000000000000E+00
0.000000000000E+00
0.000000000000E+00
0.000000000000E+00
0.000000000000E+00
0.000000000000E+00
0.000000000000E+00
0.000000000000E+00
0.000000000000E+00
0.000000000000E+00
0.000000000000E+00
0.000000000000E+00
0.000000000000E+00
0.000000000000E+00
0.000000000000E+00
0.000000000000E+00
0.000000000000E+00
0.000000000000E+00
0.000000000000E+00
0.000000000000E+00
0.000000000000E+00
0.000000000000E+00
0.000000000000E+00
0.000000000000E+00
0.000000000000E+00
0.000000000000E+00
0.000000000000E+00
0.000000000000E+00
0.000000000000E+00
0.000000000000E+00
0.000000000000E+00
0.000000000000E+00
0.000000000000E+00
0.000000000000E+00
0.000000000000E+00
0.000000000000E+00
0.000000000000E+00
0.000000000000E+00
0.000000000000E+00
0.000000000000E+00
0.000000000000E+00
0.000000000000E+00
0.000000000000E+00
0.000000000000E+00
0.000000000000E+00
0.000000000000E+00
0.000000000000E+00
0.000000000000E+00
0.000000000000E+00
0.000000000000E+00
0.000000000000E+00
0.000000000000E+00
0.000000000000E+00
0.000000000000E+00
0.000000000000E+00
0.000000000000E+00
0.000000000000E+00
0.000000000000E+00
0.000000000000E+00
0.000000000000E+00
0.000000000000E+00
0.000000000000E+00
0.000000000000E+00
0.000000000000E+00
0.000000000000E+00
0.000000000000E+00
0.000000000000E+00
0.000000000000E+00
0.000000000000E+00
0.000000000000E+00
0.000000000000E+00
0.000000000000E+00
0.000000000000E+00
0.000000000000E+00
0.000000000000E+00
0.000000000000E+00
0.000000000000E+00
0.000000000000E+00
0.000000000000E+00
0.000000000000E+00
0.000000000000E+00
0.000000000000E+00
0.000000000000E+00
0.000000000000E+00
0.000000000000E+00
0.000000000000E+00
0.000000000000E+00
0.000000000000E+00
0.000000000000E+00
0.000000000000E+00
0.000000000000E+00
0.000000000000E+00
0.000000000000E+00
0.000000000000E+00
0.000000000000E+00
0.000000000000E+00
0.000000000000E+00
0.000000000000E+00
0.000000000000E+00
0.000000000000E+00
0.000000000000E+00
0.000000000000E+00
0.000000000000E+00
0.000000000000E+00
0.000000000000E+00
0.000000000000E+00
0.000000000000E+00
0.000000000000E+00
0.000000000000E+00
0.000000000000E+00
0.000000000000E+00
0.000000000000E+00
0.000000000000E+00
0.000000000000E+00
0.000000000000E+00
0.000000000000E+00
0.000000000000E+00
0.000000000000E+00
0.000000000000E+00
0.000000000000E+00
0.000000000000E+00
0.000000000000E+00
0.000000000000E+00
0.000000000000E+00
0.000000000000E+00
0.000000000000E+00
0.000000000000E+00
0.000000000000E+00
0.000000000000E+00
0.000000000000E+00
0.000000000000E+00
0.000000000000E+00
0.000000000000E+00
0.000000000000E+00
0.000000000000E+00
0.000000000000E+00
0.000000000000E+00
0.000000000000E+00
0.000000000000E+00
0.000000000000E+00
0.000000000000E+00
0.000000000000E+00
0.000000000000E+00
0.000000000000E+00
0.000000000000E+00
0.000000000000E+00
0.000000000000E+00
0.000000000000E+00
0.000000000000E+00
0.000000000000E+00
0.000000000000E+00
0.000000000000E+00
0.000000000000E+00
0.000000000000E+00
0.000000000000E+00
0.000000000000E+00
0.000000000000E+00
0.000000000000E+00
0.000000000000E+00
0.000000000000E+00
0.000000000000E+00
0.000000000000E+00
0.000000000000E+00
0.000000000000E+00
0.000000000000E+00
0.000000000000E+00
0.000000000000E+00
0.000000000000E+00
0.000000000000E+00
0.000000000000E+00
0.000000000000E+00
0.000000000000E+00
0.000000000000E+00
0.000000000000E+00
0.000000000000E+00
0.000000000000E+00
0.000000000000E+00
0.000000000000E+00
0.000000000000E+00
0.000000000000E+00
0.000000000000E+00
0.000000000000E+00
0.000000000000E+00
0.000000000000E+00
0.000000000000E+00
0.000000000000E+00
0.000000000000E+00
0.000000000000E+00
0.000000000000E+00
0.000000000000E+00
0.000000000000E+00
0.000000000000E+00
0.000000000000E+00
0.000000000000E+00
0.000000000000E+00
0.000000000000E+00
0.000000000000E+00
0.000000000000E+00
0.000000000000E+00
0.000000000000E+00
0.000000000000E+00
0.000000000000E+00
0.000000000000E+00
0.000000000000E+00
0.000000000000E+00
0.000000000000E+00
0.000000000000E+00
0.000000000000E+00
0.000000000000E+00
0.000000000000E+00
0.000000000000E+00
0.000000000000E+00
0.000000000000E+00
0.000000000000E+00
0.000000000000E+00
0.000000000000E+00
0.000000000000E+00
0.000000000000E+00
0.000000000000E+00
0.000000000000E+00
0.000000000000E+00
0.000000000000E+00
0.000000000000E+00
0.000000000000E+00
0.000000000000E+00
0.000000000000E+00
0.000000000000E+00
0.000000000000E+00
0.000000000000E+00
0.000000000000E+00
0.000000000000E+00
0.000000000000E+00
0.000000000000E+00
0.000000000000E+00
0.000000000000E+00
0.000000000000E+00
0.000000000000E+00
0.000000000000E+00
0.000000000000E+00
0.000000000000E+00
0.000000000000E+00
0.000000000000E+00
0.000000000000E+00
0.000000000000E+00
0.000000000000E+00
0.000000000000E+00
0.000000000000E+00
0.000000000000E+00
0.000000000000E+00
0.000000000000E+00
0.000000000000E+00
0.000000000000E+00
0.000000000000E+00
0.000000000000E+00
0.000000000000E+00
0.000000000000E+00
0.000000000000E+00
0.000000000000E+00
0.000000000000E+00
0.000000000000E+00
0.000000000000E+00
0.000000000000E+00
0.000000000000E+00
0.000000000000E+00
0.000000000000E+00
0.000000000000E+00
0.000000000000E+00
0.000000000000E+00
0.000000000000E+00
0.000000000000E+00
0.000000000000E+00
0.000000000000E+00
0.000000000000E+00
0.000000000000E+00
0.000000000000E+00
0.000000000000E+00
0.000000000000E+00
0.000000000000E+00
0.000000000000E+00
0.000000000000E+00
0.000000000000E+00
0.000000000000E+00
0.000000000000E+00
0.000000000000E+00
0.000000000000E+00
0.000000000000E+00
0.000000000000E+00
0.000000000000E+00
0.000000000000E+00
0.000000000000E+00
0.000000000000E+00
0.000000000000E+00
0.000000000000E+00
0.000000000000E+00
0.000000000000E+00
0.000000000000E+00
0.000000000000E+00
0.000000000000E+00
0.000000000000E+00
0.000000000000E+00
0.000000000000E+00
0.000000000000E+00
0.000000000000E+00
0.000000000000E+00
0.000000000000E+00
0.000000000000E+00
0.000000000000E+00
0.000000000000E+00
0.000000000000E+00
0.000000000000E+00
0.000000000000E+00
0.000000000000E+00
0.000000000000E+00
0.000000000000E+00
0.000000000000E+00
0.000000000000E+00
0.000000000000E+00
0.000000000000E+00
0.000000000000E+00
0.000000000000E+00
0.000000000000E+00
0.000000000000E+00
0.000000000000E+00
0.000000000000E+00
0.000000000000E+00
0.000000000000E+00
0.000000000000E+00
0.000000000000E+00
0.000000000000E+00
0.000000000000E+00
0.000000000000E+00
0.000000000000E+00
0.000000000000E+00
0.000000000000E+00
0.000000000000E+00
0.000000000000E+00
0.000000000000E+00
0.000000000000E+00
0.000000000000E+00
0.000000000000E+00
0.000000000000E+00
0.000000000000E+00
0.000000000000E+00
0.000000000000E+00
0.000000000000E+00
0.000000000000E+00
0.000000000000E+00
0.000000000000E+00
0.000000000000E+00
0.000000000000E+00
0.000000000000E+00
0.000000000000E+00
0.000000000000E+00
0.000000000000E+00
0.000000000000E+00
0.000000000000E+00
0.000000000000E+00
0.000000000000E+00
0.000000000000E+00
0.000000000000E+00
0.000000000000E+00
0.000000000000E+00
0.000000000000E+00
0.000000000000E+00
0.000000000000E+00
0.000000000000E+00
0.000000000000E+00
0.000000000000E+00
0.000000000000E+00
0.000000000000E+00
0.000000000000E+00
0.000000000000E+00
0.000000000000E+00
0.000000000000E+00
0.000000000000E+00
0.000000000000E+00
0.000000000000E+00
0.000000000000E+00
0.000000000000E+00
0.000000000000E+00
0.000000000000E+00
0.000000000000E+00
0.000000000000E+00
0.000000000000E+00
0.000000000000E+00
0.000000000000E+00
0.000000000000E+00
0.000000000000E+00
0.000000000000E+00
0.000000000000E+00
0.000000000000E+00
0.000000000000E+00
0.000000000000E+00
0.000000000000E+00
0.000000000000E+00
0.000000000000E+00
0.000000000000E+00
0.000000000000E+00
0.000000000000E+00
0.000000000000E+00
0.000000000000E+00
0.000000000000E+00
0.000000000000E+00
0.000000000000E+00
0.000000000000E+00
0.000000000000E+00
0.000000000000E+00
0.000000000000E+00
0.000000000000E+00
0.000000000000E+00
0.000000000000E+00
0.000000000000E+00
0.000000000000E+00
0.000000000000E+00
0.000000000000E+00
0.000000000000E+00
0.000000000000E+00
0.000000000000E+00
0.000000000000E+00
0.000000000000E+00
0.000000000000E+00
0.000000000000E+00
0.000000000000E+00
0.000000000000E+00
0.000000000000E+00
0.000000000000E+00
0.000000000000E+00
0.000000000000E+00
0.000000000000E+00
0.000000000000E+00
0.000000000000E+00
0.000000000000E+00
0.000000000000E+00
0.000000000000E+00
0.000000000000E+00
0.000000000000E+00
0.000000000000E+00
0.000000000000E+00
0.000000000000E+00
0.000000000000E+00
0.000000000000E+00
0.000000000000E+00
0.000000000000E+00
0.000000000000E+00
0.000000000000E+00
0.000000000000E+00
0.000000000000E+00
0.000000000000E+00
0.000000000000E+00
0.000000000000E+00
0.000000000000E+00
0.000000000000E+00
0.000000000000E+00
0.000000000000E+00
0.000000000000E+00
0.000000000000E+00
0.000000000000E+00
0.000000000000E+00
0.000000000000E+00
0.000000000000E+00
0.000000000000E+00
0.000000000000E+00
0.000000000000E+00
0.000000000000E+00
0.000000000000E+00
0.000000000000E+00
0.000000000000E+00
0.000000000000E+00
0.000000000000E+00
0.000000000000E+00
0.000000000000E+00
0.000000000000E+00
0.000000000000E+00
0.000000000000E+00
0.000000000000E+00
0.000000000000E+00
0.000000000000E+00
0.000000000000E+00
0.000000000000E+00
0.000000000000E+00
0.000000000000E+00
0.000000000000E+00
0.000000000000E+00
0.000000000000E+00
0.000000000000E+00
0.000000000000E+00
0.000000000000E+00
0.000000000000E+00
0.000000000000E+00
0.000000000000E+00
0.000000000000E+00
0.000000000000E+00
0.000000000000E+00
0.000000000000E+00
0.000000000000E+00
0.000000000000E+00
0.000000000000E+00
0.000000000000E+00
0.000000000000E+00
0.000000000000E+00
0.000000000000E+00
0.000000000000E+00
0.000000000000E+00
0.000000000000E+00
0.000000000000E+00
0.000000000000E+00
0.000000000000E+00
0.000000000000E+00
0.000000000000E+00
0.000000000000E+00
0.000000000000E+00
0.000000000000E+00
0.000000000000E+00
0.000000000000E+00
0.000000000000E+00
0.000000000000E+00
0.000000000000E+00
0.000000000000E+00
0.000000000000E+00
0.000000000000E+00
0.000000000000E+00
0.000000000000E+00
0.000000000000E+00
0.000000000000E+00
0.000000000000E+00
0.000000000000E+00
0.000000000000E+00
0.000000000000E+00
0.000000000000E+00
0.000000000000E+00
0.000000000000E+00
0.000000000000E+00
0.000000000000E+00
0.000000000000E+00
0.000000000000E+00
0.000000000000E+00
0.000000000000E+00
0.000000000000E+00
0.000000000000E+00
0.000000000000E+00
0.000000000000E+00
0.000000000000E+00
0.000000000000E+00
0.000000000000E+00
0.000000000000E+00
0.000000000000E+00
0.000000000000E+00
0.000000000000E+00
0.000000000000E+00
0.000000000000E+00
0.000000000000E+00
0.000000000000E+00
0.000000000000E+00
0.000000000000E+00
0.000000000000E+00
0.000000000000E+00
0.000000000000E+00
0.000000000000E+00
0.000000000000E+00
0.000000000000E+00
0.000000000000E+00
0.000000000000E+00
0.000000000000E+00
0.000000000000E+00
0.000000000000E+00
0.000000000000E+00
0.000000000000E+00
0.000000000000E+00
0.000000000000E+00
0.000000000000E+00
0.000000000000E+00
0.000000000000E+00
0.000000000000E+00
0.000000000000E+00
0.000000000000E+00
0.000000000000E+00
0.000000000000E+00
0.000000000000E+00
0.000000000000E+00
0.000000000000E+00
0.000000000000E+00
0.000000000000E+00
0.000000000000E+00
0.000000000000E+00
0.000000000000E+00
0.000000000000E+00
0.000000000000E+00
0.000000000000E+00
0.000000000000E+00
0.000000000000E+00
0.000000000000E+00
0.000000000000E+00
0.000000000000E+00
0.000000000000E+00
0.000000000000E+00
0.000000000000E+00
0.000000000000E+00
0.000000000000E+00
0.000000000000E+00
0.000000000000E+00
0.000000000000E+00
0.000000000000E+00
0.000000000000E+00
0.000000000000E+00
0.000000000000E+00
0.000000000000E+00
0.000000000000E+00
0.000000000000E+00
0.000000000000E+00
0.000000000000E+00
0.000000000000E+00
0.000000000000E+00
0.000000000000E+00
0.000000000000E+00
0.000000000000E+00
0.000000000000E+00
0.000000000000E+00
0.000000000000E+00
0.000000000000E+00
0.000000000000E+00
0.000000000000E+00
0.000000000000E+00
0.000000000000E+00
0.000000000000E+00
0.000000000000E+00
0.000000000000E+00
0.000000000000E+00
0.000000000000E+00
0.000000000000E+00
0.000000000000E+00
0.000000000000E+00
0.000000000000E+00
0.000000000000E+00
0.000000000000E+00
0.000000000000E+00
0.000000000000E+00
0.000000000000E+00
0.000000000000E+00
0.000000000000E+00
0.000000000000E+00
0.000000000000E+00
0.000000000000E+00
0.000000000000E+00
0.000000000000E+00
0.000000000000E+00
0.000000000000E+00
0.000000000000E+00
0.000000000000E+00
0.000000000000E+00
0.000000000000E+00
0.000000000000E+00
0.000000000000E+00
0.000000000000E+00
0.000000000000E+00
0.000000000000E+00
0.000000000000E+00
0.000000000000E+00
0.000000000000E+00
0.000000000000E+00
0.000000000000E+00
0.000000000000E+00
0.000000000000E+00
0.000000000000E+00
0.000000000000E+00
0.000000000000E+00
0.000000000000E+00
0.000000000000E+00
0.000000000000E+00
0.000000000000E+00
0.000000000000E+00
0.000000000000E+00
0.000000000000E+00
0.000000000000E+00
0.000000000000E+00
0.000000000000E+00
0.000000000000E+00
0.000000000000E+00
0.000000000000E+00
0.000000000000E+00
0.000000000000E+00
0.000000000000E+00
0.000000000000E+00
0.000000000000E+00
0.000000000000E+00
0.000000000000E+00
0.000000000000E+00
0.000000000000E+00
0.000000000000E+00
0.000000000000E+00
0.000000000000E+00
0.000000000000E+00
0.000000000000E+00
0.000000000000E+00
0.000000000000E+00
0.000000000000E+00
0.000000000000E+00
0.000000000000E+00
0.000000000000E+00
0.000000000000E+00
0.000000000000E+00
0.000000000000E+00
0.000000000000E+00
0.000000000000E+00
0.000000000000E+00
0.000000000000E+00
0.000000000000E+00
0.000000000000E+00
0.000000000000E+00
0.000000000000E+00
0.000000000000E+00
0.000000000000E+00
0.000000000000E+00
0.000000000000E+00
0.000000000000E+00
0.000000000000E+00
0.000000000000E+00
0.000000000000E+00
0.000000000000E+00
0.000000000000E+00
0.000000000000E+00
0.000000000000E+00
0.000000000000E+00
0.000000000000E+00
0.000000000000E+00
0.000000000000E+00
0.000000000000E+00
0.000000000000E+00
0.000000000000E+00
0.000000000000E+00
0.000000000000E+00
0.000000000000E+00
0.000000000000E+00
0.000000000000E+00
0.000000000000E+00
0.000000000000E+00
0.000000000000E+00
0.000000000000E+00
0.000000000000E+00
0.000000000000E+00
0.000000000000E+00
0.000000000000E+00
0.000000000000E+00
0.000000000000E+00
0.000000000000E+00
0.000000000000E+00
0.000000000000E+00
0.000000000000E+00
0.000000000000E+00
0.000000000000E+00
0.000000000000E+00
0.000000000000E+00
0.000000000000E+00
0.000000000000E+00
0.000000000000E+00
0.000000000000E+00
0.000000000000E+00
0.000000000000E+00
0.000000000000E+00
0.000000000000E+00
0.000000000000E+00
0.000000000000E+00
0.000000000000E+00
0.000000000000E+00
0.000000000000E+00
0.000000000000E+00
0.000000000000E+00
0.000000000000E+00
0.000000000000E+00
0.000000000000E+00
0.000000000000E+00
0.000000000000E+00
0.000000000000E+00
0.000000000000E+00
0.000000000000E+00
0.000000000000E+00
0.000000000000E+00
0.000000000000E+00
0.000000000000E+00
0.000000000000E+00
0.000000000000E+00
0.000000000000E+00
0.000000000000E+00
0.000000000000E+00
0.000000000000E+00
0.000000000000E+00
0.000000000000E+00
0.000000000000E+00
0.000000000000E+00
0.000000000000E+00
0.000000000000E+00
0.000000000000E+00
0.000000000000E+00
0.000000000000E+00
0.000000000000E+00
0.000000000000E+00
0.000000000000E+00
0.000000000000E+00
0.000000000000E+00
0.000000000000E+00
0.000000000000E+00
0.000000000000E+00
0.000000000000E+00
0.000000000000E+00
0.000000000000E+00
0.000000000000E+00
0.000000000000E+00
0.000000000000E+00
0.000000000000E+00
0.000000000000E+00
0.000000000000E+00
0.000000000000E+00
0.000000000000E+00
0.000000000000E+00
0.000000000000E+00
0.000000000000E+00
0.000000000000E+00
0.000000000000E+00
0.000000000000E+00
0.000000000000E+00
0.000000000000E+00
0.000000000000E+00
0.000000000000E+00
0.000000000000E+00
0.000000000000E+00
0.000000000000E+00
0.000000000000E+00
0.000000000000E+00
0.000000000000E+00
0.000000000000E+00
0.000000000000E+00
0.000000000000E+00
0.000000000000E+00
0.000000000000E+00
0.000000000000E+00
0.000000000000E+00
0.000000000000E+00
0.000000000000E+00
0.000000000000E+00
0.000000000000E+00
0.000000000000E+00
0.000000000000E+00
0.000000000000E+00
0.000000000000E+00
0.000000000000E+00
0.000000000000E+00
0.000000000000E+00
0.000000000000E+00
0.000000000000E+00
0.000000000000E+00
0.000000000000E+00
0.000000000000E+00
0.000000000000E+00
0.000000000000E+00
0.000000000000E+00
0.000000000000E+00
0.000000000000E+00
0.000000000000E+00
0.000000000000E+00
0.000000000000E+00
0.000000000000E+00
0.000000000000E+00
0.000000000000E+00
0.000000000000E+00
0.000000000000E+00
0.000000000000E+00
0.000000000000E+00
0.000000000000E+00
0.000000000000E+00
0.000000000000E+00
0.000000000000E+00
0.000000000000E+00
0.000000000000E+00
0.000000000000E+00
0.000000000000E+00
0.000000000000E+00
0.000000000000E+00
0.000000000000E+00
0.000000000000E+00
0.000000000000E+00
0.000000000000E+00
0.000000000000E+00
0.000000000000E+00
0.000000000000E+00
0.000000000000E+00
0.000000000000E+00
0.000000000000E+00
0.000000000000E+00
0.000000000000E+00
0.000000000000E+00
0.000000000000E+00
0.000000000000E+00
0.000000000000E+00
0.000000000000E+00
0.000000000000E+00
0.000000000000E+00
0.000000000000E+00
0.000000000000E+00
0.000000000000E+00
0.000000000000E+00
0.000000000000E+00
0.000000000000E+00
0.000000000000E+00
0.000000000000E+00
0.000000000000E+00
0.000000000000E+00
0.000000000000E+00
0.000000000000E+00
0.000000000000E+00
0.000000000000E+00
0.000000000000E+00
0.000000000000E+00
0.000000000000E+00
0.000000000000E+00
0.000000000000E+00
0.000000000000E+00
0.000000000000E+00
0.000000000000E+00
0.000000000000E+00
0.000000000000E+00
0.000000000000E+00
0.000000000000E+00
0.000000000000E+00
0.000000000000E+00
0.000000000000E+00
0.000000000000E+00
0.000000000000E+00
0.000000000000E+00
0.000000000000E+00
0.000000000000E+00
0.000000000000E+00
0.000000000000E+00
0.000000000000E+00
0.000000000000E+00
0.000000000000E+00
0.000000000000E+00
0.000000000000E+00
0.000000000000E+00
0.000000000000E+00
0.000000000000E+00
0.000000000000E+00
0.000000000000E+00
0.000000000000E+00
0.000000000000E+00
0.000000000000E+00
0.000000000000E+00
0.000000000000E+00
0.000000000000E+00
0.000000000000E+00
0.000000000000E+00
0.000000000000E+00
0.000000000000E+00
0.000000000000E+00
0.000000000000E+00
0.000000000000E+00
0.000000000000E+00
0.000000000000E+00
0.000000000000E+00
0.000000000000E+00
0.000000000000E+00
0.000000000000E+00
0.000000000000E+00
0.000000000000E+00
0.000000000000E+00
0.000000000000E+00
0.000000000000E+00
0.000000000000E+00
0.000000000000E+00
0.000000000000E+00
0.000000000000E+00
0.000000000000E+00
0.000000000000E+00
0.000000000000E+00
0.000000000000E+00
0.000000000000E+00
0.000000000000E+00
0.000000000000E+00
0.000000000000E+00
0.000000000000E+00
0.000000000000E+00
0.000000000000E+00
0.000000000000E+00
0.000000000000E+00
0.000000000000E+00
0.000000000000E+00
0.000000000000E+00
0.000000000000E+00
0.000000000000E+00
0.000000000000E+00
0.000000000000E+00
0.000000000000E+00
0.000000000000E+00
0.000000000000E+00
0.000000000000E+00
0.000000000000E+00
0.000000000000E+00
0.000000000000E+00
0.000000000000E+00
0.000000000000E+00
0.000000000000E+00
0.000000000000E+00
0.000000000000E+00
0.000000000000E+00
0.000000000000E+00
0.000000000000E+00
0.000000000000E+00
0.000000000000E+00
0.000000000000E+00
0.000000000000E+00
0.000000000000E+00
0.000000000000E+00
0.000000000000E+00
0.000000000000E+00
0.000000000000E+00
0.000000000000E+00
0.000000000000E+00
0.000000000000E+00
0.000000000000E+00
0.000000000000E+00
0.000000000000E+00
0.000000000000E+00
0.000000000000E+00
0.000000000000E+00
0.000000000000E+00
0.000000000000E+00
0.000000000000E+00
0.000000000000E+00
0.000000000000E+00
0.000000000000E+00
0.000000000000E+00
0.000000000000E+00
0.000000000000E+00
0.000000000000E+00
0.000000000000E+00
0.000000000000E+00
0.000000000000E+00
0.000000000000E+00
0.000000000000E+00
0.000000000000E+00
0.000000000000E+00
0.000000000000E+00
0.000000000000E+00
0.000000000000E+00
0.000000000000E+00
0.000000000000E+00
0.000000000000E+00
0.000000000000E+00
0.000000000000E+00
0.000000000000E+00
0.000000000000E+00
0.000000000000E+00
0.000000000000E+00
0.000000000000E+00
0.000000000000E+00
0.000000000000E+00
0.000000000000E+00
0.000000000000E+00
0.000000000000E+00
0.000000000000E+00
0.000000000000E+00
0.000000000000E+00
0.000000000000E+00
0.000000000000E+00
0.000000000000E+00
0.000000000000E+00
0.000000000000E+00
0.000000000000E+00
0.000000000000E+00
0.000000000000E+00
0.000000000000E+00
0.000000000000E+00
0.000000000000E+00
0.000000000000E+00
0.000000000000E+00
0.000000000000E+00
0.000000000000E+00
0.000000000000E+00
0.000000000000E+00
0.000000000000E+00
0.000000000000E+00
0.000000000000E+00
0.000000000000E+00
0.000000000000E+00
0.000000000000E+00
0.000000000000E+00
0.000000000000E+00
0.000000000000E+00
0.000000000000E+00
0.000000000000E+00
0.000000000000E+00
0.000000000000E+00
0.000000000000E+00
0.000000000000E+00
0.000000000000E+00
0.000000000000E+00
0.000000000000E+00
0.000000000000E+00
0.000000000000E+00
0.000000000000E+00
0.000000000000E+00
0.000000000000E+00
0.000000000000E+00
0.000000000000E+00
0.000000000000E+00
0.000000000000E+00
0.000000000000E+00
0.000000000000E+00
0.000000000000E+00
0.000000000000E+00
0.000000000000E+00
0.000000000000E+00
0.000000000000E+00
0.000000000000E+00
0.000000000000E+00
0.000000000000E+00
0.000000000000E+00
0.000000000000E+00
0.000000000000E+00
0.000000000000E+00
0.000000000000E+00
0.000000000000E+00
0.000000000000E+00
0.000000000000E+00
0.000000000000E+00
0.000000000000E+00
0.000000000000E+00
0.000000000000E+00
0.000000000000E+00
0.000000000000E+00
0.000000000000E+00
0.000000000000E+00
0.000000000000E+00
0.000000000000E+00
0.000000000000E+00
0.000000000000E+00
0.000000000000E+00
0.000000000000E+00
0.000000000000E+00
0.000000000000E+00
0.000000000000E+00
0.000000000000E+00
0.000000000000E+00
0.000000000000E+00
0.000000000000E+00
0.000000000000E+00
0.000000000000E+00
0.000000000000E+00
0.000000000000E+00
0.000000000000E+00
0.000000000000E+00
0.000000000000E+00
0.000000000000E+00
0.000000000000E+00
0.000000000000E+00
0.000000000000E+00
0.000000000000E+00
0.000000000000E+00
0.000000000000E+00
0.000000000000E+00
0.000000000000E+00
0.000000000000E+00
0.000000000000E+00
0.000000000000E+00
0.000000000000E+00
0.000000000000E+00
0.000000000000E+00
0.000000000000E+00
0.000000000000E+00
0.000000000000E+00
0.000000000000E+00
0.000000000000E+00
0.000000000000E+00
0.000000000000E+00
0.000000000000E+00
0.000000000000E+00
0.000000000000E+00
0.000000000000E+00
0.000000000000E+00
0.000000000000E+00
0.000000000000E+00
0.000000000000E+00
0.000000000000E+00
0.000000000000E+00
0.000000000000E+00
0.000000000000E+00
0.000000000000E+00
0.000000000000E+00
0.000000000000E+00
0.000000000000E+00
0.000000000000E+00
0.000000000000E+00
0.000000000000E+00
0.000000000000E+00
0.000000000000E+00
0.000000000000E+00
0.000000000000E+00
0.000000000000E+00
0.000000000000E+00
0.000000000000E+00
0.000000000000E+00
0.000000000000E+00
0.000000000000E+00
0.000000000000E+00
0.000000000000E+00
0.000000000000E+00
0.000000000000E+00
0.000000000000E+00
0.000000000000E+00
0.000000000000E+00
0.000000000000E+00
0.000000000000E+00
0.000000000000E+00
0.000000000000E+00
0.000000000000E+00
0.000000000000E+00
0.000000000000E+00
0.000000000000E+00
0.000000000000E+00
0.000000000000E+00
0.000000000000E+00
0.000000000000E+00
0.000000000000E+00
0.000000000000E+00
0.000000000000E+00
0.000000000000E+00
0.000000000000E+00
0.000000000000E+00
0.000000000000E+00
0.000000000000E+00
0.000000000000E+00
0.000000000000E+00
0.000000000000E+00
0.000000000000E+00
0.000000000000E+00
0.000000000000E+00
0.000000000000E+00
0.000000000000E+00
0.000000000000E+00
0.000000000000E+00
0.000000000000E+00
0.000000000000E+00
0.000000000000E+00
0.000000000000E+00
0.000000000000E+00
0.000000000000E+00
0.000000000000E+00
0.000000000000E+00
0.000000000000E+00
0.000000000000E+00
0.000000000000E+00
0.000000000000E+00
0.000000000000E+00
0.000000000000E+00
0.000000000000E+00
0.000000000000E+00
0.000000000000E+00
0.000000000000E+00
0.000000000000E+00
0.000000000000E+00
0.000000000000E+00
0.000000000000E+00
0.000000000000E+00
0.000000000000E+00
0.000000000000E+00
0.000000000000E+00
0.000000000000E+00
0.000000000000E+00
0.000000000000E+00
0.000000000000E+00
0.000000000000E+00
0.000000000000E+00
0.000000000000E+00
0.000000000000E+00
0.000000000000E+00
0.000000000000E+00
0.000000000000E+00
0.000000000000E+00
0.000000000000E+00
0.000000000000E+00
0.000000000000E+00
0.000000000000E+00
0.000000000000E+00
0.000000000000E+00
0.000000000000E+00
0.000000000000E+00
0.000000000000E+00
0.000000000000E+00
0.000000000000E+00
0.000000000000E+00
0.000000000000E+00
0.000000000000E+00
0.000000000000E+00
0.000000000000E+00
0.000000000000E+00
0.000000000000E+00
0.000000000000E+00
0.000000000000E+00
0.000000000000E+00
0.000000000000E+00
0.000000000000E+00
0.000000000000E+00
0.000000000000E+00
0.000000000000E+00
0.000000000000E+00
0.000000000000E+00
0.000000000000E+00
0.000000000000E+00
0.000000000000E+00
0.000000000000E+00
0.000000000000E+00
0.000000000000E+00
0.000000000000E+00
0.000000000000E+00
0.000000000000E+00
0.000000000000E+00
0.000000000000E+00
0.000000000000E+00
0.000000000000E+00
0.000000000000E+00
0.000000000000E+00
0.000000000000E+00
0.000000000000E+00
0.000000000000E+00
0.000000000000E+00
0.000000000000E+00
0.000000000000E+00
0.000000000000E+00
0.000000000000E+00
0.000000000000E+00
0.000000000000E+00
0.000000000000E+00
0.000000000000E+00
0.000000000000E+00
0.000000000000E+00
0.000000000000E+00
0.000000000000E+00
0.000000000000E+00
0.000000000000E+00
0.000000000000E+00
0.000000000000E+00
0.000000000000E+00
0.000000000000E+00
0.000000000000E+00
0.000000000000E+00
0.000000000000E+00
0.000000000000E+00
0.000000000000E+00
0.000000000000E+00
0.000000000000E+00
0.000000000000E+00
0.000000000000E+00
0.000000000000E+00
0.000000000000E+00
0.000000000000E+00
0.000000000000E+00
0.000000000000E+00
0.000000000000E+00
0.000000000000E+00
0.000000000000E+00
0.000000000000E+00
0.000000000000E+00
0.000000000000E+00
0.000000000000E+00
0.000000000000E+00
0.000000000000E+00
0.000000000000E+00
0.000000000000E+00
0.000000000000E+00
0.000000000000E+00
0.000000000000E+00
0.000000000000E+00
0.000000000000E+00
0.000000000000E+00
0.000000000000E+00
0.000000000000E+00
0.000000000000E+00
0.000000000000E+00
0.000000000000E+00
0.000000000000E+00
0.000000000000E+00
0.000000000000E+00
0.000000000000E+00
0.000000000000E+00
0.000000000000E+00
0.000000000000E+00
0.000000000000E+00
0.000000000000E+00
0.000000000000E+00
0.000000000000E+00
0.000000000000E+00
0.000000000000E+00
0.000000000000E+00
0.000000000000E+00
0.000000000000E+00
0.000000000000E+00
0.000000000000E+00
0.000000000000E+00
0.000000000000E+00
0.000000000000E+00
0.000000000000E+00
0.000000000000E+00
0.000000000000E+00
0.000000000000E+00
0.000000000000E+00
0.000000000000E+00
0.000000000000E+00
0.000000000000E+00
0.000000000000E+00
0.000000000000E+00
0.000000000000E+00
0.000000000000E+00
0.000000000000E+00
0.000000000000E+00
0.000000000000E+00
0.000000000000E+00
0.000000000000E+00
0.000000000000E+00
0.000000000000E+00
0.000000000000E+00
0.000000000000E+00
0.000000000000E+00
0.000000000000E+00
0.000000000000E+00
0.000000000000E+00
0.000000000000E+00
0.000000000000E+00
0.000000000000E+00
0.000000000000E+00
0.000000000000E+00
0.000000000000E+00
0.000000000000E+00
0.000000000000E+00
0.000000000000E+00
0.000000000000E+00
0.000000000000E+00
0.000000000000E+00
0.000000000000E+00
0.000000000000E+00
0.000000000000E+00
0.000000000000E+00
0.000000000000E+00
0.000000000000E+00
0.000000000000E+00
0.000000000000E+00
0.000000000000E+00
0.000000000000E+00
0.000000000000E+00
0.000000000000E+00
0.000000000000E+00
0.000000000000E+00
0.000000000000E+00
0.000000000000E+00
0.000000000000E+00
0.000000000000E+00
0.000000000000E+00
0.000000000000E+00
0.000000000000E+00
0.000000000000E+00
0.000000000000E+00
0.000000000000E+00
0.000000000000E+00
0.000000000000E+00
0.000000000000E+00
0.000000000000E+00
0.000000000000E+00
0.000000000000E+00
0.000000000000E+00
0.000000000000E+00
0.000000000000E+00
0.000000000000E+00
0.000000000000E+00
0.000000000000E+00
0.000000000000E+00
0.000000000000E+00
0.000000000000E+00
0.000000000000E+00
0.000000000000E+00
0.000000000000E+00
0.000000000000E+00
0.000000000000E+00
0.000000000000E+00
0.000000000000E+00
0.000000000000E+00
0.000000000000E+00
0.000000000000E+00
0.000000000000E+00
0.000000000000E+00
0.000000000000E+00
0.000000000000E+00
0.000000000000E+00
0.000000000000E+00
0.000000000000E+00
0.000000000000E+00
0.000000000000E+00
0.000000000000E+00
0.000000000000E+00
0.000000000000E+00
0.000000000000E+00
0.000000000000E+00
0.000000000000E+00
0.000000000000E+00
0.000000000000E+00
0.000000000000E+00
0.000000000000E+00
0.000000000000E+00
0.000000000000E+00
0.000000000000E+00
0.000000000000E+00
0.000000000000E+00
0.000000000000E+00
0.000000000000E+00
0.000000000000E+00
0.000000000000E+00
0.000000000000E+00
0.000000000000E+00
0.000000000000E+00
0.000000000000E+00
0.000000000000E+00
0.000000000000E+00
0.000000000000E+00
0.000000000000E+00
0.000000000000E+00
0.000000000000E+00
0.000000000000E+00
0.000000000000E+00
0.000000000000E+00
0.000000000000E+00
0.000000000000E+00
0.000000000000E+00
0.000000000000E+00
0.000000000000E+00
0.000000000000E+00
0.000000000000E+00
0.000000000000E+00
0.000000000000E+00
0.000000000000E+00
0.000000000000E+00
0.000000000000E+00
0.000000000000E+00
0.000000000000E+00
0.000000000000E+00
0.000000000000E+00
0.000000000000E+00
0.000000000000E+00
0.000000000000E+00
0.000000000000E+00
0.000000000000E+00
0.000000000000E+00
0.000000000000E+00
0.000000000000E+00
0.000000000000E+00
0.000000000000E+00
0.000000000000E+00
0.000000000000E+00
0.000000000000E+00
0.000000000000E+00
0.000000000000E+00
0.000000000000E+00
0.000000000000E+00
0.000000000000E+00
0.000000000000E+00
0.000000000000E+00
0.000000000000E+00
0.000000000000E+00
0.000000000000E+00
0.000000000000E+00
0.000000000000E+00
0.000000000000E+00
0.000000000000E+00
0.000000000000E+00
0.000000000000E+00
0.000000000000E+00
0.000000000000E+00
0.000000000000E+00
0.000000000000E+00
0.000000000000E+00
0.000000000000E+00
0.000000000000E+00
0.000000000000E+00
0.000000000000E+00
0.000000000000E+00
0.000000000000E+00
0.000000000000E+00
0.000000000000E+00
0.000000000000E+00
0.000000000000E+00
0.000000000000E+00
0.000000000000E+00
0.000000000000E+00
0.000000000000E+00
0.000000000000E+00
0.000000000000E+00
0.000000000000E+00
0.000000000000E+00
0.000000000000E+00
0.000000000000E+00
0.000000000000E+00
0.000000000000E+00
0.000000000000E+00
0.000000000000E+00
0.000000000000E+00
0.000000000000E+00
0.000000000000E+00
0.000000000000E+00
0.000000000000E+00
0.000000000000E+00
0.000000000000E+00
0.000000000000E+00
0.000000000000E+00
0.000000000000E+00
0.000000000000E+00
0.000000000000E+00
0.000000000000E+00
0.000000000000E+00
0.000000000000E+00
0.000000000000E+00
0.000000000000E+00
0.000000000000E+00
0.000000000000E+00
0.000000000000E+00
0.000000000000E+00
0.000000000000E+00
0.000000000000E+00
0.000000000000E+00
0.000000000000E+00
0.000000000000E+00
0.000000000000E+00
0.000000000000E+00
0.000000000000E+00
0.000000000000E+00
0.000000000000E+00
0.000000000000E+00
0.000000000000E+00
0.000000000000E+00
0.000000000000E+00
0.000000000000E+00
0.000000000000E+00
0.000000000000E+00
0.000000000000E+00
0.000000000000E+00
0.000000000000E+00
0.000000000000E+00
0.000000000000E+00
0.000000000000E+00
0.000000000000E+00
0.000000000000E+00
0.000000000000E+00
0.000000000000E+00
0.000000000000E+00
0.000000000000E+00
0.000000000000E+00
0.000000000000E+00
0.000000000000E+00
0.000000000000E+00
0.000000000000E+00
0.000000000000E+00
0.000000000000E+00
0.000000000000E+00
0.000000000000E+00
0.000000000000E+00
0.000000000000E+00
0.000000000000E+00
0.000000000000E+00
0.000000000000E+00
0.000000000000E+00
0.000000000000E+00
0.000000000000E+00
0.000000000000E+00
0.000000000000E+00
0.000000000000E+00
0.000000000000E+00
0.000000000000E+00
0.000000000000E+00
0.000000000000E+00
0.000000000000E+00
0.000000000000E+00
0.000000000000E+00
0.000000000000E+00
0.000000000000E+00
0.000000000000E+00
0.000000000000E+00
0.000000000000E+00
0.000000000000E+00
0.000000000000E+00
0.000000000000E+00
0.000000000000E+00
0.000000000000E+00
0.000000000000E+00
0.000000000000E+00
0.000000000000E+00
0.000000000000E+00
0.000000000000E+00
0.000000000000E+00
0.000000000000E+00
0.000000000000E+00
0.000000000000E+00
0.000000000000E+00
0.000000000000E+00
0.000000000000E+00
0.000000000000E+00
0.000000000000E+00
0.000000000000E+00
0.000000000000E+00
0.000000000000E+00
0.000000000000E+00
0.000000000000E+00
0.000000000000E+00
0.000000000000E+00
0.000000000000E+00
0.000000000000E+00
0.000000000000E+00
0.000000000000E+00
0.000000000000E+00
0.000000000000E+00
0.000000000000E+00
0.000000000000E+00
0.000000000000E+00
0.000000000000E+00
0.000000000000E+00
0.000000000000E+00
0.000000000000E+00
0.000000000000E+00
0.000000000000E+00
0.000000000000E+00
0.000000000000E+00
0.000000000000E+00
0.000000000000E+00
0.000000000000E+00
0.000000000000E+00
0.000000000000E+00
0.000000000000E+00
0.000000000000E+00
0.000000000000E+00
0.000000000000E+00
0.000000000000E+00
0.000000000000E+00
0.000000000000E+00
0.000000000000E+00
0.000000000000E+00
0.000000000000E+00
0.000000000000E+00
0.000000000000E+00
0.000000000000E+00
0.000000000000E+00
0.000000000000E+00
0.000000000000E+00
0.000000000000E+00
0.000000000000E+00
0.000000000000E+00
0.000000000000E+00
0.000000000000E+00
0.000000000000E+00
0.000000000000E+00
0.000000000000E+00
0.000000000000E+00
0.000000000000E+00
0.000000000000E+00
0.000000000000E+00
0.000000000000E+00
0.000000000000E+00
0.000000000000E+00
0.000000000000E+00
0.000000000000E+00
0.000000000000E+00
0.000000000000E+00
0.000000000000E+00
0.000000000000E+00
0.000000000000E+00
0.000000000000E+00
0.000000000000E+00
0.000000000000E+00
0.000000000000E+00
0.000000000000E+00
0.000000000000E+00
0.000000000000E+00
0.000000000000E+00
0.000000000000E+00
0.000000000000E+00
0.000000000000E+00
0.000000000000E+00
0.000000000000E+00
0.000000000000E+00
0.000000000000E+00
0.000000000000E+00
0.000000000000E+00
0.000000000000E+00
0.000000000000E+00
0.000000000000E+00
0.000000000000E+00
0.000000000000E+00
0.000000000000E+00
0.000000000000E+00
0.000000000000E+00
0.000000000000E+00
0.000000000000E+00
0.000000000000E+00
0.000000000000E+00
0.000000000000E+00
0.000000000000E+00
0.000000000000E+00
0.000000000000E+00
0.000000000000E+00
0.000000000000E+00
0.000000000000E+00
0.000000000000E+00
0.000000000000E+00
0.000000000000E+00
0.000000000000E+00
0.000000000000E+00
0.000000000000E+00
0.000000000000E+00
0.000000000000E+00
0.000000000000E+00
0.000000000000E+00
0.000000000000E+00
0.000000000000E+00
0.000000000000E+00
0.000000000000E+00
0.000000000000E+00
0.000000000000E+00
0.000000000000E+00
0.000000000000E+00
0.000000000000E+00
0.000000000000E+00
0.000000000000E+00
0.000000000000E+00
0.000000000000E+00
0.000000000000E+00
0.000000000000E+00
0.000000000000E+00
0.000000000000E+00
0.000000000000E+00
0.000000000000E+00
0.000000000000E+00
0.000000000000E+00
0.000000000000E+00
0.000000000000E+00
0.000000000000E+00
0.000000000000E+00
0.000000000000E+00
0.000000000000E+00
0.000000000000E+00
0.000000000000E+00
0.000000000000E+00
0.000000000000E+00
0.000000000000E+00
0.000000000000E+00
0.000000000000E+00
0.000000000000E+00
0.000000000000E+00
0.000000000000E+00
0.000000000000E+00
0.000000000000E+00
0.000000000000E+00
0.000000000000E+00
0.000000000000E+00
0.000000000000E+00
0.000000000000E+00
0.000000000000E+00
0.000000000000E+00
0.000000000000E+00
0.000000000000E+00
0.000000000000E+00
0.000000000000E+00
0.000000000000E+00
0.000000000000E+00
0.000000000000E+00
0.000000000000E+00
0.000000000000E+00
0.000000000000E+00
0.000000000000E+00
0.000000000000E+00
0.000000000000E+00
0.000000000000E+00
0.000000000000E+00
0.000000000000E+00
0.000000000000E+00
0.000000000000E+00
0.000000000000E+00
0.000000000000E+00
0.000000000000E+00
0.000000000000E+00
0.000000000000E+00
0.000000000000E+00
0.000000000000E+00
0.000000000000E+00
0.000000000000E+00
0.000000000000E+00
0.000000000000E+00
0.000000000000E+00
0.000000000000E+00
0.000000000000E+00
0.000000000000E+00
0.000000000000E+00
0.000000000000E+00
0.000000000000E+00
0.000000000000E+00
0.000000000000E+00
0.000000000000E+00
0.000000000000E+00
0.000000000000E+00
0.000000000000E+00
0.000000000000E+00
0.000000000000E+00
0.000000000000E+00
0.000000000000E+00
0.000000000000E+00
0.000000000000E+00
0.000000000000E+00
0.000000000000E+00
0.000000000000E+00
0.000000000000E+00
0.000000000000E+00
0.000000000000E+00
0.000000000000E+00
0.000000000000E+00
0.000000000000E+00
0.000000000000E+00
0.000000000000E+00
0.000000000000E+00
0.000000000000E+00
0.000000000000E+00
0.000000000000E+00
0.000000000000E+00
0.000000000000E+00
0.000000000000E+00
0.000000000000E+00
0.000000000000E+00
0.000000000000E+00
0.000000000000E+00
0.000000000000E+00
0.000000000000E+00
0.000000000000E+00
0.000000000000E+00
0.000000000000E+00
0.000000000000E+00
0.000000000000E+00
0.000000000000E+00
0.000000000000E+00
0.000000000000E+00
0.000000000000E+00
0.000000000000E+00
0.000000000000E+00
0.000000000000E+00
0.000000000000E+00
0.000000000000E+00
0.000000000000E+00
0.000000000000E+00
0.000000000000E+00
0.000000000000E+00
0.000000000000E+00
0.000000000000E+00
0.000000000000E+00
0.000000000000E+00
0.000000000000E+00
0.000000000000E+00
0.000000000000E+00
0.000000000000E+00
0.000000000000E+00
0.000000000000E+00
0.000000000000E+00
0.000000000000E+00
0.000000000000E+00
0.000000000000E+00
0.000000000000E+00
0.000000000000E+00
0.000000000000E+00
0.000000000000E+00
0.000000000000E+00
0.000000000000E+00
0.000000000000E+00
0.000000000000E+00
0.000000000000E+00
0.000000000000E+00
0.000000000000E+00
0.000000000000E+00
0.000000000000E+00
0.000000000000E+00
0.000000000000E+00
0.000000000000E+00
0.000000000000E+00
0.000000000000E+00
0.000000000000E+00
0.000000000000E+00
0.000000000000E+00
0.000000000000E+00
0.000000000000E+00
0.000000000000E+00
0.000000000000E+00
0.000000000000E+00
0.000000000000E+00
0.000000000000E+00
0.000000000000E+00
0.000000000000E+00
0.000000000000E+00
0.000000000000E+00
0.000000000000E+00
0.000000000000E+00
0.000000000000E+00
0.000000000000E+00
0.000000000000E+00
0.000000000000E+00
0.000000000000E+00
0.000000000000E+00
0.000000000000E+00
0.000000000000E+00
0.000000000000E+00
0.000000000000E+00
0.000000000000E+00
0.000000000000E+00
0.000000000000E+00
0.000000000000E+00
0.000000000000E+00
0.000000000000E+00
0.000000000000E+00
0.000000000000E+00
0.000000000000E+00
0.000000000000E+00
0.000000000000E+00
0.000000000000E+00
0.000000000000E+00
0.000000000000E+00
0.000000000000E+00
0.000000000000E+00
0.000000000000E+00
0.000000000000E+00
0.000000000000E+00
0.000000000000E+00
0.000000000000E+00
0.000000000000E+00
0.000000000000E+00
0.000000000000E+00
0.000000000000E+00
0.000000000000E+00
0.000000000000E+00
0.000000000000E+00
0.000000000000E+00
0.000000000000E+00
0.000000000000E+00
0.000000000000E+00
0.000000000000E+00
0.000000000000E+00
0.000000000000E+00
0.000000000000E+00
0.000000000000E+00
0.000000000000E+00
0.000000000000E+00
0.000000000000E+00
0.000000000000E+00
0.000000000000E+00
0.000000000000E+00
0.000000000000E+00
0.000000000000E+00
0.000000000000E+00
0.000000000000E+00
0.000000000000E+00
0.000000000000E+00
0.000000000000E+00
0.000000000000E+00
0.000000000000E+00
0.000000000000E+00
0.000000000000E+00
0.000000000000E+00
0.000000000000E+00
0.000000000000E+00
0.000000000000E+00
0.000000000000E+00
0.000000000000E+00
0.000000000000E+00
0.000000000000E+00
0.000000000000E+00
0.000000000000E+00
0.000000000000E+00
0.000000000000E+00
0.000000000000E+00
0.000000000000E+00
0.000000000000E+00
0.000000000000E+00
0.000000000000E+00
0.000000000000E+00
0.000000000000E+00
0.000000000000E+00
0.000000000000E+00
0.000000000000E+00
0.000000000000E+00
0.000000000000E+00
0.000000000000E+00
0.000000000000E+00
0.000000000000E+00
0.000000000000E+00
0.000000000000E+00
0.000000000000E+00
0.000000000000E+00
0.000000000000E+00
0.000000000000E+00
0.000000000000E+00
0.000000000000E+00
0.000000000000E+00
0.000000000000E+00
0.000000000000E+00
0.000000000000E+00
0.000000000000E+00
0.000000000000E+00
0.000000000000E+00
0.000000000000E+00
0.000000000000E+00
0.000000000000E+00
0.000000000000E+00
0.000000000000E+00
0.000000000000E+00
0.000000000000E+00
0.000000000000E+00
0.000000000000E+00
0.000000000000E+00
0.000000000000E+00
0.000000000000E+00
0.000000000000E+00
0.000000000000E+00
0.000000000000E+00
0.000000000000E+00
0.000000000000E+00
0.000000000000E+00
0.000000000000E+00
0.000000000000E+00
0.000000000000E+00
0.000000000000E+00
0.000000000000E+00
0.000000000000E+00
0.000000000000E+00
0.000000000000E+00
0.000000000000E+00
0.000000000000E+00
0.000000000000E+00
0.000000000000E+00
0.000000000000E+00
0.000000000000E+00
0.000000000000E+00
0.000000000000E+00
0.000000000000E+00
0.000000000000E+00
0.000000000000E+00
0.000000000000E+00
0.000000000000E+00
0.000000000000E+00
0.000000000000E+00
0.000000000000E+00
0.000000000000E+00
0.000000000000E+00
0.000000000000E+00
0.000000000000E+00
0.000000000000E+00
0.000000000000E+00
0.000000000000E+00
0.000000000000E+00
0.000000000000E+00
0.000000000000E+00
0.000000000000E+00
0.000000000000E+00
0.000000000000E+00
0.000000000000E+00
0.000000000000E+00
0.000000000000E+00
0.000000000000E+00
0.000000000000E+00
0.000000000000E+00
0.000000000000E+00
0.000000000000E+00
0.000000000000E+00
0.000000000000E+00
0.000000000000E+00
0.000000000000E+00
0.000000000000E+00
0.000000000000E+00
0.000000000000E+00
0.000000000000E+00
0.000000000000E+00
0.000000000000E+00
0.000000000000E+00
0.000000000000E+00
0.000000000000E+00
0.000000000000E+00
0.000000000000E+00
0.000000000000E+00
0.000000000000E+00
0.000000000000E+00
0.000000000000E+00
0.000000000000E+00
0.000000000000E+00
0.000000000000E+00
0.000000000000E+00
0.000000000000E+00
0.000000000000E+00
0.000000000000E+00
0.000000000000E+00
0.000000000000E+00
0.000000000000E+00
0.000000000000E+00
0.000000000000E+00
0.000000000000E+00
0.000000000000E+00
0.000000000000E+00
0.000000000000E+00
0.000000000000E+00
0.000000000000E+00
0.000000000000E+00
0.000000000000E+00
0.000000000000E+00
0.000000000000E+00
0.000000000000E+00
0.000000000000E+00
0.000000000000E+00
0.000000000000E+00
0.000000000000E+00
0.000000000000E+00
0.000000000000E+00
0.000000000000E+00
0.000000000000E+00
0.000000000000E+00
0.000000000000E+00
0.000000000000E+00
0.000000000000E+00
0.000000000000E+00
0.000000000000E+00
0.000000000000E+00
0.000000000000E+00
0.000000000000E+00
0.000000000000E+00
0.000000000000E+00
0.000000000000E+00
0.000000000000E+00
0.000000000000E+00
0.000000000000E+00
0.000000000000E+00
0.000000000000E+00
0.000000000000E+00
0.000000000000E+00
0.000000000000E+00
0.000000000000E+00
0.000000000000E+00
0.000000000000E+00
0.000000000000E+00
0.000000000000E+00
0.000000000000E+00
0.000000000000E+00
0.000000000000E+00
0.000000000000E+00
0.000000000000E+00
0.000000000000E+00
0.000000000000E+00
0.000000000000E+00
0.000000000000E+00
0.000000000000E+00
0.000000000000E+00
0.000000000000E+00
0.000000000000E+00
0.000000000000E+00
0.000000000000E+00
0.000000000000E+00
0.000000000000E+00
0.000000000000E+00
0.000000000000E+00
0.000000000000E+00
0.000000000000E+00
0.000000000000E+00
0.000000000000E+00
0.000000000000E+00
0.000000000000E+00
0.000000000000E+00
0.000000000000E+00
0.000000000000E+00
0.000000000000E+00
0.000000000000E+00
0.000000000000E+00
0.000000000000E+00
0.000000000000E+00
0.000000000000E+00
0.000000000000E+00
0.000000000000E+00
0.000000000000E+00
0.000000000000E+00
0.000000000000E+00
0.000000000000E+00
0.000000000000E+00
0.000000000000E+00
0.000000000000E+00
0.000000000000E+00
0.000000000000E+00
0.000000000000E+00
0.000000000000E+00
0.000000000000E+00
0.000000000000E+00
0.000000000000E+00
0.000000000000E+00
0.000000000000E+00
0.000000000000E+00
0.000000000000E+00
0.000000000000E+00
0.000000000000E+00
0.000000000000E+00
0.000000000000E+00
0.000000000000E+00
0.000000000000E+00
0.000000000000E+00
0.000000000000E+00
0.000000000000E+00
0.000000000000E+00
0.000000000000E+00
0.000000000000E+00
0.000000000000E+00
0.000000000000E+00
0.000000000000E+00
0.000000000000E+00
0.000000000000E+00
0.000000000000E+00
0.000000000000E+00
0.000000000000E+00
0.000000000000E+00
0.000000000000E+00
0.000000000000E+00
0.000000000000E+00
0.000000000000E+00
0.000000000000E+00
0.000000000000E+00
0.000000000000E+00
0.000000000000E+00
0.000000000000E+00
0.000000000000E+00
0.000000000000E+00
0.000000000000E+00
0.000000000000E+00
0.000000000000E+00
0.000000000000E+00
0.000000000000E+00
0.000000000000E+00
0.000000000000E+00
0.000000000000E+00
0.000000000000E+00
0.000000000000E+00
0.000000000000E+00
0.000000000000E+00
0.000000000000E+00
0.000000000000E+00
0.000000000000E+00
0.000000000000E+00
0.000000000000E+00
0.000000000000E+00
0.000000000000E+00
0.000000000000E+00
0.000000000000E+00
0.000000000000E+00
0.000000000000E+00
0.000000000000E+00
0.000000000000E+00
0.000000000000E+00
0.000000000000E+00
0.000000000000E+00
0.000000000000E+00
0.000000000000E+00
0.000000000000E+00
0.000000000000E+00
0.000000000000E+00
0.000000000000E+00
0.000000000000E+00
0.000000000000E+00
0.000000000000E+00
0.000000000000E+00
0.000000000000E+00
0.000000000000E+00
0.000000000000E+00
0.000000000000E+00
0.000000000000E+00
0.000000000000E+00
0.000000000000E+00
0.000000000000E+00
0.000000000000E+00
0.000000000000E+00
0.000000000000E+00
0.000000000000E+00
0.000000000000E+00
0.000000000000E+00
0.000000000000E+00
0.000000000000E+00
0.000000000000E+00
0.000000000000E+00
0.000000000000E+00
0.000000000000E+00
0.000000000000E+00
0.000000000000E+00
0.000000000000E+00
0.000000000000E+00
0.000000000000E+00
0.000000000000E+00
0.000000000000E+00
0.000000000000E+00
0.000000000000E+00
0.000000000000E+00
0.000000000000E+00
0.000000000000E+00
0.000000000000E+00
0.000000000000E+00
0.000000000000E+00
0.000000000000E+00
0.000000000000E+00
0.000000000000E+00
0.000000000000E+00
0.000000000000E+00
0.000000000000E+00
0.000000000000E+00
0.000000000000E+00
0.000000000000E+00
0.000000000000E+00
0.000000000000E+00
0.000000000000E+00
0.000000000000E+00
0.000000000000E+00
0.000000000000E+00
0.000000000000E+00
0.000000000000E+00
0.000000000000E+00
0.000000000000E+00
0.000000000000E+00
0.000000000000E+00
0.000000000000E+00
0.000000000000E+00
0.000000000000E+00
0.000000000000E+00
0.000000000000E+00
0.000000000000E+00
0.000000000000E+00
0.000000000000E+00
0.000000000000E+00
0.000000000000E+00
0.000000000000E+00
0.000000000000E+00
0.000000000000E+00
0.000000000000E+00
0.000000000000E+00
0.000000000000E+00
0.000000000000E+00
0.000000000000E+00
0.000000000000E+00
0.000000000000E+00
0.000000000000E+00
0.000000000000E+00
0.000000000000E+00
0.000000000000E+00
0.000000000000E+00
0.000000000000E+00
0.000000000000E+00
0.000000000000E+00
0.000000000000E+00
0.000000000000E+00
0.000000000000E+00
0.000000000000E+00
0.000000000000E+00
0.000000000000E+00
0.000000000000E+00
0.000000000000E+00
0.000000000000E+00
0.000000000000E+00
0.000000000000E+00
0.000000000000E+00
0.000000000000E+00
0.000000000000E+00
0.000000000000E+00
0.000000000000E+00
0.000000000000E+00
0.000000000000E+00
0.000000000000E+00
0.000000000000E+00
0.000000000000E+00
0.000000000000E+00
0.000000000000E+00
0.000000000000E+00
0.000000000000E+00
0.000000000000E+00
0.000000000000E+00
0.000000000000E+00
0.000000000000E+00
0.000000000000E+00
0.000000000000E+00
0.000000000000E+00
0.000000000000E+00
0.000000000000E+00
0.000000000000E+00
0.000000000000E+00
0.000000000000E+00
0.000000000000E+00
0.000000000000E+00
0.000000000000E+00
0.000000000000E+00
0.000000000000E+00
0.000000000000E+00
0.000000000000E+00
0.000000000000E+00
0.000000000000E+00
0.000000000000E+00
0.000000000000E+00
0.000000000000E+00
0.000000000000E+00
0.000000000000E+00
0.000000000000E+00
0.000000000000E+00
0.000000000000E+00
0.000000000000E+00
0.000000000000E+00
0.000000000000E+00
0.000000000000E+00
0.000000000000E+00
0.000000000000E+00
0.000000000000E+00
0.000000000000E+00
0.000000000000E+00
0.000000000000E+00
0.000000000000E+00
0.000000000000E+00
0.000000000000E+00
0.000000000000E+00
0.000000000000E+00
0.000000000000E+00
0.000000000000E+00
0.000000000000E+00
0.000000000000E+00
0.000000000000E+00
0.000000000000E+00
0.000000000000E+00
0.000000000000E+00
0.000000000000E+00
0.000000000000E+00
0.000000000000E+00
0.000000000000E+00
0.000000000000E+00
0.000000000000E+00
0.000000000000E+00
0.000000000000E+00
0.000000000000E+00
0.000000000000E+00
0.000000000000E+00
0.000000000000E+00
0.000000000000E+00
0.000000000000E+00
0.000000000000E+00
0.000000000000E+00
0.000000000000E+00
0.000000000000E+00
0.000000000000E+00
0.000000000000E+00
0.000000000000E+00
0.000000000000E+00
0.000000000000E+00
0.000000000000E+00
0.000000000000E+00
0.000000000000E+00
0.000000000000E+00
0.000000000000E+00
0.000000000000E+00
0.000000000000E+00
0.000000000000E+00
0.000000000000E+00
0.000000000000E+00
0.000000000000E+00
0.000000000000E+00
0.000000000000E+00
0.000000000000E+00
0.000000000000E+00
0.000000000000E+00
0.000000000000E+00
0.000000000000E+00
0.000000000000E+00
0.000000000000E+00
0.000000000000E+00
0.000000000000E+00
0.000000000000E+00
0.000000000000E+00
0.000000000000E+00
0.000000000000E+00
0.000000000000E+00
0.000000000000E+00
0.000000000000E+00
0.000000000000E+00
0.000000000000E+00
0.000000000000E+00
0.000000000000E+00
0.000000000000E+00
0.000000000000E+00
0.000000000000E+00
0.000000000000E+00
0.000000000000E+00
0.000000000000E+00
0.000000000000E+00
0.000000000000E+00
0.000000000000E+00
0.000000000000E+00
0.000000000000E+00
0.000000000000E+00
0.000000000000E+00
0.000000000000E+00
0.000000000000E+00
0.000000000000E+00
0.000000000000E+00
0.000000000000E+00
0.000000000000E+00
0.000000000000E+00
0.000000000000E+00
0.000000000000E+00
0.000000000000E+00
0.000000000000E+00
0.000000000000E+00
0.000000000000E+00
0.000000000000E+00
0.000000000000E+00
0.000000000000E+00
0.000000000000E+00
0.000000000000E+00
0.000000000000E+00
0.000000000000E+00
0.000000000000E+00
0.000000000000E+00
0.000000000000E+00
0.000000000000E+00
0.000000000000E+00
0.000000000000E+00
0.000000000000E+00
0.000000000000E+00
0.000000000000E+00
0.000000000000E+00
0.000000000000E+00
0.000000000000E+00
0.000000000000E+00
0.000000000000E+00
0.000000000000E+00
0.000000000000E+00
0.000000000000E+00
0.000000000000E+00
0.000000000000E+00
0.000000000000E+00
0.000000000000E+00
0.000000000000E+00
0.000000000000E+00
0.000000000000E+00
0.000000000000E+00
0.000000000000E+00
0.000000000000E+00
0.000000000000E+00
0.000000000000E+00
0.000000000000E+00
0.000000000000E+00
0.000000000000E+00
0.000000000000E+00
0.000000000000E+00
0.000000000000E+00
0.000000000000E+00
0.000000000000E+00
0.000000000000E+00
0.000000000000E+00
0.000000000000E+00
0.000000000000E+00
0.000000000000E+00
0.000000000000E+00
0.000000000000E+00
0.000000000000E+00
0.000000000000E+00
0.000000000000E+00
0.000000000000E+00
0.000000000000E+00
0.000000000000E+00
0.000000000000E+00
0.000000000000E+00
0.000000000000E+00
0.000000000000E+00
0.000000000000E+00
0.000000000000E+00
0.000000000000E+00
0.000000000000E+00
0.000000000000E+00
0.000000000000E+00
0.000000000000E+00
0.000000000000E+00
0.000000000000E+00
0.000000000000E+00
0.000000000000E+00
0.000000000000E+00
0.000000000000E+00
0.000000000000E+00
0.000000000000E+00
0.000000000000E+00
0.000000000000E+00
0.000000000000E+00
0.000000000000E+00
0.000000000000E+00
0.000000000000E+00
0.000000000000E+00
0.000000000000E+00
0.000000000000E+00
0.000000000000E+00
0.000000000000E+00
0.000000000000E+00
0.000000000000E+00
0.000000000000E+00
0.000000000000E+00
0.000000000000E+00
0.000000000000E+00
0.000000000000E+00
0.000000000000E+00
0.000000000000E+00
0.000000000000E+00
0.000000000000E+00
0.000000000000E+00
0.000000000000E+00
0.000000000000E+00
0.000000000000E+00
0.000000000000E+00
0.000000000000E+00
0.000000000000E+00
0.000000000000E+00
0.000000000000E+00
0.000000000000E+00
0.000000000000E+00
0.000000000000E+00
0.000000000000E+00
0.000000000000E+00
0.000000000000E+00
0.000000000000E+00
0.000000000000E+00
0.000000000000E+00
0.000000000000E+00
0.000000000000E+00
0.000000000000E+00
0.000000000000E+00
0.000000000000E+00
0.000000000000E+00
0.000000000000E+00
0.000000000000E+00
0.000000000000E+00
0.000000000000E+00
0.000000000000E+00
0.000000000000E+00
0.000000000000E+00
0.000000000000E+00
0.000000000000E+00
0.000000000000E+00
0.000000000000E+00
0.000000000000E+00
0.000000000000E+00
0.000000000000E+00
0.000000000000E+00
0.000000000000E+00
0.000000000000E+00
0.000000000000E+00
0.000000000000E+00
0.000000000000E+00
0.000000000000E+00
0.000000000000E+00
0.000000000000E+00
0.000000000000E+00
0.000000000000E+00
0.000000000000E+00
0.000000000000E+00
0.000000000000E+00
0.000000000000E+00
0.000000000000E+00
0.000000000000E+00
0.000000000000E+00
0.000000000000E+00
0.000000000000E+00
0.000000000000E+00
0.000000000000E+00
0.000000000000E+00
0.000000000000E+00
0.000000000000E+00
0.000000000000E+00
0.000000000000E+00
0.000000000000E+00
0.000000000000E+00
0.000000000000E+00
0.000000000000E+00
0.000000000000E+00
0.000000000000E+00
0.000000000000E+00
0.000000000000E+00
0.000000000000E+00
0.000000000000E+00
0.000000000000E+00
0.000000000000E+00
0.000000000000E+00
0.000000000000E+00
0.000000000000E+00
0.000000000000E+00
0.000000000000E+00
0.000000000000E+00
0.000000000000E+00
0.000000000000E+00
0.000000000000E+00
0.000000000000E+00
0.000000000000E+00
0.000000000000E+00
0.000000000000E+00
0.000000000000E+00
0.000000000000E+00
0.000000000000E+00
0.000000000000E+00
0.000000000000E+00
0.000000000000E+00
0.000000000000E+00
0.000000000000E+00
0.000000000000E+00
0.000000000000E+00
0.000000000000E+00
0.000000000000E+00
0.000000000000E+00
0.000000000000E+00
0.000000000000E+00
0.000000000000E+00
0.000000000000E+00
0.000000000000E+00
0.000000000000E+00
0.000000000000E+00
0.000000000000E+00
0.000000000000E+00
0.000000000000E+00
0.000000000000E+00
0.000000000000E+00
0.000000000000E+00
0.000000000000E+00
0.000000000000E+00
0.000000000000E+00
0.000000000000E+00
0.000000000000E+00
0.000000000000E+00
0.000000000000E+00
0.000000000000E+00
0.000000000000E+00
0.000000000000E+00
0.000000000000E+00
0.000000000000E+00
0.000000000000E+00
0.000000000000E+00
0.000000000000E+00
0.000000000000E+00
0.000000000000E+00
0.000000000000E+00
0.000000000000E+00
0.000000000000E+00
0.000000000000E+00
0.000000000000E+00
0.000000000000E+00
0.000000000000E+00
0.000000000000E+00
0.000000000000E+00
0.000000000000E+00
0.000000000000E+00
0.000000000000E+00
0.000000000000E+00
0.000000000000E+00
0.000000000000E+00
0.000000000000E+00
0.000000000000E+00
0.000000000000E+00
0.000000000000E+00
0.000000000000E+00
0.000000000000E+00
0.000000000000E+00
0.000000000000E+00
0.000000000000E+00
0.000000000000E+00
0.000000000000E+00
0.000000000000E+00
0.000000000000E+00
0.000000000000E+00
0.000000000000E+00
0.000000000000E+00
0.000000000000E+00
0.000000000000E+00
0.000000000000E+00
0.000000000000E+00
0.000000000000E+00
0.000000000000E+00
0.000000000000E+00
0.000000000000E+00
0.000000000000E+00
0.000000000000E+00
0.000000000000E+00
0.000000000000E+00
0.000000000000E+00
0.000000000000E+00
0.000000000000E+00
0.000000000000E+00
0.000000000000E+00
0.000000000000E+00
0.000000000000E+00
0.000000000000E+00
0.000000000000E+00
0.000000000000E+00
0.000000000000E+00
0.000000000000E+00
0.000000000000E+00
0.000000000000E+00
0.000000000000E+00
0.000000000000E+00
0.000000000000E+00
0.000000000000E+00
0.000000000000E+00
0.000000000000E+00
0.000000000000E+00
0.000000000000E+00
0.000000000000E+00
0.000000000000E+00
0.000000000000E+00
0.000000000000E+00
0.000000000000E+00
0.000000000000E+00
0.000000000000E+00
0.000000000000E+00
0.000000000000E+00
0.000000000000E+00
0.000000000000E+00
0.000000000000E+00
0.000000000000E+00
0.000000000000E+00
0.000000000000E+00
0.000000000000E+00
0.000000000000E+00
0.000000000000E+00
0.000000000000E+00
0.000000000000E+00
0.000000000000E+00
0.000000000000E+00
0.000000000000E+00
0.000000000000E+00
0.000000000000E+00
0.000000000000E+00
0.000000000000E+00
0.000000000000E+00
0.000000000000E+00
0.000000000000E+00
0.000000000000E+00
0.000000000000E+00
0.000000000000E+00
0.000000000000E+00
0.000000000000E+00
0.000000000000E+00
0.000000000000E+00
0.000000000000E+00
0.000000000000E+00
0.000000000000E+00
0.000000000000E+00
0.000000000000E+00
0.000000000000E+00
0.000000000000E+00
0.000000000000E+00
0.000000000000E+00
0.000000000000E+00
0.000000000000E+00
0.000000000000E+00
0.000000000000E+00
0.000000000000E+00
0.000000000000E+00
0.000000000000E+00
0.000000000000E+00
0.000000000000E+00
0.000000000000E+00
0.000000000000E+00
0.000000000000E+00
0.000000000000E+00
0.000000000000E+00
0.000000000000E+00
0.000000000000E+00
0.000000000000E+00
0.000000000000E+00
0.000000000000E+00
0.000000000000E+00
0.000000000000E+00
0.000000000000E+00
0.000000000000E+00
0.000000000000E+00
0.000000000000E+00
0.000000000000E+00
0.000000000000E+00
0.000000000000E+00
0.000000000000E+00
0.000000000000E+00
0.000000000000E+00
0.000000000000E+00
0.000000000000E+00
0.000000000000E+00
0.000000000000E+00
0.000000000000E+00
0.000000000000E+00
0.000000000000E+00
0.000000000000E+00
0.000000000000E+00
0.000000000000E+00
0.000000000000E+00
0.000000000000E+00
0.000000000000E+00
0.000000000000E+00
0.000000000000E+00
0.000000000000E+00
0.000000000000E+00
0.000000000000E+00
0.000000000000E+00
0.000000000000E+00
0.000000000000E+00
0.000000000000E+00
0.000000000000E+00
0.000000000000E+00
0.000000000000E+00
0.000000000000E+00
0.000000000000E+00
0.000000000000E+00
0.000000000000E+00
0.000000000000E+00
0.000000000000E+00
0.000000000000E+00
0.000000000000E+00
0.000000000000E+00
0.000000000000E+00
0.000000000000E+00
0.000000000000E+00
0.000000000000E+00
0.000000000000E+00
0.000000000000E+00
0.000000000000E+00
0.000000000000E+00
0.000000000000E+00
0.000000000000E+00
0.000000000000E+00
0.000000000000E+00
0.000000000000E+00
0.000000000000E+00
0.000000000000E+00
0.000000000000E+00
0.000000000000E+00
0.000000000000E+00
0.000000000000E+00
0.000000000000E+00
0.000000000000E+00
0.000000000000E+00
0.000000000000E+00
0.000000000000E+00
0.000000000000E+00
0.000000000000E+00
0.000000000000E+00
0.000000000000E+00
0.000000000000E+00
0.000000000000E+00
0.000000000000E+00
0.000000000000E+00
0.000000000000E+00
0.000000000000E+00
0.000000000000E+00
0.000000000000E+00
0.000000000000E+00
0.000000000000E+00
0.000000000000E+00
0.000000000000E+00
0.000000000000E+00
0.000000000000E+00
0.000000000000E+00
0.000000000000E+00
0.000000000000E+00
0.000000000000E+00
0.000000000000E+00
0.000000000000E+00
0.000000000000E+00
0.000000000000E+00
0.000000000000E+00
0.000000000000E+00
0.000000000000E+00
0.000000000000E+00
0.000000000000E+00
0.000000000000E+00
0.000000000000E+00
0.000000000000E+00
0.000000000000E+00
0.000000000000E+00
0.000000000000E+00
0.000000000000E+00
0.000000000000E+00
0.000000000000E+00
0.000000000000E+00
0.000000000000E+00
0.000000000000E+00
0.000000000000E+00
0.000000000000E+00
0.000000000000E+00
0.000000000000E+00
0.000000000000E+00
0.000000000000E+00
0.000000000000E+00
0.000000000000E+00
0.000000000000E+00
0.000000000000E+00
0.000000000000E+00
0.000000000000E+00
0.000000000000E+00
0.000000000000E+00
0.000000000000E+00
0.000000000000E+00
0.000000000000E+00
0.000000000000E+00
0.000000000000E+00
0.000000000000E+00
0.000000000000E+00
0.000000000000E+00
0.000000000000E+00
0.000000000000E+00
0.000000000000E+00
0.000000000000E+00
0.000000000000E+00
0.000000000000E+00
0.000000000000E+00
0.000000000000E+00
0.000000000000E+00
0.000000000000E+00
0.000000000000E+00
0.000000000000E+00
0.000000000000E+00
0.000000000000E+00
0.000000000000E+00
0.000000000000E+00
0.000000000000E+00
0.000000000000E+00
0.000000000000E+00
0.000000000000E+00
0.000000000000E+00
0.000000000000E+00
0.000000000000E+00
0.000000000000E+00
0.000000000000E+00
0.000000000000E+00
0.000000000000E+00
0.000000000000E+00
0.000000000000E+00
0.000000000000E+00
0.000000000000E+00
0.000000000000E+00
0.000000000000E+00
0.000000000000E+00
0.000000000000E+00
0.000000000000E+00
0.000000000000E+00
0.000000000000E+00
0.000000000000E+00
0.000000000000E+00
0.000000000000E+00
0.000000000000E+00
0.000000000000E+00
0.000000000000E+00
0.000000000000E+00
0.000000000000E+00
0.000000000000E+00
0.000000000000E+00
0.000000000000E+00
0.000000000000E+00
0.000000000000E+00
0.000000000000E+00
0.000000000000E+00
0.000000000000E+00
0.000000000000E+00
0.000000000000E+00
0.000000000000E+00
0.000000000000E+00
0.000000000000E+00
0.000000000000E+00
0.000000000000E+00
0.000000000000E+00
0.000000000000E+00
0.000000000000E+00
0.000000000000E+00
0.000000000000E+00
0.000000000000E+00
0.000000000000E+00
0.000000000000E+00
0.000000000000E+00
0.000000000000E+00
0.000000000000E+00
0.000000000000E+00
0.000000000000E+00
0.000000000000E+00
0.000000000000E+00
0.000000000000E+00
0.000000000000E+00
0.000000000000E+00
0.000000000000E+00
0.000000000000E+00
0.000000000000E+00
0.000000000000E+00
0.000000000000E+00
0.000000000000E+00
0.000000000000E+00
0.000000000000E+00
0.000000000000E+00
0.000000000000E+00
0.000000000000E+00
0.000000000000E+00
0.000000000000E+00
0.000000000000E+00
0.000000000000E+00
0.000000000000E+00
0.000000000000E+00
0.000000000000E+00
0.000000000000E+00
0.000000000000E+00
0.000000000000E+00
0.000000000000E+00
0.000000000000E+00
0.000000000000E+00
0.000000000000E+00
0.000000000000E+00
0.000000000000E+00
0.000000000000E+00
0.000000000000E+00
0.000000000000E+00
0.000000000000E+00
0.000000000000E+00
0.000000000000E+00
0.000000000000E+00
0.000000000000E+00
0.000000000000E+00
0.000000000000E+00
0.000000000000E+00
0.000000000000E+00
0.000000000000E+00
0.000000000000E+00
0.000000000000E+00
0.000000000000E+00
0.000000000000E+00
0.000000000000E+00
0.000000000000E+00
0.000000000000E+00
0.000000000000E+00
0.000000000000E+00
0.000000000000E+00
0.000000000000E+00
0.000000000000E+00
0.000000000000E+00
0.000000000000E+00
0.000000000000E+00
0.000000000000E+00
0.000000000000E+00
0.000000000000E+00
0.000000000000E+00
0.000000000000E+00
0.000000000000E+00
0.000000000000E+00
0.000000000000E+00
0.000000000000E+00
0.000000000000E+00
0.000000000000E+00
0.000000000000E+00
0.000000000000E+00
0.000000000000E+00
0.000000000000E+00
0.000000000000E+00
0.000000000000E+00
0.000000000000E+00
0.000000000000E+00
0.000000000000E+00
0.000000000000E+00
0.000000000000E+00
0.000000000000E+00
0.000000000000E+00
0.000000000000E+00
0.000000000000E+00
0.000000000000E+00
0.000000000000E+00
0.000000000000E+00
0.000000000000E+00
0.000000000000E+00
0.000000000000E+00
0.000000000000E+00
0.000000000000E+00
0.000000000000E+00
0.000000000000E+00
0.000000000000E+00
0.000000000000E+00
0.000000000000E+00
0.000000000000E+00
0.000000000000E+00
0.000000000000E+00
0.000000000000E+00
0.000000000000E+00
0.000000000000E+00
0.000000000000E+00
0.000000000000E+00
0.000000000000E+00
0.000000000000E+00
0.000000000000E+00
0.000000000000E+00
0.000000000000E+00
0.000000000000E+00
0.000000000000E+00
0.000000000000E+00
0.000000000000E+00
0.000000000000E+00
0.000000000000E+00
0.000000000000E+00
0.000000000000E+00
0.000000000000E+00
0.000000000000E+00
0.000000000000E+00
0.000000000000E+00
0.000000000000E+00
0.000000000000E+00
0.000000000000E+00
0.000000000000E+00
0.000000000000E+00
0.000000000000E+00
0.000000000000E+00
0.000000000000E+00
0.000000000000E+00
0.000000000000E+00
0.000000000000E+00
0.000000000000E+00
0.000000000000E+00
0.000000000000E+00
0.000000000000E+00
0.000000000000E+00
0.000000000000E+00
0.000000000000E+00
0.000000000000E+00
0.000000000000E+00
0.000000000000E+00
0.000000000000E+00
0.000000000000E+00
0.000000000000E+00
0.000000000000E+00
0.000000000000E+00
0.000000000000E+00
0.000000000000E+00
0.000000000000E+00
0.000000000000E+00
0.000000000000E+00
0.000000000000E+00
0.000000000000E+00
0.000000000000E+00
0.000000000000E+00
0.000000000000E+00
0.000000000000E+00
0.000000000000E+00
0.000000000000E+00
0.000000000000E+00
0.000000000000E+00
0.000000000000E+00
0.000000000000E+00
0.000000000000E+00
0.000000000000E+00
0.000000000000E+00
0.000000000000E+00
0.000000000000E+00
0.000000000000E+00
0.000000000000E+00
0.000000000000E+00
0.000000000000E+00
0.000000000000E+00
0.000000000000E+00
0.000000000000E+00
0.000000000000E+00
0.000000000000E+00
0.000000000000E+00
0.000000000000E+00
0.000000000000E+00
0.000000000000E+00
0.000000000000E+00
0.000000000000E+00
0.000000000000E+00
0.000000000000E+00
0.000000000000E+00
0.000000000000E+00
0.000000000000E+00
0.000000000000E+00
0.000000000000E+00
0.000000000000E+00
0.000000000000E+00
0.000000000000E+00
0.000000000000E+00
0.000000000000E+00
0.000000000000E+00
0.000000000000E+00
0.000000000000E+00
0.000000000000E+00
0.000000000000E+00
0.000000000000E+00
0.000000000000E+00
0.000000000000E+00
0.000000000000E+00
0.000000000000E+00
0.000000000000E+00
0.000000000000E+00
0.000000000000E+00
0.000000000000E+00
0.000000000000E+00
0.000000000000E+00
0.000000000000E+00
0.000000000000E+00
0.000000000000E+00
0.000000000000E+00
0.000000000000E+00
0.000000000000E+00
0.000000000000E+00
0.000000000000E+00
0.000000000000E+00
0.000000000000E+00
0.000000000000E+00
0.000000000000E+00
0.000000000000E+00
0.000000000000E+00
0.000000000000E+00
0.000000000000E+00
0.000000000000E+00
0.000000000000E+00
0.000000000000E+00
0.000000000000E+00
0.000000000000E+00
0.000000000000E+00
0.000000000000E+00
0.000000000000E+00
0.000000000000E+00
0.000000000000E+00
0.000000000000E+00
0.000000000000E+00
0.000000000000E+00
0.000000000000E+00
0.000000000000E+00
0.000000000000E+00
0.000000000000E+00
0.000000000000E+00
0.000000000000E+00
0.000000000000E+00
0.000000000000E+00
0.000000000000E+00
0.000000000000E+00
0.000000000000E+00
0.000000000000E+00
0.000000000000E+00
0.000000000000E+00
0.000000000000E+00
0.000000000000E+00
0.000000000000E+00
0.000000000000E+00
0.000000000000E+00
0.000000000000E+00
0.000000000000E+00
0.000000000000E+00
0.000000000000E+00
0.000000000000E+00
0.000000000000E+00
0.000000000000E+00
0.000000000000E+00
0.000000000000E+00
0.000000000000E+00
0.000000000000E+00
0.000000000000E+00
0.000000000000E+00
0.000000000000E+00
0.000000000000E+00
0.000000000000E+00
0.000000000000E+00
0.000000000000E+00
0.000000000000E+00
0.000000000000E+00
0.000000000000E+00
0.000000000000E+00
0.000000000000E+00
0.000000000000E+00
0.000000000000E+00
0.000000000000E+00
0.000000000000E+00
0.000000000000E+00
0.000000000000E+00
0.000000000000E+00
0.000000000000E+00
0.000000000000E+00
0.000000000000E+00
0.000000000000E+00
0.000000000000E+00
0.000000000000E+00
0.000000000000E+00
0.000000000000E+00
0.000000000000E+00
0.000000000000E+00
0.000000000000E+00
0.000000000000E+00
0.000000000000E+00
0.000000000000E+00
0.000000000000E+00
0.000000000000E+00
0.000000000000E+00
0.000000000000E+00
0.000000000000E+00
0.000000000000E+00
0.000000000000E+00
0.000000000000E+00
0.000000000000E+00
0.000000000000E+00
0.000000000000E+00
0.000000000000E+00
0.000000000000E+00
0.000000000000E+00
0.000000000000E+00
0.000000000000E+00
0.000000000000E+00
0.000000000000E+00
0.000000000000E+00
0.000000000000E+00
0.000000000000E+00
0.000000000000E+00
0.000000000000E+00
0.000000000000E+00
0.000000000000E+00
0.000000000000E+00
0.000000000000E+00
0.000000000000E+00
0.000000000000E+00
0.000000000000E+00
0.000000000000E+00
0.000000000000E+00
0.000000000000E+00
0.000000000000E+00
0.000000000000E+00
0.000000000000E+00
0.000000000000E+00
0.000000000000E+00
0.000000000000E+00
0.000000000000E+00
0.000000000000E+00
0.000000000000E+00
0.000000000000E+00
0.000000000000E+00
0.000000000000E+00
0.000000000000E+00
0.000000000000E+00
0.000000000000E+00
0.000000000000E+00
0.000000000000E+00
0.000000000000E+00
0.000000000000E+00
0.000000000000E+00
0.000000000000E+00
0.000000000000E+00
0.000000000000E+00
0.000000000000E+00
0.000000000000E+00
0.000000000000E+00
0.000000000000E+00
0.000000000000E+00
0.000000000000E+00
0.000000000000E+00
0.000000000000E+00
0.000000000000E+00
0.000000000000E+00
0.000000000000E+00
0.000000000000E+00
0.000000000000E+00
0.000000000000E+00
0.000000000000E+00
0.000000000000E+00
0.000000000000E+00
0.000000000000E+00
0.000000000000E+00
0.000000000000E+00
0.000000000000E+00
0.000000000000E+00
0.000000000000E+00
0.000000000000E+00
0.000000000000E+00
0.000000000000E+00
0.000000000000E+00
0.000000000000E+00
0.000000000000E+00
0.000000000000E+00
0.000000000000E+00
0.000000000000E+00
0.000000000000E+00
0.000000000000E+00
0.000000000000E+00
0.000000000000E+00
0.000000000000E+00
0.000000000000E+00
0.000000000000E+00
0.000000000000E+00
0.000000000000E+00
0.000000000000E+00
0.000000000000E+00
0.000000000000E+00
0.000000000000E+00
0.000000000000E+00
0.000000000000E+00
0.000000000000E+00
0.000000000000E+00
0.000000000000E+00
0.000000000000E+00
0.000000000000E+00
0.000000000000E+00
0.000000000000E+00
0.000000000000E+00
0.000000000000E+00
0.000000000000E+00
0.000000000000E+00
0.000000000000E+00
0.000000000000E+00
0.000000000000E+00
0.000000000000E+00
0.000000000000E+00
0.000000000000E+00
0.000000000000E+00
0.000000000000E+00
0.000000000000E+00
0.000000000000E+00
0.000000000000E+00
0.000000000000E+00
0.000000000000E+00
0.000000000000E+00
0.000000000000E+00
0.000000000000E+00
0.000000000000E+00
0.000000000000E+00
0.000000000000E+00
0.000000000000E+00
0.000000000000E+00
0.000000000000E+00
0.000000000000E+00
0.000000000000E+00
0.000000000000E+00
0.000000000000E+00
0.000000000000E+00
0.000000000000E+00
0.000000000000E+00
0.000000000000E+00
0.000000000000E+00
0.000000000000E+00
0.000000000000E+00
0.000000000000E+00
0.000000000000E+00
0.000000000000E+00
0.000000000000E+00
0.000000000000E+00
0.000000000000E+00
0.000000000000E+00
0.000000000000E+00
0.000000000000E+00
0.000000000000E+00
0.000000000000E+00
0.000000000000E+00
0.000000000000E+00
0.000000000000E+00
0.000000000000E+00
0.000000000000E+00
0.000000000000E+00
0.000000000000E+00
0.000000000000E+00
0.000000000000E+00
0.000000000000E+00
0.000000000000E+00
0.000000000000E+00
0.000000000000E+00
0.000000000000E+00
0.000000000000E+00
0.000000000000E+00
0.000000000000E+00
0.000000000000E+00
0.000000000000E+00
0.000000000000E+00
0.000000000000E+00
0.000000000000E+00
0.000000000000E+00
0.000000000000E+00
0.000000000000E+00
0.000000000000E+00
0.000000000000E+00
0.000000000000E+00
0.000000000000E+00
0.000000000000E+00
0.000000000000E+00
0.000000000000E+00
0.000000000000E+00
0.000000000000E+00
0.000000000000E+00
0.000000000000E+00
0.000000000000E+00
0.000000000000E+00
0.000000000000E+00
0.000000000000E+00
0.000000000000E+00
0.000000000000E+00
0.000000000000E+00
0.000000000000E+00
0.000000000000E+00
0.000000000000E+00
0.000000000000E+00
0.000000000000E+00
0.000000000000E+00
0.000000000000E+00
0.000000000000E+00
0.000000000000E+00
0.000000000000E+00
0.000000000000E+00
0.000000000000E+00
0.000000000000E+00
0.000000000000E+00
0.000000000000E+00
0.000000000000E+00
0.000000000000E+00
0.000000000000E+00
0.000000000000E+00
0.000000000000E+00
0.000000000000E+00
0.000000000000E+00
0.000000000000E+00
0.000000000000E+00
0.000000000000E+00
0.000000000000E+00
0.000000000000E+00
0.000000000000E+00
0.000000000000E+00
0.000000000000E+00
0.000000000000E+00
0.000000000000E+00
0.000000000000E+00
0.000000000000E+00
0.000000000000E+00
0.000000000000E+00
0.000000000000E+00
0.000000000000E+00
0.000000000000E+00
0.000000000000E+00
0.000000000000E+00
0.000000000000E+00
0.000000000000E+00
0.000000000000E+00
0.000000000000E+00
0.000000000000E+00
0.000000000000E+00
0.000000000000E+00
0.000000000000E+00
0.000000000000E+00
0.000000000000E+00
0.000000000000E+00
0.000000000000E+00
0.000000000000E+00
0.000000000000E+00
0.000000000000E+00
0.000000000000E+00
0.000000000000E+00
0.000000000000E+00
0.000000000000E+00
0.000000000000E+00
0.000000000000E+00
0.000000000000E+00
0.000000000000E+00
0.000000000000E+00
0.000000000000E+00
0.000000000000E+00
0.000000000000E+00
0.000000000000E+00
0.000000000000E+00
0.000000000000E+00
0.000000000000E+00
0.000000000000E+00
0.000000000000E+00
0.000000000000E+00
0.000000000000E+00
0.000000000000E+00
0.000000000000E+00
0.000000000000E+00
0.000000000000E+00
0.000000000000E+00
0.000000000000E+00
0.000000000000E+00
0.000000000000E+00
0.000000000000E+00
0.000000000000E+00
0.000000000000E+00
0.000000000000E+00
0.000000000000E+00
0.000000000000E+00
0.000000000000E+00
0.000000000000E+00
0.000000000000E+00
0.000000000000E+00
0.000000000000E+00
0.000000000000E+00
0.000000000000E+00
0.000000000000E+00
0.000000000000E+00
0.000000000000E+00
0.000000000000E+00
0.000000000000E+00
0.000000000000E+00
0.000000000000E+00
0.000000000000E+00
0.000000000000E+00
0.000000000000E+00
0.000000000000E+00
0.000000000000E+00
0.000000000000E+00
0.000000000000E+00
0.000000000000E+00
0.000000000000E+00
0.000000000000E+00
0.000000000000E+00
0.000000000000E+00
0.000000000000E+00
0.000000000000E+00
0.000000000000E+00
0.000000000000E+00
0.000000000000E+00
0.000000000000E+00
0.000000000000E+00
0.000000000000E+00
0.000000000000E+00
0.000000000000E+00
0.000000000000E+00
0.000000000000E+00
0.000000000000E+00
0.000000000000E+00
0.000000000000E+00
0.000000000000E+00
0.000000000000E+00
0.000000000000E+00
0.000000000000E+00
0.000000000000E+00
0.000000000000E+00
0.000000000000E+00
0.000000000000E+00
0.000000000000E+00
0.000000000000E+00
0.000000000000E+00
0.000000000000E+00
0.000000000000E+00
0.000000000000E+00
0.000000000000E+00
0.000000000000E+00
0.000000000000E+00
0.000000000000E+00
0.000000000000E+00
0.000000000000E+00
0.000000000000E+00
0.000000000000E+00
0.000000000000E+00
0.000000000000E+00
0.000000000000E+00
0.000000000000E+00
0.000000000000E+00
0.000000000000E+00
0.000000000000E+00
0.000000000000E+00
0.000000000000E+00
0.000000000000E+00
0.000000000000E+00
0.000000000000E+00
0.000000000000E+00
0.000000000000E+00
0.000000000000E+00
0.000000000000E+00
0.000000000000E+00
0.000000000000E+00
0.000000000000E+00
0.000000000000E+00
0.000000000000E+00
0.000000000000E+00
0.000000000000E+00
0.000000000000E+00
0.000000000000E+00
0.000000000000E+00
0.000000000000E+00
0.000000000000E+00
0.000000000000E+00
0.000000000000E+00
0.000000000000E+00
0.000000000000E+00
0.000000000000E+00
0.000000000000E+00
0.000000000000E+00
0.000000000000E+00
0.000000000000E+00
0.000000000000E+00
0.000000000000E+00
0.000000000000E+00
0.000000000000E+00
0.000000000000E+00
0.000000000000E+00
0.000000000000E+00
0.000000000000E+00
0.000000000000E+00
0.000000000000E+00
0.000000000000E+00
0.000000000000E+00
0.000000000000E+00
0.000000000000E+00
0.000000000000E+00
0.000000000000E+00
0.000000000000E+00
0.000000000000E+00
0.000000000000E+00
0.000000000000E+00
0.000000000000E+00
0.000000000000E+00
0.000000000000E+00
0.000000000000E+00
0.000000000000E+00
0.000000000000E+00
0.000000000000E+00
0.000000000000E+00
0.000000000000E+00
0.000000000000E+00
0.000000000000E+00
0.000000000000E+00
0.000000000000E+00
0.000000000000E+00
0.000000000000E+00
0.000000000000E+00
0.000000000000E+00
0.000000000000E+00
0.000000000000E+00
0.000000000000E+00
0.000000000000E+00
0.000000000000E+00
0.000000000000E+00
0.000000000000E+00
0.000000000000E+00
0.000000000000E+00
0.000000000000E+00
0.000000000000E+00
0.000000000000E+00
0.000000000000E+00
0.000000000000E+00
0.000000000000E+00
0.000000000000E+00
0.000000000000E+00
0.000000000000E+00
0.000000000000E+00
0.000000000000E+00
0.000000000000E+00
0.000000000000E+00
0.000000000000E+00
0.000000000000E+00
0.000000000000E+00
0.000000000000E+00
0.000000000000E+00
0.000000000000E+00
0.000000000000E+00
0.000000000000E+00
0.000000000000E+00
0.000000000000E+00
0.000000000000E+00
0.000000000000E+00
0.000000000000E+00
0.000000000000E+00
0.000000000000E+00
0.000000000000E+00
0.000000000000E+00
0.000000000000E+00
0.000000000000E+00
0.000000000000E+00
0.000000000000E+00
0.000000000000E+00
0.000000000000E+00
