# Supplementary material for: Modeling of the Electrostatic Interaction and Catalytic Activity of [NiFe] Hydrogenases on a Planar Electrode
Source: J Phys Chem B. 2022 Oct 21;126(43):8777–90. doi: 10.1021/acs.jpcb.2c05371 (PMC9639099; doi:10.1021/acs.jpcb.2c05371)
Supplement: Supplementary file 1 — jp2c05371_si_001.zip [file jp2c05371_si_001.zip › Supplementary data/1e3d_5_theta_120_phi_248/phi_files/electrode_252x252x12_d02_stern_phi.txt]

1.312856256029E-06
1.244936814979E-06
7.640609383003E-07
6.401180348828E-07
6.951671299614E-07
5.894953141188E-07
6.675833886720E-07
5.839973934794E-07
6.568246208436E-07
6.026908189103E-07
6.586036448552E-07
6.300315101063E-07
6.647122026494E-07
6.518419771380E-07
6.759890265543E-07
6.711359140405E-07
6.870569313249E-07
6.750606831779E-07
7.005951792953E-07
7.034514563105E-07
7.015188947193E-07
7.331588598034E-07
7.084642820176E-07
7.522214057029E-07
7.256680668322E-07
7.521486076897E-07
7.356016498998E-07
7.421578309039E-07
7.290924206471E-07
7.374020237584E-07
7.180706201069E-07
7.384150628901E-07
7.022853993936E-07
7.508834224156E-07
6.884750358178E-07
7.625448522573E-07
6.728777348307E-07
7.609706914797E-07
6.594235980096E-07
7.517314593639E-07
6.491587734528E-07
7.520682154265E-07
6.375520457935E-07
7.609389650124E-07
6.162373435824E-07
7.708173438901E-07
6.098225021154E-07
7.720447280240E-07
6.218059917167E-07
7.553963347334E-07
6.298170253739E-07
7.338341094163E-07
6.224621482006E-07
7.262740568313E-07
6.196741565127E-07
7.288394016945E-07
5.976538337871E-07
7.419075188365E-07
6.048538177226E-07
7.553809613318E-07
6.086285181503E-07
7.518266313228E-07
6.135415069568E-07
7.406648994566E-07
6.202307967547E-07
7.391328551462E-07
6.242798502389E-07
7.443836724356E-07
6.170292029975E-07
7.484303463788E-07
6.227269313412E-07
7.410696898316E-07
6.427632603083E-07
7.160184738733E-07
6.543581525994E-07
6.876549024662E-07
6.555861845631E-07
6.707751414274E-07
6.531230191448E-07
6.630206531200E-07
6.486297539932E-07
6.680863677198E-07
6.478798996965E-07
6.719768767503E-07
6.461126378768E-07
6.641398962227E-07
6.469315941858E-07
6.520393479007E-07
6.510886835582E-07
6.486729874772E-07
6.518368927975E-07
6.514750870649E-07
6.460024196473E-07
6.543761790539E-07
6.544903627254E-07
6.731979315966E-07
6.775066678071E-07
6.569243318391E-07
6.974739336194E-07
6.447525811306E-07
7.120815046196E-07
6.426774534574E-07
7.277725646032E-07
6.494376378648E-07
7.526551223967E-07
6.747298410107E-07
8.117723176142E-07
7.217409506702E-07
1.059558456336E-06
9.242378856912E-07
7.667704580381E-07
1.289024127429E-06
5.582986412554E-07
1.007468763045E-06
5.132949290132E-07
9.621801356819E-07
5.005607335391E-07
9.658600323329E-07
5.078758292708E-07
9.848650239960E-07
5.259149711341E-07
1.004915168409E-06
5.509816377681E-07
1.016951066059E-06
5.793110921611E-07
1.026504159677E-06
5.908246194625E-07
1.027522332525E-06
5.995800773851E-07
1.069209105643E-06
6.062518763440E-07
1.104621294935E-06
6.140573658163E-07
1.135410254261E-06
6.227912443352E-07
1.169201343734E-06
6.210768208978E-07
1.203880282899E-06
6.055141122551E-07
1.230127447310E-06
5.883245199363E-07
1.258942355201E-06
5.786295048026E-07
1.281205403319E-06
5.745109504405E-07
1.289296414776E-06
5.722904942189E-07
1.276875034459E-06
5.677238472501E-07
1.250767438566E-06
5.524458106919E-07
1.247902345643E-06
5.317985295503E-07
1.266533780127E-06
5.164426112536E-07
1.278584960614E-06
5.101779719028E-07
1.288368657813E-06
5.118040795498E-07
1.305308923761E-06
5.052307642459E-07
1.326035537269E-06
4.884861023245E-07
1.338196436963E-06
4.410444242871E-07
1.349520119750E-06
4.644552040774E-07
1.354690237508E-06
4.834538096602E-07
1.345134408058E-06
5.038615474488E-07
1.308954485206E-06
5.193906533783E-07
1.260967415369E-06
5.227525988829E-07
1.238852333216E-06
5.199698913501E-07
1.236629506340E-06
5.203260253775E-07
1.226613237372E-06
5.269686929090E-07
1.213177208839E-06
5.382080235889E-07
1.205484090052E-06
5.394149455337E-07
1.198713249238E-06
5.301350718080E-07
1.184011600217E-06
5.231682063564E-07
1.172848822942E-06
5.255462955022E-07
1.155159251607E-06
5.341728016046E-07
1.127454734570E-06
5.448966377228E-07
1.082057854010E-06
5.524255528674E-07
1.033045986537E-06
5.501114805643E-07
1.007944432020E-06
5.438099602215E-07
1.000359908345E-06
5.415437622162E-07
9.922084006152E-07
5.458265134100E-07
9.969306886251E-07
5.577281540063E-07
9.984006987737E-07
5.648077157646E-07
1.003364755979E-06
5.645244641776E-07
1.008531591968E-06
5.691862276160E-07
1.024807357904E-06
5.904506314370E-07
1.051957359054E-06
6.459846944194E-07
1.101109930543E-06
1.200533777830E-06
1.670592225522E-06
9.938354346999E-07
9.566624586670E-07
6.108226700192E-07
5.085788581313E-07
5.626272453931E-07
4.672374772518E-07
5.347254564200E-07
4.531760672434E-07
5.148209108616E-07
4.522179325155E-07
5.013666554248E-07
4.545593337400E-07
4.878513287050E-07
4.498873066286E-07
4.770250314663E-07
4.426204801230E-07
4.604319589411E-07
4.239545768201E-07
4.517012180930E-07
4.219209157171E-07
4.354029577183E-07
4.201620353903E-07
4.235478646886E-07
4.112537470014E-07
4.193726957113E-07
3.911516798904E-07
4.124930565537E-07
3.678816963443E-07
3.964839366158E-07
3.476640004297E-07
3.772403412109E-07
3.332091458261E-07
3.557760893033E-07
3.255134440834E-07
3.375993213055E-07
3.194845404100E-07
3.175601036358E-07
3.057599866268E-07
2.987045989496E-07
2.882277656451E-07
2.825363026599E-07
2.762594568263E-07
2.656422075400E-07
2.704585600730E-07
2.459156630913E-07
2.673993696709E-07
2.349106966189E-07
2.595897751409E-07
2.340456411468E-07
2.428212086323E-07
2.312961892736E-07
2.257225850764E-07
2.196011366789E-07
2.148141184833E-07
2.050861533734E-07
2.132918816198E-07
1.987438195513E-07
2.168323793552E-07
1.991979009123E-07
2.232533492671E-07
1.982325202397E-07
2.218131875634E-07
2.006717337648E-07
2.186124941400E-07
2.079635482367E-07
2.237876594816E-07
2.167201663042E-07
2.376695581216E-07
2.243791878506E-07
2.562371414791E-07
2.429989391169E-07
2.705693749416E-07
2.739904212507E-07
2.769974287211E-07
3.040906191044E-07
2.853549503962E-07
3.300403032404E-07
3.011216327637E-07
3.539779544591E-07
3.259178380218E-07
3.783429939387E-07
3.596956922733E-07
4.064019983628E-07
3.947826181315E-07
4.324116086198E-07
4.205470868642E-07
4.579109587510E-07
4.414619720266E-07
4.829478294329E-07
4.645402724716E-07
5.026590721971E-07
4.881528140594E-07
5.140924912026E-07
5.076579664460E-07
5.444568088762E-07
5.317780644808E-07
5.628326436581E-07
5.263590058115E-07
5.814009203831E-07
5.220781242921E-07
5.933194470090E-07
5.206842816031E-07
6.026319527169E-07
5.241040001077E-07
6.177911635841E-07
5.385286213016E-07
6.626426890526E-07
5.739938031817E-07
8.615656030393E-07
7.358939568748E-07
6.108757917431E-07
9.448368012744E-07
4.607751126605E-07
7.425642324513E-07
4.253025765517E-07
7.007204950759E-07
4.072658267647E-07
6.859524572366E-07
4.003714592453E-07
6.785180822955E-07
3.969462373460E-07
6.704473309297E-07
3.967074976133E-07
6.556459127952E-07
3.988385798282E-07
6.387051326868E-07
3.818506063362E-07
6.159661190999E-07
3.699481791762E-07
6.179561925294E-07
3.560663742099E-07
6.144726726615E-07
3.428635189842E-07
6.066663343715E-07
3.317350968042E-07
6.009619883739E-07
3.159510255261E-07
5.967410952311E-07
2.932837531490E-07
5.897000920233E-07
2.701297622496E-07
5.843073733996E-07
2.528417569599E-07
5.768853230759E-07
2.386000938855E-07
5.646114788576E-07
2.269569799616E-07
5.426306875117E-07
2.132141700649E-07
5.144747789903E-07
1.938383079951E-07
4.993338415243E-07
1.723472511705E-07
4.982050375079E-07
1.535915326838E-07
4.923802202495E-07
1.390872931580E-07
4.849604429774E-07
1.292657055089E-07
4.820975414642E-07
1.156526096383E-07
4.828184410878E-07
9.651023166796E-08
4.825408513426E-07
7.415829002826E-08
4.856403033806E-07
8.199460894608E-08
4.904999746053E-07
8.876956007525E-08
4.900929092707E-07
1.005237626710E-07
4.787939653015E-07
1.121398369861E-07
4.639242189979E-07
1.204756550359E-07
4.657462257732E-07
1.292760587772E-07
4.837759726122E-07
1.430110149812E-07
4.982157196315E-07
1.632357835723E-07
5.120104443577E-07
1.902115977173E-07
5.320546197840E-07
2.151044615204E-07
5.564356269530E-07
2.360382932759E-07
5.802112070895E-07
2.593982006459E-07
6.074385668319E-07
2.904752454728E-07
6.330080918043E-07
3.252665564908E-07
6.542263654352E-07
3.618970141732E-07
6.628701178412E-07
3.930910828784E-07
6.657061225243E-07
4.144065496631E-07
6.796873283240E-07
4.292163005155E-07
7.016705290759E-07
4.393284292116E-07
7.151655168143E-07
4.631830245538E-07
7.335178228329E-07
4.735109516805E-07
7.434634088224E-07
4.791494302997E-07
7.542816146874E-07
4.773723694098E-07
7.629680598889E-07
4.764458319807E-07
7.766504420822E-07
4.865751291835E-07
7.996347355924E-07
5.263286513032E-07
8.507017072010E-07
9.476285519042E-07
1.322630751398E-06
1.108801977889E-06
1.034605310791E-06
6.951776407489E-07
5.847641122062E-07
6.449594082606E-07
5.477789446888E-07
6.217991336273E-07
5.403588339428E-07
6.065482769963E-07
5.456101233810E-07
5.955752710658E-07
5.519031122666E-07
5.833092153600E-07
5.495250423278E-07
5.719235159664E-07
5.413983606005E-07
5.558428041120E-07
5.292935399846E-07
5.427952024391E-07
5.225895523672E-07
5.199938430365E-07
5.198294508953E-07
5.034856242729E-07
5.104354888085E-07
4.973899743691E-07
4.889565756403E-07
4.883111202791E-07
4.628436530530E-07
4.695544844292E-07
4.437084340072E-07
4.505223373542E-07
4.327204348326E-07
4.315177001517E-07
4.342092775849E-07
4.173259029052E-07
4.386861003839E-07
4.044185982646E-07
4.361561740211E-07
3.953989595499E-07
4.304336778236E-07
3.905890205142E-07
4.341190086069E-07
3.861288474904E-07
4.462325612208E-07
3.758181833485E-07
4.610986473655E-07
3.776565746256E-07
4.709120631180E-07
3.933799652478E-07
4.681336854984E-07
4.056434855284E-07
4.613670380736E-07
4.065707191845E-07
4.639758023590E-07
4.065438807283E-07
4.718475814535E-07
4.044530779145E-07
4.881037824946E-07
4.164248152868E-07
5.047487766899E-07
4.238998798912E-07
5.079980400940E-07
4.317996491182E-07
5.049911925409E-07
4.410930368675E-07
5.095480028222E-07
4.483646046763E-07
5.197498421645E-07
4.465739569312E-07
5.294183414337E-07
4.558548150858E-07
5.303008864211E-07
4.780809329284E-07
5.172501722297E-07
4.943865224888E-07
5.019673893072E-07
5.029848442379E-07
4.971633516030E-07
5.097307604344E-07
5.015438705403E-07
5.161794899850E-07
5.188761137592E-07
5.273512094563E-07
5.366816589702E-07
5.386916496295E-07
5.449860332955E-07
5.529930972497E-07
5.497172738203E-07
5.702680236710E-07
5.621155642466E-07
5.834108009677E-07
5.791684171858E-07
5.884720467685E-07
5.937109053084E-07
6.128121965753E-07
6.288425812376E-07
6.403142159045E-07
6.195682434059E-07
6.662624244495E-07
6.150446635634E-07
6.860477364229E-07
6.186536499818E-07
7.061014471774E-07
6.296491491822E-07
7.349012434654E-07
6.582632759210E-07
7.981154722867E-07
7.088305956936E-07
1.051582435268E-06
9.162339972853E-07
6.878215372318E-07
1.056518849833E-06
5.346154836724E-07
8.472385412719E-07
5.014280466930E-07
8.106842488226E-07
4.880955259547E-07
8.060517756449E-07
4.844775582003E-07
8.075482387881E-07
4.838143294638E-07
8.049207499976E-07
4.843522285117E-07
7.927930290913E-07
4.845319175862E-07
7.735362766206E-07
4.651643321158E-07
7.566182214843E-07
4.467149350725E-07
7.612808948515E-07
4.270141032198E-07
7.620150126600E-07
4.097404803205E-07
7.604017252898E-07
3.957784690072E-07
7.631763829743E-07
3.769362798812E-07
7.695667560364E-07
3.507930684210E-07
7.739049423222E-07
3.270793534046E-07
7.845376142589E-07
3.126652927408E-07
7.944446647715E-07
3.057392275540E-07
7.976436846286E-07
3.031363105737E-07
7.892054305476E-07
3.011392041633E-07
7.738733594982E-07
2.928479095986E-07
7.779488342490E-07
2.817598289573E-07
7.996471749947E-07
2.755113863289E-07
8.180070676968E-07
2.767037767301E-07
8.360149482663E-07
2.838482100949E-07
8.599682996217E-07
2.846407548698E-07
8.871103419174E-07
2.776855383018E-07
9.081441677636E-07
2.537952988325E-07
9.286308322285E-07
2.774669345105E-07
9.441086639270E-07
2.985914529112E-07
9.495321713788E-07
3.201617888044E-07
9.344657003179E-07
3.379906560427E-07
9.096969234753E-07
3.458469267475E-07
9.045472212114E-07
3.482946114816E-07
9.148115976590E-07
3.531471435979E-07
9.187769858636E-07
3.636491758178E-07
9.203304052932E-07
3.789631705137E-07
9.271822286164E-07
3.869979802208E-07
9.358570851103E-07
3.871385881653E-07
9.390121906569E-07
3.906284301306E-07
9.466562774790E-07
4.038526691114E-07
9.497570161512E-07
4.240995593472E-07
9.447219617855E-07
4.474303520376E-07
9.238646370530E-07
4.683312497309E-07
8.990447467213E-07
4.796809803858E-07
8.946987665121E-07
4.859299908117E-07
9.045828842318E-07
4.925920318095E-07
9.087772199925E-07
5.114242992854E-07
9.335094972370E-07
5.287400644447E-07
9.446839879765E-07
5.411597534027E-07
9.586594351709E-07
5.452949296522E-07
9.716778245892E-07
5.532698034544E-07
9.946985850858E-07
5.771891303808E-07
1.028332658262E-06
6.357369386923E-07
1.084414734768E-06
1.195717972710E-06
1.664145072569E-06
9.986123575106E-07
9.615531143277E-07
6.219598571726E-07
5.185368338183E-07
5.767015845988E-07
4.794096363074E-07
5.506352483163E-07
4.669227440321E-07
5.321120648053E-07
4.678022370003E-07
5.203011092123E-07
4.725547291358E-07
5.086466897049E-07
4.704000033294E-07
4.992939000335E-07
4.650316039119E-07
4.928029423639E-07
4.581075426232E-07
4.874504541529E-07
4.593203529127E-07
4.776494167216E-07
4.676197022128E-07
4.749058676789E-07
4.706560875429E-07
4.824914571453E-07
4.630840803641E-07
4.884894801343E-07
4.533263998717E-07
4.851413012123E-07
4.482350844955E-07
4.789132030153E-07
4.509934138953E-07
4.704437813136E-07
4.627538713661E-07
4.659484721547E-07
4.772920430225E-07
4.590939832828E-07
4.827330824384E-07
4.534951553108E-07
4.835180533737E-07
4.508052861925E-07
4.910457948907E-07
4.466120563320E-07
5.058558345605E-07
4.378979309700E-07
5.234363814539E-07
4.391605507513E-07
5.334791580144E-07
4.524092543290E-07
5.294393811523E-07
4.628892347695E-07
5.228145758826E-07
4.614058953796E-07
5.224647515175E-07
4.427752652897E-07
5.292377108612E-07
4.715172282394E-07
5.475106510486E-07
4.816020595326E-07
5.668275408001E-07
4.891002363763E-07
5.742269072357E-07
4.987240483451E-07
5.778549695062E-07
5.129102348260E-07
5.905934415683E-07
5.262997171075E-07
6.115597603198E-07
5.349289816940E-07
6.345745758613E-07
5.547754832887E-07
6.467921686036E-07
5.868486740437E-07
6.429081109551E-07
6.132694521477E-07
6.372654174951E-07
6.300286612149E-07
6.376050073865E-07
6.398928908793E-07
6.456622224612E-07
6.457202144196E-07
6.609008771232E-07
6.520197869367E-07
6.735821081414E-07
6.525859809406E-07
6.708344255575E-07
6.508853921920E-07
6.602102193276E-07
6.480869403975E-07
6.520863221073E-07
6.392637766248E-07
6.456495568387E-07
6.217746317578E-07
6.355109554926E-07
6.268774616203E-07
6.478371091946E-07
6.272862869248E-07
6.096112858407E-07
6.314882672673E-07
5.807202876507E-07
6.330037182393E-07
5.622040826277E-07
6.376948383829E-07
5.577094421458E-07
6.564426128857E-07
5.749722643368E-07
7.193456073323E-07
6.250392454712E-07
9.875099952359E-07
8.463423814492E-07
6.173568575497E-07
9.540253886714E-07
4.702430929586E-07
7.584527605140E-07
4.359616863523E-07
7.215394416808E-07
4.183952672666E-07
7.114111988464E-07
4.122288900927E-07
7.088402203276E-07
4.100915083477E-07
7.060105534964E-07
4.118571661296E-07
6.966162987354E-07
4.141912394911E-07
6.824114598699E-07
4.071547216172E-07
6.739580835666E-07
3.993903360755E-07
6.869703889556E-07
3.926509923075E-07
6.978075300557E-07
3.887847433842E-07
7.067074633448E-07
3.889742915057E-07
7.207023973068E-07
3.851918579570E-07
7.386676954646E-07
3.745386680887E-07
7.551092664329E-07
3.640456143984E-07
7.749519877606E-07
3.608638345517E-07
7.933985741759E-07
3.615466762356E-07
8.065928382601E-07
3.656190885860E-07
8.078151683682E-07
3.671572691845E-07
8.004584385740E-07
3.613567150613E-07
8.088889590979E-07
3.523175957955E-07
8.351803364001E-07
3.460005639739E-07
8.546291731755E-07
3.439230479637E-07
8.709334716588E-07
3.468566921484E-07
8.924731328250E-07
3.442979334191E-07
9.172227328852E-07
3.318322398170E-07
9.377276739917E-07
3.436394790260E-07
9.628692945044E-07
3.543854725998E-07
9.817913837709E-07
3.735116258398E-07
9.933588462830E-07
3.970266650136E-07
9.869140461217E-07
4.178150045051E-07
9.720608044968E-07
4.315172726371E-07
9.775911927942E-07
4.431553569502E-07
1.002664106232E-06
4.582839115185E-07
1.018523358257E-06
4.777881716434E-07
1.029363704843E-06
5.016453803330E-07
1.044832591418E-06
5.177933309473E-07
1.060850178579E-06
5.241944513059E-07
1.069740052320E-06
5.295379034308E-07
1.077483323623E-06
5.406394070261E-07
1.077753582941E-06
5.524773573433E-07
1.068026259682E-06
5.639639523595E-07
1.038249776722E-06
5.670539442654E-07
9.990124515890E-07
5.573972462209E-07
9.752035483073E-07
5.406984432864E-07
9.643341292760E-07
5.211636827163E-07
9.438292227378E-07
5.172630880341E-07
9.454543656429E-07
5.072121479164E-07
9.290193681903E-07
4.961932029385E-07
9.196667136584E-07
4.819042950387E-07
9.136310479845E-07
4.757912229104E-07
9.214747191983E-07
4.906798494875E-07
9.477026563201E-07
5.493071041057E-07
1.015506810571E-06
1.111299431890E-06
1.648458529241E-06
1.370348980803E-06
8.902002312200E-07
8.363247840756E-07
8.085006671315E-07
7.923414404767E-07
7.803534784770E-07
7.672177242973E-07
7.538881771038E-07
7.408234819036E-07
7.463896038153E-07
7.451512925867E-07
7.385319873846E-07
7.367846781424E-07
7.393078942585E-07
7.402374460414E-07
7.354529965026E-07
7.258319142491E-07
7.136292375222E-07
6.965793577248E-07
6.766659572307E-07
6.684757791203E-07
6.714847737840E-07
6.664568711116E-07
6.575570595226E-07
6.565255218265E-07
6.612991613788E-07
6.660940949624E-07
6.679507426696E-07
6.641481010709E-07
6.608363820846E-07
6.529494256181E-07
6.437894865020E-07
6.489179581701E-07
6.670950659135E-07
6.774979612684E-07
6.842511659930E-07
7.001675806412E-07
7.226837701579E-07
7.451772233719E-07
7.624903612826E-07
7.762277974667E-07
7.886911937150E-07
7.962362395088E-07
8.008110510908E-07
8.156631224540E-07
8.370451368097E-07
8.463893274254E-07
8.618738510346E-07
8.688688032969E-07
8.821200606719E-07
8.940617184337E-07
9.029594065634E-07
9.183777277394E-07
9.633479128281E-07
1.185812369370E-06
9.024082193569E-07
4.820985382017E-07
4.501159676682E-07
4.392731646290E-07
4.340124069584E-07
4.316063389717E-07
4.261713215060E-07
4.193867968673E-07
4.033842642657E-07
4.031865113539E-07
3.993186256183E-07
3.913732664129E-07
3.830847521931E-07
3.776581896544E-07
3.737237440333E-07
3.700026819394E-07
3.637724225088E-07
3.582727854551E-07
3.492458253722E-07
3.370071760181E-07
3.311600239548E-07
3.288622449891E-07
3.215510087407E-07
3.112687182272E-07
3.026392377896E-07
2.985832033883E-07
2.981281065998E-07
3.022301161705E-07
3.012217145857E-07
3.045960398475E-07
3.042533829649E-07
3.017057825502E-07
3.076634466447E-07
3.183329046348E-07
3.245671889598E-07
3.273213370918E-07
3.322015842145E-07
3.421697758172E-07
3.556032314087E-07
3.708479557155E-07
3.843625205728E-07
4.018437196527E-07
4.168023217808E-07
4.289432466812E-07
4.467376655529E-07
4.653357981061E-07
4.765645826007E-07
4.980864741421E-07
5.000462949292E-07
5.073455117330E-07
5.135069202700E-07
5.179472040500E-07
5.235526984357E-07
5.498052342220E-07
7.141769124073E-07
8.557722459675E-07
4.533239654892E-07
4.170951191179E-07
4.024924000773E-07
3.947766472360E-07
3.886211059861E-07
3.788254210289E-07
3.714103748215E-07
3.500571186987E-07
3.487662236835E-07
3.480748862612E-07
3.483202501278E-07
3.490871420821E-07
3.484546263642E-07
3.494005026642E-07
3.505513408678E-07
3.515657235061E-07
3.524992270767E-07
3.491510258367E-07
3.448608329291E-07
3.445413155500E-07
3.453722319761E-07
3.442149974879E-07
3.432432795861E-07
3.429443937191E-07
3.410335714673E-07
3.417826661846E-07
3.463924460870E-07
3.477009526832E-07
3.518728421640E-07
3.503590542362E-07
3.484335768728E-07
3.509919574557E-07
3.545023960120E-07
3.557452547132E-07
3.553973954393E-07
3.542490094803E-07
3.505701007749E-07
3.487137085302E-07
3.477881160149E-07
3.490466532016E-07
3.539664157343E-07
3.578576385093E-07
3.646680658717E-07
3.770059466818E-07
3.917049788777E-07
4.061675279058E-07
4.393590419017E-07
4.487930990827E-07
4.606975154217E-07
4.712247239763E-07
4.786163196078E-07
4.889879967910E-07
5.163601241786E-07
6.714023242030E-07
8.344556365774E-07
4.448360581434E-07
4.045217145816E-07
3.859108376280E-07
3.742867102345E-07
3.648415338243E-07
3.522898385252E-07
3.436779952023E-07
3.150672553619E-07
3.124211952535E-07
3.147040101338E-07
3.205506280100E-07
3.280993526635E-07
3.378026094859E-07
3.465413625370E-07
3.561438695999E-07
3.668899853396E-07
3.785836532988E-07
3.847528242408E-07
3.901399042589E-07
3.936439511247E-07
3.978270651961E-07
4.024910327831E-07
4.074855798033E-07
4.120790987335E-07
4.175668421958E-07
4.216732203029E-07
4.303741677351E-07
4.359150186235E-07
4.450072649986E-07
4.457572974426E-07
4.451909821736E-07
4.412213916379E-07
4.365442443061E-07
4.303273821145E-07
4.215949049007E-07
4.086563943360E-07
3.934900058867E-07
3.746981734822E-07
3.566200839623E-07
3.426909925942E-07
3.340067575556E-07
3.260382478705E-07
3.238583586299E-07
3.252191715399E-07
3.335243960832E-07
3.475121577193E-07
3.885671965825E-07
4.026512221188E-07
4.240840885149E-07
4.422520782303E-07
4.575670072688E-07
4.762623341412E-07
5.110272692030E-07
6.645066960255E-07
8.246266083835E-07
4.417872795860E-07
3.985104775608E-07
3.758870249936E-07
3.588167121839E-07
3.438164450286E-07
3.302100143490E-07
3.221856218226E-07
2.898895644857E-07
2.877887847269E-07
2.912137224890E-07
3.018214762014E-07
3.181797172672E-07
3.370534945800E-07
3.571294658463E-07
3.764757342633E-07
3.960467198711E-07
4.152465707274E-07
4.328663786423E-07
4.476868158207E-07
4.577894144789E-07
4.656954381854E-07
4.723780151768E-07
4.810450508821E-07
4.916818888652E-07
5.022199968829E-07
5.134783611175E-07
5.281905492415E-07
5.371726162502E-07
5.492785281129E-07
5.561789148918E-07
5.585586622679E-07
5.532763211658E-07
5.429203269368E-07
5.279870882525E-07
5.091136876322E-07
4.865824102932E-07
4.589916982770E-07
4.261277873858E-07
3.915075140830E-07
3.591403663345E-07
3.325326798832E-07
3.117665487191E-07
2.980794268099E-07
2.889260583704E-07
2.881096472174E-07
2.961092119648E-07
3.400277239048E-07
3.586258323555E-07
3.877905783626E-07
4.158756292504E-07
4.407565024298E-07
4.675783979407E-07
5.084697677845E-07
6.675261110239E-07
8.193438927539E-07
4.419246580162E-07
3.942777408530E-07
3.681472730900E-07
3.453799013865E-07
3.229704676608E-07
3.065583305736E-07
3.018805195448E-07
2.708564664843E-07
2.733784306381E-07
2.807817705899E-07
2.949758312756E-07
3.192750246533E-07
3.477912355069E-07
3.767310231055E-07
4.054141100843E-07
4.319941002451E-07
4.549315920405E-07
4.793349089739E-07
5.040003937527E-07
5.230223540336E-07
5.365028790002E-07
5.459928695487E-07
5.553461521057E-07
5.703440302416E-07
5.863345511176E-07
6.021038153047E-07
6.236366549466E-07
6.352585796117E-07
6.476532447171E-07
6.584302696436E-07
6.675526446517E-07
6.671092835250E-07
6.567652461955E-07
6.371593837310E-07
6.095771639660E-07
5.794379816575E-07
5.416006665213E-07
4.965106496807E-07
4.476881155619E-07
3.968614249637E-07
3.482132821121E-07
3.100981438022E-07
2.851726096478E-07
2.673113062615E-07
2.573351499632E-07
2.572143264373E-07
2.992851726462E-07
3.190437186160E-07
3.535055482193E-07
3.892758261159E-07
4.238156041390E-07
4.582719875308E-07
5.022858791986E-07
6.639532921261E-07
8.133399159963E-07
4.395229766363E-07
3.867567694243E-07
3.576027240572E-07
3.335619386248E-07
3.080907521705E-07
2.867851980328E-07
2.810049650980E-07
2.528554001989E-07
2.642145959693E-07
2.776502779498E-07
2.987903904529E-07
3.283619316613E-07
3.624968641585E-07
3.967157847015E-07
4.328941083322E-07
4.675981607994E-07
4.953887390454E-07
5.206347779383E-07
5.478660944226E-07
5.746054891653E-07
5.960400450047E-07
6.084629684460E-07
6.203086846327E-07
6.369531561062E-07
6.544426435894E-07
6.717283325381E-07
6.996154530992E-07
7.159214577755E-07
7.319989391729E-07
7.416671223387E-07
7.523167116037E-07
7.591588821357E-07
7.552184516461E-07
7.364263113141E-07
7.070385487719E-07
6.718524836671E-07
6.264331770414E-07
5.710360796236E-07
5.126386100848E-07
4.507558362810E-07
3.851676030120E-07
3.256039425630E-07
2.825639800439E-07
2.546789418856E-07
2.377012725992E-07
2.291100670487E-07
2.695486818761E-07
2.857267816512E-07
3.204978019813E-07
3.596649333531E-07
4.029086769479E-07
4.477992637774E-07
4.979902415012E-07
6.564420996977E-07
8.069773334648E-07
4.353743291219E-07
3.811664918425E-07
3.502298081256E-07
3.263483845744E-07
3.038769184487E-07
2.810983736898E-07
2.723676477619E-07
2.416320158312E-07
2.589135978943E-07
2.811467239307E-07
3.085645074158E-07
3.400003250165E-07
3.756408788446E-07
4.134657415812E-07
4.526351129425E-07
4.912338043813E-07
5.260818264053E-07
5.551918395983E-07
5.813870870214E-07
6.091098851579E-07
6.355850822826E-07
6.529624408372E-07
6.680653523744E-07
6.824788221840E-07
6.989326570901E-07
7.183817337187E-07
7.496369479842E-07
7.652742821579E-07
7.893104565609E-07
7.988271062738E-07
8.068712981652E-07
8.163817623259E-07
8.206681669016E-07
8.087114284292E-07
7.837045041086E-07
7.455446653127E-07
6.966244025130E-07
6.400703526361E-07
5.780471699770E-07
5.107341659899E-07
4.389059027208E-07
3.635431456813E-07
3.004025799013E-07
2.574985183676E-07
2.326832330471E-07
2.180575087750E-07
2.567818100690E-07
2.639328105343E-07
2.950067053204E-07
3.369539319488E-07
3.853476051636E-07
4.381862832862E-07
4.987765056987E-07
6.590717173976E-07
8.124717486038E-07
4.327542117856E-07
3.724253210251E-07
3.334162126587E-07
3.052879466168E-07
2.837101200309E-07
2.629919591534E-07
2.506216022084E-07
2.707720984540E-07
2.926009954128E-07
3.294582007601E-07
3.700058812905E-07
4.108804210264E-07
4.531236721048E-07
4.947898853090E-07
5.359837199793E-07
5.796645873794E-07
6.291191951200E-07
6.060761928592E-07
6.494355958537E-07
6.807211014427E-07
7.113593408771E-07
7.368267669656E-07
7.561729215321E-07
7.699242212300E-07
7.835596182129E-07
7.994459840921E-07
8.234353815504E-07
8.512600850971E-07
8.758173165423E-07
8.882334453129E-07
8.944641967632E-07
9.022570942966E-07
9.087158133006E-07
9.043275755276E-07
8.824216284266E-07
8.402088187514E-07
8.037348689582E-07
7.395272594963E-07
6.721552144462E-07
6.022138942504E-07
5.288180823362E-07
4.461314004914E-07
3.658212601725E-07
3.010945700320E-07
2.576387398170E-07
2.253662531030E-07
2.352184826531E-07
2.392665537076E-07
2.666774419144E-07
3.069493888784E-07
3.556422811954E-07
4.158422485470E-07
4.882566319945E-07
6.652454645128E-07
8.283804218964E-07
4.363976147625E-07
3.736967809928E-07
3.321661267054E-07
3.033804378011E-07
2.852799299118E-07
2.722299578789E-07
2.641732157162E-07
2.853264886492E-07
3.194931179516E-07
3.562403901555E-07
3.993702379145E-07
4.406662656441E-07
4.780121190693E-07
5.128293731082E-07
5.472424108616E-07
5.863104834951E-07
6.385123283860E-07
5.975397077863E-07
6.516589195326E-07
6.780040959372E-07
7.012644961024E-07
7.248953855499E-07
7.491438881466E-07
7.694663023091E-07
7.864389080397E-07
8.033104439940E-07
8.203246778745E-07
8.391049449456E-07
8.605335317834E-07
8.744919946222E-07
8.788037665566E-07
8.791828391374E-07
8.782483355434E-07
8.781019091824E-07
8.701340514535E-07
8.423280690227E-07
8.350782451221E-07
7.749333498919E-07
7.155211987802E-07
6.528063956801E-07
5.864695227388E-07
5.123872378270E-07
4.329966281102E-07
3.602588788922E-07
3.043692512211E-07
2.640369433118E-07
2.433486450393E-07
2.458234499735E-07
2.672520428333E-07
3.011524655855E-07
3.442847203185E-07
4.017967555943E-07
4.777489228014E-07
6.707130921155E-07
8.440699039704E-07
4.436396944227E-07
3.833189280504E-07
3.439412247862E-07
3.153047994920E-07
3.007542849345E-07
2.937699943179E-07
2.949233016782E-07
3.300825571940E-07
3.639025274629E-07
3.988563453241E-07
4.408466751395E-07
4.850177749006E-07
5.228996388812E-07
5.540442000046E-07
5.865250137959E-07
6.232807453755E-07
6.803620505237E-07
6.154987296251E-07
6.864650471247E-07
7.181743062061E-07
7.400303580245E-07
7.577752517872E-07
7.776606944420E-07
7.998296120758E-07
8.180554028477E-07
8.349858327343E-07
8.520552959914E-07
8.677653386833E-07
8.869002370407E-07
9.013123396198E-07
9.115231267440E-07
9.164766681536E-07
9.139210690992E-07
9.082732996579E-07
8.994667841760E-07
8.784221158672E-07
8.982961237933E-07
8.351501386854E-07
7.825098402615E-07
7.238907659372E-07
6.623709778645E-07
5.917493222340E-07
5.162284424649E-07
4.415561050820E-07
3.746470438305E-07
3.194848671293E-07
2.820234135540E-07
2.791138078103E-07
2.906795348497E-07
3.146148854324E-07
3.496298805653E-07
3.986450064614E-07
4.696274776258E-07
6.687816921967E-07
8.570667979889E-07
4.494532944117E-07
3.971068663259E-07
3.626875553488E-07
3.380611221411E-07
3.265122666457E-07
3.267098625089E-07
3.348067576267E-07
3.837495173915E-07
4.199956246289E-07
4.540042090900E-07
4.906737637996E-07
5.323670744204E-07
5.719847087992E-07
6.034935631330E-07
6.356599986340E-07
6.723002968931E-07
7.355472695345E-07
6.415304197156E-07
7.262884677107E-07
7.600709509008E-07
7.820285410347E-07
7.922337951056E-07
8.029507370107E-07
8.211889850024E-07
8.431285579491E-07
8.640361891608E-07
8.853877653343E-07
9.032282049751E-07
9.230676459281E-07
9.407032031981E-07
9.557811060217E-07
9.655702718662E-07
9.695528807341E-07
9.584981503243E-07
9.406441013630E-07
9.157850228153E-07
9.685724497713E-07
8.994052763753E-07
8.522786318177E-07
7.980394294473E-07
7.409018459044E-07
6.769035327200E-07
6.066356447002E-07
5.330826800343E-07
4.647102638887E-07
3.975058900649E-07
3.404937003570E-07
3.261567590528E-07
3.286727970313E-07
3.408997572021E-07
3.646532988436E-07
4.014685113561E-07
4.631240568357E-07
6.617893283081E-07
8.790137064736E-07
4.577308932104E-07
4.144552664122E-07
3.860983356317E-07
3.701271933003E-07
3.667090329860E-07
3.725879493504E-07
3.831321687259E-07
4.431254657987E-07
4.802409387013E-07
5.184705427411E-07
5.529975572763E-07
5.895350237898E-07
6.267277634567E-07
6.612496941898E-07
6.951665296158E-07
7.366707632047E-07
8.106758222360E-07
6.780658234271E-07
7.695214329604E-07
7.987144183258E-07
8.147923641040E-07
8.187534360076E-07
8.219088095631E-07
8.349415547151E-07
8.581409884272E-07
8.876435085185E-07
9.179195758767E-07
9.458256634254E-07
9.738324413046E-07
9.960995736847E-07
1.012070775565E-06
1.026769556353E-06
1.038734246159E-06
1.033072188700E-06
1.009965071373E-06
9.723947954052E-07
1.050161382137E-06
9.708710644923E-07
9.260657203144E-07
8.783468756027E-07
8.281971565247E-07
7.688629909209E-07
6.987361585830E-07
6.279381910439E-07
5.619968319174E-07
4.936249371272E-07
4.213351107529E-07
3.926119268326E-07
3.782837237985E-07
3.783253960529E-07
3.883944193583E-07
4.148671071397E-07
4.673380434581E-07
6.599821992815E-07
9.088625698282E-07
4.716838576383E-07
4.323038808348E-07
4.143299314690E-07
4.074681322416E-07
4.145485988694E-07
4.269858829071E-07
4.400646254503E-07
5.090896179333E-07
5.419103410210E-07
5.831733742380E-07
6.212504763077E-07
6.560762203609E-07
6.903697429648E-07
7.259519981380E-07
7.662749640002E-07
8.120898516224E-07
8.983011857207E-07
7.207268453634E-07
8.137085898483E-07
8.332468987431E-07
8.363349358238E-07
8.318964065443E-07
8.335833592374E-07
8.494612297687E-07
8.804447838828E-07
9.215237717206E-07
9.650742468756E-07
1.003192850152E-06
1.039207127399E-06
1.065545311148E-06
1.083675503814E-06
1.102453003246E-06
1.117762072330E-06
1.118491568309E-06
1.099480755014E-06
1.050083508388E-06
1.152763833402E-06
1.051362983332E-06
1.008001459871E-06
9.609536205429E-07
9.167134739952E-07
8.608232973281E-07
7.926749699822E-07
7.254255209104E-07
6.600154930206E-07
5.948686527194E-07
5.148102976867E-07
4.753481809174E-07
4.414113305353E-07
4.237373399566E-07
4.206039197939E-07
4.332894232386E-07
4.760948306930E-07
6.590809099992E-07
9.391535698365E-07
4.892117756214E-07
4.536790041854E-07
4.428656605619E-07
4.480420396703E-07
4.651197464021E-07
4.841667726474E-07
5.033962444556E-07
5.788592798625E-07
6.054832337970E-07
6.460519598526E-07
6.878894289111E-07
7.280479443875E-07
7.647097771596E-07
8.029633396697E-07
8.468391920540E-07
9.001768096649E-07
9.955006691003E-07
7.639803784199E-07
8.561434576861E-07
8.652830545352E-07
8.576819727480E-07
8.500608009538E-07
8.596311456208E-07
8.946909594879E-07
9.489353655760E-07
1.012227337275E-06
1.070474478549E-06
1.115504807931E-06
1.147815889996E-06
1.164717245225E-06
1.177153264824E-06
1.191964645930E-06
1.203838903409E-06
1.205466155164E-06
1.191140107735E-06
1.137829378820E-06
1.275496832918E-06
1.147142542060E-06
1.094719269971E-06
1.048582180695E-06
1.004564993638E-06
9.491412341038E-07
8.868764962223E-07
8.226669063924E-07
7.564446840965E-07
6.948097047184E-07
6.078237980021E-07
5.648738707841E-07
5.146028697068E-07
4.778377151386E-07
4.557996901926E-07
4.556142045196E-07
4.850103064394E-07
6.593495353317E-07
9.644766295875E-07
5.086376681582E-07
4.767913611908E-07
4.738854963783E-07
4.893359074013E-07
5.176654579275E-07
5.470234383188E-07
5.726416906974E-07
6.522611648729E-07
6.731486038827E-07
7.153757674868E-07
7.607249495053E-07
8.071268456477E-07
8.540500001878E-07
8.984261234188E-07
9.478425536853E-07
1.005234144144E-06
1.110374642585E-06
8.173527378395E-07
9.066128443003E-07
9.065336649784E-07
8.997335954803E-07
9.046166070423E-07
9.354559489200E-07
1.000843723004E-06
1.096928650534E-06
1.202183571724E-06
1.290794934600E-06
1.343095136708E-06
1.359048745150E-06
1.344312529419E-06
1.323243576518E-06
1.308576116083E-06
1.303544965269E-06
1.300329101181E-06
1.287111877517E-06
1.228216936161E-06
1.414052002575E-06
1.258760210267E-06
1.197066140399E-06
1.145836997458E-06
1.101162276524E-06
1.045680965753E-06
9.865727849345E-07
9.188682721025E-07
8.517075397900E-07
7.952365964644E-07
7.009532683845E-07
6.534570857344E-07
5.918473723241E-07
5.368486416738E-07
4.962198561221E-07
4.805132985101E-07
4.985011562215E-07
6.673915613076E-07
9.852998671392E-07
5.262866981900E-07
5.010789261890E-07
5.078380483503E-07
5.326985115556E-07
5.695993572124E-07
6.110994489974E-07
6.451604916496E-07
7.331578329466E-07
7.514901796043E-07
7.947140273162E-07
8.442988817105E-07
9.025049354442E-07
9.620697876374E-07
1.021767534351E-06
1.080572182252E-06
1.139949120825E-06
1.249223826579E-06
8.875889704473E-07
9.789964747529E-07
9.749904971036E-07
9.705539570029E-07
9.820288344629E-07
1.021370361727E-06
1.101515328645E-06
1.239097231886E-06
1.421803350494E-06
1.594388023900E-06
1.700798582582E-06
1.716083767050E-06
1.654618835454E-06
1.565124065101E-06
1.488397584885E-06
1.441747844282E-06
1.417870764690E-06
1.396450059361E-06
1.332814701804E-06
1.567828888186E-06
1.391127061308E-06
1.322493284379E-06
1.261372828872E-06
1.206945033768E-06
1.151449592757E-06
1.091878355495E-06
1.022727313066E-06
9.516723646447E-07
8.939608340459E-07
7.906184537093E-07
7.401684472240E-07
6.674259729039E-07
5.989842249732E-07
5.419734528258E-07
5.085751539119E-07
5.115679519183E-07
6.800932542052E-07
1.003990512830E-06
5.460977821634E-07
5.265331396375E-07
5.446584531084E-07
5.774022915778E-07
6.184620017302E-07
6.679386491799E-07
7.152364854722E-07
8.228515680763E-07
8.480878104996E-07
9.005112679936E-07
9.619302092183E-07
1.041223431853E-06
1.127092625677E-06
1.211337319339E-06
1.293984249926E-06
1.364944198382E-06
1.476706507265E-06
1.007792262534E-06
1.086463409807E-06
1.061295822845E-06
1.012248766421E-06
9.484573269504E-07
8.794013633586E-07
8.589271535429E-07
9.941621099198E-07
1.313949947586E-06
1.714452495965E-06
2.032925522194E-06
2.155531369023E-06
2.075817486783E-06
1.896177337390E-06
1.725719004015E-06
1.621367379125E-06
1.573029251597E-06
1.541435117457E-06
1.474245264329E-06
1.787563526762E-06
1.589137416966E-06
1.506348423585E-06
1.424330487739E-06
1.343483229914E-06
1.272381816415E-06
1.209831357376E-06
1.139166125401E-06
1.061849702122E-06
9.970358258225E-07
8.813954442265E-07
8.260699186370E-07
7.432607880181E-07
6.619799747335E-07
5.917862162715E-07
5.396541636654E-07
5.222056146119E-07
6.823679258271E-07
1.017213745406E-06
5.621700003870E-07
5.469738307211E-07
5.749350238110E-07
6.217014954265E-07
6.717498379294E-07
7.233608455956E-07
7.772315849987E-07
8.568475125303E-07
8.720252018452E-07
9.086684707227E-07
9.516563245832E-07
1.006430697273E-06
1.066457722521E-06
1.118728385099E-06
1.162684673922E-06
1.182378505372E-06
1.191733038728E-06
1.254802671069E-06
1.266354880678E-06
1.182420401125E-06
9.739694403952E-07
6.204603375917E-07
1.497058647901E-07
-2.469869786754E-07
-2.307880851361E-07
3.389837908024E-07
1.258198659776E-06
2.111380687850E-06
2.541871816401E-06
2.511680143180E-06
2.234315895491E-06
1.954856305507E-06
1.813500560061E-06
1.787910371763E-06
1.775426190693E-06
1.726555168222E-06
1.581581460789E-06
1.501177288491E-06
1.452397577749E-06
1.404257201462E-06
1.341814672211E-06
1.275615057823E-06
1.222492346070E-06
1.174882433484E-06
1.119172440434E-06
1.067285694227E-06
9.729982434537E-07
9.063254507529E-07
8.117549049986E-07
7.165411413928E-07
6.347648665769E-07
5.736096873047E-07
5.413885094053E-07
6.839092351713E-07
1.026884801029E-06
5.741655041885E-07
5.664164764924E-07
6.047204938369E-07
6.632770932833E-07
7.279501524830E-07
7.845891090073E-07
8.383833137834E-07
9.398759101457E-07
9.735550874859E-07
1.041918261639E-06
1.116321711169E-06
1.197949281499E-06
1.287389851692E-06
1.375015953543E-06
1.452884867006E-06
1.507156533120E-06
1.527613565913E-06
1.528515836289E-06
1.471183552257E-06
1.266836038241E-06
7.413816424645E-07
-2.229875363758E-07
-1.582628853290E-06
-2.830463189305E-06
-3.135397528733E-06
-2.114558412109E-06
-1.545271764318E-07
1.700926737490E-06
2.576874011823E-06
2.513131036977E-06
2.073439297824E-06
1.730797719551E-06
1.708889939666E-06
1.895835510820E-06
2.029189920727E-06
2.021412491470E-06
1.898456323860E-06
1.782133489096E-06
1.684259747427E-06
1.604822535042E-06
1.523751350595E-06
1.427073338154E-06
1.341488553049E-06
1.275803486177E-06
1.215922386484E-06
1.158408283518E-06
1.056874631670E-06
9.761669385523E-07
8.700195746310E-07
7.673772861406E-07
6.760149600409E-07
6.057915463282E-07
5.694332054976E-07
7.024101922474E-07
1.051528959808E-06
5.945414827412E-07
5.912363383333E-07
6.316538174499E-07
6.980568136974E-07
7.770397056172E-07
8.483433568391E-07
9.072117429889E-07
1.018189887902E-06
1.053055463924E-06
1.145678930178E-06
1.248360545268E-06
1.357181796308E-06
1.475916412201E-06
1.596131728237E-06
1.702027933461E-06
1.792642084191E-06
1.851213836357E-06
1.864177019739E-06
1.767632474257E-06
1.435167924018E-06
5.930125339611E-07
-1.072354161872E-06
-3.701804742538E-06
-6.376272522412E-06
-7.198869952450E-06
-5.526980870675E-06
-1.631440610741E-06
1.797112626501E-06
2.679062117698E-06
1.801938992397E-06
7.205600529429E-07
3.660299603758E-07
8.964832753337E-07
1.747705213819E-06
2.306069520017E-06
2.423324023439E-06
2.262707713468E-06
2.071580352295E-06
1.896396426540E-06
1.773284350308E-06
1.674252785494E-06
1.566630837325E-06
1.457619193868E-06
1.366750401639E-06
1.292051153736E-06
1.233585283092E-06
1.129579996803E-06
1.043693406849E-06
9.289293638753E-07
8.160218553016E-07
7.101839344702E-07
6.312581687480E-07
5.938749527297E-07
7.365624774346E-07
1.090663150526E-06
6.195265066367E-07
6.174412114832E-07
6.593277683266E-07
7.291879964078E-07
8.175443448738E-07
9.054665103647E-07
9.786048880671E-07
1.102907207321E-06
1.135230831309E-06
1.244005764077E-06
1.381678984122E-06
1.531204373685E-06
1.685712554177E-06
1.839846044678E-06
1.988370656836E-06
2.134884581548E-06
2.268990210910E-06
2.359346794922E-06
2.314405257886E-06
2.019445883495E-06
1.279514836858E-06
-2.977311730312E-07
-3.638259959723E-06
-7.855063572844E-06
-8.259139680961E-06
-7.003671436516E-06
-1.256408691957E-06
5.054675126603E-06
3.890645102661E-06
2.833248909016E-07
-2.523533286913E-06
-2.945716122065E-06
-1.039938026260E-06
1.279651387036E-06
2.632469999126E-06
2.967729506277E-06
2.748210770815E-06
2.437089427655E-06
2.150886513714E-06
1.954362373640E-06
1.820151075011E-06
1.702517221030E-06
1.582398536472E-06
1.466994035705E-06
1.366371055692E-06
1.296218755927E-06
1.193859602608E-06
1.110903225106E-06
9.864370758679E-07
8.611412308024E-07
7.429356914752E-07
6.531291376478E-07
6.109177460803E-07
7.680240265003E-07
1.118003644478E-06
6.367290249200E-07
6.403334389358E-07
6.874200233429E-07
7.576775956091E-07
8.503086779279E-07
9.459891669695E-07
1.034835176369E-06
1.184576920232E-06
1.228046192484E-06
1.346355825323E-06
1.503249611666E-06
1.697744058004E-06
1.904168562277E-06
2.109615443916E-06
2.327891491018E-06
2.560773786422E-06
2.820206605548E-06
3.087669152751E-06
3.306697744824E-06
3.494461754867E-06
3.869462940894E-06
4.638670988641E-06
4.179017625765E-06
2.006314717244E-06
6.055620577254E-06
5.672832819115E-06
6.916427721869E-06
1.662964665866E-05
7.100919760390E-06
-1.644307519868E-06
-7.641929456735E-06
-8.323841148843E-06
-3.601135162444E-06
1.082345480850E-06
3.289082353651E-06
3.729818144804E-06
3.356624186778E-06
2.880199684852E-06
2.455674249361E-06
2.157920624728E-06
1.965052698309E-06
1.818454465006E-06
1.690835940452E-06
1.568857348327E-06
1.449787954577E-06
1.356370550098E-06
1.237968180313E-06
1.159081178383E-06
1.031514328010E-06
8.999139096467E-07
7.746479332390E-07
6.725893137194E-07
6.208269306099E-07
7.819258855854E-07
1.138651531373E-06
6.483450545001E-07
6.625410462282E-07
7.151197787693E-07
7.883823196587E-07
8.811059593445E-07
9.835586313637E-07
1.085340982398E-06
1.257038596325E-06
1.329231501764E-06
1.463905129306E-06
1.633921717726E-06
1.861502223171E-06
2.131019407800E-06
2.413258978777E-06
2.727453204985E-06
3.088381172853E-06
3.533037390091E-06
4.096425980295E-06
4.806309422530E-06
5.934308972849E-06
8.406886348096E-06
1.378576742346E-05
2.314541162435E-05
3.755290578567E-05
5.167482762307E-05
4.974119093659E-05
4.304688739324E-05
3.548796532898E-05
1.466534711594E-05
-6.770528355391E-07
-1.334921326818E-05
-1.503285467062E-05
-3.705745306244E-06
3.226632393749E-06
4.833678520989E-06
4.727342896390E-06
4.067611837034E-06
3.381604029591E-06
2.803462518679E-06
2.390381186819E-06
2.122110545314E-06
1.939615306936E-06
1.796448834408E-06
1.664709576687E-06
1.540500858633E-06
1.426224141526E-06
1.279278507003E-06
1.193206794696E-06
1.069727532326E-06
9.355073620342E-07
8.049972681094E-07
6.926189233168E-07
6.308524995196E-07
7.907946933721E-07
1.169036341725E-06
6.601638179671E-07
6.832494878146E-07
7.396761297948E-07
8.197677860813E-07
9.192762733042E-07
1.027108883555E-06
1.130476263382E-06
1.316019664912E-06
1.420902562564E-06
1.590963856877E-06
1.788672484821E-06
2.043548437843E-06
2.362534318414E-06
2.734771772274E-06
3.164838104150E-06
3.699532625914E-06
4.398506085407E-06
5.323906943405E-06
6.561939499465E-06
8.624208182864E-06
1.283478685968E-05
2.150238724889E-05
3.848123169348E-05
7.130483390510E-05
1.073945112091E-04
8.441196410715E-05
5.722580518541E-05
4.205529145726E-05
2.798833739755E-05
1.108444096179E-05
-9.529188548001E-06
-1.231840080324E-05
7.780068371997E-06
1.093503779655E-05
7.605899881019E-06
5.786125747428E-06
4.687415228782E-06
3.868089286035E-06
3.159175819245E-06
2.646562597232E-06
2.307232519601E-06
2.076454900740E-06
1.895555770774E-06
1.748292287629E-06
1.619877486733E-06
1.502305122047E-06
1.330949451776E-06
1.229219370828E-06
1.098211370029E-06
9.657981277069E-07
8.324671531564E-07
7.186854053762E-07
6.528467849625E-07
8.068262793675E-07
1.205772636341E-06
6.759352404414E-07
6.981477555911E-07
7.616045710992E-07
8.464084819693E-07
9.540414531975E-07
1.066390547096E-06
1.173910068703E-06
1.370072725286E-06
1.497520148848E-06
1.698269873360E-06
1.942945451897E-06
2.233641733704E-06
2.593610805285E-06
3.039966214490E-06
3.597627345112E-06
4.303810079674E-06
5.257399299431E-06
6.495934056868E-06
8.097853976881E-06
1.059498076387E-05
1.500873863200E-05
2.291623517548E-05
3.712384079707E-05
6.077051036245E-05
8.175815719170E-05
6.760512441561E-05
4.721153045690E-05
4.543364167213E-05
4.665561977807E-05
3.266958348596E-05
1.637742961279E-05
1.595409001142E-05
2.666886510858E-05
1.844252201621E-05
9.553344157622E-06
6.303868506282E-06
5.019965664125E-06
4.214583327036E-06
3.473789358864E-06
2.883085372971E-06
2.484892521819E-06
2.207793412520E-06
1.993520058640E-06
1.827210069551E-06
1.682353158046E-06
1.562420071004E-06
1.379400360983E-06
1.265479714256E-06
1.123032182597E-06
9.867198263969E-07
8.563326908730E-07
7.411094612397E-07
6.749362259010E-07
8.213361966347E-07
1.239547233775E-06
6.939344294808E-07
7.131690769411E-07
7.760785850860E-07
8.676700389660E-07
9.804642329248E-07
1.096589783152E-06
1.215777422509E-06
1.421250751674E-06
1.564942943342E-06
1.787030785124E-06
2.065876244985E-06
2.405216449633E-06
2.809652730765E-06
3.312475583144E-06
3.951841565823E-06
4.798977262721E-06
5.917184946439E-06
7.308272093584E-06
9.006890570821E-06
1.129410047907E-05
1.459431221176E-05
1.920927834187E-05
2.638056819664E-05
3.964482275307E-05
5.073710669557E-05
4.545362082850E-05
3.422977068961E-05
3.896453591611E-05
5.148039282909E-05
4.433554620563E-05
3.486913947401E-05
3.497615506971E-05
2.725238918311E-05
1.294670277519E-05
7.880900410549E-06
5.832710875143E-06
4.982835021546E-06
4.382548201494E-06
3.677528008771E-06
3.067747742376E-06
2.628982639036E-06
2.315559564346E-06
2.085193859585E-06
1.900316446183E-06
1.732348638585E-06
1.600547194639E-06
1.408273356207E-06
1.292379746784E-06
1.144439102082E-06
1.003509705768E-06
8.702088933708E-07
7.589978702841E-07
6.911847796444E-07
8.334925057527E-07
1.262615096063E-06
7.117092461744E-07
7.258196755032E-07
7.876450128314E-07
8.814380789712E-07
1.000019898601E-06
1.126025761961E-06
1.256987313136E-06
1.471117784509E-06
1.623248924072E-06
1.861873752452E-06
2.162707025008E-06
2.530377029083E-06
2.982303353090E-06
3.519571946791E-06
4.202294463626E-06
5.106989989530E-06
6.280610969816E-06
7.655442695280E-06
9.149368179567E-06
1.076852368579E-05
1.273586115261E-05
1.490933957993E-05
1.778855516729E-05
2.599035745928E-05
3.401779635366E-05
3.124525271484E-05
2.430273724972E-05
2.895042362069E-05
4.226628829579E-05
4.750244971754E-05
4.550342790891E-05
2.818843190163E-05
6.235911736834E-06
2.892671089465E-06
5.134151860352E-06
4.952582534667E-06
4.701376905232E-06
4.355139795655E-06
3.748142475093E-06
3.160869332431E-06
2.725086932759E-06
2.404015956791E-06
2.166765893103E-06
1.957196312675E-06
1.769401590900E-06
1.624037463210E-06
1.417102592624E-06
1.295805474129E-06
1.150746970928E-06
1.007953154387E-06
8.750798267333E-07
7.671454135577E-07
7.040284379367E-07
8.482841174979E-07
1.279555755774E-06
7.257478362750E-07
7.402124405903E-07
8.039657695889E-07
8.984224783515E-07
1.018634266597E-06
1.157758766841E-06
1.306147268112E-06
1.524252691196E-06
1.683726597555E-06
1.925949809287E-06
2.230754965002E-06
2.618079279931E-06
3.086831162304E-06
3.656557768882E-06
4.351355612545E-06
5.229278210938E-06
6.291552386095E-06
7.552601818416E-06
8.715099656928E-06
9.759399570731E-06
1.111539746656E-05
1.383223877916E-05
1.976006566758E-05
2.684899493080E-05
2.744115640450E-05
2.376233049850E-05
1.801278772045E-05
2.084604913534E-05
3.319302354839E-05
4.715452746376E-05
6.793108745038E-05
3.938871012288E-05
5.263921818845E-06
2.889924777229E-06
3.961999810526E-06
4.258212695452E-06
4.441417778306E-06
4.269455471229E-06
3.756590078702E-06
3.208313365678E-06
2.782589374881E-06
2.476792334952E-06
2.239744635931E-06
2.018721451758E-06
1.811737991777E-06
1.638879247612E-06
1.410877659653E-06
1.287945223000E-06
1.143511078813E-06
1.006918930935E-06
8.775452577882E-07
7.702285824572E-07
7.071405281114E-07
8.614749537047E-07
1.289977270657E-06
7.408330408626E-07
7.525211631171E-07
8.189382934708E-07
9.108329579863E-07
1.022355718650E-06
1.162818404420E-06
1.329203969759E-06
1.569234297173E-06
1.742577091599E-06
1.989257534591E-06
2.290682517178E-06
2.685478772793E-06
3.165112375331E-06
3.732847363983E-06
4.426976570102E-06
5.235328432619E-06
6.111584292688E-06
7.141442533665E-06
8.052701787820E-06
8.842568311504E-06
1.018532326981E-05
1.401921642748E-05
2.350754749334E-05
3.072262577527E-05
2.530109633194E-05
2.289451921933E-05
2.010330534726E-05
1.945597611932E-05
2.489667913100E-05
3.465485507723E-05
4.300308317997E-05
3.094240490821E-05
1.236339478059E-05
5.216065578590E-06
3.786098727612E-06
3.912811781897E-06
4.195838481983E-06
4.104323589944E-06
3.682888764009E-06
3.192349438841E-06
2.783985119810E-06
2.492741416724E-06
2.275170302291E-06
2.062059964129E-06
1.848579301242E-06
1.659019203933E-06
1.422481822353E-06
1.294254042926E-06
1.150844443818E-06
1.014559835074E-06
8.895466059564E-07
7.799381180781E-07
7.090952978613E-07
8.617401895686E-07
1.291254579904E-06
7.495933901787E-07
7.560427299148E-07
8.216716984818E-07
9.190960587267E-07
1.030743268071E-06
1.160878292266E-06
1.321654354207E-06
1.578365781053E-06
1.772651990273E-06
2.028182869241E-06
2.334085362545E-06
2.720755318599E-06
3.183844631868E-06
3.720622794591E-06
4.383627259715E-06
5.159210033766E-06
5.925881006410E-06
6.732023984551E-06
7.418106172596E-06
8.145841815846E-06
9.414437836546E-06
1.238937827707E-05
1.824377273838E-05
2.239892668686E-05
2.181752958977E-05
2.457236608732E-05
2.689785322927E-05
2.801005462724E-05
2.898080028010E-05
2.763691828335E-05
2.290125396616E-05
1.677368063307E-05
1.085797110383E-05
6.443852169439E-06
4.457908120073E-06
4.133074659933E-06
4.155250895806E-06
3.965659425334E-06
3.574626303123E-06
3.156316142741E-06
2.782991313396E-06
2.485022583913E-06
2.259667721057E-06
2.060867109570E-06
1.857902455575E-06
1.663841249535E-06
1.430174345189E-06
1.293592681250E-06
1.146588055415E-06
1.008737084810E-06
8.890975529955E-07
7.883601839145E-07
7.171972672405E-07
8.566060413267E-07
1.287693926772E-06
7.533844016770E-07
7.593205729001E-07
8.248791287504E-07
9.234208081861E-07
1.043007823685E-06
1.168601661251E-06
1.314784759411E-06
1.566669214551E-06
1.767498523841E-06
2.042907543665E-06
2.359868632942E-06
2.722650908447E-06
3.155544553419E-06
3.673112754330E-06
4.307662108308E-06
5.042406437027E-06
5.793332343226E-06
6.502853361230E-06
7.065833073979E-06
7.722079557131E-06
8.778712687847E-06
1.057739102122E-05
1.327900184607E-05
1.601000251749E-05
1.946556412084E-05
2.474865546500E-05
2.929160068473E-05
3.216865242695E-05
3.249126122914E-05
2.694533651714E-05
1.833197125715E-05
1.313116521291E-05
1.081367696049E-05
8.065469203522E-06
5.902278692399E-06
4.840434133499E-06
4.326363078990E-06
3.918941189544E-06
3.500935125883E-06
3.119692754140E-06
2.791896101914E-06
2.489478639234E-06
2.238139670162E-06
2.030723477791E-06
1.839571002755E-06
1.654735472569E-06
1.433581536106E-06
1.284663804287E-06
1.134858442682E-06
1.002980919259E-06
8.877279176963E-07
7.931854491449E-07
7.322431939647E-07
8.680096561939E-07
1.301558700728E-06
7.684071115861E-07
7.699213502275E-07
8.237578939483E-07
9.172451105670E-07
1.041850416772E-06
1.176095806286E-06
1.319012836886E-06
1.557698296361E-06
1.743415375703E-06
2.029890082926E-06
2.356273323191E-06
2.715194527031E-06
3.130657253244E-06
3.617379613855E-06
4.184088682690E-06
4.868360133704E-06
5.621922082045E-06
6.364273358710E-06
6.946456575397E-06
7.562633965374E-06
8.420707397555E-06
9.728928587639E-06
1.158376103888E-05
1.404082171662E-05
1.753025779012E-05
2.145798249490E-05
2.396967163099E-05
2.572455652146E-05
2.717565635855E-05
2.476062193744E-05
1.845486213241E-05
1.377286033947E-05
1.167077756116E-05
9.402145202288E-06
7.099684187503E-06
5.492663392824E-06
4.533665494474E-06
3.917388092229E-06
3.434461478726E-06
3.068838601319E-06
2.774872345262E-06
2.493579620539E-06
2.228504653083E-06
1.999615987366E-06
1.801297364499E-06
1.630570328905E-06
1.426535530313E-06
1.279437528620E-06
1.130492202700E-06
9.977756243610E-07
8.783197320479E-07
7.878115863649E-07
7.389304201845E-07
8.919326363718E-07
1.329923515864E-06
7.878442979403E-07
7.814859050086E-07
8.239239771187E-07
9.062161479675E-07
1.026346537902E-06
1.166437555195E-06
1.317506174576E-06
1.548164597227E-06
1.709021880823E-06
1.984147875553E-06
2.321029872283E-06
2.691520726846E-06
3.092179625280E-06
3.535614668171E-06
4.044108780800E-06
4.661440058955E-06
5.386022394276E-06
6.160334082721E-06
6.851024108343E-06
7.511239048696E-06
8.278738839158E-06
9.420969563779E-06
1.109703961417E-05
1.321627855025E-05
1.543421462590E-05
1.636390702972E-05
1.423840382396E-05
1.231366761925E-05
1.470075722767E-05
1.683837906307E-05
1.607511001020E-05
1.427869885970E-05
1.238019492444E-05
9.985563298260E-06
7.591997669024E-06
5.784136744848E-06
4.614634493381E-06
3.880069298540E-06
3.366652711251E-06
3.002456321785E-06
2.722263393625E-06
2.465012106990E-06
2.209548761990E-06
1.968491636722E-06
1.754264516613E-06
1.586861738312E-06
1.407271152660E-06
1.274348839992E-06
1.125658310955E-06
9.896240208555E-07
8.678691887503E-07
7.770826374455E-07
7.339619334988E-07
9.067934436433E-07
1.341303102952E-06
7.967408718912E-07
7.884603927343E-07
8.241060619059E-07
8.922434359491E-07
9.992013375828E-07
1.131240377607E-06
1.283828501734E-06
1.517590910082E-06
1.673963465232E-06
1.922018125963E-06
2.231294683079E-06
2.601316996475E-06
2.998056233185E-06
3.411433244478E-06
3.878647737850E-06
4.428526313087E-06
5.082572171024E-06
5.813933555074E-06
6.567523591990E-06
7.344883404313E-06
8.180294470195E-06
9.254253091288E-06
1.078424011791E-05
1.267289479006E-05
1.401839118557E-05
1.283915917723E-05
6.829294030946E-06
-3.547768250020E-07
1.202828802155E-06
7.316691171008E-06
1.163106440294E-05
1.343341572343E-05
1.250281229582E-05
9.929644975756E-06
7.428590497476E-06
5.661468816275E-06
4.513542006105E-06
3.774646387459E-06
3.272606315824E-06
2.907597374234E-06
2.626186380685E-06
2.374432508852E-06
2.140127299461E-06
1.918408987021E-06
1.709180561242E-06
1.534796259364E-06
1.361915514954E-06
1.244988867811E-06
1.106447379186E-06
9.749145222094E-07
8.567614703474E-07
7.635171660208E-07
7.193163693812E-07
8.989551723186E-07
1.342322175215E-06
7.966365957501E-07
7.920643824702E-07
8.227333621558E-07
8.781220437209E-07
9.664096493616E-07
1.085139907643E-06
1.230931025771E-06
1.455616777374E-06
1.621544163305E-06
1.851027247508E-06
2.121273426900E-06
2.459747320647E-06
2.847137481665E-06
3.246667438637E-06
3.680565908860E-06
4.159233249029E-06
4.733838539581E-06
5.393338038193E-06
6.144274299946E-06
6.961674033825E-06
7.910278034966E-06
8.967084493441E-06
1.035866676976E-05
1.209120501001E-05
1.331577682489E-05
1.206792662026E-05
5.593456200320E-06
-5.583063540368E-06
-7.320789591570E-06
1.260965118332E-06
7.616087700484E-06
1.086485732159E-05
1.098631832272E-05
8.972211734208E-06
6.781261229347E-06
5.237658907105E-06
4.253043894888E-06
3.602103825085E-06
3.140674650960E-06
2.780776091235E-06
2.497144907300E-06
2.253255050834E-06
2.039330107273E-06
1.838640958431E-06
1.654490968490E-06
1.484729260091E-06
1.309693985352E-06
1.197390667293E-06
1.075963034278E-06
9.536909620358E-07
8.410106861081E-07
7.477147378116E-07
7.025042835106E-07
8.832864339746E-07
1.352541024905E-06
7.960733388603E-07
7.925447721356E-07
8.160537481095E-07
8.642169301334E-07
9.413790784126E-07
1.043339921016E-06
1.163635224631E-06
1.359228990428E-06
1.524872132127E-06
1.750752931418E-06
1.998117274254E-06
2.291650428882E-06
2.632831542554E-06
3.001630705946E-06
3.389599376368E-06
3.820556609041E-06
4.346898077146E-06
4.973935073142E-06
5.628133413950E-06
6.391049889049E-06
7.344281142062E-06
8.418377294545E-06
9.704008434270E-06
1.124061327168E-05
1.249470535829E-05
1.218185496293E-05
8.415045797592E-06
9.541463121330E-07
-2.420985787397E-06
1.452045341051E-06
5.491751024692E-06
7.904352931039E-06
8.409967839900E-06
7.343435170917E-06
5.859448822258E-06
4.681459221462E-06
3.834612882033E-06
3.273126554143E-06
2.882803714705E-06
2.569967898088E-06
2.314931776503E-06
2.089575143369E-06
1.881823829896E-06
1.707264933865E-06
1.557147122852E-06
1.418061551788E-06
1.259081109766E-06
1.151026563941E-06
1.034197649617E-06
9.252648992551E-07
8.207986371199E-07
7.368375149588E-07
6.968456468511E-07
8.740893053632E-07
1.367172070760E-06
7.988692586069E-07
7.866277577820E-07
8.062252558235E-07
8.462030922998E-07
9.118048598969E-07
9.957358340449E-07
1.090039745300E-06
1.352886259585E-06
1.525964633714E-06
1.772571371630E-06
2.061540201957E-06
2.379130220015E-06
2.739275951536E-06
3.144175574012E-06
3.591439319694E-06
4.078249019992E-06
4.719043536211E-06
4.418176118431E-06
5.087139201628E-06
5.749735012584E-06
6.558970932442E-06
7.494602295514E-06
8.656957182754E-06
9.937994839476E-06
1.108259263500E-05
1.145076117047E-05
1.023400143863E-05
7.189286924063E-06
4.621694033279E-06
4.284777162356E-06
5.187455649520E-06
6.082028478484E-06
6.294642727858E-06
5.764214996003E-06
4.912813592808E-06
4.059564229106E-06
4.486140150290E-06
3.697137968289E-06
3.249655161225E-06
2.859970121928E-06
2.542108843158E-06
2.255009954572E-06
1.997628469647E-06
1.789354730149E-06
1.612667837184E-06
1.467042220089E-06
1.184883039291E-06
1.102016549062E-06
9.884512170125E-07
8.871429112287E-07
7.961684723074E-07
7.215861388252E-07
6.904564445666E-07
8.631778869093E-07
1.375597062087E-06
8.020984446478E-07
7.803251446107E-07
7.895185044251E-07
8.215482372280E-07
8.759812071487E-07
9.419129443914E-07
1.022163550780E-06
1.233978195099E-06
1.373377502581E-06
1.584155739051E-06
1.836574368151E-06
2.121635582368E-06
2.425871203398E-06
2.760589289851E-06
3.128286973690E-06
3.544051171412E-06
4.105194401618E-06
3.990588872829E-06
4.612238352575E-06
5.173341110399E-06
5.808883710210E-06
6.551067176892E-06
7.466243259689E-06
8.517850716382E-06
9.469696476827E-06
1.002599732393E-05
9.775218935468E-06
8.536472912928E-06
6.966168403573E-06
5.821024728944E-06
5.381146882288E-06
5.273070250444E-06
5.076575757056E-06
4.671233869935E-06
4.154822413759E-06
3.545103950231E-06
3.815417110340E-06
3.137466375036E-06
2.785782290385E-06
2.488054454531E-06
2.232993153973E-06
1.994138731677E-06
1.786036032348E-06
1.610117391174E-06
1.455282094677E-06
1.334566062459E-06
1.102427656509E-06
1.044227280580E-06
9.393904159263E-07
8.455252561167E-07
7.630476986376E-07
7.027976008218E-07
6.801116532454E-07
8.512289034754E-07
1.369968328070E-06
8.026096245827E-07
7.709975161870E-07
7.713091833280E-07
7.941910715836E-07
8.381264922909E-07
8.938377704993E-07
9.623134389419E-07
1.144775073164E-06
1.261530208209E-06
1.448826972262E-06
1.677178668923E-06
1.936790905863E-06
2.225500796741E-06
2.520744083452E-06
2.844994241530E-06
3.216890744204E-06
3.717329561138E-06
3.654257412513E-06
4.194680222821E-06
4.631958537150E-06
5.104000484575E-06
5.650276799022E-06
6.304481601273E-06
7.044047560897E-06
7.783849910763E-06
8.252784387480E-06
8.285377480795E-06
7.746445628096E-06
6.873787055385E-06
5.921895598216E-06
5.228644138208E-06
4.733247160195E-06
4.344580026841E-06
3.974002243633E-06
3.604682467919E-06
3.158345920313E-06
3.416750831165E-06
2.851548479782E-06
2.541194697251E-06
2.279978708296E-06
2.060147910455E-06
1.851385680719E-06
1.667675095090E-06
1.497748724349E-06
1.350302479842E-06
1.239094694398E-06
1.025020995268E-06
9.746205292279E-07
8.848689754598E-07
8.003596261048E-07
7.278661842441E-07
6.798032386832E-07
6.694579722127E-07
8.463517719572E-07
1.353515536602E-06
7.945718142923E-07
7.595436472039E-07
7.550895312902E-07
7.677423231708E-07
7.972168451652E-07
8.446517150204E-07
9.036962546054E-07
1.067107589561E-06
1.165788675997E-06
1.322863758759E-06
1.519673537192E-06
1.757375864559E-06
2.017275394540E-06
2.294793289757E-06
2.588968437407E-06
2.915277822092E-06
3.338475610048E-06
3.330012094092E-06
3.805925292165E-06
4.172675553629E-06
4.524243109957E-06
4.886858065627E-06
5.304572927035E-06
5.802290785256E-06
6.282864604097E-06
6.637456923316E-06
6.719973350361E-06
6.454091520116E-06
5.952743271084E-06
5.335867242340E-06
4.763007264943E-06
4.268388245745E-06
3.864152086499E-06
3.516175907566E-06
3.200438765884E-06
2.850505308207E-06
3.055272292388E-06
2.598869572396E-06
2.328481727739E-06
2.093453947296E-06
1.894701093227E-06
1.717456144749E-06
1.556117842651E-06
1.399937651237E-06
1.257521680061E-06
1.146706437021E-06
9.438275102233E-07
9.012766773070E-07
8.235309119694E-07
7.550770425339E-07
6.956825045177E-07
6.571630217491E-07
6.544654688728E-07
8.431749249821E-07
1.330820030611E-06
7.876242315525E-07
7.472355240097E-07
7.401756651064E-07
7.443660363118E-07
7.555852891026E-07
7.872656050523E-07
8.404914703920E-07
9.940032210655E-07
1.083552995544E-06
1.217193587045E-06
1.382572206716E-06
1.595500605636E-06
1.833605193331E-06
2.082836819998E-06
2.355763460743E-06
2.641153856381E-06
2.981710323264E-06
2.987170204813E-06
3.414217880145E-06
3.748926654713E-06
4.042311161589E-06
4.291433880369E-06
4.542030587191E-06
4.860936498992E-06
5.162756514941E-06
5.369584735315E-06
5.439226550039E-06
5.272623311243E-06
4.936655420050E-06
4.547151240229E-06
4.182580191599E-06
3.827298325112E-06
3.497597057147E-06
3.188452763206E-06
2.902953765385E-06
2.608271392235E-06
2.759407376662E-06
2.377148610446E-06
2.145324092332E-06
1.932078343171E-06
1.737418141268E-06
1.575871053459E-06
1.439590806776E-06
1.303911305724E-06
1.172939889511E-06
1.061486282722E-06
8.698080662132E-07
8.320318746063E-07
7.674552596017E-07
7.111375123837E-07
6.672126932585E-07
6.382797667414E-07
6.380422766660E-07
8.271566297209E-07
1.298305125554E-06
7.722300294310E-07
7.264762334578E-07
7.171872739689E-07
7.207685788828E-07
7.240066907528E-07
7.353736545680E-07
7.686514580171E-07
9.070505438786E-07
9.980336907737E-07
1.113924443697E-06
1.258683179057E-06
1.441931809953E-06
1.648337711498E-06
1.864719619492E-06
2.110790735721E-06
2.378645487688E-06
2.671974729665E-06
2.664320697193E-06
3.006623626468E-06
3.309973495823E-06
3.584165334110E-06
3.776443997051E-06
3.951719615523E-06
4.148810801962E-06
4.316964782643E-06
4.413121578058E-06
4.451588268555E-06
4.366277843132E-06
4.146710983049E-06
3.860239614144E-06
3.606459132191E-06
3.383916083757E-06
3.160449212802E-06
2.903326731593E-06
2.654245195994E-06
2.393882331954E-06
2.485683340533E-06
2.158373623282E-06
1.960158972269E-06
1.780233108335E-06
1.601710752772E-06
1.437733826021E-06
1.304683510571E-06
1.190268915879E-06
1.078928914203E-06
9.750374572376E-07
7.997988607488E-07
7.644809073677E-07
7.086498167386E-07
6.627851799545E-07
6.340174930262E-07
6.221810082071E-07
6.299926511635E-07
8.099130651166E-07
1.259617204260E-06
7.488780631859E-07
7.039394998335E-07
6.941475121042E-07
6.965838850750E-07
7.018436889198E-07
7.018128458217E-07
7.125692793569E-07
8.230818402609E-07
9.068759817018E-07
1.014972737676E-06
1.144674409601E-06
1.292802914508E-06
1.465007468007E-06
1.658791083935E-06
1.881654501889E-06
2.124769027926E-06
2.399114629788E-06
2.394775213430E-06
2.655188406246E-06
2.894477350965E-06
3.138513902683E-06
3.319121347542E-06
3.466673170354E-06
3.577173711660E-06
3.666073356233E-06
3.725167367877E-06
3.753352460220E-06
3.708180944974E-06
3.587768406898E-06
3.368327393774E-06
3.154107385800E-06
2.984357073909E-06
2.830471753347E-06
2.637942948485E-06
2.433910390773E-06
2.187559925825E-06
2.231026348494E-06
1.958118410997E-06
1.787112051705E-06
1.632107559476E-06
1.480364212863E-06
1.319950408184E-06
1.180388485833E-06
1.070391662623E-06
9.767187251172E-07
8.890934195140E-07
7.364737582698E-07
6.991399220217E-07
6.522239978031E-07
6.208010398545E-07
6.064456530164E-07
6.081562975260E-07
6.322452600719E-07
8.122490500975E-07
1.234509585036E-06
7.313502000753E-07
6.842236787647E-07
6.673337422442E-07
6.668778285483E-07
6.752679762886E-07
6.778373481724E-07
6.793749230933E-07
7.607533152661E-07
8.258175904435E-07
9.231893836711E-07
1.038680784907E-06
1.166575574187E-06
1.313702335271E-06
1.479257353056E-06
1.661558580193E-06
1.874086089863E-06
2.126573597791E-06
2.154073098059E-06
2.370304185625E-06
2.547167748390E-06
2.732457104991E-06
2.902592194476E-06
3.038205971132E-06
3.126668382552E-06
3.186892587932E-06
3.220834719425E-06
3.217578276588E-06
3.187941153770E-06
3.130454468525E-06
2.992491114021E-06
2.818467708668E-06
2.661752956853E-06
2.525338911934E-06
2.381924931595E-06
2.216700396778E-06
2.005431005241E-06
2.017183368245E-06
1.779127153132E-06
1.616139043834E-06
1.478027868786E-06
1.350120940384E-06
1.212976362688E-06
1.078318974326E-06
9.653240542172E-07
8.762451449522E-07
8.058439831605E-07
6.761813065976E-07
6.479322059417E-07
6.115399832891E-07
5.894969639802E-07
5.794105594652E-07
5.911920699638E-07
6.306567109088E-07
8.267679696627E-07
1.219408223464E-06
7.142906187149E-07
6.641027695587E-07
6.436673764529E-07
6.388545984513E-07
6.459100126745E-07
6.534141115702E-07
6.584175769696E-07
7.218642614455E-07
7.665768649224E-07
8.425731615339E-07
9.480481439045E-07
1.065658107685E-06
1.190653051674E-06
1.325561370117E-06
1.475224813176E-06
1.651122605780E-06
1.867829595790E-06
1.919428801270E-06
2.119392086866E-06
2.259155432168E-06
2.387555238721E-06
2.522453370209E-06
2.656649826976E-06
2.751351749609E-06
2.798240378002E-06
2.809670478806E-06
2.794413097553E-06
2.765388908803E-06
2.733331469584E-06
2.652154556431E-06
2.531939770578E-06
2.392488693950E-06
2.254081291686E-06
2.130968866483E-06
2.005347630746E-06
1.838082271504E-06
1.826652253893E-06
1.612788316694E-06
1.460474601246E-06
1.330995483939E-06
1.218710877591E-06
1.104515250654E-06
9.890651099046E-07
8.808754659513E-07
7.908949631793E-07
7.282973951551E-07
6.243092449206E-07
6.110679336879E-07
5.838619850705E-07
5.670757313568E-07
5.612068560495E-07
5.767765987577E-07
6.229257102525E-07
8.351687193831E-07
1.188593084078E-06
6.867629201098E-07
6.407178252664E-07
6.216741991631E-07
6.134236031783E-07
6.170323701442E-07
6.230829571300E-07
6.328434402056E-07
6.892963997078E-07
7.293670772168E-07
7.831008555349E-07
8.643133697989E-07
9.721252609220E-07
1.088254970867E-06
1.206767607360E-06
1.337966425190E-06
1.481710697332E-06
1.657812477640E-06
1.708121535019E-06
1.884153885288E-06
2.015444719734E-06
2.118597161823E-06
2.209328324586E-06
2.308403131265E-06
2.407070400758E-06
2.465523464850E-06
2.477932729366E-06
2.466564541147E-06
2.428527360269E-06
2.397408524594E-06
2.337580353541E-06
2.256129413496E-06
2.156344678897E-06
2.036104682939E-06
1.912697428250E-06
1.799127118800E-06
1.673232570809E-06
1.664026432849E-06
1.480333550863E-06
1.341869425938E-06
1.215555527029E-06
1.105322592463E-06
1.001192053421E-06
9.037082796322E-07
8.131687014462E-07
7.306552312581E-07
6.672724134543E-07
5.748888709213E-07
5.720935428784E-07
5.583681589202E-07
5.504492794680E-07
5.502818472029E-07
5.662807041279E-07
6.110730011685E-07
8.263027801662E-07
1.181510416161E-06
6.872719623110E-07
6.552757401049E-07
6.465096588180E-07
6.445301906757E-07
6.511240863022E-07
6.641005190078E-07
6.872895421514E-07
6.422962738803E-07
6.648785909050E-07
6.994137378255E-07
7.492345695261E-07
8.272146268337E-07
9.231087659279E-07
1.019222881421E-06
1.121860429839E-06
1.228606623128E-06
1.353004555899E-06
1.501252756639E-06
1.635338209569E-06
1.751021315611E-06
1.852278624199E-06
1.913312861934E-06
1.965757219654E-06
2.032028805784E-06
2.086617207059E-06
2.103711876880E-06
2.092571866529E-06
2.050752329447E-06
2.024372160494E-06
1.985767289923E-06
1.937085386873E-06
1.873326845801E-06
1.795151164721E-06
1.687278793758E-06
1.576675457888E-06
1.474717956542E-06
1.353582972927E-06
1.228117665113E-06
1.115132075784E-06
1.005533022840E-06
9.110720137654E-07
8.270700987095E-07
7.546350904939E-07
6.881953681628E-07
6.316616521235E-07
5.802032387066E-07
6.148803498287E-07
5.950246976296E-07
5.902969334594E-07
5.853195380508E-07
5.847160815156E-07
5.930695028422E-07
6.295249832464E-07
8.370014902974E-07
1.152222488027E-06
6.486729546598E-07
6.217326202155E-07
6.145683606731E-07
6.166380846883E-07
6.259631681964E-07
6.377344257848E-07
6.548765090596E-07
6.308998729212E-07
6.651016519387E-07
7.055077540625E-07
7.484143551564E-07
8.092610897219E-07
8.894233127475E-07
9.779023902724E-07
1.066694207985E-06
1.158413602425E-06
1.258764621446E-06
1.359578554039E-06
1.451425980264E-06
1.547044937300E-06
1.645901703435E-06
1.710966023802E-06
1.750417163693E-06
1.792258910199E-06
1.833239375267E-06
1.858427904904E-06
1.852441214667E-06
1.823575440836E-06
1.803346106454E-06
1.765581951209E-06
1.711638326288E-06
1.661253805868E-06
1.611587872578E-06
1.532575864182E-06
1.434916553610E-06
1.343943075084E-06
1.255731414137E-06
1.163645453930E-06
1.064382342453E-06
9.671811119022E-07
8.801967405555E-07
7.996123366100E-07
7.245829261925E-07
6.665289624935E-07
6.240243864633E-07
5.817695420703E-07
5.953416516321E-07
5.683866176165E-07
5.674096552065E-07
5.715880088653E-07
5.758208074186E-07
5.885510854420E-07
6.260056934352E-07
8.275186029016E-07
1.139679610663E-06
6.257100571180E-07
5.979356799418E-07
5.969866022209E-07
6.044654969347E-07
6.188768258024E-07
6.318755978535E-07
6.475054965007E-07
6.283054831530E-07
6.612377027245E-07
7.003769725414E-07
7.448163307752E-07
7.923233412521E-07
8.508662301016E-07
9.197732496148E-07
9.935544349113E-07
1.066991023586E-06
1.147078029224E-06
1.221663316707E-06
1.286388386312E-06
1.360136394570E-06
1.436469450620E-06
1.492824050186E-06
1.538106962464E-06
1.567085873862E-06
1.590988466129E-06
1.611102635499E-06
1.613878785879E-06
1.592074818718E-06
1.580742756156E-06
1.545722860135E-06
1.496153199793E-06
1.455296653440E-06
1.414353914798E-06
1.356647112604E-06
1.287995208456E-06
1.209881091785E-06
1.132102118858E-06
1.055842393688E-06
9.783733684939E-07
8.975717987108E-07
8.266535510584E-07
7.555463241638E-07
6.890124726267E-07
6.405544324042E-07
6.060578347405E-07
5.763668899753E-07
5.960972274639E-07
5.724443340265E-07
5.698014923907E-07
5.744890520393E-07
5.820131741128E-07
5.943745547583E-07
6.316952762139E-07
8.254436257049E-07
1.131113243255E-06
6.075149183628E-07
5.776847016812E-07
5.783272357279E-07
5.919649461081E-07
6.117132405547E-07
6.271645907499E-07
6.483980424192E-07
6.342051930900E-07
6.642675630469E-07
7.005174148662E-07
7.418284618679E-07
7.866256890206E-07
8.320998865743E-07
8.831932488262E-07
9.374264268648E-07
9.958622628424E-07
1.058104859360E-06
1.109999007958E-06
1.160965385480E-06
1.214157577281E-06
1.265799501836E-06
1.309069041300E-06
1.347692145197E-06
1.378114133187E-06
1.394721898422E-06
1.407326710343E-06
1.406821932143E-06
1.395574128105E-06
1.388056884867E-06
1.355648912834E-06
1.320297560590E-06
1.284736821213E-06
1.246428554215E-06
1.201752135381E-06
1.151719970985E-06
1.095935794981E-06
1.032274125878E-06
9.685378642867E-07
9.043318536884E-07
8.430152320520E-07
7.853941815644E-07
7.243350416723E-07
6.713092274541E-07
6.304627003275E-07
5.992957475296E-07
5.768797438910E-07
5.973842043925E-07
5.819079428708E-07
5.793727335060E-07
5.817454955911E-07
5.864103650138E-07
5.999606165094E-07
6.354789966828E-07
8.244947758787E-07
1.125092866276E-06
5.950274693399E-07
5.612394500166E-07
5.632801314646E-07
5.809767075597E-07
6.065693663035E-07
6.293759969833E-07
6.563438900081E-07
6.461682550090E-07
6.728256435992E-07
7.068233713598E-07
7.440591892328E-07
7.829307128084E-07
8.244306445522E-07
8.614563391786E-07
9.003968222926E-07
9.444161097117E-07
9.940546242098E-07
1.033416181269E-06
1.072191371064E-06
1.102524914932E-06
1.133116089852E-06
1.163653954060E-06
1.192305300256E-06
1.216348999847E-06
1.235730895317E-06
1.241897964524E-06
1.239670023990E-06
1.232362517296E-06
1.232176482280E-06
1.210211098676E-06
1.184800076699E-06
1.148511725712E-06
1.112479828319E-06
1.077945163253E-06
1.039751166507E-06
9.983357012875E-07
9.538558773030E-07
9.017549709097E-07
8.494692529375E-07
8.022439029978E-07
7.600785334652E-07
7.129936096351E-07
6.725053864481E-07
6.330769117692E-07
6.037144656782E-07
5.849267693051E-07
6.032552006613E-07
5.913485319394E-07
5.915119148388E-07
5.907839972707E-07
5.919108167262E-07
6.035853567417E-07
6.401124362805E-07
8.317259513442E-07
1.134775325702E-06
5.918306340303E-07
5.577106043500E-07
5.622026028664E-07
5.814677672366E-07
6.085386412187E-07
6.390755496698E-07
6.729127325657E-07
6.735208653691E-07
6.986161607068E-07
7.269073228339E-07
7.562675586477E-07
7.925273480122E-07
8.276519814333E-07
8.608678934329E-07
8.911033921713E-07
9.213302343925E-07
9.530574140813E-07
9.874693804252E-07
1.018591987502E-06
1.039256640713E-06
1.054627455434E-06
1.066309744949E-06
1.078595385128E-06
1.099357551655E-06
1.115006283214E-06
1.125350962273E-06
1.125376306218E-06
1.117080586220E-06
1.113887923456E-06
1.105975182794E-06
1.091852737054E-06
1.064205525469E-06
1.031107193629E-06
9.964392499913E-07
9.608166422635E-07
9.327218928089E-07
9.004164134069E-07
8.648228556966E-07
8.251190101903E-07
7.862121065806E-07
7.515847507431E-07
7.198670650353E-07
6.904206114209E-07
6.583491742568E-07
6.300848896699E-07
6.091796165837E-07
6.182588460918E-07
6.092974041306E-07
6.084290980338E-07
6.085431447314E-07
6.076394908869E-07
6.155602743113E-07
6.489415385867E-07
8.501772842996E-07
1.189530913869E-06
6.230019516153E-07
5.845425304139E-07
5.916811843138E-07
6.108056884748E-07
6.331683431961E-07
6.645363161752E-07
7.074262833866E-07
7.227221431309E-07
7.529271688476E-07
7.779795981779E-07
8.008328701573E-07
8.332075280229E-07
8.656591390784E-07
8.917776393965E-07
9.181493478478E-07
9.383013468084E-07
9.502303939333E-07
9.713930983303E-07
1.002941592768E-06
1.026811010078E-06
1.038061701656E-06
1.037065423955E-06
1.034793444655E-06
1.049090698135E-06
1.063287183569E-06
1.070013774443E-06
1.074813175176E-06
1.065074738728E-06
1.051216112587E-06
1.044193171177E-06
1.045641701714E-06
1.036025369671E-06
1.012249855147E-06
9.774266809482E-07
9.410907538874E-07
9.192776273386E-07
8.967181311244E-07
8.693722959374E-07
8.413663654596E-07
8.078772830634E-07
7.723662609057E-07
7.459776002711E-07
7.309047189384E-07
7.121943178522E-07
6.881696390963E-07
6.632568004516E-07
6.626841598058E-07
6.531186566075E-07
6.513552250866E-07
6.491381501629E-07
6.489077238548E-07
6.534407989317E-07
6.790218388052E-07
8.800185818345E-07
1.486895168596E-06
8.467637072093E-07
7.926230356022E-07
7.933913137872E-07
8.151849173676E-07
8.352182820433E-07
8.558904915367E-07
8.959042363595E-07
9.322518221502E-07
9.828218461777E-07
1.017304612973E-06
1.042553249243E-06
1.071584545198E-06
1.097028401210E-06
1.118274927610E-06
1.144526187588E-06
1.171509199886E-06
1.178359476513E-06
1.179781830617E-06
1.201403967380E-06
1.241459455484E-06
1.274294190974E-06
1.279174036112E-06
1.274798975204E-06
1.279311028577E-06
1.281018669831E-06
1.279738774267E-06
1.284052941345E-06
1.284682818903E-06
1.266581502698E-06
1.240635455150E-06
1.236251526101E-06
1.247768569343E-06
1.247719361194E-06
1.219430195040E-06
1.182004327669E-06
1.152789736202E-06
1.121451695805E-06
1.088616230397E-06
1.063366279885E-06
1.039098437321E-06
9.996891244649E-07
9.590227007936E-07
9.404125480051E-07
9.357771959889E-07
9.258485473556E-07
9.008858296814E-07
8.900919157078E-07
8.713805120516E-07
8.595202051172E-07
8.506076554014E-07
8.514192100818E-07
8.641896127249E-07
8.881297016315E-07
1.075739165860E-06
7.585122990341E-07
6.048090256800E-07
5.769644795072E-07
5.624236947048E-07
5.553503295451E-07
5.536405067949E-07
5.510167146888E-07
5.504383183871E-07
5.401755218552E-07
5.401551032003E-07
5.287570707695E-07
5.106118071829E-07
4.992392509823E-07
4.981292794771E-07
4.958059113580E-07
4.863620364413E-07
4.769127450881E-07
4.705758101600E-07
4.621902863051E-07
4.525187471297E-07
4.507173518576E-07
4.465024849736E-07
4.302054833273E-07
4.089246494467E-07
3.982977905331E-07
4.002826116936E-07
4.038152007409E-07
4.000002575933E-07
4.019129977414E-07
4.066872903361E-07
4.097329755277E-07
4.129653736313E-07
4.262617399183E-07
4.382802448664E-07
4.386578907674E-07
4.348313654936E-07
4.438859128193E-07
4.661895209314E-07
4.892923922010E-07
5.054175274397E-07
5.238135095454E-07
5.461822617819E-07
5.655542352840E-07
5.826228181074E-07
6.045726772100E-07
6.199486414028E-07
6.213705680109E-07
6.266518819834E-07
6.288715712287E-07
6.396696299643E-07
6.474689928402E-07
6.490959406480E-07
6.614684799436E-07
7.075330304773E-07
1.208731747926E-06
6.114149979640E-07
4.602765137300E-07
4.340066982227E-07
4.249740246604E-07
4.187242621686E-07
4.129767848647E-07
4.059532360273E-07
4.034048215331E-07
3.866112540236E-07
3.877759802503E-07
3.862563834770E-07
3.802010752178E-07
3.707346438062E-07
3.656155863573E-07
3.646020406480E-07
3.619528403135E-07
3.563796393205E-07
3.502995244460E-07
3.425927454694E-07
3.348262609815E-07
3.343641124044E-07
3.346893072501E-07
3.308155587605E-07
3.226187925381E-07
3.120940357220E-07
3.076924455065E-07
3.104007626106E-07
3.108152012797E-07
3.132971708380E-07
3.144142389352E-07
3.133385035176E-07
3.134266558214E-07
3.223380385432E-07
3.326942052180E-07
3.388039490072E-07
3.396871622103E-07
3.385583454304E-07
3.439025602390E-07
3.557954951679E-07
3.658344136236E-07
3.753300192464E-07
3.874851870993E-07
3.986683104080E-07
4.113001300162E-07
4.307982590545E-07
4.490139870467E-07
4.624626026483E-07
4.839896224315E-07
4.870304877672E-07
4.942016699165E-07
5.020643147154E-07
5.059936301881E-07
5.150031831364E-07
5.502688696606E-07
9.823581504997E-07
5.877481874435E-07
4.367852122738E-07
4.057486412247E-07
3.931932667525E-07
3.851276685657E-07
3.754812159353E-07
3.655609267521E-07
3.616193339504E-07
3.373512869619E-07
3.367109970360E-07
3.391493862052E-07
3.422209093767E-07
3.431863245531E-07
3.449482173481E-07
3.477485414191E-07
3.522175235824E-07
3.565271251431E-07
3.583615827314E-07
3.588056886882E-07
3.575879470112E-07
3.602022741554E-07
3.632868581805E-07
3.658131961314E-07
3.675028573514E-07
3.662531026038E-07
3.652830371024E-07
3.670427801098E-07
3.691021048886E-07
3.770576303796E-07
3.792570502440E-07
3.789475458118E-07
3.768217284231E-07
3.784259290931E-07
3.800322427874E-07
3.800546323700E-07
3.765516221316E-07
3.684379781791E-07
3.591402740318E-07
3.517024926172E-07
3.467136603143E-07
3.441435620837E-07
3.433065463943E-07
3.452843592776E-07
3.497951528923E-07
3.614269843204E-07
3.763255562892E-07
3.934896358385E-07
4.269159046288E-07
4.396606511967E-07
4.530939672502E-07
4.645246691079E-07
4.747583850836E-07
4.899154271642E-07
5.268598495923E-07
9.431732930618E-07
5.767159792237E-07
4.298012597832E-07
3.950101890034E-07
3.771924968623E-07
3.648158208007E-07
3.526295235763E-07
3.395883220892E-07
3.361821681126E-07
3.045031951523E-07
3.031581407338E-07
3.080811629764E-07
3.178910010096E-07
3.283695244967E-07
3.419003348252E-07
3.528457312247E-07
3.658829186973E-07
3.800754459880E-07
3.929609555514E-07
4.021219746425E-07
4.097099386211E-07
4.161686295451E-07
4.218740044027E-07
4.282820544898E-07
4.361683101935E-07
4.420394947802E-07
4.496601532745E-07
4.543126390587E-07
4.589528655676E-07
4.729042887312E-07
4.801916418426E-07
4.813435216732E-07
4.796994242607E-07
4.749936264970E-07
4.675942906499E-07
4.582945665897E-07
4.455904456316E-07
4.272875157764E-07
4.068423508190E-07
3.808091003858E-07
3.580553609140E-07
3.395770371823E-07
3.257173955918E-07
3.147069770496E-07
3.097124380857E-07
3.107680149323E-07
3.187820306783E-07
3.337151325499E-07
3.754228759840E-07
3.964251061162E-07
4.204872108177E-07
4.396990550857E-07
4.579973719870E-07
4.815378425441E-07
5.240309083768E-07
9.377182254819E-07
5.733157423180E-07
4.255600886748E-07
3.886427174945E-07
3.664051894493E-07
3.484142558685E-07
3.313878934374E-07
3.176711708145E-07
3.154567580253E-07
2.809830185284E-07
2.825451141417E-07
2.905104694025E-07
3.041717270968E-07
3.244575733653E-07
3.485215391931E-07
3.703696085544E-07
3.930185495098E-07
4.153261767447E-07
4.356346536552E-07
4.545362637761E-07
4.693507310277E-07
4.816100866786E-07
4.926167731893E-07
5.017137091966E-07
5.113763682191E-07
5.230937896669E-07
5.369914501020E-07
5.482909698591E-07
5.569608181900E-07
5.768265575006E-07
5.869358871459E-07
5.931002273997E-07
5.927692728589E-07
5.867506479654E-07
5.760568014786E-07
5.587076822383E-07
5.348966267081E-07
5.068207577215E-07
4.743387159325E-07
4.345577622259E-07
3.950223974892E-07
3.580770034883E-07
3.257435467556E-07
3.013717661438E-07
2.834719798801E-07
2.743411982023E-07
2.752405777617E-07
2.846117523825E-07
3.278671089020E-07
3.544273724730E-07
3.875257916548E-07
4.163917628387E-07
4.443307787396E-07
4.757704191035E-07
5.215595076916E-07
9.387335556985E-07
5.761306836306E-07
4.222435835844E-07
3.809775000296E-07
3.560105436796E-07
3.330381092835E-07
3.119288896210E-07
2.964467544347E-07
2.983708928329E-07
2.632565290253E-07
2.698944570068E-07
2.817977201212E-07
3.018985073666E-07
3.313046967691E-07
3.624337691290E-07
3.921892709204E-07
4.243681600399E-07
4.529485696661E-07
4.788018430408E-07
5.033602395926E-07
5.260693786604E-07
5.443945976939E-07
5.595424063218E-07
5.700694962248E-07
5.823447399837E-07
5.996832498642E-07
6.162667749591E-07
6.315158280452E-07
6.448593709490E-07
6.704914082399E-07
6.838300702362E-07
6.931529950823E-07
6.981692401012E-07
6.947582064940E-07
6.835892665881E-07
6.611701641686E-07
6.318652202079E-07
5.982399023818E-07
5.542924638126E-07
5.025083458435E-07
4.495519879851E-07
3.949446107654E-07
3.439780714956E-07
3.021099418236E-07
2.719299267229E-07
2.516748416897E-07
2.433132231261E-07
2.453516523218E-07
2.882275562265E-07
3.177369183209E-07
3.544531684550E-07
3.909397646512E-07
4.286849875368E-07
4.675223397339E-07
5.178962776783E-07
9.347300617951E-07
5.790059158481E-07
4.183595084071E-07
3.736329609374E-07
3.452277026156E-07
3.212954671645E-07
2.982131236505E-07
2.804795048100E-07
2.840757384045E-07
2.520040385081E-07
2.661315939152E-07
2.837209979769E-07
3.101315535112E-07
3.445620977254E-07
3.804577497556E-07
4.166149269182E-07
4.540170692789E-07
4.893602455236E-07
5.193730171217E-07
5.459570290450E-07
5.713077777536E-07
5.970784373116E-07
6.168901840430E-07
6.287643158738E-07
6.430538221867E-07
6.611894513053E-07
6.786476271998E-07
6.976028617580E-07
7.109948041928E-07
7.450291461140E-07
7.618256736924E-07
7.719497984863E-07
7.796373573229E-07
7.843486494357E-07
7.771512027307E-07
7.543391347970E-07
7.238165805324E-07
6.858156259321E-07
6.352620412839E-07
5.760648132174E-07
5.135053879237E-07
4.481485812371E-07
3.816508632422E-07
3.211369913352E-07
2.744430742810E-07
2.448691377452E-07
2.270922458040E-07
2.212162898007E-07
2.614523723403E-07
2.873520068370E-07
3.242776443892E-07
3.657602272074E-07
4.108193053749E-07
4.590515873514E-07
5.142344845435E-07
9.258467410429E-07
5.819594312699E-07
4.163765173240E-07
3.690330370032E-07
3.402733827752E-07
3.168395120208E-07
2.973463940899E-07
2.809884820334E-07
2.825555029450E-07
2.441274690980E-07
2.639189946548E-07
2.883482078669E-07
3.180730461632E-07
3.496452791996E-07
3.837689334016E-07
4.183472651368E-07
4.551385455256E-07
4.899453906359E-07
5.284484635388E-07
5.660125645676E-07
5.932041084308E-07
6.201918976306E-07
6.454006460064E-07
6.625798390813E-07
6.779335586978E-07
6.920890443865E-07
7.072587179150E-07
7.255653710431E-07
7.314435568426E-07
7.669629110621E-07
7.896692791566E-07
8.021513831732E-07
8.108011384935E-07
8.203989632550E-07
8.239097898310E-07
8.108385466005E-07
7.844483267231E-07
7.435184897538E-07
6.886968187583E-07
6.285283908831E-07
5.648407034113E-07
4.954185294085E-07
4.249398284567E-07
3.537979083998E-07
2.927805434222E-07
2.515438213795E-07
2.280413163370E-07
2.181291786630E-07
2.559931651802E-07
2.727769368881E-07
3.060488970268E-07
3.484160926135E-07
3.976947426025E-07
4.502796632592E-07
5.141948763947E-07
9.190281583479E-07
5.875010889288E-07
4.134456640121E-07
3.582071195087E-07
3.215208126267E-07
2.946781062376E-07
2.733880097353E-07
2.580345723210E-07
2.500816126917E-07
2.809975808527E-07
3.115343654615E-07
3.491779235823E-07
3.893507170636E-07
4.304301218661E-07
4.704399961703E-07
5.084343007191E-07
5.486659725827E-07
5.891635761505E-07
6.487526118506E-07
6.146202119948E-07
6.469346072468E-07
6.717582141986E-07
6.980772262422E-07
7.228340051346E-07
7.445882130943E-07
7.645650671863E-07
7.833936072184E-07
8.010321082588E-07
8.261104300449E-07
8.474787686208E-07
8.644338432811E-07
8.720767785836E-07
8.719329421161E-07
8.722459790170E-07
8.742176373044E-07
8.704617309527E-07
8.516732950104E-07
8.137443857805E-07
7.895437936199E-07
7.276613774922E-07
6.624067058473E-07
5.901198463455E-07
5.146631012184E-07
4.361258360226E-07
3.602357973571E-07
2.996802004941E-07
2.595054292422E-07
2.178688978918E-07
2.291089647039E-07
2.457868775835E-07
2.780759643613E-07
3.182726925396E-07
3.694893873359E-07
4.285956311924E-07
5.038937487946E-07
9.168126847851E-07
5.978712293619E-07
4.222107837937E-07
3.634674516473E-07
3.246807998280E-07
2.998699188362E-07
2.832713444704E-07
2.755400834133E-07
2.731529912865E-07
3.140543562287E-07
3.444631429599E-07
3.835945046076E-07
4.278799299692E-07
4.707713538237E-07
5.075208130557E-07
5.382112624619E-07
5.721855884020E-07
6.116536073711E-07
6.804402926591E-07
6.305950225299E-07
6.737407657722E-07
6.986982312502E-07
7.204370839124E-07
7.429281989850E-07
7.661704304368E-07
7.877315472091E-07
8.052802713768E-07
8.191032742946E-07
8.344912216431E-07
8.534415679345E-07
8.709301710967E-07
8.849624628036E-07
8.917738422899E-07
8.903796491790E-07
8.882212442312E-07
8.863784894592E-07
8.757976065515E-07
8.415139561107E-07
8.404090141834E-07
7.797883488387E-07
7.197844056433E-07
6.563341498271E-07
5.866643981738E-07
5.124714792403E-07
4.360789821844E-07
3.640145390061E-07
3.089527041858E-07
2.596010320046E-07
2.525968139394E-07
2.636429074409E-07
2.871979276478E-07
3.185068688576E-07
3.628188389527E-07
4.210219841329E-07
4.991917815891E-07
9.242051688860E-07
6.000035699235E-07
4.330489750325E-07
3.773854116323E-07
3.401037461818E-07
3.176026744565E-07
3.045281044299E-07
3.025116588486E-07
3.073786354304E-07
3.607597683325E-07
3.928932839718E-07
4.285998850098E-07
4.706986670814E-07
5.159082122183E-07
5.547929177592E-07
5.838926513363E-07
6.150170356962E-07
6.544146566920E-07
7.340196709546E-07
6.581284787444E-07
7.111087596216E-07
7.402981653677E-07
7.596835218028E-07
7.738758796202E-07
7.919980338932E-07
8.152768522854E-07
8.370362161328E-07
8.528549673229E-07
8.675013148654E-07
8.854819986286E-07
9.007594955649E-07
9.148624887654E-07
9.275754382041E-07
9.320350677714E-07
9.281215855785E-07
9.188543710237E-07
9.065167030833E-07
8.754851341164E-07
9.043013255975E-07
8.462602274968E-07
7.906152398228E-07
7.324915854528E-07
6.660581766217E-07
5.942921024027E-07
5.208652641217E-07
4.473630353130E-07
3.813308996513E-07
3.209826020418E-07
2.939173166428E-07
2.973766702663E-07
3.137137593334E-07
3.350341942617E-07
3.687703109733E-07
4.188471679840E-07
4.911863785055E-07
9.228234765864E-07
5.970954248643E-07
4.415026153424E-07
3.947814532006E-07
3.636546750743E-07
3.440789623268E-07
3.373262533693E-07
3.420164983915E-07
3.510821226734E-07
4.146632524223E-07
4.520023467971E-07
4.856829409652E-07
5.217150072587E-07
5.631648205034E-07
6.047758922029E-07
6.367132370574E-07
6.691773135074E-07
7.085621141799E-07
8.040634125138E-07
6.954413177414E-07
7.538165630884E-07
7.817013951296E-07
7.979917714401E-07
8.033405211244E-07
8.121118918077E-07
8.310991892705E-07
8.578046574357E-07
8.816706010738E-07
9.026538611676E-07
9.230165920753E-07
9.428661783450E-07
9.607608267766E-07
9.778065271114E-07
9.877109016559E-07
9.893771726041E-07
9.733274978251E-07
9.503091323068E-07
9.106734572611E-07
9.687488311574E-07
9.149168932304E-07
8.648280568742E-07
8.095190916789E-07
7.497992805660E-07
6.834754699499E-07
6.133979201599E-07
5.409553689743E-07
4.726940482742E-07
4.058984901376E-07
3.545225497185E-07
3.430888404630E-07
3.496468146968E-07
3.619068303021E-07
3.839174318731E-07
4.215280589125E-07
4.871207227570E-07
9.265772620726E-07
6.046333127611E-07
4.486159972615E-07
4.123649508894E-07
3.904857434926E-07
3.808410309788E-07
3.838328807071E-07
3.941891026237E-07
4.011577085408E-07
4.747421394619E-07
5.160705779352E-07
5.533518002945E-07
5.858825655917E-07
6.195063023952E-07
6.578323309915E-07
6.952498652162E-07
7.328871691397E-07
7.788910248470E-07
8.950925994248E-07
7.418380018091E-07
7.966861325918E-07
8.179674049711E-07
8.269570162102E-07
8.255168491122E-07
8.276545752859E-07
8.419427801407E-07
8.704780850278E-07
9.065212121504E-07
9.396653152303E-07
9.710849405390E-07
1.001208654699E-06
1.023844286258E-06
1.041908720602E-06
1.058714383302E-06
1.068903331589E-06
1.056092691911E-06
1.024314297801E-06
9.640704655680E-07
1.039413128771E-06
9.858830772950E-07
9.400692724307E-07
8.916895462374E-07
8.404965882110E-07
7.773442168051E-07
7.069426258669E-07
6.388506459471E-07
5.736773281899E-07
5.094956627982E-07
4.383556569962E-07
4.058801776136E-07
3.939510427726E-07
3.953066954177E-07
4.052217093532E-07
4.331355051745E-07
4.928523093709E-07
9.422272192779E-07
6.265823329953E-07
4.628467196347E-07
4.327739019596E-07
4.229837444904E-07
4.243386271852E-07
4.350579371291E-07
4.513573639930E-07
4.583330469929E-07
5.387693719574E-07
5.793461592320E-07
6.216133901424E-07
6.587241048962E-07
6.892967708900E-07
7.233995942566E-07
7.634635003279E-07
8.094274331563E-07
8.618333308539E-07
9.972241803485E-07
7.868661449937E-07
8.375319089958E-07
8.461317447699E-07
8.434896682837E-07
8.396337131801E-07
8.464834229198E-07
8.686904065115E-07
9.071871955498E-07
9.563692333818E-07
1.003965656469E-06
1.044410521712E-06
1.077097891460E-06
1.100962229639E-06
1.119029295432E-06
1.139656302823E-06
1.153167882799E-06
1.149742975633E-06
1.121335553819E-06
1.043041999510E-06
1.133116048451E-06
1.067278303366E-06
1.023708041023E-06
9.773684956699E-07
9.278994032785E-07
8.674550492304E-07
7.995022378909E-07
7.355964032922E-07
6.715645346259E-07
6.175491600010E-07
5.372264284834E-07
4.876311557670E-07
4.531464399225E-07
4.372738107809E-07
4.345817373876E-07
4.500983999108E-07
4.969123458487E-07
9.610522819021E-07
6.491384633545E-07
4.838279168381E-07
4.559646757285E-07
4.538119750617E-07
4.670598667107E-07
4.871007131863E-07
5.122403794167E-07
5.203759487887E-07
6.051627976757E-07
6.405475819434E-07
6.849232161256E-07
7.284738936003E-07
7.671093127148E-07
8.051380604522E-07
8.451683787493E-07
8.952900232232E-07
9.529876184857E-07
1.109348099903E-06
8.299837963865E-07
8.766528692652E-07
8.740678387183E-07
8.678312531332E-07
8.708122153291E-07
8.962975920493E-07
9.470260617469E-07
1.014471104726E-06
1.085625807351E-06
1.145729526737E-06
1.186368817972E-06
1.207607398737E-06
1.215937034920E-06
1.220266965325E-06
1.230080760829E-06
1.239030335503E-06
1.238408129636E-06
1.215259279025E-06
1.131737932915E-06
1.250493564605E-06
1.161536556594E-06
1.110049655248E-06
1.063614360842E-06
1.013695743843E-06
9.570544107976E-07
8.922452959457E-07
8.276540460426E-07
7.639281210361E-07
7.163172068717E-07
6.321253228498E-07
5.763111117572E-07
5.241363124762E-07
4.851321679659E-07
4.642941687334E-07
4.663010964194E-07
5.001421935592E-07
9.807182128127E-07
6.645746301976E-07
5.043886057108E-07
4.827013338573E-07
4.887955804693E-07
5.127748138679E-07
5.450653264142E-07
5.784136593816E-07
5.897410933976E-07
6.795420044493E-07
7.103846271444E-07
7.551253581814E-07
8.042834069358E-07
8.534115713832E-07
9.050116634319E-07
9.522942599109E-07
1.007227898324E-06
1.066536902925E-06
1.248596955066E-06
8.838500706461E-07
9.287157631002E-07
9.215047235492E-07
9.248956405886E-07
9.491800408019E-07
1.004492122173E-06
1.093038370145E-06
1.206953179350E-06
1.326590846046E-06
1.418634319840E-06
1.462682835106E-06
1.458367793494E-06
1.421925983275E-06
1.381601068630E-06
1.356562756413E-06
1.344727351413E-06
1.335447972885E-06
1.311375819675E-06
1.219585325705E-06
1.383669294279E-06
1.276932253046E-06
1.216546649935E-06
1.164735024986E-06
1.114545794769E-06
1.055362986130E-06
9.921151877190E-07
9.249127841488E-07
8.582325966641E-07
8.143343888569E-07
7.231565553517E-07
6.609375422242E-07
5.976186178988E-07
5.397100712558E-07
5.005437897295E-07
4.876723937393E-07
5.102208576266E-07
1.003606099379E-06
6.811796510699E-07
5.224798603839E-07
5.105976938471E-07
5.269233381584E-07
5.600481471744E-07
6.006982804071E-07
6.451945474763E-07
6.602740876782E-07
7.595535261946E-07
7.927356995223E-07
8.412207768803E-07
8.952756689191E-07
9.595666645423E-07
1.028420739663E-06
1.090714346809E-06
1.153813380111E-06
1.211605306510E-06
1.417095748007E-06
9.641233792681E-07
1.008925689372E-06
9.958431463804E-07
9.951939203093E-07
1.016218649401E-06
1.064702740180E-06
1.156228142923E-06
1.317140353820E-06
1.539362350643E-06
1.743559378455E-06
1.861597874887E-06
1.858257749710E-06
1.761474434216E-06
1.640198641867E-06
1.548089994510E-06
1.497621121707E-06
1.467004352981E-06
1.430132760604E-06
1.321695074482E-06
1.534085617444E-06
1.415177133899E-06
1.347435680782E-06
1.284989281149E-06
1.223323918290E-06
1.162268679056E-06
1.094953826668E-06
1.025463433826E-06
9.574085483588E-07
9.155838674564E-07
8.111792092670E-07
7.428111655101E-07
6.692174774380E-07
5.971817158792E-07
5.419579688958E-07
5.121950712784E-07
5.186235104971E-07
1.023155794510E-06
7.030586500916E-07
5.409124099897E-07
5.364232754165E-07
5.649193513712E-07
6.065772409116E-07
6.550259939541E-07
7.074379363776E-07
7.357653619796E-07
8.580173659863E-07
9.049522342068E-07
9.687995014760E-07
1.046677651568E-06
1.145547116203E-06
1.249977759197E-06
1.351522653962E-06
1.456842856160E-06
1.547619862512E-06
1.769743565621E-06
1.102539764875E-06
1.106994682118E-06
1.045702773290E-06
9.480011543394E-07
8.223135534653E-07
6.824107352219E-07
6.250509179935E-07
8.091726156767E-07
1.249122891596E-06
1.766295766438E-06
2.153001773410E-06
2.267201352008E-06
2.142088206524E-06
1.929314930161E-06
1.759610089919E-06
1.669836456451E-06
1.626456962817E-06
1.583442848580E-06
1.474706460264E-06
1.811513597359E-06
1.669106162288E-06
1.577479519416E-06
1.486045141100E-06
1.395461368642E-06
1.309027928209E-06
1.227802918503E-06
1.145081303099E-06
1.065019744511E-06
1.020355543202E-06
8.979825048783E-07
8.246739876198E-07
7.378881546447E-07
6.529061905767E-07
5.843881179011E-07
5.379478242841E-07
5.289816368909E-07
1.032558623829E-06
7.234175189839E-07
5.579264330624E-07
5.611224833687E-07
5.989702481543E-07
6.530679699993E-07
7.099745602541E-07
7.673546406381E-07
8.083189219507E-07
8.858387856109E-07
9.266076696971E-07
9.743114347500E-07
1.033441083978E-06
1.107289885814E-06
1.179245482118E-06
1.240238753066E-06
1.286216547288E-06
1.305568051216E-06
1.322161992865E-06
1.348950948953E-06
1.285742589064E-06
1.109046790763E-06
7.405358484581E-07
1.639084759535E-07
-5.421156932811E-07
-1.038744522141E-06
-8.806088760822E-07
2.636659254374E-08
1.271332204579E-06
2.251349905550E-06
2.613158362800E-06
2.458211801456E-06
2.137606056402E-06
1.912618578209E-06
1.854095826672E-06
1.868669910887E-06
1.850046232477E-06
1.783965119902E-06
1.659404194455E-06
1.577729836883E-06
1.514504204297E-06
1.454957241667E-06
1.386957313063E-06
1.314579100125E-06
1.248780636121E-06
1.191617160556E-06
1.128330705187E-06
1.104526794755E-06
9.835808632434E-07
8.992022732574E-07
8.000737880904E-07
7.035432315779E-07
6.230503184486E-07
5.664023083957E-07
5.439248021886E-07
1.035839690100E-06
7.423847908720E-07
5.749525291086E-07
5.836756649421E-07
6.312454626769E-07
6.947964273581E-07
7.643093469722E-07
8.283424946867E-07
8.731829522864E-07
9.626585331292E-07
1.027498538604E-06
1.103448246428E-06
1.190238476794E-06
1.285060675986E-06
1.387183766048E-06
1.483041457562E-06
1.565875487968E-06
1.620105821424E-06
1.631676441904E-06
1.617747516845E-06
1.487957609585E-06
1.117010097674E-06
2.923246819218E-07
-1.116567019432E-06
-2.935339490508E-06
-4.332581461085E-06
-4.287072435652E-06
-2.474241951124E-06
2.173709323351E-07
2.139454824018E-06
2.610032808982E-06
2.138388822155E-06
1.588432599792E-06
1.441170778597E-06
1.677124635436E-06
1.998157074944E-06
2.141587113013E-06
2.105307422425E-06
1.961713042205E-06
1.828621097211E-06
1.721731121162E-06
1.629757268987E-06
1.542612975901E-06
1.445906042618E-06
1.354893667799E-06
1.283320403547E-06
1.218416043420E-06
1.202777208153E-06
1.064343716255E-06
9.661875849102E-07
8.558000037176E-07
7.493792228077E-07
6.591902409949E-07
5.909810890604E-07
5.653338972913E-07
1.043508158988E-06
7.715659663679E-07
6.019962678242E-07
6.114399999194E-07
6.616184821814E-07
7.327199070756E-07
8.130130571970E-07
8.926430888242E-07
9.437141187816E-07
1.036562407432E-06
1.111958010417E-06
1.216259502628E-06
1.333864369810E-06
1.464139078379E-06
1.598574125894E-06
1.724076747821E-06
1.841356457190E-06
1.943148904835E-06
2.002063486117E-06
2.012028065715E-06
1.843620065617E-06
1.337717576028E-06
1.897790607038E-07
-2.004660623747E-06
-5.342199802541E-06
-8.135896972383E-06
-8.454263295300E-06
-5.651858493341E-06
-2.168047036758E-07
3.099356276407E-06
2.636181089363E-06
7.985831893723E-07
-4.826081397516E-07
-3.218827656221E-07
8.188834249416E-07
1.941907840940E-06
2.500067639453E-06
2.551334787236E-06
2.343665390035E-06
2.112809915142E-06
1.927848080870E-06
1.793284680487E-06
1.686128909171E-06
1.578300915495E-06
1.466828567485E-06
1.369712640857E-06
1.290101304317E-06
1.282140362291E-06
1.135504803690E-06
1.034004008318E-06
9.145977039625E-07
7.931522657740E-07
6.904430073088E-07
6.142228579773E-07
5.887476954688E-07
1.068854859272E-06
7.968872183655E-07
6.297571785772E-07
6.396395782062E-07
6.902466982353E-07
7.681796465788E-07
8.564129694945E-07
9.481573845506E-07
1.015256783940E-06
1.119685602120E-06
1.200305488014E-06
1.325051474710E-06
1.479523311919E-06
1.656090012610E-06
1.831504544725E-06
1.997985886956E-06
2.170783142362E-06
2.353487595229E-06
2.507235328828E-06
2.629411368272E-06
2.583847552435E-06
2.296597427537E-06
1.678441438987E-06
1.527073852620E-07
-3.707869661367E-06
-6.646489016219E-06
-5.307720598303E-06
-4.815033624508E-06
2.943002364536E-06
8.029897129137E-06
3.297408220539E-06
-1.773425736295E-06
-4.718726752745E-06
-3.886666181874E-06
-7.833821017744E-07
1.852878856064E-06
3.039975519516E-06
3.172923895216E-06
2.848366593391E-06
2.471010693007E-06
2.174002580415E-06
1.973148182310E-06
1.826986131516E-06
1.704557021192E-06
1.584669740020E-06
1.463598366108E-06
1.360302214549E-06
1.344561841608E-06
1.197022260160E-06
1.094763834922E-06
9.684832256488E-07
8.360212241665E-07
7.205003456289E-07
6.362399677101E-07
6.066507826108E-07
1.095007080422E-06
8.042061417858E-07
6.507823409894E-07
6.665830806822E-07
7.194475554039E-07
7.993341106876E-07
8.899349640703E-07
9.878978114213E-07
1.072783000218E-06
1.205005234633E-06
1.301139727997E-06
1.434575877483E-06
1.610862484006E-06
1.833952106671E-06
2.074791427172E-06
2.307343771820E-06
2.559885236693E-06
2.857405189534E-06
3.168091237836E-06
3.533668244854E-06
3.904427321223E-06
4.476982117759E-06
5.920064129962E-06
8.539413728691E-06
1.052356304484E-05
1.447369594116E-05
2.113648510842E-05
1.819430582798E-05
2.227193684444E-05
2.100656681227E-05
5.583564134634E-06
-4.701972578893E-06
-1.109868685295E-05
-8.730191320955E-06
-1.904545788321E-06
2.518567956708E-06
4.010652159584E-06
4.006163967651E-06
3.462265345176E-06
2.895967440780E-06
2.458053823744E-06
2.165589652969E-06
1.962821975886E-06
1.812821867657E-06
1.686063169041E-06
1.560172607734E-06
1.438409115806E-06
1.394691947332E-06
1.235894847388E-06
1.135715685754E-06
1.011904044386E-06
8.744302306354E-07
7.486613797229E-07
6.540855668266E-07
6.152000940041E-07
1.108562508699E-06
8.028182877373E-07
6.639826963317E-07
6.909338820568E-07
7.496692188386E-07
8.297362038645E-07
9.246899011515E-07
1.030099219439E-06
1.125630736261E-06
1.285402093707E-06
1.410102986738E-06
1.562095149418E-06
1.754242186959E-06
2.010735486208E-06
2.323056986937E-06
2.648959691095E-06
3.014695365987E-06
3.458550867169E-06
4.002762583847E-06
4.737167523969E-06
5.751297043973E-06
7.625186179003E-06
1.191739357347E-05
2.066346472506E-05
3.641514042009E-05
6.288846765614E-05
7.482885852151E-05
6.391407169206E-05
4.901592270638E-05
3.351404018357E-05
1.370081588134E-05
-3.204006164194E-06
-1.805081247987E-05
-1.147375533099E-05
1.824586689676E-06
5.603621579419E-06
5.609842705354E-06
4.933152045307E-06
4.099958155569E-06
3.351472541421E-06
2.774994892679E-06
2.375159440024E-06
2.112889980882E-06
1.929037865981E-06
1.783783403309E-06
1.648757588051E-06
1.520399502205E-06
1.449171872023E-06
1.272435352590E-06
1.163295413208E-06
1.043305782731E-06
9.085338278886E-07
7.778034555670E-07
6.726360141893E-07
6.291419320418E-07
1.130298696821E-06
8.142286029833E-07
6.708560868017E-07
7.076064140662E-07
7.735900099432E-07
8.606036459384E-07
9.657783512137E-07
1.076493852735E-06
1.172731178064E-06
1.359752439047E-06
1.514254897460E-06
1.704452205621E-06
1.923740952763E-06
2.200239859235E-06
2.559665232557E-06
2.989359100147E-06
3.491507597735E-06
4.132131896194E-06
4.965823770979E-06
6.101049240755E-06
7.707164872679E-06
1.063949657846E-05
1.657631736656E-05
2.784996903350E-05
4.880844036225E-05
8.380556611252E-05
9.948874874446E-05
7.183267342086E-05
4.930026735752E-05
4.159017943427E-05
2.871640459943E-05
1.135453975988E-05
-8.782606166178E-06
3.005372741392E-06
1.642743560080E-05
1.158082890348E-05
7.383597159865E-06
5.635782920978E-06
4.579943184956E-06
3.755464741526E-06
3.080252660906E-06
2.597935026686E-06
2.280782247337E-06
2.052404742637E-06
1.872902501233E-06
1.728097227591E-06
1.597184392225E-06
1.511075631147E-06
1.318940050051E-06
1.189517601979E-06
1.061413748324E-06
9.322246827210E-07
8.021123203940E-07
6.971569678831E-07
6.536123769623E-07
1.165306853143E-06
8.416713880159E-07
6.838445457540E-07
7.209142471267E-07
7.960867336917E-07
8.903934606184E-07
9.994818884346E-07
1.115264788191E-06
1.216195633728E-06
1.425340300176E-06
1.600251875783E-06
1.831109051781E-06
2.099535471759E-06
2.406738638995E-06
2.800014439581E-06
3.308679943392E-06
3.953229251838E-06
4.782908506616E-06
5.848943233540E-06
7.279863633736E-06
9.189932148898E-06
1.233039353130E-05
1.761358673860E-05
2.645148558948E-05
4.136788408128E-05
6.109995992864E-05
6.816751653882E-05
5.312155756046E-05
4.141666209988E-05
4.783949639560E-05
4.903337680944E-05
3.188419995163E-05
2.059818385595E-05
2.696309346818E-05
2.582784642944E-05
1.392716617524E-05
7.798826794620E-06
5.778650366280E-06
4.807397703304E-06
4.040993042717E-06
3.344423632302E-06
2.802604710721E-06
2.428983180653E-06
2.162386199771E-06
1.956176972041E-06
1.796039282357E-06
1.651821235967E-06
1.560175129582E-06
1.367212225768E-06
1.222383184237E-06
1.079963900854E-06
9.492644954561E-07
8.245051299802E-07
7.198828587077E-07
6.712250713005E-07
1.200525710089E-06
8.680674261215E-07
7.040432188797E-07
7.336634767116E-07
8.069725659927E-07
9.074480177698E-07
1.021464717283E-06
1.147396435532E-06
1.257071849360E-06
1.479737522583E-06
1.664043131100E-06
1.919114036656E-06
2.230524015689E-06
2.592854745098E-06
3.033164325570E-06
3.578188514841E-06
4.296973692120E-06
5.252711699260E-06
6.444697838132E-06
7.984040839170E-06
9.801552720063E-06
1.228461395949E-05
1.559871199491E-05
1.971441044162E-05
2.701779286288E-05
3.888294131951E-05
4.419165204031E-05
3.671161150162E-05
3.003436973348E-05
4.021815900097E-05
4.979134028198E-05
4.263211693268E-05
3.522136849454E-05
3.486328355620E-05
1.567292065825E-05
8.262772551893E-06
6.166133718504E-06
5.339343376736E-06
4.793771940635E-06
4.172630225076E-06
3.498387562821E-06
2.943327142228E-06
2.540984739418E-06
2.255782689557E-06
2.032450344028E-06
1.848336492547E-06
1.685096280918E-06
1.581022242872E-06
1.389536354430E-06
1.248318116110E-06
1.100980489789E-06
9.600659005723E-07
8.334650119200E-07
7.321195751340E-07
6.820364787911E-07
1.231741321827E-06
8.836379184377E-07
7.219959212613E-07
7.500255837334E-07
8.228397659737E-07
9.274079220664E-07
1.051947160494E-06
1.187968795979E-06
1.313802622479E-06
1.536202140207E-06
1.726761288881E-06
1.991225748491E-06
2.322069578385E-06
2.716347059548E-06
3.204224438674E-06
3.777787214486E-06
4.525998569476E-06
5.511364682526E-06
6.700470369327E-06
8.126995790938E-06
9.565072147665E-06
1.114468945699E-05
1.306639484174E-05
1.528702208822E-05
2.001775605272E-05
2.793257640020E-05
3.107135945557E-05
2.582419482937E-05
2.143290013696E-05
3.052237292395E-05
4.326513541646E-05
5.244845704606E-05
4.626551902094E-05
1.503187795585E-05
-4.281720410136E-07
3.585799535220E-06
4.530281051855E-06
4.727391319363E-06
4.661179167960E-06
4.192246422637E-06
3.577113254507E-06
3.036830161304E-06
2.639238014894E-06
2.342816627304E-06
2.110593361532E-06
1.904561682768E-06
1.718791542380E-06
1.591373875586E-06
1.383503641173E-06
1.244263398669E-06
1.102740201657E-06
9.608467170473E-07
8.354821245543E-07
7.377593075939E-07
6.904748769229E-07
1.256288852831E-06
8.974523290877E-07
7.310489320499E-07
7.615086344877E-07
8.357091937138E-07
9.403223393450E-07
1.065607367665E-06
1.212380593291E-06
1.349741775342E-06
1.584678811211E-06
1.787706638270E-06
2.056177804319E-06
2.383247041612E-06
2.795055193836E-06
3.299809181992E-06
3.893503178616E-06
4.638077052853E-06
5.566439124312E-06
6.592044500283E-06
7.805859753027E-06
8.809783610675E-06
9.840508278107E-06
1.175921640813E-05
1.640117192065E-05
2.491913626435E-05
2.868899405264E-05
2.576372656412E-05
2.118666532978E-05
1.651879978838E-05
2.158362335482E-05
3.333985449561E-05
5.211051749112E-05
6.414525419060E-05
2.464406376994E-05
5.412579088467E-06
3.806500065835E-06
3.868618954212E-06
4.257871416022E-06
4.386823287784E-06
4.071018889751E-06
3.551084798624E-06
3.057686685612E-06
2.676312367380E-06
2.396223479903E-06
2.160338207216E-06
1.945766597714E-06
1.748670462006E-06
1.599475665803E-06
1.379651849559E-06
1.241247300838E-06
1.103617084434E-06
9.654436070886E-07
8.425026135691E-07
7.451732894657E-07
6.944578850999E-07
1.272801401273E-06
9.165827037487E-07
7.408776329753E-07
7.687819976059E-07
8.462385307683E-07
9.482427484726E-07
1.072286443388E-06
1.221741724827E-06
1.373632046662E-06
1.621351513718E-06
1.836101140874E-06
2.102476508505E-06
2.430750610319E-06
2.851978302635E-06
3.344658029996E-06
3.922032992640E-06
4.653303067950E-06
5.485970826656E-06
6.333655730878E-06
7.308485193630E-06
8.068216757895E-06
8.914712968188E-06
1.092788088253E-05
1.650836082007E-05
2.631121220304E-05
2.785355594451E-05
2.358315072969E-05
2.320163975664E-05
2.178396507143E-05
2.202981515052E-05
2.681100525406E-05
3.269999983314E-05
3.252972634447E-05
1.936993621708E-05
8.691674045999E-06
4.618908115142E-06
3.798491469727E-06
4.048347208881E-06
4.172484333874E-06
3.916490456250E-06
3.482751617187E-06
3.042418440832E-06
2.686818622548E-06
2.414754971277E-06
2.190289733788E-06
1.974977622992E-06
1.770316588208E-06
1.612597585536E-06
1.384606018916E-06
1.246530642669E-06
1.105437290110E-06
9.682792002976E-07
8.509513150950E-07
7.526693384727E-07
6.990205728891E-07
1.273268348760E-06
9.313940788107E-07
7.466631701632E-07
7.729236295155E-07
8.482906889321E-07
9.539694294214E-07
1.076732780195E-06
1.220751742326E-06
1.372690309916E-06
1.628645190790E-06
1.863168107492E-06
2.133173896919E-06
2.460303946592E-06
2.863747565036E-06
3.331361730802E-06
3.887667349195E-06
4.570773580031E-06
5.354954999469E-06
6.089643389161E-06
6.888714878120E-06
7.518421573750E-06
8.314273840932E-06
9.895380174708E-06
1.319611474097E-05
1.777185610905E-05
1.976170058328E-05
2.183141628384E-05
2.639542090682E-05
2.955089628668E-05
3.121814793083E-05
3.048468110498E-05
2.468768766266E-05
1.783084875693E-05
1.309362115854E-05
9.089651589887E-06
5.912460464530E-06
4.586267588705E-06
4.313229214128E-06
4.144373196720E-06
3.811485181923E-06
3.401793505813E-06
3.016461309879E-06
2.686451499317E-06
2.410998125293E-06
2.181986307269E-06
1.980486104431E-06
1.778294855617E-06
1.620523903628E-06
1.388218619862E-06
1.243322800670E-06
1.099242412576E-06
9.661228231090E-07
8.514302961841E-07
7.594678334114E-07
7.046208269441E-07
1.261152360155E-06
9.438488599046E-07
7.533069065340E-07
7.749042194001E-07
8.486784044954E-07
9.517900404879E-07
1.079048861574E-06
1.220259805098E-06
1.364164450111E-06
1.609456663562E-06
1.859608572352E-06
2.146906913968E-06
2.476524589095E-06
2.850833907244E-06
3.287797197112E-06
3.811681279736E-06
4.458376763721E-06
5.183679356023E-06
5.907396633458E-06
6.643202678201E-06
7.222036989797E-06
7.941785989634E-06
9.122642364450E-06
1.093699464444E-05
1.329223486756E-05
1.601808514163E-05
2.018972471000E-05
2.524515887068E-05
2.915971799934E-05
3.152436529600E-05
3.089786103880E-05
2.413223282170E-05
1.593936103764E-05
1.232004497678E-05
1.027402159620E-05
7.712569079905E-06
5.896766734095E-06
4.886549856597E-06
4.269636772139E-06
3.769582462145E-06
3.343913759922E-06
2.982679680873E-06
2.683097926683E-06
2.405634391220E-06
2.159173144604E-06
1.952375366951E-06
1.762924961258E-06
1.621145297981E-06
1.390410121831E-06
1.235866938023E-06
1.090155723582E-06
9.593022716190E-07
8.490162734691E-07
7.591196055598E-07
7.144570349511E-07
1.250370094011E-06
9.680560688047E-07
7.728822055741E-07
7.839625231187E-07
8.463171759897E-07
9.439826051389E-07
1.070057967990E-06
1.220854325034E-06
1.363361707781E-06
1.586361013732E-06
1.824386158090E-06
2.124131458814E-06
2.461140755208E-06
2.837814511802E-06
3.259171164556E-06
3.730888466353E-06
4.313615503874E-06
4.990107759733E-06
5.706670956820E-06
6.494340073180E-06
7.120563746599E-06
7.782369643264E-06
8.725971888892E-06
1.011779074513E-05
1.201086478022E-05
1.453696578968E-05
1.759687890800E-05
1.978182241425E-05
2.025459659191E-05
2.133576614123E-05
2.312134647301E-05
2.126879641017E-05
1.639436483446E-05
1.322332513718E-05
1.119296137312E-05
8.846597354410E-06
6.744267243713E-06
5.307205337008E-06
4.388051867710E-06
3.747484683701E-06
3.289619432159E-06
2.940307599797E-06
2.661573153902E-06
2.399407013609E-06
2.143481727316E-06
1.916081041466E-06
1.721567806813E-06
1.598663876348E-06
1.381947198690E-06
1.234055584981E-06
1.088813765761E-06
9.520105735061E-07
8.413910154168E-07
7.550727048422E-07
7.218868196636E-07
1.255312883253E-06
9.860205263435E-07
7.923464070457E-07
7.939458010892E-07
8.427274910829E-07
9.328928404397E-07
1.052586464058E-06
1.201864665875E-06
1.354380110377E-06
1.564999600541E-06
1.781837138206E-06
2.068348634744E-06
2.412245063197E-06
2.798446423323E-06
3.203509376455E-06
3.632057238483E-06
4.144657678766E-06
4.771241563622E-06
5.467775043540E-06
6.262399981941E-06
7.007869233884E-06
7.711738157767E-06
8.583246266678E-06
9.849261008140E-06
1.161043151025E-05
1.366683480583E-05
1.510053966484E-05
1.386501495802E-05
9.058639872407E-06
6.782641699423E-06
1.038322281522E-05
1.378953277869E-05
1.460117268782E-05
1.374935065623E-05
1.174531712946E-05
9.174878646553E-06
6.948975041337E-06
5.401589721363E-06
4.375083040756E-06
3.684992341161E-06
3.217279962161E-06
2.879631436920E-06
2.602807703400E-06
2.355342966405E-06
2.113799429758E-06
1.877484351344E-06
1.673429268432E-06
1.553292694717E-06
1.359573883705E-06
1.225168933520E-06
1.082437853102E-06
9.451170586112E-07
8.306456544022E-07
7.483297231587E-07
7.202551079085E-07
1.256323825198E-06
9.816465673620E-07
8.023899918822E-07
8.019205867629E-07
8.403843241916E-07
9.162295496621E-07
1.020077483553E-06
1.157136072567E-06
1.313800346475E-06
1.531001138701E-06
1.738723193509E-06
1.992979126112E-06
2.305011307437E-06
2.682826271006E-06
3.092221357831E-06
3.501322266765E-06
3.957854843941E-06
4.510076910285E-06
5.140130010361E-06
5.876467987803E-06
6.689977011421E-06
7.528436094201E-06
8.465360357307E-06
9.638562683441E-06
1.123992690335E-05
1.303380921148E-05
1.377682731401E-05
1.103454271585E-05
2.911369385501E-06
-4.684384450933E-06
-9.228163959956E-07
6.517615428833E-06
1.130097290103E-05
1.287884648219E-05
1.141305445623E-05
8.773237291210E-06
6.583088487540E-06
5.149269707926E-06
4.218566557994E-06
3.568950567930E-06
3.113403710881E-06
2.778177630901E-06
2.498281157440E-06
2.256177067242E-06
2.037602382436E-06
1.825176350577E-06
1.625770850761E-06
1.494138538358E-06
1.309085333797E-06
1.189426167983E-06
1.064005399476E-06
9.329754035843E-07
8.186263115280E-07
7.357796361209E-07
7.065031392779E-07
1.241341939416E-06
9.667238077346E-07
8.013315847286E-07
8.040681513994E-07
8.363716434433E-07
8.963372649505E-07
9.867017630891E-07
1.110112978175E-06
1.256175900797E-06
1.467540613604E-06
1.676495228358E-06
1.909892765308E-06
2.181217332544E-06
2.519210012408E-06
2.917253127827E-06
3.315334027838E-06
3.733945193457E-06
4.210379183935E-06
4.789189096081E-06
5.459467816566E-06
6.244912208912E-06
7.114511624780E-06
8.127457625479E-06
9.254192733008E-06
1.068774921412E-05
1.229704343291E-05
1.310060425259E-05
1.096338476433E-05
3.621747299560E-06
-6.275165063802E-06
-4.862104561681E-06
2.926639662204E-06
8.081567130567E-06
1.029414983855E-05
9.682840486549E-06
7.684676443704E-06
5.881192911903E-06
4.688888096477E-06
3.928934157798E-06
3.379275655615E-06
2.964241429272E-06
2.633726829049E-06
2.366623653611E-06
2.136049731275E-06
1.931845606065E-06
1.743393495964E-06
1.568208092890E-06
1.434950738508E-06
1.254267946519E-06
1.138213205446E-06
1.029038608093E-06
9.129717279392E-07
8.046936684677E-07
7.216820492376E-07
6.966279909456E-07
1.233176149362E-06
9.665483352850E-07
7.934500469776E-07
7.974557688389E-07
8.258585844958E-07
8.778584143343E-07
9.596714259079E-07
1.065049642138E-06
1.180948099696E-06
1.361350986187E-06
1.556189847989E-06
1.781009795936E-06
2.022949421771E-06
2.300580075194E-06
2.636253965737E-06
3.003581052020E-06
3.376522789768E-06
3.790855342686E-06
4.345157858793E-06
5.039960388500E-06
5.721919167655E-06
6.549138077725E-06
7.535210035038E-06
8.640252322444E-06
9.910625016500E-06
1.126416590929E-05
1.217909759221E-05
1.142615991742E-05
7.672381393749E-06
2.076879952969E-06
6.846099675331E-07
3.457098867500E-06
6.176553863286E-06
7.631073645199E-06
7.500468734611E-06
6.354754863571E-06
5.111870152878E-06
4.130779594734E-06
3.424890428340E-06
2.984338907702E-06
2.645675891508E-06
2.361667336530E-06
2.130219645648E-06
1.920040242576E-06
1.737726679488E-06
1.587123997813E-06
1.454773365946E-06
1.353998170005E-06
1.206554337991E-06
1.087205863068E-06
9.812447249033E-07
8.817093959834E-07
7.853103453866E-07
7.129524160945E-07
6.962114905526E-07
1.237761924802E-06
9.809330705700E-07
7.916830511273E-07
7.870626194976E-07
8.132514834247E-07
8.574513470339E-07
9.234107945163E-07
1.010132078427E-06
1.088472277450E-06
1.357849125601E-06
1.559063501932E-06
1.812158925208E-06
2.088628163594E-06
2.377953701884E-06
2.713205818175E-06
3.105343189113E-06
3.541118605031E-06
4.017697401894E-06
4.771354462608E-06
4.533200039533E-06
5.165162894217E-06
5.871000316155E-06
6.704900149689E-06
7.678755679284E-06
8.789243771304E-06
9.893072266564E-06
1.077324098998E-05
1.090659124325E-05
9.589386301199E-06
7.185576153792E-06
5.308887453814E-06
4.979843862993E-06
5.491407821246E-06
5.923247564144E-06
5.771397314089E-06
5.158391766245E-06
4.401814629869E-06
3.583489802347E-06
3.828195078183E-06
3.300537420423E-06
2.929835189815E-06
2.600831174036E-06
2.316637374348E-06
2.059757020615E-06
1.834827036496E-06
1.654649390161E-06
1.498926632537E-06
1.393800648110E-06
1.151617820463E-06
1.041469146043E-06
9.345101414477E-07
8.436402897355E-07
7.633680846335E-07
7.019132137865E-07
6.885396675004E-07
1.241169264099E-06
9.904608225299E-07
7.953427982809E-07
7.764944452748E-07
7.898864287972E-07
8.262680373214E-07
8.800072054584E-07
9.525580212339E-07
1.012912583129E-06
1.241967272763E-06
1.410604632491E-06
1.635901800017E-06
1.895979643278E-06
2.172118205962E-06
2.469701532828E-06
2.789840808734E-06
3.157028747429E-06
3.576536482476E-06
4.249253808547E-06
4.109988802248E-06
4.664278225163E-06
5.220541651203E-06
5.853515231956E-06
6.601809137497E-06
7.484987749478E-06
8.391094015531E-06
9.156538284402E-06
9.486121970023E-06
9.078668466951E-06
8.006978354541E-06
6.653086114705E-06
5.684169312335E-06
5.234366012873E-06
5.003198876620E-06
4.694311256775E-06
4.275906948084E-06
3.802642669339E-06
3.193601865876E-06
3.393104559151E-06
2.921944129283E-06
2.604493041165E-06
2.332941208921E-06
2.089727921289E-06
1.872791776848E-06
1.677566863818E-06
1.512607726390E-06
1.372055365420E-06
1.285481624872E-06
1.079802571287E-06
9.896057178561E-07
8.908790283436E-07
8.022922023699E-07
7.299234360134E-07
6.820926416986E-07
6.754407870953E-07
1.241176718174E-06
9.834938726504E-07
7.904602399215E-07
7.652324152522E-07
7.693920139136E-07
7.959781868802E-07
8.397616291847E-07
8.998103936242E-07
9.496416347416E-07
1.150613020331E-06
1.292490157970E-06
1.487009217386E-06
1.722076210589E-06
1.977931899409E-06
2.261459610599E-06
2.545218107394E-06
2.869389898645E-06
3.243707748238E-06
3.838712053692E-06
3.742358612104E-06
4.223015322941E-06
4.649284783845E-06
5.113315520606E-06
5.630752135611E-06
6.245270747258E-06
6.881573596709E-06
7.479953111488E-06
7.767168346787E-06
7.650985368592E-06
7.144632133633E-06
6.333986758369E-06
5.501964815840E-06
4.879232194019E-06
4.423770607949E-06
4.044676112154E-06
3.690846286845E-06
3.343840894324E-06
2.874722863147E-06
3.072222130439E-06
2.663362901161E-06
2.381174424859E-06
2.142809728471E-06
1.934907682182E-06
1.740084976969E-06
1.565562080097E-06
1.408647007077E-06
1.272225379740E-06
1.188578590236E-06
9.989062192322E-07
9.224719270014E-07
8.403850524700E-07
7.610837393655E-07
6.995321903648E-07
6.629876579182E-07
6.661484077433E-07
1.239691553970E-06
9.746734905285E-07
7.787954187599E-07
7.516598173674E-07
7.504114291416E-07
7.663610638545E-07
7.959735769376E-07
8.457782315491E-07
8.852292412051E-07
1.064930956185E-06
1.190810238955E-06
1.356966113313E-06
1.555673194033E-06
1.790851763869E-06
2.049475716555E-06
2.312845507889E-06
2.606197092102E-06
2.932707879464E-06
3.437072880002E-06
3.389412342018E-06
3.799253027704E-06
4.153469841215E-06
4.506867211550E-06
4.849005037033E-06
5.218547465145E-06
5.636311261068E-06
6.024981647065E-06
6.234037246331E-06
6.201064848157E-06
5.934147048814E-06
5.445770087434E-06
4.892733042972E-06
4.380064196921E-06
3.957101086956E-06
3.611127687242E-06
3.297046353636E-06
2.996772566949E-06
2.609330263988E-06
2.776630335517E-06
2.434762726487E-06
2.187918963629E-06
1.973036443320E-06
1.782673566866E-06
1.614198651795E-06
1.455490904644E-06
1.310237868012E-06
1.182867322576E-06
1.098637586372E-06
9.182205828454E-07
8.531458029614E-07
7.856997754111E-07
7.206001663259E-07
6.716150505246E-07
6.449334428669E-07
6.530039998622E-07
1.230347477559E-06
9.676612611307E-07
7.656262523275E-07
7.334103585703E-07
7.308429706721E-07
7.369186784150E-07
7.533274874528E-07
7.883690768203E-07
8.225341318808E-07
9.855369545038E-07
1.096534666154E-06
1.234687363553E-06
1.407377104232E-06
1.621449655403E-06
1.847949475265E-06
2.082480523340E-06
2.356088212279E-06
2.637177774715E-06
3.058465111111E-06
3.036077013167E-06
3.394386031302E-06
3.708253973604E-06
3.983705616539E-06
4.206558318349E-06
4.440769954819E-06
4.710624443126E-06
4.921709102599E-06
5.029003117678E-06
5.026858093597E-06
4.859451186452E-06
4.554691651975E-06
4.199384248251E-06
3.861981117843E-06
3.554757946979E-06
3.267456546268E-06
2.987996619749E-06
2.729788417262E-06
2.398078191514E-06
2.516746661012E-06
2.222599809574E-06
2.013442152805E-06
1.816777744797E-06
1.639699159343E-06
1.483872478130E-06
1.345357559581E-06
1.216033375331E-06
1.095125556094E-06
1.011097001034E-06
8.426944952516E-07
7.889163698023E-07
7.302678334431E-07
6.783757756600E-07
6.453882647048E-07
6.281795225753E-07
6.415180064153E-07
1.207951356154E-06
9.530926146405E-07
7.459586147728E-07
7.121613154282E-07
7.056961799074E-07
7.102004751087E-07
7.170683853956E-07
7.350483111476E-07
7.560462038303E-07
9.031755266775E-07
1.006168462383E-06
1.123819608978E-06
1.272719797507E-06
1.453355516849E-06
1.647625959011E-06
1.858971688677E-06
2.100564262514E-06
2.361121954560E-06
2.713628479764E-06
2.698879444344E-06
2.988875526038E-06
3.270939844894E-06
3.514456010800E-06
3.681162462565E-06
3.839344713910E-06
3.993954484983E-06
4.099960541254E-06
4.153551171270E-06
4.143036288703E-06
4.056457943375E-06
3.857086880510E-06
3.605976666475E-06
3.371902113714E-06
3.173996508916E-06
2.965631930064E-06
2.727907976027E-06
2.501870637883E-06
2.200628031936E-06
2.273000338845E-06
2.023683899683E-06
1.839282118784E-06
1.670422246373E-06
1.506711860523E-06
1.353716654143E-06
1.222229404029E-06
1.112155186825E-06
1.006502390732E-06
9.270611616530E-07
7.734545587833E-07
7.246293167322E-07
6.753622259215E-07
6.380823466998E-07
6.177656560392E-07
6.151731268051E-07
6.347177679315E-07
1.178910357473E-06
9.329678382835E-07
7.242793419125E-07
6.876390967036E-07
6.800483290948E-07
6.809981187698E-07
6.872770974963E-07
6.948371387655E-07
7.006596880815E-07
8.219781409370E-07
9.159547760160E-07
1.024202112497E-06
1.153166878504E-06
1.298376599747E-06
1.461545612631E-06
1.645715654648E-06
1.861921620163E-06
2.090737184279E-06
2.401877119615E-06
2.402654635451E-06
2.626226650704E-06
2.852157056799E-06
3.073948558343E-06
3.232078249948E-06
3.355051879519E-06
3.436989061784E-06
3.489731236977E-06
3.514966044003E-06
3.510899145474E-06
3.456671688390E-06
3.342672370353E-06
3.159599767435E-06
2.969848869537E-06
2.817613043472E-06
2.672267792633E-06
2.490222855628E-06
2.293604610576E-06
2.019897507674E-06
2.049455742380E-06
1.833205848977E-06
1.672379632674E-06
1.522032268825E-06
1.380404669246E-06
1.235248277074E-06
1.104314439984E-06
1.000697600271E-06
9.128830778353E-07
8.476528825976E-07
7.121536358552E-07
6.678063142243E-07
6.269320692388E-07
6.015152705056E-07
5.940001379437E-07
6.008734685824E-07
6.357744538656E-07
1.156699368379E-06
9.191522968835E-07
7.100818499734E-07
6.678902186515E-07
6.539565310533E-07
6.526141038705E-07
6.575663651034E-07
6.681200220774E-07
6.680540102493E-07
7.606717180286E-07
8.314245206370E-07
9.295993255381E-07
1.044500718723E-06
1.173955582395E-06
1.314834986815E-06
1.464524786512E-06
1.644320449629E-06
1.843134340793E-06
2.108963154150E-06
2.148078684505E-06
2.333738838870E-06
2.497203449825E-06
2.664065341076E-06
2.817424532905E-06
2.932823107279E-06
3.009664083859E-06
3.047780847498E-06
3.044973058016E-06
3.028183864336E-06
2.992774866868E-06
2.925232299806E-06
2.815706072703E-06
2.662672542415E-06
2.515089099601E-06
2.382578536759E-06
2.247820347205E-06
2.088415731624E-06
1.859867948450E-06
1.861659207149E-06
1.662743762412E-06
1.512751745815E-06
1.377472543415E-06
1.255211829889E-06
1.131366208026E-06
1.007460380365E-06
9.012839314987E-07
8.184506219591E-07
7.679666099172E-07
6.569370287980E-07
6.252494046006E-07
5.954483668757E-07
5.742415507211E-07
5.734014445808E-07
5.889950703803E-07
6.375189341723E-07
1.151431172704E-06
8.969150018281E-07
6.928605662568E-07
6.485312360683E-07
6.301569014943E-07
6.275608450246E-07
6.309831559830E-07
6.416979299994E-07
6.476286274698E-07
7.229291062151E-07
7.713084056996E-07
8.482496715899E-07
9.516068352701E-07
1.072205818442E-06
1.193627066768E-06
1.316726227125E-06
1.461327636029E-06
1.630875487995E-06
1.851486572188E-06
1.905161356766E-06
2.078915512657E-06
2.206543735658E-06
2.323245548769E-06
2.443503020325E-06
2.556615380468E-06
2.645136507257E-06
2.679276688810E-06
2.666618194169E-06
2.640312839475E-06
2.615240178156E-06
2.568459686848E-06
2.496822853281E-06
2.392144898947E-06
2.258529178134E-06
2.127529896379E-06
2.008323179771E-06
1.884633858792E-06
1.708106584069E-06
1.690608224995E-06
1.510368480104E-06
1.368143777897E-06
1.246217221166E-06
1.134053903637E-06
1.028353983680E-06
9.236481729193E-07
8.225469653679E-07
7.408501957834E-07
6.943297714232E-07
6.088431103109E-07
5.936069480602E-07
5.735610646563E-07
5.584629954593E-07
5.592207902935E-07
5.802779670789E-07
6.342076845859E-07
1.145266914617E-06
8.553425978658E-07
6.672032997712E-07
6.275686387320E-07
6.077576832569E-07
6.022303523320E-07
6.030512456330E-07
6.124834895798E-07
6.291687781743E-07
6.879024388809E-07
7.329609351308E-07
7.910266977215E-07
8.763946637633E-07
9.902292266090E-07
1.113470220389E-06
1.226283136690E-06
1.350009721158E-06
1.492808747195E-06
1.673520609564E-06
1.729263805617E-06
1.897028617893E-06
2.027812332394E-06
2.125504961920E-06
2.196294499491E-06
2.270076405934E-06
2.350015117543E-06
2.398277760490E-06
2.391773690653E-06
2.359329320137E-06
2.326928213852E-06
2.290064798825E-06
2.240590448940E-06
2.178832091167E-06
2.086787226920E-06
1.969928428208E-06
1.842736806553E-06
1.722373526946E-06
1.586089542650E-06
1.572552700558E-06
1.415880901471E-06
1.279935104545E-06
1.160009310856E-06
1.049806970726E-06
9.494548389193E-07
8.587190788193E-07
7.710346441205E-07
6.917290041851E-07
6.461709014594E-07
5.601780279785E-07
5.555591502313E-07
5.523907156603E-07
5.463631147947E-07
5.494644885810E-07
5.706178192629E-07
6.230264403454E-07
1.128797853243E-06
8.339383125910E-07
6.663061228122E-07
6.405548183429E-07
6.315958920541E-07
6.304350238702E-07
6.367752404261E-07
6.511077880317E-07
6.876783650993E-07
6.460937089632E-07
6.817115060251E-07
7.183610402326E-07
7.698041508401E-07
8.503260389221E-07
9.536396980491E-07
1.051208305741E-06
1.148580984238E-06
1.251681373872E-06
1.366905175688E-06
1.494259823278E-06
1.618649473039E-06
1.728663084368E-06
1.820526104432E-06
1.868269209137E-06
1.909768703796E-06
1.967382117321E-06
2.025129609275E-06
2.037453341278E-06
2.007286812395E-06
1.974327647836E-06
1.941572977900E-06
1.900278901009E-06
1.852946344732E-06
1.790412191865E-06
1.711914414331E-06
1.602096221451E-06
1.493287277939E-06
1.399478682669E-06
1.303366986082E-06
1.193490829752E-06
1.080494888851E-06
9.748176995923E-07
8.812020217911E-07
7.994329240317E-07
7.295685896982E-07
6.682376600361E-07
6.152449776693E-07
5.681782289058E-07
5.848433405228E-07
5.745224912116E-07
5.795141062005E-07
5.795810585826E-07
5.810872248242E-07
5.952545443450E-07
6.428692715003E-07
1.141103800870E-06
8.024648310089E-07
6.307887755604E-07
6.126378970148E-07
6.103645051656E-07
6.149799476967E-07
6.269826241144E-07
6.400474656090E-07
6.702268276956E-07
6.438223591499E-07
6.837736392962E-07
7.228653829285E-07
7.630973197064E-07
8.173606277684E-07
8.961198062844E-07
9.844711393301E-07
1.067956151477E-06
1.153821514156E-06
1.249396394087E-06
1.341688207321E-06
1.429029683236E-06
1.524373374020E-06
1.609849519607E-06
1.660146447607E-06
1.687039355436E-06
1.712377442603E-06
1.749516464418E-06
1.776711061297E-06
1.760752063228E-06
1.739486560449E-06
1.718024606125E-06
1.677138302787E-06
1.626417720832E-06
1.582508293958E-06
1.530552618785E-06
1.447365604105E-06
1.349788972703E-06
1.258319097489E-06
1.179053518287E-06
1.098333747224E-06
1.005504603068E-06
9.156330121034E-07
8.360512857386E-07
7.597324423283E-07
6.938503730435E-07
6.445474893967E-07
6.072459681164E-07
5.689761434804E-07
5.777132790833E-07
5.619924016011E-07
5.668454216320E-07
5.756934495388E-07
5.819752820793E-07
5.984230533971E-07
6.483499983544E-07
1.147687201731E-06
7.896389300993E-07
6.071063499056E-07
5.894803308251E-07
5.946556872248E-07
6.067105475542E-07
6.212199763649E-07
6.355049673999E-07
6.640770715753E-07
6.451105641689E-07
6.826582586448E-07
7.253767707802E-07
7.666611352771E-07
8.062144310345E-07
8.595725460033E-07
9.272146730952E-07
9.977166800655E-07
1.068138980262E-06
1.139251218034E-06
1.205709019513E-06
1.267932931301E-06
1.341595547459E-06
1.410412795160E-06
1.462600397970E-06
1.494988529034E-06
1.506565683121E-06
1.521097693456E-06
1.542472263906E-06
1.538445121855E-06
1.527230440855E-06
1.506630965917E-06
1.468487251474E-06
1.423221995339E-06
1.387993230845E-06
1.347614617325E-06
1.294387152427E-06
1.224075454505E-06
1.142626636394E-06
1.067636688506E-06
1.001199726892E-06
9.309013665536E-07
8.593829188288E-07
7.898567182490E-07
7.229323895501E-07
6.645364891069E-07
6.251404112762E-07
5.963595016587E-07
5.732430240044E-07
5.882014680452E-07
5.717392479528E-07
5.709845951379E-07
5.793990105974E-07
5.888444023137E-07
6.057100913460E-07
6.516761069533E-07
1.159542392492E-06
7.794170709570E-07
5.917505928522E-07
5.698532526237E-07
5.764611043317E-07
5.942238273923E-07
6.140857139904E-07
6.333705834079E-07
6.643800217709E-07
6.483222411604E-07
6.812843722867E-07
7.213062782569E-07
7.640153395826E-07
8.035852842706E-07
8.456910061309E-07
8.894443839056E-07
9.400736324671E-07
9.949746497038E-07
1.049098044323E-06
1.098168474318E-06
1.143479582741E-06
1.189572612017E-06
1.237403090481E-06
1.279249366399E-06
1.314488217685E-06
1.333678358897E-06
1.344202422839E-06
1.348332246889E-06
1.341737573271E-06
1.336753724954E-06
1.320834974246E-06
1.293072642883E-06
1.256699437966E-06
1.219909029564E-06
1.185683660067E-06
1.147342972418E-06
1.101944939147E-06
1.045743946277E-06
9.847997668790E-07
9.234084089562E-07
8.650865717228E-07
8.097468463886E-07
7.537783391907E-07
7.008458914152E-07
6.527242016963E-07
6.152442061911E-07
5.906578717684E-07
5.746358783319E-07
5.941512978867E-07
5.856403027770E-07
5.840666864857E-07
5.849487927063E-07
5.908251861756E-07
6.073788887751E-07
6.509533052188E-07
1.172481291276E-06
7.680296551017E-07
5.792238929980E-07
5.574139776967E-07
5.654347104863E-07
5.874058698103E-07
6.135168950608E-07
6.382043737817E-07
6.732412362436E-07
6.632157038851E-07
6.918910612621E-07
7.260847948346E-07
7.639952863430E-07
8.002457299178E-07
8.393032691381E-07
8.706498783881E-07
9.066022510424E-07
9.477425155474E-07
9.894879067842E-07
1.025821240379E-06
1.059328384088E-06
1.086791719006E-06
1.113825186735E-06
1.138526717397E-06
1.164703748488E-06
1.183273722463E-06
1.200120989044E-06
1.199150872197E-06
1.191871263336E-06
1.189427010190E-06
1.182775025233E-06
1.161771434474E-06
1.135465118936E-06
1.102794257154E-06
1.068199427302E-06
1.034494969823E-06
1.000612478705E-06
9.620062359125E-07
9.221613568492E-07
8.703257019634E-07
8.236616488370E-07
7.807151839658E-07
7.399870910608E-07
6.977430920684E-07
6.601509568070E-07
6.266391713130E-07
6.010917852094E-07
5.851637688747E-07
6.015011014778E-07
5.968142165413E-07
5.979328562492E-07
5.950245280197E-07
5.974246295758E-07
6.123090266972E-07
6.556615518901E-07
1.192368409395E-06
7.780307377336E-07
5.809962502537E-07
5.601921848889E-07
5.707670272506E-07
5.942027823369E-07
6.219128240408E-07
6.532338124080E-07
6.900255001495E-07
6.898836245352E-07
7.200422388239E-07
7.493229618849E-07
7.788758978188E-07
8.132691416955E-07
8.478892920770E-07
8.740856557143E-07
9.018236812451E-07
9.298284366370E-07
9.565927995156E-07
9.855194733449E-07
1.007602668850E-06
1.026652984273E-06
1.043245071828E-06
1.052718659843E-06
1.062437260209E-06
1.080374370545E-06
1.096150013648E-06
1.098301931566E-06
1.093817303634E-06
1.090628718564E-06
1.083280308747E-06
1.073004118719E-06
1.052607000428E-06
1.027869303357E-06
1.001214374222E-06
9.690674743090E-07
9.366202922611E-07
9.117772538029E-07
8.846477422653E-07
8.474433187786E-07
8.114162398319E-07
7.765328044221E-07
7.428314748423E-07
7.130653374436E-07
6.820206290976E-07
6.545816781933E-07
6.321104683744E-07
6.140575039421E-07
6.217971677251E-07
6.183592953085E-07
6.193530909196E-07
6.158121895314E-07
6.164075185697E-07
6.284487547779E-07
6.673932481906E-07
1.226140022121E-06
8.383433907431E-07
6.241923719401E-07
5.997443765966E-07
6.109841368744E-07
6.309182808912E-07
6.569785108825E-07
6.881335831054E-07
7.319999093988E-07
7.466374790395E-07
7.808098674997E-07
8.055324237961E-07
8.318582858977E-07
8.666151365967E-07
8.929798666728E-07
9.116864297589E-07
9.345059521111E-07
9.493088110945E-07
9.625215920123E-07
9.790418512001E-07
1.001910639918E-06
1.025063085032E-06
1.037720190059E-06
1.034676556276E-06
1.037888765444E-06
1.055207369680E-06
1.062766142864E-06
1.061920250564E-06
1.059887755813E-06
1.051170171649E-06
1.040321119881E-06
1.029994542200E-06
1.024990401256E-06
1.017234271625E-06
9.985504027471E-07
9.655948239408E-07
9.384206288117E-07
9.229798279778E-07
8.984531907997E-07
8.670452133243E-07
8.394468593001E-07
8.068590330731E-07
7.756748242890E-07
7.495175524353E-07
7.322780579001E-07
7.166988798702E-07
6.975412230935E-07
6.757845656159E-07
6.774700918409E-07
6.753116424105E-07
6.714978638725E-07
6.649189576976E-07
6.648169648851E-07
6.721440392917E-07
7.048198218523E-07
1.278702292637E-06
1.515898562946E-06
1.212490123776E-06
1.166789332466E-06
1.173055294905E-06
1.195384097168E-06
1.217338229951E-06
1.237447238279E-06
1.268048459036E-06
1.292259302297E-06
1.341021727636E-06
1.375516320192E-06
1.414986994878E-06
1.467271764612E-06
1.519003914269E-06
1.566304847970E-06
1.612044337410E-06
1.647383440111E-06
1.663092847757E-06
1.665608803173E-06
1.670222163250E-06
1.695741296957E-06
1.718549060073E-06
1.720266299142E-06
1.730852708618E-06
1.757939359173E-06
1.783981746491E-06
1.804037581752E-06
1.814879155830E-06
1.814472793734E-06
1.790699590219E-06
1.750063082333E-06
1.711887263924E-06
1.694521215789E-06
1.672609202518E-06
1.631225031205E-06
1.598664374235E-06
1.581490071472E-06
1.562261649905E-06
1.538158211754E-06
1.511300321525E-06
1.474718778577E-06
1.423343220297E-06
1.365092579631E-06
1.315564071109E-06
1.286264852276E-06
1.258405565403E-06
1.225624494421E-06
1.214004322121E-06
1.208701574178E-06
1.209587175688E-06
1.212806942455E-06
1.223921821135E-06
1.249150209006E-06
1.292822120478E-06
1.897130981660E-06
9.949813112431E-07
6.136421839905E-07
5.633690231802E-07
5.300950551324E-07
5.066727384421E-07
4.871627842439E-07
4.681216207725E-07
4.532004488562E-07
4.345485759786E-07
4.284020744486E-07
4.153621064703E-07
4.005077902081E-07
3.911161249576E-07
3.827804275779E-07
3.708022045391E-07
3.537577057789E-07
3.336306622744E-07
3.133412194645E-07
2.918589578451E-07
2.716958968777E-07
2.570537621078E-07
2.454561906686E-07
2.311844285158E-07
2.189924707319E-07
2.148405711748E-07
2.120657710380E-07
2.053069911468E-07
1.930256570529E-07
1.854803745342E-07
1.827156886702E-07
1.787323342808E-07
1.781505453057E-07
1.849670271701E-07
1.965740509628E-07
2.072121247779E-07
2.214538411166E-07
2.460612417803E-07
2.746868970122E-07
3.021345515334E-07
3.263978017445E-07
3.493575670355E-07
3.738271308403E-07
3.970959783895E-07
4.205778276997E-07
4.472939742742E-07
4.729326127176E-07
4.903974568017E-07
5.205051382599E-07
5.373051989320E-07
5.601158191693E-07
5.790165119637E-07
5.948340308554E-07
6.162769345155E-07
6.677223898029E-07
8.763768910790E-07
6.215815682066E-07
2.932544611314E-07
2.592625756269E-07
2.447913220289E-07
2.347993194327E-07
2.252273291635E-07
2.137847185478E-07
2.025208998321E-07
1.853268756018E-07
1.800749554763E-07
1.691681009127E-07
1.545790944505E-07
1.385922505761E-07
1.246021428152E-07
1.115084447224E-07
9.857200886570E-08
8.442615441287E-08
7.062566053784E-08
5.577452137660E-08
3.932728052857E-08
2.663904861833E-08
1.665115930728E-08
5.364503140674E-09
-6.272895015894E-09
-1.698976634292E-08
-2.545208706016E-08
-3.388245788546E-08
-4.311582917271E-08
-5.007237358431E-08
-4.832088938562E-08
-4.816751439508E-08
-4.834130488928E-08
-4.331775268888E-08
-3.415791058852E-08
-2.518875517685E-08
-1.606246513438E-08
-4.142640577133E-09
1.256617869038E-08
3.261560319337E-08
5.487154233311E-08
7.799055490992E-08
1.040898825436E-07
1.302985280690E-07
1.545205571363E-07
1.810555883374E-07
2.072960213321E-07
2.268158183795E-07
2.566014261789E-07
2.646903919709E-07
2.797348638214E-07
2.924689305409E-07
3.021931701272E-07
3.120531142288E-07
3.399664506257E-07
4.764310202817E-07
5.743878840859E-07
2.596548787543E-07
2.212573486952E-07
2.029656070222E-07
1.896088117174E-07
1.754314213910E-07
1.591451554386E-07
1.457817914673E-07
1.260783411688E-07
1.191593594038E-07
1.099283243173E-07
1.003171014704E-07
9.070565760592E-08
8.075722194496E-08
7.202500530871E-08
6.374896798734E-08
5.553416932757E-08
4.740874128213E-08
3.742738102613E-08
2.732293186288E-08
1.957896340398E-08
1.325989675433E-08
7.370770750746E-09
2.513017349876E-09
-1.481182547771E-09
-6.925590432923E-09
-1.327088729287E-08
-2.090761172361E-08
-2.947428860634E-08
-2.627724015996E-08
-2.707503023985E-08
-2.786686420137E-08
-2.625373172727E-08
-2.311281131877E-08
-1.952419269260E-08
-1.545504866634E-08
-1.040402024719E-08
-5.012525744654E-09
2.673155593261E-09
1.239005039059E-08
2.483970214767E-08
4.093297505859E-08
5.827681634117E-08
7.818308735515E-08
1.012709672527E-07
1.258233572669E-07
1.482507097949E-07
1.858274438364E-07
2.022727764455E-07
2.239964352426E-07
2.433114740326E-07
2.580165667081E-07
2.726820225184E-07
3.030284474573E-07
4.317601687753E-07
5.429488096984E-07
2.443727898522E-07
2.018637551964E-07
1.791899065421E-07
1.607486152305E-07
1.415440074123E-07
1.208682945174E-07
1.047806429412E-07
8.228512744582E-08
7.442938876313E-08
6.709936788206E-08
6.149920396504E-08
5.717611598383E-08
5.460800805390E-08
5.266670514778E-08
5.163305465058E-08
5.126289615715E-08
5.110771007632E-08
4.885969299127E-08
4.618466792584E-08
4.326988319911E-08
4.119216556063E-08
4.033573525936E-08
4.060663564920E-08
4.117091475643E-08
4.105766701250E-08
3.836148854840E-08
3.440712724768E-08
2.523647941723E-08
3.185917640948E-08
3.280208873358E-08
3.211221293963E-08
3.012373718871E-08
2.759141206897E-08
2.443959510260E-08
2.020263805189E-08
1.450331067803E-08
8.401605170233E-09
1.945258472723E-09
-2.873081323872E-09
-4.090896611248E-09
-5.937831736432E-10
6.571057632191E-09
1.889406067019E-08
3.539872655683E-08
5.652966275685E-08
7.978608358412E-08
1.219586576903E-07
1.449059769319E-07
1.762933186150E-07
2.050381590657E-07
2.290098003293E-07
2.521365331105E-07
2.884732712363E-07
4.148705117392E-07
5.206970576886E-07
2.330891841178E-07
1.867976346581E-07
1.589414973847E-07
1.342701449472E-07
1.089386174018E-07
8.473668003334E-08
6.691738041327E-08
4.399243067952E-08
3.683077202856E-08
3.156129724166E-08
3.026055760833E-08
3.264957075539E-08
3.755318206932E-08
4.387920761545E-08
5.068930308075E-08
5.777988202347E-08
6.451219594654E-08
7.016460261016E-08
7.440444635274E-08
7.671846185731E-08
7.847160686759E-08
8.074247997087E-08
8.455365074054E-08
8.947205013175E-08
9.346118117392E-08
9.495661305265E-08
9.510013649675E-08
8.441317275351E-08
9.527845463687E-08
9.969325148721E-08
1.007438668654E-07
9.804333653574E-08
9.242593953716E-08
8.389976106098E-08
7.221710621645E-08
5.751991357523E-08
4.011105797222E-08
2.067116743203E-08
1.360651838443E-09
-1.521575875392E-08
-2.669680034009E-08
-3.187512833275E-08
-2.975857464738E-08
-2.138983682032E-08
-5.933041196947E-09
1.478554221927E-08
5.788018373850E-08
8.693123577830E-08
1.268101785558E-07
1.659233767386E-07
2.005079540146E-07
2.331664918953E-07
2.769296292653E-07
4.055320750227E-07
5.022480504713E-07
2.222130651927E-07
1.707960327335E-07
1.377193493967E-07
1.068157550213E-07
7.509751611585E-08
4.723987623246E-08
2.918801838091E-08
8.926560566872E-09
4.945848274978E-09
3.483525429458E-09
6.677026371784E-09
1.556427095178E-08
2.770642532168E-08
4.102295407349E-08
5.493701966490E-08
6.833153560481E-08
8.027805236304E-08
9.193571483067E-08
1.025578116536E-07
1.102787783736E-07
1.157227853726E-07
1.201683668566E-07
1.254424702932E-07
1.328496495747E-07
1.395586523951E-07
1.434393709887E-07
1.469837958589E-07
1.328854683493E-07
1.480347033763E-07
1.565658626919E-07
1.615142767536E-07
1.614308246019E-07
1.565385066223E-07
1.463646244812E-07
1.304093343476E-07
1.095006045401E-07
8.323826876619E-08
5.284389088259E-08
2.087544058030E-08
-1.042000848886E-08
-3.802640684865E-08
-5.776999828621E-08
-6.747711852378E-08
-6.820978454227E-08
-5.981820930653E-08
-4.393339050632E-08
-3.775651030838E-09
2.884672756333E-08
7.505729895002E-08
1.228389958889E-07
1.677909019138E-07
2.101267420169E-07
2.607649814754E-07
3.913742249960E-07
4.842760260406E-07
2.095851725208E-07
1.526987829690E-07
1.148918829328E-07
8.020159550112E-08
4.466212433698E-08
1.312379768337E-08
-6.312609861361E-09
-2.247134821924E-08
-2.153872313261E-08
-1.811519986278E-08
-9.354218879598E-09
4.688955478177E-09
2.173257735543E-08
3.965441793880E-08
5.865917155550E-08
7.762282549538E-08
9.453286895172E-08
1.098199675181E-07
1.239501716374E-07
1.360459085956E-07
1.449394573360E-07
1.503870725506E-07
1.558530373374E-07
1.631227326648E-07
1.695709484850E-07
1.734708117100E-07
1.793662586115E-07
1.595829087478E-07
1.797625731735E-07
1.918625152753E-07
2.010899003226E-07
2.061812831180E-07
2.056415607277E-07
1.977526216132E-07
1.821316400623E-07
1.588650051611E-07
1.276809715416E-07
9.020422899945E-08
4.935999505204E-08
7.491308418163E-09
-3.297194713881E-08
-6.748064221459E-08
-9.125936480803E-08
-1.027620544628E-07
-1.023818176035E-07
-9.282119085046E-08
-5.797074039698E-08
-2.496501586595E-08
2.403004334163E-08
7.749098466101E-08
1.311919105432E-07
1.837343590146E-07
2.425232133891E-07
3.738980172241E-07
4.699381543048E-07
1.964033529236E-07
1.366581022690E-07
9.553450630513E-08
5.854289927299E-08
2.230154119962E-08
-1.084635717138E-08
-3.212726032780E-08
-4.559247746091E-08
-4.101679027135E-08
-3.249898683809E-08
-1.925305029671E-08
-2.583151563350E-09
1.613561962385E-08
3.585904813429E-08
5.658763774888E-08
7.828638655241E-08
1.011747094479E-07
1.264509615846E-07
1.451834584296E-07
1.602839953785E-07
1.722671577505E-07
1.782812995286E-07
1.817654878837E-07
1.844502912268E-07
1.860905692025E-07
1.863990887696E-07
1.903994603441E-07
1.578963816565E-07
1.848738684483E-07
2.016313437921E-07
2.153621017701E-07
2.273024477066E-07
2.346253993680E-07
2.328533934863E-07
2.212676053102E-07
1.980186305999E-07
1.606956386903E-07
1.206320922394E-07
7.721562254843E-08
3.050615218155E-08
-1.635964997004E-08
-6.081424030743E-08
-9.708617224841E-08
-1.203308180612E-07
-1.290050372863E-07
-1.259408937798E-07
-9.842425192121E-08
-6.793501048920E-08
-1.924221067106E-08
3.783532068796E-08
9.757860732880E-08
1.581214652136E-07
2.259825800177E-07
3.611842308492E-07
4.610232729126E-07
1.861512539812E-07
1.235893024678E-07
7.937020374321E-08
4.158483818372E-08
7.535967495566E-09
-2.215547966493E-08
-4.146281332438E-08
-5.982755564601E-08
-5.240220954354E-08
-3.778926240774E-08
-1.872481199464E-08
1.788477746754E-09
2.255732979138E-08
4.323318781982E-08
6.489195454543E-08
8.948216951471E-08
1.293657350839E-07
-3.590684786452E-09
4.063128747946E-08
5.291880018781E-08
6.160636779523E-08
6.750018258035E-08
7.292228846186E-08
7.950688581314E-08
8.868538175165E-08
1.008088092320E-07
1.131391979047E-07
1.364246641453E-07
1.457945697491E-07
1.534713619189E-07
1.612277840232E-07
1.709417308368E-07
1.806155253924E-07
1.855015018381E-07
1.816213648742E-07
1.583420072538E-07
2.370418266280E-07
1.722483191657E-07
1.284886712717E-07
7.954493175676E-08
2.804337187669E-08
-2.462909690900E-08
-7.322157471852E-08
-1.112812197579E-07
-1.342519098864E-07
-1.419675275679E-07
-1.185121731326E-07
-9.474028404415E-08
-5.129311490240E-08
3.267883092205E-09
6.303018369057E-08
1.276326607028E-07
2.020726237850E-07
3.484583919848E-07
4.577253415960E-07
1.804763049309E-07
1.150150505390E-07
6.871231373226E-08
3.046667293043E-08
-1.472221778171E-09
-2.706859519412E-08
-4.318880498139E-08
-5.872896404091E-08
-5.227907156941E-08
-3.690528423881E-08
-1.668467406345E-08
3.198768701248E-09
2.020307752067E-08
3.515032445509E-08
5.154107633286E-08
7.320712833129E-08
1.206354473752E-07
-3.311233949989E-08
3.106140171954E-08
4.080757268688E-08
4.221159582057E-08
3.992817670778E-08
3.725855616005E-08
3.478102272163E-08
3.298516854034E-08
3.248810492824E-08
3.170217443286E-08
5.014311120045E-08
6.598853325808E-08
8.272195027863E-08
9.954020162641E-08
1.170804662823E-07
1.345884449256E-07
1.502783396751E-07
1.585610565328E-07
1.416939895456E-07
2.480551254329E-07
1.760589442075E-07
1.409056434702E-07
1.002958669174E-07
5.509756288624E-08
5.922769095947E-09
-4.397015034988E-08
-8.847789310703E-08
-1.212232109637E-07
-1.377134664528E-07
-1.249156623345E-07
-1.054860156118E-07
-6.783547669382E-08
-1.789409026207E-08
3.923999359348E-08
1.037818441248E-07
1.816010619437E-07
3.372717000099E-07
4.505780946769E-07
1.723353418898E-07
1.071406036242E-07
6.133030329955E-08
2.366017857431E-08
-5.844156085645E-09
-2.765460859662E-08
-3.940910616071E-08
-4.862791762050E-08
-4.153306876889E-08
-2.750747863833E-08
-9.769512223364E-09
7.359786334232E-09
1.977636392539E-08
2.822529605586E-08
3.896984955687E-08
5.641607181062E-08
1.074396984004E-07
-8.447607527900E-08
-8.183659373895E-09
-1.757443168117E-09
-1.016838831300E-08
-2.746040429135E-08
-4.518116539529E-08
-5.876122977258E-08
-6.963672284172E-08
-7.801434085065E-08
-8.480752122500E-08
-6.770967188671E-08
-4.910012381867E-08
-2.574431804030E-08
7.525818981584E-10
2.895691582929E-08
5.559452075676E-08
7.905654014914E-08
9.725522008706E-08
9.051453211485E-08
2.414745180530E-07
1.667444945929E-07
1.442226263175E-07
1.160092538177E-07
8.213957989832E-08
4.078270523177E-08
-5.230838061574E-09
-5.074347578982E-08
-8.974791867484E-08
-1.156706218750E-07
-1.177797349823E-07
-1.047642380670E-07
-7.484423966724E-08
-3.172623961778E-08
2.037385225525E-08
8.108710597236E-08
1.575088568357E-07
3.162669078185E-07
4.434625357036E-07
1.621025180010E-07
1.003446624688E-07
5.675718533320E-08
2.158431520173E-08
-5.098026743578E-09
-2.264627018641E-08
-3.085129988184E-08
-3.367668103710E-08
-2.547057751521E-08
-1.388649587368E-08
-2.053679601036E-09
8.339361799398E-09
1.438152376575E-08
1.612485315946E-08
2.035026765750E-08
3.242839233195E-08
8.556326609002E-08
-1.542396204402E-07
-7.067806746705E-08
-7.384915468166E-08
-9.758362131014E-08
-1.377419768847E-07
-1.809548969095E-07
-2.139842951103E-07
-2.357003338738E-07
-2.503593820664E-07
-2.602197235672E-07
-2.416557827043E-07
-2.168168260540E-07
-1.821323126343E-07
-1.410266735880E-07
-9.644731121291E-08
-5.371568967083E-08
-1.941369038400E-08
7.555601296043E-09
9.501525873320E-09
2.128261622866E-07
1.362064611839E-07
1.292550057535E-07
1.168382266183E-07
9.849316225356E-08
7.084630240387E-08
3.412833659659E-08
-7.426795227828E-09
-4.715289131483E-08
-7.939780168453E-08
-9.719080945764E-08
-9.235111828430E-08
-7.155345354443E-08
-3.708050319111E-08
7.397646842011E-09
6.116819331803E-08
1.330881252100E-07
2.903700639224E-07
4.438689408468E-07
1.515466487805E-07
9.453395539987E-08
5.404624462408E-08
2.354137697571E-08
1.530728495008E-09
-1.231748956229E-08
-1.896374787550E-08
-1.702901791199E-08
-9.421367494149E-09
-4.268958622406E-10
4.718412758150E-09
5.312933968560E-09
1.382963126285E-09
-5.097055151445E-09
-8.187263746960E-09
-2.210743452099E-09
5.226954660559E-08
-2.473845102288E-07
-1.681035153826E-07
-1.924720272764E-07
-2.407561432872E-07
-3.092173679661E-07
-3.834261478855E-07
-4.439059999670E-07
-4.829031120344E-07
-5.036962888422E-07
-5.143500816182E-07
-4.898721240712E-07
-4.520501210718E-07
-4.011121917438E-07
-3.421682299506E-07
-2.752996155318E-07
-2.075159394992E-07
-1.518350034257E-07
-1.093061043672E-07
-9.963456187124E-08
1.618952458089E-07
8.185818739725E-08
9.309646013414E-08
9.998036776935E-08
1.011075199516E-07
9.068162169030E-08
6.672401612273E-08
3.403401772557E-08
-1.529350469177E-09
-3.455270384362E-08
-6.539685791184E-08
-6.825478930016E-08
-5.890449507569E-08
-3.480906165462E-08
1.496028052282E-10
4.651814271582E-08
1.129064444785E-07
2.685283473955E-07
4.465332247158E-07
1.439890292357E-07
8.875078305012E-08
5.330060050192E-08
2.794795889291E-08
1.122218425849E-08
7.390312556506E-10
-5.327718921797E-09
-1.666883888321E-10
3.647796353076E-09
8.232808138202E-09
7.006932459866E-09
-2.450747043773E-09
-1.844874575201E-08
-3.585747026549E-08
-4.806009354987E-08
-5.174929137162E-08
-6.188504301906E-10
-3.722001169838E-07
-3.114866932337E-07
-3.680580851202E-07
-4.507131473391E-07
-5.500275242462E-07
-6.504576954745E-07
-7.354310974817E-07
-7.938172247299E-07
-8.249043691960E-07
-8.375574557833E-07
-8.126676286158E-07
-7.640542907642E-07
-6.990621045380E-07
-6.207518341505E-07
-5.267043335728E-07
-4.271848765893E-07
-3.388512182226E-07
-2.673577645953E-07
-2.437216674046E-07
8.743975231486E-08
3.994260944514E-09
3.591990076233E-08
6.365252447124E-08
8.641566330867E-08
9.545370896958E-08
8.807330400913E-08
6.852592324406E-08
4.101913367486E-08
1.155623053780E-08
-2.820039226901E-08
-3.579221875831E-08
-3.788310034801E-08
-2.589645619081E-08
-1.663437094374E-09
3.529700601697E-08
9.477579428710E-08
2.463401342085E-07
4.459828345905E-07
1.379007996306E-07
8.435844393319E-08
5.296393810763E-08
3.339071562565E-08
2.153667132113E-08
1.408084617995E-08
8.754589528532E-09
1.604719886912E-08
1.377305956545E-08
1.171200454598E-08
3.534472198808E-09
-1.436918319456E-08
-4.130233954657E-08
-7.143049293014E-08
-9.786156740090E-08
-1.167792283937E-07
-7.666810135864E-08
-5.325618214833E-07
-4.990683223534E-07
-5.925418202684E-07
-7.103445116837E-07
-8.316229166529E-07
-9.399501090326E-07
-1.028342500744E-06
-1.093996637209E-06
-1.138589161037E-06
-1.169631053916E-06
-1.163781255733E-06
-1.125076920397E-06
-1.063682126589E-06
-9.745964706809E-07
-8.589688488131E-07
-7.292204070855E-07
-6.019527461461E-07
-4.884149233800E-07
-4.368992714466E-07
-1.712587214149E-08
-9.825865335240E-08
-4.390020691021E-08
8.162738729448E-09
5.417066480418E-08
8.455330331298E-08
9.714391917697E-08
9.352340125704E-08
7.698018191331E-08
5.416483701411E-08
8.550961557559E-09
7.507550245732E-11
-1.126388404226E-08
-1.132511773172E-08
3.388445618715E-10
2.689202527525E-08
7.742068863771E-08
2.235122838324E-07
4.402717779424E-07
1.322919982298E-07
8.036144646195E-08
5.319651795384E-08
3.870446349416E-08
3.168662255102E-08
2.770185564175E-08
2.288017925287E-08
3.202916112141E-08
2.353462116370E-08
1.504932191103E-08
-3.341885165572E-10
-2.572811093066E-08
-6.116811339705E-08
-1.045200014339E-07
-1.487450413466E-07
-1.900228135019E-07
-1.667240105984E-07
-7.166819086722E-07
-7.087702489439E-07
-8.292604693713E-07
-9.591605395066E-07
-1.069137385854E-06
-1.148674276284E-06
-1.205137793007E-06
-1.253023511788E-06
-1.309716465478E-06
-1.377892256568E-06
-1.430740974732E-06
-1.441315982175E-06
-1.421002344747E-06
-1.352634711650E-06
-1.243628994931E-06
-1.100293527534E-06
-9.403100779003E-07
-7.815593174459E-07
-6.900892380098E-07
-1.614225344887E-07
-2.289571112102E-07
-1.431755864285E-07
-6.191034334416E-08
1.048673012970E-08
6.381889619888E-08
9.722856502431E-08
1.096860201834E-07
1.057970999662E-07
9.194631946638E-08
4.265970536632E-08
3.508340959940E-08
1.719241398151E-08
6.311356369184E-09
5.800095245906E-09
2.115249873679E-08
6.297517243720E-08
2.041617058236E-07
4.312409263286E-07
1.255065695694E-07
7.627634869195E-08
5.370582146811E-08
4.363254475546E-08
4.032931386563E-08
4.007303751008E-08
3.650313452720E-08
4.934630525840E-08
3.646749202949E-08
2.234502110418E-08
6.617477946477E-10
-3.028419568289E-08
-7.291234024762E-08
-1.277166087856E-07
-1.911223109538E-07
-2.607590760495E-07
-2.620208500736E-07
-9.099496447246E-07
-9.042841763126E-07
-1.014027273882E-06
-1.104624424120E-06
-1.149680591521E-06
-1.149968710937E-06
-1.130651174168E-06
-1.134176476171E-06
-1.191766987349E-06
-1.307756295016E-06
-1.461054832367E-06
-1.575825607301E-06
-1.648184091056E-06
-1.651710186273E-06
-1.591223550335E-06
-1.472881083337E-06
-1.311631491420E-06
-1.127073054154E-06
-9.943199118738E-07
-3.456553442101E-07
-3.886929269275E-07
-2.603639087852E-07
-1.433135941244E-07
-4.246126832058E-08
3.665950060683E-08
9.132791655167E-08
1.203638186763E-07
1.289306105272E-07
1.237710280396E-07
7.162666267644E-08
6.684666401813E-08
4.421252036791E-08
2.492170351794E-08
1.376625410023E-08
1.765530510455E-08
4.976070323409E-08
1.877339192844E-07
4.218853724095E-07
1.190232168024E-07
7.202799166790E-08
5.393587274030E-08
4.737833189234E-08
4.623550901778E-08
4.861956147138E-08
4.918462000037E-08
7.905854139661E-08
7.172999885390E-08
5.966415947068E-08
3.964559265779E-08
1.238011623008E-08
-2.773673615141E-08
-8.513269806700E-08
-1.572451208806E-07
-2.468169470050E-07
-2.762588230944E-07
-1.058049723612E-06
-1.042740374286E-06
-1.086828093936E-06
-1.069387080083E-06
-9.875171940879E-07
-8.622494489564E-07
-7.399047023899E-07
-6.826006641821E-07
-7.286909488869E-07
-8.792293069416E-07
-1.144665757644E-06
-1.387220025310E-06
-1.600438971706E-06
-1.728845239216E-06
-1.767941857827E-06
-1.728854056084E-06
-1.625192587595E-06
-1.461248903130E-06
-1.306350068594E-06
-4.988384915975E-07
-5.015095742907E-07
-3.346183336888E-07
-1.852527826496E-07
-6.280495403764E-08
3.550591671991E-08
1.076286302266E-07
1.500205549857E-07
1.666803114418E-07
1.643652038010E-07
9.971122193057E-08
9.384204454894E-08
6.832278801750E-08
4.244753412403E-08
2.274023532058E-08
1.576829005749E-08
3.680448381893E-08
1.687329464281E-07
4.107995659791E-07
1.111484180523E-07
6.522424951694E-08
5.110292856046E-08
4.899194927740E-08
5.061853543886E-08
5.375049814437E-08
6.146085951728E-08
-5.285132741511E-08
-8.382739445025E-08
-1.346261195185E-07
-2.007060670189E-07
-2.817215599869E-07
-3.825446122677E-07
-5.096781317653E-07
-6.628943789474E-07
-8.444306655756E-07
-1.009138975204E-06
-1.131851335993E-06
-1.147845439394E-06
-1.097583351364E-06
-9.452531708959E-07
-7.332161331877E-07
-5.101684473075E-07
-3.372105016752E-07
-2.591514309363E-07
-2.897399643268E-07
-4.233056067550E-07
-6.342448793572E-07
-9.292118915729E-07
-1.239929712602E-06
-1.500511093669E-06
-1.670339346559E-06
-1.752638905920E-06
-1.761565269273E-06
-1.681647600249E-06
-1.523085948867E-06
-1.379045992470E-06
-1.140552817148E-06
-8.598165145967E-07
-6.062194674664E-07
-3.989005190306E-07
-2.359164502279E-07
-1.111125036083E-07
-2.061262139362E-08
3.847362505262E-08
6.728830505820E-08
1.399560106878E-07
1.141070865303E-07
8.674886002401E-08
5.575675997141E-08
2.925701397249E-08
1.516418193140E-08
2.792888947724E-08
1.515173582024E-07
4.009837309593E-07
1.008722461816E-07
5.753401742663E-08
4.680440776039E-08
4.786048484249E-08
5.256723693096E-08
5.605184878326E-08
6.519745622616E-08
-2.425132750468E-08
-3.738464878777E-08
-7.512969983432E-08
-1.291466751413E-07
-2.034050627364E-07
-3.046826774674E-07
-4.378106995474E-07
-6.008088164240E-07
-7.828915447216E-07
-9.501432261898E-07
-1.123313826771E-06
-1.112311752189E-06
-9.486837979213E-07
-6.678919989770E-07
-3.634310485328E-07
-1.162057414387E-07
2.643238209594E-08
6.844739627521E-08
5.048357524430E-08
-5.157736709250E-09
-8.066864286865E-08
-2.482226844880E-07
-5.126358261334E-07
-8.415425543439E-07
-1.164521977545E-06
-1.429061174689E-06
-1.617952244203E-06
-1.699208451325E-06
-1.652847021117E-06
-1.493431692854E-06
-1.243532490361E-06
-9.525162849334E-07
-6.690277593513E-07
-4.302034144712E-07
-2.453150203407E-07
-1.049614263156E-07
-1.251580838320E-09
6.748274996097E-08
9.957929280608E-08
1.565841759510E-07
1.258869545829E-07
9.802078077442E-08
6.513777652137E-08
3.417105177280E-08
1.437430074312E-08
2.310573494069E-08
1.427963467782E-07
3.972777396231E-07
9.421493985676E-08
5.156637164365E-08
4.097455291685E-08
4.305368882710E-08
4.971056993543E-08
5.456739438465E-08
6.348733641220E-08
-2.746882672519E-08
-4.411343639944E-08
-8.206780175197E-08
-1.368667439478E-07
-2.158589025956E-07
-3.262243129207E-07
-4.732162183246E-07
-6.527778554473E-07
-8.394541625168E-07
-9.822137666208E-07
-1.112899731328E-06
-1.019984639125E-06
-7.699220502294E-07
-4.322929134732E-07
-1.479471101995E-07
-8.575027038340E-09
-9.035688593101E-09
-6.687335582879E-08
-6.944416541430E-08
3.533851518705E-08
2.366004757423E-07
3.560151306552E-07
3.026280952448E-07
4.932502586524E-08
-3.450634303048E-07
-7.802651725077E-07
-1.174297684068E-06
-1.464406430234E-06
-1.601356754707E-06
-1.585147284401E-06
-1.398722757757E-06
-1.125373641863E-06
-8.202520683550E-07
-5.429594052651E-07
-3.229779590006E-07
-1.579529372341E-07
-3.721301140631E-08
4.550291990727E-08
9.052434713927E-08
1.576251110127E-07
1.300646676163E-07
1.041089833790E-07
7.068250318728E-08
3.597784187073E-08
1.194770404585E-08
1.807108598369E-08
1.435256907652E-07
3.966041557958E-07
8.998299946442E-08
4.621459609374E-08
3.474115627436E-08
3.588153682440E-08
4.235323887183E-08
4.775911857144E-08
5.702366789985E-08
-3.491162464582E-08
-5.878694361400E-08
-1.013304974012E-07
-1.589710417542E-07
-2.420999910965E-07
-3.617828408951E-07
-5.238714670406E-07
-7.176787181691E-07
-9.051130010194E-07
-1.015521284293E-06
-1.092923203017E-06
-9.218570400792E-07
-6.229152298229E-07
-2.983124829314E-07
-1.137306338799E-07
-1.341434787917E-07
-2.803710810159E-07
-4.149873946914E-07
-4.005629840721E-07
-1.547481758283E-07
3.138206259582E-07
7.505642965447E-07
9.545292379223E-07
8.534716656401E-07
5.009090424165E-07
6.440972874880E-10
-5.441344720567E-07
-1.031493315279E-06
-1.369375454195E-06
-1.535751344080E-06
-1.476632916705E-06
-1.270153439092E-06
-9.763958752750E-07
-6.738034629895E-07
-4.184105647083E-07
-2.233083622717E-07
-8.308920047298E-08
1.240239923251E-08
6.973195264948E-08
1.488281556978E-07
1.278770590626E-07
1.055657056032E-07
7.276044424882E-08
3.623699533680E-08
8.742984333104E-09
1.211464418891E-08
1.429248597853E-07
3.920890073944E-07
8.345777429321E-08
4.031553370622E-08
2.853452594811E-08
2.744995542484E-08
3.158507103871E-08
3.485021276342E-08
4.287904028984E-08
-4.515856176213E-08
-7.486835285569E-08
-1.250662704628E-07
-1.909490591260E-07
-2.803074489349E-07
-4.073946581565E-07
-5.796876486571E-07
-7.814097791926E-07
-9.677262481996E-07
-1.052450682603E-06
-1.089728352403E-06
-8.601030305743E-07
-5.406769177814E-07
-2.616972302243E-07
-1.735754797158E-07
-2.851831386409E-07
-4.582162107495E-07
-5.709501493968E-07
-5.337288635506E-07
-2.459819515798E-07
3.316576004150E-07
9.548429832271E-07
1.325920042320E-06
1.339782689730E-06
1.068493922576E-06
6.216517226432E-07
6.679143400930E-08
-5.264736845455E-07
-1.033254014131E-06
-1.370395069340E-06
-1.465890170438E-06
-1.359087356216E-06
-1.111802369457E-06
-8.086311875450E-07
-5.270026654587E-07
-3.003927373426E-07
-1.345541116315E-07
-2.312557184046E-08
4.389166917852E-08
1.306349572654E-07
1.174247357896E-07
1.012729132734E-07
7.154921800213E-08
3.553788860682E-08
5.287775699366E-09
5.142269152720E-09
1.370259208408E-07
3.892086251699E-07
7.537720597824E-08
3.435171824410E-08
2.203378700779E-08
1.883877193369E-08
1.950680308132E-08
1.980263217494E-08
2.473595945094E-08
-5.596856861265E-08
-8.907452716602E-08
-1.449943527417E-07
-2.209410566095E-07
-3.200916799834E-07
-4.543074436947E-07
-6.321833481846E-07
-8.369577410124E-07
-1.019589231412E-06
-1.084271638648E-06
-1.092376566303E-06
-8.298074981150E-07
-5.076683939736E-07
-2.667329698148E-07
-2.182281880098E-07
-3.148414885239E-07
-4.107861843503E-07
-4.466080220491E-07
-3.896649392811E-07
-1.282090671293E-07
4.135780272746E-07
1.040534422162E-06
1.417346414250E-06
1.447302002714E-06
1.236371906092E-06
8.975154436796E-07
4.595354024383E-07
-9.266617915315E-08
-6.712557570630E-07
-1.128005221038E-06
-1.378961856168E-06
-1.389624169541E-06
-1.211970634576E-06
-9.294248295622E-07
-6.329959734448E-07
-3.793796116635E-07
-1.878311026497E-07
-5.741923842287E-08
1.950182697029E-08
1.092274717376E-07
1.016795180428E-07
9.275610462950E-08
6.787384619732E-08
3.391082157610E-08
2.245663705210E-09
-2.247090859429E-10
1.298011759044E-07
3.953884527455E-07
6.724512736771E-08
2.809444834754E-08
1.422832711407E-08
9.644699856371E-09
7.983690802110E-09
5.053728469576E-09
4.579051214086E-09
-6.589954165000E-08
-1.018805725553E-07
-1.585408198819E-07
-2.396866974860E-07
-3.487894365210E-07
-4.930501032781E-07
-6.762630952173E-07
-8.809967245649E-07
-1.054669746766E-06
-1.100870107071E-06
-1.086103397844E-06
-8.159091641565E-07
-4.990882673801E-07
-2.770644663719E-07
-2.228275012087E-07
-2.568334297766E-07
-2.616843811422E-07
-2.277878148284E-07
-1.432965041422E-07
1.036194276074E-07
5.613398376414E-07
1.071561872623E-06
1.321992566841E-06
1.278597097637E-06
1.080571143537E-06
8.393510647353E-07
5.589632337609E-07
1.573274713158E-07
-3.663476525130E-07
-8.607054834964E-07
-1.245077441524E-06
-1.374833191466E-06
-1.274033268077E-06
-1.021216179460E-06
-7.220181644750E-07
-4.524756300136E-07
-2.401759933638E-07
-9.128920275763E-08
-1.889061691206E-09
8.881331019353E-08
8.494680996730E-08
8.049387652278E-08
6.101091722446E-08
3.075480590070E-08
1.166215812430E-09
-1.018321877798E-09
1.296993736889E-07
4.028657398947E-07
6.190350545055E-08
2.000595386209E-08
5.156832247118E-09
-1.344548105638E-09
-5.114652174882E-09
-1.115793228152E-08
-1.664473803922E-08
-7.273588869940E-08
-1.132910502932E-07
-1.692413382438E-07
-2.497843126940E-07
-3.641748055230E-07
-5.175649609856E-07
-7.070518005442E-07
-9.108941753829E-07
-1.076630013559E-06
-1.112123571371E-06
-1.076299550695E-06
-8.153848699535E-07
-5.110216012498E-07
-2.978699391352E-07
-2.241260794699E-07
-2.033231312356E-07
-1.460488984065E-07
-5.166815355118E-08
9.342594296309E-08
3.713064026049E-07
7.416984300763E-07
1.087782036975E-06
1.159431647558E-06
9.967624066418E-07
7.619032771959E-07
5.727866847326E-07
4.281428685413E-07
2.151573094870E-07
-1.662360266463E-07
-6.202990790090E-07
-1.096598668326E-06
-1.333545252243E-06
-1.309916153046E-06
-1.090477010632E-06
-7.954161483140E-07
-5.144805424135E-07
-2.865027399305E-07
-1.242816524967E-07
-2.324841342208E-08
6.624290370347E-08
6.790962567476E-08
6.644236746515E-08
5.116825313781E-08
2.545392687792E-08
-1.046368297331E-09
-1.447956771343E-09
1.294272545658E-07
4.052371256096E-07
5.658273920375E-08
1.088400660802E-08
-6.965173163761E-09
-1.550350417945E-08
-2.183637251768E-08
-3.044644228538E-08
-3.920665387340E-08
-7.619596481129E-08
-1.225942898865E-07
-1.784248562256E-07
-2.574061946153E-07
-3.717272525610E-07
-5.287004417953E-07
-7.226005106054E-07
-9.280484497369E-07
-1.089679030441E-06
-1.126214747820E-06
-1.072338781989E-06
-8.355962180793E-07
-5.550853263917E-07
-3.477486265572E-07
-2.456034361075E-07
-1.701789933900E-07
-5.069228592077E-08
1.155577530602E-07
3.358276990538E-07
6.474484038297E-07
9.030423616951E-07
1.087850949311E-06
1.007820277167E-06
7.442380073000E-07
4.541788116559E-07
2.645571113857E-07
2.106137128936E-07
1.685485787230E-07
-5.341711115548E-08
-4.392056635900E-07
-9.692959486183E-07
-1.291932612232E-06
-1.333180722766E-06
-1.143914067443E-06
-8.526622151928E-07
-5.604404380618E-07
-3.222274435143E-07
-1.532795659399E-07
-4.391171314769E-08
3.905030118975E-08
4.965718316641E-08
5.234625769756E-08
4.053581229880E-08
1.822702140943E-08
-4.535174498210E-09
-2.737745951659E-09
1.283312458876E-07
3.874572959819E-07
3.534972288239E-08
-1.608747957207E-08
-3.827907064271E-08
-5.051839579037E-08
-6.007674547898E-08
-7.118105467462E-08
-8.323211972649E-08
-8.699626524702E-08
-1.345836806033E-07
-1.917226050168E-07
-2.718044091689E-07
-3.871813044012E-07
-5.447764338854E-07
-7.419523555004E-07
-9.500081045197E-07
-1.114336105521E-06
-1.163855926672E-06
-1.086476275815E-06
-8.868055163429E-07
-6.406472964998E-07
-4.332405040269E-07
-2.803213700502E-07
-1.211505374615E-07
8.877456626140E-08
3.398891012161E-07
6.142764861692E-07
8.959796793954E-07
9.715104826001E-07
1.025502305417E-06
8.633015762808E-07
5.631817178340E-07
2.501410951094E-07
5.354652531398E-08
6.024640062626E-08
1.342755837753E-07
1.183363537567E-08
-3.622728525463E-07
-9.307834831096E-07
-1.293626175286E-06
-1.367078898747E-06
-1.187671430699E-06
-8.911634632399E-07
-5.882721001084E-07
-3.452811427499E-07
-1.735453001111E-07
-5.900890012783E-08
-3.776091461064E-09
1.295553035136E-08
2.482744414802E-08
1.968141161010E-08
3.515857188531E-09
-1.337190808872E-08
-6.417051685904E-09
1.278791390334E-07
4.144045709714E-07
6.479037415148E-08
1.214850622498E-08
-1.006678625329E-08
-2.173881626147E-08
-2.903944247804E-08
-3.450804564012E-08
-3.616112340192E-08
-8.754736970353E-08
-1.236464248404E-07
-1.755049808461E-07
-2.498218137123E-07
-3.564575773855E-07
-5.038767019564E-07
-6.893797547073E-07
-8.871976336531E-07
-1.047938616018E-06
-1.102574402905E-06
-1.091233876797E-06
-9.512736069310E-07
-7.745264541403E-07
-6.080962333378E-07
-4.416401942762E-07
-2.220224554034E-07
7.271933078306E-08
4.087995942150E-07
7.302721807680E-07
9.685284788132E-07
1.132851409080E-06
1.028459400199E-06
7.681670162548E-07
4.366351856026E-07
1.356760839382E-07
-2.493585518786E-08
3.194127509793E-08
1.437176953690E-07
1.342437059551E-08
-2.009815972007E-07
-8.532567298638E-07
-1.254136138409E-06
-1.352552896554E-06
-1.188151150275E-06
-8.940601036801E-07
-5.932391753375E-07
-3.551233287939E-07
-1.892444220030E-07
-8.029039954371E-08
5.722556062744E-08
4.551675841645E-08
4.689616557135E-08
3.385341153253E-08
1.235570144936E-08
-7.968194740667E-09
-3.256083391517E-09
1.311259982141E-07
4.185602644132E-07
7.174276774399E-08
1.604980238796E-08
-8.222029854375E-09
-2.179345905508E-08
-3.031088312810E-08
-3.371591342302E-08
-2.736525246616E-08
-9.349345887620E-08
-1.178673593693E-07
-1.642238749138E-07
-2.344868910283E-07
-3.348335169802E-07
-4.738899358407E-07
-6.493052709514E-07
-8.357709560418E-07
-9.962516430797E-07
-1.072475949841E-06
-1.122733659211E-06
-1.037102027282E-06
-9.214643810071E-07
-7.969414618213E-07
-6.367167166539E-07
-3.868135279545E-07
-3.892740674818E-08
3.542795138424E-07
7.131109569927E-07
9.342068500444E-07
1.077640297601E-06
9.462952613905E-07
6.835608658647E-07
3.769891593194E-07
1.303265280580E-07
3.332968538030E-08
1.014630595120E-07
1.571481669088E-07
-4.974952765767E-08
-2.976462105851E-07
-9.198920203934E-07
-1.274950875302E-06
-1.342181798891E-06
-1.170075346161E-06
-8.747911645037E-07
-5.751286079205E-07
-3.416384093280E-07
-1.828493143612E-07
-8.499238318304E-08
7.825164840459E-08
5.429658269500E-08
5.455447682688E-08
4.127274700324E-08
2.120683602371E-08
1.779971492688E-09
6.076697931926E-09
1.390052691715E-07
4.210249052947E-07
7.746194774644E-08
1.705930132526E-08
-9.797193106579E-09
-2.432949404578E-08
-3.321768955925E-08
-3.644583460228E-08
-2.625785634944E-08
-1.023212805105E-07
-1.131840701189E-07
-1.507229265267E-07
-2.131353685064E-07
-3.069637455275E-07
-4.397998722115E-07
-6.075858689140E-07
-7.853087477771E-07
-9.421999829354E-07
-1.037721366910E-06
-1.146166879314E-06
-1.122382150184E-06
-1.071129068209E-06
-1.005052762151E-06
-8.980666872192E-07
-6.849502001850E-07
-3.444321402216E-07
7.916870836799E-08
4.904477647529E-07
7.571379675649E-07
9.325530031791E-07
8.360905867326E-07
6.195015726717E-07
3.639368430890E-07
1.669587614001E-07
9.208267370632E-08
1.039526681966E-07
4.049688144136E-08
-2.556296817459E-07
-5.288222178939E-07
-1.061099761002E-06
-1.320002496843E-06
-1.315964427909E-06
-1.118852109326E-06
-8.322341051736E-07
-5.478356772421E-07
-3.245874489371E-07
-1.742268201945E-07
-8.731590821243E-08
9.440949262816E-08
5.922432285574E-08
5.656938122385E-08
4.244637586357E-08
2.386182145136E-08
7.632428077858E-09
1.355118052051E-08
1.427446922539E-07
4.259006062274E-07
8.141950934602E-08
1.826066281405E-08
-1.155349415998E-08
-2.804582293373E-08
-3.657355391277E-08
-3.933364154481E-08
-2.722344294091E-08
-1.111996157061E-07
-1.098993376188E-07
-1.356650433445E-07
-1.869520390555E-07
-2.734514391012E-07
-3.996088043910E-07
-5.584127183201E-07
-7.281744931988E-07
-8.834988237578E-07
-9.918702339115E-07
-1.144074850359E-06
-1.178583101010E-06
-1.191336879113E-06
-1.187462764902E-06
-1.146299627664E-06
-1.001621946308E-06
-7.102351975035E-07
-2.944219614671E-07
1.443018893184E-07
4.586801851028E-07
6.808864500531E-07
6.496443924679E-07
5.080102173117E-07
3.137025410142E-07
1.381325614158E-07
2.273685369370E-08
-7.273069677217E-08
-2.533801978215E-07
-5.871524364619E-07
-8.370301042758E-07
-1.220175514315E-06
-1.348386877064E-06
-1.259520385927E-06
-1.030774836798E-06
-7.570764865183E-07
-5.013058005319E-07
-3.001015700251E-07
-1.625914620735E-07
-8.571166892586E-08
1.079614353189E-07
6.286236361360E-08
5.726405769823E-08
4.329668023483E-08
2.599379709503E-08
1.227638039736E-08
2.237838680549E-08
1.518069147710E-07
4.390780650632E-07
9.175419580359E-08
2.416421654147E-08
-1.153930544989E-08
-3.163839587866E-08
-4.032902132271E-08
-4.094976780681E-08
-2.521937301218E-08
-1.160176856837E-07
-1.059860825509E-07
-1.197233878514E-07
-1.572850831972E-07
-2.312336168064E-07
-3.461955761032E-07
-4.964021359327E-07
-6.640565349026E-07
-8.218548474519E-07
-9.400535300386E-07
-1.116428725097E-06
-1.191794673500E-06
-1.260128424273E-06
-1.312454120877E-06
-1.323531640719E-06
-1.236181105564E-06
-1.002551057025E-06
-6.349622160620E-07
-2.294100141072E-07
7.895679731097E-08
3.117278491300E-07
3.383208391881E-07
2.684606869184E-07
1.303740338968E-07
-4.475649062579E-08
-2.260712057957E-07
-4.194788199587E-07
-6.585431016761E-07
-9.526465040580E-07
-1.120437643407E-06
-1.329737079542E-06
-1.334567320462E-06
-1.174758051272E-06
-9.223037277201E-07
-6.607234194377E-07
-4.358253439001E-07
-2.651299225126E-07
-1.473912699100E-07
-8.032930510903E-08
1.210542903366E-07
6.972581764460E-08
6.152410710829E-08
4.606943232049E-08
2.757929775427E-08
1.540695167696E-08
2.946794310541E-08
1.682740104896E-07
4.565203984283E-07
1.071577915657E-07
3.396244719180E-08
-7.875703778859E-09
-3.310568038050E-08
-4.392531523147E-08
-4.346776784181E-08
-2.353832047645E-08
-1.185903221729E-07
-1.025927790386E-07
-1.073252451116E-07
-1.309196943917E-07
-1.882793449062E-07
-2.881864371335E-07
-4.286682418333E-07
-5.933122768457E-07
-7.559470071094E-07
-8.851923241157E-07
-1.076437836169E-06
-1.174175816207E-06
-1.280450931735E-06
-1.376898240358E-06
-1.425366844319E-06
-1.371524519938E-06
-1.183287705785E-06
-8.835278857945E-07
-5.595285738739E-07
-3.184235082721E-07
-1.310571075669E-07
-7.455668238654E-08
-8.646461035593E-08
-1.755306975540E-07
-3.488676017428E-07
-5.776836607432E-07
-8.201775301401E-07
-1.047978396306E-06
-1.246818377120E-06
-1.303293331807E-06
-1.358290778734E-06
-1.266980774860E-06
-1.065759287518E-06
-8.096510887720E-07
-5.657040993603E-07
-3.686394472429E-07
-2.264715992611E-07
-1.305352357543E-07
-7.441119815279E-08
1.306490899228E-07
7.760316537310E-08
6.773895605747E-08
5.010126253330E-08
3.019093375060E-08
1.816155668716E-08
3.450176713091E-08
1.808774702069E-07
4.706535787705E-07
1.216840772838E-07
4.600143788440E-08
-5.512037469015E-10
-3.188405325731E-08
-4.759142901728E-08
-4.965864226694E-08
-2.915243432642E-08
-1.250729623172E-07
-1.032844196388E-07
-1.029566403931E-07
-1.184449562485E-07
-1.617187171693E-07
-2.447626281440E-07
-3.705232433605E-07
-5.261509139689E-07
-6.900649699566E-07
-8.303263113160E-07
-1.034342406186E-06
-1.144553914044E-06
-1.268005158158E-06
-1.389406639333E-06
-1.470475315770E-06
-1.448628124578E-06
-1.293196427494E-06
-1.047063332051E-06
-8.003353409741E-07
-6.342582353258E-07
-5.179431775427E-07
-4.619136400077E-07
-4.422806002160E-07
-4.973859083660E-07
-6.605497607695E-07
-9.013921132413E-07
-1.147205603525E-06
-1.330470893160E-06
-1.424462425430E-06
-1.371450895024E-06
-1.312673246120E-06
-1.159702147679E-06
-9.472178693940E-07
-7.096766293361E-07
-4.921557662976E-07
-3.192033753861E-07
-1.959676596088E-07
-1.146832931276E-07
-6.948907669573E-08
1.315353369455E-07
7.912583326371E-08
7.081272446185E-08
5.330040348735E-08
3.345700397954E-08
2.083700394358E-08
3.727655952071E-08
1.860633443460E-07
4.867008818338E-07
1.349606721953E-07
5.972713623509E-08
9.380575856995E-09
-2.786185468811E-08
-5.045362991920E-08
-5.809967355513E-08
-4.185069383198E-08
-1.398319882452E-07
-1.143978343683E-07
-1.107214841496E-07
-1.221621127984E-07
-1.567655088445E-07
-2.250156431288E-07
-3.329967527682E-07
-4.731306742498E-07
-6.290358449539E-07
-7.689277993468E-07
-9.762430619761E-07
-1.092246220041E-06
-1.224198161098E-06
-1.355687981970E-06
-1.463530652777E-06
-1.478568381274E-06
-1.357034585851E-06
-1.144725067111E-06
-9.387820375249E-07
-8.070509159929E-07
-7.423969846243E-07
-7.009819318002E-07
-6.839314146195E-07
-7.350967919060E-07
-8.893369602443E-07
-1.110776265115E-06
-1.325777937994E-06
-1.457268273792E-06
-1.473643111503E-06
-1.341125312617E-06
-1.215196684100E-06
-1.035124224064E-06
-8.337120277500E-07
-6.261919303550E-07
-4.385298874352E-07
-2.883032335908E-07
-1.790353101128E-07
-1.047979833627E-07
-6.570288104147E-08
1.287500800136E-07
7.526373410767E-08
6.962659089767E-08
5.420087470786E-08
3.579510685488E-08
2.334479591102E-08
4.039963374717E-08
1.880041604728E-07
5.126322088305E-07
1.496396606551E-07
7.485897894518E-08
2.044763938244E-08
-2.136445353332E-08
-5.039581552915E-08
-6.638683820002E-08
-6.161495938752E-08
-1.747490249843E-07
-1.565495457076E-07
-1.534610649253E-07
-1.643906260342E-07
-1.993265597686E-07
-2.671190923703E-07
-3.701113505417E-07
-5.014781795378E-07
-6.443262932634E-07
-7.647754036485E-07
-9.069350351888E-07
-1.011879375961E-06
-1.144793990814E-06
-1.278523371017E-06
-1.399310940806E-06
-1.447868239542E-06
-1.370480387218E-06
-1.192740126449E-06
-9.999688161024E-07
-8.648891249067E-07
-8.260279990193E-07
-7.985026018374E-07
-8.047123530603E-07
-8.767560184674E-07
-1.025723073190E-06
-1.207738472889E-06
-1.363064624906E-06
-1.436772114432E-06
-1.416990549502E-06
-1.319700330504E-06
-1.215592290251E-06
-1.018411125258E-06
-8.197712866066E-07
-6.267228666609E-07
-4.562714311144E-07
-3.190437898796E-07
-2.133865438577E-07
-1.356305643860E-07
-8.951575284850E-08
1.150511128629E-07
7.030859508502E-08
6.387177506720E-08
5.165422949102E-08
3.652381736441E-08
2.787316817076E-08
4.787743025652E-08
1.965093096616E-07
5.397221769923E-07
1.676938231845E-07
8.967522702224E-08
3.273873937666E-08
-1.362403404451E-08
-4.949374391670E-08
-7.500970239400E-08
-8.991214115102E-08
-2.426763678664E-08
1.015859460350E-08
5.391854136655E-08
9.529943339160E-08
1.226322937357E-07
1.294158622144E-07
1.162280464607E-07
8.998838956645E-08
6.335076661349E-08
1.204925895672E-07
-8.700705002277E-07
-8.467917834366E-07
-9.701786423641E-07
-1.110009433981E-06
-1.246467999192E-06
-1.326283583133E-06
-1.302938345081E-06
-1.177096097246E-06
-1.013172444110E-06
-8.904044597785E-07
-7.483079842493E-07
-6.820720113741E-07
-6.949235768290E-07
-7.945960279213E-07
-9.542952212812E-07
-1.117088723635E-06
-1.233227847741E-06
-1.272557537749E-06
-1.311880319170E-06
5.739977452391E-08
-2.153380656702E-07
-1.647268203341E-07
-1.064626195578E-07
-3.701476747345E-08
2.517581892774E-08
7.227019717569E-08
1.070592894283E-07
1.292379488726E-07
1.384545948346E-07
6.689675067694E-08
6.070055521224E-08
5.512956650358E-08
4.566671336758E-08
3.532689769264E-08
3.155827381130E-08
5.592406105810E-08
2.047604776393E-07
5.613524321463E-07
1.866849453605E-07
1.054854282405E-07
4.482995196552E-08
-5.738687331097E-09
-4.808940427962E-08
-8.242863190936E-08
-1.086525060391E-07
-9.604034528483E-08
-9.091619188357E-08
-6.938542116729E-08
-4.685897078404E-08
-3.681451688613E-08
-4.618393550831E-08
-7.321586748895E-08
-1.096756815414E-07
-1.436463595355E-07
-7.733876094508E-08
-7.831558044995E-07
-7.224952353607E-07
-8.267130504470E-07
-9.638050689435E-07
-1.106631233283E-06
-1.213507158984E-06
-1.244530441732E-06
-1.188108747872E-06
-1.076757179563E-06
-9.758744266458E-07
-8.737591015296E-07
-8.186677472569E-07
-8.365006857177E-07
-9.185761373179E-07
-1.028029060297E-06
-1.117921347713E-06
-1.156414309007E-06
-1.134244815585E-06
-1.190380625559E-06
-1.801585132989E-07
-4.579509353733E-07
-3.803388406248E-07
-2.947450657331E-07
-2.046329049651E-07
-1.256701504053E-07
-6.234674947080E-08
-1.470353197292E-08
1.818554686625E-08
4.193720399536E-08
3.056082667164E-08
4.666304180370E-08
4.386400284318E-08
3.769104446900E-08
3.173490330154E-08
3.426160575006E-08
6.361911305834E-08
2.124418309061E-07
5.748868485949E-07
2.045639440622E-07
1.207064651142E-07
5.741472795335E-08
3.177576290374E-09
-4.460510268471E-08
-8.588952791384E-08
-1.194228955386E-07
-1.202400834081E-07
-1.240813105842E-07
-1.082749355106E-07
-8.676178684465E-08
-7.178711976951E-08
-7.088449258491E-08
-8.659791293892E-08
-1.073461243607E-07
-1.214882029751E-07
-4.643150708829E-08
-6.329090244466E-07
-5.660197817274E-07
-6.490864739316E-07
-7.754668026410E-07
-9.181256568276E-07
-1.043911059284E-06
-1.120425980867E-06
-1.130116586364E-06
-1.088402414757E-06
-1.029082449919E-06
-9.644395112931E-07
-9.111217023569E-07
-9.118130246854E-07
-9.511563229496E-07
-1.002634995529E-06
-1.030540554922E-06
-1.017184257180E-06
-9.644798854028E-07
-9.972800028266E-07
-1.318054914806E-07
-3.772256215004E-07
-3.249242167459E-07
-2.589099205594E-07
-1.846668452961E-07
-1.172539462643E-07
-6.263750929669E-08
-2.482071718267E-08
7.628764766101E-10
2.066055914849E-08
1.170200254412E-08
2.873442472638E-08
3.013279112230E-08
2.821309897600E-08
2.749908056912E-08
3.654590433776E-08
7.236306735823E-08
2.236646420921E-07
5.823316461451E-07
2.189914789658E-07
1.349846108548E-07
7.101627563205E-08
1.390047906156E-08
-3.898929093418E-08
-8.542093405236E-08
-1.245250826444E-07
-1.365609885927E-07
-1.473117310604E-07
-1.380349159549E-07
-1.192506923238E-07
-1.003928251892E-07
-9.081831405847E-08
-9.227011139556E-08
-9.598954204111E-08
-9.201424159214E-08
-1.091174232457E-08
-4.928061873582E-07
-4.161456800147E-07
-4.729824443832E-07
-5.773549135655E-07
-7.089764808507E-07
-8.399222361812E-07
-9.408909215180E-07
-9.986556724472E-07
-1.016889653951E-06
-1.007500191242E-06
-9.910412239227E-07
-9.515428458293E-07
-9.309221624391E-07
-9.220255557252E-07
-9.148905564654E-07
-8.930120952638E-07
-8.503517816910E-07
-7.904052171486E-07
-8.119409212110E-07
-8.608355073556E-08
-2.957401096913E-07
-2.613276165337E-07
-2.136988432309E-07
-1.568803956356E-07
-1.016721066045E-07
-5.783436627277E-08
-3.005462148364E-08
-1.294439151540E-08
5.952493489468E-10
-7.670864340707E-09
9.353706692147E-09
1.466436306217E-08
1.880870563102E-08
2.471759391076E-08
4.003664806382E-08
8.121537777954E-08
2.370420273317E-07
5.874106297502E-07
2.323637464041E-07
1.485597409511E-07
8.507964423836E-08
2.645774169184E-08
-3.119988105105E-08
-8.268170126872E-08
-1.252601165738E-07
-1.453445400707E-07
-1.603393028986E-07
-1.566950200155E-07
-1.415475551268E-07
-1.206517229776E-07
-1.035695623906E-07
-9.323916242505E-08
-8.147863875436E-08
-6.306316421736E-08
1.771181997163E-08
-3.787516306580E-07
-2.940138620489E-07
-3.238969026273E-07
-3.975457197527E-07
-5.045554175814E-07
-6.223356588024E-07
-7.241599073736E-07
-8.022138834220E-07
-8.562189308495E-07
-8.822210229275E-07
-9.053636785510E-07
-8.880955401133E-07
-8.614022574300E-07
-8.214967713770E-07
-7.738921961206E-07
-7.208319897461E-07
-6.680339250653E-07
-6.151701040038E-07
-6.354133040209E-07
-3.159102547836E-08
-2.127537254263E-07
-1.922734727359E-07
-1.615645910910E-07
-1.248187147887E-07
-8.559257408245E-08
-5.338965912095E-08
-3.435737508445E-08
-2.447807613172E-08
-1.735901048807E-08
-2.529306009602E-08
-8.793342134842E-09
7.755975094129E-10
1.082506687984E-08
2.437214680703E-08
4.614090311303E-08
9.103726085671E-08
2.473034911701E-07
5.875040730135E-07
2.417375629715E-07
1.581382200440E-07
9.688381036238E-08
3.976839315822E-08
-1.918353022644E-08
-7.571662315484E-08
-1.233790210036E-07
-1.512656812249E-07
-1.685480795864E-07
-1.698899034334E-07
-1.585135859825E-07
-1.390709777296E-07
-1.193134348158E-07
-1.016254532221E-07
-7.892899154225E-08
-4.736552321868E-08
3.488838442128E-08
-2.956512056705E-07
-2.091041802768E-07
-2.182363752762E-07
-2.620570066422E-07
-3.378545217896E-07
-4.280057533649E-07
-5.137977271161E-07
-5.903288361209E-07
-6.538855501239E-07
-6.926733310392E-07
-7.311109625863E-07
-7.276595242739E-07
-7.111262196948E-07
-6.702735562714E-07
-6.104445717251E-07
-5.469929671280E-07
-4.957715597960E-07
-4.545095806158E-07
-4.802146384721E-07
1.618627075523E-08
-1.432264925829E-07
-1.331023157438E-07
-1.142426071644E-07
-9.336941969019E-08
-7.301570413343E-08
-5.579917191660E-08
-4.492504262936E-08
-3.986003300637E-08
-3.633963028235E-08
-4.179429229983E-08
-2.547955951217E-08
-1.208195976746E-08
3.842245299534E-09
2.512683535175E-08
5.539270117221E-08
1.055255281969E-07
2.587887109537E-07
5.859335667368E-07
2.449746465571E-07
1.653198643801E-07
1.074175703265E-07
5.301136812693E-08
-3.850707204855E-09
-6.244610384508E-08
-1.151716967961E-07
-1.523875708747E-07
-1.735291485817E-07
-1.791159839132E-07
-1.724419837321E-07
-1.582474325977E-07
-1.401176835984E-07
-1.186273243756E-07
-8.932115955655E-08
-5.005148525108E-08
3.401286462956E-08
-2.435184741016E-07
-1.571676508886E-07
-1.543390006473E-07
-1.758650280004E-07
-2.220818886518E-07
-2.818511040252E-07
-3.455442129789E-07
-4.065350866832E-07
-4.593082281022E-07
-4.930775331745E-07
-5.318723432183E-07
-5.310926105341E-07
-5.241756243198E-07
-4.981292368411E-07
-4.502060276083E-07
-3.951658432901E-07
-3.521951809496E-07
-3.230780233418E-07
-3.559743107892E-07
4.938818955204E-08
-9.182104894604E-08
-9.024056070103E-08
-8.199130674342E-08
-7.243282129131E-08
-6.681766875198E-08
-6.384559950728E-08
-6.166137773923E-08
-5.965443949508E-08
-5.616316656724E-08
-5.639368271671E-08
-3.973385288548E-08
-2.181495089671E-08
1.087703239029E-09
2.993562853788E-08
6.742649603643E-08
1.248844573398E-07
2.794766280066E-07
5.874377724730E-07
2.481872050295E-07
1.710665947397E-07
1.152510312672E-07
6.377116630923E-08
1.080756731564E-08
-4.514553328616E-08
-9.877897890095E-08
-1.446139769556E-07
-1.719554385942E-07
-1.825356478893E-07
-1.810977300109E-07
-1.723064423278E-07
-1.579995324874E-07
-1.380074383155E-07
-1.095401741581E-07
-6.904067768736E-08
1.256337743707E-08
-2.177917288708E-07
-1.322206006515E-07
-1.234769671904E-07
-1.327871980860E-07
-1.567040160577E-07
-1.902944580073E-07
-2.296058783067E-07
-2.698119948982E-07
-3.069891885097E-07
-3.318182898864E-07
-3.645488791813E-07
-3.615946970775E-07
-3.558847243563E-07
-3.412186679104E-07
-3.130352142428E-07
-2.771622814677E-07
-2.461487505917E-07
-2.272119820048E-07
-2.624078833524E-07
6.995951981053E-08
-5.841867320681E-08
-6.709357481058E-08
-6.853796093343E-08
-6.689314345013E-08
-6.868666330128E-08
-7.407170594023E-08
-7.895321813059E-08
-7.990587801459E-08
-7.438047889155E-08
-6.773624535099E-08
-4.768831735995E-08
-2.442938581359E-08
4.123159522299E-09
3.727279684371E-08
8.005351509905E-08
1.435783351037E-07
3.077853711658E-07
5.879171554340E-07
2.494565132506E-07
1.742440034007E-07
1.213746388500E-07
7.306190446587E-08
2.423263335620E-08
-2.681958242912E-08
-7.670908898213E-08
-1.266468348874E-07
-1.595963066566E-07
-1.766440401300E-07
-1.802049025499E-07
-1.759579006482E-07
-1.667578122399E-07
-1.519472287304E-07
-1.280793792997E-07
-9.229552427674E-08
-1.978331689859E-08
-2.099645048591E-07
-1.287171020032E-07
-1.167689724726E-07
-1.205814891494E-07
-1.320638063402E-07
-1.466475420072E-07
-1.644509413157E-07
-1.855529825839E-07
-2.080661745063E-07
-2.222366970419E-07
-2.475943403719E-07
-2.425393292085E-07
-2.360336158519E-07
-2.262126848817E-07
-2.120865888573E-07
-1.948196943695E-07
-1.771470379696E-07
-1.653756507819E-07
-1.978604206172E-07
7.692679408563E-08
-4.094130605701E-08
-5.694572621764E-08
-6.604325634321E-08
-7.025140098286E-08
-7.559542702835E-08
-8.336481542803E-08
-9.107972587610E-08
-9.418041137475E-08
-8.744036074477E-08
-7.335028315765E-08
-4.823117502372E-08
-1.992320818723E-08
1.270999947415E-08
4.904071839332E-08
9.424453944343E-08
1.604492944793E-07
3.319282144865E-07
5.801079950481E-07
2.430104971411E-07
1.726361228355E-07
1.246100063538E-07
8.014880362822E-08
3.548743076949E-08
-1.054938317802E-08
-5.401203110267E-08
-1.009929007888E-07
-1.332086864659E-07
-1.557398175167E-07
-1.662449248764E-07
-1.665243290477E-07
-1.611586888012E-07
-1.510539954128E-07
-1.328338142570E-07
-1.053103956538E-07
-4.822299139766E-08
-2.137846823068E-07
-1.439658147877E-07
-1.294462596817E-07
-1.283986974636E-07
-1.342807979768E-07
-1.399386709716E-07
-1.433447257214E-07
-1.485065457495E-07
-1.569716000686E-07
-1.615932531173E-07
-1.830577678894E-07
-1.817650050731E-07
-1.779498831646E-07
-1.714929938703E-07
-1.628727377749E-07
-1.546147200930E-07
-1.477232295945E-07
-1.426221454861E-07
-1.679646410586E-07
7.035273070343E-08
-3.138617271378E-08
-5.021337964641E-08
-6.441386403296E-08
-7.353842019003E-08
-8.120413256861E-08
-8.832720729958E-08
-9.397058509512E-08
-9.610337409129E-08
-9.021483171136E-08
-7.251177652829E-08
-4.367072666142E-08
-1.047105421576E-08
2.606768754428E-08
6.477115167966E-08
1.099153251283E-07
1.748319310498E-07
3.468299651429E-07
5.865509545859E-07
2.466046284059E-07
1.845677729598E-07
1.428210762322E-07
1.032467535052E-07
6.234246921931E-08
2.059235468940E-08
-1.809816787674E-08
-5.607264661073E-08
-8.579232098989E-08
-1.142957882312E-07
-1.364954496970E-07
-1.492525236615E-07
-1.549660478549E-07
-1.565300612846E-07
-1.520706682179E-07
-1.414664026041E-07
-1.173536309879E-07
-6.098943457246E-08
-2.964316891412E-08
-1.329397358381E-08
-6.189728399752E-09
-8.754918641034E-09
-1.279161172652E-08
-1.290553798386E-08
-1.417458475265E-08
-2.442119538369E-08
-4.716881048698E-08
-3.183377320507E-08
-8.897091861328E-09
1.037123386986E-08
2.511135163768E-08
3.717127065162E-08
4.472602209610E-08
4.334548295653E-08
3.890343904943E-08
2.367995193377E-08
-2.585553352756E-08
-6.019026741284E-08
-7.288311488157E-08
-8.331219737992E-08
-8.934051178800E-08
-9.230008118339E-08
-9.266169611967E-08
-9.050222615648E-08
-8.463302180074E-08
-7.458848985675E-08
-6.526023804562E-08
-3.093013351755E-08
9.112043362259E-09
5.070911231607E-08
9.203027044468E-08
1.357753221012E-07
1.980114522685E-07
3.663935748643E-07
5.858261366773E-07
2.320485383525E-07
1.774999191757E-07
1.415121489544E-07
1.096372696618E-07
7.660672654515E-08
4.238442722459E-08
1.084901291892E-08
-1.991936355599E-08
-4.109443773571E-08
-6.408942094422E-08
-8.579666603758E-08
-1.015302703664E-07
-1.103609247444E-07
-1.139575753686E-07
-1.134193548278E-07
-1.082590573709E-07
-9.810416309574E-08
-8.573120172339E-08
-7.445861027438E-08
-6.535134472594E-08
-5.941144763038E-08
-6.027200251286E-08
-6.385569866982E-08
-6.450984239981E-08
-6.317869115350E-08
-6.656703294540E-08
-8.359084609445E-08
-8.532730516896E-08
-6.880949594299E-08
-5.400554805167E-08
-4.342202178711E-08
-3.277477464471E-08
-2.303205768723E-08
-2.077198445755E-08
-2.381086333635E-08
-2.688841091564E-08
-3.307041757912E-08
-4.152916356778E-08
-5.175996749502E-08
-6.135396588717E-08
-6.782861293559E-08
-7.180074626297E-08
-7.341856369618E-08
-6.970994545014E-08
-6.056875852559E-08
-4.823957511908E-08
-3.645023733240E-08
-5.162926315394E-09
3.332534741428E-08
7.505459123433E-08
1.154501143840E-07
1.575845430284E-07
2.169012086974E-07
3.829021167302E-07
5.957114556225E-07
2.287210280782E-07
1.778198455021E-07
1.495825473446E-07
1.256835582865E-07
1.009041787063E-07
7.409447439315E-08
4.948374430441E-08
2.443846536995E-08
8.458906991886E-09
-1.020768056057E-08
-2.946409325685E-08
-4.780431450862E-08
-6.230375445195E-08
-7.209672161926E-08
-7.804369791511E-08
-8.090548372605E-08
-7.997681147943E-08
-7.815094599520E-08
-7.724852811903E-08
-7.501418176232E-08
-7.252288840317E-08
-7.274529298212E-08
-7.341872928860E-08
-7.381268123756E-08
-7.279402794194E-08
-7.398306626241E-08
-8.356982380157E-08
-8.844656359486E-08
-7.120136451890E-08
-5.828147127485E-08
-4.966996465140E-08
-4.035845886787E-08
-3.075370495687E-08
-2.507718216927E-08
-2.334502775921E-08
-2.527936976866E-08
-2.856758036375E-08
-3.247075129673E-08
-3.721385554132E-08
-4.248753433366E-08
-4.522909078983E-08
-4.698541961352E-08
-4.636818979908E-08
-3.983600405121E-08
-2.802148130448E-08
-1.260111799364E-08
3.557497993103E-09
3.291348012021E-08
6.857594430582E-08
1.077413961020E-07
1.459134012066E-07
1.845627735254E-07
2.402131105589E-07
4.024070061731E-07
6.062687718913E-07
2.282863797963E-07
1.800622062395E-07
1.576907265548E-07
1.420636272922E-07
1.257132884632E-07
1.066320295129E-07
9.049025092417E-08
7.117850967584E-08
5.955678336205E-08
4.495092657009E-08
2.880643217944E-08
1.147094371016E-08
-5.670791791797E-09
-2.050750924219E-08
-3.301974617492E-08
-4.278838811177E-08
-4.991043201344E-08
-5.730607145311E-08
-6.350997488537E-08
-6.787182774388E-08
-7.064433730877E-08
-7.260858108555E-08
-7.297100292432E-08
-7.231930419855E-08
-7.160114445552E-08
-7.272623877018E-08
-7.876385527675E-08
-8.566092314845E-08
-6.906652428658E-08
-5.785540746534E-08
-4.916159295903E-08
-4.096486135879E-08
-3.255124543890E-08
-2.504779272194E-08
-1.932601773008E-08
-1.631228285767E-08
-1.578076673384E-08
-1.599380623274E-08
-1.677549818278E-08
-1.695024624208E-08
-1.577120602182E-08
-1.447268468688E-08
-1.009443570451E-08
-1.289368933553E-09
1.151490061614E-08
2.841862210480E-08
4.721944722896E-08
7.567890639807E-08
1.083096928527E-07
1.429414063397E-07
1.759503506827E-07
2.106230017177E-07
2.618919618741E-07
4.208050604433E-07
6.191750366341E-07
2.311150369307E-07
1.833116050040E-07
1.657800347518E-07
1.572454866813E-07
1.493484100703E-07
1.390417452115E-07
1.312301417920E-07
1.173933297532E-07
1.100320954698E-07
9.961791420927E-08
8.662253926127E-08
7.134358469771E-08
5.489403039572E-08
3.722635783282E-08
2.033425834466E-08
5.512808712369E-09
-6.951684397425E-09
-2.006739211505E-08
-3.149418288801E-08
-4.250379226715E-08
-5.096664296943E-08
-5.625293568555E-08
-5.856557561861E-08
-5.858449027500E-08
-5.777033813052E-08
-5.989068285936E-08
-6.443506763404E-08
-7.363637551381E-08
-5.741596051723E-08
-4.639617125685E-08
-3.722368105223E-08
-3.052939606137E-08
-2.323783331013E-08
-1.476437032916E-08
-6.626416317757E-09
3.746525109979E-10
5.841321479290E-09
9.069886618567E-09
1.171655935817E-08
1.560865476806E-08
2.115767169306E-08
2.638746758368E-08
3.430386160678E-08
4.339737704142E-08
5.590379677162E-08
7.241967389800E-08
9.159323291180E-08
1.177175774890E-07
1.474000573596E-07
1.765986390158E-07
2.036226986778E-07
2.334243439843E-07
2.822174379181E-07
4.425855815726E-07
6.457992075750E-07
2.413484847483E-07
1.941825068841E-07
1.804465864013E-07
1.769756378034E-07
1.753069496419E-07
1.736597521535E-07
1.740938595028E-07
1.676799561462E-07
1.649623022463E-07
1.578823437053E-07
1.468649721957E-07
1.348649148891E-07
1.201822603992E-07
1.031445133591E-07
8.498960018078E-08
6.677434435062E-08
4.934548142019E-08
3.375132916869E-08
1.932989319658E-08
4.728395574371E-09
-8.491982763860E-09
-1.934534887858E-08
-2.666491994501E-08
-2.817093040200E-08
-2.845663518239E-08
-3.062542504810E-08
-3.372494709837E-08
-4.512600547507E-08
-3.097758178529E-08
-1.874986679309E-08
-8.161490451767E-09
-4.858093077804E-10
6.464361645354E-09
1.372215057520E-08
2.128878458567E-08
3.139082067942E-08
4.037088120573E-08
4.777897573238E-08
5.393130930960E-08
6.026779559029E-08
6.792533743884E-08
7.723894394914E-08
8.793078704835E-08
9.817868678021E-08
1.095559871928E-07
1.231647964899E-07
1.389287707225E-07
1.618931443431E-07
1.872681061391E-07
2.120945993601E-07
2.341008830351E-07
2.591880011607E-07
3.049797412812E-07
4.719191032022E-07
7.169005538082E-07
2.813227957430E-07
2.326026383371E-07
2.204058165352E-07
2.198206810232E-07
2.207248897794E-07
2.244987479501E-07
2.333313703018E-07
2.351495269743E-07
2.387684032399E-07
2.353361894857E-07
2.268063677654E-07
2.179075101965E-07
2.059373050623E-07
1.897811238617E-07
1.727068823892E-07
1.533032438473E-07
1.313788551505E-07
1.127458218657E-07
9.850938503520E-08
8.405209273561E-08
6.905329017555E-08
5.356641881749E-08
4.144863405375E-08
3.723552281675E-08
3.529102963921E-08
3.189269835769E-08
3.049652902356E-08
1.737916223871E-08
2.773851274898E-08
3.895243209198E-08
5.246082148238E-08
6.345821956586E-08
7.186497950440E-08
7.766901094688E-08
8.388996132316E-08
9.481598417359E-08
1.055849454544E-07
1.148222954419E-07
1.238080634488E-07
1.312390126502E-07
1.379462650431E-07
1.479808252275E-07
1.618468194511E-07
1.743587210763E-07
1.851222360953E-07
1.947775774305E-07
2.062052971245E-07
2.246435360533E-07
2.454611100326E-07
2.653642357987E-07
2.845750013142E-07
3.064630284038E-07
3.491138915807E-07
5.195669470884E-07
9.965687049934E-07
4.676868381309E-07
4.062166638696E-07
3.870443887743E-07
3.846554060507E-07
3.832254767564E-07
3.835101781095E-07
3.936542358778E-07
4.079630288188E-07
4.230171747907E-07
4.254178033407E-07
4.188604326799E-07
4.135092815677E-07
4.034307660537E-07
3.882831604367E-07
3.730711188057E-07
3.572158181951E-07
3.343536749204E-07
3.106635171857E-07
2.954893522081E-07
2.911225475094E-07
2.842834190303E-07
2.702258991641E-07
2.543025630724E-07
2.483649138289E-07
2.432158297627E-07
2.365422455210E-07
2.352446922806E-07
2.234860159901E-07
2.292451050728E-07
2.327091821694E-07
2.436229404782E-07
2.635560950660E-07
2.785793928743E-07
2.845290666224E-07
2.861916425012E-07
2.947827965430E-07
3.018913544329E-07
3.069641757140E-07
3.143880070212E-07
3.223485867796E-07
3.250571442814E-07
3.276217753926E-07
3.391052030934E-07
3.585359932623E-07
3.740603023475E-07
3.816568655435E-07
3.875153813642E-07
4.013778751500E-07
4.167725931874E-07
4.320298969252E-07
4.515702929321E-07
4.789989134957E-07
5.241817774171E-07
7.033448599821E-07
5.179782419037E-07
3.918410506225E-07
3.622162973145E-07
3.438064640237E-07
3.313855347383E-07
3.215032749616E-07
3.123725698967E-07
3.077941303325E-07
2.924284130770E-07
2.839869514170E-07
2.672029335155E-07
2.463936902349E-07
2.290347770851E-07
2.169634471046E-07
2.033493950605E-07
1.854722862018E-07
1.681803319744E-07
1.530246792069E-07
1.385336345272E-07
1.243095309135E-07
1.125647576539E-07
9.980790162170E-08
8.251122392037E-08
6.484357443317E-08
5.333752966318E-08
4.705618010037E-08
3.899276833807E-08
1.746400477942E-08
2.399683238831E-08
2.572691470798E-08
2.920961951645E-08
3.474669495747E-08
4.453038748236E-08
5.497588121997E-08
6.228995941296E-08
7.070787098931E-08
8.797034274240E-08
1.136655589574E-07
1.403558297087E-07
1.644017781228E-07
1.912607870349E-07
2.215288757535E-07
2.522495136822E-07
2.813593489215E-07
3.097772497961E-07
3.325872246900E-07
3.433477190267E-07
3.632613584403E-07
3.738679589300E-07
3.902414003787E-07
4.023703564740E-07
4.102960145982E-07
4.261299712485E-07
4.740482005714E-07
8.647477706463E-07
3.952692114599E-07
2.681797294700E-07
2.399733737073E-07
2.268475445870E-07
2.152905247605E-07
2.028418344223E-07
1.896287227412E-07
1.819430716736E-07
1.645371516269E-07
1.576143802504E-07
1.472739074392E-07
1.336589056564E-07
1.179539200591E-07
1.046961935426E-07
9.349592228928E-08
8.164514490296E-08
6.852942227452E-08
5.552160483339E-08
4.163708496262E-08
2.845979410603E-08
1.921503242528E-08
1.103000742001E-08
2.326293027491E-09
-7.240362627252E-09
-1.729740626685E-08
-2.576782018351E-08
-3.346860087875E-08
-5.657305726812E-08
-4.678021068713E-08
-4.593111385287E-08
-4.616309768624E-08
-4.474888650169E-08
-3.853004305411E-08
-3.024126032919E-08
-2.182283761057E-08
-1.390430811092E-08
-5.050066659403E-09
8.611247956510E-09
2.673885286777E-08
4.576363734479E-08
6.615052849819E-08
8.926311623219E-08
1.125534807618E-07
1.369278642695E-07
1.640293227683E-07
1.895349370604E-07
2.080321040269E-07
2.376172072523E-07
2.506003365575E-07
2.663317040418E-07
2.800998118933E-07
2.897478800583E-07
3.019607792450E-07
3.411182925110E-07
6.741431124205E-07
3.664794734007E-07
2.398296209330E-07
2.069014921829E-07
1.898516266904E-07
1.747296373455E-07
1.575741627566E-07
1.405255843618E-07
1.301483027324E-07
1.094218721336E-07
1.013773801265E-07
9.326785352555E-08
8.526080614328E-08
7.656903194144E-08
6.878132758404E-08
6.214266796133E-08
5.648817829447E-08
5.095934717164E-08
4.465868841647E-08
3.755759427564E-08
3.022155085534E-08
2.505513315420E-08
2.076364674673E-08
1.739665089491E-08
1.474417553174E-08
1.141002270149E-08
6.764047952098E-09
7.839085612324E-10
-2.568242535027E-08
-1.005467583211E-08
-8.035978371603E-09
-8.231648888432E-09
-8.923269006047E-09
-7.897222710686E-09
-6.518845038444E-09
-4.961781529345E-09
-3.795274533220E-09
-3.298051056158E-09
-2.015146215358E-09
1.422506748787E-09
7.561336609052E-09
1.686661048570E-08
2.948936581467E-08
4.516614861650E-08
6.379731499130E-08
8.654015118837E-08
1.108156373391E-07
1.327837610572E-07
1.700901132553E-07
1.924833161358E-07
2.163749812957E-07
2.368111414737E-07
2.533673037072E-07
2.720563475767E-07
3.134522640902E-07
6.281060813537E-07
3.479030061523E-07
2.255168969333E-07
1.884530997971E-07
1.658020253011E-07
1.450759528135E-07
1.231348335943E-07
1.019874389318E-07
8.974002730835E-08
6.675833991168E-08
5.889363735205E-08
5.312626113795E-08
5.006002276409E-08
4.832558853952E-08
4.884556955725E-08
4.940594420323E-08
5.119389008122E-08
5.354159997222E-08
5.524481957010E-08
5.547391619703E-08
5.489587504580E-08
5.405324270164E-08
5.361345759360E-08
5.448238842505E-08
5.682325060554E-08
5.878094982443E-08
5.961064430185E-08
5.718378826968E-08
2.670046102802E-08
4.976217377095E-08
5.481067800402E-08
5.609936209625E-08
5.511271341991E-08
5.235729956434E-08
4.804681297039E-08
4.228684541046E-08
3.470996066985E-08
2.479837053347E-08
1.425179055717E-08
2.824332179031E-09
-6.031951740715E-09
-1.085025569581E-08
-1.071814541119E-08
-5.617967319292E-09
5.152362940404E-09
2.124546818553E-08
4.225645373146E-08
6.469265000529E-08
1.069391341252E-07
1.376526829733E-07
1.719894303071E-07
2.022032062821E-07
2.281994022179E-07
2.555494576341E-07
3.016404024063E-07
6.067060845835E-07
3.350900232052E-07
2.124316666481E-07
1.715198582273E-07
1.431700999328E-07
1.160855839134E-07
8.864660477213E-08
6.462677540190E-08
5.132070073094E-08
2.940805400535E-08
2.385780766823E-08
2.140808571995E-08
2.295979148008E-08
2.860177815347E-08
3.697743316051E-08
4.564791255288E-08
5.505865726405E-08
6.435178568668E-08
7.265086041681E-08
7.989949942696E-08
8.527556079394E-08
8.909918765273E-08
9.246430126601E-08
9.614708208167E-08
1.011735133201E-07
1.071167165340E-07
1.118330949775E-07
1.132542632937E-07
7.675281759278E-08
1.084821665587E-07
1.173846251110E-07
1.218591324822E-07
1.225478637452E-07
1.193801945629E-07
1.128700509639E-07
1.023082026546E-07
8.735923039073E-08
6.845309776422E-08
4.656053202143E-08
2.225322937864E-08
-1.164671207805E-09
-2.140245569950E-08
-3.634688613809E-08
-4.380561131829E-08
-4.354629483507E-08
-3.532707087247E-08
-1.921099228931E-08
9.212694345024E-10
4.404623270456E-08
8.109269138391E-08
1.244217460765E-07
1.650379825151E-07
2.016545470249E-07
2.383476200607E-07
2.894464123683E-07
5.903629957171E-07
3.250757487326E-07
1.985062651743E-07
1.524895342866E-07
1.191431775281E-07
8.643815260965E-08
5.437751664019E-08
2.768989460909E-08
1.467323902325E-08
-3.835631830982E-09
-5.560759394549E-09
-3.747018584432E-09
3.477697426740E-09
1.592970381427E-08
3.045377756083E-08
4.546468002447E-08
6.152893582361E-08
7.655092996887E-08
9.033349745502E-08
1.028836869427E-07
1.136631973916E-07
1.217140203332E-07
1.277586869950E-07
1.326297243103E-07
1.391289821341E-07
1.473279782512E-07
1.535043389687E-07
1.568485082152E-07
1.111204639979E-07
1.520388005453E-07
1.653968431298E-07
1.739071726844E-07
1.785147571597E-07
1.781661878841E-07
1.726258559699E-07
1.607785225139E-07
1.426951829025E-07
1.184420166096E-07
8.779617396083E-08
5.301403401369E-08
1.737599496864E-08
-1.702685311085E-08
-4.679616460808E-08
-6.851863768607E-08
-8.012446431376E-08
-8.134314747614E-08
-7.227796896344E-08
-5.673892953803E-08
-1.554540081204E-08
2.524296717512E-08
7.434834443973E-08
1.235811234169E-07
1.704420417755E-07
2.164492697186E-07
2.741592546262E-07
5.718536710757E-07
3.161455141231E-07
1.839197848100E-07
1.335408866541E-07
9.571503561781E-08
5.982436336623E-08
2.489117919875E-08
-4.013280349891E-09
-1.752857208477E-08
-3.078555098477E-08
-2.777755799730E-08
-2.104362779461E-08
-8.686137042528E-09
8.207107588705E-09
2.663413695415E-08
4.582906711842E-08
6.597384136895E-08
8.585009786370E-08
1.040720127370E-07
1.200869114151E-07
1.331185798253E-07
1.449952269688E-07
1.533659769117E-07
1.581706321912E-07
1.638521109298E-07
1.709371780209E-07
1.759052764824E-07
1.792249044784E-07
1.201943479116E-07
1.710425386747E-07
1.891308909034E-07
2.014593906291E-07
2.106242493535E-07
2.162231382496E-07
2.154879923275E-07
2.062134430934E-07
1.889212983925E-07
1.628745136593E-07
1.284399235096E-07
8.800614288843E-08
4.449225682531E-08
4.966775585043E-10
-4.113527186294E-08
-7.635771854944E-08
-1.010101732287E-07
-1.124768694631E-07
-1.117139743848E-07
-1.021783783755E-07
-6.592264198414E-08
-2.544376092848E-08
2.640079240355E-08
8.177610398008E-08
1.368309943745E-07
1.922857275645E-07
2.564214173799E-07
5.520280922884E-07
3.098692333362E-07
1.724509295623E-07
1.183487190334E-07
7.779264142938E-08
4.006569858094E-08
4.849571960553E-09
-2.477499580614E-08
-3.984025488836E-08
-4.975863795603E-08
-4.331464198587E-08
-3.232383805320E-08
-1.727865569006E-08
-2.327958930046E-10
1.768340402587E-08
3.607351408491E-08
5.616278783517E-08
7.732526932204E-08
1.117166023060E-07
1.554794560801E-07
1.767136669061E-07
1.899179286253E-07
1.997865779959E-07
2.038362380972E-07
2.056239356779E-07
2.066696412732E-07
2.048107874570E-07
2.004343775479E-07
1.080904588931E-07
1.628458328275E-07
1.904233927116E-07
2.108113984394E-07
2.264488158933E-07
2.396343085785E-07
2.473907318816E-07
2.449260250296E-07
2.313604531623E-07
2.016816159867E-07
1.483500668790E-07
1.051612715033E-07
6.156729257268E-08
1.524874282496E-08
-3.037321910060E-08
-7.291687716745E-08
-1.072896637803E-07
-1.284803981417E-07
-1.351818783998E-07
-1.305237140088E-07
-1.010247330678E-07
-6.319060725748E-08
-1.108988210090E-08
4.764762961509E-08
1.085674925359E-07
1.703857616858E-07
2.424731884309E-07
5.371647474027E-07
3.036431701906E-07
1.631196119328E-07
1.054564132368E-07
6.233585216075E-08
2.524080999853E-08
-7.187969062781E-09
-3.232606600303E-08
-4.521489819918E-08
-5.951775006245E-08
-4.961957895218E-08
-3.260391427949E-08
-1.260229765353E-08
7.855151946482E-09
2.707148196774E-08
4.544560306294E-08
6.653665058402E-08
9.056927496293E-08
1.667707629876E-07
2.086960367146E-08
4.863161054276E-08
5.701668154941E-08
6.235726492958E-08
6.550593216099E-08
6.829515642024E-08
7.295557743833E-08
7.908462694726E-08
8.582024500651E-08
1.011434573416E-07
1.132202790490E-07
1.256598108526E-07
1.374428274725E-07
1.485233056599E-07
1.610360646233E-07
1.735402069825E-07
1.804521327330E-07
1.759968478458E-07
1.326479096942E-07
2.107064892236E-07
1.593908437392E-07
1.156981072405E-07
6.748532849507E-08
1.708650470712E-08
-3.364658515393E-08
-8.038511372403E-08
-1.165853704400E-07
-1.375612229699E-07
-1.430423131116E-07
-1.176514176793E-07
-8.710925336955E-08
-4.061765932759E-08
1.451411738004E-08
7.537857390599E-08
1.406937841249E-07
2.194569761811E-07
5.171094034954E-07
2.978482314151E-07
1.569996747065E-07
9.687617663921E-08
5.265906314488E-08
1.666727621096E-08
-1.300544850488E-08
-3.416703219907E-08
-4.424404823397E-08
-5.487414167015E-08
-4.537208632867E-08
-2.804010064305E-08
-8.013934538737E-09
1.046344075131E-08
2.511973991382E-08
3.741470612552E-08
5.364831185488E-08
7.602766858711E-08
1.638210359660E-07
-8.697645619890E-09
2.491447716374E-08
2.926133876375E-08
2.590945342217E-08
1.935916108293E-08
1.264859755329E-08
7.645571978656E-09
3.800314168318E-09
3.103263608649E-10
7.079819080063E-09
2.101434932821E-08
3.866758512623E-08
5.841668713252E-08
7.827975781360E-08
9.796694157096E-08
1.180798402422E-07
1.354082972749E-07
1.425014414966E-07
1.019482627436E-07
2.129614270242E-07
1.654986931189E-07
1.314594061906E-07
9.258948128688E-08
4.863954735516E-08
8.524938095415E-10
-4.731256953089E-08
-9.027944484789E-08
-1.209397774341E-07
-1.350464652455E-07
-1.207662988939E-07
-9.616864929826E-08
-5.574677648186E-08
-5.569828134015E-09
5.226823344554E-08
1.178176734123E-07
1.999451742574E-07
4.999205710457E-07
2.856340488682E-07
1.496732524365E-07
9.020809355974E-08
4.676270144432E-08
1.252557362857E-08
-1.429699588539E-08
-3.160094492970E-08
-3.824036261264E-08
-4.228815739949E-08
-3.250405883231E-08
-1.784888975206E-08
-1.772972532840E-09
1.235614398555E-08
2.165654197345E-08
2.763028326759E-08
3.800838545404E-08
5.693053702457E-08
1.547111190824E-07
-5.779873459183E-08
-2.187787782049E-08
-2.437668535963E-08
-4.103373275570E-08
-6.617779681498E-08
-9.007064347607E-08
-1.070468995919E-07
-1.189729577556E-07
-1.287546776542E-07
-1.269827805671E-07
-1.115525389257E-07
-8.981257739290E-08
-6.151133214390E-08
-2.949418804602E-08
2.578772927894E-09
3.275946444184E-08
5.800569435808E-08
7.509331843173E-08
4.067805048531E-08
1.947504205277E-07
1.550659691960E-07
1.344402605209E-07
1.093087647719E-07
7.698691322222E-08
3.735156219049E-08
-6.842583019222E-09
-5.069161484827E-08
-8.750445623276E-08
-1.108744948426E-07
-1.112781824867E-07
-9.470086064579E-08
-6.163302773890E-08
-1.825830672841E-08
3.366847954494E-08
9.523665831951E-08
1.762044100521E-07
4.748709228033E-07
2.706283372102E-07
1.403213949462E-07
8.474200913668E-08
4.434825194353E-08
1.282709763018E-08
-9.940798200849E-09
-2.332515003372E-08
-2.822620822930E-08
-2.637772356887E-08
-1.648694736325E-08
-5.734016364603E-09
3.287469175134E-09
9.380121830542E-09
1.161373777732E-08
1.097675503232E-08
1.487072199364E-08
2.851261591585E-08
1.370523012258E-07
-1.285572050985E-07
-9.824490147975E-08
-1.160521073436E-07
-1.528657052598E-07
-2.044580309898E-07
-2.548605363629E-07
-2.908649035859E-07
-3.119101041509E-07
-3.253831810596E-07
-3.263535473684E-07
-3.052780055584E-07
-2.736357307791E-07
-2.319617341966E-07
-1.837640194543E-07
-1.328728246363E-07
-8.497245646306E-08
-4.769432467761E-08
-2.065476414886E-08
-4.870366355613E-08
1.523245395130E-07
1.233455872280E-07
1.190224768082E-07
1.106225210841E-07
9.492196507810E-08
6.877853323934E-08
3.348112037484E-08
-6.366598190849E-09
-4.394596869073E-08
-7.301454720757E-08
-8.857850885585E-08
-8.223523336758E-08
-5.867174729293E-08
-2.354880665612E-08
2.048274923934E-08
7.524115697525E-08
1.529503599964E-07
4.550310414287E-07
2.605855652116E-07
1.296820263256E-07
7.919022911260E-08
4.356064043099E-08
1.736091124796E-08
-3.221613524988E-10
-1.057204534373E-08
-1.638440900868E-08
-9.857774182929E-09
-1.745663571944E-09
4.810010268266E-09
5.802365014896E-09
5.701114164844E-10
-8.152760533473E-09
-1.672415898136E-08
-1.994728028172E-08
-1.241942626724E-08
1.064567397566E-07
-2.303274273213E-07
-2.172274780480E-07
-2.617343718275E-07
-3.276305323631E-07
-4.100333582641E-07
-4.912800227084E-07
-5.540948447490E-07
-5.899170899093E-07
-6.059712731913E-07
-6.082335588732E-07
-5.756008739552E-07
-5.288477012482E-07
-4.704345676473E-07
-4.023051484673E-07
-3.248223396724E-07
-2.497579171455E-07
-1.891207629196E-07
-1.453874708165E-07
-1.668755459428E-07
8.385401047063E-08
6.709066244578E-08
8.208947550673E-08
9.415226956444E-08
9.868829725816E-08
8.932555702294E-08
6.671692962546E-08
3.610417955929E-08
2.654126689044E-09
-2.670319059419E-08
-5.481870172228E-08
-5.913748944618E-08
-4.782987667187E-08
-2.289454108365E-08
1.199069419618E-08
5.959782732240E-08
1.336164978854E-07
4.437773222691E-07
2.572998508309E-07
1.222719429522E-07
7.477440484070E-08
4.502174910585E-08
2.441362620418E-08
1.098154284024E-08
3.288516460772E-09
-4.157531689039E-09
5.121975980333E-09
8.808925722357E-09
1.010243471905E-08
3.934420541524E-09
-1.237433474919E-08
-3.422512357398E-08
-5.399562533600E-08
-6.693883010146E-08
-7.104063833538E-08
5.349093360749E-08
-3.737143817688E-07
-3.871460121986E-07
-4.682950896138E-07
-5.685578269218E-07
-6.776347488298E-07
-7.800581559192E-07
-8.644702499776E-07
-9.181946535657E-07
-9.427161116202E-07
-9.532349867441E-07
-9.159283418928E-07
-8.630571036656E-07
-7.922739787163E-07
-7.027221680422E-07
-5.948583946548E-07
-4.849446187130E-07
-3.878647229628E-07
-3.131683913858E-07
-3.206867895671E-07
-8.287156309710E-09
-1.275421547476E-08
2.480157808355E-08
5.870625216400E-08
8.448101660687E-08
9.451915179632E-08
8.875338736837E-08
7.137973123340E-08
4.568053027611E-08
2.090603737898E-08
-1.562100317147E-08
-2.761605820484E-08
-2.875805377269E-08
-1.601565688652E-08
8.461188720918E-09
4.703536777742E-08
1.139984469951E-07
4.311803215070E-07
2.530008834297E-07
1.173591834610E-07
7.147570129472E-08
4.610940318342E-08
3.116773993061E-08
2.209782083313E-08
1.725487463375E-08
7.684803409431E-09
1.829508079033E-08
1.560677672235E-08
1.025903117975E-08
-2.867820819004E-09
-2.727753996691E-08
-6.016025576286E-08
-9.535439866981E-08
-1.249017852625E-07
-1.486213968740E-07
-2.220888789377E-08
-5.559257563007E-07
-5.977396185454E-07
-7.162217416534E-07
-8.428988531281E-07
-9.598780414082E-07
-1.056487506565E-06
-1.134817972333E-06
-1.193682144165E-06
-1.239721936861E-06
-1.285784482158E-06
-1.266916351491E-06
-1.233861982469E-06
-1.170757719255E-06
-1.074968342364E-06
-9.491367234175E-07
-8.069810046556E-07
-6.659852535460E-07
-5.462364118357E-07
-5.247475957391E-07
-1.279138096715E-07
-1.170165950187E-07
-5.413193341289E-08
5.246597415577E-09
5.448092964772E-08
8.636698097906E-08
9.968172856432E-08
9.692967434053E-08
8.185717743574E-08
6.406786289500E-08
2.243971730937E-08
6.872022441173E-09
-4.203411813233E-09
-4.704723815062E-09
7.407962585094E-09
3.571970114060E-08
9.444220934797E-08
4.164186698261E-07
2.443542219980E-07
1.118796461368E-07
6.902818665466E-08
4.802110015866E-08
3.801112968184E-08
3.350265473182E-08
3.123538680726E-08
1.995707723455E-08
3.267677415634E-08
2.410697848120E-08
1.187444915502E-08
-8.389085518789E-09
-3.963560438528E-08
-8.084392327651E-08
-1.309861760416E-07
-1.815061780635E-07
-2.326343124381E-07
-1.051067277386E-07
-7.559522905344E-07
-8.129484891848E-07
-9.440369373216E-07
-1.061004821384E-06
-1.145449139967E-06
-1.194818657489E-06
-1.228883871643E-06
-1.269064039099E-06
-1.338490959123E-06
-1.452686697094E-06
-1.493796883709E-06
-1.526601608935E-06
-1.516743052866E-06
-1.452205711143E-06
-1.339358092994E-06
-1.188375289431E-06
-1.016331423564E-06
-8.503028894363E-07
-7.908240791012E-07
-2.857781495689E-07
-2.458766621560E-07
-1.486017533176E-07
-5.936456517294E-08
1.597281937774E-08
7.017746983628E-08
1.031779529902E-07
1.154733467798E-07
1.116541487144E-07
1.021210524494E-07
5.712283504534E-08
3.959784531703E-08
2.136840756929E-08
9.708834837044E-09
9.852045236145E-09
2.761133581398E-08
7.755664466994E-08
4.019998076639E-07
2.365076416519E-07
1.049497648169E-07
6.643205784514E-08
5.001184866963E-08
4.393211468312E-08
4.265939398472E-08
4.349668607672E-08
3.152236175704E-08
4.834569216794E-08
3.671956869129E-08
1.958131775956E-08
-6.430571475517E-09
-4.200916038942E-08
-9.061756509638E-08
-1.549450264421E-07
-2.288789246170E-07
-3.146243879781E-07
-1.875086928989E-07
-9.482936468319E-07
-9.896927077286E-07
-1.080736975031E-06
-1.123858559511E-06
-1.114142665752E-06
-1.066008152097E-06
-1.018589464639E-06
-1.023618345807E-06
-1.109876662946E-06
-1.313826942030E-06
-1.448517356381E-06
-1.600200539348E-06
-1.697582854477E-06
-1.719157709410E-06
-1.664901312555E-06
-1.546429892389E-06
-1.381933852729E-06
-1.192956855541E-06
-1.104065976966E-06
-4.767802143535E-07
-3.983455442091E-07
-2.578977069297E-07
-1.343354733258E-07
-3.234674069956E-08
4.636016677589E-08
9.960550815029E-08
1.277266029889E-07
1.356289706250E-07
1.339811597004E-07
8.649822665263E-08
6.884078168531E-08
4.517388312410E-08
2.487160170056E-08
1.451170193879E-08
2.129684092653E-08
6.106563978793E-08
3.866574448798E-07
2.310838701525E-07
9.796677126755E-08
6.255481174922E-08
5.062786865106E-08
4.782932081447E-08
4.915779946894E-08
5.222587941707E-08
5.311576708149E-08
1.101361727123E-07
1.084993549555E-07
1.003153743689E-07
8.593284905139E-08
6.529691727280E-08
3.089424003321E-08
-2.091309078644E-08
-8.502012055841E-08
-1.674177899715E-07
-5.208025389271E-08
-1.051874089680E-06
-1.073632010011E-06
-1.063829085621E-06
-9.708867956315E-07
-8.147688691757E-07
-6.348172827702E-07
-4.952255677163E-07
-4.557977350646E-07
-5.384382725767E-07
-8.213048166373E-07
-1.038477734113E-06
-1.310921990504E-06
-1.552859723513E-06
-1.714610599428E-06
-1.780889191799E-06
-1.760338869991E-06
-1.669227171271E-06
-1.506579803466E-06
-1.390461562050E-06
-5.150784145831E-07
-3.974996411200E-07
-2.317543295867E-07
-8.893972314019E-08
2.412066468256E-08
1.082260010063E-07
1.645350338890E-07
1.938981975359E-07
1.994614216098E-07
1.893570832939E-07
1.120259327789E-07
9.325135876071E-08
6.550946617238E-08
3.832471397422E-08
1.938754798214E-08
1.611911071931E-08
4.691776779292E-08
3.697089638926E-07
2.264045220828E-07
8.960331683371E-08
5.713886288112E-08
4.872945641394E-08
4.949980227161E-08
5.294830621569E-08
5.678480478584E-08
8.047603982775E-08
-3.621073023916E-08
-6.603214155317E-08
-1.137358981032E-07
-1.769200778631E-07
-2.586924626822E-07
-3.678626629563E-07
-5.088732635268E-07
-6.782200569497E-07
-8.688941090690E-07
-9.984502230940E-07
-1.126803698051E-06
-1.124945024737E-06
-9.982843996846E-07
-7.736957177515E-07
-5.120969162880E-07
-2.799568115570E-07
-1.375546316930E-07
-1.054771407157E-07
-1.749476051726E-07
-3.143871693157E-07
-5.338752647617E-07
-8.149246580633E-07
-1.118515266226E-06
-1.393202626926E-06
-1.594562179859E-06
-1.713512443006E-06
-1.751512641725E-06
-1.682660513449E-06
-1.521664465497E-06
-1.319257774621E-06
-1.054041257296E-06
-7.786877396742E-07
-5.322983853650E-07
-3.309702840993E-07
-1.749469284330E-07
-5.799267830752E-08
2.479935370376E-08
7.435001950618E-08
9.003618405812E-08
1.355190163971E-07
1.105911867249E-07
8.033802804046E-08
4.833035323194E-08
2.270491426566E-08
1.249550136526E-08
3.555303970937E-08
3.539897773211E-07
2.216942408018E-07
8.142476187667E-08
5.054745026361E-08
4.477125836724E-08
4.775597925032E-08
5.332137312649E-08
5.654454450089E-08
8.448350708237E-08
-2.426174996087E-08
-4.857333309917E-08
-9.112786702391E-08
-1.517091410123E-07
-2.354355589695E-07
-3.497454678157E-07
-4.983963838333E-07
-6.739807879802E-07
-8.590774274953E-07
-9.917507665871E-07
-1.122617106430E-06
-1.038052362369E-06
-7.983875361031E-07
-4.787459140290E-07
-1.881414803674E-07
-2.074716801680E-09
6.559951514968E-08
6.338344007287E-08
4.820988521223E-08
4.739524854608E-08
1.770608656389E-08
-1.031356384276E-07
-3.439510202854E-07
-6.721039958561E-07
-1.022685843403E-06
-1.332574500670E-06
-1.561559228030E-06
-1.666613153656E-06
-1.622839059437E-06
-1.457149772676E-06
-1.196080689934E-06
-9.010251638490E-07
-6.231204212182E-07
-3.912770635493E-07
-2.134952175456E-07
-8.069902237390E-08
1.646987674711E-08
7.866581412099E-08
1.005824560620E-07
1.453073385797E-07
1.201302135388E-07
8.944292401273E-08
5.486164693951E-08
2.471385325796E-08
8.207906851502E-09
2.816952914744E-08
3.431408604156E-07
2.192436053744E-07
7.697458602467E-08
4.536249324531E-08
3.910221961907E-08
4.263267252102E-08
4.900336962868E-08
5.325573080225E-08
7.908679018199E-08
-3.228449522783E-08
-6.001832167821E-08
-1.037481210252E-07
-1.669174676133E-07
-2.568657328835E-07
-3.831238666945E-07
-5.497578137626E-07
-7.401781949386E-07
-9.197322815615E-07
-1.008131248093E-06
-1.080351312672E-06
-9.114088291352E-07
-6.051482050677E-07
-2.776541688590E-07
-7.081365167733E-08
-3.791923933696E-08
-1.149931623364E-07
-1.773339570384E-07
-1.173117559922E-07
9.629154463024E-08
3.694549616078E-07
5.341472156475E-07
4.849636463686E-07
2.182341630158E-07
-2.014449964533E-07
-6.771797349856E-07
-1.112052919153E-06
-1.428093288741E-06
-1.564989343005E-06
-1.541375442821E-06
-1.348302182749E-06
-1.068722328894E-06
-7.684102988739E-07
-4.997813347598E-07
-2.880213625980E-07
-1.318219403648E-07
-1.959805859177E-08
5.578985414251E-08
9.062305122538E-08
1.444016130848E-07
1.235546943436E-07
9.472980773723E-08
5.848527175615E-08
2.467188226831E-08
4.248659944850E-09
2.306109125760E-08
3.387088613680E-07
2.148803205647E-07
7.290767985199E-08
4.001731230940E-08
3.236700511778E-08
3.510760711713E-08
4.041384308710E-08
4.428022174108E-08
6.892366059518E-08
-4.335706114115E-08
-7.752765770657E-08
-1.264959169337E-07
-1.937588474415E-07
-2.894990985136E-07
-4.261328257553E-07
-6.073602104730E-07
-8.083542033637E-07
-9.779994328166E-07
-1.021010454115E-06
-1.038170766430E-06
-8.041021981336E-07
-4.790422808224E-07
-2.062928867278E-07
-1.262892228238E-07
-2.394093721617E-07
-4.143820220559E-07
-5.067034856490E-07
-3.972198008026E-07
-2.336376303042E-08
5.194971696069E-07
9.621596653830E-07
1.119016689482E-06
9.649700616460E-07
5.777642171003E-07
5.066997117628E-08
-5.211859084561E-07
-1.026619715053E-06
-1.358561345091E-06
-1.505148677724E-06
-1.431590577039E-06
-1.209193800227E-06
-9.141892835165E-07
-6.219334684336E-07
-3.768006615700E-07
-1.919332998626E-07
-6.191805892358E-08
2.534411609321E-08
7.189264175495E-08
1.348477162575E-07
1.205428746905E-07
9.544605309967E-08
5.976598474958E-08
2.368472393915E-08
2.996307775632E-10
1.768322222058E-08
3.333514305647E-07
2.042799603187E-07
6.733432967100E-08
3.455053368768E-08
2.555752415556E-08
2.585929857929E-08
2.808073464416E-08
2.930233114081E-08
5.162741675504E-08
-5.593280296720E-08
-9.505008054948E-08
-1.527134252837E-07
-2.290242998693E-07
-3.321321322774E-07
-4.756955541575E-07
-6.648102873304E-07
-8.716982788876E-07
-1.033498624246E-06
-1.041140136556E-06
-1.018741121122E-06
-7.438718600344E-07
-4.253064909504E-07
-2.148849491399E-07
-2.139975104331E-07
-3.653923198095E-07
-5.144273671432E-07
-5.700003725555E-07
-4.517008989244E-07
-5.954636118030E-08
5.918284405296E-07
1.170600329234E-06
1.436108730047E-06
1.357777033628E-06
1.047546264231E-06
5.935246490385E-07
3.201999788459E-08
-5.713454120429E-07
-1.067782402699E-06
-1.371013198921E-06
-1.436994798034E-06
-1.304449089334E-06
-1.045357914377E-06
-7.486882829022E-07
-4.770349639430E-07
-2.614016106347E-07
-1.075492713313E-07
-6.118498950671E-09
4.899118310174E-08
1.166204614796E-07
1.103720745388E-07
9.150374055713E-08
5.887432016347E-08
2.231741304863E-08
-3.922665196192E-09
1.145985594978E-08
3.239518382903E-07
1.920123287268E-07
5.958558442414E-08
2.849194251391E-08
1.865117411459E-08
1.603172807581E-08
1.532200781820E-08
1.337648551408E-08
3.088575896207E-08
-6.845737544725E-08
-1.099785355900E-07
-1.734640619439E-07
-2.594938941858E-07
-3.726721325191E-07
-5.230096280685E-07
-7.154847183023E-07
-9.227870999654E-07
-1.076534672449E-06
-1.056649049644E-06
-1.009123720638E-06
-7.172005536171E-07
-4.109998898520E-07
-2.339836236834E-07
-2.384673177949E-07
-3.287712455802E-07
-3.772795192422E-07
-3.713175544119E-07
-2.629195373640E-07
6.474307265683E-08
6.787015165200E-07
1.212499847889E-06
1.438937674168E-06
1.364595401623E-06
1.123177546024E-06
7.992190575636E-07
3.788306782741E-07
-1.752386171628E-07
-7.495085445451E-07
-1.173039317434E-06
-1.378122942409E-06
-1.350021396272E-06
-1.147503899762E-06
-8.600042777241E-07
-5.719152425342E-07
-3.318510821665E-07
-1.545744706234E-07
-3.657102012271E-08
2.788202617406E-08
9.598472651621E-08
9.568977150327E-08
8.349151252435E-08
5.585021693836E-08
2.094776666982E-08
-6.619820603675E-09
8.223366228803E-09
3.246429239290E-07
1.863636545149E-07
5.022491792672E-08
2.032326797191E-08
9.693248493446E-09
5.483649843050E-09
2.832404734897E-09
-2.425707271115E-09
8.249639442463E-09
-7.897240008749E-08
-1.219393084069E-07
-1.858982142304E-07
-2.768925458336E-07
-4.009717142122E-07
-5.618288855603E-07
-7.573634123468E-07
-9.607567616812E-07
-1.101328417881E-06
-1.063056807750E-06
-1.000301968496E-06
-7.099195852296E-07
-4.154999340321E-07
-2.458715232398E-07
-2.214897202316E-07
-2.348086154931E-07
-1.974452053913E-07
-1.355821157768E-07
-3.817520190864E-09
2.801729234766E-07
7.988515851046E-07
1.175101081451E-06
1.262056915118E-06
1.123386833193E-06
9.060538886883E-07
6.923346821494E-07
4.486479162417E-07
6.185824385120E-08
-4.656006894415E-07
-9.507251666817E-07
-1.281681030679E-06
-1.358419093412E-06
-1.216002289545E-06
-9.462470201364E-07
-6.525402160646E-07
-3.961718357272E-07
-1.989931200312E-07
-6.545694173525E-08
1.062796772410E-08
7.693184171191E-08
7.919691991570E-08
7.123629361489E-08
4.926572976098E-08
1.819451598890E-08
-7.051035275052E-09
9.711422318498E-09
3.359493613867E-07
1.872864812362E-07
4.318425249256E-08
1.087643854544E-08
-6.189992246707E-10
-6.674722952422E-09
-1.206818493129E-08
-2.018605564523E-08
-1.664262871359E-08
-8.719860649741E-08
-1.323895856230E-07
-1.944895773177E-07
-2.846095599026E-07
-4.139903412404E-07
-5.840798023464E-07
-7.841311847115E-07
-9.830442027819E-07
-1.114852498515E-06
-1.074981357900E-06
-9.992159361128E-07
-7.229830153176E-07
-4.429532595283E-07
-2.712581143891E-07
-2.148082614666E-07
-1.740502229079E-07
-8.003798122966E-08
5.133923090637E-08
2.535950369328E-07
5.190242059871E-07
9.310695414011E-07
1.126247187497E-06
1.053865988721E-06
8.210649070790E-07
5.768612748923E-07
4.144062088669E-07
3.168375337176E-07
1.325399398126E-07
-2.617434135397E-07
-7.422930332476E-07
-1.171586918383E-06
-1.343193705371E-06
-1.261762138710E-06
-1.015797427194E-06
-7.199605253145E-07
-4.499541346416E-07
-2.383874383956E-07
-9.374197300123E-08
-5.510637016021E-09
5.780084091719E-08
6.329055478523E-08
5.781130304960E-08
4.020675774688E-08
1.392343716397E-08
-8.233532149084E-09
9.898439948882E-09
3.450761831402E-07
1.846096427271E-07
3.547211188440E-08
-1.813451938100E-09
-1.674153869255E-08
-2.482534754540E-08
-3.242388332314E-08
-4.190099127014E-08
-4.624471089089E-08
-9.380883020590E-08
-1.426571381571E-07
-2.040207821305E-07
-2.921520470117E-07
-4.203305282137E-07
-5.924094412370E-07
-7.978687149566E-07
-9.975310617970E-07
-1.126789971320E-06
-1.099852757239E-06
-1.010468811249E-06
-7.643179248636E-07
-5.073151361328E-07
-3.273315374306E-07
-2.238153579575E-07
-1.156494115254E-07
4.873095190288E-08
2.608627239031E-07
5.279711010115E-07
7.313324260951E-07
1.020860171002E-06
1.063282983214E-06
8.769301231761E-07
5.777661049321E-07
2.947138087602E-07
1.384893415591E-07
1.435452001538E-07
1.298477725205E-07
-1.343550130313E-07
-5.924270591345E-07
-1.086805794871E-06
-1.333450620770E-06
-1.298420181539E-06
-1.068885610682E-06
-7.681690992916E-07
-4.874627004037E-07
-2.691501342368E-07
-1.190068760455E-07
-2.110301646846E-08
3.317905846999E-08
4.606445779449E-08
4.458929820316E-08
2.954269592729E-08
6.832311271103E-09
-1.150716073277E-08
8.783705274341E-09
3.510679491263E-07
1.933156991123E-07
4.453179349227E-08
4.332648585269E-09
-1.280511913877E-08
-2.210521751142E-08
-2.989006749940E-08
-3.926748021411E-08
-4.404131512450E-08
-9.671519783780E-08
-1.417332445952E-07
-2.016877726170E-07
-2.874858983636E-07
-4.119571544166E-07
-5.794463094460E-07
-7.837084546773E-07
-9.833612267461E-07
-1.116418659711E-06
-1.096668577697E-06
-1.029564008654E-06
-8.437486730662E-07
-6.441635890710E-07
-4.818205423481E-07
-3.385143962989E-07
-1.483587111324E-07
1.134705079122E-07
4.173922140919E-07
7.295235595242E-07
1.056924380521E-06
1.142294458000E-06
1.015875161764E-06
7.329158594594E-07
3.936129247294E-07
1.015043576610E-07
-3.215322381884E-08
4.223027670308E-08
1.195958884445E-07
-1.009857366154E-07
-4.546879605132E-07
-1.025761764122E-06
-1.327417253858E-06
-1.325675634099E-06
-1.106891553754E-06
-8.054314980315E-07
-5.200645960938E-07
-3.010319240414E-07
-1.507956030415E-07
-5.222891541311E-08
2.817539565528E-08
3.504585130150E-08
3.084093439521E-08
1.325784978997E-08
-1.026591152287E-08
-2.787841362546E-08
-7.755953888614E-09
3.389428689938E-07
1.967898726950E-07
4.592365593640E-08
4.183282527198E-09
-1.445293691281E-08
-2.455549587651E-08
-3.117726801228E-08
-3.571902125389E-08
-2.501263819874E-08
-9.871810272149E-08
-1.367253205812E-07
-1.932690105315E-07
-2.756853316718E-07
-3.930786591388E-07
-5.515290470404E-07
-7.435702196275E-07
-9.323869012157E-07
-1.067865699063E-06
-1.064573325470E-06
-1.068684315546E-06
-9.333887317970E-07
-7.767438389249E-07
-6.212286284697E-07
-4.358164401349E-07
-1.697008443225E-07
1.726902026835E-07
5.331034459878E-07
8.409415726951E-07
1.118612050492E-06
1.095422724635E-06
9.212052723627E-07
6.302731210805E-07
3.153576194746E-07
6.595656467160E-08
-1.369670212546E-08
9.034659663345E-08
1.515448969812E-07
-1.246896400707E-07
-4.691257764888E-07
-1.030108429029E-06
-1.318608547274E-06
-1.312202105961E-06
-1.093286676148E-06
-7.890029801734E-07
-5.053775927903E-07
-2.911230013646E-07
-1.473964461219E-07
-6.076174232185E-08
4.792342828810E-08
5.120904099954E-08
4.728212495627E-08
3.029148498837E-08
8.074291880171E-09
-8.258981353448E-09
1.081146770573E-08
3.598972216629E-07
2.067435260589E-07
5.134736706617E-08
6.463734113948E-09
-1.407937699456E-08
-2.582714400058E-08
-3.223256253769E-08
-3.412590894285E-08
-1.041016452511E-08
-9.961922071941E-08
-1.286837748829E-07
-1.797074515627E-07
-2.566176442809E-07
-3.667580890232E-07
-5.179204109978E-07
-7.000794130500E-07
-8.795695599840E-07
-1.021551925002E-06
-1.044304748480E-06
-1.114533481043E-06
-1.040178058608E-06
-9.437092151824E-07
-8.305049067783E-07
-6.601361659002E-07
-3.790799187423E-07
3.419806023565E-09
4.170083445305E-07
7.623820901146E-07
1.051563535864E-06
1.012492101490E-06
8.373589268411E-07
5.651985189132E-07
2.894006807871E-07
1.011498331236E-07
6.522603207640E-08
1.361148807766E-07
9.628403150695E-08
-2.633301411530E-07
-6.015417976635E-07
-1.105267140115E-06
-1.332301425819E-06
-1.291350492730E-06
-1.063007721701E-06
-7.628223624254E-07
-4.854485028420E-07
-2.788402082959E-07
-1.436774192383E-07
-7.196376829473E-08
6.007249873376E-08
5.791095607101E-08
5.218870497056E-08
3.512993980440E-08
1.461969582606E-08
-4.883324797919E-10
1.870747242687E-08
3.664094874171E-07
2.176073224513E-07
5.495987391052E-08
6.798368326057E-09
-1.647617699300E-08
-2.927321472088E-08
-3.569256240278E-08
-3.653705369195E-08
-4.937625859915E-09
-1.027943118920E-07
-1.206298770210E-07
-1.622975459927E-07
-2.314353195871E-07
-3.356709859355E-07
-4.805463931521E-07
-6.534436557480E-07
-8.259667826361E-07
-9.706493907961E-07
-1.022456859029E-06
-1.147444640035E-06
-1.136932377865E-06
-1.103576446860E-06
-1.051792061649E-06
-9.411190053718E-07
-7.042322638294E-07
-3.304193469949E-07
1.158218348075E-07
5.127067319343E-07
8.432333504213E-07
8.528947861466E-07
7.281233760281E-07
5.121607523928E-07
2.869811848592E-07
1.316406960380E-07
7.725986507371E-08
4.770920411080E-08
-1.174573400201E-07
-5.246787114064E-07
-8.287418866374E-07
-1.218168949243E-06
-1.345066518333E-06
-1.243732064413E-06
-1.000873109652E-06
-7.146613812841E-07
-4.562340215195E-07
-2.618120567357E-07
-1.363247535879E-07
-7.789164337071E-08
7.081990904109E-08
6.112002863466E-08
5.309139149414E-08
3.646415197144E-08
1.745423854793E-08
5.212429566783E-09
2.482596460980E-08
3.691737605482E-07
2.295608100576E-07
6.039266423704E-08
7.767785451247E-09
-1.883382994236E-08
-3.367493382151E-08
-3.962428077220E-08
-3.925032455691E-08
-3.206845927157E-09
-1.066334284686E-07
-1.131987622155E-07
-1.420970581747E-07
-2.003959215669E-07
-2.969140876804E-07
-4.336513334062E-07
-5.986442316337E-07
-7.660338834979E-07
-9.145838543924E-07
-9.894198244419E-07
-1.152803741379E-06
-1.199133495968E-06
-1.226327269203E-06
-1.234490241499E-06
-1.188319631378E-06
-1.016716276433E-06
-6.885768056354E-07
-2.535000508983E-07
1.628924980534E-07
5.114512799450E-07
5.870355177610E-07
5.324066863861E-07
3.891332947122E-07
2.107981616228E-07
4.725282238575E-08
-8.258822137364E-08
-2.302314027586E-07
-4.746430091700E-07
-8.536235159443E-07
-1.080126105646E-06
-1.318210045183E-06
-1.328950695914E-06
-1.164835339310E-06
-9.073934390256E-07
-6.406174768555E-07
-4.120293502593E-07
-2.401035636115E-07
-1.263888082342E-07
-7.819479083167E-08
8.175492764055E-08
6.481213564310E-08
5.448434917510E-08
3.761720506718E-08
1.994953230584E-08
9.104128480247E-09
3.253596646222E-08
3.737525311094E-07
2.457262400733E-07
7.251863117696E-08
1.355693522224E-08
-1.907426846747E-08
-3.709132741574E-08
-4.344900759918E-08
-4.019744335700E-08
-1.294540955451E-10
-1.079966802131E-07
-1.066080231805E-07
-1.227315916921E-07
-1.666672255472E-07
-2.488184119082E-07
-3.733425999223E-07
-5.325488289628E-07
-6.999143048431E-07
-8.531271164778E-07
-9.461154245757E-07
-1.129778516389E-06
-1.216817884988E-06
-1.295873418971E-06
-1.354721295167E-06
-1.353496484859E-06
-1.233447693752E-06
-9.634941357031E-07
-5.875756355568E-07
-2.161305002723E-07
9.191995868249E-08
2.023830599584E-07
2.066234982221E-07
1.287282012963E-07
-1.153362893833E-08
-1.971639228056E-07
-4.039523020730E-07
-6.271392285133E-07
-8.766039897460E-07
-1.156113431435E-06
-1.269925297152E-06
-1.357909707806E-06
-1.271030550437E-06
-1.060414527752E-06
-7.976505706599E-07
-5.508082619577E-07
-3.540320355061E-07
-2.115008599030E-07
-1.149672403831E-07
-7.560313937192E-08
9.209839520559E-08
7.190423750004E-08
5.950248132508E-08
4.033778447513E-08
2.225393103628E-08
1.308229422351E-08
4.092908548287E-08
3.825282336303E-07
2.612537161012E-07
8.759286464875E-08
2.266207682093E-08
-1.619116070063E-08
-3.837267658006E-08
-4.700285701512E-08
-4.315669070691E-08
6.984523876898E-10
-1.088967631267E-07
-1.017022147476E-07
-1.086016877728E-07
-1.384535732995E-07
-2.041668605872E-07
-3.134998567129E-07
-4.633214250069E-07
-6.300588837889E-07
-7.884699963169E-07
-8.965139170073E-07
-1.093973069248E-06
-1.203278784377E-06
-1.316831395427E-06
-1.413468388028E-06
-1.445318737075E-06
-1.357626250716E-06
-1.135410725875E-06
-8.365640139301E-07
-5.555719156607E-07
-3.395350852547E-07
-2.359580311819E-07
-1.971623830058E-07
-2.227515654352E-07
-3.313767965705E-07
-5.279154597622E-07
-7.756676816196E-07
-1.017026942150E-06
-1.213327321291E-06
-1.362780371539E-06
-1.358067328302E-06
-1.324630038206E-06
-1.172984142609E-06
-9.431938919352E-07
-6.925468655870E-07
-4.696263294956E-07
-2.989507178076E-07
-1.812605714778E-07
-1.023342761954E-07
-7.275371624927E-08
9.820005832072E-08
7.826603375610E-08
6.485171869543E-08
4.426197004761E-08
2.488048438315E-08
1.691785570897E-08
4.754862531706E-08
3.880521398543E-07
2.709754671545E-07
1.027270959008E-07
3.457236052516E-08
-9.742856707544E-09
-3.794748889757E-08
-5.188623823867E-08
-5.128171038823E-08
-7.216352984115E-09
-1.155801377038E-07
-1.034004206106E-07
-1.058136991531E-07
-1.275346873638E-07
-1.794305862808E-07
-2.712953043827E-07
-4.050746510503E-07
-5.645924060107E-07
-7.254256269227E-07
-8.453621027886E-07
-1.052652668736E-06
-1.172589829951E-06
-1.299916931891E-06
-1.419504697402E-06
-1.486003490156E-06
-1.432470905879E-06
-1.245126235922E-06
-9.989506136175E-07
-7.920706496845E-07
-6.671332145941E-07
-5.903856193697E-07
-5.458727670384E-07
-5.445071287259E-07
-6.306178627592E-07
-8.205636110169E-07
-1.068345090258E-06
-1.292091352981E-06
-1.424379662071E-06
-1.460404258028E-06
-1.352255999257E-06
-1.235082286019E-06
-1.052362783212E-06
-8.308432071708E-07
-6.074591295997E-07
-4.120657174580E-07
-2.620172387551E-07
-1.588272696682E-07
-9.117604617195E-08
-7.180433655808E-08
9.516132168874E-08
7.818408365397E-08
6.727535170777E-08
4.756984254993E-08
2.799289452060E-08
1.985334919836E-08
5.171556333068E-08
3.875175071109E-07
2.792753967916E-07
1.164585149117E-07
4.775592253124E-08
-7.118415555748E-10
-3.548971653496E-08
-5.583130354778E-08
-6.167485259244E-08
-2.346931126476E-08
-1.337753563759E-07
-1.192920475561E-07
-1.190800162265E-07
-1.366564410792E-07
-1.806524321441E-07
-2.588524879992E-07
-3.754678420491E-07
-5.202053881121E-07
-6.716439897059E-07
-7.853667545452E-07
-9.871284286125E-07
-1.111862841547E-06
-1.245718329007E-06
-1.375653065857E-06
-1.471361144385E-06
-1.459392495459E-06
-1.308456143274E-06
-1.089515122924E-06
-9.091484228046E-07
-8.294882482849E-07
-7.689085609826E-07
-7.378320607945E-07
-7.442261579919E-07
-8.305074423121E-07
-1.006637290900E-06
-1.221085518036E-06
-1.402109031649E-06
-1.480852168675E-06
-1.450582898983E-06
-1.288082538933E-06
-1.131334026769E-06
-9.425542334470E-07
-7.420235987190E-07
-5.466358179106E-07
-3.772190578139E-07
-2.458316915152E-07
-1.515353987594E-07
-8.779332081177E-08
-7.321569214524E-08
8.865716722219E-08
7.295941404790E-08
6.494584602257E-08
4.852124442225E-08
3.078076672855E-08
2.355418879922E-08
5.766182152400E-08
3.960834034685E-07
2.952962871270E-07
1.296259805285E-07
6.075631323140E-08
9.152911129206E-09
-3.073076412674E-08
-5.777317310903E-08
-7.312611642026E-08
-5.292279038878E-08
-2.015763590528E-07
-1.987308749564E-07
-2.040229674092E-07
-2.239594504508E-07
-2.699386504754E-07
-3.493528268692E-07
-4.627442194979E-07
-6.039701077578E-07
-7.563388471047E-07
-8.407337416439E-07
-9.129303180660E-07
-1.023586972606E-06
-1.154438160414E-06
-1.285678921490E-06
-1.395171791373E-06
-1.422079835465E-06
-1.322372090374E-06
-1.132490206306E-06
-9.504317754121E-07
-8.811458665464E-07
-8.285956436068E-07
-8.228309971756E-07
-8.621324201332E-07
-9.656055531519E-07
-1.118844480775E-06
-1.274185725494E-06
-1.384865525429E-06
-1.412107855677E-06
-1.419780147352E-06
-1.357921192556E-06
-1.209700833038E-06
-1.011882907954E-06
-8.217990386144E-07
-6.403943370515E-07
-4.815078491570E-07
-3.494107297847E-07
-2.436126568934E-07
-1.638796905357E-07
-1.217123362516E-07
7.762778320498E-08
6.509930090230E-08
5.770502047305E-08
4.560626406220E-08
3.226771580198E-08
2.967942120389E-08
6.802902339249E-08
4.148903331784E-07
3.181880492314E-07
1.463256549376E-07
7.439369691454E-08
2.042877617079E-08
-2.455840779576E-08
-5.982208128851E-08
-8.478797605779E-08
-1.048884125022E-07
-5.611744075303E-08
-2.968131813752E-08
3.277803804840E-09
2.857849853998E-08
3.421833180765E-08
1.964151154621E-08
-9.552339393350E-09
-4.724528676615E-08
-7.987761178335E-08
1.254129484543E-07
-7.982228754294E-07
-8.413227740517E-07
-9.694984562778E-07
-1.109716466825E-06
-1.237728390250E-06
-1.304901370346E-06
-1.271916932336E-06
-1.142641924689E-06
-9.898042590699E-07
-8.904086762194E-07
-7.698455714085E-07
-7.373243645622E-07
-7.814414904264E-07
-8.969054079786E-07
-1.041793540154E-06
-1.164721432660E-06
-1.229576314317E-06
-1.234160594813E-06
-1.356037665097E-06
-3.167747681534E-07
-3.635288726506E-07
-2.842893264953E-07
-2.010056221871E-07
-1.167063752188E-07
-4.575600373828E-08
8.087026892135E-09
4.803173021914E-08
7.380573051424E-08
8.838293791574E-08
5.567324340991E-08
5.510237673440E-08
4.845377285230E-08
3.998043490565E-08
3.257500875561E-08
3.546821435226E-08
7.723095545806E-08
4.311942927981E-07
3.385829083444E-07
1.652518173313E-07
8.891263675828E-08
3.075951933861E-08
-1.864662189609E-08
-6.079665890285E-08
-9.393916384860E-08
-1.274514153381E-07
-1.081009504507E-07
-9.714052109100E-08
-7.402132445042E-08
-5.248238975084E-08
-4.614074247387E-08
-5.950748821897E-08
-8.867017640713E-08
-1.201705046945E-07
-1.442412199550E-07
7.097037840742E-08
-6.767076047025E-07
-6.910830985452E-07
-8.058837622223E-07
-9.451134171639E-07
-1.082972474442E-06
-1.180470527805E-06
-1.206304657571E-06
-1.151258821846E-06
-1.054935500813E-06
-9.930803786905E-07
-8.822601696083E-07
-8.523583266783E-07
-8.851846476111E-07
-9.647915422418E-07
-1.051258947857E-06
-1.105343364694E-06
-1.106056794385E-06
-1.071960013903E-06
-1.199268421465E-06
-3.457494738465E-07
-4.078332514937E-07
-3.365725466785E-07
-2.556916508895E-07
-1.739766094518E-07
-1.026786351487E-07
-4.733356924432E-08
-7.290314671053E-09
2.062649179158E-08
4.481668673962E-08
3.557433504685E-08
4.149981081057E-08
3.816625353386E-08
3.253671939001E-08
2.994309609190E-08
3.949460151610E-08
8.534794480297E-08
4.448401441476E-07
3.516653528913E-07
1.813324265552E-07
1.035563876824E-07
4.271894860336E-08
-1.062926556652E-08
-5.838860204276E-08
-9.831495485640E-08
-1.373285533800E-07
-1.325751117421E-07
-1.303136381769E-07
-1.127854929719E-07
-9.136320537431E-08
-7.864866974999E-08
-7.975175057384E-08
-9.477260497002E-08
-1.081498465548E-07
-1.124768630721E-07
9.586568039187E-08
-5.340476165105E-07
-5.267783601245E-07
-6.210008392883E-07
-7.487966239666E-07
-8.890662697297E-07
-1.008304337120E-06
-1.080002701762E-06
-1.090345381898E-06
-1.061362176756E-06
-1.051417167731E-06
-9.621558923888E-07
-9.285353116491E-07
-9.330698144446E-07
-9.600713021585E-07
-9.852984321767E-07
-9.842346539524E-07
-9.478755022116E-07
-8.970755595440E-07
-1.007143114437E-06
-2.695416790835E-07
-3.360860051796E-07
-2.851398374218E-07
-2.217025040444E-07
-1.540689752648E-07
-9.451855368604E-08
-4.892952169426E-08
-1.841975121100E-08
2.121446471187E-09
2.167540635235E-08
1.521976662948E-08
2.378082025596E-08
2.552149425230E-08
2.478267868592E-08
2.823218578384E-08
4.455231451663E-08
9.454265971500E-08
4.580749264892E-07
3.638360680730E-07
1.944999630950E-07
1.175519211366E-07
5.591867188593E-08
-6.323258493352E-10
-5.353693889037E-08
-9.870409575202E-08
-1.416929735022E-07
-1.482843448636E-07
-1.520653847028E-07
-1.398584677096E-07
-1.202828749007E-07
-1.020576495502E-07
-9.293667939784E-08
-9.271556144100E-08
-8.899346999175E-08
-7.761472660641E-08
1.202888159430E-07
-4.017022688714E-07
-3.783853184509E-07
-4.448238876246E-07
-5.490213798911E-07
-6.770316052475E-07
-8.008781112597E-07
-8.946297832085E-07
-9.503590188618E-07
-9.748673467789E-07
-1.015336968140E-06
-9.594435061565E-07
-9.316597354681E-07
-9.101217761450E-07
-8.901968438810E-07
-8.632667006664E-07
-8.226585956564E-07
-7.706335381594E-07
-7.211944636148E-07
-8.286412775494E-07
-1.957144840671E-07
-2.596069856156E-07
-2.248852607240E-07
-1.794061750508E-07
-1.288437119020E-07
-8.199687259692E-08
-4.748624638033E-08
-2.629392045707E-08
-1.296134446964E-08
4.458730528080E-10
-4.938421182157E-09
5.557644269926E-09
1.217846292792E-08
1.787609304891E-08
2.825090187470E-08
5.088353019858E-08
1.042203222358E-07
4.693945309010E-07
3.761716456858E-07
2.063607041542E-07
1.301043008478E-07
6.940765021016E-08
1.101087921878E-08
-4.564421739203E-08
-9.573413543779E-08
-1.408632873376E-07
-1.565486959659E-07
-1.651922847362E-07
-1.585414556550E-07
-1.411262337555E-07
-1.197210489366E-07
-1.035194592909E-07
-9.139072804157E-08
-7.292038778614E-08
-4.992683672523E-08
1.336774014440E-07
-2.957245814676E-07
-2.619784267806E-07
-3.001135459707E-07
-3.749313923666E-07
-4.786018847478E-07
-5.863046287816E-07
-6.785097672290E-07
-7.532422805138E-07
-8.064947111968E-07
-8.759561828724E-07
-8.494875826693E-07
-8.334840355723E-07
-8.041486348831E-07
-7.589332342631E-07
-7.024394548409E-07
-6.440494095082E-07
-5.923150505500E-07
-5.512298017697E-07
-6.600470627141E-07
-1.227562315790E-07
-1.849620988920E-07
-1.631291259611E-07
-1.344371322469E-07
-1.015338877152E-07
-7.052960512546E-08
-4.745531068696E-08
-3.433935147820E-08
-2.782552697436E-08
-2.005144950624E-08
-2.373474780049E-08
-1.102372871149E-08
-9.244205435671E-11
1.219257220509E-08
3.053104202238E-08
5.943419498015E-08
1.162543617291E-07
4.784484359751E-07
3.860749908733E-07
2.140091462726E-07
1.403049450282E-07
8.159048739796E-08
2.441683225118E-08
-3.387804830043E-08
-8.846537505497E-08
-1.367337760674E-07
-1.608724304686E-07
-1.732862847775E-07
-1.718022977789E-07
-1.584693749015E-07
-1.388715672112E-07
-1.198849133733E-07
-9.967226375693E-08
-7.160241555074E-08
-3.736197634282E-08
1.299623531060E-07
-2.223610992205E-07
-1.848594731464E-07
-2.005542202454E-07
-2.460145810605E-07
-3.187896343328E-07
-4.001891872372E-07
-4.775503451511E-07
-5.484740328292E-07
-6.048011231536E-07
-6.795425504624E-07
-6.665550103095E-07
-6.610445872875E-07
-6.396392612368E-07
-5.959819101660E-07
-5.347506076770E-07
-4.752844994104E-07
-4.308483026288E-07
-4.020281496976E-07
-5.131523171358E-07
-6.386745972210E-08
-1.234182189986E-07
-1.127900849064E-07
-9.659728252411E-08
-7.940032609649E-08
-6.518656878649E-08
-5.489864615632E-08
-4.833182860250E-08
-4.532540316006E-08
-4.011478422631E-08
-4.060633767561E-08
-2.606402639536E-08
-1.034169744047E-08
9.163689450933E-09
3.490004072354E-08
7.139437759865E-08
1.313343378553E-07
4.881591209941E-07
3.916723226249E-07
2.189318053382E-07
1.478641213291E-07
9.238620293388E-08
3.761996594429E-08
-1.905393959809E-08
-7.538530724623E-08
-1.266826675184E-07
-1.607315757694E-07
-1.774876631887E-07
-1.804433565353E-07
-1.725327109390E-07
-1.581347006434E-07
-1.402490433682E-07
-1.171780541470E-07
-8.398167178865E-08
-4.342396505808E-08
1.070460618371E-07
-1.805148034453E-07
-1.415431257702E-07
-1.442284301063E-07
-1.671282601408E-07
-2.104190662436E-07
-2.640284588581E-07
-3.199677924617E-07
-3.739026783210E-07
-4.190189652703E-07
-4.834469835561E-07
-4.747712929729E-07
-4.720615061503E-07
-4.602032098333E-07
-4.317862530104E-07
-3.856190867386E-07
-3.370812193350E-07
-3.020639339991E-07
-2.853563643573E-07
-3.925387621761E-07
-2.316005240521E-08
-8.078565746283E-08
-7.993813432732E-08
-7.454387010786E-08
-6.832573507095E-08
-6.656005383271E-08
-6.762251597422E-08
-6.763292364972E-08
-6.565089796107E-08
-5.898767406516E-08
-5.421195141959E-08
-3.681787059862E-08
-1.591777522175E-08
1.012456138548E-08
4.275356515558E-08
8.460505338576E-08
1.506956742704E-07
5.026715980850E-07
3.951399308813E-07
2.238240036279E-07
1.545210906653E-07
1.010479261204E-07
4.958870373538E-08
-3.659300387225E-09
-5.712036307011E-08
-1.081587754196E-07
-1.516589499950E-07
-1.752052606416E-07
-1.830769543655E-07
-1.804149189018E-07
-1.706535697680E-07
-1.561694712424E-07
-1.360085899335E-07
-1.044647108944E-07
-6.360680353025E-08
6.849959686786E-08
-1.640560580892E-07
-1.233475805459E-07
-1.204179414538E-07
-1.313566780791E-07
-1.529408559448E-07
-1.818510297625E-07
-2.138243473895E-07
-2.474640644789E-07
-2.790138199712E-07
-3.298463186625E-07
-3.207406561828E-07
-3.170264948798E-07
-3.076354799615E-07
-2.919983745830E-07
-2.668414873572E-07
-2.369391972669E-07
-2.125523609784E-07
-2.033719145294E-07
-2.989821411545E-07
2.337431619851E-09
-5.569550365608E-08
-6.445836063060E-08
-6.772393380573E-08
-6.856397937245E-08
-7.253968657653E-08
-7.984391912263E-08
-8.540884875344E-08
-8.485273589741E-08
-7.514717879105E-08
-6.296276152045E-08
-4.044792240161E-08
-1.380160423284E-08
1.643457135794E-08
5.327478974818E-08
9.959259836398E-08
1.712971342753E-07
5.221127937646E-07
3.918866365329E-07
2.248635435503E-07
1.580730557015E-07
1.077308832484E-07
6.038849035285E-08
1.129436995562E-08
-3.766646111525E-08
-8.366825787810E-08
-1.313584740218E-07
-1.604064374566E-07
-1.747764037894E-07
-1.772642040677E-07
-1.718449796438E-07
-1.622428015754E-07
-1.472947602230E-07
-1.216325809557E-07
-8.569360759557E-08
2.406413405503E-08
-1.655724214024E-07
-1.246423341191E-07
-1.180163470748E-07
-1.231264498699E-07
-1.330744066515E-07
-1.445916599297E-07
-1.571594653987E-07
-1.733504584533E-07
-1.910921325160E-07
-2.287142844884E-07
-2.192611584365E-07
-2.149805179124E-07
-2.069493118549E-07
-1.964981834641E-07
-1.845098379287E-07
-1.706415383125E-07
-1.575965440720E-07
-1.531294671694E-07
-2.332476004199E-07
1.280269549107E-08
-4.302136048722E-08
-5.866889302388E-08
-6.789339063751E-08
-7.410720076110E-08
-8.045773278290E-08
-8.826347324882E-08
-9.521803255189E-08
-9.557976633687E-08
-8.462282353162E-08
-6.532104115760E-08
-3.717224470500E-08
-5.530246649740E-09
2.845250803229E-08
6.715506241155E-08
1.156461435710E-07
1.897590809699E-07
5.383593510043E-07
3.760726266425E-07
2.180340936375E-07
1.565516787308E-07
1.105510042873E-07
6.740861230227E-08
2.276900501320E-08
-2.081820418609E-08
-5.857283613618E-08
-1.021791022382E-07
-1.303757025176E-07
-1.502410775943E-07
-1.589665343599E-07
-1.573740879422E-07
-1.498238085688E-07
-1.387596136646E-07
-1.194964574513E-07
-9.199814165922E-08
-1.267549710674E-08
-1.856977888428E-07
-1.522311301994E-07
-1.420256581359E-07
-1.420263106564E-07
-1.472816890204E-07
-1.505110868981E-07
-1.496197208920E-07
-1.494547822134E-07
-1.532499051924E-07
-1.816098866565E-07
-1.790919668381E-07
-1.818551764812E-07
-1.792152688556E-07
-1.728292740877E-07
-1.655970288120E-07
-1.596049164438E-07
-1.563533182755E-07
-1.564026342992E-07
-2.068589631250E-07
1.340460618392E-08
-3.094993328266E-08
-5.006236411846E-08
-6.412446171431E-08
-7.475409964135E-08
-8.290105318746E-08
-8.907739487108E-08
-9.332316032536E-08
-9.288255913291E-08
-8.331420076134E-08
-6.085261292338E-08
-2.919220432820E-08
7.494377081541E-09
4.473330432262E-08
8.398419673359E-08
1.311231571785E-07
2.040420566414E-07
5.465347881159E-07
3.702800186813E-07
2.218462027391E-07
1.683232232071E-07
1.290234172925E-07
9.077849178920E-08
5.121769946671E-08
1.244510290730E-08
-1.992990650692E-08
-5.421527060796E-08
-8.082851591805E-08
-1.064880075985E-07
-1.260144200137E-07
-1.361726156695E-07
-1.388629376057E-07
-1.381523129385E-07
-1.322573008343E-07
-1.202266061596E-07
-1.001676861335E-07
-7.001124754117E-08
-4.983448826871E-08
-3.804335526528E-08
-3.441219069607E-08
-3.942472818109E-08
-4.422540236519E-08
-4.364257219049E-08
-4.260881366292E-08
-5.282855792093E-08
-9.076758013672E-08
-6.118586492476E-08
-4.326345493161E-08
-2.625443100219E-08
-1.198223612631E-08
-8.558474270485E-10
4.668889935363E-09
5.763898707163E-10
-6.301895630080E-09
-1.693338159562E-08
-3.720411727847E-08
-5.270059629017E-08
-6.568410374898E-08
-7.595800579640E-08
-8.262697169837E-08
-8.602561628452E-08
-8.608889827510E-08
-8.252651122847E-08
-7.479937418406E-08
-6.173211345443E-08
-4.731581597766E-08
-1.197097995802E-08
3.022032150360E-08
7.184102681917E-08
1.120528353911E-07
1.571016432479E-07
2.281944455493E-07
5.728454469767E-07
3.608590887216E-07
2.120444710511E-07
1.666829244002E-07
1.352325666184E-07
1.051199922517E-07
7.395242308333E-08
4.218233867973E-08
1.664327027654E-08
-1.132896126803E-08
-3.138848268251E-08
-5.330397997734E-08
-7.412261526453E-08
-9.008659913629E-08
-9.865325291714E-08
-1.021020271413E-07
-1.025599694537E-07
-9.856309525169E-08
-9.049793842239E-08
-8.169647764359E-08
-7.417716214527E-08
-6.733092070041E-08
-6.377260927064E-08
-6.547972830957E-08
-6.862560310217E-08
-6.921996689799E-08
-6.730039215218E-08
-7.156079189310E-08
-1.095751198626E-07
-8.107647644305E-08
-6.468141721424E-08
-5.173811593469E-08
-4.176026867810E-08
-3.106147185248E-08
-2.264144363283E-08
-2.157519426125E-08
-2.527366146332E-08
-3.013240640406E-08
-3.501920158995E-08
-4.141431577241E-08
-5.022982923988E-08
-5.781401606639E-08
-6.243630440678E-08
-6.523265527615E-08
-6.429988753181E-08
-5.759059604738E-08
-4.600387943886E-08
-3.059693834740E-08
-1.474889135692E-08
1.730774582904E-08
5.755511431144E-08
9.938152463371E-08
1.384717255742E-07
1.812193829848E-07
2.503191123028E-07
6.028748788432E-07
3.637859868689E-07
2.096670436576E-07
1.692165885173E-07
1.461650440487E-07
1.246931979147E-07
1.012136119979E-07
7.686859041523E-08
5.856683094011E-08
3.585411302953E-08
2.072880776424E-08
3.554105581650E-09
-1.511817561047E-08
-3.413516501735E-08
-4.906121693193E-08
-5.892441883679E-08
-6.584194754352E-08
-7.004073147342E-08
-7.191259163070E-08
-7.356014240832E-08
-7.501337994381E-08
-7.398313278335E-08
-7.289049605752E-08
-7.311073758285E-08
-7.392468766027E-08
-7.494363115733E-08
-7.431041738118E-08
-7.629376847434E-08
-1.115481844944E-07
-8.149347667535E-08
-6.647172179640E-08
-5.560302911528E-08
-4.735599119339E-08
-3.763741520748E-08
-2.863522442277E-08
-2.284321634997E-08
-2.148514017451E-08
-2.404949967751E-08
-2.680739159908E-08
-2.874453327244E-08
-3.185862485210E-08
-3.488426690911E-08
-3.664366343100E-08
-3.693245806300E-08
-3.357753091712E-08
-2.391266197035E-08
-9.795628004219E-09
8.869486814589E-09
2.801045867542E-08
5.759830521088E-08
9.367536484086E-08
1.321587750437E-07
1.684967996288E-07
2.075634145017E-07
2.722315927071E-07
6.331644590475E-07
3.675057867819E-07
2.111193192962E-07
1.727790571726E-07
1.558060221921E-07
1.426866657357E-07
1.276642525858E-07
1.116819310279E-07
1.011761323572E-07
8.293334592655E-08
7.192718643097E-08
5.881057009624E-08
4.373495708581E-08
2.622820268436E-08
9.034245692289E-09
-7.003769766551E-09
-2.041466343112E-08
-3.125446887146E-08
-4.067531891350E-08
-4.985474883052E-08
-5.801398945439E-08
-6.404543932774E-08
-6.755906404929E-08
-6.909371000246E-08
-6.884727444784E-08
-6.849671918895E-08
-6.821061303273E-08
-7.138648796956E-08
-1.066748191969E-07
-7.681168291204E-08
-6.314267036070E-08
-5.273987488106E-08
-4.492777867217E-08
-3.724905269282E-08
-2.863750047258E-08
-2.027521234539E-08
-1.372498745814E-08
-1.050755367921E-08
-9.135367674361E-09
-8.725354150247E-09
-8.065135747116E-09
-6.510268614584E-09
-4.389669879474E-09
-7.517268040771E-10
5.542337154500E-09
1.583776822196E-08
3.065195139161E-08
5.023919641442E-08
7.163850039575E-08
1.004451837817E-07
1.327866904107E-07
1.647760968154E-07
1.954075003218E-07
2.301512900402E-07
2.906498913051E-07
6.624790539837E-07
3.727367052414E-07
2.147020203737E-07
1.786560579095E-07
1.665768799157E-07
1.606117623035E-07
1.540049908433E-07
1.462118589136E-07
1.436044357202E-07
1.308586041849E-07
1.237915666815E-07
1.138659402179E-07
1.015439873015E-07
8.649947460835E-08
7.038354812029E-08
5.192014005886E-08
3.461310737547E-08
1.913300023121E-08
4.784334897353E-09
-9.302260590496E-09
-2.199141458909E-08
-3.376515823077E-08
-4.292605734835E-08
-4.876990596967E-08
-5.074018687837E-08
-5.065084766030E-08
-4.985061392530E-08
-5.378479081579E-08
-8.941314160143E-08
-6.045981778758E-08
-4.723450149691E-08
-3.696192779104E-08
-2.843041320184E-08
-2.141061995820E-08
-1.411857116998E-08
-5.620299407065E-09
3.214244726511E-09
1.099793060992E-08
1.774693358810E-08
2.116800355406E-08
2.530609202868E-08
3.049497894511E-08
3.676560407651E-08
4.362103031496E-08
5.261689693968E-08
6.318067910954E-08
7.651339273063E-08
9.409090390965E-08
1.144624469096E-07
1.409414952397E-07
1.699370725083E-07
1.960059877440E-07
2.209314952178E-07
2.517081152742E-07
3.090866090443E-07
6.962005724259E-07
3.947046295776E-07
2.286798001498E-07
1.949348109390E-07
1.868966401022E-07
1.859711425186E-07
1.854564424696E-07
1.858160760356E-07
1.894967611920E-07
1.836692143793E-07
1.818296179787E-07
1.751162341989E-07
1.649028042139E-07
1.532137879022E-07
1.390453390098E-07
1.210985096227E-07
1.029752573306E-07
8.430736322083E-08
6.576822261502E-08
4.915766791268E-08
3.264281461123E-08
1.791003665508E-08
4.979556533251E-09
-6.268153446188E-09
-1.305238885101E-08
-1.401697425823E-08
-1.417753764815E-08
-1.792669939605E-08
-5.283783629080E-08
-2.544429934707E-08
-1.386624409781E-08
-2.602245139002E-09
6.164977227284E-09
1.434865142621E-08
2.232835282126E-08
2.959360750770E-08
3.803894739333E-08
4.913203156687E-08
5.927585775180E-08
6.657845257684E-08
7.391549513978E-08
8.120044951516E-08
8.920244095960E-08
9.916147547789E-08
1.090742796544E-07
1.201768030349E-07
1.324383803311E-07
1.461481520702E-07
1.626320603277E-07
1.855867703120E-07
2.102464391601E-07
2.316740948633E-07
2.525124278315E-07
2.796431330878E-07
3.337809938006E-07
7.442868674212E-07
4.636260928799E-07
2.838691932938E-07
2.482440019162E-07
2.404453661574E-07
2.398193328430E-07
2.421775316051E-07
2.463672913432E-07
2.573978000580E-07
2.602744235702E-07
2.650886255649E-07
2.622843251304E-07
2.556510609876E-07
2.486488912442E-07
2.362049483571E-07
2.190378356611E-07
2.006124623679E-07
1.787805176930E-07
1.570425599838E-07
1.369224838753E-07
1.209543216682E-07
1.076770667346E-07
9.419058749336E-08
8.005831738883E-08
7.071072865786E-08
6.902260554142E-08
6.670124568078E-08
6.199231598062E-08
2.674543238762E-08
4.988355913262E-08
5.861638145923E-08
6.767390053606E-08
7.911207291709E-08
9.121566333306E-08
1.010865585264E-07
1.079898717224E-07
1.166937708473E-07
1.297350768170E-07
1.402570582161E-07
1.481851251025E-07
1.556563023932E-07
1.619108281192E-07
1.689888508074E-07
1.777776738368E-07
1.901306931420E-07
2.035638596163E-07
2.154625163159E-07
2.257887840537E-07
2.389849462548E-07
2.587312012675E-07
2.781392339379E-07
2.948102754437E-07
3.120811430628E-07
3.356773546551E-07
3.856596578264E-07
8.267660564294E-07
9.813061582483E-07
7.261713321517E-07
6.648745513660E-07
6.418403947225E-07
6.323318689295E-07
6.264957837171E-07
6.240673943645E-07
6.303798964349E-07
6.349899150099E-07
6.416312523159E-07
6.376534700733E-07
6.376520156410E-07
6.447136570062E-07
6.461500475120E-07
6.407753977591E-07
6.313975613012E-07
6.166072378956E-07
5.960999842998E-07
5.741852156270E-07
5.563265535488E-07
5.452345257207E-07
5.318464693420E-07
5.124712398377E-07
5.057890065392E-07
5.134205149840E-07
5.186329471512E-07
5.188370905270E-07
4.886854593488E-07
5.107930691921E-07
5.135725230776E-07
5.137691115091E-07
5.167404257624E-07
5.249309231262E-07
5.290006290261E-07
5.256208181211E-07
5.325245729079E-07
5.503734523386E-07
5.637849820998E-07
5.724808366577E-07
5.789417565037E-07
5.815021653149E-07
5.800148791658E-07
5.780315118147E-07
5.806596695778E-07
5.888389863720E-07
5.947335829612E-07
5.949915559767E-07
6.073966978464E-07
6.326605915882E-07
6.581832754726E-07
6.833764320916E-07
7.134613299385E-07
7.577894239084E-07
8.356506419100E-07
1.376362009910E-06
