# Supplementary material for: Modeling of the Electrostatic Interaction and Catalytic Activity of [NiFe] Hydrogenases on a Planar Electrode
Source: J Phys Chem B. 2022 Oct 21;126(43):8777–90. doi: 10.1021/acs.jpcb.2c05371 (PMC9639099; doi:10.1021/acs.jpcb.2c05371)
Supplement: Supplementary file 1 — jp2c05371_si_001.zip [file jp2c05371_si_001.zip › Supplementary data/1e3d_5_theta_120_phi_248/triangulatedSurf_protein/exposed.xyz]

3478
Exposed_atoms
C -1.178961 -7.845997 19.450034
C -10.732973 23.732035 52.983989
C 3.745020 29.117965 46.217994
C 18.834035 16.945962 23.935023
C 6.497973 33.668957 26.603964
C 26.589021 20.613049 31.671964
C 39.376022 7.719994 27.486996
C -25.577966 -10.944997 18.601983
C -17.809992 -2.302973 13.451972
C -3.103976 -6.297008 22.801978
C 4.622041 -20.859040 34.517995
C -4.021992 -19.381015 23.110952
C -24.858966 -1.237028 24.933987
C -18.820977 -14.807983 40.492997
C -20.963964 -11.509039 44.749995
C -3.411010 -11.707028 43.077043
C -3.297024 -9.926970 62.164041
C -12.585045 0.367010 55.133990
C -10.784047 2.501033 57.863979
C -9.329981 -3.072021 51.831046
C -22.677022 -2.226964 46.820005
C -16.856037 9.178988 47.606993
C -0.712982 10.634978 48.461956
C 1.574016 13.083968 68.588045
C -3.117049 7.179048 60.901975
C -10.376040 24.199011 43.252959
C -13.976041 21.298984 45.677026
C -11.839992 33.109028 38.619979
C -12.354970 32.255957 32.476951
C -9.492006 10.963966 18.175015
C -20.209014 8.951013 32.949008
C 0.585988 7.866005 23.744015
C -6.541014 4.514969 12.658040
C -1.658026 22.227986 24.570976
C -0.057951 24.396022 18.855993
C 6.537031 8.178977 13.616003
C 10.154001 12.723044 16.840994
C 30.542998 13.865010 18.878011
C 17.380021 24.773019 32.108029
C 30.110999 25.000012 37.659990
C 16.821996 31.146954 43.292046
C 15.170041 17.440993 64.467029
C 10.533965 2.117970 61.528042
C 19.012016 0.293959 62.867990
C 23.830970 -4.325044 55.712981
C 20.474007 -15.414979 57.533964
C 17.856953 -14.448011 62.086966
C 8.195998 -15.325003 57.884951
C 10.253995 -20.120005 51.656958
C 33.021965 -10.260012 44.528985
C 33.463956 3.732038 34.859960
C 34.986975 2.923004 32.509041
C -21.789048 -15.154990 18.785964
C -21.873979 -12.687988 14.614964
C -18.132969 -22.831981 22.397000
C -22.013033 -12.855986 22.758034
C -25.072954 -8.947022 21.304033
C -14.938969 -9.194017 24.148031
C -13.119987 -11.948000 20.299033
C -26.194008 -6.336980 13.417009
C -24.243972 -1.428963 19.323004
C -24.875984 -1.111004 17.438976
C -20.105958 -1.806989 13.912958
C -13.915013 -1.916962 15.227034
C -19.437983 -6.112048 12.467950
C -11.513007 -4.649003 14.355014
C -10.218034 -4.231966 16.492042
C -1.292999 -9.142045 19.654017
C -4.390015 -1.392959 18.128953
C -12.227993 0.595984 14.446959
C 1.726975 -1.540009 16.921952
C 3.140020 1.824973 21.767021
C 2.717957 -8.447043 19.425989
C 2.958958 -14.731033 16.402979
C 1.389968 -15.652978 14.616032
C -0.970011 -19.310000 18.090009
C 2.885985 -19.613014 17.665994
C -1.904990 -18.138972 19.503001
C -4.127984 -17.082020 18.682017
C -2.007025 -16.534040 17.808991
C -5.931958 -12.507962 18.959998
C -1.060970 -11.817010 19.384997
C -6.798004 -11.802972 20.694984
C -10.926039 -18.498016 22.988985
C -11.754979 -20.349047 22.726040
C -7.584977 -22.772982 24.925013
C 0.329964 -28.864983 23.638990
C -0.469966 -29.270969 23.981958
C -0.628032 -32.773977 26.422035
C -1.135031 -34.173996 27.782046
C -2.806973 -32.133015 28.096014
C -1.401008 -31.435016 28.129015
C -3.226961 -31.225045 25.972034
C 1.704002 -24.228960 31.297979
C -10.985040 1.345989 32.810011
C -19.446973 2.222962 33.421048
C -21.525956 1.496977 30.391008
C -7.088991 -11.017015 25.634967
C -23.754003 -8.845994 27.408009
C -17.071995 -18.824981 29.483011
C -12.222029 -17.095041 27.568990
C -9.321009 -23.039993 30.703025
C -14.709985 -20.629036 31.569955
C -21.017034 -14.136008 41.353020
C -18.257034 -13.671003 42.964040
C -14.772003 -12.161000 42.652958
C -11.602977 -7.898025 43.905011
C -13.565004 -7.387957 42.572964
C -13.537034 -8.293988 42.256964
C -21.544044 -13.375018 41.608988
C -11.011993 -24.014016 41.619984
C -7.274987 -17.440951 41.879970
C -5.870975 -18.265049 40.369997
C 0.467038 -20.919956 44.312005
C 0.188951 -20.339036 49.087023
C -5.763955 -18.178987 46.363971
C -3.784001 -16.788963 47.796037
C 3.093962 -20.572979 45.890025
C 0.464987 -12.016003 57.287977
C 2.039951 -8.594982 64.964992
C -6.304049 -10.491035 52.890992
C -4.898991 -10.558982 52.198041
C -2.836018 -10.993973 61.109013
C 1.770970 -12.812958 58.917979
C -19.181028 -13.003021 48.914981
C -22.568002 -9.832009 48.482974
C -21.705978 -11.634960 48.469966
C -15.017035 -14.771021 46.533965
C -14.705965 -20.607990 44.460012
C -16.971048 -13.394993 47.744955
C -24.128959 -9.799024 51.120979
C -22.830034 -7.166019 46.839026
C -19.383020 -7.128037 56.221992
C -13.736967 -9.284013 54.750978
C -11.666030 -9.578041 57.749041
C -14.802026 -4.337967 54.553968
C -21.133986 -4.203032 53.483050
C -25.792022 -4.733000 50.147047
C -22.037986 -4.626953 50.685035
C -8.858027 -8.482964 55.026030
C -21.724014 -2.186034 48.624990
C -23.220960 -0.454029 47.727028
C -10.595992 -3.019966 61.985971
C -8.607004 -4.140983 42.865022
C -8.712023 -4.371038 39.984031
C -10.535990 -4.562034 38.776002
C -16.169961 -5.337038 35.511996
C -21.060048 -6.127985 37.587041
C -20.362010 -2.425023 41.286962
C -26.083025 -0.699988 46.992998
C -19.537980 2.425047 38.257977
C -17.895032 5.789970 41.163965
C -21.615990 10.448985 43.200022
C -18.688967 11.327994 48.309981
C -18.446010 12.175010 46.180038
C -16.596025 9.034010 44.926983
C -21.715976 10.343047 44.158039
C 3.075032 11.394992 38.355027
C 6.578016 8.792035 40.178995
C 4.250046 12.006020 45.824997
C -4.389958 13.224045 44.845974
C -0.206998 9.740026 64.094008
C 0.898973 4.597043 69.060968
C -1.413955 3.691026 65.466984
C -11.085999 5.016959 59.864036
C -5.498044 5.402036 64.142966
C -16.111040 3.547007 52.967953
C -5.608041 5.298049 56.222006
C -3.159979 5.296033 57.571961
C -8.381972 11.178957 51.847961
C -12.450003 10.277996 58.525987
C -11.761032 7.046005 58.995000
C -8.208995 9.266019 65.900010
C -7.633039 9.203967 65.122001
C -4.819994 5.488959 65.160955
C -5.734031 18.352038 58.412969
C -8.444981 27.539991 51.978985
C -5.210000 26.922019 54.137011
C -5.113957 27.295981 55.579971
C -3.114029 23.690045 59.010047
C -2.272033 20.126039 62.058964
C 2.464047 15.174954 68.890021
C 3.075983 17.521991 67.334043
C 3.985046 25.594005 60.561999
C 2.045045 24.838969 53.970960
C 4.437961 25.640951 50.698964
C 4.154958 24.038989 53.429990
C -1.120968 13.882047 48.535025
C 3.544980 30.332033 46.825995
C 1.092008 29.087978 41.343951
C 2.044032 26.771044 40.108000
C -4.674981 32.898009 39.956996
C -4.734991 34.916992 41.403015
C -7.204951 30.366979 43.120962
C -15.364032 15.355013 44.500978
C -11.364022 22.099981 48.867953
C -15.335000 23.279006 41.953012
C -13.410041 34.136004 37.019965
C -13.605973 26.750045 36.382968
C -15.616031 24.651015 36.985993
C -12.420007 16.577977 37.281040
C -12.160022 32.591005 37.528996
C -11.607040 31.551963 37.101955
C -12.951957 18.300986 33.291980
C -11.733969 23.585988 30.966044
C -12.048957 27.326964 27.279047
C -12.608041 31.536005 33.441999
C -12.705009 21.079039 23.982993
C -10.672028 23.733009 19.347953
C -10.571044 23.915009 21.394982
C -11.571015 21.892957 14.310006
C -13.066020 22.149016 14.382951
C -15.705967 18.284041 26.817980
C -17.915992 17.512037 26.891041
C -20.092033 18.688039 20.990954
C -9.110954 7.220035 12.714971
C -12.648047 12.975011 16.976008
C -18.920969 10.260042 21.442967
C -12.538978 4.680983 12.920016
C -22.128957 3.018027 22.509974
C -22.896017 6.092041 27.581038
C -21.270049 6.914992 36.936027
C -13.673006 13.361013 34.797972
C -2.176007 3.563962 19.633999
C 1.142022 1.827967 21.795999
C 2.917993 5.146960 19.043000
C -0.805995 9.902964 17.661995
C 4.015043 17.826967 14.536047
C -5.011018 17.417975 14.686044
C 4.449016 19.406988 23.011019
C -1.708005 22.555000 11.007957
C 2.686043 21.157026 10.937954
C 0.808028 28.139037 12.830014
C 0.620031 23.839952 19.271982
C -4.202989 24.058968 22.392009
C -4.037021 24.709024 26.223962
C 1.880006 31.878955 23.817960
C 4.188960 27.451970 23.538005
C 3.022959 34.374011 31.717964
C 3.113003 19.393972 26.761967
C -3.597966 33.940014 35.137998
C 7.561049 32.018028 38.388022
C 14.764982 28.038032 35.965034
C 12.548041 28.242954 34.860023
C 14.827031 31.716970 33.457032
C 11.122043 33.367996 29.097958
C 9.225008 31.194975 30.466035
C 11.136026 37.163951 26.498034
C 13.303008 34.310983 25.510973
C 12.520955 25.839983 28.843039
C 16.953044 28.109984 19.042977
C 16.520015 29.223970 17.475000
C 8.373009 27.185994 20.398969
C 4.803046 31.269048 22.706969
C 8.958990 25.815992 18.852951
C 16.034988 22.409993 19.569044
C 7.254978 16.586985 22.705013
C 14.057964 15.398012 26.694957
C 14.805956 17.787011 17.679030
C 16.278956 20.079013 18.485979
C 6.699005 11.925985 16.614001
C 7.339032 10.239028 15.640036
C 14.703000 12.545013 17.755953
C 16.065035 10.653009 21.579030
C 6.527010 14.287982 28.526970
C 6.283030 7.293954 36.511001
C 30.124993 5.591972 24.764988
C 25.355047 9.264034 34.793954
C 37.696018 11.042979 34.409979
C 41.857998 8.517997 27.974990
C 35.671044 7.754005 38.465045
C 40.814027 8.431969 26.207991
C 41.304046 7.622034 25.995991
C 20.267991 6.826032 25.003031
C 32.008002 8.234023 14.122016
C 33.755980 7.652010 12.833022
C 36.198952 6.992982 13.750026
C 33.931023 11.626036 18.301972
C 29.972985 11.869965 18.047999
C 21.785048 12.140037 23.651016
C 38.054950 12.103957 24.949024
C 40.806037 8.992951 25.415976
C 18.225967 17.614956 24.260957
C 24.781035 17.719953 19.019023
C 26.710017 14.542036 21.868986
C 27.797968 12.801047 18.725015
C 29.034957 16.029955 20.157036
C 27.587036 25.236022 22.719996
C 23.626027 23.718963 21.393032
C 22.622957 27.650954 22.145970
C 20.546992 27.818015 26.944026
C 36.256983 19.275043 31.858035
C 27.330998 21.983981 31.844973
C 20.036996 24.596023 30.632986
C 22.560002 28.087025 27.182981
C 30.013037 15.418998 35.545039
C 32.092035 16.987019 34.383040
C 27.471992 22.569986 36.124968
C 26.277009 24.568962 35.811982
C 30.403007 22.772961 41.472989
C 27.751039 23.588041 42.111977
C 25.192043 23.794994 43.464002
C 34.439967 18.414039 46.332003
C 34.143031 20.691049 46.096030
C 33.691048 18.231022 44.316038
C 23.550019 22.405018 38.607979
C 21.478006 19.279022 43.594015
C 21.886996 18.448971 43.681966
C 23.344951 29.483029 50.770009
C 22.885022 29.271027 48.171989
C 17.867016 30.256036 41.571991
C 19.340970 25.348983 38.851987
C 14.812014 30.667012 41.888977
C 5.560965 16.310017 44.743003
C 6.074980 21.617975 44.151975
C 5.026036 29.128047 45.785033
C 4.797998 26.211028 49.999964
C 6.448956 25.833961 48.229964
C 12.137988 22.743027 51.340983
C 14.287046 28.802003 46.699978
C 8.386022 26.081011 46.401032
C 13.528013 24.235984 52.530038
C 16.017011 24.547960 57.689017
C 10.407030 21.584956 57.928977
C 5.730029 24.640981 57.292992
C 5.625020 20.966972 62.118952
C 16.666017 21.969975 61.345960
C 6.358969 17.792023 63.600002
C 17.065007 26.037010 58.643007
C 18.939040 26.625004 59.297006
C 22.726003 21.767007 61.338983
C 26.191000 23.831041 62.659012
C 31.743964 24.437000 61.317023
C 31.629988 23.753001 59.027973
C 31.010981 16.638980 57.358044
C 31.035956 15.958031 51.995036
C 31.669009 19.473989 54.258955
C 22.056016 19.239003 66.248970
C 19.051037 13.956022 63.224019
C 24.996970 15.752009 63.646980
C 28.279980 15.745954 59.595032
C 30.892044 13.033987 51.456018
C 33.267005 14.752967 50.798993
C 31.093035 11.965002 50.325985
C 32.494013 7.715037 50.987984
C 24.913026 11.564041 57.720991
C 21.116048 10.597957 61.935978
C 20.846966 10.166011 62.749981
C 10.219014 9.564036 66.338981
C 13.952991 7.885988 62.694952
C 5.152976 12.177012 66.261025
C 6.742039 11.168040 40.295983
C 23.622989 7.344980 44.304026
C 33.070954 15.894972 45.200027
C 30.294005 15.626015 45.483982
C 32.660021 10.220008 44.666978
C 30.104000 6.078997 51.553049
C 30.598971 -1.884018 47.554975
C 24.284978 -2.994959 43.796999
C 29.216042 -3.414028 43.973963
C 28.832961 -3.117958 50.788015
C 26.510029 -2.175043 51.595034
C 26.016041 -1.247957 50.944034
C 25.949010 2.468961 45.080986
C 9.350963 -0.353965 47.606954
C 16.790048 -2.309039 49.942997
C 4.745024 -1.070967 65.944013
C 5.253994 -4.184030 65.588958
C 11.810020 -1.414969 58.622020
C 10.172960 0.311013 56.616990
C 10.650040 2.523003 60.666044
C 12.001997 4.920026 65.281006
C 16.524991 5.977951 60.584022
C 30.013008 4.486956 55.770961
C 30.651005 2.337950 54.926003
C 33.801976 4.017964 53.732977
C 33.455007 3.179995 54.075023
C 27.599998 5.030987 54.737033
C 23.867049 0.577045 54.899010
C 32.216950 -4.476962 55.085045
C 18.086044 -0.578029 59.287958
C 16.725964 0.979023 57.631991
C 15.172990 -8.047033 61.066981
C 17.069048 -6.428021 65.744996
C 24.481993 -7.526018 52.105035
C 30.314967 -3.334957 55.930978
C 23.610977 -5.685981 55.827003
C 20.551979 -7.626003 52.032994
C 21.069994 -19.478981 52.288013
C 30.638035 -8.902002 53.050016
C 20.915044 -10.386002 63.606974
C 20.560996 -15.008042 58.410974
C 19.821029 -11.694955 62.097039
C 19.410034 -15.457005 59.283980
C 16.891987 -14.906005 63.017985
C 12.164038 -12.836048 62.237978
C 14.966960 -8.368966 63.656022
C 14.912985 -6.873960 64.106974
C 10.219991 -14.221979 59.188976
C 11.475960 -14.593999 63.679961
C 14.825974 -17.474050 51.539957
C 18.777014 -20.117004 48.146044
C 16.486013 -19.587043 50.678960
C 16.787957 -18.745994 46.774971
C 16.192012 -16.493011 47.230040
C 6.245988 -20.474001 48.564994
C 10.267952 -16.564006 50.499021
C 17.470003 -20.251981 42.535976
C 8.050044 -17.057004 43.569950
C 20.981002 -19.239975 42.626977
C 19.673991 -20.473995 44.313953
C 23.727998 -6.788023 43.668043
C 24.407038 -17.881986 50.471049
C 27.994008 -8.722020 49.274011
C 25.842959 -15.940004 44.863049
C 26.317016 -13.995032 43.359974
C 24.912981 -12.770032 41.642960
C 25.226001 -16.593011 42.355009
C 19.046013 -21.236011 41.666008
C 18.277996 -18.316047 40.241972
C 26.512015 -7.106985 41.311002
C 28.672018 -4.838965 37.446957
C 29.691025 -0.001996 38.222987
C 33.067016 2.256973 34.508980
C 32.956979 -0.355971 32.573035
C 33.088037 2.728960 36.004046
C 20.953022 3.286952 42.391019
C 22.536002 3.740967 35.592969
C 11.155034 6.303998 33.559001
C 5.218000 2.723020 36.360006
C 15.327033 -15.768041 32.858982
C 12.329005 -21.510013 27.607984
C 14.511002 -11.076972 22.608961
C 6.527960 -20.557960 22.262983
C 5.065046 -28.220048 27.075994
C 6.612982 -21.249006 23.291987
C 7.708027 -16.167954 15.942010
C 6.278022 -15.779025 17.868996
C 4.740996 -10.179975 18.276017
C 8.464997 3.530043 22.699045
C 10.875988 5.533986 19.623979
C 14.090019 3.816997 23.632014
C 8.331958 -3.252015 27.422024
C 11.509977 -9.517001 21.470958
C 13.100020 -5.597028 19.678994
C 31.542024 1.891966 16.669955
C 30.178033 3.187993 21.090023
C 14.977018 1.797037 24.656985
C 20.273009 1.105003 24.973991
C 30.757017 5.164966 23.617020
C 32.032047 4.398984 16.229038
C 34.571033 5.274026 18.331036
C 37.312986 6.069017 19.015971
C 39.234992 1.718992 25.579021
C 35.665042 2.098990 31.359990
C 37.322984 -1.338044 28.519954
C 32.034950 1.883017 19.689978
C 34.953965 -2.176045 23.899013
C 34.188980 -3.538981 26.389968
C 18.186986 -2.902001 25.869035
C 31.511965 -2.099012 32.073958
C 36.800031 -1.848016 29.158024
C 35.062018 -1.777046 27.421037
C 28.000034 -8.795985 26.895039
C 18.385966 -12.719983 29.726003
C 19.977036 -7.497002 24.840960
C 31.292034 -5.016022 21.027958
C 29.596971 -6.492000 22.769974
C -22.159021 -16.477972 17.297039
C -21.545990 -15.842000 17.591036
C -22.558955 -15.341977 19.271958
C -23.127041 -13.209994 16.130038
C -22.722041 -12.381972 15.826988
C -22.053015 -13.805967 14.070959
C -20.265977 -16.054983 16.052038
C -18.344007 -14.193961 16.783987
C -18.923015 -18.742964 18.476959
C -16.623958 -19.601024 18.088045
C -16.510015 -18.667031 17.851981
C -17.722967 -17.874957 18.324962
C -17.338957 -12.422956 14.172992
C -14.983998 -16.483000 17.320039
C -13.777992 -14.134045 17.491963
C -14.470029 -18.605976 18.092035
C -16.444013 -18.607048 16.887036
C -13.029020 -16.458049 18.613005
C -13.776971 -14.549043 18.656038
C -13.716038 -13.734008 19.715972
C -13.561014 -12.313983 19.516011
C -12.964995 -12.181028 18.763037
C -15.226951 -18.141038 18.480019
C -15.238008 -18.329985 19.430990
C -16.372973 -21.820959 22.108037
C -13.260043 -13.873958 22.650997
C -15.733008 -17.659046 25.176991
C -16.813044 -21.841992 23.612050
C -17.386966 -19.063040 24.597957
C -17.326985 -18.131045 26.858048
C -18.621968 -20.339022 22.924029
C -20.343006 -17.520019 23.852019
C -22.330006 -17.424962 22.969027
C -19.124004 -22.554961 21.690985
C -17.925979 -23.972030 22.862042
C -17.135036 -21.734033 22.704001
C -20.467047 -16.603029 21.120992
C -21.381999 -15.491011 21.733029
C -21.796956 -14.663034 24.822959
C -21.125016 -17.071021 22.988951
C -23.772954 -10.543005 22.861960
C -23.543000 -11.982953 18.343007
C -22.596027 -11.194036 20.524980
C -25.667982 -7.917971 20.596972
C -25.902987 -8.256971 17.795046
C -26.528019 -8.033013 20.260004
C -25.535020 -9.741035 21.446025
C -24.976045 -9.155974 24.945950
C -13.538990 -9.383966 21.645005
C -12.893970 -8.109961 19.820992
C -14.738957 -10.471047 18.589988
C -17.398983 -11.624042 14.646044
C -16.378030 -10.850961 14.986986
C -16.869983 -9.760982 15.675021
C -16.367012 -9.063983 16.032033
C -16.300961 -7.649021 10.773033
C -14.621033 -9.913032 11.172982
C -16.925995 -9.067991 10.539004
C -15.505045 -9.071966 12.029985
C -18.396958 -8.838018 12.213041
C -16.632033 -8.442950 11.219960
C -23.287955 -9.276028 12.275962
C -23.439960 -11.791027 15.553971
C -21.050963 -11.849988 14.185956
C -23.669011 -9.665959 13.065033
C -24.028962 -10.530980 12.852972
C -25.908036 -10.523994 14.788022
C -25.422030 -9.386048 14.830954
C -26.802027 -9.340959 17.107991
C -25.889034 -9.025998 17.205018
C -25.397026 -8.613969 15.911998
C -24.779979 -8.769974 13.588045
C -25.466002 -8.694026 12.893025
C -25.014033 -6.349964 13.769050
C -24.355024 -4.525022 12.119031
C -23.713990 -4.431992 12.840019
C -22.910958 -4.915956 12.588958
C -20.091028 -5.590004 11.956973
C -19.172030 -7.274025 10.791022
C -21.318971 -7.449981 13.064995
C -24.941019 -4.423004 14.500037
C -24.592975 -5.922009 16.791973
C -25.419043 -6.034957 19.906961
C -25.010006 -6.720983 20.383001
C -24.571991 -4.435953 24.683033
C -24.323975 -3.541037 24.620007
C -24.797957 -0.805003 19.730987
C -23.363958 -2.182970 20.080039
C -23.616007 -0.879050 24.451039
C -25.208984 -2.563003 25.021022
C -21.826036 0.793015 22.335009
C -23.372970 0.016973 24.395003
C -21.622022 2.738978 21.731014
C -22.181000 2.835992 20.943986
C -24.292024 -1.614031 17.957992
C -21.245029 0.309953 17.441005
C -20.810006 2.323049 17.279022
C -21.654045 2.628975 12.940995
C -23.376039 -2.968044 13.019962
C -22.617995 -2.414005 12.201965
C -23.886984 -2.381966 13.998036
C -19.164020 -0.028047 13.496958
C -19.636013 2.216975 11.881969
C -20.548006 1.901975 12.791973
C -20.342021 0.840963 13.568988
C -20.581979 1.499997 17.646024
C -15.896999 2.414048 13.243965
C -18.990010 -0.260993 12.572009
C -14.906041 -1.956963 14.513964
C -13.459954 2.759985 13.686991
C -13.214974 1.155988 14.943016
C -13.821971 -7.458983 17.518008
C -18.591013 -6.917011 11.479995
C -17.961023 -6.316981 11.049992
C -18.644967 -5.190960 13.275010
C -13.102049 -3.704979 13.446006
C -13.951004 -5.012984 14.761964
C -14.215024 -5.929019 13.969050
C -11.520002 -5.365999 13.702041
C -11.042982 -5.217047 15.682993
C -7.752013 -5.091965 19.484968
C -10.400952 -3.005964 16.301999
C -10.864004 -3.992010 14.056997
C -9.404004 -4.697004 17.324040
C -10.511037 -6.010999 15.516041
C -7.304977 -5.658025 20.119007
C -6.831026 -6.349980 19.651981
C -4.326019 -5.402025 21.176016
C -6.665953 -2.491036 19.269967
C -8.952030 -6.810984 20.501993
C -4.640032 -0.726041 17.485997
C -5.159006 -1.133031 16.788983
C -7.398031 0.574968 15.549975
C -4.937026 2.856997 14.093037
C -7.405026 2.501020 13.969044
C -3.668044 0.552991 16.219024
C -3.004030 -1.560042 15.499002
C -1.733050 -0.713040 15.851972
C -2.514013 -1.141049 16.210031
C 3.965047 -0.072991 17.923978
C 3.392029 0.191991 16.489960
C 3.544000 2.530960 16.887997
C 1.446952 1.154007 17.408008
C 4.183021 2.232982 18.291000
C 2.986007 1.535047 24.854987
C -3.260951 -3.653018 20.057049
C -0.032015 -7.220953 19.677978
C -2.234000 -7.160037 19.006971
C -1.250046 -4.435994 18.995005
C -2.248967 -1.805965 16.850950
C 0.368012 -2.938045 17.752026
C 2.471988 -3.153036 18.895035
C 1.566975 -4.923028 18.781957
C 3.775005 -6.523983 18.898997
C 3.809980 -7.717990 19.201959
C 0.472010 -10.058020 19.515971
C -0.278039 -10.069002 20.131018
C 2.344981 -13.550020 17.963019
C 0.375010 -14.618045 14.011023
C 0.343033 -13.664982 16.304008
C 1.116001 -14.016960 15.836040
C 1.534964 -13.282033 15.360043
C 3.332962 -12.817988 17.919983
C 2.447030 -16.614032 18.109016
C 3.570038 -16.217997 18.423040
C 3.639968 -16.871995 21.402995
C 1.996974 -18.598989 22.280004
C 2.323957 -18.268026 19.350046
C 2.149981 -19.030028 17.420968
C 2.361024 -18.601954 16.575040
C 0.760039 -20.133023 16.407962
C 0.880977 -19.803979 17.311982
C -0.221963 -18.847995 17.680034
C 0.891957 -20.561976 17.918983
C -0.410983 -17.100995 15.394014
C 0.653045 -15.059018 14.829967
C -0.507026 -15.869972 15.389982
C -1.486963 -15.261995 15.863007
C -4.114007 -15.587957 18.210025
C -2.188013 -18.021974 21.928049
C -1.890992 -19.178016 21.609029
C -0.536961 -18.355961 16.904981
C -5.272955 -25.058983 22.253047
C -10.971987 -20.772029 22.339995
C -3.354006 -24.485986 22.437995
C -12.538021 -20.702994 22.277005
C -11.521983 -18.690027 21.552030
C -11.668990 -16.184034 20.593020
C -3.761027 -16.212019 18.848033
C -6.874956 -13.298029 18.742024
C -5.978961 -11.632978 20.205045
C -5.964020 -10.697005 19.951038
C -4.924037 -12.380961 18.228977
C -4.728048 -11.318996 21.820972
C -7.373033 -8.373986 21.765953
C -11.380012 -9.441040 20.911028
C -8.675013 -15.761011 22.870986
C -9.177025 -14.289989 23.110029
C -9.327988 -8.161036 24.514016
C -6.428014 -8.254969 23.944047
C -5.724008 -15.672012 22.776014
C -7.546012 -13.475968 24.990013
C -10.493981 -8.825012 25.055958
C -11.133992 -8.933990 24.335995
C -10.765008 -13.859022 24.949995
C -9.568014 -20.622981 24.541003
C -6.686032 -18.559953 24.045019
C -11.680006 -18.855988 22.493995
C -7.137037 -24.801002 23.815998
C -11.827026 -20.671986 24.142009
C -10.810013 -20.796992 24.976979
C -6.340963 -25.310021 25.064987
C -6.566021 -24.520030 24.548025
C -4.657004 -24.918026 22.987997
C -5.481971 -23.104050 23.514028
C -6.155955 -19.986022 24.423001
C -4.740002 -18.027042 22.812982
C -6.192979 -19.066977 24.693950
C 0.099015 -22.884008 24.443030
C 0.150961 -20.834978 24.323967
C -0.660967 -20.743009 23.820999
C 0.189994 -28.605001 22.725029
C -0.523040 -26.225976 23.558031
C -2.605964 -27.566038 23.724981
C 2.654014 -27.643980 23.953020
C 1.939001 -27.004997 23.926009
C 1.052966 -29.493986 23.685989
C 1.795983 -26.721986 23.019998
C 0.902005 -20.821022 23.726000
C -0.768039 -8.591030 23.632955
C 3.063017 -23.650048 25.271954
C 4.408031 -23.915015 27.062015
C 2.191994 -26.597019 27.432969
C 4.210997 -25.345988 27.194966
C 4.216953 -25.745041 26.300000
C 0.825996 -27.919000 25.391986
C -1.026954 -25.599023 28.630959
C -1.801977 -30.565988 25.958038
C -2.505963 -29.320046 27.917974
C -5.430036 -26.135014 28.891965
C -2.059011 -31.845950 27.546957
C -1.445959 -33.050042 26.863976
C -2.541999 -30.822971 26.531050
C -2.056967 -33.365012 26.180981
C -3.761975 -28.703049 25.468044
C -5.517015 -27.546954 26.808006
C -3.957985 -29.818043 27.615029
C -4.585967 -25.685995 28.679967
C -6.122957 -24.298033 27.426991
C -4.298993 -27.444049 27.001975
C -7.248001 -20.436044 34.037024
C -7.404002 -22.198010 27.546965
C -5.844005 -24.321039 30.775016
C -4.673994 -24.670010 31.027019
C -4.111960 -24.455036 32.116020
C -2.671954 -22.923977 34.507028
C -3.535970 -26.229030 30.361974
C 1.217022 -22.559031 33.314035
C 1.145952 -25.998027 29.802010
C -0.484022 -25.650033 31.888013
C 3.497967 -23.137962 34.325992
C 3.768001 -20.790001 34.154985
C 4.248009 -23.286011 30.400954
C 3.253027 -19.555977 33.793982
C 3.772999 -18.795039 33.918020
C 1.732011 2.831033 27.136039
C -6.883028 -3.368959 31.403037
C -4.892969 -0.302040 34.960976
C -5.266006 -1.810034 32.282020
C -4.657045 -11.149951 25.686991
C -10.874000 -2.577023 34.486005
C -14.060037 -5.630977 34.429008
C -14.703020 -6.020991 33.268984
C -16.082962 -6.064976 33.242028
C -8.802002 -2.132041 30.894969
C -8.388998 0.420964 29.838978
C -7.506989 2.563043 34.927998
C -10.467036 -1.366962 34.847013
C -25.894004 -1.700011 30.248980
C -26.373955 -2.589991 30.952991
C -22.791031 -2.560998 31.583027
C -22.216966 -1.469015 31.632973
C -20.463963 -0.647000 34.399012
C -20.561971 1.583961 30.421988
C -26.548040 -0.743034 29.779016
C -23.996034 -0.895976 30.217033
C -23.019986 0.162030 27.970964
C -25.738049 -0.252003 25.341974
C -24.169951 -1.899997 28.438031
C -24.983023 -1.645978 27.973041
C -23.553979 -6.422013 27.255016
C -23.998004 -2.832962 28.240036
C -26.044988 -2.802033 25.352022
C -25.321965 -7.140035 25.688962
C -22.511006 -7.497009 29.328042
C -20.676998 -5.956989 32.786031
C -22.648030 -4.551963 32.088957
C -23.785982 -2.815998 30.726976
C -20.422975 -7.499975 30.059964
C -18.647980 -6.625984 33.902996
C -16.838989 -5.733021 34.363040
C -24.244984 -3.344984 33.413032
C -23.058032 -2.746022 34.224994
C -23.472038 -4.656969 34.749032
C -23.826958 -5.446967 34.312048
C -15.442043 -11.156049 32.263994
C -15.741987 -8.872003 32.090024
C -15.347049 -9.343995 31.393982
C -19.814966 -9.704966 30.086008
C -21.838962 -12.780050 29.753958
C -16.702986 -13.586957 30.093008
C -19.211048 -12.797964 30.331045
C -12.293016 -11.611960 33.728955
C -18.956965 -14.738044 31.519005
C -14.542007 -13.215034 31.479969
C -15.159979 -10.708034 31.498987
C -12.968023 -9.248039 33.260997
C -12.197024 -8.945002 33.745015
C -10.222979 -9.714023 25.335042
C -14.564015 -13.300976 25.477968
C -24.671044 -8.207960 25.689997
C -22.686000 -12.356994 27.365010
C -23.150022 -14.729006 28.253991
C -23.685004 -14.354953 26.812969
C -22.890979 -14.445013 27.363030
C -21.246980 -15.677981 27.402007
C -21.911015 -15.399023 26.753018
C -22.361990 -16.183963 26.403976
C -19.196025 -16.055970 30.080015
C -18.800045 -17.004996 27.771030
C -13.737955 -19.816993 29.719038
C -16.250017 -18.044011 29.012970
C -18.510955 -17.172049 26.859977
C -19.253008 -17.562007 26.372024
C -17.631043 -19.010041 27.168997
C -16.759969 -18.273954 25.460990
C -11.035997 -21.095013 26.247028
C -7.348968 -23.559969 25.438956
C -8.173024 -23.989969 25.718037
C -7.469022 -22.455035 28.851965
C -10.157048 -20.799990 31.254988
C -8.010023 -22.638955 31.470000
C -9.871956 -23.003030 33.466980
C -11.785979 -14.801044 33.153997
C -10.384029 -22.043980 32.877022
C -11.609980 -21.563966 33.063994
C -15.120979 -20.243955 39.726966
C -14.406047 -19.649030 30.739013
C -12.592986 -15.284967 33.343966
C -17.530024 -16.501004 33.027044
C -18.521037 -16.257037 34.779036
C -16.712036 -15.621019 32.675972
C -20.413024 -14.771987 30.938021
C -19.473041 -14.806976 30.700049
C -18.182049 -17.130001 32.151951
C -15.790961 -18.360024 31.568014
C -17.759992 -16.784023 34.488989
C -18.009027 -17.717973 34.576005
C -17.061036 -16.652008 36.912970
C -14.580969 -21.331033 35.359049
C -17.744011 -17.621999 37.265011
C -13.827990 -16.058975 35.840048
C -13.481030 -21.558979 35.912032
C -13.194993 -22.687996 36.374014
C -16.659039 -15.701044 37.757044
C -17.485965 -16.569013 39.350971
C -16.418958 -18.338026 39.819970
C -18.453993 -19.432969 43.280964
C -15.957991 -20.067955 42.523964
C -14.716022 -19.702955 44.111031
C -17.243003 -19.754968 44.097956
C -17.267978 -20.688007 44.361048
C -15.447027 -16.045973 44.164022
C -20.971966 -14.753994 42.086995
C -19.264007 -11.742998 42.411980
C -19.924969 -9.373996 43.461994
C -17.231035 -9.225953 42.631021
C -18.159035 -9.030009 42.483020
C -18.282985 -8.078958 42.441039
C -18.186022 -8.662988 38.709017
C -17.893974 -7.765018 38.487002
C -20.092989 -7.959013 36.631958
C -21.424007 -14.567020 40.596982
C -19.675982 -13.012012 40.271048
C -19.611030 -13.681011 40.985021
C -18.441025 -9.426967 41.656952
C -18.692040 -5.273023 43.957989
C -17.837039 -14.562012 39.621015
C -17.623035 -13.425031 39.208006
C -16.295972 -15.601008 35.316022
C -17.464035 -7.801037 37.617000
C -13.099025 -12.732001 38.351999
C -16.182006 -7.975963 39.611953
C -13.145047 -10.576964 39.899968
C -11.450042 -10.251015 37.869000
C -10.889995 -8.554956 36.016049
C -12.641995 -10.043985 35.423004
C -8.622029 -8.026044 41.365021
C -11.895986 -9.794955 40.434959
C -12.923041 -8.358994 41.521963
C -8.014956 -19.777958 40.445994
C -2.146964 -23.749048 41.685001
C -12.298966 -20.607999 44.493044
C -10.967045 -19.874041 43.116048
C -10.214042 -18.900993 43.038037
C -8.697002 -21.142962 42.317043
C -10.104951 -23.618014 42.850002
C -10.705036 -21.000952 42.476974
C -11.557044 -22.203969 42.453043
C -11.947021 -22.378957 43.324032
C -10.565009 -23.278029 42.065955
C -12.266050 -22.122985 41.794953
C -9.958999 -22.577024 40.236954
C -9.607993 -22.601996 41.141017
C -8.752001 -23.058009 41.134979
C -12.580037 -20.455021 39.799018
C -11.846039 -20.697042 36.769969
C -9.170988 -19.936989 35.066031
C -6.834031 -19.698026 38.319026
C -4.344961 -21.268956 35.795999
C -2.359022 -22.651030 35.372968
C -2.662968 -23.275040 36.035028
C -5.929986 -20.473024 38.630049
C -6.775999 -21.292004 36.072022
C -7.227024 -19.578997 37.061995
C 2.124027 -22.599977 36.756024
C -1.399034 -22.627013 35.372963
C 0.445984 -22.582043 37.928033
C 0.609027 -23.494983 38.207979
C 3.111046 -20.862047 38.326982
C 3.065977 -22.368986 38.810971
C 2.528980 -21.613022 38.524009
C 3.101998 -17.841970 40.247986
C 3.785977 -15.815013 38.234954
C 3.706028 -20.211025 40.295047
C 3.172998 -20.393980 41.096996
C 3.753015 -22.360035 41.248993
C 0.225030 -23.304046 40.832034
C -0.459047 -22.457023 40.269954
C -0.500017 -20.845040 44.350012
C 3.759976 -21.594975 41.830032
C 3.234044 -21.783021 42.611041
C -1.537951 -10.740986 44.164983
C -4.063956 -17.575977 43.443983
C -3.342019 -22.743970 41.544047
C -1.839026 -18.837965 43.985011
C -1.696005 -22.142966 40.611040
C -1.042972 -21.365007 43.123967
C -2.052977 -22.223977 43.050032
C -2.385045 -22.809047 41.692042
C -2.739005 -22.573046 44.014024
C -4.777007 -18.549956 48.108974
C -4.553954 -19.490999 48.030018
C -0.453017 -18.697977 50.155035
C -0.807002 -21.403957 45.081008
C 0.357999 -20.518974 48.147960
C -0.582952 -20.867018 49.347017
C -6.235037 -15.806006 47.371017
C -10.572003 -14.741042 49.142006
C -4.988006 -18.379952 49.040963
C -2.571002 -17.623040 49.923957
C -2.408989 -17.980009 48.752979
C -2.121955 -16.010987 46.083978
C -3.135985 -18.014036 46.379989
C -6.022988 -18.294038 47.291989
C -5.451999 -14.064021 46.063044
C -5.316020 -10.563005 49.561017
C -4.123006 -9.727975 47.644975
C -1.735020 -9.095044 47.799993
C -1.739002 -11.273040 49.909990
C 0.402045 -13.067962 49.878014
C -4.015958 -10.535022 44.964973
C 0.886956 -14.345017 49.110025
C 1.151005 -13.642986 49.709028
C 0.833983 -12.622991 46.071021
C 3.193971 -21.265016 45.217036
C 2.468955 -20.892012 46.558976
C 1.387018 -17.070964 49.817020
C 1.378953 -20.820982 49.880966
C 1.843968 -21.952039 49.589045
C 1.877987 -20.118043 50.788955
C 2.342966 -13.569043 52.825980
C 3.771995 -13.758952 57.140041
C 2.902035 -15.759019 51.568967
C 4.452040 -20.267033 51.505046
C 0.883961 -14.742969 51.421991
C 2.052034 -13.164000 52.005002
C 1.304992 -12.587012 52.179033
C 1.273996 -12.418975 56.934968
C 1.100984 -12.392048 61.521956
C 1.085022 -12.674033 62.744981
C 2.881037 -13.231983 60.956043
C 2.443969 -12.376957 60.816040
C 3.000978 -11.692020 61.217018
C 3.336975 -9.646006 63.255015
C 4.094970 -7.267988 66.692954
C 1.671025 -9.294994 64.405041
C 0.743982 -9.074963 64.224968
C 2.609007 -10.720952 65.556004
C 1.731960 -10.616965 65.154046
C -1.648002 -7.478038 62.493987
C -4.934982 -7.792047 56.588990
C -2.662036 -8.649048 60.426993
C -1.925039 -9.160977 60.820018
C -2.529991 -10.272025 61.679994
C -1.810951 -10.264010 56.928049
C -5.033998 -9.957008 53.640028
C -5.459996 -10.044984 52.783972
C -2.734015 -11.389956 51.983992
C -2.046011 -10.781034 51.842049
C -1.156017 -12.156951 56.060027
C -0.413986 -11.544023 56.182955
C 0.687999 -10.670990 66.218966
C 0.053974 -12.127974 60.889951
C 0.006031 -12.667021 57.840045
C -1.573048 -10.770980 62.604047
C -6.908998 -14.510008 49.933025
C -6.957958 -17.118975 48.679042
C -9.806030 -18.979983 48.662041
C -7.517953 -13.418976 49.939973
C -7.743031 -12.773010 50.992042
C -9.556022 -10.999978 51.534037
C -11.883965 -11.027985 55.002014
C -11.806009 -11.830032 52.231011
C -12.378042 -12.835037 49.825988
C -11.926963 -17.036982 49.083014
C -11.925031 -17.880952 48.607026
C -10.892015 -18.794955 49.209959
C -11.254021 -19.388006 50.347039
C -15.641980 -12.393042 51.026961
C -16.468960 -11.906001 51.036988
C -16.631967 -11.905025 53.085955
C -12.784973 -10.981028 56.946017
C -21.099984 -10.919043 51.084950
C -16.638973 -11.219046 52.386953
C -19.011004 -11.331998 52.202987
C -21.173047 -11.877975 53.611952
C -18.990961 -12.538995 51.998984
C -23.789040 -11.889048 50.055976
C -23.862003 -11.061968 49.534043
C -24.609993 -11.296964 48.328012
C -17.200022 -12.510992 50.893008
C -12.805028 -18.281972 48.699979
C -14.275002 -14.211967 48.920983
C -19.974967 -12.534959 47.051965
C -20.662965 -13.167027 46.758009
C -18.984006 -13.221977 47.990952
C -19.024981 -14.186003 47.883011
C -17.239967 -19.214018 44.902981
C -17.365961 -13.047025 45.594985
C -14.701970 -19.089046 44.861990
C -14.465015 -17.217971 46.685975
C -12.329016 -19.901036 46.848953
C -12.006986 -18.855991 46.291965
C -6.591007 -19.076962 47.342017
C -25.744986 -4.940951 52.188000
C -24.709028 -9.217016 49.786031
C -24.615030 -10.007999 50.321031
C -25.485035 -10.343014 50.553993
C -15.521043 -10.229987 52.675046
C -14.334964 -10.787044 52.900954
C -17.941967 -10.569963 52.391034
C -21.167971 -7.650034 55.053988
C -20.335003 -10.468011 54.702050
C -21.930031 -10.506009 53.546039
C -21.051014 -10.916991 53.556012
C -11.982001 -10.106028 55.285996
C -12.525990 -10.076986 56.709009
C -13.332995 -9.538977 56.707036
C -12.823001 -7.660049 58.437956
C -10.855020 -8.266008 59.420031
C -11.803012 -8.505974 58.515965
C -11.104013 -9.694958 55.274028
C -7.788046 -9.345024 56.495984
C -8.713999 -9.143954 54.386980
C -8.305977 -8.600958 56.286969
C -8.141028 -7.712031 58.089009
C -8.936020 -5.602003 58.741994
C -6.450046 -3.524961 61.978048
C -10.327998 -3.152045 62.909044
C -12.071965 -3.332037 61.846034
C -10.086027 -3.633982 61.436964
C -11.436990 -2.917007 57.984993
C -9.512962 -3.930025 56.585045
C -20.329985 -4.812993 55.506961
C -15.916972 -6.937046 54.852960
C -13.689958 -5.763993 55.396992
C -12.402047 -4.513965 61.595025
C -16.220963 -5.745036 55.826040
C -20.271987 -6.843041 55.384965
C -25.787982 -6.039017 52.790033
C -22.098986 -5.291049 54.058033
C -21.208048 -5.144032 53.704967
C -26.220043 -3.895998 52.682008
C -14.713029 -5.312045 54.503029
C -25.101953 -4.872972 50.815027
C -23.260015 -6.360983 51.448998
C -24.948974 -6.905043 50.535020
C -23.775048 -6.090991 49.055984
C -24.274986 -5.376036 48.187030
C -24.498019 -4.116042 50.783005
C -14.268002 4.398035 53.330002
C -18.081955 -0.132035 50.042950
C -24.122978 -1.657032 48.179024
C -20.624022 1.333964 48.542042
C -20.103035 1.919969 47.971013
C -20.528033 2.790965 47.971001
C -18.766966 2.044996 48.514026
C -18.491984 -0.921956 52.468985
C -16.715986 0.619974 53.332029
C -9.576045 3.012044 54.561008
C -13.331046 -1.508009 54.791950
C -12.064049 0.086997 56.324962
C -17.967016 -2.260958 55.825971
C -18.542031 -2.122037 54.735971
C -19.664037 -1.600999 54.568042
C -14.436995 -0.500034 55.252995
C -10.893028 -0.997047 62.027038
C -11.309044 -1.317040 59.808027
C -12.895027 -2.400953 61.990015
C -9.787032 0.061968 59.799998
C -10.279000 -1.595010 61.572047
C -9.862958 0.947957 60.656961
C -8.625968 1.575999 58.333003
C -10.293960 2.780986 63.989971
C -9.383050 -1.378015 61.876016
C -8.265983 -1.693974 56.577017
C -8.018031 1.798032 59.054958
C -7.772027 2.301037 63.548040
C -5.242957 2.335008 65.283988
C -2.321998 2.620968 66.165955
C -2.538978 2.685009 59.008007
C -3.166021 2.171008 56.296967
C -6.177990 2.196988 61.217997
C -6.144961 -0.883962 57.437977
C -1.128997 -0.660971 65.707951
C -3.924960 0.361963 60.959012
C -5.224950 -1.174029 62.031003
C -5.702014 0.639040 63.549961
C -5.520048 -3.580988 61.749989
C -4.302043 -3.995962 58.328973
C -5.383000 -4.306050 61.136014
C -5.003022 -3.734010 62.544983
C -1.168032 -2.837950 63.926965
C -1.616954 -1.992991 63.769014
C -1.980965 -1.357013 65.106027
C -3.138995 -1.550043 65.533956
C 0.665016 -7.203015 63.140035
C 3.710990 -5.453021 65.083011
C 1.921036 -5.069994 62.140034
C 5.452049 -2.020977 66.960996
C 2.352001 2.903017 66.807957
C 1.819041 2.197979 64.999012
C 0.200021 -1.273987 63.221019
C -4.592962 -7.131969 56.031999
C -7.550043 -6.425023 43.056996
C -8.457961 -6.962952 43.680009
C -6.582989 -6.494975 35.247979
C -8.144992 -4.911961 36.786954
C -4.878977 -2.294022 37.366993
C -5.430022 -3.756026 37.231041
C -8.992959 0.192016 36.862988
C -11.475980 -3.022036 43.175033
C -13.948980 -4.821969 42.434036
C -10.215980 -5.741040 36.604039
C -13.713990 -4.285014 38.795010
C -14.349028 -5.027041 36.322027
C -14.787026 -5.288981 35.545018
C -15.752977 -6.090007 38.331962
C -14.575992 -6.080966 40.388028
C -19.060980 -6.892985 38.403967
C -19.781015 -4.273027 39.612040
C -18.958033 -2.065950 40.700959
C -19.291951 -4.078984 40.749966
C -19.423970 -2.669966 41.298040
C -18.716050 -4.995036 41.382003
C -22.968968 -1.616977 37.897987
C -25.541997 -3.846038 35.670988
C -24.393972 -4.250021 35.897976
C -23.887993 -4.336036 37.120986
C -20.065017 -6.998966 37.543003
C -21.162015 -5.513039 45.844048
C -21.482965 -5.643036 47.026025
C -23.064994 -3.114995 46.773004
C -19.444026 -2.963049 43.344047
C -22.439015 -1.951000 45.921035
C -24.766007 -1.524994 45.691039
C -24.730951 -0.850036 46.386981
C -18.936966 -1.037023 43.077043
C -18.879020 -0.601985 44.332961
C -23.687016 -1.246027 47.415967
C -24.470011 -0.009954 45.975960
C -21.174013 0.989015 46.081046
C -20.107988 1.370013 46.567961
C -17.679038 1.221990 42.887049
C -19.769010 1.223017 44.099964
C -23.061002 0.577997 37.810018
C -22.453003 -1.266967 37.155012
C -20.821025 -1.464952 38.366019
C -17.797031 -0.359979 38.661969
C -22.701992 0.195977 36.992968
C -23.325994 0.363002 36.268981
C -21.376968 0.764043 36.684987
C -21.170038 2.033973 36.379007
C -22.102952 2.835041 36.250969
C -15.223992 8.943960 37.889963
C -19.052003 8.506009 40.617018
C -19.278010 7.253006 38.364966
C -19.521027 4.350950 37.750039
C -17.976955 3.106032 43.653007
C -18.767037 3.268962 43.113033
C -18.074968 3.178969 48.434954
C -18.553048 4.119046 47.805036
C -18.144954 3.469012 44.536049
C -17.310025 7.476978 42.565007
C -15.541992 5.808012 45.602038
C -15.051951 6.799957 48.914962
C -17.344020 6.173008 42.314033
C -16.854033 5.293044 43.169994
C -20.188007 10.902015 42.879962
C -19.221037 10.147963 43.782997
C -19.090032 9.256977 43.422957
C -16.689983 10.985969 48.594046
C -17.105974 10.151960 45.085986
C -19.624969 10.052978 44.660034
C -17.885956 12.648954 48.637954
C -17.857012 11.803960 48.163020
C -17.598969 12.022989 46.648963
C -16.686953 13.232981 46.497989
C -15.916995 11.549007 48.753001
C -17.998040 11.757997 44.171980
C -20.103006 11.857988 43.029014
C -23.383038 11.497989 43.292996
C -22.623037 11.472019 42.691988
C -22.213014 12.349984 42.690024
C -23.093950 11.145018 41.315954
C -14.410986 13.395951 41.297993
C -19.651035 9.283968 38.424014
C -20.611006 9.315003 38.560024
C -19.983045 10.719975 41.951049
C -21.784999 9.590984 42.781050
C -18.285044 10.440025 40.004956
C -19.403955 10.036991 37.864046
C -15.847986 11.219029 40.592017
C -15.549021 13.827003 41.523982
C -14.150017 12.097029 41.125968
C -11.934952 12.396033 38.635957
C -13.101033 10.076964 36.811004
C 3.705994 13.421997 42.333040
C 11.373017 5.133037 41.825018
C 2.173044 9.756037 44.728988
C 4.460040 13.034990 42.806007
C 4.107968 12.404964 43.452027
C 2.729002 12.097956 47.597021
C 2.503044 9.931021 46.016964
C 0.203043 10.125964 44.667000
C -0.801003 8.863970 50.722028
C -4.358992 9.985000 47.791987
C -3.740966 10.929965 43.597021
C -3.042025 5.262049 56.008980
C -3.441987 4.761953 50.620003
C -2.211010 4.777975 50.155046
C -0.579954 5.795975 56.243037
C -2.232005 7.459018 56.006020
C 0.383025 8.180990 55.792992
C -3.097031 8.332004 49.959974
C -3.589966 10.798007 53.645982
C -0.991046 10.752975 53.593007
C 0.502000 6.651982 50.788007
C 1.700032 5.700006 53.480994
C 1.001032 4.361002 53.898047
C 1.225988 7.103978 68.717966
C 1.247045 6.520988 67.267997
C 1.923986 5.199025 68.653031
C 2.078006 3.087989 65.938956
C 3.049032 4.660007 68.702951
C 4.048974 7.213997 68.926987
C 3.734021 7.587955 70.050049
C 2.386990 10.757028 67.589004
C 0.812987 12.052010 67.853958
C 0.348971 11.477961 68.482997
C 0.151955 12.475048 67.284951
C -2.277983 13.588010 63.682015
C -0.685988 11.094953 65.478963
C 0.514974 9.632011 66.710009
C -1.058032 7.533970 62.577025
C -3.199990 8.083996 60.591955
C -2.210998 3.783960 61.613985
C -3.573987 6.320026 68.681987
C -4.726953 6.072968 70.524962
C -5.079015 5.137993 67.572969
C -3.825027 4.698042 65.510034
C -4.652997 6.369019 56.649971
C -4.257952 7.690031 68.340015
C -4.332969 7.234012 66.147048
C -4.426977 6.775993 68.614013
C -4.900045 7.962012 72.158014
C -5.107018 6.776008 69.973965
C -6.271987 7.341013 65.706955
C -7.790049 4.095954 61.366970
C -5.284962 6.086019 67.568010
C -6.218012 6.185039 67.815972
C -6.051964 6.589995 69.861976
C -10.078029 4.049985 63.663964
C -12.301026 7.188975 61.458038
C -10.803018 4.990994 64.264978
C -10.597967 5.006954 57.620014
C -14.228021 5.221030 53.843037
C -7.791002 6.422952 57.903045
C -9.585002 7.105027 56.767970
C -9.675008 5.588965 60.239037
C -14.029030 3.249974 54.235994
C -16.136039 5.110003 52.822017
C -15.619967 4.311015 52.628983
C -17.457029 3.717002 51.038038
C -16.800997 4.076029 50.420031
C -17.091023 4.965009 50.159967
C -9.782962 4.389970 51.354994
C -3.935989 3.893963 52.585984
C -4.671997 7.093029 56.004008
C -6.963043 5.561048 52.177986
C -9.332975 7.759032 54.125008
C -7.249010 8.284004 53.156985
C -6.640023 8.546023 54.576980
C -11.987005 13.460990 50.156042
C -12.367005 8.626039 51.968023
C -14.783026 8.950032 51.313958
C -14.210014 9.391965 50.684050
C -16.893951 10.496963 49.405960
C -14.075036 10.302950 50.956958
C -10.378029 12.524000 55.176995
C -10.894996 13.923998 55.705043
C -12.933998 10.330022 57.390014
C -10.122004 10.014022 55.168955
C -9.615992 9.464967 56.141026
C -10.106046 13.390048 55.521035
C -9.062994 12.550011 62.835031
C -11.439045 12.742018 61.909018
C -12.962008 9.517024 59.476956
C -11.481001 11.990021 59.183046
C -12.069004 13.819011 61.775990
C -12.030979 11.687027 62.237007
C -10.414973 8.336010 61.454951
C -7.609955 9.608008 62.475013
C -8.040975 8.583012 64.500003
C -9.515952 11.933040 63.430970
C -9.018049 13.402975 63.292993
C -7.047015 12.588997 63.249952
C -7.550034 10.501024 64.499047
C -6.293034 8.654972 65.550962
C -5.671978 8.698037 70.433965
C -4.936954 8.113001 70.676961
C -4.113048 8.529030 70.378049
C -4.104016 8.244957 60.312008
C -4.654047 8.970966 62.672017
C -5.298030 9.353978 65.721970
C -3.480048 15.180994 64.002026
C -2.523009 15.029966 63.968963
C -5.416047 18.704993 63.889025
C -5.630041 17.332041 62.429967
C -6.750015 16.730999 61.909040
C -7.309023 18.150977 63.475029
C -5.988987 18.179972 63.379045
C -7.808974 17.257958 62.563022
C -7.597009 17.104020 59.551968
C -8.706040 17.053040 62.421050
C -9.668050 14.526028 53.857956
C -9.381037 15.488014 58.440026
C -9.073047 15.852987 55.648960
C -8.981974 22.208976 54.271044
C -8.295951 15.190039 57.944967
C -10.362022 17.797044 52.937969
C -10.327049 19.466986 50.978977
C -12.294022 16.705975 49.750999
C -13.771952 14.700027 49.460980
C -16.930006 14.272044 47.134014
C -14.507995 16.135021 46.962027
C -6.582024 26.939998 50.103955
C -5.758959 26.478013 47.754966
C -3.604041 26.776017 48.968951
C -2.708980 26.495007 48.762992
C -2.440970 30.809966 46.839982
C -2.928955 27.523973 46.698046
C -7.446010 27.991007 46.747971
C -14.071022 20.474976 47.007963
C -10.861037 24.532981 47.587997
C -10.985016 22.954987 51.147997
C -11.537035 21.156001 49.009016
C -12.212951 22.566990 48.906046
C -9.441951 27.267987 50.195970
C -9.658981 28.146006 52.671991
C -7.849950 28.248042 51.686958
C -9.887988 21.401023 52.638028
C -10.146025 23.402045 52.269951
C -9.701028 25.574023 51.217968
C -10.563981 28.620984 51.947048
C -9.676002 28.132038 53.919030
C -8.435983 22.990956 54.443968
C -9.790990 22.294043 54.800030
C -5.603044 20.570025 56.836980
C -8.082048 20.740980 54.826035
C -5.965956 25.005986 54.155032
C -0.166025 25.273043 58.756039
C -5.109034 25.415960 53.958980
C -4.494964 27.354005 53.644021
C -4.453992 25.057970 54.577966
C -5.228022 20.820014 59.563009
C -2.646972 21.618017 60.119014
C -3.020038 20.536959 62.496992
C -2.419977 23.455045 55.446013
C -4.208005 22.452953 56.450005
C -3.452978 21.853989 60.624011
C -0.437975 24.554049 61.301033
C 0.450016 24.784988 61.152046
C 0.838027 25.180960 59.883048
C 1.063017 24.462003 63.050956
C 1.350038 24.723038 62.206021
C 0.153015 25.931965 58.117995
C -1.002011 25.604978 59.119989
C -1.078995 24.166011 57.268046
C -2.262995 22.832004 59.284001
C -1.278002 21.919044 61.651959
C 1.349035 20.838988 62.471991
C -1.641005 19.825024 62.717022
C -2.251032 16.879023 63.126999
C -2.163038 15.235974 64.846008
C 1.260003 14.758009 67.004045
C 1.043985 17.684006 66.533047
C 2.248959 17.979996 66.526997
C 1.760021 14.324050 68.158046
C 3.288046 18.022012 58.409979
C 3.818953 18.242008 64.621040
C 4.433955 17.784954 65.232951
C 3.120011 19.736960 65.875000
C 3.223980 21.648019 63.193995
C 4.390993 22.958047 61.205965
C 3.284982 25.032977 62.693965
C 3.087042 25.408969 60.721987
C 2.677022 25.053039 61.990957
C 2.009985 19.216971 64.889952
C 2.747026 18.944017 65.458022
C 2.177030 25.492999 59.689028
C 2.464981 25.762027 58.847032
C 3.515004 25.275045 56.462968
C 4.490978 23.236984 56.589028
C 3.792976 21.787951 53.076007
C 3.045026 27.824002 50.100027
C 1.860960 28.144015 48.018040
C 3.662994 27.007047 49.398019
C 2.373961 19.212995 55.142968
C 1.123976 23.866967 56.194038
C -1.358019 26.166033 52.418017
C 0.643971 26.609039 50.857968
C -0.145003 26.798000 47.274999
C -2.090953 27.179028 49.030975
C -3.895950 30.793980 45.215017
C -2.756014 30.588971 45.656005
C -1.005032 30.698018 44.584957
C -0.928952 30.636958 41.638967
C -1.213046 29.643974 42.303950
C -2.282040 22.775024 42.136016
C -2.388954 14.867016 46.017989
C -0.964973 14.313971 44.252994
C -0.699013 24.388980 43.014960
C 2.658958 17.666027 41.917998
C -0.006021 15.306990 46.187049
C 3.820022 17.554982 45.770984
C 6.260050 14.587977 43.215015
C 4.332976 18.265979 42.956032
C 1.898015 28.475984 45.696985
C -0.265004 21.962966 42.923983
C 0.566976 26.300043 41.423991
C 2.885010 27.482039 42.494035
C 2.373009 25.606007 43.112045
C 2.901961 25.156984 42.447985
C 3.315018 22.133951 41.928014
C 2.956974 33.467955 38.692993
C 1.282040 31.731992 39.439019
C 1.916967 33.683954 39.310008
C 1.621988 34.871998 39.830037
C 0.491017 32.684982 40.403997
C 0.865950 32.604951 39.512980
C 2.797995 30.339963 37.571988
C 4.005005 35.397995 36.589996
C 3.845983 23.839954 37.240005
C 2.724958 27.442962 40.030991
C 2.454009 25.903966 40.158029
C 3.375035 17.912026 38.679992
C 2.744983 17.487971 38.076966
C 3.517028 16.735962 37.052003
C 3.251042 15.550031 36.459981
C 1.421033 14.612000 39.645004
C 1.571959 19.640036 39.694994
C 1.687012 24.960974 36.654017
C 1.837021 22.454011 36.457005
C -2.080023 20.741963 38.885038
C -0.705953 19.710000 40.479965
C -1.593043 24.978011 37.884037
C -3.890975 33.433000 40.157957
C -0.599964 33.641047 38.501980
C -2.791035 32.905986 37.469991
C -6.957030 35.127007 36.590971
C -7.629029 34.630010 37.063020
C -8.467034 35.095013 37.010998
C -7.371042 34.536996 37.983968
C -6.589976 33.402028 40.516030
C -8.944039 28.602952 41.041044
C -11.915958 26.252978 38.271014
C -4.988010 33.146016 39.073008
C -5.375012 34.356962 41.870981
C -6.162024 34.892989 42.056012
C -8.145022 30.087006 42.158005
C -8.305978 28.793000 41.689988
C -8.939962 31.097039 41.652975
C -6.414000 29.363050 43.630972
C -7.103968 31.238038 43.430003
C -5.784970 29.560994 44.287012
C -4.776029 33.900963 43.160969
C -8.398973 26.075001 45.994011
C -12.923003 18.776951 41.106040
C -12.511971 20.238976 39.024043
C -15.037951 23.559019 36.816046
C -13.257018 14.630028 39.166021
C -14.076010 15.723958 39.934001
C -15.814962 14.911963 43.765983
C -16.029952 15.853020 45.001046
C -14.029959 19.032044 45.159006
C -14.792020 17.126047 42.994042
C -12.124955 23.495962 44.684959
C -13.514032 20.686022 46.255048
C -11.036992 25.134968 44.968989
C -11.016018 24.629020 42.681970
C -12.645024 24.451049 40.437048
C -14.342000 24.329991 41.581035
C -14.815015 25.143962 41.347025
C -13.918971 24.112026 39.585971
C -13.457991 23.922970 40.419025
C -13.864998 21.907026 40.213012
C -9.246975 25.998978 39.573980
C -10.981048 28.505960 37.922000
C -15.299981 22.519020 37.474037
C -14.081046 32.733025 36.821956
C -13.259006 33.233012 36.699049
C -13.639017 33.773957 34.742034
C -12.881004 31.938973 34.667975
C -12.924956 33.284008 35.200023
C -11.619047 34.045970 35.005018
C -11.566969 35.267957 35.206016
C -9.849974 33.730971 30.652953
C -14.641999 29.880967 32.895958
C -14.055984 28.546974 33.474982
C -12.592963 26.456017 33.289986
C -12.368958 29.779029 32.378002
C -12.102958 25.325982 33.206965
C -14.043966 29.504961 33.544988
C -14.324004 29.764001 34.426959
C -14.375983 25.084966 34.574003
C -13.963015 23.454010 35.766966
C -13.690986 17.113997 35.518027
C -14.246989 22.792020 35.117956
C -13.580020 24.715967 35.008979
C -14.344994 16.508012 32.917968
C -19.172972 14.912993 34.382006
C -18.429039 14.096951 35.115969
C -17.708972 14.491008 36.023032
C -12.587974 24.361032 33.984012
C -9.320958 34.931990 34.766032
C -9.059957 34.156018 32.872026
C -7.299979 33.670013 34.522025
C -8.047002 34.682005 32.420960
C -9.482966 34.598030 30.423039
C -10.013031 33.644035 32.097951
C -8.934986 32.645986 30.124997
C -9.747995 29.160010 26.558957
C -8.529011 32.678035 28.962031
C -7.062009 30.914047 29.996018
C -8.204959 29.338966 28.469039
C -8.096997 27.336029 27.023002
C -11.431986 19.463998 31.967967
C -17.789964 14.929005 28.964009
C -16.886009 14.876991 29.311001
C -16.921964 14.790001 30.780964
C -17.829954 14.640012 31.087964
C -16.594970 15.614046 31.176023
C -13.936968 18.409968 30.987969
C -13.657993 17.676009 30.489980
C -13.580043 17.785020 29.110974
C -16.412971 15.680028 29.042981
C -13.812023 18.586027 28.700027
C -17.894041 19.078966 26.958007
C -11.588001 20.472047 27.641961
C -10.690046 23.912025 28.702956
C -11.537995 24.532958 30.898026
C -12.371999 24.995004 30.722017
C -10.719033 33.652021 30.227027
C -11.117002 29.653980 26.965032
C -11.012000 30.503964 27.423015
C -12.800044 29.098031 27.997994
C -13.064991 26.513985 28.004997
C -17.897951 21.274025 24.630049
C -20.101000 20.834007 22.664047
C -18.100962 21.592952 22.065999
C -21.444049 21.405013 20.208022
C -19.396006 19.911981 20.301004
C -21.389961 20.238015 20.646958
C -20.031950 19.656963 20.987957
C -19.518985 20.127981 22.340989
C -17.487965 20.551975 23.719952
C -16.252976 20.357038 25.768987
C -14.400047 19.741012 25.138979
C -16.132000 20.374039 20.908996
C -12.800047 21.888008 23.453954
C -15.543956 21.323022 21.414004
C -14.008020 20.503985 24.135040
C -12.396997 21.347013 24.862026
C -12.300954 27.393956 26.345030
C -9.218993 29.920980 26.274976
C -11.633040 29.820015 26.160982
C -9.848033 28.573967 25.792983
C -8.935015 24.158977 26.343047
C -7.685986 27.400025 25.867023
C -9.725030 24.369969 21.381032
C -6.934972 23.652044 21.863045
C -10.603039 23.319961 22.146993
C -11.279048 24.559007 21.466992
C -9.365986 22.521971 15.204969
C -6.255968 19.122953 13.787968
C -8.822043 23.731978 17.004002
C -8.452047 26.918987 14.190970
C -7.522020 26.928047 12.203998
C -8.365971 26.450024 12.187961
C -8.177025 25.109979 11.489031
C -6.702012 24.844037 11.240028
C -8.545973 24.402032 12.039994
C -8.653004 25.113999 10.643964
C -10.353966 26.396013 13.687967
C -8.866956 26.258984 13.611986
C -9.005048 26.985969 11.690990
C -11.228006 22.273982 13.485990
C -13.223986 23.094966 14.233972
C -13.369956 21.941030 15.281027
C -14.632013 21.788011 18.164044
C -12.795973 23.141965 20.054955
C -11.908016 22.209011 17.629030
C -11.096048 23.402973 15.647957
C -15.969950 19.889972 18.915984
C -13.909998 21.363006 13.399981
C -13.369031 20.831044 12.403966
C -15.142991 21.261970 13.605000
C -11.418008 20.937000 14.279021
C -12.188994 18.207026 15.105992
C -13.871011 17.840041 16.221988
C -14.456018 18.321968 15.635012
C -15.064967 17.728978 19.174026
C -22.400953 19.527983 20.820015
C -16.496971 17.878994 19.779989
C -15.569953 18.138984 19.895014
C -14.326023 17.062988 16.558990
C -14.356956 13.963983 16.701001
C -13.600978 16.984015 13.700992
C -13.024960 16.504995 14.301010
C -13.484972 15.733037 14.636960
C -12.234957 16.227957 13.830972
C -11.069033 14.715014 15.182044
C -9.139004 15.158044 13.659977
C -9.514975 16.298001 15.254027
C -7.612988 16.888012 13.529982
C -7.373973 16.115995 14.064989
C -6.851001 15.521997 13.503032
C -14.892951 16.320019 21.225990
C -17.715954 18.315001 26.404010
C -18.262963 18.356018 25.616958
C -19.575034 19.389959 22.966987
C -15.077999 17.556952 21.202015
C -16.434004 17.102997 24.354000
C -15.893049 17.104048 25.146952
C -16.053008 16.301005 25.647033
C -17.641028 10.465964 21.926031
C -16.589992 10.699974 21.060010
C -16.821967 10.711022 19.693996
C -18.095990 10.508997 19.204968
C -20.388000 10.086025 19.551952
C -19.134978 10.282987 20.082018
C -19.627040 10.111026 22.029014
C -13.785036 12.909954 18.891008
C -15.831993 13.797990 22.853956
C -9.332047 12.164012 17.950018
C -8.615955 8.668042 17.103047
C -7.958959 13.129972 14.523004
C -6.413970 6.698974 13.324998
C -8.051018 8.626973 13.721996
C -13.651956 8.591019 15.031015
C -12.879956 8.651957 12.296039
C -13.849013 13.296035 16.216994
C -13.587039 13.682990 15.367000
C -14.736968 12.101978 15.956986
C -14.468960 10.273999 13.486969
C -15.758013 9.387951 13.314969
C -15.890033 12.270966 15.546040
C -15.974050 9.978048 15.859014
C -18.116957 5.925037 17.747035
C -18.253043 10.525009 18.287957
C -14.231016 10.884048 16.174966
C -19.174998 6.533010 14.443976
C -18.275022 7.515983 18.879008
C -14.814035 7.572968 11.919045
C -14.811022 9.365979 13.520961
C -14.078965 8.497987 12.513036
C -12.048002 6.129022 13.268028
C -17.160955 4.968952 13.546045
C -18.892960 5.325990 14.579032
C -19.775981 4.473984 14.813016
C -8.814971 4.432042 14.239034
C -11.062963 4.917035 13.393995
C -11.974014 5.201033 13.498015
C -7.059013 6.726044 11.898031
C -8.399991 7.219009 13.372974
C -7.205026 6.457033 12.818026
C -7.384009 4.947951 12.868998
C -8.035002 4.677044 12.204005
C -11.599005 6.737995 15.667031
C -11.540018 3.144992 15.036956
C -17.688966 6.745990 18.809992
C -20.957029 7.030048 23.540000
C -21.083967 5.807047 21.521049
C -20.109986 3.675000 20.642031
C -22.329953 4.939978 25.118987
C -21.514967 7.100018 25.649992
C -18.940996 7.887994 29.451953
C -18.995959 7.084997 28.929961
C -19.629011 7.206988 28.217987
C -22.333019 5.057001 27.164046
C -22.321961 4.008020 27.843018
C -20.357012 4.472963 32.377024
C -19.575010 3.352999 33.900982
C -22.010025 7.772011 34.784987
C -21.884955 5.903025 33.062965
C -21.691999 8.615024 32.571047
C -21.108026 8.871985 33.303012
C -21.550008 10.226011 33.829039
C -22.115034 10.292999 34.935041
C -18.941963 12.134981 35.462997
C -18.509956 12.625979 34.746960
C -16.571024 12.166993 35.325956
C -17.760992 12.125022 31.709959
C -21.312019 11.226010 33.117042
C -17.056042 10.387964 28.790046
C -16.807955 13.156966 28.203004
C -17.769017 11.301988 26.312012
C -18.986952 8.321016 24.800025
C -1.942966 8.884976 26.221029
C -1.984022 6.816021 28.866047
C 3.049960 19.134976 25.839047
C 0.287033 5.217014 28.816040
C 1.109981 4.775017 29.079005
C 4.189024 6.203979 24.985045
C 2.560956 7.330029 23.445952
C 1.917981 7.922037 23.025998
C 1.816996 7.665003 22.095013
C -1.055014 2.927001 21.738997
C -1.018007 7.546007 21.028992
C 0.041030 7.129950 23.425046
C -1.730047 4.165032 24.209959
C 0.703020 7.785994 24.703974
C -1.941019 3.222968 16.815014
C -4.230031 6.796011 15.432992
C -4.042004 7.692979 15.718049
C -3.803004 6.630989 14.589958
C -2.739022 5.959036 16.579025
C -3.543953 4.275017 15.101003
C -0.907010 7.290033 16.902002
C 2.170009 4.640979 16.641987
C 4.276979 5.029042 15.262985
C 0.168953 6.349024 17.548003
C 0.923011 10.801951 19.054995
C 1.879014 9.470985 17.313991
C 4.355002 7.876049 13.113983
C 3.969035 8.673034 15.381010
C 1.975955 7.975992 16.852047
C 1.375953 8.705953 17.025998
C 0.893963 8.922958 16.223978
C -0.534951 15.095976 17.508005
C 0.154026 15.735965 17.746966
C 0.811991 15.740009 17.035020
C 4.188962 15.202967 18.836966
C 2.996978 13.598047 20.040000
C 0.794955 15.296990 18.977044
C -0.316048 17.937010 16.932041
C 3.149001 19.126030 14.393973
C 2.598998 18.002033 16.386012
C 3.986989 18.684955 11.178952
C 3.842981 18.697981 14.899952
C -2.702027 15.296973 16.428012
C -3.469000 14.885004 16.754985
C -3.900042 13.685007 16.227002
C -3.419008 13.278996 15.541964
C -5.040960 13.086957 16.710958
C -5.324984 12.282970 16.343016
C -0.716008 12.599991 18.535977
C -5.602958 19.094004 14.490001
C 0.532958 14.954965 24.645016
C 0.348991 15.597044 22.121012
C 2.784000 16.124025 21.337966
C 4.402023 14.479961 22.335985
C 4.218991 14.638990 25.804022
C 2.737982 22.298048 21.902957
C -1.312043 23.085999 24.829986
C -1.004036 21.765953 24.042008
C -3.915038 23.338048 18.388011
C -1.244018 19.731963 14.773977
C -4.369979 23.683035 16.111040
C -6.304998 23.656975 17.360040
C -2.520973 20.354011 11.644034
C -6.035981 22.575989 13.030984
C -2.538975 22.665038 10.520019
C -0.990017 22.910028 10.459961
C -1.465037 21.078042 11.269017
C -0.333028 20.616045 11.134003
C 2.810049 20.606004 12.401961
C 4.424950 20.111030 11.236996
C 3.963023 25.650978 17.206969
C 4.455043 22.729038 11.508024
C 4.258034 22.287979 13.002028
C 3.810968 22.386958 12.146997
C 2.317035 23.568998 11.399974
C 3.882031 25.171018 15.207990
C 3.899975 24.973028 12.658034
C 0.188042 28.380023 20.433045
C 1.311005 27.577045 20.438978
C 1.514992 26.155008 16.564017
C 1.985038 25.730015 12.602037
C 1.705007 25.936951 11.421041
C 1.395986 26.381016 13.595975
C 0.418045 27.439001 13.375969
C 0.158997 27.826976 14.227007
C -1.570960 27.561022 12.028010
C -0.803015 26.864986 12.681046
C -3.392970 25.105034 12.885034
C -2.105982 25.083034 11.271966
C -6.607966 23.969008 10.830950
C -4.439955 24.839992 12.125016
C -6.368996 25.500968 10.607990
C -1.877000 26.308969 19.086045
C -6.003961 25.737979 12.973048
C -3.451967 25.530033 14.029977
C -6.643994 24.033966 14.648006
C -0.592049 24.876984 16.919972
C 0.040969 25.806954 19.421961
C -1.073029 26.629995 19.424021
C -1.011960 27.924050 19.920040
C -1.763011 28.474038 19.906966
C -1.175967 30.998017 23.738979
C 0.238041 29.241042 20.780973
C -1.182045 28.523049 22.988005
C -1.138967 27.877030 23.697995
C -0.301009 27.410022 23.655988
C -6.215993 23.728970 22.509023
C -4.920991 23.956016 21.762996
C -6.397019 24.511030 23.053953
C -4.994032 24.748971 21.227019
C -1.860041 27.250021 23.602987
C -2.140006 29.011038 25.084046
C 1.417984 31.414000 26.189005
C 0.814988 31.766975 24.891956
C 0.395021 32.646988 24.987986
C 2.631986 32.355979 24.199956
C 1.522007 32.435963 23.107987
C 2.115048 27.900016 20.777965
C 2.331988 24.420004 23.852039
C 1.433985 25.475045 24.584981
C 4.148987 26.401022 21.454048
C 3.532000 30.198996 21.492966
C 3.137956 31.716017 21.581959
C 3.445956 30.954034 22.095972
C 2.286954 33.646024 29.146003
C 1.447950 33.199985 29.941026
C 0.659047 31.607006 27.267027
C 0.871048 34.881973 30.950044
C 3.867040 19.975976 26.880002
C -4.159028 26.469032 28.401023
C -2.706046 28.319999 28.496984
C -0.462992 32.103959 27.219966
C -2.294017 26.964023 26.490003
C -1.777970 30.892033 31.115049
C -1.464025 34.591019 30.525952
C -3.311957 33.182017 31.500990
C -5.358994 30.660984 31.768958
C -2.985033 34.315017 33.221005
C -3.601985 34.970025 32.860969
C -2.204048 34.773036 33.567966
C 3.842001 35.554996 33.771040
C 1.976956 34.762010 33.454986
C 1.584020 35.618038 33.225034
C 1.334023 34.272034 33.990004
C 0.498967 33.399026 36.315995
C 2.822958 36.619993 35.472972
C 2.915993 35.664041 35.605041
C 8.893043 35.374983 36.016979
C 8.470978 35.828963 34.849017
C 9.679012 36.886961 33.556964
C 9.526006 35.950960 33.762016
C 7.297001 36.121974 34.625009
C 4.576034 28.880985 37.978987
C 16.782963 26.475985 33.930049
C 17.589975 25.994030 34.128023
C 17.804050 27.367967 37.869957
C 13.698048 30.004023 37.374026
C 10.543044 33.152050 37.955038
C 11.595995 30.498014 32.931030
C 12.196976 31.539988 35.382043
C 10.989049 32.026960 35.648013
C 10.362045 35.568998 34.071999
C 10.467002 32.893034 34.948025
C 13.046014 32.979977 34.290972
C 14.790007 31.606001 35.019960
C 12.944014 32.009044 34.220015
C 14.330956 31.381978 34.207036
C 14.250952 30.428039 34.138028
C 11.388045 28.031954 32.064022
C 10.883009 30.005045 31.769993
C 12.178000 31.702035 32.941026
C 12.092036 32.487043 31.995981
C 10.709026 36.384036 31.177033
C 10.051005 35.361972 31.357014
C 11.452961 30.110033 30.979951
C 13.479989 35.278954 28.139957
C 11.933003 34.558002 29.710992
C 11.988964 26.774027 28.212964
C 12.392039 26.075959 30.887042
C 13.479044 25.156035 28.422016
C 12.945957 34.826004 27.468030
C 17.145007 23.300045 29.181049
C 9.486992 35.620033 28.143013
C 8.205042 35.601002 32.219974
C 6.939989 33.778007 31.656953
C 6.055995 31.556049 29.174961
C 4.596995 32.138978 30.859989
C 6.766005 33.227033 25.782045
C 6.081952 33.388992 25.113043
C 6.529016 29.222021 25.840979
C 9.647970 27.955983 27.575039
C 7.269991 26.652031 25.395951
C 9.720000 27.187045 23.951002
C 8.393003 33.630000 24.045023
C 8.056043 33.770050 25.320962
C 9.349951 36.327990 24.933997
C 8.013986 31.196026 25.894991
C 11.397951 36.264035 26.213973
C 11.590011 35.404042 27.379999
C 12.914039 33.878011 27.672050
C 10.827022 28.440991 26.085035
C 9.909017 28.148980 26.196975
C 16.660027 28.298996 25.636961
C 13.486996 35.070042 26.087035
C 14.446967 35.210984 26.116958
C 13.273988 37.093985 25.844999
C 17.803964 28.355040 24.568006
C 17.054983 27.826956 24.888008
C 14.735019 27.805966 24.098006
C 10.646005 34.551015 24.613999
C 10.388954 35.716040 25.205952
C 12.730958 36.275045 24.610983
C 12.794967 36.293970 25.579045
C 12.064014 32.600036 21.121021
C 12.670002 27.374003 22.222035
C 16.025957 27.713022 23.779995
C 16.349950 27.523028 22.600953
C 18.197011 27.033969 27.244024
C 15.814951 29.791982 21.020992
C 17.490967 29.581973 19.151998
C 15.487047 29.439993 19.645970
C 16.739991 29.040016 18.866047
C 13.258963 26.085967 19.422030
C 14.447955 28.325022 19.576975
C 13.439991 28.448974 18.873046
C 15.104998 30.234030 19.214966
C 10.812046 34.401993 21.039992
C 11.156957 33.328005 21.576018
C 9.765956 32.226041 22.606032
C 5.302004 30.445986 22.821007
C 7.597955 33.142034 23.236045
C 9.640026 34.786997 22.912004
C 11.075981 32.465993 23.434962
C 10.056001 27.896028 21.610960
C 5.592042 32.208966 21.860034
C 4.627034 26.062033 14.808043
C 8.851974 26.430967 20.777042
C 10.052956 26.916958 21.568965
C 11.112011 26.123049 18.810002
C 11.211989 26.442986 20.807967
C 5.829033 24.317992 16.692977
C 6.609048 24.999978 18.922997
C 5.742005 24.765039 19.262976
C 5.142984 25.506014 19.152040
C 10.842034 25.666005 19.621014
C 6.993989 22.577971 18.275964
C 6.138022 22.369027 18.655040
C 4.896042 23.074025 16.530995
C 4.738022 20.386032 10.360038
C 5.166973 20.191982 11.858024
C 5.761957 21.614030 18.196023
C 9.486018 19.914972 17.799018
C 9.679011 20.309008 16.945011
C 11.964952 20.779960 17.655964
C 10.935963 22.432979 19.217962
C 14.222992 23.763036 19.090000
C 15.478966 24.687983 19.261000
C 14.241964 21.408032 17.926968
C 17.355974 20.155048 20.509003
C 15.657021 22.924046 20.300024
C 16.731984 23.344008 21.192960
C 14.872983 24.093997 19.729986
C 9.062005 19.977963 24.402024
C 8.191049 19.928018 24.000039
C 6.056006 21.261986 26.545033
C 9.252035 19.154035 24.855026
C 5.620995 14.849974 25.136040
C 15.099985 13.113043 23.681989
C 17.394954 15.782046 23.058970
C 15.324951 16.626043 25.655976
C 14.467992 13.207969 20.546027
C 15.226006 14.464952 19.183024
C 15.242002 18.894966 16.660959
C 17.858049 18.268001 17.718977
C 16.812986 17.742955 17.285014
C 16.774993 16.652041 16.677025
C 13.327995 14.362978 17.093998
C 12.949984 13.846007 16.379040
C 14.118039 14.809982 16.780008
C 12.687985 15.012960 17.391970
C 11.166023 18.270025 17.415035
C 5.289045 18.423962 17.145967
C 4.677019 17.022021 16.805953
C 4.643044 19.227016 14.856018
C 4.491961 17.889983 17.173000
C 8.799041 19.254041 17.697973
C 7.884964 14.406002 16.566978
C 9.975008 14.711973 17.331032
C 9.140963 10.922975 16.453026
C 5.355029 10.667047 14.591006
C 5.280009 10.248023 15.463988
C 4.559010 10.688035 15.940979
C 5.689981 12.641025 16.547976
C 7.872040 12.413987 16.995031
C 8.057972 8.088007 16.492982
C 5.345032 8.250962 13.921008
C 12.237002 7.329980 18.036967
C 12.692952 7.932038 17.495968
C 15.712962 8.169027 18.046958
C 11.028036 12.464993 17.172969
C 10.216017 12.928031 15.894990
C 15.727023 9.442961 17.695012
C 16.017965 7.206951 17.188984
C 15.378039 7.900036 19.301960
C 10.498965 10.502005 18.707980
C 16.962011 12.120003 22.667010
C 17.145980 10.209971 21.132979
C 16.152999 7.035027 21.652047
C 6.071003 11.165027 20.802972
C 10.728980 12.207955 26.598958
C 10.004968 11.268040 29.641980
C 7.175951 6.674975 34.356047
C 8.903029 11.705984 36.019974
C 8.973979 9.160022 30.952967
C 9.212030 9.865024 31.561040
C 8.318009 11.229040 35.426962
C 9.281009 15.392988 36.843018
C 7.368030 13.563999 36.050983
C 4.733042 17.136967 36.551962
C 9.742970 16.232024 37.753981
C 6.853975 15.686002 32.156036
C 5.179038 16.249980 35.680025
C 9.979037 17.508956 29.792046
C 4.770993 18.091976 29.630008
C 6.675977 15.318964 27.354973
C 9.289959 13.999018 26.198979
C 8.627956 19.635997 28.244960
C 10.479033 17.863989 29.053979
C 12.027026 14.113998 30.731954
C 16.236012 17.638996 29.727010
C 17.308001 13.044957 31.441042
C 14.700040 14.696982 26.824999
C 12.571018 9.321037 36.562994
C 11.669021 9.589993 36.372017
C 12.690030 8.400970 36.310007
C 14.656035 10.361013 28.812978
C 13.711044 10.038026 27.605031
C 16.168026 11.653000 27.284958
C 15.992015 11.025030 26.581020
C 24.443952 10.486018 29.836017
C 20.241022 10.237953 30.381009
C 21.772983 8.990016 30.798023
C 25.879033 7.809048 33.039017
C 22.775045 8.733018 35.624007
C 21.323965 9.248023 35.329986
C 20.211991 9.862965 32.363003
C 19.827044 10.393039 31.702954
C 24.922976 11.473050 35.369983
C 22.407973 13.620957 34.744038
C 21.443032 14.031038 33.580004
C 24.445952 14.356028 31.562990
C 18.306959 12.554003 29.145971
C 24.298014 12.764045 28.613041
C 19.638999 11.079024 29.447003
C 25.822014 11.146033 33.245049
C 38.267036 11.433014 28.693983
C 36.408952 14.459004 32.308021
C 36.681954 13.297020 33.215042
C 37.431013 12.768953 32.899037
C 31.812007 13.297029 34.671967
C 36.856029 13.589996 34.123965
C 34.145969 12.662038 36.926045
C 36.168043 12.223035 35.558030
C 37.068978 10.502014 34.914956
C 37.492959 10.284992 35.759043
C 36.170029 7.146955 36.216037
C 35.368017 7.038973 37.328034
C 37.689989 8.302040 34.345957
C 36.529006 8.587978 30.615977
C 36.100981 8.759979 29.762958
C 37.879023 10.510015 29.446037
C 38.065958 10.472018 30.679984
C 40.884021 9.733964 27.795031
C 43.547010 10.493024 27.932974
C 37.767005 8.659035 28.563038
C 43.206004 9.486995 26.199955
C 42.673970 10.011979 26.819957
C 41.520037 9.163989 27.335041
C 31.214962 7.425035 22.953975
C 30.566038 7.838020 24.092010
C 18.296970 7.835032 24.638014
C 19.433049 7.855957 25.101007
C 20.327008 10.085020 24.064016
C 21.617007 9.429038 24.656023
C 26.174000 7.429046 24.446978
C 23.185007 7.321018 25.491007
C 29.883952 9.014956 21.502045
C 25.403966 10.197968 21.338990
C 26.327982 9.977050 21.475953
C 26.718999 9.706011 20.641007
C 26.393971 9.258021 22.109039
C 28.638001 9.157041 19.135043
C 28.969025 7.864006 17.099953
C 29.563986 8.370951 19.003959
C 30.803041 9.488020 16.573011
C 33.261974 9.107034 15.993956
C 31.435013 8.433024 16.627039
C 32.693971 7.720965 14.579037
C 32.397990 6.797977 14.605000
C 33.973002 7.795977 13.766967
C 35.037044 6.794981 14.177952
C 36.431017 6.860972 18.198049
C 36.521024 6.596956 17.258954
C 39.850951 7.039027 21.058006
C 36.156955 11.842976 21.062968
C 39.416959 7.872041 21.256018
C 39.983037 8.400963 21.822968
C 39.248958 8.346985 20.439980
C 37.759986 8.416019 18.048032
C 36.862972 8.307970 18.371987
C 36.272014 8.880048 17.877040
C 34.341047 8.689962 13.850008
C 32.745025 11.513018 17.283026
C 36.828039 11.382023 20.537008
C 31.201036 14.638022 21.557019
C 33.590038 13.879972 22.454045
C 36.277987 13.132035 22.665967
C 36.746046 12.342987 22.350033
C 37.686977 12.552996 22.246011
C 35.802966 12.580005 20.541023
C 33.109953 12.025995 18.007016
C 33.279048 12.924047 17.709966
C 32.486029 12.603017 19.881950
C 30.812986 12.683019 18.693007
C 28.889957 13.199018 17.028998
C 28.707004 12.403046 17.569974
C 28.035002 11.367012 16.690047
C 28.627951 11.120044 15.976022
C 27.822960 10.590977 17.212999
C 27.227951 11.735045 16.322022
C 21.864985 14.513970 16.366994
C 19.945990 14.648993 17.007009
C 19.375044 14.546986 22.856959
C 22.005952 14.371002 18.713011
C 27.085964 13.804040 18.686002
C 26.080017 12.438960 20.685997
C 27.816043 12.004986 19.797022
C 22.981020 11.395016 24.338970
C 22.226980 11.971007 24.487002
C 19.612021 12.373954 24.872976
C 22.526991 12.800997 24.863988
C 20.370049 13.033971 26.076012
C 20.067012 12.205034 25.699955
C 36.483040 13.583954 26.093998
C 36.185000 14.197034 25.070006
C 33.482030 14.635032 24.598971
C 32.967048 14.157035 23.479978
C 42.320047 10.776044 26.337031
C 40.156046 11.073029 23.961033
C 39.533978 10.590960 22.986026
C 41.399959 11.226044 23.964974
C 38.131041 12.808956 24.272037
C 39.978011 12.196017 25.664974
C 37.425017 12.650962 26.132977
C 37.233007 16.162953 27.942995
C 33.754034 17.887015 26.012009
C 35.550967 18.167020 27.629018
C 35.993985 16.174994 27.914977
C 31.233991 19.278017 27.931016
C 29.086025 20.416011 27.218039
C 31.504023 19.369018 26.396976
C 29.641985 19.360995 24.808032
C 18.820048 20.499007 26.386988
C 24.028996 16.511043 25.968973
C 19.015997 16.313019 24.633039
C 19.652992 17.364030 23.660009
C 24.461985 17.727981 23.710046
C 25.390967 17.682005 23.397966
C 25.414968 17.072977 22.074014
C 23.392002 15.887999 20.223955
C 24.174033 18.769971 21.242965
C 21.884007 19.843037 22.876962
C 18.650019 17.624019 21.319032
C 19.949022 15.613025 21.860026
C 19.148983 15.185954 22.174973
C 18.715963 14.736039 21.446038
C 21.352041 15.128958 16.914953
C 21.483996 15.846021 18.839981
C 21.367007 15.996960 16.482005
C 23.426006 16.629979 17.761043
C 23.428980 15.755037 18.179048
C 23.945975 15.155978 17.616006
C 24.604960 15.047001 19.702016
C 28.477043 16.274026 17.565974
C 29.973013 16.696002 17.780005
C 31.202029 15.788997 22.613038
C 29.366002 17.937982 19.666038
C 29.706977 20.083036 22.507997
C 28.777999 17.219002 19.355031
C 28.902006 17.774047 17.389951
C 29.057988 16.968038 17.888998
C 27.331950 17.665963 19.535973
C 26.412004 16.699974 19.576037
C 27.032955 18.852004 19.611004
C 30.578023 21.609018 19.959976
C 30.839048 21.914011 20.842971
C 31.464974 21.270040 21.210040
C 29.843962 22.405020 22.581040
C 26.321001 25.375992 21.805965
C 26.845026 25.801040 22.490024
C 27.173030 26.642043 22.166015
C 28.928970 22.535039 21.309979
C 31.806001 23.571967 21.605953
C 32.709009 23.181000 19.823984
C 31.522981 23.274023 20.727046
C 30.896013 23.924954 20.375028
C 25.673029 23.036007 20.121025
C 24.621026 21.590038 19.085019
C 25.669019 21.383001 18.128016
C 24.189045 20.737010 19.296960
C 23.267010 22.103999 17.624006
C 23.617978 22.524975 18.412021
C 22.900006 22.715034 19.019985
C 24.056982 23.343981 18.167995
C 20.683015 26.508969 21.911979
C 21.341970 26.060008 22.464988
C 21.724959 25.327996 21.955024
C 23.623960 21.564028 22.066003
C 17.916951 23.691037 23.096953
C 22.532986 21.779049 23.016991
C 21.772047 22.165024 22.538033
C 22.437980 27.043962 22.892034
C 23.649990 26.298008 23.196974
C 21.951994 27.860978 24.074012
C 19.453995 20.531978 23.220012
C 21.187981 28.808961 23.902000
C 21.919988 28.234997 26.468962
C 21.912006 29.184019 26.271016
C 24.576031 25.680969 26.072965
C 24.801961 26.937976 23.412009
C 24.888957 28.160995 23.376023
C 29.449998 21.055979 26.602967
C 26.379994 22.409953 26.030007
C 26.534042 26.467032 24.403047
C 26.481963 24.439014 27.229972
C 26.223989 23.631993 27.681031
C 36.473050 20.485995 29.683955
C 35.526967 20.405020 29.545952
C 29.394010 20.614009 28.106009
C 26.990017 23.249952 28.115993
C 25.550986 23.831045 28.334950
C 27.382017 21.109039 31.451984
C 27.453985 21.189008 30.497953
C 28.612046 20.374014 31.999049
C 29.422976 20.889017 31.805958
C 35.082033 21.169966 29.914980
C 34.962022 18.444049 32.155001
C 35.309022 19.224961 31.718024
C 34.890979 20.007971 32.082962
C 30.120047 18.450988 31.300992
C 30.867009 18.682978 30.341998
C 34.049993 19.088028 30.103990
C 35.344974 20.352986 28.603957
C 36.618003 17.994977 29.682015
C 32.506042 17.718998 32.263040
C 31.805963 17.038969 32.349018
C 37.236028 14.832039 31.964971
C 30.509996 17.713989 32.334010
C 21.443014 19.842002 32.478032
C 23.288009 15.328962 31.977995
C 24.899015 16.685953 30.253044
C 21.023038 17.028049 29.353996
C 20.383960 15.126029 29.581962
C 20.429951 15.957996 29.995038
C 21.097999 18.264956 29.979982
C 19.174985 24.959954 28.338020
C 20.094996 28.155031 28.042030
C 21.475025 25.976978 29.022993
C 22.996968 25.612016 28.934036
C 22.102996 25.266954 28.868033
C 22.680982 22.303973 30.244025
C 23.545951 23.142032 29.240974
C 22.272990 24.489010 30.757958
C 19.547974 24.262986 33.404982
C 18.340961 26.461956 33.755026
C 24.249970 24.963956 34.424036
C 23.393988 24.607996 35.687012
C 23.815996 24.253953 34.900951
C 20.751023 23.434008 37.818986
C 21.107046 25.353976 37.211046
C 19.775990 27.438951 36.808044
C 18.942972 26.819024 37.474961
C 20.010020 24.590951 35.740049
C 19.921985 18.422980 37.065985
C 21.154991 14.825953 37.041996
C 23.979988 17.145955 36.097000
C 22.412977 19.441027 36.931994
C 24.905962 17.351035 37.101000
C 29.331035 15.795039 36.903012
C 35.919019 15.155042 32.774016
C 33.132041 15.481002 33.668985
C 31.994000 16.327001 33.678996
C 29.288006 15.926951 35.943038
C 30.267012 18.026024 36.405962
C 28.513000 21.032986 37.889986
C 28.421983 20.272016 33.412957
C 32.026047 24.724022 39.102953
C 25.950977 23.341965 33.580039
C 25.355032 24.197972 37.011972
C 27.941956 23.843978 37.666999
C 29.078981 24.155996 37.052012
C 30.624017 25.428965 36.955965
C 31.052034 24.216013 38.554005
C 32.419977 22.306018 39.572006
C 31.503972 21.994028 39.495001
C 31.519042 21.135960 39.043007
C 30.752002 22.928958 38.707024
C 27.665992 24.208981 38.810033
C 29.683021 25.696048 38.181040
C 27.668009 23.648019 43.433985
C 25.117030 24.608046 42.941991
C 31.016966 20.591998 41.389029
C 30.520952 20.948006 43.290000
C 30.916964 21.817997 40.887038
C 28.787001 23.612026 44.159975
C 33.342013 20.868981 48.984003
C 24.435001 29.043050 48.297016
C 26.511007 23.741029 44.085967
C 26.044047 25.018952 48.770992
C 26.633954 24.350971 47.893962
C 26.889955 24.776021 46.748038
C 28.005004 22.831039 48.035031
C 32.670022 20.577973 46.630036
C 33.561021 20.199955 46.694955
C 27.622009 18.979046 45.774962
C 35.196008 19.846040 48.399950
C 34.072010 20.323960 48.130018
C 33.611993 17.674044 49.665014
C 27.152972 16.814033 49.725986
C 30.488040 20.181000 42.679040
C 31.399012 19.086987 43.221018
C 31.585041 18.095999 42.506012
C 30.387961 16.267027 40.633977
C 31.973044 19.236976 44.406013
C 19.519978 16.665952 43.936989
C 23.250036 19.038028 41.655992
C 22.717985 20.687980 39.763963
C 18.539041 21.039009 44.856986
C 18.121049 18.358957 39.565014
C 16.672987 20.285035 49.246008
C 19.060986 20.505956 48.807961
C 20.605020 21.100963 47.564992
C 21.436016 24.654999 46.480965
C 24.140992 24.545014 45.066964
C 22.224972 24.381013 47.389010
C 20.640987 21.936038 48.056964
C 21.526967 25.573005 48.914981
C 23.593958 29.001959 48.778040
C 24.108038 27.287950 49.780958
C 22.597996 27.037969 47.414991
C 23.128045 26.607030 48.104005
C 23.985979 26.369964 47.716951
C 16.662009 29.213041 47.879984
C 16.312010 26.869026 46.309953
C 16.839986 30.730027 42.110003
C 16.307039 25.847974 43.205982
C 18.684034 25.194031 42.398034
C 19.829962 22.573991 43.274961
C 21.766021 22.120996 42.120019
C 24.077016 23.757999 44.502975
C 23.219036 23.785036 44.051032
C 18.402981 24.979975 40.870957
C 18.025018 24.927980 41.751960
C 20.713013 23.307980 39.044035
C 23.550038 21.804014 41.195981
C 16.823956 25.854020 41.843990
C 17.123020 26.763973 41.635961
C 16.007021 30.145955 39.402027
C 14.000018 29.162007 38.225972
C 15.486969 31.707971 40.935007
C 15.566965 30.812956 41.298981
C 7.356967 17.587959 38.498951
C 8.207020 17.883959 38.862026
C 5.905015 18.624004 40.020009
C 8.410994 17.326989 39.629031
C 5.731024 22.560966 42.947969
C 6.321030 20.795025 40.013958
C 8.357983 22.413987 39.671044
C 7.225964 25.780983 38.352047
C 7.086997 26.729962 38.316011
C 7.396974 27.129952 39.131013
C 8.362021 32.345958 39.258972
C 11.566006 32.025971 38.331042
C 10.634969 32.201025 38.121961
C 11.044013 26.856015 43.216011
C 10.684970 26.878040 40.842978
C 12.107034 27.993972 43.033964
C 5.457961 28.440978 45.328969
C 10.209034 32.184973 40.122952
C 7.988978 33.189971 40.214971
C 10.496039 29.486984 42.353974
C 9.415965 28.354956 42.260999
C 6.273043 23.166953 44.286969
C 7.748001 25.413995 46.139952
C 7.051017 25.821958 45.621042
C 9.114959 30.000036 44.387996
C 9.761039 28.951974 44.187973
C 10.081967 28.149969 45.083979
C 8.185980 24.738967 45.613973
C 7.879034 24.400048 47.912009
C 6.753993 27.022021 48.143032
C 5.573964 30.338999 46.140014
C 4.782953 31.896969 47.121009
C 4.663022 31.044028 46.770983
C 7.702980 21.459966 47.664007
C 5.726037 22.477968 43.904028
C 8.270046 20.486014 43.832027
C 9.232980 19.919985 45.842984
C 9.335025 19.435037 43.321953
C 9.399011 23.084972 44.100992
C 10.131958 22.450017 44.132974
C 9.898022 22.817002 49.163028
C 11.955985 21.483007 48.244021
C 15.404956 20.042991 47.112980
C 14.499998 22.861047 46.089023
C 13.824026 22.944024 45.398037
C 10.435985 23.476006 46.696046
C 15.827005 22.795047 43.467987
C 16.051034 28.133959 45.418964
C 14.650030 25.204043 45.462996
C 14.146045 27.388979 47.371019
C 14.783027 28.043009 47.044985
C 15.413024 28.138967 49.350957
C 15.682984 28.496965 48.188016
C 20.238028 23.279013 54.318048
C 17.702004 23.643960 54.207005
C 15.101004 22.910955 50.556971
C 12.988042 23.689042 54.429006
C 13.802035 23.998951 54.834992
C 15.622952 22.741012 53.288011
C 18.827001 22.660971 52.101044
C 7.478998 17.556981 55.586957
C 8.167016 23.383032 52.084028
C 5.419976 26.827975 50.418989
C 11.293014 23.645956 52.303981
C 11.947977 22.945978 52.259036
C 12.310048 24.364048 54.517015
C 8.659044 23.935973 54.263036
C 7.064998 20.049034 53.544985
C 6.450018 23.279028 56.992952
C 5.565973 20.334004 59.971013
C 6.427005 23.468021 59.638043
C 5.647035 23.677022 57.361973
C 8.757982 21.602011 56.494030
C 9.894996 21.229959 56.844001
C 12.433047 20.680972 56.928040
C 11.584955 20.429023 60.227969
C 8.577980 21.298997 62.353039
C 9.393024 21.529979 62.805960
C 8.046990 22.090027 62.229016
C 7.459015 20.953999 64.410955
C 7.804018 20.297004 63.185000
C 8.363019 19.513036 63.370985
C 5.795968 18.860961 63.356960
C 5.584985 17.696977 58.263999
C 9.370046 17.468046 61.554010
C 14.529961 16.416995 64.146038
C 16.370982 20.681022 62.928957
C 10.361953 16.320030 60.129962
C 16.542982 20.587048 61.979047
C 11.666976 18.678997 61.687992
C 20.624953 16.955018 63.342020
C 17.641966 18.851014 61.985030
C 17.817039 19.781047 61.770977
C 18.499950 20.103018 62.379040
C 16.137025 24.303010 59.244993
C 17.666987 22.677005 61.610018
C 15.753041 22.325048 60.573043
C 18.224014 23.854038 56.747037
C 18.915033 24.724008 56.212971
C 16.603960 24.624040 58.457009
C 17.258952 26.453954 57.789974
C 16.394985 26.564008 59.106959
C 18.108991 25.889015 60.424043
C 18.317045 25.902004 59.477041
C 20.518986 25.309953 60.948003
C 23.313015 25.146974 63.136021
C 23.306979 26.365970 60.657033
C 20.960030 25.078001 60.116043
C 21.113008 25.895036 59.615951
C 20.955001 26.343020 56.840967
C 22.225953 24.430044 60.394970
C 23.377960 21.013005 64.651006
C 23.762991 23.668020 63.397030
C 25.465002 25.641992 62.269014
C 25.134993 24.719964 62.290013
C 24.057019 24.581012 63.356041
C 24.414962 24.839995 64.208013
C 25.499017 24.563968 59.812952
C 28.951994 24.426002 59.709977
C 29.090956 21.476003 61.307031
C 27.215996 20.975960 61.755020
C 31.694019 23.495965 60.522006
C 31.699003 22.226954 60.922973
C 29.137021 23.748015 58.693960
C 31.541042 24.705049 58.867978
C 32.454026 23.455001 58.613042
C 30.636953 22.855956 56.956045
C 28.176986 23.617042 57.793959
C 26.850017 24.169952 57.873978
C 26.937025 25.139014 57.997956
C 26.574033 24.319972 55.811973
C 29.653049 22.520995 54.224979
C 30.689954 21.663021 56.365981
C 31.625044 22.010996 54.564029
C 29.741035 23.434976 54.538997
C 29.739025 22.521989 53.259018
C 29.468027 22.073996 50.755969
C 27.371046 23.353010 50.279021
C 26.739019 23.890982 52.187000
C 25.903020 24.328959 51.964981
C 26.093014 25.148971 51.483987
C 25.277040 25.500010 53.513981
C 25.015999 30.483044 50.189018
C 23.636957 29.952982 49.972956
C 23.026990 30.691031 49.821035
C 22.567983 27.574047 49.831972
C 22.184974 25.732970 56.770009
C 23.226972 27.439981 56.487984
C 23.307029 26.518027 56.572009
C 24.550978 25.915006 56.503027
C 25.303968 26.444037 56.371039
C 21.461995 23.777983 50.800031
C 23.292985 25.315028 52.563048
C 32.329049 17.633015 52.777021
C 34.111958 16.463007 51.500951
C 32.256014 16.805014 55.086969
C 31.337041 18.480031 56.482966
C 32.832010 19.749032 54.553010
C 30.677958 20.593023 56.977958
C 31.858021 16.486991 59.650043
C 31.460957 17.231001 58.620967
C 32.261028 17.053020 60.780009
C 28.970967 20.061004 61.974049
C 28.564998 20.662004 61.329978
C 26.342008 19.993964 61.915030
C 25.399030 19.970967 64.310036
C 26.635013 18.816956 61.719951
C 25.379019 16.426027 64.232038
C 24.138005 18.576022 66.078963
C 23.372049 20.072040 64.414971
C 23.163033 19.243021 65.669039
C 22.632038 19.921012 63.805973
C 17.136958 15.795040 63.578009
C 17.086954 14.128000 61.856045
C 15.159045 14.589022 63.466986
C 20.995033 15.768043 64.294043
C 23.538030 15.538963 63.998005
C 23.448014 15.483974 64.961982
C 23.238992 14.696983 63.621040
C 24.621041 10.206035 59.205009
C 26.817013 13.844040 60.771036
C 25.757026 14.469981 63.794980
C 26.696045 16.181047 60.829046
C 28.409036 15.267036 58.773968
C 28.790044 15.328995 60.294031
C 31.849015 15.163008 59.537999
C 33.511000 12.394044 51.439004
C 26.383963 13.850041 59.264005
C 26.298047 14.304031 60.106027
C 29.156984 14.081964 55.177036
C 31.657029 15.973996 57.072000
C 33.350963 14.210024 52.985972
C 33.364048 13.878024 51.791973
C 29.033026 12.444019 53.678050
C 25.112969 9.135978 54.106029
C 31.019014 12.100016 51.273953
C 34.796013 11.915983 51.946960
C 32.293031 11.617993 51.956015
C 32.410994 10.229959 51.629034
C 27.529985 8.253046 53.332050
C 28.143950 7.513016 53.452027
C 28.935015 9.483049 52.528041
C 32.213957 11.726957 52.926983
C 27.172048 11.759016 54.640994
C 27.509038 8.750966 54.163971
C 25.812998 6.766998 54.906975
C 20.341963 8.265007 56.056030
C 26.085015 11.454952 57.357041
C 22.237951 9.285960 58.720034
C 24.407995 11.144027 59.078042
C 24.893018 11.644989 59.752044
C 21.098046 11.550029 62.057017
C 22.005998 10.320998 61.704962
C 20.168988 9.235959 60.713967
C 18.539959 7.835994 59.021963
C 18.747029 10.645015 61.184004
C 18.499005 10.244989 62.020966
C 15.923972 10.208978 58.600981
C 16.333956 8.257970 60.174015
C 12.841957 7.066041 64.356971
C 11.066015 7.221984 65.954012
C 9.279021 8.867029 66.721991
C 12.395966 8.513049 64.795966
C 12.437981 7.892970 64.051957
C 13.218039 8.475038 62.927025
C 13.586967 9.333007 63.191036
C 11.680028 12.592007 62.626993
C 13.004018 12.621029 62.609979
C 13.412974 16.101974 64.612992
C 10.080049 15.485990 60.536970
C 9.175977 12.903974 63.370008
C 11.051006 12.265012 63.746958
C 9.596992 12.183038 63.866026
C 9.329001 12.251002 64.794975
C 7.691023 10.111034 67.087998
C 5.113050 14.105993 66.830970
C 6.902990 14.495043 62.069010
C 4.954025 13.476969 66.164046
C 7.229045 8.415022 68.039011
C 5.946983 7.009994 70.410032
C 7.397994 7.721970 69.153007
C 8.383968 7.864045 69.874953
C 8.172018 9.435017 67.590033
C 8.565986 9.865049 68.364963
C 8.014998 3.897019 55.344040
C 6.747028 15.887018 46.836992
C 8.892044 8.408973 43.976006
C 10.920016 9.005050 38.624989
C 11.797009 8.659987 38.810045
C 11.842030 7.740991 38.536040
C 8.170035 10.410984 41.463032
C 8.796970 12.024996 40.132954
C 5.271954 12.312953 41.857030
C 4.536002 14.597966 44.621969
C 5.173981 14.142024 43.554020
C 10.690956 15.679973 44.163014
C 18.492957 15.482047 40.123999
C 24.037014 7.720958 43.561004
C 25.830979 8.087954 44.420985
C 25.351960 8.142002 43.625989
C 26.452025 14.444957 50.162964
C 26.222025 12.008962 49.371965
C 25.783000 14.852977 49.592005
C 25.902950 14.502977 48.696050
C 23.153032 15.091978 43.666032
C 20.179976 13.443030 41.969968
C 23.034004 14.351048 38.885968
C 24.319049 15.904006 40.554013
C 30.247021 14.941959 39.814960
C 33.984976 11.604990 40.122981
C 35.171997 11.326998 39.931033
C 32.854977 15.014034 41.518005
C 31.983956 14.140965 41.537981
C 34.153974 12.860971 41.740953
C 30.681050 15.070951 46.178967
C 32.247954 14.317975 49.083973
C 33.163043 14.512988 49.345034
C 33.736017 13.781981 49.065027
C 34.595956 15.862046 48.735040
C 33.062015 13.496034 46.258950
C 32.178989 11.758964 47.921019
C 32.493982 11.603973 46.596047
C 32.957970 12.665001 45.856955
C 27.521039 12.227974 45.972972
C 33.273018 12.503025 44.522036
C 33.588000 13.233021 44.039002
C 33.129994 11.282013 43.886018
C 32.341008 10.369982 45.999022
C 28.065969 10.119998 48.508983
C 32.075989 9.447999 49.306013
C 33.629981 7.193018 50.047043
C 32.670028 7.298986 50.129010
C 32.191970 8.227010 49.038977
C 31.941977 7.750954 47.917977
C 33.164956 7.095039 43.845036
C 34.331038 10.622992 42.420961
C 33.733995 6.813990 39.575975
C 36.415989 8.311021 38.481974
C 34.859988 7.637032 39.580014
C 35.070034 8.118005 40.346995
C 34.547952 3.322966 42.550041
C 34.247049 5.703046 41.939951
C 33.487033 3.260003 41.908963
C 32.686962 6.146028 43.203989
C 34.648019 0.788967 46.110027
C 35.473986 1.293039 46.174011
C 33.597962 2.336979 45.227998
C 31.889993 3.996996 48.707985
C 33.437989 2.008028 48.029982
C 31.970967 4.336034 46.278040
C 32.022976 5.914987 50.117001
C 32.446984 5.374006 50.814042
C 32.271983 5.272033 48.826022
C 31.430957 3.409026 49.682017
C 29.066981 1.726003 50.720026
C 33.354004 2.589973 47.259986
C 34.553956 0.261047 46.918015
C 34.086997 3.225042 47.286028
C 32.627971 -0.641036 48.809959
C 29.945033 -1.787977 48.249953
C 28.801002 -1.590990 50.439037
C 28.929002 -2.231018 51.142976
C 31.819020 -1.401992 49.915985
C 33.270954 -1.864985 49.548982
C 32.452956 -1.500012 49.203038
C 35.456024 -4.077958 48.544956
C 33.506039 -3.941977 49.631964
C 30.270042 -2.489954 46.887001
C 34.832048 -4.805035 47.784034
C 36.819006 -4.878970 46.267029
C 37.018003 -4.181980 46.911041
C 36.855010 -4.488010 45.379952
C 33.611986 -3.395038 43.125015
C 36.002980 -0.881969 44.877972
C 34.713999 -0.135979 44.905976
C 32.413974 -1.830967 42.038036
C 29.536978 -2.632019 43.518951
C 29.521995 -1.883009 44.121020
C 23.737981 -2.443041 45.157961
C 23.933971 -2.222976 44.244026
C 27.641047 0.797033 42.176028
C 24.581976 -1.516043 44.216985
C 20.701046 -0.154953 42.530977
C 19.948033 -4.067037 46.842008
C 24.015039 -1.588023 47.678991
C 24.595961 -4.941975 48.987964
C 19.365009 -4.708974 49.613041
C 26.578994 0.707011 46.497031
C 26.581988 6.084954 48.397999
C 24.670012 3.040037 46.635968
C 22.421997 3.761000 42.661010
C 27.328025 3.169968 45.331027
C 26.878953 2.325047 45.270019
C 17.951029 -0.383984 42.081950
C 14.866973 1.804986 44.717046
C 13.652953 -1.190978 46.184950
C 10.152036 -0.018032 45.121024
C 10.597988 1.909005 50.316950
C 11.712010 -0.702961 50.350042
C 12.021024 -1.508012 48.156023
C 17.346041 0.570013 48.694032
C 16.172025 2.525994 49.230992
C 13.306965 3.383038 50.667985
C 12.090003 4.115029 46.744968
C 14.401043 3.749026 47.944014
C 11.647049 4.772999 57.420982
C 9.904959 5.127006 59.423009
C 13.481033 4.046981 57.686039
C 12.802986 3.240982 55.914954
C 12.299041 2.529039 56.317009
C 10.268020 -0.327026 59.257038
C 12.076977 -0.842023 56.210996
C 10.912996 -1.192977 58.297050
C 11.032976 -0.497953 56.945994
C 6.533976 -0.174976 56.822992
C 6.640028 4.078032 60.186957
C 5.132019 1.801015 59.195956
C 6.908981 4.202031 65.091981
C 6.994032 2.663983 69.819024
C 6.593967 3.009997 70.633003
C 6.295022 5.255022 65.389018
C 5.559991 4.709040 71.159033
C 5.199041 4.211966 69.715031
C 5.593968 2.000957 71.173046
C 5.011954 2.438004 71.812042
C 5.043997 1.673993 70.442989
C 5.397043 -1.785028 66.021988
C 4.882006 -2.936985 65.305031
C 6.728968 -1.234009 65.608011
C 6.071987 -4.489014 66.465028
C 9.114035 -0.795952 64.836010
C 7.160012 -0.201986 66.147001
C 6.270000 0.847975 71.831978
C 9.650982 0.086991 62.624007
C 9.177037 -5.319993 66.391021
C 10.086952 -4.643005 67.061023
C 10.447001 -3.529029 66.336008
C 10.746012 -0.157026 60.490036
C 10.576008 -2.278030 63.889996
C 11.777980 -0.656959 60.933042
C 13.707035 -2.061963 62.505019
C 11.068958 -2.884016 66.583978
C 11.111962 4.643954 65.046973
C 11.024009 3.698999 65.188034
C 10.197016 4.195969 67.595967
C 7.302961 3.140025 71.282963
C 11.390953 2.014982 61.950028
C 11.050002 5.613037 61.590990
C 9.643990 5.629022 67.911013
C 7.699979 5.404995 70.339019
C 10.299981 5.132015 67.413965
C 11.179009 5.414994 67.674991
C 15.007956 6.372012 60.560968
C 15.803985 6.285963 60.030964
C 15.649958 5.655966 59.323038
C 17.131971 3.279019 57.211981
C 19.033998 6.290035 56.918990
C 18.758988 1.867995 58.537996
C 20.223956 3.709972 57.429996
C 20.559974 2.669009 56.859957
C 21.777041 2.646038 55.941031
C 22.519018 2.229004 56.406026
C 22.870967 0.210043 58.746011
C 32.517017 2.933016 55.890957
C 32.366019 3.470014 55.097015
C 32.405974 4.404001 55.354017
C 34.569950 2.389999 54.665955
C 28.322002 3.115002 54.825961
C 22.163028 3.968018 55.522030
C 27.570987 5.511989 55.869047
C 23.410046 6.272023 54.488022
C 33.072048 2.687976 53.330972
C 31.052999 3.023999 53.571968
C 30.987048 3.158025 54.530998
C 30.309034 5.097988 54.355005
C 27.908995 1.569008 53.166005
C 21.997984 6.027040 54.290001
C 15.869002 0.096990 51.540022
C 27.972981 -1.081981 52.552953
C 29.809035 -2.127972 51.513021
C 31.161986 -4.581994 55.744050
C 32.467010 -5.281994 51.448995
C 28.478000 -5.244000 54.647001
C 30.222000 -2.881990 55.077952
C 27.543023 -2.958031 54.505029
C 26.694990 -2.162006 54.901019
C 27.947016 -4.125993 55.416969
C 27.140980 -4.437039 55.880021
C 23.167023 -3.759025 58.849982
C 23.288030 -1.023038 59.012037
C 24.596990 -1.237014 59.028965
C 30.769029 -2.732020 56.541006
C 28.583992 -2.856037 56.904965
C 28.940044 -3.651028 56.477984
C 29.024049 -4.338011 57.156957
C 23.083014 -3.442032 60.383012
C 22.607972 -3.371024 59.540040
C 22.390012 -1.959961 59.236964
C 19.343950 -0.549015 61.898966
C 20.427969 -0.540030 61.323020
C 20.831976 -3.912030 60.438988
C 18.809950 -4.415049 62.975013
C 17.630958 -4.312022 65.657022
C 17.397995 -1.187010 61.781005
C 15.973004 -2.591994 59.551979
C 14.213966 -2.434045 57.443013
C 15.324013 -3.605977 62.332020
C 19.563985 -10.394015 65.938024
C 18.195016 -10.444017 64.413019
C 18.993980 -5.848978 64.461016
C 19.151961 -6.806968 64.471996
C 17.814006 -5.510952 65.359018
C 19.793989 -5.405956 64.787974
C 19.686983 -6.046983 62.091953
C 19.890987 -9.211020 63.412020
C 19.723032 -9.438041 65.980970
C 19.985048 -10.175963 63.430985
C 21.071974 -10.276045 60.785984
C 20.625970 -7.978969 59.920955
C 20.677007 -6.579030 62.600017
C 22.136991 -5.876000 60.425043
C 30.766999 -5.651962 56.248028
C 22.064044 -5.917964 58.860014
C 22.192011 -7.091037 56.028978
C 21.617975 -8.446978 59.364044
C 20.403992 -10.843961 66.124030
C 21.038968 -9.261038 56.691972
C 24.333033 -6.272969 55.820995
C 27.260019 -8.219995 54.453999
C 27.988979 -8.372967 53.832025
C 29.315050 -9.666975 54.709023
C 29.246977 -8.708968 54.566973
C 29.269048 -8.264014 55.427996
C 30.369050 -8.223982 53.688979
C 31.139044 -7.958029 54.214988
C 32.202954 -5.784960 53.364983
C 31.902015 -6.106975 52.500996
C 32.207026 -7.021981 52.395048
C 27.740017 -9.093994 53.232976
C 24.647975 -8.070974 50.643958
C 24.230952 -7.398017 51.187014
C 20.871017 -7.949951 52.879967
C 21.347992 -9.478982 55.171004
C 20.728973 -9.669010 55.879951
C 20.586030 -8.334966 51.386998
C 16.025952 -18.223006 53.040036
C 14.976955 -16.874045 50.793012
C 16.990010 -18.612017 51.249047
C 18.596996 -20.802989 50.832000
C 19.432969 -20.317988 50.743976
C 19.900030 -15.950047 51.565988
C 21.795958 -13.129983 50.697950
C 24.511953 -13.777965 50.834997
C 25.849047 -14.104001 50.905952
C 24.120961 -18.253978 51.882033
C 24.026957 -14.476018 52.658955
C 23.686995 -14.064963 51.897037
C 21.794976 -13.927964 52.545004
C 22.346014 -13.736047 51.820975
C 20.118024 -20.247007 52.101000
C 19.648998 -21.053982 53.047014
C 19.346954 -15.367006 54.148975
C 21.525030 -11.523024 56.244989
C 20.608983 -11.648001 54.081985
C 20.057027 -12.807010 54.981004
C 20.602035 -13.554981 58.264012
C 21.393976 -15.312994 58.800025
C 20.187982 -10.870044 58.508955
C 19.103974 -10.759025 64.536979
C 19.094973 -11.725976 64.453022
C 19.239971 -16.651047 59.539027
C 18.728977 -14.790969 62.332021
C 17.748049 -17.308038 54.435019
C 18.601951 -10.724993 62.051957
C 17.895957 -13.479029 62.116038
C 18.564970 -10.772036 66.985013
C 15.399011 -13.737996 60.911999
C 17.449049 -15.875996 60.669040
C 15.944999 -14.517956 58.884973
C 12.388006 -14.137966 62.992959
C 13.562001 -14.723027 62.826954
C 13.451004 -15.856000 59.274027
C 11.915996 -12.132013 62.857016
C 12.977993 -12.572025 61.783012
C 12.931976 -9.458961 63.802957
C 12.865004 -5.590027 62.815014
C 14.659992 -7.485049 63.397997
C 13.160006 -7.516021 63.320968
C 12.425036 -6.388964 62.994022
C 11.079953 -8.752018 63.516014
C 12.458012 -8.691033 63.579980
C 10.632999 -9.549036 63.691993
C 7.165959 -8.685038 61.738017
C 9.006008 -7.682023 63.136954
C 8.771030 -6.110045 66.668030
C 5.507973 -10.106047 60.577973
C 5.962984 -8.299001 66.272955
C 5.119990 -7.419032 65.998029
C 7.423003 -12.833042 59.653961
C 6.414024 -15.563985 60.037007
C 8.030964 -16.759983 60.421032
C 7.560989 -17.108008 61.194046
C 8.447975 -17.497964 59.949048
C 9.904962 -16.161023 61.081028
C 9.065050 -15.739041 60.836953
C 8.751034 -15.196015 61.577952
C 10.243018 -13.336965 61.693024
C 9.198048 -14.945028 59.602964
C 7.098979 -16.018957 59.522969
C 6.670978 -16.621996 58.895015
C 6.572019 -13.496974 57.658040
C 5.793009 -19.011008 52.446999
C 5.168956 -19.184990 53.600955
C 6.504038 -14.561011 53.078964
C 6.717027 -18.205003 52.310995
C 9.350963 -14.141971 53.283011
C 5.938974 -20.568007 51.096979
C 5.302020 -19.860001 51.280042
C 5.217001 -14.168022 52.254001
C 14.406010 -15.385994 56.764033
C 13.311047 -17.436955 53.564029
C 12.314027 -16.721047 54.056996
C 11.871992 -16.873974 54.860048
C 10.401972 -19.482984 50.940025
C 14.513030 -18.315036 51.169969
C 15.053042 -14.457042 49.519960
C 4.910996 -21.156032 46.674047
C 11.336987 -20.078013 49.937017
C 12.100958 -14.027035 46.641025
C 17.984953 -7.529971 47.470972
C 8.708979 -19.870023 49.831982
C 9.066023 -19.109997 50.316969
C 10.038963 -15.341968 48.214031
C 10.044968 -18.066955 48.828983
C 5.248979 -19.770037 48.753983
C 5.249030 -19.453966 45.562999
C 5.474048 -19.883960 44.432016
C 8.268981 -18.156003 45.556032
C 11.264976 -16.170962 46.214982
C 9.482029 -18.294961 42.960016
C 9.379000 -17.324039 43.043037
C 4.663036 -21.400027 42.091989
C 5.725952 -16.492046 41.787023
C 18.206008 -19.255009 44.832014
C 18.227980 -20.764014 42.856951
C 14.694955 -16.702983 44.945032
C 14.030041 -16.776985 45.592020
C 11.465027 -17.448028 44.239045
C 14.453047 -16.627004 43.605030
C 17.885011 -21.538992 43.330043
C 19.489023 -22.955952 42.699989
C 19.938044 -22.408973 42.037003
C 23.069013 -16.962995 42.564985
C 20.824967 -17.245984 41.488991
C 20.759973 -22.075985 42.429959
C 23.556989 -18.367012 43.088046
C 23.585964 -17.410970 43.252965
C 19.655993 -17.852967 45.802953
C 21.980014 -17.103989 47.165012
C 23.140043 -17.847986 45.215981
C 24.084996 -17.078995 47.945973
C 22.662955 -18.265021 49.448994
C 19.998959 -20.806957 50.125001
C 23.998017 -13.171033 49.707968
C 22.659973 -12.857993 49.648970
C 23.366012 -5.898030 49.162980
C 24.316008 -5.815974 49.269016
C 22.506025 -8.859987 46.548953
C 20.580962 -9.684974 47.531960
C 22.774026 -6.894036 43.713975
C 22.653004 -7.871953 41.929983
C 22.444952 -6.326023 41.784956
C 27.788951 -5.618048 44.301957
C 26.354951 -5.351955 43.727023
C 27.209989 -5.751043 43.547014
C 25.264003 -7.070966 42.257973
C 25.996978 -8.427979 41.979039
C 26.116984 -7.482998 42.099991
C 34.745043 -7.979996 43.859001
C 33.588034 -8.406012 43.837009
C 32.710031 -8.051951 42.895013
C 34.720961 -5.344013 41.918012
C 38.588038 -6.207984 45.408982
C 35.490040 -6.396979 46.673033
C 37.860969 -5.981993 46.377030
C 27.814982 -6.037030 49.330965
C 28.644961 -6.310017 48.935009
C 28.909030 -5.669996 48.270042
C 32.525035 -5.665002 50.185006
C 32.273982 -6.807044 49.818999
C 30.498958 -7.955981 48.284037
C 31.632966 -7.778001 46.019029
C 32.529040 -7.001011 46.321983
C 37.899994 -6.639013 47.530032
C 33.733982 -9.398991 45.633999
C 29.741046 -9.068970 47.490983
C 28.036044 -11.874988 47.201021
C 27.128970 -8.475980 49.609016
C 28.616975 -8.780049 50.003993
C 27.936997 -9.573950 48.835044
C 27.436040 -14.312989 47.973961
C 27.254974 -15.539005 48.181017
C 27.173968 -13.469024 48.854015
C 24.811982 -18.636982 50.015954
C 27.523961 -14.343976 45.938047
C 27.973950 -13.851026 46.642998
C 28.918019 -14.070976 46.597049
C 29.910955 -11.489038 45.503037
C 28.768962 -11.909019 45.288960
C 33.094036 -9.368027 44.904999
C 31.803981 -8.947956 45.410972
C 25.600968 -17.647973 43.464999
C 28.324026 -11.988964 44.043032
C 24.993006 -16.929039 43.234003
C 27.763951 -11.860031 41.457020
C 30.363999 -9.618037 42.381978
C 29.319957 -10.123047 42.799966
C 29.180042 -11.633990 42.926999
C 30.067970 -12.013955 43.086955
C 28.628023 -12.236016 41.641015
C 28.547988 -13.186996 41.740958
C 29.222963 -12.038961 40.914965
C 23.851979 -10.992007 40.263006
C 32.112970 -8.701995 39.832037
C 30.820014 -9.510023 38.085006
C 31.393990 -8.533954 36.998997
C 30.696998 -8.644021 37.662034
C 30.031993 -7.547045 39.269005
C 32.054019 -7.766975 39.581993
C 33.872991 -7.615983 41.325999
C 23.159995 -10.877999 40.919000
C 22.514031 -13.160953 40.667033
C 22.380046 -9.538956 37.800961
C 19.717013 -15.887971 39.925963
C 20.701045 -22.704971 40.154020
C 20.268020 -23.259010 40.821964
C 21.161005 -24.397977 41.167964
C 19.446004 -23.601980 40.439045
C 19.596003 -20.502982 41.343013
C 18.448004 -21.500010 40.949025
C 19.505975 -12.445021 39.450953
C 18.378957 -17.513012 38.899050
C 18.840025 -17.750957 39.707011
C 19.647983 -18.221015 39.487954
C 17.873041 -14.110049 34.998007
C 17.970954 -14.130958 34.032021
C 18.250047 -15.024048 33.779993
C 20.450009 -13.601989 33.912977
C 19.454011 -14.659046 30.204970
C 21.324989 -10.548000 30.477032
C 21.414954 -13.153988 33.116000
C 21.679017 -10.101004 34.321016
C 22.451048 -9.438950 36.848025
C 23.048046 -10.105027 36.501015
C 20.761987 -10.515016 36.413968
C 20.672996 -14.356995 34.861971
C 22.790950 -8.566016 36.642990
C 24.594015 -6.131014 30.901017
C 29.368964 -8.614960 36.987993
C 23.188991 -8.567002 30.251013
C 21.713964 -9.193978 31.963009
C 21.471031 -8.557961 34.502973
C 21.119010 -9.426016 34.711031
C 27.348005 -4.498980 32.046021
C 30.570997 -4.238996 30.869008
C 31.368029 -3.759038 30.051985
C 35.080985 -3.994982 30.292983
C 25.482030 -5.284011 35.416044
C 24.403026 -6.390021 35.677998
C 27.922976 -2.845998 34.415987
C 28.922044 -2.920963 32.418039
C 33.069002 -3.601043 31.199989
C 22.379964 -6.839969 31.788027
C 20.694969 -7.262045 40.232985
C 28.025034 -3.092987 40.201981
C 24.579047 -5.446979 35.697039
C 24.457985 -5.117042 36.591014
C 22.149039 -4.723050 37.110957
C 28.153018 -5.603996 37.703039
C 27.724997 -4.611975 39.955968
C 32.012954 -5.980046 40.575037
C 32.851026 -7.542992 39.074982
C 30.886994 -6.690028 38.269981
C 29.598988 -5.000990 37.639030
C 28.564005 -4.678987 36.506978
C 29.929978 -2.537024 38.031012
C 28.295972 -3.876958 39.720986
C 34.487991 1.062022 40.588986
C 33.119952 0.456035 40.131022
C 33.572035 1.281984 40.357030
C 33.587020 2.113982 39.211969
C 30.489016 0.240028 39.129979
C 30.679981 1.749951 36.834009
C 31.598001 1.419990 36.931047
C 29.747014 0.629042 37.069986
C 28.948039 -2.312043 36.836003
C 33.750008 -1.708025 32.584043
C 33.279025 -1.078993 32.030984
C 28.019967 -1.770957 31.825044
C 36.188975 -0.965033 30.107028
C 15.061964 3.200044 24.293961
C 28.486992 -0.474027 34.785033
C 30.618049 1.543970 34.800045
C 32.900007 2.993954 35.099981
C 35.509987 2.980965 31.706005
C 36.351039 3.400041 31.902963
C 35.342048 5.640962 31.383991
C 27.616976 6.391995 33.635012
C 34.060975 5.722986 36.522010
C 34.260971 6.207036 37.289998
C 33.458002 6.107979 38.412019
C 27.218009 5.118981 40.907990
C 23.208028 3.895977 36.788044
C 26.144045 5.671962 37.560029
C 20.732027 3.522008 38.848964
C 18.795998 2.473009 37.513011
C 18.575976 -0.664039 38.147974
C 24.789036 -0.793956 39.784027
C 24.437004 1.483976 40.047003
C 16.453979 1.580012 41.137986
C 22.830963 -1.408030 39.584032
C 23.071003 -2.247955 39.186018
C 12.094956 6.152985 33.683016
C 11.881023 4.153038 34.038986
C 12.337970 6.376979 34.584011
C 12.286971 2.162022 36.400961
C 13.193047 4.014043 38.649034
C 14.052008 4.395010 36.134974
C 9.642038 2.366981 37.993015
C 9.049023 4.085998 40.320037
C 7.652963 5.689992 38.610990
C 7.146995 5.209953 37.951987
C 7.590980 5.268047 37.102002
C 8.509980 2.814976 31.516047
C 8.525016 1.690022 32.196046
C 10.052044 1.711956 35.378951
C 7.746042 -21.817035 35.092001
C 8.050037 -18.872008 35.788977
C 8.953030 -17.069016 41.033049
C 8.259043 -17.979000 35.948958
C 11.107965 -19.023016 41.037993
C 12.825049 -18.045953 40.462008
C 8.658975 -17.479998 37.166963
C 11.502972 -18.801987 36.833013
C 11.535991 -18.206986 40.914950
C 13.693986 -18.342960 36.671000
C 14.226021 -16.669038 35.048994
C 14.110017 -15.747981 37.148021
C 15.031956 -16.526011 39.742997
C 14.856027 -14.793001 34.794957
C 15.555033 -14.872004 33.666953
C 14.656038 -17.313013 30.664962
C 11.880986 -20.483021 31.519954
C 14.485990 -20.149045 34.360967
C 13.709015 -20.492003 33.349013
C 14.092992 -21.059987 32.329983
C 11.757040 -20.870009 33.907958
C 9.709023 -22.699989 34.604980
C 8.493963 -22.486959 34.344964
C 7.778035 -24.035033 33.236992
C 7.946973 -23.094046 33.074955
C 8.634968 -23.037008 32.393048
C 6.641974 -23.661007 30.845980
C 5.916962 -22.844982 32.989026
C 5.289962 -25.664968 28.934025
C 6.075961 -21.789979 25.863021
C 5.288017 -26.034016 28.036983
C 5.009968 -27.531994 28.095951
C 4.698048 -28.012959 29.287956
C 7.650989 -22.171968 28.933979
C 7.031964 -23.007967 28.258012
C 8.502971 -21.257017 27.301027
C 6.160989 -25.878029 27.643960
C 10.586976 -20.906036 26.310023
C 9.242985 -19.182029 24.521985
C 11.040019 -21.384957 27.346000
C 10.053030 -22.860017 28.385969
C 10.454013 -21.649009 29.300968
C 10.104031 -21.891970 28.428964
C 13.991006 -18.041025 28.019007
C 10.688030 -16.541043 22.442011
C 11.164982 -17.969035 24.761951
C 13.495006 -14.331976 27.547044
C 11.453028 -8.666973 26.687036
C 15.025952 -13.241038 24.352995
C 12.633963 -9.036994 21.627990
C 11.307000 -7.931021 24.092029
C 10.146971 -11.445995 16.402968
C 9.886973 -10.310981 19.262025
C 12.130046 -11.306032 20.713009
C 11.366035 -10.051030 18.793018
C 10.823965 -12.035950 18.620971
C 10.792019 -12.221981 17.140024
C 11.625986 -12.477027 18.940003
C 11.416010 -13.212035 16.661985
C 14.486996 -13.384975 22.888027
C 11.483046 -14.758022 23.099980
C 14.485044 -12.832026 23.673005
C 9.797026 -17.579952 22.958017
C 10.063024 -18.244994 24.076044
C 11.596047 -16.880047 22.445021
C 10.446024 -16.351997 21.522046
C 8.829011 -15.304982 13.617951
C 9.795039 -15.304982 15.411956
C 8.574032 -14.929986 17.726999
C 9.020015 -14.861987 15.031971
C 6.986993 -14.893038 15.378988
C 6.629971 -14.519964 19.472044
C 7.670993 -21.651990 23.823994
C 7.344046 -15.069027 19.858982
C 7.776987 -15.204985 15.847990
C 4.572005 -21.217015 23.546966
C 5.192971 -22.620978 23.869038
C 5.318989 -21.665036 23.973028
C 5.702001 -16.895951 22.437950
C 5.383973 -14.825952 20.151023
C 5.806015 -14.309027 17.587012
C 7.958952 -13.609983 17.138974
C 6.262000 -10.736000 19.537026
C 6.972978 -10.461009 18.919974
C 5.728981 -8.140042 18.649956
C 6.756040 -5.861043 21.093039
C 5.923975 -2.975957 19.840001
C 6.331041 -2.380992 20.489037
C 8.959966 -4.811953 20.452036
C 9.343018 -5.133001 21.271992
C 8.738988 -7.071963 20.971953
C 9.374046 -6.292006 23.612042
C 6.902980 -5.826010 26.184999
C 6.957982 -6.527023 28.546962
C 8.284980 -5.031019 29.597964
C 5.015987 4.936992 24.582989
C 5.849023 6.395031 22.550973
C 5.009022 5.802980 19.761979
C 4.864997 5.648983 18.856006
C 6.363033 5.682976 16.004047
C 5.499031 1.734007 15.492977
C 5.470998 1.829010 16.739958
C 9.618954 -0.388989 19.937015
C 6.257023 -0.962998 19.971023
C 6.462025 1.846973 17.496974
C 7.104970 -0.695030 18.766004
C 7.929970 5.977960 17.783007
C 8.544983 4.023019 21.877979
C 8.271962 2.610987 22.500985
C 10.418025 4.931958 20.164951
C 11.076964 4.313043 18.028970
C 14.878042 1.273036 23.834974
C 13.031040 3.269046 23.322004
C 14.740952 4.674966 21.316972
C 11.471997 0.466952 21.304011
C 11.959983 6.062999 17.557952
C 12.236986 5.817013 16.705994
C 11.272961 5.164011 18.350046
C 14.516030 6.101034 19.520955
C 13.120038 0.499032 25.380032
C 12.996982 -1.343951 26.967000
C 10.699972 -1.464972 25.694951
C 13.087971 -2.825013 27.472964
C 14.883009 -6.351027 25.491025
C 10.703975 -3.227995 26.612015
C 12.770986 -5.341989 26.699017
C 14.800968 -5.610963 26.749971
C 14.999956 -4.667957 26.570988
C 14.645981 -6.982005 21.644003
C 14.059977 -6.053032 22.753044
C 12.375969 -0.869951 23.080020
C 11.633996 -0.484026 21.210959
C 11.629994 -2.102969 22.465982
C 10.276953 -5.310003 21.140962
C 28.654044 3.101974 16.035974
C 10.756969 -2.275019 19.935989
C 10.587049 -1.092001 20.289036
C 12.515016 -0.602994 20.823036
C 12.906031 -3.597035 19.534997
C 13.444027 -4.830970 20.166007
C 14.948984 -4.945025 20.222974
C 23.015000 2.709960 24.165987
C 20.508008 3.689952 24.283984
C 28.696048 3.800022 17.067002
C 23.140968 3.806033 23.439043
C 28.854994 3.325024 18.207988
C 30.361004 2.328969 21.476970
C 29.572042 1.997974 21.912046
C 30.066042 1.309960 19.713977
C 30.724984 1.892045 26.067032
C 26.720039 2.996048 26.653964
C 16.997959 1.485035 24.810965
C 16.233999 1.327996 25.371012
C 19.893984 0.716047 25.729018
C 16.162998 0.388984 25.558964
C 27.696956 2.062971 28.145039
C 25.610987 3.784990 26.693023
C 26.990991 2.613007 27.892977
C 19.541988 5.815005 23.425965
C 15.321990 6.545975 19.829031
C 16.088957 6.035986 19.523034
C 15.174033 5.260047 21.959030
C 16.055970 4.897025 22.140963
C 17.652049 4.499011 24.493048
C 21.920956 4.684004 23.203984
C 24.224981 4.115008 22.947954
C 21.497047 4.425980 22.370029
C 28.548045 5.301953 16.898955
C 27.617977 5.509987 16.720017
C 29.070035 5.587002 16.132955
C 28.256005 6.173043 18.732044
C 22.203011 5.608032 23.119966
C 31.303017 6.062995 22.720966
C 33.825985 3.538024 16.260968
C 35.791994 4.566997 22.148979
C 34.845041 4.429016 22.226982
C 34.595966 3.636044 21.746011
C 41.346969 3.895042 21.643041
C 34.746975 5.826042 14.914004
C 33.167982 1.444026 19.907037
C 39.338957 6.259950 25.601021
C 37.281023 5.663969 26.967032
C 36.390955 4.266031 29.509977
C 41.179045 2.633950 24.677007
C 38.840003 3.663997 23.554021
C 40.931977 4.093982 24.157988
C 38.872028 3.218014 25.860016
C 38.742958 2.483040 25.241019
C 35.737991 2.540989 28.630954
C 36.297047 2.782028 27.314027
C 36.364964 1.996956 29.151035
C 36.778043 1.777968 26.581005
C 36.885003 0.622006 26.972958
C 41.118007 1.990043 22.297012
C 42.434023 2.659998 22.826020
C 41.491952 2.810951 22.654029
C 40.792982 3.156026 23.957024
C 39.141993 2.154980 23.244974
C 37.138009 1.345010 24.604040
C 32.365032 2.060036 16.206040
C 32.200010 2.091960 15.260989
C 33.808030 2.847009 18.455991
C 32.989029 1.356024 16.398037
C 34.665015 -0.104971 22.041968
C 32.274959 -2.466031 20.388044
C 34.667987 -1.290984 24.176979
C 35.456991 -0.778015 24.411959
C 29.717989 -6.246993 26.422026
C 32.929999 -3.464018 22.715974
C 31.999972 -4.357966 21.108026
C 32.751026 -4.667989 20.578968
C 31.107026 -3.216952 19.668030
C 29.339029 -3.137989 21.678037
C 29.332950 -2.614025 23.878996
C 30.106996 -0.978989 20.727045
C 31.508951 -3.042988 20.532955
C 29.084040 -0.899988 20.053012
C 26.417026 -2.237959 22.277029
C 25.803967 -2.902979 22.630013
C 25.523993 -3.467963 21.893023
C 27.705048 -4.850992 22.363990
C 15.284959 -4.340969 22.159047
C 15.341003 -4.141990 19.844976
C 21.657993 -2.214967 22.824981
C 24.182987 -1.634965 22.518953
C 19.576049 -1.090030 24.911011
C 22.278996 -3.163999 23.518016
C 21.553010 -4.146978 24.051010
C 26.700965 -3.208045 24.439984
C 24.582984 -2.194007 23.204007
C 24.858045 -1.621031 23.937030
C 24.116037 -0.862027 26.605023
C 19.482992 -0.607034 25.698978
C 24.829025 -1.078046 29.034030
C 28.951027 -2.786007 28.485969
C 37.394006 -2.464954 29.614027
C 35.690954 -2.627016 28.427030
C 34.352960 -2.319048 26.440025
C 29.075989 -3.369036 27.720981
C 29.421032 -2.833980 26.988960
C 31.381959 -4.790953 26.097965
C 36.097042 -3.395999 27.973982
C 34.723993 -3.141982 29.470041
C 31.233997 -3.842987 28.743018
C 30.094964 -4.461960 28.076967
C 25.842959 -2.871991 28.341951
C 29.675961 -5.095985 28.693959
C 30.447975 -5.192992 26.785996
C 20.507954 -8.007991 26.749014
C 23.758995 -7.084007 27.088007
C 24.440015 -6.635965 26.562031
C 25.299960 -7.009956 26.811039
C 28.684000 -6.896967 27.250984
C 29.063030 -7.252048 28.069982
C 21.914981 -10.790047 29.413014
C 18.533048 -10.305017 29.124951
C 17.206037 -14.666990 29.601050
C 18.344032 -14.035981 29.841950
C 17.233010 -11.903042 29.328015
C 16.745992 -17.444962 28.598960
C 15.952048 -18.405980 28.474993
C 18.525997 -7.735018 26.784048
C 16.927031 -9.914982 27.505029
C 16.956036 -12.142001 28.429025
C 16.253030 -19.550000 28.063989
C 19.744953 -8.390956 24.580021
C 19.879004 -7.370968 26.349004
C 19.374047 -6.874025 24.428018
C 16.856024 -5.474990 24.833024
C 16.796956 -9.072995 24.931026
C 15.230027 -5.695976 19.676965
C 15.480957 -5.134976 21.636967
C 16.445041 -5.235982 21.602035
C 16.614956 -7.240003 23.001991
C 16.823970 -10.719972 22.616035
C 16.483951 -11.589971 22.838041
C 17.025982 -11.978000 23.529045
C 16.505984 -12.151035 22.061014
C 24.332983 -8.093037 24.699041
C 28.848993 -8.603034 24.539965
C 29.237038 -8.269030 25.363001
C 28.176953 -7.999972 26.370030
C 24.188975 -6.915023 25.093975
C 20.876037 -7.305002 24.562012
C 23.836989 -5.992025 24.324979
C 34.118028 -5.439043 22.393026
C 33.298964 -5.481979 22.909013
C 29.314019 -6.209989 23.940034
C 33.637036 -5.546994 24.353029
C 29.869002 -8.924041 25.698994
C 29.929041 -6.921021 25.126994
C 30.887993 -7.059978 24.975008
C 32.831031 -6.294991 22.657010
