# Supplementary material for: Modeling of the Electrostatic Interaction and Catalytic Activity of [NiFe] Hydrogenases on a Planar Electrode
Source: J Phys Chem B. 2022 Oct 21;126(43):8777–90. doi: 10.1021/acs.jpcb.2c05371 (PMC9639099; doi:10.1021/acs.jpcb.2c05371)
Supplement: Supplementary file 1 — jp2c05371_si_001.zip [file jp2c05371_si_001.zip › Supplementary data/1e3d_5_theta_120_phi_248/triangulatedSurf_protein/exposedIndices.txt]

7553
1128
1274
505
945
5872
5992
2887
2792
3498
5375
7494
3163
10906
10919
5131
8875
11356
9221
11193
11303
1774
12203
8990
8978
1104
1825
1960
1946
2592
3782
2168
3380
1555
2312
378
385
6279
6562
6656
804
4449
9640
8241
10231
8761
8767
8814
8601
10084
8013
6059
3111
2897
3012
2909
2913
3151
3097
2865
2852
2859
2793
2730
2803
2743
2745
7552
3423
2712
3461
3451
7618
7540
7544
7529
7525
7510
7514
7511
7463
7560
7470
3062
3052
10796
10739
10744
10768
10758
10766
10765
10763
10709
3641
3787
3238
7432
3185
2984
7447
10815
2992
10910
10909
5224
5161
5169
5158
10914
5272
5287
5286
8418
8462
8449
8446
8507
8859
8893
11022
11023
8876
8850
10940
10954
10946
5216
5253
10943
10958
11297
11272
10995
10988
11240
11275
11290
11267
9193
11309
11314
9208
5100
4829
4830
3856
4782
4756
11306
3810
4731
1745
1770
1768
1742
1755
203
4202
12153
4592
8983
11616
9132
9236
9106
4709
9516
9524
4575
9259
9239
9101
9097
9105
9300
1140
1169
1170
9323
9326
8993
9410
9352
9365
1267
9367
4540
1284
1360
1357
1386
1398
1327
1779
1113
1845
1963
1902
1905
1675
1958
1959
1661
1893
2014
1945
2512
2461
2455
2438
2439
2504
2507
2494
3384
2629
3301
2725
3257
3270
3763
12251
3408
3444
361
2187
2294
2578
2281
2381
2363
2375
2322
2055
1536
1505
979
1481
1004
1465
854
817
814
865
913
870
921
924
597
9
5
46
1508
48
31
477
486
527
526
366
372
451
439
283
4974
6266
5831
6777
5996
8062
5985
5993
6960
6238
6239
6234
6284
6286
6955
5945
5994
514
6349
6299
6288
6329
6459
6405
6469
6475
5929
5873
6507
6478
5844
5883
6645
6647
6665
11900
11897
6698
6699
6696
6588
6602
6612
11887
11885
803
6580
810
4225
1247
1280
1263
1254
4066
758
1261
4065
4031
4300
9377
9390
4330
9393
4028
4035
4343
4007
3977
3971
3938
3921
3934
4364
4423
4427
4391
3912
3918
3913
8128
11784
11771
11778
11646
11676
9023
4201
5816
6689
6702
6736
8121
10146
10342
10120
10204
10197
10198
10282
11108
9723
9616
9601
9654
9649
9644
11661
11734
8173
8174
8179
8168
8163
10227
10188
8230
8225
8661
8689
10218
10185
10233
9782
9876
10179
8731
8757
8730
8758
8768
8795
8675
8676
8792
8804
9852
9869
9851
9891
9892
8492
8594
9909
8538
9900
9907
10401
9959
10065
9981
9977
9996
9982
9902
9930
10058
7985
7981
8012
6113
8011
10330
5671
5641
4962
10501
10632
7735
10680
10697
10678
7603
7599
7621
7062
403
7008
7091
7673
7759
6208
6195
7031
7825
6265
6203
6212
6217
6034
6057
6096
6190
6082
6076
7821
6108
6091
6087
6139
7781
7802
6179
6131
3122
3112
3121
2904
2896
2899
3120
3107
3078
3086
3076
3077
2837
3082
3073
3083
3085
3080
3072
3092
3093
3098
3075
3084
3019
3039
2998
3020
3006
2996
3017
3028
3029
3013
3014
3011
3035
3034
2949
3027
2919
2901
2906
2915
2889
2924
2922
3181
2763
2761
3095
2838
2840
2835
2841
2818
2810
2817
2809
2816
2808
2883
2905
2898
2878
2882
2877
2876
2890
2885
2884
2875
2880
2864
2873
2866
2872
2812
2813
2805
2871
2845
2925
2916
3170
3160
2861
2851
3161
3162
3259
3171
3253
3258
2850
2695
2696
2788
2867
2869
2868
2784
2787
2786
2785
2690
2700
2796
2731
2718
2711
2769
2806
2814
2802
2749
2741
2742
2750
2744
3564
2746
2751
2747
2753
3559
3563
3497
3519
3561
3412
3422
3356
3370
3377
3417
3420
3418
3411
3469
3470
3471
3468
3472
3455
3494
7554
7555
3476
3419
3481
3482
3478
7617
7616
7563
7551
7532
7543
7541
7534
7542
7533
7518
7519
7579
7585
7523
7520
7524
7526
7521
7522
7527
7538
7535
7536
7537
7513
7485
7486
7528
10802
3064
10792
3063
3061
3049
7508
7465
7462
7471
7464
7468
3558
2764
7451
7450
3575
3571
7439
7436
3576
3580
7453
3055
7496
3051
10798
3053
3054
10797
10789
10791
10799
7497
7493
7489
10727
10722
10731
10745
10742
10737
10749
10740
10746
10747
10733
7173
10675
10687
10690
10688
10694
10743
10704
10764
10761
10781
10756
10757
10755
10767
10760
10753
10762
10773
10784
10752
5304
10786
10778
10777
10779
5318
10782
5376
10708
10711
5368
5365
10638
5363
5373
7248
7312
4902
7293
7433
4849
3859
3857
3855
7316
7318
4913
4850
3889
3890
3872
3873
3818
3227
3893
3895
3898
3164
3891
3897
3183
3896
3172
3180
3177
3852
3878
3887
3194
3864
3854
3880
3879
3875
3881
2977
2979
2970
3196
2939
2961
2957
7369
2958
2974
2968
7367
7360
3581
3045
3179
2943
2944
2945
2940
2946
2941
2947
2955
3004
2991
2983
2999
3003
3002
2997
3056
10788
10795
10806
10818
10816
10820
10848
10812
10821
10903
2986
10857
10878
10884
10879
2959
2954
10880
2990
10877
10883
10875
10865
10876
10861
10864
10866
10885
10898
10901
5248
5256
5245
5247
5257
5221
10915
10916
10925
10931
10922
10930
4790
4778
4781
10913
10912
10907
10929
4770
10887
10888
10882
4789
7374
4787
7378
7371
7363
7364
5110
7380
5167
5276
8411
5250
5242
5243
5269
5273
5262
5268
5275
5267
5274
5270
5266
5271
10896
10872
5306
5278
5309
5313
5316
5279
5302
5295
8401
5317
8395
8399
8404
8403
8397
8370
5432
8387
8382
8390
8394
8393
8413
8385
8388
5134
8430
8410
8419
8405
8412
8407
8406
8408
8438
8447
8467
8417
8469
8468
8441
5188
8448
8437
8436
8422
8434
8439
8444
11015
11033
11035
11050
8487
5130
8486
8477
8524
8511
8512
8470
8463
8465
8464
8483
8824
8480
8497
8482
8476
8485
8866
8846
8848
8851
8845
8852
8892
9605
8884
8894
8896
8885
8870
11212
8874
8868
8871
8861
11024
11017
11052
11043
8863
8858
8886
8847
8865
8872
5191
8452
5236
5190
5192
11010
10996
10984
5203
5234
5230
5231
5237
10979
10975
10977
10999
10960
10972
10962
10969
10963
10955
10950
10951
10980
5235
5200
10933
10939
10936
10941
5258
10945
5254
5210
5229
5228
8450
11284
10956
10952
10957
10973
10981
10971
11271
10965
10968
10964
10986
10987
10998
10990
10991
10989
10997
9201
9202
9192
9199
9196
9167
9217
9209
9216
9186
9195
11278
11241
11236
9211
11242
11270
11285
11276
11268
11286
11235
11283
11279
11288
11281
11282
11289
4700
11323
11313
4720
4716
4721
4715
11348
11342
11400
11360
11362
11346
11344
11345
11359
9215
9213
9210
9205
9207
9206
9219
9144
9214
9172
9223
9150
9128
9133
8945
8941
9148
9176
8926
9138
9159
9147
9163
9181
9168
9166
8933
8924
8925
8927
8888
9608
8881
9617
8962
8965
8930
11202
5093
5094
7346
4833
5059
5060
4843
4816
4761
4834
4775
3868
3858
4786
4784
4779
4753
4757
4751
4750
4752
3826
3884
3876
3885
4780
11294
11293
11312
4755
11311
11316
11305
4746
4724
11304
11315
4718
4717
4736
4734
3828
3820
3824
4803
3821
3827
3815
3803
3804
3752
3766
3769
3806
4727
4737
4695
4696
4738
4732
4658
4644
4730
4729
1744
1743
1750
1766
1741
1751
1769
1765
1762
1763
1771
1749
1752
1756
1746
1757
1747
1721
3764
3771
1753
1754
3767
3770
1735
1722
1729
1679
3754
4212
12111
12162
4208
4213
12156
12145
12168
12202
12214
4583
9523
12224
12222
9519
9522
9508
12197
9071
9473
12186
11492
11493
11619
11620
11614
8963
11615
11611
11612
8998
8989
9001
9000
9424
8995
8996
8967
8972
8937
9116
9119
9115
9125
9515
9117
9113
9108
9111
9109
9103
9152
9107
9114
9118
9143
9232
9145
9235
4711
9228
9240
9237
4701
4708
4699
4705
4697
4704
4638
12261
9526
4633
9249
9251
9250
1798
4646
4652
4647
1772
4653
9281
9280
9264
9243
9242
9274
9085
9087
9265
9263
9089
9088
9233
9084
9102
9092
9093
9091
9096
9098
9121
9110
9120
8979
8981
9099
9434
9423
9295
9297
9287
9298
9296
9293
9289
9299
9278
9271
9276
1124
9270
1195
1203
1792
1796
1764
1778
1139
1158
1298
1293
1346
1292
1154
1824
1101
1119
1118
1117
1145
1141
1147
1129
1120
1136
1142
1143
1131
1132
9314
1125
1177
9338
1168
1179
1178
9303
9321
9330
9318
9316
9328
9349
9340
9339
9351
9342
9347
9348
9346
9322
9329
9385
9332
9431
9433
8992
9411
9409
8991
9451
9405
9413
9414
9384
9387
9353
9343
9344
9415
9408
9341
9350
9357
9371
9360
1265
1276
1264
9059
9354
1223
1230
1287
1297
1345
1344
1350
1342
1341
1312
4549
4553
1310
4223
4548
4227
4210
4228
1278
1313
1361
1362
1358
1368
1249
1413
1412
1408
1414
1411
1407
1429
1477
133
1365
1366
142
138
139
144
179
137
129
126
159
157
1375
1394
1410
1384
1981
1972
1982
1983
1396
1336
1918
1395
1388
1399
1328
1326
1329
1325
1337
1335
1389
1155
1830
1847
1904
1726
1727
1783
1784
1823
1786
1103
1821
1107
1109
1852
1844
1855
1853
1843
1850
1916
1914
1906
1964
1957
1962
1953
1954
1955
1956
1985
1950
1952
1888
1949
1887
1947
1951
1908
1903
1651
1909
1900
1663
3713
3707
3712
1899
1974
1967
1976
1968
1990
1984
1986
2011
1987
1999
2007
2009
1640
3698
3693
3692
3696
3697
1664
1654
1656
3699
1666
2505
2069
1896
1889
1894
1989
2012
2020
2023
2015
2483
2492
2490
2487
2493
2486
2485
2484
2482
2503
2497
2470
2516
2471
2511
2517
2024
2018
2021
2019
2032
2010
2464
2050
2463
2462
2434
2588
2418
2411
2408
2399
2398
2397
2407
2406
2401
2400
2409
2445
2448
2447
2452
2459
2449
2444
2477
2440
2441
2442
2446
2565
2562
2570
2479
2488
2478
2472
2571
2634
2568
2561
2567
2566
2559
2581
2572
2583
2576
2582
2475
2500
2506
2491
2473
2510
2501
2509
3299
3298
3300
3302
3304
3303
3311
2612
2528
2591
3339
2575
3382
3375
2645
2650
2630
2635
2631
2648
2647
2632
2644
2658
3312
2636
2704
2662
2651
2641
2642
2726
2708
2702
2703
3378
2727
2716
3383
3374
3373
3372
3381
2724
2720
2657
3273
3252
3256
3276
3275
3798
3791
3800
3269
3271
3793
3786
3781
3775
3783
3776
3777
3778
3711
3706
3709
3691
3779
3684
3700
3679
3266
2137
2130
1014
7271
7265
318
2173
2167
2172
3436
2158
2174
3439
2175
3392
3394
3401
3399
3398
3397
2190
354
362
2191
2185
2192
379
376
2193
2183
2194
2248
2243
2247
2236
2235
2242
2245
2292
2291
2355
2287
2608
2599
2597
2606
2595
2604
2179
2579
2220
2211
2234
2241
281
2276
1562
1563
2431
2307
2427
2425
2391
2396
2387
2388
2382
2390
2362
2354
2337
2360
2361
2352
2359
2330
2357
2318
2317
2311
2349
2350
2369
2370
2374
2372
2371
2378
2384
2405
2393
2404
2323
2403
2379
2415
2320
2313
2314
2316
2325
1504
2327
1530
1527
1531
2044
2046
2051
2057
1532
1529
1501
1502
1511
1513
1512
2326
982
981
984
1516
1517
1507
1472
1471
1493
1479
1015
1542
1546
1494
1533
1439
1458
1462
2006
1459
1464
1463
1485
1474
1482
1483
1406
1486
1476
904
898
902
897
903
1434
6568
6563
6582
799
850
867
857
842
901
843
863
866
858
861
864
874
868
859
860
896
895
873
927
912
599
603
598
920
6516
910
900
880
962
964
941
946
959
56
54
51
930
940
917
943
915
914
926
59
55
6491
919
925
923
6492
6485
6495
928
916
922
918
935
16
6486
6494
6488
0
8
1
4
25
2
3
7
934
933
939
1519
931
937
938
44
1509
2331
41
38
50
37
2339
2346
2335
2344
43
2342
2334
2338
2364
2365
2341
535
540
537
532
28
29
520
501
19
20
18
550
560
73
561
282
443
510
491
446
454
528
523
522
524
452
457
456
458
534
2297
2296
2293
2288
541
394
392
388
374
368
373
367
381
346
370
402
411
7014
389
390
7016
7015
7013
395
444
441
7022
334
426
303
249
664
292
301
669
658
663
148
644
638
147
590
111
284
433
587
580
689
6533
6931
496
5726
5734
5733
7004
7005
7002
6993
6886
6925
6934
6876
5764
5763
6937
6927
5826
5782
5783
5860
6938
6889
6926
5829
6801
6784
6785
6791
6829
6792
6753
6776
6771
6778
8065
8064
6774
6804
6797
6799
6800
5995
5988
6806
5997
5987
5986
6261
6262
6944
6943
6952
6951
6900
6895
6268
6311
6302
6309
6310
6244
6251
6243
6229
6236
6228
6230
6237
6231
6232
6216
6221
5979
5961
5974
5977
5978
6224
6218
6222
6240
6285
5966
6321
6326
5969
5962
5968
5967
6280
6283
6282
6278
6292
6287
6290
6294
6295
6293
6357
6347
513
6354
6289
6304
6296
6954
6947
6959
6956
6958
6948
5936
5937
6327
6318
5998
5949
5950
5951
5953
5954
5944
5918
5899
5924
5917
5906
5902
5907
5914
6426
6375
515
516
6370
6362
6361
6351
6342
6429
509
512
504
511
6346
6355
6356
6352
6344
6353
6350
6337
6338
6322
6335
6391
6330
6336
6333
6331
6339
6332
6396
6386
6395
6394
6460
6456
6461
6393
6398
6388
6387
6397
6410
6406
6407
6411
6414
6408
6412
6413
6470
6466
6471
6416
23
6417
6428
6463
6462
6464
6431
6465
6474
6479
6439
6454
6455
5910
6445
6458
6446
6441
5933
5922
5909
6448
6447
5867
5871
5865
5870
5932
5928
5921
5930
5863
5864
5927
5931
5926
5882
5876
6789
5875
6551
5859
5850
6546
6556
6547
6544
6497
6476
6513
6514
6504
6512
6511
6509
6565
6567
6650
6649
6642
6573
6578
6581
6576
6571
716
5777
6625
6594
6623
5843
6790
5880
5879
5837
5840
6619
5866
6658
6654
6646
6638
6655
6660
6657
6668
6663
6667
6662
6639
6661
11899
11909
6669
6676
6664
11901
6694
11884
11898
11849
11848
11850
11853
6700
6691
6682
6693
6692
3927
11953
6670
6671
6672
6722
6686
11993
6609
6595
6606
711
4087
11926
11921
11872
11907
11871
11928
11879
11875
11883
11881
11873
11880
752
756
802
760
769
6613
6611
11896
11906
768
764
6574
6608
761
766
808
798
809
801
653
646
649
654
1248
650
615
839
828
837
846
849
844
791
790
792
1286
852
855
793
794
1246
1256
1260
788
786
787
1259
1258
1255
1285
1282
1283
4094
1239
4110
4108
4109
4114
4107
4099
4088
4083
744
739
4091
731
757
745
759
750
753
751
4048
4046
4059
4062
4069
4056
4051
4507
4259
1268
4068
4061
4070
4260
4268
9376
9381
9374
9372
4301
4299
4305
4477
9396
9402
9401
9395
9394
9399
9392
9452
4485
4448
4338
4472
4329
4476
4431
4335
4328
4336
4032
4331
4332
4025
4026
4027
4033
4034
4036
4029
4021
4012
4005
4017
4022
3992
4016
4369
4013
4011
4006
4008
4014
4002
3970
4376
4371
3972
3978
3969
3976
3975
3967
3981
3982
3994
3995
3960
3958
3963
3964
3965
11836
11852
11868
11861
11867
11865
11877
11876
11886
11882
3991
3999
3989
3987
3997
11858
11863
3932
3925
3946
3947
3935
3959
3940
3939
3942
4377
4372
4358
4368
4359
4438
4363
4361
4362
4370
4453
4452
4456
4432
4426
4435
4436
11788
4397
4428
4394
4400
4399
3941
3903
4396
4390
11812
3950
3905
3904
11814
8197
3908
3902
3906
3907
8188
8195
8200
3911
11816
8194
8192
11740
11785
11769
11783
11787
11777
11776
11775
11730
11772
11781
11714
11733
11678
11658
11645
11679
11672
11671
11677
11581
11583
4450
4482
11590
11580
11579
11591
11648
9020
9457
9021
11643
11631
11623
11624
11644
11649
11498
4231
12121
5737
5727
5738
4191
4175
4207
4214
4209
4118
4158
5807
5814
5805
11958
8151
11950
11959
11942
5791
5769
6719
6723
6731
6732
6711
6710
6742
6706
3930
3924
3931
3929
6747
6740
6739
6737
12008
6735
6745
6734
6738
8138
8125
8129
8122
8123
8124
8057
6744
8059
8072
8060
8070
8046
8067
8045
8056
8102
8111
8110
8098
8108
8096
8119
8127
8118
8099
8160
8100
8112
8107
10157
10154
10203
10199
10158
10156
10147
10129
10149
10153
10128
10130
10135
10134
10116
8104
8103
10123
10113
10121
10341
10337
8041
10340
10322
10351
10293
10221
9725
10281
8147
10278
10331
10283
10275
10367
10363
9710
11117
11530
9680
9697
10311
10313
12100
12088
12097
11691
11687
11697
11695
11700
9646
9662
9647
9648
11515
9563
9543
11604
11636
11627
11602
11634
11635
11628
11638
11639
9612
9611
9613
9602
9625
9614
11629
9636
9632
9634
9629
9638
9627
9639
8255
9635
11655
11662
11664
11637
9643
11669
11663
11633
11656
11665
11735
11731
11736
8228
11743
8224
8212
8211
8210
8215
8704
8177
8167
8176
8169
8171
8209
8164
8202
8178
8175
8166
8172
8157
8203
9670
10201
10202
10186
10159
10180
10193
10182
10183
10181
10190
8712
8702
8703
10194
10191
10184
10192
8711
8700
8701
8235
8240
8710
8691
8688
8238
8244
8247
8254
8725
8733
8686
8692
8687
8693
8684
8732
8736
8723
8728
8696
8685
8707
10187
8708
10243
8697
8735
8753
10242
10174
10170
10177
10171
10176
10172
10178
10165
10160
10164
10175
10220
10211
9793
8754
8746
9791
9855
9856
9850
9874
9870
9823
9825
9830
9831
9960
9838
9828
9836
9826
9871
9877
9846
8749
8751
8752
8756
8762
8740
8724
8734
8759
8771
9844
8729
8772
8726
8766
8770
8774
8796
8805
8777
8802
8801
8678
8677
8665
8666
8667
8670
8668
8680
9597
8672
9631
9589
9606
9604
8810
8815
8812
8817
8818
8820
8813
8819
8800
8807
8811
8816
8821
8494
8500
8615
8499
8608
8498
8493
8616
8783
9863
9862
9861
8590
9857
9816
8510
8591
8576
9768
8599
8589
8583
8597
8491
8505
8506
8517
8575
8553
8539
8389
8350
9897
9901
9887
9894
8541
9889
9908
9913
9903
9984
9927
9912
9985
9979
9883
9964
9987
9965
9968
9875
9829
9827
10223
10212
10013
10019
10391
10395
10396
10053
10055
10048
10057
10056
10049
10081
10080
10085
10088
10136
10133
10131
10076
10066
10075
10142
10143
10070
10061
10062
10137
10083
10069
10030
10074
10073
10072
10026
10028
10027
9969
10031
10025
10032
10024
10023
10079
10078
9983
10033
9978
10040
10036
10035
10034
10039
10037
10042
10041
9998
10099
10103
10102
10092
10100
10090
10095
9994
9993
10450
9928
9915
9904
9905
9914
9911
9910
10463
9931
9925
9929
10507
10502
10508
10504
7784
7853
10513
10449
10441
10451
10446
10512
10452
7850
10093
7859
7860
10448
10440
7944
6101
6100
6090
7927
7929
7940
7942
6107
7857
10393
7995
7920
7928
7930
7994
7996
10097
10098
10101
7993
7992
7990
7986
8051
8052
8047
8048
7982
7999
8007
7998
7989
6111
6104
7941
6092
7030
7936
8008
8004
6050
6058
6062
6872
8073
8063
8061
8027
5672
8031
5677
5675
7904
7972
7975
10370
7967
7977
5634
5638
5639
5584
5653
5645
5587
11115
4971
4964
4970
5577
5578
5590
10642
10596
8554
10584
8556
8546
10586
10530
8544
10529
10523
10524
8559
10515
10500
10561
10571
10575
10569
10574
10573
10643
10641
10648
10640
10649
10645
10647
10696
10684
10691
10692
10698
10623
10624
10628
10695
10631
7657
10626
10630
10629
10625
10563
7653
7656
7724
7718
7741
7674
7688
7678
7682
7681
7683
7676
7677
7684
7679
7740
7662
7732
7654
7655
7665
7664
7596
7606
7602
7595
7604
7589
10679
7598
7594
10686
10685
10677
7584
7588
7600
7601
7611
7620
7624
7701
7130
7120
7703
7693
7698
7697
7142
5506
5507
319
308
359
349
360
3465
3464
7081
7121
3466
7122
357
7069
7067
412
414
7036
7009
7020
7086
404
413
405
7024
7033
7101
7088
7103
7764
7096
7773
7765
7770
7753
7754
7084
7078
7085
7702
6249
7080
7079
7087
7750
7749
7748
6975
6970
6247
6966
6248
6192
6197
6194
6071
6918
7038
7034
7816
7039
6915
6913
6916
6968
7012
7023
7010
7019
6963
6965
6974
6971
6246
6254
6255
6253
6972
6263
6207
6020
6016
6021
6030
6233
6191
5990
5983
6054
6038
6036
6037
6033
6026
6045
6044
6053
6024
6025
6040
6039
6029
6028
6035
6032
6204
6209
6206
6210
6084
6178
6077
6081
6128
6181
6171
6180
6177
6166
6145
6168
6170
6169
6157
6147
6158
6154
7755
7757
6151
6160
7823
6150
6152
6156
6148
6159
7890
7814
7885
6125
6095
6088
6075
6121
6126
6120
6094
6089
6117
6118
7865
6124
6119
7804
7876
7867
7875
6134
6141
7854
7789
7783
7782
7780
10556
10555
7798
7788
7792
10557
7806
7799
7805
7745
7729
7758
7747
7756
7752
7736
7731
7737
7738
7870
6136
6132
6133
7868
7807
7869
6184
6173
6130
6174
6137
6129
6135
6183
