# Supplementary material for: Modeling of the Electrostatic Interaction and Catalytic Activity of [NiFe] Hydrogenases on a Planar Electrode
Source: J Phys Chem B. 2022 Oct 21;126(43):8777–90. doi: 10.1021/acs.jpcb.2c05371 (PMC9639099; doi:10.1021/acs.jpcb.2c05371)
Supplement: Supplementary file 1 — jp2c05371_si_001.zip [file jp2c05371_si_001.zip › Supplementary data/1e3d_5_theta_120_phi_248/triangulatedSurf_protein/triangleAreas.txt]

0.033663
0.042005
0.033041
0.071119
0.107983
0.039368
0.119100
0.122771
0.041965
0.078778
0.058555
0.126636
0.039620
0.093657
0.114146
0.076347
0.066108
0.082521
0.104068
0.120379
0.115360
0.065102
0.116183
0.123955
0.035500
0.054389
0.118931
0.016606
0.032903
0.054962
0.082393
0.103351
0.038344
0.038825
0.025309
0.065292
0.088759
0.130615
0.044288
0.046225
0.120752
0.043708
0.050061
0.058353
0.050605
0.042713
0.072117
0.054063
0.054763
0.098968
0.030441
0.034586
0.049252
0.105569
0.050953
0.073977
0.101467
0.105895
0.032059
0.079583
0.131474
0.037808
0.032744
0.039024
0.067701
0.118174
0.046655
0.108224
0.121944
0.067374
0.029606
0.082342
0.081304
0.091188
0.063346
0.104699
0.099875
0.080424
0.075993
0.031370
0.064612
0.072217
0.134549
0.037722
0.028618
0.071096
0.050355
0.049759
0.074848
0.100865
0.100239
0.086589
0.042338
0.053579
0.058361
0.118969
0.099848
0.052769
0.069938
0.077042
0.097909
0.076820
0.068363
0.087890
0.104643
0.137092
0.115588
0.107422
0.088052
0.098926
0.071432
0.069001
0.069074
0.087578
0.081447
0.056210
0.087796
0.109267
0.122847
0.103030
0.069069
0.086367
0.105916
0.044375
0.031809
0.066506
0.092421
0.090662
0.082017
0.066874
0.039616
0.026854
0.082175
0.103880
0.073586
0.115931
0.125697
0.078213
0.123433
0.128240
0.059023
0.049441
0.028773
0.038533
0.077930
0.106951
0.092355
0.068236
0.035641
0.072260
0.072999
0.088582
0.056700
0.047859
0.080883
0.046295
0.111958
0.106422
0.115852
0.120021
0.123888
0.098728
0.061467
0.064561
0.040665
0.030496
0.070762
0.130546
0.072166
0.106237
0.163549
0.067770
0.085681
0.100165
0.121636
0.114883
0.052694
0.071905
0.111556
0.050673
0.035943
0.047461
0.092054
0.120742
0.094339
0.101883
0.106013
0.118419
0.112911
0.112739
0.123522
0.154630
0.051874
0.074885
0.152735
0.082749
0.064541
0.045380
0.074507
0.127129
0.106932
0.137441
0.060994
0.131700
0.129202
0.078805
0.117678
0.053145
0.120467
0.104678
0.058240
0.052352
0.085211
0.096012
0.109978
0.107136
0.032631
0.080847
0.120027
0.041529
0.082256
0.144938
0.141995
0.141036
0.114445
0.106021
0.103509
0.097754
0.035158
0.085866
0.133168
0.084783
0.088052
0.082074
0.077709
0.085670
0.060310
0.067419
0.122820
0.118533
0.039212
0.049410
0.056965
0.028891
0.069856
0.089181
0.098223
0.120488
0.124665
0.098802
0.060715
0.046229
0.113917
0.018344
0.078444
0.079345
0.091928
0.098693
0.056889
0.061815
0.111468
0.126179
0.033439
0.052257
0.072658
0.085485
0.098913
0.057985
0.016519
0.073199
0.043581
0.112854
0.096501
0.079307
0.102129
0.064097
0.093136
0.116579
0.036858
0.103749
0.123114
0.079576
0.087858
0.042765
0.111136
0.113004
0.041869
0.030003
0.074522
0.122768
0.056882
0.070035
0.124935
0.047872
0.124192
0.126585
0.134605
0.109848
0.113877
0.128793
0.127370
0.105719
0.054572
0.074495
0.048987
0.118170
0.121598
0.045895
0.072895
0.055089
0.074008
0.101361
0.123079
0.043003
0.080511
0.115359
0.126286
0.127269
0.114381
0.113985
0.105112
0.127111
0.085374
0.090540
0.102611
0.108689
0.055620
0.068564
0.121151
0.064043
0.039007
0.025288
0.078849
0.073671
0.101293
0.111261
0.066227
0.035222
0.084658
0.116331
0.123236
0.113691
0.057853
0.064536
0.113025
0.053373
0.084762
0.092829
0.123525
0.129046
0.120310
0.089133
0.052083
0.063431
0.030141
0.068927
0.061095
0.109533
0.038224
0.080866
0.048197
0.046744
0.070811
0.026729
0.034491
0.065971
0.098535
0.126322
0.145632
0.129114
0.078245
0.082269
0.093786
0.059301
0.094500
0.137076
0.023540
0.016402
0.019333
0.071121
0.050151
0.037181
0.082506
0.154364
0.037531
0.091047
0.148684
0.039194
0.044282
0.053016
0.087184
0.109257
0.125579
0.077328
0.071425
0.102732
0.091585
0.079518
0.069358
0.104995
0.039391
0.045974
0.091613
0.024942
0.048848
0.063288
0.072287
0.100381
0.100383
0.110487
0.107150
0.110038
0.092322
0.105900
0.113396
0.066450
0.095329
0.032666
0.035808
0.022359
0.026263
0.051436
0.053517
0.129440
0.047465
0.056398
0.120319
0.020855
0.072147
0.056908
0.113541
0.107149
0.066060
0.072563
0.036565
0.048731
0.073120
0.125009
0.069271
0.060343
0.128555
0.067532
0.076186
0.081443
0.080113
0.086132
0.097228
0.082721
0.092778
0.069921
0.057307
0.073201
0.089890
0.068699
0.095163
0.097725
0.052657
0.067487
0.045825
0.058855
0.093968
0.101365
0.043733
0.066530
0.053524
0.064934
0.038052
0.049605
0.051175
0.111154
0.090615
0.060669
0.102289
0.111843
0.107513
0.117259
0.041656
0.069471
0.112910
0.069925
0.099153
0.065380
0.069073
0.115209
0.114478
0.123911
0.042435
0.114510
0.129232
0.086214
0.099544
0.075096
0.066376
0.078238
0.113211
0.048050
0.043915
0.054307
0.106802
0.041095
0.062215
0.066456
0.057231
0.045514
0.104220
0.089570
0.076620
0.072505
0.067629
0.050358
0.038490
0.078647
0.117040
0.070920
0.077305
0.037921
0.056994
0.063008
0.061896
0.033204
0.026012
0.048327
0.076388
0.120048
0.037080
0.049982
0.050956
0.086278
0.121834
0.131902
0.138822
0.126829
0.070159
0.043483
0.072422
0.091705
0.076318
0.048720
0.031471
0.050599
0.111893
0.107139
0.096055
0.096716
0.065236
0.067390
0.081603
0.073950
0.135186
0.121682
0.123273
0.103271
0.051323
0.076368
0.055953
0.081994
0.073133
0.120230
0.042505
0.052214
0.078827
0.112646
0.044193
0.079877
0.098077
0.064937
0.071773
0.039572
0.066069
0.128217
0.048397
0.066472
0.115362
0.032885
0.047050
0.070035
0.040439
0.116448
0.055280
0.056092
0.033994
0.110480
0.114184
0.034824
0.055240
0.106158
0.073343
0.070722
0.025902
0.044471
0.080315
0.120222
0.119702
0.126965
0.120950
0.119264
0.091963
0.090175
0.022243
0.044469
0.091742
0.138285
0.038910
0.059919
0.101911
0.094063
0.072235
0.068672
0.020926
0.065240
0.051826
0.116257
0.062281
0.076452
0.123778
0.120274
0.059377
0.062695
0.133693
0.128459
0.029277
0.085882
0.130454
0.019085
0.033483
0.045125
0.088374
0.101628
0.043274
0.046636
0.063285
0.061366
0.135615
0.107271
0.113132
0.112817
0.115368
0.120118
0.090467
0.093367
0.070689
0.081994
0.090937
0.139677
0.051598
0.045156
0.058628
0.098381
0.108438
0.042755
0.053079
0.072282
0.063983
0.118002
0.048850
0.147046
0.124073
0.033810
0.033547
0.077908
0.071494
0.077007
0.067851
0.114674
0.118136
0.126015
0.129483
0.129008
0.074304
0.066350
0.114229
0.068728
0.086987
0.086641
0.070833
0.060906
0.041722
0.087286
0.071591
0.085813
0.040860
0.092627
0.089295
0.090441
0.083404
0.066986
0.074882
0.095933
0.093221
0.131070
0.134472
0.119279
0.112733
0.105950
0.085105
0.065388
0.061248
0.055490
0.116199
0.127623
0.031221
0.069565
0.107203
0.037575
0.108367
0.134685
0.076620
0.086888
0.146014
0.107324
0.065878
0.034881
0.045232
0.063403
0.091480
0.119515
0.097054
0.054635
0.028715
0.084541
0.129073
0.040704
0.065350
0.100108
0.073769
0.083975
0.106242
0.060139
0.031729
0.047714
0.053088
0.060884
0.048049
0.124652
0.114793
0.112715
0.121161
0.130042
0.105722
0.168389
0.082484
0.055599
0.111854
0.157572
0.141886
0.104331
0.115451
0.114639
0.125970
0.129665
0.126874
0.122543
0.060910
0.094676
0.134659
0.070105
0.102915
0.043815
0.083004
0.123247
0.048897
0.073463
0.100930
0.096219
0.128182
0.125743
0.105014
0.117172
0.115586
0.099781
0.070849
0.059380
0.096544
0.086740
0.080249
0.055700
0.079416
0.032438
0.077028
0.064422
0.120573
0.086400
0.088251
0.056978
0.143810
0.137267
0.034644
0.056847
0.131062
0.031779
0.064112
0.144905
0.161325
0.123810
0.064352
0.071905
0.128483
0.034580
0.088658
0.099793
0.060607
0.063079
0.091428
0.079974
0.062987
0.095265
0.032517
0.092814
0.064290
0.045216
0.088039
0.126271
0.078092
0.036652
0.085694
0.126535
0.032171
0.111800
0.120713
0.068073
0.040223
0.053844
0.084098
0.056657
0.098173
0.139510
0.142866
0.127717
0.128692
0.125363
0.119513
0.135622
0.085837
0.068750
0.080207
0.091204
0.091134
0.112884
0.086535
0.088858
0.117739
0.122576
0.125271
0.117291
0.044603
0.065778
0.121560
0.029790
0.035524
0.071396
0.074599
0.102170
0.049050
0.062591
0.044270
0.073626
0.097054
0.115951
0.110528
0.155388
0.032878
0.053468
0.138600
0.031065
0.069253
0.111633
0.113898
0.146007
0.121666
0.128818
0.085061
0.105839
0.093788
0.093914
0.092248
0.086478
0.051292
0.036944
0.083309
0.081418
0.129963
0.128113
0.125832
0.126158
0.134524
0.122847
0.063550
0.072740
0.066550
0.066829
0.112483
0.098792
0.060935
0.040002
0.080573
0.115824
0.115015
0.135589
0.066598
0.086175
0.032230
0.082989
0.123037
0.041524
0.088741
0.053810
0.128071
0.111547
0.112744
0.115022
0.113702
0.136845
0.141772
0.111120
0.047147
0.095158
0.112300
0.091721
0.102541
0.049107
0.067493
0.111029
0.089437
0.058427
0.035638
0.041457
0.094624
0.118077
0.080594
0.058122
0.081794
0.081873
0.139369
0.136803
0.154917
0.127617
0.126858
0.132292
0.050730
0.085438
0.131673
0.079032
0.090530
0.086151
0.107349
0.086283
0.066545
0.099012
0.053435
0.066341
0.107019
0.059802
0.085464
0.116229
0.116848
0.119797
0.090630
0.083570
0.118939
0.120161
0.125328
0.125221
0.134311
0.106567
0.088822
0.096146
0.126089
0.036833
0.037637
0.085497
0.071113
0.116396
0.071025
0.097622
0.042686
0.068157
0.075391
0.110013
0.058248
0.092026
0.033161
0.067664
0.063554
0.134594
0.028232
0.077165
0.131914
0.023689
0.076541
0.141971
0.151102
0.125348
0.127432
0.141620
0.126333
0.100315
0.088227
0.077943
0.060786
0.096250
0.120905
0.051676
0.085670
0.085610
0.057356
0.080211
0.064196
0.082087
0.095220
0.116800
0.124949
0.114599
0.105121
0.127827
0.078157
0.059273
0.118746
0.121479
0.031314
0.044343
0.114047
0.021942
0.052918
0.104436
0.107906
0.107888
0.063996
0.086007
0.091450
0.091879
0.093649
0.052260
0.047611
0.035110
0.100070
0.144742
0.040621
0.046317
0.143757
0.028552
0.057846
0.128502
0.123089
0.142170
0.127672
0.127421
0.111404
0.118743
0.066205
0.059289
0.051479
0.039954
0.072165
0.116847
0.088512
0.110828
0.096097
0.064898
0.036210
0.055246
0.086872
0.103809
0.099264
0.090209
0.059251
0.027266
0.059101
0.051794
0.083134
0.087152
0.041695
0.049248
0.030297
0.043976
0.119006
0.131394
0.034172
0.047384
0.028066
0.079891
0.101231
0.043624
0.109077
0.116366
0.038716
0.092627
0.090973
0.076043
0.083642
0.058552
0.085488
0.089120
0.046270
0.046519
0.072125
0.090645
0.104249
0.150858
0.136190
0.114645
0.111573
0.114340
0.123528
0.120742
0.103341
0.105178
0.052202
0.053513
0.064924
0.097430
0.120242
0.021279
0.014823
0.013002
0.042389
0.085782
0.056931
0.068674
0.072606
0.105036
0.050682
0.059411
0.095908
0.083108
0.046468
0.029973
0.073051
0.107417
0.063888
0.064211
0.107339
0.074103
0.064840
0.041955
0.061840
0.115993
0.048429
0.079036
0.126653
0.028938
0.073971
0.059544
0.070672
0.137221
0.038841
0.064259
0.082729
0.104235
0.089219
0.090154
0.088372
0.088964
0.100636
0.110477
0.084093
0.042060
0.089421
0.129850
0.039462
0.043253
0.011964
0.010474
0.113106
0.079823
0.064839
0.069661
0.095366
0.034922
0.020908
0.044145
0.030612
0.021024
0.086529
0.101849
0.111648
0.064239
0.045942
0.048335
0.072620
0.018957
0.047046
0.111716
0.079892
0.133493
0.132209
0.086327
0.134510
0.049684
0.104501
0.122636
0.040343
0.106824
0.107026
0.033414
0.078662
0.131713
0.026442
0.133858
0.136726
0.037027
0.062394
0.035778
0.095966
0.122522
0.115718
0.097270
0.057607
0.082918
0.084225
0.078523
0.090055
0.091601
0.037206
0.073062
0.053383
0.046493
0.078587
0.095436
0.120445
0.091480
0.063573
0.041117
0.093349
0.133626
0.066613
0.070538
0.127620
0.040648
0.117560
0.072194
0.133963
0.116773
0.114457
0.127606
0.030270
0.104963
0.142182
0.060801
0.045720
0.054842
0.091983
0.133939
0.129472
0.140173
0.085501
0.089474
0.069973
0.079126
0.048679
0.044994
0.066492
0.129831
0.080675
0.115191
0.097667
0.105850
0.120933
0.124481
0.125437
0.125250
0.113507
0.127414
0.091868
0.113714
0.118933
0.116014
0.101319
0.084878
0.043577
0.018548
0.117370
0.119295
0.128483
0.132104
0.020765
0.064365
0.105478
0.072219
0.084275
0.098545
0.023579
0.025292
0.101611
0.156849
0.035421
0.047661
0.065875
0.088832
0.120122
0.119373
0.114015
0.112552
0.110394
0.123196
0.066594
0.107120
0.128940
0.081535
0.111797
0.040977
0.090088
0.116207
0.052956
0.111825
0.115580
0.106032
0.127308
0.128295
0.030638
0.043693
0.066165
0.121781
0.039078
0.079145
0.116910
0.031290
0.097062
0.093583
0.063411
0.075238
0.057525
0.065419
0.110406
0.122120
0.134100
0.106591
0.060106
0.061499
0.114270
0.056934
0.033906
0.036623
0.130251
0.139521
0.031145
0.055327
0.066035
0.056108
0.093284
0.095539
0.114035
0.114788
0.079878
0.051481
0.091656
0.114723
0.061639
0.067030
0.115695
0.035547
0.051139
0.062566
0.063543
0.088190
0.062408
0.037310
0.096770
0.063585
0.062743
0.084399
0.120913
0.042928
0.077560
0.022492
0.031974
0.045726
0.128787
0.133382
0.038983
0.096136
0.111045
0.029899
0.053399
0.052470
0.083816
0.100984
0.094327
0.045839
0.124994
0.113841
0.036875
0.046113
0.058923
0.085715
0.046838
0.104898
0.111796
0.035179
0.035029
0.071811
0.068810
0.060317
0.088672
0.094888
0.057035
0.070736
0.126436
0.114411
0.075702
0.082274
0.044131
0.074567
0.062722
0.063341
0.057925
0.133975
0.146889
0.127846
0.120218
0.111425
0.080281
0.095698
0.126023
0.105747
0.092978
0.095003
0.069196
0.065889
0.050697
0.057060
0.097684
0.077266
0.109522
0.082235
0.062291
0.037089
0.026318
0.052924
0.110064
0.133093
0.040725
0.078692
0.054328
0.074270
0.073631
0.046417
0.033862
0.062617
0.117285
0.120362
0.039316
0.095936
0.054578
0.043287
0.057480
0.097192
0.070279
0.051229
0.086744
0.025772
0.035677
0.048933
0.083777
0.109473
0.117619
0.144999
0.036780
0.090194
0.129706
0.070770
0.095552
0.046558
0.101435
0.133383
0.141355
0.130354
0.135063
0.128265
0.125039
0.117203
0.115678
0.109494
0.101633
0.143491
0.067546
0.066838
0.054002
0.060978
0.068993
0.098180
0.043213
0.075721
0.058230
0.056020
0.102112
0.144097
0.074232
0.067475
0.021600
0.032082
0.102217
0.127281
0.042622
0.037970
0.032816
0.062235
0.093661
0.088546
0.082240
0.070772
0.062892
0.065503
0.078228
0.118492
0.118993
0.090844
0.045804
0.059845
0.098931
0.043474
0.088399
0.086191
0.130043
0.133002
0.125961
0.125487
0.126208
0.126758
0.113046
0.113257
0.112299
0.122317
0.061413
0.072894
0.043676
0.077199
0.124002
0.081049
0.067485
0.021561
0.035875
0.063005
0.093324
0.119561
0.115522
0.127827
0.065343
0.065634
0.112527
0.040298
0.031951
0.103264
0.075603
0.120600
0.128275
0.097696
0.128675
0.072552
0.097910
0.032570
0.096417
0.088918
0.058689
0.065579
0.065114
0.079362
0.066402
0.057660
0.054510
0.027569
0.035073
0.031340
0.053988
0.073354
0.098417
0.101406
0.113436
0.134518
0.130758
0.126735
0.136209
0.116648
0.046294
0.098679
0.123379
0.046870
0.048224
0.086343
0.123661
0.028130
0.078733
0.054215
0.106204
0.107850
0.100888
0.102483
0.106581
0.130820
0.107880
0.123393
0.065888
0.052049
0.099587
0.102331
0.050436
0.079231
0.115218
0.073546
0.075163
0.065453
0.055989
0.056806
0.071619
0.086586
0.057984
0.044234
0.044106
0.050702
0.041043
0.025928
0.052334
0.055191
0.121939
0.106541
0.062593
0.122691
0.125281
0.103982
0.104623
0.091600
0.122695
0.076534
0.127718
0.145800
0.038037
0.043654
0.083462
0.095489
0.114987
0.107592
0.049661
0.088884
0.105531
0.078079
0.023285
0.012179
0.091850
0.068235
0.111253
0.136590
0.100470
0.068912
0.106592
0.137733
0.041451
0.068416
0.091105
0.059789
0.114453
0.100107
0.061591
0.061050
0.118536
0.029815
0.084554
0.063096
0.114445
0.044266
0.079226
0.109756
0.060183
0.049276
0.032037
0.048664
0.111393
0.103272
0.060542
0.089973
0.057215
0.074258
0.045899
0.154869
0.073170
0.111306
0.114869
0.089501
0.047116
0.080969
0.119624
0.143713
0.048766
0.103854
0.117087
0.029170
0.124620
0.107748
0.055229
0.041808
0.060984
0.085360
0.085429
0.077742
0.078659
0.086319
0.020731
0.046643
0.076998
0.109790
0.097256
0.111626
0.032487
0.022619
0.077182
0.133382
0.035439
0.063555
0.055379
0.039148
0.099750
0.108186
0.128075
0.120786
0.087378
0.050701
0.099746
0.089691
0.030421
0.073192
0.089759
0.031564
0.046551
0.055817
0.132495
0.079678
0.128525
0.123982
0.067299
0.082817
0.097969
0.102306
0.044427
0.083283
0.101354
0.047904
0.025342
0.049334
0.106177
0.127220
0.125748
0.125585
0.039262
0.048437
0.074698
0.062179
0.102656
0.105690
0.100364
0.110445
0.071065
0.066257
0.055376
0.074599
0.046998
0.066609
0.063884
0.102898
0.060040
0.070006
0.141284
0.134179
0.069996
0.075697
0.130487
0.116482
0.046663
0.096172
0.132479
0.033768
0.035614
0.050336
0.045172
0.091522
0.109672
0.106183
0.056500
0.084547
0.112487
0.054446
0.069316
0.079246
0.119829
0.124202
0.100407
0.073385
0.084446
0.086278
0.071561
0.097241
0.053116
0.061324
0.083096
0.088699
0.048784
0.059165
0.039576
0.050796
0.076990
0.107046
0.096978
0.052042
0.082151
0.087799
0.064227
0.091480
0.021029
0.060103
0.097333
0.127513
0.058779
0.102003
0.112764
0.029619
0.058281
0.100599
0.113424
0.025297
0.147939
0.116376
0.035568
0.035014
0.099577
0.141034
0.037539
0.046002
0.122347
0.118616
0.068276
0.089402
0.041844
0.079143
0.150860
0.147677
0.028243
0.076495
0.114955
0.030096
0.126449
0.129655
0.084697
0.066394
0.090876
0.089149
0.110788
0.139486
0.047558
0.070286
0.070469
0.110778
0.035939
0.096497
0.137498
0.030785
0.096454
0.099170
0.090040
0.088568
0.075351
0.056738
0.054055
0.098749
0.115142
0.090780
0.084373
0.044839
0.034879
0.043661
0.052037
0.110785
0.131727
0.125298
0.112673
0.113780
0.119260
0.143599
0.047899
0.109180
0.167252
0.035543
0.046550
0.070532
0.130023
0.095186
0.041961
0.030405
0.025237
0.045774
0.087598
0.113782
0.081986
0.064959
0.026222
0.064279
0.047737
0.054432
0.065145
0.121481
0.047122
0.079649
0.145778
0.045236
0.026788
0.047218
0.089367
0.052238
0.096459
0.135174
0.123051
0.113479
0.117625
0.124312
0.137982
0.143576
0.066444
0.084921
0.134655
0.052928
0.098336
0.115202
0.061175
0.068954
0.038007
0.049225
0.091117
0.116808
0.071229
0.084447
0.052659
0.052694
0.084547
0.126600
0.041165
0.095662
0.123111
0.060572
0.083155
0.022841
0.104899
0.102804
0.077346
0.081388
0.023849
0.030917
0.085285
0.116120
0.078770
0.051775
0.043335
0.065340
0.077072
0.045659
0.045394
0.079493
0.070603
0.058261
0.088477
0.034336
0.075216
0.056760
0.071876
0.052504
0.103664
0.018602
0.030620
0.068308
0.111474
0.038114
0.129728
0.127098
0.033697
0.088801
0.100655
0.061888
0.074735
0.086106
0.059318
0.075448
0.020548
0.049941
0.091113
0.080827
0.081434
0.082865
0.069648
0.076269
0.091489
0.097790
0.081865
0.097366
0.056051
0.077579
0.103769
0.065047
0.044145
0.052936
0.119025
0.017862
0.041820
0.051908
0.100365
0.124469
0.046813
0.056683
0.053345
0.073863
0.046687
0.034017
0.039909
0.125776
0.121521
0.032561
0.088278
0.083694
0.075171
0.104041
0.090834
0.080178
0.121919
0.033843
0.073377
0.076761
0.089877
0.081905
0.057316
0.105899
0.052276
0.044154
0.086134
0.020997
0.031754
0.069231
0.087149
0.072498
0.046498
0.057527
0.030473
0.060825
0.092130
0.077657
0.094412
0.086597
0.056186
0.071996
0.092377
0.052720
0.098017
0.095778
0.052507
0.073917
0.049223
0.068589
0.043212
0.031186
0.064054
0.075577
0.046863
0.034653
0.031956
0.077742
0.099504
0.047309
0.099662
0.110557
0.109562
0.103406
0.067030
0.091822
0.053082
0.036682
0.076229
0.119939
0.052032
0.071844
0.114165
0.063925
0.061684
0.103976
0.072762
0.087042
0.075036
0.116653
0.055358
0.098854
0.129241
0.030853
0.031342
0.058477
0.117190
0.054772
0.023432
0.058303
0.099755
0.124372
0.068705
0.069307
0.088455
0.118403
0.086782
0.065227
0.104207
0.097639
0.071262
0.065944
0.042555
0.106692
0.108587
0.067092
0.116362
0.106379
0.097599
0.102876
0.110085
0.070822
0.044956
0.096171
0.107254
0.068797
0.099962
0.121830
0.059120
0.093256
0.109040
0.044626
0.036542
0.087523
0.058791
0.092975
0.065609
0.085664
0.084661
0.075675
0.102581
0.097754
0.039983
0.090493
0.113464
0.039985
0.098132
0.066708
0.082611
0.094031
0.088731
0.057172
0.137166
0.123323
0.080460
0.089333
0.088272
0.119146
0.109764
0.109481
0.085025
0.124468
0.070852
0.061256
0.117138
0.035193
0.048311
0.038447
0.097747
0.129538
0.109923
0.068584
0.050632
0.049239
0.064149
0.113121
0.028060
0.088850
0.127298
0.046769
0.083358
0.127048
0.041156
0.057084
0.115612
0.032737
0.035408
0.065878
0.094879
0.101385
0.075714
0.032314
0.068918
0.073877
0.096805
0.091118
0.076705
0.055917
0.102564
0.040911
0.108216
0.135464
0.115176
0.110881
0.112676
0.111747
0.131314
0.133605
0.086757
0.074915
0.109123
0.080802
0.123520
0.138223
0.071758
0.050710
0.035802
0.035975
0.082006
0.053974
0.078086
0.108329
0.041525
0.025758
0.080484
0.129655
0.074277
0.070891
0.107839
0.112192
0.044440
0.072637
0.107630
0.055676
0.028039
0.018510
0.041061
0.096808
0.087862
0.016840
0.055947
0.064027
0.076418
0.095550
0.092668
0.099555
0.096981
0.113169
0.126477
0.121291
0.058519
0.057994
0.128187
0.027013
0.083145
0.130634
0.136928
0.148654
0.115253
0.093566
0.142947
0.108955
0.083604
0.082894
0.135667
0.096753
0.037064
0.057807
0.112051
0.035568
0.063477
0.143409
0.147504
0.117518
0.061351
0.079911
0.050022
0.047411
0.078556
0.087884
0.115053
0.144977
0.020749
0.017424
0.151105
0.147179
0.074643
0.090659
0.076363
0.081868
0.126563
0.148498
0.037607
0.053867
0.080049
0.096930
0.094180
0.091573
0.066910
0.064406
0.075861
0.045127
0.090004
0.147467
0.112457
0.084664
0.126563
0.113958
0.031855
0.098062
0.073942
0.115207
0.076839
0.084469
0.111975
0.065316
0.067056
0.065267
0.064652
0.086295
0.071383
0.055149
0.073280
0.026941
0.022858
0.088831
0.110934
0.032461
0.019575
0.050460
0.096440
0.098595
0.048654
0.070289
0.013182
0.044864
0.114237
0.101063
0.021066
0.027439
0.064110
0.033585
0.089260
0.095038
0.062939
0.057294
0.091879
0.111232
0.128173
0.131829
0.106153
0.080911
0.020178
0.017961
0.100187
0.081888
0.083621
0.068073
0.042156
0.051101
0.097418
0.092451
0.070330
0.077430
0.044071
0.073246
0.089816
0.098403
0.103746
0.073881
0.070304
0.036622
0.085566
0.110903
0.033731
0.065789
0.081460
0.022811
0.028436
0.073798
0.111628
0.092732
0.046898
0.041526
0.108783
0.129346
0.072033
0.045892
0.091794
0.102935
0.042843
0.085681
0.091661
0.068034
0.080010
0.048728
0.066508
0.108075
0.057401
0.074182
0.093087
0.079563
0.108694
0.103618
0.087430
0.077076
0.057620
0.056857
0.052358
0.066884
0.106832
0.121249
0.034633
0.107059
0.132332
0.057170
0.092003
0.089689
0.063439
0.054826
0.038588
0.105816
0.129097
0.044547
0.040867
0.043621
0.120009
0.115260
0.043031
0.025541
0.056215
0.063259
0.084721
0.107392
0.073971
0.033730
0.078214
0.077134
0.129407
0.133311
0.073826
0.059091
0.133585
0.108533
0.061169
0.088218
0.076440
0.117932
0.119582
0.097195
0.045678
0.064886
0.125816
0.113568
0.097909
0.098794
0.138857
0.096341
0.038527
0.033628
0.107881
0.030421
0.047221
0.140736
0.152471
0.144670
0.081551
0.077830
0.018276
0.043167
0.089641
0.091747
0.106491
0.104586
0.100879
0.074123
0.089822
0.097904
0.066186
0.070827
0.081318
0.065879
0.054960
0.067483
0.035932
0.028005
0.035744
0.066399
0.099692
0.108469
0.036069
0.077285
0.111238
0.094812
0.088337
0.049388
0.083644
0.035050
0.052024
0.063038
0.075741
0.131006
0.110184
0.114423
0.039223
0.037495
0.138609
0.081249
0.136057
0.117317
0.016806
0.046010
0.109431
0.131777
0.149557
0.130646
0.146271
0.114375
0.025004
0.051210
0.075249
0.141933
0.102165
0.121445
0.074755
0.105564
0.109745
0.089589
0.074702
0.069753
0.086386
0.090513
0.099558
0.099424
0.107877
0.113460
0.072001
0.046877
0.077524
0.056558
0.070276
0.055222
0.119413
0.112682
0.059878
0.043419
0.104794
0.110274
0.124248
0.120391
0.117946
0.108379
0.078041
0.071967
0.109711
0.070861
0.090296
0.060902
0.067043
0.072511
0.068126
0.076945
0.086407
0.094566
0.055485
0.034061
0.069030
0.075072
0.056812
0.057548
0.114439
0.129233
0.109966
0.064655
0.059783
0.058847
0.116116
0.070900
0.062046
0.056245
0.074747
0.034558
0.054624
0.049192
0.110636
0.133557
0.112657
0.118882
0.064146
0.077914
0.041455
0.046205
0.080106
0.120284
0.083684
0.058851
0.080637
0.081100
0.047478
0.085409
0.091958
0.091121
0.054790
0.039040
0.064987
0.094095
0.042196
0.118286
0.120855
0.042123
0.100632
0.046932
0.079222
0.089372
0.107041
0.090939
0.124628
0.122375
0.088816
0.075213
0.083107
0.110616
0.123066
0.039751
0.032125
0.052409
0.077952
0.110277
0.099155
0.146377
0.054967
0.078913
0.122116
0.152962
0.036610
0.032685
0.144536
0.047294
0.039116
0.134147
0.110587
0.135664
0.077109
0.072123
0.102315
0.107148
0.039731
0.090883
0.109597
0.026754
0.039461
0.038200
0.112786
0.121676
0.061668
0.036636
0.066777
0.132328
0.042280
0.096665
0.136143
0.036031
0.127599
0.079014
0.083438
0.076990
0.069401
0.046073
0.057259
0.137736
0.097104
0.076748
0.117873
0.115146
0.115944
0.108886
0.051722
0.060028
0.083659
0.105368
0.104619
0.082625
0.118892
0.077535
0.094143
0.142120
0.104120
0.106285
0.059092
0.085318
0.086916
0.103922
0.040001
0.083140
0.086144
0.090482
0.083681
0.067274
0.076271
0.087926
0.073849
0.063531
0.054464
0.071735
0.084921
0.066374
0.054021
0.076305
0.055934
0.127220
0.127162
0.064045
0.092978
0.065637
0.060685
0.047369
0.068769
0.133271
0.139193
0.139324
0.127508
0.119733
0.102455
0.102517
0.117228
0.141362
0.155649
0.146403
0.047909
0.077321
0.140894
0.043004
0.054017
0.043605
0.041957
0.114416
0.055478
0.097157
0.115204
0.038947
0.066788
0.082111
0.074127
0.077683
0.062485
0.093551
0.092501
0.044053
0.079941
0.030958
0.028858
0.068078
0.111957
0.105057
0.055384
0.036243
0.030890
0.055468
0.082216
0.091636
0.066238
0.045884
0.041497
0.080691
0.075086
0.061435
0.059030
0.071093
0.088070
0.094720
0.083189
0.060148
0.098595
0.122778
0.091955
0.128642
0.077487
0.048455
0.049107
0.115013
0.048713
0.071884
0.054771
0.082908
0.032624
0.098667
0.137212
0.035021
0.125612
0.094045
0.071123
0.065522
0.117140
0.032067
0.109824
0.121731
0.112964
0.112594
0.042547
0.072793
0.081024
0.110590
0.123500
0.129669
0.065642
0.053326
0.082049
0.089563
0.037742
0.068411
0.087645
0.135215
0.090741
0.084338
0.093470
0.106742
0.118972
0.127852
0.123644
0.109537
0.069615
0.061989
0.075344
0.067591
0.106777
0.091369
0.094742
0.071214
0.090300
0.074561
0.116702
0.092292
0.068152
0.068526
0.090136
0.094690
0.076309
0.068750
0.050726
0.080610
0.092326
0.094120
0.044746
0.062966
0.079868
0.056793
0.102794
0.083061
0.055255
0.048558
0.118091
0.148306
0.090204
0.092406
0.101529
0.086464
0.023523
0.057467
0.071440
0.123158
0.083948
0.084349
0.026748
0.046533
0.056832
0.083918
0.057582
0.051384
0.118167
0.023408
0.051818
0.045375
0.062625
0.109307
0.084402
0.058917
0.074834
0.070385
0.085191
0.045566
0.079110
0.066299
0.123951
0.113962
0.075350
0.065198
0.019454
0.072673
0.044188
0.089620
0.071802
0.087256
0.060555
0.120121
0.036575
0.080928
0.096593
0.074188
0.026890
0.054708
0.080411
0.108975
0.066696
0.103599
0.050942
0.080271
0.104932
0.040167
0.104937
0.106472
0.033440
0.087803
0.097428
0.026573
0.040585
0.040884
0.111318
0.131844
0.052181
0.059774
0.143331
0.051621
0.043892
0.123449
0.133705
0.112905
0.046261
0.117278
0.121380
0.100201
0.086521
0.087823
0.095114
0.067964
0.058899
0.080260
0.093132
0.049481
0.057559
0.046958
0.121907
0.151963
0.040160
0.049770
0.074914
0.098922
0.101519
0.070653
0.059088
0.091378
0.105713
0.106647
0.067712
0.066199
0.076559
0.051782
0.090175
0.147785
0.041770
0.092815
0.130915
0.089740
0.092176
0.067510
0.058971
0.049484
0.061253
0.110087
0.120713
0.137428
0.091321
0.062487
0.102843
0.119228
0.127897
0.127904
0.126858
0.142704
0.046178
0.056845
0.137354
0.037586
0.077366
0.057977
0.076349
0.092173
0.106473
0.037017
0.041599
0.038388
0.068882
0.055780
0.105358
0.046680
0.114479
0.114173
0.027820
0.029876
0.089145
0.127301
0.079534
0.046410
0.105456
0.059331
0.074368
0.085209
0.077685
0.059588
0.125058
0.125835
0.045920
0.066173
0.091808
0.035919
0.111121
0.105595
0.043728
0.055002
0.056207
0.028260
0.038085
0.073062
0.117152
0.042680
0.105671
0.137676
0.114050
0.100154
0.048217
0.112132
0.121307
0.052812
0.075751
0.052579
0.100004
0.129680
0.027221
0.094209
0.131092
0.093259
0.084255
0.056897
0.070567
0.122804
0.057047
0.103681
0.073172
0.116478
0.084661
0.063792
0.111503
0.042072
0.105725
0.114457
0.071057
0.074794
0.130573
0.131208
0.067494
0.067957
0.046110
0.073465
0.066454
0.087610
0.084861
0.054283
0.107341
0.054933
0.074827
0.062631
0.096905
0.040611
0.018253
0.044736
0.069411
0.053218
0.083241
0.111233
0.113090
0.072008
0.028272
0.037300
0.078120
0.121207
0.052920
0.081141
0.130504
0.077535
0.089944
0.057687
0.037029
0.042893
0.094314
0.111162
0.047835
0.046250
0.106471
0.124615
0.122111
0.132060
0.057151
0.072785
0.111535
0.086741
0.087468
0.050698
0.094672
0.108730
0.084094
0.061727
0.073271
0.062166
0.075713
0.107041
0.033753
0.105927
0.113344
0.143552
0.111607
0.069245
0.112962
0.043943
0.050639
0.073610
0.061489
0.067902
0.057341
0.112563
0.048892
0.085794
0.125630
0.056360
0.026285
0.082921
0.072265
0.104701
0.085519
0.074958
0.112150
0.033679
0.043037
0.069155
0.114267
0.107220
0.100744
0.100345
0.110328
0.129001
0.083535
0.072870
0.147415
0.047401
0.082970
0.028309
0.054724
0.079895
0.096975
0.085067
0.041524
0.107446
0.101612
0.087152
0.048274
0.036864
0.033456
0.037075
0.092511
0.120594
0.041087
0.052753
0.027369
0.034020
0.051277
0.095524
0.102845
0.107397
0.047207
0.068390
0.115771
0.030470
0.066831
0.033573
0.080066
0.118397
0.121776
0.097594
0.070232
0.103506
0.033152
0.066482
0.097119
0.036728
0.023685
0.042773
0.055888
0.029126
0.018722
0.074333
0.047095
0.124395
0.095039
0.113714
0.113221
0.099531
0.032208
0.025594
0.077979
0.085584
0.129609
0.108981
0.044891
0.056945
0.086873
0.128761
0.053625
0.113139
0.037748
0.035030
0.056944
0.081878
0.045876
0.064896
0.050418
0.050379
0.085460
0.114111
0.100407
0.073476
0.050174
0.099372
0.118559
0.044289
0.069381
0.085287
0.032569
0.058716
0.097747
0.039142
0.033280
0.066186
0.051225
0.050802
0.082538
0.088795
0.133795
0.115060
0.074882
0.063347
0.048518
0.046848
0.071659
0.138891
0.066963
0.069398
0.053272
0.024213
0.112594
0.013172
0.047735
0.054188
0.099616
0.110952
0.033435
0.074786
0.111099
0.048752
0.037411
0.031342
0.084454
0.123524
0.042088
0.092377
0.128052
0.049555
0.038898
0.064419
0.037257
0.125596
0.065090
0.068373
0.112568
0.103912
0.022434
0.058446
0.121426
0.049720
0.046038
0.112657
0.074804
0.051000
0.108191
0.065817
0.094248
0.038800
0.048210
0.112980
0.079421
0.120716
0.112974
0.073813
0.108254
0.041450
0.087543
0.057047
0.067441
0.079308
0.131675
0.051971
0.041455
0.096458
0.111945
0.027869
0.064606
0.062753
0.109409
0.112433
0.123018
0.145366
0.030255
0.078500
0.125948
0.020063
0.031326
0.047216
0.076050
0.113689
0.040271
0.083758
0.128903
0.072681
0.094034
0.055284
0.097929
0.110021
0.062532
0.095337
0.098207
0.088890
0.088432
0.064796
0.057880
0.059484
0.112210
0.076682
0.066102
0.036187
0.044140
0.036426
0.067360
0.095244
0.096083
0.114115
0.072888
0.057754
0.105861
0.072016
0.052989
0.069686
0.116440
0.041518
0.093644
0.084519
0.075502
0.111635
0.141265
0.062685
0.049543
0.078936
0.105602
0.098122
0.045393
0.050674
0.085918
0.089311
0.064714
0.086814
0.039246
0.038316
0.055304
0.023120
0.102623
0.070827
0.089882
0.114900
0.080116
0.091090
0.123754
0.045460
0.038567
0.062951
0.081086
0.127488
0.097309
0.126495
0.088081
0.082099
0.024466
0.042906
0.107436
0.109532
0.045319
0.037174
0.050942
0.076739
0.057656
0.115036
0.091364
0.076382
0.065585
0.065976
0.024201
0.051740
0.052661
0.091216
0.092489
0.119534
0.104910
0.093292
0.075983
0.057846
0.032874
0.086679
0.113630
0.055718
0.042986
0.069499
0.112234
0.044250
0.051114
0.114996
0.069584
0.094208
0.111067
0.083264
0.091784
0.061412
0.079038
0.031216
0.112151
0.113613
0.031675
0.061302
0.113593
0.088298
0.033907
0.110295
0.088927
0.054385
0.088021
0.026944
0.127010
0.134647
0.044424
0.049640
0.063373
0.116515
0.134210
0.133236
0.123946
0.118251
0.118288
0.135093
0.124143
0.112824
0.083223
0.075521
0.061875
0.057961
0.077033
0.112298
0.028941
0.072721
0.130592
0.062796
0.054961
0.140229
0.125062
0.119171
0.118990
0.104007
0.040977
0.055651
0.100730
0.032963
0.091041
0.108976
0.077114
0.108594
0.071353
0.051570
0.125130
0.125090
0.095318
0.089031
0.074004
0.068527
0.099747
0.089583
0.065428
0.049113
0.114190
0.018777
0.047590
0.053750
0.143486
0.121387
0.126661
0.127132
0.119659
0.112118
0.061944
0.078878
0.060095
0.084409
0.086180
0.090562
0.031461
0.067114
0.086910
0.125382
0.126954
0.127263
0.106415
0.116351
0.071691
0.039626
0.092736
0.115957
0.094740
0.056995
0.113044
0.071864
0.018266
0.057192
0.047759
0.107134
0.106021
0.130995
0.115650
0.115092
0.105748
0.124766
0.080535
0.082710
0.065365
0.074566
0.092965
0.111600
0.129989
0.115205
0.046214
0.102248
0.119699
0.046590
0.136785
0.126942
0.032317
0.092665
0.132050
0.028777
0.062881
0.108279
0.042711
0.087259
0.128611
0.022529
0.063383
0.042171
0.110730
0.106128
0.104013
0.104077
0.116324
0.124487
0.051182
0.077067
0.124795
0.050695
0.030716
0.043381
0.092007
0.139771
0.046252
0.084705
0.115878
0.021478
0.107429
0.104046
0.033816
0.034958
0.082209
0.121153
0.143749
0.119985
0.041547
0.093195
0.127796
0.042376
0.046410
0.045986
0.120212
0.066559
0.042555
0.087708
0.115954
0.033553
0.065394
0.101307
0.078249
0.096659
0.069071
0.046572
0.083571
0.124140
0.095565
0.106667
0.116929
0.117203
0.063124
0.046543
0.088037
0.138483
0.044193
0.081247
0.076497
0.046084
0.090282
0.096235
0.082578
0.155072
0.104359
0.106897
0.055341
0.050506
0.084918
0.108410
0.072376
0.026343
0.029482
0.079532
0.103658
0.027113
0.112839
0.054050
0.086165
0.071161
0.049302
0.068012
0.098339
0.107621
0.053178
0.097292
0.051271
0.028766
0.064680
0.095928
0.063099
0.078775
0.055639
0.075826
0.114185
0.115409
0.113806
0.105239
0.076205
0.042829
0.062700
0.046839
0.056203
0.138025
0.116638
0.114573
0.105252
0.064252
0.074457
0.082174
0.035270
0.047249
0.088506
0.127462
0.106477
0.096638
0.059031
0.075145
0.138060
0.048315
0.069013
0.065663
0.046226
0.088385
0.078410
0.055227
0.070030
0.117466
0.050020
0.053854
0.124498
0.066800
0.100817
0.142415
0.090508
0.095906
0.082624
0.088154
0.099126
0.067852
0.118158
0.093426
0.082018
0.073359
0.111765
0.096983
0.059293
0.095944
0.036313
0.090172
0.140278
0.040604
0.041658
0.040556
0.026632
0.049910
0.092926
0.112026
0.051800
0.114363
0.111287
0.025925
0.068928
0.078021
0.059020
0.108512
0.100027
0.100513
0.059545
0.101826
0.143588
0.082932
0.089244
0.052737
0.070292
0.081673
0.060015
0.061107
0.108570
0.100355
0.088774
0.074896
0.074393
0.041752
0.143096
0.042830
0.076887
0.062471
0.029714
0.074515
0.080814
0.048794
0.128629
0.112621
0.062347
0.087795
0.090973
0.062031
0.063949
0.070559
0.059517
0.026434
0.040054
0.088354
0.116173
0.036166
0.068189
0.066749
0.092388
0.128977
0.107535
0.146695
0.131362
0.127274
0.111458
0.112793
0.100418
0.115473
0.123500
0.122472
0.079931
0.070784
0.043768
0.057212
0.084435
0.114197
0.048737
0.070926
0.039627
0.068950
0.086434
0.043184
0.034231
0.039058
0.078679
0.129417
0.042945
0.078784
0.063337
0.047671
0.091948
0.118893
0.104198
0.055785
0.086531
0.084653
0.054284
0.085445
0.078389
0.046634
0.121010
0.150149
0.122626
0.127668
0.115359
0.113361
0.125913
0.127275
0.112634
0.115286
0.128166
0.121510
0.051511
0.107705
0.134056
0.056577
0.029688
0.057009
0.103071
0.103750
0.028313
0.059579
0.019853
0.029444
0.028971
0.054293
0.080176
0.107259
0.111418
0.115282
0.042890
0.063038
0.087894
0.123228
0.027563
0.073558
0.070843
0.140214
0.115854
0.127038
0.112864
0.113051
0.126618
0.125302
0.125199
0.125150
0.134977
0.111356
0.061171
0.106648
0.133673
0.077445
0.029270
0.105334
0.113854
0.027481
0.126728
0.114153
0.048619
0.103521
0.125206
0.034323
0.118870
0.104130
0.029812
0.050188
0.060377
0.117598
0.123975
0.131203
0.124811
0.114830
0.113307
0.113662
0.121459
0.134218
0.141654
0.117880
0.112183
0.126599
0.093781
0.067269
0.109318
0.119138
0.056520
0.044396
0.111235
0.059961
0.102918
0.092801
0.040681
0.050039
0.129401
0.126274
0.071775
0.049570
0.108599
0.138693
0.043343
0.094298
0.107318
0.081292
0.087267
0.050655
0.090639
0.131752
0.143501
0.113788
0.055471
0.098144
0.125862
0.089667
0.099410
0.105283
0.087843
0.050423
0.099003
0.085424
0.088360
0.066053
0.023980
0.076260
0.046610
0.072778
0.074245
0.037094
0.025006
0.050512
0.092988
0.111355
0.040436
0.068541
0.113667
0.049064
0.052550
0.055601
0.058332
0.104907
0.039725
0.060032
0.060940
0.124333
0.074324
0.056613
0.124369
0.088736
0.059291
0.038104
0.037760
0.065435
0.109916
0.158717
0.099680
0.060857
0.113462
0.099922
0.068838
0.059088
0.042634
0.050511
0.095929
0.107465
0.115867
0.099116
0.041057
0.045988
0.095123
0.022821
0.047386
0.046314
0.062227
0.134819
0.063155
0.100829
0.133661
0.058486
0.098226
0.107383
0.076312
0.092742
0.020758
0.055128
0.050558
0.137360
0.114563
0.124394
0.117728
0.139156
0.040034
0.038406
0.134903
0.035796
0.052542
0.136247
0.050350
0.100680
0.147541
0.036863
0.033742
0.078696
0.105438
0.039355
0.118637
0.127124
0.068263
0.058232
0.021158
0.061458
0.125279
0.104387
0.029047
0.043569
0.114165
0.109901
0.061749
0.059813
0.034677
0.036674
0.066439
0.092735
0.103615
0.111786
0.110716
0.102070
0.041256
0.082176
0.022091
0.039067
0.092259
0.127729
0.060708
0.081193
0.106004
0.119518
0.044149
0.109591
0.141597
0.072175
0.019878
0.015402
0.066289
0.044610
0.114484
0.128288
0.121708
0.104311
0.050514
0.045995
0.117729
0.124987
0.102695
0.103440
0.072409
0.101682
0.039155
0.066921
0.062019
0.068234
0.069761
0.063206
0.042168
0.057808
0.131474
0.048722
0.074543
0.073507
0.123394
0.120706
0.135708
0.120506
0.055530
0.084820
0.043123
0.038322
0.070254
0.119918
0.051876
0.099373
0.133126
0.026098
0.061655
0.058791
0.071216
0.117812
0.103261
0.079464
0.134219
0.124482
0.125460
0.134789
0.049523
0.086147
0.133417
0.074634
0.077380
0.061100
0.072127
0.081580
0.071876
0.052713
0.083851
0.118687
0.074140
0.054699
0.067957
0.091466
0.061556
0.097390
0.030382
0.079408
0.058965
0.075493
0.082563
0.048665
0.032088
0.060280
0.105921
0.122880
0.034494
0.056846
0.069631
0.070232
0.109676
0.120072
0.132117
0.135414
0.135125
0.125546
0.125503
0.136251
0.127285
0.126207
0.119009
0.102708
0.073946
0.069596
0.089402
0.047327
0.061218
0.067225
0.121251
0.119410
0.025523
0.065938
0.061166
0.107917
0.128480
0.099168
0.057287
0.076762
0.067032
0.056443
0.120578
0.115269
0.044548
0.050357
0.127248
0.075362
0.035472
0.071891
0.124787
0.052215
0.054668
0.050907
0.057755
0.137583
0.142654
0.125329
0.125277
0.125289
0.121947
0.134383
0.095940
0.091052
0.061641
0.059809
0.112926
0.100013
0.073373
0.091846
0.111939
0.122396
0.061074
0.070706
0.093420
0.026282
0.087323
0.097032
0.067957
0.085081
0.112912
0.136459
0.039246
0.087861
0.126816
0.081180
0.075218
0.040971
0.076021
0.130539
0.148342
0.141555
0.126475
0.120661
0.113055
0.117052
0.086332
0.067769
0.069633
0.062195
0.096070
0.104623
0.054000
0.075151
0.127480
0.110639
0.042284
0.047087
0.106897
0.017207
0.086517
0.078716
0.067872
0.056552
0.059781
0.055044
0.048910
0.115748
0.121294
0.136037
0.039943
0.085344
0.126490
0.084724
0.105216
0.108096
0.110240
0.121849
0.092374
0.055888
0.048714
0.067735
0.119378
0.080293
0.048967
0.044305
0.087105
0.082985
0.034785
0.081190
0.098142
0.057087
0.069237
0.111490
0.037580
0.080907
0.105835
0.042067
0.060844
0.090870
0.075017
0.074422
0.037928
0.056139
0.056799
0.123454
0.123897
0.129040
0.051181
0.086213
0.058506
0.080971
0.129391
0.026454
0.020274
0.050197
0.060876
0.031522
0.038550
0.045955
0.125604
0.092382
0.066393
0.020733
0.110586
0.111366
0.101615
0.073619
0.033197
0.030181
0.022835
0.031204
0.090466
0.127180
0.117901
0.081090
0.024841
0.081624
0.053882
0.094859
0.087436
0.056483
0.087453
0.113334
0.049579
0.096855
0.113738
0.044786
0.096390
0.106733
0.054768
0.073385
0.114709
0.024460
0.080753
0.128559
0.077462
0.083211
0.110747
0.111244
0.103904
0.073041
0.073188
0.095559
0.094175
0.097582
0.125867
0.127119
0.092608
0.058516
0.109548
0.089238
0.067429
0.076805
0.045873
0.029051
0.093602
0.096576
0.093976
0.091483
0.070780
0.061091
0.112754
0.058133
0.035859
0.058243
0.124543
0.101289
0.035819
0.097807
0.099960
0.116203
0.117230
0.118053
0.075053
0.036758
0.027472
0.039554
0.051442
0.040069
0.090713
0.129376
0.079657
0.020276
0.129938
0.126179
0.080242
0.071041
0.036772
0.074691
0.131788
0.060063
0.070591
0.125366
0.112151
0.140737
0.133569
0.106143
0.115164
0.114128
0.126380
0.125390
0.113343
0.108092
0.057863
0.062267
0.055171
0.056122
0.073754
0.097814
0.054817
0.093618
0.035433
0.104176
0.122422
0.033954
0.075477
0.061248
0.044953
0.116786
0.127597
0.130004
0.077551
0.058088
0.089985
0.069341
0.058315
0.091412
0.073938
0.079877
0.077696
0.134354
0.034806
0.096330
0.135022
0.037703
0.070063
0.054291
0.057082
0.113050
0.037515
0.061572
0.117180
0.128272
0.043433
0.047511
0.068475
0.050751
0.109297
0.112844
0.026017
0.045435
0.057382
0.098172
0.107677
0.127809
0.125580
0.142495
0.148679
0.119044
0.057701
0.081285
0.102741
0.033044
0.032837
0.043852
0.085921
0.102966
0.056994
0.052488
0.030123
0.051482
0.065970
0.066111
0.081936
0.139538
0.119864
0.065554
0.097756
0.046221
0.080118
0.105824
0.058725
0.051556
0.076150
0.119193
0.053161
0.091023
0.104581
0.043872
0.116060
0.098545
0.098346
0.081764
0.067629
0.110616
0.126513
0.024486
0.080484
0.096749
0.100090
0.043935
0.153930
0.116274
0.023684
0.041062
0.127440
0.108667
0.145578
0.128348
0.053699
0.051120
0.092031
0.050967
0.128783
0.133763
0.090529
0.077173
0.106416
0.108482
0.127824
0.119093
0.050002
0.112473
0.129340
0.068138
0.088902
0.092098
0.035507
0.081901
0.109721
0.021689
0.101166
0.106378
0.091616
0.080841
0.033903
0.050877
0.092307
0.102218
0.062230
0.026690
0.053562
0.071881
0.081596
0.098857
0.054962
0.066998
0.053212
0.112024
0.100531
0.102032
0.054885
0.075159
0.057629
0.042438
0.094607
0.127821
0.124125
0.097598
0.037141
0.051596
0.086444
0.112815
0.083105
0.104346
0.057913
0.057399
0.105152
0.110446
0.086684
0.047370
0.033738
0.090022
0.114548
0.041194
0.119290
0.103432
0.077399
0.074658
0.105371
0.103972
0.110760
0.122371
0.054971
0.075022
0.114425
0.048223
0.023637
0.046633
0.076887
0.102997
0.112845
0.113290
0.123981
0.125386
0.146434
0.108453
0.029796
0.044361
0.094330
0.126858
0.066573
0.055619
0.085007
0.107610
0.084094
0.075955
0.153805
0.048299
0.086020
0.084220
0.101812
0.119960
0.056890
0.056845
0.085864
0.110331
0.072603
0.077100
0.018150
0.027259
0.084671
0.157051
0.170868
0.102792
0.062078
0.038675
0.028092
0.055099
0.105759
0.117684
0.041918
0.037953
0.025991
0.046846
0.047789
0.105346
0.055689
0.052279
0.083822
0.024011
0.029838
0.041449
0.097807
0.144538
0.137046
0.123547
0.109598
0.104004
0.038357
0.084333
0.099422
0.041489
0.034015
0.103250
0.115846
0.047133
0.053956
0.084799
0.114695
0.098387
0.061751
0.061547
0.108469
0.059972
0.073485
0.046359
0.067593
0.130624
0.038422
0.094459
0.145718
0.047055
0.035726
0.028475
0.069943
0.122246
0.053036
0.075830
0.151690
0.066987
0.063270
0.062372
0.093113
0.060226
0.090763
0.145502
0.035102
0.077314
0.125194
0.034578
0.059501
0.078603
0.120731
0.106167
0.064591
0.067950
0.042480
0.078336
0.083634
0.119177
0.063130
0.087467
0.045969
0.084130
0.066347
0.053035
0.054986
0.103169
0.073319
0.056792
0.080464
0.030200
0.056708
0.095556
0.119086
0.114910
0.136501
0.126359
0.122829
0.147562
0.101828
0.103609
0.030363
0.063688
0.080903
0.075193
0.045388
0.032817
0.027468
0.063600
0.122194
0.100306
0.047956
0.044255
0.059645
0.051784
0.049036
0.102251
0.091829
0.047643
0.116996
0.106579
0.115510
0.111332
0.064767
0.087391
0.115213
0.069102
0.070708
0.080887
0.100490
0.051530
0.107398
0.118159
0.053235
0.062765
0.048087
0.078939
0.106972
0.030178
0.102930
0.100581
0.125010
0.123301
0.125158
0.125920
0.127320
0.128701
0.129917
0.116417
0.104114
0.141823
0.089373
0.107894
0.045592
0.113631
0.119256
0.035276
0.085652
0.095453
0.096537
0.120189
0.124635
0.132624
0.116598
0.115161
0.108307
0.134732
0.129688
0.109823
0.092359
0.060350
0.028575
0.072839
0.111614
0.097896
0.029194
0.046027
0.072944
0.012990
0.032586
0.039394
0.030895
0.066345
0.112386
0.133187
0.114918
0.090221
0.064384
0.060363
0.043674
0.048480
0.070854
0.079275
0.087175
0.059473
0.091943
0.123315
0.076520
0.105258
0.126690
0.059137
0.097055
0.029324
0.040926
0.071220
0.062647
0.111708
0.112179
0.102559
0.050322
0.044268
0.046036
0.023898
0.057814
0.042733
0.086290
0.110329
0.038361
0.078649
0.095053
0.062820
0.105910
0.057550
0.034278
0.095694
0.117650
0.020608
0.080938
0.127551
0.123979
0.106362
0.095109
0.105707
0.062039
0.075497
0.101039
0.112833
0.090902
0.096554
0.110417
0.098170
0.098578
0.084428
0.113163
0.109870
0.117553
0.113345
0.097035
0.086252
0.125482
0.128368
0.081949
0.102159
0.013934
0.069590
0.039330
0.136003
0.120991
0.125069
0.029092
0.039264
0.095934
0.118078
0.020243
0.033966
0.078111
0.095842
0.033822
0.094012
0.129368
0.081562
0.119061
0.059591
0.105953
0.117237
0.087729
0.045178
0.057426
0.048244
0.094317
0.112544
0.125759
0.140556
0.045131
0.102754
0.133403
0.099098
0.074156
0.068150
0.045853
0.024864
0.074584
0.106369
0.047835
0.096564
0.110211
0.103648
0.078822
0.045421
0.094489
0.116953
0.108633
0.055045
0.126194
0.108748
0.092301
0.089520
0.055018
0.097818
0.111511
0.049636
0.040103
0.050271
0.048389
0.021676
0.044989
0.042969
0.073517
0.119549
0.126699
0.144057
0.145774
0.125254
0.135058
0.120321
0.046588
0.062795
0.131857
0.055287
0.040194
0.058342
0.101607
0.117478
0.126685
0.106642
0.075063
0.038548
0.115806
0.120187
0.070412
0.078291
0.082050
0.091372
0.101397
0.070758
0.059726
0.090914
0.135200
0.060727
0.079786
0.055931
0.056939
0.058351
0.057416
0.142113
0.045075
0.102362
0.132910
0.030865
0.105684
0.108696
0.114619
0.112826
0.134591
0.114405
0.080907
0.088131
0.045401
0.050477
0.112450
0.129315
0.067614
0.076147
0.142819
0.131441
0.036815
0.072030
0.084264
0.127817
0.080978
0.120622
0.075038
0.047232
0.115264
0.018346
0.077314
0.048831
0.076409
0.100760
0.120870
0.050139
0.040188
0.079970
0.146890
0.044215
0.060167
0.062072
0.102225
0.076382
0.050125
0.046610
0.074807
0.111881
0.032479
0.076569
0.127034
0.090187
0.074356
0.068065
0.086088
0.111635
0.105604
0.051586
0.037057
0.076378
0.072869
0.087585
0.062031
0.101604
0.072306
0.068218
0.115304
0.064021
0.051321
0.083197
0.123212
0.136698
0.126234
0.094656
0.050504
0.024229
0.072678
0.120342
0.115587
0.098919
0.089808
0.096425
0.107733
0.091822
0.051163
0.073271
0.120630
0.111327
0.118778
0.131799
0.098690
0.076168
0.054855
0.051891
0.084115
0.118983
0.066420
0.104101
0.048280
0.044394
0.088261
0.115441
0.052535
0.102573
0.089639
0.036827
0.109557
0.122736
0.056736
0.059889
0.110383
0.039817
0.065924
0.058968
0.104767
0.131475
0.022000
0.066832
0.090036
0.100377
0.044978
0.067592
0.045360
0.022844
0.039465
0.093249
0.159669
0.017892
0.069385
0.034426
0.072269
0.066624
0.028635
0.076769
0.113406
0.030949
0.070037
0.065549
0.143635
0.049424
0.052941
0.056231
0.086074
0.062392
0.043885
0.055599
0.061910
0.125152
0.044211
0.069235
0.080929
0.101989
0.035697
0.101210
0.128196
0.026966
0.061896
0.103053
0.056533
0.083205
0.111502
0.050758
0.043691
0.036187
0.054810
0.026983
0.087169
0.071858
0.099150
0.094954
0.043147
0.049020
0.067906
0.096935
0.069178
0.066496
0.102567
0.097682
0.076838
0.053406
0.090898
0.138536
0.067554
0.108344
0.149326
0.062492
0.082555
0.054092
0.066715
0.111575
0.091579
0.119524
0.046095
0.080897
0.078338
0.064922
0.025346
0.050530
0.067427
0.082011
0.090306
0.057985
0.017426
0.038857
0.077810
0.081815
0.094550
0.065525
0.027924
0.049751
0.056954
0.118077
0.047912
0.095017
0.104788
0.087586
0.086791
0.072994
0.072730
0.109738
0.106814
0.117405
0.037773
0.092362
0.120629
0.085041
0.091025
0.075607
0.077111
0.069840
0.055027
0.114651
0.058994
0.047733
0.112172
0.024844
0.085263
0.068923
0.105109
0.122524
0.116894
0.115778
0.128440
0.121363
0.039930
0.112135
0.150267
0.075935
0.071978
0.126039
0.036178
0.104620
0.114087
0.109508
0.094907
0.080977
0.064090
0.067652
0.106822
0.065162
0.054176
0.077413
0.054659
0.092908
0.094854
0.061380
0.079540
0.077648
0.028006
0.033383
0.020365
0.087252
0.047674
0.073867
0.092354
0.128532
0.065207
0.071098
0.053724
0.112032
0.124123
0.129705
0.132986
0.092313
0.081060
0.051553
0.033152
0.072669
0.070795
0.110625
0.121004
0.125748
0.047114
0.047256
0.044199
0.037225
0.087690
0.120402
0.031735
0.054170
0.077692
0.121529
0.056400
0.053796
0.083813
0.101304
0.070671
0.045813
0.069597
0.063870
0.024538
0.058154
0.101606
0.130628
0.029634
0.063650
0.116556
0.110764
0.044189
0.039501
0.125924
0.129945
0.026201
0.038897
0.067169
0.056254
0.044413
0.099625
0.077929
0.063106
0.110229
0.133502
0.118926
0.131003
0.065919
0.069349
0.019429
0.039604
0.071409
0.073686
0.083165
0.068715
0.074713
0.131360
0.075794
0.071738
0.016471
0.050721
0.042443
0.138075
0.043633
0.097941
0.129989
0.063739
0.066656
0.080961
0.079990
0.101148
0.104869
0.077743
0.058621
0.101151
0.144068
0.093758
0.090329
0.070875
0.053490
0.113746
0.066010
0.074497
0.112789
0.039776
0.022319
0.044516
0.074870
0.108912
0.072912
0.055523
0.108096
0.033351
0.080053
0.083926
0.109597
0.107851
0.034255
0.086181
0.118245
0.097865
0.085108
0.072798
0.084730
0.044848
0.040499
0.047548
0.030456
0.076089
0.074620
0.022043
0.078763
0.106659
0.121625
0.110611
0.108425
0.122293
0.115192
0.122725
0.078622
0.070661
0.048648
0.065396
0.095557
0.074362
0.039090
0.063346
0.062001
0.035298
0.050554
0.053040
0.104351
0.128855
0.082366
0.074550
0.071944
0.116968
0.087795
0.071427
0.081559
0.121982
0.064330
0.049877
0.117114
0.028279
0.098629
0.053345
0.059974
0.072158
0.104333
0.035629
0.059914
0.047082
0.075575
0.096051
0.090535
0.118384
0.140877
0.064835
0.132722
0.108502
0.062498
0.040561
0.056426
0.138774
0.104432
0.071443
0.075352
0.075791
0.103694
0.072543
0.052526
0.053793
0.123794
0.109678
0.110537
0.088188
0.060494
0.071373
0.082433
0.049526
0.034165
0.064584
0.101234
0.106264
0.054722
0.030311
0.045757
0.062150
0.112574
0.103967
0.089042
0.099555
0.099624
0.086701
0.102226
0.092925
0.065605
0.103412
0.037315
0.087407
0.113646
0.103973
0.086843
0.108018
0.097702
0.086388
0.115740
0.075082
0.046171
0.061819
0.067368
0.050245
0.128881
0.082502
0.054221
0.077910
0.081983
0.098440
0.089515
0.089215
0.105411
0.096852
0.076761
0.079433
0.027186
0.063707
0.092345
0.094894
0.095096
0.082778
0.066704
0.066418
0.063402
0.076533
0.069495
0.129100
0.093602
0.110530
0.043084
0.067964
0.063227
0.058097
0.069488
0.046789
0.051934
0.028384
0.040990
0.085814
0.079693
0.089798
0.083229
0.107921
0.057727
0.047992
0.070405
0.078097
0.110654
0.120492
0.097378
0.079977
0.059937
0.080927
0.068966
0.112935
0.098162
0.082244
0.084784
0.089448
0.100578
0.073975
0.105418
0.107290
0.114004
0.111601
0.110740
0.102308
0.032909
0.068026
0.104420
0.080255
0.071870
0.083835
0.081201
0.067911
0.059321
0.090571
0.093750
0.070894
0.092434
0.065328
0.082579
0.085062
0.051796
0.053067
0.074119
0.094122
0.041736
0.064536
0.108944
0.126510
0.096957
0.101146
0.124092
0.116397
0.125072
0.126620
0.113787
0.117654
0.126323
0.134988
0.043647
0.104456
0.146662
0.093345
0.115296
0.098801
0.065591
0.036581
0.099658
0.056888
0.072418
0.053359
0.087768
0.082801
0.102368
0.102714
0.125643
0.042731
0.112982
0.112613
0.056961
0.078742
0.089342
0.112040
0.128567
0.128411
0.145094
0.104856
0.069792
0.063216
0.122729
0.031641
0.106691
0.067407
0.115387
0.103298
0.067165
0.081759
0.082898
0.115301
0.103724
0.099474
0.119747
0.119328
0.029448
0.067227
0.051456
0.085480
0.083032
0.067656
0.099224
0.146274
0.078492
0.084298
0.039948
0.092958
0.044521
0.101555
0.120627
0.031592
0.095661
0.145691
0.120183
0.111997
0.095394
0.102110
0.066836
0.047777
0.081843
0.076628
0.067443
0.091862
0.065682
0.116566
0.088977
0.095003
0.017930
0.024727
0.068367
0.064656
0.105681
0.110789
0.033679
0.058204
0.072673
0.115157
0.050597
0.075057
0.075132
0.076802
0.085350
0.088792
0.100711
0.105906
0.076753
0.065844
0.112426
0.116495
0.038328
0.087755
0.053267
0.104458
0.099809
0.080625
0.095136
0.067151
0.076845
0.054876
0.106969
0.125669
0.044638
0.049818
0.127856
0.128193
0.087838
0.095392
0.075625
0.115067
0.079127
0.080493
0.042709
0.067046
0.022772
0.037141
0.079613
0.125278
0.111824
0.061504
0.064315
0.093675
0.107004
0.089786
0.070185
0.078484
0.135759
0.108633
0.034715
0.087791
0.058678
0.080391
0.057167
0.115153
0.044196
0.055548
0.113654
0.032430
0.029270
0.089848
0.070363
0.121385
0.050999
0.077357
0.075160
0.072706
0.125261
0.111750
0.107602
0.104569
0.037751
0.065691
0.058713
0.095896
0.121181
0.087838
0.079424
0.078890
0.068211
0.029215
0.039282
0.088922
0.120284
0.043392
0.066290
0.061336
0.098076
0.093110
0.132415
0.099487
0.111921
0.150251
0.077765
0.092717
0.117458
0.129749
0.103952
0.108632
0.119950
0.147756
0.013366
0.039719
0.086486
0.126096
0.125091
0.125146
0.112470
0.104522
0.115866
0.113867
0.029144
0.044922
0.098446
0.057531
0.107938
0.138333
0.110555
0.083733
0.040394
0.066380
0.122559
0.114927
0.028679
0.044502
0.041440
0.026011
0.119195
0.126587
0.087315
0.105212
0.119797
0.052166
0.065365
0.059313
0.111664
0.148260
0.108677
0.109583
0.025586
0.044323
0.049971
0.034935
0.104170
0.107718
0.103865
0.090127
0.063119
0.081650
0.115059
0.094755
0.076554
0.097788
0.108542
0.057056
0.114177
0.069939
0.062526
0.032713
0.047626
0.088186
0.104733
0.037715
0.033151
0.066261
0.082966
0.078366
0.063066
0.050989
0.119110
0.108271
0.071659
0.089424
0.121290
0.124009
0.131899
0.122498
0.128511
0.159673
0.076041
0.109703
0.042736
0.072291
0.084915
0.138141
0.086247
0.104859
0.097416
0.049189
0.129812
0.110666
0.119001
0.119748
0.032000
0.073039
0.107868
0.025384
0.026505
0.076583
0.119775
0.124188
0.060271
0.068189
0.123923
0.121568
0.128056
0.125774
0.126648
0.132385
0.079408
0.086179
0.122107
0.041333
0.057797
0.060942
0.067027
0.102934
0.107501
0.058710
0.037448
0.067717
0.084973
0.116013
0.108709
0.135769
0.113277
0.114480
0.113568
0.116727
0.058990
0.052979
0.022540
0.052288
0.064262
0.077352
0.082523
0.045401
0.087791
0.105562
0.110680
0.072334
0.046457
0.056838
0.093810
0.123013
0.138611
0.127714
0.125306
0.127329
0.127953
0.122797
0.073020
0.095383
0.061406
0.055701
0.074682
0.089149
0.079428
0.059236
0.137207
0.113204
0.102321
0.103221
0.128440
0.119123
0.043911
0.104771
0.128167
0.048563
0.071328
0.042523
0.084221
0.120552
0.042605
0.117367
0.105037
0.112468
0.118832
0.062014
0.096927
0.042568
0.086113
0.110409
0.130199
0.140316
0.126297
0.125293
0.126572
0.127504
0.102754
0.108044
0.027545
0.055774
0.091147
0.108375
0.051230
0.080656
0.085236
0.129272
0.109247
0.129631
0.129899
0.111292
0.063726
0.083078
0.132930
0.064176
0.096409
0.098875
0.111670
0.067880
0.124780
0.015319
0.060026
0.061923
0.089675
0.131688
0.138242
0.127410
0.119290
0.126987
0.107534
0.105090
0.101606
0.045163
0.072932
0.075430
0.109602
0.072745
0.083568
0.092992
0.097860
0.037297
0.114946
0.124432
0.108137
0.144957
0.146317
0.114484
0.119755
0.128913
0.068166
0.059061
0.076064
0.078164
0.079542
0.098262
0.057492
0.079836
0.093602
0.126336
0.111905
0.108945
0.095095
0.071342
0.055532
0.089202
0.064895
0.098737
0.110613
0.043397
0.107819
0.124754
0.047579
0.040338
0.107599
0.034570
0.059842
0.138690
0.136521
0.126786
0.062227
0.060862
0.023436
0.042882
0.109495
0.121913
0.032021
0.070880
0.055071
0.055261
0.074254
0.036592
0.051878
0.067058
0.022924
0.057356
0.145334
0.035230
0.066328
0.133521
0.075581
0.108721
0.135363
0.052798
0.048425
0.053421
0.104729
0.058763
0.024788
0.050759
0.052744
0.109432
0.114493
0.138041
0.123751
0.131571
0.093999
0.055960
0.133486
0.114865
0.060071
0.085598
0.071737
0.117699
0.101011
0.115042
0.079069
0.090746
0.083605
0.078872
0.049361
0.022213
0.107892
0.130962
0.032781
0.063866
0.060070
0.123885
0.033184
0.068410
0.082459
0.098003
0.039271
0.074285
0.089657
0.026064
0.070890
0.091915
0.105002
0.098500
0.086845
0.086482
0.081708
0.049560
0.080939
0.119576
0.047393
0.081824
0.098048
0.102065
0.088748
0.048944
0.115742
0.119913
0.067988
0.104167
0.095562
0.098279
0.099934
0.070001
0.105242
0.035057
0.035792
0.101516
0.114045
0.028774
0.069712
0.099505
0.084758
0.086215
0.076635
0.073574
0.078147
0.043912
0.101747
0.136651
0.084945
0.073963
0.067300
0.042008
0.126156
0.069461
0.051367
0.015053
0.039887
0.053304
0.094119
0.104275
0.106630
0.126984
0.119345
0.117115
0.122910
0.135399
0.034252
0.089355
0.122291
0.040933
0.095107
0.049136
0.147074
0.134515
0.127278
0.120029
0.101286
0.101305
0.117744
0.122961
0.130583
0.115430
0.119224
0.110831
0.055785
0.095005
0.118424
0.069447
0.030428
0.044323
0.078388
0.110646
0.119118
0.112537
0.112601
0.112892
0.108884
0.148614
0.093259
0.107167
0.038365
0.062151
0.080760
0.115366
0.121342
0.129896
0.055535
0.076764
0.121962
0.047723
0.052693
0.033603
0.087611
0.122898
0.139503
0.124506
0.048492
0.100052
0.129089
0.072362
0.064774
0.031890
0.077468
0.112521
0.045902
0.081029
0.112917
0.055111
0.111399
0.079549
0.055846
0.119282
0.152001
0.060634
0.036867
0.070428
0.083259
0.108171
0.095338
0.106682
0.089609
0.079720
0.069744
0.095644
0.079335
0.097828
0.075982
0.103058
0.074392
0.076866
0.110038
0.100150
0.099810
0.083199
0.057635
0.040188
0.087164
0.138382
0.016337
0.075867
0.050211
0.097444
0.102158
0.147280
0.132608
0.113469
0.070175
0.083948
0.098694
0.064039
0.082537
0.063600
0.108081
0.086109
0.008858
0.041703
0.060406
0.134281
0.056677
0.086054
0.027191
0.084845
0.116612
0.051355
0.046922
0.051002
0.084758
0.109788
0.059121
0.044662
0.130945
0.118998
0.008580
0.023766
0.095325
0.137774
0.116581
0.099295
0.067193
0.087850
0.061637
0.091807
0.111838
0.140315
0.131911
0.134984
0.113577
0.114663
0.028583
0.056452
0.092294
0.122986
0.100789
0.105474
0.053557
0.089937
0.119234
0.048393
0.142899
0.113415
0.133232
0.119955
0.132576
0.106979
0.051454
0.070672
0.069786
0.083721
0.063046
0.081372
0.054044
0.039110
0.095270
0.061014
0.070989
0.073021
0.023500
0.042015
0.080433
0.111700
0.120150
0.132131
0.039372
0.072635
0.062086
0.053792
0.123755
0.109266
0.060335
0.026467
0.121711
0.123116
0.038134
0.106023
0.117279
0.045548
0.119738
0.120104
0.090005
0.051312
0.055669
0.123773
0.103602
0.067203
0.054531
0.061515
0.112760
0.062213
0.063064
0.064850
0.086948
0.062715
0.093998
0.132031
0.090359
0.060950
0.108933
0.115058
0.135536
0.123121
0.055048
0.077794
0.077796
0.064812
0.080159
0.042938
0.060762
0.121835
0.077484
0.080900
0.109463
0.041627
0.073303
0.057969
0.076159
0.070094
0.072323
0.082891
0.118986
0.111023
0.118315
0.113175
0.103285
0.107467
0.107511
0.119452
0.073292
0.072613
0.122588
0.088914
0.078160
0.078784
0.071972
0.066346
0.089119
0.087393
0.045207
0.044555
0.046729
0.055216
0.112297
0.057090
0.063163
0.076805
0.084957
0.078571
0.038808
0.055919
0.077362
0.112852
0.053831
0.074021
0.093147
0.144469
0.095974
0.072989
0.107606
0.069227
0.100285
0.100621
0.085168
0.063974
0.050941
0.064029
0.112520
0.067624
0.074030
0.067253
0.108345
0.059050
0.045641
0.043033
0.050730
0.068387
0.061086
0.111935
0.031202
0.050091
0.094519
0.105103
0.058916
0.040248
0.091704
0.107326
0.036939
0.099475
0.114187
0.109619
0.099794
0.079083
0.104368
0.047293
0.119232
0.111545
0.132758
0.114879
0.059113
0.076921
0.117671
0.107126
0.117009
0.130564
0.137089
0.137290
0.122574
0.109510
0.044858
0.076054
0.108414
0.045499
0.084053
0.056765
0.090610
0.093023
0.108766
0.142641
0.033100
0.051115
0.057352
0.107137
0.129305
0.130024
0.127743
0.126259
0.126295
0.127020
0.125487
0.119646
0.071742
0.082785
0.099064
0.078546
0.117477
0.103835
0.038598
0.098556
0.127742
0.072074
0.044464
0.092389
0.117439
0.030174
0.027844
0.068428
0.061395
0.134751
0.130532
0.131871
0.116365
0.114926
0.110084
0.132839
0.084006
0.088261
0.033327
0.043084
0.046161
0.133255
0.071213
0.089397
0.129330
0.050188
0.063755
0.044398
0.077243
0.131351
0.055025
0.055122
0.071293
0.121275
0.117168
0.111946
0.046364
0.092206
0.115320
0.061034
0.031128
0.045235
0.091793
0.122131
0.112052
0.055742
0.101825
0.097685
0.044450
0.063239
0.078060
0.054031
0.134241
0.117096
0.065821
0.111101
0.080672
0.062161
0.117031
0.065227
0.115531
0.124375
0.068044
0.081696
0.047428
0.105033
0.118638
0.071053
0.039664
0.057134
0.080607
0.126291
0.028752
0.034851
0.070335
0.115643
0.071237
0.078734
0.108883
0.050272
0.068154
0.061815
0.081863
0.057603
0.041151
0.053273
0.030740
0.020359
0.057424
0.051553
0.106799
0.059477
0.049215
0.065083
0.098511
0.059970
0.096676
0.094214
0.078453
0.043312
0.084856
0.115428
0.065473
0.066077
0.121538
0.063999
0.047067
0.054705
0.044400
0.106121
0.071144
0.134657
0.110249
0.051097
0.102903
0.090872
0.048843
0.059376
0.121583
0.103324
0.054933
0.055073
0.080226
0.126752
0.058921
0.086224
0.103820
0.098484
0.088038
0.085512
0.064610
0.059922
0.053706
0.066998
0.059434
0.120171
0.032983
0.060815
0.054972
0.102325
0.052055
0.066626
0.119962
0.042270
0.045204
0.073300
0.119021
0.048189
0.094024
0.113654
0.064614
0.085165
0.026453
0.035212
0.053738
0.093539
0.109184
0.103127
0.057393
0.080697
0.106339
0.046475
0.128278
0.145116
0.067271
0.074329
0.082840
0.084272
0.118111
0.108818
0.090885
0.062877
0.057739
0.051721
0.040844
0.093227
0.073698
0.087626
0.065110
0.093204
0.043353
0.049407
0.088632
0.133726
0.097846
0.116656
0.107472
0.098272
0.019256
0.087842
0.055120
0.124300
0.072826
0.094640
0.113196
0.043195
0.045823
0.052241
0.105216
0.093356
0.048260
0.024800
0.080050
0.094882
0.056333
0.063487
0.080046
0.071084
0.068707
0.086620
0.084648
0.063186
0.048468
0.117581
0.094431
0.052666
0.110503
0.111633
0.115377
0.131526
0.043601
0.056037
0.089428
0.092854
0.038701
0.094933
0.105531
0.058223
0.067526
0.095261
0.049879
0.082126
0.112833
0.096019
0.110952
0.094455
0.051866
0.074809
0.137087
0.124656
0.035939
0.068378
0.129354
0.068193
0.037901
0.091924
0.094319
0.034529
0.063108
0.059908
0.081962
0.073651
0.102250
0.105032
0.101953
0.095228
0.049614
0.066049
0.072438
0.069686
0.075608
0.134115
0.025573
0.058711
0.101855
0.103427
0.048385
0.034352
0.067039
0.055288
0.075266
0.099995
0.066019
0.029766
0.062572
0.055324
0.132558
0.049624
0.070863
0.051849
0.080194
0.084279
0.114361
0.104592
0.045075
0.085006
0.142112
0.034006
0.083579
0.090395
0.101258
0.065782
0.049840
0.099581
0.078901
0.094711
0.101281
0.077068
0.100154
0.087349
0.085861
0.085815
0.081666
0.084013
0.080308
0.065975
0.110379
0.121290
0.046270
0.064864
0.113903
0.121325
0.128238
0.108575
0.083811
0.080599
0.058772
0.054690
0.123257
0.057723
0.053216
0.076448
0.069545
0.065498
0.082095
0.081596
0.099802
0.070392
0.075396
0.111882
0.109255
0.102382
0.051383
0.103689
0.109081
0.089277
0.080169
0.075384
0.042751
0.023771
0.117481
0.125193
0.120095
0.112738
0.067516
0.059838
0.088851
0.089238
0.040144
0.053994
0.107086
0.059527
0.031972
0.054277
0.075683
0.031512
0.054658
0.105649
0.116312
0.028447
0.101459
0.127960
0.109911
0.072509
0.095286
0.093038
0.037443
0.069485
0.085731
0.019829
0.041719
0.098556
0.090439
0.064980
0.082740
0.048681
0.075827
0.081912
0.071151
0.073313
0.106631
0.110999
0.087027
0.080257
0.053865
0.057164
0.034695
0.119441
0.029639
0.065615
0.072282
0.081976
0.045053
0.079966
0.118091
0.120694
0.056267
0.033559
0.096088
0.106045
0.084262
0.098729
0.126045
0.121041
0.030532
0.046314
0.134779
0.124014
0.045500
0.039996
0.055815
0.043287
0.133120
0.093376
0.077155
0.069835
0.088978
0.091943
0.102371
0.120345
0.126708
0.126356
0.074530
0.104694
0.052089
0.060146
0.105698
0.032879
0.028745
0.046938
0.057337
0.034825
0.042814
0.060575
0.082809
0.095779
0.101121
0.121814
0.067254
0.135833
0.129399
0.096827
0.049047
0.025762
0.037434
0.073884
0.069576
0.109528
0.113484
0.087809
0.125550
0.125524
0.033183
0.093633
0.057768
0.080209
0.085701
0.080957
0.078169
0.045361
0.091297
0.116868
0.038430
0.093178
0.106044
0.071391
0.093014
0.069924
0.047649
0.078738
0.099011
0.081474
0.119229
0.099985
0.113376
0.113017
0.112722
0.126125
0.115612
0.132738
0.076736
0.064404
0.147671
0.036659
0.106686
0.139574
0.040730
0.075340
0.109530
0.057992
0.127484
0.127196
0.043226
0.024016
0.054214
0.048708
0.108032
0.125363
0.070792
0.042093
0.077506
0.098930
0.108597
0.103905
0.109215
0.133995
0.135241
0.111209
0.076672
0.063807
0.112371
0.065000
0.086898
0.018641
0.027610
0.042862
0.085615
0.126843
0.070325
0.050406
0.065822
0.123551
0.064046
0.051559
0.086484
0.102270
0.054550
0.084825
0.108426
0.060012
0.101503
0.036645
0.049777
0.057031
0.084063
0.072603
0.128731
0.117753
0.030604
0.034423
0.042775
0.033152
0.079799
0.131762
0.119658
0.125437
0.040752
0.083785
0.133585
0.046571
0.110087
0.120517
0.067186
0.062925
0.036631
0.079662
0.073822
0.113436
0.106986
0.135815
0.114350
0.124830
0.036409
0.092917
0.121294
0.033144
0.030358
0.044491
0.084341
0.121473
0.082613
0.116604
0.070093
0.095625
0.041003
0.092101
0.124502
0.035588
0.026093
0.063307
0.063702
0.113129
0.128197
0.135439
0.124696
0.125665
0.112680
0.111941
0.044839
0.052260
0.124716
0.071292
0.131095
0.134986
0.110587
0.138067
0.133973
0.125819
0.028203
0.041426
0.088806
0.120331
0.063619
0.054768
0.104734
0.092851
0.025833
0.037366
0.085644
0.112661
0.105971
0.127674
0.039004
0.075983
0.076009
0.108527
0.047912
0.048447
0.112403
0.106308
0.090768
0.075332
0.119466
0.054314
0.043904
0.125696
0.112675
0.035023
0.062502
0.043891
0.075538
0.124305
0.051292
0.079786
0.053713
0.088515
0.089181
0.027058
0.098584
0.075660
0.074897
0.055643
0.075299
0.105179
0.064105
0.045694
0.105796
0.057323
0.064310
0.075262
0.092558
0.047086
0.112077
0.123609
0.057647
0.057855
0.143214
0.092521
0.117950
0.118016
0.054876
0.118276
0.086128
0.125468
0.126481
0.087183
0.147351
0.050546
0.123103
0.132676
0.099744
0.118209
0.061325
0.061398
0.114607
0.125347
0.132590
0.119434
0.144020
0.140220
0.028838
0.110379
0.130693
0.042219
0.069808
0.074682
0.129628
0.045737
0.080948
0.094589
0.060472
0.081596
0.090827
0.083975
0.026817
0.049040
0.099944
0.117696
0.041192
0.068915
0.025757
0.082637
0.064217
0.099176
0.059768
0.055514
0.040778
0.131111
0.139992
0.029207
0.028031
0.054220
0.079495
0.126345
0.091343
0.070680
0.032485
0.073413
0.100796
0.111368
0.048042
0.047412
0.041080
0.047363
0.025766
0.051345
0.057520
0.117190
0.093673
0.078213
0.045236
0.048073
0.052134
0.094302
0.051003
0.043533
0.069686
0.117062
0.056645
0.076645
0.055510
0.077934
0.060950
0.099657
0.083808
0.050114
0.099315
0.100663
0.062935
0.050749
0.114203
0.029784
0.072790
0.131124
0.041653
0.078042
0.111665
0.049230
0.046628
0.045263
0.094929
0.147848
0.042900
0.079877
0.116951
0.047289
0.101865
0.095709
0.085016
0.108047
0.106722
0.035956
0.023572
0.033771
0.047566
0.038481
0.038489
0.052066
0.099394
0.089219
0.045012
0.019570
0.091445
0.089688
0.083448
0.066827
0.080751
0.059733
0.072370
0.067213
0.138797
0.084268
0.084300
0.088300
0.049118
0.060714
0.017370
0.030774
0.052050
0.067189
0.074717
0.039764
0.124386
0.080856
0.092738
0.074847
0.084613
0.103244
0.129583
0.134319
0.043143
0.072064
0.080530
0.061262
0.056740
0.032589
0.112158
0.080950
0.049236
0.096918
0.110513
0.094521
0.085804
0.076834
0.089830
0.096523
0.063336
0.079310
0.059602
0.102181
0.085601
0.074894
0.059608
0.026614
0.061964
0.064646
0.123713
0.116333
0.057870
0.061343
0.047465
0.041584
0.077724
0.096301
0.053006
0.100787
0.147001
0.038459
0.041137
0.081861
0.083237
0.060085
0.106975
0.113398
0.043900
0.067443
0.099341
0.059086
0.078247
0.067465
0.035507
0.075199
0.058778
0.103152
0.086097
0.058402
0.092743
0.119315
0.076890
0.066236
0.096099
0.093800
0.045866
0.046845
0.068561
0.112063
0.048704
0.061599
0.063035
0.074564
0.079210
0.047195
0.079484
0.134235
0.054857
0.081914
0.122538
0.024902
0.110355
0.123743
0.107870
0.112169
0.120313
0.127954
0.078999
0.095957
0.054601
0.094856
0.135576
0.110633
0.085951
0.090164
0.115869
0.041405
0.116611
0.119218
0.048136
0.056130
0.109110
0.071102
0.065368
0.069251
0.079589
0.095343
0.029322
0.028032
0.085827
0.130795
0.113078
0.071057
0.057494
0.071919
0.107451
0.025723
0.046451
0.086345
0.100397
0.067515
0.069521
0.046965
0.117968
0.088615
0.062485
0.057510
0.146174
0.029223
0.074403
0.059145
0.065035
0.085923
0.133366
0.030119
0.060382
0.034105
0.075489
0.106170
0.074645
0.059573
0.117623
0.022588
0.059040
0.092380
0.074393
0.089824
0.083312
0.078740
0.031921
0.033669
0.055206
0.073778
0.067856
0.036942
0.064842
0.099226
0.125572
0.117910
0.056022
0.035228
0.112244
0.016478
0.029052
0.060121
0.073830
0.031052
0.051021
0.146504
0.094210
0.060741
0.036239
0.116374
0.067167
0.129982
0.133645
0.118861
0.130860
0.100512
0.132418
0.044918
0.111461
0.128884
0.073456
0.095237
0.020555
0.030323
0.080748
0.117941
0.038777
0.039389
0.107765
0.062463
0.069340
0.058629
0.110520
0.055141
0.054473
0.052509
0.056399
0.056033
0.051227
0.038442
0.039086
0.039121
0.094790
0.132684
0.051805
0.024485
0.124335
0.141883
0.070940
0.065109
0.037784
0.061622
0.049810
0.120373
0.076514
0.122025
0.045043
0.070332
0.151192
0.038485
0.125388
0.140550
0.054548
0.048569
0.082822
0.113632
0.118379
0.139388
0.043079
0.073361
0.121193
0.057507
0.125486
0.125399
0.076995
0.094030
0.140189
0.102913
0.112637
0.113746
0.121973
0.112965
0.087751
0.093417
0.124383
0.125701
0.055090
0.062574
0.081175
0.114066
0.116124
0.127867
0.126092
0.121262
0.115725
0.118206
0.093897
0.075278
0.107258
0.102357
0.065956
0.059672
0.062376
0.082730
0.095415
0.101284
0.046199
0.095293
0.077696
0.081604
0.091322
0.103457
0.107996
0.121266
0.098925
0.062656
0.122066
0.128766
0.090165
0.071620
0.016352
0.021771
0.085388
0.115377
0.054305
0.086285
0.120837
0.037372
0.058994
0.101200
0.119393
0.040504
0.052714
0.064335
0.088210
0.091963
0.034545
0.076096
0.086790
0.038379
0.028304
0.037882
0.085273
0.119799
0.106590
0.071435
0.128002
0.115784
0.112046
0.072993
0.061405
0.088644
0.124612
0.064258
0.108091
0.126008
0.039985
0.050079
0.060867
0.118618
0.129798
0.134258
0.064249
0.060832
0.040872
0.047563
0.072051
0.105401
0.059628
0.071031
0.107882
0.126725
0.116142
0.104685
0.053958
0.082304
0.112514
0.049595
0.077520
0.079442
0.074851
0.097456
0.044278
0.069416
0.075487
0.087756
0.045509
0.091677
0.050774
0.115046
0.140115
0.022235
0.037669
0.104993
0.133740
0.030191
0.059124
0.093150
0.050025
0.078499
0.079852
0.069195
0.092347
0.095218
0.041469
0.053986
0.104940
0.088264
0.118892
0.134302
0.025867
0.035305
0.096583
0.148945
0.092636
0.102316
0.043006
0.067447
0.041684
0.068532
0.131758
0.046971
0.023243
0.056836
0.116712
0.128396
0.035096
0.051370
0.077898
0.116009
0.043044
0.051518
0.067587
0.020883
0.069994
0.036986
0.089963
0.064318
0.125189
0.130337
0.073103
0.068468
0.075997
0.112028
0.111934
0.122575
0.037565
0.075754
0.134947
0.063831
0.051312
0.083293
0.124271
0.027303
0.135867
0.123311
0.051175
0.081473
0.110658
0.096527
0.115886
0.118645
0.079148
0.076963
0.090144
0.050668
0.097005
0.134499
0.049079
0.105242
0.132327
0.103888
0.107290
0.036998
0.091042
0.023151
0.123577
0.132269
0.097435
0.098840
0.067412
0.076116
0.055545
0.037018
0.089872
0.141028
0.122108
0.082582
0.052907
0.063459
0.090656
0.088389
0.101346
0.091322
0.077478
0.041566
0.081982
0.102114
0.048657
0.051028
0.042748
0.046539
0.094699
0.123861
0.092763
0.093594
0.116738
0.107798
0.114030
0.120606
0.124194
0.149764
0.124746
0.098168
0.031763
0.055580
0.087105
0.028192
0.030143
0.049110
0.097778
0.109884
0.036167
0.044650
0.091207
0.061548
0.058060
0.061708
0.111775
0.030451
0.046747
0.062119
0.069104
0.118445
0.124940
0.138766
0.130506
0.116616
0.091618
0.083525
0.050050
0.049496
0.072561
0.106385
0.123662
0.136058
0.131182
0.125618
0.113979
0.122427
0.119999
0.134903
0.142721
0.126293
0.039738
0.111810
0.123411
0.070602
0.050587
0.074568
0.080292
0.071775
0.050262
0.034973
0.022139
0.051918
0.085443
0.135947
0.043805
0.057913
0.054523
0.105212
0.107728
0.031389
0.032845
0.039077
0.076289
0.109106
0.120595
0.104286
0.109232
0.113034
0.112384
0.116248
0.059643
0.049553
0.057942
0.107279
0.131006
0.112458
0.062796
0.081400
0.107278
0.034095
0.137283
0.117107
0.136581
0.118415
0.079708
0.079754
0.065675
0.061599
0.130805
0.141322
0.060874
0.090762
0.094743
0.059546
0.089928
0.038769
0.042392
0.077845
0.060249
0.104804
0.107131
0.130296
0.050646
0.040461
0.074868
0.123829
0.056086
0.082332
0.104950
0.033578
0.078322
0.021173
0.075474
0.071943
0.073270
0.096723
0.058973
0.081230
0.083907
0.091981
0.086025
0.044685
0.095536
0.143645
0.133648
0.119484
0.129159
0.119213
0.036762
0.076689
0.128264
0.024730
0.063533
0.076974
0.055238
0.085721
0.049383
0.047416
0.075384
0.107365
0.042364
0.045645
0.023809
0.046401
0.065697
0.051266
0.098731
0.111138
0.041928
0.025936
0.118085
0.084428
0.069634
0.068395
0.113055
0.099594
0.062391
0.076916
0.034781
0.046351
0.106427
0.098488
0.039770
0.039013
0.041957
0.076719
0.060265
0.073011
0.096363
0.121130
0.069875
0.073796
0.044985
0.083396
0.117792
0.139813
0.130382
0.112978
0.057586
0.059734
0.097380
0.113356
0.044761
0.078269
0.125000
0.049507
0.023321
0.049023
0.112973
0.112295
0.037800
0.033630
0.071545
0.044836
0.109331
0.100416
0.062889
0.041905
0.064171
0.102547
0.051052
0.079201
0.114701
0.028187
0.051829
0.078805
0.091750
0.106766
0.102802
0.131903
0.132638
0.141457
0.135709
0.126909
0.055254
0.073624
0.119678
0.096042
0.041096
0.063000
0.061829
0.079491
0.094825
0.076717
0.042695
0.088875
0.092547
0.033285
0.083814
0.117339
0.092397
0.081886
0.105590
0.103466
0.071157
0.033756
0.060819
0.048439
0.086458
0.098730
0.056098
0.080329
0.101534
0.045853
0.108717
0.085893
0.053439
0.041852
0.104427
0.018844
0.077024
0.114894
0.121885
0.110529
0.069966
0.057790
0.050825
0.058863
0.045252
0.033161
0.079098
0.045993
0.102644
0.110876
0.097294
0.061507
0.030297
0.073314
0.072608
0.129419
0.055766
0.084816
0.082689
0.045179
0.073608
0.077059
0.044101
0.088260
0.109652
0.047259
0.100518
0.136660
0.100784
0.111093
0.068722
0.064612
0.069269
0.080770
0.049263
0.055969
0.063963
0.033868
0.067783
0.047825
0.127598
0.109684
0.062581
0.069059
0.127835
0.130568
0.065097
0.062853
0.061573
0.079057
0.115270
0.107880
0.114875
0.114853
0.084263
0.081076
0.092203
0.054874
0.112079
0.137985
0.031304
0.063189
0.147508
0.086802
0.064958
0.056292
0.088408
0.114858
0.097259
0.076609
0.062347
0.060520
0.094685
0.125637
0.104099
0.111083
0.102674
0.098483
0.119427
0.117948
0.119480
0.103207
0.028180
0.057894
0.108748
0.081472
0.062917
0.099464
0.082698
0.078172
0.089750
0.047116
0.064915
0.021568
0.095906
0.090220
0.090734
0.066603
0.059424
0.059345
0.069607
0.121067
0.047803
0.045626
0.062006
0.087172
0.109189
0.034188
0.049370
0.066165
0.122928
0.039297
0.040372
0.041145
0.087770
0.113140
0.069671
0.073335
0.077486
0.117443
0.143406
0.114821
0.073039
0.077770
0.124633
0.127831
0.093828
0.049070
0.083423
0.073442
0.084690
0.059018
0.106771
0.082242
0.035881
0.047216
0.129214
0.116210
0.068192
0.061139
0.089490
0.044361
0.125244
0.072268
0.053233
0.027355
0.100509
0.091506
0.131799
0.104387
0.071586
0.090184
0.109640
0.046653
0.123984
0.124828
0.062731
0.086040
0.043212
0.068522
0.076476
0.086554
0.054083
0.048824
0.072913
0.103408
0.077057
0.067578
0.038452
0.045609
0.088965
0.118520
0.055507
0.045779
0.072945
0.142532
0.131813
0.120070
0.065781
0.059136
0.094042
0.112516
0.125434
0.122934
0.073184
0.071404
0.034527
0.075011
0.146537
0.048843
0.113882
0.114402
0.042537
0.041130
0.078064
0.103165
0.095510
0.082490
0.050863
0.086501
0.049430
0.100587
0.113084
0.048856
0.018365
0.035986
0.080581
0.109459
0.120106
0.109705
0.044460
0.052321
0.081565
0.131718
0.057211
0.070746
0.136971
0.039719
0.034360
0.051121
0.063037
0.096989
0.118124
0.130185
0.143230
0.126662
0.125031
0.125067
0.129003
0.139679
0.128890
0.124713
0.092897
0.077184
0.121424
0.029043
0.124363
0.115645
0.091507
0.053967
0.085410
0.093055
0.032190
0.079111
0.067618
0.098720
0.065328
0.052480
0.052294
0.094838
0.089178
0.069875
0.066009
0.095854
0.047152
0.021000
0.053156
0.084451
0.097483
0.093272
0.071507
0.038341
0.110072
0.135219
0.060903
0.071896
0.103457
0.114378
0.106777
0.100456
0.052013
0.095573
0.095780
0.035096
0.047033
0.053158
0.066976
0.104591
0.078131
0.050701
0.102336
0.100713
0.087416
0.040824
0.089343
0.134975
0.041452
0.091260
0.113807
0.071464
0.073883
0.056952
0.090854
0.106336
0.043130
0.112030
0.112769
0.064355
0.047817
0.054773
0.089352
0.106879
0.040938
0.090512
0.069411
0.088924
0.115990
0.053531
0.019408
0.081026
0.053978
0.100300
0.054218
0.069014
0.051560
0.032347
0.083869
0.097686
0.033134
0.097186
0.130084
0.062657
0.065738
0.120820
0.040679
0.062103
0.107385
0.044452
0.108716
0.109087
0.131859
0.085290
0.076428
0.042597
0.113345
0.015465
0.021988
0.027015
0.069251
0.079865
0.088978
0.092992
0.033878
0.040262
0.071163
0.124766
0.116905
0.124471
0.056897
0.055090
0.052521
0.046376
0.125250
0.125043
0.043479
0.061264
0.046550
0.134362
0.126927
0.137172
0.019211
0.034539
0.101088
0.136973
0.064767
0.098747
0.080096
0.102994
0.049055
0.048830
0.091450
0.068846
0.068363
0.047893
0.093518
0.116742
0.065561
0.095374
0.086085
0.067049
0.095186
0.084488
0.051371
0.053993
0.107177
0.105625
0.061231
0.077866
0.119185
0.039584
0.117130
0.108753
0.096637
0.073269
0.063471
0.070845
0.113883
0.125434
0.083296
0.087777
0.079235
0.107250
0.080539
0.092159
0.017328
0.044974
0.094099
0.131845
0.040030
0.030292
0.052911
0.054458
0.067721
0.124369
0.075054
0.034144
0.082463
0.078231
0.054460
0.092607
0.110511
0.035440
0.039520
0.072471
0.064561
0.105857
0.076719
0.093886
0.106377
0.121014
0.075619
0.058610
0.071411
0.090718
0.044251
0.093248
0.065487
0.070546
0.081427
0.105733
0.096440
0.110859
0.126539
0.158312
0.152727
0.113335
0.027378
0.058849
0.111768
0.018208
0.061782
0.082960
0.108491
0.102385
0.094864
0.094288
0.123684
0.103218
0.128596
0.111526
0.031782
0.074759
0.137465
0.036675
0.053658
0.138480
0.134806
0.104192
0.113372
0.077669
0.105060
0.114257
0.081672
0.072025
0.114685
0.092772
0.053409
0.068118
0.086911
0.109525
0.131985
0.161410
0.027368
0.074705
0.161179
0.028857
0.066380
0.132909
0.123797
0.140560
0.080772
0.082648
0.121532
0.068340
0.098285
0.048086
0.120226
0.120970
0.045565
0.064637
0.138690
0.132112
0.032680
0.087285
0.056856
0.095773
0.111366
0.044536
0.096194
0.147259
0.133523
0.120173
0.100289
0.107724
0.062960
0.056253
0.069949
0.096086
0.070888
0.104988
0.064330
0.078825
0.062374
0.024076
0.061765
0.060593
0.117543
0.048040
0.052936
0.064515
0.063965
0.040095
0.060682
0.022696
0.029727
0.089786
0.055770
0.049690
0.081722
0.112197
0.100856
0.091561
0.026404
0.042924
0.117793
0.121107
0.104709
0.089982
0.036115
0.051852
0.060715
0.056005
0.077992
0.087236
0.114437
0.095364
0.123259
0.099811
0.101176
0.108858
0.115327
0.133097
0.021130
0.040379
0.072988
0.089476
0.096235
0.105299
0.023051
0.078843
0.130681
0.034597
0.080149
0.079805
0.066781
0.051660
0.067080
0.059760
0.137684
0.053780
0.123161
0.122702
0.036161
0.052007
0.064414
0.100558
0.112106
0.140245
0.033770
0.040436
0.074729
0.095921
0.036343
0.110569
0.123124
0.040269
0.051137
0.077253
0.120447
0.048946
0.101579
0.116686
0.048345
0.085078
0.134528
0.052176
0.066174
0.045237
0.041948
0.127646
0.030442
0.054155
0.104164
0.122900
0.118367
0.136027
0.031843
0.114635
0.134284
0.040564
0.044076
0.085685
0.119449
0.021544
0.047264
0.095553
0.083566
0.089264
0.073387
0.131980
0.130500
0.108714
0.112888
0.113769
0.126057
0.136239
0.047915
0.079882
0.117359
0.039759
0.140491
0.127966
0.074538
0.068875
0.071591
0.099718
0.048493
0.081469
0.098884
0.099190
0.086388
0.060477
0.084816
0.127541
0.143701
0.125005
0.125185
0.127471
0.122110
0.106593
0.086692
0.117234
0.034292
0.084506
0.069025
0.054820
0.058475
0.129369
0.032237
0.056881
0.075412
0.092985
0.057181
0.036885
0.054147
0.069446
0.121241
0.129623
0.127070
0.125307
0.123668
0.121992
0.104830
0.101469
0.048217
0.067553
0.111368
0.117032
0.067549
0.084074
0.054037
0.031695
0.075868
0.049401
0.086354
0.100164
0.020189
0.029661
0.080818
0.124499
0.154037
0.126147
0.123004
0.123366
0.101036
0.105918
0.023488
0.047144
0.066488
0.093627
0.076400
0.059534
0.055141
0.035554
0.132660
0.123744
0.032417
0.019163
0.035207
0.062104
0.075408
0.149394
0.149291
0.142195
0.125638
0.123408
0.106934
0.108139
0.070577
0.059015
0.117369
0.118860
0.057991
0.065346
0.075554
0.113349
0.065210
0.041561
0.101538
0.062061
0.058338
0.059809
0.064467
0.047600
0.070708
0.134158
0.045307
0.066708
0.124416
0.039119
0.079009
0.122999
0.128046
0.125071
0.110659
0.111602
0.051609
0.044496
0.083627
0.127036
0.045216
0.061562
0.129596
0.026644
0.036548
0.110525
0.063998
0.129154
0.132488
0.123011
0.128684
0.074596
0.127355
0.042963
0.044311
0.056060
0.060501
0.125846
0.104512
0.111123
0.059898
0.046103
0.081106
0.134101
0.076688
0.130697
0.040242
0.083165
0.118805
0.108975
0.034152
0.039036
0.102819
0.154707
0.037250
0.044627
0.075794
0.068424
0.085915
0.100120
0.090403
0.107918
0.064433
0.098258
0.100122
0.101339
0.054518
0.101439
0.056488
0.039221
0.134535
0.113659
0.065227
0.027576
0.101537
0.095000
0.063359
0.094133
0.088454
0.055849
0.098549
0.081172
0.072884
0.056102
0.125803
0.119617
0.037782
0.069056
0.105769
0.105533
0.054999
0.052522
0.129001
0.120122
0.043478
0.079000
0.108353
0.093114
0.056503
0.050278
0.082733
0.077693
0.083675
0.061600
0.051476
0.071604
0.076872
0.090732
0.063424
0.063443
0.082403
0.091974
0.087551
0.054537
0.042611
0.054495
0.089541
0.120605
0.062542
0.089562
0.101861
0.052446
0.129243
0.116194
0.069815
0.063585
0.058635
0.137085
0.096074
0.130890
0.051609
0.053114
0.129933
0.051725
0.054052
0.092198
0.060813
0.086316
0.021788
0.039993
0.107583
0.129770
0.056357
0.041505
0.081817
0.021504
0.050266
0.084636
0.089174
0.058946
0.085204
0.026288
0.056101
0.061906
0.106440
0.129782
0.085414
0.097261
0.114496
0.106529
0.056474
0.054639
0.090926
0.119380
0.059422
0.056073
0.121068
0.061909
0.077409
0.040649
0.084111
0.129168
0.117381
0.125465
0.134828
0.104676
0.079446
0.112984
0.108413
0.101141
0.098804
0.069395
0.115280
0.103287
0.041978
0.052437
0.104519
0.037702
0.026238
0.049879
0.054893
0.157679
0.137376
0.119961
0.088197
0.061657
0.145379
0.108706
0.036281
0.098830
0.110572
0.020995
0.066992
0.090583
0.105828
0.064265
0.118073
0.148441
0.139056
0.118125
0.102171
0.101511
0.119571
0.142758
0.027551
0.089174
0.141229
0.070540
0.067095
0.107811
0.140949
0.035791
0.052501
0.048572
0.097926
0.109040
0.074800
0.089628
0.071365
0.101382
0.057867
0.067007
0.104149
0.037990
0.078484
0.069158
0.126083
0.115302
0.089737
0.077499
0.027698
0.047461
0.090300
0.105856
0.070120
0.099104
0.114847
0.119890
0.061069
0.068317
0.109034
0.127743
0.113936
0.113708
0.068491
0.070107
0.120453
0.137953
0.064828
0.132710
0.143820
0.113602
0.089749
0.076868
0.035076
0.035697
0.072187
0.120180
0.040606
0.039049
0.050456
0.104472
0.080487
0.123916
0.105798
0.133605
0.083839
0.088354
0.065673
0.034539
0.061007
0.051528
0.074111
0.109379
0.030469
0.093417
0.075321
0.090669
0.111314
0.034837
0.092315
0.118865
0.089805
0.071897
0.124042
0.095237
0.048489
0.021425
0.033642
0.033577
0.113328
0.122863
0.045153
0.027130
0.054845
0.086963
0.087914
0.058522
0.094776
0.112544
0.050470
0.101459
0.088383
0.097303
0.057287
0.106079
0.065366
0.080581
0.121412
0.129455
0.045769
0.066973
0.092623
0.130387
0.067385
0.060893
0.115407
0.121685
0.127098
0.123096
0.051168
0.071243
0.121201
0.107827
0.128061
0.125110
0.062268
0.049168
0.095550
0.079626
0.105709
0.136376
0.052061
0.066535
0.047648
0.100574
0.061747
0.080121
0.046900
0.088301
0.148099
0.119732
0.118743
0.100407
0.118309
0.077965
0.058502
0.073455
0.076568
0.104637
0.109787
0.040332
0.119128
0.118216
0.131152
0.110788
0.112816
0.116183
0.130451
0.116280
0.107709
0.083697
0.060890
0.107118
0.045782
0.063733
0.088096
0.102932
0.086424
0.072700
0.069434
0.077726
0.097737
0.139211
0.034695
0.038403
0.097996
0.115106
0.084614
0.093910
0.073607
0.082810
0.070394
0.101955
0.101148
0.092371
0.100564
0.079304
0.106353
0.100336
0.088224
0.069285
0.043201
0.072903
0.081776
0.083101
0.049702
0.041728
0.101217
0.078779
0.044801
0.094346
0.112762
0.096629
0.093790
0.046259
0.103809
0.087089
0.071616
0.081965
0.028751
0.098247
0.053659
0.075280
0.061141
0.089948
0.078896
0.069396
0.031363
0.046403
0.081876
0.076267
0.054672
0.122598
0.071133
0.078616
0.114621
0.054324
0.024171
0.071394
0.097230
0.106392
0.057834
0.025675
0.107412
0.067405
0.061296
0.102277
0.124697
0.064378
0.084959
0.042140
0.056024
0.040526
0.101451
0.130581
0.132515
0.142025
0.086362
0.080577
0.078336
0.047688
0.040573
0.097676
0.046117
0.054365
0.099048
0.115933
0.037727
0.095348
0.129277
0.025163
0.064186
0.091308
0.093794
0.107491
0.063644
0.066388
0.115026
0.019132
0.058063
0.072451
0.107025
0.125504
0.092891
0.079268
0.034514
0.096181
0.125376
0.012574
0.066626
0.082830
0.110738
0.119106
0.073639
0.113226
0.094692
0.099290
0.107393
0.069627
0.145152
0.110396
0.122555
0.127426
0.032316
0.043411
0.100109
0.122635
0.116814
0.132299
0.123849
0.109793
0.060556
0.061355
0.104176
0.030610
0.116614
0.136827
0.102287
0.130419
0.057880
0.059917
0.115524
0.113499
0.115363
0.113905
0.113509
0.114485
0.112873
0.117324
0.058866
0.066229
0.060575
0.073791
0.085095
0.087389
0.070451
0.051150
0.117539
0.056480
0.027985
0.064751
0.051312
0.101348
0.106613
0.123853
0.131555
0.116720
0.043848
0.084575
0.122900
0.034950
0.051066
0.081686
0.063642
0.103356
0.024342
0.041274
0.083764
0.097766
0.055557
0.094934
0.086898
0.078979
0.109641
0.058286
0.050166
0.044142
0.086848
0.138735
0.041274
0.031638
0.052155
0.055524
0.060429
0.083100
0.033039
0.081076
0.115029
0.028252
0.045115
0.109138
0.140400
0.024916
0.045501
0.038986
0.075229
0.109528
0.127103
0.137636
0.056930
0.049761
0.137692
0.115444
0.044521
0.053519
0.112998
0.132236
0.049221
0.031051
0.084987
0.142015
0.040976
0.022962
0.102607
0.104329
0.026061
0.098244
0.114897
0.021741
0.125829
0.113899
0.032833
0.040346
0.094243
0.129738
0.098356
0.058427
0.089079
0.071420
0.051874
0.062877
0.132343
0.033441
0.121079
0.143992
0.043595
0.064202
0.103322
0.046467
0.127128
0.127078
0.041403
0.066387
0.070985
0.117993
0.148686
0.128409
0.061708
0.104761
0.125927
0.131647
0.045965
0.061401
0.118591
0.059671
0.027203
0.062967
0.067058
0.146419
0.031428
0.064638
0.053217
0.119409
0.074445
0.110197
0.037847
0.077614
0.095351
0.026445
0.062109
0.078518
0.109388
0.034526
0.094925
0.109018
0.071628
0.084928
0.055858
0.050703
0.048515
0.074673
0.099345
0.028574
0.061782
0.087998
0.119264
0.042464
0.031618
0.032599
0.108638
0.125500
0.090253
0.041704
0.098319
0.077079
0.076952
0.066239
0.125154
0.082346
0.079160
0.079322
0.099507
0.036696
0.059256
0.059301
0.070418
0.044876
0.030133
0.064474
0.097606
0.099574
0.062419
0.047369
0.100580
0.071266
0.052261
0.030512
0.078514
0.064264
0.103689
0.123498
0.130523
0.110118
0.040680
0.099572
0.121950
0.084456
0.064860
0.023557
0.064875
0.052231
0.104889
0.141820
0.053688
0.045109
0.147912
0.065550
0.049227
0.055791
0.084111
0.115205
0.100827
0.088158
0.075666
0.046731
0.087886
0.058072
0.111565
0.109078
0.062878
0.077607
0.034517
0.061865
0.090769
0.048286
0.116936
0.135190
0.102985
0.054771
0.019883
0.079053
0.042925
0.039553
0.082303
0.121614
0.114066
0.129686
0.121681
0.133750
0.144339
0.140296
0.041246
0.061448
0.130088
0.034130
0.085622
0.096167
0.087548
0.094548
0.075836
0.070573
0.100102
0.057391
0.066524
0.086487
0.101419
0.097367
0.108092
0.119257
0.051227
0.100521
0.148711
0.086087
0.070383
0.068150
0.078925
0.056086
0.088226
0.135312
0.123176
0.113632
0.122022
0.115719
0.033033
0.098489
0.143057
0.061505
0.078903
0.135508
0.051582
0.049687
0.113779
0.028985
0.061061
0.059218
0.095557
0.096609
0.042368
0.065117
0.065851
0.067716
0.083063
0.100449
0.105468
0.039185
0.101145
0.135508
0.043507
0.061219
0.098682
0.021153
0.097231
0.080709
0.048341
0.089132
0.109842
0.058406
0.061334
0.053103
0.093546
0.113372
0.132697
0.118953
0.075138
0.053085
0.117880
0.080612
0.081626
0.035671
0.081356
0.149480
0.132639
0.139191
0.070179
0.067024
0.045183
0.093457
0.065409
0.056602
0.074967
0.028857
0.035333
0.028176
0.081810
0.118103
0.091240
0.092256
0.105005
0.062675
0.096976
0.015911
0.021638
0.040746
0.113140
0.114963
0.056600
0.076981
0.087947
0.069033
0.039154
0.031667
0.080179
0.047506
0.093790
0.111167
0.066199
0.109445
0.105234
0.029141
0.079815
0.075197
0.112094
0.117328
0.139034
0.132002
0.132662
0.127973
0.135821
0.116125
0.066454
0.050424
0.054251
0.088921
0.128809
0.123715
0.143702
0.117702
0.036723
0.062123
0.107426
0.042507
0.073060
0.095431
0.052376
0.079704
0.034190
0.052729
0.091376
0.104948
0.039817
0.026411
0.051645
0.080729
0.063560
0.120021
0.070724
0.096698
0.057716
0.072000
0.015324
0.042453
0.097003
0.130533
0.042071
0.029833
0.053465
0.047966
0.090280
0.153283
0.024261
0.046488
0.108615
0.060209
0.107537
0.107338
0.046161
0.072074
0.019755
0.041105
0.035939
0.027273
0.125694
0.131338
0.084271
0.103478
0.122371
0.134837
0.142041
0.122541
0.041086
0.084677
0.125171
0.076461
0.053023
0.053475
0.056898
0.141839
0.117937
0.127786
0.125170
0.125682
0.068171
0.072867
0.107757
0.119524
0.129337
0.125602
0.116319
0.075831
0.042842
0.054085
0.122680
0.117174
0.054120
0.098754
0.042950
0.112543
0.141451
0.058606
0.077807
0.059722
0.096190
0.093948
0.025920
0.062157
0.092640
0.111712
0.091157
0.069521
0.107074
0.118734
0.128757
0.129708
0.087129
0.084283
0.061508
0.113106
0.089773
0.106589
0.116262
0.071151
0.104284
0.046262
0.065021
0.051288
0.108413
0.115136
0.045897
0.068355
0.114641
0.121209
0.125626
0.126993
0.138346
0.124775
0.084201
0.053153
0.036635
0.061110
0.084061
0.116323
0.045609
0.082448
0.136874
0.086843
0.091475
0.068522
0.056604
0.093745
0.099533
0.090284
0.089190
0.123698
0.117202
0.092099
0.063725
0.072217
0.087864
0.088308
0.103756
0.122419
0.128782
0.124800
0.044865
0.046859
0.106814
0.025052
0.023565
0.034325
0.033279
0.039131
0.095675
0.126648
0.087931
0.091393
0.127138
0.130596
0.070284
0.067718
0.112986
0.103546
0.086013
0.080530
0.115430
0.087121
0.061406
0.061904
0.041204
0.090347
0.076866
0.067734
0.115418
0.131552
0.028485
0.055510
0.083480
0.113823
0.047280
0.058831
0.075615
0.054885
0.114361
0.113045
0.040009
0.070405
0.081906
0.058766
0.054568
0.131881
0.073427
0.105765
0.102026
0.087000
0.101252
0.112097
0.082044
0.103831
0.111740
0.066184
0.090171
0.024531
0.043745
0.045216
0.059239
0.125570
0.134173
0.133887
0.045988
0.064429
0.126495
0.038288
0.096072
0.113124
0.028452
0.055371
0.088468
0.091536
0.092358
0.091211
0.079679
0.080803
0.086940
0.075174
0.057766
0.107043
0.043963
0.070229
0.102143
0.036347
0.100430
0.091803
0.055880
0.071266
0.122096
0.042733
0.050880
0.041170
0.071314
0.121514
0.047004
0.086954
0.121786
0.038274
0.052955
0.062881
0.112123
0.120844
0.029780
0.067343
0.109453
0.076949
0.079811
0.114265
0.069104
0.045103
0.053843
0.099047
0.048231
0.084481
0.071388
0.125663
0.073920
0.096238
0.048203
0.100932
0.058134
0.095118
0.119953
0.026467
0.041046
0.095948
0.127333
0.027424
0.073212
0.058786
0.085604
0.083966
0.089832
0.071582
0.103233
0.057202
0.059882
0.083208
0.063975
0.070305
0.136146
0.107478
0.044857
0.089136
0.127662
0.046720
0.120379
0.119993
0.071448
0.090041
0.019185
0.016475
0.094571
0.064264
0.077088
0.042914
0.049319
0.048015
0.055762
0.033211
0.121584
0.123363
0.041350
0.048144
0.094181
0.152727
0.051159
0.099677
0.071273
0.063503
0.082084
0.045422
0.079305
0.043752
0.044602
0.077868
0.036502
0.093341
0.140146
0.016232
0.029908
0.050078
0.061544
0.057485
0.072296
0.118794
0.117577
0.125763
0.132795
0.142682
0.047476
0.058592
0.132288
0.089579
0.055800
0.057017
0.097596
0.119277
0.104969
0.071467
0.058974
0.074377
0.056531
0.102304
0.145110
0.141216
0.023339
0.050317
0.079240
0.044823
0.101007
0.126680
0.076267
0.025450
0.031063
0.070409
0.060945
0.073336
0.066203
0.131011
0.061697
0.098193
0.117416
0.101446
0.064625
0.066327
0.071424
0.098790
0.085821
0.134154
0.068841
0.050046
0.086312
0.128092
0.040033
0.092078
0.104293
0.043991
0.069090
0.051388
0.115773
0.071068
0.053683
0.115556
0.100840
0.101801
0.127750
0.092099
0.101572
0.082085
0.093188
0.046220
0.070276
0.118033
0.054351
0.027984
0.042876
0.050929
0.070214
0.106915
0.057215
0.085120
0.060988
0.116144
0.034737
0.038417
0.063265
0.114147
0.106855
0.142292
0.130971
0.123234
0.118864
0.123936
0.138944
0.127635
0.034947
0.108894
0.114901
0.061263
0.114297
0.078923
0.100868
0.097656
0.043322
0.098957
0.117292
0.044709
0.024112
0.048536
0.084378
0.102610
0.050448
0.071760
0.070972
0.079939
0.054651
0.091889
0.079571
0.072231
0.062782
0.061889
0.081378
0.077255
0.045242
0.031023
0.082446
0.088099
0.109066
0.135591
0.107506
0.077566
0.127850
0.115015
0.115833
0.116826
0.130274
0.126328
0.126379
0.125970
0.112571
0.112746
0.114980
0.126744
0.103403
0.109388
0.110933
0.136201
0.060668
0.096585
0.112853
0.087900
0.092329
0.046412
0.080594
0.028533
0.022536
0.060350
0.074976
0.138926
0.079848
0.064561
0.123426
0.109025
0.071436
0.058934
0.083232
0.063645
0.094491
0.116871
0.124143
0.115315
0.105886
0.110425
0.067477
0.043406
0.069517
0.103215
0.053644
0.125227
0.129541
0.058929
0.041937
0.086700
0.089760
0.033928
0.060454
0.077237
0.119143
0.036411
0.069942
0.102122
0.110561
0.120916
0.126807
0.126360
0.113646
0.113560
0.121300
0.133259
0.151120
0.112030
0.045021
0.132693
0.120870
0.088120
0.068196
0.057853
0.059392
0.113360
0.033154
0.097410
0.135674
0.103673
0.103576
0.032039
0.099592
0.126530
0.043426
0.061019
0.111562
0.046766
0.016204
0.030162
0.103361
0.112821
0.070420
0.103518
0.027790
0.112486
0.154688
0.036003
0.031442
0.092598
0.066078
0.133254
0.077176
0.090761
0.100234
0.087663
0.064530
0.107361
0.127557
0.065497
0.066922
0.070105
0.113385
0.125264
0.052801
0.046903
0.062022
0.044980
0.059325
0.132237
0.062520
0.078330
0.054943
0.098808
0.038192
0.046089
0.089543
0.110523
0.120195
0.125092
0.131832
0.112510
0.046942
0.099937
0.124243
0.109187
0.120258
0.083192
0.029422
0.044230
0.042846
0.055701
0.094429
0.092977
0.046101
0.024835
0.021494
0.047377
0.107402
0.105005
0.029084
0.072423
0.092074
0.118070
0.038318
0.039347
0.079172
0.054687
0.092359
0.086516
0.027256
0.040117
0.060669
0.116467
0.125770
0.079215
0.110948
0.107613
0.056658
0.101685
0.140111
0.070604
0.030115
0.076877
0.067450
0.089691
0.085236
0.044114
0.084306
0.029458
0.032520
0.055172
0.106387
0.127537
0.036758
0.039774
0.053352
0.067472
0.092548
0.110454
0.109192
0.072070
0.056907
0.083740
0.057387
0.080773
0.047505
0.045241
0.118769
0.083063
0.055926
0.100029
0.065025
0.058831
0.079962
0.086425
0.065801
0.046058
0.056410
0.081748
0.110963
0.031528
0.113286
0.114498
0.056770
0.051853
0.083188
0.098884
0.043360
0.078335
0.085082
0.090672
0.100233
0.086030
0.056339
0.126181
0.128230
0.122268
0.041922
0.085687
0.105058
0.069513
0.079982
0.084564
0.088243
0.091363
0.085098
0.066136
0.109918
0.105294
0.057449
0.038385
0.085226
0.092876
0.066517
0.119889
0.032656
0.074525
0.063756
0.152520
0.056665
0.064026
0.155330
0.033760
0.080972
0.129671
0.123309
0.126134
0.105923
0.064016
0.047977
0.056594
0.112766
0.083612
0.053503
0.028809
0.020635
0.069342
0.051348
0.048025
0.065051
0.122561
0.054449
0.023593
0.049811
0.043670
0.081532
0.098725
0.111043
0.135914
0.069890
0.103643
0.079573
0.074240
0.091382
0.051117
0.080875
0.045683
0.070682
0.122369
0.063881
0.073180
0.130302
0.143016
0.034265
0.038712
0.085889
0.043122
0.096931
0.101932
0.060494
0.105440
0.123059
0.102659
0.045452
0.035279
0.061566
0.126459
0.108017
0.022303
0.054721
0.092695
0.111317
0.019677
0.061107
0.110864
0.086005
0.068215
0.101915
0.063980
0.073463
0.062788
0.062569
0.063568
0.064958
0.110183
0.109262
0.064543
0.097918
0.114914
0.055004
0.097094
0.045858
0.029628
0.099922
0.134443
0.083136
0.047609
0.082299
0.089530
0.111421
0.127507
0.131737
0.113260
0.065654
0.037027
0.059898
0.092348
0.081911
0.073233
0.110747
0.038064
0.073401
0.089714
0.136807
0.118512
0.103310
0.118013
0.077786
0.059093
0.035868
0.102278
0.116915
0.048891
0.066230
0.071184
0.098252
0.082563
0.090110
0.084441
0.112034
0.108565
0.071873
0.087961
0.134674
0.092558
0.067430
0.089858
0.097906
0.066772
0.049968
0.051009
0.111251
0.080803
0.050293
0.039387
0.070108
0.118068
0.024103
0.047498
0.099233
0.117989
0.115974
0.117520
0.041398
0.044118
0.071586
0.098062
0.140610
0.132399
0.034587
0.048677
0.124766
0.122951
0.039750
0.046871
0.131288
0.139105
0.086282
0.118726
0.034173
0.069502
0.109062
0.041868
0.146721
0.134751
0.062912
0.072132
0.047505
0.122961
0.098800
0.063768
0.039432
0.042370
0.034628
0.083372
0.095116
0.017355
0.014198
0.026274
0.062231
0.065852
0.040952
0.086039
0.114359
0.035999
0.024674
0.070705
0.129905
0.041320
0.095453
0.078000
0.052378
0.067613
0.068419
0.082673
0.126611
0.142293
0.063420
0.074625
0.132143
0.036438
0.051645
0.075006
0.103042
0.107628
0.081353
0.069481
0.040158
0.060884
0.070248
0.122759
0.048315
0.060223
0.073824
0.102750
0.043613
0.078679
0.025434
0.046314
0.099195
0.093167
0.036847
0.048351
0.085877
0.082299
0.076132
0.100622
0.062857
0.100383
0.034311
0.094813
0.107052
0.049590
0.040116
0.072434
0.101364
0.093346
0.053133
0.100398
0.082157
0.088478
0.019552
0.039839
0.102119
0.130918
0.104889
0.085518
0.029090
0.036801
0.082151
0.113124
0.115537
0.105516
0.074301
0.070634
0.126506
0.041538
0.089743
0.058752
0.089525
0.074617
0.134154
0.106619
0.134474
0.139877
0.126453
0.113335
0.046375
0.062497
0.130100
0.054733
0.037422
0.093133
0.118227
0.033275
0.047549
0.041732
0.086138
0.097228
0.019683
0.046508
0.084043
0.159834
0.076129
0.050145
0.108984
0.117556
0.028588
0.078898
0.161730
0.040005
0.072638
0.086558
0.113193
0.106165
0.027952
0.048777
0.089893
0.126571
0.064961
0.078009
0.104956
0.080993
0.068660
0.129630
0.053969
0.069400
0.128884
0.063716
0.047594
0.068334
0.121550
0.068912
0.035388
0.037135
0.056458
0.137099
0.052671
0.097328
0.125896
0.030427
0.095203
0.115218
0.062831
0.043189
0.050770
0.112635
0.075293
0.054512
0.095518
0.042710
0.039845
0.049355
0.064280
0.046386
0.118638
0.114454
0.023909
0.034743
0.080926
0.104430
0.110301
0.080897
0.065182
0.070948
0.110470
0.073398
0.063213
0.058204
0.077007
0.109728
0.103414
0.080515
0.144709
0.128088
0.103767
0.068142
0.052371
0.078748
0.116146
0.063151
0.086999
0.057957
0.075305
0.075535
0.082993
0.076833
0.076417
0.074343
0.121711
0.145133
0.040171
0.061123
0.049828
0.111348
0.127852
0.103734
0.074409
0.073494
0.132593
0.028110
0.049031
0.050074
0.109110
0.105334
0.138809
0.125451
0.110813
0.105833
0.045412
0.040206
0.080574
0.096773
0.045277
0.053537
0.096475
0.037174
0.045530
0.053925
0.063532
0.085838
0.049422
0.059920
0.073150
0.096721
0.085374
0.091210
0.127330
0.131461
0.093197
0.067797
0.049301
0.064885
0.058274
0.070905
0.099250
0.133800
0.070946
0.087907
0.120364
0.124655
0.047669
0.053142
0.093251
0.087946
0.049518
0.050725
0.061946
0.128626
0.088674
0.110350
0.121681
0.071760
0.099963
0.036758
0.029107
0.051720
0.059595
0.103035
0.106309
0.135953
0.118012
0.120539
0.061739
0.056814
0.060009
0.058856
0.084885
0.085587
0.040445
0.047301
0.092553
0.117317
0.044208
0.078231
0.128034
0.068736
0.039164
0.129944
0.116463
0.111166
0.051932
0.070826
0.113596
0.094188
0.087111
0.057325
0.131006
0.107216
0.071164
0.079663
0.038904
0.070770
0.089224
0.097608
0.051557
0.047106
0.085198
0.075927
0.128043
0.131905
0.067838
0.056420
0.014419
0.025007
0.067537
0.131952
0.168713
0.140239
0.045878
0.075663
0.114442
0.056433
0.071698
0.056055
0.071777
0.117778
0.049642
0.079679
0.118211
0.134692
0.050307
0.053949
0.133417
0.053351
0.060348
0.059624
0.065454
0.131909
0.117997
0.163149
0.028941
0.074619
0.116609
0.025059
0.052636
0.055353
0.123919
0.053970
0.026868
0.057984
0.057422
0.112872
0.118807
0.140305
0.145985
0.141941
0.139527
0.129659
0.128700
0.116127
0.118817
0.105386
0.058090
0.076626
0.048199
0.040185
0.068200
0.111053
0.070714
0.083262
0.068541
0.077798
0.138280
0.087783
0.093155
0.082564
0.090149
0.045239
0.085985
0.121777
0.123354
0.125978
0.096478
0.085490
0.034137
0.052710
0.064872
0.100889
0.026310
0.030298
0.066195
0.080246
0.063257
0.056515
0.099331
0.087426
0.076527
0.127614
0.127897
0.078126
0.074780
0.062569
0.130584
0.059580
0.027058
0.033566
0.042663
0.024874
0.082342
0.095855
0.098947
0.079811
0.064553
0.053050
0.117091
0.110469
0.037680
0.064274
0.055273
0.112163
0.066698
0.039237
0.043219
0.064621
0.085584
0.093211
0.112932
0.144126
0.167177
0.113279
0.085479
0.046825
0.024238
0.055895
0.104249
0.140817
0.084162
0.087606
0.094831
0.087001
0.125676
0.125596
0.017289
0.057520
0.118785
0.115576
0.087447
0.092784
0.052038
0.049984
0.034431
0.044311
0.066541
0.104176
0.056994
0.062132
0.097640
0.088481
0.050672
0.068253
0.109513
0.061236
0.126814
0.116199
0.053293
0.072715
0.095267
0.117321
0.108076
0.130534
0.070690
0.039591
0.087780
0.088881
0.055292
0.057691
0.017026
0.034073
0.099297
0.112262
0.095967
0.099872
0.070652
0.102261
0.010864
0.039555
0.075048
0.111961
0.027564
0.054765
0.108383
0.080532
0.096431
0.110316
0.058446
0.064448
0.111209
0.120510
0.122020
0.143928
0.032571
0.064778
0.129437
0.035493
0.054257
0.124976
0.096939
0.105052
0.102033
0.111820
0.109103
0.088443
0.015128
0.017997
0.048628
0.075756
0.074231
0.099945
0.102667
0.076440
0.031793
0.046719
0.039385
0.051179
0.126328
0.125747
0.115735
0.114038
0.062719
0.080508
0.124290
0.133903
0.041889
0.039906
0.130911
0.031847
0.053236
0.108001
0.118516
0.146621
0.069856
0.127670
0.141589
0.063778
0.094765
0.044780
0.065803
0.064664
0.127967
0.113936
0.022465
0.055968
0.105174
0.118455
0.056722
0.045219
0.125394
0.033499
0.088008
0.043075
0.091265
0.083541
0.064022
0.040838
0.047862
0.043467
0.111348
0.102201
0.076983
0.068702
0.038841
0.078062
0.134696
0.024777
0.095702
0.100733
0.073523
0.101331
0.138227
0.149824
0.083833
0.090612
0.108930
0.107739
0.115509
0.138816
0.052200
0.076775
0.085010
0.130229
0.140507
0.117452
0.096673
0.132230
0.131629
0.137804
0.053888
0.055998
0.103406
0.045586
0.124269
0.127976
0.034278
0.044936
0.043053
0.056923
0.142963
0.036735
0.039242
0.116645
0.119821
0.019303
0.094589
0.108859
0.048386
0.086499
0.101487
0.094236
0.113648
0.117633
0.114849
0.120948
0.082139
0.071522
0.115756
0.138269
0.057541
0.089867
0.100327
0.103180
0.110520
0.109521
0.064315
0.082640
0.127563
0.075092
0.082161
0.073216
0.077095
0.052893
0.104339
0.132390
0.050844
0.031514
0.024451
0.060663
0.047225
0.098997
0.086359
0.128126
0.066064
0.078305
0.030511
0.071807
0.052420
0.066847
0.090470
0.048329
0.060058
0.042099
0.085443
0.143925
0.090212
0.099673
0.135421
0.098721
0.045643
0.089603
0.093809
0.078014
0.107433
0.138595
0.096059
0.120985
0.108889
0.107196
0.101871
0.099109
0.033580
0.054246
0.102241
0.111929
0.131701
0.114315
0.075708
0.061628
0.064801
0.075094
0.141713
0.132420
0.142435
0.147600
0.065858
0.062178
0.050490
0.090501
0.063147
0.062756
0.138664
0.032519
0.121607
0.140077
0.061264
0.088588
0.106845
0.106905
0.102720
0.094344
0.063592
0.059202
0.032265
0.041921
0.072197
0.105999
0.076301
0.069535
0.108089
0.037067
0.113787
0.118309
0.069432
0.035048
0.109570
0.082421
0.034134
0.021546
0.127140
0.126216
0.077176
0.107950
0.062316
0.118192
0.122239
0.114550
0.040264
0.060308
0.104004
0.120494
0.154122
0.109486
0.032451
0.079113
0.074576
0.137971
0.136517
0.171184
0.046569
0.042891
0.058315
0.101753
0.118813
0.130468
0.039458
0.048216
0.058844
0.096571
0.110358
0.114932
0.114356
0.114406
0.114564
0.124525
0.103309
0.075631
0.132317
0.125339
0.067618
0.066897
0.089111
0.083268
0.043960
0.046780
0.115592
0.132825
0.058667
0.122684
0.120316
0.022618
0.064276
0.105835
0.113741
0.027304
0.135979
0.111643
0.053164
0.084687
0.078684
0.051414
0.083189
0.039820
0.057770
0.096346
0.053344
0.106886
0.116868
0.114055
0.044383
0.078811
0.063374
0.045349
0.037311
0.043102
0.059726
0.113626
0.082632
0.061117
0.115057
0.100784
0.091802
0.090343
0.074122
0.051185
0.072702
0.096942
0.058807
0.053570
0.023668
0.042717
0.082077
0.134149
0.044698
0.047539
0.131405
0.113527
0.078161
0.062044
0.079964
0.117123
0.126221
0.114818
0.051372
0.079214
0.123183
0.084573
0.082541
0.091762
0.081079
0.099679
0.101376
0.023434
0.101990
0.114209
0.080966
0.069367
0.120229
0.066068
0.099459
0.069425
0.062705
0.054910
0.067737
0.039177
0.055600
0.088935
0.122005
0.067897
0.042376
0.050268
0.105484
0.090580
0.044146
0.032625
0.064027
0.056191
0.066346
0.116242
0.100363
0.081885
0.140742
0.050884
0.117095
0.112879
0.067275
0.065605
0.127492
0.056732
0.075517
0.082033
0.115642
0.109585
0.120476
0.119544
0.105829
0.108103
0.044399
0.015742
0.051575
0.067870
0.094710
0.099181
0.090718
0.096920
0.083337
0.044519
0.088168
0.118156
0.067428
0.101799
0.120048
0.142992
0.063833
0.058735
0.098311
0.077234
0.040421
0.054312
0.102445
0.106134
0.068970
0.123852
0.079162
0.056851
0.040887
0.041045
0.106619
0.122024
0.079274
0.038461
0.076890
0.107106
0.109359
0.119813
0.046670
0.074997
0.116166
0.133238
0.128453
0.107462
0.109261
0.055895
0.097656
0.123566
0.056847
0.102605
0.125320
0.064754
0.074332
0.084597
0.043783
0.076276
0.052890
0.056289
0.070810
0.083137
0.047365
0.061247
0.038361
0.038880
0.053741
0.092681
0.062212
0.049886
0.113792
0.079043
0.054169
0.034143
0.086014
0.074382
0.051671
0.043268
0.107543
0.018015
0.068940
0.085209
0.040464
0.092984
0.111724
0.071267
0.065843
0.075238
0.110231
0.073460
0.075073
0.056972
0.066287
0.023151
0.032111
0.082327
0.060545
0.112715
0.045187
0.082510
0.063715
0.021229
0.020613
0.023199
0.082670
0.146661
0.128210
0.094673
0.049342
0.055852
0.062994
0.099228
0.052957
0.072718
0.082553
0.064611
0.068506
0.068260
0.065426
0.039313
0.093481
0.124264
0.040794
0.032082
0.076166
0.053375
0.080372
0.096029
0.054306
0.067052
0.077829
0.040429
0.072477
0.128125
0.065561
0.061044
0.127571
0.032227
0.118002
0.112350
0.123974
0.142812
0.070384
0.076130
0.031271
0.092157
0.056610
0.058227
0.106216
0.088068
0.042020
0.075976
0.082135
0.028988
0.034994
0.051914
0.070000
0.077668
0.094232
0.091784
0.044432
0.026278
0.033820
0.072554
0.066334
0.061861
0.071494
0.089364
0.084682
0.100211
0.059388
0.099759
0.075841
0.072141
0.079718
0.081691
0.118601
0.097864
0.047233
0.055460
0.076987
0.134943
0.059122
0.095875
0.121585
0.028137
0.141415
0.132545
0.046990
0.071833
0.083101
0.064967
0.060465
0.037879
0.128725
0.131497
0.048712
0.042487
0.084977
0.117300
0.121269
0.143528
0.128728
0.142370
0.126509
0.110663
0.080578
0.091370
0.025368
0.051273
0.079436
0.105699
0.081845
0.088726
0.092113
0.094319
0.035668
0.072581
0.129792
0.045899
0.053358
0.088887
0.079140
0.104992
0.066327
0.034785
0.109376
0.125594
0.133615
0.129923
0.022708
0.063172
0.106831
0.090196
0.098785
0.087419
0.063557
0.049256
0.077703
0.041251
0.106359
0.088220
0.117690
0.104594
0.073971
0.113178
0.099635
0.047755
0.101054
0.102462
0.043383
0.071881
0.084786
0.082126
0.129206
0.086683
0.067750
0.055964
0.096650
0.052601
0.073413
0.073635
0.096824
0.093137
0.105009
0.069673
0.069259
0.040255
0.091970
0.111277
0.055501
0.072170
0.109796
0.017668
0.056137
0.081798
0.062719
0.071648
0.089311
0.066929
0.064433
0.066581
0.055294
0.093000
0.088975
0.056329
0.065429
0.090186
0.102243
0.043352
0.119643
0.074170
0.056792
0.093303
0.119447
0.077635
0.094485
0.065113
0.089878
0.112143
0.100920
0.044575
0.039597
0.052167
0.046276
0.031858
0.026701
0.077568
0.056808
0.114719
0.120772
0.121677
0.126336
0.120792
0.149678
0.119329
0.056192
0.103410
0.120919
0.057840
0.042459
0.073605
0.118254
0.059078
0.016958
0.065381
0.087124
0.107944
0.040431
0.030052
0.106995
0.092561
0.055243
0.108789
0.042760
0.041667
0.088160
0.118939
0.028637
0.068135
0.065428
0.093986
0.076414
0.067112
0.092905
0.049993
0.070071
0.058616
0.103114
0.108664
0.074500
0.059888
0.126971
0.119648
0.044153
0.039315
0.074280
0.114654
0.060822
0.096351
0.124320
0.101497
0.090697
0.090819
0.075969
0.085552
0.083583
0.054795
0.086514
0.120422
0.074918
0.108432
0.125076
0.111434
0.126797
0.126020
0.043086
0.044597
0.104181
0.123634
0.042421
0.029518
0.100373
0.098045
0.100588
0.065356
0.119928
0.127682
0.129019
0.129472
0.031660
0.095953
0.101740
0.027399
0.054057
0.071472
0.111344
0.035273
0.043296
0.048935
0.066319
0.046513
0.084241
0.105605
0.053926
0.093574
0.111537
0.074019
0.113142
0.115290
0.041734
0.048625
0.087872
0.131027
0.113805
0.114844
0.037774
0.047124
0.110830
0.095813
0.109256
0.127319
0.124929
0.107734
0.045258
0.092685
0.098632
0.061619
0.047049
0.098402
0.088528
0.090151
0.074933
0.048617
0.068148
0.102640
0.070477
0.093186
0.126405
0.063623
0.026095
0.060616
0.057525
0.128967
0.123784
0.124529
0.086199
0.084860
0.125796
0.125923
0.060056
0.054301
0.077444
0.099134
0.027011
0.025499
0.122033
0.113787
0.029465
0.075797
0.053651
0.064946
0.061484
0.111161
0.056385
0.051308
0.087389
0.118086
0.113651
0.121922
0.063362
0.098758
0.101004
0.063440
0.068708
0.116826
0.112503
0.115807
0.071273
0.038480
0.018906
0.033107
0.045478
0.021989
0.115302
0.119087
0.031127
0.061071
0.084068
0.110952
0.059531
0.058217
0.074564
0.116519
0.030172
0.086784
0.132616
0.055282
0.065392
0.130180
0.056350
0.083435
0.120998
0.065555
0.029443
0.104577
0.106496
0.061591
0.056415
0.068453
0.110825
0.048698
0.076819
0.084691
0.041132
0.055594
0.069746
0.129696
0.046544
0.075201
0.135955
0.023370
0.026417
0.068805
0.054744
0.119788
0.065713
0.068150
0.124466
0.080777
0.069262
0.072194
0.102070
0.090516
0.062036
0.109741
0.033555
0.088235
0.116197
0.104259
0.079632
0.050226
0.097873
0.108629
0.093280
0.047085
0.077038
0.082029
0.074621
0.089850
0.027277
0.051068
0.092088
0.105706
0.043441
0.072551
0.075269
0.079989
0.062319
0.039521
0.038208
0.056835
0.046584
0.116567
0.028242
0.089420
0.108046
0.036742
0.087904
0.059310
0.066628
0.102768
0.095015
0.096882
0.086496
0.091435
0.065396
0.083731
0.134101
0.106830
0.110005
0.106430
0.046006
0.076378
0.115893
0.029574
0.045382
0.054451
0.065369
0.130642
0.128968
0.115224
0.051623
0.095839
0.115250
0.072920
0.082539
0.074526
0.135116
0.130883
0.051900
0.076403
0.144297
0.034302
0.084125
0.122191
0.109678
0.106832
0.054298
0.036932
0.105246
0.051981
0.072352
0.124622
0.096943
0.127437
0.051271
0.056261
0.130978
0.069165
0.110075
0.082220
0.068416
0.073488
0.037798
0.055329
0.101696
0.037735
0.125650
0.054292
0.092890
0.096069
0.090271
0.101713
0.088649
0.057682
0.041752
0.063602
0.074716
0.054217
0.026448
0.031278
0.029775
0.025288
0.028041
0.038711
0.091861
0.137598
0.099145
0.100006
0.062734
0.064983
0.042381
0.060030
0.068333
0.034298
0.036874
0.070325
0.065123
0.098325
0.083055
0.105258
0.062634
0.057476
0.112405
0.094961
0.046432
0.091718
0.132590
0.045475
0.065275
0.082978
0.037674
0.093598
0.124435
0.018882
0.150165
0.122890
0.063489
0.039175
0.092796
0.103754
0.107959
0.100466
0.124651
0.141031
0.051701
0.047208
0.148548
0.018844
0.077451
0.108681
0.126096
0.120713
0.123170
0.128372
0.124570
0.098560
0.074285
0.120343
0.074185
0.055480
0.060591
0.065125
0.075617
0.044716
0.108812
0.151323
0.143816
0.116671
0.114533
0.113485
0.135242
0.112472
0.047120
0.121961
0.121530
0.085973
0.097996
0.141480
0.068746
0.077950
0.074265
0.081708
0.075566
0.101674
0.089165
0.098616
0.020360
0.071116
0.062323
0.120999
0.054144
0.066960
0.028718
0.061352
0.083183
0.122797
0.088165
0.097544
0.066870
0.089975
0.058647
0.061773
0.046111
0.065799
0.028310
0.046606
0.100081
0.122958
0.070643
0.043243
0.068863
0.060775
0.045622
0.085161
0.061671
0.110350
0.112197
0.088145
0.064729
0.044198
0.112032
0.046792
0.055744
0.087474
0.138499
0.030065
0.065337
0.080084
0.111106
0.033216
0.073686
0.076622
0.075051
0.079494
0.024000
0.040810
0.107679
0.137724
0.053867
0.090628
0.126041
0.077735
0.090519
0.052971
0.086985
0.117761
0.058028
0.126054
0.077519
0.094432
0.070098
0.055015
0.067842
0.071324
0.110904
0.120363
0.027194
0.046235
0.040524
0.030500
0.034707
0.083936
0.128746
0.046195
0.079475
0.083717
0.115483
0.117136
0.092014
0.100356
0.037785
0.058356
0.073961
0.117159
0.105799
0.096991
0.084062
0.085100
0.041357
0.063192
0.090125
0.076499
0.055305
0.059040
0.079486
0.112245
0.069188
0.097573
0.067349
0.046719
0.096026
0.146133
0.143325
0.120595
0.033170
0.088112
0.101881
0.034192
0.028078
0.037659
0.087292
0.129054
0.059460
0.062722
0.089031
0.118216
0.057310
0.058043
0.081603
0.051458
0.070181
0.132349
0.052031
0.030612
0.037528
0.056937
0.105051
0.120805
0.042059
0.043397
0.118778
0.148564
0.051790
0.083179
0.126428
0.048023
0.037568
0.052683
0.086688
0.121669
0.059987
0.032733
0.053234
0.039935
0.060666
0.110422
0.059270
0.049325
0.120506
0.052162
0.160057
0.132116
0.081591
0.046909
0.072600
0.090143
0.115161
0.114893
0.021233
0.038980
0.103356
0.128707
0.115056
0.147450
0.058723
0.075126
0.060517
0.112061
0.034737
0.069973
0.101105
0.116925
0.029207
0.103624
0.117739
0.030065
0.032907
0.095034
0.074647
0.028945
0.105534
0.127433
0.118561
0.121392
0.034021
0.048312
0.101352
0.029320
0.095810
0.098476
0.056353
0.055039
0.110402
0.072307
0.046594
0.024269
0.039023
0.057640
0.074865
0.104628
0.053262
0.074246
0.040418
0.059131
0.113525
0.126336
0.041860
0.083586
0.110735
0.045855
0.093063
0.101243
0.088691
0.129483
0.139961
0.125377
0.132816
0.140343
0.052703
0.084393
0.129815
0.088985
0.050715
0.017642
0.045583
0.046513
0.099241
0.096892
0.040029
0.018650
0.051696
0.062387
0.090765
0.106253
0.033896
0.090291
0.061038
0.064213
0.127875
0.126338
0.134157
0.132550
0.041273
0.086966
0.122213
0.042640
0.024947
0.049353
0.052415
0.045514
0.083075
0.100046
0.042768
0.069995
0.107254
0.112625
0.087377
0.085097
0.074455
0.085967
0.086468
0.086880
0.108323
0.077885
0.062505
0.087561
0.113070
0.085593
0.073275
0.054187
0.047314
0.060975
0.095901
0.081201
0.071674
0.100703
0.081600
0.096478
0.087012
0.082406
0.085016
0.042948
0.029418
0.054851
0.080427
0.064303
0.026366
0.014773
0.039483
0.060600
0.090675
0.132466
0.099494
0.078192
0.114816
0.113383
0.132180
0.115227
0.122981
0.114912
0.027058
0.095715
0.129534
0.101423
0.097152
0.055018
0.096640
0.096862
0.049190
0.103204
0.071863
0.121065
0.066735
0.061737
0.126453
0.073500
0.080631
0.076211
0.074155
0.048792
0.063576
0.036547
0.055250
0.079117
0.072264
0.108284
0.049000
0.080213
0.078567
0.082839
0.080280
0.085509
0.081272
0.060749
0.085989
0.111141
0.052301
0.101389
0.040577
0.075104
0.120228
0.054798
0.050588
0.106251
0.119900
0.019279
0.062184
0.077060
0.067776
0.081926
0.038614
0.099019
0.050554
0.074766
0.052900
0.063437
0.124660
0.045485
0.017240
0.034829
0.088641
0.111144
0.113047
0.129006
0.064476
0.051070
0.054527
0.098408
0.040119
0.067026
0.069701
0.117530
0.135001
0.154155
0.041393
0.073745
0.137744
0.035239
0.121015
0.110902
0.066718
0.088889
0.123915
0.038621
0.040375
0.046140
0.090124
0.123733
0.041400
0.048939
0.040777
0.067868
0.083746
0.113674
0.080799
0.081614
0.034543
0.059194
0.095522
0.121851
0.096851
0.096420
0.100475
0.068258
0.026344
0.032057
0.093705
0.132411
0.044371
0.033941
0.117685
0.083423
0.069694
0.056210
0.120814
0.028351
0.053152
0.056932
0.076836
0.095030
0.055987
0.054191
0.071176
0.062910
0.094787
0.126080
0.067361
0.098603
0.032206
0.056482
0.114430
0.054063
0.067180
0.046251
0.078507
0.097878
0.037059
0.074565
0.084208
0.025897
0.087598
0.061008
0.120498
0.117708
0.115479
0.114616
0.111917
0.119294
0.049332
0.043622
0.112456
0.033806
0.044712
0.034778
0.084514
0.133204
0.041549
0.055002
0.084304
0.120270
0.042619
0.070840
0.050255
0.124139
0.083466
0.072982
0.075189
0.070069
0.040198
0.071791
0.127325
0.067723
0.080012
0.091401
0.067347
0.076432
0.034868
0.054868
0.099937
0.114141
0.049458
0.050061
0.071985
0.069587
0.084643
0.091143
0.100494
0.093132
0.076318
0.110439
0.103241
0.076168
0.080830
0.068368
0.077526
0.089791
0.033506
0.124317
0.129586
0.062052
0.025200
0.054885
0.113046
0.086701
0.122936
0.073421
0.039264
0.040784
0.045786
0.060962
0.095290
0.130683
0.042204
0.102810
0.134881
0.053762
0.025688
0.072105
0.052876
0.057283
0.038499
0.064904
0.064815
0.134572
0.041413
0.110226
0.138611
0.073662
0.116785
0.028141
0.025142
0.074330
0.051138
0.058650
0.096315
0.125624
0.097074
0.128672
0.034670
0.031447
0.063010
0.076523
0.059747
0.066564
0.088899
0.063523
0.105702
0.076987
0.108047
0.101774
0.102650
0.076127
0.034075
0.041968
0.083709
0.053306
0.096558
0.100815
0.042663
0.054373
0.101570
0.097568
0.108962
0.061969
0.030732
0.096813
0.080244
0.102595
0.063030
0.058501
0.124217
0.116272
0.073773
0.075786
0.108035
0.070168
0.115973
0.128233
0.131525
0.103530
0.041310
0.029820
0.066014
0.111798
0.115989
0.125123
0.033587
0.054682
0.057465
0.140559
0.051509
0.046595
0.127330
0.109619
0.125948
0.125880
0.126298
0.126788
0.066833
0.058184
0.056823
0.073824
0.128322
0.108769
0.062217
0.060472
0.034770
0.091590
0.124789
0.023224
0.081446
0.097465
0.107292
0.107945
0.088374
0.081269
0.044547
0.070191
0.055260
0.064497
0.052564
0.044337
0.092849
0.127768
0.048972
0.051194
0.066517
0.121282
0.094539
0.050449
0.070638
0.077894
0.069253
0.043628
0.093005
0.128135
0.076445
0.096046
0.141660
0.045912
0.103943
0.019138
0.070739
0.058423
0.093246
0.096066
0.071678
0.093659
0.108106
0.057671
0.056223
0.053280
0.106708
0.045821
0.102756
0.090630
0.120133
0.102072
0.100508
0.100741
0.114864
0.125715
0.057146
0.062255
0.135103
0.036174
0.026223
0.049092
0.043193
0.100261
0.050402
0.092923
0.083728
0.091224
0.072796
0.077689
0.083616
0.086861
0.062048
0.094368
0.094909
0.086737
0.108596
0.108172
0.023509
0.038947
0.116540
0.128724
0.035944
0.065360
0.059400
0.102842
0.051681
0.063214
0.083083
0.116439
0.056651
0.108582
0.111893
0.042101
0.062645
0.053898
0.056732
0.100521
0.032328
0.073211
0.091349
0.137249
0.032224
0.077115
0.089094
0.026067
0.074931
0.074101
0.094249
0.109016
0.073398
0.066545
0.024940
0.055979
0.136332
0.142283
0.037336
0.032511
0.074905
0.055298
0.111835
0.080117
0.050540
0.055655
0.073627
0.078962
0.083017
0.076517
0.067019
0.093711
0.093039
0.056346
0.077946
0.046266
0.069276
0.047326
0.052380
0.075088
0.074728
0.101420
0.046878
0.052377
0.051354
0.054637
0.074148
0.078403
0.075324
0.102970
0.089664
0.092131
0.115960
0.100816
0.069086
0.075643
0.047303
0.068895
0.072207
0.098217
0.119829
0.118960
0.125400
0.125530
0.135181
0.107479
0.071947
0.090035
0.127525
0.056133
0.027494
0.034880
0.056844
0.013710
0.039437
0.088771
0.087220
0.099798
0.056560
0.054504
0.133865
0.102377
0.137587
0.114198
0.040908
0.054786
0.083704
0.130253
0.043187
0.070482
0.055837
0.110500
0.049100
0.055161
0.072941
0.098206
0.111269
0.141154
0.143925
0.091347
0.047778
0.093442
0.088444
0.069926
0.089210
0.041679
0.051300
0.017510
0.048699
0.097489
0.112085
0.047667
0.103856
0.113989
0.094993
0.123461
0.025301
0.093703
0.122394
0.027859
0.034049
0.091886
0.115077
0.020055
0.088801
0.056284
0.064619
0.048837
0.105192
0.097371
0.083733
0.098107
0.125166
0.117451
0.125007
0.125037
0.117146
0.124347
0.087231
0.084452
0.113841
0.110457
0.053923
0.086235
0.084651
0.087026
0.096890
0.112045
0.099538
0.130974
0.117718
0.105890
0.067423
0.050006
0.101873
0.087024
0.040665
0.034862
0.024092
0.036887
0.069926
0.047387
0.104230
0.132433
0.094915
0.049454
0.045858
0.052545
0.081854
0.114107
0.045879
0.094432
0.140707
0.053182
0.088892
0.071990
0.072958
0.124533
0.047690
0.092677
0.124142
0.061881
0.081308
0.023286
0.043700
0.079843
0.094614
0.052423
0.092973
0.083123
0.072563
0.105834
0.145305
0.092806
0.070318
0.092388
0.110146
0.108919
0.088937
0.059353
0.073987
0.090874
0.039517
0.057482
0.093709
0.128913
0.037594
0.038944
0.042100
0.080750
0.103804
0.096094
0.075834
0.048580
0.058511
0.113373
0.071403
0.057389
0.088328
0.063400
0.103474
0.023741
0.036061
0.086106
0.134705
0.059457
0.050633
0.040440
0.078864
0.099472
0.056721
0.103227
0.076812
0.079193
0.067985
0.089429
0.053372
0.069740
0.082755
0.117991
0.052771
0.100277
0.110671
0.053863
0.037228
0.060704
0.081055
0.113072
0.032773
0.053071
0.089414
0.122542
0.106214
0.103388
0.056773
0.052627
0.132991
0.086661
0.060060
0.062875
0.066732
0.087041
0.038348
0.051843
0.107793
0.125265
0.026211
0.071800
0.086961
0.129819
0.040698
0.041140
0.109719
0.054708
0.076245
0.074587
0.108311
0.118264
0.125878
0.125187
0.129926
0.118240
0.038154
0.091804
0.115963
0.037930
0.030687
0.059826
0.078352
0.129876
0.068870
0.047568
0.113006
0.139742
0.099538
0.077444
0.125956
0.129156
0.122015
0.063966
0.048534
0.048217
0.110947
0.025020
0.110992
0.118178
0.045928
0.043496
0.086459
0.122524
0.043475
0.081396
0.100638
0.099891
0.074274
0.069423
0.091766
0.086782
0.044896
0.068830
0.106922
0.091163
0.076650
0.069366
0.107337
0.034841
0.065722
0.037192
0.084093
0.119324
0.038251
0.092649
0.107457
0.084829
0.088232
0.041027
0.113823
0.132774
0.071009
0.044700
0.087614
0.078448
0.114860
0.113772
0.117047
0.116767
0.072128
0.063639
0.085998
0.119971
0.119181
0.039903
0.076689
0.043124
0.137709
0.087941
0.047426
0.022671
0.026892
0.056085
0.056937
0.119262
0.110534
0.096263
0.047182
0.068344
0.094380
0.098966
0.051849
0.061182
0.104915
0.101511
0.089343
0.094696
0.094010
0.067002
0.055329
0.094499
0.096742
0.043437
0.090318
0.140088
0.045692
0.089489
0.038938
0.084234
0.115751
0.099370
0.109909
0.123302
0.044120
0.058639
0.070361
0.024889
0.047507
0.053427
0.061057
0.105026
0.103225
0.051322
0.056906
0.062274
0.085518
0.119052
0.099300
0.119268
0.108740
0.113645
0.066432
0.060541
0.129792
0.083467
0.067651
0.048426
0.103548
0.021613
0.049959
0.088362
0.052490
0.074076
0.108255
0.046688
0.123850
0.130448
0.070129
0.071569
0.128826
0.093162
0.096262
0.119333
0.078920
0.090603
0.123876
0.130656
0.060702
0.055844
0.089289
0.108173
0.043211
0.076948
0.079658
0.081744
0.090747
0.091971
0.104052
0.059669
0.100213
0.146637
0.144869
0.110108
0.112645
0.112577
0.113824
0.113634
0.117496
0.140393
0.041267
0.107714
0.152756
0.060864
0.104640
0.113976
0.068761
0.116381
0.079895
0.111054
0.112285
0.058162
0.090780
0.022798
0.018158
0.058724
0.075065
0.100864
0.027072
0.076194
0.048958
0.125632
0.110226
0.054770
0.025929
0.042809
0.099064
0.140037
0.047031
0.033020
0.106417
0.120137
0.027291
0.068879
0.123137
0.025221
0.114077
0.145974
0.064309
0.112458
0.086264
0.060417
0.087422
0.107108
0.042188
0.080886
0.099006
0.052147
0.070129
0.053559
0.080775
0.117703
0.071467
0.083008
0.127911
0.052015
0.032957
0.063268
0.102242
0.029870
0.021163
0.040836
0.091774
0.102796
0.117449
0.162992
0.156898
0.112076
0.128673
0.107768
0.073397
0.086671
0.046497
0.075085
0.074346
0.083842
0.066060
0.118808
0.069973
0.069079
0.040032
0.067379
0.104232
0.113993
0.037412
0.046474
0.050667
0.049409
0.128344
0.103025
0.035230
0.082420
0.115148
0.043375
0.052273
0.145700
0.159559
0.139955
0.057040
0.087121
0.127289
0.057144
0.026362
0.048729
0.102137
0.121454
0.032902
0.086054
0.076002
0.075099
0.020814
0.096296
0.053118
0.139265
0.018797
0.067280
0.147495
0.043222
0.030067
0.123863
0.115840
0.142438
0.124638
0.124910
0.074597
0.104990
0.127606
0.115162
0.019190
0.071418
0.122199
0.102494
0.044792
0.033457
0.078120
0.096331
0.108182
0.152782
0.133619
0.125538
0.117369
0.114705
0.122145
0.118157
0.099033
0.089374
0.090478
0.115826
0.066932
0.117466
0.077745
0.067750
0.049932
0.104094
0.076667
0.116333
0.113579
0.106457
0.115908
0.070647
0.100207
0.055585
0.094203
0.112816
0.050653
0.072727
0.063349
0.056845
0.065145
0.102912
0.069350
0.103933
0.095315
0.092633
0.123115
0.035149
0.097811
0.117484
0.107267
0.114918
0.028900
0.046984
0.093459
0.021102
0.121136
0.141154
0.029409
0.055670
0.051566
0.059256
0.039797
0.023379
0.053701
0.048426
0.099193
0.131141
0.038281
0.038069
0.114194
0.114475
0.054163
0.064470
0.068806
0.115260
0.125712
0.125973
0.109887
0.126983
0.127689
0.128119
0.029174
0.083510
0.130355
0.052027
0.117855
0.136104
0.055536
0.059359
0.064077
0.125358
0.104461
0.103226
0.038132
0.050381
0.098572
0.042655
0.088733
0.090127
0.072555
0.102197
0.089539
0.100015
0.106920
0.083193
0.069296
0.098463
0.113153
0.109608
0.036058
0.101947
0.132208
0.038059
0.040825
0.069289
0.117210
0.131318
0.047666
0.045941
0.076920
0.117694
0.051804
0.093959
0.092661
0.069021
0.099023
0.051687
0.039139
0.063045
0.074508
0.107084
0.044020
0.071341
0.021991
0.040397
0.058674
0.075548
0.065688
0.045876
0.069155
0.136042
0.035672
0.100580
0.128838
0.022434
0.034791
0.068335
0.104192
0.119270
0.111413
0.036078
0.115513
0.120629
0.043377
0.077280
0.054903
0.053648
0.097228
0.098814
0.039450
0.029390
0.082820
0.052224
0.097683
0.118734
0.039079
0.106619
0.104889
0.069520
0.105251
0.022598
0.050917
0.075494
0.062835
0.081485
0.087450
0.094406
0.134610
0.123357
0.033444
0.069051
0.123994
0.020957
0.031463
0.033389
0.085013
0.132527
0.027773
0.072498
0.058621
0.074648
0.081322
0.075824
0.065840
0.101547
0.084747
0.044241
0.125352
0.128697
0.110654
0.103993
0.050373
0.061437
0.059161
0.104944
0.123107
0.023622
0.039884
0.070915
0.058157
0.106231
0.105445
0.102496
0.081085
0.081839
0.088636
0.087633
0.078877
0.084997
0.053353
0.026369
0.080044
0.130051
0.067624
0.063220
0.042392
0.049380
0.073407
0.129294
0.108864
0.123590
0.121959
0.112514
0.042382
0.048454
0.101804
0.028326
0.040904
0.056042
0.083117
0.068292
0.071575
0.136504
0.133163
0.143514
0.094243
0.079536
0.080338
0.084009
0.110904
0.089218
0.062899
0.050634
0.064722
0.049998
0.086449
0.103607
0.047856
0.054831
0.051998
0.040635
0.053574
0.117218
0.029920
0.048063
0.075668
0.072309
0.054785
0.109732
0.107752
0.104239
0.045036
0.080178
0.111203
0.047227
0.093722
0.069011
0.069833
0.069295
0.124359
0.057727
0.059608
0.031380
0.069086
0.107199
0.081614
0.074664
0.111747
0.031342
0.074720
0.106055
0.038974
0.069136
0.113863
0.028560
0.040165
0.097770
0.115817
0.020547
0.071919
0.080519
0.028520
0.069454
0.075393
0.027772
0.089980
0.057123
0.067696
0.092398
0.121823
0.055711
0.074337
0.036376
0.050360
0.054629
0.087871
0.080485
0.043122
0.023776
0.045293
0.063342
0.084808
0.086771
0.084817
0.069445
0.071337
0.113735
0.108197
0.081762
0.033761
0.046600
0.048186
0.110669
0.041110
0.102286
0.125008
0.124383
0.108609
0.063918
0.102223
0.050722
0.101041
0.091907
0.098015
0.088818
0.080515
0.049977
0.095612
0.124974
0.042483
0.041856
0.017160
0.075380
0.051603
0.148400
0.098333
0.096187
0.080227
0.077981
0.133515
0.127123
0.124576
0.126080
0.120744
0.089768
0.079887
0.041849
0.073768
0.046196
0.118144
0.136829
0.110059
0.118492
0.123481
0.141519
0.153145
0.133930
0.045498
0.069511
0.133209
0.075756
0.065906
0.074470
0.070497
0.047813
0.023024
0.053112
0.076478
0.079252
0.073928
0.065836
0.059820
0.064915
0.065168
0.129719
0.140305
0.115797
0.048987
0.083540
0.121758
0.057131
0.048644
0.153788
0.131207
0.116005
0.087590
0.077350
0.062612
0.081858
0.117927
0.115717
0.112877
0.112523
0.109701
0.129142
0.097099
0.088058
0.025594
0.025888
0.026739
0.100263
0.065645
0.096432
0.108476
0.046400
0.091516
0.022378
0.030421
0.052762
0.066049
0.102201
0.110992
0.127923
0.135785
0.126060
0.131930
0.098044
0.046764
0.087554
0.035716
0.053695
0.081880
0.101232
0.108072
0.135737
0.092148
0.084775
0.029216
0.045813
0.062578
0.070282
0.046954
0.033075
0.008082
0.058946
0.013518
0.095090
0.084340
0.132319
0.129367
0.089338
0.056136
0.058151
0.097325
0.052106
0.053903
0.047434
0.066173
0.146098
0.061633
0.090588
0.134279
0.045060
0.074935
0.102345
0.029545
0.077352
0.116381
0.025814
0.051874
0.050889
0.107672
0.119832
0.074374
0.085341
0.130196
0.068353
0.067139
0.032961
0.092255
0.099138
0.067920
0.113750
0.143523
0.089547
0.089298
0.091210
0.086536
0.082306
0.105484
0.087728
0.062318
0.090250
0.116376
0.020810
0.089117
0.124019
0.060971
0.056058
0.089047
0.064894
0.106214
0.083010
0.085978
0.076599
0.081410
0.047183
0.080925
0.070069
0.124805
0.125802
0.067615
0.070649
0.134915
0.122929
0.067573
0.061358
0.086661
0.118500
0.077020
0.063353
0.126658
0.083704
0.050737
0.049466
0.073897
0.071714
0.066132
0.134974
0.129488
0.113862
0.070154
0.048412
0.059941
0.069176
0.082904
0.032936
0.101982
0.079577
0.042958
0.091398
0.121389
0.034184
0.049689
0.050239
0.054033
0.081771
0.048408
0.072944
0.090049
0.128189
0.131746
0.113607
0.062196
0.077089
0.107608
0.056508
0.074417
0.105114
0.100538
0.081683
0.027470
0.044208
0.065758
0.017825
0.023447
0.061532
0.045575
0.063298
0.078037
0.042467
0.055633
0.048951
0.091032
0.087838
0.056812
0.026609
0.019714
0.017313
0.083096
0.114033
0.061092
0.037199
0.047072
0.118576
0.116458
0.104811
0.127337
0.103974
0.094618
0.091120
0.065442
0.062980
0.043208
0.079595
0.128797
0.029353
0.126136
0.138690
0.056548
0.038559
0.109787
0.098288
0.035487
0.024092
0.046190
0.062385
0.051666
0.123856
0.060290
0.055271
0.092068
0.145466
0.147686
0.124185
0.046601
0.101573
0.110730
0.073634
0.039381
0.068947
0.123919
0.026904
0.023440
0.057564
0.048447
0.088204
0.079620
0.123109
0.051288
0.080986
0.066813
0.126057
0.045548
0.060019
0.108400
0.059285
0.033350
0.046600
0.066082
0.124608
0.048486
0.083430
0.128672
0.030675
0.036428
0.028875
0.102433
0.093150
0.048198
0.017592
0.021254
0.050601
0.116688
0.126977
0.041588
0.053534
0.058057
0.040766
0.116854
0.113806
0.034993
0.052379
0.084423
0.111022
0.132828
0.117494
0.112785
0.113377
0.126198
0.117963
0.096532
0.105585
0.075402
0.035118
0.068290
0.063900
0.032622
0.050536
0.106868
0.124448
0.044986
0.028447
0.073897
0.086147
0.092462
0.085307
0.065217
0.075562
0.126711
0.128831
0.089634
0.085299
0.094412
0.089686
0.064555
0.065249
0.067016
0.030905
0.053975
0.103578
0.121020
0.100668
0.083566
0.072290
0.115240
0.111901
0.065846
0.065061
0.057921
0.113249
0.127086
0.118068
0.066028
0.080046
0.055314
0.117836
0.076680
0.085613
0.062336
0.073972
0.118977
0.032937
0.050508
0.054083
0.115101
0.070019
0.106828
0.119959
0.061646
0.052133
0.096446
0.139664
0.038316
0.047551
0.125001
0.020790
0.075941
0.086231
0.047230
0.085863
0.110293
0.063809
0.024930
0.047339
0.096019
0.114206
0.076311
0.100052
0.092180
0.092706
0.070562
0.065578
0.091675
0.105422
0.062655
0.052960
0.034027
0.040083
0.080354
0.119050
0.090571
0.126621
0.143026
0.112177
0.049893
0.067507
0.092011
0.101176
0.107143
0.101089
0.060813
0.087779
0.140293
0.052765
0.101300
0.084439
0.124393
0.127517
0.107507
0.122432
0.093828
0.091300
0.107792
0.105162
0.093299
0.094995
0.068982
0.082830
0.061238
0.083591
0.067477
0.085257
0.117061
0.050851
0.043343
0.080565
0.071561
0.120675
0.089217
0.114561
0.033670
0.055359
0.041072
0.116410
0.039177
0.115952
0.135206
0.112795
0.114490
0.084869
0.049941
0.088931
0.081149
0.096649
0.095935
0.079757
0.105203
0.051181
0.063313
0.094583
0.071435
0.052485
0.018229
0.041329
0.091856
0.088019
0.100553
0.124542
0.055315
0.101223
0.100060
0.072326
0.054262
0.074472
0.071940
0.057182
0.075310
0.032014
0.089579
0.098307
0.093110
0.091899
0.109861
0.113830
0.109363
0.113763
0.116900
0.133019
0.082907
0.072713
0.046553
0.061981
0.101048
0.065809
0.108236
0.121063
0.093321
0.089839
0.125612
0.109789
0.122759
0.091444
0.054675
0.080253
0.070394
0.089329
0.134512
0.107084
0.064344
0.059812
0.036326
0.067638
0.113434
0.042475
0.062064
0.044723
0.102339
0.110635
0.112298
0.131562
0.136805
0.127206
0.056888
0.130283
0.127218
0.076804
0.101391
0.056362
0.068351
0.083534
0.072028
0.106438
0.023692
0.045990
0.048097
0.108826
0.055397
0.108146
0.115433
0.108399
0.103402
0.061858
0.111309
0.107984
0.125883
0.110181
0.056192
0.099265
0.111820
0.092923
0.090300
0.080247
0.062877
0.060335
0.057508
0.064246
0.048613
0.114515
0.125217
0.113374
0.087106
0.066085
0.121555
0.030011
0.067092
0.060295
0.079060
0.109187
0.042511
0.041586
0.024095
0.060257
0.108457
0.074912
0.100679
0.096199
0.042470
0.123867
0.112159
0.080959
0.048053
0.045707
0.079977
0.102900
0.039788
0.102106
0.126841
0.024664
0.050145
0.040999
0.063242
0.074519
0.056572
0.109705
0.145939
0.049084
0.090188
0.046270
0.129201
0.128819
0.023117
0.051950
0.062891
0.039807
0.070912
0.136416
0.056295
0.066426
0.110179
0.131529
0.031396
0.042254
0.094928
0.133082
0.048465
0.019850
0.115586
0.113716
0.062470
0.094030
0.057162
0.095786
0.129576
0.125991
0.091590
0.101800
0.116630
0.064184
0.110394
0.119317
0.059276
0.057702
0.110879
0.087341
0.049676
0.052293
0.037718
0.087521
0.097738
0.016448
0.067545
0.061372
0.057775
0.099561
0.070197
0.075106
0.055343
0.033777
0.040854
0.082543
0.050241
0.120351
0.030140
0.087082
0.051677
0.064336
0.113440
0.127991
0.091659
0.088946
0.128713
0.050531
0.071746
0.097426
0.117028
0.040605
0.072335
0.076979
0.069865
0.086328
0.073581
0.099144
0.064961
0.078691
0.074405
0.065882
0.041143
0.088930
0.106169
0.027409
0.068788
0.072974
0.086336
0.086642
0.128681
0.070845
0.070811
0.061536
0.100325
0.024811
0.079795
0.071894
0.082951
0.060245
0.101548
0.120583
0.079299
0.061144
0.081389
0.096968
0.150874
0.041016
0.026777
0.076448
0.097670
0.101110
0.044915
0.045570
0.097102
0.075709
0.078857
0.065109
0.031517
0.104273
0.149322
0.052614
0.069085
0.040060
0.091748
0.123730
0.122857
0.124453
0.129009
0.108831
0.065751
0.109572
0.117073
0.058108
0.111759
0.122070
0.009012
0.034027
0.083374
0.144877
0.031596
0.057706
0.088049
0.117597
0.037418
0.037388
0.117630
0.016946
0.044088
0.078385
0.112275
0.080472
0.026925
0.038013
0.106062
0.106570
0.013431
0.047408
0.059538
0.127921
0.087452
0.060547
0.093161
0.047394
0.016625
0.053543
0.117703
0.126383
0.024094
0.038191
0.097549
0.091303
0.067974
0.061222
0.127790
0.124059
0.042124
0.103774
0.116443
0.028783
0.053367
0.038594
0.054204
0.103966
0.129420
0.117539
0.112484
0.112185
0.134834
0.113998
0.117591
0.112719
0.040235
0.065629
0.112528
0.082026
0.057316
0.082221
0.087248
0.054666
0.066744
0.065819
0.116380
0.035473
0.052913
0.052622
0.070833
0.124791
0.030430
0.078681
0.109661
0.125575
0.028726
0.087761
0.067017
0.130561
0.056534
0.084357
0.091743
0.081690
0.077133
0.063525
0.097982
0.112580
0.107953
0.110965
0.053069
0.081585
0.097232
0.051921
0.081605
0.084408
0.061317
0.055301
0.093968
0.094910
0.058460
0.059427
0.028578
0.048990
0.071006
0.099762
0.132658
0.086903
0.054545
0.096799
0.107837
0.124234
0.137521
0.132264
0.145049
0.108375
0.100161
0.100140
0.103508
0.115241
0.071809
0.073943
0.051136
0.086325
0.104990
0.051149
0.124506
0.069067
0.040824
0.032863
0.066567
0.085208
0.057206
0.053143
0.076952
0.045284
0.106072
0.107757
0.094527
0.074152
0.091942
0.050348
0.078839
0.068101
0.098071
0.080089
0.101887
0.045473
0.077056
0.115293
0.109503
0.107039
0.048372
0.075001
0.106389
0.045630
0.062192
0.060889
0.086917
0.120697
0.072759
0.078238
0.114729
0.026716
0.055267
0.070539
0.055916
0.117990
0.099815
0.076746
0.057519
0.056942
0.103968
0.040566
0.073971
0.053370
0.080223
0.072396
0.100842
0.034259
0.040708
0.051489
0.066459
0.038004
0.106949
0.104012
0.084640
0.057648
0.088079
0.130563
0.041568
0.068345
0.117411
0.037715
0.066636
0.091469
0.105290
0.078076
0.049784
0.031716
0.111933
0.102484
0.043699
0.095963
0.101104
0.034912
0.042633
0.053603
0.075228
0.113275
0.133568
0.142482
0.133128
0.132622
0.119317
0.099850
0.037680
0.061731
0.094683
0.017893
0.117053
0.121387
0.126248
0.093962
0.039087
0.109409
0.135292
0.019005
0.066019
0.069720
0.080898
0.122087
0.076831
0.052400
0.131902
0.098301
0.036278
0.023335
0.091046
0.042989
0.119410
0.084721
0.047750
0.047108
0.064932
0.058265
0.051294
0.132442
0.135466
0.094674
0.054952
0.068501
0.076142
0.106953
0.137610
0.048112
0.126561
0.126762
0.066723
0.075982
0.055565
0.077369
0.059311
0.081464
0.113156
0.046264
0.048353
0.101755
0.074339
0.057497
0.094379
0.021901
0.029911
0.056676
0.066435
0.128348
0.052862
0.100404
0.143281
0.086338
0.097428
0.055235
0.020837
0.050384
0.094844
0.085837
0.061994
0.133039
0.028746
0.037510
0.073493
0.147176
0.159359
0.109601
0.072052
0.084944
0.104280
0.110378
0.071574
0.055401
0.093949
0.076092
0.150976
0.141847
0.059977
0.119633
0.138633
0.081923
0.115392
0.103678
0.019599
0.086407
0.056578
0.117102
0.102210
0.134562
0.128167
0.139780
0.065358
0.092958
0.142285
0.048933
0.072811
0.023063
0.118024
0.121678
0.048616
0.086186
0.099797
0.025435
0.111389
0.144370
0.117240
0.117710
0.113166
0.112547
0.125912
0.126754
0.115761
0.126157
0.110219
0.100366
0.042786
0.065538
0.091234
0.126167
0.038968
0.065449
0.065248
0.113092
0.064447
0.068103
0.129798
0.032643
0.082848
0.116696
0.113744
0.120796
0.129946
0.115192
0.112228
0.138057
0.147102
0.117169
0.043220
0.093513
0.117244
0.060113
0.088694
0.079167
0.036221
0.054106
0.063525
0.069432
0.106457
0.124606
0.051793
0.055897
0.034455
0.084973
0.075120
0.042418
0.099642
0.122336
0.059537
0.094845
0.116983
0.073404
0.115825
0.061708
0.122289
0.111567
0.046059
0.059122
0.051426
0.104540
0.091484
0.028351
0.041148
0.042805
0.096061
0.112205
0.023986
0.044990
0.100904
0.119690
0.053046
0.055983
0.088911
0.107848
0.040132
0.037016
0.063387
0.105671
0.094026
0.107834
0.096044
0.118457
0.068501
0.073776
0.116447
0.032011
0.060136
0.057881
0.123460
0.095397
0.098924
0.059889
0.032617
0.051464
0.071394
0.073543
0.054840
0.054983
0.035301
0.124548
0.122590
0.120253
0.095495
0.067075
0.031249
0.044409
0.093848
0.121258
0.062469
0.066162
0.115533
0.036907
0.027221
0.048571
0.060221
0.120512
0.042879
0.079210
0.117095
0.097589
0.078887
0.099147
0.096200
0.065791
0.089291
0.093148
0.133475
0.124496
0.066871
0.095672
0.073333
0.053626
0.084396
0.055864
0.076665
0.081357
0.130773
0.118212
0.100848
0.108954
0.095285
0.070138
0.067900
0.050443
0.028687
0.072988
0.059651
0.095286
0.081415
0.135179
0.103650
0.101820
0.106539
0.132701
0.107147
0.071538
0.125477
0.114040
0.062620
0.052880
0.100413
0.060567
0.029212
0.055533
0.095488
0.110233
0.128708
0.109331
0.036298
0.073661
0.133411
0.020943
0.037831
0.060514
0.065448
0.093536
0.052465
0.069312
0.124284
0.147767
0.066220
0.036251
0.129748
0.014750
0.042780
0.108918
0.071858
0.059913
0.129229
0.116757
0.121709
0.123566
0.120448
0.115255
0.125025
0.143714
0.122630
0.109943
0.107013
0.120361
0.093458
0.069713
0.057780
0.097794
0.119722
0.044124
0.050934
0.095501
0.095378
0.115491
0.024079
0.075776
0.131949
0.057907
0.067752
0.119310
0.053111
0.094295
0.110294
0.062645
0.071081
0.077905
0.131786
0.135838
0.126942
0.114372
0.023423
0.049084
0.084718
0.110246
0.126848
0.135681
0.110067
0.061868
0.063490
0.064068
0.061847
0.084549
0.125342
0.118250
0.105305
0.108982
0.072582
0.070378
0.052043
0.053460
0.024989
0.101819
0.053369
0.128141
0.132702
0.073873
0.120930
0.054979
0.017490
0.040458
0.101074
0.115661
0.082409
0.077148
0.091036
0.053258
0.062817
0.097024
0.108817
0.080087
0.071531
0.068952
0.081710
0.041836
0.077787
0.136613
0.059232
0.082632
0.131901
0.058359
0.074074
0.047305
0.128401
0.045303
0.054444
0.037753
0.063402
0.089070
0.023760
0.117474
0.122257
0.079424
0.039762
0.073196
0.040666
0.068526
0.068638
0.108166
0.084286
0.125009
0.061715
0.055678
0.140939
0.118307
0.092076
0.068876
0.135910
0.096331
0.075579
0.084714
0.024579
0.050450
0.098510
0.127516
0.103866
0.089774
0.051521
0.079258
0.042334
0.029981
0.089262
0.139282
0.130377
0.111768
0.088976
0.049909
0.033262
0.068725
0.069061
0.053435
0.086982
0.156500
0.071579
0.119861
0.054701
0.041970
0.130399
0.023764
0.141379
0.112671
0.032036
0.030790
0.062482
0.132547
0.065281
0.067543
0.139218
0.022281
0.045110
0.097189
0.056932
0.087106
0.107207
0.083094
0.062846
0.043870
0.050196
0.038576
0.047344
0.078707
0.040483
0.095942
0.135178
0.027431
0.099122
0.094389
0.104223
0.114354
0.036195
0.056768
0.102375
0.033269
0.028148
0.057327
0.098889
0.111077
0.026704
0.054749
0.081031
0.128227
0.048253
0.040171
0.053473
0.096195
0.071787
0.068836
0.093789
0.067368
0.068040
0.043296
0.090580
0.089612
0.062131
0.102292
0.104168
0.031664
0.109218
0.108016
0.110349
0.105335
0.100994
0.062423
0.131466
0.088327
0.075645
0.057763
0.058584
0.089085
0.069091
0.065581
0.096418
0.041808
0.024423
0.062928
0.102395
0.110765
0.037043
0.080604
0.076663
0.109329
0.048138
0.075050
0.108313
0.118584
0.059073
0.063187
0.030955
0.038696
0.067540
0.099794
0.091163
0.057048
0.021281
0.045367
0.051340
0.115308
0.063494
0.078961
0.040956
0.083873
0.115032
0.039410
0.058315
0.062107
0.073357
0.130853
0.115758
0.098003
0.133454
0.120015
0.123896
0.119675
0.035116
0.111379
0.115849
0.068712
0.113452
0.127220
0.110733
0.113950
0.127862
0.112650
0.055789
0.065352
0.092013
0.099551
0.038383
0.125689
0.135483
0.018819
0.076318
0.107343
0.024992
0.077690
0.124543
0.016502
0.078489
0.046452
0.103297
0.072965
0.038822
0.030530
0.049222
0.032729
0.122952
0.123154
0.038006
0.022755
0.062840
0.042476
0.123802
0.099612
0.043206
0.088342
0.118007
0.047923
0.069247
0.054992
0.083449
0.124256
0.075767
0.120678
0.132386
0.052240
0.092133
0.026606
0.040463
0.042082
0.068379
0.097146
0.110525
0.117633
0.101143
0.087042
0.035276
0.038915
0.084375
0.130769
0.095172
0.050170
0.025151
0.059705
0.077392
0.088962
0.060809
0.091617
0.099850
0.120791
0.102906
0.083005
0.042679
0.068134
0.068725
0.087034
0.077816
0.050593
0.044532
0.062379
0.101510
0.123653
0.132887
0.108403
0.113576
0.113149
0.125899
0.127897
0.120800
0.117633
0.074710
0.087943
0.050831
0.060924
0.081428
0.079361
0.050161
0.043898
0.090029
0.103316
0.100693
0.071750
0.056132
0.089706
0.088194
0.083742
0.041024
0.092050
0.109383
0.031962
0.040232
0.066300
0.099331
0.078658
0.062377
0.033219
0.088478
0.089052
0.063764
0.107578
0.051554
0.103803
0.069543
0.084984
0.085363
0.083049
0.094153
0.095733
0.024941
0.040544
0.091003
0.140141
0.118429
0.096226
0.101852
0.085038
0.033964
0.095894
0.126487
0.019507
0.089276
0.115277
0.039460
0.082883
0.131939
0.025625
0.062750
0.032357
0.125854
0.095944
0.035455
0.021516
0.029964
0.042859
0.086763
0.131086
0.052691
0.074295
0.111973
0.043713
0.058979
0.045419
0.114599
0.120740
0.040725
0.039736
0.076078
0.104204
0.159471
0.125775
0.051460
0.076386
0.124462
0.042199
0.061752
0.091163
0.076825
0.116084
0.109697
0.121724
0.083102
0.066441
0.036533
0.045283
0.078227
0.115969
0.111264
0.106193
0.049878
0.046767
0.019079
0.030421
0.063677
0.086003
0.112101
0.112748
0.097268
0.068940
0.111134
0.110109
0.076113
0.085780
0.076298
0.047931
0.113241
0.120234
0.063945
0.081763
0.053527
0.102253
0.124767
0.118626
0.126322
0.124273
0.108305
0.120944
0.081078
0.093374
0.066045
0.076005
0.075217
0.043984
0.068261
0.083803
0.051822
0.042534
0.095183
0.132200
0.100388
0.039373
0.135038
0.111698
0.059255
0.065198
0.130575
0.043356
0.035912
0.058385
0.089804
0.094340
0.120875
0.114097
0.117525
0.107049
0.061273
0.031847
0.059052
0.041158
0.102367
0.123126
0.034275
0.059056
0.125859
0.029066
0.032982
0.049314
0.060369
0.086490
0.114199
0.140219
0.043895
0.089189
0.129984
0.071597
0.095603
0.062681
0.089993
0.144880
0.048233
0.077973
0.141278
0.061542
0.070035
0.075012
0.058559
0.088844
0.085395
0.079386
0.084388
0.073314
0.078471
0.081885
0.064854
0.044145
0.083975
0.064083
0.080901
0.061246
0.111763
0.023311
0.028491
0.055712
0.042177
0.035134
0.047673
0.047852
0.060541
0.117944
0.058170
0.053593
0.085587
0.125297
0.106518
0.143974
0.126533
0.115610
0.088510
0.083644
0.035875
0.100153
0.136121
0.056127
0.058767
0.110653
0.113466
0.039738
0.061273
0.053153
0.108464
0.087234
0.045906
0.031796
0.049516
0.038242
0.059555
0.126970
0.072406
0.049130
0.109718
0.126917
0.049370
0.061917
0.040185
0.124687
0.103532
0.064719
0.085643
0.102810
0.058205
0.101911
0.115450
0.041017
0.090960
0.084093
0.087080
0.099986
0.055447
0.076887
0.080913
0.093602
0.072013
0.054219
0.105208
0.117624
0.038223
0.051216
0.098597
0.137261
0.059260
0.074590
0.095189
0.101407
0.121374
0.130205
0.064568
0.075137
0.107261
0.117076
0.027474
0.077279
0.067797
0.081283
0.085695
0.044478
0.075394
0.023113
0.047763
0.068157
0.082558
0.129231
0.108097
0.134525
0.112838
0.112686
0.125986
0.117054
0.048662
0.096183
0.124755
0.052743
0.116075
0.117401
0.096536
0.086246
0.077768
0.057430
0.036399
0.069265
0.065794
0.058371
0.047386
0.078678
0.082370
0.060331
0.075107
0.112797
0.133341
0.123083
0.061786
0.118143
0.132416
0.110215
0.096480
0.100904
0.105315
0.110090
0.094226
0.036304
0.093698
0.130030
0.119986
0.103586
0.046967
0.072103
0.087759
0.039994
0.033105
0.041109
0.086667
0.136088
0.020605
0.108408
0.120621
0.044946
0.118310
0.135665
0.107791
0.106193
0.057163
0.066501
0.088533
0.111037
0.101309
0.049049
0.107780
0.111984
0.105651
0.116037
0.076804
0.109699
0.115317
0.100882
0.090437
0.085844
0.074583
0.072491
0.073715
0.073339
0.080288
0.089294
0.086904
0.037442
0.087586
0.120316
0.069557
0.057420
0.108618
0.043106
0.014740
0.057374
0.112867
0.130236
0.032080
0.040883
0.086201
0.019676
0.036885
0.042882
0.082318
0.113575
0.039257
0.099389
0.121722
0.031374
0.125662
0.068946
0.067168
0.063167
0.113037
0.060884
0.060442
0.084122
0.067894
0.083190
0.077939
0.096298
0.085271
0.097735
0.101420
0.082905
0.089401
0.089356
0.083799
0.090187
0.088397
0.101645
0.091279
0.124915
0.117829
0.058506
0.120872
0.029861
0.031675
0.058190
0.079804
0.035813
0.089331
0.151456
0.033031
0.094995
0.139507
0.045179
0.058964
0.069863
0.115568
0.028848
0.090901
0.083524
0.044382
0.056432
0.028410
0.034778
0.083786
0.121039
0.021003
0.054660
0.111513
0.110931
0.031602
0.043434
0.022138
0.070756
0.052830
0.136962
0.115273
0.139948
0.114774
0.117957
0.073791
0.072883
0.097132
0.078937
0.093481
0.079025
0.063502
0.065685
0.073504
0.100290
0.051244
0.040431
0.086676
0.073553
0.115779
0.037991
0.038514
0.057586
0.056400
0.088753
0.099714
0.098422
0.039680
0.098210
0.112612
0.044649
0.098472
0.098188
0.075901
0.072728
0.024439
0.034497
0.101990
0.118408
0.056115
0.112182
0.058949
0.078938
0.106778
0.047308
0.085521
0.046376
0.098832
0.091302
0.107324
0.104195
0.136663
0.108403
0.032580
0.037925
0.126012
0.023128
0.064576
0.144254
0.064361
0.086378
0.139246
0.040095
0.071137
0.043127
0.047817
0.111826
0.039895
0.073233
0.082959
0.086252
0.105709
0.065791
0.107680
0.128791
0.023439
0.013036
0.052379
0.088357
0.118589
0.028174
0.065020
0.046753
0.086379
0.122522
0.039678
0.100216
0.104785
0.057365
0.084941
0.032932
0.037801
0.102873
0.126444
0.020613
0.104005
0.084387
0.070195
0.069607
0.085440
0.109944
0.051360
0.083883
0.043274
0.073452
0.078328
0.088525
0.069394
0.039279
0.040638
0.066266
0.069697
0.108572
0.053748
0.076573
0.070129
0.067790
0.063628
0.075746
0.080957
0.058804
0.099614
0.133556
0.049010
0.068407
0.039628
0.091656
0.061255
0.101623
0.098952
0.072017
0.111930
0.037427
0.041962
0.041664
0.063845
0.095940
0.074334
0.064610
0.086304
0.036711
0.028360
0.038133
0.077738
0.080204
0.036727
0.088764
0.080456
0.048562
0.088883
0.092103
0.102470
0.104092
0.104873
0.098713
0.046697
0.072470
0.029948
0.041522
0.065123
0.075554
0.043503
0.074492
0.075864
0.039893
0.059878
0.075454
0.098228
0.103046
0.041059
0.096939
0.110460
0.063922
0.026111
0.032956
0.035501
0.060918
0.060299
0.058037
0.040757
0.084500
0.063465
0.046777
0.080894
0.032081
0.040069
0.066509
0.102502
0.080691
0.047139
0.093879
0.091009
0.095678
0.077543
0.033870
0.091265
0.128947
0.050508
0.056364
0.041715
0.109647
0.078107
0.115707
0.116817
0.112120
0.131317
0.045981
0.095364
0.027288
0.047275
0.039606
0.066872
0.108056
0.135160
0.125257
0.061221
0.090947
0.138597
0.071736
0.025105
0.033928
0.122937
0.130661
0.042875
0.025634
0.050687
0.078573
0.083053
0.062737
0.081735
0.113121
0.046765
0.076425
0.071848
0.067007
0.059107
0.060501
0.071874
0.084493
0.089512
0.053439
0.098825
0.125040
0.118043
0.113130
0.054662
0.060023
0.111130
0.031369
0.054005
0.068662
0.117687
0.084917
0.041821
0.032150
0.026270
0.067142
0.090208
0.089381
0.048297
0.095709
0.046641
0.027056
0.057699
0.100022
0.058071
0.045099
0.099523
0.025431
0.066868
0.038841
0.074515
0.084317
0.031128
0.065316
0.105357
0.055080
0.134286
0.123009
0.121443
0.138794
0.145968
0.095494
0.043206
0.080948
0.077054
0.044960
0.077545
0.085412
0.092057
0.099009
0.020385
0.033696
0.108195
0.118451
0.079240
0.085886
0.034037
0.045252
0.070985
0.124799
0.051387
0.056369
0.097700
0.142997
0.046097
0.055267
0.094110
0.122036
0.045623
0.046608
0.123560
0.013724
0.067642
0.055131
0.108904
0.074730
0.029912
0.061878
0.042941
0.088606
0.041435
0.013461
0.026943
0.067453
0.114445
0.098653
0.042753
0.028888
0.040203
0.059274
0.058961
0.030776
0.037975
0.074949
0.086426
0.084199
0.101476
0.116085
0.079667
0.053084
0.104422
0.093777
0.114709
0.130300
0.103931
0.036106
0.101731
0.119545
0.038664
0.089596
0.096878
0.077628
0.092788
0.072244
0.047963
0.051695
0.024284
0.052469
0.111551
0.084188
0.055260
0.043949
0.067994
0.082652
0.123106
0.115276
0.074040
0.055496
0.137380
0.053968
0.101728
0.022964
0.072976
0.084047
0.071749
0.120690
0.060351
0.105861
0.086064
0.069665
0.051640
0.060535
0.094958
0.031751
0.035329
0.077130
0.062490
0.056255
0.074679
0.128880
0.029847
0.062489
0.126209
0.021451
0.061537
0.057443
0.133848
0.124194
0.048545
0.057193
0.072445
0.112346
0.058812
0.108227
0.074891
0.066218
0.101813
0.120521
0.132908
0.131405
0.037784
0.071414
0.135429
0.053677
0.072029
0.031505
0.075056
0.064446
0.102821
0.083381
0.058173
0.068104
0.076532
0.106255
0.143979
0.068556
0.031385
0.082356
0.052695
0.059062
0.069649
0.036056
0.051622
0.061843
0.096847
0.114147
0.136690
0.125293
0.125063
0.136810
0.127124
0.120910
0.030447
0.087749
0.119035
0.085057
0.091012
0.090177
0.090049
0.062090
0.067179
0.103871
0.084785
0.045380
0.036295
0.031845
0.080528
0.124375
0.034413
0.095138
0.140375
0.056502
0.069159
0.116817
0.104941
0.118738
0.118871
0.119706
0.031418
0.090936
0.126511
0.110433
0.093545
0.059668
0.084337
0.025893
0.033343
0.077389
0.060035
0.047815
0.096843
0.134109
0.122590
0.112956
0.121309
0.131723
0.140401
0.132179
0.128886
0.118401
0.049121
0.097298
0.090180
0.065123
0.057410
0.069702
0.127450
0.120946
0.096018
0.088769
0.083323
0.091440
0.103220
0.070819
0.108425
0.136074
0.135482
0.148552
0.121811
0.085009
0.034846
0.054419
0.072360
0.093705
0.149523
0.130525
0.047475
0.108603
0.136071
0.091472
0.078098
0.083265
0.094571
0.059907
0.045856
0.060643
0.084339
0.069256
0.071632
0.110599
0.077275
0.093645
0.025184
0.034312
0.072019
0.121609
0.050773
0.104975
0.152239
0.078213
0.043445
0.060652
0.087292
0.095409
0.066330
0.039082
0.068395
0.056809
0.084965
0.122800
0.118475
0.068212
0.073218
0.075915
0.074826
0.082397
0.064733
0.073846
0.116758
0.102502
0.085708
0.075368
0.084796
0.070344
0.061876
0.042578
0.120421
0.075800
0.072431
0.056346
0.085590
0.085877
0.055976
0.045496
0.128976
0.129251
0.080749
0.070660
0.063037
0.087592
0.106982
0.039966
0.048351
0.051661
0.104959
0.107822
0.083481
0.065010
0.081007
0.079130
0.105928
0.091010
0.109501
0.140251
0.037044
0.077206
0.066134
0.113764
0.116964
0.134046
0.086994
0.078416
0.027025
0.042778
0.074805
0.078513
0.088878
0.087659
0.078075
0.070027
0.061235
0.060564
0.088902
0.074508
0.100121
0.100010
0.035904
0.048803
0.087727
0.121790
0.044021
0.054079
0.098193
0.075792
0.058498
0.092875
0.109061
0.082752
0.101655
0.076048
0.073230
0.126850
0.034803
0.095284
0.129287
0.091208
0.088909
0.081977
0.084254
0.097122
0.085983
0.096206
0.088040
0.121143
0.049389
0.061187
0.117112
0.035973
0.041682
0.098685
0.076413
0.090546
0.092511
0.061536
0.085872
0.034212
0.035905
0.091888
0.081755
0.089565
0.092790
0.064007
0.090912
0.038854
0.029752
0.082091
0.063513
0.055452
0.077151
0.043774
0.095972
0.118777
0.074879
0.092659
0.126174
0.110141
0.051066
0.061175
0.128303
0.124195
0.041742
0.103949
0.130762
0.046387
0.029789
0.043808
0.042089
0.032570
0.047916
0.046501
0.090917
0.126630
0.105747
0.122427
0.093805
0.068515
0.110196
0.095058
0.085841
0.108293
0.115875
0.135488
0.123712
0.120485
0.129108
0.094436
0.055166
0.079317
0.100660
0.103436
0.137418
0.121399
0.050349
0.080999
0.119527
0.054958
0.068908
0.083544
0.108074
0.070473
0.121993
0.101342
0.062213
0.078110
0.056736
0.051504
0.107276
0.124725
0.041827
0.081253
0.057112
0.057895
0.074857
0.066588
0.080524
0.112408
0.067013
0.109219
0.077041
0.121451
0.029035
0.087504
0.123220
0.042754
0.082327
0.052499
0.077001
0.099615
0.082184
0.107129
0.093098
0.091043
0.045441
0.068427
0.046515
0.048944
0.062047
0.064986
0.060057
0.117554
0.116926
0.135500
0.061817
0.122403
0.134542
0.066616
0.106077
0.040725
0.046426
0.070906
0.074190
0.116826
0.071775
0.084504
0.109419
0.114368
0.090042
0.088111
0.037665
0.034511
0.104279
0.153435
0.050782
0.023721
0.054615
0.078722
0.118707
0.055135
0.015139
0.045097
0.077527
0.116687
0.095292
0.095628
0.120087
0.100762
0.114107
0.123503
0.119276
0.091655
0.047766
0.027121
0.039688
0.064086
0.094571
0.107469
0.106769
0.103778
0.083910
0.039095
0.072272
0.103544
0.050821
0.058172
0.098867
0.043444
0.061142
0.095662
0.083967
0.075343
0.070100
0.046298
0.073054
0.089087
0.034656
0.041060
0.081066
0.100641
0.128855
0.146668
0.043344
0.042530
0.081229
0.128645
0.074397
0.072640
0.088149
0.091881
0.029157
0.051071
0.095588
0.104092
0.112813
0.135243
0.074612
0.066351
0.126021
0.049536
0.065062
0.086248
0.102377
0.101690
0.067562
0.051693
0.088420
0.065870
0.101014
0.113645
0.056420
0.088303
0.071765
0.062793
0.057974
0.066349
0.038862
0.100555
0.131123
0.057567
0.082041
0.085856
0.106327
0.073817
0.034147
0.075169
0.116070
0.040312
0.044356
0.050580
0.090010
0.087500
0.051931
0.037169
0.020793
0.041891
0.063230
0.131732
0.123970
0.110294
0.067556
0.051336
0.097217
0.084632
0.076833
0.054780
0.050334
0.065274
0.143005
0.029804
0.063033
0.041404
0.080629
0.110947
0.082071
0.132698
0.090775
0.029093
0.031977
0.081342
0.120690
0.100142
0.077467
0.036808
0.121161
0.114826
0.047721
0.057214
0.114727
0.141117
0.045929
0.049331
0.123844
0.124673
0.083912
0.063755
0.106294
0.125600
0.106649
0.106968
0.057018
0.053140
0.095431
0.083777
0.104132
0.072737
0.102088
0.101800
0.082736
0.063613
0.109314
0.052548
0.141675
0.128414
0.034907
0.105823
0.119230
0.024733
0.133145
0.143431
0.092957
0.101489
0.049184
0.076988
0.035886
0.070915
0.068113
0.120608
0.052340
0.074364
0.052300
0.092523
0.037511
0.092489
0.122942
0.030914
0.074319
0.075991
0.060843
0.083923
0.020321
0.046417
0.061319
0.065171
0.050434
0.053579
0.100967
0.138683
0.129000
0.114665
0.052853
0.070196
0.104745
0.102472
0.057690
0.037605
0.074351
0.116978
0.083893
0.067853
0.116232
0.094745
0.107374
0.075333
0.078060
0.064820
0.111617
0.125230
0.080548
0.071963
0.137603
0.093985
0.040619
0.062936
0.127078
0.024179
0.051589
0.074804
0.077933
0.092179
0.128697
0.137109
0.061625
0.070904
0.090712
0.063201
0.084880
0.082721
0.107008
0.114003
0.070741
0.079225
0.090039
0.102145
0.076494
0.057250
0.108392
0.118904
0.078298
0.079629
0.055829
0.094621
0.116568
0.040275
0.091890
0.111591
0.078037
0.071002
0.020439
0.039587
0.085222
0.107936
0.072923
0.090992
0.074910
0.062786
0.090518
0.057768
0.122405
0.055579
0.061562
0.034202
0.061766
0.130680
0.034465
0.075966
0.110687
0.117239
0.043552
0.087933
0.129731
0.032759
0.049283
0.053465
0.121853
0.064125
0.043143
0.039494
0.064978
0.124230
0.061196
0.042671
0.066661
0.116100
0.125550
0.124079
0.060077
0.090509
0.141105
0.043390
0.121049
0.132894
0.111905
0.142361
0.061368
0.098577
0.064161
0.089189
0.065481
0.045869
0.090548
0.123971
0.112463
0.119962
0.039865
0.072983
0.117399
0.058075
0.113822
0.114214
0.036279
0.065357
0.084739
0.099484
0.057396
0.049085
0.073258
0.119880
0.038296
0.033689
0.027237
0.053957
0.075893
0.130405
0.040792
0.066961
0.126277
0.125959
0.053783
0.059132
0.112829
0.072218
0.037243
0.072305
0.120436
0.025367
0.029779
0.044812
0.091207
0.131453
0.128590
0.138097
0.065484
0.047127
0.119263
0.130390
0.137652
0.123391
0.047569
0.081578
0.133877
0.021317
0.063765
0.082668
0.085218
0.096685
0.057389
0.040224
0.113086
0.116580
0.117242
0.116390
0.020855
0.083338
0.114999
0.021011
0.064051
0.077675
0.131622
0.113438
0.043620
0.101094
0.117638
0.020622
0.088710
0.054224
0.077620
0.068291
0.055600
0.053888
0.052961
0.106134
0.035194
0.049028
0.087448
0.107494
0.105608
0.077268
0.115599
0.113548
0.095779
0.063867
0.045071
0.094135
0.106016
0.086242
0.102519
0.077588
0.056271
0.102105
0.045746
0.055737
0.105900
0.037861
0.045619
0.060319
0.105278
0.106616
0.064492
0.072901
0.073420
0.097673
0.068642
0.083945
0.030046
0.061964
0.048467
0.046838
0.019161
0.084903
0.045000
0.108893
0.076828
0.099296
0.117769
0.103672
0.047984
0.088484
0.053485
0.085293
0.106720
0.107370
0.028797
0.091977
0.131993
0.025535
0.075140
0.053531
0.099805
0.093197
0.034653
0.044409
0.060121
0.088450
0.073685
0.071849
0.125003
0.056117
0.105065
0.095379
0.036607
0.038744
0.101267
0.124683
0.100484
0.110731
0.089203
0.051208
0.101670
0.096740
0.094162
0.090575
0.054081
0.063917
0.077766
0.076722
0.105478
0.096154
0.056504
0.061719
0.141025
0.098692
0.096490
0.107223
0.127223
0.111731
0.110388
0.119751
0.044119
0.054450
0.125912
0.031931
0.145099
0.137367
0.110870
0.121994
0.060915
0.071648
0.125607
0.133101
0.056416
0.055159
0.042295
0.135149
0.056679
0.069309
0.094474
0.107147
0.037919
0.087431
0.131163
0.018168
0.108563
0.130178
0.041160
0.048955
0.085131
0.135739
0.102105
0.100811
0.086555
0.059300
0.075362
0.077590
0.103237
0.099841
0.084146
0.092807
0.080885
0.088112
0.103381
0.077108
0.031794
0.050697
0.043582
0.033358
0.121596
0.108033
0.045946
0.024759
0.126569
0.133151
0.100585
0.122305
0.051736
0.065507
0.105426
0.033622
0.050807
0.071425
0.071897
0.113844
0.080099
0.084560
0.112710
0.102450
0.069681
0.078292
0.036811
0.093268
0.121514
0.027114
0.090516
0.071203
0.110405
0.118614
0.095314
0.070190
0.092556
0.097115
0.052990
0.082749
0.122491
0.093179
0.055980
0.101733
0.109978
0.048726
0.110529
0.112542
0.093446
0.121737
0.122774
0.040308
0.072990
0.086490
0.068398
0.086195
0.023409
0.033819
0.073451
0.130690
0.130319
0.121955
0.035644
0.058252
0.117781
0.048269
0.086642
0.076764
0.068843
0.049546
0.028930
0.062256
0.065455
0.038619
0.087629
0.086637
0.124324
0.109345
0.028003
0.028478
0.084978
0.099607
0.064097
0.068236
0.056801
0.113105
0.126922
0.117150
0.032795
0.105073
0.126032
0.117496
0.098551
0.059845
0.116047
0.117026
0.034251
0.109542
0.108540
0.026470
0.099980
0.045895
0.098616
0.109496
0.123466
0.102453
0.065293
0.065612
0.112625
0.060587
0.065133
0.068500
0.109475
0.052116
0.099616
0.145214
0.139782
0.119401
0.118033
0.108833
0.112759
0.085525
0.127854
0.105584
0.082000
0.039639
0.127117
0.102202
0.096370
0.088724
0.123221
0.134405
0.082240
0.069254
0.104461
0.075639
0.064871
0.101924
0.139859
0.062863
0.080864
0.068816
0.058886
0.082075
0.074312
0.066086
0.079699
0.111975
0.104447
0.091817
0.077010
0.100082
0.092556
0.118138
0.084737
0.071130
0.098894
0.130199
0.036949
0.072347
0.131205
0.026663
0.052401
0.070175
0.086737
0.132279
0.086688
0.080914
0.101510
0.064642
0.066455
0.062384
0.099893
0.096890
0.062880
0.054499
0.068017
0.042163
0.082572
0.116731
0.057082
0.064551
0.129447
0.032345
0.094004
0.131547
0.045084
0.053930
0.115514
0.039048
0.098499
0.107473
0.148757
0.097102
0.056281
0.101292
0.106906
0.095442
0.093924
0.059014
0.113000
0.112477
0.053053
0.052970
0.048430
0.114085
0.083590
0.054961
0.112349
0.028129
0.038256
0.063165
0.053980
0.077676
0.082431
0.097339
0.053831
0.061499
0.093743
0.118715
0.062145
0.075146
0.054661
0.094952
0.073192
0.087639
0.054891
0.095989
0.059801
0.064667
0.094886
0.095968
0.053042
0.059259
0.048658
0.029665
0.033185
0.044155
0.049384
0.111319
0.049948
0.067686
0.061261
0.092502
0.115681
0.107840
0.103077
0.102846
0.056941
0.089223
0.097502
0.063218
0.059158
0.087150
0.066131
0.064452
0.085124
0.097427
0.033128
0.055950
0.087162
0.100033
0.050827
0.067782
0.030062
0.045181
0.053106
0.121203
0.122217
0.149440
0.165095
0.100834
0.052268
0.085993
0.080690
0.042466
0.091049
0.059618
0.083792
0.073667
0.024814
0.030820
0.071705
0.115652
0.113024
0.092655
0.042415
0.087014
0.112417
0.038555
0.109110
0.128382
0.113474
0.092291
0.050196
0.064643
0.113629
0.113250
0.108678
0.108244
0.059669
0.050488
0.128224
0.127426
0.043551
0.052752
0.050974
0.095186
0.112229
0.019949
0.114220
0.122888
0.027881
0.043872
0.070880
0.103572
0.029867
0.080830
0.101799
0.035285
0.114780
0.111474
0.057005
0.071987
0.109703
0.106840
0.065010
0.065766
0.073126
0.040159
0.030245
0.073263
0.097800
0.073446
0.077247
0.040235
0.119858
0.108281
0.130293
0.120655
0.092615
0.084183
0.071313
0.099407
0.085137
0.070692
0.049413
0.035057
0.053445
0.035323
0.092563
0.086447
0.107989
0.109405
0.097482
0.114802
0.072598
0.068327
0.043042
0.051507
0.098394
0.106156
0.097506
0.112319
0.103209
0.098269
0.068374
0.065478
0.044964
0.068127
0.093453
0.118143
0.076550
0.086090
0.067065
0.057803
0.052363
0.122417
0.033021
0.033093
0.073477
0.108181
0.134860
0.104507
0.044591
0.100887
0.123317
0.059180
0.064114
0.119282
0.040601
0.081672
0.123082
0.031842
0.048622
0.091059
0.120669
0.024101
0.034317
0.078241
0.087602
0.038635
0.077633
0.138570
0.042998
0.074372
0.148984
0.057418
0.055104
0.068425
0.064412
0.125860
0.122862
0.106680
0.048866
0.086941
0.055829
0.041556
0.085937
0.100544
0.109680
0.129542
0.138303
0.149597
0.028291
0.064948
0.125229
0.030125
0.086877
0.065257
0.061407
0.056566
0.069957
0.048578
0.094778
0.097031
0.056721
0.098820
0.141960
0.052897
0.082617
0.057487
0.045728
0.082325
0.063480
0.077101
0.096931
0.122043
0.062873
0.083877
0.054881
0.075716
0.122083
0.123964
0.119192
0.109514
0.059061
0.046975
0.088735
0.092742
0.057957
0.071519
0.100509
0.104520
0.025487
0.057496
0.061728
0.123901
0.087073
0.113715
0.084334
0.069445
0.049162
0.073102
0.106668
0.087506
0.055899
0.113585
0.110607
0.114247
0.113887
0.097919
0.028770
0.061371
0.112842
0.059530
0.066858
0.061431
0.058662
0.065868
0.064998
0.122611
0.086794
0.135133
0.041372
0.056424
0.091248
0.130846
0.082974
0.099529
0.061796
0.031833
0.034045
0.055917
0.063732
0.074757
0.069797
0.060698
0.122394
0.043050
0.068874
0.074273
0.105995
0.084935
0.090650
0.054529
0.026894
0.049006
0.091642
0.143151
0.041825
0.042754
0.102407
0.109958
0.045313
0.069363
0.092825
0.104257
0.087556
0.032321
0.059839
0.061562
0.124563
0.132007
0.019038
0.033473
0.079433
0.114781
0.062436
0.084359
0.097977
0.075299
0.048274
0.096947
0.059558
0.046306
0.105357
0.097264
0.084660
0.100125
0.100096
0.098846
0.068654
0.076805
0.138421
0.042566
0.093087
0.110164
0.070659
0.046021
0.095341
0.057919
0.070862
0.033955
0.075996
0.103525
0.096149
0.102508
0.104855
0.107050
0.089056
0.051500
0.093724
0.089870
0.067751
0.083947
0.084623
0.045836
0.082456
0.110759
0.076345
0.068973
0.050637
0.127055
0.046302
0.044694
0.086945
0.064121
0.133620
0.087536
0.024316
0.077452
0.061556
0.071730
0.085875
0.054139
0.112098
0.099386
0.044242
0.062784
0.114977
0.109743
0.075487
0.098442
0.115568
0.073427
0.081859
0.061469
0.085072
0.115967
0.041482
0.066178
0.098974
0.018860
0.023624
0.053635
0.095494
0.155552
0.101075
0.111931
0.071166
0.080003
0.027781
0.033136
0.033877
0.014638
0.094997
0.109767
0.044578
0.097927
0.110997
0.046075
0.105117
0.090331
0.043453
0.066094
0.086744
0.060126
0.089028
0.107559
0.060094
0.059671
0.072267
0.126848
0.142634
0.162260
0.029116
0.057913
0.094206
0.148127
0.045742
0.050628
0.070625
0.066227
0.025962
0.049379
0.073357
0.078975
0.126643
0.113506
0.072412
0.046212
0.122334
0.123742
0.077009
0.061681
0.098731
0.104699
0.100146
0.101799
0.112435
0.118242
0.071190
0.124170
0.109494
0.080831
0.064093
0.051321
0.123398
0.054734
0.121007
0.131094
0.069426
0.041658
0.081383
0.087583
0.044285
0.057239
0.065291
0.040602
0.073337
0.051746
0.083118
0.132846
0.058443
0.085683
0.131099
0.028310
0.090543
0.107670
0.076122
0.084449
0.042425
0.082085
0.065003
0.108714
0.048054
0.055796
0.038001
0.060897
0.076955
0.112403
0.104186
0.108641
0.068184
0.081907
0.122304
0.048324
0.105341
0.112883
0.134372
0.142936
0.033335
0.064622
0.126312
0.032961
0.065923
0.076490
0.105510
0.123584
0.126531
0.098774
0.056135
0.049297
0.026113
0.039280
0.086051
0.124399
0.118846
0.148663
0.042426
0.070828
0.137042
0.036879
0.071227
0.125007
0.057219
0.095727
0.132104
0.055654
0.113793
0.105583
0.066683
0.055173
0.033421
0.043427
0.114472
0.121209
0.077151
0.107614
0.123859
0.127902
0.114052
0.113378
0.071254
0.088871
0.110756
0.106692
0.107663
0.059023
0.110608
0.118365
0.124358
0.113090
0.112876
0.112608
0.117430
0.129517
0.127365
0.129624
0.082623
0.063780
0.020899
0.053792
0.086957
0.108014
0.015985
0.019691
0.127831
0.127653
0.062097
0.070211
0.105513
0.034524
0.060699
0.039555
0.078701
0.112337
0.117127
0.112531
0.087752
0.080900
0.115971
0.052228
0.088674
0.020463
0.076195
0.091746
0.147900
0.123664
0.042214
0.051179
0.048759
0.071211
0.035780
0.112757
0.142136
0.052397
0.125790
0.125863
0.081657
0.069670
0.117239
0.098650
0.050866
0.073637
0.080194
0.037495
0.066931
0.087098
0.098717
0.103903
0.089607
0.070999
0.120640
0.127116
0.058092
0.064186
0.112826
0.123448
0.100982
0.109223
0.059928
0.067336
0.106900
0.110602
0.107961
0.139461
0.037992
0.075851
0.141620
0.041141
0.055125
0.059341
0.046028
0.105894
0.096045
0.138925
0.075663
0.075070
0.034652
0.056638
0.058575
0.043926
0.040101
0.034259
0.067607
0.117859
0.120342
0.115925
0.127357
0.117726
0.036626
0.042020
0.114163
0.030251
0.029397
0.048399
0.072413
0.076122
0.078079
0.042213
0.039829
0.078649
0.110879
0.109731
0.056215
0.045530
0.045068
0.051629
0.041515
0.119573
0.128274
0.118782
0.055525
0.100752
0.134489
0.053746
0.054228
0.039096
0.095465
0.111941
0.044720
0.024250
0.031095
0.087752
0.058268
0.079977
0.098038
0.096532
0.096340
0.138332
0.043589
0.098919
0.142464
0.101364
0.087152
0.080138
0.093868
0.073445
0.101620
0.076453
0.037379
0.024399
0.088999
0.099992
0.064463
0.059355
0.114038
0.032855
0.085025
0.118672
0.049945
0.092683
0.106515
0.041829
0.041544
0.059561
0.060630
0.129635
0.038004
0.082548
0.146019
0.066222
0.048772
0.062293
0.098634
0.148032
0.065994
0.065988
0.057514
0.076174
0.090861
0.064520
0.023963
0.091668
0.051666
0.097515
0.088068
0.070929
0.061992
0.105462
0.074728
0.075311
0.103410
0.061108
0.066978
0.057761
0.073509
0.025293
0.050628
0.103529
0.081715
0.079360
0.112058
0.103227
0.070220
0.050141
0.063982
0.065118
0.087001
0.118419
0.046456
0.076265
0.102567
0.100966
0.106070
0.104913
0.112404
0.112370
0.044740
0.089007
0.123512
0.052418
0.097827
0.116364
0.038082
0.095212
0.124455
0.074215
0.063720
0.066768
0.058031
0.110447
0.108862
0.125038
0.121549
0.129374
0.118813
0.118283
0.098137
0.070287
0.051304
0.098597
0.116881
0.052617
0.061219
0.097335
0.128937
0.112309
0.100321
0.068532
0.099194
0.017442
0.027323
0.046974
0.045703
0.133613
0.043992
0.110735
0.127931
0.041359
0.070378
0.081086
0.066634
0.112833
0.046774
0.084990
0.057588
0.055548
0.059262
0.068248
0.075579
0.068570
0.059040
0.032779
0.036382
0.074965
0.070950
0.112650
0.060054
0.083679
0.075176
0.126836
0.068736
0.086114
0.034432
0.075676
0.073183
0.121818
0.067741
0.081025
0.057848
0.066044
0.121612
0.039750
0.080461
0.100624
0.122237
0.122844
0.127331
0.142099
0.025498
0.093017
0.130721
0.014561
0.018170
0.042047
0.044201
0.141363
0.092906
0.121350
0.062367
0.071719
0.063600
0.101207
0.126884
0.111276
0.021123
0.025997
0.034273
0.038549
0.085091
0.098112
0.048153
0.111475
0.123403
0.079102
0.130128
0.102767
0.052227
0.101919
0.128128
0.039357
0.045287
0.041246
0.071645
0.135730
0.058857
0.092429
0.133336
0.048025
0.033034
0.100130
0.122616
0.021088
0.068888
0.049625
0.099400
0.068289
0.036041
0.029829
0.045897
0.049608
0.067837
0.122691
0.057656
0.056889
0.124461
0.029330
0.072539
0.135050
0.046792
0.076527
0.127323
0.045984
0.060711
0.043765
0.107995
0.122547
0.043529
0.063926
0.087501
0.062489
0.088070
0.129275
0.125118
0.111911
0.041099
0.097982
0.121050
0.055916
0.097566
0.028504
0.018993
0.082508
0.052538
0.126310
0.082663
0.108542
0.027731
0.073352
0.060795
0.073997
0.099095
0.078596
0.098438
0.028559
0.051673
0.098449
0.050495
0.119454
0.121733
0.052359
0.061363
0.045040
0.084154
0.093246
0.085435
0.087149
0.027333
0.073184
0.054420
0.105781
0.082909
0.129448
0.087311
0.056463
0.075464
0.100707
0.085614
0.085939
0.129045
0.105502
0.113532
0.140033
0.105646
0.084217
0.080166
0.059544
0.091516
0.073207
0.063082
0.066717
0.073947
0.116537
0.104599
0.031650
0.136272
0.129803
0.088539
0.069220
0.038879
0.040078
0.067488
0.033886
0.047429
0.050265
0.096289
0.108185
0.050233
0.057557
0.096578
0.099532
0.074635
0.088676
0.114098
0.105546
0.069924
0.040246
0.068559
0.119744
0.060329
0.087501
0.087146
0.108680
0.051585
0.040441
0.016176
0.050247
0.053416
0.125245
0.034239
0.067032
0.030606
0.094936
0.117699
0.020067
0.036011
0.047021
0.097492
0.144634
0.074009
0.061881
0.104965
0.059809
0.101538
0.113593
0.056691
0.088924
0.017543
0.024916
0.043027
0.039180
0.068101
0.075826
0.084040
0.094281
0.105675
0.122827
0.087445
0.082146
0.120945
0.055393
0.078442
0.021113
0.038239
0.041466
0.064060
0.118209
0.041295
0.102897
0.129925
0.114172
0.088917
0.083443
0.066534
0.113107
0.116427
0.150134
0.142629
0.106545
0.113473
0.113399
0.120365
0.113303
0.084180
0.091680
0.086614
0.066674
0.093600
0.084053
0.089804
0.047390
0.101095
0.117023
0.036409
0.069405
0.118414
0.046112
0.047229
0.070818
0.114143
0.043782
0.094946
0.068022
0.061053
0.087648
0.130250
0.082927
0.080464
0.087248
0.100597
0.071876
0.103205
0.107625
0.048730
0.066650
0.089828
0.088700
0.125468
0.123150
0.070966
0.087954
0.122117
0.107554
0.051352
0.102106
0.072015
0.071336
0.105743
0.038659
0.053360
0.039076
0.067745
0.094964
0.103946
0.096005
0.112986
0.118481
0.052657
0.053661
0.095037
0.102800
0.070239
0.042405
0.050937
0.054980
0.073525
0.112706
0.058470
0.056797
0.082111
0.125535
0.070509
0.076778
0.123010
0.056806
0.087086
0.069953
0.079184
0.078778
0.112735
0.047976
0.080406
0.067598
0.089846
0.089417
0.066545
0.032845
0.086222
0.052407
0.080606
0.083043
0.060143
0.091733
0.061667
0.061835
0.099569
0.111033
0.051975
0.055895
0.068320
0.139499
0.112280
0.103485
0.143529
0.135456
0.070829
0.072214
0.052080
0.130660
0.063868
0.073682
0.137381
0.029008
0.093907
0.102338
0.067610
0.041780
0.065427
0.094658
0.052850
0.061181
0.043831
0.095277
0.124710
0.020164
0.053118
0.033849
0.063516
0.131045
0.059579
0.045104
0.070969
0.136980
0.128766
0.123708
0.041989
0.091852
0.111700
0.029308
0.125134
0.129335
0.103465
0.096935
0.126762
0.125131
0.131666
0.103807
0.111729
0.116616
0.104239
0.132873
0.077676
0.075031
0.048509
0.076946
0.068700
0.087663
0.084685
0.082145
0.124033
0.123917
0.043535
0.054310
0.085090
0.116907
0.099489
0.119701
0.063211
0.076561
0.049229
0.082273
0.083972
0.079460
0.051542
0.046091
0.089925
0.113729
0.092461
0.099648
0.058401
0.046573
0.116811
0.128125
0.046845
0.038169
0.060573
0.054979
0.088288
0.098239
0.106641
0.090442
0.079625
0.068019
0.106883
0.080567
0.102980
0.091123
0.046516
0.034492
0.095459
0.092180
0.034799
0.067961
0.113595
0.027629
0.039054
0.052630
0.072240
0.082636
0.070507
0.051918
0.067412
0.046317
0.055878
0.103568
0.106966
0.098395
0.085240
0.076637
0.041031
0.085807
0.120417
0.027541
0.075370
0.071132
0.091560
0.084913
0.039056
0.059583
0.066475
0.114635
0.133224
0.119437
0.071823
0.052838
0.079753
0.103780
0.046191
0.066326
0.013978
0.040553
0.085755
0.134307
0.063069
0.094754
0.125924
0.115140
0.081759
0.070415
0.102174
0.024938
0.016942
0.045879
0.056634
0.132964
0.063686
0.106348
0.087943
0.092031
0.038170
0.120541
0.131895
0.024611
0.130262
0.096492
0.070578
0.080169
0.110756
0.073030
0.072065
0.060707
0.133231
0.146044
0.041019
0.067036
0.107274
0.093902
0.029721
0.062069
0.082683
0.056724
0.043449
0.054491
0.017788
0.047708
0.088234
0.126858
0.034410
0.028617
0.076023
0.051255
0.028051
0.045013
0.058844
0.066497
0.052943
0.104856
0.119520
0.084889
0.115436
0.123390
0.110859
0.124073
0.039204
0.108139
0.125546
0.042167
0.040030
0.046142
0.068460
0.116939
0.130420
0.128751
0.135160
0.131398
0.123615
0.122668
0.116373
0.116570
0.125011
0.125006
0.124105
0.121608
0.094988
0.107640
0.021110
0.039262
0.090532
0.111708
0.034457
0.080352
0.096615
0.079297
0.056226
0.042921
0.035003
0.049902
0.109011
0.141706
0.036326
0.047797
0.076128
0.077902
0.090575
0.101944
0.061839
0.047111
0.126097
0.035467
0.091777
0.049808
0.080182
0.090553
0.071608
0.109091
0.035630
0.094491
0.122983
0.038904
0.108786
0.129296
0.146736
0.125378
0.098473
0.104155
0.099373
0.093363
0.125465
0.108223
0.056110
0.087217
0.119566
0.113123
0.065250
0.064359
0.078527
0.098909
0.066789
0.049222
0.103879
0.120100
0.038957
0.039371
0.099887
0.083584
0.047837
0.065945
0.031618
0.062613
0.073873
0.131815
0.082206
0.092635
0.107257
0.107784
0.062360
0.053019
0.080140
0.098067
0.065232
0.118961
0.130970
0.120816
0.035129
0.089279
0.132290
0.024828
0.040108
0.071425
0.116022
0.143422
0.138790
0.111170
0.071305
0.050736
0.114255
0.113941
0.080512
0.113103
0.035889
0.078778
0.091556
0.150936
0.105953
0.119060
0.052683
0.051588
0.047429
0.142678
0.113963
0.064503
0.050620
0.082616
0.114445
0.069069
0.086690
0.048899
0.076508
0.120323
0.082896
0.138477
0.051914
0.093831
0.092923
0.073754
0.105929
0.061582
0.109626
0.022383
0.030354
0.044533
0.073026
0.123726
0.072296
0.086551
0.049876
0.067955
0.040053
0.077864
0.109665
0.022274
0.120099
0.149063
0.064569
0.049422
0.133747
0.035441
0.043901
0.037016
0.061508
0.126122
0.143983
0.107640
0.078892
0.101976
0.108514
0.110885
0.036769
0.069052
0.121290
0.094951
0.076804
0.103436
0.093619
0.100645
0.108080
0.072478
0.046052
0.077563
0.127984
0.053240
0.127012
0.112971
0.112941
0.111890
0.083416
0.043052
0.087271
0.117741
0.127085
0.129896
0.045136
0.132536
0.114968
0.094039
0.032040
0.038696
0.059704
0.103441
0.117552
0.135766
0.124546
0.128200
0.122954
0.130298
0.110546
0.095859
0.071481
0.049117
0.094344
0.024278
0.085465
0.060239
0.080981
0.098337
0.055559
0.078672
0.117328
0.116313
0.060432
0.098969
0.119569
0.099539
0.063595
0.097033
0.112963
0.090189
0.035993
0.052997
0.083397
0.086531
0.082035
0.080044
0.078971
0.064080
0.112425
0.116184
0.043457
0.104246
0.123573
0.030124
0.121250
0.120088
0.047326
0.058168
0.106898
0.059768
0.061986
0.043894
0.077409
0.069793
0.073607
0.050401
0.111486
0.105685
0.021607
0.051663
0.091581
0.123255
0.037637
0.067422
0.093210
0.112536
0.104705
0.134601
0.086763
0.092634
0.061304
0.080980
0.106095
0.028450
0.035443
0.039040
0.111415
0.067164
0.070140
0.101453
0.086645
0.101261
0.076952
0.091407
0.135328
0.088199
0.083479
0.107773
0.107884
0.095226
0.061475
0.036962
0.090066
0.097094
0.059038
0.066511
0.049171
0.048586
0.084157
0.128640
0.064912
0.080357
0.077518
0.094265
0.062987
0.081221
0.084341
0.117104
0.036900
0.065765
0.108943
0.038416
0.097841
0.091399
0.076014
0.081190
0.090086
0.065683
0.074855
0.078932
0.053310
0.045381
0.071188
0.101138
0.052370
0.101077
0.119030
0.118029
0.064656
0.070980
0.039057
0.082363
0.065282
0.100789
0.083680
0.063231
0.075043
0.095489
0.081597
0.090986
0.058517
0.108381
0.119147
0.027089
0.026113
0.073669
0.054342
0.110392
0.080381
0.094837
0.103271
0.082477
0.045114
0.088391
0.114595
0.030270
0.041508
0.047721
0.091193
0.110425
0.047424
0.041910
0.021545
0.050294
0.078428
0.060294
0.039309
0.073029
0.059173
0.107922
0.050231
0.071770
0.088371
0.120904
0.117727
0.101220
0.079192
0.053647
0.062478
0.055221
0.052490
0.112576
0.052282
0.109489
0.124789
0.109516
0.110619
0.092829
0.075231
0.078592
0.094884
0.038235
0.088189
0.124351
0.081451
0.062984
0.104709
0.085167
0.063739
0.111814
0.038862
0.063476
0.118259
0.046170
0.037083
0.082458
0.107027
0.018423
0.141374
0.113245
0.096302
0.107660
0.045567
0.062142
0.022776
0.071219
0.048868
0.044081
0.076784
0.111992
0.064390
0.084746
0.114245
0.049816
0.099794
0.027260
0.055371
0.058463
0.063182
0.117814
0.043881
0.092294
0.117196
0.063501
0.107371
0.104331
0.074801
0.080636
0.095844
0.080233
0.059898
0.091232
0.067734
0.069750
0.023071
0.031861
0.030685
0.049747
0.108183
0.117493
0.059576
0.053843
0.111499
0.130666
0.073875
0.086829
0.116906
0.053860
0.038996
0.057831
0.077948
0.143213
0.114563
0.129583
0.073142
0.088395
0.019512
0.117837
0.160627
0.058486
0.054368
0.060930
0.065248
0.080665
0.079220
0.104879
0.101600
0.106550
0.083980
0.078129
0.039662
0.081551
0.096523
0.106058
0.126341
0.128894
0.054492
0.103783
0.139668
0.085916
0.092455
0.084574
0.088117
0.080269
0.048252
0.028009
0.029768
0.035504
0.077589
0.124093
0.109533
0.120584
0.067957
0.070567
0.028185
0.054746
0.085102
0.115405
0.038486
0.027310
0.109415
0.125955
0.045094
0.096182
0.066362
0.084385
0.089968
0.094637
0.083573
0.070395
0.110795
0.091684
0.071075
0.077279
0.082301
0.044680
0.112382
0.098192
0.095356
0.109466
0.075552
0.079089
0.066210
0.039567
0.063287
0.116795
0.113911
0.114065
0.096278
0.110192
0.125434
0.105544
0.113040
0.113443
0.119538
0.105353
0.088689
0.088520
0.083905
0.079947
0.126933
0.120649
0.052794
0.063186
0.123752
0.042020
0.035589
0.105988
0.129097
0.042565
0.116080
0.114240
0.118512
0.088827
0.085153
0.045420
0.115635
0.015365
0.048548
0.051687
0.087420
0.121154
0.051349
0.082802
0.133340
0.030445
0.098837
0.094278
0.036147
0.076131
0.100157
0.019438
0.122189
0.118107
0.051971
0.037198
0.098500
0.091327
0.109157
0.119274
0.074310
0.115745
0.116812
0.094120
0.053492
0.025842
0.061979
0.060318
0.136059
0.130613
0.069917
0.074061
0.084207
0.090321
0.121609
0.107620
0.065661
0.077601
0.043980
0.060241
0.088040
0.107385
0.059180
0.087731
0.067418
0.065917
0.092601
0.120264
0.055214
0.050033
0.127423
0.054340
0.048930
0.055360
0.047038
0.123008
0.045989
0.094673
0.128064
0.042433
0.063908
0.050473
0.084781
0.118028
0.058452
0.077408
0.130983
0.045575
0.058392
0.067432
0.037709
0.087692
0.114768
0.028826
0.082951
0.039706
0.092344
0.129991
0.132547
0.132797
0.053062
0.093237
0.129327
0.067564
0.069710
0.089113
0.090039
0.049062
0.096127
0.093209
0.039473
0.032401
0.114449
0.099857
0.056250
0.084344
0.085823
0.050647
0.091891
0.068306
0.086282
0.106336
0.092477
0.068318
0.114567
0.120038
0.074338
0.048959
0.096306
0.117594
0.115762
0.092169
0.067008
0.055271
0.032900
0.088956
0.131571
0.017137
0.046407
0.058746
0.077405
0.118967
0.051834
0.076102
0.046406
0.101180
0.051771
0.075653
0.073841
0.072729
0.076735
0.116849
0.106708
0.101451
0.037888
0.038820
0.072248
0.125400
0.050051
0.039036
0.072990
0.110076
0.136292
0.110430
0.117503
0.138450
0.124061
0.134790
0.073219
0.041857
0.070040
0.069413
0.106334
0.111256
0.116506
0.152103
0.127447
0.127690
0.065209
0.030625
0.053763
0.110216
0.125887
0.137104
0.053307
0.082444
0.128787
0.035706
0.117284
0.117990
0.046042
0.029899
0.079685
0.133542
0.138159
0.125240
0.043970
0.072112
0.042666
0.126752
0.074663
0.088513
0.099064
0.044341
0.070184
0.020862
0.127620
0.155663
0.050586
0.093926
0.113158
0.038268
0.084473
0.111953
0.080315
0.059022
0.131228
0.079066
0.071384
0.076613
0.091820
0.089813
0.053742
0.105659
0.047629
0.081336
0.085929
0.112688
0.063745
0.072322
0.083709
0.077973
0.059028
0.069290
0.049574
0.031329
0.063867
0.067529
0.074166
0.113795
0.062303
0.103985
0.037407
0.095659
0.129490
0.042236
0.047256
0.054744
0.103254
0.122395
0.078835
0.107990
0.053508
0.087996
0.067878
0.074922
0.119754
0.127822
0.125269
0.126492
0.054387
0.068371
0.065430
0.076429
0.124149
0.128573
0.027618
0.036921
0.062115
0.101061
0.119929
0.125902
0.127700
0.125388
0.125310
0.125165
0.130684
0.118440
0.037418
0.087572
0.114537
0.024627
0.053091
0.079727
0.094690
0.113790
0.114220
0.111982
0.082088
0.090741
0.062904
0.046280
0.093031
0.122068
0.111296
0.121439
0.032771
0.067235
0.104164
0.041315
0.033442
0.047006
0.084893
0.116742
0.039187
0.028101
0.027851
0.058219
0.111434
0.107257
0.035737
0.031007
0.020697
0.041014
0.112290
0.085509
0.031603
0.050256
0.094037
0.085636
0.058150
0.083324
0.070930
0.035298
0.091128
0.119066
0.041316
0.097667
0.120933
0.071621
0.080473
0.097220
0.078788
0.059290
0.103754
0.021773
0.098853
0.105640
0.042790
0.065488
0.125947
0.020941
0.106567
0.086628
0.037580
0.085331
0.112698
0.027475
0.078162
0.084612
0.097526
0.070703
0.118304
0.113710
0.083834
0.086858
0.050023
0.132679
0.086454
0.122750
0.132145
0.102199
0.122698
0.054618
0.104196
0.040767
0.090198
0.093107
0.127775
0.114011
0.073918
0.037224
0.068917
0.098061
0.087482
0.081925
0.020232
0.037416
0.068502
0.116902
0.042713
0.067462
0.128900
0.063901
0.069186
0.074372
0.080646
0.080040
0.068716
0.027299
0.056706
0.089131
0.045045
0.056850
0.046333
0.041738
0.079093
0.136320
0.076975
0.053286
0.062589
0.068454
0.127371
0.027816
0.106582
0.126769
0.063504
0.087283
0.033193
0.087542
0.118012
0.047640
0.022290
0.049655
0.126675
0.109500
0.048884
0.046894
0.075462
0.116676
0.121331
0.113350
0.072761
0.098694
0.124860
0.072686
0.112521
0.046915
0.040742
0.065639
0.072070
0.110276
0.080593
0.103967
0.053582
0.045503
0.089272
0.081618
0.015286
0.057049
0.095633
0.095078
0.040002
0.049112
0.024446
0.048893
0.052492
0.119763
0.053875
0.066051
0.131699
0.030660
0.077533
0.091434
0.109227
0.092246
0.083908
0.061702
0.084579
0.121936
0.120442
0.101263
0.089308
0.045789
0.054453
0.027674
0.076306
0.088700
0.029551
0.035386
0.097792
0.148063
0.037540
0.072931
0.151931
0.079320
0.082198
0.097608
0.091029
0.092113
0.066596
0.082832
0.041625
0.040253
0.115323
0.119347
0.074331
0.050342
0.061693
0.070341
0.098029
0.102778
0.091303
0.090228
0.112931
0.141264
0.117542
0.095521
0.083382
0.060679
0.064347
0.073876
0.117224
0.110693
0.113098
0.112786
0.125176
0.144039
0.066847
0.047601
0.119508
0.019945
0.025151
0.038372
0.101700
0.120861
0.035338
0.028333
0.056984
0.065046
0.085269
0.089355
0.069385
0.035765
0.074554
0.080078
0.113377
0.087274
0.127987
0.103733
0.048378
0.064807
0.114175
0.108453
0.045239
0.078232
0.079300
0.054442
0.079737
0.033379
0.092811
0.118577
0.080229
0.097449
0.111643
0.132154
0.051363
0.073348
0.104271
0.064541
0.057455
0.091156
0.090849
0.109806
0.096510
0.046918
0.108803
0.130413
0.111648
0.112797
0.069341
0.079756
0.128620
0.029451
0.071743
0.016797
0.086677
0.118342
0.136092
0.118085
0.113209
0.113836
0.127677
0.118590
0.100666
0.110525
0.051316
0.041637
0.087427
0.127446
0.057411
0.032446
0.085855
0.118454
0.111694
0.096011
0.067426
0.052724
0.074482
0.100055
0.120941
0.043670
0.104324
0.088095
0.102036
0.106732
0.050596
0.097955
0.126807
0.054691
0.040487
0.078855
0.081274
0.058747
0.099931
0.123960
0.043962
0.089835
0.079371
0.103637
0.095234
0.056728
0.097301
0.026341
0.114117
0.148456
0.073049
0.073125
0.063902
0.072763
0.133283
0.126523
0.074107
0.052865
0.045566
0.098192
0.060199
0.052615
0.102007
0.131517
0.109747
0.134272
0.121423
0.100379
0.078365
0.094836
0.063399
0.074775
0.103138
0.075725
0.047907
0.051165
0.098162
0.085007
0.094259
0.090585
0.033258
0.050164
0.056465
0.062289
0.058231
0.063098
0.087147
0.040808
0.088766
0.137640
0.126648
0.138395
0.144971
0.126636
0.122582
0.113926
0.125931
0.125366
0.121127
0.119035
0.094150
0.095957
0.009346
0.032510
0.091750
0.139623
0.031553
0.059125
0.122210
0.053676
0.106309
0.065856
0.061690
0.086178
0.119456
0.075845
0.085952
0.087387
0.084745
0.054036
0.100711
0.142496
0.132261
0.125442
0.100258
0.100837
0.115134
0.130164
0.111642
0.087531
0.076977
0.067274
0.067874
0.127908
0.127052
0.113309
0.118500
0.115595
0.121760
0.115828
0.084617
0.062737
0.096934
0.081583
0.060000
0.073479
0.040502
0.021204
0.077154
0.070733
0.015716
0.032616
0.086602
0.130054
0.051498
0.064275
0.060159
0.085903
0.075766
0.078133
0.094413
0.053291
0.069299
0.111780
0.131473
0.115819
0.055855
0.128196
0.128669
0.069942
0.114218
0.121157
0.031146
0.053020
0.067739
0.105894
0.100907
0.092290
0.124316
0.062650
0.088467
0.073945
0.081271
0.119858
0.138340
0.055591
0.076623
0.089766
0.070310
0.118560
0.131057
0.130245
0.082815
0.110842
0.070038
0.082032
0.086746
0.060209
0.083794
0.087292
0.107473
0.099547
0.081777
0.110802
0.060595
0.100789
0.044433
0.091438
0.140395
0.073301
0.054805
0.072498
0.089665
0.049572
0.079295
0.126198
0.091902
0.075947
0.069367
0.081423
0.103761
0.107415
0.074634
0.079130
0.060315
0.101147
0.045847
0.071837
0.121886
0.116299
0.050696
0.093840
0.065426
0.062633
0.056780
0.054332
0.049150
0.038502
0.023055
0.060810
0.041532
0.120032
0.125683
0.141069
0.033440
0.080739
0.131166
0.037354
0.071429
0.075683
0.113583
0.100933
0.066422
0.075726
0.111799
0.048949
0.069437
0.044060
0.082600
0.104638
0.107756
0.112326
0.124776
0.124411
0.038697
0.075407
0.117836
0.055145
0.045189
0.070135
0.070918
0.123013
0.053859
0.077600
0.092929
0.067594
0.025721
0.028514
0.063790
0.063105
0.036374
0.099035
0.105181
0.016855
0.063868
0.073504
0.082657
0.072698
0.041226
0.090937
0.068679
0.099585
0.098226
0.059314
0.099617
0.127416
0.088851
0.110023
0.050958
0.080859
0.094538
0.051607
0.091416
0.118906
0.103158
0.110136
0.116755
0.108010
0.057406
0.083678
0.121355
0.029031
0.092966
0.129750
0.124504
0.122528
0.122190
0.125839
0.113485
0.113831
0.107993
0.125902
0.079675
0.066290
0.125796
0.083386
0.109409
0.059416
0.058888
0.105835
0.085608
0.066049
0.124008
0.123244
0.042492
0.062734
0.136151
0.051425
0.050241
0.066004
0.107639
0.064254
0.088121
0.111637
0.107571
0.091130
0.066539
0.095416
0.050744
0.097921
0.093722
0.039380
0.038583
0.049789
0.040364
0.136036
0.063247
0.096588
0.124774
0.066036
0.018146
0.040298
0.049419
0.096509
0.099842
0.074778
0.097856
0.082328
0.118122
0.084937
0.034217
0.043069
0.096638
0.102860
0.032615
0.049157
0.078067
0.112105
0.042590
0.057796
0.079593
0.047044
0.075728
0.071465
0.084209
0.137339
0.123841
0.122037
0.021944
0.076287
0.110278
0.068938
0.128025
0.131363
0.092634
0.108827
0.023709
0.083239
0.110559
0.031018
0.087372
0.092467
0.050219
0.086096
0.123819
0.095017
0.080476
0.078330
0.067646
0.086071
0.075117
0.101920
0.095796
0.042364
0.102494
0.082237
0.042246
0.048168
0.127540
0.130070
0.058735
0.099186
0.071801
0.121892
0.023240
0.047846
0.096251
0.124430
0.050855
0.022550
0.101827
0.111650
0.071102
0.043774
0.039176
0.065262
0.069338
0.023098
0.113264
0.113568
0.096019
0.105950
0.065102
0.104485
0.096772
0.038744
0.083783
0.066195
0.087907
0.086579
0.084727
0.094741
0.133044
0.117470
0.055046
0.083990
0.116636
0.066367
0.091174
0.080153
0.062290
0.076658
0.085765
0.062462
0.085267
0.121953
0.046815
0.034300
0.037304
0.051407
0.065268
0.055549
0.063532
0.133054
0.133486
0.124535
0.087980
0.073283
0.107303
0.071381
0.066646
0.086936
0.025451
0.048487
0.081703
0.097627
0.098971
0.093613
0.047979
0.029662
0.053324
0.051431
0.066559
0.112233
0.036356
0.093060
0.134396
0.081920
0.085735
0.047276
0.095643
0.090528
0.111846
0.085832
0.087442
0.115418
0.048035
0.080816
0.117892
0.039601
0.064858
0.040874
0.084240
0.131668
0.035345
0.040415
0.089174
0.111133
0.042391
0.067881
0.082887
0.043640
0.109791
0.133203
0.031179
0.063472
0.127426
0.033369
0.023197
0.069758
0.065201
0.071034
0.074362
0.067222
0.080875
0.141111
0.040695
0.065909
0.142321
0.028012
0.022820
0.036338
0.110324
0.113056
0.085035
0.090536
0.050825
0.067343
0.128463
0.090429
0.036565
0.021880
0.023550
0.042152
0.057434
0.120310
0.030684
0.037831
0.045645
0.115161
0.067083
0.082409
0.116574
0.075627
0.095733
0.049514
0.107975
0.140998
0.082218
0.073759
0.119247
0.106867
0.029623
0.049592
0.144518
0.148083
0.094407
0.059034
0.042092
0.093822
0.127760
0.042882
0.112940
0.112768
0.107848
0.078247
0.044280
0.066143
0.104971
0.029176
0.103445
0.076579
0.063639
0.061813
0.082337
0.093841
0.095860
0.101823
0.140328
0.126445
0.048842
0.131090
0.120396
0.052780
0.104321
0.105855
0.080827
0.081667
0.060157
0.076141
0.082555
0.054172
0.115702
0.135625
0.102011
0.100925
0.096606
0.086791
0.037907
0.041351
0.068359
0.066432
0.116485
0.038270
0.062615
0.137742
0.115108
0.024448
0.076609
0.074642
0.082842
0.064827
0.081195
0.119072
0.039437
0.099617
0.135464
0.032234
0.129413
0.099169
0.057477
0.102842
0.083134
0.052818
0.102890
0.067464
0.058050
0.083022
0.052777
0.017009
0.055698
0.033276
0.114579
0.136617
0.108649
0.059601
0.026023
0.064379
0.064577
0.122095
0.151047
0.150414
0.088066
0.054334
0.084708
0.105708
0.097856
0.103788
0.025116
0.077766
0.050281
0.076769
0.090201
0.122067
0.078643
0.064590
0.030606
0.043366
0.060501
0.075661
0.093776
0.098662
0.105286
0.050448
0.101947
0.115778
0.099179
0.118374
0.109229
0.123079
0.064360
0.031306
0.050881
0.045710
0.107979
0.016078
0.047801
0.052162
0.083838
0.103268
0.103036
0.078468
0.049075
0.043878
0.062464
0.067922
0.100284
0.095623
0.041806
0.077263
0.065414
0.068729
0.084198
0.059144
0.082325
0.132074
0.054475
0.086431
0.130411
0.088224
0.076353
0.079077
0.080921
0.081108
0.087679
0.050676
0.074680
0.042840
0.043714
0.025248
0.079604
0.108990
0.086793
0.081289
0.101110
0.044195
0.027858
0.031365
0.032464
0.036520
0.090853
0.045187
0.111618
0.111441
0.120306
0.122656
0.027058
0.040131
0.109993
0.016987
0.068957
0.112439
0.056726
0.070537
0.119033
0.023990
0.056129
0.075250
0.117195
0.098578
0.035596
0.103037
0.105741
0.097502
0.108329
0.043343
0.076868
0.018263
0.039145
0.043589
0.055333
0.035967
0.052853
0.055613
0.060090
0.107421
0.032272
0.044525
0.052549
0.057708
0.065251
0.069705
0.080934
0.062462
0.046940
0.112158
0.054884
0.040451
0.089039
0.131963
0.052709
0.071444
0.149458
0.083096
0.065715
0.056429
0.085868
0.120640
0.122393
0.136851
0.125077
0.122333
0.131496
0.111846
0.056614
0.100464
0.107420
0.040177
0.067986
0.049753
0.114091
0.062507
0.065734
0.093647
0.109704
0.030528
0.071019
0.069318
0.088824
0.089800
0.089687
0.064651
0.104364
0.058501
0.053093
0.091704
0.098485
0.097316
0.044426
0.021480
0.081775
0.071116
0.085999
0.069641
0.116675
0.113270
0.046869
0.048452
0.085186
0.115261
0.047412
0.081410
0.131685
0.030367
0.093952
0.130026
0.045200
0.048969
0.130097
0.026410
0.059791
0.073461
0.076476
0.080544
0.055730
0.041127
0.082216
0.085781
0.059419
0.075875
0.098539
0.056290
0.040719
0.091610
0.130319
0.042828
0.047484
0.043360
0.059899
0.129343
0.084546
0.067412
0.131097
0.090176
0.073719
0.076587
0.106419
0.101023
0.108696
0.070443
0.092431
0.113914
0.044345
0.078207
0.111864
0.034953
0.094478
0.109119
0.089213
0.104472
0.081294
0.073157
0.031457
0.085559
0.074267
0.045503
0.104044
0.119696
0.052889
0.098234
0.111041
0.059931
0.090561
0.032550
0.112880
0.100670
0.055444
0.083368
0.112222
0.053320
0.054929
0.066691
0.090064
0.038944
0.076591
0.085510
0.067087
0.075109
0.123185
0.085685
0.083482
0.114771
0.147992
0.117176
0.113120
0.114151
0.121521
0.108368
0.083815
0.105688
0.140209
0.109331
0.062211
0.038980
0.111066
0.040568
0.052522
0.056767
0.069675
0.053829
0.080931
0.135439
0.126675
0.065646
0.111580
0.146232
0.068703
0.070503
0.090662
0.084269
0.057327
0.083833
0.083851
0.098406
0.084849
0.069487
0.087609
0.039867
0.049807
0.043059
0.082300
0.137823
0.122970
0.114228
0.087694
0.068603
0.088068
0.084484
0.109806
0.115742
0.035852
0.060959
0.056452
0.046512
0.032258
0.041023
0.093880
0.125694
0.075192
0.055108
0.107760
0.061330
0.103611
0.061807
0.085457
0.065669
0.099952
0.100606
0.033855
0.084301
0.116268
0.076927
0.081429
0.063800
0.055068
0.124303
0.060780
0.057672
0.125440
0.023556
0.096898
0.110991
0.073345
0.071800
0.053948
0.072844
0.093568
0.107343
0.131933
0.143376
0.151805
0.131459
0.079422
0.118530
0.119750
0.056360
0.091504
0.093944
0.065475
0.059144
0.043689
0.086846
0.071222
0.082326
0.102299
0.056673
0.089585
0.152990
0.115166
0.111730
0.053140
0.084770
0.096916
0.067604
0.055303
0.031987
0.031467
0.029934
0.065145
0.151575
0.050290
0.067839
0.054273
0.053138
0.092618
0.101121
0.061369
0.041101
0.033088
0.047174
0.104785
0.097270
0.046055
0.020090
0.027315
0.099891
0.073675
0.102824
0.060547
0.049299
0.063926
0.042596
0.150167
0.149870
0.114866
0.106832
0.109357
0.130200
0.052072
0.117117
0.142995
0.067058
0.045200
0.046636
0.082375
0.116916
0.147235
0.111667
0.053913
0.044297
0.104408
0.052121
0.051707
0.139372
0.121525
0.108190
0.065513
0.093012
0.098189
0.125988
0.081011
0.079308
0.033723
0.090844
0.127295
0.036637
0.033962
0.055555
0.103457
0.128975
0.024282
0.038278
0.070649
0.099193
0.052233
0.050829
0.088052
0.092586
0.111276
0.118611
0.034110
0.066305
0.073870
0.112556
0.019107
0.041196
0.097007
0.113312
0.106849
0.057414
0.054666
0.054394
0.078172
0.050446
0.115430
0.056130
0.131719
0.125977
0.066388
0.058948
0.136906
0.050562
0.041338
0.049750
0.039612
0.130325
0.133628
0.121699
0.097887
0.070619
0.035929
0.083351
0.065064
0.066254
0.023099
0.093290
0.057813
0.116256
0.114988
0.125379
0.123540
0.077175
0.116511
0.041865
0.058452
0.040314
0.082370
0.117296
0.057869
0.090636
0.115696
0.101753
0.086161
0.081726
0.071808
0.068716
0.059004
0.062079
0.040273
0.115436
0.049409
0.086846
0.127687
0.090525
0.083462
0.094144
0.085325
0.094920
0.101164
0.074121
0.059884
0.048985
0.095219
0.127051
0.043721
0.033644
0.020055
0.027209
0.095578
0.148548
0.144594
0.131787
0.120121
0.121963
0.121037
0.113135
0.053623
0.076259
0.106644
0.045801
0.035673
0.109170
0.116926
0.023983
0.105076
0.089307
0.146119
0.132982
0.125676
0.125889
0.112554
0.112945
0.110427
0.123796
0.058513
0.082856
0.146066
0.126768
0.037413
0.062075
0.084987
0.112447
0.098668
0.118957
0.110608
0.138394
0.143614
0.117457
0.048885
0.091700
0.122085
0.056183
0.098493
0.143279
0.066957
0.046514
0.100821
0.109834
0.123300
0.107448
0.051163
0.106204
0.120702
0.074030
0.113562
0.059368
0.049184
0.098667
0.099204
0.037628
0.023318
0.033668
0.029997
0.109703
0.144666
0.145436
0.095820
0.098147
0.050148
0.100011
0.085604
0.086192
0.063000
0.074213
0.056174
0.021681
0.042751
0.058802
0.090852
0.097082
0.098062
0.111199
0.066349
0.040980
0.061194
0.107188
0.095144
0.137386
0.087772
0.084945
0.036831
0.090558
0.059209
0.049764
0.088781
0.106141
0.029085
0.078074
0.111333
0.081432
0.077788
0.104263
0.089553
0.035379
0.114606
0.139393
0.129330
0.109756
0.058798
0.070345
0.098129
0.047046
0.058116
0.072022
0.080711
0.032664
0.033675
0.038926
0.058901
0.086623
0.037197
0.091267
0.110144
0.067803
0.084200
0.056561
0.068776
0.067845
0.102240
0.042859
0.019744
0.036278
0.064155
0.127285
0.128835
0.099402
0.024231
0.047105
0.062828
0.053521
0.087903
0.124681
0.123727
0.123995
0.125996
0.114367
0.101477
0.083558
0.077328
0.066938
0.077713
0.070820
0.027398
0.067427
0.088547
0.048426
0.087507
0.156665
0.047159
0.090354
0.106501
0.031207
0.106062
0.109953
0.081892
0.043979
0.057140
0.100002
0.105007
0.072051
0.092320
0.080434
0.064853
0.057136
0.127593
0.023653
0.110052
0.070841
0.069414
0.083486
0.120198
0.054986
0.034502
0.041194
0.098360
0.110913
0.121296
0.124263
0.120229
0.093133
0.047093
0.090798
0.122142
0.062819
0.133298
0.135460
0.058864
0.049712
0.075730
0.106349
0.077701
0.073515
0.070625
0.051068
0.060162
0.082273
0.038118
0.043643
0.121866
0.116300
0.052255
0.023619
0.045582
0.068262
0.103193
0.107547
0.105041
0.096003
0.043625
0.055199
0.047031
0.079618
0.102768
0.106967
0.104755
0.123659
0.123812
0.070853
0.124392
0.116355
0.092065
0.049529
0.061931
0.051027
0.064397
0.121710
0.092817
0.095608
0.117948
0.121912
0.112685
0.113252
0.106941
0.104213
0.063247
0.077975
0.061392
0.049202
0.084591
0.111050
0.046142
0.081438
0.094491
0.076811
0.071875
0.086356
0.088248
0.046852
0.095006
0.112923
0.048751
0.062383
0.135814
0.066406
0.066466
0.048415
0.078623
0.018504
0.073866
0.063537
0.116537
0.105290
0.058985
0.059961
0.100329
0.095709
0.046636
0.072205
0.112683
0.107731
0.070362
0.082097
0.040807
0.060160
0.054770
0.058164
0.077545
0.025064
0.077063
0.036943
0.091964
0.138644
0.100461
0.062064
0.110417
0.119301
0.070540
0.100710
0.083712
0.061238
0.028427
0.041634
0.048027
0.023606
0.098607
0.119559
0.064674
0.052526
0.113329
0.069545
0.058501
0.032413
0.028307
0.018856
0.060295
0.066610
0.069586
0.037893
0.060509
0.081686
0.118976
0.033969
0.084127
0.067192
0.075385
0.085041
0.054449
0.101884
0.080906
0.061373
0.075687
0.084886
0.051908
0.070046
0.055156
0.038526
0.106855
0.096477
0.088407
0.102308
0.057204
0.069797
0.083264
0.085589
0.054480
0.088996
0.036839
0.062057
0.074542
0.095212
0.095518
0.101832
0.093241
0.106948
0.072296
0.072273
0.083073
0.068807
0.068301
0.065551
0.069362
0.102009
0.113666
0.109582
0.039429
0.096517
0.100827
0.063706
0.071131
0.079885
0.080425
0.121684
0.122731
0.103369
0.051131
0.053782
0.054201
0.060223
0.089292
0.067402
0.052424
0.024059
0.086270
0.060421
0.085181
0.134179
0.128786
0.139194
0.144209
0.095741
0.043985
0.091104
0.107845
0.047037
0.037455
0.039873
0.054304
0.107919
0.127655
0.138047
0.139333
0.118924
0.118797
0.118709
0.120210
0.095610
0.052719
0.083612
0.052124
0.034199
0.077155
0.136036
0.154247
0.144784
0.082685
0.116121
0.035709
0.073047
0.073473
0.050141
0.085367
0.136316
0.133378
0.126868
0.115208
0.125863
0.041543
0.102249
0.123514
0.067321
0.038003
0.050745
0.066986
0.111961
0.098329
0.149088
0.108362
0.110615
0.075097
0.082481
0.121127
0.132267
0.137530
0.112523
0.054035
0.103275
0.118709
0.067487
0.063413
0.048722
0.085500
0.147424
0.122501
0.122619
0.051489
0.101397
0.108699
0.080084
0.046470
0.074177
0.112660
0.120154
0.125120
0.134438
0.105097
0.084723
0.084101
0.051993
0.125121
0.136847
0.110839
0.117865
0.095439
0.123718
0.085049
0.077261
0.026411
0.058081
0.062687
0.114583
0.132761
0.135983
0.088802
0.077249
0.117481
0.085399
0.132595
0.117406
0.115490
0.107012
0.038911
0.082003
0.113606
0.030648
0.048644
0.092586
0.089358
0.065614
0.096327
0.053999
0.067823
0.036661
0.091832
0.135975
0.061028
0.080314
0.130973
0.072383
0.069429
0.070351
0.057978
0.062432
0.067667
0.074490
0.084820
0.053999
0.067907
0.094264
0.098908
0.131634
0.125751
0.137794
0.082522
0.085870
0.050177
0.065504
0.088325
0.126973
0.123808
0.112282
0.065153
0.086868
0.111812
0.076668
0.115072
0.034499
0.047109
0.065624
0.093040
0.088120
0.073272
0.085967
0.082778
0.085744
0.073896
0.072576
0.064041
0.089981
0.061211
0.056342
0.061973
0.111680
0.089619
0.118547
0.106097
0.128764
0.125328
0.089587
0.111953
0.055252
0.077358
0.049607
0.054625
0.119014
0.079707
0.073248
0.134351
0.029817
0.039894
0.044441
0.060156
0.044232
0.042941
0.066333
0.089030
0.093976
0.102399
0.117497
0.089715
0.093707
0.029511
0.039564
0.072632
0.100255
0.093355
0.046638
0.024438
0.048292
0.045507
0.121118
0.053082
0.074937
0.134491
0.090076
0.078475
0.073803
0.079604
0.090366
0.085110
0.070762
0.069139
0.076063
0.076772
0.098770
0.037706
0.035942
0.068116
0.115920
0.028625
0.037279
0.067484
0.119446
0.053602
0.080826
0.132954
0.085215
0.071467
0.064156
0.086342
0.111583
0.102740
0.062445
0.051115
0.067716
0.115525
0.129998
0.069193
0.059689
0.080930
0.059949
0.112011
0.022410
0.021722
0.032163
0.085483
0.157333
0.159658
0.145871
0.133266
0.116302
0.069017
0.073312
0.073274
0.067528
0.105840
0.104271
0.045440
0.090868
0.128858
0.044313
0.045857
0.056192
0.111395
0.045971
0.071994
0.051413
0.089239
0.067860
0.071354
0.084012
0.078565
0.081118
0.048331
0.043553
0.084429
0.117922
0.051382
0.057498
0.023580
0.073537
0.057796
0.138004
0.114872
0.141289
0.127242
0.137889
0.035262
0.066498
0.117588
0.023976
0.038242
0.064723
0.108888
0.080864
0.041253
0.044404
0.105631
0.099251
0.055846
0.035169
0.024920
0.061344
0.097623
0.121988
0.115122
0.131113
0.082151
0.119303
0.142555
0.035141
0.070102
0.066038
0.095658
0.082323
0.045626
0.069909
0.061566
0.065170
0.063347
0.047404
0.069262
0.136974
0.111799
0.123767
0.112790
0.113247
0.113485
0.114273
0.109036
0.105688
0.053737
0.038116
0.019226
0.088936
0.074629
0.109856
0.036138
0.077634
0.068618
0.084660
0.076782
0.105875
0.072802
0.047171
0.092189
0.113762
0.042496
0.096282
0.133612
0.075146
0.080514
0.059609
0.094969
0.050994
0.081791
0.071893
0.124702
0.056839
0.070866
0.105063
0.099170
0.064142
0.048394
0.113498
0.080141
0.033783
0.087920
0.110461
0.095320
0.109835
0.129985
0.044118
0.108163
0.126434
0.115221
0.113424
0.115026
0.114075
0.124889
0.112258
0.057790
0.062562
0.118567
0.021658
0.087437
0.088128
0.074809
0.088961
0.127696
0.050990
0.055084
0.059463
0.089315
0.096990
0.045649
0.067983
0.061480
0.128154
0.039009
0.043339
0.124641
0.022032
0.032210
0.051882
0.047616
0.107267
0.033342
0.086021
0.116439
0.057305
0.079417
0.125815
0.052816
0.052899
0.114262
0.028805
0.029936
0.072103
0.119885
0.087462
0.043643
0.036133
0.068804
0.042598
0.070447
0.114148
0.073767
0.121707
0.076014
0.043018
0.109625
0.142019
0.121248
0.137849
0.135422
0.122212
0.027787
0.074731
0.108393
0.036446
0.022447
0.061406
0.040420
0.109019
0.124714
0.112909
0.046371
0.079087
0.133903
0.047041
0.028911
0.072318
0.064286
0.122625
0.099119
0.123930
0.080572
0.078439
0.073066
0.063477
0.100194
0.098173
0.086694
0.067977
0.077523
0.071378
0.020875
0.019166
0.103039
0.119576
0.040558
0.050908
0.106859
0.031075
0.019567
0.028653
0.033204
0.059270
0.069069
0.127759
0.048294
0.059728
0.082321
0.024971
0.082607
0.063375
0.084377
0.065807
0.142817
0.026503
0.028774
0.046963
0.058281
0.119241
0.109629
0.121277
0.121953
0.116689
0.082558
0.077308
0.081418
0.101517
0.096776
0.103698
0.071133
0.054145
0.094151
0.077595
0.060984
0.044505
0.082845
0.086127
0.111717
0.102152
0.064553
0.066037
0.037975
0.066191
0.107363
0.104947
0.041108
0.074384
0.069982
0.081091
0.093648
0.075364
0.109941
0.053974
0.142292
0.117081
0.117769
0.114905
0.126959
0.126009
0.067338
0.049310
0.120815
0.021768
0.101432
0.084343
0.068133
0.109838
0.082288
0.081246
0.074557
0.098697
0.047904
0.063769
0.065973
0.052061
0.083839
0.073017
0.109423
0.119246
0.070400
0.061444
0.097926
0.110822
0.084034
0.065120
0.024288
0.066928
0.106097
0.102950
0.040726
0.062977
0.042164
0.055751
0.096667
0.116005
0.111956
0.137089
0.126670
0.125081
0.114670
0.114685
0.120691
0.133114
0.037250
0.097485
0.155251
0.060094
0.089097
0.029286
0.047730
0.063664
0.074074
0.115554
0.097661
0.071560
0.088605
0.080744
0.053492
0.078412
0.065715
0.081530
0.049168
0.093088
0.085084
0.054976
0.093821
0.123867
0.030989
0.065091
0.111280
0.031645
0.110731
0.096939
0.052040
0.082968
0.122389
0.048302
0.039921
0.088701
0.121967
0.041789
0.094578
0.043894
0.078683
0.082438
0.036086
0.043926
0.093131
0.121649
0.108656
0.102378
0.120132
0.128811
0.142252
0.104155
0.053098
0.071766
0.114892
0.070466
0.089928
0.076846
0.052242
0.098489
0.065026
0.091891
0.054323
0.059918
0.084187
0.084314
0.051071
0.045276
0.084341
0.094673
0.079178
0.094316
0.057775
0.068373
0.117132
0.052338
0.033010
0.060296
0.118997
0.102844
0.034472
0.026286
0.064260
0.104471
0.041266
0.096065
0.132667
0.078118
0.057007
0.058844
0.095118
0.098135
0.112024
0.067020
0.107514
0.111153
0.112398
0.109177
0.127074
0.105988
0.067833
0.058701
0.113094
0.031140
0.055531
0.090793
0.111408
0.021903
0.097677
0.094479
0.083395
0.093580
0.066175
0.049873
0.086100
0.114623
0.040173
0.098201
0.124132
0.112828
0.095484
0.033292
0.021418
0.063158
0.081508
0.121200
0.054915
0.034556
0.075383
0.094579
0.087625
0.040698
0.066131
0.080996
0.070780
0.083011
0.133850
0.059528
0.070626
0.061024
0.060569
0.095071
0.068912
0.052495
0.062855
0.127938
0.090192
0.113924
0.048576
0.077100
0.121209
0.047911
0.029541
0.047097
0.049485
0.119505
0.131483
0.116644
0.061751
0.099822
0.121134
0.057512
0.093803
0.025966
0.054853
0.045453
0.075311
0.130289
0.048209
0.082873
0.046921
0.070185
0.082892
0.101379
0.093545
0.085600
0.049411
0.054339
0.076474
0.098734
0.067948
0.072489
0.041182
0.057567
0.041584
0.096263
0.072240
0.065351
0.133901
0.138485
0.123787
0.110680
0.112697
0.115442
0.050646
0.066539
0.105534
0.028966
0.054639
0.045080
0.103548
0.114055
0.062719
0.069931
0.104003
0.035333
0.046275
0.076304
0.095144
0.068054
0.053975
0.063572
0.121446
0.051869
0.025388
0.056540
0.054470
0.111706
0.071544
0.067111
0.115312
0.089395
0.089825
0.084394
0.087125
0.049398
0.080694
0.071901
0.055216
0.083705
0.079515
0.064037
0.084514
0.067895
0.053529
0.041504
0.073040
0.137713
0.048447
0.050741
0.021319
0.043888
0.062975
0.046446
0.059684
0.062221
0.082761
0.130985
0.034088
0.089979
0.116739
0.056960
0.106690
0.112712
0.097869
0.071159
0.129809
0.025196
0.067294
0.080129
0.103404
0.043662
0.133469
0.101123
0.068376
0.022530
0.060864
0.059656
0.061309
0.083061
0.041442
0.072149
0.081606
0.092087
0.116507
0.071905
0.087498
0.112165
0.041573
0.116296
0.099135
0.100275
0.103170
0.120286
0.014726
0.048843
0.070458
0.098849
0.056071
0.067130
0.099450
0.099303
0.062240
0.057228
0.046706
0.104123
0.114351
0.109307
0.073354
0.047344
0.096230
0.099990
0.039262
0.057903
0.030616
0.052976
0.085384
0.118646
0.047631
0.044845
0.043135
0.067893
0.082589
0.088642
0.090611
0.075814
0.106810
0.068704
0.033724
0.097480
0.092913
0.134363
0.070461
0.063366
0.018290
0.051467
0.066894
0.122585
0.036594
0.073042
0.043843
0.022613
0.031999
0.064116
0.067776
0.105810
0.036755
0.060661
0.130855
0.117540
0.038639
0.058756
0.068298
0.095043
0.083881
0.055262
0.051230
0.056217
0.106458
0.075026
0.039814
0.078937
0.090296
0.046185
0.091980
0.129110
0.109192
0.116523
0.060160
0.062139
0.052644
0.096735
0.067450
0.067503
0.112620
0.097105
0.091448
0.047145
0.069418
0.067277
0.090755
0.095173
0.115619
0.113467
0.069043
0.088831
0.054922
0.121863
0.036417
0.099285
0.103089
0.052826
0.021102
0.034939
0.117457
0.119338
0.043733
0.019949
0.096733
0.054774
0.118978
0.129070
0.128111
0.119183
0.109965
0.108599
0.074773
0.095719
0.082969
0.066854
0.120879
0.081042
0.077842
0.069741
0.094278
0.080704
0.135815
0.111585
0.068149
0.043755
0.109615
0.090809
0.049413
0.069956
0.077721
0.062064
0.133604
0.035623
0.098986
0.100744
0.118978
0.123859
0.125212
0.125071
0.115796
0.121361
0.093939
0.091043
0.023507
0.088395
0.093037
0.094449
0.037802
0.056142
0.064963
0.072273
0.093003
0.094951
0.047638
0.058471
0.113529
0.134267
0.089370
0.089389
0.079752
0.081397
0.052090
0.051853
0.061755
0.113182
0.060320
0.103347
0.087282
0.113584
0.127118
0.134641
0.124695
0.115761
0.088447
0.072244
0.067126
0.084899
0.067377
0.085148
0.052784
0.103741
0.094729
0.083389
0.064972
0.029912
0.073246
0.075155
0.069738
0.089073
0.113817
0.032769
0.043607
0.074287
0.082562
0.125167
0.071163
0.086980
0.082088
0.065214
0.066079
0.056314
0.047669
0.050101
0.104214
0.120998
0.048128
0.042270
0.030990
0.046262
0.065927
0.081903
0.096182
0.071639
0.108914
0.117466
0.080139
0.092319
0.034582
0.063833
0.051501
0.102474
0.074017
0.058525
0.102688
0.114114
0.112423
0.095629
0.075368
0.037769
0.048919
0.053520
0.092285
0.079750
0.090990
0.105809
0.054171
0.086406
0.099361
0.042098
0.060905
0.110744
0.132613
0.102687
0.046450
0.087105
0.097283
0.044925
0.066313
0.061131
0.111277
0.124868
0.027994
0.042487
0.040843
0.016624
0.100566
0.069639
0.089009
0.062733
0.096567
0.091256
0.042910
0.072994
0.101120
0.030193
0.077721
0.116134
0.084037
0.108510
0.071676
0.105043
0.049675
0.054464
0.101788
0.026383
0.054549
0.051435
0.066913
0.113306
0.120674
0.083290
0.031670
0.052469
0.094215
0.108973
0.055490
0.072265
0.097033
0.086404
0.056355
0.052957
0.056059
0.075660
0.074570
0.135249
0.067763
0.046226
0.091490
0.129334
0.111608
0.088224
0.123737
0.104529
0.107644
0.056477
0.088518
0.117976
0.048288
0.029063
0.115725
0.046672
0.053935
0.122851
0.071036
0.094501
0.102023
0.081389
0.033958
0.045682
0.050778
0.088882
0.084449
0.086281
0.038457
0.103848
0.063715
0.038152
0.103302
0.121424
0.094751
0.078465
0.124101
0.114584
0.126113
0.103318
0.116456
0.081009
0.110361
0.052727
0.080269
0.116459
0.066104
0.038531
0.083298
0.051666
0.108292
0.146676
0.158234
0.112343
0.032728
0.053284
0.069868
0.073789
0.097055
0.111395
0.133834
0.144370
0.033234
0.057585
0.092753
0.087455
0.058862
0.037944
0.033033
0.060934
0.078747
0.107428
0.043564
0.041552
0.109186
0.024950
0.041339
0.061338
0.046156
0.126523
0.125882
0.125117
0.111162
0.083629
0.072228
0.075177
0.093256
0.109388
0.112953
0.154353
0.033147
0.078187
0.150495
0.037836
0.078403
0.111379
0.089673
0.046218
0.138516
0.124778
0.076821
0.071919
0.077529
0.073724
0.053019
0.069434
0.090697
0.072046
0.087993
0.072944
0.064183
0.092673
0.071049
0.027174
0.035731
0.032085
0.093097
0.113685
0.106527
0.109915
0.064018
0.051848
0.052592
0.062977
0.089873
0.062152
0.088746
0.150822
0.135581
0.103685
0.050891
0.065629
0.103244
0.099067
0.058249
0.056118
0.050011
0.081318
0.062256
0.058965
0.066626
0.072429
0.080466
0.043332
0.045932
0.073168
0.113767
0.097653
0.086019
0.113184
0.034275
0.114688
0.119721
0.036960
0.075616
0.092701
0.099557
0.084125
0.035202
0.088796
0.133032
0.117859
0.037627
0.050269
0.090767
0.024189
0.134147
0.128560
0.036922
0.060185
0.064068
0.085083
0.059952
0.092580
0.130280
0.128676
0.027603
0.055281
0.095394
0.135116
0.062973
0.024347
0.080879
0.083718
0.037241
0.065210
0.031759
0.089465
0.123387
0.033646
0.066429
0.105644
0.084045
0.073071
0.049439
0.026979
0.115599
0.113609
0.028475
0.071809
0.093609
0.021159
0.080375
0.045956
0.102635
0.121842
0.046304
0.086916
0.103660
0.041125
0.083629
0.115721
0.057600
0.113420
0.071929
0.076603
0.145522
0.027222
0.027919
0.066329
0.062341
0.125086
0.035304
0.071039
0.087956
0.125879
0.067722
0.059399
0.027611
0.043875
0.109636
0.143016
0.030873
0.062684
0.026750
0.036878
0.093656
0.127002
0.133741
0.133679
0.072148
0.056214
0.135277
0.114003
0.056697
0.068906
0.024480
0.040942
0.112436
0.116076
0.070048
0.059488
0.105894
0.111483
0.127142
0.125949
0.070704
0.067070
0.100851
0.112144
0.058679
0.096361
0.130491
0.088773
0.083751
0.070048
0.053043
0.112496
0.055324
0.048765
0.110963
0.022726
0.111747
0.097362
0.120278
0.129671
0.050044
0.031174
0.077718
0.093911
0.040015
0.099334
0.126961
0.110459
0.138301
0.118858
0.080109
0.041632
0.069311
0.073012
0.094416
0.097176
0.025586
0.036587
0.097687
0.126452
0.037302
0.023319
0.025921
0.041415
0.055185
0.115855
0.127267
0.068051
0.065813
0.062799
0.103573
0.108671
0.061509
0.087587
0.111035
0.044047
0.055345
0.067846
0.105608
0.108731
0.101153
0.100228
0.111556
0.126938
0.097202
0.070794
0.071934
0.071072
0.064968
0.103840
0.132761
0.063548
0.067342
0.073032
0.101413
0.107016
0.103388
0.074143
0.088021
0.082143
0.074582
0.079694
0.116449
0.113689
0.083893
0.081703
0.108634
0.090245
0.120204
0.125492
0.027984
0.052814
0.108384
0.119370
0.093114
0.085856
0.078735
0.055659
0.041355
0.064453
0.066792
0.088393
0.079422
0.110038
0.063696
0.079803
0.082331
0.059126
0.081523
0.076977
0.072576
0.121761
0.101581
0.033175
0.039535
0.066621
0.095896
0.080454
0.056341
0.049883
0.077092
0.119310
0.043865
0.078041
0.079450
0.080542
0.109036
0.113144
0.044037
0.050624
0.116445
0.037348
0.021726
0.046716
0.093935
0.129589
0.104002
0.069920
0.067634
0.054886
0.027551
0.060816
0.098093
0.146754
0.095467
0.098770
0.109982
0.109974
0.042627
0.082240
0.107016
0.045049
0.056275
0.076245
0.117612
0.139370
0.127706
0.100139
0.066149
0.053348
0.071497
0.066167
0.099194
0.114196
0.125887
0.125799
0.125640
0.117488
0.061936
0.031163
0.119894
0.022525
0.062614
0.130626
0.073651
0.074132
0.117448
0.036004
0.034940
0.073631
0.139581
0.070307
0.095549
0.085649
0.123011
0.111241
0.038798
0.102699
0.113926
0.052666
0.062172
0.078786
0.149583
0.125569
0.040189
0.090933
0.133221
0.059637
0.058354
0.137265
0.124176
0.168803
0.153810
0.120594
0.115136
0.115759
0.125358
0.125623
0.137554
0.128470
0.096035
0.081995
0.044575
0.041482
0.016441
0.032989
0.088992
0.113038
0.122601
0.090272
0.055895
0.066400
0.119385
0.052824
0.035258
0.034352
0.127569
0.126506
0.096134
0.116902
0.111159
0.038741
0.056960
0.041397
0.070164
0.102179
0.116465
0.135264
0.061695
0.076953
0.121675
0.043754
0.091933
0.125288
0.051994
0.035111
0.045421
0.109937
0.102405
0.057263
0.068979
0.050308
0.101591
0.026565
0.043800
0.070428
0.071133
0.094176
0.053983
0.054326
0.046240
0.088776
0.053922
0.074112
0.113969
0.034360
0.054535
0.042970
0.088615
0.128832
0.047249
0.029577
0.038987
0.061485
0.094478
0.119105
0.039174
0.051762
0.088974
0.099627
0.060220
0.048062
0.080053
0.109571
0.116665
0.109893
0.043400
0.078962
0.109392
0.035739
0.079399
0.071676
0.082616
0.060177
0.148329
0.117997
0.047071
0.071168
0.063062
0.083193
0.113206
0.135703
0.031813
0.062492
0.092243
0.112750
0.039245
0.054837
0.068662
0.111030
0.058762
0.102783
0.054677
0.077070
0.110228
0.036958
0.054667
0.049717
0.102226
0.122896
0.045599
0.046299
0.054005
0.047120
0.075240
0.106037
0.113043
0.108053
0.042994
0.075408
0.106279
0.035065
0.055478
0.095694
0.133459
0.142160
0.124315
0.110026
0.067943
0.044392
0.061301
0.042533
0.082784
0.118079
0.067679
0.050753
0.106828
0.071064
0.076620
0.063938
0.079154
0.110661
0.069715
0.124541
0.079770
0.046212
0.104575
0.123520
0.041106
0.052852
0.115525
0.024484
0.088794
0.084304
0.123989
0.117612
0.054047
0.113501
0.119579
0.049561
0.063412
0.089277
0.111976
0.107987
0.023720
0.044068
0.085239
0.124410
0.025284
0.043492
0.092717
0.128641
0.043313
0.026770
0.038335
0.042829
0.121945
0.067390
0.059098
0.088154
0.050172
0.117323
0.059867
0.078025
0.086514
0.119016
0.023595
0.060785
0.108422
0.122886
0.105936
0.071343
0.078381
0.061111
0.018002
0.038563
0.137259
0.118670
0.119904
0.124546
0.057748
0.057319
0.047028
0.071373
0.039392
0.097941
0.107819
0.063660
0.097683
0.128589
0.059016
0.070300
0.040903
0.092752
0.104424
0.108303
0.055238
0.094288
0.053150
0.026643
0.066156
0.094608
0.076575
0.070874
0.090247
0.056723
0.078312
0.064741
0.054315
0.033690
0.071293
0.126253
0.064229
0.086567
0.119653
0.029641
0.044857
0.074234
0.111656
0.038174
0.052475
0.045574
0.050757
0.115482
0.042064
0.041748
0.063155
0.109269
0.109850
0.134316
0.141440
0.115842
0.048983
0.065090
0.095902
0.029700
0.062877
0.040073
0.078522
0.020126
0.037606
0.078130
0.076515
0.126222
0.105314
0.141978
0.132730
0.116893
0.070715
0.088974
0.091555
0.060655
0.080168
0.111136
0.129651
0.110588
0.069349
0.055769
0.097121
0.072075
0.081940
0.038716
0.090355
0.112966
0.045301
0.077599
0.103369
0.048036
0.038374
0.087738
0.088353
0.109673
0.050142
0.079353
0.054593
0.055863
0.066745
0.048163
0.029811
0.058372
0.072448
0.125767
0.043402
0.085046
0.066567
0.096007
0.097165
0.056799
0.068674
0.092908
0.092685
0.087642
0.045229
0.065763
0.078479
0.043738
0.029836
0.040279
0.074834
0.127563
0.066535
0.058964
0.086877
0.090646
0.112990
0.109305
0.115629
0.141938
0.154346
0.129628
0.130692
0.127877
0.069894
0.090865
0.113353
0.055102
0.027466
0.082052
0.095153
0.017615
0.038173
0.052464
0.100019
0.109764
0.128039
0.133039
0.130164
0.112528
0.116670
0.118952
0.081888
0.085746
0.028622
0.040991
0.081907
0.118572
0.042750
0.074983
0.133778
0.019463
0.025279
0.084589
0.136213
0.030484
0.056847
0.069837
0.074692
0.113508
0.046541
0.081582
0.121163
0.020448
0.082584
0.064253
0.093963
0.114291
0.122452
0.116123
0.117551
0.124613
0.122413
0.120699
0.125537
0.103944
0.055232
0.098095
0.123413
0.044908
0.100900
0.118718
0.101210
0.112509
0.097495
0.076562
0.056574
0.068846
0.097931
0.053575
0.040402
0.063549
0.087789
0.131007
0.024047
0.065840
0.104023
0.090862
0.057619
0.022087
0.051842
0.069006
0.040839
0.025750
0.036695
0.056378
0.080598
0.071656
0.057101
0.052917
0.127500
0.058358
0.063671
0.040209
0.099586
0.118874
0.126086
0.119754
0.053394
0.100371
0.114364
0.082490
0.043887
0.023595
0.097529
0.070730
0.133094
0.113733
0.056073
0.064350
0.118044
0.041839
0.079866
0.121415
0.045166
0.066551
0.123199
0.052186
0.092271
0.103345
0.038246
0.087242
0.108695
0.119886
0.024048
0.080272
0.050233
0.059422
0.080748
0.129351
0.027828
0.037878
0.061502
0.105691
0.117348
0.123840
0.128635
0.108504
0.064496
0.099937
0.116069
0.062008
0.034274
0.068121
0.080643
0.119214
0.112830
0.141975
0.124691
0.145068
0.040492
0.055334
0.144984
0.025820
0.064116
0.046157
0.109636
0.128300
0.046835
0.064731
0.052513
0.051727
0.056730
0.102830
0.117636
0.105284
0.060141
0.066117
0.124152
0.039206
0.029680
0.059775
0.086490
0.101286
0.045721
0.033613
0.064310
0.048719
0.120729
0.113826
0.116307
0.115294
0.127390
0.135779
0.052985
0.053861
0.095010
0.096876
0.075604
0.091910
0.042719
0.058314
0.070431
0.047393
0.056263
0.126985
0.056932
0.094828
0.129763
0.039589
0.085727
0.050328
0.081329
0.073015
0.060886
0.047280
0.055241
0.130647
0.063132
0.048547
0.057970
0.102852
0.036573
0.029712
0.081049
0.125901
0.157168
0.131397
0.127390
0.124431
0.051545
0.053275
0.131467
0.047552
0.057121
0.080404
0.057516
0.081776
0.068982
0.070658
0.091456
0.062119
0.046457
0.052996
0.087652
0.131596
0.052837
0.061504
0.122261
0.066924
0.062729
0.059353
0.054118
0.098038
0.121423
0.034043
0.052501
0.085935
0.118054
0.032520
0.106028
0.094645
0.038267
0.051770
0.081617
0.122547
0.117764
0.144958
0.125969
0.128072
0.115590
0.126093
0.127356
0.132760
0.043228
0.128393
0.109657
0.095988
0.041526
0.106299
0.118254
0.033572
0.062687
0.052284
0.088180
0.104236
0.117644
0.145576
0.137031
0.124314
0.125138
0.123617
0.066442
0.060676
0.117092
0.055890
0.055860
0.056793
0.042209
0.111199
0.114773
0.114639
0.100311
0.069014
0.128752
0.117625
0.075108
0.053832
0.126047
0.110371
0.114149
0.114023
0.115251
0.112819
0.122447
0.109926
0.047417
0.102037
0.131003
0.054653
0.096661
0.091585
0.078634
0.090447
0.046238
0.083533
0.062698
0.058034
0.064192
0.062289
0.137448
0.047086
0.069468
0.069538
0.117408
0.118013
0.125418
0.125427
0.135471
0.104147
0.097904
0.082947
0.123240
0.028255
0.119920
0.118029
0.022562
0.042036
0.110190
0.144032
0.061425
0.069262
0.117687
0.117548
0.114895
0.114333
0.113688
0.148483
0.108025
0.072177
0.126326
0.127150
0.120643
0.127717
0.081581
0.065234
0.130480
0.118560
0.140054
0.117611
0.066118
0.108179
0.125165
0.053047
0.128356
0.127715
0.102427
0.101090
0.062889
0.086828
0.107654
0.108963
0.095642
0.052576
0.093395
0.116680
0.112912
0.129018
0.120695
0.141366
0.038882
0.087878
0.132292
0.034982
0.141583
0.127881
0.117540
0.122063
0.097097
0.045248
0.103353
0.100501
0.042895
0.081015
0.078298
0.102600
0.084440
0.094075
0.097808
0.089808
0.092116
0.072842
0.083648
0.091521
0.079881
0.063475
0.075249
0.118055
0.124373
0.124159
0.034182
0.100047
0.133219
0.037247
0.045436
0.098176
0.097424
0.069146
0.068637
0.022680
0.107589
0.056801
0.068979
0.060559
0.114029
0.115713
0.078459
0.088778
0.049719
0.091930
0.066087
0.080582
0.073116
0.080027
0.111858
0.109684
0.126647
0.100741
0.055738
0.072378
0.093392
0.077776
0.112288
0.082592
0.041466
0.061149
0.089721
0.115049
0.054548
0.061439
0.131661
0.055420
0.109698
0.111550
0.065293
0.115191
0.030739
0.051975
0.089013
0.107894
0.054730
0.033690
0.086521
0.060285
0.110414
0.111663
0.078219
0.082483
0.016647
0.035782
0.109954
0.126488
0.046747
0.052880
0.123833
0.061390
0.074411
0.087776
0.054400
0.089061
0.084681
0.085686
0.138857
0.116705
0.043286
0.047174
0.134967
0.042178
0.041625
0.158021
0.038176
0.096993
0.149519
0.051959
0.033634
0.059817
0.101393
0.117964
0.038080
0.066816
0.070851
0.134293
0.036751
0.035583
0.081915
0.084944
0.126251
0.039028
0.050496
0.085401
0.121764
0.031148
0.036597
0.037099
0.068971
0.131673
0.061304
0.048646
0.085062
0.109098
0.034391
0.072727
0.133206
0.065107
0.073215
0.064508
0.115623
0.118852
0.041215
0.100514
0.122172
0.027154
0.067329
0.064460
0.083901
0.125105
0.041264
0.062568
0.070538
0.127822
0.068138
0.091106
0.092516
0.067139
0.083235
0.034412
0.034467
0.067327
0.098388
0.100989
0.093830
0.099510
0.068973
0.097395
0.035934
0.078759
0.075376
0.057798
0.095980
0.128834
0.114504
0.123383
0.112715
0.113121
0.133955
0.138999
0.101292
0.077868
0.033784
0.090858
0.075877
0.076068
0.106847
0.128585
0.115130
0.126709
0.119911
0.102289
0.057851
0.060440
0.112073
0.031282
0.087247
0.043923
0.090186
0.077862
0.069239
0.057633
0.113334
0.097869
0.086503
0.102626
0.099999
0.077058
0.068898
0.102234
0.049969
0.091987
0.103010
0.064961
0.044423
0.047762
0.095491
0.094473
0.061567
0.083676
0.116928
0.089937
0.097804
0.097682
0.075151
0.060485
0.051389
0.105203
0.115107
0.128550
0.126192
0.127204
0.051883
0.093215
0.129129
0.107349
0.091270
0.116815
0.115528
0.057547
0.103477
0.047718
0.077998
0.065697
0.126524
0.054680
0.037524
0.060526
0.088507
0.094621
0.106400
0.117683
0.079327
0.036939
0.032705
0.057602
0.093660
0.095792
0.087814
0.086536
0.080270
0.076162
0.072325
0.063728
0.063425
0.067327
0.065949
0.065108
0.083579
0.102503
0.052719
0.039337
0.029592
0.045934
0.077549
0.099815
0.079781
0.079283
0.065071
0.078097
0.026273
0.040401
0.073742
0.094758
0.082339
0.080053
0.090924
0.074193
0.035813
0.081666
0.129261
0.041709
0.071459
0.057366
0.093669
0.085822
0.059198
0.043926
0.138624
0.131975
0.110102
0.090591
0.080677
0.122209
0.095580
0.056028
0.080536
0.072388
0.083902
0.108625
0.129580
0.114391
0.113291
0.114451
0.116742
0.106035
0.062823
0.070152
0.085444
0.090500
0.105198
0.099935
0.078556
0.047682
0.063380
0.109985
0.100242
0.117064
0.073080
0.069287
0.098452
0.105150
0.107788
0.084756
0.044573
0.065223
0.075584
0.093057
0.047898
0.076798
0.041435
0.104723
0.118832
0.020653
0.136767
0.121022
0.082849
0.054600
0.062769
0.111352
0.105104
0.104657
0.091621
0.050302
0.038920
0.080934
0.123331
0.052744
0.092081
0.104483
0.046924
0.047066
0.042362
0.133895
0.028378
0.079906
0.050602
0.057750
0.075035
0.097783
0.077518
0.076784
0.018425
0.043574
0.107159
0.124787
0.049077
0.082122
0.066937
0.098630
0.045864
0.071619
0.103751
0.024833
0.047733
0.048081
0.115979
0.119216
0.042938
0.046714
0.022301
0.042720
0.072233
0.086193
0.047942
0.032822
0.021847
0.090804
0.045501
0.075712
0.094995
0.038511
0.038324
0.075709
0.106643
0.042212
0.056885
0.044157
0.103974
0.124501
0.082339
0.109664
0.097016
0.094389
0.059610
0.050922
0.046494
0.067164
0.096546
0.079854
0.035065
0.032392
0.028081
0.109170
0.052537
0.092502
0.060689
0.116540
0.035343
0.081122
0.121319
0.074051
0.055440
0.124758
0.057696
0.055813
0.115233
0.034669
0.030592
0.056459
0.075682
0.116274
0.070747
0.086811
0.112355
0.127148
0.129580
0.120613
0.124186
0.113425
0.033157
0.061042
0.127557
0.021076
0.060622
0.057270
0.061784
0.110548
0.082960
0.028860
0.100766
0.101648
0.042115
0.068547
0.120022
0.053387
0.054214
0.126621
0.041606
0.076769
0.138675
0.067570
0.060148
0.027245
0.021228
0.037911
0.077888
0.128125
0.072032
0.119586
0.136409
0.124756
0.022378
0.050503
0.079724
0.128188
0.022208
0.045477
0.073432
0.103137
0.090070
0.063153
0.095457
0.098687
0.122673
0.127581
0.098505
0.064938
0.143520
0.021129
0.088146
0.072854
0.135199
0.130980
0.120900
0.144721
0.041082
0.050669
0.097395
0.049334
0.055659
0.052429
0.117880
0.124571
0.055006
0.054890
0.062329
0.072160
0.088152
0.088640
0.042780
0.103694
0.092880
0.096825
0.064594
0.114238
0.056461
0.066121
0.080599
0.119054
0.116563
0.071557
0.136402
0.116040
0.112989
0.104411
0.026989
0.077302
0.058943
0.132552
0.056710
0.050513
0.129209
0.057804
0.086306
0.089213
0.098043
0.066931
0.094798
0.117678
0.054078
0.070935
0.126382
0.023426
0.044805
0.053837
0.115691
0.093043
0.077712
0.068423
0.058216
0.065393
0.096757
0.046601
0.111304
0.135647
0.043526
0.051117
0.117765
0.028761
0.094962
0.060003
0.062642
0.060766
0.140922
0.121110
0.048018
0.078983
0.106730
0.130474
0.079394
0.088576
0.131981
0.067571
0.104343
0.034687
0.030462
0.094230
0.061154
0.050132
0.117424
0.111984
0.053511
0.100552
0.119286
0.050175
0.109520
0.031314
0.096482
0.109528
0.143613
0.107227
0.117572
0.104303
0.092957
0.070928
0.091559
0.059170
0.098003
0.085694
0.031040
0.059754
0.062203
0.047391
0.045265
0.060186
0.054010
0.056198
0.137553
0.108623
0.055955
0.115086
0.132232
0.101369
0.147284
0.136744
0.120527
0.080282
0.083623
0.097299
0.110263
0.092974
0.034213
0.055403
0.045960
0.060680
0.060425
0.047118
0.083032
0.123499
0.045551
0.055341
0.098200
0.113062
0.080230
0.089689
0.092118
0.084211
0.073961
0.101075
0.033667
0.043270
0.090483
0.142256
0.077533
0.080073
0.093034
0.090650
0.083379
0.049795
0.081639
0.087862
0.078647
0.076661
0.088544
0.073851
0.044392
0.073550
0.119972
0.100966
0.046193
0.057078
0.026608
0.024633
0.083792
0.078070
0.076627
0.093205
0.055992
0.050841
0.066990
0.078488
0.063920
0.056317
0.058663
0.037138
0.086292
0.086148
0.036820
0.077048
0.076221
0.018867
0.080715
0.091366
0.113595
0.120354
0.133953
0.068475
0.076077
0.078932
0.075219
0.078857
0.101770
0.086128
0.046298
0.074209
0.076108
0.039638
0.024769
0.033868
0.082904
0.129175
0.110060
0.071783
0.104981
0.136116
0.082541
0.084874
0.038758
0.051807
0.070798
0.058709
0.034222
0.042682
0.045521
0.122294
0.057799
0.109576
0.126915
0.057265
0.067204
0.065454
0.115921
0.111339
0.046993
0.072254
0.038436
0.030681
0.040599
0.052983
0.051866
0.024306
0.078213
0.074312
0.080823
0.129071
0.127703
0.065104
0.083065
0.072201
0.106475
0.099113
0.076554
0.117226
0.047744
0.055416
0.081991
0.085322
0.083458
0.091514
0.034854
0.057183
0.065530
0.068068
0.088957
0.110775
0.097027
0.055308
0.095379
0.111516
0.032264
0.100115
0.124637
0.042855
0.080766
0.103907
0.109853
0.106759
0.105939
0.121631
0.087751
0.086139
0.120238
0.075733
0.129274
0.095313
0.043327
0.083600
0.092498
0.039104
0.069854
0.093020
0.079879
0.097530
0.046777
0.110620
0.072891
0.039735
0.064140
0.088895
0.115918
0.127512
0.068547
0.098279
0.067524
0.104186
0.076832
0.078007
0.046493
0.118629
0.112211
0.069527
0.057616
0.045504
0.087967
0.146249
0.034881
0.030172
0.034567
0.037946
0.055229
0.112877
0.083686
0.112971
0.115805
0.118618
0.093976
0.091962
0.097180
0.075758
0.107320
0.090658
0.042150
0.055612
0.113335
0.032215
0.027691
0.099171
0.134885
0.016259
0.030493
0.078334
0.064386
0.053419
0.068855
0.050263
0.052624
0.061113
0.069440
0.118812
0.111730
0.087446
0.044798
0.040293
0.108934
0.104234
0.048608
0.053756
0.124629
0.033543
0.127262
0.129085
0.082972
0.046741
0.085427
0.077885
0.035808
0.032958
0.082521
0.102100
0.068377
0.091955
0.078212
0.045980
0.071617
0.084850
0.025470
0.039395
0.111111
0.130971
0.127897
0.127894
0.057696
0.067949
0.130963
0.076027
0.057646
0.098118
0.083566
0.097867
0.054862
0.128593
0.031440
0.078727
0.110179
0.066054
0.039346
0.035470
0.098408
0.084422
0.109285
0.115395
0.106326
0.098483
0.036797
0.069473
0.097344
0.042968
0.126199
0.125734
0.034004
0.056522
0.083772
0.124434
0.027654
0.057201
0.057640
0.111341
0.072446
0.052184
0.114525
0.079936
0.098294
0.090300
0.067223
0.110056
0.087218
0.103511
0.056100
0.094683
0.089108
0.035471
0.095624
0.117482
0.033113
0.070987
0.096038
0.046502
0.140783
0.127077
0.036297
0.034805
0.083231
0.118560
0.079755
0.049691
0.070953
0.054689
0.033513
0.076898
0.071880
0.102198
0.064985
0.032895
0.076387
0.061539
0.103697
0.130165
0.131117
0.118194
0.104020
0.096668
0.085079
0.102117
0.017413
0.038713
0.100338
0.127489
0.030816
0.059337
0.069203
0.145562
0.027514
0.075181
0.113578
0.097275
0.037768
0.038853
0.082506
0.097734
0.052076
0.050305
0.123430
0.025276
0.048290
0.046503
0.088417
0.100195
0.111577
0.115257
0.104975
0.111647
0.083429
0.058508
0.055450
0.038097
0.093043
0.119720
0.037213
0.085771
0.131646
0.020253
0.051053
0.063473
0.081297
0.036287
0.096909
0.090447
0.048151
0.051362
0.051668
0.040368
0.077184
0.132100
0.040198
0.097266
0.133476
0.068328
0.043924
0.064810
0.079160
0.089258
0.075258
0.040673
0.032236
0.031972
0.142403
0.142828
0.029727
0.030376
0.042465
0.034434
0.095316
0.131560
0.052137
0.053766
0.071951
0.111918
0.075402
0.059827
0.104026
0.088956
0.062713
0.049736
0.036851
0.044942
0.058944
0.113437
0.106776
0.107328
0.042291
0.039346
0.074627
0.115619
0.126015
0.143911
0.132114
0.126879
0.106642
0.095494
0.091073
0.082624
0.085624
0.125381
0.051424
0.080644
0.120711
0.055790
0.110864
0.131527
0.107534
0.075864
0.076230
0.066086
0.056800
0.066866
0.042661
0.034728
0.043049
0.077123
0.071071
0.074121
0.086664
0.059195
0.083658
0.092431
0.118638
0.039226
0.065257
0.069066
0.134343
0.034309
0.033610
0.072697
0.061473
0.115346
0.049122
0.107882
0.122608
0.044990
0.065653
0.077047
0.130689
0.040747
0.114632
0.103684
0.062027
0.061571
0.050728
0.043923
0.090498
0.108912
0.112071
0.108618
0.071653
0.081043
0.088095
0.080581
0.086375
0.106634
0.035825
0.071868
0.099122
0.117819
0.033316
0.043799
0.077093
0.080235
0.082465
0.087640
0.062452
0.082757
0.123006
0.050323
0.058773
0.045614
0.045370
0.104026
0.077272
0.105020
0.065821
0.087009
0.062288
0.057761
0.099754
0.107221
0.113546
0.133566
0.044074
0.098938
0.143111
0.091602
0.059177
0.054244
0.057002
0.071019
0.063775
0.112256
0.102864
0.076871
0.076191
0.051164
0.077634
0.080320
0.015021
0.035225
0.085265
0.079582
0.092421
0.080614
0.091693
0.059795
0.130744
0.120309
0.094167
0.080175
0.044636
0.037629
0.042675
0.068032
0.075240
0.108194
0.031568
0.051734
0.082490
0.093999
0.101245
0.048038
0.098115
0.143110
0.134350
0.110249
0.109267
0.140371
0.046926
0.050851
0.127948
0.036598
0.082263
0.089958
0.087406
0.086984
0.025305
0.078169
0.128781
0.042309
0.074094
0.106511
0.146742
0.039083
0.080662
0.097230
0.114361
0.103644
0.138221
0.105501
0.053500
0.082975
0.152126
0.132792
0.048307
0.078463
0.139508
0.024953
0.024725
0.037656
0.085705
0.130384
0.090175
0.084966
0.090701
0.098337
0.088459
0.116485
0.096357
0.142289
0.131323
0.122479
0.112120
0.133566
0.016549
0.054403
0.034962
0.111427
0.046664
0.114017
0.136613
0.056508
0.026983
0.040882
0.045920
0.129085
0.048703
0.098259
0.133022
0.063675
0.027172
0.063063
0.118680
0.099135
0.055359
0.079173
0.043817
0.090870
0.106870
0.024279
0.063113
0.044605
0.060047
0.071779
0.101337
0.120104
0.085838
0.036596
0.054271
0.106645
0.119767
0.078643
0.073405
0.064134
0.080562
0.082020
0.117226
0.027993
0.020255
0.050916
0.102607
0.126285
0.047033
0.035417
0.073229
0.119926
0.122143
0.095562
0.036948
0.090117
0.123735
0.019176
0.060793
0.070960
0.094792
0.104912
0.055235
0.067168
0.033071
0.057530
0.049945
0.083386
0.073308
0.084230
0.081118
0.084041
0.075601
0.065030
0.085959
0.095080
0.106985
0.093615
0.094773
0.092041
0.132728
0.112940
0.072008
0.066909
0.108752
0.125883
0.052456
0.080061
0.125668
0.024393
0.053141
0.103100
0.113848
0.054147
0.123400
0.093508
0.038857
0.043325
0.083237
0.070354
0.126316
0.112069
0.038086
0.081927
0.107993
0.062391
0.091930
0.050800
0.075378
0.078617
0.057484
0.076280
0.127644
0.121855
0.091464
0.079469
0.096053
0.109620
0.069350
0.068539
0.045809
0.040780
0.090679
0.120458
0.116328
0.102237
0.038847
0.027043
0.106535
0.020889
0.043011
0.135358
0.140469
0.141393
0.067574
0.067940
0.070240
0.047901
0.103736
0.104721
0.048205
0.056955
0.104357
0.020626
0.013309
0.024110
0.080846
0.120487
0.042905
0.048296
0.129046
0.021527
0.127505
0.091496
0.073725
0.071885
0.084701
0.067149
0.121835
0.073955
0.090793
0.091758
0.107968
0.102156
0.117293
0.124531
0.041147
0.094501
0.135995
0.027021
0.024698
0.019120
0.089315
0.086998
0.069350
0.099892
0.078030
0.050504
0.067773
0.065648
0.119955
0.026292
0.121938
0.102129
0.034081
0.054713
0.029737
0.052719
0.077792
0.113292
0.070914
0.070704
0.092453
0.092965
0.083725
0.078259
0.124140
0.074683
0.119227
0.083017
0.036593
0.104645
0.123762
0.023782
0.101276
0.073731
0.082421
0.065439
0.066298
0.108827
0.100123
0.124802
0.125234
0.128587
0.066421
0.066570
0.100671
0.073792
0.061968
0.039248
0.060060
0.080579
0.093279
0.066121
0.058345
0.032793
0.039472
0.048007
0.093829
0.131942
0.115530
0.120393
0.053203
0.052630
0.088415
0.119179
0.097307
0.106539
0.060220
0.080348
0.074453
0.059734
0.085709
0.093884
0.114212
0.114918
0.120674
0.109354
0.032859
0.067940
0.078301
0.070395
0.074559
0.078702
0.076840
0.060105
0.125761
0.126924
0.101090
0.114061
0.019837
0.044701
0.087041
0.116580
0.042548
0.045146
0.040052
0.057244
0.052354
0.054992
0.057840
0.063075
0.063643
0.059223
0.082009
0.109646
0.054420
0.037847
0.114376
0.133823
0.040925
0.063368
0.080812
0.086025
0.101018
0.150161
0.130613
0.113926
0.107261
0.123119
0.064771
0.052488
0.042367
0.034722
0.054836
0.097942
0.038123
0.034487
0.055801
0.101689
0.105015
0.111253
0.084526
0.067093
0.112007
0.104837
0.112996
0.115355
0.118045
0.112886
0.070391
0.060495
0.037374
0.076812
0.102966
0.039705
0.067885
0.111150
0.038744
0.076322
0.113988
0.038307
0.089095
0.106861
0.121401
0.131038
0.050033
0.053350
0.067812
0.038588
0.016848
0.059254
0.035474
0.125770
0.047040
0.076723
0.119386
0.036076
0.036874
0.080375
0.129263
0.030382
0.044195
0.053645
0.111042
0.125655
0.049764
0.041672
0.076172
0.029830
0.078798
0.075438
0.035451
0.073650
0.095788
0.076678
0.083658
0.048967
0.057872
0.086537
0.088971
0.083166
0.081956
0.068399
0.065814
0.084562
0.078074
0.093862
0.090492
0.083900
0.103615
0.038480
0.079023
0.115936
0.072766
0.066579
0.105733
0.106262
0.086535
0.041468
0.091235
0.102822
0.041324
0.087710
0.087063
0.071663
0.037463
0.049191
0.075674
0.121415
0.100234
0.108384
0.125693
0.136444
0.027823
0.051700
0.066894
0.047151
0.077985
0.116151
0.047095
0.049788
0.037330
0.092032
0.058741
0.071278
0.068044
0.123841
0.122799
0.114139
0.113037
0.124661
0.118890
0.119429
0.064318
0.086566
0.103976
0.099512
0.030699
0.109677
0.066552
0.077347
0.080390
0.127767
0.073547
0.068539
0.057707
0.060478
0.059084
0.044681
0.103384
0.104741
0.056524
0.055639
0.115765
0.113328
0.098005
0.104296
0.033306
0.058733
0.057658
0.107651
0.046091
0.069722
0.096502
0.037056
0.139743
0.141373
0.098105
0.082756
0.120619
0.115278
0.096684
0.098456
0.060191
0.074069
0.034589
0.040760
0.069137
0.105513
0.066820
0.116091
0.133056
0.116291
0.071299
0.026790
0.038740
0.058692
0.111906
0.109526
0.116166
0.140942
0.033622
0.046461
0.142489
0.044069
0.041203
0.110132
0.095993
0.136571
0.068271
0.081154
0.069258
0.074528
0.057679
0.156767
0.073641
0.053208
0.091194
0.133242
0.059482
0.080308
0.132683
0.049022
0.030028
0.032605
0.090073
0.081722
0.053141
0.069787
0.106691
0.076932
0.074163
0.075342
0.072077
0.058320
0.115963
0.041836
0.114429
0.128977
0.062704
0.050570
0.052197
0.118383
0.113527
0.113566
0.012610
0.056393
0.120383
0.123655
0.027851
0.031798
0.125985
0.127311
0.024377
0.059237
0.085090
0.042371
0.125464
0.126257
0.097475
0.093840
0.120207
0.122032
0.112570
0.112718
0.112839
0.126418
0.087253
0.085090
0.095651
0.084659
0.112040
0.121196
0.096651
0.104147
0.079043
0.077477
0.086943
0.093596
0.057307
0.059990
0.078657
0.044421
0.068824
0.088113
0.084768
0.091417
0.065900
0.071948
0.032492
0.036611
0.096079
0.107613
0.078101
0.084027
0.106797
0.112244
0.031193
0.094580
0.136404
0.018507
0.116496
0.119424
0.075047
0.078397
0.107547
0.111471
0.065296
0.062564
0.119293
0.023707
0.096629
0.106069
0.038075
0.050955
0.043547
0.107465
0.080057
0.087770
0.113711
0.112309
0.119609
0.083501
0.051714
0.031782
0.053467
0.066353
0.077897
0.090434
0.123430
0.127663
0.028247
0.044167
0.088356
0.136559
0.021145
0.046385
0.121686
0.129202
0.047071
0.065604
0.109172
0.065355
0.068002
0.045578
0.087993
0.074499
0.128376
0.112251
0.026709
0.054055
0.097804
0.055590
0.096890
0.106636
0.098743
0.052275
0.064983
0.067514
0.054335
0.119010
0.037548
0.067788
0.071788
0.072913
0.057395
0.058435
0.056258
0.062542
0.040184
0.119577
0.037979
0.092033
0.130607
0.057625
0.076668
0.023602
0.069413
0.049541
0.064251
0.099139
0.066428
0.032730
0.048450
0.050151
0.082205
0.024295
0.057450
0.050405
0.078498
0.128124
0.044339
0.103509
0.112885
0.107432
0.095357
0.101211
0.102861
0.070504
0.054260
0.089122
0.069854
0.089530
0.112754
0.066877
0.030402
0.039190
0.054369
0.025517
0.044873
0.052584
0.093984
0.149934
0.048546
0.055264
0.134035
0.047224
0.063440
0.047576
0.068351
0.135055
0.147291
0.124583
0.132207
0.121413
0.126843
0.142772
0.037579
0.100974
0.144697
0.051658
0.035905
0.065754
0.082745
0.128329
0.072549
0.098354
0.037120
0.057510
0.068812
0.087484
0.095187
0.061678
0.048733
0.095332
0.059304
0.098999
0.111425
0.100012
0.079172
0.036168
0.083571
0.118283
0.114856
0.104101
0.048552
0.089729
0.121503
0.034105
0.022302
0.088523
0.051357
0.107301
0.102187
0.047603
0.103690
0.049116
0.122278
0.122674
0.050324
0.053665
0.060125
0.053102
0.084888
0.119140
0.044694
0.093834
0.100079
0.072463
0.086984
0.074778
0.074709
0.098155
0.053749
0.084295
0.065580
0.035803
0.030287
0.039053
0.071939
0.114819
0.081958
0.103283
0.100817
0.050368
0.051301
0.103845
0.115869
0.079745
0.105291
0.049255
0.083904
0.089542
0.087915
0.076244
0.132343
0.085271
0.071211
0.080215
0.059996
0.093917
0.077064
0.071722
0.066599
0.116678
0.032286
0.085151
0.113993
0.025977
0.043631
0.041173
0.124632
0.141930
0.096617
0.054345
0.083428
0.075090
0.082587
0.069380
0.047550
0.103638
0.100270
0.115069
0.072540
0.049032
0.043212
0.056838
0.086944
0.132504
0.050296
0.058720
0.133429
0.055393
0.053064
0.061232
0.057752
0.141554
0.029980
0.071484
0.141735
0.019422
0.052105
0.078058
0.095789
0.050735
0.105702
0.138318
0.127829
0.115110
0.045402
0.039364
0.075879
0.031476
0.092210
0.146081
0.151353
0.148989
0.059976
0.071479
0.145001
0.030420
0.082225
0.138172
0.047093
0.077070
0.143621
0.035630
0.090886
0.061104
0.042810
0.077569
0.109382
0.082881
0.078345
0.053284
0.074674
0.046764
0.050329
0.116409
0.041384
0.072045
0.125270
0.079461
0.075259
0.058116
0.068678
0.033016
0.027313
0.094888
0.066603
0.037511
0.108677
0.121960
0.097907
0.094555
0.104245
0.047827
0.088311
0.121148
0.048711
0.064575
0.137469
0.036510
0.022174
0.062001
0.049064
0.136706
0.046281
0.098908
0.141476
0.037517
0.058970
0.071316
0.063674
0.086389
0.057696
0.047062
0.104262
0.126319
0.127719
0.150637
0.146393
0.093640
0.047357
0.075043
0.041042
0.050271
0.078094
0.049847
0.098193
0.125628
0.058623
0.110762
0.134136
0.098639
0.047085
0.020864
0.064752
0.067685
0.112027
0.113317
0.067101
0.081826
0.030801
0.051317
0.089548
0.131030
0.086197
0.111205
0.138309
0.096430
0.055474
0.039924
0.094624
0.069286
0.072303
0.074261
0.061736
0.052973
0.117294
0.104555
0.033485
0.101667
0.137439
0.044926
0.085010
0.152000
0.057399
0.084375
0.130065
0.051813
0.071721
0.054799
0.090167
0.106462
0.124751
0.137800
0.028692
0.093442
0.153320
0.069165
0.087186
0.030516
0.082836
0.052770
0.114512
0.066705
0.082740
0.028065
0.017145
0.076448
0.044236
0.100481
0.104142
0.043590
0.115278
0.122178
0.079629
0.103559
0.102475
0.097296
0.076646
0.099818
0.091287
0.068870
0.074434
0.091136
0.132591
0.057284
0.043480
0.037819
0.092744
0.128405
0.077874
0.100828
0.077953
0.082225
0.103662
0.093342
0.086845
0.083873
0.092691
0.071101
0.048653
0.044325
0.048947
0.045171
0.068112
0.127825
0.058251
0.050998
0.036221
0.082048
0.077884
0.113274
0.077004
0.102392
0.116758
0.077197
0.081557
0.066672
0.070614
0.082991
0.069078
0.063518
0.101939
0.121292
0.098922
0.090839
0.106964
0.086013
0.099300
0.099114
0.103163
0.076693
0.093741
0.088933
0.084830
0.111881
0.058958
0.077487
0.056317
0.060347
0.071739
0.124283
0.087276
0.058349
0.100963
0.097651
0.105947
0.124457
0.136909
0.128257
0.115460
0.118277
0.118935
0.126348
0.121839
0.108528
0.088778
0.081158
0.091246
0.096610
0.086802
0.082945
0.060606
0.048872
0.077801
0.124384
0.055444
0.082427
0.087145
0.078920
0.118505
0.112566
0.054926
0.035169
0.072112
0.085852
0.046308
0.055555
0.107984
0.057870
0.059315
0.060997
0.082532
0.084841
0.098230
0.111217
0.100187
0.063297
0.076572
0.105504
0.088531
0.083009
0.042223
0.089813
0.096016
0.036874
0.041970
0.034433
0.081620
0.127726
0.027900
0.038129
0.084844
0.125177
0.049038
0.020705
0.060431
0.038819
0.085681
0.143550
0.143327
0.097589
0.045923
0.072896
0.112694
0.034034
0.050260
0.046667
0.099380
0.066672
0.061030
0.075358
0.128696
0.046702
0.079165
0.029330
0.035255
0.051429
0.056479
0.122721
0.048455
0.047123
0.072946
0.112041
0.073526
0.050662
0.115668
0.080993
0.088585
0.059688
0.095476
0.118328
0.058966
0.103430
0.034632
0.067560
0.086487
0.069757
0.115209
0.120158
0.092263
0.057601
0.124684
0.019361
0.080757
0.057247
0.121537
0.053845
0.048213
0.066727
0.050731
0.039572
0.056466
0.040248
0.099546
0.132188
0.138151
0.103452
0.062602
0.111406
0.099906
0.075648
0.055698
0.096917
0.129777
0.124987
0.024242
0.069055
0.063556
0.103258
0.043134
0.068316
0.061968
0.100982
0.086174
0.067509
0.073079
0.113422
0.110426
0.071875
0.028253
0.044656
0.106416
0.122722
0.056688
0.100419
0.079064
0.062365
0.099294
0.103872
0.117679
0.141721
0.039406
0.098149
0.123948
0.052856
0.159532
0.120421
0.084162
0.091447
0.116497
0.116139
0.132905
0.097095
0.045488
0.073182
0.109677
0.057076
0.109493
0.125986
0.038162
0.048834
0.082997
0.111642
0.118762
0.107008
0.050061
0.071263
0.121040
0.031457
0.095132
0.096595
0.067404
0.059703
0.116786
0.091438
0.075930
0.069774
0.074384
0.051220
0.084072
0.064380
0.079382
0.092170
0.125920
0.104871
0.054974
0.094470
0.140823
0.114619
0.054203
0.067650
0.067758
0.084415
0.086825
0.090390
0.057183
0.093532
0.109923
0.132388
0.115669
0.142881
0.147740
0.120261
0.048894
0.056658
0.130450
0.050531
0.032728
0.076336
0.101671
0.094883
0.044511
0.077738
0.067646
0.086512
0.046966
0.076422
0.099452
0.060208
0.111680
0.087489
0.061096
0.082603
0.052062
0.063747
0.058883
0.051540
0.071607
0.049082
0.085795
0.107119
0.124462
0.106338
0.049637
0.084987
0.120518
0.078105
0.074879
0.068115
0.043912
0.106965
0.095235
0.109073
0.126273
0.106960
0.046174
0.089511
0.109910
0.046702
0.024340
0.043733
0.080986
0.099611
0.107843
0.111002
0.088497
0.059263
0.090637
0.049207
0.081460
0.083840
0.036976
0.093549
0.060700
0.061750
0.025615
0.036442
0.092845
0.128169
0.085540
0.055045
0.106503
0.095401
0.121045
0.123556
0.125115
0.125339
0.113142
0.118770
0.053565
0.105621
0.132838
0.059647
0.095508
0.057173
0.050933
0.073708
0.069817
0.073400
0.070596
0.108693
0.057383
0.084079
0.057100
0.057363
0.050545
0.054366
0.094320
0.054478
0.108234
0.119203
0.130467
0.107646
0.086417
0.088012
0.077771
0.076585
0.044786
0.096381
0.078326
0.103862
0.102057
0.048826
0.083090
0.027231
0.108551
0.136615
0.121428
0.116189
0.130624
0.116283
0.123338
0.113255
0.130561
0.123429
0.108638
0.108827
0.118673
0.113185
0.029375
0.043316
0.038673
0.028880
0.082277
0.084448
0.056176
0.074018
0.129049
0.133317
0.064989
0.051356
0.091130
0.095310
0.045232
0.079096
0.104854
0.033903
0.078412
0.087836
0.129316
0.105835
0.057573
0.085586
0.130899
0.081480
0.089840
0.071280
0.048692
0.104887
0.037997
0.100218
0.111466
0.129099
0.096890
0.094915
0.124409
0.119696
0.047963
0.066074
0.118408
0.061648
0.097552
0.050348
0.035435
0.058841
0.077280
0.136592
0.104723
0.143660
0.033708
0.071628
0.135572
0.042571
0.102484
0.102870
0.090014
0.080144
0.026414
0.032107
0.111315
0.135275
0.088659
0.069100
0.087802
0.092284
0.058397
0.079621
0.048998
0.073073
0.057228
0.052368
0.028588
0.038431
0.036539
0.035944
0.058881
0.022264
0.048773
0.016924
0.038065
0.051514
0.107585
0.129459
0.048082
0.074763
0.096740
0.084085
0.080955
0.056860
0.092399
0.115123
0.074723
0.093573
0.094240
0.093461
0.124421
0.087483
0.042778
0.095755
0.100048
0.076393
0.112465
0.119256
0.023576
0.042460
0.062546
0.070584
0.047229
0.027784
0.033456
0.048247
0.064769
0.136193
0.107578
0.066300
0.038342
0.038972
0.064746
0.119360
0.092787
0.123749
0.048505
0.046794
0.075173
0.090915
0.061414
0.046870
0.045047
0.087885
0.105255
0.039797
0.057230
0.080201
0.147147
0.071766
0.051516
0.046227
0.084928
0.119619
0.116719
0.133320
0.090481
0.079675
0.094902
0.100641
0.054266
0.044965
0.060922
0.104131
0.062875
0.072561
0.100614
0.104105
0.087039
0.088361
0.054935
0.096612
0.119707
0.064003
0.041648
0.054611
0.105712
0.116287
0.042819
0.045249
0.097036
0.097358
0.100233
0.082271
0.081569
0.061360
0.119196
0.107385
0.069553
0.034142
0.027374
0.042782
0.050390
0.106299
0.105668
0.120490
0.126270
0.119987
0.112785
0.114365
0.124263
0.125355
0.126792
0.094197
0.062252
0.098483
0.037332
0.059143
0.069823
0.123481
0.035202
0.079388
0.111204
0.036078
0.073012
0.055275
0.106990
0.095763
0.071805
0.133639
0.114914
0.096045
0.073121
0.040222
0.045376
0.077162
0.081012
0.066613
0.047632
0.029139
0.095081
0.090393
0.048539
0.071249
0.059988
0.098804
0.125728
0.064348
0.038980
0.068959
0.064055
0.106915
0.073899
0.106064
0.061885
0.093067
0.109367
0.043708
0.113368
0.090732
0.048711
0.077059
0.064316
0.090835
0.074063
0.064609
0.077698
0.121295
0.045766
0.052072
0.082745
0.138143
0.054977
0.074279
0.081089
0.087249
0.111534
0.096460
0.124910
0.120391
0.071528
0.049534
0.091220
0.115710
0.128080
0.127805
0.059286
0.070290
0.103311
0.041309
0.036804
0.058169
0.112083
0.100946
0.047514
0.042296
0.038628
0.039273
0.084448
0.117203
0.104860
0.099498
0.113536
0.120737
0.094638
0.102685
0.129781
0.108933
0.112663
0.137147
0.016282
0.080308
0.130271
0.022588
0.045353
0.073608
0.088280
0.124084
0.058440
0.090606
0.034173
0.072141
0.068444
0.135776
0.080947
0.086845
0.102360
0.033781
0.074300
0.080345
0.096663
0.086489
0.063189
0.078993
0.092111
0.114226
0.118788
0.122537
0.121973
0.119676
0.061237
0.072564
0.129866
0.037031
0.046004
0.069743
0.044300
0.059288
0.084410
0.039570
0.093731
0.075032
0.093565
0.059320
0.038065
0.083592
0.062152
0.090775
0.094194
0.089884
0.092207
0.089426
0.092937
0.076618
0.084638
0.100441
0.069340
0.040053
0.107678
0.125013
0.042330
0.042165
0.071321
0.115942
0.148317
0.109347
0.029435
0.102064
0.127416
0.020528
0.064899
0.102951
0.162693
0.027555
0.098746
0.097380
0.052806
0.105225
0.048882
0.053683
0.066993
0.048134
0.048225
0.106375
0.067429
0.070650
0.069949
0.055557
0.103572
0.107629
0.085100
0.057540
0.066883
0.116206
0.054414
0.077773
0.129937
0.064711
0.057270
0.067268
0.061603
0.121102
0.104957
0.146036
0.039833
0.053905
0.123402
0.095685
0.059332
0.020737
0.064261
0.047938
0.089357
0.097520
0.111974
0.110351
0.099430
0.069271
0.105286
0.104970
0.082474
0.048912
0.090135
0.109959
0.070866
0.088258
0.069260
0.074167
0.054667
0.081510
0.052511
0.105705
0.052156
0.076526
0.066826
0.049555
0.103338
0.144173
0.037875
0.034457
0.138239
0.121103
0.104041
0.099872
0.030608
0.041905
0.091314
0.138094
0.041965
0.072087
0.073306
0.045529
0.026386
0.099942
0.120486
0.015478
0.114720
0.116948
0.032804
0.045068
0.102327
0.107299
0.128512
0.134328
0.059177
0.048343
0.088685
0.132573
0.132210
0.124950
0.039832
0.070804
0.117667
0.058616
0.075336
0.059863
0.069842
0.098110
0.150490
0.118183
0.082411
0.069179
0.095718
0.044265
0.126354
0.128003
0.031031
0.056475
0.071354
0.160743
0.042074
0.064953
0.128210
0.060828
0.065481
0.052381
0.067597
0.131385
0.110173
0.149112
0.126340
0.134604
0.112291
0.067122
0.070611
0.076828
0.022864
0.038113
0.075450
0.120257
0.092597
0.058533
0.108196
0.136797
0.054343
0.045599
0.079158
0.127060
0.130790
0.149442
0.050359
0.049930
0.138410
0.060447
0.051363
0.049557
0.073619
0.122942
0.121095
0.105697
0.119931
0.130680
0.081296
0.063839
0.090951
0.093615
0.036565
0.070693
0.098464
0.046848
0.064650
0.087260
0.110752
0.026351
0.056995
0.044589
0.094664
0.135359
0.046171
0.088706
0.112078
0.068352
0.081388
0.035147
0.063874
0.131055
0.120772
0.142583
0.126626
0.115205
0.097528
0.065557
0.028490
0.062723
0.110035
0.133373
0.047417
0.038203
0.089856
0.120450
0.058975
0.069792
0.130074
0.049793
0.109350
0.085067
0.068974
0.053341
0.029291
0.057555
0.079393
0.129910
0.124907
0.121579
0.060997
0.068119
0.040920
0.067900
0.071465
0.105519
0.040617
0.086257
0.035082
0.040412
0.050858
0.108647
0.075541
0.065423
0.103279
0.035334
0.032987
0.091162
0.120739
0.026785
0.078525
0.102761
0.138722
0.130329
0.076763
0.103325
0.026592
0.040630
0.040011
0.100977
0.112227
0.130388
0.049982
0.106007
0.122186
0.066701
0.103108
0.099164
0.074262
0.105881
0.049391
0.079423
0.063068
0.109164
0.021442
0.034098
0.088001
0.123991
0.120425
0.128556
0.096611
0.105661
0.067521
0.065989
0.110109
0.061941
0.043282
0.089032
0.055517
0.096834
0.104731
0.098568
0.088732
0.105079
0.094115
0.049057
0.096807
0.097938
0.042838
0.075633
0.057870
0.061493
0.051630
0.121212
0.109209
0.100545
0.105844
0.121336
0.118075
0.088638
0.082942
0.089792
0.108316
0.079604
0.017574
0.095978
0.044929
0.113086
0.111734
0.063424
0.115152
0.030952
0.092079
0.093640
0.128185
0.103506
0.120077
0.101269
0.043953
0.114006
0.123433
0.076716
0.054613
0.075702
0.098871
0.107990
0.100393
0.093910
0.066251
0.063738
0.112798
0.062833
0.068391
0.026081
0.081348
0.047132
0.101043
0.104210
0.025559
0.067038
0.084595
0.123835
0.049071
0.038430
0.032436
0.068276
0.117233
0.110929
0.041996
0.040304
0.102453
0.072317
0.026643
0.052938
0.055123
0.115606
0.098923
0.069951
0.032910
0.103326
0.063061
0.111617
0.113591
0.092984
0.121519
0.038396
0.109509
0.123070
0.056464
0.113916
0.031983
0.045194
0.062980
0.102463
0.094246
0.120962
0.075187
0.077013
0.050394
0.063897
0.112433
0.083269
0.068801
0.058758
0.044256
0.044371
0.042076
0.023123
0.051936
0.049946
0.074836
0.112547
0.121083
0.112541
0.046274
0.093335
0.103151
0.051488
0.038627
0.035521
0.086451
0.125170
0.079288
0.049471
0.090386
0.112293
0.024958
0.106746
0.126027
0.099809
0.089341
0.083990
0.099836
0.065707
0.064787
0.054092
0.091353
0.111686
0.036407
0.061905
0.107576
0.130202
0.125870
0.118162
0.093923
0.105669
0.110166
0.074489
0.129595
0.061756
0.042372
0.023638
0.041068
0.037817
0.107771
0.123250
0.036755
0.025463
0.100181
0.064137
0.067264
0.062048
0.097620
0.072549
0.068783
0.077872
0.071546
0.051626
0.092942
0.021092
0.088688
0.046742
0.124440
0.063647
0.033518
0.020652
0.065830
0.080213
0.126321
0.077209
0.065632
0.032017
0.102089
0.060288
0.135863
0.132665
0.116228
0.151707
0.138479
0.110395
0.120375
0.115238
0.115981
0.112848
0.114097
0.128031
0.107995
0.083079
0.020141
0.072143
0.068015
0.135654
0.058356
0.073086
0.127868
0.030725
0.070950
0.083852
0.028605
0.117024
0.143707
0.025027
0.074427
0.023388
0.101916
0.134864
0.111647
0.120663
0.115635
0.116767
0.042985
0.051586
0.107138
0.019637
0.050167
0.075753
0.099004
0.086622
0.044032
0.072181
0.102146
0.055894
0.027064
0.071104
0.082634
0.117070
0.113711
0.124853
0.114259
0.112735
0.125804
0.129030
0.120172
0.108272
0.036560
0.053238
0.039270
0.072506
0.093827
0.069908
0.052811
0.028983
0.042533
0.073115
0.071675
0.056179
0.078990
0.127043
0.077202
0.101038
0.069549
0.046017
0.101113
0.105482
0.113178
0.112665
0.113018
0.112921
0.121430
0.142809
0.147026
0.122006
0.061028
0.086524
0.102195
0.051167
0.128796
0.113125
0.110484
0.088423
0.055577
0.090636
0.107278
0.107979
0.064904
0.073798
0.027861
0.041605
0.081468
0.093948
0.108347
0.112194
0.112756
0.103912
0.033156
0.081194
0.116735
0.050139
0.078379
0.120746
0.100771
0.101366
0.026944
0.052654
0.093052
0.066756
0.122345
0.127756
0.120146
0.135273
0.125881
0.119000
0.105339
0.109616
0.103428
0.105973
0.108294
0.107246
0.038905
0.057796
0.067018
0.062725
0.055971
0.023085
0.077907
0.032742
0.088940
0.068631
0.104954
0.017846
0.081303
0.090605
0.063149
0.113360
0.148701
0.086336
0.107520
0.065289
0.081589
0.055250
0.071893
0.101600
0.114808
0.138895
0.124825
0.084154
0.058797
0.055165
0.114781
0.114904
0.013274
0.061711
0.101175
0.034030
0.092076
0.033364
0.097527
0.046310
0.025739
0.060780
0.061691
0.110239
0.072528
0.109655
0.034858
0.082566
0.126688
0.097463
0.062332
0.059389
0.120513
0.127441
0.015121
0.063960
0.055603
0.100345
0.038756
0.089326
0.109494
0.034640
0.039289
0.046569
0.094002
0.046452
0.139967
0.130885
0.113412
0.112918
0.078273
0.089832
0.128932
0.129230
0.080437
0.086992
0.106564
0.110280
0.110196
0.146495
0.127418
0.122743
0.037468
0.060308
0.058250
0.115043
0.059938
0.086843
0.123346
0.058736
0.047592
0.074813
0.113462
0.046185
0.100147
0.100146
0.047917
0.066421
0.079416
0.126085
0.053447
0.080394
0.085702
0.066946
0.101519
0.123145
0.053764
0.049056
0.042451
0.050878
0.078965
0.109837
0.113361
0.100507
0.060328
0.071344
0.084972
0.087553
0.074997
0.060767
0.059407
0.118918
0.044293
0.054745
0.113702
0.041761
0.020490
0.038195
0.105737
0.114496
0.058483
0.067770
0.085001
0.066594
0.090030
0.091296
0.108303
0.121780
0.026543
0.040729
0.105656
0.116952
0.124218
0.123099
0.121657
0.125810
0.038198
0.075976
0.114446
0.046503
0.088145
0.088819
0.086312
0.053907
0.111041
0.101192
0.052594
0.101606
0.131605
0.035222
0.080289
0.101339
0.111379
0.065301
0.098018
0.078323
0.064236
0.086195
0.080103
0.074383
0.077188
0.092142
0.073810
0.086378
0.087902
0.063543
0.083962
0.039995
0.053218
0.053662
0.116161
0.064878
0.048895
0.066233
0.092362
0.098887
0.083689
0.082098
0.079962
0.080021
0.098303
0.061086
0.090219
0.114896
0.113724
0.112413
0.110224
0.083240
0.059572
0.071311
0.042411
0.077570
0.096084
0.110728
0.053378
0.068279
0.085016
0.095503
0.104802
0.078361
0.113281
0.099823
0.058522
0.083768
0.071323
0.064118
0.077639
0.075899
0.113680
0.038565
0.096784
0.098255
0.094716
0.095342
0.030083
0.038617
0.091176
0.109924
0.091026
0.081036
0.093111
0.092968
0.101943
0.127620
0.089263
0.133265
0.051059
0.069197
0.102533
0.059884
0.062593
0.070923
0.096486
0.054017
0.031532
0.045538
0.107880
0.125978
0.076334
0.065295
0.066218
0.079172
0.081135
0.050382
0.103729
0.108219
0.115289
0.114071
0.103900
0.079845
0.047838
0.065198
0.061343
0.130169
0.045263
0.055998
0.132633
0.127532
0.062016
0.076894
0.037812
0.057067
0.127646
0.069054
0.112089
0.117573
0.028653
0.049511
0.110514
0.140823
0.113595
0.115489
0.062998
0.126359
0.124922
0.033596
0.113765
0.112510
0.084696
0.087604
0.059439
0.086082
0.036704
0.064796
0.106740
0.135932
0.126565
0.118201
0.065857
0.060432
0.147105
0.118231
0.108450
0.097555
0.060031
0.080806
0.125181
0.034299
0.092715
0.062265
0.061336
0.079539
0.091877
0.078262
0.092141
0.049315
0.096930
0.133716
0.034075
0.103092
0.118230
0.051001
0.017951
0.036383
0.104067
0.150036
0.076861
0.042095
0.095535
0.131479
0.040472
0.072402
0.140447
0.072890
0.071540
0.037592
0.053663
0.103266
0.087106
0.056529
0.131076
0.117198
0.096335
0.094303
0.111603
0.050512
0.062679
0.093723
0.118685
0.125120
0.084578
0.109654
0.056858
0.032770
0.084441
0.110159
0.072218
0.065187
0.062352
0.128916
0.117536
0.118017
0.052417
0.055220
0.096435
0.042477
0.034448
0.042286
0.054437
0.102855
0.039587
0.062707
0.081855
0.044869
0.074676
0.066871
0.131188
0.081492
0.044226
0.024039
0.049571
0.069518
0.080392
0.118229
0.102030
0.111598
0.031877
0.064277
0.090479
0.119598
0.027833
0.049870
0.057685
0.067605
0.093626
0.040385
0.097660
0.153049
0.069167
0.044555
0.046799
0.059802
0.104501
0.107362
0.100666
0.100083
0.107383
0.108830
0.073565
0.078884
0.049360
0.107343
0.058977
0.095802
0.127817
0.072594
0.031367
0.072200
0.059303
0.113299
0.077136
0.119649
0.137237
0.117600
0.054835
0.087613
0.105708
0.112899
0.043116
0.059087
0.119791
0.049228
0.023965
0.091313
0.055356
0.127016
0.096114
0.099262
0.109540
0.105430
0.122670
0.085464
0.102377
0.087263
0.029854
0.041272
0.050961
0.062227
0.072517
0.111849
0.025073
0.074807
0.128455
0.054615
0.112313
0.121120
0.025361
0.064123
0.112980
0.120694
0.060442
0.057151
0.070525
0.102964
0.069998
0.063036
0.100128
0.099874
0.105771
0.119436
0.079910
0.058788
0.101023
0.071853
0.075999
0.058202
0.070921
0.075641
0.018342
0.031467
0.117780
0.123886
0.042265
0.034070
0.116530
0.115470
0.129757
0.118353
0.033988
0.058461
0.079419
0.131320
0.097178
0.111618
0.071093
0.081226
0.071813
0.083324
0.036092
0.044227
0.112481
0.120458
0.041822
0.033399
0.055144
0.073011
0.126393
0.056871
0.040536
0.059528
0.108475
0.048643
0.044918
0.056268
0.090762
0.146291
0.036042
0.053205
0.059751
0.088219
0.037975
0.058697
0.087886
0.108242
0.040513
0.047706
0.065678
0.109388
0.035651
0.042649
0.077668
0.121453
0.038189
0.037282
0.112657
0.111020
0.047354
0.023268
0.057663
0.059014
0.109520
0.075773
0.060088
0.074307
0.113358
0.139554
0.091740
0.047948
0.092536
0.077239
0.125983
0.114732
0.147251
0.135760
0.062975
0.066190
0.095071
0.122532
0.042685
0.074058
0.084091
0.037977
0.053090
0.053351
0.073203
0.118351
0.119354
0.112981
0.068853
0.076230
0.104846
0.070443
0.040910
0.105021
0.140004
0.026273
0.098937
0.107713
0.115952
0.142638
0.119174
0.145660
0.046385
0.061880
0.063479
0.105089
0.038768
0.082914
0.114896
0.085951
0.094798
0.082715
0.073771
0.073303
0.073720
0.081277
0.076551
0.041207
0.059821
0.120620
0.111557
0.099518
0.039064
0.064834
0.085534
0.116434
0.097484
0.104746
0.035460
0.061861
0.116354
0.133234
0.097663
0.082779
0.119811
0.073965
0.073381
0.077815
0.092414
0.063567
0.080876
0.039149
0.071688
0.076423
0.099386
0.084958
0.081194
0.082295
0.083660
0.064033
0.092140
0.062890
0.050636
0.075707
0.095765
0.135123
0.062583
0.109576
0.051797
0.026439
0.144612
0.114230
0.071448
0.058760
0.116494
0.025736
0.051576
0.097054
0.094968
0.120164
0.084942
0.068716
0.129066
0.123672
0.044009
0.059658
0.078004
0.112143
0.062445
0.054191
0.134812
0.033796
0.073696
0.090014
0.049325
0.065672
0.065044
0.110136
0.101198
0.032102
0.120214
0.115603
0.092620
0.124233
0.065343
0.076346
0.113303
0.112589
0.065630
0.046565
0.086178
0.138313
0.069946
0.148907
0.106741
0.027443
0.111482
0.096584
0.060687
0.083741
0.097342
0.048640
0.025605
0.087572
0.064069
0.042476
0.097020
0.105513
0.050800
0.073576
0.085014
0.055219
0.132430
0.105159
0.039668
0.043745
0.052411
0.067708
0.075530
0.092168
0.059231
0.045185
0.035245
0.033133
0.122976
0.124305
0.043254
0.049920
0.080275
0.103985
0.089083
0.048649
0.082732
0.068623
0.124095
0.118497
0.106365
0.126062
0.111598
0.133971
0.044535
0.086176
0.115949
0.022920
0.123701
0.119952
0.064255
0.049896
0.050278
0.143320
0.105187
0.074304
0.076631
0.068737
0.057422
0.098049
0.131846
0.108447
0.119421
0.097447
0.059480
0.084356
0.038900
0.051373
0.126033
0.056397
0.121663
0.103876
0.074628
0.062097
0.051611
0.081271
0.056476
0.080568
0.050595
0.074713
0.046959
0.085602
0.027047
0.058746
0.090152
0.132490
0.115160
0.115178
0.116532
0.103115
0.125791
0.095212
0.125755
0.131848
0.148675
0.125719
0.041086
0.117847
0.124167
0.020511
0.062617
0.076041
0.115736
0.036783
0.056305
0.073271
0.055194
0.125284
0.021255
0.043269
0.087723
0.144054
0.078556
0.116615
0.044569
0.045223
0.121391
0.023087
0.026249
0.071799
0.095723
0.055504
0.112577
0.077550
0.049378
0.034515
0.025589
0.050870
0.102259
0.102787
0.033849
0.029153
0.043352
0.078702
0.110701
0.042907
0.031227
0.056817
0.051063
0.113673
0.082038
0.060386
0.130538
0.038647
0.089350
0.128129
0.067858
0.056013
0.135011
0.053552
0.031625
0.109356
0.104068
0.037168
0.080443
0.112794
0.061673
0.081636
0.067862
0.113733
0.115069
0.048802
0.118041
0.021419
0.028682
0.058016
0.106951
0.108855
0.115794
0.096886
0.099610
0.061518
0.091610
0.078289
0.118014
0.116040
0.032799
0.057306
0.063487
0.115880
0.107669
0.124698
0.123171
0.099299
0.050819
0.092610
0.033616
0.072454
0.086770
0.069061
0.089074
0.118251
0.078268
0.078342
0.098630
0.073769
0.070546
0.063393
0.028719
0.057738
0.126251
0.072310
0.059094
0.083841
0.050541
0.053950
0.100421
0.077794
0.075382
0.046785
0.125606
0.130998
0.036536
0.094849
0.131969
0.050780
0.131913
0.137982
0.021481
0.038333
0.046376
0.121586
0.075606
0.102086
0.124499
0.052228
0.027997
0.094220
0.079763
0.087550
0.042583
0.082190
0.034665
0.059719
0.067813
0.103431
0.055617
0.090241
0.115885
0.079718
0.052355
0.060183
0.129395
0.051266
0.059898
0.058600
0.119420
0.056957
0.039905
0.063843
0.086287
0.122268
0.098594
0.083532
0.057953
0.126143
0.099299
0.084274
0.120920
0.050773
0.047643
0.079467
0.114889
0.096368
0.053842
0.067002
0.054343
0.053511
0.084708
0.060853
0.110411
0.130647
0.094514
0.070606
0.122545
0.120652
0.047878
0.084940
0.121707
0.099730
0.077081
0.067658
0.089798
0.104057
0.113777
0.141792
0.136035
0.110345
0.048951
0.076323
0.106673
0.043961
0.088444
0.105383
0.069019
0.061844
0.114668
0.045840
0.064660
0.071831
0.057735
0.089928
0.064545
0.037167
0.095843
0.123326
0.138028
0.142356
0.133063
0.148197
0.149973
0.097377
0.050466
0.036733
0.106070
0.020783
0.049394
0.132442
0.139295
0.122053
0.063152
0.074931
0.044087
0.045449
0.087069
0.090488
0.098896
0.090407
0.056734
0.076206
0.105714
0.052246
0.055625
0.047536
0.052439
0.086990
0.085061
0.098924
0.100571
0.083239
0.085120
0.090453
0.080333
0.080566
0.094012
0.093789
0.122501
0.128860
0.125733
0.125923
0.112608
0.142574
0.044021
0.078573
0.130784
0.028414
0.078159
0.139080
0.051521
0.085568
0.133596
0.049258
0.121292
0.128411
0.102736
0.083994
0.051477
0.054534
0.068322
0.110818
0.115952
0.126471
0.039840
0.073616
0.136148
0.058591
0.066506
0.125971
0.053765
0.051421
0.113537
0.025122
0.027776
0.063818
0.077862
0.120464
0.037325
0.069878
0.088880
0.080322
0.060354
0.089801
0.097095
0.110217
0.133544
0.121183
0.127891
0.114848
0.088250
0.102224
0.127388
0.075462
0.126305
0.058541
0.114092
0.108842
0.064753
0.058556
0.045135
0.037936
0.027100
0.077988
0.115751
0.028975
0.024707
0.070878
0.084357
0.138449
0.049778
0.054318
0.069410
0.059792
0.079197
0.087094
0.097960
0.098174
0.091268
0.074724
0.109293
0.050159
0.126367
0.124849
0.128963
0.155853
0.034412
0.069689
0.095854
0.083447
0.021312
0.083630
0.059921
0.122993
0.073245
0.056454
0.126127
0.125806
0.130619
0.129505
0.023093
0.056466
0.078818
0.121512
0.052833
0.061122
0.029403
0.050174
0.044562
0.126035
0.037582
0.125094
0.129600
0.067053
0.119626
0.115542
0.062021
0.110255
0.141786
0.030385
0.043020
0.066793
0.068815
0.109592
0.126050
0.113714
0.041276
0.125064
0.130379
0.065730
0.119339
0.131773
0.036865
0.093241
0.064737
0.093442
0.128009
0.114892
0.089143
0.070901
0.042972
0.085848
0.063986
0.077588
0.034912
0.018838
0.034071
0.075528
0.077866
0.155111
0.063118
0.082605
0.018240
0.050651
0.042527
0.103291
0.118397
0.121234
0.079770
0.103388
0.036186
0.052011
0.116137
0.123004
0.070616
0.059525
0.063654
0.097528
0.119530
0.106389
0.069219
0.103669
0.080925
0.104700
0.104874
0.088953
0.103624
0.072737
0.056800
0.092348
0.095311
0.073549
0.070263
0.069842
0.092394
0.058579
0.123145
0.026098
0.064954
0.090604
0.115470
0.120917
0.112040
0.111907
0.120666
0.129741
0.050130
0.109803
0.117672
0.055268
0.045242
0.042003
0.072841
0.117404
0.050077
0.035846
0.076599
0.113358
0.133920
0.106661
0.081619
0.106291
0.124570
0.050776
0.133888
0.119139
0.027290
0.071309
0.055489
0.141187
0.098443
0.116755
0.116810
0.120759
0.068911
0.075473
0.123555
0.110183
0.119818
0.108856
0.069424
0.068793
0.100001
0.089647
0.093734
0.046935
0.075440
0.074454
0.065686
0.081433
0.083364
0.065412
0.080551
0.057772
0.062596
0.060262
0.065501
0.067304
0.089719
0.080971
0.055466
0.060755
0.129086
0.081520
0.059423
0.094874
0.112940
0.085361
0.068538
0.059357
0.031519
0.107713
0.106208
0.109049
0.042624
0.067233
0.101301
0.034196
0.041127
0.088697
0.076323
0.076465
0.065173
0.091190
0.095380
0.098369
0.108241
0.123670
0.122938
0.128373
0.069805
0.059563
0.035632
0.071776
0.051473
0.052468
0.028915
0.064409
0.058728
0.138537
0.111925
0.114991
0.096044
0.052176
0.082977
0.073361
0.066738
0.057174
0.115583
0.109667
0.051804
0.094143
0.124055
0.044191
0.055743
0.099055
0.136389
0.026527
0.034120
0.042039
0.108561
0.138737
0.105619
0.068641
0.125651
0.144000
0.078318
0.053232
0.096466
0.098507
0.095864
0.113633
0.062772
0.072082
0.064755
0.092743
0.099327
0.085978
0.054847
0.072865
0.103068
0.112189
0.120894
0.103687
0.134518
0.114158
0.115373
0.096933
0.048061
0.065495
0.122957
0.135444
0.099312
0.084912
0.088992
0.074261
0.108521
0.119847
0.128369
0.126399
0.045046
0.058799
0.096818
0.037550
0.047634
0.059687
0.065726
0.130195
0.050783
0.074290
0.067487
0.120652
0.092772
0.056091
0.057274
0.051767
0.079290
0.096893
0.057366
0.066251
0.061464
0.102943
0.117809
0.024001
0.137295
0.109925
0.086385
0.075198
0.043273
0.086951
0.119551
0.133155
0.043681
0.056823
0.046805
0.097818
0.073831
0.087860
0.100925
0.083640
0.086255
0.054127
0.072677
0.020042
0.054433
0.068906
0.095179
0.143408
0.094949
0.060987
0.065907
0.077505
0.033134
0.059435
0.106159
0.054394
0.094042
0.122577
0.037149
0.071923
0.124683
0.057766
0.044559
0.064537
0.090835
0.074286
0.078122
0.101729
0.034187
0.069297
0.113356
0.096140
0.077398
0.099463
0.091085
0.090755
0.105638
0.060130
0.037366
0.073012
0.064323
0.089523
0.046480
0.059671
0.108730
0.091373
0.112666
0.117565
0.122147
0.111626
0.036266
0.076882
0.122661
0.056617
0.068181
0.020454
0.039957
0.067599
0.103482
0.105778
0.114306
0.096754
0.088201
0.070296
0.071439
0.124291
0.052474
0.093603
0.132750
0.065340
0.100485
0.090961
0.112089
0.064961
0.065132
0.073000
0.099471
0.131983
0.065348
0.115273
0.135134
0.095793
0.100578
0.094346
0.093520
0.064187
0.102173
0.118496
0.078740
0.072733
0.031131
0.050216
0.072695
0.091026
0.110855
0.101369
0.093290
0.075136
0.049517
0.029107
0.058651
0.075809
0.115685
0.110499
0.113167
0.112652
0.125608
0.138424
0.055084
0.100643
0.135248
0.092622
0.102454
0.068683
0.095841
0.063489
0.072116
0.075623
0.094978
0.091869
0.023428
0.053459
0.080376
0.097397
0.075852
0.058994
0.055088
0.102096
0.069853
0.086757
0.107787
0.108068
0.042815
0.075405
0.070800
0.074100
0.065088
0.045586
0.112501
0.112859
0.024092
0.066812
0.062624
0.099379
0.075155
0.057602
0.125874
0.126026
0.083669
0.045470
0.043234
0.101829
0.116549
0.028859
0.125879
0.125190
0.101523
0.086674
0.092767
0.073930
0.120602
0.124955
0.068858
0.091121
0.068096
0.080568
0.085634
0.082084
0.066121
0.078205
0.054730
0.034083
0.072334
0.124972
0.040184
0.037245
0.088354
0.117938
0.131094
0.106594
0.026208
0.043246
0.048915
0.073705
0.069474
0.068237
0.087066
0.076860
0.079134
0.052997
0.097584
0.124997
0.100716
0.112951
0.067279
0.055584
0.097922
0.028400
0.073985
0.108164
0.147442
0.030625
0.089426
0.088913
0.060708
0.107719
0.034147
0.110302
0.121681
0.100042
0.111452
0.069369
0.086480
0.070095
0.103284
0.114892
0.129007
0.098836
0.060102
0.096513
0.097700
0.066266
0.064260
0.112567
0.059675
0.046235
0.093307
0.030092
0.063718
0.106482
0.084651
0.078362
0.056545
0.090755
0.056337
0.056167
0.065588
0.068993
0.077339
0.121469
0.081626
0.107334
0.107701
0.090191
0.058183
0.105503
0.115645
0.106090
0.106561
0.053741
0.039600
0.072297
0.102279
0.050986
0.137409
0.142911
0.137850
0.112395
0.043499
0.074057
0.099285
0.023944
0.041302
0.055215
0.065722
0.042292
0.042609
0.047472
0.073052
0.083289
0.113037
0.114468
0.064325
0.090462
0.123524
0.057157
0.067732
0.068418
0.066691
0.122581
0.147570
0.060131
0.085040
0.110954
0.121599
0.117725
0.072776
0.064855
0.108118
0.101655
0.065257
0.069748
0.081219
0.104100
0.039967
0.087877
0.146953
0.074360
0.073584
0.069730
0.112058
0.121815
0.051440
0.067342
0.121773
0.081135
0.099012
0.100532
0.091784
0.037154
0.096830
0.115480
0.032211
0.083953
0.094481
0.048289
0.135614
0.127063
0.064866
0.062423
0.091839
0.069101
0.136581
0.124393
0.067520
0.064684
0.120136
0.029229
0.027905
0.067123
0.062312
0.067389
0.071496
0.051484
0.085460
0.123564
0.119195
0.066115
0.070273
0.087583
0.112063
0.129867
0.105434
0.102113
0.061454
0.033754
0.050019
0.097366
0.062957
0.035632
0.118830
0.151892
0.131655
0.109779
0.098014
0.098949
0.072168
0.046764
0.049645
0.069211
0.082334
0.113360
0.052237
0.072384
0.045810
0.056368
0.089744
0.110916
0.111291
0.138326
0.112534
0.111527
0.049930
0.113375
0.112243
0.049479
0.112173
0.107125
0.062879
0.083154
0.100649
0.069143
0.081793
0.107697
0.112708
0.119717
0.047651
0.054455
0.115578
0.029061
0.060314
0.074264
0.094555
0.120898
0.096894
0.073440
0.117409
0.024313
0.069463
0.060665
0.104039
0.129961
0.045980
0.057126
0.032858
0.045376
0.072004
0.114360
0.114185
0.115920
0.134593
0.109815
0.070070
0.081292
0.120951
0.053556
0.034228
0.055728
0.073434
0.030967
0.033837
0.033506
0.095773
0.136942
0.049873
0.024218
0.079494
0.079527
0.036424
0.065832
0.114266
0.023476
0.044282
0.046693
0.066687
0.132420
0.138104
0.148519
0.093531
0.064313
0.092768
0.099852
0.048011
0.072560
0.043504
0.048772
0.088952
0.129721
0.071534
0.063114
0.128372
0.132838
0.031054
0.059208
0.121749
0.017738
0.052673
0.065551
0.073736
0.109753
0.050492
0.081549
0.099244
0.099261
0.087969
0.050601
0.030561
0.036381
0.080669
0.090574
0.088136
0.094585
0.067975
0.049856
0.081261
0.074044
0.074490
0.071011
0.110869
0.040504
0.100847
0.077443
0.126195
0.121601
0.131961
0.119251
0.039963
0.035553
0.110383
0.031317
0.110649
0.063108
0.065247
0.064356
0.109930
0.062639
0.070291
0.083309
0.095408
0.053617
0.096687
0.110684
0.043922
0.079336
0.087105
0.074983
0.070270
0.067940
0.071210
0.129443
0.126366
0.142217
0.055491
0.040186
0.139318
0.019417
0.079688
0.087856
0.123796
0.117704
0.060467
0.098397
0.065572
0.128546
0.104130
0.101175
0.119353
0.123277
0.113216
0.114364
0.112689
0.107181
0.077299
0.062790
0.067253
0.089321
0.073598
0.060913
0.095934
0.018634
0.095117
0.080332
0.065539
0.101230
0.070240
0.044749
0.066250
0.139277
0.095179
0.027561
0.067787
0.114143
0.089232
0.109385
0.121434
0.106238
0.046949
0.087093
0.113420
0.055697
0.115466
0.095784
0.048943
0.065687
0.039886
0.051227
0.083192
0.085139
0.084417
0.053369
0.036891
0.051543
0.067298
0.095964
0.092381
0.048807
0.099597
0.136580
0.046206
0.080634
0.130678
0.101217
0.037925
0.095404
0.051544
0.023745
0.055687
0.048528
0.099554
0.044591
0.057020
0.053464
0.080293
0.105783
0.033028
0.114236
0.130226
0.027010
0.023486
0.035522
0.081798
0.138059
0.081237
0.071733
0.096664
0.074280
0.037171
0.037844
0.133276
0.101671
0.049525
0.062605
0.052453
0.132180
0.123554
0.018392
0.087975
0.100060
0.116387
0.123575
0.107659
0.102816
0.071415
0.082806
0.135022
0.113072
0.095135
0.090026
0.052361
0.076996
0.125129
0.127167
0.107154
0.117584
0.044862
0.087861
0.127476
0.032672
0.113172
0.114152
0.047309
0.071463
0.105116
0.104043
0.101385
0.085583
0.044162
0.059045
0.026289
0.041246
0.050742
0.045941
0.058650
0.129182
0.107641
0.130614
0.061280
0.082863
0.114173
0.130300
0.082979
0.080155
0.097560
0.118871
0.114729
0.083487
0.019975
0.050428
0.047075
0.095452
0.057633
0.083250
0.026836
0.066316
0.076302
0.083880
0.061760
0.056303
0.077329
0.048607
0.116643
0.057850
0.072846
0.076313
0.113300
0.081285
0.056996
0.071935
0.127989
0.133986
0.068431
0.055858
0.045992
0.059935
0.102947
0.117779
0.125570
0.123066
0.124410
0.123528
0.122624
0.117542
0.030809
0.107999
0.128062
0.057049
0.099889
0.048169
0.050744
0.122470
0.060235
0.073490
0.131016
0.082640
0.086232
0.048715
0.079155
0.127967
0.097063
0.105710
0.096193
0.127505
0.046613
0.108015
0.128447
0.064354
0.086233
0.085828
0.081557
0.090481
0.032427
0.067401
0.070008
0.099778
0.053004
0.083736
0.063489
0.067034
0.060897
0.056201
0.057464
0.126512
0.112925
0.094143
0.069263
0.100633
0.090274
0.035700
0.097447
0.114131
0.103606
0.096525
0.070063
0.066507
0.109431
0.101535
0.088575
0.093445
0.092112
0.096316
0.083679
0.054370
0.087132
0.083773
0.099432
0.081785
0.037449
0.089781
0.059942
0.092724
0.092923
0.062749
0.050451
0.050912
0.073663
0.030740
0.096945
0.110795
0.099962
0.102738
0.038789
0.069303
0.102503
0.049408
0.096902
0.093642
0.044184
0.056837
0.045192
0.090105
0.032621
0.094040
0.116237
0.039623
0.078671
0.074489
0.101160
0.110070
0.027995
0.113046
0.133528
0.099098
0.127090
0.037794
0.024009
0.068889
0.089381
0.122745
0.100667
0.130219
0.085778
0.094707
0.085889
0.096080
0.039456
0.083614
0.025070
0.056945
0.064492
0.139712
0.127625
0.114493
0.060242
0.046045
0.058556
0.056487
0.113116
0.117301
0.051421
0.055738
0.067104
0.133112
0.143337
0.118301
0.016528
0.040964
0.089611
0.139479
0.029668
0.058942
0.127647
0.148850
0.037076
0.046221
0.093910
0.054900
0.045715
0.067537
0.053326
0.117128
0.110604
0.089919
0.074072
0.110103
0.106417
0.103259
0.036670
0.065089
0.060451
0.102345
0.072816
0.077262
0.075862
0.121271
0.045268
0.106873
0.111300
0.068496
0.098872
0.134256
0.083254
0.077048
0.060798
0.107367
0.057352
0.094779
0.110330
0.084881
0.083299
0.087539
0.099300
0.116236
0.097500
0.064370
0.043794
0.072892
0.059410
0.107068
0.094197
0.065445
0.063141
0.107297
0.036747
0.103105
0.125060
0.024537
0.119210
0.102691
0.063025
0.063514
0.078376
0.081712
0.055890
0.096140
0.083308
0.120464
0.068566
0.076916
0.044709
0.082241
0.088306
0.127586
0.065621
0.071770
0.093702
0.092461
0.045591
0.075441
0.042986
0.025362
0.031146
0.047829
0.087429
0.121487
0.043465
0.046590
0.007193
0.009772
0.072657
0.083004
0.084538
0.074962
0.091733
0.091851
0.068593
0.069269
0.083719
0.044331
0.061936
0.058279
0.007428
0.010183
0.032558
0.053535
0.099560
0.129130
0.045436
0.046342
0.112518
0.098797
0.058882
0.060646
0.068831
0.063654
0.066651
0.102625
0.038071
0.050525
0.103861
0.032406
0.074899
0.065054
0.067327
0.121917
0.070446
0.052841
0.119392
0.136504
0.106130
0.105665
0.034223
0.105894
0.125231
0.023618
0.050712
0.051652
0.064347
0.083378
0.044676
0.036307
0.050271
0.088694
0.053558
0.074098
0.058440
0.119514
0.103583
0.100221
0.092280
0.076227
0.085037
0.069572
0.063552
0.042470
0.055622
0.099467
0.090576
0.101974
0.057115
0.038421
0.046177
0.088908
0.147557
0.022491
0.039835
0.089096
0.107624
0.021362
0.076492
0.063837
0.051977
0.087839
0.053650
0.066436
0.111657
0.044104
0.102782
0.118970
0.074436
0.074084
0.063741
0.106457
0.109684
0.119176
0.037065
0.042029
0.101778
0.128208
0.042796
0.079677
0.074056
0.071268
0.062208
0.087220
0.060077
0.057723
0.070787
0.117813
0.064828
0.087617
0.134990
0.119013
0.031545
0.073798
0.104415
0.109034
0.040851
0.051376
0.036467
0.030989
0.092988
0.133191
0.064277
0.065700
0.086017
0.086756
0.055386
0.039538
0.068158
0.048481
0.091000
0.100950
0.059069
0.088213
0.083606
0.057236
0.072515
0.030665
0.076167
0.080096
0.057901
0.094356
0.065774
0.047859
0.125472
0.066978
0.054039
0.061443
0.094505
0.113444
0.112188
0.124673
0.126833
0.093522
0.047683
0.082152
0.066875
0.063703
0.108826
0.109219
0.057670
0.065104
0.084186
0.116503
0.070157
0.131788
0.073927
0.085377
0.121162
0.106497
0.113254
0.113047
0.113829
0.123530
0.049137
0.097178
0.111317
0.040010
0.058618
0.065588
0.099207
0.107028
0.103940
0.075403
0.093919
0.097247
0.054093
0.039361
0.081326
0.106662
0.116921
0.125573
0.135129
0.117042
0.043538
0.090440
0.120549
0.029684
0.055219
0.057600
0.107365
0.112772
0.080970
0.101332
0.097114
0.086277
0.069874
0.105802
0.098527
0.085535
0.121301
0.068218
0.077155
0.059403
0.110460
0.084971
0.068062
0.075774
0.058138
0.114310
0.090282
0.068223
0.115293
0.080236
0.047723
0.054439
0.133851
0.064935
0.096037
0.101377
0.025616
0.044031
0.086988
0.126020
0.064295
0.052236
0.076995
0.090849
0.042928
0.100733
0.129975
0.073777
0.025368
0.094882
0.139830
0.033410
0.066232
0.060424
0.117061
0.118651
0.049693
0.081390
0.023858
0.056612
0.110377
0.131961
0.031237
0.042233
0.062598
0.041732
0.086112
0.120883
0.061620
0.048109
0.062793
0.037727
0.061019
0.110417
0.071380
0.059696
0.088835
0.114182
0.142382
0.129711
0.092307
0.077808
0.080813
0.077002
0.096561
0.099578
0.072684
0.087845
0.079759
0.081971
0.093546
0.096973
0.091756
0.072973
0.081578
0.074507
0.124413
0.046006
0.111063
0.130390
0.050938
0.051716
0.086464
0.129735
0.113572
0.113316
0.046734
0.062809
0.130708
0.059446
0.125539
0.115612
0.045532
0.054897
0.070870
0.123346
0.022645
0.057372
0.098108
0.118784
0.105053
0.109381
0.035553
0.058138
0.066688
0.048151
0.034419
0.048417
0.058698
0.125596
0.038822
0.093459
0.132662
0.055669
0.110180
0.101772
0.076333
0.108496
0.132678
0.125235
0.133083
0.117086
0.147698
0.140397
0.039909
0.085632
0.137119
0.057427
0.044721
0.087261
0.066435
0.045359
0.078544
0.024617
0.076842
0.046073
0.094228
0.130835
0.037103
0.109532
0.114480
0.079657
0.052643
0.104881
0.034509
0.056590
0.085368
0.031627
0.036515
0.064644
0.086179
0.130429
0.108553
0.109037
0.050315
0.072053
0.030007
0.076462
0.076725
0.084744
0.095880
0.096363
0.079828
0.079591
0.112333
0.092203
0.041701
0.084400
0.082548
0.082575
0.093115
0.054143
0.088868
0.118931
0.107591
0.141137
0.039180
0.086509
0.134269
0.038559
0.098140
0.074447
0.096845
0.090339
0.070198
0.061818
0.109045
0.109865
0.090196
0.066648
0.067214
0.087550
0.098102
0.103066
0.058334
0.039158
0.113008
0.122704
0.088030
0.096874
0.053591
0.064109
0.098948
0.118841
0.083284
0.100706
0.060173
0.114942
0.057104
0.079594
0.087612
0.059753
0.036387
0.088174
0.125937
0.026016
0.032598
0.059192
0.085824
0.046898
0.081011
0.095022
0.078563
0.050327
0.019842
0.036742
0.068960
0.091554
0.103599
0.071630
0.116239
0.129136
0.035762
0.064559
0.053237
0.130240
0.049406
0.081526
0.120677
0.075588
0.073371
0.069563
0.082334
0.048350
0.049259
0.110815
0.059298
0.061945
0.133173
0.126747
0.026819
0.054453
0.091065
0.114361
0.119341
0.091603
0.047401
0.078208
0.094673
0.045070
0.055562
0.094915
0.145458
0.055432
0.047971
0.051739
0.086298
0.105626
0.097141
0.048620
0.051337
0.055334
0.116252
0.103206
0.041755
0.042497
0.067331
0.077948
0.108540
0.054999
0.107753
0.093881
0.065031
0.094851
0.070390
0.071842
0.071610
0.097054
0.076698
0.094364
0.083285
0.077009
0.075437
0.067500
0.093935
0.086255
0.058774
0.058933
0.116826
0.046277
0.068117
0.064503
0.121398
0.051421
0.113511
0.108892
0.132890
0.115282
0.151842
0.121787
0.088549
0.136603
0.051377
0.082700
0.153505
0.028324
0.043406
0.109097
0.104819
0.029720
0.074788
0.070547
0.056992
0.061775
0.071661
0.061838
0.115473
0.075461
0.054672
0.032791
0.100822
0.084898
0.067152
0.053853
0.077727
0.056421
0.122615
0.131316
0.048130
0.094650
0.125886
0.060999
0.070609
0.034561
0.049988
0.025882
0.036531
0.105820
0.119819
0.026355
0.035026
0.069547
0.096441
0.109118
0.075381
0.046165
0.078296
0.109356
0.052442
0.069144
0.081836
0.073996
0.118593
0.034768
0.031552
0.043251
0.077728
0.116741
0.047665
0.048040
0.075073
0.105486
0.047407
0.047873
0.031027
0.082648
0.066387
0.136124
0.101542
0.100407
0.038022
0.073570
0.119237
0.034028
0.064273
0.050629
0.100665
0.134708
0.147072
0.081124
0.066682
0.058098
0.090276
0.031531
0.037049
0.048318
0.088761
0.121915
0.060543
0.046452
0.082483
0.117333
0.077566
0.062662
0.098356
0.138137
0.083049
0.079873
0.139421
0.048032
0.114270
0.053383
0.050080
0.049174
0.101459
0.036939
0.051774
0.036512
0.131639
0.119995
0.078599
0.056846
0.076610
0.068483
0.064741
0.119165
0.064986
0.065953
0.102727
0.039138
0.049967
0.095250
0.117704
0.021044
0.035829
0.039663
0.101348
0.126377
0.124644
0.117099
0.092708
0.055829
0.064237
0.092390
0.128739
0.112781
0.103645
0.113802
0.116930
0.102813
0.060444
0.087072
0.127114
0.141606
0.087600
0.094628
0.041407
0.093359
0.112799
0.112824
0.135545
0.116426
0.134349
0.125389
0.150315
0.141429
0.028316
0.057722
0.092855
0.135526
0.083129
0.083305
0.039663
0.075425
0.041405
0.053085
0.108627
0.057228
0.104727
0.111357
0.094678
0.132508
0.081498
0.108996
0.091445
0.104049
0.056535
0.049508
0.074291
0.138824
0.115245
0.095672
0.039689
0.047854
0.098648
0.070317
0.064522
0.055990
0.138983
0.135355
0.064939
0.062445
0.091222
0.120813
0.059595
0.030241
0.112844
0.113698
0.083973
0.114237
0.059633
0.066775
0.113364
0.055020
0.117471
0.127092
0.112164
0.109541
0.050850
0.084248
0.068647
0.072275
0.126125
0.051254
0.107630
0.054430
0.087239
0.057352
0.031669
0.043703
0.097371
0.137364
0.112987
0.140651
0.119391
0.136079
0.090903
0.106742
0.110413
0.112885
0.077895
0.086223
0.068936
0.079854
0.116631
0.109646
0.107624
0.124921
0.032407
0.088874
0.133091
0.032687
0.133285
0.118506
0.032665
0.036676
0.072065
0.123946
0.069570
0.079581
0.124745
0.043304
0.052605
0.039246
0.068947
0.133066
0.072891
0.088146
0.071669
0.104341
0.094794
0.065074
0.066482
0.072987
0.088963
0.073722
0.124526
0.126890
0.064332
0.067463
0.053718
0.114881
0.021795
0.079755
0.051300
0.106180
0.106545
0.072241
0.054748
0.056006
0.111389
0.048657
0.033791
0.036895
0.109609
0.061633
0.067466
0.100316
0.113931
0.044774
0.029754
0.047914
0.063575
0.091991
0.108858
0.116306
0.070723
0.128771
0.102594
0.047477
0.108745
0.120446
0.043270
0.084951
0.106116
0.055238
0.080936
0.088502
0.100594
0.128648
0.066450
0.052862
0.065108
0.075047
0.101505
0.116470
0.046184
0.066434
0.074755
0.060507
0.094426
0.118368
0.121059
0.118631
0.046022
0.079997
0.130315
0.043142
0.056423
0.055039
0.091507
0.130615
0.129619
0.129030
0.116935
0.099397
0.109535
0.128866
0.027561
0.073088
0.124418
0.014099
0.042585
0.038473
0.084934
0.128794
0.145498
0.114597
0.052124
0.038111
0.075724
0.065413
0.092539
0.119102
0.027249
0.038818
0.064135
0.055526
0.033370
0.088995
0.066769
0.109360
0.078304
0.065303
0.066113
0.078576
0.095865
0.129471
0.120840
0.126085
0.071095
0.090022
0.127452
0.073439
0.071431
0.108944
0.114999
0.118176
0.041479
0.057387
0.120213
0.034527
0.037051
0.038871
0.077749
0.132228
0.157783
0.128604
0.127553
0.128465
0.076700
0.065028
0.125855
0.026583
0.108346
0.079135
0.073543
0.057553
0.106757
0.027937
0.050433
0.073478
0.096427
0.115303
0.064649
0.097442
0.110486
0.100050
0.078306
0.083309
0.070203
0.133429
0.122977
0.121505
0.119821
0.113019
0.125061
0.125161
0.112687
0.120195
0.061608
0.134777
0.130689
0.068687
0.098111
0.032121
0.048735
0.086571
0.070394
0.086634
0.096531
0.061910
0.081432
0.035025
0.047719
0.040432
0.079383
0.119529
0.126260
0.083929
0.066483
0.085704
0.121357
0.110848
0.100645
0.102176
0.103526
0.131198
0.084260
0.065034
0.157175
0.083483
0.108294
0.037927
0.087058
0.130089
0.042762
0.065612
0.119954
0.035797
0.060260
0.072012
0.108925
0.035063
0.096989
0.081016
0.084681
0.082640
0.055641
0.089913
0.074015
0.065041
0.032696
0.037995
0.090410
0.115776
0.044127
0.037307
0.103827
0.119796
0.081162
0.054187
0.106737
0.129019
0.136520
0.109914
0.116443
0.114793
0.060780
0.049349
0.110957
0.020007
0.029553
0.080690
0.061183
0.064195
0.074280
0.035781
0.035233
0.059456
0.055690
0.103869
0.104337
0.115926
0.118262
0.119047
0.039514
0.087492
0.117258
0.067428
0.059427
0.042163
0.109751
0.094955
0.073715
0.071559
0.056646
0.062256
0.070653
0.064513
0.096095
0.109370
0.103261
0.098159
0.110577
0.120154
0.075697
0.112713
0.058975
0.043843
0.103881
0.088529
0.086982
0.029032
0.053472
0.051462
0.072788
0.108190
0.071669
0.035446
0.106505
0.102304
0.046985
0.020083
0.121249
0.110614
0.054426
0.052117
0.096447
0.134462
0.135279
0.125161
0.113912
0.114072
0.112511
0.132886
0.139888
0.125687
0.133147
0.124916
0.100639
0.105143
0.125791
0.126835
0.072904
0.085701
0.045019
0.104150
0.133719
0.053184
0.089672
0.029395
0.039104
0.018239
0.118309
0.116479
0.020636
0.051618
0.091620
0.117786
0.090330
0.049242
0.108813
0.117694
0.072248
0.099321
0.103283
0.094276
0.104265
0.081106
0.052459
0.076370
0.056807
0.098758
0.100647
0.105790
0.119826
0.124877
0.115926
0.105110
0.073758
0.076488
0.041746
0.041426
0.074284
0.111348
0.098487
0.055111
0.071287
0.108984
0.115267
0.115478
0.113968
0.134277
0.116394
0.107094
0.043195
0.047438
0.076840
0.097948
0.046997
0.102003
0.135978
0.043224
0.036450
0.047911
0.062190
0.043275
0.065929
0.101676
0.127380
0.117865
0.067685
0.065450
0.118138
0.030528
0.040387
0.043222
0.068544
0.095588
0.069636
0.090602
0.105096
0.107155
0.078528
0.068732
0.069379
0.132704
0.064280
0.046807
0.092286
0.135050
0.077504
0.080444
0.035268
0.065946
0.071261
0.089779
0.079811
0.114689
0.070499
0.075175
0.017558
0.052038
0.104513
0.105445
0.131717
0.101696
0.061035
0.096824
0.101548
0.107773
0.126331
0.128750
0.065034
0.079290
0.095168
0.098244
0.106752
0.081692
0.023726
0.049494
0.070942
0.106824
0.110564
0.112988
0.124040
0.124240
0.071362
0.062152
0.126505
0.125305
0.077278
0.106676
0.057209
0.091336
0.128223
0.066451
0.083194
0.054946
0.063923
0.085217
0.059422
0.071170
0.088790
0.047538
0.053860
0.053192
0.093446
0.111844
0.074890
0.052939
0.067459
0.088840
0.127229
0.148745
0.094970
0.084743
0.065546
0.064272
0.054883
0.092926
0.054758
0.066409
0.099822
0.128505
0.116889
0.116097
0.114041
0.115057
0.049710
0.110660
0.125112
0.100158
0.098967
0.040625
0.086177
0.114416
0.066573
0.056581
0.103679
0.049792
0.059146
0.113198
0.119714
0.031054
0.063427
0.068827
0.083365
0.094589
0.114795
0.047048
0.058553
0.100427
0.110173
0.023988
0.024063
0.035730
0.042952
0.114417
0.153166
0.116272
0.059636
0.089025
0.136048
0.061220
0.046537
0.070670
0.091617
0.101032
0.124920
0.116265
0.042899
0.070150
0.086384
0.094377
0.056510
0.065871
0.101103
0.113643
0.049708
0.069129
0.060943
0.051084
0.085988
0.154142
0.147773
0.134909
0.073126
0.069792
0.019995
0.038395
0.116975
0.119356
0.112890
0.114051
0.044092
0.038785
0.103892
0.109286
0.045838
0.027947
0.071784
0.109769
0.082386
0.066126
0.077016
0.038485
0.120723
0.130776
0.054015
0.051611
0.132689
0.043481
0.091667
0.144993
0.084556
0.103700
0.024687
0.066067
0.105587
0.124820
0.071387
0.075374
0.078683
0.079742
0.048618
0.042584
0.127286
0.125424
0.104130
0.100483
0.044687
0.047475
0.055729
0.050222
0.074716
0.127378
0.110095
0.077956
0.122261
0.119627
0.046602
0.050149
0.042809
0.088538
0.056002
0.122566
0.115792
0.084886
0.080471
0.050548
0.115241
0.072642
0.081891
0.052762
0.088538
0.124374
0.130969
0.125274
0.126789
0.125524
0.131909
0.139072
0.053689
0.050571
0.077482
0.093519
0.134668
0.139345
0.113454
0.121947
0.070777
0.092915
0.121342
0.036485
0.058593
0.108857
0.058941
0.078992
0.108377
0.069339
0.073401
0.068995
0.097085
0.102011
0.034127
0.070614
0.090593
0.037591
0.025390
0.067467
0.059321
0.051390
0.054804
0.128931
0.068707
0.088274
0.048019
0.071036
0.090197
0.086016
0.052150
0.036447
0.128657
0.082023
0.074020
0.066713
0.075311
0.068387
0.068750
0.098278
0.081243
0.098161
0.065164
0.088185
0.015716
0.044666
0.108315
0.133699
0.031266
0.072547
0.061975
0.117853
0.074938
0.098942
0.042506
0.111056
0.125801
0.043625
0.023688
0.043215
0.098886
0.116206
0.045049
0.052478
0.095872
0.110466
0.063578
0.064346
0.065835
0.040820
0.065579
0.130235
0.116386
0.129981
0.049882
0.085412
0.085324
0.062900
0.100961
0.108091
0.102293
0.121439
0.110945
0.106416
0.067276
0.096948
0.050090
0.026573
0.086915
0.100089
0.143122
0.122187
0.030977
0.058241
0.065352
0.128942
0.093074
0.097943
0.089205
0.083096
0.065601
0.074129
0.035942
0.083909
0.110261
0.027703
0.067686
0.092625
0.049688
0.086364
0.105010
0.034448
0.076475
0.101806
0.127720
0.113754
0.112816
0.113788
0.117713
0.103358
0.066122
0.068862
0.061199
0.080233
0.095862
0.078827
0.112963
0.108818
0.052257
0.085170
0.050166
0.031034
0.036492
0.064448
0.074877
0.118596
0.075093
0.082479
0.079425
0.068642
0.037849
0.030149
0.081630
0.129267
0.015206
0.071509
0.118245
0.075797
0.034528
0.094973
0.067258
0.044873
0.093980
0.113848
0.067985
0.040840
0.022337
0.082844
0.052016
0.062448
0.090389
0.030025
0.071155
0.051491
0.107794
0.041526
0.058538
0.065667
0.089612
0.104595
0.080215
0.125261
0.093105
0.116525
0.102893
0.081649
0.079503
0.086306
0.115572
0.133699
0.099063
0.078848
0.028792
0.061995
0.065897
0.113808
0.072450
0.053004
0.125316
0.071555
0.035161
0.022490
0.055935
0.079231
0.127197
0.100956
0.080686
0.079932
0.084561
0.082288
0.072657
0.043555
0.070434
0.098817
0.107620
0.035953
0.037240
0.064828
0.111937
0.040542
0.027370
0.061691
0.054963
0.036668
0.112829
0.112715
0.050322
0.077078
0.043140
0.040502
0.065849
0.097597
0.059723
0.085252
0.107197
0.103937
0.107375
0.084187
0.122236
0.115903
0.040299
0.070334
0.114965
0.046353
0.033367
0.086431
0.134207
0.043067
0.061837
0.098791
0.050251
0.093318
0.121376
0.108943
0.065705
0.068835
0.145508
0.135407
0.045520
0.073841
0.099904
0.058707
0.043841
0.049593
0.064657
0.101219
0.104560
0.111942
0.111399
0.109585
0.079467
0.082309
0.111711
0.109537
0.090032
0.050960
0.060351
0.046752
0.061569
0.114068
0.040179
0.050215
0.078892
0.114531
0.043584
0.081304
0.078835
0.069229
0.088779
0.066227
0.105022
0.085098
0.052898
0.094668
0.048275
0.040342
0.069642
0.052155
0.125006
0.110940
0.071409
0.102237
0.118453
0.104663
0.129057
0.111668
0.084820
0.111946
0.092348
0.072569
0.036643
0.054395
0.118447
0.112090
0.030604
0.063928
0.056739
0.080276
0.074365
0.073775
0.082082
0.042754
0.065817
0.044137
0.071773
0.109092
0.123680
0.124515
0.122202
0.132190
0.038241
0.083373
0.134536
0.043454
0.039271
0.072625
0.129742
0.066385
0.026290
0.046907
0.065848
0.084467
0.050313
0.038228
0.070912
0.060491
0.101004
0.129001
0.138454
0.142115
0.039253
0.060207
0.025973
0.064313
0.058096
0.134683
0.069909
0.094081
0.040796
0.081809
0.119335
0.039213
0.087423
0.099281
0.048640
0.066967
0.083586
0.091369
0.126791
0.110950
0.043550
0.023576
0.087842
0.130111
0.051541
0.019950
0.077674
0.070221
0.076396
0.094343
0.063015
0.079631
0.030909
0.063506
0.076206
0.028225
0.048214
0.062500
0.112137
0.119668
0.046468
0.059840
0.076577
0.083796
0.064031
0.064547
0.094600
0.111424
0.069412
0.110291
0.039929
0.076598
0.083552
0.091099
0.096833
0.048625
0.063385
0.047835
0.028061
0.036331
0.140053
0.121505
0.024993
0.026310
0.070161
0.046963
0.099144
0.058456
0.038573
0.059155
0.077072
0.083267
0.058304
0.039261
0.100353
0.079095
0.099013
0.094339
0.123208
0.110123
0.064804
0.074054
0.117644
0.040678
0.053576
0.055239
0.087597
0.112810
0.041234
0.070734
0.077206
0.064862
0.070713
0.053779
0.075292
0.128141
0.073697
0.108150
0.109390
0.106718
0.095856
0.104417
0.051274
0.050304
0.072499
0.115033
0.118554
0.098226
0.034863
0.056546
0.082535
0.105546
0.081668
0.063171
0.056151
0.069161
0.092592
0.111311
0.101832
0.073267
0.067785
0.059283
0.109941
0.101689
0.063814
0.080315
0.113158
0.107265
0.071123
0.071804
0.083158
0.056996
0.074696
0.092063
0.107886
0.057730
0.031300
0.039240
0.061612
0.095190
0.093198
0.100218
0.027322
0.044597
0.103143
0.133133
0.049693
0.041045
0.076801
0.136729
0.078515
0.037518
0.119061
0.126800
0.034809
0.083647
0.095687
0.121551
0.103340
0.108974
0.066484
0.045372
0.135028
0.018589
0.094007
0.092241
0.072637
0.083366
0.027267
0.020790
0.133819
0.029676
0.042821
0.075194
0.071940
0.109986
0.081171
0.115324
0.137211
0.142112
0.053965
0.051987
0.116856
0.060940
0.049370
0.066470
0.129273
0.036889
0.044153
0.029184
0.098257
0.137717
0.059241
0.064576
0.057493
0.051724
0.033893
0.074110
0.085988
0.130475
0.052273
0.064823
0.120359
0.030367
0.118948
0.115777
0.017971
0.032870
0.066000
0.127259
0.136551
0.095112
0.040839
0.040470
0.071514
0.117177
0.085579
0.090607
0.048977
0.101141
0.112664
0.059553
0.111596
0.070531
0.084108
0.086960
0.097916
0.063726
0.063876
0.036878
0.060293
0.067182
0.128465
0.121552
0.082828
0.044125
0.110343
0.125469
0.043490
0.105395
0.074123
0.084645
0.102628
0.115155
0.040679
0.052490
0.105858
0.023117
0.107874
0.118624
0.021087
0.069179
0.094508
0.082123
0.045281
0.083694
0.078871
0.074462
0.065052
0.036818
0.054299
0.042971
0.119718
0.047017
0.061152
0.034171
0.077261
0.088625
0.037441
0.066590
0.131339
0.052696
0.064529
0.070487
0.087478
0.100692
0.125805
0.111785
0.033875
0.064021
0.096602
0.115016
0.102759
0.104674
0.135685
0.114831
0.114956
0.125501
0.114163
0.117821
0.059526
0.073404
0.119178
0.039543
0.121173
0.118267
0.024489
0.031860
0.100283
0.133086
0.052536
0.077541
0.086422
0.118146
0.131314
0.113830
0.056661
0.080934
0.110630
0.093135
0.026364
0.048324
0.103446
0.056261
0.042821
0.040457
0.101974
0.145683
0.010240
0.050614
0.131131
0.111065
0.025797
0.045444
0.107845
0.121072
0.039342
0.044433
0.063412
0.116113
0.046874
0.102345
0.129857
0.042845
0.124341
0.102313
0.060802
0.062598
0.082589
0.065495
0.056660
0.030925
0.098585
0.065749
0.079264
0.066573
0.046257
0.057717
0.074449
0.068106
0.045680
0.048695
0.097173
0.103035
0.064244
0.072600
0.080908
0.078522
0.125629
0.028994
0.121302
0.130184
0.082622
0.076836
0.069150
0.091859
0.128439
0.130316
0.057086
0.102367
0.083887
0.077671
0.035188
0.035255
0.092692
0.124467
0.115853
0.081916
0.078604
0.096061
0.075270
0.079453
0.081462
0.074833
0.048024
0.068194
0.035752
0.036925
0.074375
0.114097
0.046594
0.053099
0.114907
0.110907
0.131716
0.121341
0.033330
0.098769
0.135666
0.058564
0.075037
0.141929
0.103386
0.092948
0.138308
0.105034
0.102316
0.096428
0.037260
0.025041
0.061837
0.056285
0.153667
0.054931
0.087410
0.053196
0.085323
0.063944
0.066952
0.069082
0.073219
0.060731
0.050795
0.064484
0.027080
0.017820
0.029743
0.059552
0.142616
0.130692
0.074799
0.080295
0.116025
0.048523
0.014426
0.013803
0.073960
0.060313
0.093117
0.075355
0.050561
0.068742
0.059628
0.057510
0.084119
0.108421
0.053310
0.064518
0.059875
0.099237
0.061358
0.097242
0.012346
0.013515
0.041737
0.062522
0.072044
0.091167
0.059482
0.061474
0.058649
0.103889
0.103931
0.029621
0.114144
0.100673
0.063338
0.048817
0.030934
0.088808
0.077525
0.038868
0.097370
0.135042
0.044277
0.057413
0.124140
0.024369
0.016866
0.028492
0.052283
0.044376
0.087339
0.062667
0.122113
0.148568
0.075018
0.106674
0.032930
0.031191
0.050177
0.060760
0.108373
0.111983
0.082746
0.106904
0.055047
0.038026
0.055377
0.093247
0.083851
0.113780
0.073494
0.088424
0.104565
0.048151
0.054083
0.058643
0.028462
0.068922
0.076196
0.045218
0.022072
0.046140
0.073495
0.092827
0.094786
0.073319
0.027766
0.042818
0.060484
0.079772
0.096544
0.052148
0.090501
0.104444
0.072957
0.041283
0.056297
0.063804
0.076009
0.037652
0.034802
0.059870
0.088214
0.108337
0.068895
0.075391
0.049902
0.041188
0.065577
0.127603
0.090034
0.103206
0.070499
0.072383
0.044113
0.088296
0.130265
0.018797
0.077109
0.087937
0.067020
0.067321
0.026811
0.088190
0.127710
0.024333
0.025247
0.064270
0.093509
0.083417
0.039643
0.044230
0.035368
0.061587
0.069457
0.114263
0.053625
0.094184
0.114247
0.071451
0.027938
0.062292
0.088050
0.050974
0.081264
0.120103
0.047963
0.074617
0.081897
0.058900
0.040301
0.123678
0.024466
0.091672
0.069824
0.107410
0.045351
0.107135
0.115319
0.078276
0.101878
0.035964
0.051299
0.107620
0.109856
0.018318
0.052442
0.036371
0.093222
0.123733
0.046863
0.055643
0.107592
0.101135
0.019411
0.044707
0.105355
0.106980
0.024921
0.041065
0.094872
0.071872
0.053855
0.054882
0.061612
0.058386
0.019362
0.081734
0.090652
0.023769
0.103900
0.140585
0.020061
0.063784
0.124997
0.107619
0.047422
0.089894
0.132607
0.042082
0.072531
0.046920
0.086811
0.100116
0.038819
0.071500
0.090495
0.078041
0.060174
0.078694
0.056843
0.112241
0.096682
0.028768
0.067862
0.085188
0.085643
0.105329
0.124992
0.095044
0.028071
0.064420
0.090528
0.109665
0.036776
0.025572
0.060362
0.055859
0.062489
0.116184
0.075941
0.048826
0.102288
0.127601
0.099591
0.078638
0.025238
0.050748
0.055500
0.114746
0.094041
0.087483
0.057548
0.103026
0.009967
0.011734
0.047782
0.086156
0.125954
0.036046
0.053939
0.043520
0.048179
0.084639
0.077075
0.060562
0.066868
0.099865
0.117246
0.090922
0.076661
0.116311
0.027461
0.058803
0.062357
0.131917
0.036378
0.067046
0.127640
0.027955
0.071488
0.142609
0.154413
0.123588
0.107276
0.073944
0.074905
0.076146
0.081947
0.138263
0.042698
0.082462
0.117409
0.051586
0.049375
0.071608
0.137177
0.035517
0.123154
0.120207
0.063806
0.068186
0.046085
0.033182
0.105576
0.112871
0.042222
0.070087
0.125771
0.016694
0.038341
0.088941
0.115509
0.032448
0.034934
0.061395
0.082221
0.148937
0.058354
0.064865
0.152143
0.028230
0.035740
0.035822
0.069725
0.122118
0.107560
0.133565
0.016201
0.054516
0.094369
0.118038
0.129867
0.111733
0.014543
0.053029
0.109076
0.109319
0.055627
0.073375
0.053730
0.023666
0.052576
0.069807
0.028480
0.051922
0.047121
0.063544
0.113538
0.032452
0.097480
0.090527
0.028196
0.038905
0.096325
0.114264
0.079921
0.054238
0.104286
0.092155
0.090972
0.092309
0.062974
0.033134
0.087885
0.060316
0.043681
0.028215
0.019205
0.013868
0.024599
0.074169
0.058007
0.063751
0.081713
0.075915
0.072021
0.065663
0.087481
0.079549
0.064463
0.038708
0.131897
0.132361
0.058317
0.053076
0.058844
0.122016
0.060592
0.053261
0.140803
0.118156
0.079769
0.080218
0.056939
0.073358
0.122737
0.036491
0.044963
0.051553
0.089538
0.101503
0.094648
0.131193
0.090524
0.054874
0.065547
0.069048
0.055674
0.080157
0.038831
0.085262
0.088026
0.021925
0.087349
0.070635
0.078442
0.063894
0.043298
0.066791
0.107442
0.119172
0.063083
0.046586
0.088340
0.082898
0.064445
0.065086
0.093288
0.065370
0.086483
0.084898
0.057579
0.063305
0.070690
0.118037
0.104551
0.100836
0.079637
0.068648
0.122290
0.071325
0.064976
0.052655
0.116754
0.027497
0.023561
0.031902
0.047135
0.117543
0.131082
0.117198
0.039574
0.099035
0.140032
0.101527
0.112432
0.086050
0.054115
0.041652
0.096507
0.122394
0.065395
0.052278
0.071503
0.046508
0.079297
0.103409
0.035784
0.083984
0.094059
0.054510
0.040316
0.106792
0.063645
0.066875
0.118690
0.118943
0.082835
0.099915
0.083430
0.038083
0.043350
0.106581
0.074672
0.029658
0.100299
0.131549
0.044972
0.031591
0.116794
0.094233
0.102933
0.102143
0.062969
0.101281
0.113445
0.120765
0.087212
0.085920
0.086481
0.074798
0.049129
0.074748
0.070421
0.114365
0.091579
0.083763
0.119181
0.065521
0.033660
0.061662
0.093085
0.080229
0.033682
0.062872
0.071027
0.115023
0.022717
0.047114
0.091305
0.132577
0.049522
0.065275
0.107082
0.107039
0.113247
0.112642
0.125254
0.126771
0.132007
0.121074
0.042770
0.087346
0.120887
0.042251
0.113096
0.118454
0.086943
0.090571
0.097813
0.089036
0.145362
0.117814
0.115311
0.125309
0.117234
0.066201
0.068394
0.061814
0.113637
0.114861
0.066061
0.073017
0.125043
0.061949
0.118510
0.128871
0.028845
0.077663
0.062554
0.087872
0.088137
0.085418
0.096364
0.052016
0.032402
0.053068
0.097124
0.141143
0.023625
0.052325
0.093499
0.120970
0.041735
0.031182
0.038312
0.057046
0.085249
0.079885
0.045636
0.089052
0.092797
0.094335
0.103251
0.052850
0.102978
0.119072
0.056983
0.072444
0.132624
0.040743
0.112764
0.124872
0.034049
0.042561
0.102880
0.085829
0.053570
0.064540
0.063012
0.066744
0.066407
0.069820
0.073187
0.074591
0.066965
0.037162
0.069425
0.130617
0.092056
0.118687
0.067356
0.030417
0.043287
0.082664
0.120196
0.083128
0.080012
0.090760
0.079381
0.100538
0.101903
0.046460
0.085939
0.028005
0.064786
0.077116
0.094148
0.091883
0.072145
0.066526
0.068585
0.038226
0.041958
0.061019
0.124028
0.049067
0.079441
0.088233
0.132301
0.130056
0.057692
0.061849
0.122732
0.029294
0.100652
0.101435
0.032599
0.045865
0.096736
0.141352
0.077670
0.082429
0.133056
0.108045
0.055065
0.130637
0.120427
0.098738
0.097466
0.096030
0.070435
0.048957
0.030272
0.055579
0.090358
0.116627
0.137431
0.118228
0.083228
0.077215
0.081341
0.086858
0.088006
0.061182
0.098806
0.116184
0.060253
0.096092
0.114959
0.071081
0.047956
0.056741
0.104765
0.069186
0.057923
0.093991
0.073347
0.089231
0.098886
0.061079
0.069703
0.126788
0.079651
0.047302
0.146005
0.019632
0.053640
0.069704
0.063235
0.114769
0.054671
0.035427
0.091789
0.126904
0.134186
0.126421
0.049216
0.075319
0.126584
0.040974
0.109202
0.106533
0.037226
0.090745
0.121650
0.032918
0.074074
0.046114
0.088025
0.114429
0.041815
0.111881
0.132943
0.074887
0.035789
0.090490
0.118701
0.019027
0.070132
0.068906
0.064575
0.109879
0.071099
0.046229
0.100254
0.106559
0.032026
0.061059
0.121027
0.063775
0.042548
0.151941
0.142879
0.095466
0.039963
0.091240
0.101463
0.028753
0.067358
0.063326
0.088815
0.121682
0.126314
0.139590
0.058811
0.085657
0.139202
0.060243
0.109802
0.100282
0.053240
0.065321
0.048377
0.048589
0.104873
0.124052
0.045014
0.062910
0.026360
0.045766
0.051925
0.127845
0.079101
0.060130
0.119523
0.098951
0.083435
0.044693
0.044879
0.082454
0.049073
0.108897
0.054494
0.078001
0.069554
0.066301
0.055143
0.047283
0.035006
0.055457
0.098646
0.065848
0.081956
0.127527
0.062521
0.112788
0.111054
0.055243
0.109480
0.095148
0.104252
0.135867
0.117149
0.099816
0.050619
0.059627
0.028731
0.048029
0.046836
0.095020
0.107258
0.119436
0.051352
0.096562
0.124958
0.066312
0.098907
0.108658
0.086678
0.093031
0.045261
0.069137
0.079486
0.124844
0.040006
0.058942
0.067729
0.041630
0.088985
0.080395
0.074131
0.119932
0.087808
0.097013
0.040789
0.065422
0.031126
0.078741
0.116876
0.031949
0.134174
0.110936
0.033201
0.067800
0.071405
0.096796
0.052924
0.050883
0.028784
0.042554
0.037219
0.020597
0.112666
0.113751
0.074322
0.109794
0.052051
0.055428
0.152342
0.077281
0.052396
0.042451
0.085356
0.117992
0.104138
0.084027
0.120634
0.103821
0.079939
0.088737
0.075171
0.084197
0.079843
0.084096
0.063893
0.090926
0.100402
0.109109
0.064472
0.077326
0.028945
0.062919
0.093352
0.128380
0.118634
0.073864
0.123228
0.115176
0.036384
0.077097
0.115168
0.045218
0.106104
0.121594
0.038018
0.094144
0.084284
0.085521
0.096349
0.068673
0.072489
0.051638
0.106152
0.126597
0.120120
0.126741
0.072958
0.062388
0.083873
0.074091
0.107412
0.056246
0.046858
0.041600
0.094547
0.142221
0.057225
0.037078
0.123667
0.047899
0.051428
0.028029
0.041132
0.050955
0.073337
0.111782
0.123562
0.118081
0.123584
0.109995
0.123292
0.121494
0.128562
0.104167
0.058359
0.092252
0.122045
0.048952
0.045022
0.050010
0.074442
0.135523
0.036644
0.099502
0.133657
0.017872
0.036070
0.076452
0.062431
0.087484
0.070605
0.094878
0.085455
0.038419
0.101927
0.123314
0.109338
0.126257
0.080753
0.052183
0.029205
0.094883
0.055940
0.099838
0.104840
0.053966
0.079179
0.021766
0.054012
0.086701
0.143337
0.111805
0.114260
0.114017
0.115029
0.124821
0.028602
0.088716
0.117821
0.039311
0.065900
0.089675
0.086866
0.094205
0.026808
0.032986
0.097967
0.135597
0.041311
0.029545
0.098723
0.116994
0.119648
0.110906
0.035749
0.050379
0.074006
0.106336
0.070009
0.081495
0.114397
0.103846
0.046291
0.061409
0.102233
0.104715
0.052784
0.090424
0.083282
0.087304
0.090737
0.096545
0.089508
0.095957
0.108796
0.029911
0.084959
0.099318
0.054010
0.070733
0.118802
0.102728
0.136200
0.109117
0.086015
0.069028
0.060201
0.115275
0.037447
0.078191
0.090341
0.094502
0.103590
0.115290
0.102302
0.100970
0.046428
0.027154
0.104158
0.086054
0.092288
0.082391
0.104075
0.052785
0.113549
0.115176
0.122479
0.135443
0.050896
0.040001
0.055410
0.117197
0.063723
0.017526
0.063258
0.075285
0.107233
0.092413
0.040618
0.072984
0.084857
0.089505
0.079568
0.055841
0.071160
0.097862
0.049653
0.094578
0.115557
0.071586
0.026636
0.043057
0.143658
0.127586
0.139385
0.132504
0.085720
0.062864
0.077360
0.087882
0.066821
0.102975
0.080467
0.072823
0.086187
0.040748
0.025750
0.047700
0.071735
0.109332
0.111112
0.081327
0.070324
0.055655
0.114368
0.112778
0.044674
0.093026
0.147267
0.029921
0.070277
0.126616
0.128446
0.132089
0.125785
0.137538
0.097540
0.088215
0.020699
0.047455
0.073574
0.075681
0.084742
0.049524
0.125662
0.144229
0.144926
0.138455
0.028470
0.043262
0.062669
0.073983
0.038701
0.072003
0.077776
0.036906
0.075731
0.087016
0.044665
0.080563
0.113274
0.036302
0.066665
0.073950
0.103788
0.054689
0.028248
0.026970
0.085271
0.130190
0.144495
0.124330
0.097176
0.088776
0.052862
0.048467
0.102136
0.111109
0.040756
0.099130
0.122182
0.043022
0.099631
0.099013
0.102522
0.109284
0.078392
0.080447
0.112451
0.108979
0.081865
0.064334
0.047282
0.092498
0.086991
0.090273
0.063351
0.039020
0.118691
0.118351
0.108640
0.134101
0.112513
0.098033
0.056751
0.066735
0.130228
0.039263
0.032439
0.032331
0.081715
0.140754
0.134054
0.082682
0.035518
0.066970
0.053628
0.107202
0.077489
0.101370
0.033807
0.071961
0.101631
0.094502
0.055111
0.023919
0.019858
0.027023
0.079739
0.139004
0.049402
0.079059
0.132746
0.029641
0.037997
0.069866
0.061398
0.096858
0.081674
0.072372
0.090363
0.048041
0.083944
0.088667
0.129611
0.109373
0.089831
0.071521
0.092494
0.082300
0.111549
0.106868
0.076414
0.060479
0.076948
0.080255
0.046521
0.059288
0.061724
0.132158
0.114891
0.050721
0.067383
0.068071
0.112043
0.111153
0.053856
0.040852
0.098410
0.115063
0.101373
0.109038
0.038406
0.079184
0.095201
0.038788
0.071225
0.082943
0.041070
0.099587
0.129990
0.050535
0.038258
0.030359
0.061016
0.013869
0.069964
0.093228
0.115158
0.107015
0.051602
0.054190
0.081422
0.106438
0.108596
0.111964
0.065106
0.073332
0.090886
0.057855
0.056750
0.029709
0.075494
0.068214
0.105355
0.082684
0.024122
0.045492
0.046651
0.095717
0.075007
0.078792
0.099030
0.108062
0.084160
0.025377
0.081343
0.128109
0.061075
0.073923
0.140750
0.112938
0.113285
0.107233
0.092766
0.101011
0.044864
0.091406
0.126771
0.095670
0.101618
0.059757
0.060848
0.113595
0.071860
0.044004
0.105876
0.146640
0.151480
0.106065
0.062019
0.039393
0.109960
0.115523
0.111427
0.090621
0.071035
0.063075
0.054007
0.114727
0.104158
0.029650
0.113163
0.144811
0.062151
0.076775
0.072418
0.038439
0.068446
0.077392
0.086426
0.066739
0.077081
0.032451
0.038570
0.026069
0.096810
0.102335
0.045906
0.045481
0.081281
0.104322
0.105212
0.109314
0.026956
0.070322
0.110611
0.051105
0.077910
0.144910
0.034036
0.060119
0.152213
0.034637
0.057165
0.104281
0.089638
0.108346
0.110370
0.050517
0.089960
0.038871
0.045304
0.057142
0.055261
0.099866
0.064485
0.054394
0.091290
0.138120
0.122393
0.110632
0.100842
0.101517
0.115282
0.129758
0.093121
0.100804
0.048082
0.064043
0.080421
0.108677
0.044447
0.072311
0.063290
0.060551
0.061534
0.064737
0.066795
0.074093
0.083567
0.113631
0.049478
0.058401
0.037427
0.057405
0.122493
0.030447
0.078565
0.087621
0.082842
0.092207
0.043239
0.059287
0.131916
0.040934
0.059731
0.075521
0.077625
0.061962
0.117525
0.034596
0.054311
0.070501
0.157745
0.035809
0.126317
0.123148
0.102069
0.130670
0.022862
0.037051
0.056773
0.130208
0.057313
0.063512
0.128586
0.030729
0.056319
0.069995
0.061047
0.056969
0.071593
0.089274
0.069185
0.062095
0.080086
0.077126
0.045206
0.071054
0.035493
0.040282
0.084092
0.131720
0.057340
0.112292
0.063500
0.062985
0.119775
0.050224
0.107465
0.143062
0.081474
0.081331
0.067047
0.088644
0.130301
0.130453
0.088285
0.078817
0.126203
0.121327
0.079614
0.069549
0.116140
0.095641
0.041499
0.067428
0.077146
0.075721
0.052439
0.045255
0.086091
0.089342
0.111412
0.065267
0.057933
0.087452
0.125205
0.108199
0.089849
0.097199
0.047118
0.090763
0.129652
0.044592
0.090519
0.117725
0.093121
0.093192
0.114240
0.123887
0.046990
0.078835
0.067936
0.125719
0.054850
0.049670
0.079567
0.042691
0.039128
0.055208
0.098315
0.045071
0.065989
0.044226
0.078093
0.114660
0.052524
0.036122
0.081786
0.067861
0.063121
0.109677
0.047751
0.081383
0.068755
0.045703
0.063234
0.109861
0.060310
0.078975
0.031750
0.063829
0.080875
0.154924
0.032662
0.049307
0.098599
0.130632
0.058062
0.039096
0.053725
0.052499
0.075150
0.111335
0.065654
0.030593
0.024315
0.059890
0.080090
0.109829
0.042636
0.032584
0.040997
0.057975
0.130041
0.057206
0.091063
0.041587
0.073744
0.062708
0.109628
0.069364
0.089255
0.091687
0.077850
0.083249
0.067845
0.076773
0.025061
0.037318
0.087587
0.118631
0.050659
0.092395
0.113719
0.022120
0.061818
0.087319
0.050614
0.095274
0.107782
0.033811
0.022640
0.076398
0.055358
0.099862
0.050721
0.058156
0.115557
0.137030
0.060129
0.062200
0.082262
0.024947
0.104523
0.101179
0.037251
0.082940
0.068169
0.075201
0.094225
0.079793
0.041409
0.085101
0.081931
0.045805
0.093828
0.130902
0.047013
0.085017
0.084884
0.103574
0.064660
0.117567
0.036331
0.085772
0.076303
0.095216
0.092854
0.081921
0.092129
0.042576
0.089266
0.122616
0.134179
0.115323
0.077613
0.127815
0.081854
0.039416
0.111083
0.134645
0.037640
0.079127
0.118742
0.058715
0.064730
0.040978
0.066506
0.093518
0.074416
0.093247
0.100375
0.046629
0.058934
0.095300
0.102468
0.102370
0.062990
0.093273
0.114969
0.099923
0.085472
0.083284
0.077863
0.086094
0.057986
0.030208
0.026105
0.035113
0.059091
0.058263
0.070172
0.125675
0.091478
0.112681
0.127976
0.106915
0.077368
0.053581
0.117411
0.048083
0.046063
0.051710
0.054371
0.037553
0.051697
0.040493
0.123068
0.130711
0.049267
0.102453
0.066348
0.094518
0.116390
0.078280
0.089988
0.095253
0.063327
0.080901
0.051975
0.087002
0.098457
0.109481
0.083216
0.076380
0.092302
0.122097
0.041446
0.058933
0.065421
0.112732
0.070938
0.071044
0.046653
0.021821
0.060324
0.056150
0.072725
0.109953
0.045458
0.094954
0.097907
0.073937
0.085698
0.040822
0.117361
0.129702
0.039292
0.057054
0.072010
0.093296
0.057595
0.080809
0.037526
0.095282
0.056292
0.057993
0.086403
0.109878
0.049338
0.086731
0.115408
0.040097
0.114394
0.102198
0.081353
0.123373
0.042371
0.122099
0.127422
0.039277
0.069000
0.088699
0.106522
0.107164
0.033126
0.047291
0.054700
0.114352
0.120209
0.126161
0.118147
0.111139
0.106117
0.095034
0.124964
0.053024
0.101230
0.025183
0.030255
0.067762
0.097098
0.123771
0.052243
0.064539
0.076973
0.098140
0.058982
0.101428
0.104438
0.117710
0.040211
0.043431
0.133675
0.132898
0.077484
0.066549
0.055605
0.077529
0.074690
0.049513
0.136523
0.030687
0.126410
0.136728
0.039156
0.110449
0.119622
0.020812
0.071515
0.079604
0.132257
0.130973
0.086842
0.074194
0.067236
0.073702
0.063502
0.126940
0.126868
0.097832
0.109421
0.103676
0.076505
0.080372
0.053276
0.075148
0.114436
0.106565
0.069648
0.078718
0.034819
0.084739
0.067723
0.096589
0.045609
0.053806
0.089611
0.094384
0.062634
0.069814
0.101034
0.106251
0.066793
0.080399
0.082887
0.076670
0.118436
0.107284
0.041921
0.124967
0.129924
0.082780
0.141909
0.106329
0.032435
0.075178
0.085503
0.093427
0.098684
0.109807
0.031498
0.048971
0.094059
0.145357
0.041190
0.019464
0.102634
0.086870
0.118106
0.119842
0.125890
0.125387
0.112816
0.112696
0.097003
0.114806
0.070724
0.063272
0.097706
0.052155
0.082441
0.097262
0.081372
0.059127
0.081501
0.083166
0.072900
0.100645
0.101515
0.110651
0.107539
0.110088
0.029190
0.055897
0.078881
0.132048
0.047901
0.031698
0.118386
0.116652
0.049020
0.037430
0.069914
0.113836
0.113312
0.133871
0.050441
0.064493
0.118359
0.081401
0.012483
0.032582
0.092529
0.114220
0.024634
0.061335
0.083052
0.118677
0.045243
0.085695
0.030736
0.038327
0.046693
0.119565
0.044363
0.095855
0.127756
0.065443
0.036689
0.063832
0.089174
0.119804
0.049160
0.053853
0.029333
0.045891
0.054367
0.129415
0.064575
0.081686
0.142246
0.049524
0.081724
0.076306
0.066861
0.086779
0.084119
0.063420
0.075403
0.052159
0.074788
0.072079
0.078843
0.067870
0.047185
0.094144
0.112402
0.023189
0.031763
0.057052
0.076733
0.098573
0.047554
0.038036
0.093263
0.052768
0.081610
0.064114
0.033459
0.096865
0.114264
0.049319
0.108202
0.132931
0.118499
0.115651
0.101355
0.100785
0.141042
0.120690
0.129608
0.117014
0.041356
0.090456
0.142431
0.053334
0.050299
0.056906
0.112996
0.104373
0.112726
0.112930
0.114334
0.111849
0.073322
0.065868
0.039153
0.052784
0.067909
0.106171
0.060553
0.122458
0.060038
0.038576
0.132910
0.092395
0.040473
0.023744
0.046963
0.083554
0.095991
0.131739
0.091824
0.089192
0.082532
0.073238
0.055927
0.089719
0.127315
0.060402
0.085272
0.116012
0.063928
0.107693
0.041740
0.085353
0.136810
0.033587
0.039164
0.053931
0.071119
0.113697
0.054053
0.061026
0.042652
0.048613
0.047744
0.072762
0.094621
0.087093
0.094775
0.091260
0.062969
0.087965
0.020477
0.034764
0.091383
0.140113
0.042884
0.055502
0.088122
0.114009
0.118439
0.131098
0.077500
0.083095
0.113860
0.108574
0.082561
0.079267
0.078686
0.120800
0.040021
0.091584
0.128138
0.068769
0.064717
0.101292
0.091646
0.090626
0.070407
0.081211
0.071996
0.098214
0.076637
0.038662
0.084017
0.101662
0.059894
0.072106
0.096579
0.101292
0.085797
0.054924
0.074272
0.122590
0.046658
0.089887
0.125777
0.052082
0.039489
0.094063
0.089461
0.055440
0.052784
0.073166
0.110197
0.048157
0.109269
0.079833
0.089763
0.067044
0.089989
0.079462
0.041667
0.100765
0.131769
0.047170
0.067581
0.046971
0.115774
0.103907
0.089055
0.082652
0.041838
0.058117
0.063706
0.056494
0.094033
0.056252
0.069906
0.122442
0.052245
0.028538
0.093151
0.099388
0.093726
0.088345
0.047519
0.073962
0.100571
0.109321
0.061555
0.075956
0.107800
0.049803
0.059479
0.048163
0.112694
0.044330
0.058233
0.125806
0.115376
0.030300
0.064370
0.089254
0.126910
0.063475
0.046348
0.066391
0.087177
0.106085
0.078160
0.094537
0.060785
0.072661
0.081781
0.101582
0.100718
0.107313
0.128738
0.093340
0.030355
0.115310
0.118552
0.020884
0.074588
0.069455
0.131351
0.129007
0.125537
0.138866
0.114306
0.116379
0.114118
0.109642
0.048375
0.116912
0.116414
0.097959
0.125652
0.133745
0.099221
0.062877
0.062541
0.051577
0.083892
0.082820
0.082012
0.089744
0.090049
0.069744
0.065714
0.068277
0.077772
0.075266
0.078110
0.115367
0.060430
0.120865
0.022798
0.038950
0.076042
0.100721
0.036817
0.079685
0.058950
0.044165
0.080942
0.042751
0.140058
0.100782
0.064009
0.046257
0.092931
0.088815
0.063233
0.061130
0.109632
0.046013
0.046331
0.035813
0.068485
0.102521
0.031304
0.034207
0.119235
0.128027
0.035508
0.046270
0.062875
0.054721
0.127757
0.030015
0.062117
0.075575
0.138271
0.034137
0.101204
0.108368
0.088881
0.052498
0.110647
0.119633
0.124651
0.121133
0.116502
0.091716
0.077356
0.039505
0.108659
0.125144
0.037787
0.084956
0.128636
0.018230
0.038793
0.037785
0.093007
0.126711
0.118489
0.085169
0.159957
0.125457
0.060288
0.076487
0.131981
0.046360
0.066805
0.033955
0.072784
0.124244
0.073831
0.134533
0.091533
0.060854
0.110911
0.136429
0.044229
0.055675
0.119899
0.029451
0.080409
0.061704
0.079081
0.090123
0.037896
0.047718
0.093970
0.131450
0.028137
0.042346
0.106272
0.123731
0.134341
0.115709
0.050540
0.067268
0.083865
0.102972
0.117507
0.111355
0.072394
0.074458
0.103104
0.112811
0.078727
0.062951
0.078755
0.060579
0.101064
0.074322
0.042848
0.067141
0.090455
0.108969
0.047071
0.064188
0.081442
0.053059
0.115083
0.058515
0.079540
0.079273
0.071850
0.099826
0.019585
0.041138
0.095416
0.111910
0.086658
0.079319
0.079725
0.065400
0.123454
0.028333
0.139650
0.110736
0.039566
0.079324
0.085941
0.117207
0.042727
0.114362
0.131363
0.073128
0.103428
0.053865
0.107120
0.131606
0.017050
0.040697
0.071127
0.090203
0.106546
0.103100
0.089358
0.068027
0.059534
0.081625
0.065869
0.065917
0.106975
0.106740
0.057722
0.041417
0.088543
0.138810
0.078299
0.061460
0.099849
0.075742
0.042424
0.065204
0.133815
0.052469
0.117275
0.118114
0.032158
0.068243
0.094834
0.114049
0.048652
0.074198
0.111837
0.104946
0.114634
0.119410
0.107677
0.125250
0.111489
0.113253
0.055183
0.048766
0.065019
0.068299
0.091778
0.091292
0.055206
0.038189
0.087133
0.125404
0.132149
0.138188
0.081278
0.080966
0.133317
0.125142
0.072858
0.104590
0.123493
0.025935
0.024067
0.048220
0.066656
0.089341
0.103585
0.074584
0.118607
0.120045
0.098092
0.067702
0.087762
0.062393
0.052132
0.049457
0.075882
0.115044
0.045639
0.086448
0.098403
0.065186
0.081171
0.052953
0.072156
0.121646
0.056449
0.082271
0.067955
0.082868
0.072477
0.092973
0.075831
0.107122
0.097916
0.100951
0.056998
0.106495
0.122377
0.039252
0.037152
0.047515
0.118280
0.127956
0.040886
0.072856
0.076273
0.078477
0.101240
0.108361
0.103789
0.140241
0.071910
0.073756
0.050432
0.052853
0.060238
0.122846
0.080162
0.072022
0.114080
0.111809
0.044913
0.088579
0.101927
0.094386
0.063942
0.112697
0.114471
0.108322
0.086398
0.079953
0.019464
0.053503
0.097519
0.123605
0.052748
0.058753
0.103497
0.052244
0.077508
0.069358
0.076536
0.054781
0.075606
0.035838
0.083934
0.073496
0.046060
0.045216
0.093811
0.117094
0.112463
0.104209
0.083259
0.089650
0.072165
0.080897
0.132273
0.117264
0.033267
0.052590
0.108723
0.029395
0.071096
0.045065
0.107674
0.130443
0.030561
0.108614
0.120888
0.030902
0.024326
0.091338
0.054201
0.096105
0.066426
0.093271
0.087827
0.099719
0.128364
0.112016
0.113807
0.115357
0.054491
0.090314
0.127141
0.043221
0.083836
0.048998
0.066578
0.049315
0.089210
0.023745
0.056195
0.072405
0.087997
0.109868
0.115095
0.119122
0.118493
0.120755
0.047114
0.069785
0.126202
0.036797
0.020828
0.018793
0.104867
0.120720
0.094496
0.099877
0.032351
0.068977
0.052643
0.073760
0.079540
0.076900
0.073663
0.102209
0.084840
0.082180
0.113443
0.119107
0.113332
0.125022
0.117754
0.108864
0.024064
0.095225
0.113307
0.069524
0.071068
0.066854
0.093520
0.077102
0.068024
0.106254
0.045046
0.095272
0.117018
0.034194
0.024578
0.045431
0.089818
0.118752
0.051944
0.035555
0.026995
0.054263
0.047223
0.117356
0.078137
0.132720
0.039185
0.034425
0.085540
0.129241
0.041627
0.041223
0.096440
0.147643
0.043980
0.032701
0.141945
0.121068
0.076877
0.052373
0.083216
0.114023
0.107673
0.118824
0.085462
0.077487
0.083590
0.093929
0.071978
0.083491
0.096934
0.110607
0.008210
0.012672
0.112966
0.128481
0.113407
0.129850
0.014254
0.021922
0.112554
0.112836
0.063536
0.052220
0.098076
0.054201
0.125917
0.127309
0.066240
0.053290
0.061628
0.116512
0.059475
0.069260
0.093245
0.100625
0.049367
0.097472
0.120971
0.068600
0.048000
0.041173
0.071700
0.023986
0.112873
0.108571
0.026101
0.049246
0.044333
0.085980
0.083820
0.097350
0.115268
0.104050
0.064707
0.062042
0.104728
0.080766
0.076015
0.044115
0.085917
0.144653
0.093753
0.105555
0.127116
0.127118
0.085518
0.095441
0.096371
0.079299
0.126704
0.126822
0.091948
0.061870
0.135841
0.090660
0.129956
0.128656
0.019814
0.058522
0.099611
0.120981
0.037290
0.043431
0.132127
0.133874
0.064649
0.104775
0.072104
0.111604
0.075137
0.053396
0.044409
0.118580
0.022482
0.049724
0.094241
0.131939
0.043461
0.030521
0.027466
0.050805
0.089528
0.122618
0.048393
0.026951
0.070525
0.044625
0.069243
0.112131
0.031710
0.072334
0.128617
0.053561
0.115594
0.115046
0.035159
0.056754
0.062743
0.114301
0.102662
0.107807
0.081480
0.101666
0.099869
0.094254
0.054719
0.091114
0.113475
0.038522
0.095884
0.108849
0.043738
0.072978
0.037539
0.053574
0.082479
0.097257
0.115908
0.121325
0.050710
0.061134
0.148170
0.055416
0.039651
0.052185
0.052392
0.110883
0.044332
0.089754
0.128689
0.071678
0.092162
0.038672
0.043218
0.082331
0.078703
0.087949
0.048761
0.068467
0.074056
0.066503
0.089938
0.089196
0.045328
0.056456
0.094951
0.085523
0.090693
0.104775
0.072087
0.081923
0.106784
0.074267
0.123527
0.017638
0.075353
0.088697
0.077927
0.068699
0.106663
0.027349
0.068026
0.053472
0.101724
0.140210
0.082600
0.100107
0.045549
0.045002
0.113964
0.115438
0.053556
0.073758
0.032475
0.084323
0.076277
0.100480
0.086895
0.091233
0.103511
0.082704
0.089494
0.094743
0.093784
0.054880
0.067190
0.119974
0.078621
0.037380
0.057756
0.100585
0.080482
0.068064
0.036811
0.071717
0.074625
0.051987
0.062624
0.023382
0.069944
0.064206
0.100057
0.128077
0.134473
0.127665
0.133357
0.118904
0.050903
0.080092
0.118669
0.063637
0.083032
0.096032
0.109870
0.075171
0.113737
0.112716
0.113630
0.104896
0.061213
0.079307
0.088605
0.044225
0.039661
0.055944
0.124605
0.123506
0.045739
0.040669
0.067412
0.075920
0.069668
0.125883
0.123129
0.125904
0.121146
0.103302
0.038596
0.049716
0.101959
0.026454
0.057823
0.056151
0.105014
0.133015
0.128652
0.129264
0.113257
0.113261
0.112252
0.139393
0.098036
0.071260
0.091683
0.098884
0.086525
0.091107
0.060576
0.081673
0.097123
0.057373
0.063915
0.045591
0.072148
0.121569
0.047059
0.042258
0.068624
0.111640
0.102023
0.077039
0.115681
0.110298
0.089765
0.051727
0.075868
0.122084
0.139178
0.129304
0.139758
0.118557
0.057740
0.079456
0.046404
0.050089
0.065451
0.084442
0.106460
0.105086
0.109424
0.061371
0.116057
0.109880
0.086949
0.049234
0.084578
0.055735
0.065183
0.053280
0.029521
0.038872
0.073403
0.117072
0.117852
0.121080
0.127054
0.135569
0.127497
0.114711
0.081575
0.070584
0.046196
0.060493
0.111891
0.051272
0.070560
0.105917
0.047384
0.088637
0.126343
0.045343
0.070879
0.071556
0.125056
0.128002
0.114752
0.120845
0.076582
0.123576
0.111067
0.066430
0.109659
0.110677
0.069228
0.048299
0.131887
0.029542
0.077550
0.124915
0.110246
0.117996
0.095795
0.086187
0.082605
0.082377
0.061197
0.077260
0.133507
0.068216
0.067018
0.047510
0.056444
0.022206
0.116473
0.101826
0.133511
0.119004
0.123091
0.114043
0.044539
0.073746
0.125636
0.042219
0.035117
0.037800
0.056057
0.118810
0.117666
0.119762
0.117883
0.112099
0.122487
0.122829
0.131144
0.126269
0.119913
0.102088
0.072079
0.044233
0.112180
0.076893
0.081195
0.049102
0.086825
0.135607
0.084436
0.095572
0.052255
0.061765
0.089145
0.106788
0.124631
0.108652
0.054758
0.110855
0.113502
0.064191
0.074774
0.059810
0.106614
0.116244
0.122093
0.118531
0.112699
0.089569
0.072197
0.037750
0.061741
0.084349
0.064683
0.046577
0.028809
0.046965
0.075226
0.087003
0.095008
0.055209
0.024949
0.047997
0.085682
0.109447
0.091542
0.078195
0.078145
0.089643
0.134205
0.106075
0.057865
0.105629
0.138171
0.089106
0.067082
0.027691
0.058364
0.050850
0.105339
0.089822
0.083101
0.073153
0.095075
0.073175
0.102839
0.140179
0.047600
0.091881
0.085902
0.007232
0.067933
0.011082
0.061669
0.086124
0.077005
0.048998
0.046234
0.058765
0.079141
0.107270
0.063171
0.094692
0.030358
0.083831
0.054234
0.054156
0.085145
0.122116
0.131002
0.131361
0.046338
0.080108
0.132833
0.051128
0.047474
0.044752
0.097812
0.123710
0.102691
0.064077
0.064593
0.067615
0.066767
0.068521
0.078627
0.020232
0.076903
0.101110
0.095562
0.072588
0.041423
0.074450
0.083145
0.074430
0.075862
0.062060
0.083782
0.117755
0.099557
0.099080
0.051333
0.055612
0.050903
0.104857
0.135621
0.041877
0.047848
0.057469
0.074264
0.107203
0.110739
0.131203
0.120908
0.101272
0.021633
0.054048
0.099773
0.031459
0.094241
0.095650
0.114092
0.097118
0.053211
0.126858
0.132376
0.117680
0.116783
0.098815
0.064436
0.059713
0.027219
0.043630
0.102217
0.141251
0.018162
0.040853
0.078465
0.064713
0.106609
0.138419
0.062542
0.090210
0.022516
0.052676
0.058063
0.066325
0.012380
0.090223
0.080981
0.091945
0.077532
0.084282
0.141576
0.040094
0.061963
0.081418
0.061830
0.071880
0.057185
0.068592
0.118033
0.118891
0.061802
0.049149
0.116143
0.019639
0.070849
0.064726
0.070311
0.057442
0.069169
0.059232
0.116073
0.118063
0.126261
0.114867
0.048951
0.062940
0.066516
0.080390
0.097635
0.036193
0.073018
0.069161
0.117226
0.117155
0.135483
0.132375
0.072838
0.093010
0.160473
0.103007
0.076491
0.073195
0.100735
0.102970
0.117559
0.140190
0.073351
0.084857
0.135771
0.051211
0.112901
0.134570
0.041304
0.063571
0.087222
0.096956
0.037057
0.099604
0.116230
0.102367
0.109927
0.062456
0.117353
0.126612
0.065902
0.112200
0.126982
0.049122
0.094909
0.048613
0.040727
0.034725
0.090622
0.105215
0.016685
0.029338
0.057993
0.055112
0.033627
0.062824
0.070184
0.076245
0.053951
0.114985
0.069371
0.077818
0.097338
0.053951
0.051883
0.084635
0.123771
0.073996
0.031598
0.052417
0.073963
0.107847
0.075575
0.113844
0.036541
0.057229
0.072108
0.143228
0.079664
0.120183
0.077307
0.083932
0.092599
0.106715
0.123695
0.054344
0.071675
0.060700
0.096175
0.111040
0.062252
0.069191
0.028380
0.043870
0.047598
0.111215
0.065210
0.095780
0.105523
0.070716
0.067797
0.047483
0.098300
0.124460
0.114093
0.128590
0.043680
0.083191
0.112100
0.069328
0.117457
0.081657
0.074714
0.077214
0.029979
0.066612
0.095696
0.053462
0.071220
0.115010
0.090541
0.073811
0.028836
0.046998
0.082465
0.114632
0.041533
0.027464
0.022616
0.068741
0.050236
0.122274
0.116915
0.085687
0.051754
0.092917
0.130121
0.126766
0.075834
0.072781
0.046245
0.038349
0.092414
0.132939
0.060905
0.015553
0.033829
0.037326
0.109378
0.049061
0.085407
0.088593
0.079138
0.121214
0.078739
0.129031
0.041748
0.067478
0.120373
0.023801
0.061577
0.072155
0.039001
0.109849
0.115623
0.123873
0.060761
0.096252
0.132373
0.059981
0.035476
0.075487
0.065789
0.110824
0.064619
0.119839
0.125376
0.112144
0.045473
0.084951
0.083063
0.112179
0.052787
0.077193
0.059882
0.059385
0.079807
0.101077
0.058242
0.085295
0.126286
0.125461
0.101053
0.046363
0.074100
0.051913
0.081033
0.027266
0.043466
0.049917
0.079511
0.100706
0.062610
0.046647
0.094769
0.065962
0.069627
0.082834
0.115072
0.036685
0.062223
0.055069
0.110023
0.113281
0.059711
0.048900
0.121497
0.118889
0.068775
0.066271
0.103589
0.074312
0.087014
0.054514
0.120133
0.096510
0.061508
0.076221
0.109917
0.099629
0.116430
0.112779
0.051361
0.060563
0.098586
0.072501
0.103912
0.066735
0.047314
0.081300
0.056889
0.048436
0.104095
0.108786
0.117376
0.115060
0.063732
0.069985
0.050532
0.083742
0.065804
0.102346
0.112846
0.039364
0.052832
0.087136
0.095735
0.106988
0.070137
0.102253
0.080915
0.111225
0.122265
0.093168
0.024077
0.044270
0.080339
0.065729
0.103409
0.110749
0.069424
0.086204
0.050566
0.070329
0.079138
0.118556
0.042375
0.085120
0.047886
0.102823
0.103535
0.050989
0.053713
0.074982
0.057857
0.084213
0.099623
0.074425
0.102280
0.057438
0.066339
0.055286
0.060216
0.056254
0.109357
0.098153
0.040754
0.052463
0.043553
0.053904
0.074898
0.109004
0.049446
0.058626
0.071736
0.032860
0.042212
0.061473
0.092837
0.130865
0.062401
0.090378
0.022715
0.059450
0.091317
0.104544
0.103684
0.101330
0.064587
0.050701
0.031065
0.068471
0.087103
0.097416
0.071226
0.106972
0.038740
0.100551
0.116702
0.031735
0.046214
0.066834
0.115476
0.116121
0.081245
0.106437
0.034875
0.076145
0.061611
0.048033
0.089368
0.125270
0.126710
0.123802
0.120272
0.113903
0.114880
0.125316
0.034399
0.095142
0.121368
0.046649
0.092366
0.099792
0.078814
0.105570
0.049866
0.097003
0.057513
0.056063
0.101701
0.023377
0.027767
0.071471
0.108837
0.077305
0.038883
0.109633
0.070955
0.058700
0.021822
0.061723
0.095011
0.115795
0.091454
0.092567
0.050545
0.077841
0.095475
0.038541
0.099818
0.120307
0.042691
0.078663
0.131239
0.055989
0.074315
0.111882
0.058110
0.112257
0.135769
0.118577
0.051278
0.103837
0.072006
0.066841
0.106682
0.073452
0.118839
0.129693
0.055002
0.064763
0.079928
0.140239
0.079195
0.107537
0.131633
0.132055
0.091611
0.116048
0.101720
0.105606
0.113481
0.127922
0.085638
0.054154
0.078658
0.116934
0.102667
0.109931
0.073025
0.055601
0.114829
0.124596
0.054918
0.053909
0.067200
0.107459
0.045348
0.104027
0.105199
0.058310
0.048857
0.091102
0.115654
0.028350
0.039157
0.086756
0.076560
0.086128
0.068838
0.152097
0.039789
0.032456
0.096948
0.138955
0.111979
0.132786
0.117172
0.068363
0.080167
0.084834
0.112355
0.044720
0.119517
0.112558
0.054560
0.099575
0.046395
0.067502
0.103184
0.047717
0.123721
0.136048
0.034077
0.057085
0.069642
0.117392
0.096601
0.102769
0.100713
0.106913
0.051624
0.033420
0.086255
0.119263
0.107491
0.054711
0.150000
0.110333
0.087563
0.082001
0.072533
0.069436
0.109816
0.030688
0.127357
0.147355
0.061995
0.068008
0.070109
0.137175
0.048980
0.045196
0.062908
0.059581
0.037982
0.109179
0.053864
0.048880
0.074451
0.103417
0.058053
0.041609
0.045019
0.034634
0.084972
0.117834
0.138621
0.128186
0.127379
0.127188
0.112814
0.113558
0.114450
0.121298
0.070444
0.068159
0.037120
0.087167
0.122130
0.016679
0.133927
0.064646
0.067327
0.067889
0.098608
0.061388
0.082918
0.054919
0.134388
0.019149
0.091794
0.089866
0.134144
0.140056
0.108251
0.143610
0.066198
0.065075
0.057750
0.079546
0.066054
0.109527
0.046437
0.069982
0.093934
0.132163
0.093783
0.073778
0.052514
0.065799
0.072257
0.110332
0.024683
0.057932
0.118522
0.014594
0.078817
0.090017
0.088872
0.074461
0.057551
0.083988
0.124189
0.028972
0.119633
0.110935
0.056412
0.069720
0.100887
0.105089
0.062489
0.066628
0.070811
0.085460
0.077071
0.065208
0.099363
0.093430
0.066378
0.074537
0.115723
0.133582
0.105912
0.052995
0.059293
0.092808
0.102105
0.045556
0.047580
0.074854
0.113816
0.045378
0.061399
0.080680
0.090450
0.101008
0.041153
0.061263
0.078366
0.097355
0.039353
0.087487
0.022102
0.064602
0.159149
0.061081
0.095279
0.066851
0.125457
0.103105
0.038481
0.093358
0.084491
0.105440
0.049697
0.066812
0.124391
0.100754
0.113022
0.082506
0.074548
0.070969
0.108218
0.029904
0.099735
0.113758
0.076973
0.067869
0.077448
0.100582
0.105585
0.109437
0.099980
0.075761
0.068167
0.064479
0.076826
0.082062
0.071460
0.069978
0.098832
0.072871
0.090562
0.080173
0.091925
0.084448
0.084496
0.068825
0.134079
0.120950
0.131237
0.124756
0.082936
0.071760
0.022546
0.038576
0.072771
0.104719
0.123600
0.063420
0.120431
0.092683
0.044109
0.058448
0.036964
0.060938
0.106725
0.117923
0.113886
0.128109
0.058140
0.073492
0.112800
0.118338
0.048263
0.090231
0.133328
0.081167
0.081303
0.064600
0.086515
0.022515
0.082788
0.069288
0.089279
0.074611
0.072108
0.064165
0.064463
0.105695
0.050173
0.076290
0.082101
0.068823
0.083427
0.081730
0.103578
0.078838
0.035876
0.038302
0.043241
0.053378
0.118723
0.115096
0.056765
0.044346
0.036834
0.098204
0.088265
0.071330
0.068434
0.023274
0.064842
0.065855
0.099840
0.096230
0.053776
0.047859
0.091618
0.075927
0.069931
0.083992
0.066320
0.041152
0.074439
0.138744
0.042981
0.066540
0.079572
0.079585
0.104071
0.141256
0.027481
0.059914
0.087858
0.108608
0.060283
0.080085
0.044716
0.082687
0.047189
0.094382
0.048118
0.086044
0.106660
0.050546
0.088167
0.069958
0.085155
0.050328
0.032488
0.084582
0.069593
0.114017
0.064288
0.080473
0.101386
0.101485
0.060326
0.066679
0.114279
0.119153
0.021525
0.058845
0.101172
0.069172
0.119240
0.095047
0.033769
0.059637
0.126680
0.126079
0.069436
0.050301
0.105527
0.059921
0.103043
0.042272
0.130020
0.130178
0.098461
0.059473
0.076560
0.061418
0.057429
0.062157
0.039495
0.129321
0.098851
0.115462
0.035849
0.077760
0.091317
0.018127
0.121951
0.102874
0.042094
0.077067
0.102671
0.033777
0.071234
0.050683
0.133381
0.035897
0.040713
0.036160
0.088987
0.130907
0.034570
0.093270
0.134073
0.031825
0.099946
0.060072
0.074953
0.089696
0.047077
0.044261
0.059341
0.114202
0.123857
0.136516
0.039309
0.064697
0.087892
0.077638
0.074358
0.122843
0.108091
0.111298
0.122016
0.126575
0.118367
0.109788
0.041462
0.057371
0.110052
0.034022
0.082194
0.059186
0.129763
0.039681
0.045029
0.057298
0.071006
0.135549
0.062960
0.088416
0.109421
0.044561
0.089878
0.104305
0.055492
0.080290
0.102579
0.086588
0.085461
0.045876
0.074882
0.085877
0.082184
0.071266
0.057441
0.100468
0.122369
0.022934
0.040548
0.070258
0.121323
0.056935
0.150575
0.104637
0.079169
0.067536
0.050300
0.123541
0.065616
0.047547
0.091654
0.106336
0.109732
0.111581
0.066518
0.058806
0.013045
0.011815
0.065463
0.052761
0.081479
0.102324
0.081604
0.111960
0.060179
0.062958
0.047527
0.065121
0.091995
0.139314
0.118313
0.145256
0.045508
0.026256
0.124478
0.021903
0.067921
0.132552
0.123282
0.128999
0.064300
0.091473
0.109510
0.112877
0.067432
0.046110
0.069784
0.129853
0.034108
0.051126
0.097376
0.103521
0.047656
0.045685
0.090464
0.091965
0.082034
0.123483
0.114890
0.115325
0.060066
0.110015
0.070243
0.054261
0.101718
0.076004
0.078842
0.069361
0.081970
0.043364
0.105537
0.115371
0.042133
0.058120
0.054584
0.066976
0.132165
0.055321
0.125683
0.126481
0.052973
0.084144
0.094589
0.091417
0.052634
0.034925
0.045102
0.052812
0.095898
0.083923
0.042436
0.043532
0.060617
0.120663
0.036904
0.044824
0.129018
0.078277
0.050956
0.046827
0.066231
0.107835
0.049366
0.048284
0.073060
0.110796
0.123861
0.127026
0.127620
0.106834
0.061472
0.068709
0.041705
0.041612
0.095714
0.127721
0.027201
0.044004
0.127897
0.119405
0.042197
0.026900
0.025328
0.058089
0.106756
0.125890
0.041204
0.057136
0.062223
0.105823
0.030293
0.103912
0.124025
0.044840
0.060262
0.075853
0.091236
0.070916
0.072651
0.118506
0.036960
0.055672
0.116418
0.031946
0.081295
0.054654
0.107271
0.072337
0.067231
0.035285
0.045132
0.053634
0.131872
0.069255
0.027751
0.048006
0.102823
0.134506
0.041296
0.031322
0.022045
0.049493
0.058090
0.117403
0.048897
0.059818
0.133938
0.056282
0.058136
0.032390
0.047956
0.052607
0.115875
0.110965
0.072568
0.040254
0.050638
0.088903
0.127190
0.021138
0.058348
0.034715
0.052240
0.099637
0.026949
0.058117
0.098632
0.095382
0.084960
0.065888
0.064543
0.125872
0.038284
0.098158
0.131295
0.075751
0.017855
0.094941
0.044671
0.115935
0.110128
0.075083
0.071583
0.082135
0.079322
0.048825
0.038288
0.087051
0.051143
0.080204
0.123439
0.100121
0.088495
0.039182
0.081849
0.072496
0.100241
0.073554
0.078743
0.036165
0.092584
0.043814
0.052170
0.087615
0.104429
0.082717
0.098400
0.098417
0.059867
0.028557
0.021313
0.059785
0.098003
0.134360
0.069991
0.085729
0.127279
0.032707
0.082771
0.061652
0.103424
0.093182
0.043733
0.044971
0.103664
0.106677
0.139214
0.062856
0.098963
0.110265
0.069354
0.065266
0.084067
0.099856
0.068886
0.074502
0.082721
0.132868
0.110944
0.040068
0.113414
0.121560
0.103304
0.083591
0.057330
0.091679
0.121504
0.060045
0.034021
0.071450
0.068882
0.102644
0.046500
0.061212
0.082392
0.108454
0.081861
0.067813
0.128846
0.112436
0.057787
0.063320
0.074467
0.098792
0.073182
0.079232
0.079535
0.090541
0.079841
0.048867
0.093683
0.129062
0.042677
0.085481
0.094267
0.081381
0.055218
0.052097
0.111190
0.131886
0.051329
0.091606
0.068490
0.095661
0.114877
0.063862
0.117304
0.135476
0.104824
0.105551
0.122323
0.115366
0.064780
0.076748
0.078765
0.092702
0.022358
0.047095
0.095621
0.146607
0.104488
0.121044
0.075633
0.084836
0.037495
0.081231
0.107246
0.067745
0.066670
0.040181
0.068824
0.115053
0.115044
0.098226
0.062360
0.066353
0.110870
0.111527
0.113197
0.103025
0.069255
0.071143
0.075778
0.095792
0.069313
0.097308
0.104458
0.066540
0.090809
0.052397
0.053866
0.051443
0.095908
0.109072
0.113481
0.093411
0.073876
0.054533
0.090842
0.097027
0.084431
0.096841
0.049615
0.077211
0.105003
0.127240
0.097287
0.068569
0.059271
0.099931
0.074873
0.067642
0.106954
0.078942
0.062813
0.083941
0.135902
0.073370
0.066441
0.031080
0.067405
0.074707
0.093334
0.082340
0.066715
0.039490
0.037165
0.086832
0.056359
0.057908
0.091952
0.119474
0.117259
0.133179
0.128935
0.132570
0.119198
0.117080
0.063465
0.071430
0.040911
0.098826
0.122333
0.035385
0.103029
0.082624
0.081859
0.103875
0.111346
0.069372
0.116141
0.111850
0.052538
0.051632
0.094851
0.102847
0.039756
0.035938
0.046996
0.088494
0.111507
0.040239
0.097328
0.095557
0.053582
0.077011
0.048069
0.043434
0.063853
0.113998
0.077034
0.081622
0.083995
0.075849
0.086320
0.060256
0.106012
0.053140
0.058884
0.073600
0.080916
0.100534
0.116205
0.103365
0.081054
0.093559
0.047957
0.093656
0.064725
0.119938
0.076860
0.105293
0.079349
0.079833
0.086102
0.051267
0.023133
0.033912
0.112224
0.123461
0.050250
0.073128
0.088188
0.055361
0.087880
0.117264
0.082154
0.078750
0.029739
0.033919
0.076836
0.117849
0.128136
0.114280
0.112656
0.128417
0.099379
0.063007
0.066685
0.046224
0.106509
0.104492
0.040199
0.042844
0.058414
0.142616
0.053561
0.052496
0.076602
0.071497
0.104636
0.036344
0.074646
0.074703
0.121049
0.113847
0.087277
0.073631
0.110811
0.084913
0.100004
0.072155
0.091273
0.071002
0.077602
0.084952
0.057944
0.068487
0.033491
0.075671
0.097724
0.112984
0.083796
0.062601
0.089654
0.075298
0.054061
0.081866
0.089395
0.100776
0.060833
0.048034
0.045439
0.092319
0.117306
0.036734
0.032637
0.053976
0.133423
0.121688
0.069531
0.084814
0.069445
0.110897
0.075691
0.065175
0.091231
0.093977
0.050914
0.050242
0.030320
0.047432
0.091112
0.109652
0.044472
0.029948
0.030978
0.046539
0.039522
0.019732
0.064856
0.043299
0.081605
0.130822
0.031676
0.077130
0.129367
0.024436
0.065629
0.046936
0.072313
0.115187
0.037610
0.095390
0.128876
0.083170
0.060377
0.035107
0.031951
0.039197
0.058455
0.114587
0.116718
0.136705
0.027926
0.088487
0.134629
0.101144
0.075637
0.065069
0.100641
0.083690
0.071575
0.063265
0.115249
0.088749
0.067555
0.045533
0.122094
0.021948
0.029871
0.090047
0.053426
0.062232
0.072434
0.123044
0.134939
0.125567
0.033195
0.075514
0.132545
0.053873
0.108205
0.086410
0.091372
0.083830
0.090900
0.090229
0.096396
0.083182
0.085752
0.071213
0.130773
0.078339
0.056793
0.081141
0.096088
0.050189
0.084053
0.114530
0.081260
0.113131
0.026444
0.070994
0.080900
0.104628
0.041643
0.053755
0.063618
0.068835
0.063500
0.094545
0.059193
0.075503
0.065191
0.048497
0.057380
0.054842
0.060335
0.123588
0.138277
0.072985
0.066105
0.069884
0.045597
0.076981
0.124407
0.051310
0.111845
0.126457
0.067102
0.080360
0.044424
0.057298
0.103745
0.141276
0.072975
0.078416
0.076779
0.100856
0.082311
0.064480
0.057145
0.087856
0.082625
0.046027
0.079507
0.085163
0.128938
0.125645
0.113256
0.148556
0.083996
0.095161
0.049239
0.086394
0.113368
0.114172
0.081021
0.104717
0.097482
0.103932
0.023872
0.035717
0.027423
0.064014
0.043719
0.044404
0.072386
0.047765
0.087753
0.092882
0.134685
0.122748
0.125982
0.126105
0.113181
0.113659
0.110734
0.106641
0.062804
0.072198
0.113839
0.113147
0.084804
0.092098
0.115599
0.085011
0.054746
0.052002
0.060287
0.111871
0.030611
0.101765
0.101928
0.051158
0.052865
0.098825
0.085348
0.084111
0.072353
0.066202
0.056955
0.056949
0.066399
0.050481
0.067588
0.121181
0.114070
0.105716
0.081256
0.073444
0.101336
0.076387
0.090122
0.136764
0.132630
0.110348
0.100710
0.113674
0.057772
0.116512
0.120073
0.094063
0.106308
0.052555
0.086259
0.073641
0.056031
0.085741
0.089317
0.074030
0.084995
0.101220
0.084562
0.128720
0.071577
0.062813
0.091912
0.112761
0.114494
0.132103
0.148891
0.113954
0.044070
0.060445
0.112749
0.062925
0.083159
0.088052
0.112129
0.134748
0.068482
0.069544
0.120950
0.043266
0.037412
0.099827
0.066027
0.114099
0.109254
0.112495
0.127337
0.073834
0.104313
0.055318
0.073281
0.030870
0.020341
0.053921
0.094914
0.082401
0.074600
0.109217
0.032937
0.122607
0.114380
0.104464
0.076966
0.054973
0.047357
0.073624
0.089638
0.105961
0.091154
0.060373
0.085983
0.100115
0.036230
0.055535
0.079007
0.125473
0.094097
0.132326
0.071270
0.061421
0.038366
0.054419
0.051817
0.057689
0.099890
0.136231
0.154319
0.113460
0.071634
0.075409
0.120675
0.032414
0.052103
0.045597
0.077180
0.095068
0.048106
0.095354
0.103983
0.075718
0.081359
0.056646
0.090259
0.059243
0.031520
0.083535
0.066920
0.069569
0.077716
0.038889
0.016780
0.029150
0.076528
0.154435
0.155764
0.131834
0.111697
0.089492
0.094255
0.089442
0.070197
0.082722
0.093829
0.036195
0.056705
0.067625
0.110487
0.134928
0.088651
0.080731
0.101507
0.091882
0.033734
0.040723
0.080976
0.110670
0.098689
0.107383
0.035423
0.086967
0.098509
0.048994
0.108667
0.061603
0.082525
0.077751
0.064162
0.047699
0.103749
0.081828
0.022914
0.089445
0.047318
0.091235
0.103833
0.150601
0.132444
0.133975
0.033940
0.085010
0.120856
0.035751
0.088150
0.086761
0.089186
0.081345
0.097165
0.074369
0.101785
0.110654
0.124270
0.134799
0.152043
0.100917
0.090366
0.048317
0.102790
0.057534
0.049065
0.122198
0.119876
0.093652
0.093345
0.057712
0.074985
0.120849
0.120936
0.114312
0.078268
0.082006
0.109464
0.083699
0.075878
0.108230
0.110771
0.115071
0.104144
0.089274
0.075692
0.033296
0.049896
0.042173
0.130385
0.122234
0.096828
0.063846
0.056285
0.069218
0.133271
0.119924
0.065610
0.096501
0.119244
0.050274
0.057039
0.060230
0.105869
0.126578
0.066620
0.082974
0.054128
0.058148
0.120846
0.130386
0.080588
0.091790
0.074110
0.102217
0.062176
0.091821
0.111507
0.090414
0.073675
0.047673
0.073466
0.124460
0.055181
0.085016
0.116693
0.053263
0.048858
0.108337
0.077799
0.119448
0.128245
0.077231
0.124460
0.056291
0.044909
0.086389
0.073587
0.078731
0.102874
0.079496
0.076131
0.092806
0.116697
0.112519
0.101094
0.099057
0.119226
0.124135
0.077932
0.109029
0.122534
0.095306
0.074358
0.077030
0.061930
0.044215
0.059522
0.128906
0.057905
0.083551
0.091163
0.105933
0.104375
0.108645
0.108064
0.092160
0.104297
0.090492
0.105253
0.054377
0.105369
0.138985
0.120061
0.145928
0.060679
0.049811
0.024943
0.067396
0.102421
0.122770
0.047930
0.048051
0.039090
0.086176
0.068590
0.088063
0.071781
0.094312
0.092594
0.089286
0.088733
0.080797
0.073164
0.083276
0.109359
0.110811
0.067655
0.049731
0.072000
0.050039
0.080147
0.118334
0.091139
0.068274
0.063066
0.113821
0.087076
0.083181
0.069005
0.109983
0.071610
0.049582
0.112775
0.068693
0.077975
0.085752
0.071160
0.035958
0.083812
0.092210
0.037139
0.075619
0.074984
0.019863
0.071336
0.082841
0.103676
0.101778
0.063894
0.103292
0.106380
0.108404
0.044630
0.022376
0.061983
0.052407
0.117733
0.117703
0.037003
0.066173
0.038306
0.072908
0.097313
0.118460
0.023555
0.043183
0.098512
0.150898
0.121668
0.101631
0.031075
0.065472
0.148974
0.008885
0.059878
0.037726
0.074318
0.096553
0.031411
0.067223
0.128548
0.008593
0.114780
0.095884
0.050372
0.060214
0.112725
0.061403
0.059766
0.063346
0.083552
0.054883
0.075665
0.110196
0.097152
0.110024
0.079028
0.059432
0.126325
0.133078
0.057905
0.093978
0.072674
0.057918
0.083988
0.031509
0.086668
0.074373
0.116438
0.090507
0.097665
0.074055
0.115828
0.051556
0.028646
0.087902
0.126716
0.009912
0.098371
0.115150
0.071432
0.062694
0.121870
0.029771
0.071946
0.054982
0.123111
0.019797
0.085220
0.094839
0.120610
0.120295
0.047375
0.076195
0.119481
0.055284
0.120057
0.116743
0.078985
0.078323
0.108732
0.120077
0.138302
0.129045
0.072353
0.102295
0.064938
0.060787
0.060461
0.128819
0.051019
0.045669
0.098267
0.115126
0.135199
0.129538
0.079652
0.049812
0.123887
0.017494
0.025869
0.062924
0.100333
0.081023
0.042620
0.044684
0.051894
0.047120
0.121873
0.139358
0.135463
0.121570
0.031309
0.059490
0.116238
0.078472
0.060804
0.091744
0.080763
0.083083
0.082674
0.047600
0.077485
0.029881
0.019288
0.098868
0.042311
0.084598
0.106315
0.048072
0.106391
0.101001
0.049620
0.074353
0.077311
0.048599
0.115970
0.120054
0.121491
0.122341
0.053189
0.090642
0.130544
0.085965
0.088394
0.081560
0.084548
0.087231
0.078622
0.095226
0.100862
0.103875
0.047212
0.087837
0.088426
0.050702
0.031535
0.051162
0.043204
0.102932
0.063496
0.081058
0.117410
0.083350
0.053510
0.031329
0.052668
0.075411
0.086670
0.043112
0.061474
0.057041
0.084591
0.119681
0.049327
0.078003
0.119239
0.049418
0.029369
0.080532
0.101440
0.076235
0.042946
0.098591
0.069346
0.041426
0.082690
0.077752
0.124480
0.122336
0.075905
0.085541
0.048000
0.088695
0.123407
0.062973
0.079415
0.081568
0.121867
0.113958
0.080708
0.071919
0.018642
0.041513
0.085160
0.117697
0.022491
0.073788
0.045975
0.111790
0.052071
0.059193
0.116202
0.032441
0.031596
0.103749
0.135377
0.046685
0.059901
0.062968
0.064588
0.091003
0.113629
0.038841
0.042712
0.045548
0.100452
0.111374
0.081119
0.073488
0.092917
0.073644
0.040267
0.032764
0.086063
0.068713
0.133267
0.093226
0.100047
0.099930
0.138923
0.109784
0.061495
0.077668
0.107152
0.055807
0.042594
0.042733
0.064320
0.108985
0.111644
0.124659
0.122557
0.126761
0.032756
0.090773
0.108102
0.087622
0.058528
0.074649
0.075508
0.078440
0.054158
0.045689
0.079581
0.100142
0.106111
0.143333
0.095801
0.107120
0.092281
0.101814
0.030480
0.038848
0.054359
0.110821
0.131792
0.116245
0.037992
0.057591
0.119909
0.038107
0.026326
0.049105
0.053579
0.119988
0.100129
0.064847
0.124686
0.122068
0.063116
0.066085
0.046332
0.093357
0.111576
0.032968
0.030332
0.057043
0.044989
0.121848
0.121491
0.114106
0.111122
0.119658
0.075681
0.056223
0.087174
0.123153
0.037141
0.078102
0.146115
0.023732
0.083103
0.111762
0.122726
0.105196
0.097484
0.114482
0.127207
0.123013
0.063133
0.100377
0.128177
0.031814
0.095823
0.042226
0.104407
0.114854
0.080534
0.091222
0.123875
0.064303
0.110332
0.039210
0.114139
0.096391
0.057493
0.082101
0.116358
0.049426
0.042667
0.064419
0.097666
0.080277
0.061769
0.052648
0.016940
0.050303
0.101321
0.047836
0.091466
0.124561
0.047941
0.085030
0.047332
0.035005
0.073927
0.101354
0.107970
0.122670
0.105271
0.083546
0.123710
0.067391
0.071986
0.108170
0.104648
0.087092
0.072412
0.037922
0.042028
0.100002
0.088361
0.057444
0.059857
0.129079
0.056310
0.033950
0.026839
0.048486
0.041181
0.083125
0.073096
0.092420
0.017732
0.034854
0.087696
0.123056
0.046857
0.063629
0.079656
0.102469
0.023438
0.089656
0.115174
0.057367
0.100642
0.016856
0.057667
0.089500
0.060344
0.077878
0.110082
0.052224
0.070651
0.078510
0.054532
0.050687
0.099741
0.143170
0.117093
0.111398
0.093396
0.124300
0.080809
0.071378
0.112601
0.098705
0.117858
0.087111
0.059187
0.065020
0.019084
0.064191
0.074915
0.111075
0.052944
0.047168
0.047029
0.066392
0.134553
0.052610
0.031534
0.057731
0.109355
0.074295
0.097491
0.121627
0.047190
0.112593
0.111980
0.090547
0.050437
0.074244
0.113324
0.037870
0.108704
0.121347
0.065447
0.068251
0.025525
0.073158
0.063764
0.093970
0.067179
0.049907
0.089845
0.070949
0.057467
0.051483
0.052714
0.042546
0.044557
0.042190
0.062818
0.122692
0.049492
0.105462
0.042809
0.073291
0.134051
0.031436
0.028583
0.051539
0.057445
0.129460
0.093060
0.081056
0.059191
0.073214
0.057911
0.075618
0.119342
0.115457
0.021203
0.090688
0.058723
0.121823
0.050199
0.054472
0.125243
0.029859
0.069880
0.140551
0.064731
0.059385
0.125629
0.045438
0.023982
0.045859
0.081452
0.082653
0.094864
0.087408
0.113124
0.060061
0.091160
0.101353
0.116380
0.141676
0.065648
0.118778
0.147813
0.033921
0.060151
0.057127
0.050526
0.056926
0.069447
0.096934
0.080123
0.112351
0.101995
0.056370
0.088122
0.036530
0.020356
0.073863
0.051346
0.052737
0.065757
0.114495
0.048332
0.054425
0.087129
0.058748
0.122481
0.119115
0.046316
0.069361
0.135176
0.059828
0.019516
0.027241
0.030491
0.039989
0.069603
0.088437
0.096062
0.057555
0.090130
0.133762
0.049884
0.088259
0.116739
0.100623
0.047868
0.030761
0.124076
0.124234
0.075958
0.069438
0.063438
0.091561
0.015161
0.021149
0.107358
0.095539
0.084195
0.059657
0.092692
0.080276
0.113137
0.102545
0.100041
0.127124
0.030458
0.044346
0.090339
0.133700
0.022407
0.084196
0.109605
0.022316
0.051387
0.078666
0.130649
0.039301
0.043482
0.056849
0.077417
0.102755
0.103651
0.097191
0.059522
0.066647
0.060444
0.043318
0.135868
0.031181
0.120440
0.096696
0.071408
0.108737
0.121631
0.044680
0.121530
0.129115
0.086614
0.114072
0.083924
0.057376
0.088393
0.097451
0.053236
0.096467
0.026734
0.062256
0.101989
0.128541
0.047696
0.035392
0.018702
0.036081
0.037682
0.088887
0.102597
0.111028
0.114914
0.127569
0.131082
0.125978
0.114771
0.117536
0.067475
0.096979
0.016967
0.041691
0.103269
0.087764
0.036929
0.068609
0.062300
0.051094
0.111342
0.056672
0.058136
0.063628
0.101766
0.161089
0.041447
0.112427
0.139742
0.065121
0.071138
0.064278
0.051205
0.113820
0.083687
0.049015
0.108769
0.095655
0.048022
0.050489
0.095073
0.106193
0.061692
0.061672
0.131948
0.089723
0.064339
0.079694
0.075451
0.098799
0.060346
0.077225
0.111988
0.123809
0.079043
0.075422
0.037705
0.057050
0.088210
0.080953
0.091110
0.123338
0.077582
0.051284
0.022036
0.052368
0.095479
0.130667
0.034187
0.095855
0.126692
0.041089
0.107419
0.117839
0.118563
0.111421
0.036326
0.087990
0.099321
0.016922
0.123655
0.115185
0.035743
0.069371
0.044192
0.151387
0.026575
0.046369
0.089220
0.117642
0.046819
0.069460
0.138588
0.032058
0.038074
0.071846
0.128092
0.050065
0.054574
0.058719
0.051199
0.113659
0.075193
0.080449
0.065632
0.110380
0.137979
0.120298
0.133875
0.106567
0.027551
0.051452
0.099097
0.147517
0.047720
0.066091
0.077760
0.037165
0.126701
0.135665
0.082470
0.045473
0.088408
0.091757
0.087635
0.074502
0.087000
0.128945
0.125167
0.118952
0.037841
0.096658
0.104188
0.090587
0.126174
0.126811
0.020472
0.107168
0.129674
0.065193
0.041832
0.083599
0.045472
0.039719
0.107196
0.124874
0.036623
0.042929
0.127606
0.044484
0.054137
0.065429
0.098204
0.080961
0.066200
0.080777
0.097244
0.057256
0.140899
0.140791
0.049263
0.038139
0.148932
0.112439
0.037567
0.080888
0.092278
0.077073
0.071033
0.050811
0.128734
0.017818
0.097844
0.085280
0.094194
0.108068
0.031571
0.063545
0.081382
0.145102
0.043670
0.032725
0.107507
0.146053
0.029163
0.021675
0.053357
0.096584
0.035904
0.098074
0.133241
0.050713
0.038564
0.071787
0.072923
0.115459
0.105486
0.059188
0.070216
0.046474
0.065369
0.070792
0.028705
0.087618
0.096918
0.017504
0.023569
0.053001
0.043254
0.113534
0.066867
0.078758
0.116745
0.097545
0.080503
0.038993
0.093014
0.127601
0.041633
0.053342
0.113627
0.025648
0.065209
0.077190
0.145014
0.039555
0.104256
0.098488
0.031180
0.091255
0.059395
0.126130
0.121389
0.064765
0.108995
0.031123
0.119842
0.126807
0.098471
0.073071
0.071780
0.073044
0.122044
0.120549
0.030405
0.105492
0.144957
0.034188
0.123155
0.122894
0.022493
0.044992
0.072533
0.118135
0.096747
0.108238
0.069158
0.058531
0.127824
0.053776
0.041323
0.050328
0.071615
0.113843
0.072216
0.071592
0.085755
0.083386
0.088304
0.063339
0.068839
0.076291
0.081899
0.073085
0.081775
0.069451
0.071912
0.073248
0.129236
0.040523
0.031739
0.093602
0.078772
0.084671
0.072666
0.036567
0.060773
0.069178
0.056108
0.114257
0.095589
0.051679
0.079517
0.090602
0.071117
0.101049
0.132254
0.113051
0.102158
0.103347
0.110584
0.122883
0.051786
0.075435
0.122857
0.028631
0.062143
0.078509
0.083686
0.076745
0.074342
0.111714
0.088834
0.083388
0.043570
0.050474
0.090391
0.153503
0.120322
0.099558
0.081751
0.094480
0.047758
0.077325
0.045535
0.030532
0.082836
0.131844
0.110103
0.088697
0.106258
0.058257
0.082603
0.088588
0.107957
0.117727
0.116569
0.102860
0.083934
0.084376
0.076841
0.040107
0.051650
0.103331
0.095450
0.113889
0.095551
0.098142
0.051485
0.104476
0.132012
0.021544
0.066067
0.056392
0.104687
0.119522
0.049688
0.079895
0.049180
0.025907
0.143754
0.128872
0.082925
0.065362
0.104124
0.101230
0.064934
0.119711
0.023208
0.033549
0.092325
0.129151
0.065007
0.088462
0.038174
0.125668
0.122019
0.043287
0.071723
0.067307
0.142292
0.033934
0.086606
0.065271
0.065506
0.072501
0.110663
0.035858
0.094642
0.092004
0.079906
0.056012
0.050689
0.103117
0.096270
0.085688
0.046907
0.086599
0.113969
0.112122
0.072361
0.050381
0.074110
0.120243
0.042647
0.046487
0.091972
0.092278
0.053361
0.057121
0.040644
0.129864
0.135747
0.023420
0.126796
0.106043
0.026199
0.035477
0.091837
0.136750
0.081770
0.055419
0.087199
0.088056
0.058862
0.045835
0.093449
0.105947
0.045027
0.116980
0.135080
0.073078
0.044458
0.040601
0.082136
0.109113
0.041147
0.031859
0.067524
0.087411
0.048853
0.101295
0.110165
0.030594
0.047731
0.083153
0.062350
0.044262
0.069735
0.018756
0.070486
0.059175
0.122253
0.122992
0.040858
0.064165
0.114949
0.069004
0.067835
0.038397
0.086728
0.057922
0.071089
0.075506
0.108580
0.038540
0.057819
0.075050
0.093584
0.097594
0.089853
0.082450
0.027377
0.050393
0.045186
0.087884
0.067765
0.084200
0.088383
0.083683
0.068620
0.076855
0.116732
0.103687
0.112421
0.087362
0.047626
0.036460
0.074144
0.091004
0.047831
0.053963
0.093785
0.034547
0.045067
0.039740
0.094218
0.110036
0.048191
0.012565
0.118934
0.126313
0.025683
0.092862
0.130790
0.024570
0.024491
0.020946
0.077619
0.033934
0.094278
0.103036
0.114864
0.145063
0.126908
0.111588
0.082793
0.077423
0.114534
0.119391
0.129123
0.125773
0.048207
0.046835
0.109491
0.056399
0.080255
0.087427
0.093190
0.088717
0.082263
0.096264
0.113426
0.136610
0.136151
0.106348
0.089114
0.079798
0.082103
0.070774
0.064860
0.081625
0.104460
0.049326
0.061230
0.090942
0.090511
0.069831
0.120308
0.146269
0.091006
0.089067
0.024068
0.044479
0.084257
0.102083
0.038260
0.068223
0.067090
0.058751
0.071791
0.044315
0.057803
0.126835
0.046296
0.103544
0.134515
0.060972
0.069493
0.056766
0.072668
0.084983
0.116393
0.114223
0.102012
0.105929
0.075302
0.038457
0.078440
0.126008
0.136923
0.152467
0.028935
0.057779
0.144096
0.034238
0.059627
0.116267
0.048069
0.070170
0.093636
0.031916
0.033700
0.057731
0.059349
0.127488
0.056978
0.095282
0.143479
0.074698
0.027629
0.015449
0.010585
0.009867
0.044017
0.057893
0.068093
0.117781
0.071666
0.101818
0.029609
0.075187
0.050838
0.129077
0.121474
0.096485
0.049851
0.072710
0.124478
0.116223
0.120066
0.093296
0.058064
0.112885
0.124984
0.050536
0.127167
0.128129
0.042626
0.081787
0.111333
0.124199
0.099615
0.061711
0.093857
0.073179
0.101554
0.055709
0.126894
0.127109
0.032344
0.050082
0.060465
0.117300
0.063549
0.050564
0.123638
0.028714
0.071042
0.128775
0.036515
0.077415
0.109911
0.044695
0.041801
0.033084
0.079645
0.115454
0.127543
0.134534
0.125547
0.070740
0.032086
0.103962
0.138610
0.025605
0.015301
0.069732
0.042415
0.122913
0.090082
0.119583
0.060285
0.051333
0.088506
0.105999
0.035274
0.067797
0.072889
0.102761
0.064997
0.085038
0.037641
0.064723
0.122135
0.127245
0.118283
0.121904
0.099803
0.070143
0.123808
0.151927
0.096478
0.064044
0.026829
0.064696
0.042210
0.047212
0.077322
0.126130
0.102912
0.053957
0.086668
0.062078
0.089785
0.066594
0.062036
0.107720
0.050900
0.105157
0.124596
0.052953
0.092219
0.062483
0.067766
0.060531
0.097305
0.071534
0.068677
0.080523
0.082613
0.055098
0.088395
0.120668
0.050439
0.039814
0.117074
0.042756
0.060798
0.100220
0.112185
0.136248
0.078872
0.076933
0.126327
0.031904
0.041561
0.081733
0.074694
0.134012
0.116800
0.057052
0.066864
0.068119
0.057752
0.091199
0.064978
0.065027
0.105939
0.067983
0.062788
0.028933
0.061410
0.075108
0.137537
0.160293
0.154680
0.095698
0.052994
0.064128
0.110162
0.036090
0.086188
0.130396
0.092493
0.090675
0.053109
0.100786
0.118373
0.031979
0.083076
0.093265
0.054657
0.056762
0.132959
0.021767
0.023898
0.034802
0.064382
0.129169
0.056232
0.105539
0.129790
0.088699
0.075117
0.031653
0.023933
0.058796
0.056532
0.130010
0.075374
0.089971
0.068320
0.041706
0.060574
0.115270
0.033059
0.064529
0.068506
0.113454
0.041675
0.055700
0.098524
0.021267
0.023424
0.043224
0.050262
0.114930
0.081734
0.102030
0.125298
0.046265
0.051828
0.071450
0.132474
0.085003
0.069973
0.109624
0.044969
0.100494
0.128620
0.028546
0.057507
0.084837
0.129529
0.052354
0.031351
0.062535
0.076349
0.115200
0.092355
0.103846
0.038919
0.078920
0.099136
0.107134
0.109572
0.112476
0.069040
0.048996
0.114185
0.125184
0.048765
0.079715
0.094724
0.091648
0.062222
0.040243
0.060329
0.135539
0.091459
0.094160
0.098914
0.083228
0.058912
0.081699
0.108085
0.120186
0.125092
0.110980
0.102569
0.110707
0.095452
0.046699
0.094249
0.123973
0.043072
0.081029
0.101771
0.060975
0.067643
0.064688
0.062926
0.083907
0.132514
0.118052
0.049258
0.072068
0.030786
0.017731
0.124026
0.098778
0.098532
0.082448
0.029290
0.084346
0.125759
0.026645
0.100687
0.080082
0.120252
0.075727
0.059829
0.062936
0.093639
0.104201
0.070585
0.085824
0.084407
0.064409
0.076157
0.064007
0.062676
0.061833
0.070769
0.021398
0.082297
0.102608
0.121899
0.093922
0.056426
0.081954
0.099538
0.126557
0.103087
0.097715
0.055803
0.082344
0.043851
0.088037
0.029679
0.039683
0.071303
0.131018
0.117821
0.096514
0.082816
0.059993
0.041146
0.057897
0.066500
0.116728
0.053083
0.078441
0.129271
0.037715
0.097262
0.107031
0.066298
0.036457
0.072946
0.090188
0.097389
0.109424
0.037827
0.085509
0.119284
0.039282
0.034596
0.108600
0.126734
0.042948
0.057522
0.084595
0.087516
0.074960
0.084302
0.092650
0.065020
0.035371
0.025031
0.043845
0.092331
0.110752
0.116083
0.094979
0.065651
0.108181
0.117278
0.075760
0.063482
0.062406
0.057901
0.082475
0.110645
0.129688
0.112553
0.127345
0.057578
0.051995
0.083318
0.108544
0.056140
0.091760
0.116025
0.067104
0.075993
0.058212
0.122686
0.061245
0.026312
0.066387
0.078781
0.110350
0.043876
0.084982
0.036229
0.020238
0.117023
0.122971
0.044488
0.092738
0.102403
0.021421
0.043521
0.050392
0.082191
0.104466
0.041180
0.067041
0.056188
0.098487
0.048821
0.073303
0.111786
0.106300
0.097429
0.074466
0.042191
0.069083
0.072607
0.100240
0.060209
0.114453
0.054562
0.064107
0.085494
0.104835
0.052752
0.076209
0.039472
0.031875
0.096577
0.139883
0.070592
0.077068
0.123209
0.048503
0.033164
0.055856
0.087374
0.116738
0.079623
0.092037
0.067303
0.073095
0.043512
0.064209
0.057439
0.123075
0.055285
0.080008
0.088527
0.095445
0.115043
0.115900
0.094087
0.080447
0.052386
0.030394
0.041750
0.086425
0.121294
0.029168
0.144261
0.123890
0.147350
0.104990
0.088257
0.114346
0.090275
0.096072
0.027146
0.064273
0.045865
0.055391
0.066027
0.046374
0.057519
0.085732
0.054858
0.052469
0.108392
0.120171
0.021999
0.040385
0.081814
0.118397
0.127614
0.125663
0.106092
0.117327
0.043863
0.054283
0.127623
0.081495
0.073811
0.045148
0.042013
0.040259
0.094089
0.127818
0.087082
0.046980
0.090047
0.057587
0.083510
0.072827
0.025727
0.084564
0.128066
0.032810
0.129606
0.139881
0.054778
0.048490
0.057116
0.094111
0.036513
0.036516
0.059187
0.099885
0.068352
0.072894
0.113091
0.050652
0.093021
0.071199
0.129498
0.115864
0.034725
0.059964
0.093991
0.032841
0.090883
0.105606
0.143089
0.136472
0.061573
0.065645
0.057167
0.073762
0.131472
0.131644
0.089056
0.103232
0.097679
0.108353
0.056616
0.070005
0.061128
0.045702
0.054147
0.121277
0.099719
0.034492
0.031679
0.095797
0.070509
0.083694
0.099840
0.123523
0.119054
0.127223
0.125103
0.125084
0.125374
0.126839
0.132112
0.137545
0.076557
0.051394
0.131576
0.021601
0.039190
0.044904
0.083159
0.093826
0.033431
0.049184
0.036218
0.043480
0.127662
0.116120
0.040001
0.052310
0.114353
0.112392
0.065284
0.047172
0.095711
0.099570
0.085370
0.053883
0.017347
0.034912
0.048674
0.125326
0.055262
0.073532
0.129260
0.034736
0.113582
0.114475
0.074823
0.073990
0.092363
0.064219
0.109905
0.066397
0.028933
0.073555
0.093034
0.062157
0.138103
0.119097
0.065658
0.061785
0.107144
0.078363
0.124012
0.079979
0.052716
0.063613
0.114115
0.121161
0.154213
0.125855
0.055140
0.060917
0.128161
0.054510
0.054430
0.047979
0.057489
0.141440
0.151410
0.115137
0.074051
0.065285
0.023520
0.057867
0.043496
0.048543
0.038050
0.067745
0.083898
0.092202
0.099036
0.067172
0.026445
0.078615
0.075506
0.051604
0.064223
0.021208
0.029851
0.039468
0.052641
0.099587
0.111729
0.117466
0.119256
0.110471
0.063140
0.123809
0.121134
0.057419
0.123470
0.108215
0.030262
0.089641
0.094877
0.069323
0.081935
0.061460
0.071164
0.105029
0.056934
0.086439
0.055631
0.037640
0.081820
0.118765
0.123505
0.125762
0.113963
0.114555
0.120287
0.120527
0.086476
0.167456
0.097047
0.044198
0.107280
0.121010
0.109940
0.101124
0.040071
0.085276
0.107881
0.077735
0.077594
0.089368
0.068126
0.093186
0.141925
0.052326
0.031960
0.018675
0.043788
0.052902
0.109207
0.109530
0.041532
0.025757
0.103257
0.074470
0.072379
0.052157
0.116150
0.022249
0.044914
0.053000
0.060048
0.077997
0.072598
0.076119
0.063064
0.065439
0.072066
0.119174
0.135325
0.110242
0.065148
0.072857
0.123381
0.068656
0.074121
0.071451
0.102287
0.058422
0.091717
0.134738
0.129920
0.134152
0.044007
0.123596
0.129638
0.092110
0.033010
0.051545
0.092463
0.126581
0.089792
0.051222
0.077269
0.089928
0.059852
0.063549
0.087449
0.098479
0.069312
0.090295
0.073637
0.059443
0.078329
0.028497
0.018410
0.048190
0.054215
0.114794
0.036690
0.072320
0.053494
0.044610
0.104354
0.071373
0.117283
0.108499
0.035459
0.086546
0.074971
0.081763
0.076907
0.105108
0.035881
0.058061
0.088095
0.127799
0.074369
0.121433
0.104363
0.108962
0.111662
0.099835
0.107450
0.103953
0.095089
0.062243
0.085808
0.101062
0.068448
0.073436
0.111319
0.108417
0.053939
0.059464
0.031846
0.066288
0.108509
0.088388
0.045281
0.090398
0.062204
0.038797
0.142571
0.113747
0.030676
0.045202
0.102524
0.124479
0.119887
0.138893
0.127911
0.126218
0.127226
0.123039
0.108709
0.100757
0.057265
0.100910
0.111386
0.064197
0.098604
0.094171
0.122844
0.122377
0.133885
0.125936
0.089219
0.092101
0.016865
0.037540
0.124106
0.128664
0.031892
0.053028
0.105123
0.134908
0.065752
0.062118
0.118921
0.112862
0.116478
0.115324
0.125193
0.125096
0.116318
0.115039
0.118254
0.124604
0.047441
0.093402
0.133493
0.080800
0.106150
0.129061
0.052190
0.092787
0.045035
0.021410
0.044046
0.074874
0.112600
0.125673
0.120929
0.127941
0.033246
0.106595
0.133989
0.063354
0.101487
0.101976
0.040200
0.065319
0.072432
0.118505
0.134274
0.133597
0.116395
0.115240
0.118234
0.129910
0.051764
0.094002
0.144484
0.045812
0.059403
0.059633
0.078340
0.090775
0.050611
0.081808
0.124587
0.113026
0.069917
0.037852
0.081044
0.127023
0.118418
0.115070
0.061621
0.076132
0.128435
0.057774
0.045921
0.073375
0.077010
0.113581
0.091596
0.081225
0.070109
0.065763
0.124943
0.025756
0.041316
0.067513
0.070929
0.032942
0.058006
0.064555
0.106959
0.047205
0.035247
0.036662
0.078602
0.084977
0.110355
0.120356
0.052804
0.079812
0.099079
0.045214
0.042513
0.051251
0.078906
0.116496
0.067165
0.057509
0.102001
0.102488
0.079367
0.059924
0.040188
0.074468
0.123135
0.027566
0.041121
0.044171
0.114907
0.106921
0.057792
0.028292
0.052263
0.071503
0.140308
0.021252
0.104484
0.093702
0.051947
0.066569
0.091448
0.126785
0.064077
0.060384
0.063998
0.125275
0.102237
0.094157
0.049201
0.075400
0.120511
0.051758
0.075245
0.090070
0.067416
0.050154
0.096048
0.111510
0.077315
0.069544
0.085474
0.098100
0.109410
0.109135
0.108862
0.097669
0.122214
0.080440
0.129549
0.112223
0.057173
0.058702
0.068071
0.124060
0.049379
0.116866
0.130917
0.093743
0.118609
0.134461
0.041473
0.043184
0.073057
0.125707
0.084954
0.065272
0.106626
0.035963
0.110549
0.113062
0.043984
0.064074
0.099732
0.032077
0.130628
0.103033
0.068074
0.019079
0.072298
0.046075
0.083249
0.101821
0.038217
0.097026
0.117078
0.089851
0.087425
0.047254
0.119962
0.146171
0.063745
0.038373
0.146327
0.115407
0.039198
0.028826
0.087069
0.076416
0.128810
0.109779
0.076877
0.054638
0.026797
0.090381
0.051589
0.066913
0.079396
0.125639
0.123619
0.133926
0.045411
0.071354
0.115256
0.053575
0.028776
0.045037
0.080368
0.112278
0.057452
0.056225
0.094036
0.069701
0.042143
0.023059
0.112450
0.121077
0.033261
0.056203
0.054740
0.119320
0.130224
0.145446
0.150352
0.134822
0.067179
0.058359
0.109996
0.037062
0.115162
0.096425
0.049478
0.068856
0.113672
0.113796
0.111210
0.142711
0.069344
0.054452
0.119451
0.025646
0.133545
0.118703
0.070981
0.055937
0.063747
0.111723
0.039268
0.088793
0.118734
0.062539
0.090566
0.067111
0.071588
0.075214
0.034075
0.068642
0.086999
0.072747
0.106868
0.148393
0.024260
0.077209
0.137771
0.018525
0.070091
0.094094
0.100557
0.100470
0.046081
0.053007
0.102884
0.110651
0.040962
0.039609
0.083103
0.094874
0.095695
0.084620
0.058306
0.088375
0.085396
0.111612
0.114870
0.116608
0.087523
0.090972
0.044755
0.061909
0.066873
0.040961
0.078842
0.127669
0.138177
0.113828
0.043061
0.101310
0.118353
0.021751
0.138509
0.129132
0.150385
0.110204
0.132022
0.141324
0.140209
0.139349
0.045242
0.091528
0.130107
0.020002
0.087800
0.069689
0.063530
0.071219
0.068078
0.038426
0.036353
0.105138
0.098086
0.102483
0.119754
0.097869
0.106471
0.111394
0.124693
0.120041
0.041141
0.107884
0.130990
0.016783
0.109095
0.117690
0.113927
0.108093
0.044221
0.091163
0.078979
0.081504
0.083151
0.074318
0.048231
0.068682
0.126106
0.111591
0.084854
0.116420
0.104880
0.116552
0.108531
0.127681
0.120974
0.127921
0.081881
0.079534
0.105518
0.086590
0.066285
0.100408
0.094841
0.077063
0.084580
0.132006
0.134912
0.103451
0.068161
0.086924
0.097290
0.066732
0.078316
0.072998
0.068640
0.043371
0.072108
0.136179
0.035711
0.116448
0.119284
0.061281
0.046067
0.061306
0.073389
0.075903
0.093065
0.053688
0.099634
0.116412
0.088892
0.057229
0.081241
0.068739
0.066537
0.095617
0.043850
0.076134
0.088022
0.090871
0.084599
0.050883
0.103183
0.140404
0.071759
0.097563
0.049109
0.045449
0.131186
0.123681
0.092046
0.102201
0.072209
0.035315
0.089808
0.131811
0.111900
0.072867
0.124950
0.063609
0.095034
0.026064
0.104918
0.085743
0.113045
0.120982
0.043268
0.074856
0.133147
0.023108
0.090225
0.097512
0.069820
0.082210
0.142987
0.074133
0.068435
0.093425
0.077292
0.082819
0.062380
0.122800
0.115617
0.120534
0.082998
0.072383
0.043511
0.043627
0.097523
0.129285
0.046374
0.093137
0.135024
0.026363
0.116637
0.108637
0.066102
0.056869
0.065655
0.089541
0.091435
0.124893
0.126200
0.127297
0.117104
0.133754
0.136448
0.112457
0.119271
0.116554
0.072002
0.077580
0.067580
0.060686
0.113007
0.128370
0.081838
0.082013
0.090243
0.078702
0.080556
0.066744
0.036277
0.054762
0.078232
0.095175
0.092488
0.089409
0.061442
0.059692
0.064654
0.044035
0.082147
0.141107
0.053190
0.092924
0.148444
0.097752
0.055621
0.050610
0.092104
0.073863
0.050397
0.077690
0.103028
0.046477
0.106912
0.103424
0.111161
0.081070
0.141016
0.145450
0.139763
0.124942
0.048632
0.087033
0.112549
0.033710
0.069669
0.104629
0.109784
0.054019
0.151386
0.119746
0.101954
0.102955
0.122944
0.126314
0.125813
0.126308
0.119376
0.107422
0.065107
0.087420
0.034947
0.089048
0.073789
0.127886
0.076353
0.070420
0.033646
0.095040
0.156274
0.054539
0.082378
0.113827
0.100493
0.132716
0.119872
0.114698
0.113991
0.127292
0.093799
0.071369
0.028498
0.049637
0.092328
0.110008
0.051871
0.065266
0.062357
0.059948
0.123598
0.089913
0.043909
0.027764
0.054715
0.063674
0.089041
0.069912
0.079158
0.105894
0.046196
0.092753
0.114169
0.046230
0.081098
0.039652
0.074790
0.074829
0.081080
0.048348
0.080811
0.119603
0.039116
0.026424
0.066149
0.097560
0.148310
0.036736
0.095223
0.105763
0.045477
0.043910
0.070719
0.137690
0.044211
0.041467
0.092548
0.116664
0.046551
0.065722
0.034354
0.094692
0.019226
0.041922
0.096107
0.105106
0.111138
0.080405
0.068170
0.085038
0.047621
0.077245
0.054831
0.057373
0.137538
0.080220
0.076859
0.064196
0.092244
0.073644
0.029437
0.052327
0.099266
0.124936
0.035304
0.054507
0.065877
0.059722
0.060790
0.055817
0.068668
0.132150
0.116246
0.127784
0.115380
0.116914
0.122951
0.111724
0.064958
0.086177
0.034008
0.075117
0.132584
0.062140
0.034396
0.053810
0.095296
0.121395
0.086954
0.107107
0.070701
0.092724
0.113265
0.122806
0.124303
0.136657
0.083445
0.065945
0.080213
0.098721
0.073575
0.080878
0.028802
0.064517
0.106261
0.112143
0.092734
0.060119
0.087054
0.074715
0.076574
0.059538
0.112597
0.116585
0.071279
0.071525
0.122550
0.113260
0.089831
0.047915
0.106126
0.122307
0.083311
0.084814
0.069751
0.075057
0.087663
0.113115
0.093152
0.100676
0.120058
0.135194
0.069110
0.088893
0.079226
0.094633
0.093337
0.066469
0.057175
0.068123
0.067842
0.115770
0.060193
0.064292
0.054720
0.122786
0.136870
0.126702
0.070442
0.082065
0.102425
0.090981
0.060350
0.030789
0.035503
0.050690
0.077107
0.082041
0.111602
0.124942
0.027186
0.066475
0.106728
0.033800
0.058282
0.070076
0.124260
0.060970
0.054836
0.085484
0.098245
0.076568
0.043740
0.031844
0.045591
0.064016
0.099662
0.032190
0.076961
0.037411
0.041086
0.129499
0.112218
0.065178
0.047771
0.052417
0.104678
0.059283
0.054012
0.074451
0.064207
0.045501
0.071185
0.114578
0.029569
0.027404
0.098415
0.155369
0.038014
0.051072
0.057892
0.069603
0.068821
0.080417
0.098215
0.061396
0.130167
0.115710
0.112270
0.092112
0.065412
0.104635
0.114126
0.106798
0.043159
0.097826
0.132006
0.019437
0.053349
0.070266
0.074184
0.108913
0.037643
0.066713
0.124496
0.067954
0.017999
0.072099
0.124464
0.119168
0.037745
0.039529
0.057314
0.061099
0.125473
0.058152
0.035940
0.069949
0.074012
0.108799
0.107486
0.135035
0.122547
0.118636
0.096041
0.103180
0.095434
0.069766
0.070769
0.049642
0.033030
0.030533
0.100747
0.139620
0.033059
0.061124
0.083296
0.062138
0.070721
0.063427
0.072745
0.089243
0.059470
0.104275
0.072429
0.070370
0.054654
0.072066
0.069211
0.124403
0.026782
0.042464
0.098574
0.104124
0.106970
0.108258
0.114345
0.118747
0.100108
0.075844
0.076483
0.094432
0.122442
0.038280
0.067325
0.045009
0.098050
0.077823
0.022768
0.042362
0.100272
0.108197
0.042506
0.019592
0.013696
0.059771
0.102655
0.090140
0.027989
0.055503
0.055448
0.094955
0.079917
0.073554
0.066676
0.046705
0.054060
0.087092
0.109733
0.109860
0.063061
0.076078
0.096609
0.110517
0.096276
0.063188
0.053447
0.049306
0.096060
0.109792
0.070387
0.056528
0.061136
0.061747
0.071863
0.087597
0.069284
0.040733
0.087509
0.116286
0.129167
0.111725
0.035151
0.104804
0.130827
0.070396
0.052031
0.097524
0.049965
0.083451
0.106502
0.087556
0.079979
0.088014
0.083137
0.058913
0.083933
0.040854
0.107493
0.086470
0.102731
0.107425
0.028516
0.055145
0.099882
0.119811
0.022087
0.046017
0.087252
0.105792
0.097023
0.086531
0.083952
0.087289
0.078083
0.051558
0.085544
0.095281
0.052369
0.028408
0.127996
0.118512
0.070687
0.086932
0.093125
0.098768
0.105542
0.073848
0.070174
0.051962
0.112602
0.023917
0.030284
0.059676
0.104421
0.105715
0.094856
0.076739
0.049573
0.030920
0.069824
0.084448
0.065395
0.096263
0.024946
0.049465
0.116390
0.110742
0.095771
0.066522
0.063623
0.086926
0.062752
0.044722
0.083075
0.086960
0.028661
0.096607
0.105088
0.098848
0.103314
0.035187
0.087609
0.126459
0.114492
0.092923
0.061377
0.087935
0.064633
0.063854
0.107960
0.103746
0.101564
0.054015
0.028881
0.102129
0.099323
0.042860
0.105774
0.091129
0.065632
0.087162
0.029502
0.075116
0.065858
0.121483
0.098860
0.113674
0.084696
0.072391
0.102890
0.076839
0.111077
0.100623
0.122000
0.115851
0.072081
0.065611
0.076940
0.061734
0.070845
0.085393
0.104473
0.096174
0.102134
0.071099
0.054819
0.090285
0.118098
0.054054
0.076894
0.096945
0.120316
0.134267
0.034464
0.054887
0.127583
0.024945
0.117346
0.118388
0.062818
0.096019
0.130795
0.028271
0.109253
0.106058
0.046344
0.036061
0.062437
0.110087
0.107681
0.117515
0.104626
0.085456
0.127433
0.111988
0.076582
0.074756
0.073404
0.070961
0.050957
0.112665
0.116740
0.112334
0.044056
0.096573
0.119370
0.065541
0.092886
0.103836
0.099982
0.129887
0.113722
0.107350
0.023563
0.070699
0.052053
0.102412
0.076322
0.093624
0.094590
0.072673
0.092475
0.056198
0.024496
0.041733
0.079033
0.128990
0.107574
0.066343
0.049503
0.030339
0.063184
0.093135
0.099579
0.093020
0.123716
0.115383
0.058348
0.065344
0.123342
0.121539
0.093146
0.077772
0.033170
0.091649
0.128882
0.028951
0.073135
0.043405
0.075035
0.104171
0.115932
0.124073
0.097109
0.109291
0.081897
0.067040
0.032030
0.065408
0.135023
0.151657
0.102704
0.069447
0.084129
0.088746
0.048530
0.064237
0.116342
0.056424
0.113996
0.114921
0.076554
0.068634
0.054391
0.071851
0.109759
0.103256
0.105267
0.106713
0.108650
0.109587
0.078407
0.049512
0.036795
0.033826
0.072419
0.064331
0.097249
0.102361
0.039415
0.088295
0.113493
0.127145
0.031051
0.091719
0.062064
0.115735
0.051541
0.068460
0.079257
0.071761
0.102297
0.090675
0.025004
0.052958
0.101028
0.079053
0.059148
0.091170
0.080988
0.082092
0.083439
0.075855
0.083518
0.071656
0.104647
0.090626
0.042254
0.036737
0.061079
0.051050
0.083671
0.115833
0.065849
0.078830
0.105613
0.110929
0.093827
0.045585
0.121545
0.102350
0.051410
0.072518
0.090213
0.091113
0.069688
0.059604
0.124933
0.099547
0.085076
0.043550
0.095794
0.073097
0.080877
0.026971
0.030961
0.019866
0.107466
0.075119
0.144659
0.114390
0.113976
0.118664
0.122411
0.153078
0.071903
0.087622
0.072897
0.096508
0.118623
0.033292
0.115156
0.127542
0.072058
0.057241
0.107843
0.107984
0.107017
0.110810
0.031445
0.084593
0.098234
0.058090
0.082553
0.064773
0.076714
0.037788
0.044904
0.072911
0.086687
0.131198
0.109434
0.136170
0.113713
0.113568
0.101739
0.115314
0.073900
0.066567
0.042447
0.092633
0.092502
0.062024
0.051849
0.060343
0.025848
0.063138
0.055350
0.041289
0.128586
0.121723
0.053270
0.049694
0.077590
0.111775
0.031215
0.070766
0.123740
0.079595
0.088342
0.056738
0.096313
0.117454
0.121628
0.127422
0.122058
0.113264
0.128473
0.117724
0.040273
0.079169
0.112060
0.029647
0.067971
0.076981
0.116997
0.094460
0.040489
0.106099
0.072963
0.029377
0.076254
0.110374
0.090049
0.096917
0.039176
0.074024
0.087785
0.036259
0.024069
0.046212
0.112122
0.138209
0.062504
0.076023
0.078131
0.065642
0.066641
0.082090
0.071899
0.040626
0.072374
0.117243
0.106363
0.130443
0.077532
0.094906
0.077235
0.113431
0.126226
0.136207
0.133674
0.117311
0.114923
0.095887
0.066503
0.096461
0.102425
0.038449
0.091832
0.065355
0.111325
0.070243
0.055831
0.068929
0.087025
0.062029
0.048819
0.059397
0.080663
0.124105
0.134468
0.129813
0.116873
0.129106
0.073595
0.070747
0.026741
0.092250
0.068529
0.102252
0.065180
0.056436
0.062312
0.039306
0.083992
0.137707
0.127321
0.118853
0.073274
0.093267
0.042748
0.041780
0.100785
0.066534
0.039110
0.066132
0.073409
0.124288
0.100458
0.116523
0.122995
0.108880
0.029837
0.064070
0.106330
0.109963
0.124379
0.136512
0.061007
0.080511
0.111197
0.096225
0.059033
0.057195
0.073415
0.092210
0.065548
0.038379
0.070225
0.088588
0.113905
0.103083
0.128212
0.095146
0.075242
0.089974
0.114158
0.049081
0.070170
0.082755
0.133415
0.032081
0.032354
0.048738
0.088370
0.087393
0.056059
0.032517
0.077161
0.107764
0.077971
0.067262
0.101675
0.108115
0.065165
0.078513
0.075848
0.096634
0.064505
0.088971
0.046143
0.047871
0.092386
0.113104
0.109420
0.131362
0.025847
0.085828
0.110515
0.056827
0.103794
0.102768
0.085530
0.080526
0.028978
0.048853
0.117185
0.108873
0.045994
0.035260
0.053467
0.052263
0.099045
0.109003
0.112766
0.106461
0.108228
0.107290
0.080818
0.076034
0.100655
0.113019
0.076809
0.067844
0.104821
0.117115
0.044863
0.054422
0.104279
0.048926
0.023066
0.044078
0.083707
0.102695
0.109264
0.099733
0.074743
0.043775
0.046359
0.089272
0.067926
0.074201
0.096988
0.097134
0.129334
0.111504
0.097125
0.075657
0.027145
0.061562
0.091291
0.135246
0.047698
0.043695
0.096548
0.118418
0.037033
0.087492
0.131636
0.064027
0.121140
0.147880
0.134005
0.086559
0.058223
0.063574
0.129332
0.031078
0.038578
0.050310
0.133785
0.032374
0.086712
0.131464
0.029256
0.084243
0.131969
0.029516
0.011100
0.017244
0.041347
0.051855
0.160094
0.027822
0.051807
0.060345
0.076591
0.114519
0.044016
0.059710
0.123152
0.040255
0.083493
0.078534
0.032826
0.102793
0.125153
0.067311
0.062123
0.102626
0.103446
0.092034
0.075973
0.110968
0.019451
0.054551
0.101691
0.150269
0.066825
0.088331
0.094294
0.060615
0.098078
0.103667
0.054723
0.033706
0.066590
0.061847
0.100987
0.072797
0.128634
0.086941
0.085261
0.098056
0.060788
0.096442
0.040658
0.121013
0.120078
0.065126
0.066433
0.053073
0.144368
0.126079
0.071891
0.055067
0.066138
0.066312
0.128705
0.132093
0.049798
0.070826
0.098515
0.115109
0.123800
0.119495
0.119120
0.117429
0.117217
0.120417
0.106896
0.116937
0.112604
0.096975
0.048740
0.059097
0.090339
0.090300
0.116543
0.118337
0.115770
0.098268
0.083240
0.060955
0.063348
0.074626
0.089906
0.042556
0.080995
0.062206
0.097327
0.128110
0.126824
0.128127
0.038592
0.092549
0.117879
0.073373
0.045126
0.064501
0.116623
0.150592
0.050422
0.042032
0.131118
0.041771
0.055285
0.041719
0.075794
0.135181
0.092893
0.124370
0.051268
0.101095
0.078894
0.093915
0.092981
0.123143
0.121441
0.146230
0.045276
0.062206
0.129527
0.067568
0.061271
0.054422
0.069761
0.123750
0.118858
0.086422
0.075617
0.057256
0.103131
0.155758
0.139765
0.105890
0.072936
0.048565
0.094112
0.081335
0.082774
0.077171
0.064057
0.072248
0.080888
0.085726
0.092175
0.052059
0.091056
0.144836
0.130339
0.113393
0.074748
0.061341
0.075973
0.058131
0.093279
0.076928
0.042784
0.036146
0.058855
0.073988
0.122301
0.123776
0.068078
0.069202
0.111141
0.096129
0.116024
0.071849
0.117597
0.020277
0.028073
0.034185
0.094528
0.130325
0.071586
0.106597
0.066500
0.105102
0.079408
0.088583
0.101768
0.070154
0.106269
0.141077
0.113553
0.114674
0.055775
0.053350
0.070411
0.094304
0.078281
0.076428
0.119695
0.034815
0.027919
0.038777
0.087115
0.111822
0.113197
0.129407
0.113468
0.098592
0.079654
0.079192
0.035213
0.028421
0.075647
0.105515
0.070904
0.094152
0.025354
0.060123
0.065279
0.102071
0.114829
0.114406
0.119576
0.120118
0.078859
0.091217
0.066258
0.038086
0.099521
0.131366
0.054432
0.085149
0.038153
0.071737
0.073765
0.048317
0.062181
0.077631
0.119759
0.132021
0.122453
0.120015
0.093539
0.095612
0.039483
0.068281
0.070691
0.110853
0.090482
0.051760
0.054704
0.065517
0.066025
0.113678
0.113638
0.121595
0.037737
0.089082
0.126987
0.070286
0.072989
0.060430
0.112220
0.106321
0.109974
0.117827
0.088894
0.056963
0.100029
0.103493
0.083488
0.117357
0.134836
0.047918
0.081486
0.019723
0.088051
0.093956
0.125758
0.106409
0.114243
0.114727
0.129990
0.135867
0.050773
0.079934
0.121176
0.032775
0.030479
0.072930
0.107309
0.078840
0.042263
0.100494
0.087203
0.086933
0.068110
0.033955
0.041132
0.062466
0.090330
0.112429
0.052138
0.089111
0.073538
0.085359
0.118955
0.121260
0.126899
0.125975
0.126255
0.127780
0.136609
0.126185
0.046621
0.065697
0.101665
0.061146
0.093941
0.078852
0.058109
0.045132
0.107826
0.125430
0.118200
0.126862
0.128156
0.117314
0.040335
0.083644
0.119322
0.033750
0.045220
0.064887
0.079070
0.121519
0.122433
0.114483
0.119180
0.132383
0.145593
0.145132
0.061828
0.063184
0.146151
0.061654
0.059685
0.091796
0.065390
0.061019
0.106459
0.112264
0.067327
0.050547
0.044751
0.043367
0.101363
0.125628
0.042453
0.023690
0.091844
0.101134
0.141376
0.119298
0.051477
0.094242
0.119559
0.080423
0.101815
0.065100
0.083524
0.153890
0.141931
0.129381
0.117128
0.130662
0.132145
0.118136
0.052674
0.071653
0.030823
0.095816
0.097820
0.025244
0.070905
0.091531
0.119448
0.132287
0.087459
0.072029
0.060024
0.069893
0.120365
0.114643
0.107512
0.129339
0.130470
0.127079
0.077263
0.087243
0.145271
0.080767
0.042994
0.025124
0.123346
0.102814
0.029125
0.067447
0.056863
0.084590
0.087519
0.040911
0.084445
0.123217
0.106126
0.109354
0.079332
0.066898
0.071517
0.048524
0.099225
0.123990
0.112693
0.127552
0.050450
0.105127
0.110807
0.071592
0.039933
0.085594
0.083043
0.132662
0.075012
0.081169
0.059817
0.060187
0.130486
0.118093
0.063288
0.057105
0.126506
0.056264
0.057630
0.077629
0.061791
0.073928
0.092119
0.121072
0.062384
0.096093
0.085967
0.046066
0.062131
0.074513
0.082530
0.093949
0.101304
0.099215
0.110162
0.145411
0.061557
0.107059
0.139086
0.097427
0.092247
0.101772
0.066520
0.052383
0.048593
0.053269
0.107754
0.148080
0.088701
0.096667
0.065172
0.051381
0.086203
0.131890
0.045423
0.030040
0.028375
0.066831
0.055768
0.094843
0.051279
0.093665
0.056660
0.106636
0.063436
0.090213
0.111658
0.091494
0.074899
0.049428
0.077310
0.122649
0.045626
0.073354
0.128624
0.029275
0.057305
0.078832
0.039614
0.107827
0.121483
0.047977
0.117196
0.104734
0.047448
0.092739
0.116675
0.064732
0.102257
0.111851
0.088282
0.077055
0.057092
0.067117
0.092547
0.118199
0.111066
0.111702
0.128474
0.143011
0.049385
0.100187
0.152382
0.079467
0.105153
0.042638
0.096832
0.122323
0.110713
0.131666
0.122841
0.126424
0.116839
0.091038
0.046315
0.089236
0.039760
0.107336
0.125484
0.025440
0.115819
0.096892
0.029754
0.099827
0.056942
0.123334
0.129511
0.061344
0.112252
0.040094
0.078359
0.058027
0.060212
0.078392
0.109214
0.042247
0.028882
0.047886
0.056967
0.129284
0.121538
0.107963
0.103649
0.096848
0.059452
0.060334
0.017277
0.043507
0.040418
0.026350
0.038856
0.084736
0.128957
0.047759
0.138119
0.128223
0.082827
0.045513
0.119382
0.044418
0.040304
0.094544
0.111917
0.079224
0.046657
0.091290
0.024061
0.041669
0.088098
0.129209
0.086876
0.130168
0.103761
0.099331
0.063435
0.083287
0.031756
0.056986
0.096653
0.114215
0.051282
0.064379
0.026021
0.087085
0.147035
0.042811
0.049790
0.076403
0.106521
0.065453
0.021126
0.101694
0.067377
0.133404
0.087578
0.076153
0.084071
0.050396
0.085197
0.082995
0.022606
0.062011
0.102710
0.103737
0.038680
0.031693
0.030010
0.077100
0.081158
0.115669
0.050018
0.082247
0.084238
0.084090
0.082789
0.096003
0.093893
0.032054
0.100777
0.135234
0.099256
0.110507
0.068070
0.086803
0.115217
0.067337
0.087834
0.045803
0.091686
0.089396
0.080005
0.074125
0.078655
0.098187
0.057458
0.061541
0.107541
0.037834
0.043867
0.091335
0.063003
0.103015
0.101616
0.096621
0.123367
0.032495
0.096960
0.125605
0.124353
0.098284
0.059134
0.100037
0.127993
0.106184
0.122015
0.040792
0.102941
0.123303
0.114472
0.124858
0.143269
0.104857
0.070182
0.088621
0.058979
0.095120
0.085806
0.091761
0.035309
0.045114
0.070067
0.117424
0.064318
0.126017
0.022122
0.079271
0.055243
0.135943
0.093925
0.106357
0.076277
0.101935
0.057536
0.095476
0.043691
0.054781
0.101194
0.096772
0.028983
0.022851
0.076400
0.070604
0.140543
0.142893
0.081442
0.089458
0.110030
0.091083
0.085227
0.089942
0.120638
0.068749
0.099066
0.078236
0.075456
0.087600
0.081364
0.042577
0.070340
0.084841
0.046106
0.086072
0.096601
0.095125
0.078231
0.097112
0.097852
0.103096
0.097402
0.057235
0.093157
0.028404
0.085521
0.044381
0.097941
0.141630
0.035946
0.101180
0.129111
0.061702
0.045526
0.067370
0.065211
0.110029
0.112430
0.072614
0.073121
0.078357
0.078581
0.072098
0.050334
0.056888
0.058448
0.101815
0.034452
0.098068
0.110042
0.086671
0.109514
0.060608
0.090163
0.110505
0.041118
0.104885
0.115411
0.111281
0.112245
0.094665
0.065650
0.061534
0.083802
0.084628
0.087118
0.071657
0.067203
0.089746
0.062508
0.087562
0.016373
0.029658
0.069546
0.126195
0.141806
0.104418
0.075421
0.106784
0.119118
0.038642
0.114509
0.159396
0.026225
0.077821
0.120273
0.047190
0.022053
0.062049
0.089727
0.088941
0.038988
0.049172
0.025936
0.034090
0.058651
0.049116
0.048265
0.080549
0.065730
0.081015
0.078503
0.043137
0.062359
0.038413
0.123111
0.050723
0.046008
0.050910
0.080796
0.109254
0.115855
0.102876
0.055409
0.078317
0.113995
0.070694
0.101265
0.055697
0.101203
0.144112
0.042225
0.043967
0.142658
0.055678
0.053757
0.029353
0.032825
0.053838
0.114941
0.056387
0.121137
0.105322
0.068836
0.084081
0.016257
0.037955
0.072402
0.084516
0.062264
0.063705
0.089188
0.085309
0.041262
0.037696
0.045056
0.046306
0.050788
0.024933
0.125885
0.116473
0.046362
0.098373
0.079408
0.056285
0.085825
0.033781
0.080680
0.100711
0.058419
0.066184
0.064410
0.125961
0.117486
0.021165
0.112685
0.130089
0.019406
0.047403
0.082516
0.047353
0.096818
0.119965
0.069362
0.032450
0.100339
0.129723
0.074154
0.087950
0.101175
0.094159
0.044368
0.104580
0.123252
0.034609
0.055235
0.088309
0.067726
0.102247
0.097412
0.102202
0.058266
0.072161
0.060394
0.052070
0.073472
0.112377
0.117812
0.129076
0.123932
0.120293
0.113363
0.082342
0.056254
0.027546
0.063082
0.080676
0.103612
0.081108
0.059547
0.072774
0.051684
0.033555
0.025114
0.060576
0.095299
0.092776
0.072298
0.056958
0.047027
0.061832
0.084230
0.104056
0.116349
0.122100
0.116672
0.106116
0.062859
0.075876
0.111810
0.084856
0.050557
0.055875
0.113528
0.031329
0.056273
0.082197
0.078948
0.072495
0.066102
0.087555
0.080096
0.089281
0.063611
0.038214
0.104205
0.102426
0.114373
0.119725
0.053726
0.087347
0.121849
0.081564
0.043982
0.024514
0.024680
0.058238
0.077902
0.085378
0.097435
0.061966
0.051029
0.048006
0.070634
0.104642
0.023055
0.041188
0.079107
0.117981
0.049883
0.053385
0.051486
0.036326
0.087536
0.119771
0.130582
0.125107
0.125152
0.134190
0.121354
0.102648
0.059213
0.057376
0.095856
0.039630
0.045059
0.044592
0.060968
0.134113
0.047281
0.091500
0.116645
0.083981
0.086301
0.054778
0.088775
0.098768
0.062360
0.062701
0.087122
0.105308
0.058827
0.041126
0.067366
0.083182
0.071323
0.074772
0.063539
0.053296
0.104105
0.128974
0.111697
0.112961
0.119695
0.126600
0.064797
0.124817
0.125434
0.083389
0.084613
0.100783
0.111749
0.124135
0.046460
0.097481
0.128777
0.054916
0.069914
0.067519
0.106843
0.132269
0.022555
0.098578
0.100164
0.015759
0.030635
0.044000
0.060706
0.126651
0.042672
0.050986
0.102130
0.110720
0.060985
0.127487
0.134558
0.078500
0.127578
0.121587
0.123141
0.096979
0.047709
0.100609
0.154895
0.027289
0.068097
0.046669
0.112751
0.099730
0.127208
0.125488
0.061272
0.082714
0.054929
0.122343
0.065045
0.043133
0.073460
0.132574
0.110118
0.098479
0.126270
0.126950
0.062499
0.072910
0.085509
0.078199
0.112854
0.064315
0.069726
0.085357
0.127902
0.112878
0.129778
0.122284
0.091938
0.062392
0.070284
0.070433
0.032551
0.095953
0.131740
0.021506
0.119117
0.123078
0.102849
0.087878
0.066287
0.048101
0.027603
0.058859
0.065807
0.025660
0.032718
0.106092
0.067916
0.077255
0.065124
0.038245
0.043459
0.067650
0.094921
0.137072
0.080866
0.089350
0.100239
0.109894
0.085149
0.095059
0.100069
0.090077
0.046955
0.030876
0.067150
0.108532
0.082496
0.070036
0.096207
0.057629
0.098304
0.105073
0.017050
0.075887
0.120319
0.053118
0.077780
0.134773
0.043883
0.098806
0.120738
0.050497
0.041594
0.065234
0.105286
0.117458
0.133161
0.114833
0.061053
0.093030
0.122566
0.082281
0.049475
0.047629
0.066684
0.057310
0.089218
0.117532
0.093001
0.063521
0.074601
0.065786
0.102884
0.092340
0.069684
0.057303
0.087602
0.117532
0.036790
0.123112
0.130209
0.065856
0.106380
0.031657
0.028262
0.024491
0.035690
0.092790
0.057388
0.068612
0.086290
0.037711
0.089390
0.066293
0.109058
0.105608
0.120352
0.132106
0.144888
0.123842
0.084347
0.080055
0.065866
0.050130
0.080815
0.020919
0.032392
0.094876
0.065188
0.083920
0.061433
0.071022
0.086762
0.055630
0.084139
0.117411
0.037956
0.080656
0.131126
0.060330
0.059176
0.063182
0.075532
0.076335
0.051384
0.045599
0.093270
0.062309
0.073551
0.070847
0.101410
0.045792
0.037228
0.044048
0.071431
0.148857
0.050811
0.098631
0.137879
0.127007
0.089640
0.128677
0.123231
0.072947
0.108589
0.041816
0.087541
0.087376
0.132334
0.131627
0.064267
0.052283
0.074900
0.090096
0.150920
0.140691
0.072384
0.070861
0.122133
0.056825
0.060750
0.091414
0.056790
0.071624
0.125230
0.138505
0.092511
0.068877
0.050176
0.060859
0.097970
0.124839
0.042577
0.076670
0.133631
0.070910
0.092892
0.053485
0.091910
0.109494
0.071030
0.105907
0.110143
0.133018
0.083936
0.053838
0.087496
0.116590
0.114226
0.129593
0.135295
0.120787
0.058995
0.081261
0.136957
0.077519
0.034657
0.020592
0.020026
0.030031
0.058360
0.037267
0.092693
0.079004
0.127447
0.128029
0.084404
0.085940
0.054535
0.049011
0.101630
0.080131
0.071562
0.071503
0.123300
0.087126
0.083472
0.105782
0.101626
0.045022
0.124446
0.131181
0.062893
0.060533
0.129587
0.088999
0.067659
0.064957
0.089911
0.094049
0.075642
0.069701
0.063485
0.063378
0.069850
0.111973
0.109394
0.091990
0.113798
0.097170
0.028258
0.089780
0.067572
0.077706
0.068204
0.037096
0.071970
0.044516
0.091027
0.134197
0.128183
0.124200
0.117786
0.117957
0.117954
0.119400
0.123335
0.127673
0.057229
0.059615
0.114029
0.051824
0.088684
0.073989
0.048596
0.058994
0.052937
0.065228
0.080015
0.111334
0.060532
0.093572
0.086195
0.087113
0.096293
0.077139
0.083012
0.061701
0.078499
0.026399
0.104470
0.139523
0.069324
0.048388
0.119438
0.115842
0.057981
0.069196
0.120952
0.079144
0.073783
0.071087
0.102084
0.080066
0.021621
0.058486
0.106899
0.119309
0.043042
0.051280
0.048067
0.067917
0.067286
0.104495
0.056332
0.058659
0.070736
0.048699
0.096864
0.122871
0.112511
0.120007
0.034795
0.061468
0.102570
0.042642
0.065479
0.062014
0.065134
0.114958
0.128112
0.117360
0.119706
0.119231
0.048161
0.094386
0.120403
0.053975
0.062128
0.052336
0.088696
0.136960
0.045314
0.031599
0.030764
0.047252
0.084370
0.114553
0.037772
0.038450
0.044722
0.098166
0.118122
0.029776
0.044375
0.035059
0.058691
0.101438
0.121213
0.121663
0.110168
0.103861
0.100022
0.108334
0.046607
0.095250
0.066645
0.105843
0.055097
0.039963
0.050187
0.105331
0.076464
0.061438
0.109491
0.100616
0.026616
0.051503
0.079930
0.098189
0.049859
0.036510
0.082654
0.078663
0.094582
0.085112
0.050305
0.042681
0.084537
0.110634
0.071165
0.055510
0.088610
0.089833
0.046787
0.062025
0.018612
0.046424
0.103068
0.130153
0.042540
0.028022
0.062420
0.099083
0.096948
0.045699
0.081474
0.052017
0.100748
0.060741
0.036435
0.035206
0.034874
0.053384
0.053007
0.095659
0.094071
0.049297
0.092449
0.077116
0.069497
0.123579
0.038775
0.087614
0.122931
0.073337
0.065032
0.053349
0.095433
0.104458
0.096713
0.141589
0.152015
0.118035
0.042435
0.055788
0.107128
0.032426
0.041897
0.054014
0.097957
0.129646
0.039885
0.036625
0.043894
0.050893
0.061995
0.111375
0.037696
0.051408
0.112341
0.036621
0.069199
0.052004
0.115239
0.054076
0.134588
0.120170
0.069433
0.076902
0.090729
0.073149
0.051409
0.083216
0.112481
0.048167
0.035267
0.069845
0.127486
0.064665
0.049975
0.038696
0.100131
0.081634
0.051366
0.022605
0.037698
0.044214
0.074127
0.112870
0.077176
0.049968
0.118808
0.116886
0.132286
0.136371
0.118728
0.112354
0.044846
0.063548
0.111304
0.040638
0.047679
0.088992
0.079368
0.094724
0.091675
0.101242
0.102307
0.097563
0.094313
0.066549
0.084435
0.069526
0.065768
0.110212
0.042913
0.082377
0.091569
0.091344
0.104042
0.055265
0.103612
0.136587
0.137577
0.115157
0.039631
0.072109
0.102455
0.029384
0.067406
0.043336
0.053967
0.118156
0.060970
0.022022
0.069156
0.085629
0.116430
0.116598
0.109664
0.114899
0.036535
0.058062
0.103626
0.070676
0.063608
0.074508
0.056573
0.062944
0.128330
0.112060
0.038797
0.090819
0.120819
0.031060
0.098985
0.111105
0.078657
0.085095
0.073825
0.061592
0.149790
0.141029
0.082682
0.091839
0.060530
0.047118
0.095716
0.110848
0.048346
0.035525
0.034394
0.072977
0.065034
0.114338
0.106865
0.125348
0.051973
0.080345
0.110848
0.059273
0.083892
0.063961
0.068433
0.103765
0.039196
0.103630
0.104534
0.048009
0.116040
0.127964
0.031691
0.080399
0.110561
0.066155
0.065833
0.059928
0.059954
0.051840
0.046432
0.018996
0.041391
0.056037
0.082247
0.088890
0.102102
0.106341
0.084669
0.074823
0.037019
0.021625
0.094972
0.103396
0.100799
0.084927
0.063537
0.072496
0.134392
0.122491
0.030068
0.065269
0.104425
0.039459
0.133658
0.126333
0.057237
0.123900
0.106181
0.039717
0.106136
0.147728
0.133250
0.132979
0.136998
0.110814
0.112236
0.106282
0.085552
0.075984
0.063396
0.068688
0.108504
0.087416
0.097563
0.055470
0.061724
0.099338
0.118095
0.050330
0.091324
0.043395
0.086294
0.078658
0.107144
0.047630
0.103898
0.125965
0.077555
0.055547
0.038918
0.043341
0.074338
0.126003
0.041781
0.042336
0.126580
0.017446
0.065258
0.104684
0.116481
0.035185
0.082713
0.047266
0.110912
0.140607
0.111962
0.118926
0.127056
0.115450
0.067373
0.097407
0.122453
0.050886
0.128129
0.108072
0.034197
0.054769
0.093999
0.094221
0.051609
0.026302
0.074909
0.081008
0.084620
0.096262
0.070258
0.044998
0.053259
0.101100
0.069201
0.061001
0.106354
0.140492
0.135580
0.122501
0.027540
0.036212
0.063413
0.112448
0.122255
0.135409
0.122601
0.126131
0.110864
0.084425
0.070201
0.045734
0.057815
0.109501
0.120351
0.015246
0.053697
0.086497
0.114623
0.103786
0.113914
0.110243
0.029901
0.076408
0.096510
0.021273
0.060317
0.064416
0.093659
0.044266
0.058031
0.072393
0.122168
0.043726
0.055687
0.028630
0.068153
0.054833
0.104717
0.130071
0.070719
0.098198
0.051852
0.045651
0.117893
0.115022
0.042270
0.030899
0.132448
0.088782
0.053315
0.058981
0.071102
0.111058
0.063452
0.077741
0.136233
0.049462
0.045041
0.050190
0.068988
0.113522
0.117081
0.121726
0.132582
0.124900
0.044984
0.119323
0.135911
0.023998
0.082240
0.082024
0.094633
0.065530
0.072373
0.052632
0.111670
0.098709
0.040607
0.045092
0.055713
0.070454
0.098434
0.050263
0.016170
0.014049
0.048029
0.047079
0.065902
0.117495
0.106783
0.118835
0.054705
0.085906
0.134919
0.034219
0.047278
0.063870
0.091391
0.105146
0.104752
0.117424
0.025596
0.081759
0.118516
0.035154
0.094720
0.128418
0.044741
0.057800
0.118082
0.035582
0.072880
0.073158
0.102498
0.073743
0.046919
0.034227
0.049432
0.073292
0.057616
0.103549
0.092613
0.105837
0.051615
0.058511
0.112680
0.026331
0.020534
0.058669
0.112116
0.121677
0.026109
0.079885
0.057103
0.111303
0.039794
0.074170
0.114698
0.027353
0.024573
0.049752
0.113288
0.104373
0.119797
0.067083
0.054785
0.059259
0.126082
0.047679
0.070621
0.052257
0.043329
0.103428
0.100470
0.027377
0.089641
0.073348
0.119287
0.066231
0.049023
0.027914
0.049167
0.065924
0.094882
0.108838
0.069427
0.099232
0.116905
0.127421
0.048142
0.068492
0.040205
0.103904
0.075845
0.097304
0.085444
0.110038
0.111255
0.125628
0.110086
0.082138
0.045275
0.051817
0.053729
0.081072
0.064901
0.072052
0.037763
0.064019
0.066626
0.049632
0.041199
0.072957
0.063399
0.062643
0.079854
0.041037
0.054805
0.087137
0.135338
0.153047
0.081115
0.063009
0.070211
0.068872
0.083932
0.092569
0.075156
0.059253
0.029960
0.058623
0.061720
0.110415
0.050888
0.045781
0.110598
0.044634
0.091636
0.069725
0.123606
0.106970
0.038259
0.087698
0.124129
0.070898
0.087619
0.072081
0.103701
0.107789
0.109122
0.089702
0.065678
0.076190
0.073725
0.086794
0.117463
0.063869
0.075915
0.065388
0.126203
0.132196
0.064007
0.045225
0.078558
0.062150
0.070859
0.091196
0.141026
0.042372
0.063611
0.031903
0.078780
0.144835
0.056231
0.067573
0.041709
0.038222
0.094315
0.121828
0.119271
0.127935
0.113551
0.123728
0.044090
0.098356
0.115294
0.045257
0.063483
0.087352
0.116889
0.114520
0.120914
0.119750
0.093959
0.089303
0.048750
0.056072
0.097175
0.104394
0.048520
0.060092
0.110772
0.101308
0.026617
0.037731
0.091586
0.122464
0.022700
0.048718
0.082305
0.121732
0.049016
0.053509
0.027225
0.062908
0.056194
0.096777
0.096003
0.108500
0.133531
0.117799
0.041529
0.104503
0.124345
0.042841
0.048196
0.056272
0.085134
0.117823
0.140467
0.121506
0.085077
0.096414
0.067778
0.029825
0.087759
0.102680
0.053958
0.015551
0.070583
0.045570
0.088615
0.083528
0.137865
0.115335
0.036322
0.094820
0.086361
0.106501
0.071575
0.048966
0.108732
0.022419
0.058121
0.099433
0.085193
0.095495
0.122613
0.085483
0.086540
0.104883
0.145792
0.143537
0.050355
0.111421
0.119165
0.073382
0.045507
0.097517
0.132461
0.012925
0.065014
0.043055
0.102443
0.141670
0.123245
0.114149
0.127263
0.120390
0.045816
0.110055
0.136962
0.090511
0.101915
0.090589
0.103448
0.064430
0.085417
0.086423
0.089291
0.071025
0.097327
0.079498
0.077843
0.047315
0.083555
0.106852
0.031059
0.091611
0.115435
0.092630
0.110108
0.101167
0.082208
0.067130
0.058291
0.037181
0.110851
0.130066
0.107239
0.119090
0.107312
0.123725
0.089048
0.088288
0.031247
0.091119
0.106977
0.015624
0.059138
0.085534
0.078490
0.127174
0.038018
0.041220
0.125357
0.021322
0.020687
0.080004
0.040497
0.062333
0.074863
0.031851
0.102750
0.068734
0.051067
0.069884
0.104013
0.044356
0.038366
0.091201
0.065331
0.084992
0.083549
0.078611
0.054877
0.120340
0.112694
0.086728
0.064429
0.058629
0.086685
0.138450
0.110465
0.105049
0.104886
0.111537
0.047940
0.098489
0.128673
0.059843
0.023852
0.057188
0.094612
0.084871
0.040888
0.021747
0.019015
0.051967
0.051736
0.102664
0.078876
0.064619
0.051824
0.053391
0.067591
0.097825
0.057888
0.076086
0.104934
0.104200
0.056200
0.043844
0.099684
0.127074
0.123301
0.114442
0.112135
0.106255
0.051698
0.099839
0.131446
0.073193
0.049341
0.063171
0.034123
0.142081
0.118696
0.060948
0.047309
0.035689
0.050237
0.100963
0.100077
0.029168
0.115631
0.111498
0.061980
0.079312
0.072266
0.097420
0.072328
0.085051
0.140567
0.107366
0.100197
0.100092
0.106074
0.135022
0.078756
0.064238
0.053158
0.060082
0.104795
0.120375
0.111851
0.098580
0.030429
0.045562
0.107794
0.103863
0.054721
0.118750
0.104345
0.071989
0.139550
0.109218
0.057459
0.063726
0.074669
0.119223
0.142476
0.132486
0.147712
0.124416
0.038062
0.092055
0.123590
0.026751
0.058025
0.071976
0.094938
0.099630
0.053171
0.049562
0.023967
0.060163
0.090338
0.108479
0.045595
0.119867
0.086632
0.080075
0.117815
0.044174
0.019085
0.034603
0.085771
0.091504
0.086708
0.105121
0.113394
0.086204
0.053127
0.024268
0.120491
0.131737
0.117169
0.096637
0.069743
0.048772
0.113340
0.046594
0.047249
0.051990
0.043042
0.152447
0.069894
0.069987
0.148549
0.029617
0.075027
0.089789
0.087172
0.065311
0.075320
0.061884
0.129785
0.123501
0.070689
0.066467
0.081360
0.050588
0.107124
0.111057
0.040164
0.055366
0.079984
0.108143
0.035087
0.082960
0.118484
0.067891
0.048235
0.126316
0.041006
0.093021
0.111096
0.071961
0.023365
0.065561
0.046990
0.095251
0.081302
0.100064
0.093368
0.051774
0.092942
0.131240
0.126196
0.140920
0.115678
0.116214
0.114429
0.123215
0.069391
0.068754
0.124348
0.114209
0.102117
0.114549
0.067355
0.062429
0.031892
0.058870
0.049953
0.129623
0.047387
0.052441
0.126204
0.028308
0.023670
0.074110
0.055378
0.088711
0.069936
0.063015
0.059756
0.067311
0.067537
0.122793
0.040184
0.103382
0.113355
0.080653
0.038386
0.054323
0.082475
0.117909
0.083906
0.056437
0.040940
0.063187
0.084196
0.109434
0.118499
0.098904
0.070069
0.062223
0.127649
0.086954
0.078745
0.048155
0.018679
0.039127
0.080891
0.099482
0.104190
0.098053
0.122848
0.113617
0.105947
0.140811
0.092886
0.084095
0.121520
0.053496
0.020910
0.054112
0.118796
0.042640
0.128056
0.121944
0.059497
0.092084
0.114179
0.104654
0.063904
0.056044
0.024458
0.040901
0.042874
0.103130
0.108521
0.107380
0.046565
0.064507
0.037427
0.103740
0.086666
0.019164
0.060561
0.055579
0.107510
0.111822
0.090586
0.090039
0.075673
0.046513
0.093883
0.132739
0.040665
0.039523
0.082497
0.100993
0.072213
0.027179
0.060321
0.062549
0.089318
0.085933
0.056061
0.087760
0.042763
0.075799
0.118825
0.036639
0.024258
0.050412
0.088523
0.116702
0.017787
0.064218
0.080406
0.113238
0.048958
0.035678
0.026705
0.062603
0.063600
0.098365
0.066914
0.066529
0.077148
0.063243
0.062062
0.075912
0.099781
0.061229
0.064982
0.045906
0.092522
0.105076
0.073602
0.060761
0.061619
0.063298
0.091645
0.107529
0.042848
0.053744
0.076083
0.038222
0.111502
0.099246
0.039645
0.041264
0.064146
0.128811
0.123120
0.119581
0.048655
0.052936
0.116370
0.027160
0.023924
0.049089
0.115671
0.089830
0.036256
0.074139
0.084614
0.084459
0.066806
0.065387
0.050431
0.087194
0.093705
0.109323
0.060878
0.091645
0.107887
0.052449
0.050254
0.067328
0.103622
0.119876
0.065823
0.093607
0.045865
0.069143
0.076145
0.086083
0.099529
0.113790
0.049486
0.067220
0.118378
0.119031
0.059432
0.040352
0.087074
0.113478
0.041688
0.075964
0.105501
0.060492
0.034687
0.078211
0.071392
0.082865
0.054285
0.040939
0.072851
0.065198
0.085770
0.089368
0.110144
0.042306
0.042716
0.073480
0.103893
0.086532
0.069514
0.099995
0.090081
0.045568
0.030092
0.080087
0.059359
0.048166
0.095288
0.107529
0.041743
0.037676
0.067706
0.083409
0.065362
0.101535
0.107832
0.075954
0.118505
0.130796
0.042434
0.090500
0.097092
0.056185
0.106513
0.120016
0.041341
0.073835
0.033767
0.089500
0.095973
0.080081
0.050343
0.064539
0.070022
0.057918
0.101292
0.121317
0.050224
0.070469
0.092034
0.049389
0.083369
0.064475
0.134881
0.129140
0.034682
0.037682
0.084184
0.117203
0.099647
0.112551
0.117633
0.142294
0.060930
0.048476
0.099584
0.128457
0.049957
0.079337
0.110959
0.035859
0.056630
0.082219
0.110537
0.090552
0.033698
0.130760
0.091955
0.032168
0.120406
0.123594
0.072739
0.057712
0.072215
0.050033
0.097506
0.094615
0.093529
0.084503
0.101375
0.093738
0.029987
0.051330
0.092169
0.120824
0.045389
0.048955
0.094566
0.082304
0.068253
0.030313
0.029115
0.050671
0.103846
0.109473
0.112047
0.151206
0.130364
0.104008
0.052113
0.054788
0.103881
0.085478
0.071341
0.054681
0.096225
0.021098
0.040359
0.069954
0.074459
0.089304
0.060572
0.054246
0.082635
0.067883
0.084256
0.066727
0.058502
0.065604
0.089588
0.087051
0.070970
0.074262
0.120652
0.102183
0.080186
0.079021
0.099297
0.080645
0.078720
0.106603
0.073286
0.097096
0.057997
0.035534
0.084979
0.114897
0.123870
0.137746
0.048770
0.075021
0.130772
0.085067
0.093980
0.055285
0.104452
0.136461
0.049785
0.062196
0.048475
0.091251
0.098673
0.077492
0.087357
0.031868
0.035950
0.060498
0.106684
0.094092
0.050351
0.032326
0.102408
0.107537
0.079029
0.102089
0.048513
0.056067
0.065482
0.131137
0.078235
0.084348
0.079438
0.049632
0.078924
0.034836
0.062981
0.066052
0.082526
0.026660
0.028560
0.068131
0.084809
0.119402
0.090513
0.069948
0.080243
0.084380
0.063055
0.070240
0.028851
0.071374
0.061920
0.091233
0.084615
0.131807
0.084502
0.092499
0.031235
0.056329
0.075960
0.089789
0.081486
0.029726
0.094212
0.146227
0.054222
0.051979
0.086177
0.042897
0.058260
0.079715
0.113405
0.035036
0.090770
0.094729
0.075329
0.056063
0.037776
0.040233
0.096870
0.140736
0.032808
0.054704
0.020967
0.048687
0.146142
0.127300
0.038939
0.034418
0.092564
0.094887
0.076014
0.054350
0.046653
0.097136
0.129651
0.035019
0.025758
0.078402
0.116042
0.022390
0.052605
0.056080
0.080661
0.113188
0.039109
0.093688
0.124384
0.026479
0.056106
0.094551
0.133749
0.028277
0.119073
0.109668
0.045922
0.037365
0.060168
0.058212
0.087085
0.130371
0.057893
0.058669
0.089257
0.084701
0.042292
0.027502
0.133483
0.128055
0.038633
0.072096
0.101461
0.041740
0.084668
0.058692
0.092374
0.123575
0.046026
0.086998
0.123081
0.065665
0.094340
0.071281
0.080029
0.097537
0.067197
0.108441
0.055454
0.060404
0.124630
0.120167
0.041627
0.051213
0.107438
0.117983
0.045319
0.038001
0.037006
0.097888
0.074133
0.060826
0.111429
0.124781
0.121134
0.122309
0.116848
0.119484
0.065911
0.045226
0.134096
0.015420
0.079886
0.095975
0.104430
0.115982
0.058664
0.065323
0.087644
0.090237
0.054659
0.047340
0.064629
0.024093
0.099333
0.073346
0.087521
0.058910
0.050267
0.051422
0.068932
0.109656
0.118343
0.120491
0.072985
0.112470
0.126465
0.107816
0.104963
0.101033
0.056767
0.049924
0.038831
0.053698
0.074443
0.118794
0.125381
0.139948
0.032402
0.048252
0.135216
0.061129
0.052478
0.048752
0.078795
0.120977
0.114992
0.062317
0.058942
0.098912
0.101623
0.035851
0.106251
0.125717
0.044043
0.081198
0.111960
0.068450
0.129311
0.117742
0.028714
0.049551
0.104795
0.068186
0.087288
0.132681
0.122539
0.133875
0.053930
0.067452
0.116451
0.038348
0.022874
0.084521
0.054072
0.115963
0.054150
0.075710
0.048908
0.072637
0.128629
0.076812
0.039789
0.056351
0.059474
0.032409
0.110021
0.087425
0.038421
0.065027
0.083961
0.101683
0.060100
0.063561
0.133320
0.116632
0.061304
0.083646
0.079691
0.099432
0.061307
0.083099
0.026849
0.060014
0.081316
0.071266
0.065482
0.059383
0.052070
0.029448
0.055939
0.099941
0.132873
0.020719
0.071361
0.049361
0.099839
0.123067
0.088990
0.043981
0.105634
0.094999
0.101355
0.119994
0.087584
0.073687
0.115129
0.076177
0.124617
0.116232
0.104075
0.108855
0.088859
0.059790
0.065913
0.117575
0.062992
0.069161
0.095381
0.106134
0.083085
0.094652
0.118682
0.124791
0.053455
0.079873
0.134088
0.030551
0.069162
0.052043
0.108624
0.064350
0.057874
0.037483
0.124491
0.111149
0.062339
0.018247
0.049749
0.057934
0.093371
0.101988
0.090962
0.083720
0.044851
0.107432
0.127839
0.049308
0.022863
0.039013
0.086598
0.116660
0.065245
0.047022
0.045638
0.088556
0.139671
0.127941
0.106704
0.099863
0.091371
0.106133
0.105458
0.123908
0.096890
0.093438
0.117642
0.113844
0.117470
0.096502
0.096898
0.084858
0.054940
0.039587
0.059091
0.101868
0.021357
0.056706
0.107097
0.110568
0.146386
0.105606
0.110932
0.137243
0.076007
0.039815
0.115637
0.014539
0.041018
0.091521
0.061168
0.044643
0.089974
0.117347
0.062321
0.071819
0.101794
0.053721
0.034647
0.043730
0.063803
0.114742
0.061760
0.075215
0.073189
0.052272
0.105744
0.097937
0.085029
0.044590
0.087742
0.111509
0.023233
0.079438
0.127814
0.048638
0.077285
0.114073
0.042129
0.069957
0.110937
0.063924
0.081816
0.070442
0.048429
0.115637
0.111235
0.060242
0.055555
0.067357
0.127182
0.118938
0.101822
0.052748
0.063194
0.088059
0.112822
0.113503
0.076063
0.028922
0.048834
0.055196
0.094108
0.113701
0.109945
0.135224
0.118898
0.119753
0.092443
0.088994
0.030139
0.057068
0.074539
0.139684
0.116523
0.041389
0.046541
0.086836
0.068588
0.108046
0.079660
0.103584
0.041963
0.088371
0.131799
0.029244
0.073784
0.078945
0.097330
0.104293
0.073447
0.047018
0.099293
0.119117
0.070947
0.083601
0.032591
0.085490
0.136351
0.023765
0.032285
0.062752
0.048195
0.098570
0.093754
0.061988
0.087538
0.095765
0.088480
0.086514
0.055711
0.102367
0.098270
0.046503
0.036156
0.054857
0.080626
0.156993
0.061215
0.052373
0.094218
0.091055
0.105016
0.086534
0.054058
0.092528
0.109967
0.088563
0.087640
0.050598
0.121506
0.124083
0.083318
0.048791
0.072695
0.098543
0.051688
0.043897
0.093681
0.107500
0.058787
0.034041
0.074473
0.118589
0.048180
0.072195
0.110610
0.055791
0.052997
0.050576
0.115295
0.063371
0.098507
0.104463
0.110593
0.119537
0.063953
0.081760
0.051653
0.083727
0.022497
0.063645
0.047208
0.124571
0.094782
0.135244
0.042551
0.071044
0.076580
0.130812
0.144985
0.116139
0.038957
0.060289
0.097709
0.041290
0.055456
0.030409
0.090457
0.078336
0.114844
0.118606
0.125793
0.126682
0.028760
0.068483
0.122990
0.014941
0.012573
0.108847
0.053090
0.067878
0.103568
0.115948
0.090086
0.059574
0.140500
0.109103
0.016269
0.028617
0.069107
0.130958
0.140940
0.091327
0.036088
0.064039
0.067930
0.138319
0.131344
0.130559
0.127765
0.138554
0.135563
0.118627
0.042756
0.053104
0.134434
0.047309
0.070263
0.127475
0.114838
0.144922
0.136145
0.111539
0.114400
0.106532
0.083662
0.059487
0.052003
0.039496
0.099975
0.130965
0.084341
0.127045
0.094675
0.030306
0.034488
0.097869
0.131951
0.097442
0.068311
0.031937
0.072145
0.041708
0.139279
0.046267
0.060039
0.064890
0.043360
0.114834
0.049109
0.107598
0.111442
0.073334
0.051171
0.045612
0.027830
0.022251
0.049743
0.069688
0.068503
0.066499
0.060442
0.086849
0.066192
0.097536
0.044898
0.112536
0.095730
0.064850
0.086406
0.097718
0.123618
0.126212
0.029441
0.072497
0.115602
0.056488
0.064498
0.102729
0.095772
0.083309
0.034524
0.066216
0.075964
0.130069
0.049127
0.118301
0.118472
0.034480
0.120247
0.123102
0.071644
0.050482
0.096262
0.072626
0.068330
0.082519
0.111443
0.131301
0.070602
0.067149
0.079543
0.121279
0.071313
0.100680
0.072434
0.054126
0.079464
0.096593
0.096442
0.146683
0.074770
0.101111
0.122160
0.124242
0.113684
0.113382
0.104419
0.140567
0.079197
0.077506
0.092374
0.098281
0.039118
0.085251
0.113781
0.037566
0.098332
0.098884
0.065928
0.039390
0.118590
0.041490
0.064825
0.062242
0.071754
0.089274
0.124002
0.104638
0.132929
0.131199
0.072171
0.069185
0.076507
0.116469
0.086979
0.109404
0.069066
0.093706
0.119482
0.120668
0.113285
0.113347
0.102749
0.139033
0.079398
0.083733
0.042919
0.068742
0.087932
0.105785
0.104861
0.092970
0.059465
0.029564
0.044215
0.082828
0.113405
0.069022
0.124609
0.116565
0.047830
0.062580
0.081662
0.057189
0.056302
0.077887
0.065514
0.046315
0.066201
0.116770
0.065839
0.048568
0.093796
0.114191
0.059660
0.056575
0.139398
0.039701
0.039951
0.073294
0.128655
0.058658
0.126708
0.074369
0.042201
0.084816
0.127921
0.023019
0.087383
0.070665
0.070309
0.083772
0.111811
0.129501
0.076707
0.052809
0.082264
0.080487
0.075457
0.073061
0.033533
0.101827
0.128736
0.036656
0.057371
0.068207
0.053256
0.112519
0.057902
0.067997
0.058214
0.127410
0.065029
0.086175
0.122784
0.036523
0.072808
0.045941
0.094314
0.095963
0.053519
0.050334
0.048865
0.077033
0.062099
0.092770
0.117335
0.089314
0.069205
0.087031
0.072491
0.046790
0.083595
0.060769
0.086237
0.114026
0.081179
0.073216
0.053737
0.097072
0.117345
0.029819
0.069449
0.042171
0.075668
0.131959
0.063283
0.056357
0.085612
0.107749
0.056835
0.099145
0.121828
0.130035
0.043289
0.106648
0.119661
0.020602
0.033762
0.080610
0.107009
0.017180
0.063936
0.076227
0.047935
0.100351
0.048756
0.079167
0.047286
0.114147
0.118136
0.125393
0.071036
0.097510
0.119537
0.148153
0.040505
0.044335
0.143274
0.043344
0.059635
0.114075
0.095352
0.137030
0.066800
0.074158
0.023082
0.020454
0.050539
0.059600
0.079050
0.094947
0.082992
0.054248
0.116008
0.101860
0.068252
0.070197
0.145621
0.061933
0.065142
0.079406
0.064718
0.067740
0.083087
0.103789
0.077140
0.045843
0.035562
0.046756
0.067814
0.098949
0.086517
0.128555
0.143412
0.148085
0.134016
0.110196
0.095880
0.108230
0.075684
0.061213
0.065282
0.058896
0.088232
0.109826
0.113309
0.107000
0.059408
0.094068
0.106506
0.056281
0.044004
0.053710
0.113687
0.055582
0.033283
0.084731
0.068568
0.102002
0.052660
0.083300
0.046605
0.059795
0.059589
0.038294
0.028529
0.035256
0.093185
0.133149
0.026488
0.052816
0.081455
0.104060
0.039598
0.026931
0.068398
0.092268
0.132467
0.116065
0.114284
0.124332
0.049647
0.035898
0.134988
0.049580
0.044663
0.041275
0.068914
0.125334
0.142267
0.093515
0.033327
0.069528
0.055298
0.115285
0.057528
0.052887
0.125294
0.132396
0.116853
0.139223
0.124258
0.134152
0.084168
0.074902
0.062830
0.048092
0.127805
0.041143
0.036937
0.037692
0.096934
0.116547
0.024021
0.042300
0.073342
0.095833
0.098082
0.051751
0.094007
0.068230
0.043389
0.039147
0.062166
0.099555
0.067955
0.087602
0.114093
0.114193
0.121328
0.124001
0.050861
0.093205
0.128298
0.057562
0.086346
0.054894
0.049216
0.078212
0.062102
0.061816
0.088761
0.127481
0.054845
0.035210
0.075388
0.054211
0.062738
0.092204
0.081187
0.106443
[truncated: 1,957,789 more chars]
