# Supplementary material for: Modeling of the Electrostatic Interaction and Catalytic Activity of [NiFe] Hydrogenases on a Planar Electrode
Source: J Phys Chem B. 2022 Oct 21;126(43):8777–90. doi: 10.1021/acs.jpcb.2c05371 (PMC9639099; doi:10.1021/acs.jpcb.2c05371)
Supplement: Supplementary file 1 — jp2c05371_si_001.zip [file jp2c05371_si_001.zip › Supplementary data/1e3d_5_theta_120_phi_248/triangulatedSurf_protein_stern/exposed.xyz]

1481
Exposed_atoms
C -1.178961 -7.845997 19.450034
C -10.732973 23.732035 52.983989
C 6.497973 33.668957 26.603964
C 39.376022 7.719994 27.486996
C -14.983998 -16.483000 17.320039
C -25.577966 -10.944997 18.601983
C -17.809992 -2.302973 13.451972
C 11.107965 -19.023016 41.037993
C -20.963964 -11.509039 44.749995
C -3.297024 -9.926970 62.164041
C -10.784047 2.501033 57.863979
C 1.574016 13.083968 68.588045
C -13.976041 21.298984 45.677026
C -11.839992 33.109028 38.619979
C -7.629029 34.630010 37.063020
C -6.541014 4.514969 12.658040
C 11.166023 18.270025 17.415035
C 6.537031 8.178977 13.616003
C 30.110999 25.000012 37.659990
C 16.821996 31.146954 43.292046
C 19.012016 0.293959 62.867990
C 10.253995 -20.120005 51.656958
C 33.021965 -10.260012 44.528985
C -18.132969 -22.831981 22.397000
C -22.013033 -12.855986 22.758034
C -21.050963 -11.849988 14.185956
C -26.194008 -6.336980 13.417009
C -24.243972 -1.428963 19.323004
C -24.875984 -1.111004 17.438976
C -19.636013 2.216975 11.881969
C -11.513007 -4.649003 14.355014
C -10.218034 -4.231966 16.492042
C -1.941019 3.222968 16.815014
C -12.227993 0.595984 14.446959
C 1.726975 -1.540009 16.921952
C -1.250046 -4.435994 18.995005
C -2.234000 -7.160037 19.006971
C 1.389968 -15.652978 14.616032
C -0.970011 -19.310000 18.090009
C 2.885985 -19.613014 17.665994
C -4.127984 -17.082020 18.682017
C -5.931958 -12.507962 18.959998
C -7.137037 -24.801002 23.815998
C -11.754979 -20.349047 22.726040
C -5.481971 -23.104050 23.514028
C 0.329964 -28.864983 23.638990
C -0.469966 -29.270969 23.981958
C -11.521983 -18.690027 21.552030
C -1.135031 -34.173996 27.782046
C -2.806973 -32.133015 28.096014
C -1.401008 -31.435016 28.129015
C -3.226961 -31.225045 25.972034
C -22.321961 4.008020 27.843018
C -21.911015 -15.399023 26.753018
C -23.754003 -8.845994 27.408009
C -9.321009 -23.039993 30.703025
C -14.709985 -20.629036 31.569955
C -21.017034 -14.136008 41.353020
C -21.544044 -13.375018 41.608988
C -11.011993 -24.014016 41.619984
C 3.234044 -21.783021 42.611041
C 3.759976 -21.594975 41.830032
C 3.093962 -20.572979 45.890025
C 0.464987 -12.016003 57.287977
C 2.039951 -8.594982 64.964992
C -6.304049 -10.491035 52.890992
C -2.836018 -10.993973 61.109013
C 1.085022 -12.674033 62.744981
C -25.485035 -10.343014 50.553993
C -21.705978 -11.634960 48.469966
C -17.239967 -19.214018 44.902981
C -14.705965 -20.607990 44.460012
C -22.830034 -7.166019 46.839026
C -22.098986 -5.291049 54.058033
C -19.383020 -7.128037 56.221992
C -11.666030 -9.578041 57.749041
C -25.792022 -4.733000 50.147047
C -23.220960 -0.454029 47.727028
C -23.826958 -5.446967 34.312048
C -21.060048 -6.127985 37.587041
C -20.362010 -2.425023 41.286962
C -26.083025 -0.699988 46.992998
C -17.895032 5.789970 41.163965
C -18.688967 11.327994 48.309981
C -18.446010 12.175010 46.180038
C -21.715976 10.343047 44.158039
C 0.898973 4.597043 69.060968
C -11.085999 5.016959 59.864036
C -16.111040 3.547007 52.967953
C -12.450003 10.277996 58.525987
C -11.761032 7.046005 58.995000
C -8.208995 9.266019 65.900010
C -5.210000 26.922019 54.137011
C -5.113957 27.295981 55.579971
C -3.114029 23.690045 59.010047
C 1.260003 14.758009 67.004045
C 0.151955 12.475048 67.284951
C 2.464047 15.174954 68.890021
C 3.075983 17.521991 67.334043
C 3.985046 25.594005 60.561999
C 2.045045 24.838969 53.970960
C 3.544980 30.332033 46.825995
C -4.734991 34.916992 41.403015
C -8.145022 30.087006 42.158005
C -7.204951 30.366979 43.120962
C -10.362022 17.797044 52.937969
C -11.364022 22.099981 48.867953
C -15.335000 23.279006 41.953012
C -13.410041 34.136004 37.019965
C -13.605973 26.750045 36.382968
C -15.616031 24.651015 36.985993
C -14.246989 22.792020 35.117956
C -12.048957 27.326964 27.279047
C -10.672028 23.733009 19.347953
C -10.571044 23.915009 21.394982
C -6.255968 19.122953 13.787968
C -17.715954 18.315001 26.404010
C -17.915992 17.512037 26.891041
C -20.092033 18.688039 20.990954
C -18.920969 10.260042 21.442967
C -12.538978 4.680983 12.920016
C -22.128957 3.018027 22.509974
C -22.896017 6.092041 27.581038
C -21.270049 6.914992 36.936027
C 4.015043 17.826967 14.536047
C -5.011018 17.417975 14.686044
C -1.708005 22.555000 11.007957
C 2.317035 23.568998 11.399974
C 2.686043 21.157026 10.937954
C 1.705007 25.936951 11.421041
C -6.304998 23.656975 17.360040
C 1.522007 32.435963 23.107987
C 3.022959 34.374011 31.717964
C -3.597966 33.940014 35.137998
C 14.827031 31.716970 33.457032
C 16.953044 28.109984 19.042977
C 11.136026 37.163951 26.498034
C 8.373009 27.185994 20.398969
C 8.958990 25.815992 18.852951
C 16.034988 22.409993 19.569044
C 16.278956 20.079013 18.485979
C 6.699005 11.925985 16.614001
C 12.692952 7.932038 17.495968
C 14.703000 12.545013 17.755953
C 37.696018 11.042979 34.409979
C 41.857998 8.517997 27.974990
C 35.509987 2.980965 31.706005
C 35.671044 7.754005 38.465045
C 41.304046 7.622034 25.995991
C 32.008002 8.234023 14.122016
C 33.755980 7.652010 12.833022
C 36.198952 6.992982 13.750026
C 33.931023 11.626036 18.301972
C 39.978011 12.196017 25.664974
C 38.131041 12.808956 24.272037
C 27.587036 25.236022 22.719996
C 22.622957 27.650954 22.145970
C 36.256983 19.275043 31.858035
C 27.330998 21.983981 31.844973
C 22.560002 28.087025 27.182981
C 30.267012 18.026024 36.405962
C 32.092035 16.987019 34.383040
C 30.624017 25.428965 36.955965
C 26.277009 24.568962 35.811982
C 30.403007 22.772961 41.472989
C 27.751039 23.588041 42.111977
C 34.439967 18.414039 46.332003
C 34.143031 20.691049 46.096030
C 33.691048 18.231022 44.316038
C 23.026990 30.691031 49.821035
C 22.885022 29.271027 48.171989
C 17.867016 30.256036 41.571991
C 19.340970 25.348983 38.851987
C 14.812014 30.667012 41.888977
C 14.287046 28.802003 46.699978
C 13.528013 24.235984 52.530038
C 10.407030 21.584956 57.928977
C 5.419976 26.827975 50.418989
C 5.730029 24.640981 57.292992
C 6.358969 17.792023 63.600002
C 17.065007 26.037010 58.643007
C 18.939040 26.625004 59.297006
C 26.191000 23.831041 62.659012
C 24.414962 24.839995 64.208013
C 31.743964 24.437000 61.317023
C 26.937025 25.139014 57.997956
C 31.629988 23.753001 59.027973
C 25.399030 19.970967 64.310036
C 22.056016 19.239003 66.248970
C 19.051037 13.956022 63.224019
C 24.996970 15.752009 63.646980
C 21.116048 10.597957 61.935978
C 20.846966 10.166011 62.749981
C 10.219014 9.564036 66.338981
C 13.952991 7.885988 62.694952
C 33.070954 15.894972 45.200027
C 32.660021 10.220008 44.666978
C 31.161986 -4.581994 55.744050
C 5.253994 -4.184030 65.588958
C 12.001997 4.920026 65.281006
C 16.524991 5.977951 60.584022
C 30.013008 4.486956 55.770961
C 30.651005 2.337950 54.926003
C 33.801976 4.017964 53.732977
C 33.455007 3.179995 54.075023
C 32.216950 -4.476962 55.085045
C 30.769029 -2.732020 56.541006
C 17.069048 -6.428021 65.744996
C 21.069994 -19.478981 52.288013
C 30.638035 -8.902002 53.050016
C 20.915044 -10.386002 63.606974
C 20.560996 -15.008042 58.410974
C 19.821029 -11.694955 62.097039
C 16.891987 -14.906005 63.017985
C 11.475960 -14.593999 63.679961
C 2.902035 -15.759019 51.568967
C 18.777014 -20.117004 48.146044
C 16.486013 -19.587043 50.678960
C 16.787957 -18.745994 46.774971
C 6.245988 -20.474001 48.564994
C 17.470003 -20.251981 42.535976
C 19.673991 -20.473995 44.313953
C 33.733982 -9.398991 45.633999
C 24.407038 -17.881986 50.471049
C 24.912981 -12.770032 41.642960
C 25.226001 -16.593011 42.355009
C 34.487991 1.062022 40.588986
C 33.067016 2.256973 34.508980
C 12.329005 -21.510013 27.607984
C 10.063024 -18.244994 24.076044
C 5.065046 -28.220048 27.075994
C 10.053030 -22.860017 28.385969
C 7.708027 -16.167954 15.942010
C 4.740996 -10.179975 18.276017
C 6.363033 5.682976 16.004047
C 31.542024 1.891966 16.669955
C 37.312986 6.069017 19.015971
C 39.234992 1.718992 25.579021
C 36.351039 3.400041 31.902963
C 37.322984 -1.338044 28.519954
C 34.953965 -2.176045 23.899013
C 24.182987 -1.634965 22.518953
C 36.800031 -1.848016 29.158024
C 28.000034 -8.795985 26.895039
C 19.977036 -7.497002 24.840960
C 31.292034 -5.016022 21.027958
C 29.596971 -6.492000 22.769974
C -22.159021 -16.477972 17.297039
C -22.558955 -15.341977 19.271958
C -25.422030 -9.386048 14.830954
C -23.127041 -13.209994 16.130038
C -22.053015 -13.805967 14.070959
C -20.265977 -16.054983 16.052038
C -18.923015 -18.742964 18.476959
C -16.623958 -19.601024 18.088045
C -16.510015 -18.667031 17.851981
C -14.621033 -9.913032 11.172982
C -17.338957 -12.422956 14.172992
C -13.777992 -14.134045 17.491963
C -14.470029 -18.605976 18.092035
C -16.444013 -18.607048 16.887036
C -13.029020 -16.458049 18.613005
C -16.372973 -21.820959 22.108037
C -16.813044 -21.841992 23.612050
C -18.621968 -20.339022 22.924029
C -20.343006 -17.520019 23.852019
C -22.330006 -17.424962 22.969027
C -19.124004 -22.554961 21.690985
C -17.925979 -23.972030 22.862042
C -23.772954 -10.543005 22.861960
C -25.667982 -7.917971 20.596972
C -25.902987 -8.256971 17.795046
C -26.528019 -8.033013 20.260004
C -25.535020 -9.741035 21.446025
C -24.976045 -9.155974 24.945950
C -12.964995 -12.181028 18.763037
C -18.591013 -6.917011 11.479995
C -16.925995 -9.067991 10.539004
C -23.287955 -9.276028 12.275962
C -24.028962 -10.530980 12.852972
C -23.669011 -9.665959 13.065033
C -25.908036 -10.523994 14.788022
C -26.802027 -9.340959 17.107991
C -25.889034 -9.025998 17.205018
C -25.466002 -8.694026 12.893025
C -24.355024 -4.525022 12.119031
C -20.091028 -5.590004 11.956973
C -19.172030 -7.274025 10.791022
C -24.941019 -4.423004 14.500037
C -24.592975 -5.922009 16.791973
C -25.419043 -6.034957 19.906961
C -25.010006 -6.720983 20.383001
C -24.797957 -0.805003 19.730987
C -25.208984 -2.563003 25.021022
C -22.181000 2.835992 20.943986
C -24.292024 -1.614031 17.957992
C -21.654045 2.628975 12.940995
C -23.376039 -2.968044 13.019962
C -22.617995 -2.414005 12.201965
C -23.886984 -2.381966 13.998036
C -20.810006 2.323049 17.279022
C -18.990010 -0.260993 12.572009
C -15.896999 2.414048 13.243965
C -14.906041 -1.956963 14.513964
C -13.459954 2.759985 13.686991
C -17.961023 -6.316981 11.049992
C -13.102049 -3.704979 13.446006
C -16.300961 -7.649021 10.773033
C -11.520002 -5.365999 13.702041
C -10.864004 -3.992010 14.056997
C -9.404004 -4.697004 17.324040
C -10.511037 -6.010999 15.516041
C -6.831026 -6.349980 19.651981
C -7.398031 0.574968 15.549975
C -4.937026 2.856997 14.093037
C -7.405026 2.501020 13.969044
C -3.004030 -1.560042 15.499002
C -1.733050 -0.713040 15.851972
C -2.514013 -1.141049 16.210031
C 3.392029 0.191991 16.489960
C -0.032015 -7.220953 19.677978
C 0.368012 -2.938045 17.752026
C 1.566975 -4.923028 18.781957
C 3.775005 -6.523983 18.898997
C 3.809980 -7.717990 19.201959
C 2.717957 -8.447043 19.425989
C 0.375010 -14.618045 14.011023
C 0.343033 -13.664982 16.304008
C 1.116001 -14.016960 15.836040
C 1.534964 -13.282033 15.360043
C 2.149981 -19.030028 17.420968
C 2.361024 -18.601954 16.575040
C 0.760039 -20.133023 16.407962
C 0.880977 -19.803979 17.311982
C -0.221963 -18.847995 17.680034
C 0.891957 -20.561976 17.918983
C -0.410983 -17.100995 15.394014
C 0.653045 -15.059018 14.829967
C -0.507026 -15.869972 15.389982
C -1.486963 -15.261995 15.863007
C -12.538021 -20.702994 22.277005
C -5.272955 -25.058983 22.253047
C -10.971987 -20.772029 22.339995
C -3.354006 -24.485986 22.437995
C -11.668990 -16.184034 20.593020
C -4.114007 -15.587957 18.210025
C -6.874956 -13.298029 18.742024
C -4.924037 -12.380961 18.228977
C -11.827026 -20.671986 24.142009
C -4.657004 -24.918026 22.987997
C 0.189994 -28.605001 22.725029
C -2.605964 -27.566038 23.724981
C 2.654014 -27.643980 23.953020
C 1.939001 -27.004997 23.926009
C 1.052966 -29.493986 23.685989
C 1.795983 -26.721986 23.019998
C -0.628032 -32.773977 26.422035
C -2.056967 -33.365012 26.180981
C -1.445959 -33.050042 26.863976
C -3.761975 -28.703049 25.468044
C -5.517015 -27.546954 26.808006
C -3.957985 -29.818043 27.615029
C -5.430036 -26.135014 28.891965
C -5.844005 -24.321039 30.775016
C -4.673994 -24.670010 31.027019
C -4.111960 -24.455036 32.116020
C -3.535970 -26.229030 30.361974
C -0.484022 -25.650033 31.888013
C 3.497967 -23.137962 34.325992
C -25.894004 -1.700011 30.248980
C -26.373955 -2.589991 30.952991
C -26.548040 -0.743034 29.779016
C -25.738049 -0.252003 25.341974
C -26.044988 -2.802033 25.352022
C -25.321965 -7.140035 25.688962
C -22.511006 -7.497009 29.328042
C -21.838962 -12.780050 29.753958
C -24.671044 -8.207960 25.689997
C -23.150022 -14.729006 28.253991
C -23.685004 -14.354953 26.812969
C -22.890979 -14.445013 27.363030
C -22.361990 -16.183963 26.403976
C -19.196025 -16.055970 30.080015
C -19.253008 -17.562007 26.372024
C -13.737955 -19.816993 29.719038
C -17.071995 -18.824981 29.483011
C -18.510955 -17.172049 26.859977
C -17.631043 -19.010041 27.168997
C -11.035997 -21.095013 26.247028
C -8.173024 -23.989969 25.718037
C -9.871956 -23.003030 33.466980
C -11.609980 -21.563966 33.063994
C -10.384029 -22.043980 32.877022
C -20.413024 -14.771987 30.938021
C -18.521037 -16.257037 34.779036
C -18.182049 -17.130001 32.151951
C -18.009027 -17.717973 34.576005
C -17.744011 -17.621999 37.265011
C -14.580969 -21.331033 35.359049
C -13.194993 -22.687996 36.374014
C -15.120979 -20.243955 39.726966
C -18.453993 -19.432969 43.280964
C -15.957991 -20.067955 42.523964
C -17.243003 -19.754968 44.097956
C -17.267978 -20.688007 44.361048
C -20.971966 -14.753994 42.086995
C -19.924969 -9.373996 43.461994
C -22.968968 -1.616977 37.897987
C -20.092989 -7.959013 36.631958
C -21.424007 -14.567020 40.596982
C -19.675982 -13.012012 40.271048
C -10.104951 -23.618014 42.850002
C -11.557044 -22.203969 42.453043
C -11.947021 -22.378957 43.324032
C -10.565009 -23.278029 42.065955
C -12.266050 -22.122985 41.794953
C -9.958999 -22.577024 40.236954
C -9.607993 -22.601996 41.141017
C -8.752001 -23.058009 41.134979
C -2.662968 -23.275040 36.035028
C -6.775999 -21.292004 36.072022
C 2.124027 -22.599977 36.756024
C 0.609027 -23.494983 38.207979
C 3.065977 -22.368986 38.810971
C 3.753015 -22.360035 41.248993
C 0.225030 -23.304046 40.832034
C -0.500017 -20.845040 44.350012
C -4.988006 -18.379952 49.040963
C -3.342019 -22.743970 41.544047
C -2.146964 -23.749048 41.685001
C -2.052977 -22.223977 43.050032
C -2.385045 -22.809047 41.692042
C -2.739005 -22.573046 44.014024
C -4.553954 -19.490999 48.030018
C -0.807002 -21.403957 45.081008
C -0.453017 -18.697977 50.155035
C -0.582952 -20.867018 49.347017
C -2.571002 -17.623040 49.923957
C 3.193971 -21.265016 45.217036
C 1.877987 -20.118043 50.788955
C 1.378953 -20.820982 49.880966
C 1.843968 -21.952039 49.589045
C 3.771995 -13.758952 57.140041
C 4.452040 -20.267033 51.505046
C 0.883961 -14.742969 51.421991
C 1.100984 -12.392048 61.521956
C 1.770970 -12.812958 58.917979
C 2.881037 -13.231983 60.956043
C 4.094970 -7.267988 66.692954
C 2.609007 -10.720952 65.556004
C 1.731960 -10.616965 65.154046
C -1.648002 -7.478038 62.493987
C -2.529991 -10.272025 61.679994
C -5.033998 -9.957008 53.640028
C -5.459996 -10.044984 52.783972
C -2.734015 -11.389956 51.983992
C -1.156017 -12.156951 56.060027
C 0.687999 -10.670990 66.218966
C 0.053974 -12.127974 60.889951
C 0.006031 -12.667021 57.840045
C -1.573048 -10.770980 62.604047
C -6.908998 -14.510008 49.933025
C -9.806030 -18.979983 48.662041
C -7.743031 -12.773010 50.992042
C -11.883965 -11.027985 55.002014
C -11.806009 -11.830032 52.231011
C -11.254021 -19.388006 50.347039
C -15.641980 -12.393042 51.026961
C -16.468960 -11.906001 51.036988
C -16.631967 -11.905025 53.085955
C -12.784973 -10.981028 56.946017
C -21.173047 -11.877975 53.611952
C -18.990961 -12.538995 51.998984
C -20.662965 -13.167027 46.758009
C -23.789040 -11.889048 50.055976
C -24.609993 -11.296964 48.328012
C -17.200022 -12.510992 50.893008
C -12.805028 -18.281972 48.699979
C -14.275002 -14.211967 48.920983
C -19.024981 -14.186003 47.883011
C -12.329016 -19.901036 46.848953
C -14.465015 -17.217971 46.685975
C -6.591007 -19.076962 47.342017
C -24.709028 -9.217016 49.786031
C -14.334964 -10.787044 52.900954
C -24.128959 -9.799024 51.120979
C -21.167971 -7.650034 55.053988
C -20.329985 -4.812993 55.506961
C -20.335003 -10.468011 54.702050
C -21.930031 -10.506009 53.546039
C -21.051014 -10.916991 53.556012
C -12.525990 -10.076986 56.709009
C -13.332995 -9.538977 56.707036
C -12.823001 -7.660049 58.437956
C -10.855020 -8.266008 59.420031
C -11.803012 -8.505974 58.515965
C -7.788046 -9.345024 56.495984
C -6.450046 -3.524961 61.978048
C -10.327998 -3.152045 62.909044
C -12.071965 -3.332037 61.846034
C -12.402047 -4.513965 61.595025
C -16.220963 -5.745036 55.826040
C -20.271987 -6.843041 55.384965
C -25.787982 -6.039017 52.790033
C -26.220043 -3.895998 52.682008
C -25.744986 -4.940951 52.188000
C -24.948974 -6.905043 50.535020
C -24.274986 -5.376036 48.187030
C -14.268002 4.398035 53.330002
C -12.064049 0.086997 56.324962
C -20.103035 1.919969 47.971013
C -24.122978 -1.657032 48.179024
C -20.624022 1.333964 48.542042
C -20.528033 2.790965 47.971001
C -16.715986 0.619974 53.332029
C -17.967016 -2.260958 55.825971
C -19.664037 -1.600999 54.568042
C -14.436995 -0.500034 55.252995
C -12.895027 -2.400953 61.990015
C -10.293960 2.780986 63.989971
C -5.242957 2.335008 65.283988
C -2.321998 2.620968 66.165955
C -1.128997 -0.660971 65.707951
C -4.726953 6.072968 70.524962
C -5.702014 0.639040 63.549961
C -5.003022 -3.734010 62.544983
C -5.520048 -3.580988 61.749989
C -1.168032 -2.837950 63.926965
C -1.980965 -1.357013 65.106027
C -3.138995 -1.550043 65.533956
C -25.541997 -3.846038 35.670988
C -24.393972 -4.250021 35.897976
C -23.887993 -4.336036 37.120986
C -21.162015 -5.513039 45.844048
C -23.064994 -3.114995 46.773004
C -24.766007 -1.524994 45.691039
C -24.730951 -0.850036 46.386981
C -24.470011 -0.009954 45.975960
C -21.174013 0.989015 46.081046
C -19.769010 1.223017 44.099964
C -22.701992 0.195977 36.992968
C -23.061002 0.577997 37.810018
C -23.325994 0.363002 36.268981
C -22.102952 2.835041 36.250969
C -19.521027 4.350950 37.750039
C -18.767037 3.268962 43.113033
C -18.553048 4.119046 47.805036
C -21.615990 10.448985 43.200022
C -17.885956 12.648954 48.637954
C -17.857012 11.803960 48.163020
C -20.103006 11.857988 43.029014
C -23.383038 11.497989 43.292996
C -22.623037 11.472019 42.691988
C -22.213014 12.349984 42.690024
C -23.093950 11.145018 41.315954
C -21.784999 9.590984 42.781050
C -15.549021 13.827003 41.523982
C -16.029952 15.853020 45.001046
C 3.734021 7.587955 70.050049
C -2.163038 15.235974 64.846008
C 0.812987 12.052010 67.853958
C 0.348971 11.477961 68.482997
C -5.079015 5.137993 67.572969
C -4.900045 7.962012 72.158014
C -6.218012 6.185039 67.815972
C -6.051964 6.589995 69.861976
C -12.301026 7.188975 61.458038
C -10.803018 4.990994 64.264978
C -14.029030 3.249974 54.235994
C -16.136039 5.110003 52.822017
C -15.619967 4.311015 52.628983
C -17.457029 3.717002 51.038038
C -17.091023 4.965009 50.159967
C -14.783026 8.950032 51.313958
C -16.893951 10.496963 49.405960
C -14.075036 10.302950 50.956958
C -10.894996 13.923998 55.705043
C -12.933998 10.330022 57.390014
C -12.030979 11.687027 62.237007
C -11.439045 12.742018 61.909018
C -12.962008 9.517024 59.476956
C -11.481001 11.990021 59.183046
C -12.069004 13.819011 61.775990
C -9.515952 11.933040 63.430970
C -9.018049 13.402975 63.292993
C -7.047015 12.588997 63.249952
C -7.550034 10.501024 64.499047
C -5.671978 8.698037 70.433965
C -4.936954 8.113001 70.676961
C -5.298030 9.353978 65.721970
C -5.988987 18.179972 63.379045
C -2.523009 15.029966 63.968963
C -5.416047 18.704993 63.889025
C -7.309023 18.150977 63.475029
C -7.808974 17.257958 62.563022
C -7.597009 17.104020 59.551968
C -8.706040 17.053040 62.421050
C -9.381037 15.488014 58.440026
C -12.294022 16.705975 49.750999
C -13.771952 14.700027 49.460980
C -16.930006 14.272044 47.134014
C -14.507995 16.135021 46.962027
C -2.440970 30.809966 46.839982
C -7.446010 27.991007 46.747971
C -14.071022 20.474976 47.007963
C -11.036992 25.134968 44.968989
C -10.861037 24.532981 47.587997
C -10.563981 28.620984 51.947048
C -10.985016 22.954987 51.147997
C -12.212951 22.566990 48.906046
C -9.441951 27.267987 50.195970
C -9.658981 28.146006 52.671991
C -7.849950 28.248042 51.686958
C -9.887988 21.401023 52.638028
C -9.676002 28.132038 53.919030
C -8.435983 22.990956 54.443968
C -9.790990 22.294043 54.800030
C -8.981974 22.208976 54.271044
C -8.082048 20.740980 54.826035
C -4.494964 27.354005 53.644021
C -5.228022 20.820014 59.563009
C -3.020038 20.536959 62.496992
C -3.452978 21.853989 60.624011
C -0.437975 24.554049 61.301033
C 0.450016 24.784988 61.152046
C 0.838027 25.180960 59.883048
C 1.063017 24.462003 63.050956
C 1.350038 24.723038 62.206021
C 0.153015 25.931965 58.117995
C -0.166025 25.273043 58.756039
C -1.002011 25.604978 59.119989
C -1.641005 19.825024 62.717022
C 1.043985 17.684006 66.533047
C 2.248959 17.979996 66.526997
C 1.760021 14.324050 68.158046
C 4.433955 17.784954 65.232951
C 3.120011 19.736960 65.875000
C 3.223980 21.648019 63.193995
C 3.284982 25.032977 62.693965
C 3.087042 25.408969 60.721987
C 2.677022 25.053039 61.990957
C 2.009985 19.216971 64.889952
C 2.747026 18.944017 65.458022
C 2.177030 25.492999 59.689028
C 2.464981 25.762027 58.847032
C 3.515004 25.275045 56.462968
C 3.045026 27.824002 50.100027
C -1.358019 26.166033 52.418017
C 0.643971 26.609039 50.857968
C -2.090953 27.179028 49.030975
C -3.895950 30.793980 45.215017
C -2.756014 30.588971 45.656005
C -1.005032 30.698018 44.584957
C -6.162024 34.892989 42.056012
C 1.621988 34.871998 39.830037
C 4.005005 35.397995 36.589996
C -3.890975 33.433000 40.157957
C -0.599964 33.641047 38.501980
C -2.791035 32.905986 37.469991
C -6.957030 35.127007 36.590971
C -8.467034 35.095013 37.010998
C -7.371042 34.536996 37.983968
C -5.375012 34.356962 41.870981
C -8.939962 31.097039 41.652975
C -7.103968 31.238038 43.430003
C -4.776029 33.900963 43.160969
C -8.398973 26.075001 45.994011
C -10.981048 28.505960 37.922000
C -14.792020 17.126047 42.994042
C -14.076010 15.723958 39.934001
C -15.814962 14.911963 43.765983
C -14.029959 19.032044 45.159006
C -12.124955 23.495962 44.684959
C -13.514032 20.686022 46.255048
C -14.815015 25.143962 41.347025
C -14.342000 24.329991 41.581035
C -15.299981 22.519020 37.474037
C -15.037951 23.559019 36.816046
C -12.160022 32.591005 37.528996
C -14.081046 32.733025 36.821956
C -13.259006 33.233012 36.699049
C -13.639017 33.773957 34.742034
C -11.566969 35.267957 35.206016
C -9.849974 33.730971 30.652953
C -12.354970 32.255957 32.476951
C -14.641999 29.880967 32.895958
C -14.055984 28.546974 33.474982
C -14.043966 29.504961 33.544988
C -14.324004 29.764001 34.426959
C -14.375983 25.084966 34.574003
C -14.344994 16.508012 32.917968
C -19.172972 14.912993 34.382006
C -18.429039 14.096951 35.115969
C -17.708972 14.491008 36.023032
C -9.320958 34.931990 34.766032
C -9.059957 34.156018 32.872026
C -8.047002 34.682005 32.420960
C -9.482966 34.598030 30.423039
C -8.529011 32.678035 28.962031
C -17.789964 14.929005 28.964009
C -17.829954 14.640012 31.087964
C -16.594970 15.614046 31.176023
C -13.936968 18.409968 30.987969
C -18.262963 18.356018 25.616958
C -17.894041 19.078966 26.958007
C -12.371999 24.995004 30.722017
C -10.719033 33.652021 30.227027
C -11.012000 30.503964 27.423015
C -12.800044 29.098031 27.997994
C -13.064991 26.513985 28.004997
C -17.897951 21.274025 24.630049
C -20.101000 20.834007 22.664047
C -18.100962 21.592952 22.065999
C -21.444049 21.405013 20.208022
C -19.396006 19.911981 20.301004
C -21.389961 20.238015 20.646958
C -20.031950 19.656963 20.987957
C -16.252976 20.357038 25.768987
C -15.543956 21.323022 21.414004
C -12.300954 27.393956 26.345030
C -9.218993 29.920980 26.274976
C -11.633040 29.820015 26.160982
C -9.848033 28.573967 25.792983
C -7.685986 27.400025 25.867023
C -9.725030 24.369969 21.381032
C -11.279048 24.559007 21.466992
C -9.005048 26.985969 11.690990
C -8.822043 23.731978 17.004002
C -8.452047 26.918987 14.190970
C -7.522020 26.928047 12.203998
C -8.365971 26.450024 12.187961
C -8.653004 25.113999 10.643964
C -8.866956 26.258984 13.611986
C -10.353966 26.396013 13.687967
C -11.228006 22.273982 13.485990
C -13.223986 23.094966 14.233972
C -14.632013 21.788011 18.164044
C -12.795973 23.141965 20.054955
C -11.908016 22.209011 17.629030
C -13.909998 21.363006 13.399981
C -13.369031 20.831044 12.403966
C -15.142991 21.261970 13.605000
C -14.456018 18.321968 15.635012
C -22.400953 19.527983 20.820015
C -16.496971 17.878994 19.779989
C -14.326023 17.062988 16.558990
C -13.600978 16.984015 13.700992
C -13.024960 16.504995 14.301010
C -12.234957 16.227957 13.830972
C -9.139004 15.158044 13.659977
C -7.612988 16.888012 13.529982
C -7.373973 16.115995 14.064989
C -6.851001 15.521997 13.503032
C -19.575034 19.389959 22.966987
C -18.095990 10.508997 19.204968
C -20.388000 10.086025 19.551952
C -19.627040 10.111026 22.029014
C -15.831993 13.797990 22.853956
C -7.958959 13.129972 14.523004
C -12.879956 8.651957 12.296039
C -8.051018 8.626973 13.721996
C -14.468960 10.273999 13.486969
C -15.758013 9.387951 13.314969
C -15.890033 12.270966 15.546040
C -18.253043 10.525009 18.287957
C -14.814035 7.572968 11.919045
C -14.811022 9.365979 13.520961
C -14.078965 8.497987 12.513036
C -8.399991 7.219009 13.372974
C -19.174998 6.533010 14.443976
C -19.775981 4.473984 14.813016
C -8.035002 4.677044 12.204005
C -11.974014 5.201033 13.498015
C -7.059013 6.726044 11.898031
C -7.384009 4.947951 12.868998
C -20.957029 7.030048 23.540000
C -21.083967 5.807047 21.521049
C -22.329953 4.939978 25.118987
C -21.514967 7.100018 25.649992
C -21.691999 8.615024 32.571047
C -22.333019 5.057001 27.164046
C -22.010025 7.772011 34.784987
C -21.884955 5.903025 33.062965
C -21.550008 10.226011 33.829039
C -22.115034 10.292999 34.935041
C -21.312019 11.226010 33.117042
C -17.769017 11.301988 26.312012
C -3.803004 6.630989 14.589958
C -3.543953 4.275017 15.101003
C 2.170009 4.640979 16.641987
C 4.276979 5.029042 15.262985
C 4.355002 7.876049 13.113983
C 0.893963 8.922958 16.223978
C -3.419008 13.278996 15.541964
C 0.811991 15.740009 17.035020
C 3.986989 18.684955 11.178952
C -2.702027 15.296973 16.428012
C -1.244018 19.731963 14.773977
C -2.520973 20.354011 11.644034
C -2.538975 22.665038 10.520019
C -0.990017 22.910028 10.459961
C -1.465037 21.078042 11.269017
C -0.333028 20.616045 11.134003
C 4.424950 20.111030 11.236996
C 4.455043 22.729038 11.508024
C 4.258034 22.287979 13.002028
C 3.899975 24.973028 12.658034
C 0.188042 28.380023 20.433045
C 1.514992 26.155008 16.564017
C 1.985038 25.730015 12.602037
C 0.808028 28.139037 12.830014
C 0.418045 27.439001 13.375969
C 0.158997 27.826976 14.227007
C -1.570960 27.561022 12.028010
C -2.105982 25.083034 11.271966
C -6.607966 23.969008 10.830950
C -6.368996 25.500968 10.607990
C -3.451967 25.530033 14.029977
C -1.011960 27.924050 19.920040
C -1.763011 28.474038 19.906966
C -1.175967 30.998017 23.738979
C 0.238041 29.241042 20.780973
C -4.994032 24.748971 21.227019
C 0.395021 32.646988 24.987986
C 2.631986 32.355979 24.199956
C 3.137956 31.716017 21.581959
C 2.286954 33.646024 29.146003
C 3.532000 30.198996 21.492966
C 0.871048 34.881973 30.950044
C -0.462992 32.103959 27.219966
C -1.464025 34.591019 30.525952
C -2.985033 34.315017 33.221005
C -3.601985 34.970025 32.860969
C -2.204048 34.773036 33.567966
C 3.842001 35.554996 33.771040
C 1.584020 35.618038 33.225034
C 2.822958 36.619993 35.472972
C 2.915993 35.664041 35.605041
C 8.470978 35.828963 34.849017
C 8.893043 35.374983 36.016979
C 9.679012 36.886961 33.556964
C 9.526006 35.950960 33.762016
C 7.297001 36.121974 34.625009
C 10.543044 33.152050 37.955038
C 10.362045 35.568998 34.071999
C 13.046014 32.979977 34.290972
C 14.790007 31.606001 35.019960
C 14.330956 31.381978 34.207036
C 10.709026 36.384036 31.177033
C 13.479989 35.278954 28.139957
C 9.486992 35.620033 28.143013
C 8.205042 35.601002 32.219974
C 6.766005 33.227033 25.782045
C 6.081952 33.388992 25.113043
C 8.393003 33.630000 24.045023
C 9.349951 36.327990 24.933997
C 12.945957 34.826004 27.468030
C 14.446967 35.210984 26.116958
C 13.273988 37.093985 25.844999
C 17.803964 28.355040 24.568006
C 12.730958 36.275045 24.610983
C 12.794967 36.293970 25.579045
C 12.064014 32.600036 21.121021
C 17.490967 29.581973 19.151998
C 15.487047 29.439993 19.645970
C 15.814951 29.791982 21.020992
C 16.520015 29.223970 17.475000
C 16.739991 29.040016 18.866047
C 13.439991 28.448974 18.873046
C 15.104998 30.234030 19.214966
C 10.812046 34.401993 21.039992
C 11.156957 33.328005 21.576018
C 7.597955 33.142034 23.236045
C 9.640026 34.786997 22.912004
C 5.592042 32.208966 21.860034
C 4.627034 26.062033 14.808043
C 11.112011 26.123049 18.810002
C 5.829033 24.317992 16.692977
C 4.738022 20.386032 10.360038
C 5.166973 20.191982 11.858024
C 9.679011 20.309008 16.945011
C 11.964952 20.779960 17.655964
C 14.222992 23.763036 19.090000
C 15.478966 24.687983 19.261000
C 14.241964 21.408032 17.926968
C 14.118039 14.809982 16.780008
C 15.242002 18.894966 16.660959
C 17.858049 18.268001 17.718977
C 16.812986 17.742955 17.285014
C 16.774993 16.652041 16.677025
C 13.327995 14.362978 17.093998
C 12.949984 13.846007 16.379040
C 4.643044 19.227016 14.856018
C 7.884964 14.406002 16.566978
C 9.140963 10.922975 16.453026
C 5.355029 10.667047 14.591006
C 4.559010 10.688035 15.940979
C 5.345032 8.250962 13.921008
C 8.057972 8.088007 16.492982
C 15.712962 8.169027 18.046958
C 10.216017 12.928031 15.894990
C 15.727023 9.442961 17.695012
C 16.017965 7.206951 17.188984
C 17.145980 10.209971 21.132979
C 37.492959 10.284992 35.759043
C 36.170029 7.146955 36.216037
C 40.156046 11.073029 23.961033
C 36.408952 14.459004 32.308021
C 36.681954 13.297020 33.215042
C 37.431013 12.768953 32.899037
C 34.145969 12.662038 36.926045
C 36.856029 13.589996 34.123965
C 36.168043 12.223035 35.558030
C 35.368017 7.038973 37.328034
C 37.689989 8.302040 34.345957
C 38.065958 10.472018 30.679984
C 36.390955 4.266031 29.509977
C 43.547010 10.493024 27.932974
C 43.206004 9.486995 26.199955
C 42.673970 10.011979 26.819957
C 26.718999 9.706011 20.641007
C 25.403966 10.197968 21.338990
C 26.327982 9.977050 21.475953
C 32.397990 6.797977 14.605000
C 35.037044 6.794981 14.177952
C 36.521024 6.596956 17.258954
C 39.850951 7.039027 21.058006
C 39.983037 8.400963 21.822968
C 39.416959 7.872041 21.256018
C 39.248958 8.346985 20.439980
C 37.759986 8.416019 18.048032
C 36.272014 8.880048 17.877040
C 34.341047 8.689962 13.850008
C 32.745025 11.513018 17.283026
C 36.277987 13.132035 22.665967
C 36.828039 11.382023 20.537008
C 36.156955 11.842976 21.062968
C 33.590038 13.879972 22.454045
C 36.746046 12.342987 22.350033
C 37.686977 12.552996 22.246011
C 35.802966 12.580005 20.541023
C 33.109953 12.025995 18.007016
C 33.279048 12.924047 17.709966
C 28.889957 13.199018 17.028998
C 28.035002 11.367012 16.690047
C 28.627951 11.120044 15.976022
C 27.822960 10.590977 17.212999
C 27.227951 11.735045 16.322022
C 21.864985 14.513970 16.366994
C 19.945990 14.648993 17.007009
C 22.005952 14.371002 18.713011
C 36.185000 14.197034 25.070006
C 39.533978 10.590960 22.986026
C 41.399959 11.226044 23.964974
C 37.233007 16.162953 27.942995
C 33.754034 17.887015 26.012009
C 35.550967 18.167020 27.629018
C 29.973013 16.696002 17.780005
C 21.352041 15.128958 16.914953
C 21.367007 15.996960 16.482005
C 23.426006 16.629979 17.761043
C 23.945975 15.155978 17.616006
C 28.477043 16.274026 17.565974
C 28.902006 17.774047 17.389951
C 29.057988 16.968038 17.888998
C 30.578023 21.609018 19.959976
C 31.464974 21.270040 21.210040
C 29.843962 22.405020 22.581040
C 26.321001 25.375992 21.805965
C 26.845026 25.801040 22.490024
C 27.173030 26.642043 22.166015
C 31.806001 23.571967 21.605953
C 32.709009 23.181000 19.823984
C 31.522981 23.274023 20.727046
C 30.896013 23.924954 20.375028
C 25.673029 23.036007 20.121025
C 25.669019 21.383001 18.128016
C 23.267010 22.103999 17.624006
C 23.617978 22.524975 18.412021
C 24.056982 23.343981 18.167995
C 20.683015 26.508969 21.911979
C 21.187981 28.808961 23.902000
C 20.546992 27.818015 26.944026
C 21.919988 28.234997 26.468962
C 21.912006 29.184019 26.271016
C 24.576031 25.680969 26.072965
C 24.888957 28.160995 23.376023
C 29.449998 21.055979 26.602967
C 26.534042 26.467032 24.403047
C 26.481963 24.439014 27.229972
C 26.223989 23.631993 27.681031
C 36.473050 20.485995 29.683955
C 35.526967 20.405020 29.545952
C 29.394010 20.614009 28.106009
C 26.990017 23.249952 28.115993
C 25.550986 23.831045 28.334950
C 29.422976 20.889017 31.805958
C 35.082033 21.169966 29.914980
C 34.962022 18.444049 32.155001
C 35.309022 19.224961 31.718024
C 34.890979 20.007971 32.082962
C 35.344974 20.352986 28.603957
C 36.618003 17.994977 29.682015
C 37.236028 14.832039 31.964971
C 20.094996 28.155031 28.042030
C 21.475025 25.976978 29.022993
C 22.996968 25.612016 28.934036
C 22.102996 25.266954 28.868033
C 18.340961 26.461956 33.755026
C 24.249970 24.963956 34.424036
C 23.393988 24.607996 35.687012
C 21.107046 25.353976 37.211046
C 19.775990 27.438951 36.808044
C 18.942972 26.819024 37.474961
C 33.132041 15.481002 33.668985
C 35.919019 15.155042 32.774016
C 25.950977 23.341965 33.580039
C 25.355032 24.197972 37.011972
C 29.078981 24.155996 37.052012
C 32.026047 24.724022 39.102953
C 31.052034 24.216013 38.554005
C 32.419977 22.306018 39.572006
C 31.503972 21.994028 39.495001
C 31.519042 21.135960 39.043007
C 27.665992 24.208981 38.810033
C 29.683021 25.696048 38.181040
C 27.668009 23.648019 43.433985
C 25.117030 24.608046 42.941991
C 26.511007 23.741029 44.085967
C 28.787001 23.612026 44.159975
C 24.435001 29.043050 48.297016
C 26.044047 25.018952 48.770992
C 26.633954 24.350971 47.893962
C 26.889955 24.776021 46.748038
C 33.342013 20.868981 48.984003
C 28.005004 22.831039 48.035031
C 33.561021 20.199955 46.694955
C 32.670022 20.577973 46.630036
C 35.196008 19.846040 48.399950
C 34.072010 20.323960 48.130018
C 31.585041 18.095999 42.506012
C 23.593958 29.001959 48.778040
C 22.597996 27.037969 47.414991
C 16.662009 29.213041 47.879984
C 16.839986 30.730027 42.110003
C 16.007021 30.145955 39.402027
C 15.486969 31.707971 40.935007
C 11.566006 32.025971 38.331042
C 10.209034 32.184973 40.122952
C 7.988978 33.189971 40.214971
C 4.663022 31.044028 46.770983
C 9.114959 30.000036 44.387996
C 10.081967 28.149969 45.083979
C 6.753993 27.022021 48.143032
C 5.573964 30.338999 46.140014
C 4.782953 31.896969 47.121009
C 14.783027 28.043009 47.044985
C 15.413024 28.138967 49.350957
C 15.682984 28.496965 48.188016
C 12.988042 23.689042 54.429006
C 13.802035 23.998951 54.834992
C 20.955001 26.343020 56.840967
C 11.293014 23.645956 52.303981
C 12.310048 24.364048 54.517015
C 8.659044 23.935973 54.263036
C 6.427005 23.468021 59.638043
C 11.584955 20.429023 60.227969
C 8.577980 21.298997 62.353039
C 9.393024 21.529979 62.805960
C 8.046990 22.090027 62.229016
C 7.459015 20.953999 64.410955
C 14.529961 16.416995 64.146038
C 16.370982 20.681022 62.928957
C 15.170041 17.440993 64.467029
C 16.666017 21.969975 61.345960
C 17.666987 22.677005 61.610018
C 15.753041 22.325048 60.573043
C 18.915033 24.724008 56.212971
C 17.258952 26.453954 57.789974
C 16.394985 26.564008 59.106959
C 18.108991 25.889015 60.424043
C 16.137025 24.303010 59.244993
C 18.317045 25.902004 59.477041
C 20.518986 25.309953 60.948003
C 23.313015 25.146974 63.136021
C 23.306979 26.365970 60.657033
C 23.377960 21.013005 64.651006
C 25.465002 25.641992 62.269014
C 24.057019 24.581012 63.356041
C 25.499017 24.563968 59.812952
C 28.951994 24.426002 59.709977
C 27.215996 20.975960 61.755020
C 31.694019 23.495965 60.522006
C 31.699003 22.226954 60.922973
C 31.541042 24.705049 58.867978
C 32.454026 23.455001 58.613042
C 30.636953 22.855956 56.956045
C 29.653049 22.520995 54.224979
C 31.625044 22.010996 54.564029
C 29.741035 23.434976 54.538997
C 29.468027 22.073996 50.755969
C 27.371046 23.353010 50.279021
C 26.093014 25.148971 51.483987
C 25.903020 24.328959 51.964981
C 23.636957 29.952982 49.972956
C 25.277040 25.500010 53.513981
C 25.015999 30.483044 50.189018
C 22.567983 27.574047 49.831972
C 23.226972 27.439981 56.487984
C 25.303968 26.444037 56.371039
C 32.256014 16.805014 55.086969
C 34.111958 16.463007 51.500951
C 32.832010 19.749032 54.553010
C 31.858021 16.486991 59.650043
C 31.460957 17.231001 58.620967
C 32.261028 17.053020 60.780009
C 28.970967 20.061004 61.974049
C 28.564998 20.662004 61.329978
C 25.379019 16.426027 64.232038
C 24.138005 18.576022 66.078963
C 23.163033 19.243021 65.669039
C 17.136958 15.795040 63.578009
C 15.159045 14.589022 63.466986
C 23.448014 15.483974 64.961982
C 20.995033 15.768043 64.294043
C 26.817013 13.844040 60.771036
C 25.757026 14.469981 63.794980
C 28.790044 15.328995 60.294031
C 31.849015 15.163008 59.537999
C 29.156984 14.081964 55.177036
C 33.350963 14.210024 52.985972
C 29.033026 12.444019 53.678050
C 24.407995 11.144027 59.078042
C 34.796013 11.915983 51.946960
C 32.410994 10.229959 51.629034
C 32.213957 11.726957 52.926983
C 27.509038 8.750966 54.163971
C 26.085015 11.454952 57.357041
C 22.237951 9.285960 58.720034
C 24.621041 10.206035 59.205009
C 24.893018 11.644989 59.752044
C 22.005998 10.320998 61.704962
C 20.168988 9.235959 60.713967
C 18.499005 10.244989 62.020966
C 12.841957 7.066041 64.356971
C 12.395966 8.513049 64.795966
C 12.437981 7.892970 64.051957
C 13.218039 8.475038 62.927025
C 13.586967 9.333007 63.191036
C 13.004018 12.621029 62.609979
C 13.412974 16.101974 64.612992
C 11.051006 12.265012 63.746958
C 9.329001 12.251002 64.794975
C 8.565986 9.865049 68.364963
C 5.946983 7.009994 70.410032
C 5.113050 14.105993 66.830970
C 7.397994 7.721970 69.153007
C 8.383968 7.864045 69.874953
C 33.736017 13.781981 49.065027
C 35.171997 11.326998 39.931033
C 32.854977 15.014034 41.518005
C 34.153974 12.860971 41.740953
C 34.595956 15.862046 48.735040
C 33.273018 12.503025 44.522036
C 32.493982 11.603973 46.596047
C 32.957970 12.665001 45.856955
C 33.588000 13.233021 44.039002
C 33.129994 11.282013 43.886018
C 32.341008 10.369982 45.999022
C 33.629981 7.193018 50.047043
C 33.164956 7.095039 43.845036
C 34.331038 10.622992 42.420961
C 36.415989 8.311021 38.481974
C 35.070034 8.118005 40.346995
C 34.859988 7.637032 39.580014
C 34.547952 3.322966 42.550041
C 34.247049 5.703046 41.939951
C 35.473986 1.293039 46.174011
C 33.437989 2.008028 48.029982
C 34.553956 0.261047 46.918015
C 34.086997 3.225042 47.286028
C 36.002980 -0.881969 44.877972
C 35.456024 -4.077958 48.544956
C 33.270954 -1.864985 49.548982
C 36.819006 -4.878970 46.267029
C 37.018003 -4.181980 46.911041
C 36.855010 -4.488010 45.379952
C 13.707035 -2.061963 62.505019
C 5.559991 4.709040 71.159033
C 5.593968 2.000957 71.173046
C 5.011954 2.438004 71.812042
C 4.882006 -2.936985 65.305031
C 5.452049 -2.020977 66.960996
C 6.071987 -4.489014 66.465028
C 6.270000 0.847975 71.831978
C 9.177037 -5.319993 66.391021
C 10.086952 -4.643005 67.061023
C 10.447001 -3.529029 66.336008
C 11.068958 -2.884016 66.583978
C 11.024009 3.698999 65.188034
C 10.197016 4.195969 67.595967
C 7.302961 3.140025 71.282963
C 10.299981 5.132015 67.413965
C 11.179009 5.414994 67.674991
C 7.699979 5.404995 70.339019
C 20.223956 3.709972 57.429996
C 32.517017 2.933016 55.890957
C 22.870967 0.210043 58.746011
C 32.405974 4.404001 55.354017
C 34.569950 2.389999 54.665955
C 22.163028 3.968018 55.522030
C 27.570987 5.511989 55.869047
C 30.309034 5.097988 54.355005
C 32.467010 -5.281994 51.448995
C 23.288030 -1.023038 59.012037
C 24.596990 -1.237014 59.028965
C 28.583992 -2.856037 56.904965
C 28.940044 -3.651028 56.477984
C 29.024049 -4.338011 57.156957
C 23.083014 -3.442032 60.383012
C 19.343950 -0.549015 61.898966
C 20.427969 -0.540030 61.323020
C 17.630958 -4.312022 65.657022
C 19.563985 -10.394015 65.938024
C 17.814006 -5.510952 65.359018
C 19.793989 -5.405956 64.787974
C 21.071974 -10.276045 60.785984
C 20.677007 -6.579030 62.600017
C 22.136991 -5.876000 60.425043
C 30.766999 -5.651962 56.248028
C 21.617975 -8.446978 59.364044
C 24.333033 -6.272969 55.820995
C 27.260019 -8.219995 54.453999
C 29.315050 -9.666975 54.709023
C 29.246977 -8.708968 54.566973
C 29.269048 -8.264014 55.427996
C 30.369050 -8.223982 53.688979
C 31.139044 -7.958029 54.214988
C 32.202954 -5.784960 53.364983
C 31.902015 -6.106975 52.500996
C 32.207026 -7.021981 52.395048
C 16.025952 -18.223006 53.040036
C 18.596996 -20.802989 50.832000
C 25.849047 -14.104001 50.905952
C 22.662955 -18.265021 49.448994
C 27.173968 -13.469024 48.854015
C 24.120961 -18.253978 51.882033
C 24.026957 -14.476018 52.658955
C 20.118024 -20.247007 52.101000
C 19.648998 -21.053982 53.047014
C 21.525030 -11.523024 56.244989
C 20.602035 -13.554981 58.264012
C 21.393976 -15.312994 58.800025
C 20.403992 -10.843961 66.124030
C 19.094973 -11.725976 64.453022
C 19.239971 -16.651047 59.539027
C 18.728977 -14.790969 62.332021
C 17.748049 -17.308038 54.435019
C 18.564970 -10.772036 66.985013
C 17.449049 -15.875996 60.669040
C 13.562001 -14.723027 62.826954
C 12.388006 -14.137966 62.992959
C 11.871992 -16.873974 54.860048
C 13.451004 -15.856000 59.274027
C 12.931976 -9.458961 63.802957
C 10.632999 -9.549036 63.691993
C 11.079953 -8.752018 63.516014
C 12.458012 -8.691033 63.579980
C 8.771030 -6.110045 66.668030
C 5.962984 -8.299001 66.272955
C 5.119990 -7.419032 65.998029
C 6.414024 -15.563985 60.037007
C 8.030964 -16.759983 60.421032
C 7.560989 -17.108008 61.194046
C 8.447975 -17.497964 59.949048
C 9.904962 -16.161023 61.081028
C 8.751034 -15.196015 61.577952
C 7.098979 -16.018957 59.522969
C 6.670978 -16.621996 58.895015
C 5.168956 -19.184990 53.600955
C 5.938974 -20.568007 51.096979
C 5.302020 -19.860001 51.280042
C 12.314027 -16.721047 54.056996
C 13.311047 -17.436955 53.564029
C 10.401972 -19.482984 50.940025
C 11.336987 -20.078013 49.937017
C 8.708979 -19.870023 49.831982
C 4.910996 -21.156032 46.674047
C 5.474048 -19.883960 44.432016
C 8.268981 -18.156003 45.556032
C 9.482029 -18.294961 42.960016
C 4.663036 -21.400027 42.091989
C 18.448004 -21.500010 40.949025
C 11.465027 -17.448028 44.239045
C 17.885011 -21.538992 43.330043
C 18.227980 -20.764014 42.856951
C 19.489023 -22.955952 42.699989
C 20.759973 -22.075985 42.429959
C 23.556989 -18.367012 43.088046
C 23.585964 -17.410970 43.252965
C 23.140043 -17.847986 45.215981
C 24.084996 -17.078995 47.945973
C 19.998959 -20.806957 50.125001
C 27.254974 -15.539005 48.181017
C 22.514031 -13.160953 40.667033
C 34.745043 -7.979996 43.859001
C 33.588034 -8.406012 43.837009
C 34.720961 -5.344013 41.918012
C 38.588038 -6.207984 45.408982
C 37.860969 -5.981993 46.377030
C 32.273982 -6.807044 49.818999
C 30.498958 -7.955981 48.284037
C 37.899994 -6.639013 47.530032
C 29.741046 -9.068970 47.490983
C 24.811982 -18.636982 50.015954
C 27.436040 -14.312989 47.973961
C 28.918019 -14.070976 46.597049
C 29.910955 -11.489038 45.503037
C 33.094036 -9.368027 44.904999
C 25.600968 -17.647973 43.464999
C 24.993006 -16.929039 43.234003
C 30.067970 -12.013955 43.086955
C 28.628023 -12.236016 41.641015
C 28.547988 -13.186996 41.740958
C 29.222963 -12.038961 40.914965
C 23.851979 -10.992007 40.263006
C 32.112970 -8.701995 39.832037
C 30.820014 -9.510023 38.085006
C 31.393990 -8.533954 36.998997
C 30.696998 -8.644021 37.662034
C 33.872991 -7.615983 41.325999
C 20.701045 -22.704971 40.154020
C 20.268020 -23.259010 40.821964
C 21.161005 -24.397977 41.167964
C 19.446004 -23.601980 40.439045
C 18.378957 -17.513012 38.899050
C 19.647983 -18.221015 39.487954
C 18.250047 -15.024048 33.779993
C 19.454011 -14.659046 30.204970
C 21.414954 -13.153988 33.116000
C 23.048046 -10.105027 36.501015
C 20.672996 -14.356995 34.861971
C 23.188991 -8.567002 30.251013
C 29.368964 -8.614960 36.987993
C 24.594015 -6.131014 30.901017
C 30.570997 -4.238996 30.869008
C 31.368029 -3.759038 30.051985
C 35.080985 -3.994982 30.292983
C 33.069002 -3.601043 31.199989
C 32.851026 -7.542992 39.074982
C 29.929978 -2.537024 38.031012
C 33.119952 0.456035 40.131022
C 33.572035 1.281984 40.357030
C 33.587020 2.113982 39.211969
C 33.750008 -1.708025 32.584043
C 37.394006 -2.464954 29.614027
C 36.188975 -0.965033 30.107028
C 32.900007 2.993954 35.099981
C 7.746042 -21.817035 35.092001
C 9.709023 -22.699989 34.604980
C 11.502972 -18.801987 36.833013
C 12.825049 -18.045953 40.462008
C 13.693986 -18.342960 36.671000
C 13.709015 -20.492003 33.349013
C 14.485990 -20.149045 34.360967
C 14.092992 -21.059987 32.329983
C 8.493963 -22.486959 34.344964
C 7.778035 -24.035033 33.236992
C 8.634968 -23.037008 32.393048
C 10.586976 -20.906036 26.310023
C 5.009968 -27.531994 28.095951
C 4.698048 -28.012959 29.287956
C 11.040019 -21.384957 27.346000
C 6.160989 -25.878029 27.643960
C 9.797026 -17.579952 22.958017
C 11.164982 -17.969035 24.761951
C 18.344032 -14.035981 29.841950
C 15.025952 -13.241038 24.352995
C 7.670993 -21.651990 23.823994
C 10.146971 -11.445995 16.402968
C 11.366035 -10.051030 18.793018
C 10.792019 -12.221981 17.140024
C 11.625986 -12.477027 18.940003
C 11.416010 -13.212035 16.661985
C 14.486996 -13.384975 22.888027
C 11.596047 -16.880047 22.445021
C 10.688030 -16.541043 22.442011
C 10.446024 -16.351997 21.522046
C 8.829011 -15.304982 13.617951
C 9.795039 -15.304982 15.411956
C 8.574032 -14.929986 17.726999
C 9.020015 -14.861987 15.031971
C 6.986993 -14.893038 15.378988
C 6.612982 -21.249006 23.291987
C 6.527960 -20.557960 22.262983
C 5.192971 -22.620978 23.869038
C 5.728981 -8.140042 18.649956
C 5.923975 -2.975957 19.840001
C 8.959966 -4.811953 20.452036
C 14.878042 1.273036 23.834974
C 11.076964 4.313043 18.028970
C 5.499031 1.734007 15.492977
C 9.618954 -0.388989 19.937015
C 7.104970 -0.695030 18.766004
C 6.462025 1.846973 17.496974
C 14.740952 4.674966 21.316972
C 11.959983 6.062999 17.557952
C 12.236986 5.817013 16.705994
C 11.272961 5.164011 18.350046
C 16.088957 6.035986 19.523034
C 14.948984 -4.945025 20.222974
C 10.756969 -2.275019 19.935989
C 10.587049 -1.092001 20.289036
C 12.515016 -0.602994 20.823036
C 12.906031 -3.597035 19.534997
C 13.444027 -4.830970 20.166007
C 28.654044 3.101974 16.035974
C 28.696048 3.800022 17.067002
C 23.140968 3.806033 23.439043
C 28.854994 3.325024 18.207988
C 16.997959 1.485035 24.810965
C 16.055970 4.897025 22.140963
C 24.224981 4.115008 22.947954
C 21.497047 4.425980 22.370029
C 27.617977 5.509987 16.720017
C 29.070035 5.587002 16.132955
C 22.203011 5.608032 23.119966
C 33.825985 3.538024 16.260968
C 41.346969 3.895042 21.643041
C 34.746975 5.826042 14.914004
C 40.792982 3.156026 23.957024
C 40.931977 4.093982 24.157988
C 38.872028 3.218014 25.860016
C 41.179045 2.633950 24.677007
C 36.364964 1.996956 29.151035
C 41.118007 1.990043 22.297012
C 42.434023 2.659998 22.826020
C 41.491952 2.810951 22.654029
C 39.141993 2.154980 23.244974
C 32.365032 2.060036 16.206040
C 32.200010 2.091960 15.260989
C 33.808030 2.847009 18.455991
C 32.989029 1.356024 16.398037
C 34.665015 -0.104971 22.041968
C 32.274959 -2.466031 20.388044
C 35.456991 -0.778015 24.411959
C 32.751026 -4.667989 20.578968
C 31.107026 -3.216952 19.668030
C 27.705048 -4.850992 22.363990
C 29.339029 -3.137989 21.678037
C 36.097042 -3.395999 27.973982
C 29.084040 -0.899988 20.053012
C 25.523993 -3.467963 21.893023
C 15.341003 -4.141990 19.844976
C 21.657993 -2.214967 22.824981
C 22.278996 -3.163999 23.518016
C 21.553010 -4.146978 24.051010
C 23.836989 -5.992025 24.324979
C 29.063030 -7.252048 28.069982
C 30.447975 -5.192992 26.785996
C 21.914981 -10.790047 29.413014
C 16.745992 -17.444962 28.598960
C 15.952048 -18.405980 28.474993
C 16.253030 -19.550000 28.063989
C 19.744953 -8.390956 24.580021
C 15.230027 -5.695976 19.676965
C 16.445041 -5.235982 21.602035
C 16.614956 -7.240003 23.001991
C 16.823970 -10.719972 22.616035
C 16.483951 -11.589971 22.838041
C 17.025982 -11.978000 23.529045
C 16.505984 -12.151035 22.061014
C 24.332983 -8.093037 24.699041
C 28.848993 -8.603034 24.539965
C 29.237038 -8.269030 25.363001
C 20.876037 -7.305002 24.562012
C 34.118028 -5.439043 22.393026
C 33.298964 -5.481979 22.909013
C 33.637036 -5.546994 24.353029
C 29.869002 -8.924041 25.698994
C 32.831031 -6.294991 22.657010
