# Supplementary material for: Modeling of the Electrostatic Interaction and Catalytic Activity of [NiFe] Hydrogenases on a Planar Electrode
Source: J Phys Chem B. 2022 Oct 21;126(43):8777–90. doi: 10.1021/acs.jpcb.2c05371 (PMC9639099; doi:10.1021/acs.jpcb.2c05371)
Supplement: Supplementary file 1 — jp2c05371_si_001.zip [file jp2c05371_si_001.zip › Supplementary data/1e3d_5_theta_120_phi_248/triangulatedSurf_protein_stern/exposedIndices.txt]

7553
1128
945
5992
3082
2887
2792
8556
10919
8875
9221
8990
1825
1960
1972
3380
534
378
6656
804
8241
8601
10084
3012
2909
2898
2865
2852
2859
2787
2743
2745
3392
2712
3461
3476
7555
7544
7529
7525
7514
7463
10798
3052
10799
10739
10744
3061
10758
10766
10765
10763
3271
2941
3185
10815
2992
10910
10914
5272
8388
8385
8507
8859
8893
11022
8876
8848
10957
10946
5258
5253
11297
11276
11272
10988
11290
11314
3881
4782
4756
11306
4731
1770
1768
1755
11616
9236
4709
9259
9239
9101
1169
1170
9323
8992
9000
8993
9410
9352
9365
1284
1398
1328
1327
1195
1113
1845
1963
1902
1905
1909
2014
2461
2455
2588
2500
2507
2494
3301
2725
3257
3270
3763
2294
2578
2381
2359
2363
2350
2425
1512
1481
1465
865
9
921
46
48
31
526
366
411
451
6777
5996
6050
8062
5993
6238
6239
6234
6284
5954
5953
6459
6469
5929
5873
6478
5840
5883
6660
6647
6665
11900
6698
6699
6696
11886
11885
803
6580
810
758
4065
4300
1268
9377
9393
4028
4035
4007
4014
3977
3994
3971
4368
4364
4423
4427
11771
11778
11646
11676
6689
6736
10186
9601
11661
11734
8173
8174
8179
8168
10188
10194
8689
9876
10179
8731
8757
8730
8768
8804
8480
9869
9851
9891
8492
9909
9907
10083
9959
9996
9982
8051
8012
10632
7655
10697
10630
7603
7621
360
6208
6217
6034
6058
6096
6082
6160
6091
6139
7802
6179
6131
3122
3121
2876
2904
2899
3120
3078
3086
3076
2810
2837
3073
3083
3085
3080
3019
3020
3017
3028
3029
3013
3014
2919
2915
2889
2924
2922
3181
3098
2806
2817
2883
2882
2878
2877
2890
2885
2880
2873
2812
2813
2871
2845
2925
2916
2861
3162
3258
2850
2788
2867
2869
2868
2696
2796
2700
2731
2718
2814
2749
2818
2750
2751
2747
2753
3563
3356
3370
3377
3420
3418
3411
3470
7554
3481
3478
7617
7616
7618
7543
7541
7534
7542
7520
7524
7526
7521
7522
7527
7538
7535
7536
7537
3063
10802
3064
10792
3049
7513
7465
7464
3053
10791
10745
10737
10749
10740
10746
10747
10768
10767
10757
10760
10753
10762
10781
10778
10777
10779
10782
10711
5368
3889
3890
3893
3164
3172
3180
3177
2939
3179
2944
2945
2940
2947
2955
3003
2991
2984
2999
3002
3056
10795
10820
10821
10812
2959
10884
10880
10883
10876
10865
10866
10903
5248
5256
5247
5257
10915
10925
3826
4781
10913
10912
5273
5268
5275
5267
5274
5270
5266
5271
5316
5302
8401
8399
8403
8390
8394
8413
8448
8410
8411
8407
8406
8408
8447
8417
8467
8468
8437
8511
8464
8463
8465
8824
8497
8482
8846
8850
8851
9605
8896
8885
8870
8871
11024
11017
11052
8863
8886
8847
8865
8872
5191
5236
5192
10996
10984
5237
10979
10975
10977
10999
10969
10963
10939
10955
10951
10980
5235
5200
10941
5229
5210
8450
10956
10981
10958
11271
11278
10965
10968
10964
10987
10998
10990
10991
10989
9201
9167
9217
9209
9211
11242
11270
11285
11286
11284
11288
11282
4700
11362
4716
11313
4720
4721
11342
11346
11345
11359
9210
9144
9128
9133
8926
9119
9147
9166
9163
8933
8925
8927
3884
3876
3885
11294
11312
11316
11305
11315
4718
4734
3821
3828
3827
3804
3806
4737
4696
1745
1769
1765
1752
1756
1746
1757
1747
1754
1722
1784
11612
9433
8989
9001
9115
9111
9114
9118
9232
9145
4701
4708
4699
4705
4704
4652
1772
4653
9280
9264
9088
9087
9265
9263
9089
9092
9093
9091
9096
9121
9110
9099
9296
9423
9295
9298
9293
9289
9299
9271
1792
1796
1764
1778
1346
1154
1824
1107
1101
1142
1119
1117
1145
1141
1147
1129
1143
1131
1132
1124
1125
1179
9303
9330
9328
9349
9340
9339
9351
9342
9347
9338
9348
9332
9411
9409
8991
9413
9414
9384
9353
9343
9344
9415
9408
9341
9350
9357
1265
1223
1230
1297
1345
1344
1350
1399
1414
1477
1394
1410
1384
1981
1982
1983
1388
1329
1337
1389
1155
1914
1786
1727
1783
1823
1103
1821
1855
1844
1906
1904
1958
1964
1957
1962
1956
1985
1946
1950
1952
1947
1951
1908
1663
3713
3707
3712
1974
1967
1968
1990
1987
3698
3696
3697
1664
2506
2505
1894
1989
2020
2023
2015
2483
2492
2490
2487
2493
2486
2485
2503
2471
2024
2018
2021
2019
2010
2464
2462
2409
2418
2411
2408
2399
2406
2400
2401
2445
2448
2452
2459
2449
2440
2441
2442
2570
2488
2478
2571
2568
2561
2566
2581
2583
2576
2582
2491
3302
3304
3311
2528
2575
2650
3375
2648
2647
2632
3312
2651
2641
2642
3374
2704
2703
3381
2716
3383
3372
3273
3252
3276
3275
3783
3269
3781
3775
3777
3778
3779
3679
3399
3397
354
362
379
2194
2606
2247
2355
2608
2307
2391
2387
2388
2382
2390
2354
2360
2361
2357
2318
2311
2349
2375
2370
2374
2372
2384
2405
2404
2379
2316
2325
1504
2327
2057
1511
1513
1517
1472
1516
1479
1494
1458
1459
1464
1463
1485
1482
1486
1476
898
904
902
897
903
850
901
863
866
861
896
927
910
900
941
946
930
917
920
925
923
6492
922
918
935
8
1
0
5
4
3
7
934
933
931
937
1509
2331
50
2339
2364
2365
540
537
28
29
520
456
528
523
522
524
452
457
2293
394
388
374
373
370
346
7014
390
7016
7015
441
6778
8065
5949
6784
6785
6791
6753
6792
6776
8064
6774
6800
6054
5988
5997
5987
6309
6311
6302
6237
6232
6221
5979
5977
5974
5978
6224
6222
6240
6285
5969
5966
5961
6326
5962
5968
5967
6280
6283
6292
6290
6294
6295
6293
6357
6347
6354
5937
5950
5951
5918
5899
5924
6338
6346
6356
6352
6353
6337
6336
6333
6396
6395
6394
6460
6456
6461
6398
6388
6387
6397
6410
6407
6414
6408
6413
6470
6465
6475
6474
6479
6439
6455
5910
6458
6446
6441
5933
5922
5909
6448
6447
5870
5932
5928
5921
5930
5931
5926
6789
6476
6513
6514
6504
6567
6650
6649
6578
6581
6576
5880
6790
6654
6646
6655
6658
6657
6668
6663
6667
6639
6661
11899
11909
11898
11901
11884
11849
11848
11850
6694
11853
6691
6700
6693
6692
6672
11875
11881
752
802
808
809
849
852
855
1283
788
787
1255
1285
1282
750
753
751
4062
4069
3992
4068
4070
4260
9374
4477
9396
9402
9401
9395
4448
4338
4449
4330
4331
4332
4026
4033
4034
4036
4032
4029
4021
4012
4005
4369
4011
4008
4002
3970
4371
3972
3978
3976
3975
3967
3960
3963
3964
11836
11852
11867
11861
11876
11865
11877
11882
3999
3997
3946
3925
3935
3940
3939
3942
4377
4372
4438
4363
4362
4453
4456
4435
4432
4397
4428
4399
3941
11812
3905
11814
11783
3902
3907
3911
8194
11785
11769
11788
11787
11776
11775
11781
11678
11679
11672
11671
11677
11583
4450
11580
11591
11649
11631
9020
11623
11624
3931
6732
6711
6742
3929
6735
6739
6737
6745
6734
6738
8129
8057
6744
8072
8070
8060
8046
8067
8111
8108
8112
8107
8104
10129
10156
10130
10135
10134
8255
11634
11628
11638
9611
9617
9602
11629
9632
9634
9629
9635
11662
11664
11637
11656
11665
11633
8212
8177
8704
8176
8169
8209
8164
8172
10159
8702
8703
10191
10184
10192
8711
8235
8240
8688
8725
8687
8693
8728
8685
8707
10187
8697
10242
10174
10177
10171
10176
10172
10178
10165
10160
10164
9855
9874
9831
9968
10027
9960
9838
9871
9877
8749
8756
8762
8735
8734
8759
8771
9844
8726
8770
8805
8796
9861
8777
8678
8680
8670
8668
9631
9606
9604
8815
8812
8817
8818
8820
8819
8811
8816
8500
8498
8493
9862
9863
8590
8591
8599
8510
8506
8517
8553
8389
9910
8541
9908
9901
9913
9912
9985
9979
9987
9965
9875
10028
9993
10081
10080
10088
10136
10131
10143
10070
10137
10069
9969
10026
10032
10024
10079
9983
9978
10039
10037
10042
10041
9998
10099
10103
10102
10092
10095
9915
9904
9905
9914
9931
9929
10508
7784
10513
10451
10512
7859
10093
7850
6101
6100
6090
6107
10098
7990
8052
8047
8048
6111
6095
6092
8004
10642
10643
10530
8546
10529
10569
10575
10574
10641
10648
10649
10631
10692
10698
10626
10695
7654
7656
7782
7741
10679
7678
7683
7677
7684
7679
7740
7665
7653
7664
7596
7606
7602
7595
7604
10678
10680
10685
7624
7130
7703
7036
414
3465
7081
7122
3466
7020
404
413
405
7023
7748
7080
7079
7087
7750
7749
6249
6247
6966
6248
7038
7019
6974
6971
6254
6255
6972
6207
6030
6233
6028
6037
6033
6038
6053
6040
6039
6029
6035
6204
6209
6206
6210
6084
6178
6081
6180
6177
6154
6166
6094
6169
6158
7757
6151
6150
6152
7869
6141
6119
7854
10556
10555
10557
7806
7758
7756
7752
7736
7731
7737
7738
7870
6136
6132
7807
6184
6173
6174
6137
6183
