# Supplementary material for: Modeling of the Electrostatic Interaction and Catalytic Activity of [NiFe] Hydrogenases on a Planar Electrode
Source: J Phys Chem B. 2022 Oct 21;126(43):8777–90. doi: 10.1021/acs.jpcb.2c05371 (PMC9639099; doi:10.1021/acs.jpcb.2c05371)
Supplement: Supplementary file 1 — jp2c05371_si_001.zip [file jp2c05371_si_001.zip › Supplementary data/1e3d_5_theta_120_phi_248/triangulatedSurf_protein_stern/triangleAreas.txt]

0.058847
0.086741
0.085332
0.088431
0.082742
0.077522
0.047468
0.026302
0.069878
0.098185
0.100532
0.102853
0.102420
0.102363
0.092020
0.095632
0.088588
0.042838
0.095640
0.121737
0.110582
0.129858
0.109938
0.111462
0.104148
0.123892
0.073335
0.059385
0.127316
0.085177
0.085250
0.090529
0.073801
0.047794
0.070516
0.048745
0.101646
0.130224
0.124308
0.121018
0.112892
0.112256
0.125951
0.126228
0.135689
0.143220
0.120735
0.110497
0.100542
0.119664
0.136612
0.111134
0.075607
0.073366
0.113570
0.109686
0.104602
0.097267
0.109121
0.082853
0.100080
0.081124
0.055757
0.105199
0.071476
0.101897
0.094914
0.062376
0.051778
0.078758
0.087566
0.047855
0.091675
0.138762
0.052761
0.066874
0.138457
0.058297
0.063227
0.052243
0.051000
0.064216
0.053410
0.042749
0.061434
0.120228
0.116250
0.115596
0.057514
0.091040
0.120952
0.050483
0.087352
0.030859
0.030396
0.064526
0.055862
0.052306
0.080137
0.102687
0.053189
0.054571
0.034103
0.084978
0.109641
0.031116
0.113833
0.119427
0.119763
0.133221
0.042201
0.084972
0.128128
0.050598
0.046962
0.081414
0.104469
0.070971
0.055987
0.060842
0.123313
0.096522
0.045650
0.069773
0.032185
0.040601
0.071760
0.113778
0.064889
0.088116
0.125717
0.062055
0.092864
0.054632
0.063308
0.039492
0.073842
0.059102
0.067590
0.134664
0.069489
0.091917
0.067228
0.058122
0.083044
0.049553
0.114387
0.129150
0.067778
0.060061
0.034686
0.064988
0.057179
0.057325
0.101045
0.129337
0.053838
0.068841
0.102961
0.083136
0.040546
0.092094
0.114869
0.027383
0.044981
0.052693
0.094217
0.112434
0.051558
0.058954
0.043309
0.069984
0.096275
0.102425
0.096804
0.091096
0.055083
0.023136
0.119642
0.110647
0.086819
0.102869
0.059005
0.082466
0.137961
0.102493
0.040674
0.088379
0.081424
0.088143
0.103736
0.025803
0.104939
0.122098
0.081778
0.056798
0.108316
0.092642
0.111159
0.034216
0.096237
0.114397
0.062328
0.057147
0.114185
0.069244
0.083774
0.102537
0.067523
0.071373
0.112832
0.034972
0.045278
0.093270
0.097159
0.099872
0.073039
0.073108
0.119806
0.042088
0.085135
0.021060
0.052845
0.082788
0.076009
0.043942
0.138862
0.141111
0.043888
0.061751
0.054772
0.041834
0.079511
0.099815
0.063110
0.092378
0.020620
0.042255
0.047752
0.028386
0.063491
0.116198
0.035414
0.094107
0.113513
0.029557
0.071969
0.065627
0.086187
0.079569
0.082322
0.033237
0.032499
0.071272
0.067425
0.110231
0.072163
0.108735
0.058794
0.086093
0.064510
0.075056
0.091473
0.096492
0.096903
0.093555
0.042085
0.073172
0.067910
0.102562
0.049317
0.069591
0.070515
0.083614
0.093360
0.100456
0.068764
0.074591
0.083083
0.105413
0.032879
0.062558
0.087207
0.108136
0.066694
0.067344
0.103600
0.098218
0.024960
0.079189
0.119680
0.039887
0.047707
0.059702
0.071274
0.100997
0.047990
0.081004
0.092322
0.084623
0.060997
0.091236
0.070500
0.086653
0.096315
0.055760
0.016114
0.014262
0.087273
0.086462
0.077754
0.076679
0.088662
0.059656
0.084442
0.060380
0.010316
0.009023
0.088408
0.095619
0.084846
0.083291
0.114543
0.133046
0.044738
0.076558
0.068453
0.092781
0.105419
0.089289
0.070835
0.066099
0.064222
0.064248
0.074337
0.071938
0.061891
0.033770
0.034007
0.053400
0.091239
0.117793
0.067768
0.101056
0.081386
0.060705
0.032862
0.098826
0.069530
0.108922
0.112651
0.105819
0.108642
0.097291
0.102530
0.097155
0.094113
0.067944
0.070545
0.112487
0.055612
0.078010
0.101049
0.069484
0.037363
0.056334
0.134161
0.061265
0.044668
0.049042
0.089618
0.119626
0.104951
0.111663
0.040653
0.103150
0.125323
0.083897
0.102424
0.050592
0.037780
0.061896
0.079958
0.103528
0.060263
0.071342
0.106307
0.048340
0.027715
0.044844
0.101910
0.141798
0.102074
0.079136
0.118879
0.096621
0.107823
0.098943
0.033134
0.100786
0.131814
0.065129
0.065996
0.129637
0.032713
0.098806
0.116367
0.128252
0.097209
0.102625
0.129850
0.074555
0.061563
0.048011
0.098415
0.091194
0.039381
0.040930
0.050914
0.059304
0.145297
0.052774
0.048447
0.083403
0.087910
0.083446
0.043193
0.086601
0.071029
0.071750
0.073908
0.050092
0.023770
0.042835
0.080702
0.083780
0.097034
0.063887
0.085794
0.124331
0.058013
0.075917
0.123570
0.050493
0.039246
0.072779
0.059030
0.053031
0.096474
0.109643
0.075635
0.095672
0.026738
0.059544
0.081237
0.080786
0.088607
0.104397
0.098893
0.099923
0.053361
0.032189
0.025866
0.049525
0.090689
0.134248
0.030140
0.047656
0.113840
0.107272
0.044889
0.041993
0.080689
0.076412
0.143702
0.134372
0.065354
0.089075
0.060588
0.062360
0.091048
0.087928
0.056980
0.060913
0.044280
0.043281
0.083920
0.129604
0.047272
0.057318
0.026934
0.073185
0.119116
0.031698
0.119050
0.138770
0.037467
0.105748
0.105640
0.098202
0.098037
0.095650
0.105699
0.041613
0.094487
0.119371
0.058936
0.067041
0.115574
0.053674
0.080712
0.065094
0.084334
0.071609
0.102304
0.052489
0.086061
0.081565
0.073875
0.087250
0.108292
0.123061
0.065992
0.061396
0.131251
0.028269
0.081758
0.067314
0.121494
0.096005
0.070388
0.064059
0.055520
0.093564
0.083378
0.107598
0.025371
0.050926
0.060172
0.117842
0.057140
0.060157
0.139848
0.038944
0.042263
0.082987
0.075738
0.050557
0.096902
0.114847
0.046222
0.048828
0.102369
0.093180
0.063634
0.054777
0.087154
0.056840
0.129242
0.111742
0.071925
0.048491
0.034859
0.041663
0.068514
0.122062
0.135150
0.130718
0.034514
0.071689
0.131830
0.078848
0.071801
0.090054
0.077165
0.055855
0.088737
0.121102
0.109798
0.114966
0.066161
0.078941
0.019817
0.037849
0.092930
0.132385
0.036574
0.039270
0.101272
0.038603
0.044125
0.082076
0.127958
0.025616
0.065873
0.108363
0.083223
0.105034
0.093806
0.104986
0.049653
0.057944
0.101613
0.113856
0.148463
0.115611
0.045114
0.067011
0.050148
0.046486
0.071641
0.122651
0.126386
0.153883
0.136488
0.137160
0.124097
0.131055
0.119030
0.099044
0.094747
0.108138
0.076506
0.090625
0.111846
0.099703
0.054580
0.070951
0.067985
0.062937
0.106854
0.106745
0.060630
0.057663
0.027085
0.040127
0.087962
0.134803
0.039720
0.048509
0.044409
0.075257
0.064834
0.077333
0.025930
0.113929
0.070945
0.067877
0.105765
0.123939
0.119279
0.141243
0.059589
0.075647
0.131568
0.075132
0.045537
0.030313
0.036652
0.054103
0.085189
0.067666
0.070101
0.134025
0.124508
0.113505
0.118451
0.122450
0.050830
0.082920
0.122841
0.059048
0.098813
0.096680
0.073406
0.072639
0.051527
0.072025
0.071439
0.055165
0.091689
0.134210
0.085561
0.094986
0.098559
0.095173
0.064578
0.086475
0.027853
0.055586
0.089206
0.148050
0.074592
0.080283
0.066559
0.133898
0.140344
0.149202
0.136704
0.112527
0.113233
0.112845
0.125078
0.130902
0.122855
0.092616
0.056271
0.069212
0.056571
0.060825
0.137804
0.120378
0.044483
0.100247
0.132852
0.052471
0.095650
0.098344
0.073778
0.080982
0.038915
0.044838
0.035214
0.115453
0.120067
0.116950
0.089158
0.088890
0.081598
0.083764
0.089998
0.091683
0.041901
0.077504
0.133785
0.035434
0.100560
0.066807
0.122396
0.142205
0.037995
0.063498
0.130134
0.058325
0.062776
0.055339
0.060689
0.126381
0.122546
0.125548
0.112841
0.112597
0.109072
0.121590
0.087503
0.062793
0.058106
0.055158
0.114642
0.130847
0.087421
0.088858
0.094706
0.095550
0.085524
0.079999
0.019843
0.032280
0.063709
0.105657
0.113979
0.099725
0.060308
0.085607
0.100196
0.103967
0.043791
0.070703
0.071944
0.119152
0.089516
0.063912
0.124802
0.115459
0.035275
0.045614
0.122098
0.031359
0.038315
0.040856
0.062526
0.101957
0.109214
0.101510
0.042471
0.078062
0.106917
0.046703
0.054930
0.055489
0.120832
0.123898
0.084256
0.085518
0.084626
0.091990
0.068263
0.060759
0.050520
0.068286
0.083002
0.077383
0.082308
0.035843
0.037976
0.051890
0.055791
0.105748
0.052593
0.083051
0.063470
0.047237
0.022148
0.034588
0.018861
0.036879
0.032939
0.019406
0.057308
0.102652
0.041509
0.088288
0.132443
0.030294
0.022693
0.076912
0.058683
0.096539
0.091453
0.098640
0.050077
0.082706
0.069408
0.025000
0.013093
0.016260
0.025855
0.038323
0.061196
0.036610
0.031384
0.037196
0.085638
0.128676
0.072072
0.047542
0.143198
0.018306
0.030213
0.063638
0.082457
0.112248
0.049706
0.037316
0.062809
0.108531
0.066224
0.076097
0.037329
0.092459
0.061689
0.079819
0.089009
0.104610
0.032155
0.089254
0.118809
0.079815
0.083138
0.100743
0.030664
0.105253
0.110272
0.121038
0.096197
0.068311
0.120113
0.109167
0.108363
0.129072
0.062023
0.077347
0.115812
0.046857
0.047267
0.049732
0.086720
0.134361
0.043062
0.063954
0.143853
0.034522
0.034515
0.038586
0.053663
0.121365
0.057811
0.094916
0.110658
0.099597
0.054842
0.038217
0.019109
0.023906
0.078631
0.090188
0.137220
0.125249
0.033081
0.047029
0.101054
0.020429
0.032889
0.029517
0.075462
0.048579
0.082408
0.080533
0.044894
0.077212
0.079379
0.117822
0.055256
0.047039
0.076096
0.024830
0.055187
0.093669
0.081088
0.099751
0.054536
0.075266
0.046541
0.036440
0.069039
0.115381
0.104309
0.115659
0.123276
0.110083
0.051763
0.090278
0.124033
0.065624
0.055423
0.070741
0.109364
0.126130
0.123633
0.094686
0.033955
0.046426
0.068199
0.066612
0.030578
0.072079
0.092187
0.054124
0.028317
0.093992
0.077195
0.062016
0.070167
0.102649
0.078020
0.043698
0.051376
0.073930
0.078597
0.077454
0.091359
0.079735
0.039636
0.097069
0.081984
0.077834
0.091522
0.051992
0.039512
0.053045
0.078902
0.109664
0.050995
0.043035
0.084021
0.059552
0.060323
0.103407
0.112463
0.046030
0.088386
0.023040
0.060421
0.032281
0.072783
0.092127
0.061530
0.070710
0.034833
0.083787
0.057595
0.077324
0.065258
0.117407
0.045779
0.093519
0.109740
0.052567
0.061436
0.080911
0.097754
0.103453
0.079803
0.119340
0.041523
0.077224
0.112852
0.050164
0.057055
0.049566
0.063595
0.129840
0.058172
0.077498
0.110433
0.111460
0.056702
0.073651
0.026422
0.035777
0.026119
0.043719
0.065138
0.113090
0.122280
0.134086
0.067443
0.054473
0.120232
0.026334
0.024989
0.040322
0.078667
0.126728
0.073968
0.117624
0.038640
0.099014
0.130937
0.031080
0.030904
0.060300
0.073053
0.109971
0.050462
0.063732
0.032497
0.064405
0.084262
0.106026
0.121111
0.135875
0.070796
0.063721
0.088480
0.083769
0.115476
0.071386
0.096676
0.088441
0.051720
0.078308
0.077798
0.071661
0.080762
0.096540
0.069872
0.096402
0.127414
0.151555
0.033237
0.054052
0.112850
0.019274
0.022336
0.051422
0.032792
0.022425
0.049876
0.092736
0.130065
0.044523
0.089290
0.090872
0.071505
0.069723
0.100972
0.071601
0.089215
0.081868
0.035177
0.075531
0.068374
0.124182
0.118419
0.097085
0.048032
0.052849
0.033197
0.039347
0.059215
0.114096
0.097996
0.103488
0.042655
0.054622
0.091512
0.050067
0.054587
0.032831
0.067339
0.129193
0.079627
0.044632
0.110296
0.051331
0.090616
0.102936
0.079950
0.082437
0.073668
0.085157
0.113902
0.131449
0.068296
0.053073
0.058938
0.094862
0.081369
0.036685
0.089571
0.126438
0.112390
0.119748
0.112823
0.112953
0.121521
0.105562
0.084885
0.090523
0.043618
0.099130
0.142252
0.019258
0.018218
0.038800
0.102313
0.115880
0.086485
0.089035
0.084184
0.095383
0.085125
0.070706
0.070001
0.082410
0.110051
0.036643
0.045110
0.045363
0.084221
0.109047
0.105336
0.144003
0.129239
0.117584
0.112824
0.112810
0.112586
0.112603
0.114250
0.131168
0.111492
0.082502
0.052577
0.066351
0.053037
0.133820
0.084179
0.042390
0.097363
0.112805
0.078336
0.096353
0.078956
0.061520
0.112494
0.024818
0.075449
0.081449
0.100768
0.095904
0.075068
0.057848
0.118436
0.107729
0.112755
0.112640
0.112680
0.112698
0.118501
0.127587
0.143147
0.105462
0.040224
0.096682
0.115265
0.070418
0.081749
0.068499
0.081020
0.082328
0.091152
0.088439
0.099870
0.081349
0.058525
0.032390
0.099323
0.117240
0.045870
0.076034
0.087406
0.077741
0.090209
0.069449
0.040736
0.055645
0.087162
0.118467
0.115748
0.113368
0.124690
0.116851
0.044507
0.098409
0.131561
0.083631
0.081325
0.055237
0.030533
0.065623
0.073232
0.063864
0.083844
0.096611
0.047543
0.055946
0.024822
0.073613
0.085182
0.093276
0.050644
0.056858
0.120800
0.098013
0.080253
0.094616
0.083267
0.090945
0.118893
0.054788
0.017035
0.034241
0.068590
0.061688
0.066313
0.100049
0.037504
0.084995
0.122405
0.069702
0.017689
0.046972
0.076215
0.103631
0.096270
0.035717
0.090443
0.134971
0.041291
0.094882
0.133192
0.058854
0.091810
0.040537
0.082729
0.074071
0.077120
0.101583
0.068986
0.067106
0.119803
0.034285
0.054049
0.041214
0.055269
0.115875
0.022738
0.020345
0.073491
0.034170
0.079711
0.102029
0.093870
0.082026
0.130354
0.042254
0.063272
0.079944
0.129250
0.038170
0.037047
0.044265
0.060101
0.115697
0.044335
0.087755
0.135581
0.063270
0.076550
0.032052
0.041266
0.039940
0.059983
0.048675
0.076784
0.110733
0.046129
0.035990
0.067405
0.056041
0.097973
0.104450
0.051571
0.073690
0.115715
0.119381
0.037090
0.058166
0.112850
0.071015
0.085366
0.119577
0.030272
0.084495
0.119260
0.058022
0.076533
0.115014
0.054604
0.102053
0.111785
0.102417
0.100369
0.084887
0.092801
0.084282
0.081792
0.088237
0.092229
0.042144
0.099166
0.129829
0.036697
0.041889
0.112457
0.029252
0.050766
0.091091
0.106645
0.051867
0.040578
0.078645
0.110890
0.075897
0.037187
0.060811
0.104276
0.094540
0.053483
0.045351
0.060009
0.065566
0.078040
0.072832
0.082853
0.086288
0.085020
0.090398
0.058752
0.036539
0.045786
0.070080
0.076597
0.115290
0.037342
0.053173
0.081864
0.120808
0.058416
0.080551
0.091314
0.078491
0.092778
0.060476
0.028672
0.046864
0.086843
0.128502
0.048695
0.071194
0.109360
0.098962
0.054057
0.056964
0.039651
0.046593
0.120660
0.112418
0.044806
0.024385
0.106457
0.111217
0.052518
0.055246
0.101740
0.096989
0.049773
0.086450
0.070668
0.105459
0.059729
0.067555
0.077498
0.085268
0.085826
0.093482
0.055334
0.035091
0.060902
0.136883
0.079466
0.077532
0.092683
0.088968
0.120082
0.118395
0.081130
0.080796
0.079910
0.068196
0.099513
0.109089
0.024373
0.066789
0.098430
0.104520
0.039810
0.045413
0.033142
0.052826
0.093873
0.124878
0.082082
0.050841
0.091906
0.098284
0.053140
0.059630
0.115637
0.067225
0.031079
0.046508
0.083487
0.111637
0.091513
0.080405
0.092316
0.082265
0.104523
0.074505
0.064415
0.064145
0.111643
0.104849
0.076876
0.084535
0.117833
0.075371
0.071123
0.053869
0.078757
0.064380
0.105910
0.115541
0.084983
0.053827
0.028366
0.071717
0.108563
0.104970
0.109290
0.111706
0.111071
0.125657
0.114627
0.115892
0.058699
0.049087
0.071762
0.036977
0.077993
0.135512
0.096991
0.078596
0.066678
0.079092
0.102507
0.030240
0.036261
0.035943
0.066871
0.118836
0.058208
0.092022
0.121219
0.086780
0.098290
0.087933
0.087830
0.085870
0.092697
0.037042
0.092793
0.133411
0.055522
0.107250
0.131651
0.057100
0.043006
0.105513
0.139493
0.020507
0.029698
0.089022
0.090656
0.107101
0.051936
0.046498
0.113030
0.047357
0.045579
0.104418
0.137003
0.057570
0.036774
0.048416
0.063564
0.142613
0.030901
0.076982
0.130035
0.034483
0.022106
0.046593
0.081550
0.129226
0.039131
0.077728
0.136489
0.067077
0.051393
0.074936
0.114068
0.120306
0.091210
0.065995
0.045426
0.058233
0.090019
0.123145
0.078076
0.114606
0.058728
0.050695
0.087028
0.086992
0.046086
0.065511
0.077040
0.128261
0.087404
0.059443
0.120480
0.104085
0.057323
0.050910
0.095084
0.100280
0.098483
0.098151
0.048142
0.065164
0.092747
0.080240
0.045627
0.053631
0.098530
0.120908
0.044790
0.045137
0.087194
0.095887
0.114391
0.112452
0.059517
0.065668
0.091315
0.107042
0.111722
0.103891
0.034018
0.032071
0.081462
0.133926
0.034932
0.045580
0.061044
0.135915
0.038889
0.085489
0.126368
0.038735
0.060528
0.038561
0.103958
0.127798
0.067108
0.100839
0.043111
0.033657
0.100828
0.131456
0.104145
0.070830
0.131511
0.132617
0.041840
0.092658
0.087503
0.057660
0.096968
0.107828
0.084508
0.067565
0.105202
0.121754
0.068454
0.086465
0.133761
0.049715
0.035821
0.050145
0.068165
0.137293
0.065268
0.102441
0.121148
0.052081
0.040109
0.067541
0.122655
0.044052
0.056121
0.070146
0.075762
0.106786
0.049151
0.099321
0.096014
0.072489
0.051974
0.049958
0.062313
0.130035
0.040517
0.097458
0.142773
0.087156
0.086472
0.075875
0.079597
0.086433
0.078054
0.070467
0.073038
0.107211
0.113222
0.142163
0.091028
0.057670
0.035210
0.066122
0.080642
0.118589
0.084482
0.062991
0.103556
0.108764
0.093493
0.056589
0.035165
0.045043
0.066958
0.150794
0.142031
0.133787
0.119371
0.118739
0.119526
0.134623
0.143411
0.090386
0.051761
0.094220
0.097622
0.044948
0.058389
0.103173
0.043066
0.077221
0.120217
0.029100
0.068127
0.128371
0.071507
0.100604
0.045703
0.076767
0.075665
0.080282
0.075292
0.069971
0.040746
0.021038
0.051738
0.036303
0.095997
0.134086
0.133921
0.128034
0.114749
0.114278
0.115290
0.140963
0.107704
0.068118
0.056490
0.062675
0.100152
0.121382
0.068456
0.091706
0.078022
0.069158
0.103783
0.114452
0.061081
0.106117
0.057498
0.046022
0.088801
0.128460
0.107191
0.124135
0.118677
0.120827
0.122259
0.108753
0.039087
0.043051
0.094970
0.030350
0.063766
0.045079
0.076148
0.109251
0.110550
0.102183
0.041771
0.077084
0.112091
0.053094
0.037223
0.074156
0.099473
0.154785
0.041825
0.099015
0.152131
0.060071
0.039477
0.054873
0.070216
0.126691
0.122079
0.124866
0.121311
0.136791
0.133671
0.106250
0.064691
0.065661
0.088549
0.047411
0.026118
0.058741
0.069298
0.119723
0.115623
0.126574
0.115043
0.115238
0.127585
0.127592
0.129134
0.129322
0.120444
0.099850
0.065065
0.077943
0.030237
0.038712
0.057767
0.029569
0.021508
0.037919
0.042615
0.096532
0.099776
0.120739
0.120615
0.125795
0.126317
0.126410
0.133946
0.115303
0.049241
0.082197
0.127425
0.045880
0.064815
0.045436
0.118760
0.108627
0.116004
0.115616
0.126005
0.126012
0.125314
0.125312
0.126863
0.126891
0.125263
0.120330
0.091331
0.096968
0.051656
0.054492
0.101925
0.114331
0.129103
0.129031
0.126012
0.126000
0.125322
0.125325
0.126915
0.126892
0.125290
0.125803
0.100046
0.092624
0.025155
0.034649
0.065450
0.115259
0.129827
0.131366
0.128381
0.128279
0.127611
0.127637
0.115974
0.115889
0.113059
0.130798
0.096429
0.057378
0.048338
0.044119
0.069065
0.114659
0.114568
0.121268
0.120632
0.115880
0.118623
0.102387
0.045101
0.062308
0.109173
0.033816
0.033555
0.050593
0.075973
0.078184
0.076761
0.069075
0.065991
0.029760
0.030671
0.072090
0.106042
0.101275
0.102717
0.117455
0.110496
0.114021
0.069511
0.052254
0.041563
0.036083
0.076502
0.131431
0.058116
0.090586
0.121551
0.091306
0.098969
0.087937
0.100819
0.032925
0.091789
0.133094
0.049578
0.092156
0.131719
0.070394
0.024758
0.047179
0.074650
0.125674
0.046959
0.077853
0.132737
0.052017
0.029728
0.039896
0.051229
0.139026
0.032127
0.091255
0.127458
0.055270
0.082604
0.042749
0.115014
0.127575
0.069899
0.061564
0.026322
0.072460
0.062755
0.123532
0.091376
0.131119
0.083450
0.080958
0.112484
0.110870
0.062376
0.053353
0.090814
0.092215
0.113412
0.106271
0.073329
0.080535
0.114607
0.112843
0.055297
0.066073
0.087952
0.097866
0.120589
0.110554
0.049630
0.040402
0.100453
0.127814
0.067669
0.110353
0.042280
0.036929
0.096849
0.132232
0.110721
0.073345
0.081736
0.099248
0.059628
0.106175
0.143701
0.070925
0.084647
0.045287
0.030374
0.072295
0.050639
0.057386
0.063210
0.131856
0.055286
0.109315
0.131244
0.052825
0.047473
0.026013
0.076652
0.134353
0.158803
0.131265
0.027723
0.077847
0.117159
0.053489
0.068629
0.130585
0.133161
0.130190
0.053820
0.114419
0.127913
0.063539
0.033841
0.035836
0.082125
0.111463
0.119148
0.144616
0.135804
0.147448
0.053850
0.086538
0.134764
0.073805
0.069863
0.038139
0.023610
0.039713
0.069393
0.092991
0.102277
0.105183
0.111032
0.123390
0.089001
0.059037
0.041846
0.058660
0.083862
0.079190
0.074884
0.044243
0.077533
0.055823
0.099705
0.131638
0.127968
0.128874
0.128207
0.122960
0.129876
0.108596
0.050037
0.080220
0.118024
0.047736
0.086911
0.096846
0.144660
0.119260
0.086242
0.042840
0.043651
0.048675
0.108613
0.147388
0.029361
0.102533
0.128619
0.040104
0.064006
0.054109
0.097323
0.109456
0.063231
0.083071
0.024080
0.043491
0.056455
0.108968
0.055909
0.093264
0.110930
0.095330
0.116694
0.034924
0.093440
0.019533
0.071556
0.117225
0.039243
0.068821
0.121126
0.022557
0.021565
0.050578
0.077989
0.093912
0.089818
0.059705
0.098704
0.096204
0.050091
0.047931
0.051761
0.071433
0.056961
0.107435
0.055234
0.053173
0.078463
0.136790
0.134185
0.132607
0.133676
0.125415
0.113182
0.114913
0.118609
0.138224
0.144507
0.137557
0.126975
0.129131
0.124058
0.123684
0.047161
0.101031
0.132923
0.072960
0.036930
0.092189
0.123099
0.023437
0.020558
0.039062
0.041876
0.133451
0.069175
0.094871
0.127894
0.054301
0.061646
0.075144
0.084900
0.121491
0.037604
0.058267
0.090194
0.099114
0.047006
0.035939
0.101552
0.097901
0.100344
0.107339
0.067201
0.052588
0.067659
0.107953
0.071580
0.065963
0.112993
0.112722
0.062838
0.058685
0.120697
0.113617
0.050252
0.049156
0.060008
0.111281
0.118210
0.136978
0.142451
0.130930
0.103559
0.087370
0.083265
0.049843
0.091019
0.092504
0.049422
0.055795
0.076960
0.128032
0.043962
0.063791
0.138829
0.041156
0.027673
0.108391
0.133437
0.030156
0.052434
0.067259
0.080312
0.085101
0.050938
0.046856
0.039619
0.049553
0.097415
0.112821
0.044304
0.063250
0.058825
0.108281
0.128951
0.034768
0.031418
0.046705
0.050179
0.095322
0.111620
0.133212
0.072301
0.099972
0.065401
0.044309
0.055498
0.137430
0.078266
0.119384
0.044379
0.091888
0.135328
0.057763
0.046184
0.091924
0.108031
0.032243
0.028424
0.032227
0.053256
0.111641
0.127052
0.133380
0.032898
0.059713
0.133509
0.018786
0.122018
0.094299
0.059281
0.039470
0.094969
0.141381
0.142903
0.130349
0.139952
0.105748
0.068505
0.073781
0.117398
0.070814
0.061844
0.039987
0.042395
0.073733
0.097130
0.119695
0.040754
0.083165
0.067377
0.085987
0.067456
0.106315
0.078021
0.101852
0.104566
0.112620
0.087624
0.081059
0.045016
0.024378
0.070744
0.049283
0.096883
0.103878
0.043553
0.074115
0.025531
0.085604
0.053850
0.063801
0.117414
0.138323
0.137034
0.112759
0.034505
0.043946
0.097242
0.022635
0.071752
0.049740
0.124118
0.095788
0.052638
0.049077
0.071408
0.048048
0.086067
0.125607
0.127811
0.114193
0.068855
0.094092
0.049345
0.054736
0.098164
0.097043
0.054597
0.048188
0.058518
0.081084
0.081188
0.048719
0.071767
0.135778
0.066274
0.061843
0.122533
0.089517
0.073229
0.084817
0.049890
0.062037
0.055541
0.118352
0.046598
0.042270
0.116842
0.019025
0.106823
0.109823
0.074953
0.066613
0.072840
0.043472
0.115433
0.125093
0.080525
0.076944
0.093706
0.105302
0.060055
0.063892
0.072709
0.086280
0.114089
0.104528
0.055029
0.061340
0.015054
0.034025
0.050295
0.028707
0.055837
0.071699
0.090180
0.075813
0.054172
0.040060
0.099273
0.107767
0.069825
0.069635
0.018559
0.041282
0.063894
0.140146
0.127155
0.113181
0.018442
0.089077
0.119212
0.104186
0.081304
0.067902
0.114614
0.108687
0.073326
0.064472
0.121487
0.097290
0.063084
0.073744
0.122843
0.100424
0.048938
0.087754
0.126680
0.064443
0.036986
0.129941
0.111477
0.129276
0.130525
0.144414
0.133978
0.131454
0.117475
0.114646
0.113691
0.109771
0.024583
0.079650
0.105071
0.057722
0.104391
0.126495
0.097950
0.086521
0.041994
0.087082
0.074268
0.067441
0.070952
0.032044
0.023995
0.027117
0.040445
0.069330
0.110136
0.109162
0.068356
0.078352
0.078794
0.084944
0.079648
0.106252
0.107174
0.101094
0.086374
0.056638
0.046971
0.065564
0.104967
0.092220
0.076697
0.104850
0.111138
0.040079
0.030818
0.038127
0.089845
0.115629
0.047935
0.078182
0.108108
0.063311
0.031743
0.026395
0.066770
0.071577
0.121366
0.064889
0.040512
0.047139
0.114972
0.130036
0.034635
0.023589
0.063875
0.064941
0.102189
0.097084
0.062284
0.033263
0.070939
0.039055
0.043328
0.114301
0.057236
0.102314
0.077209
0.091170
0.079634
0.092325
0.130233
0.043842
0.044771
0.037238
0.090608
0.124280
0.050118
0.094639
0.085813
0.061729
0.085531
0.032717
0.059264
0.080830
0.122751
0.032050
0.026090
0.056539
0.091683
0.079314
0.118938
0.126210
0.073871
0.075234
0.109296
0.063002
0.081185
0.051647
0.135650
0.066005
0.044329
0.026144
0.037724
0.059745
0.070590
0.042387
0.078314
0.136025
0.041822
0.050396
0.114792
0.032149
0.089305
0.053093
0.123090
0.075844
0.045838
0.033990
0.058693
0.059886
0.099660
0.083318
0.044078
0.028891
0.081974
0.054894
0.076918
0.103455
0.054122
0.089897
0.083253
0.102147
0.092453
0.081099
0.095691
0.052060
0.059268
0.061915
0.080003
0.026284
0.071103
0.109811
0.065213
0.091734
0.029659
0.056689
0.066456
0.081342
0.093984
0.097806
0.073646
0.108806
0.042631
0.088505
0.118689
0.088013
0.086666
0.075105
0.088377
0.051012
0.061257
0.095728
0.085359
0.061942
0.087319
0.109523
0.111643
0.118754
0.040849
0.045541
0.106142
0.024485
0.044589
0.045435
0.096157
0.122370
0.028604
0.052419
0.104390
0.102719
0.119665
0.055313
0.089599
0.108963
0.050266
0.095534
0.118855
0.124275
0.113596
0.057049
0.106700
0.020617
0.030223
0.101622
0.071344
0.086180
0.096184
0.086324
0.080267
0.092179
0.102902
0.104801
0.071004
0.069053
0.079432
0.074056
0.066382
0.117877
0.062357
0.098366
0.081763
0.052565
0.107048
0.046466
0.045172
0.060398
0.077534
0.077686
0.079708
0.072011
0.051015
0.124314
0.037613
0.083027
0.133058
0.092298
0.089912
0.089343
0.085731
0.074473
0.058564
0.110814
0.061415
0.068548
0.098665
0.050997
0.032950
0.048896
0.105485
0.129553
0.098555
0.098297
0.064258
0.065726
0.022603
0.036947
0.077845
0.146672
0.146548
0.132105
0.118432
0.133003
0.140260
0.130283
0.091800
0.083833
0.117954
0.116888
0.093180
0.106423
0.070971
0.046618
0.086223
0.075181
0.129887
0.138729
0.133743
0.117656
0.117148
0.133882
0.053512
0.109431
0.144222
0.101956
0.042744
0.020558
0.060642
0.092280
0.125297
0.025377
0.034691
0.097507
0.112280
0.023569
0.055003
0.058393
0.082362
0.127977
0.074783
0.059067
0.125527
0.080407
0.087897
0.082745
0.078771
0.098804
0.095596
0.041461
0.109700
0.134251
0.047969
0.047448
0.130927
0.032386
0.031507
0.075033
0.084066
0.118950
0.063103
0.055935
0.079300
0.063690
0.105099
0.042824
0.044310
0.059782
0.091572
0.128366
0.040450
0.044312
0.135175
0.024204
0.044014
0.048370
0.072022
0.139488
0.060997
0.064144
0.145886
0.074847
0.053173
0.048831
0.058984
0.123314
0.120633
0.129223
0.065676
0.090535
0.090019
0.103960
0.067361
0.052465
0.113429
0.056736
0.035958
0.083202
0.137045
0.021034
0.042899
0.041650
0.075588
0.145637
0.146986
0.144143
0.127810
0.117918
0.113067
0.123088
0.076991
0.105461
0.127313
0.074390
0.036072
0.087202
0.116221
0.039051
0.031558
0.095644
0.086882
0.129550
0.078644
0.070541
0.035373
0.048704
0.064633
0.132170
0.131702
0.126791
0.114703
0.113660
0.098911
0.127590
0.066060
0.138638
0.099773
0.057089
0.117225
0.101058
0.033072
0.041363
0.103365
0.022312
0.038004
0.076639
0.067293
0.107169
0.056039
0.046136
0.088544
0.128615
0.040117
0.061944
0.111621
0.037505
0.042258
0.052949
0.078506
0.132631
0.138098
0.103790
0.064361
0.052834
0.096892
0.028447
0.061742
0.069283
0.114983
0.077028
0.040836
0.070361
0.032775
0.059731
0.069698
0.117677
0.054838
0.082456
0.022605
0.061381
0.106606
0.110882
0.119501
0.121295
0.101438
0.027210
0.117802
0.119699
0.039374
0.061089
0.105457
0.035688
0.056088
0.063001
0.101152
0.148391
0.063785
0.068953
0.056081
0.084638
0.057899
0.086957
0.058139
0.098399
0.104283
0.074694
0.046147
0.043771
0.093205
0.118628
0.053381
0.076905
0.026098
0.045156
0.058187
0.115246
0.062901
0.085961
0.118389
0.081529
0.094246
0.051129
0.090531
0.018657
0.092622
0.107057
0.066240
0.074089
0.050837
0.047734
0.076525
0.128388
0.051507
0.098836
0.129151
0.060068
0.090361
0.027286
0.092970
0.070391
0.078217
0.097495
0.106310
0.040839
0.047814
0.102297
0.137688
0.052149
0.091378
0.105097
0.082913
0.081915
0.039862
0.039719
0.050057
0.146584
0.146482
0.101166
0.048612
0.059308
0.054066
0.080414
0.098506
0.089648
0.029854
0.082748
0.068231
0.121444
0.086329
0.073560
0.075231
0.093240
0.046207
0.090764
0.130245
0.047959
0.035486
0.065105
0.081034
0.093976
0.092970
0.098252
0.086464
0.092131
0.066551
0.043142
0.065869
0.108117
0.095285
0.136433
0.079888
0.074398
0.034605
0.053804
0.096777
0.107084
0.095056
0.060422
0.039169
0.098458
0.124279
0.043865
0.068753
0.073867
0.103196
0.115229
0.050610
0.099083
0.127409
0.029297
0.091726
0.126358
0.055499
0.089167
0.115404
0.087306
0.110730
0.031726
0.094233
0.122210
0.113382
0.132990
0.132130
0.110870
0.051029
0.062191
0.098209
0.035736
0.054600
0.096705
0.075960
0.099683
0.034450
0.096663
0.071324
0.109356
0.093890
0.063061
0.069342
0.071411
0.130422
0.109157
0.066415
0.109806
0.135547
0.056657
0.118779
0.044931
0.040636
0.071367
0.062445
0.054178
0.079910
0.028547
0.125828
0.117281
0.037095
0.063094
0.051840
0.129339
0.032187
0.124531
0.136904
0.061645
0.091725
0.029086
0.031873
0.042537
0.075167
0.100271
0.089874
0.129091
0.078448
0.060815
0.110505
0.109442
0.048192
0.049206
0.070710
0.108815
0.059504
0.071385
0.046071
0.053179
0.062613
0.117930
0.124876
0.100611
0.037363
0.082394
0.089986
0.024115
0.072085
0.039229
0.069876
0.090299
0.050552
0.084308
0.089658
0.131314
0.057346
0.067024
0.060226
0.082440
0.118863
0.100135
0.107894
0.124030
0.084437
0.094271
0.120667
0.075671
0.084163
0.098850
0.099486
0.067915
0.090858
0.084522
0.108632
0.029966
0.052597
0.039636
0.090533
0.116004
0.130246
0.120138
0.090774
0.092121
0.072161
0.071087
0.083945
0.110347
0.052422
0.035484
0.085624
0.117910
0.062928
0.035278
0.079376
0.113296
0.086976
0.088985
0.038467
0.097369
0.146152
0.019527
0.047438
0.094902
0.120763
0.021571
0.040885
0.053680
0.058271
0.056848
0.040880
0.117756
0.040853
0.040969
0.081654
0.134845
0.019303
0.024552
0.144054
0.126402
0.047262
0.077462
0.113241
0.034439
0.065970
0.048839
0.024267
0.079224
0.099790
0.094490
0.086181
0.092153
0.091319
0.076305
0.085625
0.036619
0.138370
0.128311
0.127091
0.105677
0.085258
0.075667
0.117700
0.124559
0.131821
0.134227
0.106631
0.110172
0.104139
0.089547
0.034544
0.047157
0.119917
0.128677
0.113882
0.120849
0.044515
0.070838
0.099521
0.119853
0.137192
0.125686
0.128509
0.118052
0.038581
0.086884
0.115145
0.027005
0.056998
0.054412
0.058168
0.111900
0.032841
0.059158
0.109939
0.046893
0.029988
0.075593
0.061694
0.030622
0.077151
0.114955
0.095829
0.119595
0.082104
0.079565
0.053334
0.082103
0.126282
0.040494
0.021588
0.044407
0.088352
0.149701
0.022090
0.041856
0.045990
0.038222
0.111103
0.072144
0.083934
0.066293
0.038178
0.079572
0.132787
0.041773
0.128498
0.130890
0.031438
0.058173
0.081645
0.132025
0.095729
0.069340
0.054169
0.051274
0.062824
0.074783
0.143857
0.056495
0.103224
0.117197
0.061488
0.037316
0.074750
0.124269
0.066103
0.054467
0.108403
0.041735
0.043941
0.082487
0.115451
0.048665
0.024220
0.104805
0.047427
0.134655
0.115886
0.083187
0.122566
0.050258
0.077432
0.086655
0.073730
0.059238
0.045478
0.056418
0.098627
0.117561
0.049554
0.053524
0.022934
0.038172
0.047265
0.128002
0.042301
0.109881
0.131185
0.090510
0.089867
0.073690
0.049483
0.112961
0.048297
0.081778
0.112406
0.052013
0.035367
0.083177
0.105094
0.052055
0.046473
0.058591
0.066304
0.115883
0.051311
0.068547
0.125513
0.059949
0.047647
0.048664
0.048611
0.127064
0.047227
0.099022
0.139983
0.072520
0.021313
0.027944
0.087039
0.130510
0.075103
0.100920
0.124994
0.106223
0.047665
0.039799
0.065302
0.147904
0.053613
0.060579
0.091652
0.092142
0.077869
0.087628
0.130741
0.051801
0.027378
0.058156
0.068525
0.117435
0.094370
0.075044
0.034356
0.050115
0.096987
0.113150
0.026809
0.058744
0.100742
0.137146
0.034109
0.037829
0.102451
0.134861
0.096540
0.057746
0.073978
0.042715
0.035967
0.095107
0.117276
0.038029
0.072430
0.070017
0.126797
0.059644
0.125074
0.137424
0.028672
0.042742
0.058905
0.136265
0.062628
0.093127
0.128163
0.037733
0.095551
0.084178
0.094137
0.113195
0.078184
0.076283
0.108363
0.075128
0.125028
0.125093
0.061490
0.060637
0.063247
0.119183
0.048807
0.106903
0.127425
0.059942
0.053881
0.082092
0.075940
0.069802
0.106086
0.029371
0.120978
0.117714
0.110086
0.134568
0.019995
0.094076
0.078689
0.064326
0.045033
0.118385
0.087158
0.045560
0.020579
0.039303
0.087577
0.127573
0.049586
0.094482
0.085644
0.059941
0.075633
0.121393
0.048666
0.085360
0.102554
0.023165
0.066844
0.036438
0.082925
0.107873
0.069083
0.089186
0.073650
0.079837
0.130828
0.040359
0.049073
0.063280
0.098405
0.105026
0.061188
0.065129
0.032628
0.031653
0.087883
0.118771
0.047630
0.089699
0.070360
0.114870
0.024823
0.040077
0.051438
0.129458
0.048242
0.087166
0.142416
0.062643
0.072713
0.027522
0.070210
0.072720
0.107606
0.109992
0.066194
0.059023
0.118117
0.098455
0.070065
0.051943
0.112067
0.098364
0.031289
0.041694
0.052885
0.127019
0.116708
0.122003
0.035999
0.090922
0.122257
0.113740
0.097726
0.112809
0.107395
0.110306
0.111185
0.081692
0.123105
0.076367
0.110309
0.077311
0.062675
0.075033
0.116930
0.031714
0.054979
0.103873
0.115126
0.021513
0.129143
0.120490
0.022716
0.040866
0.066852
0.072155
0.091281
0.086977
0.088496
0.075726
0.067240
0.066220
0.061239
0.066638
0.067024
0.074261
0.065092
0.103495
0.059420
0.050677
0.030168
0.062737
0.048980
0.042795
0.079975
0.121425
0.032621
0.095189
0.140576
0.040782
0.050063
0.035085
0.075099
0.121950
0.104463
0.134213
0.086806
0.081723
0.066581
0.080716
0.061721
0.055542
0.088167
0.082813
0.050523
0.056769
0.041695
0.075807
0.118946
0.137692
0.028762
0.060124
0.129031
0.017760
0.057101
0.070356
0.128893
0.043485
0.032047
0.036462
0.080309
0.114883
0.043739
0.078753
0.082315
0.088506
0.090396
0.090897
0.078828
0.061805
0.035240
0.021549
0.081455
0.084779
0.084306
0.084864
0.077481
0.068316
0.105438
0.096134
0.068027
0.067266
0.027889
0.039452
0.064465
0.106328
0.113753
0.122165
0.105256
0.078625
0.138706
0.109980
0.057851
0.046902
0.027049
0.034025
0.103365
0.127915
0.098093
0.055766
0.094457
0.097238
0.050999
0.048044
0.079583
0.118259
0.107512
0.126098
0.120585
0.125181
0.125774
0.124758
0.127654
0.097097
0.054557
0.075367
0.059637
0.094340
0.093811
0.071093
0.077041
0.079815
0.122741
0.108247
0.067424
0.083893
0.052143
0.081033
0.078526
0.091871
0.088498
0.035109
0.095216
0.138478
0.047108
0.107957
0.129323
0.062379
0.095618
0.058742
0.080317
0.057258
0.103056
0.030605
0.029717
0.057876
0.101029
0.117847
0.089344
0.049383
0.109894
0.068639
0.146698
0.118350
0.103860
0.104056
0.115292
0.140153
0.156025
0.128885
0.131798
0.141732
0.037354
0.084769
0.124746
0.049512
0.045489
0.067197
0.125039
0.091346
0.054868
0.032637
0.053587
0.073945
0.110517
0.120139
0.055951
0.074144
0.129414
0.048974
0.026579
0.040116
0.049771
0.136295
0.038267
0.107821
0.126367
0.044799
0.050002
0.052324
0.109758
0.097782
0.090021
0.058068
0.059716
0.058339
0.105642
0.026804
0.036733
0.059305
0.090814
0.114801
0.113287
0.139904
0.135288
0.126618
0.050027
0.034102
0.129609
0.039523
0.053316
0.144926
0.145526
0.129189
0.121709
0.114944
0.072486
0.079276
0.047416
0.108215
0.074098
0.069358
0.035499
0.061302
0.070357
0.111429
0.129183
0.130629
0.035005
0.094997
0.132020
0.091708
0.085656
0.040621
0.068155
0.015774
0.024914
0.078694
0.063906
0.132877
0.091587
0.119507
0.050344
0.059877
0.094992
0.111938
0.039933
0.082186
0.078342
0.090999
0.081819
0.103178
0.061297
0.054397
0.052158
0.043139
0.110559
0.110188
0.118068
0.117150
0.126828
0.136396
0.028327
0.027157
0.137368
0.036141
0.057463
0.132044
0.126584
0.141387
0.122383
0.122331
0.083408
0.078831
0.035717
0.048527
0.076949
0.105431
0.054534
0.046450
0.057158
0.089004
0.122697
0.133263
0.126329
0.141586
0.133217
0.128911
0.102923
0.077660
0.025778
0.038580
0.055997
0.080545
0.047031
0.099768
0.111949
0.032922
0.110180
0.098585
0.049876
0.072993
0.047934
0.065489
0.101621
0.104567
0.041680
0.104690
0.063036
0.047372
0.019793
0.032134
0.070385
0.119177
0.140569
0.132943
0.128892
0.128730
0.127119
0.147642
0.137394
0.118644
0.104620
0.104816
0.112123
0.126744
0.081707
0.049155
0.044417
0.079237
0.081042
0.122555
0.042949
0.056525
0.080197
0.119663
0.135079
0.126327
0.125325
0.126057
0.113893
0.114412
0.050669
0.056243
0.029430
0.085207
0.062289
0.064309
0.071405
0.124075
0.109643
0.122440
0.078074
0.075199
0.046169
0.054737
0.077588
0.133439
0.038424
0.080774
0.138737
0.032762
0.054466
0.069955
0.098209
0.130239
0.128188
0.132265
0.130657
0.128681
0.129215
0.120898
0.126030
0.103593
0.050947
0.057107
0.108448
0.025878
0.085391
0.105414
0.067511
0.096306
0.078640
0.099632
0.145397
0.137160
0.113026
0.112871
0.102896
0.115540
0.052371
0.062720
0.103900
0.044498
0.076908
0.088207
0.071995
0.121987
0.032342
0.106793
0.136999
0.057649
0.043863
0.071654
0.135616
0.113985
0.048207
0.083399
0.106921
0.038003
0.022358
0.037584
0.022368
0.015560
0.023255
0.038794
0.068132
0.087332
0.107262
0.107178
0.111498
0.109713
0.099173
0.089794
0.079559
0.038317
0.043738
0.104222
0.144431
0.029246
0.025520
0.037541
0.083192
0.111685
0.107280
0.119459
0.112460
0.123039
0.047376
0.068805
0.122603
0.030144
0.105265
0.068724
0.075563
0.059893
0.013822
0.041406
0.035301
0.086780
0.096301
0.117592
0.117681
0.120974
0.114694
0.127339
0.078434
0.084995
0.055336
0.039507
0.074254
0.064956
0.040013
0.053452
0.052778
0.038609
0.050173
0.095665
0.053289
0.055108
0.107943
0.101186
0.110792
0.106980
0.047348
0.082242
0.126807
0.043592
0.123291
0.128124
0.039236
0.051204
0.067886
0.050008
0.040961
0.072151
0.064085
0.100939
0.082463
0.061357
0.133107
0.106766
0.110322
0.131627
0.073101
0.064548
0.044204
0.064534
0.130189
0.064282
0.038030
0.061209
0.099178
0.083720
0.035883
0.097437
0.071415
0.058936
0.090039
0.122170
0.119629
0.126630
0.117225
0.110536
0.062739
0.066524
0.057734
0.059382
0.078452
0.111307
0.024023
0.032010
0.092082
0.136773
0.059003
0.079679
0.073779
0.109502
0.110078
0.135754
0.134234
0.109029
0.119877
0.124884
0.132096
0.118437
0.069892
0.091899
0.061359
0.061022
0.098815
0.098080
0.128932
0.137509
0.066184
0.056470
0.094862
0.113183
0.089971
0.080950
0.105546
0.100197
0.066575
0.068681
0.072627
0.084041
0.093996
0.092243
0.094115
0.071407
0.061383
0.106849
0.100619
0.107771
0.080779
0.063240
0.088486
0.076948
0.039635
0.065039
0.121225
0.046547
0.051329
0.055493
0.092374
0.101301
0.098102
0.053333
0.030162
0.063838
0.078941
0.129107
0.062312
0.078732
0.064446
0.063825
0.143572
0.045310
0.033393
0.064951
0.082717
0.118511
0.106043
0.085379
0.074291
0.074184
0.108590
0.031428
0.043692
0.055395
0.105857
0.120744
0.031947
0.046839
0.093322
0.145254
0.058780
0.103656
0.042929
0.076142
0.120716
0.027723
0.098834
0.093674
0.104731
0.049416
0.072618
0.111575
0.061402
0.115249
0.047286
0.070369
0.127486
0.054705
0.059252
0.061327
0.102210
0.119963
0.063402
0.086466
0.024709
0.049378
0.050711
0.121360
0.115173
0.117401
0.115448
0.106281
0.070473
0.072329
0.116347
0.051729
0.026445
0.099614
0.109389
0.020909
0.096679
0.112711
0.065032
0.097817
0.031427
0.060251
0.068783
0.140287
0.068971
0.116331
0.041325
0.078480
0.091754
0.129479
0.120592
0.126932
0.127289
0.128301
0.138577
0.117794
0.048967
0.100984
0.134106
0.063554
0.073937
0.059070
0.089139
0.125161
0.083994
0.093982
0.051470
0.093661
0.053603
0.081189
0.109301
0.141521
0.065084
0.043356
0.143427
0.059916
0.071228
0.061777
0.057442
0.064062
0.059683
0.039978
0.067479
0.131919
0.046076
0.093380
0.144202
0.056837
0.060711
0.070999
0.127504
0.031690
0.071251
0.081228
0.067322
0.106510
0.035672
0.095121
0.125874
0.098380
0.088761
0.049165
0.059335
0.085701
0.096125
0.102215
0.099517
0.108827
0.072466
0.053483
0.042487
0.073984
0.060409
0.070978
0.038533
0.092240
0.050460
0.072966
0.071510
0.131271
0.059979
0.079691
0.127158
0.047808
0.027091
0.054857
0.085634
0.151962
0.046415
0.056828
0.090273
0.093661
0.047645
0.058265
0.127208
0.150103
0.054178
0.053201
0.101084
0.104418
0.050671
0.050268
0.108826
0.125589
0.062969
0.062822
0.115111
0.097848
0.044982
0.040826
0.057712
0.054536
0.117787
0.026810
0.073904
0.098765
0.073231
0.128256
0.037964
0.087208
0.120088
0.020581
0.023472
0.040375
0.097789
0.146337
0.037278
0.049226
0.074343
0.060713
0.099545
0.087216
0.099081
0.092333
0.067886
0.096924
0.027180
0.035868
0.045730
0.089641
0.104594
0.110875
0.112160
0.096454
0.043888
0.050586
0.097704
0.021331
0.076388
0.069618
0.122653
0.122180
0.095288
0.081862
0.085088
0.085019
0.088903
0.087507
0.035521
0.037285
0.080069
0.133802
0.060227
0.082734
0.150039
0.049428
0.061117
0.035935
0.092484
0.133256
0.061584
0.059645
0.130887
0.020492
0.090462
0.106868
0.103089
0.094727
0.082005
0.085183
0.081007
0.070928
0.101644
0.101227
0.122524
0.126531
0.126163
0.131212
0.062964
0.063470
0.116576
0.030505
0.052702
0.033083
0.103945
0.136148
0.141918
0.144472
0.130897
0.110837
0.078238
0.042303
0.035058
0.070632
0.087638
0.110219
0.053546
0.048894
0.089874
0.087793
0.114153
0.111430
0.054912
0.054956
0.088468
0.051549
0.082814
0.080273
0.092214
0.092805
0.085291
0.084578
0.036259
0.076064
0.066171
0.062038
0.065906
0.104722
0.054676
0.042595
0.067536
0.074148
0.093726
0.090833
0.036544
0.072649
0.102898
0.109040
0.051273
0.106188
0.045242
0.031353
0.129940
0.103804
0.083140
0.053457
0.080083
0.077106
0.079101
0.054181
0.091763
0.081857
0.045876
0.060178
0.077222
0.094559
0.050288
0.040641
0.122009
0.087724
0.043385
0.070129
0.080177
0.047684
0.094610
0.110405
0.051253
0.051422
0.040493
0.085628
0.060275
0.116963
0.066615
0.077463
0.088168
0.069095
0.097121
0.106287
0.037987
0.099993
0.055830
0.040369
0.072459
0.057154
0.110339
0.091660
0.066450
0.066867
0.059745
0.114690
0.050719
0.060476
0.039023
0.020928
0.045826
0.078708
0.127281
0.074576
0.090102
0.072137
0.059604
0.052805
0.058871
0.066512
0.062149
0.123052
0.030169
0.078964
0.081404
0.083714
0.048187
0.039383
0.044249
0.073559
0.066772
0.071194
0.074363
0.081747
0.096003
0.041403
0.095293
0.097791
0.071814
0.055235
0.100378
0.046355
0.073947
0.058708
0.064176
0.054399
0.089992
0.112393
0.110961
0.101845
0.102455
0.153207
0.092394
0.084252
0.075347
0.071326
0.082407
0.116401
0.042599
0.037434
0.040643
0.050665
0.073538
0.045965
0.102180
0.128322
0.040767
0.113488
0.134821
0.047184
0.054686
0.051174
0.078524
0.110804
0.050021
0.066567
0.107235
0.028371
0.053307
0.089677
0.089023
0.095049
0.086783
0.069492
0.040464
0.024604
0.075332
0.093454
0.116238
0.114287
0.053992
0.063488
0.111815
0.110026
0.053725
0.054301
0.033934
0.048918
0.072185
0.105526
0.103141
0.125510
0.119572
0.122133
0.112521
0.086795
0.051724
0.074781
0.050108
0.034978
0.088083
0.122263
0.024549
0.066337
0.058129
0.074905
0.076395
0.039197
0.077872
0.132587
0.043722
0.084108
0.128156
0.042885
0.067565
0.049776
0.115846
0.106079
0.113116
0.112963
0.125127
0.125125
0.122517
0.116914
0.090869
0.093177
0.127350
0.121893
0.038279
0.054832
0.107755
0.097732
0.049610
0.097352
0.089141
0.101526
0.080449
0.063463
0.047966
0.051832
0.089854
0.110140
0.126305
0.126280
0.113056
0.112902
0.112944
0.130577
0.106234
0.072939
0.083716
0.123672
0.096490
0.056885
0.075764
0.065386
0.017934
0.030748
0.033270
0.085473
0.101374
0.113452
0.117654
0.103476
0.043138
0.083715
0.112144
0.055556
0.041864
0.062002
0.078834
0.101433
0.057045
0.096493
0.121286
0.023786
0.015337
0.033177
0.057813
0.059781
0.069654
0.041990
0.121892
0.121997
0.058808
0.051858
0.063965
0.131647
0.062101
0.079806
0.098074
0.102802
0.035242
0.058794
0.106861
0.096052
0.049281
0.047475
0.080632
0.099331
0.101995
0.099416
0.051383
0.048571
0.121372
0.102272
0.053065
0.066632
0.062453
0.072798
0.117139
0.138081
0.028417
0.079947
0.131146
0.020760
0.060772
0.083873
0.073738
0.087995
0.096392
0.037842
0.097519
0.130890
0.043486
0.078584
0.129693
0.044172
0.037344
0.038253
0.079217
0.107748
0.132457
0.162636
0.031234
0.083936
0.130357
0.023718
0.082787
0.085972
0.079606
0.122320
0.052867
0.087409
0.069946
0.069344
0.054017
0.033092
0.038420
0.053784
0.093775
0.127447
0.025487
0.085402
0.122066
0.054782
0.054452
0.046530
0.090397
0.126815
0.068793
0.029669
0.017204
0.029986
0.090516
0.145233
0.037118
0.054135
0.061578
0.073405
0.115785
0.074166
0.020854
0.047127
0.107528
0.121560
0.040939
0.039520
0.049363
0.055620
0.100212
0.123263
0.059767
0.037835
0.098436
0.081569
0.051440
0.024834
0.081947
0.064377
0.098745
0.090749
0.060710
0.065809
0.146288
0.085590
0.039082
0.049430
0.034207
0.069915
0.096314
0.105769
0.069829
0.059488
0.069190
0.043851
0.083175
0.122917
0.128781
0.111068
0.038909
0.075063
0.110881
0.033302
0.036775
0.068467
0.062060
0.088712
0.089762
0.051646
0.064120
0.069763
0.092782
0.100254
0.054600
0.062793
0.102040
0.050339
0.043505
0.059123
0.078049
0.081184
0.127375
0.084347
0.054468
0.097886
0.050624
0.022356
0.039446
0.077303
0.092437
0.036823
0.089666
0.127188
0.113804
0.107077
0.084980
0.103099
0.120704
0.118505
0.062512
0.055566
0.045311
0.050431
0.075050
0.129002
0.121552
0.116182
0.112410
0.111542
0.111226
0.113261
0.058576
0.103154
0.128365
0.039577
0.097585
0.029641
0.042659
0.066018
0.097280
0.106661
0.120810
0.120077
0.059716
0.088815
0.114660
0.057920
0.023419
0.061497
0.071963
0.046074
0.088815
0.137270
0.051776
0.059537
0.026277
0.091001
0.068149
0.120189
0.081387
0.098496
0.029096
0.072518
0.056684
0.151952
0.038338
0.073442
0.143092
0.029793
0.036134
0.091341
0.119678
0.044545
0.041429
0.047516
0.075318
0.115696
0.120173
0.114382
0.122727
0.132322
0.036446
0.087113
0.149776
0.065255
0.048994
0.135033
0.118370
0.125126
0.125689
0.123933
0.123856
0.121106
0.120475
0.120015
0.125193
0.107955
0.065272
0.068455
0.092392
0.046189
0.110911
0.115345
0.058400
0.078718
0.040365
0.036846
0.039153
0.053552
0.103250
0.095098
0.088771
0.074952
0.035916
0.057045
0.065550
0.124354
0.086109
0.048967
0.079850
0.073634
0.036695
0.085284
0.132755
0.030241
0.055392
0.102281
0.120715
0.026451
0.048471
0.040113
0.063733
0.101225
0.113341
0.117731
0.123920
0.106917
0.043812
0.096006
0.127890
0.063039
0.068425
0.067577
0.084744
0.124848
0.058237
0.045437
0.129884
0.120714
0.086545
0.060182
0.067487
0.044459
0.096175
0.129670
0.108319
0.124849
0.118567
0.115269
0.043530
0.076160
0.115726
0.054805
0.056172
0.052283
0.086636
0.131938
0.060860
0.057122
0.146157
0.030200
0.028118
0.044489
0.071221
0.133516
0.128775
0.123311
0.115101
0.114802
0.125560
0.125610
0.119383
0.126493
0.102416
0.110775
0.074650
0.072358
0.118261
0.100676
0.116766
0.116516
0.116451
0.119736
0.067359
0.056508
0.055249
0.048670
0.095754
0.132620
0.038257
0.049925
0.139362
0.023923
0.027006
0.043051
0.050572
0.140388
0.031537
0.089327
0.128331
0.050438
0.075666
0.075743
0.098054
0.099822
0.044632
0.038315
0.111705
0.098189
0.127064
0.124162
0.117839
0.115629
0.065369
0.088741
0.060284
0.105516
0.040160
0.083346
0.133711
0.025141
0.024348
0.044275
0.102963
0.149099
0.036851
0.059279
0.041391
0.100265
0.088308
0.079014
0.078199
0.025508
0.052590
0.082709
0.117711
0.122274
0.121268
0.120602
0.066609
0.075885
0.039959
0.068492
0.075069
0.118732
0.023196
0.050688
0.048467
0.126142
0.043881
0.104302
0.139376
0.050460
0.052126
0.107675
0.128665
0.044838
0.108174
0.091543
0.070746
0.064079
0.122514
0.027349
0.040995
0.072066
0.124653
0.039084
0.046580
0.044022
0.085757
0.121109
0.054115
0.074768
0.041474
0.036808
0.074427
0.119293
0.036093
0.039116
0.091216
0.114641
0.107644
0.130048
0.078087
0.089699
0.113497
0.097655
0.120825
0.053382
0.099531
0.032333
0.129833
0.133198
0.027395
0.055937
0.086208
0.126629
0.047470
0.057311
0.019038
0.054735
0.055044
0.095426
0.100022
0.123882
0.118104
0.138623
0.132290
0.126336
0.075825
0.054782
0.109387
0.025251
0.031141
0.053973
0.065676
0.079403
0.082987
0.042016
0.092626
0.150829
0.029444
0.063979
0.131721
0.019893
0.039236
0.031512
0.076316
0.132745
0.040201
0.046856
0.082800
0.126980
0.050388
0.071179
0.142930
0.110355
0.029538
0.095906
0.113887
0.047172
0.055031
0.041786
0.098484
0.129488
0.042242
0.027366
0.085814
0.051019
0.069563
0.068028
0.077159
0.061220
0.132397
0.050810
0.089641
0.098599
0.106091
0.092664
0.048839
0.084412
0.060399
0.107459
0.056005
0.089369
0.146194
0.030364
0.072204
0.095238
0.077591
0.087737
0.081995
0.082808
0.093530
0.098018
0.054690
0.081148
0.116692
0.126751
0.056046
0.068819
0.056273
0.142038
0.070432
0.070355
0.094093
0.092924
0.091039
0.063671
0.092682
0.100570
0.066092
0.088877
0.069425
0.109152
0.120865
0.086745
0.099814
0.079096
0.091405
0.044054
0.080244
0.111173
0.052582
0.029326
0.083375
0.070148
0.092494
0.079185
0.099315
0.080872
0.078740
0.076087
0.035172
0.053503
0.068189
0.087060
0.050441
0.032513
0.072292
0.083232
0.076477
0.055511
0.092018
0.061007
0.083042
0.084429
0.057887
0.041187
0.050011
0.125517
0.108630
0.132817
0.128959
0.125405
0.041227
0.060445
0.083692
0.104399
0.128073
0.128730
0.089763
0.074899
0.077233
0.059438
0.125623
0.125620
0.095197
0.099699
0.052221
0.055008
0.125225
0.125233
0.048353
0.078365
0.056835
0.068954
0.126553
0.127088
0.031814
0.057209
0.077510
0.141209
0.125576
0.125939
0.102174
0.126189
0.128069
0.126107
0.056464
0.081088
0.092013
0.105690
0.128155
0.127612
0.082049
0.107749
0.086209
0.095505
0.026395
0.051260
0.109007
0.049105
0.073506
0.107639
0.037190
0.100426
0.132183
0.048765
0.021625
0.041768
0.107009
0.130230
0.038498
0.030737
0.022392
0.053084
0.055756
0.119586
0.119423
0.120507
0.047619
0.065218
0.081040
0.116870
0.095217
0.113244
0.056179
0.057374
0.104841
0.111897
0.063669
0.089763
0.035712
0.095876
0.123362
0.035744
0.138017
0.130042
0.035853
0.073683
0.075697
0.111495
0.125124
0.130753
0.069185
0.059868
0.088555
0.097641
0.123767
0.119706
0.048350
0.085431
0.144907
0.046370
0.145358
0.123692
0.042887
0.052678
0.084750
0.128709
0.113703
0.136871
0.120088
0.110862
0.035477
0.070757
0.103841
0.113501
0.041184
0.105145
0.119706
0.030977
0.016037
0.043735
0.084019
0.070516
0.092017
0.116406
0.039641
0.088077
0.119722
0.098063
0.047327
0.060611
0.043951
0.060257
0.042375
0.114084
0.038111
0.108465
0.128688
0.088207
0.112612
0.053398
0.095081
0.110866
0.063271
0.051915
0.062729
0.060627
0.081961
0.105058
0.057221
0.069912
0.032078
0.085844
0.066961
0.078381
0.056443
0.042202
0.041647
0.081237
0.083853
0.103442
0.059911
0.052606
0.091890
0.045931
0.080889
0.078871
0.094996
0.083330
0.072134
0.062527
0.121809
0.097169
0.073149
0.067516
0.048977
0.089502
0.117015
0.032236
0.128085
0.115499
0.065289
0.062837
0.106155
0.119084
0.109433
0.114048
0.064202
0.075207
0.093470
0.068246
0.077623
0.059014
0.083378
0.104487
0.080447
0.088164
0.130579
0.125676
0.042643
0.072353
0.070536
0.117500
0.077341
0.062020
0.071793
0.074619
0.114376
0.109826
0.054133
0.066364
0.088259
0.100063
0.080594
0.037045
0.090419
0.057830
0.070864
0.071185
0.060752
0.052853
0.100043
0.088488
0.052892
0.044568
0.125817
0.081406
0.075377
0.091808
0.042478
0.062292
0.103589
0.093234
0.085128
0.038368
0.060933
0.094105
0.116977
0.101945
0.102149
0.116553
0.130815
0.155852
0.146820
0.086836
0.058217
0.088428
0.109823
0.069444
0.103201
0.060034
0.086999
0.078923
0.050051
0.057993
0.052916
0.118967
0.061634
0.084150
0.115251
0.056270
0.036067
0.073881
0.072390
0.077157
0.064039
0.030863
0.041424
0.065011
0.081497
0.101452
0.046620
0.044970
0.105480
0.062796
0.079757
0.090613
0.055963
0.049275
0.064587
0.115232
0.074408
0.054122
0.097047
0.090375
0.050790
0.051851
0.042130
0.084756
0.135434
0.061328
0.041260
0.077787
0.106993
0.092990
0.081642
0.040075
0.063562
0.073803
0.075136
0.102771
0.103946
0.069241
0.089930
0.054753
0.027151
0.055828
0.098082
0.113586
0.041452
0.091673
0.121541
0.023649
0.088249
0.034025
0.078749
0.098313
0.031664
0.058859
0.082699
0.113511
0.088611
0.061296
0.096750
0.087914
0.072755
0.065761
0.099335
0.088285
0.067400
0.090768
0.133356
0.038570
0.094453
0.081009
0.087042
0.077180
0.056061
0.049963
0.057569
0.105330
0.093814
0.096260
0.072572
0.073858
0.121180
0.108894
0.060317
0.091407
0.079224
0.079182
0.113445
0.117099
0.042697
0.039811
0.084258
0.132313
0.017504
0.035232
0.086043
0.121889
0.043657
0.075739
0.115094
0.050441
0.084942
0.038180
0.075817
0.052519
0.044421
0.046248
0.100869
0.113499
0.050365
0.044377
0.048234
0.089511
0.133743
0.020418
0.053590
0.054323
0.083072
0.129232
0.051065
0.054750
0.080562
0.038669
0.103409
0.089170
0.062126
0.060340
0.030996
0.058991
0.074929
0.054258
0.121987
0.131920
0.049905
0.051910
0.115042
0.117833
0.057502
0.051721
0.118605
0.101711
0.055317
0.048662
0.129863
0.130399
0.062134
0.058055
0.076977
0.108057
0.059281
0.075428
0.079429
0.045934
0.066629
0.022592
0.044135
0.082832
0.057747
0.058373
0.082422
0.042638
0.128334
0.114213
0.036318
0.069004
0.087397
0.106070
0.105154
0.034557
0.109146
0.122993
0.088932
0.058309
0.108431
0.104610
0.098434
0.096545
0.080488
0.075878
0.083546
0.098881
0.054218
0.046788
0.073189
0.060745
0.076074
0.066073
0.035984
0.093614
0.072276
0.073659
0.124032
0.112874
0.021767
0.064945
0.098858
0.114141
0.046332
0.037996
0.048726
0.081991
0.123178
0.062926
0.041828
0.093192
0.074214
0.083476
0.035544
0.081628
0.099339
0.108003
0.056571
0.098313
0.049527
0.037835
0.022008
0.032664
0.087755
0.128190
0.041406
0.064538
0.068809
0.111408
0.042888
0.095203
0.126315
0.044334
0.133260
0.137263
0.034881
0.071496
0.061586
0.140413
0.031982
0.088939
0.127995
0.019227
0.068512
0.100955
0.136565
0.038603
0.061355
0.055069
0.099323
0.120140
0.065530
0.100140
0.035990
0.084248
0.072324
0.069508
0.096799
0.103579
0.086838
0.087519
0.024042
0.045301
0.097595
0.119421
0.044606
0.050290
0.116758
0.103226
0.087366
0.082245
0.046624
0.055714
0.097354
0.121764
0.051026
0.065608
0.097761
0.112124
0.074071
0.055005
0.038000
0.052660
0.055094
0.117476
0.061367
0.087453
0.119411
0.063224
0.095670
0.059943
0.070730
0.108136
0.111854
0.033288
0.028142
0.067943
0.068836
0.039879
0.068379
0.146160
0.061193
0.061190
0.130096
0.125720
0.028263
0.053401
0.110462
0.105239
0.043495
0.042453
0.034581
0.100302
0.137836
0.034332
0.064443
0.057797
0.116284
0.087922
0.051706
0.030144
0.100071
0.092296
0.062050
0.100737
0.078174
0.059978
0.067544
0.141853
0.091343
0.092520
0.088822
0.092313
0.076778
0.093611
0.062356
0.115871
0.089585
0.098662
0.104228
0.105153
0.120365
0.100425
0.054787
0.084895
0.037589
0.038028
0.097233
0.129177
0.098946
0.057922
0.115481
0.108531
0.056040
0.079607
0.027818
0.042648
0.061964
0.135787
0.060185
0.054661
0.127196
0.024303
0.089297
0.104316
0.140861
0.141797
0.065062
0.075199
0.022912
0.072047
0.061079
0.075409
0.079560
0.085122
0.078240
0.072147
0.061291
0.119404
0.048468
0.101054
0.127676
0.055914
0.043294
0.073477
0.097904
0.132903
0.090883
0.123958
0.058533
0.072364
0.111449
0.108893
0.060413
0.108092
0.123044
0.107116
0.103738
0.109142
0.109518
0.107142
0.109533
0.119607
0.086553
0.043927
0.040764
0.074672
0.118854
0.034374
0.106810
0.145604
0.082162
0.082498
0.041463
0.073665
0.075467
0.133046
0.023840
0.051315
0.064535
0.112546
0.088960
0.100558
0.055699
0.092071
0.036188
0.077907
0.104239
0.029621
0.122908
0.128181
0.110649
0.111926
0.073005
0.074914
0.078621
0.079150
0.094299
0.061811
0.089246
0.075613
0.128829
0.124610
0.047389
0.051465
0.100514
0.122087
0.079993
0.083255
0.094886
0.099208
0.067198
0.087691
0.107798
0.038090
0.099908
0.088827
0.066213
0.086110
0.101050
0.100405
0.062700
0.053221
0.081885
0.105461
0.041038
0.099680
0.140516
0.042206
0.114296
0.119146
0.030865
0.051293
0.061284
0.122212
0.133774
0.134517
0.136851
0.110947
0.066925
0.044458
0.107952
0.040416
0.073591
0.026746
0.137877
0.129664
0.053588
0.082977
0.083382
0.065532
0.095840
0.110875
0.055162
0.052900
0.035966
0.113033
0.148022
0.019625
0.072584
0.085081
0.076371
0.067991
0.059318
0.055429
0.109203
0.087931
0.037886
0.053362
0.081969
0.099103
0.050408
0.083039
0.117815
0.055050
0.069591
0.069652
0.113308
0.029699
0.061074
0.074884
0.108015
0.118425
0.068345
0.096481
0.021903
0.040018
0.104381
0.123789
0.090524
0.065490
0.053385
0.099889
0.113107
0.063937
0.101754
0.046974
0.096889
0.081285
0.055440
0.077239
0.111169
0.109486
0.045301
0.079161
0.068443
0.087545
0.127680
0.034377
0.107565
0.069357
0.075697
0.095905
0.124531
0.117314
0.098742
0.095738
0.088561
0.082790
0.044574
0.077849
0.117799
0.038456
0.096076
0.098605
0.083831
0.087713
0.079896
0.073193
0.056643
0.082366
0.069728
0.109134
0.096240
0.079502
0.087129
0.082633
0.070873
0.067823
0.055637
0.089479
0.065913
0.081251
0.063101
0.060718
0.068754
0.056505
0.144638
0.043110
0.094104
0.097636
0.053580
0.075305
0.113222
0.038918
0.116623
0.133394
0.087629
0.088477
0.113868
0.101740
0.049308
0.059190
0.072012
0.054647
0.038005
0.101405
0.064332
0.071064
0.106666
0.129566
0.043300
0.060072
0.100134
0.031204
0.050571
0.045575
0.085045
0.123097
0.046565
0.020241
0.028124
0.059136
0.068283
0.120512
0.074494
0.068453
0.034173
0.107326
0.123871
0.030858
0.100601
0.062118
0.038832
0.083912
0.116755
0.030943
0.091439
0.085255
0.038565
0.079101
0.103131
0.104568
0.088408
0.096621
0.130220
0.128020
0.106919
0.103250
0.090304
0.093561
0.081661
0.086814
0.079022
0.086150
0.064044
0.102508
0.078466
0.055334
0.106740
0.023748
0.073737
0.076958
0.099436
0.102081
0.031371
0.044619
0.097956
0.097176
0.055653
0.087468
0.086248
0.107190
0.113662
0.110120
0.075182
0.064847
0.095617
0.095201
0.084642
0.046480
0.091582
0.071623
0.112930
0.117573
0.056785
0.038714
0.062524
0.063268
0.085535
0.139071
0.046333
0.052359
0.077236
0.117989
0.083910
0.091610
0.040966
0.070930
0.039077
0.075147
0.098313
0.056428
0.136631
0.099983
0.145465
0.086456
0.128689
0.137663
0.112402
0.144020
0.128870
0.128836
0.050386
0.046382
0.080321
0.107114
0.129537
0.129282
0.052504
0.090383
0.143794
0.034118
0.124799
0.131556
0.061636
0.088992
0.099472
0.046826
0.075771
0.029252
0.064843
0.055238
0.055679
0.124568
0.037353
0.067932
0.116440
0.036720
0.068462
0.060988
0.062664
0.113949
0.038253
0.065000
0.067298
0.072832
0.079172
0.059283
0.093528
0.131918
0.125110
0.096107
0.076082
0.084523
0.057541
0.057009
0.094816
0.091932
0.078706
0.037383
0.034036
0.066801
0.074276
0.123462
0.021288
0.045857
0.113099
0.106007
0.038692
0.024869
0.059302
0.055653
0.122954
0.118969
0.073333
0.082683
0.137215
0.047099
0.067647
0.050517
0.097260
0.104986
0.045501
0.058956
0.081946
0.119129
0.077843
0.091218
0.032726
0.095036
0.128621
0.053285
0.067129
0.059039
0.074388
0.106236
0.036858
0.074542
0.118448
0.081358
0.084558
0.079981
0.081064
0.082141
0.092445
0.068903
0.075086
0.118985
0.048110
0.084458
0.128460
0.036163
0.092179
0.117831
0.080700
0.090381
0.052278
0.054429
0.064685
0.138420
0.062022
0.101349
0.074204
0.087311
0.090005
0.068529
0.079271
0.039004
0.081094
0.114979
0.034694
0.100866
0.133792
0.045414
0.053731
0.053098
0.110923
0.042628
0.020483
0.054302
0.052677
0.109838
0.128150
0.129944
0.126925
0.126699
0.113729
0.113922
0.111484
0.139802
0.061859
0.085046
0.153907
0.077072
0.153247
0.119969
0.037661
0.052338
0.058409
0.128916
0.072513
0.080221
0.131330
0.048354
0.086156
0.033588
0.099947
0.147128
0.039284
0.073033
0.074487
0.059312
0.090396
0.144644
0.041444
0.096499
0.131287
0.021450
0.086317
0.085695
0.032572
0.059703
0.053236
0.060359
0.053216
0.125332
0.141032
0.137879
0.119052
0.139771
0.055741
0.064709
0.089408
0.102502
0.065986
0.062700
0.114124
0.033068
0.110501
0.109699
0.083459
0.098832
0.056922
0.037311
0.115832
0.109046
0.067503
0.076718
0.037097
0.095630
0.117337
0.019177
0.062846
0.097945
0.067814
0.098038
0.127948
0.107619
0.123282
0.101380
0.107320
0.120029
0.112353
0.115324
0.036748
0.042257
0.091656
0.048518
0.044069
0.048903
0.095110
0.126534
0.028246
0.059255
0.076841
0.137218
0.081419
0.063496
0.093075
0.081068
0.107125
0.126291
0.042587
0.060016
0.084506
0.104087
0.055214
0.040583
0.062679
0.073632
0.083177
0.095074
0.092820
0.089085
0.121662
0.121464
0.125204
0.125056
0.125248
0.129634
0.128860
0.133044
0.039810
0.075901
0.127206
0.027142
0.045215
0.050841
0.121190
0.097711
0.052832
0.065008
0.097925
0.102060
0.073799
0.085650
0.086372
0.092396
0.100402
0.092498
0.075869
0.061411
0.083526
0.094142
0.052647
0.075709
0.079175
0.064990
0.072127
0.063955
0.061885
0.078213
0.066253
0.077080
0.087560
0.048376
0.107085
0.129656
0.042407
0.055726
0.100254
0.113514
0.094609
0.092034
0.063774
0.061319
0.124966
0.125248
0.085893
0.062102
0.040379
0.069154
0.085247
0.101948
0.117489
0.131696
0.119155
0.109880
0.082314
0.070093
0.041981
0.025138
0.041896
0.078669
0.116069
0.138719
0.055771
0.062176
0.140073
0.048909
0.063475
0.057321
0.046422
0.085071
0.061082
0.056504
0.092021
0.120810
0.109889
0.136400
0.124653
0.124719
0.098515
0.070647
0.048046
0.077040
0.093419
0.104494
0.095842
0.087981
0.051556
0.026831
0.047594
0.062894
0.091918
0.093081
0.093409
0.088838
0.086457
0.054283
0.066332
0.041013
0.104127
0.147079
0.035977
0.079794
0.154040
0.077354
0.078071
0.073247
0.072673
0.076355
0.076989
0.063609
0.059499
0.130180
0.045406
0.104091
0.143211
0.064611
0.084934
0.091471
0.154543
0.128705
0.050470
0.040205
0.108482
0.015862
0.042025
0.054232
0.075318
0.104392
0.069716
0.068028
0.046668
0.081972
0.080336
0.087704
0.086743
0.059758
0.086531
0.045918
0.072281
0.062638
0.139458
0.125932
0.075362
0.041946
0.030612
0.057964
0.097950
0.115630
0.049700
0.037871
0.039172
0.100190
0.078709
0.079420
0.113157
0.065214
0.080397
0.101157
0.048565
0.085971
0.085995
0.085981
0.085141
0.098887
0.094518
0.034515
0.085556
0.109356
0.091421
0.101351
0.111961
0.108794
0.083176
0.055296
0.045607
0.038200
0.098023
0.130830
0.077574
0.062370
0.079425
0.104737
0.055074
0.081889
0.076019
0.084999
0.050585
0.030172
0.107745
0.117929
0.048720
0.089243
0.127391
0.109458
0.117558
0.126240
0.125755
0.126909
0.128980
0.117011
0.040991
0.063049
0.115991
0.034813
0.056515
0.104951
0.043413
0.077173
0.111566
0.030661
0.058563
0.039608
0.082753
0.091555
0.050610
0.070905
0.114808
0.130377
0.067054
0.077253
0.044782
0.051278
0.077593
0.143831
0.062713
0.061554
0.131405
0.092031
0.085477
0.057431
0.116301
0.121917
0.061589
0.088676
0.136230
0.122315
0.094093
0.075595
0.041540
0.057070
0.089477
0.116413
0.111429
0.137256
0.126225
0.126219
0.125953
0.125962
0.128177
0.128281
0.115089
0.099847
0.054738
0.060553
0.091845
0.094648
0.102919
0.095347
0.040110
0.059672
0.043880
0.029925
0.053246
0.062898
0.111182
0.100836
0.038262
0.083555
0.111661
0.028540
0.089790
0.097516
0.106345
0.107049
0.085042
0.088159
0.104072
0.098513
0.065314
0.071994
0.104525
0.109233
0.073147
0.105619
0.080368
0.095992
0.070059
0.078589
0.091180
0.103649
0.076443
0.134633
0.072084
0.100970
0.127066
0.128049
0.054113
0.049989
0.073755
0.100775
0.057371
0.063852
0.062236
0.094189
0.055171
0.097337
0.134597
0.048713
0.123787
0.117335
0.128302
0.124287
0.127121
0.125936
0.106668
0.114789
0.115604
0.114580
0.043203
0.037081
0.073480
0.099910
0.039297
0.083400
0.113454
0.031140
0.023383
0.055078
0.143124
0.098288
0.042540
0.064735
0.040465
0.083012
0.087430
0.141316
0.058017
0.085233
0.018592
0.027387
0.050730
0.041031
0.068631
0.097285
0.098826
0.108862
0.100964
0.109707
0.109940
0.099978
0.109887
0.069799
0.098208
0.055770
0.039167
0.082149
0.109472
0.064058
0.040093
0.082141
0.093520
0.090647
0.109029
0.113164
0.138150
0.132091
0.129661
0.125297
0.125131
0.129228
0.128429
0.143540
0.043186
0.098334
0.140774
0.097914
0.084432
0.071996
0.065361
0.122267
0.106334
0.098743
0.096881
0.104100
0.066200
0.047567
0.118313
0.065358
0.061426
0.056581
0.051941
0.049542
0.049425
0.048940
0.053937
0.058133
0.059618
0.032739
0.056803
0.129024
0.126975
0.133864
0.023385
0.060123
0.121530
0.014260
0.053948
0.076333
0.112023
0.126688
0.064851
0.081511
0.052067
0.033521
0.134107
0.142724
0.037376
0.032980
0.067472
0.106164
0.103841
0.100336
0.043993
0.055732
0.120674
0.099709
0.042378
0.041177
0.023617
0.058022
0.087139
0.110006
0.070274
0.081450
0.091195
0.071955
0.051903
0.043218
0.035767
0.063345
0.116679
0.051270
0.100803
0.120168
0.059933
0.064774
0.104138
0.028360
0.145663
0.139999
0.081647
0.107427
0.111830
0.103028
0.061916
0.064835
0.130717
0.133604
0.064934
0.069187
0.110909
0.111813
0.070726
0.073081
0.100243
0.103196
0.069381
0.059854
0.119436
0.118241
0.072127
0.072964
0.085192
0.092010
0.030684
0.039647
0.076728
0.121996
0.060469
0.072160
0.135467
0.073965
0.074092
0.056164
0.070960
0.055728
0.057343
0.069218
0.060031
0.115829
0.104697
0.131672
0.125214
0.125224
0.112667
0.112814
0.109200
0.121487
0.080539
0.064068
0.085094
0.085244
0.030541
0.056758
0.063747
0.081061
0.127564
0.134016
0.131134
0.110911
0.094559
0.087351
0.073813
0.057647
0.078210
0.086628
0.143664
0.128093
0.126652
0.126679
0.122002
0.116498
0.093349
0.087620
0.139315
0.134558
0.062136
0.054750
0.102170
0.110381
0.112492
0.113544
0.055669
0.062483
0.111387
0.139647
0.088808
0.105805
0.080949
0.085578
0.039444
0.050256
0.080011
0.111334
0.108624
0.119871
0.078552
0.077568
0.128944
0.056256
0.043658
0.054802
0.108854
0.108240
0.025199
0.064814
0.098020
0.097079
0.099705
0.100122
0.088856
0.078734
0.036219
0.083746
0.129775
0.038325
0.072293
0.064638
0.107461
0.110495
0.059558
0.104282
0.127834
0.101181
0.093203
0.062256
0.073671
0.045811
0.046978
0.131693
0.057390
0.074568
0.070401
0.082124
0.077503
0.104799
0.060218
0.090137
0.052171
0.024404
0.044679
0.110089
0.125836
0.019887
0.045475
0.049889
0.070883
0.103294
0.058158
0.110215
0.078015
0.085358
0.041490
0.086749
0.029437
0.031560
0.115714
0.156591
0.039757
0.050125
0.119573
0.116624
0.061965
0.104336
0.050321
0.081440
0.111235
0.022909
0.066292
0.064249
0.110979
0.111034
0.064763
0.062723
0.029188
0.074804
0.066414
0.120255
0.064318
0.112183
0.037926
0.069147
0.081884
0.115588
0.042762
0.088315
0.042354
0.114636
0.125074
0.035124
0.044438
0.083329
0.122010
0.041621
0.018878
0.086489
0.051628
0.105288
0.067451
0.091415
0.023608
0.062863
0.048392
0.124364
0.067423
0.127705
0.095161
0.108695
0.098347
0.083107
0.049774
0.049565
0.081835
0.118171
0.098861
0.115014
0.112244
0.147015
0.043546
0.088431
0.138930
0.068751
0.033793
0.039130
0.091160
0.115565
0.077975
0.052210
0.062548
0.114326
0.042545
0.091945
0.135391
0.036053
0.083260
0.067371
0.073352
0.048825
0.105691
0.019687
0.082897
0.125254
0.076025
0.082484
0.017419
0.103558
0.111262
0.081841
0.044490
0.078189
0.050240
0.064795
0.111905
0.129548
0.080605
0.086782
0.032216
0.066065
0.123269
0.081332
0.038036
0.067465
0.099313
0.123978
0.082739
0.095796
0.120144
0.130070
0.041784
0.051199
0.116192
0.098950
0.041970
0.107040
0.104991
0.034029
0.090742
0.108952
0.060429
0.086955
0.069616
0.066905
0.127189
0.139647
0.105906
0.081887
0.073427
0.070994
0.059011
0.135033
0.086499
0.093582
0.095620
0.094730
0.064241
0.054328
0.074970
0.118252
0.070571
0.031005
0.052898
0.072461
0.119038
0.104777
0.085398
0.084487
0.121095
0.079908
0.091570
0.097632
0.042480
0.059817
0.116481
0.128765
0.090697
0.077735
0.078572
0.102612
0.046311
0.114897
0.122614
0.086448
0.064909
0.087907
0.121580
0.098485
0.059776
0.085780
0.088173
0.053424
0.053679
0.127050
0.077383
0.092137
0.072761
0.070200
0.113107
0.110015
0.032873
0.065176
0.056323
0.052224
0.097204
0.127004
0.052712
0.068503
0.096592
0.100860
0.063825
0.068844
0.058130
0.039523
0.113108
0.111416
0.044777
0.038383
0.146100
0.124121
0.093260
0.095643
0.069818
0.114785
0.016218
0.045265
0.066351
0.137983
0.069995
0.077835
0.100901
0.106254
0.027141
0.058058
0.073659
0.034500
0.068480
0.067234
0.106869
0.106646
0.039378
0.064935
0.084603
0.030051
0.081636
0.071085
0.105252
0.108254
0.031005
0.030545
0.083380
0.132870
0.101770
0.084387
0.097672
0.074399
0.145187
0.132437
0.068795
0.082500
0.113428
0.038318
0.111728
0.106687
0.048002
0.045212
0.125972
0.116825
0.121204
0.103382
0.046006
0.082093
0.120813
0.035514
0.087815
0.061964
0.079431
0.110573
0.065614
0.076400
0.059566
0.097152
0.083194
0.092522
0.118089
0.112754
0.066860
0.076268
0.054663
0.066503
0.091848
0.099996
0.085150
0.080333
0.120967
0.114228
0.126453
0.126470
0.125176
0.125173
0.125664
0.125729
0.125196
0.125313
0.116251
0.117503
0.081008
0.074508
0.063755
0.056713
0.093960
0.086518
0.093760
0.086734
0.080523
0.073734
0.059636
0.038528
0.128471
0.059155
0.113025
0.116186
0.141383
0.128898
0.125327
0.125198
0.018165
0.038375
0.083318
0.124609
0.126314
0.125471
0.027522
0.072188
0.114755
0.040451
0.126379
0.125906
0.037541
0.036415
0.108005
0.052073
0.115458
0.115466
0.026812
0.064131
0.080227
0.131555
0.127188
0.110435
0.088658
0.105191
0.101782
0.100579
0.089285
0.046026
0.098355
0.071884
0.070043
0.063011
0.112346
0.113698
0.078931
0.077174
0.086641
0.099953
0.118970
0.052135
0.120891
0.100746
0.043870
0.053525
0.038530
0.070951
0.077254
0.083901
0.056835
0.039301
0.116009
0.114742
0.048163
0.047267
0.095240
0.118279
0.098238
0.070768
0.102287
0.099142
0.059973
0.057930
0.082344
0.067326
0.119834
0.117494
0.116103
0.120125
0.061901
0.067537
0.132365
0.114741
0.088304
0.093071
0.120790
0.135067
0.079795
0.072177
0.042787
0.077723
0.136503
0.058766
0.098951
0.076702
0.109069
0.107546
0.029653
0.049694
0.092953
0.130855
0.061869
0.076579
0.087703
0.091597
0.048123
0.041289
0.139917
0.064153
0.137107
0.129164
0.037626
0.035053
0.074055
0.120961
0.107695
0.119902
0.110530
0.111832
0.070023
0.078101
0.077048
0.089906
0.035871
0.068576
0.078275
0.114079
0.114573
0.123023
0.088069
0.070086
0.102930
0.057732
0.046413
0.049935
0.097988
0.102665
0.044237
0.101589
0.121338
0.033312
0.124425
0.116145
0.117014
0.110371
0.118172
0.107572
0.104653
0.117698
0.067262
0.043858
0.091361
0.104454
0.043869
0.083481
0.078580
0.118719
0.121135
0.110252
0.072263
0.065330
0.087654
0.062970
0.105639
0.064082
0.109671
0.105676
0.076437
0.070045
0.072611
0.062676
0.085907
0.075808
0.049485
0.034424
0.101944
0.095803
0.073150
0.067539
0.052098
0.066750
0.045381
0.129041
0.050686
0.099609
0.146270
0.037141
0.115957
0.113951
0.055144
0.074758
0.089161
0.063780
0.070699
0.072138
0.107556
0.101822
0.057468
0.068759
0.126944
0.126605
0.086972
0.044610
0.103497
0.109330
0.045605
0.093493
0.098918
0.075797
0.052888
0.116654
0.047128
0.066425
0.127003
0.044174
0.065855
0.073371
0.106786
0.113979
0.056538
0.043568
0.110810
0.116277
0.049490
0.107190
0.093168
0.041348
0.058048
0.055720
0.079509
0.128359
0.035222
0.088248
0.136666
0.087394
0.068446
0.065406
0.069263
0.079546
0.104440
0.074672
0.078444
0.129845
0.038223
0.080080
0.116116
0.036422
0.070481
0.071127
0.084153
0.083487
0.123301
0.117238
0.061795
0.105385
0.075665
0.092021
0.094062
0.072358
0.083718
0.042129
0.126951
0.124393
0.118624
0.135940
0.067444
0.069818
0.098479
0.099009
0.079773
0.091584
0.050126
0.075316
0.100969
0.103470
0.108776
0.091868
0.106696
0.119575
0.039489
0.063228
0.118591
0.113612
0.116015
0.135973
0.063670
0.062671
0.113764
0.113653
0.051929
0.080338
0.103310
0.107095
0.122302
0.123494
0.149546
0.140123
0.026281
0.062894
0.127987
0.021279
0.139274
0.125079
0.053949
0.051238
0.108202
0.121364
0.045943
0.053032
0.052651
0.102841
0.136145
0.018987
0.052199
0.052156
0.124769
0.092965
0.053902
0.030893
0.072821
0.090678
0.045657
0.068090
0.080075
0.053723
0.133413
0.079045
0.047980
0.034597
0.085554
0.072680
0.083316
0.091768
0.080014
0.066618
0.091562
0.093433
0.052162
0.062715
0.083962
0.049240
0.077916
0.078799
0.095247
0.090717
0.053099
0.086815
0.097346
0.048171
0.095875
0.127993
0.041459
0.089372
0.111718
0.076444
0.086383
0.086362
0.095382
0.059214
0.023423
0.031672
0.065509
0.132063
0.040879
0.079421
0.045186
0.098959
0.131546
0.035945
0.017716
0.045506
0.095082
0.130937
0.043438
0.026394
0.067133
0.053631
0.056449
0.113639
0.067137
0.073328
0.057428
0.122492
0.078747
0.058445
0.119445
0.082660
0.037812
0.033810
0.057500
0.112049
0.035254
0.089291
0.134244
0.040238
0.065867
0.072807
0.116518
0.074692
0.040127
0.026308
0.041417
0.038645
0.084226
0.121499
0.048743
0.020116
0.087050
0.071712
0.123489
0.073116
0.125350
0.017768
0.050115
0.073923
0.049413
0.121399
0.083796
0.070242
0.123298
0.125894
0.100476
0.060606
0.135135
0.124876
0.108466
0.068454
0.072504
0.052110
0.021361
0.052608
0.094555
0.137027
0.075363
0.039904
0.057894
0.112705
0.074538
0.038270
0.074816
0.056549
0.045492
0.106211
0.143666
0.021067
0.049703
0.085550
0.113729
0.022315
0.026578
0.039400
0.086043
0.147357
0.105753
0.117523
0.061786
0.060715
0.123688
0.042933
0.043310
0.089943
0.125891
0.028870
0.068524
0.072943
0.115102
0.098074
0.063383
0.040471
0.064757
0.123846
0.071834
0.088268
0.115825
0.081679
0.114785
0.130615
0.085223
0.077770
0.118399
0.113371
0.090847
0.048575
0.034191
0.099079
0.118114
0.049602
0.076184
0.059543
0.115586
0.113583
0.084457
0.081809
0.081268
0.103488
0.075211
0.114169
0.061486
0.050264
0.083414
0.111332
0.042774
0.046305
0.124805
0.125649
0.038623
0.034193
0.055039
0.092363
0.109013
0.030201
0.058156
0.104517
0.058848
0.061777
0.106839
0.042626
0.096754
0.075991
0.089683
0.059092
0.022865
0.088909
0.051800
0.072641
0.091657
0.093529
0.064356
0.076791
0.081518
0.075863
0.063191
0.036570
0.106861
0.115966
0.068052
0.117957
0.083747
0.119327
0.110990
0.076190
0.075993
0.114493
0.055058
0.045204
0.113082
0.024852
0.137868
0.121577
0.054709
0.039509
0.070314
0.118147
0.052681
0.090949
0.147735
0.039448
0.042640
0.060836
0.132731
0.073294
0.061171
0.050438
0.053983
0.128235
0.057225
0.054975
0.082202
0.108876
0.040473
0.094307
0.130768
0.043968
0.030137
0.063944
0.081517
0.114563
0.099680
0.086803
0.063661
0.093703
0.141908
0.112710
0.073545
0.094908
0.086264
0.086051
0.118051
0.132638
0.093903
0.074315
0.078897
0.068583
0.041408
0.054172
0.074054
0.102606
0.076873
0.072836
0.138981
0.040785
0.123031
0.124434
0.108616
0.119784
0.114593
0.118016
0.060336
0.053014
0.054152
0.120384
0.069050
0.069189
0.092950
0.091291
0.022563
0.056374
0.099700
0.119179
0.050904
0.036308
0.112698
0.110663
0.059589
0.058992
0.097872
0.035221
0.079701
0.056283
0.112511
0.112054
0.070780
0.073630
0.071923
0.057060
0.086083
0.135712
0.049779
0.027602
0.120111
0.107176
0.065030
0.099970
0.027535
0.019482
0.029585
0.076731
0.063046
0.046462
0.090551
0.136909
0.037314
0.064680
0.114683
0.025632
0.067372
0.118816
0.043182
0.053195
0.124176
0.026718
0.084917
0.083304
0.113155
0.117677
0.061467
0.073252
0.139699
0.032301
0.096713
0.126442
0.064759
0.089069
0.117443
0.114252
0.073413
0.056113
0.070169
0.049304
0.104494
0.140219
0.045821
0.041967
0.141434
0.034960
0.090443
0.108061
0.099577
0.092702
0.056459
0.041215
0.076262
0.133357
0.131259
0.128523
0.116425
0.113736
0.120620
0.108080
0.067743
0.082363
0.127155
0.046269
0.066300
0.073905
0.135310
0.117874
0.112336
0.117857
0.062324
0.039645
0.052578
0.070808
0.067557
0.083965
0.053898
0.090949
0.071825
0.054410
0.035243
0.041632
0.078977
0.138314
0.143816
0.129990
0.102572
0.104563
0.096912
0.096864
0.072578
0.044549
0.038882
0.098907
0.067977
0.072668
0.091815
0.112811
0.078053
0.105424
0.096405
0.099213
0.092240
0.091588
0.092996
0.094251
0.092979
0.093803
0.103068
0.103376
0.101832
0.082427
0.055134
0.029955
0.061420
0.073148
0.142935
0.036231
0.050012
0.040897
0.061610
0.099649
0.115205
0.128572
0.123270
0.111379
0.108360
0.134001
0.131286
0.122066
0.119974
0.118336
0.126135
0.108801
0.066867
0.112768
0.126549
0.144239
0.032279
0.078703
0.072456
0.040104
0.091124
0.116990
0.054421
0.090480
0.111431
0.084831
0.100968
0.077954
0.083532
0.081673
0.082020
0.046221
0.101379
0.140230
0.055369
0.032491
0.112932
0.115384
0.028600
0.035665
0.069943
0.051940
0.073398
0.117002
0.125103
0.126009
0.095277
0.088521
0.085786
0.080760
0.125046
0.125048
0.110169
0.110620
0.058823
0.058567
0.113649
0.113356
0.110335
0.111194
0.079321
0.079927
0.116405
0.105150
0.097037
0.095679
0.073998
0.071719
0.088403
0.086984
0.044900
0.066561
0.111943
0.111707
0.119743
0.139268
0.072357
0.072216
0.101045
0.100000
0.097850
0.108358
0.052858
0.064554
0.080339
0.079166
0.111892
0.110936
0.053043
0.051753
0.067676
0.053806
0.109598
0.115818
0.071009
0.049795
0.111764
0.111908
0.139140
0.146591
0.102739
0.076794
0.046640
0.045134
0.142483
0.121331
0.125562
0.128161
0.100587
0.097799
0.025202
0.036277
0.067035
0.079790
0.079931
0.059809
0.026193
0.039572
0.052445
0.126415
0.136620
0.126978
0.113736
0.112560
0.105242
0.134605
0.135230
0.135891
0.056072
0.078235
0.134675
0.045036
0.080950
0.068756
0.056053
0.095297
0.117136
0.062969
0.047736
0.061297
0.077610
0.113832
0.081407
0.105835
0.080820
0.070746
0.080255
0.048598
0.064175
0.091106
0.051858
0.100628
0.081164
0.069063
0.085309
0.047680
0.038496
0.068689
0.098682
0.035905
0.018453
0.032953
0.088634
0.132978
0.116543
0.056201
0.045238
0.052840
0.102764
0.102649
0.042955
0.059762
0.084814
0.067994
0.048402
0.083539
0.117639
0.038691
0.036037
0.062224
0.062958
0.139246
0.031493
0.081872
0.126303
0.034197
0.105605
0.115852
0.029755
0.071945
0.082605
0.121161
0.085472
0.063266
0.029786
0.042282
0.067022
0.040299
0.100430
0.090835
0.065317
0.056812
0.084652
0.068129
0.105944
0.078440
0.060452
0.025257
0.038612
0.048402
0.077822
0.111520
0.106591
0.129623
0.121641
0.144431
0.136117
0.120183
0.116572
0.112648
0.113270
0.113809
0.117974
0.122575
0.136608
0.129816
0.128353
0.132815
0.133263
0.131187
0.032556
0.082482
0.132252
0.092223
0.077084
0.067587
0.072785
0.128950
0.137120
0.099896
0.064597
0.084701
0.099664
0.044449
0.125723
0.127180
0.035698
0.083657
0.059024
0.051309
0.084795
0.137217
0.140704
0.128131
0.121945
0.125872
0.030035
0.084826
0.108686
0.026915
0.043880
0.047389
0.091976
0.115098
0.092070
0.065129
0.120154
0.131613
0.091135
0.083046
0.089888
0.097805
0.023647
0.040547
0.090313
0.117861
0.070088
0.082784
0.092652
0.106882
0.048014
0.047433
0.123591
0.051883
0.076225
0.090243
0.095842
0.104799
0.030101
0.040371
0.106896
0.132986
0.064265
0.069678
0.114674
0.118977
0.114055
0.113908
0.114349
0.133103
0.106757
0.074681
0.024198
0.071005
0.056813
0.074162
0.080218
0.053678
0.073715
0.043451
0.023134
0.071337
0.052533
0.118243
0.094475
0.121446
0.050870
0.079724
0.107352
0.042732
0.059275
0.058074
0.126606
0.121085
0.095084
0.068861
0.043976
0.031904
0.070493
0.115236
0.154680
0.124226
0.056633
0.097699
0.128674
0.096692
0.089284
0.094349
0.099005
0.106134
0.096813
0.084707
0.059227
0.095463
0.074765
0.077358
0.083867
0.034573
0.031724
0.040378
0.093167
0.113592
0.048300
0.069446
0.087844
0.093213
0.104358
0.102932
0.048708
0.029476
0.085338
0.124172
0.145724
0.116464
0.065135
0.067073
0.103682
0.026230
0.066309
0.078835
0.083768
0.116654
0.044152
0.051320
0.119081
0.032965
0.025467
0.045300
0.093399
0.061739
0.040614
0.069164
0.096226
0.089416
0.073052
0.075047
0.105038
0.092159
0.083367
0.064356
0.113438
0.020048
0.056907
0.072511
0.057472
0.125054
0.044366
0.101650
0.097182
0.052516
0.078283
0.094556
0.069065
0.078922
0.120736
0.121992
0.108071
0.099522
0.066000
0.045301
0.019721
0.044954
0.054748
0.042310
0.086548
0.087085
0.059542
0.052399
0.113240
0.086294
0.075058
0.066975
0.120826
0.101132
0.031355
0.041913
0.098264
0.118345
0.108233
0.133960
0.055846
0.065088
0.115690
0.050331
0.121526
0.113087
0.042632
0.041470
0.086055
0.121791
0.108523
0.125849
0.087302
0.067124
0.117186
0.121362
0.066513
0.068034
0.112138
0.035029
0.038869
0.026475
0.057269
0.105129
0.035184
0.057813
0.091695
0.088889
0.093311
0.094710
0.093593
0.096077
0.102691
0.104351
0.107722
0.103793
0.106765
0.089499
0.063092
0.026716
0.080177
0.116374
0.136874
0.116416
0.114918
0.115535
0.128064
0.129393
0.130353
0.142058
0.039711
0.092946
0.139433
0.059779
0.062044
0.055695
0.093844
0.117874
0.106125
0.043487
0.026112
0.040845
0.074643
0.131940
0.079146
0.056706
0.102095
0.137049
0.025575
0.095822
0.137086
0.097919
0.089913
0.091796
0.090828
0.083192
0.094233
0.062134
0.073351
0.052112
0.058187
0.065162
0.056580
0.096585
0.072245
0.058743
0.104537
0.137644
0.126245
0.116085
0.117195
0.114242
0.113798
0.130061
0.051193
0.061818
0.019578
0.047753
0.045572
0.131365
0.037552
0.088212
0.128502
0.037593
0.062404
0.072201
0.088117
0.084626
0.044457
0.041419
0.132759
0.082115
0.063146
0.041056
0.116204
0.018307
0.049193
0.045047
0.105354
0.137391
0.107417
0.047321
0.029860
0.066588
0.071279
0.112716
0.117921
0.113876
0.118899
0.136767
0.145399
0.123189
0.130812
0.106913
0.049365
0.081093
0.112637
0.043246
0.065329
0.109584
0.119073
0.031159
0.077435
0.043396
0.087261
0.102099
0.043516
0.057745
0.095363
0.030147
0.030574
0.035619
0.087928
0.133870
0.121173
0.100900
0.065615
0.048590
0.050377
0.132820
0.073521
0.068791
0.107484
0.100084
0.039566
0.085105
0.130247
0.029187
0.081077
0.074801
0.095715
0.076377
0.056895
0.085033
0.076691
0.124150
0.066117
0.110126
0.119689
0.029216
0.037377
0.053836
0.066085
0.098700
0.051787
0.069396
0.058087
0.080723
0.093314
0.066411
0.068420
0.053225
0.089971
0.085096
0.090024
0.109517
0.046131
0.061392
0.085319
0.094391
0.061639
0.039937
0.083732
0.087218
0.104392
0.063648
0.052479
0.051698
0.079110
0.128053
0.050962
0.095268
0.132067
0.046261
0.057009
0.068526
0.132894
0.048294
0.117599
0.106153
0.049966
0.053202
0.060187
0.106152
0.088539
0.096368
0.062378
0.064795
0.119554
0.108369
0.124058
0.135024
0.107497
0.115400
0.056772
0.076527
0.062372
0.084366
0.027604
0.036447
0.075642
0.118311
0.114149
0.089523
0.040801
0.045752
0.127781
0.057778
0.118880
0.122935
0.133531
0.130565
0.126085
0.113901
0.127461
0.130805
0.091270
0.062178
0.066904
0.060655
0.125575
0.128249
0.097428
0.125079
0.125836
0.137779
0.121435
0.111673
0.055566
0.043377
0.053985
0.131332
0.032066
0.092263
0.124637
0.038599
0.040090
0.084984
0.108233
0.035271
0.048429
0.050279
0.082901
0.112322
0.058131
0.028395
0.132878
0.111103
0.040077
0.059105
0.122305
0.100727
0.049706
0.070311
0.114793
0.120971
0.060019
0.079738
0.112245
0.070838
0.125176
0.125215
0.042135
0.046233
0.087722
0.125664
0.133494
0.126528
0.113525
0.064057
0.086783
0.073131
0.038243
0.056291
0.123710
0.053396
0.122758
0.113192
0.064994
0.057468
0.025177
0.038011
0.077876
0.120391
0.103808
0.107267
0.057384
0.049578
0.119700
0.110428
0.095794
0.101332
0.050530
0.069034
0.120854
0.120140
0.096527
0.077074
0.106097
0.067493
0.132144
0.134371
0.081427
0.053746
0.055828
0.105132
0.113490
0.126549
0.045263
0.060626
0.091142
0.133872
0.057022
0.034804
0.134179
0.108146
0.113589
0.055695
0.069678
0.059133
0.117814
0.131511
0.094402
0.064390
0.118987
0.043230
0.145194
0.130925
0.034565
0.100651
0.116720
0.022285
0.036696
0.090831
0.137255
0.027822
0.113715
0.098020
0.045621
0.065736
0.040846
0.064838
0.068094
0.117235
0.073305
0.110978
0.082610
0.098691
0.120766
0.129928
0.028420
0.042387
0.097167
0.122150
0.046842
0.041895
0.084053
0.087676
0.067809
0.066367
0.067107
0.046923
0.110118
0.092074
0.050629
0.037538
0.108772
0.103643
0.067725
0.061372
0.090752
0.136002
0.149455
0.123815
0.041543
0.042563
0.115949
0.068542
0.132002
0.148768
0.049176
0.046267
0.084261
0.111728
0.132395
0.124267
0.076835
0.053930
0.096898
0.089454
0.106170
0.129170
0.053366
0.068316
0.088491
0.095897
0.043346
0.043320
0.048400
0.119678
0.027246
0.064753
0.085014
0.118784
0.108542
0.064916
0.052061
0.044530
0.122121
0.112548
0.068678
0.054421
0.059923
0.127962
0.033289
0.050476
0.085397
0.124315
0.095794
0.137852
0.051501
0.067906
0.134773
0.058947
0.072114
0.050332
0.100747
0.065220
0.118261
0.123617
0.020616
0.041237
0.103234
0.128340
0.097352
0.116100
0.113460
0.123154
0.048340
0.027951
0.063014
0.114976
0.130592
0.114549
0.039542
0.062643
0.052481
0.135280
0.031407
0.081170
0.116900
0.038062
0.104324
0.110420
0.021682
0.049533
0.086209
0.114064
0.116834
0.102266
0.127889
0.136002
0.090992
0.054374
0.090131
0.090542
0.126006
0.126006
0.116531
0.098332
0.076979
0.065540
0.113876
0.113888
0.129724
0.118857
0.123513
0.104236
0.032843
0.066764
0.116632
0.048345
0.075424
0.077527
0.080628
0.080516
0.018994
0.052336
0.099384
0.125276
0.114021
0.123450
0.072147
0.101174
0.095068
0.101400
0.081423
0.100171
0.066352
0.073418
0.075900
0.085918
0.108767
0.090891
0.077712
0.076481
0.122250
0.116810
0.063079
0.033904
0.075011
0.058033
0.137071
0.054837
0.064674
0.061270
0.116543
0.123690
0.088710
0.057740
0.026548
0.042670
0.084428
0.106250
0.068947
0.067950
0.117600
0.120187
0.100442
0.091537
0.125351
0.106708
0.106648
0.118762
0.124323
0.106365
0.095895
0.103442
0.051157
0.060510
0.095425
0.135488
0.068020
0.063991
0.101957
0.107831
0.042157
0.054160
0.100491
0.084635
0.028719
0.037507
0.106023
0.111351
0.023729
0.048706
0.117487
0.125601
0.066263
0.066807
0.117718
0.039426
0.077525
0.052539
0.099431
0.093643
0.041743
0.053347
0.083593
0.120884
0.083322
0.087523
0.087924
0.093627
0.027630
0.080240
0.051972
0.081461
0.073822
0.040700
0.078126
0.102225
0.032010
0.090816
0.119165
0.033360
0.085175
0.067338
0.075938
0.107159
0.113660
0.042532
0.024797
0.063256
0.070219
0.110894
0.134838
0.130906
0.127097
0.127044
0.125734
0.125743
0.123758
0.124740
0.064936
0.066546
0.019564
0.067160
0.047259
0.104448
0.101665
0.129827
0.127341
0.127969
0.128868
0.125616
0.101831
0.086497
0.069019
0.089914
0.111089
0.111222
0.074947
0.127260
0.035421
0.099088
0.127522
0.059644
0.078887
0.066691
0.095022
0.089887
0.066686
0.052061
0.056329
0.119519
0.140894
0.125994
0.062016
0.054070
0.126388
0.042667
0.042251
0.080877
0.135089
0.037460
0.025375
0.053298
0.110973
0.125398
0.026584
0.041307
0.082584
0.079941
0.077175
0.043667
0.097308
0.097460
0.016447
0.040949
0.097645
0.139379
0.058017
0.100658
0.119818
0.085025
0.058189
0.081572
0.138521
0.142051
0.072557
0.064829
0.084606
0.093911
0.072070
0.065682
0.039027
0.081938
0.125098
0.024819
0.118847
0.078029
0.083570
0.071978
0.047454
0.073500
0.059035
0.120652
0.059289
0.103993
0.147410
0.025541
0.080293
0.101707
0.078441
0.094557
0.108689
0.140073
0.089624
0.096728
0.100307
0.105085
0.114939
0.115245
0.083823
0.062132
0.075576
0.079515
0.112364
0.038710
0.126236
0.126324
0.047937
0.048347
0.106663
0.120671
0.101919
0.067109
0.126693
0.126654
0.075040
0.054958
0.105717
0.125611
0.137133
0.110236
0.115011
0.114594
0.127633
0.125592
0.125368
0.132188
0.057164
0.096690
0.133363
0.089523
0.105587
0.038757
0.074870
0.027195
0.132723
0.129898
0.024319
0.062224
0.082863
0.094643
0.077196
0.049165
0.081566
0.106822
0.051505
0.067371
0.036681
0.062400
0.066241
0.110421
0.034446
0.058158
0.091342
0.095827
0.047661
0.023844
0.032456
0.090975
0.128988
0.024089
0.084959
0.084850
0.051777
0.059941
0.070490
0.065534
0.063940
0.152021
0.065500
0.065234
0.098416
0.085987
0.057031
0.040119
0.066367
0.068232
0.123740
0.041149
0.056946
0.065538
0.113475
0.135425
0.077968
0.071782
0.047056
0.056990
0.080044
0.125820
0.032579
0.051421
0.081270
0.128945
0.038324
0.052036
0.123278
0.025852
0.032932
0.061092
0.106871
0.090409
0.045234
0.066009
0.097555
0.047055
0.035248
0.097451
0.130025
0.036957
0.091660
0.059517
0.091490
0.101427
0.106797
0.099246
0.090262
0.102163
0.028754
0.051839
0.090854
0.134595
0.104104
0.081662
0.099132
0.094262
0.093617
0.096385
0.039072
0.054837
0.080528
0.127413
0.038685
0.082092
0.123614
0.054693
0.086884
0.113530
0.072218
0.064343
0.110822
0.029846
0.064700
0.092674
0.124494
0.128432
0.082179
0.094279
0.049870
0.044596
0.077588
0.101028
0.059014
0.096312
0.064617
0.062752
0.115368
0.119457
0.100622
0.101959
0.070772
0.097935
0.066571
0.074416
0.087564
0.081281
0.094918
0.051016
0.068845
0.060942
0.130323
0.125277
0.114097
0.082185
0.083230
0.090993
0.109629
0.123937
0.031010
0.093404
0.123970
0.104634
0.090182
0.068337
0.070689
0.094509
0.089199
0.080632
0.084808
0.072970
0.077950
0.075651
0.075481
0.051308
0.069757
0.129053
0.043453
0.108306
0.137305
0.069493
0.035953
0.042130
0.045081
0.100896
0.114593
0.146360
0.135911
0.130617
0.042450
0.122407
0.131213
0.074667
0.099417
0.040432
0.067080
0.052673
0.097415
0.116206
0.124937
0.123476
0.116054
0.116972
0.116610
0.116437
0.123831
0.123451
0.047355
0.099902
0.132865
0.072559
0.024360
0.047004
0.086389
0.092945
0.103572
0.101352
0.110791
0.082871
0.064548
0.115247
0.059467
0.055534
0.103105
0.024133
0.113152
0.095996
0.057441
0.071543
0.113343
0.066394
0.069663
0.073695
0.085697
0.086332
0.091010
0.089026
0.090541
0.064568
0.027231
0.064142
0.132160
0.097356
0.061127
0.106994
0.111845
0.096864
0.108186
0.068444
0.070767
0.085824
0.111595
0.125837
0.114480
0.060092
0.090359
0.111846
0.079185
0.062560
0.096765
0.092939
0.065991
0.042337
0.066491
0.060377
0.054189
0.097735
0.034152
0.073096
0.074590
0.095303
0.071814
0.099905
0.112594
0.105038
0.053921
0.058392
0.078437
0.097236
0.044503
0.119463
0.127983
0.036206
0.093817
0.122564
0.060195
0.042516
0.036387
0.063026
0.096109
0.124168
0.083991
0.132164
0.033816
0.106383
0.128658
0.022001
0.022254
0.072059
0.056566
0.065913
0.084700
0.144084
0.054921
0.088494
0.076219
0.032779
0.042623
0.074195
0.078634
0.129727
0.056369
0.095927
0.066814
0.062847
0.097685
0.117641
0.051328
0.052758
0.117613
0.058061
0.053969
0.056655
0.056352
0.058238
0.073508
0.083370
0.107949
0.101482
0.048291
0.030929
0.039226
0.053784
0.076722
0.098154
0.043971
0.067594
0.063546
0.102190
0.075572
0.106115
0.102247
0.098853
0.105065
0.084252
0.105369
0.040156
0.078653
0.115210
0.050628
0.087145
0.110852
0.034541
0.048454
0.072626
0.094192
0.061272
0.028876
0.081702
0.068592
0.050927
0.133444
0.105283
0.044687
0.029801
0.046478
0.077237
0.061530
0.105117
0.084560
0.056191
0.124354
0.085598
0.054699
0.044318
0.051097
0.053508
0.075048
0.108496
0.052380
0.072904
0.070518
0.078282
0.105642
0.090597
0.047628
0.067514
0.042283
0.022389
0.028066
0.072809
0.100788
0.097186
0.094758
0.092687
0.076417
0.070358
0.061020
0.058903
0.058928
0.062203
0.071704
0.087739
0.093041
0.054956
0.111041
0.111091
0.046232
0.064128
0.061108
0.118728
0.075238
0.070664
0.136212
0.119723
0.103743
0.122182
0.119895
0.113115
0.039882
0.099640
0.100225
0.075382
0.030048
0.040879
0.067076
0.147335
0.045081
0.094824
0.115860
0.070337
0.085936
0.102737
0.075233
0.124983
0.112967
0.111935
0.110629
0.107623
0.109841
0.077868
0.122171
0.029521
0.020226
0.043697
0.090755
0.118547
0.100672
0.091623
0.022949
0.045295
0.082361
0.040125
0.115784
0.125686
0.049295
0.081496
0.076209
0.083759
0.086818
0.093789
0.046525
0.038113
0.081272
0.133651
0.052628
0.120418
0.138992
0.098762
0.122814
0.047517
0.093666
0.103381
0.107561
0.093082
0.041210
0.050592
0.084429
0.125560
0.121715
0.161746
0.134630
0.112611
0.040235
0.042769
0.107059
0.022281
0.036402
0.057415
0.107427
0.118416
0.131076
0.159385
0.042546
0.075513
0.138604
0.066800
0.082331
0.045096
0.075038
0.129389
0.120272
0.142960
0.126408
0.126375
0.125996
0.126259
0.125882
0.126062
0.126208
0.126243
0.128207
0.120427
0.039370
0.085310
0.117683
0.021461
0.025013
0.039127
0.034007
0.019970
0.039516
0.052264
0.028329
0.046228
0.071896
0.073081
0.081170
0.055031
0.089312
0.105646
0.103896
0.078107
0.074472
0.109057
0.035476
0.104837
0.115671
0.124778
0.098841
0.089927
0.117250
0.058811
0.076707
0.054221
0.105397
0.149959
0.037876
0.088337
0.146081
0.085742
0.081294
0.083705
0.081978
0.073886
0.060420
0.103654
0.126275
0.102409
0.055797
0.096295
0.107059
0.048011
0.035279
0.087763
0.066291
0.091294
0.072266
0.095085
0.074776
0.080487
0.084268
0.079634
0.052548
0.051557
0.066674
0.077259
0.088416
0.073681
0.047763
0.105219
0.056728
0.089325
0.111818
0.104022
0.088935
0.110935
0.110388
0.092318
0.116768
0.073311
0.090375
0.078752
0.071292
0.086648
0.079499
0.080109
0.086857
0.034245
0.072805
0.018870
0.020384
0.037717
0.074803
0.104487
0.098221
0.055351
0.052046
0.088600
0.080739
0.088160
0.076027
0.075875
0.097665
0.072881
0.071186
0.076658
0.100434
0.047570
0.019200
0.041152
0.080071
0.082266
0.081017
0.072667
0.072961
0.074628
0.083305
0.087056
0.098410
0.100035
0.094644
0.093524
0.088186
0.087945
0.092500
0.091588
0.079586
0.063228
0.096322
0.079587
0.044219
0.068236
0.068728
0.047965
0.106266
0.051229
0.034926
0.066136
0.077586
0.113289
0.050187
0.047176
0.068650
0.045871
0.084344
0.110164
0.121668
0.119607
0.125553
0.104191
0.049476
0.076975
0.115659
0.069697
0.073819
0.042547
0.035220
0.042097
0.093853
0.124010
0.091312
0.043633
0.046499
0.051677
0.075740
0.109787
0.049145
0.069023
0.093282
0.071377
0.089218
0.073200
0.043941
0.044147
0.080206
0.129373
0.073846
0.063254
0.119150
0.121300
0.098079
0.069597
0.041452
0.089320
0.064004
0.062534
0.063432
0.132255
0.059473
0.097919
0.142254
0.068044
0.097723
0.067588
0.066591
0.054297
0.107618
0.022128
0.037605
0.073816
0.088505
0.098378
0.050037
0.050962
0.064924
0.089200
0.121771
0.120162
0.045544
0.065342
0.141995
0.054776
0.104189
0.071105
0.082266
0.086417
0.032416
0.051933
0.051062
0.086846
0.089083
0.078945
0.071660
0.099627
0.100720
0.084265
0.056849
0.073165
0.090996
0.084012
0.077082
0.088698
0.072388
0.084292
0.069256
0.111400
0.041849
0.055363
0.073605
0.121041
0.056679
0.035041
0.078059
0.117944
0.102253
0.051381
0.074703
0.063077
0.029526
0.084263
0.066765
0.054091
0.071655
0.119609
0.048696
0.042954
0.080393
0.104389
0.086823
0.050206
0.121445
0.018226
0.030631
0.093692
0.070740
0.055264
0.111970
0.126249
0.054675
0.058939
0.108704
0.033966
0.121722
0.109656
0.053868
0.104823
0.101799
0.021127
0.103167
0.100718
0.142665
0.124203
0.057151
0.075478
0.122031
0.065814
0.092064
0.059346
0.102566
0.106940
0.049213
0.102408
0.046490
0.027128
0.051589
0.040356
0.112151
0.116415
0.038636
0.063066
0.130141
0.062064
0.062240
0.070662
0.062695
0.075301
0.066272
0.110046
0.054945
0.106509
0.108040
0.080675
0.109009
0.116410
0.133838
0.098894
0.027008
0.046348
0.035898
0.029142
0.080288
0.090966
0.121929
0.115710
0.121534
0.110592
0.123839
0.142993
0.113228
0.077220
0.026163
0.036759
0.077821
0.119889
0.073590
0.062893
0.043279
0.112453
0.040156
0.042955
0.122102
0.061950
0.028795
0.105407
0.075338
0.084223
0.072030
0.035796
0.128433
0.122398
0.022864
0.059271
0.079868
0.093588
0.098260
0.054094
0.113270
0.131894
0.040736
0.081246
0.125266
0.127412
0.017975
0.057197
0.098695
0.027219
0.087516
0.153039
0.049349
0.100279
0.113875
0.044891
0.086872
0.013882
0.117653
0.123439
0.079283
0.030917
0.067636
0.115027
0.114180
0.051766
0.092782
0.095801
0.060266
0.071356
0.057040
0.059461
0.097565
0.121250
0.066222
0.081607
0.105696
0.109362
0.095874
0.074373
0.086333
0.068803
0.064516
0.095752
0.048829
0.091207
0.113165
0.043487
0.040823
0.049497
0.071800
0.053245
0.090967
0.063140
0.067851
0.060902
0.107467
0.034575
0.040990
0.065490
0.087129
0.120177
0.061658
0.083794
0.071122
0.073951
0.135084
0.140029
0.126681
0.110281
0.030620
0.073920
0.111846
0.094237
0.083426
0.078129
0.053807
0.106448
0.107457
0.133790
0.138722
0.124243
0.080127
0.080746
0.082997
0.081088
0.105756
0.103529
0.112864
0.092850
0.083685
0.068385
0.118334
0.027741
0.077042
0.103545
0.111060
0.082477
0.049921
0.089950
0.031845
0.095236
0.128557
0.051151
0.054656
0.059875
0.100258
0.106151
0.047872
0.035965
0.079636
0.116930
0.044423
0.058166
0.106598
0.034668
0.017242
0.059086
0.047717
0.106852
0.077261
0.068749
0.020067
0.061212
0.057834
0.128769
0.092437
0.109440
0.121643
0.120232
0.077438
0.062456
0.123698
0.153375
0.134631
0.133573
0.133139
0.112196
0.029112
0.082336
0.093399
0.027932
0.072935
0.054604
0.075206
0.106320
0.061467
0.064946
0.084288
0.092914
0.137888
0.087670
0.066938
0.057443
0.116138
0.102353
0.119636
0.127571
0.057679
0.088087
0.073615
0.100720
0.081372
0.083634
0.101849
0.045062
0.121515
0.122710
0.086469
0.074430
0.062925
0.084612
0.065346
0.049315
0.091401
0.109285
0.104192
0.119322
0.036129
0.093866
0.120758
0.065899
0.065585
0.116618
0.036922
0.093182
0.115963
0.122016
0.094061
0.086637
0.106941
0.058378
0.077474
0.078441
0.084876
0.094113
0.128754
0.152191
0.060445
0.087400
0.074808
0.078803
0.052074
0.111824
0.075910
0.071033
0.054781
0.023494
0.030955
0.058899
0.087152
0.090370
0.115024
0.098566
0.087714
0.122850
0.042828
0.088864
0.126430
0.066032
0.087260
0.101820
0.106549
0.123018
0.077509
0.094452
0.048411
0.089256
0.115188
0.040985
0.061160
0.083506
0.090235
0.052977
0.073202
0.121468
0.051521
0.045428
0.034456
0.048685
0.080807
0.136601
0.050838
0.104325
0.127787
0.059109
0.076175
0.047458
0.094221
0.116516
0.070801
0.054082
0.070369
0.039016
0.081897
0.113132
0.060963
0.085160
0.064106
0.071884
0.048496
0.103756
0.055671
0.034372
0.031325
0.042568
0.098841
0.121123
0.095421
0.096798
0.099773
0.061631
0.089286
0.071399
0.021338
0.027818
0.063361
0.047440
0.097641
0.116507
0.074718
0.061723
0.057488
0.109888
0.118601
0.116613
0.040000
0.091540
0.074559
0.076903
0.083284
0.033354
0.067966
0.065541
0.128223
0.035722
0.107558
0.080890
0.087400
0.071784
0.072665
0.089244
0.066841
0.054275
0.108436
0.096735
0.059254
0.061922
0.039185
0.074429
0.120495
0.047585
0.105776
0.110222
0.057388
0.059627
0.112283
0.119127
0.069341
0.104117
0.067241
0.079279
0.085424
0.086223
0.115114
0.046621
0.052543
0.039308
0.082361
0.134723
0.120589
0.124521
0.074888
0.088964
0.050157
0.078964
0.131549
0.040337
0.063546
0.103921
0.068479
0.092048
0.107149
0.053835
0.054684
0.035426
0.057812
0.114654
0.031250
0.059830
0.074236
0.107656
0.091289
0.098015
0.137094
0.115778
0.049852
0.049830
0.112996
0.134464
0.126104
0.155847
0.039643
0.077426
0.119465
0.019207
0.040281
0.060243
0.108367
0.046163
0.068772
0.052016
0.037105
0.119890
0.035471
0.070427
0.088508
0.129373
0.125549
0.122720
0.066039
0.093486
0.065563
0.125243
0.114539
0.114171
0.055944
0.071212
0.133268
0.030078
0.137498
0.120784
0.029595
0.082122
0.139876
0.037206
0.150864
0.155702
0.049535
0.064680
0.079747
0.147034
0.119515
0.132458
0.040133
0.080681
0.071095
0.088446
0.047640
0.055574
0.044713
0.033279
0.076371
0.124660
0.053080
0.093019
0.128505
0.053684
0.097363
0.055383
0.076392
0.058881
0.066785
0.055517
0.060949
0.140856
0.024555
0.064412
0.106192
0.122202
0.051691
0.033443
0.044274
0.085965
0.110524
0.052228
0.092663
0.036125
0.076441
0.063753
0.127269
0.085990
0.054450
0.096134
0.103797
0.023062
0.127218
0.145374
0.052356
0.051325
0.107654
0.061838
0.136116
0.135903
0.021515
0.039361
0.116572
0.122120
0.122870
0.128806
0.066111
0.057105
0.106459
0.108962
0.103837
0.103852
0.074079
0.077915
0.090750
0.096011
0.141482
0.117260
0.131531
0.129264
0.126308
0.154087
0.079965
0.072867
0.053515
0.074371
0.128313
0.129610
0.113063
0.112129
0.116506
0.116054
0.112528
0.112638
0.057238
0.065822
0.095507
0.114343
0.125545
0.105162
0.094394
0.100499
0.066244
0.082683
0.069449
0.068250
0.082037
0.091173
0.110723
0.122863
0.114682
0.141670
0.114590
0.113703
0.042039
0.038219
0.099627
0.133174
0.133485
0.127386
0.045246
0.085603
0.110075
0.023282
0.042358
0.046240
0.112626
0.056997
0.025067
0.047898
0.057830
0.105804
0.106086
0.065324
0.032674
0.060248
0.085639
0.137857
0.096736
0.058607
0.080403
0.060369
0.029768
0.063429
0.129702
0.069784
0.045830
0.110181
0.140564
0.034921
0.017279
0.046273
0.087259
0.135731
0.041436
0.069377
0.142787
0.132830
0.022152
0.065564
0.044888
0.119273
0.049136
0.087127
0.132966
0.031205
0.117895
0.131608
0.037255
0.061806
0.068834
0.118627
0.085813
0.096727
0.112278
0.115334
0.087513
0.088987
0.114361
0.107861
0.053309
0.079830
0.130194
0.025436
0.061846
0.065226
0.094798
0.099969
0.081781
0.088029
0.055604
0.057876
0.114361
0.122567
0.087588
0.090877
0.071069
0.049824
0.119576
0.112061
0.043272
0.094729
0.100095
0.028072
0.083275
0.056965
0.074551
0.078907
0.119593
0.087183
0.127953
0.137893
0.114824
0.072481
0.067448
0.060431
0.128568
0.128336
0.044873
0.056225
0.086948
0.124899
0.129158
0.127693
0.094439
0.079366
0.069673
0.067487
0.143629
0.130388
0.038050
0.089160
0.076503
0.072717
0.084044
0.032545
0.037948
0.083327
0.125288
0.020563
0.119908
0.085165
0.083058
0.065461
0.058086
0.056426
0.046745
0.108538
0.081568
0.068643
0.092909
0.076714
0.044362
0.034331
0.127094
0.123825
0.068890
0.129313
0.131589
0.031903
0.127973
0.126570
0.132319
0.110939
0.121482
0.128932
0.111603
0.134439
0.039411
0.048317
0.086798
0.119942
0.054591
0.093506
0.123323
0.028431
0.081994
0.062536
0.082868
0.082392
0.112993
0.045318
0.079284
0.086153
0.047045
0.072729
0.064181
0.040529
0.106489
0.122978
0.106747
0.045307
0.074026
0.074807
0.073683
0.074472
0.087480
0.065438
0.080812
0.048369
0.108736
0.019690
0.062304
0.047165
0.128205
0.047296
0.078325
0.068934
0.118017
0.121530
0.102556
0.081173
0.132930
0.130416
0.118029
0.114581
0.089358
0.079770
0.044804
0.051433
0.058514
0.116890
0.098615
0.076698
0.076343
0.074756
0.024539
0.042410
0.117337
0.144315
0.037188
0.029260
0.084386
0.063881
0.087456
0.090667
0.024979
0.031121
0.098597
0.105884
0.051329
0.048473
0.112727
0.067401
0.081327
0.078795
0.038995
0.062368
0.125344
0.075370
0.067048
0.038177
0.077333
0.133054
0.109760
0.140864
0.045439
0.104393
0.134445
0.022946
0.067035
0.098690
0.055884
0.087409
0.043460
0.055162
0.063078
0.128519
0.063208
0.075054
0.063968
0.117921
0.087952
0.075192
0.069372
0.065017
0.032642
0.044477
0.059300
0.136636
0.049078
0.076715
0.127900
0.030405
0.097073
0.096678
0.058702
0.057315
0.011231
0.023784
0.066265
0.122411
0.112649
0.104280
0.106446
0.143219
0.048706
0.088541
0.147961
0.059459
0.064318
0.096092
0.058006
0.063841
0.043939
0.072585
0.098656
0.076727
0.084502
0.127336
0.120403
0.120902
0.022457
0.074921
0.114237
0.048637
0.046990
0.038120
0.064947
0.134850
0.029282
0.064883
0.060119
0.116032
0.080488
0.063421
0.091007
0.034988
0.117499
0.134577
0.100407
0.071187
0.085578
0.047482
0.074457
0.094026
0.058082
0.111061
0.026525
0.074190
0.058200
0.036687
0.058282
0.097409
0.121934
0.024471
0.043927
0.081880
0.123601
0.062660
0.035666
0.085034
0.072080
0.124261
0.096880
0.103726
0.067265
0.124394
0.119610
0.102509
0.046577
0.049587
0.102891
0.030420
0.121776
0.100844
0.021229
0.078964
0.051207
0.119802
0.082022
0.105254
0.043582
0.104538
0.055858
0.093567
0.124227
0.082547
0.068397
0.063736
0.080437
0.081306
0.067094
0.059624
0.069197
0.128636
0.154144
0.117670
0.048363
0.092781
0.133025
0.118037
0.051472
0.072369
0.104841
0.147101
0.144236
0.119586
0.077073
0.044318
0.125090
0.077898
0.089463
0.041548
0.094073
0.137617
0.126429
0.138207
0.075060
0.089978
0.052856
0.042292
0.098396
0.152761
0.047216
0.089670
0.131821
0.036771
0.116846
0.142895
0.041147
0.061670
0.041370
0.023235
0.075185
0.099087
0.119353
0.121543
0.045595
0.063664
0.104769
0.104008
0.025128
0.039467
0.084894
0.122157
0.066355
0.086935
0.060755
0.044650
0.084177
0.097750
0.081943
0.111344
0.094157
0.080282
0.143884
0.152547
0.058346
0.058198
0.100386
0.093618
0.058054
0.036483
0.042181
0.051428
0.126468
0.051934
0.076047
0.060199
0.108808
0.077904
0.049215
0.052403
0.033401
0.035212
0.070285
0.131999
0.074223
0.053070
0.056135
0.104323
0.066268
0.105649
0.083010
0.071108
0.099968
0.039711
0.063705
0.113042
0.132485
0.026370
0.028557
0.064367
0.081116
0.088869
0.080897
0.100573
0.061781
0.095154
0.037636
0.112145
0.063324
0.079073
0.040479
0.044498
0.121827
0.128407
0.021237
0.057841
0.091846
0.116462
0.045756
0.029446
0.061289
0.084777
0.126937
0.030608
0.082901
0.086082
0.061483
0.071939
0.046577
0.100069
0.065954
0.066786
0.081912
0.082789
0.082128
0.084726
0.035760
0.048633
0.135775
0.106411
0.053400
0.028788
0.082431
0.086611
0.094240
0.066197
0.075155
0.056234
0.120608
0.085328
0.045236
0.025553
0.044442
0.093155
0.126627
0.049059
0.080503
0.066856
0.056935
0.118137
0.117650
0.115283
0.071757
0.106458
0.102865
0.101740
0.108544
0.108738
0.062704
0.100094
0.037395
0.108485
0.130814
0.065101
0.124520
0.123162
0.015328
0.041695
0.039803
0.103955
0.113507
0.120656
0.086261
0.080914
0.113234
0.131329
0.058696
0.087088
0.109213
0.028645
0.040207
0.045588
0.074720
0.111674
0.033156
0.035047
0.088860
0.119085
0.069953
0.083385
0.135964
0.038530
0.114740
0.091753
0.068989
0.065631
0.043046
0.026804
0.053688
0.015673
0.077697
0.052245
0.100674
0.093963
0.109981
0.107508
0.068428
0.077040
0.027906
0.058770
0.066277
0.111614
0.061394
0.059243
0.115842
0.083323
0.084957
0.048507
0.104983
0.134495
0.110789
0.116473
0.073092
0.063038
0.102992
0.114972
0.027929
0.087663
0.116983
0.050263
0.018835
0.051780
0.162098
0.091679
0.036288
0.076483
0.069994
0.063947
0.113881
0.120696
0.072451
0.062591
0.037862
0.037327
0.100193
0.137597
0.117448
0.069061
0.020188
0.035733
0.092188
0.123352
0.036263
0.029379
0.058399
0.035019
0.112266
0.127020
0.049585
0.068875
0.105371
0.093038
0.127348
0.117589
0.127529
0.127544
0.125952
0.125941
0.127127
0.127384
0.128615
0.130181
0.126851
0.142856
0.133567
0.139114
0.125339
0.121945
0.121972
0.105689
0.040674
0.057104
0.099279
0.030486
0.054070
0.049204
0.118338
0.112772
0.042857
0.034481
0.025633
0.034785
0.036056
0.056611
0.073163
0.105802
0.102046
0.127382
0.048885
0.075317
0.104804
0.042569
0.054684
0.049555
0.084559
0.129984
0.049695
0.054647
0.140929
0.044647
0.065786
0.058244
0.092075
0.117962
0.052467
0.043733
0.085791
0.111499
0.102322
0.088986
0.065326
0.083754
0.040518
0.115381
0.116981
0.042007
0.053286
0.033888
0.067192
0.118023
0.103343
0.120486
0.061156
0.073370
0.136364
0.055416
0.034936
0.072610
0.071980
0.041555
0.099978
0.138166
0.045324
0.033020
0.110052
0.116911
0.095138
0.088185
0.061954
0.061489
0.087589
0.061293
0.107768
0.091935
0.047088
0.071333
0.055623
0.055968
0.077351
0.126737
0.071443
0.066502
0.120414
0.085888
0.091447
0.090082
0.085926
0.074469
0.097621
0.067553
0.122378
0.110001
0.045069
0.088245
0.036892
0.023974
0.049241
0.081207
0.115551
0.129692
0.131160
0.127668
0.057285
0.040969
0.134079
0.032966
0.073864
0.133262
0.101997
0.108398
0.107800
0.115308
0.065528
0.068813
0.128814
0.067984
0.058758
0.052299
0.057919
0.133913
0.125659
0.124070
0.084079
0.090453
0.082772
0.082001
0.102770
0.103245
0.041235
0.066893
0.073739
0.079071
0.075698
0.078431
0.039755
0.023632
0.039561
0.046835
0.097368
0.089603
0.101181
0.066402
0.090077
0.101376
0.118674
0.102804
0.090425
0.073527
0.072243
0.080688
0.129790
0.042291
0.033554
0.040331
0.050546
0.106061
0.109310
0.131678
0.130999
0.126076
0.116300
0.116854
0.112775
0.124490
0.072456
0.048247
0.054616
0.053280
0.072502
0.115806
0.054802
0.094475
0.128832
0.084241
0.066192
0.028464
0.021139
0.042476
0.094589
0.067660
0.095931
0.137736
0.038374
0.067065
0.134925
0.047590
0.037708
0.093058
0.057889
0.061091
0.091080
0.118438
0.113005
0.123146
0.034796
0.088604
0.124272
0.068985
0.082323
0.034119
0.047150
0.047985
0.054694
0.101831
0.105393
0.102343
0.040921
0.083760
0.121664
0.057799
0.086594
0.069546
0.107727
0.123052
0.042738
0.057156
0.133409
0.039631
0.043588
0.052215
0.070798
0.114220
0.116410
0.146188
0.092338
0.089182
0.097789
0.092354
0.089907
0.081119
0.080926
0.056471
0.086109
0.112823
0.118698
0.083074
0.069501
0.052045
0.086260
0.059285
0.103035
0.097283
0.023425
0.032485
0.064535
0.050952
0.104873
0.135876
0.078946
0.047449
0.133299
0.074261
0.024835
0.060949
0.103743
0.088573
0.059354
0.121523
0.032477
0.091356
0.119155
0.072954
0.053539
0.117519
0.036761
0.097792
0.115877
0.107372
0.086143
0.066923
0.020118
0.051390
0.072327
0.080379
0.090672
0.091761
0.093150
0.108629
0.117824
0.064083
0.122388
0.069713
0.038505
0.027863
0.016762
0.045008
0.109784
0.114808
0.047256
0.043053
0.072862
0.129532
0.044611
0.074264
0.107024
0.050492
0.025039
0.062889
0.051509
0.054176
0.097518
0.138423
0.054863
0.079217
0.068015
0.045360
0.093235
0.134041
0.043931
0.100105
0.104600
0.082541
0.089582
0.080228
0.079884
0.053908
0.089576
0.022097
0.111628
0.130028
0.120689
0.091053
0.075478
0.069530
0.039506
0.065411
0.075674
0.118735
0.050951
0.082213
0.079523
0.078204
0.076054
0.091147
0.096544
0.043103
0.117402
0.091942
0.043689
0.050681
0.031702
0.094964
0.114582
0.020392
0.078287
0.075791
0.117553
0.069079
0.058379
0.032067
0.044178
0.101447
0.065962
0.098636
0.108723
0.069071
0.107887
0.024132
0.054542
0.058156
0.134424
0.023222
0.120715
0.095934
0.060361
0.058890
0.129674
0.105396
0.052203
0.076147
0.078189
0.067047
0.072004
0.039471
0.042557
0.110525
0.127377
0.036201
0.065664
0.063078
0.080444
0.091001
0.032879
0.084889
0.068798
0.096195
0.093538
0.074121
0.097970
0.108894
0.105969
0.123003
0.120338
0.119155
0.049623
0.073298
0.133070
0.057724
0.125192
0.108443
0.122721
0.122332
0.033531
0.043552
0.053574
0.116321
0.064792
0.081788
0.118692
0.094076
0.084874
0.085154
0.091055
0.091902
0.070363
0.071422
0.073953
0.081762
0.098608
0.055550
0.091776
0.146320
0.047562
0.089592
0.146021
0.056705
0.093166
0.052101
0.082427
0.060203
0.096444
0.109202
0.080148
0.069335
0.035314
0.058864
0.114657
0.106809
0.048556
0.070600
0.048721
0.047072
0.075437
0.146957
0.050249
0.097422
0.134257
0.054832
0.104864
0.097481
0.104707
0.091239
0.101849
0.059213
0.108222
0.069207
0.046792
0.082115
0.113952
0.060166
0.056273
0.033450
0.106436
0.132582
0.085823
0.107367
0.108748
0.100655
0.081906
0.069418
0.018340
0.088677
0.099002
0.101289
0.042342
0.060589
0.056570
0.041417
0.075904
0.117224
0.107268
0.092419
0.107752
0.115134
0.096158
0.088401
0.083271
0.075482
0.063109
0.048983
0.082214
0.093472
0.051668
0.041855
0.045757
0.062435
0.136829
0.109864
0.044526
0.055727
0.064181
0.111124
0.110251
0.076902
0.110356
0.115053
0.055629
0.057512
0.108570
0.122425
0.122956
0.113928
0.111946
0.105838
0.044459
0.097047
0.130150
0.041828
0.049940
0.046199
0.081841
0.094180
0.060494
0.028473
0.027232
0.098354
0.062661
0.100701
0.100015
0.094543
0.100845
0.050699
0.092145
0.027995
0.029005
0.080339
0.067522
0.119032
0.059947
0.071305
0.065913
0.081629
0.058967
0.125739
0.082395
0.082101
0.058482
0.105314
0.038875
0.081685
0.117806
0.089119
0.095747
0.090410
0.094118
0.104330
0.097217
0.040489
0.096745
0.115328
0.113998
0.125222
0.042734
0.083326
0.115399
0.052419
0.093616
0.107806
0.082320
0.080179
0.071969
0.094034
0.075374
0.100563
0.058069
0.078780
0.060587
0.023557
0.114730
0.085454
0.066181
0.075852
0.113155
0.043294
0.078810
0.055228
0.098967
0.127754
0.045547
0.044674
0.044252
0.042954
0.086222
0.123290
0.117188
0.062678
0.074569
0.040569
0.085722
0.132532
0.049753
0.022993
0.073168
0.069405
0.125689
0.106779
0.050931
0.067645
0.040675
0.046394
0.093840
0.123723
0.056733
0.030469
0.103614
0.118562
0.102899
0.108416
0.045553
0.077645
0.129619
0.062537
0.049044
0.082802
0.092266
0.133120
0.119322
0.119036
0.074699
0.082143
0.076597
0.101701
0.029773
0.027932
0.079808
0.119545
0.074652
0.074254
0.127158
0.132466
0.125774
0.126575
0.127043
0.126337
0.126627
0.125054
0.125029
0.125731
0.125993
0.128153
0.125842
0.109519
0.057478
0.061689
0.022731
0.052062
0.080654
0.117507
0.052828
0.091270
0.038779
0.115941
0.118452
0.054377
0.028837
0.043656
0.095426
0.118241
0.031262
0.034065
0.075461
0.130664
0.045516
0.041524
0.099605
0.048570
0.081987
0.060603
0.032709
0.035626
0.099678
0.118448
0.038441
0.023516
0.051802
0.096473
0.139512
0.022059
0.056823
0.052032
0.103820
0.097969
0.040284
0.066576
0.126632
0.129428
0.029096
0.069142
0.054649
0.129883
0.092096
0.109389
0.106850
0.113602
0.062323
0.094027
0.099315
0.109267
0.045554
0.050092
0.100432
0.123172
0.076957
0.113438
0.027968
0.078947
0.119461
0.028735
0.089391
0.068053
0.101995
0.090811
0.038304
0.042820
0.093881
0.125189
0.041010
0.040844
0.066238
0.078595
0.059592
0.092474
0.073251
0.058504
0.038319
0.070999
0.085783
0.119626
0.103521
0.071572
0.084642
0.098070
0.068356
0.087521
0.043280
0.089130
0.088956
0.101710
0.106871
0.105242
0.131457
0.116529
0.065525
0.046777
0.108481
0.127811
0.096874
0.079031
0.089767
0.099773
0.075315
0.077159
0.042876
0.059131
0.087505
0.108353
0.114473
0.128741
0.083965
0.062573
0.105060
0.101714
0.122167
0.127395
0.062098
0.047692
0.069827
0.075200
0.138703
0.098285
0.049190
0.083833
0.106523
0.045245
0.085675
0.114861
0.036895
0.097879
0.136118
0.035633
0.045919
0.063836
0.115875
0.145770
0.023060
0.084592
0.134374
0.026788
0.032446
0.042647
0.063907
0.111022
0.068674
0.088476
0.125293
0.060657
0.029812
0.063421
0.071432
0.119110
0.138239
0.131455
0.041851
0.041646
0.124801
0.034747
0.072517
0.100352
0.081941
0.099131
0.065740
0.090511
0.098271
0.060891
0.050256
0.073683
0.102516
0.145381
0.142937
0.128402
0.045180
0.083505
0.136034
0.066408
0.059204
0.066341
0.045733
0.117224
0.059887
0.098235
0.126728
0.068644
0.025225
0.072581
0.050336
0.045836
0.073209
0.123601
0.118759
0.137749
0.025883
0.089820
0.137579
0.057163
0.018172
0.036262
0.049064
0.133913
0.074751
0.082454
0.144171
0.038438
0.027173
0.056410
0.053808
0.055521
0.062786
0.127190
0.090233
0.132287
0.027140
0.037868
0.086065
0.144676
0.059858
0.065864
0.139009
0.028091
0.028759
0.071254
0.102468
0.122353
0.068936
0.039980
0.094307
0.131045
0.047573
0.095750
0.135684
0.081039
0.102565
0.063934
0.124153
0.115579
0.044143
0.055342
0.091484
0.093194
0.089924
0.057046
0.069215
0.096578
0.064472
0.063793
0.021977
0.040619
0.085405
0.126365
0.046821
0.097437
0.074006
0.090235
0.051201
0.088709
0.066422
0.042694
0.095311
0.099969
0.057602
0.061912
0.062761
0.078956
0.082770
0.061311
0.106494
0.029838
0.052353
0.050099
0.078274
0.126494
0.058931
0.066531
0.133029
0.050815
0.027820
0.037197
0.086660
0.116640
0.062421
0.096805
0.052816
0.060220
0.087826
0.109957
0.052819
0.050672
0.104590
0.092745
0.099356
0.095942
0.018987
0.050436
0.139033
0.113429
0.042226
0.050254
0.090513
0.094480
0.083419
0.082891
0.075858
0.033464
0.077869
0.085306
0.048651
0.062221
0.087914
0.110212
0.049411
0.068965
0.122674
0.090960
0.074310
0.055203
0.019752
0.064329
0.054289
0.132733
0.082244
0.090950
0.056211
0.109149
0.126612
0.021796
0.025408
0.037642
0.047370
0.122509
0.051187
0.077140
0.127106
0.051429
0.040811
0.113403
0.121201
0.024796
0.112427
0.062054
0.060878
0.064027
0.114739
0.048120
0.097133
0.101481
0.046465
0.086852
0.093657
0.065637
0.094614
0.071794
0.118003
0.027615
0.058337
0.076474
0.064948
0.130528
0.132216
0.140292
0.046530
0.057274
0.115511
0.065689
0.072518
0.056994
0.067593
0.088990
0.034237
0.054076
0.093755
0.132714
0.104745
0.127285
0.040082
0.078210
0.126177
0.039455
0.033043
0.053067
0.102376
0.116756
0.044598
0.043189
0.087180
0.128029
0.038705
0.063074
0.112505
0.071734
0.125345
0.117846
0.106601
0.094049
0.116399
0.113346
0.049574
0.064211
0.102121
0.079879
0.032296
0.058385
0.082549
0.104511
0.083010
0.073211
0.111069
0.046600
0.034198
0.046017
0.107723
0.045125
0.031033
0.038032
0.100984
0.122680
0.114336
0.152962
0.103675
0.050841
0.076008
0.068121
0.044429
0.111560
0.127962
0.024758
0.121936
0.133149
0.076961
0.030438
0.044867
0.069043
0.030316
0.047546
0.044278
0.075141
0.135309
0.045863
0.069260
0.063337
0.068533
0.071925
0.073992
0.066950
0.061781
0.086035
0.042593
0.063050
0.074402
0.071548
0.087690
0.076287
0.069567
0.065427
0.030340
0.051962
0.076760
0.136959
0.061845
0.073837
0.148579
0.034050
0.113330
0.129717
0.019516
0.043260
0.099350
0.138636
0.081382
0.096019
0.064788
0.094271
0.037388
0.076801
0.139326
0.065103
0.037901
0.094166
0.131172
0.044139
0.070149
0.090246
0.062358
0.114322
0.026450
0.079569
0.058457
0.103433
0.067872
0.114414
0.066657
0.061937
0.116537
0.108775
0.093012
0.097812
0.067030
0.119398
0.099150
0.101733
0.091495
0.099022
0.042713
0.080809
0.134257
0.107714
0.126442
0.112444
0.127118
0.148710
0.134210
0.129146
0.131436
0.125453
0.043905
0.040706
0.113260
0.067730
0.026685
0.047433
0.095682
0.136573
0.031227
0.048345
0.084590
0.129302
0.038778
0.050264
0.134514
0.066632
0.121226
0.112974
0.038360
0.062528
0.097175
0.126450
0.130441
0.121383
0.026177
0.049700
0.056461
0.098462
0.089599
0.058177
0.050494
0.082684
0.131531
0.026482
0.055837
0.082520
0.127310
0.066807
0.058035
0.043574
0.048341
0.101696
0.096049
0.116007
0.120335
0.102203
0.066194
0.057705
0.080217
0.058293
0.114289
0.127214
0.022302
0.036932
0.099677
0.132681
0.039864
0.050476
0.088681
0.119046
0.043026
0.119767
0.137569
0.025963
0.077235
0.083615
0.108834
0.052166
0.063408
0.037525
0.052196
0.132481
0.042379
0.074295
0.086937
0.109826
0.058212
0.056455
0.057272
0.074479
0.143949
0.077515
0.035181
0.090303
0.074360
0.045167
0.082134
0.122597
0.073892
0.042507
0.049534
0.083890
0.082637
0.083813
0.067251
0.064260
0.042686
0.058505
0.063681
0.114481
0.055336
0.067836
0.106340
0.044476
0.089173
0.087591
0.084477
0.091867
0.093119
0.081721
0.079698
0.058912
0.116198
0.031160
0.084075
0.087960
0.096526
0.099311
0.029179
0.082069
0.074785
0.097937
0.062974
0.060766
0.088688
0.084696
0.099247
0.096331
0.077602
0.042429
0.091974
0.108379
0.088760
0.087875
0.091399
0.083333
0.088644
0.086328
0.117220
0.098340
0.060787
0.067903
0.100174
0.101057
0.055600
0.062539
0.034310
0.040761
0.075129
0.119491
0.094624
0.060908
0.060084
0.053892
0.096588
0.123633
0.045186
0.075065
0.086792
0.074096
0.051221
0.075225
0.115390
0.035335
0.075245
0.079798
0.108613
0.097552
0.043675
0.070301
0.072421
0.097614
0.027025
0.087963
0.119932
0.050747
0.057233
0.127299
0.132773
0.040614
0.050282
0.066220
0.111703
0.127366
0.077962
0.106291
0.135178
0.117648
0.020818
0.039544
0.036655
0.106557
0.061410
0.122853
0.119208
0.071405
0.018235
0.042651
0.090092
0.121202
0.027206
0.070019
0.068136
0.081974
0.090385
0.121906
0.056669
0.070830
0.057907
0.030072
0.086414
0.093248
0.054667
0.076079
0.094980
0.090670
0.045546
0.057777
0.059993
0.072415
0.097498
0.116822
0.063513
0.082739
0.070571
0.095506
0.059609
0.069285
0.019522
0.037546
0.102143
0.144223
0.035776
0.040704
0.040002
0.055191
0.046915
0.100135
0.087932
0.055867
0.109688
0.096288
0.058917
0.081657
0.130324
0.125776
0.097122
0.094033
0.072397
0.068188
0.083987
0.148479
0.078948
0.058522
0.105139
0.046805
0.049134
0.057986
0.084498
0.060753
0.044674
0.037773
0.087862
0.117750
0.026663
0.044325
0.097356
0.128910
0.074992
0.059562
0.094216
0.105746
0.064440
0.049297
0.129423
0.066912
0.078999
0.079487
0.093653
0.077265
0.022455
0.038975
0.085844
0.116971
0.030536
0.086680
0.110135
0.090358
0.061839
0.067227
0.041720
0.092920
0.138792
0.044216
0.030541
0.052191
0.052618
0.087124
0.086209
0.058612
0.067867
0.092306
0.068290
0.126148
0.021411
0.059567
0.044932
0.064554
0.075371
0.069472
0.096473
0.071775
0.059327
0.116504
0.071943
0.039793
0.023591
0.048759
0.090466
0.145057
0.043907
0.079482
0.035600
0.053325
0.091098
0.066762
0.050605
0.092500
0.099743
0.124836
0.083913
0.077191
0.048145
0.055624
0.102860
0.099941
0.047412
0.026800
0.049660
0.104794
0.141939
0.068885
0.069244
0.050202
0.103785
0.131230
0.031419
0.045791
0.071779
0.128175
0.099047
0.073789
0.085007
0.109305
0.034759
0.090574
0.134671
0.033490
0.055772
0.095179
0.072230
0.127754
0.080837
0.087891
0.070761
0.118767
0.036468
0.047984
0.117640
0.062700
0.071600
0.040994
0.098825
0.123422
0.021956
0.055285
0.102737
0.151555
0.028064
0.045206
0.107173
0.123163
0.022240
0.071763
0.132819
0.044044
0.054027
0.056404
0.104084
0.061275
0.015189
0.037245
0.108424
0.140176
0.032157
0.023566
0.075461
0.059961
0.094930
0.082694
0.051078
0.063350
0.097164
0.117025
0.056566
0.068302
0.046150
0.055106
0.082242
0.101956
0.084562
0.038394
0.069843
0.105197
0.130876
0.153856
0.035122
0.062881
0.114215
0.026265
0.107739
0.069515
0.044680
0.074090
0.120717
0.046640
0.041193
0.062449
0.079975
0.130221
0.108460
0.110053
0.117461
0.145468
0.091297
0.053047
0.068440
0.066721
0.114549
0.113962
0.113090
0.138518
0.125025
0.125340
0.050168
0.090315
0.132482
0.030835
0.125077
0.125029
0.057161
0.044561
0.064824
0.137457
0.111206
0.111378
0.057329
0.048605
0.127545
0.057072
0.081848
0.073288
0.052583
0.072561
0.018289
0.036918
0.108752
0.125908
0.128776
0.131560
0.078561
0.038848
0.079111
0.107939
0.060335
0.043036
0.080038
0.104014
0.115811
0.122030
0.121511
0.128551
0.135600
0.153050
0.120646
0.133906
0.138374
0.104194
0.046221
0.099198
0.115970
0.085532
0.081382
0.069300
0.062650
0.032014
0.077109
0.080454
0.088027
0.092683
0.075515
0.082325
0.112410
0.105575
0.068873
0.076476
0.058629
0.063245
0.100718
0.128494
0.086091
0.098165
0.030686
0.084360
0.051900
0.078854
0.078962
0.051637
0.075433
0.128522
0.043725
0.094124
0.141028
0.081879
0.077999
0.040125
0.014721
0.033443
0.078678
0.048482
0.086154
0.131008
0.140131
0.107746
0.076690
0.045151
0.105742
0.050906
0.077572
0.037926
0.072651
0.073807
0.102261
0.103939
0.089682
0.095464
0.062757
0.083661
0.079169
0.103385
0.048115
0.079554
0.113276
0.033408
0.030984
0.091317
0.052520
0.063428
0.076660
0.108298
0.036527
0.091398
0.114094
0.053728
0.074445
0.022604
0.048965
0.070501
0.083382
0.057418
0.095397
0.143349
0.033774
0.070640
0.121639
0.023164
0.095806
0.101395
0.103900
0.101722
0.126593
0.117625
0.081872
0.085757
0.082747
0.087240
0.039289
0.055340
0.092774
0.138172
0.139575
0.127485
0.058357
0.068884
0.024019
0.057830
0.057721
0.071198
0.064988
0.080732
0.072084
0.091479
0.087448
0.049631
0.108045
0.112109
0.092833
0.115299
0.050493
0.048555
0.124101
0.131371
0.086218
0.089307
0.095309
0.096944
0.045357
0.074679
0.097903
0.105600
0.059538
0.107551
0.115553
0.109169
0.099884
0.104371
0.101642
0.111841
0.099435
0.096209
0.049096
0.026649
0.050011
0.065764
0.131763
0.031733
0.086998
0.093589
0.124663
0.119109
0.077570
0.082615
0.058519
0.034807
0.047811
0.120549
0.025728
0.037908
0.072543
0.135089
0.130580
0.115821
0.102288
0.113280
0.063920
0.057990
0.141870
0.130122
0.086035
0.096901
0.121418
0.122562
0.126935
0.130212
0.129956
0.145989
0.137996
0.126632
0.040416
0.073694
0.111424
0.048896
0.108675
0.092241
0.055545
0.061979
0.050707
0.055683
0.096085
0.112452
0.053781
0.087025
0.112754
0.113687
0.041453
0.103916
0.108902
0.025755
0.076160
0.069747
0.106289
0.095101
0.081355
0.101315
0.080261
0.073020
0.070909
0.069738
0.114032
0.125737
0.068173
0.067227
0.072248
0.065872
0.125953
0.118061
0.070841
0.037718
0.095042
0.091003
0.129567
0.107530
0.114713
0.114755
0.126597
0.126587
0.127794
0.127897
0.128455
0.120143
0.096193
0.062360
0.029685
0.035796
0.052278
0.094121
0.109083
0.116129
0.121377
0.103799
0.044730
0.081605
0.109244
0.047101
0.063634
0.036155
0.088579
0.123975
0.143364
0.128847
0.127792
0.130697
0.058222
0.067738
0.127564
0.039268
0.034593
0.042877
0.086710
0.109645
0.107794
0.129920
0.079354
0.065844
0.036901
0.069210
0.071021
0.055080
0.074167
0.042530
0.079542
0.068407
0.112048
0.122227
0.058038
0.037662
0.115888
0.015659
0.089139
0.092290
0.086406
0.078601
0.052994
0.044692
0.081922
0.133353
0.068621
0.086062
0.136400
0.093707
0.072667
0.075638
0.080981
0.030528
0.079961
0.152571
0.144116
0.127947
0.121171
0.111097
0.084774
0.075084
0.088286
0.088849
0.069823
0.064428
0.067569
0.121018
0.048065
0.080199
0.135029
0.033754
0.111048
0.116586
0.060140
0.055135
0.060046
0.131556
0.090789
0.089728
0.070779
0.051394
0.046183
0.096778
0.143029
0.029276
0.111748
0.111271
0.061527
0.054648
0.068255
0.135255
0.125540
0.125264
0.048873
0.060227
0.082046
0.094098
0.046345
0.046375
0.125249
0.125375
0.021874
0.048673
0.113436
0.100295
0.043701
0.045405
0.118939
0.124934
0.079147
0.036776
0.077312
0.073340
0.059551
0.052423
0.072150
0.126476
0.095737
0.072584
0.130584
0.063908
0.048757
0.087851
0.119185
0.041708
0.147587
0.124964
0.121663
0.108412
0.134682
0.128417
0.047582
0.092659
0.106270
0.029639
0.097277
0.120812
0.067737
0.072268
0.064832
0.101624
0.111115
0.097863
0.049491
0.095289
0.047664
0.090518
0.108958
0.052924
0.090603
0.079634
0.087064
0.096087
0.030238
0.037717
0.055098
0.111470
0.057960
0.102817
0.117229
0.051581
0.055359
0.041553
0.090872
0.127304
0.054337
0.099794
0.085126
0.086227
0.054591
0.058645
0.075880
0.026749
0.137914
0.123683
0.083120
0.067287
0.051480
0.094656
0.083972
0.104569
0.054434
0.040230
0.096153
0.086873
0.121228
0.118612
0.043286
0.073220
0.127503
0.053148
0.063376
0.048478
0.077001
0.093034
0.025141
0.049356
0.027161
0.044405
0.049327
0.132044
0.133333
0.116187
0.066197
0.084612
0.106018
0.111959
0.078834
0.121897
0.036591
0.058447
0.122990
0.035408
0.113137
0.113342
0.055577
0.052670
0.081724
0.128868
0.054738
0.059329
0.062471
0.090646
0.083681
0.098303
0.095811
0.109631
0.099083
0.088975
0.106060
0.084284
0.087391
0.088660
0.084261
0.082450
0.086176
0.059095
0.069742
0.025446
0.125035
0.125036
0.032428
0.070549
0.065729
0.129868
0.058820
0.047265
0.125113
0.086579
0.063341
0.076894
0.096266
0.084666
0.089753
0.076770
0.058299
0.087712
0.089075
0.087945
0.083827
0.085590
0.089977
0.081499
0.047537
0.116755
0.117844
0.133927
0.131197
0.122597
0.122312
0.117713
0.117790
0.096476
0.037062
0.037453
0.091766
0.017456
0.132505
0.125556
0.062824
0.097023
0.104037
0.102818
0.066445
0.054981
0.018369
0.040729
0.084838
0.054816
0.089017
0.135596
0.137737
0.126818
0.128893
0.128966
0.120072
0.106026
0.036851
0.064691
0.099654
0.095390
0.048100
0.048041
0.063823
0.076315
0.122613
0.126113
0.127706
0.127327
0.115556
0.118684
0.070032
0.073192
0.096741
0.086111
0.045347
0.052685
0.100216
0.109404
0.129005
0.128365
0.113107
0.115962
0.071536
0.057504
0.126309
0.116106
0.019947
0.032193
0.077878
0.115837
0.142034
0.129121
0.129432
0.116698
0.056233
0.054199
0.108578
0.132186
0.088485
0.096378
0.113825
0.134308
0.116000
0.115238
0.048356
0.083676
0.125349
0.070862
0.089282
0.052704
0.056219
0.048355
0.084851
0.122607
0.042832
0.049981
0.070426
0.097257
0.112648
0.116108
0.039648
0.109871
0.135645
0.109658
0.106202
0.082691
0.059796
0.088631
0.072874
0.075077
0.098196
0.062955
0.096525
0.076442
0.102396
0.102924
0.025681
0.043469
0.058215
0.035406
0.046165
0.065264
0.080036
0.092408
0.090477
0.081079
0.062719
0.092527
0.102536
0.049019
0.087274
0.039158
0.063575
0.088665
0.090142
0.073298
0.080007
0.066007
0.069597
0.039613
0.050775
0.046557
0.105007
0.123235
0.086687
0.066967
0.053566
0.063735
0.080922
0.087380
0.075078
0.063049
0.077563
0.115505
0.060247
0.047163
0.103510
0.034923
0.067061
0.091496
0.100359
0.053117
0.079221
0.040371
0.058589
0.088015
0.119102
0.130203
0.063843
0.051929
0.126896
0.069766
0.076813
0.073626
0.079123
0.088607
0.096602
0.039379
0.094654
0.124203
0.089357
0.088180
0.109518
0.100551
0.093626
0.081226
0.091694
0.129140
0.116248
0.113973
0.062975
0.070493
0.034279
0.067818
0.076883
0.058886
0.087699
0.102722
0.057118
0.040299
0.045107
0.057673
0.094716
0.111529
0.105808
0.126343
0.062806
0.052543
0.099311
0.060075
0.058694
0.056644
0.062799
0.054918
0.065636
0.136324
0.140009
0.126425
0.086604
0.088158
0.030395
0.038503
0.073802
0.090233
0.090862
0.091879
0.050788
0.045683
0.029112
0.063370
0.066150
0.127589
0.071203
0.092997
0.060524
0.073993
0.102076
0.073802
0.083841
0.095369
0.086854
0.096672
0.064254
0.047135
0.060891
0.061552
0.092011
0.145698
0.062682
0.053539
0.146347
0.036521
0.091581
0.139209
0.035892
0.078755
0.140765
0.029410
0.045367
0.090386
0.033639
0.107732
0.126424
0.061011
0.096319
0.101677
0.143664
0.128233
0.025181
0.086339
0.130105
0.018257
0.071806
0.086430
0.133846
0.140831
0.032179
0.098480
0.118330
0.032686
0.050990
0.090416
0.127619
0.062081
0.034976
0.046101
0.058920
0.030821
0.031138
0.027696
0.014487
0.061619
0.039201
0.101803
0.106962
0.108747
0.053771
0.063644
0.015520
0.075374
0.047564
0.117200
0.092848
0.116150
0.062453
0.044781
0.056071
0.135967
0.108709
0.095076
0.048161
0.072514
0.047243
0.084916
0.137825
0.028694
0.143501
0.132156
0.128258
0.126992
0.079445
0.082717
0.050601
0.075318
0.112761
0.113637
0.107176
0.120418
0.129578
0.113429
0.112847
0.113098
0.086306
0.131672
0.125105
0.125105
0.038146
0.084101
0.110564
0.041564
0.122235
0.120445
0.051188
0.052624
0.100828
0.122381
0.058253
0.061150
0.090635
0.093111
0.084815
0.037892
0.079784
0.091147
0.115371
0.113373
0.106370
0.066395
0.057640
0.068939
0.091041
0.049168
0.127181
0.130863
0.043225
0.049100
0.098380
0.128429
0.059448
0.115200
0.130564
0.103591
0.081011
0.072026
0.065250
0.064494
0.075542
0.074902
0.060231
0.045826
0.112769
0.113531
0.058799
0.095459
0.114414
0.123221
0.120691
0.112381
0.112049
0.112556
0.101153
0.100787
0.040016
0.073335
0.093225
0.026669
0.128518
0.104781
0.055786
0.055348
0.099688
0.109165
0.121754
0.130134
0.136571
0.116311
0.122484
0.102564
0.052150
0.066844
0.099924
0.027286
0.064545
0.057296
0.095031
0.098761
0.071936
0.054256
0.140946
0.103938
0.044519
0.097297
0.135643
0.084313
0.086382
0.078844
0.091794
0.057718
0.114169
0.128361
0.041177
0.060153
0.073394
0.121832
0.058105
0.075353
0.131088
0.050429
0.076836
0.079623
0.105160
0.097513
0.072984
0.077839
0.115546
0.123010
0.075337
0.076422
0.042299
0.087899
0.056417
0.116524
0.060376
0.063642
0.105766
0.121779
0.081949
0.064488
0.035373
0.088822
0.130171
0.020489
0.076247
0.062772
0.061345
0.098357
0.110569
0.051052
0.143085
0.155128
0.075301
0.080486
0.118300
0.096473
0.070576
0.073193
0.048637
0.090569
0.045743
0.070104
0.084145
0.127903
0.095112
0.055427
0.113712
0.107535
0.073807
0.100104
0.093891
0.081993
0.091909
0.114321
0.048391
0.076071
0.109520
0.031288
0.113100
0.114758
0.077019
0.090140
0.079376
0.084219
0.065144
0.086396
0.091210
0.081652
0.067515
0.032712
0.125715
0.125333
0.064021
0.068929
0.082899
0.089499
0.065335
0.057559
0.125772
0.126064
0.093416
0.071466
0.077979
0.078577
0.125058
0.125026
0.044610
0.086044
0.099594
0.107851
0.050206
0.058722
0.125317
0.125755
0.048335
0.056703
0.120114
0.096125
0.048615
0.063921
0.127885
0.125730
0.025702
0.059854
0.092434
0.075733
0.048319
0.061249
0.130758
0.127641
0.107239
0.043616
0.081364
0.081023
0.038931
0.064327
0.129948
0.048841
0.120122
0.104614
0.071670
0.047486
0.038825
0.058718
0.121862
0.113396
0.048317
0.032370
0.061826
0.091633
0.111347
0.023348
0.073044
0.038893
0.050256
0.118784
0.037787
0.107692
0.116283
0.021894
0.113978
0.116268
0.117932
0.098928
0.045971
0.070063
0.079594
0.052300
0.111406
0.042016
0.072158
0.111575
0.087921
0.104341
0.089308
0.102591
0.066219
0.051744
0.027667
0.045639
0.073058
0.132308
0.049922
0.064437
0.034071
0.084997
0.119487
0.039367
0.057712
0.065327
0.077270
0.126292
0.024087
0.063467
0.118713
0.121219
0.123974
0.114078
0.081043
0.044980
0.094812
0.060393
0.101844
0.119710
0.067942
0.082244
0.099246
0.080488
0.066506
0.036258
0.037794
0.030770
0.070915
0.115014
0.053945
0.112414
0.102289
0.040050
0.057091
0.045028
0.075244
0.096789
0.112146
0.119861
0.030180
0.060147
0.087686
0.103031
0.055846
0.075853
0.069705
0.089452
0.147435
0.111645
0.032866
0.063329
0.076393
0.106582
0.088366
0.055039
0.110778
0.067889
0.067295
0.065312
0.041196
0.049109
0.088212
0.124447
0.048997
0.077492
0.098305
0.143454
0.088425
0.069106
0.054331
0.111931
0.117258
0.056345
0.035881
0.077613
0.110915
0.045700
0.084355
0.071120
0.081229
0.102165
0.054093
0.058324
0.139489
0.035739
0.133008
0.135011
0.131381
0.125272
0.057485
0.065605
0.051987
0.081987
0.140344
0.129302
0.104632
0.082152
0.119165
0.116007
0.068922
0.052020
0.069331
0.069158
0.121741
0.112304
0.098927
0.133307
0.111796
0.128824
0.110194
0.109544
0.123243
0.114007
0.098991
0.113904
0.079803
0.082922
0.039495
0.079490
0.127779
0.063180
0.068294
0.097137
0.108393
0.084162
0.111069
0.061668
0.099507
0.030619
0.043510
0.039227
0.127601
0.103308
0.047420
0.023864
0.073471
0.075109
0.047414
0.105187
0.042692
0.091353
0.098175
0.084937
0.074871
0.102371
0.059297
0.108416
0.018739
0.046567
0.082420
0.058678
0.070469
0.115485
0.088443
0.077848
0.056137
0.062849
0.093633
0.088319
0.044310
0.083546
0.081581
0.090946
0.059248
0.065904
0.069770
0.066367
0.117421
0.082646
0.082999
0.084871
0.086492
0.095443
0.146213
0.121951
0.073244
0.080097
0.100460
0.104074
0.040094
0.038467
0.070532
0.131121
0.075547
0.073117
0.104440
0.102547
0.043539
0.074185
0.136351
0.044383
0.080854
0.078027
0.100728
0.097965
0.077134
0.081966
0.084256
0.118720
0.042118
0.066018
0.075785
0.117634
0.045424
0.083675
0.027188
0.034656
0.095863
0.109732
0.036095
0.058997
0.073245
0.121998
0.081702
0.074323
0.058115
0.062679
0.128359
0.029517
0.037481
0.086422
0.097412
0.043124
0.096772
0.146682
0.037221
0.065712
0.109765
0.039215
0.050429
0.046110
0.074521
0.145029
0.065245
0.036788
0.088434
0.119964
0.043618
0.082384
0.120843
0.056069
0.047754
0.082717
0.116048
0.037524
0.146586
0.117639
0.065183
0.065172
0.128300
0.107156
0.122621
0.138307
0.061323
0.063416
0.125880
0.121488
0.051807
0.095692
0.063226
0.052952
0.088563
0.033359
0.123261
0.126668
0.023232
0.053583
0.086616
0.066345
0.085940
0.101786
0.069023
0.085044
0.078734
0.098873
0.097883
0.081418
0.104376
0.032137
0.073893
0.019837
0.039871
0.088775
0.123590
0.019104
0.045396
0.068274
0.072514
0.081214
0.085854
0.083787
0.085162
0.088338
0.077201
0.062217
0.112724
0.127203
0.047976
0.082134
0.059088
0.046910
0.042479
0.142488
0.034516
0.054895
0.061233
0.112457
0.054068
0.083388
0.118865
0.026560
0.041874
0.090636
0.128644
0.028132
0.075625
0.047674
0.047594
0.114111
0.051077
0.076841
0.060842
0.108811
0.066142
0.079813
0.136416
0.049481
0.056262
0.090925
0.110987
0.114210
0.067884
0.037212
0.064220
0.132566
0.065746
0.085035
0.118315
0.103638
0.060131
0.108171
0.133240
0.022417
0.049345
0.040167
0.095320
0.117020
0.050699
0.111694
0.063181
0.079080
0.124254
0.135481
0.027844
0.040507
0.086484
0.132803
0.115527
0.107091
0.122410
0.124839
0.075548
0.055757
0.077856
0.082226
0.113736
0.115844
0.132493
0.148892
0.129168
0.120242
0.098020
0.095844
0.074304
0.071404
0.038962
0.051696
0.102146
0.131439
0.113209
0.111430
0.058612
0.057580
0.044281
0.062640
0.109280
0.057440
0.112837
0.112582
0.073256
0.072426
0.053182
0.055908
0.075923
0.116209
0.087022
0.084548
0.111527
0.136393
0.090824
0.059325
0.075304
0.058075
0.094453
0.082591
0.045087
0.042124
0.076667
0.081954
0.141892
0.102651
0.103866
0.105079
0.123206
0.148309
0.139418
0.097315
0.079183
0.088270
0.088978
0.095823
0.112713
0.119342
0.117192
0.117974
0.048443
0.111600
0.135416
0.092210
0.070573
0.065620
0.062021
0.072486
0.092786
0.088411
0.110410
0.058656
0.094971
0.119240
0.035203
0.062162
0.114868
0.020211
0.111804
0.081973
0.062100
0.056598
0.117420
0.024707
0.029945
0.038045
0.091904
0.117595
0.086313
0.040448
0.036286
0.094401
0.058887
0.094758
0.089655
0.084384
0.091498
0.057937
0.070711
0.024159
0.054298
0.044738
0.098285
0.146260
0.044250
0.072044
0.139051
0.065646
0.054927
0.053613
0.057995
0.032252
0.085565
0.098893
0.062542
0.085443
0.113894
0.036459
0.039702
0.090953
0.065349
0.102912
0.084291
0.073100
0.090333
0.130134
0.107232
0.109179
0.072346
0.069886
0.069921
0.078125
0.051062
0.124273
0.086672
0.085591
0.067382
0.065869
0.041310
0.087414
0.119526
0.020332
0.125034
0.115967
0.042470
0.058980
0.079450
0.116867
0.051621
0.087290
0.128998
0.023196
0.050687
0.087296
0.124109
0.054772
0.036508
0.073628
0.056101
0.080404
0.055258
0.073352
0.056097
0.127142
0.019102
0.057950
0.109549
0.131991
0.056930
0.042617
0.086756
0.145756
0.035261
0.026893
0.076187
0.104818
0.068620
0.098941
0.031327
0.031491
0.085338
0.116964
0.047592
0.021019
0.084011
0.110885
0.098124
0.102851
0.035489
0.083676
0.113562
0.050253
0.061756
0.099977
0.036154
0.092367
0.119715
0.028184
0.136285
0.126000
0.036306
0.077976
0.060481
0.109191
0.103946
0.082462
0.058577
0.066440
0.078656
0.094203
0.093580
0.101544
0.042873
0.057573
0.072279
0.106313
0.094215
0.069028
0.060672
0.070793
0.107207
0.122217
0.075500
0.084455
0.052126
0.064484
0.077230
0.099292
0.047718
0.060060
0.102208
0.085454
0.059839
0.102878
0.119857
0.101089
0.077295
0.037655
0.039166
0.082780
0.114041
0.105477
0.108991
0.096577
0.065045
0.033726
0.085086
0.075702
0.119748
0.095300
0.040410
0.049681
0.025290
0.072514
0.052135
0.085663
0.059149
0.078094
0.063748
0.092888
0.089966
0.097920
0.088855
0.070811
0.047913
0.077751
0.090915
0.033730
0.079363
0.118969
0.053822
0.090442
0.114413
0.091575
0.101540
0.108615
0.092953
0.073261
0.104405
0.120897
0.119426
0.134447
0.037876
0.088269
0.125722
0.039069
0.029870
0.033539
0.051991
0.041520
0.050211
0.074530
0.123670
0.087020
0.152708
0.069761
0.038946
0.025291
0.030076
0.066584
0.055635
0.076090
0.079577
0.050832
0.067819
0.117979
0.057130
0.096210
0.086084
0.022140
0.107038
0.117217
0.111756
0.139434
0.118192
0.124766
0.075965
0.061907
0.054947
0.056820
0.061102
0.104308
0.056071
0.071451
0.092581
0.066591
0.051992
0.085854
0.083735
0.057298
0.105906
0.121118
0.124345
0.129794
0.123796
0.116370
0.041392
0.078770
0.123443
0.112529
0.074423
0.082574
0.081197
0.122038
0.109083
0.123611
0.125178
0.125658
0.055210
0.074323
0.112485
0.037048
0.046788
0.051462
0.044588
0.114837
0.116201
0.125905
0.113134
0.102471
0.034772
0.074408
0.120272
0.055290
0.097354
0.019196
0.053359
0.102715
0.076756
0.089645
0.101404
0.092900
0.088121
0.051032
0.082288
0.029537
0.033915
0.072850
0.080842
0.063252
0.060814
0.125622
0.069719
0.094443
0.083638
0.094904
0.096908
0.077006
0.103012
0.077273
0.093462
0.074941
0.064354
0.105891
0.079240
0.053842
0.038376
0.043428
0.111834
0.123919
0.061738
0.049790
0.044822
0.027838
0.067191
0.056131
0.120179
0.138259
0.067352
0.080965
0.136717
0.056500
0.038057
0.069513
0.083971
0.099287
0.093842
0.096179
0.054290
0.044868
0.113416
0.113583
0.063155
0.063400
0.100839
0.099299
0.126961
0.116971
0.023399
0.063948
0.123877
0.047771
0.077930
0.124633
0.109716
0.122625
0.123902
0.095328
0.076544
0.047132
0.119235
0.131043
0.106168
0.087371
0.075656
0.073581
0.113977
0.114308
0.077889
0.076624
0.037142
0.057833
0.110173
0.103939
0.114086
0.113725
0.125072
0.125073
0.125633
0.125629
0.116497
0.120092
0.084363
0.080514
0.047853
0.110971
0.079859
0.125681
0.112635
0.112541
0.111721
0.103517
0.110540
0.097645
0.112976
0.054358
0.098600
0.042675
0.056202
0.067774
0.086311
0.129272
0.040672
0.093063
0.132280
0.084433
0.087004
0.080216
0.077450
0.077863
0.080887
0.082117
0.085855
0.090125
0.077673
0.064154
0.064057
0.104087
0.060642
0.098566
0.084835
0.101043
0.101955
0.076324
0.107660
0.073264
0.046768
0.093534
0.081500
0.095788
0.090453
0.096950
0.094463
0.075808
0.099899
0.124604
0.057833
0.064394
0.130259
0.041173
0.034309
0.052862
0.068235
0.074365
0.076441
0.083357
0.075280
0.073287
0.055079
0.117093
0.067273
0.087737
0.096632
0.046411
0.049210
0.055970
0.095625
0.105571
0.109250
0.132727
0.132906
0.116852
0.115919
0.124366
0.109264
0.111710
0.063434
0.049734
0.037891
0.053583
0.061539
0.116731
0.059720
0.050675
0.126559
0.026077
0.033700
0.057266
0.075230
0.106574
0.126629
0.103905
0.044345
0.079654
0.107720
0.072133
0.069700
0.066556
0.071299
0.077362
0.063363
0.026653
0.034741
0.041943
0.084106
0.133597
0.037052
0.095588
0.136471
0.099811
0.093559
0.078269
0.087751
0.053123
0.071220
0.071736
0.127055
0.086259
0.071610
0.070136
0.105280
0.033445
0.057992
0.074544
0.119916
0.086084
0.108091
0.125219
0.120838
0.124756
0.038447
0.085232
0.129756
0.063433
0.072741
0.071121
0.127678
0.141174
0.093597
0.079405
0.038236
0.060095
0.081393
0.073940
0.102866
0.144392
0.047639
0.080682
0.128511
0.041271
0.059602
0.068986
0.116446
0.136983
0.025956
0.076888
0.130470
0.015004
0.038937
0.053431
0.092395
0.107436
0.065794
0.095348
0.032041
0.053472
0.063735
0.119193
0.136478
0.125432
0.038293
0.031309
0.119001
0.026106
0.046615
0.060261
0.084282
0.099633
0.070659
0.039112
0.057248
0.041863
0.083547
0.129791
0.132164
0.129061
0.046142
0.064847
0.145475
0.046275
0.075896
0.082050
0.077549
0.099159
0.056052
0.092225
0.091735
0.036878
0.102782
0.142322
0.039649
0.064113
0.134150
0.022893
0.064682
0.072314
0.104854
0.108219
0.035539
0.070353
0.061967
0.120785
0.060854
0.108283
0.063463
0.061933
0.110317
0.107972
0.069934
0.080721
0.123432
0.117318
0.075970
0.065618
0.107965
0.100616
0.025362
0.049079
0.070194
0.107061
0.091724
0.061275
0.094949
0.080583
0.096335
0.097495
0.039390
0.063584
0.097211
0.069706
0.044020
0.120388
0.078698
0.045178
0.078594
0.090259
0.078160
0.095280
0.117984
0.053233
0.040079
0.043983
0.052000
0.116705
0.133659
0.145923
0.136198
0.134907
0.122043
0.129125
0.133469
0.110298
0.113881
0.114983
0.124871
0.118265
0.084377
0.099345
0.030401
0.052703
0.062834
0.110870
0.124129
0.136830
0.046933
0.066030
0.129451
0.051225
0.041008
0.044153
0.062185
0.125536
0.068017
0.065030
0.139099
0.031196
0.099281
0.081544
0.069660
0.084437
0.144351
0.048793
0.056650
0.076576
0.114644
0.112847
0.064479
0.075493
0.052282
0.102100
0.042273
0.096143
0.130853
0.045255
0.039571
0.051567
0.094769
0.127976
0.042641
0.086059
0.133635
0.090052
0.082591
0.098834
0.088111
0.083234
0.097526
0.078630
0.080742
0.058147
0.089075
0.035101
0.061254
0.062766
0.145239
0.123969
0.090124
0.055551
0.091453
0.101875
0.067619
0.074346
0.068705
0.112226
0.097082
0.099131
0.045430
0.063271
0.114376
0.079073
0.079818
0.125701
0.112626
0.117279
0.117586
0.110847
0.037472
0.105387
0.118483
0.111595
0.109828
0.046263
0.097206
0.134215
0.115662
0.110329
0.099440
0.099040
0.088947
0.090651
0.110061
0.107525
0.022072
0.056712
0.095777
0.119470
0.032455
0.055664
0.054916
0.060070
0.067422
0.032491
0.056603
0.044054
0.074289
0.107971
0.034477
0.042205
0.094824
0.064463
0.095752
0.088950
0.125927
0.134642
0.072117
0.064100
0.124726
0.109868
0.067655
0.088997
0.117567
0.109763
0.048650
0.063883
0.120814
0.122644
0.098916
0.101872
0.136459
0.100483
0.068282
0.072475
0.110996
0.028203
0.108516
0.127730
0.045599
0.039021
0.101108
0.114597
0.096769
0.073721
0.046291
0.091110
0.119739
0.026503
0.088941
0.080218
0.095480
0.087194
0.062254
0.039854
0.060755
0.131557
0.101098
0.098203
0.093421
0.085558
0.041731
0.093816
0.062503
0.086703
0.086199
0.068452
0.078061
0.037964
0.057741
0.074260
0.127699
0.048482
0.071034
0.107104
0.076990
0.077130
0.111250
0.084668
0.074553
0.090564
0.081573
0.088806
0.092771
0.068799
0.080462
0.117437
0.114282
0.130327
0.123146
0.121098
0.120918
0.106896
0.039422
0.062611
0.105961
0.040304
0.032521
0.040044
0.106147
0.132831
0.076653
0.087292
0.106565
0.111815
0.111725
0.091832
0.050922
0.122740
0.119110
0.102115
0.113716
0.121771
0.128778
0.127403
0.128891
0.128875
0.130169
0.119607
0.060162
0.095925
0.099005
0.062528
0.069536
0.075660
0.015981
0.036689
0.058204
0.065237
0.079636
0.059445
0.057589
0.123209
0.119820
0.126798
0.129989
0.128137
0.100061
0.106744
0.104552
0.141738
0.026762
0.038014
0.093856
0.122229
0.131568
0.129736
0.107417
0.110624
0.045058
0.062243
0.123597
0.074767
0.048876
0.044948
0.110808
0.135081
0.110364
0.122432
0.076399
0.058194
0.084007
0.096856
0.050137
0.098624
0.120861
0.088682
0.032919
0.065369
0.061808
0.076406
0.072860
0.051459
0.073523
0.039456
0.079701
0.073558
0.086878
0.068832
0.029229
0.058880
0.085447
0.100513
0.054923
0.038540
0.038167
0.073049
0.066862
0.064412
0.106529
0.096667
0.044922
0.090817
0.094898
0.099788
0.099407
0.102846
0.084301
0.065880
0.065085
0.098002
0.062229
0.056246
0.090181
0.039904
0.075885
0.074373
0.070798
0.091805
0.074980
0.068754
0.079743
0.075936
0.052050
0.070463
0.088531
0.067867
0.080619
0.078724
0.061267
0.083348
0.051643
0.034460
0.038123
0.060430
0.074803
0.056398
0.099872
0.095122
0.049865
0.046742
0.042878
0.072601
0.088982
0.142032
0.045742
0.078046
0.056581
0.050369
0.059821
0.056638
0.099596
0.079606
0.048962
0.025181
0.128827
0.126069
0.082950
0.091870
0.066868
0.090816
0.114651
0.121566
0.051625
0.076971
0.108206
0.098980
0.112856
0.112778
0.031360
0.039716
0.102230
0.117022
0.126835
0.111814
0.025289
0.065860
0.082625
0.110069
0.018599
0.054658
0.051519
0.119795
0.080931
0.107910
0.070066
0.047044
0.119482
0.104983
0.089551
0.113699
0.037705
0.091255
0.120510
0.027242
0.086235
0.078269
0.107326
0.072415
0.022878
0.057708
0.047711
0.107904
0.066105
0.110132
0.066739
0.063909
0.087010
0.078880
0.043319
0.040561
0.045411
0.093872
0.117226
0.070580
0.058980
0.112765
0.117773
0.044349
0.101967
0.088291
0.056622
0.094857
0.056360
0.053879
0.049461
0.113743
0.076358
0.079770
0.095270
0.100246
0.051672
0.073388
0.059704
0.057098
0.140818
0.129944
0.040703
0.060790
0.058990
0.128412
0.045571
0.043062
0.078852
0.104003
0.128352
0.128678
0.099169
0.089774
0.126650
0.126805
0.119712
0.111306
0.125134
0.125135
0.128114
0.132750
0.126165
0.125882
0.127621
0.140364
0.137812
0.127612
0.097893
0.103755
0.045687
0.076514
0.016788
0.042292
0.098258
0.135291
0.054812
0.080239
0.051850
0.123038
0.036486
0.026272
0.086061
0.110070
0.037817
0.087682
0.122015
0.019706
0.055094
0.049309
0.098980
0.094369
0.071704
0.073615
0.095034
0.115460
0.089670
0.057705
0.074739
0.046489
0.067644
0.077990
0.123191
0.115838
0.094876
0.093551
0.046257
0.097842
0.138346
0.020065
0.090546
0.084770
0.072263
0.092702
0.136343
0.138351
0.086405
0.091810
0.056089
0.081417
0.103176
0.071140
0.071579
0.069609
0.041571
0.063043
0.083194
0.117531
0.131480
0.126126
0.057583
0.055939
0.145386
0.058733
0.093356
0.056070
0.071374
0.065875
0.109399
0.143089
0.098324
0.108659
0.102473
0.103919
0.116155
0.110175
0.121162
0.117774
0.032008
0.045591
0.093204
0.131230
0.025032
0.054493
0.101783
0.127952
0.069794
0.072805
0.120722
0.041859
0.056975
0.058769
0.109058
0.107863
0.079779
0.090015
0.099975
0.081096
0.044594
0.060709
0.116723
0.094469
0.039106
0.040038
0.100808
0.128135
0.097612
0.041975
0.029307
0.033858
0.099992
0.130291
0.057607
0.074888
0.107682
0.036544
0.058298
0.070739
0.128749
0.045892
0.101409
0.067411
0.083386
0.052680
0.062055
0.047833
0.072470
0.149647
0.109668
0.120597
0.036197
0.074394
0.132265
0.042057
0.118003
0.116267
0.023609
0.054925
0.091674
0.119830
0.078449
0.096180
0.118484
0.038305
0.126003
0.135207
0.114697
0.113092
0.066320
0.063526
0.125660
0.126212
0.050614
0.091905
0.071100
0.066694
0.087275
0.040835
0.113681
0.114442
0.023021
0.055077
0.089427
0.048199
0.093684
0.140893
0.081979
0.069128
0.141219
0.117646
0.021841
0.062422
0.038298
0.111186
0.119446
0.152856
0.107090
0.080704
0.126947
0.152562
0.086406
0.066750
0.054547
0.106758
0.109888
0.072372
0.160952
0.128931
0.025748
0.082253
0.073060
0.110149
0.057814
0.079256
0.031255
0.091865
0.142877
0.017915
0.031251
0.052340
0.100977
0.114292
0.047958
0.027066
0.055359
0.048712
0.048516
0.105501
0.075907
0.045168
0.060056
0.122813
0.114292
0.117308
0.114182
0.126094
0.084210
0.099172
0.116766
0.117590
0.096676
0.096859
0.049806
0.058787
0.126752
0.127605
0.069670
0.060639
0.079641
0.110183
0.125123
0.125245
0.122685
0.138160
0.125429
0.125309
0.021502
0.035379
0.092039
0.118818
0.127934
0.125272
0.070107
0.054437
0.120429
0.032006
0.130570
0.125999
0.159285
0.113372
0.127054
0.129222
0.142042
0.149433
0.126441
0.127248
0.059394
0.055523
0.116031
0.029080
0.130417
0.125067
0.025057
0.037680
0.088687
0.130124
0.137373
0.128389
0.093116
0.079058
0.061443
0.107166
0.046935
0.088781
0.137476
0.023772
0.088616
0.099849
0.057863
0.111973
0.063163
0.040662
0.044905
0.131633
0.036084
0.087334
0.121398
0.025371
0.056465
0.111820
0.131223
0.018268
0.042506
0.064725
0.061451
0.131602
0.083397
0.117503
0.043152
0.062117
0.027422
0.083916
0.131074
0.031670
0.070224
0.075361
0.075695
0.079072
0.033111
0.038679
0.100911
0.122857
0.037983
0.026241
0.089886
0.074225
0.089199
0.061574
0.051180
0.065051
0.093363
0.120313
0.065949
0.081866
0.037422
0.095500
0.135169
0.043756
0.051215
0.092083
0.119611
0.142068
0.129826
0.129127
0.128282
0.128128
0.116680
0.116620
0.119184
0.142113
0.150651
0.125815
0.125807
0.126402
0.114700
0.120362
0.120446
0.141610
0.133724
0.135782
0.132064
0.099109
0.102631
0.109258
0.099628
0.085833
0.031670
0.047286
0.087857
0.132907
0.081040
0.054370
0.080308
0.065511
0.107895
0.030598
0.054787
0.065469
0.142591
0.058527
0.047605
0.088266
0.059716
0.110292
0.068427
0.043489
0.068781
0.139918
0.019348
0.063204
0.128208
0.134446
0.030960
0.110189
0.043980
0.032244
0.040249
0.084629
0.112525
0.029257
0.020827
0.040324
0.124338
0.137121
0.133895
0.103587
0.028935
0.058394
0.084881
0.023472
0.037952
0.049406
0.079372
0.132882
0.035875
0.062002
0.045438
0.142016
0.038145
0.091282
0.136027
0.080269
0.078698
0.069703
0.051478
0.022611
0.057692
0.067908
0.117725
0.055660
0.027645
0.042741
0.073446
0.142623
0.048764
0.078310
0.142147
0.055418
0.094998
0.066797
0.085974
0.079725
0.042938
0.052061
0.058227
0.119623
0.063966
0.071869
0.128029
0.039493
0.111553
0.136120
0.091009
0.083203
0.117591
0.118011
0.082035
0.078233
0.061819
0.077574
0.062615
0.065205
0.018449
0.023550
0.068569
0.072926
0.080187
0.081997
0.105267
0.099113
0.115969
0.113751
0.073722
0.068425
0.092506
0.073533
0.116961
0.097571
0.091797
0.095291
0.071295
0.037175
0.079854
0.132936
0.057896
0.078208
0.116715
0.134901
0.118302
0.120972
0.087571
0.068963
0.133710
0.116743
0.095392
0.106594
0.117357
0.116096
0.067319
0.075014
0.078880
0.092268
0.087472
0.109859
0.092559
0.050472
0.064051
0.061090
0.102715
0.102382
0.059626
0.042396
0.065814
0.067827
0.120766
0.093160
0.098165
0.111716
0.067604
0.082245
0.136414
0.132485
0.050885
0.089386
0.121717
0.132626
0.085812
0.089341
0.061412
0.055007
0.048060
0.026328
0.044937
0.059152
0.095624
0.102997
0.063449
0.047424
0.029685
0.090055
0.121749
0.027997
0.123705
0.132401
0.029285
0.037571
0.049661
0.114892
0.053322
0.105866
0.123020
0.068298
0.097854
0.068323
0.088030
0.112082
0.035325
0.043763
0.061274
0.090893
0.056594
0.082197
0.126611
0.028408
0.026377
0.077115
0.067539
0.070114
0.114873
0.122154
0.046751
0.075283
0.046555
0.028681
0.088731
0.084719
0.096470
0.063200
0.105204
0.096294
0.066137
0.072854
0.049000
0.077818
0.080573
0.063077
0.090483
0.103142
0.069470
0.106491
0.059121
0.056515
0.094926
0.074652
0.062775
0.029466
0.113842
0.118548
0.064608
0.069819
0.080848
0.082474
0.026113
0.038072
0.083862
0.144940
0.048178
0.049392
0.090371
0.076047
0.079875
0.119409
0.125387
0.126365
0.060306
0.033045
0.122857
0.057548
0.052412
0.047161
0.127908
0.096467
0.053433
0.024821
0.078617
0.075900
0.106410
0.104902
0.145336
0.136697
0.139015
0.123675
0.076844
0.055152
0.134129
0.066625
0.044549
0.033205
0.025839
0.060637
0.099447
0.097067
0.064550
0.048361
0.084086
0.080131
0.102160
0.095974
0.041824
0.088806
0.140480
0.030650
0.032844
0.049420
0.076861
0.123343
0.084517
0.110319
0.082011
0.088896
0.093129
0.089395
0.076179
0.051942
0.021844
0.051210
0.052801
0.060469
0.074243
0.067469
0.046506
0.123437
0.034005
0.108940
0.120485
0.097711
0.103658
0.035752
0.097899
0.130752
0.043035
0.074116
0.118231
0.046927
0.058352
0.059899
0.088231
0.116268
0.046244
0.083165
0.049898
0.052743
0.066743
0.128140
0.038423
0.093278
0.129979
0.036977
0.028176
0.082021
0.048733
0.079657
0.058313
0.119025
0.053583
0.083833
0.117944
0.088028
0.090711
0.082608
0.080437
0.081034
0.085909
0.101080
0.098311
0.037140
0.088994
0.137182
0.042787
0.124019
0.109513
0.091973
0.111385
0.060701
0.049011
0.063379
0.085812
0.122703
0.079605
0.101492
0.031582
0.067610
0.080585
0.058749
0.107616
0.123908
0.079296
0.063472
0.085129
0.116402
0.058353
0.113911
0.029520
0.074823
0.061377
0.108399
0.059517
0.101046
0.059074
0.095012
0.071173
0.102533
0.099315
0.099396
0.103160
0.074620
0.115431
0.048969
0.111367
0.116993
0.114389
0.092391
0.063371
0.041370
0.076622
0.127341
0.082775
0.073467
0.133733
0.049773
0.090972
0.028572
0.097137
0.124992
0.038172
0.047623
0.109617
0.024834
0.062284
0.044583
0.069496
0.095972
0.042711
0.085914
0.113134
0.061075
0.059127
0.084878
0.049862
0.097625
0.114248
0.056907
0.094254
0.123310
0.030617
0.103059
0.136404
0.043734
0.070720
0.047237
0.101035
0.144435
0.046705
0.045153
0.135657
0.028873
0.065409
0.054507
0.101034
0.147362
0.064362
0.070015
0.147274
0.078052
0.090062
0.079559
0.078468
0.069887
0.079559
0.063407
0.068432
0.074952
0.062585
0.089769
0.081024
0.045291
0.105970
0.132070
0.118178
0.128611
0.114220
0.114891
0.053931
0.052469
0.126826
0.030876
0.040021
0.053410
0.094738
0.140126
0.030001
0.099936
0.113623
0.039936
0.075645
0.087160
0.105973
0.107454
0.060738
0.086091
0.118196
0.138660
0.041144
0.059065
0.134008
0.031899
0.027884
0.060200
0.072841
0.044800
0.091373
0.138467
0.035208
0.070687
0.148024
0.019969
0.036041
0.064243
0.070644
0.078390
0.076789
0.077107
0.084537
0.087323
0.091312
0.093037
0.083629
0.084786
0.046632
0.023079
0.018176
0.076847
0.054138
0.113649
0.134708
0.139163
0.051975
0.050617
0.132211
0.051887
0.054366
0.067393
0.052652
0.066433
0.072999
0.100497
0.088424
0.134913
0.086166
0.090900
0.027872
0.052740
0.045615
0.104307
0.117667
0.134409
0.066976
0.073492
0.146861
0.094401
0.075698
0.039038
0.079295
0.117477
0.132018
0.132882
0.045275
0.088939
0.134283
0.049571
0.053566
0.081595
0.090783
0.093872
0.064740
0.044832
0.037548
0.080453
0.070981
0.045395
0.078751
0.131292
0.122755
0.136038
0.065697
0.071688
0.121089
0.074653
0.099529
0.055445
0.026263
0.042497
0.054777
0.029841
0.029390
0.091467
0.075839
0.048960
0.106127
0.120823
0.112601
0.116436
0.112024
0.111521
0.075574
0.116776
0.125726
0.048172
0.113485
0.039120
0.039035
0.068303
0.066526
0.078388
0.080586
0.056744
0.098335
0.103654
0.059594
0.098657
0.067217
0.041860
0.032188
0.056770
0.064700
0.052382
0.096072
0.126888
0.053112
0.069171
0.018841
0.029008
0.025463
0.075723
0.057003
0.097227
0.086111
0.094216
0.099015
0.058766
0.091114
0.040067
0.077474
0.061178
0.086254
0.095994
0.054148
0.087425
0.087910
0.104193
0.065491
0.050125
0.037906
0.051880
0.093487
0.123739
0.050790
0.064444
0.054424
0.107169
0.090469
0.082711
0.125589
0.041083
0.096527
0.096375
0.061609
0.030079
0.080326
0.102633
0.091710
0.049613
0.106032
0.073573
0.110580
0.062584
0.034135
0.074417
0.071941
0.050648
0.099433
0.106066
0.048567
0.102251
0.088611
0.081398
0.059628
0.055751
0.071528
0.077987
0.087000
0.036996
0.082625
0.126929
0.106509
0.113966
0.113287
0.113016
0.112632
0.106530
0.074845
0.059312
0.116909
0.078762
0.085582
0.051220
0.062974
0.120697
0.046656
0.035752
0.043047
0.058481
0.089761
0.102516
0.053994
0.057636
0.093604
0.086930
0.119882
0.125376
0.115624
0.114776
0.110685
0.118643
0.064147
0.053082
0.119187
0.066590
0.062805
0.065267
0.045351
0.034293
0.048731
0.065910
0.079196
0.043649
0.073518
0.106075
0.062624
0.054659
0.069559
0.088442
0.040108
0.099410
0.052232
0.033442
0.049769
0.057041
0.065411
0.129125
0.057871
0.047481
0.116559
0.035642
0.078487
0.047694
0.070809
0.127998
0.059110
0.026252
0.046196
0.058207
0.070364
0.131271
0.129604
0.126175
0.126425
0.127310
0.125899
0.126229
0.117899
0.110169
0.064891
0.058589
0.017394
0.016702
0.052083
0.100089
0.069334
0.082574
0.096351
0.075688
0.061115
0.050076
0.030004
0.067321
0.069491
0.119432
0.047565
0.057656
0.025467
0.056833
0.070324
0.109600
0.058105
0.026465
0.049663
0.072903
0.094196
0.083992
0.050436
0.038897
0.088298
0.116218
0.037404
0.041919
0.096906
0.094974
0.058490
0.027700
0.030321
0.034857
0.101077
0.129138
0.035075
0.020332
0.063639
0.085320
0.154560
0.092574
0.038881
0.040183
0.072104
0.024460
0.092999
0.102394
0.046885
0.073476
0.065535
0.077636
0.088630
0.058258
0.107584
0.119703
0.060811
0.094351
0.064365
0.077607
0.052186
0.110444
0.044775
0.094987
0.119719
0.126880
0.083449
0.095210
0.039434
0.076409
0.123977
0.055050
0.064273
0.077182
0.123627
0.118913
0.061751
0.081858
0.070870
0.076048
0.067606
0.087826
0.114642
0.100624
0.043135
0.067331
0.033619
0.055243
0.073251
0.135778
0.125987
0.117670
0.041173
0.092352
0.134675
0.020578
0.070151
0.073450
0.062618
0.093544
0.089565
0.080282
0.041099
0.080291
0.126837
0.120747
0.103924
0.089169
0.075946
0.064004
0.127788
0.127886
0.029370
0.076991
0.116672
0.120223
0.050715
0.038650
0.126535
0.126330
0.097171
0.042110
0.072420
0.064774
0.126419
0.126655
0.051443
0.075382
0.079245
0.056189
0.077213
0.042886
0.032814
0.082266
0.133912
0.118090
0.065615
0.048764
0.037269
0.053552
0.122071
0.049941
0.056305
0.046372
0.078260
0.126569
0.072882
0.063201
0.119977
0.090754
0.086547
0.091925
0.084174
0.036601
0.078395
0.117982
0.087004
0.108718
0.118952
0.068966
0.096994
0.087822
0.066992
0.082886
0.063386
0.087419
0.086339
0.069053
0.026646
0.047541
0.089592
0.147933
0.070845
0.058953
0.086213
0.125023
0.051147
0.046984
0.047259
0.072550
0.099286
0.106469
0.121710
0.139008
0.083571
0.050636
0.081400
0.109758
0.075957
0.126265
0.073880
0.047846
0.090591
0.125881
0.054959
0.034215
0.077984
0.102564
0.054078
0.101527
0.065175
0.053760
0.097887
0.118288
0.046064
0.039792
0.064592
0.098209
0.121978
0.031860
0.051655
0.040393
0.090505
0.149266
0.042652
0.028283
0.042621
0.101080
0.075954
0.073303
0.033389
0.097812
0.139481
0.027351
0.033158
0.078312
0.113632
0.088295
0.057475
0.039068
0.067208
0.036971
0.043689
0.135430
0.085204
0.121294
0.062587
0.083968
0.106870
0.107907
0.092341
0.058501
0.095514
0.024109
0.044912
0.087499
0.126584
0.022302
0.053117
0.068189
0.094165
0.105097
0.113351
0.073658
0.069751
0.105447
0.040046
0.076262
0.096220
0.060185
0.068775
0.121269
0.089246
0.118256
0.036818
0.073791
0.101869
0.053010
0.107011
0.126996
0.088416
0.053902
0.084039
0.128992
0.076331
0.097093
0.058674
0.044896
0.100553
0.119035
0.060011
0.060750
0.083675
0.116029
0.061820
0.098736
0.036454
0.055149
0.096406
0.120807
0.049431
0.046942
0.020885
0.059294
0.107741
0.131686
0.046291
0.048311
0.075243
0.127235
0.073225
0.038044
0.080418
0.062617
0.073339
0.063023
0.132749
0.053754
0.053286
0.080664
0.114293
0.026287
0.041019
0.082260
0.090489
0.089069
0.108621
0.119531
0.020476
0.032305
0.091287
0.125107
0.041747
0.093395
0.119723
0.028090
0.121392
0.116077
0.065334
0.082959
0.052615
0.090441
0.113922
0.129573
0.028596
0.051256
0.100860
0.128626
0.071341
0.048977
0.117171
0.031187
0.115450
0.041739
0.069961
0.054337
0.036328
0.097551
0.119883
0.023337
0.064829
0.084220
0.109003
0.066193
0.134116
0.115261
0.042068
0.091422
0.110057
0.107164
0.045510
0.105474
0.056632
0.030180
0.040423
0.048107
0.074047
0.128794
0.062712
0.039019
0.082678
0.115359
0.057444
0.055905
0.115297
0.039049
0.046904
0.065652
0.139626
0.048944
0.025867
0.088405
0.061663
0.079147
0.086393
0.065612
0.073750
0.036854
0.027260
0.077040
0.061107
0.127809
0.071553
0.095604
0.041312
0.055769
0.091607
0.128753
0.066853
0.080207
0.061952
0.125753
0.126883
0.114745
0.110902
0.112912
0.113417
0.111871
0.041352
0.092555
0.128645
0.067571
0.088232
0.023866
0.079453
0.097422
0.064556
0.135696
0.156180
0.083429
0.047819
0.025253
0.053017
0.059239
0.085562
0.088927
0.052999
0.046797
0.064705
0.060157
0.097948
0.129000
0.041395
0.066350
0.130363
0.062784
0.056585
0.058176
0.052721
0.055049
0.068306
0.069944
0.111811
0.059266
0.099782
0.119465
0.037177
0.071438
0.119427
0.091676
0.078037
0.091203
0.088688
0.056284
0.088887
0.118565
0.117829
0.140536
0.125364
0.094431
0.048044
0.090963
0.046602
0.049212
0.073378
0.141461
0.046074
0.088463
0.130019
0.031013
0.111210
0.100000
0.074492
0.068742
0.132203
0.030221
0.058803
0.073119
0.110125
0.101644
0.117367
0.066020
0.093240
0.143529
0.136492
0.110807
0.103000
0.101654
0.111874
0.122928
0.099486
0.075477
0.109590
0.065434
0.053549
0.077939
0.127186
0.043631
0.037855
0.042952
0.110891
0.122215
0.084743
0.063044
0.045972
0.052127
0.054931
0.111223
0.111333
0.105838
0.044844
0.062178
0.111891
0.035905
0.062612
0.073363
0.047927
0.096035
0.064953
0.065303
0.111122
0.110453
0.059602
0.073900
0.020651
0.035107
0.056364
0.027067
0.071532
0.084523
0.082973
0.095805
0.035518
0.081028
0.071886
0.122428
0.080092
0.087106
0.063549
0.063286
0.095465
0.093045
0.079464
0.113832
0.041358
0.085600
0.124688
0.038731
0.088435
0.069026
0.100672
0.067856
0.047089
0.067368
0.072902
0.110141
0.080135
0.102361
0.045750
0.100792
0.128864
0.048682
0.058900
0.087903
0.079658
0.111247
0.120272
0.117489
0.137065
0.112495
0.100647
0.114644
0.137578
0.127860
0.063172
0.047251
0.058265
0.108798
0.104234
0.135476
0.059749
0.092539
0.118729
0.031251
0.114014
0.114320
0.094531
0.091176
0.099047
0.075547
0.128263
0.126716
0.046682
0.070716
0.091862
0.118959
0.097765
0.046453
0.132950
0.128800
0.102920
0.070901
0.086395
0.062658
0.137080
0.131903
0.113676
0.110383
0.060049
0.071600
0.133613
0.113340
0.083813
0.134391
0.077618
0.064998
0.113516
0.130986
0.073017
0.061903
0.116323
0.096717
0.058767
0.075881
0.110561
0.131049
0.052647
0.050802
0.066359
0.108992
0.064597
0.081363
0.136070
0.125818
0.031893
0.057401
0.072906
0.110969
0.050874
0.063094
0.131842
0.135602
0.052360
0.064572
0.093188
0.081965
0.057325
0.037315
0.039837
0.041040
0.068511
0.135983
0.077243
0.111791
0.118537
0.109584
0.067482
0.060861
0.049367
0.084146
0.080794
0.079377
0.087241
0.058028
0.066340
0.063794
0.058302
0.040945
0.092698
0.115807
0.109792
0.134272
0.126984
0.125064
0.064098
0.114824
0.126514
0.093338
0.046509
0.039208
0.030925
0.081163
0.081228
0.109793
0.044109
0.043132
0.093867
0.086599
0.064637
0.067544
0.061643
0.037111
0.105739
0.121531
0.115555
0.100825
0.115523
0.143508
0.155987
0.138984
0.137419
0.122555
0.077282
0.100217
0.120415
0.100946
0.068886
0.053468
0.092472
0.099792
0.057428
0.046901
0.120842
0.019606
0.061767
0.065918
0.055547
0.101147
0.097067
0.108048
0.125233
0.130183
0.054866
0.067686
0.133994
0.028674
0.075171
0.120053
0.108614
0.116664
0.129885
0.134153
0.152057
0.125428
0.037326
0.070444
0.111830
0.030032
0.089756
0.092669
0.124483
0.112279
0.033464
0.045172
0.096293
0.018007
0.104803
0.126144
0.094322
0.098956
0.043181
0.091168
0.119749
0.039231
0.038812
0.066678
0.062299
0.063530
0.074712
0.043451
0.064879
0.130399
0.122347
0.109283
0.055501
0.059995
0.096017
0.090796
0.113361
0.110311
0.104089
0.103772
0.031562
0.051832
0.061147
0.076534
0.118185
0.043918
0.094521
0.104193
0.080629
0.066975
0.033984
0.045484
0.084742
0.121236
0.063783
0.062742
0.101261
0.098968
0.143411
0.125754
0.029133
0.082448
0.115467
0.028276
0.032249
0.040122
0.090813
0.148554
0.039211
0.089252
0.105476
0.050677
0.040956
0.048744
0.053846
0.129226
0.071968
0.026320
0.084451
0.093386
0.102502
0.162835
0.040160
0.090327
0.161819
0.054956
0.029794
0.090030
0.145365
0.031186
0.134001
0.098689
0.064235
0.054341
0.094646
0.097523
0.052104
0.057853
0.087746
0.050761
0.104402
0.146023
0.051405
0.061902
0.128697
0.028089
0.065719
0.051828
0.054580
0.136885
0.106924
0.130499
0.086716
0.066516
0.073653
0.052492
0.063413
0.057885
0.105907
0.105255
0.056001
0.083237
0.040216
0.060338
0.114000
0.048689
0.064347
0.058411
0.066761
0.116393
0.051587
0.095678
0.110341
0.021966
0.065682
0.050572
0.108644
0.107867
0.078297
0.030311
0.035554
0.050126
0.093053
0.116730
0.038488
0.051190
0.106511
0.025454
0.032949
0.097743
0.063432
0.079244
0.073182
0.033555
0.035940
0.097852
0.118825
0.020979
0.058392
0.066415
0.070121
0.141592
0.072508
0.049957
0.136209
0.132076
0.134159
0.136815
0.039697
0.097934
0.125459
0.071679
0.033312
0.068020
0.065017
0.133659
0.066610
0.065667
0.086928
0.088590
0.045688
0.071486
0.082590
0.091846
0.050880
0.091656
0.021698
0.043374
0.041951
0.093914
0.092094
0.101254
0.053058
0.038011
0.086958
0.067401
0.074191
0.121003
0.120471
0.055080
0.048762
0.056543
0.064633
0.124098
0.141753
0.124548
0.089074
0.066635
0.086599
0.093149
0.058476
0.102443
0.130050
0.033072
0.135538
0.120223
0.075079
0.069335
0.109427
0.094630
0.084919
0.082749
0.090242
0.092392
0.074643
0.078164
0.088451
0.073212
0.077077
0.146352
0.144675
0.103839
0.078184
0.042057
0.045469
0.086361
0.141932
0.051098
0.058739
0.079158
0.136518
0.030325
0.119691
0.110737
0.072171
0.064936
0.023460
0.052063
0.068152
0.084162
0.108902
0.053074
0.112627
0.116307
0.065364
0.056970
0.119393
0.055665
0.063066
0.091369
0.058425
0.097818
0.096568
0.101652
0.099837
0.096762
0.100949
0.065464
0.089945
0.042370
0.035697
0.060973
0.111536
0.105854
0.053151
0.043717
0.082697
0.092319
0.057979
0.063167
0.107612
0.114626
0.082191
0.077601
0.023974
0.037028
0.067541
0.062514
0.034405
0.065517
0.118695
0.044530
0.116076
0.129631
0.036198
0.110729
0.104404
0.100553
0.114713
0.049432
0.101331
0.027081
0.061494
0.058307
0.127217
0.095977
0.043564
0.045637
0.085818
0.089612
0.076073
0.051136
0.091610
0.092701
0.139871
0.090268
0.069372
0.070979
0.103128
0.039974
0.018779
0.029154
0.064720
0.125035
0.142836
0.139784
0.053562
0.090715
0.138326
0.080932
0.077636
0.073197
0.053253
0.112131
0.111249
0.124481
0.121276
0.121276
0.120582
0.110948
0.038986
0.068539
0.113748
0.066125
0.083371
0.034005
0.074880
0.077729
0.110317
0.100347
0.053285
0.076817
0.058676
0.036958
0.035667
0.085264
0.114001
0.029138
0.038625
0.044095
0.069526
0.096456
0.036675
0.078704
0.089585
0.045851
0.071654
0.083153
0.085866
0.068754
0.086633
0.083773
0.052918
0.071408
0.068035
0.065226
0.100731
0.045766
0.055107
0.042920
0.092736
0.119678
0.080659
0.029771
0.070299
0.076433
0.070339
0.078951
0.069821
0.047270
0.068515
0.130871
0.095089
0.071657
0.084665
0.081258
0.114113
0.124055
0.090999
0.100056
0.085147
0.051923
0.103321
0.102730
0.043314
0.105760
0.131005
0.028712
0.119496
0.108348
0.066373
0.051518
0.039613
0.113591
0.065580
0.047401
0.090566
0.106761
0.077103
0.061899
0.089294
0.076225
0.046482
0.033522
0.117306
0.109452
0.073105
0.069922
0.052539
0.068147
0.075543
0.116401
0.051490
0.065770
0.112294
0.022167
0.105590
0.103841
0.077205
0.074201
0.032386
0.083472
0.072905
0.097217
0.063495
0.056613
0.086499
0.082532
0.106862
0.120222
0.071381
0.072276
0.094601
0.060923
0.081172
0.104184
0.091158
0.089096
0.124335
0.096188
0.065897
0.099921
0.128529
0.079415
0.042371
0.071597
0.068663
0.069879
0.047348
0.018276
0.061348
0.082264
0.104558
0.078680
0.046331
0.057758
0.097061
0.117741
0.046168
0.105684
0.086912
0.088166
0.067705
0.041396
0.069530
0.111175
0.120574
0.102912
0.041308
0.069511
0.088325
0.028970
0.049508
0.087227
0.083481
0.086548
0.057482
0.078450
0.082221
0.098860
0.110506
0.103116
0.120156
0.123599
0.038018
0.070665
0.124533
0.064618
0.084019
0.062871
0.049191
0.077535
0.105686
0.081669
0.073635
0.062594
0.116944
0.107946
0.051762
0.061675
0.133080
0.030679
0.031300
0.084325
0.060197
0.090248
0.047089
0.058113
0.109951
0.076580
0.067965
0.081367
0.122066
0.039437
0.052119
0.081371
0.082890
0.071582
0.048176
0.033880
0.102052
0.092080
0.084736
0.095504
0.106242
0.111493
0.096992
0.095020
0.086666
0.066367
0.117978
0.112495
0.121148
0.101490
0.066967
0.075366
0.090957
0.096671
0.099179
0.075439
0.110516
0.120581
0.104550
0.090887
0.086505
0.089888
0.121710
0.129595
0.147913
0.147004
0.035936
0.085584
0.154928
0.031496
0.054030
0.058383
0.094488
0.106132
0.047160
0.054301
0.078706
0.111042
0.034985
0.102068
0.133089
0.048674
0.042311
0.056367
0.076872
0.133756
0.064387
0.082472
0.127854
0.083556
0.101496
0.039557
0.104476
0.145313
0.041749
0.054721
0.141760
0.028440
0.022624
0.065322
0.059589
0.133737
0.080767
0.087386
0.048552
0.049529
0.078929
0.133491
0.049325
0.072316
0.146370
0.052443
0.052747
0.045950
0.071602
0.145333
0.044146
0.090762
0.146183
0.050110
0.063347
0.057203
0.081537
0.127617
0.071189
0.063859
0.121629
0.088664
0.082420
0.080840
0.082818
0.093245
0.093503
0.092965
0.048288
0.025514
0.045608
0.039760
0.065451
0.132286
0.051346
0.065832
0.115258
0.045154
0.056922
0.053364
0.077732
0.132043
0.052263
0.097860
0.124935
0.102023
0.096596
0.110551
0.092326
0.032892
0.105235
0.132132
0.050846
0.078086
0.133980
0.059474
0.056250
0.105036
0.082951
0.108920
0.112670
0.109048
0.110707
0.097029
0.116952
0.036225
0.088848
0.119280
0.078593
0.061521
0.106367
0.100397
0.098090
0.114233
0.098375
0.037860
0.108455
0.140629
0.037646
0.073107
0.125811
0.041606
0.050246
0.097050
0.079130
0.100861
0.100008
0.106083
0.114803
0.060170
0.106281
0.040400
0.023321
0.091721
0.056285
0.102236
0.096912
0.075193
0.105496
0.041353
0.031400
0.060770
0.083695
0.111660
0.110104
0.137144
0.125558
0.125589
0.125218
0.125413
0.126814
0.128177
0.126304
0.116539
0.058909
0.060442
0.076840
0.092718
0.037968
0.103853
0.114066
0.032379
0.057359
0.083404
0.112566
0.164454
0.035253
0.093408
0.149513
0.047970
0.094748
0.092833
0.085919
0.088257
0.021094
0.047555
0.055195
0.125086
0.045878
0.098578
0.128348
0.029407
0.052015
0.056665
0.095295
0.100087
0.028991
0.065199
0.126219
0.095811
0.038747
0.028907
0.120511
0.105089
0.029728
0.024254
0.103375
0.125834
0.055025
0.061559
0.072553
0.116721
0.111225
0.074931
0.064291
0.060609
0.054584
0.094912
0.126848
0.036006
0.100225
0.116341
0.036512
0.039606
0.076661
0.136070
0.117342
0.117416
0.105986
0.055153
0.078067
0.074148
0.127859
0.127871
0.086468
0.105009
0.068675
0.065264
0.126834
0.126832
0.084221
0.076636
0.066689
0.071067
0.126350
0.127654
0.093478
0.090962
0.071589
0.075087
0.138557
0.126313
0.077608
0.080407
0.079443
0.092107
0.024926
0.088560
0.128184
0.028264
0.076891
0.078420
0.095348
0.101569
0.036967
0.032930
0.148829
0.093964
0.041277
0.021421
0.078486
0.077266
0.095093
0.085223
0.073558
0.068991
0.104522
0.099726
0.045220
0.057937
0.101256
0.037760
0.052351
0.068730
0.061985
0.088151
0.056130
0.050452
0.037868
0.069538
0.084253
0.049338
0.103251
0.137209
0.062282
0.069235
0.128403
0.052510
0.082319
0.036895
0.018822
0.053619
0.117292
0.094207
0.038086
0.055807
0.042202
0.079368
0.085340
0.037196
0.095091
0.138025
0.050415
0.085336
0.130679
0.059209
0.043971
0.070111
0.055096
0.045661
0.044360
0.072405
0.121113
0.073663
0.033461
0.045182
0.055925
0.124882
0.064014
0.089067
0.119053
0.080724
0.090447
0.059258
0.072813
0.027529
0.073367
0.049584
0.096454
0.123639
0.108462
0.119284
0.033732
0.085220
0.119387
0.053020
0.075040
0.021419
0.029424
0.039356
0.094492
0.125713
0.034668
0.078750
0.102400
0.083358
0.121835
0.118567
0.036098
0.072822
0.129254
0.060425
0.056604
0.042052
0.100682
0.129022
0.126062
0.118690
0.113650
0.113995
0.127597
0.137807
0.121819
0.094359
0.035190
0.060152
0.075716
0.049926
0.093387
0.099830
0.070180
0.055401
0.111781
0.147768
0.040843
0.093132
0.149813
0.052761
0.070500
0.079465
0.124388
0.108116
0.113665
0.113409
0.125058
0.125057
0.126004
0.126005
0.117345
0.119609
0.076177
0.082731
0.063846
0.084466
0.086535
0.081687
0.059907
0.089880
0.113162
0.135098
0.050513
0.064175
0.126727
0.035088
0.043009
0.068028
0.108355
0.117408
0.127019
0.126968
0.125691
0.125695
0.113731
0.113771
0.104195
0.122490
0.077334
0.078253
0.059374
0.039907
0.125607
0.055019
0.019602
0.035877
0.043988
0.111625
0.139947
0.125820
0.055038
0.100958
0.024848
0.039228
0.049431
0.094806
0.100968
0.118603
0.118737
0.121926
0.129266
0.112174
0.046174
0.077813
0.111578
0.045252
0.024480
0.056538
0.100152
0.123231
0.025449
0.038816
0.059967
0.140563
0.054034
0.094513
0.129010
0.044713
0.034718
0.077483
0.067749
0.088309
0.088597
0.065090
0.097805
0.046067
0.049234
0.094292
0.065963
0.084004
0.085375
0.065959
0.075859
0.036237
0.053113
0.070710
0.053354
0.100043
0.103081
0.070732
0.039226
0.038552
0.098220
0.130901
0.056557
0.090076
0.074353
0.054561
0.098016
0.110268
0.108933
0.138602
0.143841
0.130316
0.124669
0.110026
0.039667
0.070411
0.122567
0.048726
0.074371
0.065771
0.116267
0.118984
0.097773
0.090441
0.087984
0.098268
0.061222
0.046774
0.103193
0.113700
0.126341
0.107251
0.036766
0.087671
0.105973
0.077590
0.091758
0.062837
0.064637
0.132596
0.134919
0.132840
0.048990
0.062807
0.117648
0.028300
0.046952
0.074431
0.078124
0.120615
0.089214
0.111390
0.089848
0.090297
0.088368
0.089586
0.092207
0.089980
0.137147
0.088546
0.069800
0.057938
0.100505
0.028115
0.035378
0.032030
0.087613
0.134857
0.157445
0.124353
0.048130
0.073163
0.040318
0.095206
0.081840
0.077148
0.103292
0.117968
0.052720
0.061609
0.107833
0.050984
0.087204
0.088526
0.087122
0.084772
0.094618
0.095430
0.129549
0.145928
0.081223
0.071505
0.096231
0.080351
0.154724
0.135904
0.069395
0.038013
0.121736
0.015528
0.035477
0.044750
0.079340
0.122438
0.056242
0.079294
0.117556
0.054092
0.048164
0.063621
0.084870
0.108191
0.051038
0.068097
0.084080
0.094621
0.126366
0.139572
0.029767
0.069146
0.127632
0.019541
0.038683
0.068295
0.073756
0.126520
0.107946
0.139539
0.125762
0.123907
0.025943
0.089786
0.127558
0.085549
0.088298
0.061011
0.063212
0.128418
0.064218
0.116187
0.138419
0.059124
0.029376
0.061882
0.067788
0.131215
0.080233
0.084764
0.081802
0.086438
0.139509
0.127832
0.130179
0.123880
0.067753
0.045066
0.124423
0.085626
0.078378
0.041004
0.088696
0.130788
0.115949
0.123775
0.113163
0.114411
0.125572
0.128399
0.128169
0.145051
0.144071
0.140248
0.060754
0.133803
0.129100
0.083056
0.038790
0.067330
0.083422
0.042758
0.081896
0.133093
0.052106
0.053640
0.113718
0.041028
0.026474
0.039090
0.083603
0.113281
0.118196
0.131069
0.125430
0.131186
0.115731
0.117858
0.117805
0.162877
0.157040
0.129609
0.129618
0.114399
0.128141
0.125090
0.126662
0.126219
0.126312
0.126510
0.119392
0.131410
0.096530
0.073889
0.062428
0.095099
0.084003
0.086392
0.084332
0.073041
0.056400
0.026232
0.029928
0.054427
0.115748
0.127632
0.118645
0.024798
0.101789
0.131469
0.032494
0.131788
0.128002
0.066436
0.116131
0.029841
0.036338
0.046118
0.091343
0.103867
0.121301
0.113304
0.125188
0.125880
0.123791
0.120006
0.065016
0.084047
0.122091
0.071858
0.094438
0.048612
0.078510
0.132030
0.131977
0.126871
0.127428
0.126590
0.125501
0.125485
0.111627
0.116844
0.068784
0.068493
0.066537
0.071648
0.100029
0.110796
0.112907
0.110721
0.105868
0.122780
0.083498
0.061800
0.123604
0.104101
0.102311
0.103913
0.103933
0.091558
0.049853
0.115114
0.119929
0.123363
0.042020
0.075933
0.131737
0.061085
0.075279
0.057246
0.066439
0.027729
0.045938
0.076883
0.091514
0.124477
0.116334
0.118662
0.108797
0.117215
0.069409
0.055375
0.055437
0.067041
0.118600
0.134958
0.128213
0.128023
0.126149
0.126273
0.116077
0.112767
0.067123
0.084493
0.028153
0.038895
0.075806
0.115159
0.141175
0.121811
0.062551
0.090813
0.121944
0.112472
0.103831
0.102461
0.119063
0.072044
0.099156
0.055621
0.031677
0.072905
0.058140
0.077858
0.084058
0.041899
0.071215
0.021723
0.070312
0.057457
0.132923
0.114510
0.126655
0.127458
0.125331
0.125478
0.121472
0.116728
0.091116
0.094386
0.089304
0.096178
0.107323
0.115898
0.075667
0.054710
0.040955
0.087300
0.057098
0.068721
0.079183
0.104155
0.115497
0.127595
0.138095
0.114555
0.113335
0.111397
0.103342
0.114171
0.091136
0.057117
0.057910
0.088040
0.104951
0.056979
0.045397
0.032075
0.086336
0.079849
0.118035
0.117481
0.135223
0.096800
0.042827
0.085120
0.107026
0.078858
0.072347
0.067499
0.063282
0.057863
0.059246
0.031674
0.095224
0.096553
0.031134
0.036457
0.091984
0.098642
0.120981
0.117572
0.048951
0.059223
0.131509
0.028112
0.112728
0.110186
0.028955
0.077379
0.085313
0.085195
0.085943
0.075489
0.103378
0.030061
0.130029
0.118586
0.104200
0.114117
0.097586
0.081560
0.012105
0.031486
0.048315
0.051505
0.090616
0.130272
0.106682
0.107152
0.078497
0.078130
0.070022
0.105549
0.118428
0.111569
0.112771
0.065032
0.105460
0.126033
0.024638
0.071562
0.132088
0.050782
0.045476
0.109434
0.116252
0.147658
0.119217
0.084723
0.055327
0.064947
0.089535
0.048759
0.108950
0.119209
0.083633
0.081435
0.059012
0.038641
0.091679
0.127639
0.052676
0.087430
0.122496
0.056387
0.085652
0.027258
0.088240
0.061386
0.116327
0.084260
0.079155
0.061631
0.086570
0.061929
0.075609
0.108293
0.036486
0.084048
0.131879
0.025407
0.111944
0.069284
0.138384
0.135069
0.078486
0.090885
0.025064
0.042062
0.124115
0.114034
0.037276
0.039148
0.020772
0.041414
0.090880
0.070067
0.090679
0.102328
0.083305
0.046899
0.041280
0.068121
0.074376
0.128138
0.039042
0.048826
0.134880
0.022157
0.066493
0.063038
0.099475
0.134118
0.115613
0.120650
0.085001
0.072151
0.080071
0.119650
0.034894
0.085368
0.123347
0.023154
0.065127
0.052833
0.072723
0.131863
0.037394
0.103032
0.129347
0.075520
0.087174
0.042159
0.061841
0.058199
0.079996
0.126130
0.073527
0.053291
0.120519
0.081504
0.073837
0.069947
0.069888
0.070471
0.079914
0.091092
0.091749
0.044014
0.106718
0.134001
0.045276
0.076380
0.120580
0.058379
0.079006
0.040490
0.031401
0.046673
0.055811
0.115351
0.073752
0.082480
0.122238
0.052007
0.067502
0.059224
0.096443
0.129286
0.127623
0.118907
0.031634
0.045894
0.113090
0.031009
0.052614
0.105586
0.082032
0.111235
0.115542
0.113015
0.112980
0.106864
0.112810
0.096494
0.118011
0.047792
0.095305
0.036194
0.032590
0.103678
0.071414
0.056067
0.100538
0.116776
0.072938
0.042412
0.075688
0.049141
0.092745
0.082381
0.058055
0.034770
0.078998
0.062130
0.114052
0.085525
0.045768
0.055429
0.032837
0.077300
0.087877
0.057438
0.116125
0.103289
0.049460
0.047365
0.076828
0.059525
0.060772
0.097560
0.063806
0.082843
0.092393
0.094806
0.092169
0.105130
0.096350
0.042086
0.091160
0.131910
0.038035
0.082492
0.129569
0.040135
0.035882
0.083781
0.058029
0.082537
0.080951
0.074656
0.094734
0.039361
0.055769
0.110180
0.085321
0.119844
0.109882
0.106408
0.106236
0.103659
0.104499
0.080669
0.103707
0.043226
0.075800
0.070691
0.097631
0.128889
0.036109
0.086252
0.132017
0.082907
0.087044
0.082043
0.081935
0.082716
0.092223
0.067002
0.075789
0.119722
0.056407
0.085805
0.128404
0.056670
0.061967
0.059100
0.101905
0.126347
0.040099
0.050894
0.135996
0.027341
0.038638
0.046865
0.070523
0.138665
0.072232
0.055785
0.128063
0.023795
0.117813
0.090471
0.072925
0.057735
0.121023
0.024557
0.044950
0.038496
0.100021
0.129480
0.046864
0.092811
0.109752
0.114144
0.085150
0.078533
0.098024
0.089770
0.097049
0.109615
0.110286
0.111344
0.075895
0.077552
0.090033
0.090992
0.097807
0.098965
0.112812
0.124147
0.082976
0.081070
0.097686
0.088161
0.097344
0.094707
0.079354
0.112967
0.037402
0.084849
0.132359
0.028082
0.046798
0.061979
0.086743
0.119301
0.086400
0.066755
0.045617
0.065105
0.077015
0.129000
0.043945
0.053869
0.136969
0.030610
0.045272
0.050062
0.073693
0.139875
0.041971
0.060735
0.129253
0.027522
0.060967
0.055798
0.076284
0.126931
0.070735
0.067807
0.120498
0.091228
0.084597
0.084112
0.086645
0.094134
0.088488
0.039907
0.098802
0.130067
0.051248
0.055531
0.128191
0.039901
0.045580
0.097023
0.076283
0.102625
0.105070
0.102496
0.103975
0.102377
0.114856
0.049911
0.098030
0.025341
0.040733
0.086119
0.058368
0.088962
0.088335
0.049624
0.072667
0.022936
0.086231
0.073353
0.109932
0.114704
0.121106
0.115880
0.108340
0.084793
0.037454
0.063572
0.090262
0.095534
0.122393
0.117552
0.125017
0.125016
0.112312
0.118324
0.078581
0.081233
0.043709
0.073528
0.088726
0.112729
0.116150
0.119359
0.109899
0.101113
0.070754
0.054886
0.027600
0.072742
0.054472
0.080963
0.086387
0.045602
0.075056
0.024613
0.021430
0.023037
0.013654
0.014486
0.023515
0.059477
0.041561
0.039638
0.047336
0.052094
0.058382
0.101752
0.104590
0.111527
0.032752
0.083144
0.116734
0.053813
0.073760
0.022075
0.089754
0.087254
0.124403
0.100561
0.113413
0.113618
0.126676
0.136798
0.119806
0.094186
0.035354
0.059527
0.095323
0.097501
0.123876
0.119179
0.125129
0.125131
0.125485
0.125481
0.113868
0.117907
0.074461
0.078180
0.059317
0.092857
0.116154
0.124873
0.126165
0.126157
0.113692
0.113604
0.097432
0.116562
0.070186
0.069280
0.040143
0.034526
0.060024
0.099994
0.099717
0.111576
0.113991
0.104678
0.046994
0.049588
0.098950
0.031772
0.027920
0.054599
0.053781
0.040378
0.063541
0.020117
0.031831
0.044197
0.055078
0.090606
0.115432
0.040834
0.107194
0.122985
0.065440
0.080475
0.110339
0.119611
0.105207
0.107458
0.045334
0.029548
0.032257
0.067861
0.113135
0.119068
0.118654
0.106144
0.105730
0.113560
0.093286
0.028673
0.096681
0.112107
0.078749
0.058849
0.118671
0.067773
0.085660
0.090824
0.067015
0.087344
0.096487
0.041862
0.089430
0.118713
0.054824
0.077678
0.108691
0.035612
0.044239
0.050252
0.081444
0.126614
0.075037
0.053643
0.119661
0.073759
0.081994
0.070240
0.070156
0.082839
0.078890
0.042727
0.081742
0.022073
0.052852
0.107034
0.085743
0.088791
0.112970
0.119955
0.052182
0.078389
0.127484
0.064164
0.050103
0.049690
0.087413
0.131491
0.040674
0.049414
0.123748
0.022313
0.039723
0.054902
0.049876
0.116315
0.063128
0.085868
0.127604
0.050347
0.054033
0.102591
0.114724
0.031003
0.116285
0.128515
0.035279
0.053854
0.113385
0.024416
0.042982
0.063165
0.103692
0.095214
0.043862
0.069430
0.064213
0.045013
0.099555
0.117744
0.051133
0.056395
0.106514
0.021238
0.058142
0.064307
0.061128
0.135565
0.066426
0.092278
0.064006
0.049634
0.043696
0.053848
0.091648
0.105862
0.049854
0.062062
0.030171
0.071169
0.057626
0.074533
0.107703
0.119239
0.057616
0.062424
0.114808
0.085117
0.076180
0.091180
0.047382
0.090333
0.093762
0.111296
0.057305
0.067361
0.032792
0.059590
0.067187
0.069246
0.076563
0.052656
0.100345
0.102494
0.082871
0.082933
0.043893
0.070124
0.074680
0.097914
0.049129
0.084332
0.094846
0.110150
0.103144
0.038050
0.098117
0.126275
0.038273
0.109172
0.104181
0.100465
0.098042
0.079960
0.060157
0.106228
0.040392
0.087816
0.099861
0.080263
0.043817
0.072097
0.084256
0.123309
0.084443
0.066274
0.047882
0.072788
0.060999
0.051914
0.089336
0.022640
0.045386
0.048387
0.091339
0.135922
0.048699
0.084040
0.053486
0.090481
0.080604
0.045096
0.093391
0.128819
0.123366
0.127910
0.068772
0.076117
0.036470
0.042558
0.082471
0.120788
0.051259
0.074298
0.048487
0.046772
0.082465
0.112855
0.105731
0.144190
0.129566
0.118732
0.113809
0.115612
0.071114
0.054748
0.124941
0.022785
0.046990
0.046877
0.119972
0.109553
0.043118
0.029917
0.094848
0.065599
0.128279
0.111951
0.113587
0.113563
0.125675
0.125309
0.125550
0.126196
0.126393
0.121128
0.039624
0.063142
0.107993
0.030218
0.105211
0.097810
0.055466
0.074055
0.081015
0.083763
0.115787
0.120350
0.125876
0.125874
0.125124
0.125131
0.125861
0.125728
0.125495
0.128775
0.138394
0.116500
0.060450
0.082669
0.086839
0.090270
0.073548
0.089070
0.048034
0.067276
0.088878
0.123669
0.134517
0.127758
0.126986
0.126718
0.126944
0.126643
0.125952
0.125342
0.126668
0.133152
0.065403
0.095267
0.121595
0.057351
0.090973
0.085526
0.096792
0.094677
0.022214
0.039014
0.073399
0.052056
0.080939
0.111609
0.110544
0.112867
0.117663
0.129825
0.125746
0.125363
0.126681
0.126622
0.122216
0.119746
0.089759
0.096566
0.061238
0.093076
0.092192
0.100914
0.033441
0.044232
0.053927
0.055302
0.057935
0.050088
0.055664
0.126374
0.115317
0.113752
0.109510
0.127913
0.095012
0.098143
0.022934
0.039001
0.102674
0.118091
0.037029
0.026125
0.034309
0.030801
0.101137
0.123373
0.057956
0.117979
0.130725
0.061028
0.122207
0.101992
0.048727
0.071522
0.111241
0.106756
0.092685
0.053303
0.113254
0.118941
0.087658
0.079410
0.051733
0.095991
0.114240
0.028347
0.059302
0.097622
0.056091
0.086813
0.109815
0.081463
0.075357
0.071164
0.052391
0.031094
0.052819
0.057599
0.061693
0.121779
0.042302
0.110622
0.076550
0.113701
0.118763
0.111221
0.110496
0.073394
0.081108
0.108244
0.038064
0.085603
0.125442
0.093665
0.070442
0.035396
0.040867
0.071542
0.121946
0.049604
0.034979
0.101211
0.058511
0.083274
0.062418
0.075383
0.088164
0.100930
0.104467
0.104948
0.048813
0.034805
0.040973
0.062333
0.068133
0.126413
0.030672
0.097506
0.064442
0.059631
0.113194
0.131594
0.044156
0.081957
0.114685
0.041354
0.043635
0.077842
0.088054
0.083810
0.082418
0.078282
0.044956
0.033937
0.044384
0.060034
0.120994
0.068407
0.021214
0.027141
0.051687
0.070479
0.082673
0.132649
0.097898
0.124881
0.067219
0.035824
0.091838
0.119919
0.110977
0.117381
0.112394
0.113476
0.127131
0.121852
0.059381
0.095024
0.132852
0.058321
0.026171
0.044431
0.090098
0.127507
0.052690
0.095743
0.083907
0.080688
0.090412
0.066564
0.056511
0.112654
0.034677
0.100048
0.133045
0.117508
0.098187
0.071986
0.102934
0.036001
0.058036
0.091419
0.026057
0.108718
0.120661
0.058807
0.075362
0.047260
0.096693
0.128409
0.040126
0.081903
0.110930
0.072343
0.070670
0.068618
0.067000
0.077739
0.073492
0.042218
0.085845
0.144268
0.044511
0.092207
0.146741
0.052348
0.043457
0.049669
0.111865
0.069511
0.062726
0.065752
0.092413
0.098879
0.110466
0.134363
0.137441
0.127236
0.041955
0.083189
0.118397
0.079340
0.091131
0.088089
0.105305
0.055714
0.098331
0.109089
0.050793
0.086032
0.025860
0.080316
0.057838
0.124619
0.095753
0.126291
0.028235
0.060491
0.056156
0.129192
0.053604
0.088431
0.126522
0.046893
0.046039
0.057315
0.075902
0.145125
0.030741
0.067604
0.129516
0.022890
0.116845
0.097414
0.095930
0.096797
0.143301
0.095770
0.050432
0.076291
0.108587
0.069804
0.068300
0.037771
0.071657
0.088564
0.111820
0.089865
0.060570
0.089635
0.038585
0.107830
0.122031
0.063856
0.063282
0.085526
0.079931
0.081560
0.076728
0.081972
0.084998
0.044316
0.079851
0.113037
0.052091
0.083558
0.045601
0.074124
0.076540
0.132813
0.077647
0.115706
0.124506
0.114842
0.097269
0.094260
0.128092
0.150026
0.028734
0.067731
0.119384
0.029469
0.057044
0.088337
0.074101
0.069815
0.063674
0.045856
0.027382
0.079824
0.058252
0.109659
0.086350
0.104164
0.025142
0.066186
0.101712
0.043090
0.100728
0.125130
0.113076
0.130992
0.110079
0.109454
0.096004
0.144919
0.077675
0.077888
0.059747
0.090758
0.041331
0.095499
0.123111
0.035971
0.125205
0.124382
0.046329
0.080163
0.102759
0.131515
0.146912
0.121681
0.067725
0.083887
0.082023
0.095494
0.056085
0.065232
0.120710
0.036957
0.101152
0.101394
0.107117
0.095535
0.078846
0.040804
0.118784
0.127938
0.118486
0.111455
0.096859
0.118103
0.139021
0.111104
0.049229
0.063349
0.106897
0.033549
0.024750
0.084725
0.054903
0.106275
0.064762
0.096189
0.089501
0.116822
0.026720
0.064851
0.051712
0.058309
0.079151
0.154235
0.037136
0.092496
0.134344
0.055448
0.041131
0.044843
0.062252
0.129147
0.041046
0.087479
0.148130
0.070257
0.077047
0.040091
0.107975
0.103792
0.094428
0.083784
0.100285
0.086626
0.137093
0.127470
0.138426
0.127436
0.060050
0.050707
0.120837
0.056011
0.078204
0.035457
0.098867
0.101365
0.098185
0.086540
0.055891
0.079472
0.059793
0.087602
0.072374
0.086055
0.122316
0.128170
0.076228
0.083853
0.038481
0.036388
0.092305
0.151016
0.145891
0.107803
0.057320
0.083918
0.107391
0.102949
0.072125
0.053143
0.048404
0.054201
0.096622
0.117879
0.112779
0.140420
0.127153
0.139941
0.040191
0.042346
0.136166
0.038991
0.102559
0.108276
0.081364
0.072168
0.123380
0.122352
0.046887
0.089005
0.062861
0.043822
0.075689
0.077136
0.133124
0.117385
0.086412
0.081690
0.086801
0.082479
0.124741
0.134361
0.102001
0.106535
0.070875
0.113206
0.114351
0.026039
0.099061
0.062356
0.134076
0.112789
0.114267
0.115959
0.125255
0.128070
0.126029
0.126869
0.035837
0.083726
0.124156
0.045582
0.056405
0.084384
0.051077
0.078471
0.115197
0.032935
0.046793
0.064473
0.076469
0.075520
0.046649
0.027110
0.073971
0.086648
0.078567
0.090121
0.052421
0.045732
0.077409
0.128047
0.133201
0.107912
0.042583
0.049874
0.109349
0.032865
0.040173
0.045496
0.084998
0.109797
0.108368
0.131417
0.084123
0.051242
0.048727
0.042892
0.081129
0.125490
0.102179
0.121720
0.106323
0.113252
0.096758
0.090657
0.123585
0.123948
0.126176
0.126465
0.125053
0.125406
0.125756
0.126968
0.126990
0.124176
0.049900
0.064992
0.112021
0.030408
0.028691
0.088279
0.061855
0.080782
0.057752
0.080741
0.064493
0.054597
0.058052
0.096811
0.058340
0.105649
0.082078
0.043744
0.057475
0.067243
0.096811
0.077277
0.103688
0.097290
0.107261
0.076872
0.044092
0.079465
0.050970
0.028522
0.109316
0.115040
0.081883
0.083207
0.051065
0.092709
0.078775
0.055196
0.085034
0.142462
0.032630
0.050091
0.125263
0.027670
0.051468
0.132002
0.142407
0.123566
0.029726
0.088592
0.127464
0.100600
0.081417
0.068867
0.079526
0.107434
0.126724
0.103800
0.054489
0.066078
0.102549
0.027291
0.060685
0.073828
0.073775
0.085148
0.118390
0.037256
0.054116
0.050309
0.066412
0.111568
0.085213
0.093210
0.118820
0.123194
0.126545
0.126554
0.125557
0.125628
0.113921
0.113925
0.119595
0.137213
0.129974
0.104040
0.073361
0.087058
0.028715
0.030585
0.030155
0.035636
0.058065
0.090869
0.073478
0.062558
0.102972
0.100654
0.099644
0.088839
0.065144
0.110904
0.032903
0.101442
0.133279
0.044482
0.028737
0.093968
0.076422
0.116146
0.102768
0.086392
0.105776
0.114607
0.117920
0.136608
0.135845
0.124952
0.041707
0.028587
0.128726
0.033418
0.041345
0.127510
0.122960
0.136989
0.128944
0.144082
0.121597
0.139486
0.136268
0.098582
0.049652
0.074286
0.117974
0.040651
0.023787
0.037750
0.071141
0.122281
0.058435
0.110159
0.062431
0.058691
0.111971
0.057152
0.065618
0.080996
0.131978
0.118805
0.127579
0.128955
0.115173
0.115044
0.126959
0.118756
0.038573
0.106013
0.132193
0.092722
0.113035
0.059569
0.089064
0.089145
0.093370
0.068783
0.101547
0.070863
0.083960
0.049756
0.104935
0.024414
0.019777
0.049264
0.052864
0.105800
0.125191
0.130082
0.127616
0.127563
0.114533
0.114244
0.117632
0.126303
0.059366
0.095377
0.132057
0.087036
0.078192
0.078429
0.096764
0.104469
0.086272
0.107103
0.112041
0.118921
0.132596
0.129328
0.127959
0.149669
0.136253
0.116015
0.116170
0.116184
0.129135
0.129486
0.136301
0.110029
0.057237
0.088106
0.127600
0.041785
0.077971
0.077109
0.106217
0.115451
0.068141
0.062345
0.063093
0.103341
0.027658
0.065067
0.052317
0.120501
0.103319
0.129650
0.125171
0.127135
0.130776
0.110484
0.056738
0.080932
0.132203
0.059943
0.044574
0.073249
0.075156
0.099201
0.052802
0.064208
0.084104
0.037592
0.053319
0.046130
0.069675
0.127988
0.024341
0.041265
0.050732
0.111870
0.115483
0.131714
0.128960
0.129975
0.129446
0.125374
0.126233
0.123782
0.122753
0.119268
0.112154
0.125940
0.090890
0.061036
0.078402
0.074807
0.095956
0.085796
0.070061
0.058265
0.104078
0.132599
0.071846
0.038798
0.049564
0.041388
0.080239
0.128308
0.114893
0.124615
0.117359
0.115348
0.129826
0.125728
0.124067
0.140489
0.061753
0.046630
0.051642
0.072912
0.090438
0.053495
0.092308
0.111245
0.058605
0.053504
0.105247
0.061248
0.058757
0.068871
0.130944
0.049575
0.026817
0.048805
0.088495
0.095312
0.108524
0.107769
0.104240
0.102699
0.088358
0.087125
0.086740
0.079207
0.074669
0.044715
0.044717
0.064974
0.075632
0.084577
0.055463
0.058131
0.069313
0.049488
0.084018
0.092594
0.073195
0.058668
0.110544
0.067177
0.143875
0.117849
0.115895
0.116137
0.128578
0.128280
0.129922
0.130136
0.131912
0.135826
0.039381
0.040138
0.125643
0.025359
0.046819
0.072723
0.055981
0.099074
0.048099
0.059698
0.046737
0.052473
0.066221
0.109589
0.052553
0.081898
0.105170
0.056144
0.067888
0.098715
0.120369
0.106822
0.053713
0.075228
0.042317
0.052577
0.098281
0.115427
0.113615
0.138917
0.126250
0.126253
0.125478
0.125798
0.113927
0.115386
0.111257
0.143131
0.150949
0.134718
0.068972
0.071076
0.154556
0.095738
0.055846
0.036456
0.072917
0.074045
0.080779
0.100142
0.124042
0.110762
0.106417
0.112030
0.057342
0.053719
0.092849
0.118933
0.085495
0.108335
0.053303
0.045792
0.111874
0.109840
0.117174
0.116000
0.126052
0.125801
0.112518
0.112518
0.115415
0.123340
0.053742
0.101021
0.129610
0.084308
0.107821
0.028492
0.097672
0.142241
0.147336
0.127863
0.041443
0.058839
0.110134
0.036198
0.071680
0.074737
0.105089
0.063460
0.115312
0.118619
0.039200
0.080950
0.065788
0.104352
0.093909
0.101564
0.108095
0.110058
0.019997
0.030394
0.072822
0.122494
0.145685
0.116947
0.105519
0.130204
0.138220
0.105604
0.047157
0.088795
0.119128
0.060476
0.033517
0.056005
0.052347
0.133021
0.136139
0.121961
0.074305
0.077658
0.051917
0.082276
0.135773
0.043821
0.016488
0.034126
0.089472
0.122962
0.067360
0.052906
0.100523
0.101406
0.089965
0.104649
0.125947
0.118126
0.019119
0.073090
0.055056
0.102272
0.103864
0.142831
0.064721
0.057276
0.123288
0.053940
0.075691
0.040552
0.053230
0.063504
0.123603
0.151006
0.040182
0.087889
0.139047
0.043120
0.043312
0.076112
0.088497
0.062850
0.048863
0.126974
0.097777
0.039629
0.087008
0.073612
0.063546
0.067782
0.104201
0.109975
0.041878
0.044015
0.096450
0.116771
0.109255
0.083618
0.065419
0.041310
0.128939
0.106473
0.038742
0.090679
0.109231
0.030098
0.057565
0.052971
0.131729
0.117152
0.127091
0.136196
0.042434
0.082915
0.140130
0.028993
0.079512
0.118162
0.049119
0.071589
0.118255
0.033554
0.111279
0.097252
0.061173
0.053217
0.034639
0.056162
0.118741
0.079254
0.074570
0.068361
0.109368
0.116108
0.081298
0.059066
0.064936
0.062957
0.118465
0.133277
0.083102
0.093034
0.021513
0.040704
0.060479
0.121721
0.118018
0.123476
0.112784
0.115675
0.108716
0.157804
0.144473
0.132037
0.067278
0.068921
0.064035
0.080070
0.124107
0.027964
0.017210
0.049551
0.099102
0.105808
0.035553
0.018756
0.096079
0.077787
0.059903
0.081096
0.101631
0.032675
0.065216
0.073286
0.116182
0.120196
0.084425
0.104394
0.023910
0.086443
0.048424
0.072715
0.052420
0.095599
0.103646
0.116158
0.115157
0.107356
0.127218
0.108691
0.064582
0.082807
0.112280
0.063130
0.093182
0.040932
0.041383
0.053975
0.085335
0.128890
0.101092
0.090542
0.045873
0.073481
0.034457
0.080597
0.089171
0.111885
0.050715
0.036813
0.025617
0.037453
0.065266
0.132960
0.051004
0.104950
0.147454
0.064489
0.082797
0.036058
0.038065
0.050428
0.055117
0.116716
0.108027
0.137139
0.131876
0.092028
0.050222
0.097011
0.099474
0.080644
0.095880
0.057360
0.085608
0.039113
0.058741
0.055514
0.113258
0.066793
0.043644
0.058837
0.098459
0.126434
0.090758
0.089126
0.040910
0.086404
0.124126
0.058521
0.049745
0.046059
0.075238
0.137525
0.127606
0.125592
0.025978
0.081271
0.121574
0.049814
0.085244
0.153314
0.133076
0.111668
0.102094
0.100132
0.101232
0.136586
0.084799
0.076056
0.033376
0.040266
0.093266
0.116139
0.064528
0.052083
0.114903
0.118747
0.060212
0.078892
0.125037
0.049616
0.062655
0.115929
0.083691
0.119815
0.041802
0.061936
0.097827
0.102300
0.132605
0.119604
0.104482
0.056433
0.085311
0.124081
0.141289
0.117777
0.050624
0.091910
0.112917
0.033816
0.061726
0.049190
0.099726
0.116007
0.035401
0.035234
0.075650
0.117132
0.132432
0.137632
0.046532
0.093008
0.136748
0.071214
0.078510
0.036772
0.046380
0.055121
0.080140
0.137255
0.086828
0.113119
0.063260
0.046157
0.114031
0.133147
0.088042
0.068844
0.022953
0.052416
0.077362
0.132315
0.044645
0.071507
0.057415
0.042808
0.077187
0.113274
0.112746
0.129230
0.119233
0.118388
0.041043
0.096068
0.117850
0.108372
0.109594
0.043711
0.102703
0.114922
0.107998
0.111630
0.109047
0.109555
0.110620
0.112364
0.112902
0.111369
0.117486
0.103715
0.059690
0.082671
0.117060
0.055908
0.053905
0.110179
0.091393
0.040295
0.038953
0.084514
0.081922
0.116180
0.059066
0.078587
0.035395
0.048126
0.064155
0.064310
0.057657
0.064702
0.075941
0.075091
0.050442
0.033573
0.112988
0.102515
0.032598
0.057413
0.089842
0.109198
0.050266
0.035751
0.128624
0.122595
0.073370
0.052353
0.054630
0.089245
0.130527
0.137757
0.131777
0.108005
0.126184
0.132154
0.116590
0.133912
0.051824
0.089512
0.129149
0.021807
0.129707
0.125042
0.033960
0.062125
0.041792
0.032993
0.079933
0.095864
0.050492
0.055677
0.112719
0.121875
0.044189
0.042824
0.074286
0.107144
0.101129
0.111666
0.041357
0.076812
0.107560
0.056125
0.080988
0.087780
0.072551
0.053930
0.050668
0.050716
0.071092
0.115018
0.091184
0.062335
0.124009
0.109741
0.112772
0.112917
0.113453
0.116863
0.037443
0.076364
0.108212
0.019661
0.039576
0.088816
0.106162
0.040974
0.086025
0.069447
0.073995
0.097595
0.074069
0.077297
0.106478
0.117555
0.125268
0.125271
0.133584
0.106124
0.064565
0.066109
0.101666
0.023457
0.116678
0.100801
0.082730
0.084127
0.097983
0.105530
0.045572
0.037863
0.065243
0.097818
0.110913
0.110659
0.100837
0.122688
0.082031
0.046777
0.040788
0.038278
0.093100
0.116067
0.075360
0.058406
0.091060
0.085003
0.092652
0.093665
0.035841
0.049726
0.066876
0.060372
0.052192
0.023336
0.043259
0.082161
0.109115
0.105171
0.111750
0.112873
0.113976
0.113181
0.108985
0.116579
0.078023
0.072692
0.073130
0.085156
0.118286
0.030493
0.082706
0.090254
0.087049
0.069245
0.066942
0.041687
0.095538
0.123574
0.045821
0.085210
0.099741
0.063511
0.073153
0.058699
0.059687
0.067284
0.059798
0.070469
0.074159
0.072824
0.092621
0.134460
0.059117
0.085882
0.050394
0.026266
0.102934
0.081747
0.072270
0.060246
0.058073
0.057806
0.055713
0.097818
0.064390
0.033716
0.068354
0.051438
0.124270
0.101069
0.051064
0.058867
0.045626
0.051737
0.072493
0.101392
0.059086
0.125520
0.139892
0.135099
0.062589
0.059781
0.091764
0.097697
0.058865
0.064797
0.109367
0.074760
0.063597
0.072632
0.035801
0.044840
0.100788
0.151816
0.039961
0.045789
0.081219
0.045739
0.076541
0.066514
0.025441
0.062839
0.112648
0.098123
0.043036
0.059522
0.069646
0.057332
0.092571
0.073552
0.064872
0.038053
0.094985
0.093888
0.066155
0.108246
0.100074
0.123272
0.028117
0.104940
0.132123
0.046473
0.095779
0.102184
0.076458
0.106139
0.076048
0.080511
0.106311
0.112209
0.110399
0.110293
0.086018
0.096429
0.078943
0.111145
0.055741
0.080928
0.107044
0.076923
0.079650
0.075469
0.098608
0.094639
0.037971
0.063333
0.097045
0.027885
0.029285
0.080800
0.062587
0.120459
0.076819
0.113392
0.049578
0.056199
0.094320
0.067601
0.068955
0.023724
0.080892
0.082368
0.090008
0.066791
0.044631
0.061408
0.053898
0.130968
0.048625
0.046025
0.085945
0.102322
0.060583
0.057606
0.078054
0.110906
0.054794
0.061553
0.032632
0.076758
0.083000
0.078356
0.047731
0.052285
0.109855
0.123742
0.030674
0.058482
0.124248
0.072915
0.044966
0.072896
0.026841
0.042470
0.074341
0.078129
0.087854
0.080198
0.058927
0.049755
0.086438
0.057623
0.093568
0.110160
0.066695
0.078625
0.080921
0.093248
0.034684
0.065468
0.066406
0.053333
0.104886
0.091513
0.056092
0.076016
0.048941
0.088119
0.113949
0.041063
0.104018
0.122110
0.066477
0.077980
0.110600
0.119957
0.105941
0.108541
0.046705
0.032495
0.076080
0.094074
0.051804
0.082879
0.128256
0.047797
0.024556
0.039386
0.093933
0.115291
0.103101
0.090873
0.108330
0.115848
0.078490
0.081355
0.031743
0.067819
0.135302
0.102534
0.038888
0.105102
0.054084
0.045207
0.060412
0.033292
0.084450
0.128768
0.074121
0.074772
0.134426
0.072677
0.091750
0.096897
0.072839
0.089909
0.102540
0.040200
0.103216
0.132790
0.041226
0.077820
0.117129
0.034325
0.048770
0.037723
0.094928
0.126521
0.055780
0.039110
0.140675
0.014988
0.051794
0.052006
0.127133
0.119141
0.097059
0.081069
0.072479
0.116443
0.034960
0.079060
0.120279
0.026359
0.038761
0.089865
0.031888
0.107447
0.133784
0.039190
0.039688
0.058867
0.087642
0.131972
0.042495
0.064460
0.141340
0.032107
0.057134
0.066569
0.093001
0.133312
0.090500
0.119865
0.104595
0.112381
0.125936
0.127320
0.030759
0.039239
0.120824
0.023698
0.040412
0.044669
0.060479
0.140207
0.045948
0.107964
0.133890
0.067060
0.040390
0.053493
0.083888
0.120002
0.142409
0.132162
0.083255
0.085328
0.062522
0.096202
0.107120
0.090794
0.107425
0.040667
0.107430
0.114596
0.095300
0.152598
0.087413
0.081114
0.104220
0.052147
0.033948
0.101296
0.131415
0.044511
0.070282
0.104927
0.025626
0.100653
0.127569
0.041138
0.052071
0.053244
0.091190
0.111763
0.124008
0.131636
0.027569
0.093279
0.134415
0.105951
0.086535
0.061575
0.084311
0.129081
0.040729
0.094913
0.132767
0.075244
0.041898
0.075151
0.110841
0.126750
0.130753
0.130454
0.127991
0.149085
0.141972
0.122810
0.103754
0.103684
0.117061
0.127839
0.057591
0.069851
0.130823
0.055310
0.054036
0.055584
0.040017
0.022485
0.112467
0.104242
0.091280
0.106681
0.062447
0.069416
0.112887
0.113473
0.072906
0.088948
0.046657
0.068775
0.095996
0.101884
0.127388
0.120281
0.128868
0.113700
0.094338
0.066179
0.100226
0.098899
0.095144
0.099657
0.059230
0.053344
0.104419
0.120487
0.084508
0.074315
0.090156
0.118294
0.060447
0.086612
0.123470
0.042310
0.091784
0.067535
0.070134
0.134758
0.120337
0.060799
0.050120
0.044820
0.079885
0.129649
0.047431
0.059953
0.142126
0.033572
0.057117
0.044931
0.105053
0.137014
0.112484
0.065708
0.060416
0.048757
0.121856
0.131925
0.036600
0.090302
0.133976
0.090803
0.084639
0.086598
0.086469
0.097695
0.086002
0.058924
0.091008
0.121389
0.048750
0.087627
0.118717
0.047256
0.064302
0.083115
0.119014
0.116743
0.127641
0.112735
0.113292
0.110807
0.106618
0.121341
0.086844
0.040002
0.040319
0.077990
0.101564
0.097143
0.101859
0.101574
0.099949
0.111646
0.096504
0.093255
0.044436
0.021290
0.070115
0.040700
0.096345
0.123710
0.044788
0.088448
0.099415
0.070990
0.077514
0.073009
0.069621
0.083402
0.081121
0.041946
0.087792
0.133207
0.050803
0.046226
0.114401
0.038414
0.067406
0.050004
0.123789
0.102353
0.057630
0.053173
0.028188
0.047192
0.056128
0.127629
0.088449
0.111440
0.032475
0.063478
0.075469
0.111735
0.046305
0.064488
0.023144
0.030854
0.078985
0.149590
0.037232
0.060699
0.071927
0.071576
0.079697
0.101901
0.081895
0.085102
0.081673
0.124100
0.091347
0.067779
0.097167
0.093772
0.065138
0.068092
0.105320
0.107044
0.084870
0.089009
0.092653
0.098834
0.072155
0.065627
0.105912
0.100257
0.066524
0.082073
0.080846
0.061055
0.114850
0.026139
0.079101
0.076747
0.095399
0.069914
0.058144
0.062240
0.128276
0.121653
0.051170
0.087827
0.034379
0.076798
0.083253
0.073447
0.043404
0.055836
0.060779
0.057973
0.107155
0.105713
0.075473
0.057117
0.103386
0.017131
0.050572
0.049978
0.089932
0.078324
0.069772
0.064509
0.063848
0.061660
0.136419
0.121402
0.029949
0.079015
0.120776
0.015100
0.025698
0.076762
0.047963
0.054592
0.072332
0.099740
0.099008
0.051219
0.064894
0.072817
0.104559
0.137625
0.053436
0.072588
0.143828
0.034642
0.065615
0.058460
0.131178
0.111702
0.078282
0.063511
0.115657
0.026989
0.024746
0.037693
0.064690
0.120403
0.135660
0.132705
0.038837
0.066284
0.133127
0.067496
0.065882
0.077984
0.068240
0.064118
0.076838
0.102001
0.111328
0.147793
0.109524
0.068255
0.049846
0.044587
0.076080
0.124937
0.123732
0.140655
0.129395
0.130949
0.118237
0.127915
0.133722
0.087750
0.050974
0.077015
0.097056
0.046145
0.042732
0.061916
0.096913
0.100511
0.107617
0.106539
0.098904
0.091724
0.083830
0.045441
0.046354
0.036972
0.085984
0.124811
0.142176
0.131828
0.128173
0.151494
0.135986
0.114585
0.103846
0.103849
0.116994
0.136254
0.106060
0.068925
0.103236
0.088269
0.078281
0.052866
0.118295
0.021692
0.094488
0.068480
0.074246
0.070607
0.126121
0.024375
0.089889
0.102963
0.091057
0.088150
0.030984
0.033280
0.097665
0.131474
0.093335
0.084656
0.038990
0.056932
0.071864
0.113273
0.064574
0.082596
0.039839
0.072179
0.091362
0.125413
0.051159
0.089444
0.133297
0.052982
0.049796
0.062688
0.083149
0.075214
0.064916
0.033839
0.039646
0.086337
0.087331
0.025471
0.030263
0.060599
0.064085
0.114669
0.130233
0.135150
0.129700
0.126802
0.126047
0.126707
0.126508
0.135177
0.132150
0.124970
0.031747
0.062792
0.128118
0.072218
0.066229
0.074473
0.072828
0.051081
0.069488
0.129128
0.043698
0.107963
0.137273
0.068603
0.106285
0.085694
0.039844
0.051262
0.019165
0.034825
0.075798
0.132431
0.112564
0.082766
0.068010
0.062508
0.113229
0.119220
0.086189
0.079376
0.074541
0.067230
0.098120
0.104342
0.109779
0.109284
0.090419
0.121017
0.071114
0.073895
0.113157
0.112888
0.058559
0.071911
0.047051
0.056820
0.096365
0.074100
0.036966
0.037884
0.072418
0.118993
0.129082
0.131808
0.129756
0.128665
0.124167
0.118203
0.086994
0.084711
0.024469
0.045578
0.106394
0.135292
0.099578
0.079140
0.068854
0.070627
0.120849
0.033221
0.117294
0.112455
0.109088
0.071076
0.078882
0.078473
0.068892
0.083164
0.106622
0.095011
0.044795
0.036221
0.088917
0.131421
0.053386
0.063772
0.113567
0.110911
0.104691
0.104399
0.058452
0.059127
0.052736
0.091700
0.104814
0.030132
0.117195
0.119518
0.089582
0.081232
0.130324
0.108832
0.048334
0.080539
0.115392
0.131185
0.045579
0.055132
0.134441
0.035956
0.042797
0.074535
0.078055
0.072219
0.048436
0.040708
0.053415
0.070903
0.086393
0.114734
0.053023
0.050977
0.082828
0.145110
0.139874
0.131416
0.130236
0.125783
0.112998
0.115235
0.117996
0.140332
0.113755
0.106983
0.066248
0.127596
0.072389
0.038735
0.087517
0.111691
0.110601
0.110919
0.078784
0.112681
0.125324
0.112131
0.047218
0.037453
0.022102
0.052684
0.074899
0.087245
0.089062
0.075381
0.049587
0.037093
0.066599
0.093602
0.101785
0.096412
0.041075
0.057740
0.037176
0.062526
0.045463
0.072027
0.065199
0.093324
0.083692
0.044786
0.107681
0.137677
0.036798
0.079948
0.119379
0.027515
0.067973
0.041281
0.106968
0.100012
0.112539
0.120824
0.115493
0.092672
0.066667
0.087268
0.073432
0.066355
0.128323
0.097016
0.046324
0.049133
0.061809
0.060582
0.104168
0.133072
0.081341
0.112239
0.074800
0.071688
0.110829
0.116626
0.125064
0.125066
0.124354
0.120557
0.101416
0.097562
0.066624
0.053972
0.109617
0.075479
0.046768
0.032168
0.064010
0.109006
0.042900
0.091376
0.125305
0.027332
0.051151
0.034544
0.077972
0.104804
0.118280
0.116017
0.109806
0.117266
0.093285
0.061502
0.048172
0.110841
0.126583
0.034793
0.029761
0.048649
0.051285
0.112743
0.067690
0.109601
0.052642
0.064671
0.085848
0.078553
0.071191
0.040718
0.055289
0.072262
0.061879
0.120426
0.029646
0.070184
0.076347
0.125494
0.100177
0.048399
0.087427
0.085522
0.087201
0.079761
0.107623
0.108603
0.087637
0.087348
0.019924
0.034511
0.038618
0.060509
0.056079
0.049116
0.079575
0.089530
0.073376
0.058633
0.087074
0.107412
0.038358
0.074108
0.120688
0.023869
0.038943
0.042473
0.060551
0.115153
0.042768
0.094106
0.124696
0.028157
0.086160
0.131392
0.037482
0.091671
0.109410
0.075592
0.053782
0.093185
0.045985
0.079432
0.116958
0.037913
0.053687
0.058562
0.096457
0.132851
0.071177
0.074663
0.031042
0.049516
0.064269
0.072230
0.086342
0.102228
0.099464
0.036196
0.105442
0.158145
0.031690
0.088830
0.126195
0.076706
0.087181
0.044738
0.088002
0.039965
0.082668
0.087912
0.069625
0.055903
0.052217
0.120163
0.092878
0.087599
0.127230
0.138430
0.136734
0.121625
0.120747
0.113913
0.035100
0.087646
0.125064
0.100195
0.090237
0.074673
0.087673
0.068113
0.084396
0.040433
0.128551
0.102002
0.069053
0.069812
0.116824
0.035867
0.048826
0.091313
0.110443
0.041674
0.045956
0.049581
0.072533
0.098292
0.093664
0.080530
0.139460
0.096773
0.113097
0.055104
0.081676
0.094756
0.116850
0.148684
0.114868
0.068407
0.077336
0.060223
0.063307
0.072711
0.120165
0.038733
0.099573
0.104409
0.029471
0.074312
0.073761
0.078226
0.060481
0.050040
0.097089
0.124940
0.016854
0.055175
0.112485
0.145183
0.042008
0.051092
0.054786
0.099467
0.155041
0.025945
0.050800
0.048771
0.082546
0.127311
0.045545
0.078333
0.070051
0.084791
0.055431
0.091351
0.130290
0.025176
0.032355
0.062353
0.107692
0.121970
0.043517
0.099172
0.062380
0.065326
0.062006
0.106054
0.060925
0.062916
0.105556
0.045452
0.032951
0.046775
0.138329
0.108887
0.052400
0.024799
0.082881
0.073124
0.078382
0.114888
0.066947
0.112497
0.099748
0.062111
0.111853
0.023776
0.077261
0.047053
0.131972
0.084353
0.041886
0.024462
0.041899
0.059918
0.082103
0.070748
0.070760
0.119284
0.040955
0.063041
0.115005
0.037229
0.079934
0.060769
0.116377
0.094605
0.042652
0.062698
0.037549
0.048346
0.073338
0.112344
0.077141
0.096537
0.046368
0.047414
0.059283
0.120711
0.105725
0.118706
0.049977
0.079378
0.128078
0.066009
0.053919
0.071876
0.081557
0.075688
0.080594
0.043948
0.039270
0.053770
0.057790
0.129106
0.051421
0.080716
0.083844
0.045544
0.070628
0.020005
0.039294
0.068820
0.068624
0.107847
0.070461
0.096173
0.109291
0.059964
0.095412
0.089399
0.072843
0.089346
0.028673
0.059974
0.095261
0.114034
0.098935
0.032984
0.098973
0.116426
0.104177
0.057862
0.110594
0.105981
0.122979
0.076172
0.036427
0.049919
0.078173
0.106859
0.119245
0.116339
0.054006
0.085196
0.123709
0.066791
0.043242
0.124554
0.047180
0.081227
0.111009
0.057295
0.095092
0.096822
0.094974
0.086724
0.046527
0.056768
0.066032
0.126069
0.045148
0.085947
0.120324
0.050110
0.029180
0.051551
0.098866
0.105334
0.128723
0.133234
0.078103
0.056291
0.016648
0.025801
0.077456
0.127148
0.085857
0.113793
0.103829
0.096611
0.097994
0.089101
0.064797
0.063006
0.116696
0.126781
0.058140
0.076446
0.020470
0.078142
0.054066
0.045947
0.103328
0.155755
0.057195
0.058812
0.145906
0.062170
0.063642
0.053175
0.069434
0.126321
0.110155
0.092139
0.106170
0.104310
0.080918
0.066683
0.087768
0.066479
0.053301
0.082756
0.109377
0.042119
0.070211
0.043638
0.085145
0.131929
0.135561
0.138856
0.038920
0.090560
0.124008
0.042681
0.098117
0.105595
0.065983
0.095360
0.047587
0.074583
0.089978
0.094332
0.056324
0.054493
0.052535
0.081738
0.092046
0.076792
0.095906
0.096577
0.108589
0.106195
0.111775
0.088291
0.070147
0.087940
0.020110
0.081499
0.051145
0.106944
0.102783
0.065971
0.046116
0.091905
0.084681
0.095305
0.048279
0.059286
0.066728
0.051693
0.065755
0.018063
0.089628
0.042887
0.042577
0.091752
0.114172
0.035549
0.058933
0.076570
0.113417
0.116400
0.101719
0.039620
0.122295
0.105477
0.038484
0.069256
0.087308
0.058691
0.122864
0.117879
0.114317
0.109048
0.035940
0.057045
0.115084
0.031034
0.069680
0.060442
0.100994
0.122177
0.050633
0.082593
0.042114
0.078046
0.056714
0.119772
0.029711
0.072893
0.121436
0.074775
0.078025
0.048261
0.075814
0.017830
0.114626
0.119918
0.136425
0.111558
0.114057
0.117594
0.134690
0.124823
0.051895
0.070547
0.122990
0.039986
0.042311
0.060331
0.082635
0.108816
0.061954
0.067853
0.037140
0.044706
0.071042
0.102820
0.051229
0.076835
0.105795
0.116820
0.128151
0.126571
0.125103
0.125801
0.129492
0.132348
0.129132
0.122382
0.054504
0.056378
0.119762
0.029141
0.060092
0.040557
0.087728
0.088014
0.112266
0.089829
0.076867
0.067492
0.061956
0.099756
0.109386
0.117556
0.109252
0.136871
0.138983
0.126071
0.122269
0.119428
0.116356
0.109422
0.034951
0.062843
0.102328
0.042419
0.117768
0.113077
0.039588
0.094452
0.124931
0.042716
0.041956
0.040392
0.065668
0.105326
0.073987
0.075280
0.109894
0.091707
0.105208
0.079539
0.089678
0.069271
0.075748
0.055583
0.062578
0.041469
0.039877
0.056484
0.116274
0.058589
0.045146
0.081605
0.079575
0.106391
0.019884
0.026522
0.024343
0.095756
0.059853
0.112049
0.053506
0.061191
0.062473
0.058522
0.088877
0.096464
0.042954
0.078669
0.108925
0.118611
0.025792
0.041627
0.058582
0.128441
0.039695
0.091727
0.138553
0.039815
0.060814
0.071240
0.115679
0.076061
0.057250
0.053703
0.105726
0.054083
0.024598
0.057899
0.095969
0.098870
0.045489
0.051272
0.091894
0.064818
0.086050
0.071947
0.054119
0.035198
0.081347
0.092007
0.060470
0.032632
0.101941
0.102132
0.101247
0.097391
0.053242
0.048167
0.098113
0.130548
0.078166
0.064080
0.093721
0.099018
0.116556
0.105319
0.129090
0.117582
0.079234
0.056942
0.069678
0.062804
0.109484
0.057408
0.066879
0.061103
0.128689
0.141382
0.104595
0.129748
0.121305
0.140182
0.131353
0.110879
0.033580
0.029079
0.083892
0.128332
0.133051
0.160248
0.042210
0.083641
0.128132
0.027052
0.123877
0.135497
0.036208
0.032148
0.077372
0.125896
0.040136
0.040471
0.111970
0.061036
0.061530
0.089365
0.112705
0.027813
0.029323
0.066862
0.098794
0.136035
0.125983
0.104382
0.072256
0.091429
0.037949
0.087441
0.096540
0.097761
0.054877
0.056485
0.148123
0.114957
0.123245
0.117442
0.041856
0.099495
0.145126
0.020386
0.125858
0.125380
0.063042
0.056210
0.050776
0.138942
0.147003
0.132591
0.096913
0.118615
0.057419
0.086026
0.021138
0.073490
0.043481
0.047430
0.113352
0.136296
0.078575
0.117036
0.042992
0.084146
0.134546
0.030788
0.034762
0.054526
0.055143
0.113883
0.095440
0.097527
0.035116
0.073570
0.091733
0.035023
0.032029
0.049064
0.102399
0.114533
0.049872
0.048401
0.083743
0.130279
0.104210
0.114937
0.050659
0.052427
0.065363
0.132787
0.149162
0.119296
0.131138
0.108194
0.036404
0.098033
0.115895
0.027363
0.049645
0.070178
0.116047
0.065806
0.059662
0.069582
0.093477
0.104752
0.089390
0.090053
0.050156
0.068887
0.111310
0.062168
0.077121
0.057453
0.082476
0.153674
0.096959
0.128391
0.124230
0.120352
0.122656
0.115326
0.046458
0.078022
0.069213
0.092002
0.046034
0.046929
0.052661
0.069112
0.125176
0.109673
0.050274
0.066377
0.072493
0.080234
0.127546
0.117903
0.040309
0.051361
0.086401
0.072821
0.042911
0.052219
0.028868
0.034795
0.095041
0.114016
0.107389
0.083743
0.123474
0.129203
0.035667
0.083213
0.069019
0.048831
0.076809
0.104192
0.058430
0.053763
0.087036
0.048632
0.106593
0.057213
0.128072
0.119432
0.090640
0.060019
0.066756
0.057727
0.122646
0.068954
0.049716
0.049869
0.087192
0.029705
0.076237
0.092312
0.071584
0.106133
0.041745
0.105159
0.133074
0.037480
0.111532
0.132075
0.072516
0.099121
0.100925
0.023949
0.062622
0.073905
0.059526
0.102214
0.133364
0.063344
0.110824
0.110153
0.058200
0.072698
0.095009
0.098726
0.076488
0.068240
0.102544
0.113524
0.082584
0.064680
0.137326
0.127834
0.050898
0.079507
0.132950
0.047992
0.032224
0.038963
0.103910
0.114505
0.060814
0.041291
0.107092
0.099311
0.073865
0.058677
0.040263
0.104084
0.123021
0.021187
0.042345
0.069077
0.074516
0.128728
0.109743
0.137493
0.127010
0.131603
0.035236
0.086812
0.129284
0.088760
0.079448
0.080747
0.083406
0.083342
0.082065
0.094877
0.087179
0.098314
0.094938
0.068042
0.097184
0.045866
0.028894
0.060504
0.071979
0.120251
0.050269
0.098998
0.062410
0.095640
0.122891
0.029040
0.102157
0.097186
0.045582
0.068933
0.038928
0.080329
0.091476
0.045989
0.112152
0.129428
0.117273
0.115958
0.104951
0.103219
0.127453
0.129406
0.137286
0.138190
0.129973
0.130328
0.117328
0.117257
0.117868
0.120461
0.121769
0.125078
0.125027
0.121314
0.114062
0.088211
0.064318
0.065527
0.064148
0.083237
0.100400
0.124093
0.044264
0.101088
0.088785
0.065065
0.059377
0.042250
0.056181
0.123171
0.102610
0.096337
0.076926
0.089708
0.041186
0.044086
0.066926
0.128474
0.070760
0.081899
0.131751
0.067393
0.091141
0.072422
0.063438
0.073410
0.069265
0.078352
0.078698
0.046789
0.088022
0.132755
0.134018
0.126300
0.126351
0.126508
0.114188
0.114226
0.120669
0.133154
0.146511
0.134546
0.131153
0.121267
0.082276
0.096467
0.064442
0.073773
0.075084
0.051996
0.074601
0.106146
0.059828
0.083279
0.048900
0.058963
0.128481
0.042979
0.116298
0.109417
0.098301
0.091070
0.038109
0.049001
0.071232
0.131327
0.045556
0.071596
0.133059
0.040026
0.040226
0.080826
0.113687
0.135422
0.115929
0.115364
0.125877
0.116743
0.041103
0.097036
0.131439
0.078809
0.088902
0.060483
0.066669
0.107359
0.108180
0.102486
0.040498
0.041370
0.078246
0.124714
0.054350
0.082168
0.026878
0.044176
0.099350
0.108585
0.086192
0.073936
0.088636
0.107119
0.033846
0.095433
0.131136
0.023245
0.089419
0.059834
0.131055
0.133033
0.061001
0.060172
0.020375
0.066563
0.045366
0.104534
0.126377
0.115441
0.048676
0.080041
0.136180
0.054256
0.040847
0.065315
0.104769
0.113894
0.069920
0.051523
0.037782
0.037605
0.103480
0.120513
0.046357
0.045657
0.105965
0.128348
0.053983
0.043046
0.099743
0.134535
0.033577
0.083294
0.120650
0.071293
0.033105
0.055093
0.099843
0.132137
0.039584
0.089448
0.126880
0.030814
0.094156
0.079751
0.068587
0.088674
0.144914
0.039147
0.063720
0.052202
0.081482
0.122950
0.072041
0.088286
0.073062
0.115082
0.065738
0.081426
0.072443
0.088691
0.064229
0.075176
0.080974
0.122302
0.046213
0.056620
0.131154
0.039507
0.089284
0.073802
0.162777
0.139068
0.080627
0.099738
0.087325
0.089399
0.106160
0.102190
0.045793
0.067099
0.116852
0.076484
0.046676
0.084208
0.059870
0.116768
0.037292
0.098829
0.116844
0.029681
0.066126
0.074831
0.092413
0.094754
0.096433
0.074634
0.057357
0.094308
0.091815
0.049579
0.026483
0.073195
0.056828
0.112971
0.106585
0.143844
0.052719
0.089649
0.119478
0.041897
0.091088
0.096190
0.119367
0.104702
0.021630
0.075035
0.047871
0.105774
0.074828
0.118641
0.040205
0.065670
0.113480
0.058723
0.038340
0.075233
0.074618
0.109446
0.050110
0.072528
0.054002
0.073644
0.121072
0.107312
0.090011
0.079682
0.118637
0.093464
0.060895
0.050588
0.098393
0.051790
0.128485
0.102449
0.103948
0.124194
0.157069
0.132603
0.051627
0.099523
0.060485
0.041150
0.105695
0.130735
0.098803
0.050993
0.127616
0.100903
0.040464
0.060503
0.029880
0.065279
0.087986
0.107395
0.052537
0.044515
0.118309
0.138103
0.108557
0.090538
0.020141
0.075253
0.054696
0.102177
0.092498
0.158578
0.078449
0.077364
0.029948
0.070086
0.073366
0.115336
0.116672
0.135994
0.051298
0.092718
0.124046
0.058182
0.103889
0.055874
0.088702
0.036666
0.110765
0.069021
0.073963
0.050342
0.062627
0.048674
0.050240
0.065046
0.053910
0.082124
0.072252
0.058476
0.083521
0.130245
0.049289
0.075635
0.128978
0.029109
0.134462
0.113573
0.042232
0.045955
0.088519
0.131374
0.030452
0.055642
0.106127
0.105592
0.113888
0.113427
0.125164
0.125181
0.129461
0.118495
0.034866
0.093743
0.115436
0.035851
0.064861
0.047605
0.122053
0.111685
0.122761
0.135459
0.081610
0.079407
0.070989
0.109766
0.138554
0.121710
0.109619
0.108097
0.108553
0.111543
0.101747
0.109181
0.120082
0.127939
0.047437
0.089909
0.137014
0.035345
0.040502
0.080025
0.143309
0.018544
0.047147
0.055260
0.135479
0.065403
0.045881
0.032163
0.092733
0.123947
0.145986
0.130298
0.060371
0.055414
0.129910
0.060049
0.054432
0.054814
0.069649
0.118332
0.118915
0.129625
0.125832
0.125971
0.126959
0.127066
0.136408
0.106400
0.075812
0.052920
0.125226
0.021866
0.029724
0.081454
0.115517
0.022813
0.025869
0.046031
0.105165
0.132064
0.087551
0.086815
0.120139
0.139503
0.130746
0.136433
0.126036
0.144897
0.133052
0.109333
0.116881
0.116477
0.115505
0.114992
0.120541
0.127914
0.122965
0.128523
0.075423
0.047387
0.109846
0.104616
0.136316
0.116248
0.044890
0.044221
0.054155
0.102629
0.114319
0.124673
0.123352
0.120124
0.120771
0.116004
0.115628
0.113640
0.117740
0.107136
0.042187
0.088864
0.118773
0.080223
0.061347
0.025632
0.038596
0.051899
0.090589
0.038291
0.122789
0.125769
0.027739
0.047159
0.074894
0.079064
0.080792
0.079279
0.065311
0.063561
0.054403
0.051828
0.062334
0.038332
0.036576
0.060656
0.064674
0.134273
0.027780
0.088930
0.054972
0.111304
0.110395
0.094094
0.096779
0.075381
0.091486
0.067312
0.068463
0.044257
0.108696
0.122747
0.108336
0.125002
0.084968
0.057154
0.044698
0.094405
0.104916
0.090326
0.101644
0.093168
0.103368
0.066789
0.076129
0.112262
0.110400
0.110605
0.040972
0.091771
0.098298
0.085881
0.032224
0.039955
0.064756
0.104646
0.065221
0.077146
0.081212
0.093894
0.066605
0.069390
0.062402
0.108654
0.045150
0.047130
0.039621
0.053523
0.050464
0.054034
0.088133
0.034138
0.078278
0.166389
0.089045
0.052748
0.038804
0.082193
0.138982
0.039445
0.108476
0.116578
0.077209
0.080675
0.033009
0.062165
0.074830
0.061249
0.067408
0.043216
0.027715
0.034091
0.123986
0.125564
0.043269
0.023831
0.055115
0.061685
0.047330
0.128380
0.074733
0.118446
0.034304
0.075374
0.120327
0.021991
0.036569
0.063185
0.073534
0.031376
0.062881
0.019559
0.030866
0.042165
0.114990
0.108041
0.025985
0.039816
0.053231
0.043080
0.099518
0.103023
0.038046
0.032533
0.052058
0.041140
0.113901
0.145717
0.036136
0.019771
0.046644
0.050590
0.091398
0.122858
0.140326
0.131187
0.128143
0.145369
0.138791
0.123182
0.103209
0.103092
0.120792
0.129472
0.061422
0.090070
0.133717
0.086612
0.083939
0.096158
0.081971
0.041870
0.082440
0.128123
0.051300
0.052076
0.071647
0.107370
0.056526
0.054037
0.102220
0.035837
0.051534
0.064666
0.089619
0.143535
0.033007
0.056509
0.139664
0.018006
0.030806
0.054523
0.063788
0.142807
0.024796
0.069434
0.130273
0.016272
0.030000
0.062550
0.097441
0.145035
0.034361
0.116748
0.062882
0.086096
0.082272
0.119894
0.043134
0.064577
0.094587
0.049073
0.057934
0.037394
0.085692
0.124739
0.117263
0.125370
0.125712
0.127133
0.136063
0.116477
0.047942
0.092116
0.129908
0.050925
0.092436
0.135417
0.034407
0.045471
0.105277
0.141679
0.062065
0.088832
0.139781
0.049218
0.054030
0.073221
0.064581
0.086927
0.048740
0.067135
0.087314
0.095193
0.049425
0.059598
0.138386
0.123078
0.050993
0.064090
0.103112
0.104725
0.048527
0.034452
0.128433
0.128466
0.069633
0.046534
0.062178
0.116745
0.143888
0.126533
0.041543
0.058583
0.131392
0.066751
0.121503
0.132331
0.032857
0.051334
0.092647
0.131190
0.083404
0.082119
0.083873
0.079379
0.119578
0.126617
0.058565
0.056631
0.095878
0.111975
0.125570
0.125568
0.112991
0.113019
0.103835
0.112070
0.062085
0.040666
0.077373
0.081101
0.116470
0.114496
0.083236
0.084935
0.114675
0.111844
0.071366
0.060112
0.122746
0.124128
0.096003
0.086310
0.081862
0.095813
0.130851
0.121711
0.061830
0.042461
0.048084
0.035377
0.090799
0.117381
0.099516
0.090318
0.122500
0.121697
0.092267
0.103313
0.126542
0.126858
0.135251
0.127464
0.089896
0.073309
0.092904
0.103569
0.141986
0.122886
0.067219
0.051202
0.110968
0.020974
0.045563
0.052344
0.079856
0.132056
0.071694
0.099270
0.119899
0.104565
0.047748
0.058616
0.059613
0.064064
0.121003
0.061796
0.092892
0.102705
0.090677
0.086059
0.076683
0.064289
0.048009
0.113419
0.089935
0.078186
0.099599
0.093511
0.048421
0.050180
0.075515
0.124282
0.045987
0.065091
0.115025
0.023022
0.065849
0.059485
0.063447
0.102192
0.067284
0.100298
0.121687
0.066237
0.052425
0.092742
0.094656
0.048970
0.100026
0.082637
0.063190
0.039232
0.070247
0.058997
0.045409
0.114414
0.056970
0.047122
0.087067
0.095873
0.087184
0.154403
0.071674
0.077725
0.072085
0.048911
0.085836
0.148134
0.043673
0.025217
0.106572
0.070562
0.148809
0.109797
0.041204
0.092697
0.100855
0.028899
0.073065
0.107422
0.103365
0.037894
0.075961
0.121201
0.054821
0.025104
0.045587
0.067838
0.061536
0.066528
0.080247
0.060119
0.088809
0.122233
0.100243
0.149497
0.105270
0.098438
0.079504
0.102176
0.094028
0.062664
0.111575
0.112534
0.057878
0.042799
0.097280
0.021622
0.039754
0.078186
0.088140
0.042269
0.096825
0.123803
0.112518
0.123993
0.118140
0.138141
0.116190
0.108968
0.092874
0.105657
0.092245
0.069337
0.100824
0.108765
0.136306
0.129787
0.121666
0.124232
0.059297
0.071205
0.094409
0.059512
0.117301
0.119371
0.114427
0.132172
0.119478
0.107427
0.121875
0.123271
0.126300
0.112909
0.049838
0.053071
0.109952
0.030168
0.044057
0.051969
0.094529
0.116883
0.118658
0.132543
0.129637
0.128390
0.073081
0.083025
0.045395
0.058669
0.094797
0.119393
0.115780
0.134765
0.060673
0.071552
0.120454
0.075909
0.073626
0.078761
0.078206
0.049237
0.084310
0.023816
0.086783
0.083332
0.137222
0.105658
0.112594
0.113853
0.125393
0.141828
0.051282
0.102159
0.137256
0.105635
0.091619
0.094041
0.062674
0.045241
0.071111
0.056634
0.125414
0.113480
0.121789
0.130079
0.064583
0.069950
0.082115
0.069186
0.100212
0.131981
0.118972
0.125263
0.113228
0.113231
0.106867
0.134463
0.135164
0.128381
0.129897
0.119689
0.131763
0.127552
0.047411
0.083724
0.137998
0.062726
0.047133
0.033944
0.091086
0.124774
0.145074
0.130770
0.055158
0.059279
0.131664
0.047304
0.053467
0.019289
0.050427
0.107449
0.088351
0.076374
0.118899
0.141868
0.129520
0.116657
0.101910
0.100129
0.116386
0.123608
0.065108
0.067916
0.126359
0.063400
0.072720
0.064716
0.058588
0.079532
0.070444
0.053018
0.091856
0.149908
0.041278
0.083403
0.135544
0.050984
0.072591
0.084153
0.107445
0.149347
0.142111
0.136993
0.134348
0.099692
0.034797
0.062836
0.065113
0.065331
0.077972
0.108091
0.045679
0.076744
0.080092
0.083132
0.067369
0.056036
0.062026
0.119151
0.147560
0.120126
0.038926
0.098472
0.130934
0.040860
0.062380
0.089531
0.122940
0.126152
0.078863
0.091266
0.037058
0.050574
0.084249
0.050190
0.094139
0.124694
0.131381
0.140350
0.068600
0.046607
0.125324
0.020271
0.024944
0.047359
0.052284
0.138553
0.039729
0.086018
0.139173
0.027384
0.066299
0.063682
0.131725
0.145751
0.087398
0.099655
0.058229
0.060977
0.114629
0.118366
0.098253
0.101270
0.044497
0.054576
0.086796
0.072381
0.102995
0.119075
0.058869
0.092929
0.047455
0.046926
0.072092
0.112240
0.127957
0.115126
0.050752
0.106205
0.114703
0.070593
0.064973
0.072211
0.116392
0.120033
0.089258
0.105046
0.068732
0.059741
0.132280
0.114553
0.101808
0.094040
0.050366
0.064073
0.121777
0.151667
0.059648
0.113618
0.124424
0.059854
0.025500
0.037899
0.069096
0.133704
0.052587
0.102827
0.150919
0.068687
0.035754
0.047389
0.076445
0.108421
0.109824
0.132041
0.096327
0.067337
0.091020
0.096841
0.049537
0.076068
0.058522
0.036986
0.050798
0.116270
0.057339
0.043465
0.093584
0.154529
0.037536
0.105259
0.145009
0.100543
0.090935
0.079929
0.092103
0.060753
0.066522
0.130957
0.146930
0.092393
0.064121
0.097326
0.094140
0.042106
0.119647
0.110631
0.049006
0.088684
0.142834
0.031895
0.056340
0.059004
0.087069
0.130950
0.119751
0.130007
0.121965
0.126018
0.043387
0.089916
0.119687
0.098421
0.104576
0.052914
0.079307
0.079590
0.091932
0.089589
0.061915
0.065666
0.051623
0.129061
0.028664
0.050571
0.061501
0.064653
0.073184
0.049670
0.092263
0.091423
0.092303
0.091533
0.059443
0.046535
0.090863
0.133366
0.042621
0.024391
0.076296
0.074774
0.128638
0.140278
0.095343
0.078304
0.043088
0.051132
0.071061
0.141900
0.032424
0.075039
0.130323
0.022878
0.046233
0.066889
0.114377
0.103251
0.129767
0.107435
0.079728
0.053403
0.116692
0.016623
0.081963
0.053579
0.104275
0.112696
0.114108
0.132616
0.045785
0.070456
0.125794
0.043359
0.039308
0.030182
0.091592
0.134691
0.115207
0.097292
0.080131
0.063163
0.080562
0.132573
0.046260
0.040533
0.049009
0.086336
0.061955
0.111263
0.021762
0.043920
0.120625
0.144484
0.050467
0.024696
0.073371
0.072768
0.123918
0.068153
0.097995
0.033407
0.077957
0.072119
0.072987
0.083674
0.099208
0.072756
0.067653
0.044207
0.071188
0.079870
0.134863
0.036951
0.075112
0.117282
0.065275
0.066165
0.087055
0.037361
0.045429
0.055161
0.081021
0.129963
0.044247
0.061407
0.088847
0.098653
0.134988
0.087417
0.068084
0.074392
0.094724
0.033610
0.065186
0.020835
0.059259
0.068279
0.106361
0.055297
0.082667
0.085437
0.104163
0.105591
0.080766
0.058374
0.089951
0.099565
0.050449
0.068061
0.042364
0.056003
0.079405
0.120177
0.056227
0.101265
0.036668
0.055870
0.052686
0.128669
0.065229
0.097197
0.131741
0.079629
0.110088
0.065689
0.070609
0.086506
0.068676
0.036336
0.089652
0.136206
0.054949
0.098561
0.131049
0.060640
0.027455
0.060671
0.071299
0.083252
0.086035
0.096930
0.068097
0.051924
0.036888
0.079040
0.074848
0.089980
0.085673
0.065039
0.089813
0.052609
0.024908
0.085443
0.061895
0.040690
0.097498
0.100529
0.096698
0.126180
0.065494
0.099213
0.123039
0.102633
0.090010
0.091470
0.089327
0.094113
0.088138
0.037801
0.080728
0.122101
0.058303
0.088670
0.116054
0.081393
0.056005
0.108372
0.045878
0.105436
0.130813
0.089315
0.047633
0.021698
0.028621
0.055168
0.052641
0.135393
0.136739
0.115757
0.066073
0.074324
0.030659
0.051846
0.086062
0.083385
0.096575
0.095259
0.067481
0.066038
0.055702
0.063677
0.082112
0.080219
0.090738
0.080425
0.080166
0.084921
0.056710
0.043062
0.084422
0.118936
0.069551
0.089853
0.063367
0.097253
0.117959
0.123627
0.113344
0.106493
0.022555
0.077238
0.109280
0.111620
0.082193
0.101246
0.109500
0.096651
0.093402
0.108282
0.099710
0.100622
0.106050
0.090950
0.097717
0.082017
0.091600
0.090687
0.088199
0.084369
0.115847
0.103677
0.074755
0.079454
0.036436
0.019872
0.070363
0.106822
0.096821
0.105458
0.059848
0.071508
0.097314
0.101380
0.060334
0.129386
0.112386
0.105617
0.036537
0.032505
0.088696
0.147214
0.049696
0.045891
0.077864
0.078948
0.050668
0.090584
0.075262
0.061312
0.056785
0.119482
0.091634
0.080908
0.108476
0.122691
0.126591
0.126562
0.113650
0.113474
0.124612
0.113665
0.062793
0.064541
0.114891
0.021048
0.064825
0.062316
0.118481
0.120589
0.101251
0.061724
0.059861
0.090634
0.124114
0.052656
0.051973
0.073571
0.078710
0.052429
0.074481
0.037555
0.084260
0.074464
0.124636
0.122420
0.072526
0.056782
0.051750
0.034392
0.113424
0.137637
0.121796
0.138457
0.126189
0.125756
0.126817
0.126695
0.100928
0.096635
0.033184
0.045167
0.068997
0.112329
0.120737
0.126970
0.119632
0.135400
0.074014
0.069851
0.074088
0.043006
0.094961
0.127533
0.073577
0.058373
0.124464
0.089401
0.087279
0.091835
0.083903
0.033963
0.086662
0.134710
0.047558
0.096581
0.132458
0.070782
0.093643
0.082138
0.082347
0.084377
0.092630
0.088329
0.121312
0.134483
0.123818
0.121888
0.068024
0.070096
0.023140
0.058944
0.055130
0.128662
0.041280
0.051209
0.135574
0.022001
0.024879
0.047814
0.052609
0.127195
0.091648
0.140350
0.080846
0.064837
0.085597
0.092769
0.075802
0.080244
0.126219
0.111602
0.106194
0.120761
0.068982
0.068508
0.048605
0.076174
0.116434
0.071507
0.070913
0.111288
0.049664
0.085228
0.124715
0.038991
0.128735
0.122209
0.081250
0.084936
0.120533
0.121025
0.085196
0.055462
0.048652
0.048490
0.082030
0.114792
0.071876
0.057618
0.096476
0.106998
0.058249
0.078958
0.072182
0.055710
0.080197
0.087651
0.090475
0.078571
0.141194
0.122090
0.064906
0.068811
0.056781
0.084685
0.117348
0.058599
0.041246
0.051315
0.079143
0.130902
0.057091
0.079030
0.055756
0.084945
0.093143
0.081633
0.094979
0.054032
0.089361
0.135153
0.098485
0.117885
0.049878
0.076460
0.090539
0.111492
0.128343
0.133717
0.143168
0.112419
0.060182
0.063189
0.136698
0.115727
0.036194
0.073421
0.079047
0.114905
0.056111
0.052960
0.030650
0.062817
0.077708
0.103307
0.107732
0.129765
0.065424
0.065467
0.104503
0.068626
0.063456
0.055971
0.043450
0.029709
0.068840
0.104541
0.113338
0.107075
0.126361
0.136499
0.051906
0.090551
0.090466
0.098687
0.042404
0.084753
0.036356
0.102167
0.128195
0.042660
0.069703
0.076561
0.105730
0.116963
0.060609
0.039936
0.049657
0.121694
0.033250
0.035688
0.108827
0.140048
0.082563
0.081765
0.106507
0.095102
0.087883
0.082314
0.066359
0.114304
0.047121
0.094436
0.142046
0.028837
0.119903
0.130548
0.105494
0.098815
0.093651
0.090085
0.029704
0.099093
0.133445
0.068409
0.075098
0.056206
0.074668
0.136564
0.117194
0.120537
0.108576
0.103869
0.071944
0.065413
0.020592
0.064003
0.058670
0.099937
0.046623
0.093119
0.083170
0.077676
0.103114
0.069552
0.076905
0.078345
0.068608
0.052703
0.119063
0.117934
0.099618
0.091014
0.080923
0.072381
0.043404
0.078814
0.097227
0.120387
0.079188
0.069939
0.032716
0.072622
0.103906
0.033694
0.134159
0.116346
0.024055
0.054633
0.085069
0.134259
0.082370
0.056982
0.077865
0.069687
0.129594
0.137140
0.110042
0.113194
0.126404
0.126509
0.123780
0.118391
0.125983
0.126003
0.091167
0.114515
0.127961
0.128037
0.058663
0.074012
0.066183
0.082320
0.115501
0.115507
0.129703
0.123469
0.137253
0.104954
0.085760
0.094778
0.075333
0.081674
0.138887
0.154741
0.103250
0.107001
0.066863
0.074175
0.112227
0.148722
0.108729
0.119521
0.100073
0.089622
0.064752
0.090360
0.060729
0.096591
0.040918
0.064115
0.107969
0.113729
0.103189
0.108453
0.073769
0.105667
0.119520
0.111776
0.055040
0.074472
0.061915
0.065381
0.101429
0.109193
0.087507
0.123694
0.115416
0.095794
0.126663
0.124488
0.057107
0.062833
0.093957
0.075273
0.114281
0.029598
0.126096
0.126033
0.051508
0.073632
0.094564
0.079104
0.067953
0.059525
0.127087
0.127106
0.049464
0.064208
0.120931
0.109917
0.047190
0.089471
0.052569
0.048497
0.045108
0.033887
0.025579
0.017631
0.113837
0.113826
0.079907
0.120998
0.128532
0.110793
0.115756
0.105424
0.095684
0.076211
0.043190
0.066909
0.139831
0.102513
0.066393
0.068280
0.117228
0.127717
0.129868
0.126603
0.116635
0.114018
0.085016
0.068496
0.071918
0.058787
0.090750
0.089719
0.038930
0.069355
0.068610
0.120177
0.137038
0.130376
0.113859
0.115262
0.063573
0.056437
0.036441
0.044154
0.036824
0.096143
0.113134
0.115365
0.103386
0.052533
0.090417
0.098783
0.130957
0.140070
0.115355
0.113112
0.051959
0.063371
0.097466
0.087196
0.068317
0.090719
0.132583
0.062419
0.086190
0.097503
0.142396
0.124817
0.117664
0.115517
0.066784
0.067350
0.081461
0.077395
0.076142
0.057240
0.040945
0.052749
0.086711
0.116339
0.110115
0.120180
0.109869
0.122303
0.072650
0.046845
0.085429
0.062437
0.074300
0.046131
0.092037
0.077994
0.106489
0.096668
0.111587
0.102477
0.051269
0.065842
0.118783
0.026586
0.130799
0.120612
0.096535
0.091711
0.130597
0.097212
0.067943
0.071512
0.127481
0.039544
0.068785
0.058915
0.047521
0.126865
0.099406
0.097489
0.118946
0.131530
0.079167
0.079769
0.078658
0.092928
0.056533
0.046988
0.083706
0.088714
0.110414
0.128290
0.088521
0.065612
0.048139
0.083218
0.121903
0.026901
0.115563
0.084141
0.058229
0.093036
0.115523
0.051473
0.050350
0.059178
0.091747
0.128049
0.085558
0.110979
0.097418
0.087320
0.018860
0.073901
0.097051
0.058912
0.097494
0.076951
0.042223
0.035764
0.069135
0.089088
0.097635
0.103561
0.042881
0.033542
0.074727
0.146891
0.058613
0.061675
0.129673
0.021376
0.041580
0.034197
0.100426
0.120976
0.050435
0.028629
0.054251
0.042570
0.085687
0.121905
0.064364
0.059797
0.066007
0.053077
0.106232
0.074236
0.061460
0.036662
0.016076
0.034017
0.058048
0.042231
0.034188
0.065578
0.078684
0.095565
0.095089
0.043868
0.113144
0.114888
0.055326
0.066252
0.058091
0.060696
0.090368
0.102898
0.032840
0.097018
0.113180
0.105197
0.088398
0.078636
0.065586
0.102714
0.126804
0.104316
0.049727
0.113158
0.127453
0.067049
0.087845
0.054469
0.111806
0.095689
0.099148
0.151624
0.075720
0.085921
0.024126
0.040389
0.066262
0.113011
0.102777
0.098293
0.032891
0.055754
0.082800
0.108856
0.114214
0.133062
0.048479
0.095445
0.121723
0.050717
0.096655
0.063737
0.098370
0.088316
0.027774
0.036457
0.083469
0.106147
0.112856
0.124701
0.086608
0.073197
0.073513
0.064929
0.131061
0.064722
0.097192
0.079256
0.051702
0.085045
0.130646
0.031337
0.029142
0.050330
0.093009
0.102463
0.028037
0.081963
0.072077
0.103634
0.055323
0.062777
0.134237
0.116571
0.085096
0.056195
0.092905
0.114489
0.046188
0.058737
0.118192
0.064323
0.085931
0.082003
0.109598
0.058412
0.019076
0.073736
0.083179
0.110577
0.045752
0.044103
0.044589
0.088739
0.108262
0.042089
0.033414
0.039107
0.112462
0.141013
0.109767
0.102104
0.103039
0.055268
0.079187
0.080746
0.113504
0.108760
0.101560
0.141189
0.130737
0.126426
0.115138
0.115010
0.121035
0.141266
0.127198
0.127201
0.042118
0.069404
0.109607
0.030861
0.139061
0.128710
0.053495
0.071712
0.065261
0.131867
0.096848
0.138562
0.092322
0.115021
0.053202
0.100524
0.060310
0.075847
0.033797
0.060353
0.102332
0.116276
0.063284
0.093662
0.074221
0.051328
0.052117
0.065692
0.055986
0.088420
0.037794
0.121088
0.111613
0.070617
0.118220
0.134287
0.022492
0.040119
0.089175
0.129114
0.040834
0.050998
0.117547
0.118499
0.037096
0.049386
0.093700
0.129305
0.046840
0.067620
0.118190
0.105360
0.026889
0.053502
0.045534
0.114933
0.117775
0.115281
0.083179
0.053811
0.124795
0.080031
0.090698
0.112190
0.077364
0.102082
0.117272
0.075160
0.105078
0.051318
0.060420
0.044789
0.101543
0.093262
0.047006
0.067371
0.067585
0.069515
0.058565
0.055133
0.061270
0.071350
0.086021
0.080301
0.089687
0.122649
0.098696
0.098164
0.136992
0.064406
0.043266
0.052098
0.107799
0.088014
0.039594
0.082159
0.074629
0.097832
0.051526
0.095973
0.087956
0.059791
0.024290
0.057357
0.115586
0.126958
0.049779
0.070956
0.070360
0.053834
0.081427
0.099973
0.054234
0.072458
0.076127
0.057210
0.127756
0.035379
0.051064
0.047857
0.091517
0.116591
0.053531
0.066876
0.070618
0.102110
0.054100
0.059914
0.058447
0.046885
0.123553
0.104564
0.041212
0.027824
0.058055
0.033539
0.059657
0.142909
0.107542
0.099985
0.054476
0.073528
0.109927
0.142089
0.088191
0.093255
0.073417
0.099388
0.061690
0.095244
0.062625
0.116664
0.092323
0.087984
0.104910
0.093212
0.099255
0.113191
0.058110
0.088009
0.082759
0.090547
0.074527
0.062501
0.070733
0.113765
0.049085
0.096409
0.136611
0.051202
0.046351
0.056947
0.054146
0.112046
0.070099
0.032383
0.037739
0.037583
0.056840
0.113624
0.053319
0.135453
0.128259
0.092308
0.076065
0.057477
0.087837
0.110768
0.023857
0.044555
0.076885
0.144198
0.045117
0.074553
0.041769
0.038097
0.097610
0.123046
0.040968
0.027056
0.030470
0.044335
0.111836
0.127650
0.051256
0.038827
0.105449
0.097181
0.052000
0.083544
0.049488
0.049418
0.115046
0.104955
0.043511
0.034748
0.087083
0.090726
0.080724
0.083665
0.070043
0.045916
0.127878
0.086853
0.047892
0.026778
0.092878
0.086989
0.079922
0.072812
0.078092
0.032515
0.124144
0.091592
0.046144
0.020629
0.076389
0.059925
0.107352
0.048869
0.069804
0.038827
0.099677
0.115306
0.045278
0.043064
0.049200
0.039878
0.074289
0.104704
0.021530
0.087350
0.047388
0.128681
0.117596
0.119581
0.060167
0.062443
0.042120
0.061942
0.102215
0.092255
0.048352
0.062732
0.090503
0.094273
0.117799
0.115515
0.067767
0.076200
0.036639
0.066878
0.059116
0.090468
0.077022
0.069056
0.082937
0.064593
0.065651
0.077449
0.067155
0.076497
0.086810
0.052348
0.091524
0.108173
0.049593
0.058757
0.107027
0.113001
0.053443
0.057203
0.087253
0.102133
0.043623
0.081693
0.080402
0.081996
0.090558
0.092853
0.100956
0.103694
0.104525
0.118416
0.106269
0.101881
0.041225
0.025591
0.070436
0.078811
0.079627
0.102130
0.042491
0.071489
0.104568
0.035199
0.035952
0.095996
0.127983
0.042946
0.101599
0.088799
0.052623
0.092500
0.023073
0.057808
0.093943
0.120358
0.049426
0.047701
0.086559
0.131471
0.083952
0.083011
0.088406
0.078779
0.063342
0.091992
0.115724
0.036629
0.115825
0.117081
0.106290
0.070007
0.098477
0.078291
0.084330
0.090093
0.075834
0.098606
0.047104
0.033122
0.061718
0.099418
0.036727
0.081386
0.122052
0.051751
0.056414
0.091983
0.102912
0.022698
0.021337
0.087436
0.055994
0.118832
0.069122
0.085557
0.121402
0.102201
0.052012
0.096143
0.125476
0.147310
0.058078
0.060348
0.134747
0.035935
0.069847
0.017033
0.044498
0.076648
0.135886
0.062178
0.040535
0.077408
0.079094
0.034921
0.086175
0.132066
0.061399
0.107901
0.131975
0.047485
0.058169
0.065480
0.060540
0.117456
0.064530
0.072070
0.124085
0.083025
0.050746
0.036017
0.108944
0.107074
0.087359
0.114128
0.072548
0.088476
0.029968
0.033667
0.079967
0.118852
0.070609
0.076796
0.095060
0.097760
0.100059
0.046811
0.076081
0.060667
0.096970
0.070842
0.092196
0.080463
0.063684
0.098947
0.136193
0.028143
0.042604
0.083919
0.073118
0.082685
0.060751
0.049238
0.042941
0.040420
0.069193
0.134800
0.097883
0.090183
0.076445
0.092935
0.078010
0.055429
0.070922
0.082857
0.094386
0.088036
0.084083
0.079955
0.045029
0.061679
0.074438
0.112814
0.087384
0.094878
0.079263
0.084451
0.122606
0.109090
0.041546
0.081176
0.092548
0.074013
0.107789
0.116358
0.027146
0.072796
0.100840
0.092666
0.050441
0.047373
0.024179
0.036527
0.072360
0.106090
0.092061
0.089318
0.077405
0.078486
0.036910
0.062364
0.134528
0.050926
0.090274
0.091946
0.077372
0.072052
0.114917
0.138475
0.065861
0.067597
0.090334
0.073590
0.046708
0.046963
0.098424
0.104578
0.051785
0.074670
0.043658
0.105818
0.126543
0.042581
0.098645
0.094418
0.058547
0.095073
0.049382
0.073879
0.068047
0.119475
0.071071
0.085211
0.081485
0.090801
0.072377
0.076921
0.095287
0.090799
0.121087
0.106570
0.053035
0.073437
0.098190
0.088758
0.086860
0.082915
0.084227
0.087446
0.038496
0.038123
0.084311
0.116664
0.080429
0.073983
0.101469
0.107849
0.058264
0.072261
0.120641
0.039429
0.023792
0.031219
0.085688
0.119309
0.116550
0.094060
0.067467
0.054239
0.127057
0.080105
0.046125
0.039738
0.021370
0.040035
0.100279
0.134120
0.053468
0.084072
0.126916
0.032408
0.071295
0.051007
0.105917
0.101709
0.052616
0.046266
0.057636
0.051189
0.121294
0.057235
0.055457
0.057144
0.113626
0.114866
0.050164
0.024205
0.113186
0.139951
0.054774
0.099359
0.052523
0.065268
0.022755
0.056083
0.101047
0.101198
0.040341
0.034374
0.073198
0.126225
0.077594
0.061193
0.112965
0.066824
0.125979
0.121321
0.050094
0.096360
0.136725
0.047252
0.126381
0.126430
0.061372
0.050388
0.069875
0.131027
0.128577
0.128427
0.069723
0.060345
0.101344
0.075209
0.048597
0.027973
0.105199
0.117940
0.085645
0.119412
0.106114
0.114789
0.126081
0.090590
0.107944
0.056778
0.076716
0.047882
0.022580
0.072502
0.105832
0.044551
0.127346
0.103098
0.048572
0.043388
0.062199
0.069489
0.093497
0.104764
0.080077
0.063007
0.107989
0.108606
0.034569
0.080500
0.118761
0.083831
0.082690
0.086469
0.077687
0.075935
0.056102
0.053424
0.058068
0.119910
0.113641
0.124677
0.129432
0.124708
0.051480
0.105278
0.120331
0.090546
0.090495
0.080413
0.074008
0.072355
0.074587
0.081925
0.082558
0.029614
0.078000
0.119136
0.064382
0.059372
0.127779
0.042792
0.122080
0.101272
0.046237
0.075884
0.052936
0.084435
0.076300
0.102962
0.042945
0.076358
0.062092
0.030254
0.040854
0.107477
0.063252
0.115603
0.107008
0.101659
0.102479
0.108415
0.113170
0.060406
0.103401
0.023718
0.125073
0.109308
0.046147
0.064830
0.045532
0.060363
0.128482
0.035719
0.110889
0.121680
0.107017
0.090144
0.021446
0.036382
0.106639
0.127984
0.040024
0.065036
0.108359
0.122393
0.129217
0.127720
0.125676
0.125489
0.125205
0.134924
0.040155
0.082568
0.129525
0.045068
0.079227
0.041925
0.095037
0.089524
0.029293
0.045566
0.060028
0.132641
0.047736
0.071702
0.141087
0.037739
0.081650
0.088879
0.146104
0.070688
0.049604
0.040196
0.072418
0.123372
0.124176
0.135892
0.035364
0.086782
0.151018
0.057743
0.052432
0.063232
0.060802
0.132956
0.027613
0.041947
0.060983
0.138233
0.045523
0.057370
0.041618
0.085143
0.129081
0.030476
0.028418
0.055952
0.093743
0.138900
0.035304
0.073281
0.065900
0.143184
0.131870
0.138187
0.036889
0.072514
0.112602
0.027147
0.147837
0.138295
0.085343
0.123742
0.093880
0.111149
0.118048
0.132826
0.022584
0.053923
0.096931
0.122973
0.112505
0.112614
0.055755
0.036065
0.086290
0.094955
0.125479
0.125106
0.082225
0.072666
0.084300
0.077538
0.095400
0.111185
0.116438
0.080524
0.063026
0.043282
0.057671
0.056952
0.085425
0.091436
0.056531
0.111041
0.132274
0.018363
0.130451
0.125003
0.065212
0.055467
0.046530
0.116507
0.083510
0.087477
0.080623
0.082686
0.079636
0.103090
0.132680
0.115610
0.112918
0.114198
0.129468
0.131956
0.029539
0.098994
0.132654
0.021847
0.048815
0.049258
0.094260
0.129112
0.045907
0.027040
0.104344
0.105505
0.067032
0.069781
0.023510
0.036888
0.079068
0.135181
0.099763
0.074949
0.060909
0.055902
0.096636
0.096552
0.046201
0.059094
0.047793
0.114234
0.040133
0.089122
0.121869
0.038059
0.101188
0.104181
0.076625
0.084691
0.018980
0.033645
0.055762
0.128221
0.055250
0.098026
0.135799
0.049535
0.037955
0.052642
0.055688
0.121001
0.109099
0.121669
0.061827
0.085179
0.129964
0.086247
0.109709
0.035301
0.114863
0.130449
0.113978
0.132565
0.062595
0.092107
0.086211
0.099363
0.126178
0.124909
0.052939
0.060106
0.084812
0.094852
0.132541
0.135546
0.050035
0.096306
0.125171
0.058386
0.023185
0.049195
0.034045
0.017459
0.059178
0.085852
0.098274
0.120269
0.122432
0.124388
0.114891
0.102682
0.055911
0.062191
0.060107
0.043539
0.085053
0.124457
0.122930
0.127629
0.126620
0.122948
0.130173
0.110501
0.047959
0.094195
0.133205
0.061253
0.053716
0.051129
0.090474
0.144236
0.042302
0.047945
0.142636
0.023992
0.029866
0.042611
0.066522
0.137883
0.075178
0.075044
0.128378
0.035405
0.061047
0.045831
0.098084
0.131833
0.036869
0.062435
0.135994
0.039034
0.045626
0.053522
0.097302
0.084985
0.057467
0.028322
0.043323
0.044326
0.073873
0.127790
0.032632
0.052411
0.130953
0.022985
0.066883
0.049108
0.063762
0.127577
0.070273
0.090083
0.087797
0.091989
0.092423
0.091964
0.106774
0.049474
0.106610
0.141610
0.117975
0.128970
0.059470
0.060953
0.104226
0.036513
0.055175
0.075064
0.125392
0.035304
0.069212
0.100058
0.090414
0.086619
0.112987
0.091489
0.078054
0.054318
0.068583
0.089144
0.094653
0.091876
0.086998
0.096199
0.070407
0.050456
0.055085
0.066469
0.054984
0.092126
0.025138
0.076429
0.056298
0.097217
0.087596
0.092049
0.099045
0.053565
0.087353
0.033278
0.035961
0.045354
0.060754
0.114272
0.092941
0.086481
0.131410
0.094141
0.069624
0.073222
0.052464
0.041477
0.024642
0.052602
0.101052
0.116347
0.032005
0.059655
0.071430
0.117029
0.054729
0.092083
0.122499
0.098184
0.075961
0.071289
0.064889
0.061263
0.067911
0.076415
0.081932
0.043680
0.091482
0.142825
0.043946
0.061495
0.144012
0.032192
0.045596
0.102142
0.044912
0.105129
0.135285
0.044670
0.100857
0.069783
0.102034
0.090465
0.055711
0.089611
0.126616
0.112228
0.118595
0.126963
0.126797
0.127599
0.129777
0.116529
0.035174
0.054649
0.100999
0.025767
0.061094
0.094257
0.032693
0.092154
0.119363
0.032991
0.056364
0.039076
0.076298
0.125004
0.111747
0.141999
0.074380
0.093801
0.063892
0.054564
0.096470
0.100727
0.101366
0.134560
0.065225
0.076898
0.048286
0.060521
0.086547
0.122528
0.081585
0.122574
0.072192
0.097607
0.112778
0.099825
0.086967
0.090862
0.075572
0.120451
0.037734
0.070218
0.086313
0.123532
0.094998
0.094150
0.047863
0.083727
0.031607
0.048986
0.093488
0.119592
0.052631
0.050608
0.138930
0.118967
0.086381
0.043756
0.077125
0.067502
0.037899
0.059476
0.118426
0.042809
0.037790
0.061828
0.079189
0.116861
0.059599
0.032999
0.029181
0.054521
0.066585
0.107564
0.083638
0.047789
0.074901
0.097223
0.131821
0.126357
0.093598
0.088679
0.092456
0.079611
0.104395
0.147341
0.103503
0.090123
0.063843
0.042816
0.045591
0.068995
0.104499
0.029135
0.058237
0.053734
0.095380
0.133101
0.045344
0.022555
0.037655
0.042210
0.125887
0.127791
0.056842
0.039621
0.128370
0.032847
0.070319
0.048673
0.096108
0.103337
0.041334
0.083179
0.105194
0.047845
0.053510
0.041630
0.082234
0.117326
0.042077
0.032777
0.071352
0.061721
0.061000
0.105790
0.108735
0.137158
0.137067
0.112027
0.112820
0.113766
0.128944
0.131850
0.141482
0.117450
0.086159
0.040387
0.030614
0.039082
0.079877
0.124374
0.105818
0.116511
0.103471
0.143364
0.148796
0.119986
0.117262
0.113886
0.113137
0.111177
0.110982
0.110986
0.123703
0.126147
0.137520
0.120221
0.052765
0.088050
0.121565
0.042893
0.026568
0.067837
0.058304
0.115003
0.036299
0.089022
0.117490
0.027310
0.060281
0.053986
0.082046
0.104033
0.053484
0.118984
0.021453
0.038382
0.100882
0.122163
0.038273
0.057109
0.037615
0.079998
0.136628
0.069298
0.024948
0.086995
0.121179
0.036567
0.023740
0.068890
0.113199
0.121147
0.044958
0.037063
0.073922
0.070397
0.066404
0.105452
0.052699
0.098695
0.071846
0.079212
0.129114
0.133476
0.034680
0.036874
0.081039
0.118282
0.114429
0.115428
0.103420
0.110854
0.119491
0.109508
0.034309
0.069350
0.086153
0.100280
0.035842
0.047737
0.073385
0.118023
0.067898
0.064997
0.063459
0.096746
0.118282
0.044287
0.047984
0.071028
0.124136
0.122185
0.127419
0.118148
0.113435
0.118596
0.119653
0.086956
0.043772
0.059225
0.064504
0.060647
0.126094
0.045405
0.040889
0.037912
0.077943
0.118419
0.053373
0.072299
0.133774
0.062528
0.064471
0.059638
0.061697
0.058390
0.068752
0.128468
0.113639
0.138079
0.079460
0.073219
0.079727
0.099534
0.129725
0.143203
0.127529
0.127118
0.115836
0.110673
0.058758
0.082515
0.030437
0.068432
0.102880
0.123252
0.060989
0.078500
0.129118
0.133261
0.134388
0.129209
0.081704
0.064184
0.060268
0.089756
0.123102
0.144593
0.033381
0.086777
0.123240
0.027365
0.070798
0.051566
0.103404
0.067567
0.034908
0.064929
0.080748
0.105472
0.049079
0.063862
0.048767
0.086585
0.121990
0.049567
0.120907
0.102120
0.117960
0.113104
0.061041
0.045478
0.078745
0.117627
0.090949
0.100750
0.113407
0.091487
0.063040
0.077103
0.112515
0.070523
0.070420
0.069108
0.073148
0.046437
0.099199
0.085123
0.045299
0.056780
0.040512
0.074073
0.061082
0.096135
0.081269
0.078440
0.070674
0.133031
0.055396
0.085925
0.126471
0.066450
0.124086
0.141169
0.038995
0.054534
0.052941
0.087833
0.090659
0.056959
0.098815
0.092355
0.041951
0.077090
0.050633
0.074836
0.124267
0.074430
0.091626
0.083260
0.097559
0.095683
0.028167
0.056835
0.104616
0.110587
0.044764
0.029455
0.050880
0.049024
0.080927
0.103656
0.077659
0.046432
0.048570
0.130694
0.080381
0.066267
0.054334
0.054677
0.109606
0.028797
0.045216
0.064044
0.127169
0.064277
0.117786
0.121245
0.045141
0.061459
0.075399
0.128094
0.094521
0.081714
0.054605
0.078885
0.116350
0.126070
0.056735
0.058943
0.133484
0.138986
0.114312
0.111387
0.052277
0.094899
0.088472
0.083323
0.098120
0.048734
0.095056
0.120427
0.110106
0.121959
0.117207
0.123214
0.041487
0.047479
0.065174
0.116359
0.071650
0.073842
0.132053
0.083176
0.055987
0.046276
0.039055
0.021822
0.049847
0.036497
0.067048
0.130422
0.045878
0.055981
0.104992
0.115452
0.047559
0.052578
0.035952
0.055490
0.097807
0.087222
0.047656
0.057403
0.029325
0.039143
0.055723
0.107767
0.045430
0.095015
0.124535
0.046869
0.016293
0.057570
0.118690
0.079281
0.041584
0.076393
0.066732
0.117255
0.038683
0.107756
0.138237
0.052756
0.029069
0.088957
0.124394
0.071442
0.033081
0.049410
0.083293
0.093880
0.100476
0.144238
0.064603
0.064330
0.055780
0.088135
0.107103
0.119307
0.052337
0.076489
0.135240
0.106919
0.035241
0.099308
0.108986
0.035997
0.121553
0.093400
0.068714
0.102171
0.110382
0.096251
0.056560
0.056501
0.104601
0.124947
0.035835
0.054858
0.082419
0.125910
0.094375
0.106018
0.040773
0.065292
0.054302
0.107947
0.112207
0.031523
0.019952
0.073922
0.052486
0.117627
0.041382
0.088620
0.127837
0.043497
0.019050
0.051721
0.041993
0.112424
0.099147
0.083031
0.123059
0.068690
0.028777
0.034365
0.103147
0.125186
0.037205
0.058894
0.028875
0.070766
0.066643
0.054789
0.078680
0.122080
0.062273
0.070695
0.025317
0.096731
0.128710
0.030660
0.037858
0.051344
0.094233
0.123432
0.050402
0.064120
0.073208
0.086227
0.070340
0.099296
0.045629
0.046954
0.122703
0.108848
0.045142
0.022833
0.124160
0.109153
0.100771
0.098089
0.048844
0.088401
0.129218
0.130258
0.074035
0.083830
0.089083
0.099080
0.033800
0.028890
0.074896
0.135432
0.072789
0.072828
0.099337
0.097996
0.031693
0.059039
0.056417
0.134725
0.084079
0.075940
0.092245
0.080713
0.103476
0.109151
0.074207
0.053623
0.105527
0.054628
0.125123
0.105970
0.040069
0.043751
0.090789
0.113375
0.115244
0.076326
0.080986
0.055365
0.072048
0.054397
0.090621
0.110841
0.071640
0.119911
0.119678
0.033257
0.045462
0.076061
0.078088
0.113838
0.055650
0.064812
0.085469
0.068677
0.069468
0.030125
0.141390
0.116498
0.056615
0.045944
0.109844
0.120361
0.099917
0.069645
0.123893
0.130029
0.070722
0.056413
0.106052
0.123408
0.136916
0.111672
0.114069
0.114474
0.127715
0.127711
0.127210
0.153039
0.131879
0.117734
0.074397
0.083029
0.114031
0.123994
0.083861
0.085482
0.074544
0.081190
0.017195
0.036238
0.078431
0.106932
0.116572
0.115451
0.030245
0.067919
0.131963
0.050247
0.125668
0.125621
0.124380
0.143157
0.125480
0.125686
0.070808
0.073182
0.053192
0.083378
0.125192
0.125852
0.094110
0.105231
0.114266
0.143351
0.053298
0.045472
0.096580
0.095297
0.071871
0.051644
0.119420
0.037925
0.104732
0.101756
0.090895
0.097426
0.019619
0.035381
0.108264
0.118958
0.064245
0.073385
0.113540
0.107712
0.056533
0.076447
0.098735
0.079106
0.077749
0.075473
0.035532
0.093946
0.116222
0.032225
0.090645
0.094406
0.082847
0.059974
0.028076
0.065995
0.091423
0.127339
0.088646
0.098959
0.114791
0.100892
0.107959
0.100049
0.033246
0.055567
0.061353
0.062562
0.119742
0.108752
0.107524
0.120115
0.085683
0.067846
0.115686
0.102162
0.082434
0.074617
0.132934
0.082254
0.075575
0.057568
0.095155
0.027590
0.131760
0.131072
0.051497
0.038779
0.093348
0.118064
0.036768
0.048803
0.113243
0.063330
0.076835
0.042100
0.087708
0.092513
0.025377
0.055419
0.095449
0.144174
0.121198
0.141019
0.063073
0.090636
0.148295
0.025577
0.120239
0.121427
0.082537
0.103593
0.055153
0.043036
0.085637
0.082150
0.069568
0.067439
0.033280
0.084217
0.122339
0.031002
0.119617
0.106612
0.042212
0.071545
0.089697
0.139077
0.061222
0.046682
0.088840
0.104493
0.084635
0.075128
0.096764
0.067123
0.112151
0.145129
0.117435
0.089448
0.062628
0.081823
0.053568
0.061003
0.115784
0.053304
0.029429
0.103990
0.075324
0.106172
0.085642
0.066757
0.023113
0.035567
0.103956
0.132892
0.095564
0.045153
0.039013
0.093150
0.125701
0.034363
0.109781
0.052860
0.069011
0.082331
0.032412
0.080770
0.068582
0.118087
0.092532
0.077041
0.123314
0.080442
0.073240
0.088489
0.112257
0.072172
0.047837
0.056424
0.099582
0.033070
0.113526
0.076348
0.088414
0.078869
0.086109
0.089405
0.085052
0.075049
0.123311
0.029556
0.114764
0.138547
0.083728
0.057612
0.097018
0.151332
0.144858
0.099681
0.046178
0.100559
0.118951
0.062711
0.033555
0.050096
0.076525
0.103447
0.088971
0.051684
0.114549
0.114463
0.082617
0.048960
0.102499
0.064457
0.072787
0.025136
0.021949
0.037044
0.063574
0.140630
0.047231
0.084758
0.132458
0.074766
0.074415
0.046908
0.041714
0.066004
0.115883
0.064349
0.113722
0.110305
0.044984
0.061980
0.120469
0.107524
0.111810
0.122638
0.061880
0.065982
0.040934
0.109253
0.062529
0.079550
0.080840
0.118621
0.105872
0.110696
0.034793
0.086137
0.126411
0.075951
0.108675
0.024081
0.079033
0.049760
0.076991
0.081164
0.047159
0.077599
0.062226
0.080127
0.119487
0.129060
0.029108
0.061719
0.097064
0.155033
0.075386
0.044515
0.076084
0.105048
0.028626
0.083305
0.144998
0.034549
0.105424
0.084958
0.079156
0.058964
0.108210
0.023098
0.021544
0.043111
0.078879
0.113542
0.045711
0.040497
0.099410
0.124169
0.131543
0.111743
0.065202
0.043198
0.119826
0.018883
0.127204
0.133127
0.067966
0.040622
0.098502
0.126022
0.125793
0.123364
0.114887
0.109950
0.060714
0.073654
0.113532
0.113374
0.082129
0.113226
0.054480
0.108579
0.146863
0.111536
0.042536
0.098235
0.129634
0.040030
0.117290
0.154104
0.050899
0.046917
0.125616
0.097929
0.048587
0.028080
0.025466
0.063154
0.094171
0.121493
0.072014
0.058948
0.109345
0.092881
0.044098
0.047155
0.066963
0.056278
0.107098
0.102923
0.053989
0.055984
0.073805
0.130296
0.070193
0.083332
0.133139
0.063598
0.104476
0.051528
0.083058
0.074855
0.121839
0.106229
0.034254
0.068480
0.070691
0.045830
0.080271
0.142026
0.102099
0.118853
0.092365
0.085246
0.100460
0.060368
0.059324
0.087912
0.102198
0.123422
0.067190
0.072321
0.108615
0.078151
0.050476
0.029434
0.102231
0.097171
0.046015
0.086813
0.027669
0.067053
0.075428
0.098881
0.064699
0.044478
0.132826
0.120724
0.056527
0.076593
0.077871
0.081366
0.122621
0.058509
0.064997
0.105893
0.118364
0.110653
0.045248
0.048193
0.099366
0.139272
0.112918
0.060319
0.070312
0.073839
0.087568
0.081836
0.026422
0.052229
0.103063
0.070021
0.110308
0.134729
0.041723
0.061607
0.120308
0.039081
0.135092
0.123074
0.106303
0.063030
0.067846
0.056582
0.098809
0.030353
0.135879
0.135204
0.047358
0.145803
0.131500
0.026493
0.118500
0.128179
0.038224
0.050274
0.060536
0.126230
0.037687
0.031846
0.080877
0.119584
0.039922
0.057434
0.139967
0.053978
0.066609
0.045696
0.086370
0.101060
0.032545
0.056523
0.089769
0.127857
0.040833
0.070617
0.068327
0.125746
0.030412
0.066089
0.051461
0.129798
0.064097
0.076554
0.041889
0.086975
0.118082
0.021031
0.058766
0.060331
0.084977
0.139589
0.055666
0.081870
0.067300
0.092943
0.051877
0.117814
0.097687
0.096357
0.085305
0.098249
0.127503
0.037347
0.024335
0.039829
0.122935
0.137045
0.036045
0.049426
0.091862
0.090830
0.126293
0.123042
0.078004
0.054160
0.093308
0.108715
0.031055
0.093267
0.120618
0.025515
0.117667
0.075387
0.079108
0.064225
0.049474
0.053042
0.083605
0.127797
0.045448
0.076314
0.136299
0.023449
0.052692
0.033584
0.083710
0.126135
0.064182
0.056547
0.087414
0.126780
0.091379
0.063736
0.118342
0.053906
0.050652
0.096919
0.116657
0.020410
0.062376
0.106121
0.083616
0.085597
0.079918
0.122077
0.037691
0.078283
0.131196
0.055861
0.118992
0.121048
0.032746
0.046589
0.064573
0.108829
0.099585
0.067234
0.061678
0.089970
0.126319
0.030128
0.064846
0.074058
0.140337
0.043909
0.054747
0.038837
0.062260
0.128661
0.026787
0.041195
0.103027
0.125810
0.048530
0.065483
0.138005
0.062640
0.126471
0.101501
0.036452
0.055246
0.089192
0.107844
0.117996
0.116641
0.137174
0.108728
0.120054
0.133182
0.130457
0.144550
0.139772
0.144340
0.113064
0.123923
0.047646
0.055450
0.134037
0.053577
0.028634
0.038774
0.076908
0.125181
0.036399
0.046755
0.078896
0.123994
0.040600
0.051236
0.127811
0.056155
0.117750
0.123349
0.127622
0.136334
0.071221
0.069207
0.098280
0.092979
0.080785
0.058042
0.043111
0.110980
0.110811
0.102068
0.082271
0.069860
0.048763
0.111268
0.109716
0.018160
0.118365
0.093512
0.041918
0.069120
0.089946
0.106118
0.053994
0.086670
0.031315
0.095164
0.111239
0.028362
0.037031
0.068841
0.069910
0.118892
0.071079
0.110314
0.046905
0.044373
0.117577
0.115370
0.041200
0.029452
0.048078
0.075944
0.100326
0.096184
0.111290
0.142352
0.139670
0.102520
0.098020
0.144560
0.144949
0.112587
0.050961
0.086638
0.100791
0.054210
0.054426
0.052590
0.089666
0.129322
0.033947
0.043122
0.135601
0.018171
0.036683
0.033698
0.090503
0.135424
0.102154
0.087435
0.065703
0.039320
0.095939
0.139191
0.138825
0.128854
0.129684
0.125915
0.126622
0.125028
0.112707
0.112916
0.120159
0.115130
0.054716
0.101670
0.129262
0.103288
0.119602
0.113663
0.089425
0.079480
0.065978
0.064093
0.066298
0.064750
0.049640
0.035516
0.025132
0.057453
0.042792
0.034858
0.029208
0.050528
0.082670
0.083382
0.063249
0.062777
0.065800
0.049823
0.067850
0.133209
0.142500
0.136331
0.064596
0.068812
0.114697
0.025939
0.039709
0.079803
0.060299
0.051573
0.078337
0.120175
0.106559
0.113223
0.113618
0.113052
0.113185
0.112964
0.055998
0.079803
0.123222
0.037803
0.094586
0.118507
0.108861
0.108616
0.049238
0.077035
0.109217
0.072244
0.101695
0.069323
0.053030
0.090099
0.132408
0.066579
0.076129
0.085521
0.070353
0.065969
0.076284
0.037459
0.038660
0.068445
0.062101
0.073199
0.073880
0.067995
0.072689
0.087079
0.078206
0.056968
0.079424
0.068487
0.055725
0.086964
0.074573
0.085472
0.065956
0.104007
0.018061
0.038011
0.074375
0.106422
0.036537
0.070514
0.118495
0.056302
0.032493
0.024388
0.067989
0.105932
0.059563
0.059802
0.068679
0.111398
0.126678
0.112051
0.123936
0.112224
0.126889
0.135997
0.085938
0.067473
0.081198
0.082655
0.113397
0.113727
0.124462
0.112825
0.071305
0.061795
0.124709
0.115994
0.109347
0.114060
0.088862
0.082599
0.031993
0.042481
0.091954
0.125211
0.093061
0.069973
0.071374
0.072021
0.064332
0.065793
0.129751
0.042644
0.115353
0.126589
0.048851
0.054620
0.081498
0.120896
0.075081
0.041312
0.077974
0.105218
0.036599
0.089694
0.063777
0.070043
0.065251
0.034027
0.086132
0.087698
0.113921
0.112760
0.059721
0.059635
0.083190
0.074728
0.088542
0.104551
0.123750
0.033556
0.109539
0.094190
0.136970
0.102827
0.049424
0.095757
0.124254
0.085569
0.078398
0.065711
0.044265
0.127982
0.131622
0.129411
0.129438
0.123780
0.096336
0.064951
0.020331
0.058888
0.038501
0.045166
0.031616
0.047596
0.046518
0.111625
0.122809
0.134394
0.131943
0.158414
0.144428
0.116839
0.115114
0.114912
0.129749
0.138049
0.088620
0.069691
0.083431
0.057518
0.096238
0.132898
0.044864
0.073936
0.063240
0.077254
0.110935
0.111217
0.049936
0.068259
0.082327
0.087971
0.124179
0.087547
0.041130
0.027995
0.043588
0.097664
0.116906
0.028119
0.035061
0.104123
0.070200
0.074822
0.062315
0.025887
0.035085
0.064436
0.059794
0.115087
0.028914
0.077708
0.124954
0.078239
0.069203
0.043095
0.090831
0.116824
0.088420
0.089567
0.059062
0.079718
0.038291
0.084816
0.116802
0.033623
0.065556
0.076491
0.131390
0.107914
0.045787
0.097771
0.143115
0.062189
0.113245
0.109642
0.020125
0.042159
0.057373
0.124244
0.071012
0.074373
0.131480
0.044817
0.030691
0.035039
0.057573
0.090679
0.110935
0.100191
0.044584
0.071267
0.100327
0.033144
0.094686
0.098528
0.065451
0.069899
0.063515
0.058613
0.078942
0.122304
0.033559
0.082441
0.120892
0.089472
0.094391
0.091219
0.087512
0.050467
0.057796
0.094200
0.091547
0.092459
0.104843
0.034517
0.102009
0.128751
0.114438
0.121148
0.112758
0.113573
0.125449
0.125606
0.125649
0.126006
0.129792
0.133634
0.063532
0.065675
0.130727
0.033964
0.041295
0.037769
0.096395
0.108692
0.108200
0.138982
0.091100
0.062941
0.126353
0.122795
0.038314
0.072169
0.050923
0.065182
0.068958
0.054986
0.049905
0.109589
0.054240
0.041909
0.110438
0.059598
0.062995
0.062653
0.045752
0.031430
0.085203
0.090198
0.113844
0.101740
0.139104
0.117563
0.082096
0.074278
0.096278
0.090225
0.066992
0.046546
0.084146
0.082169
0.084208
0.091168
0.081847
0.098656
0.127917
0.111082
0.101753
0.102256
0.054790
0.085669
0.033324
0.046420
0.046476
0.107710
0.106085
0.081108
0.073593
0.093861
0.126665
0.133802
0.126157
0.125899
0.123657
0.119785
0.092885
0.094339
0.093086
0.079236
0.064986
0.093644
0.150582
0.061614
0.061870
0.063315
0.112611
0.115465
0.083006
0.085715
0.076350
0.069840
0.110596
0.118478
0.114434
0.113654
0.109379
0.133756
0.130068
0.123796
0.123416
0.132599
0.054907
0.077199
0.141289
0.046236
0.090560
0.101983
0.092120
0.095651
0.086933
0.088152
0.091730
0.093004
0.070427
0.068942
0.112993
0.117574
0.135686
0.126893
0.082910
0.075527
0.049610
0.065437
0.077795
0.109184
0.063380
0.096189
0.028911
0.059147
0.085568
0.122474
0.090780
0.093414
0.073448
0.076959
0.048448
0.035180
0.110929
0.123021
0.088980
0.077422
0.090319
0.101636
0.048072
0.072370
0.047838
0.045166
0.101965
0.124382
0.049232
0.047985
0.130416
0.128083
0.061747
0.089512
0.112258
0.022067
0.043370
0.077217
0.095156
0.114511
0.044435
0.080783
0.104699
0.042265
0.092895
0.080539
0.048761
0.065820
0.141504
0.122124
0.067580
0.048229
0.110476
0.110437
0.064697
0.047350
0.088412
0.102446
0.125309
0.125570
0.123327
0.110950
0.125592
0.125241
0.082045
0.065285
0.094887
0.103529
0.115443
0.113226
0.021800
0.052805
0.070367
0.077887
0.087392
0.088885
0.108578
0.104301
0.113852
0.100636
0.099733
0.096664
0.066526
0.053991
0.056826
0.037645
0.089909
0.127898
0.153626
0.119488
0.080663
0.043389
0.144510
0.126619
0.074448
0.046488
0.088344
0.122587
0.045819
0.102248
0.103713
0.085625
0.090879
0.082594
0.083275
0.078957
0.082521
0.082555
0.079730
0.093968
0.086330
0.090489
0.086343
0.108597
0.039759
0.058017
0.099936
0.042614
0.064397
0.045821
0.099905
0.131559
0.117992
0.125580
0.114813
0.114555
0.130502
0.115298
0.071924
0.077425
0.108275
0.085564
0.075654
0.046182
0.109611
0.018766
0.048905
0.077473
0.140052
0.036975
0.046274
0.045520
0.095719
0.132352
0.033919
0.074577
0.129659
0.032627
0.067763
0.062923
0.118076
0.137944
0.124206
0.110352
0.108980
0.104853
0.043420
0.066266
0.123271
0.027828
0.040271
0.076909
0.126880
0.167364
0.090161
0.088939
0.116363
0.080059
0.076667
0.073544
0.044380
0.051822
0.103886
0.116905
0.025587
0.083833
0.133877
0.053851
0.081710
0.126374
0.039530
0.053147
0.116374
0.026832
0.046297
0.075137
0.110476
0.134367
0.135062
0.103526
0.114107
0.113814
0.126245
0.125832
0.114186
0.114494
0.110932
0.125161
0.083696
0.059702
0.047420
0.034566
0.081353
0.132780
0.037439
0.025050
0.083631
0.091407
0.126932
0.117556
0.044983
0.087930
0.131025
0.022871
0.063600
0.058162
0.112883
0.110419
0.060321
0.059977
0.082229
0.142056
0.071492
0.067256
0.102508
0.101708
0.056398
0.050979
0.086526
0.073152
0.046012
0.035783
0.104826
0.097898
0.061246
0.057874
0.052434
0.107436
0.128149
0.044624
0.091259
0.097678
0.085423
0.078344
0.114843
0.122505
0.086923
0.086368
0.069182
0.067196
0.127694
0.111906
0.127995
0.109028
0.108761
0.120813
0.073763
0.049657
0.087905
0.093857
0.089894
0.095780
0.102929
0.145916
0.080285
0.082748
0.067923
0.066492
0.115224
0.114989
0.133636
0.133151
0.127764
0.127743
0.029228
0.055412
0.083929
0.142326
0.133311
0.129712
0.074439
0.045160
0.073861
0.063608
0.024006
0.043100
0.079353
0.116590
0.097218
0.091305
0.059903
0.056010
0.032147
0.079513
0.131126
0.039358
0.079459
0.089182
0.061892
0.076320
0.126670
0.139491
0.047898
0.065403
0.077147
0.104218
0.126517
0.126594
0.114116
0.122816
0.138581
0.127540
0.036649
0.052445
0.131061
0.066957
0.056261
0.046279
0.037516
0.136794
0.022740
0.044566
0.097313
0.125123
0.078146
0.076439
0.046905
0.057154
0.056963
0.059168
0.080584
0.104722
0.086862
0.080106
0.050669
0.048560
0.045664
0.069522
0.107606
0.077590
0.048216
0.073883
0.058637
0.077035
0.122928
0.025452
0.025772
0.059546
0.095144
0.077673
0.047832
0.063903
0.135605
0.122183
0.106161
0.044036
0.081205
0.067365
0.126720
0.135219
0.093974
0.053103
0.122451
0.053015
0.123267
0.125214
0.113972
0.105821
0.069713
0.059041
0.126538
0.044470
0.109416
0.117628
0.079872
0.088842
0.070281
0.076848
0.039815
0.094797
0.104614
0.031206
0.075044
0.079050
0.082451
0.082440
0.025696
0.073141
0.095808
0.078275
0.046242
0.037997
0.038404
0.069929
0.086596
0.083844
0.102051
0.045203
0.081342
0.075174
0.019157
0.035133
0.091460
0.111343
0.074214
0.088285
0.089079
0.130586
0.063793
0.057291
0.034176
0.059062
0.078854
0.106284
0.111144
0.087520
0.082511
0.083391
0.076872
0.065424
0.090073
0.073456
0.028644
0.042585
0.101984
0.120528
0.068742
0.047618
0.046957
0.070091
0.072480
0.074856
0.046607
0.062797
0.087912
0.112372
0.047830
0.066245
0.034361
0.063316
0.083223
0.130137
0.101810
0.108540
0.065467
0.071756
0.077321
0.106788
0.065980
0.090528
0.085498
0.113309
0.084826
0.097268
0.134559
0.128784
0.047497
0.052630
0.097718
0.125015
0.046392
0.064591
0.091649
0.084092
0.076691
0.060379
0.066995
0.048326
0.094392
0.110690
0.053249
0.050046
0.109438
0.119190
0.076344
0.089654
0.071017
0.104752
0.049787
0.092714
0.137911
0.039494
0.027656
0.061528
0.095879
0.120783
0.080801
0.080074
0.057730
0.084579
0.130522
0.115971
0.086158
0.075375
0.068995
0.058580
0.121262
0.121994
0.061396
0.076330
0.141686
0.033118
0.134011
0.122919
0.137644
0.145761
0.101916
0.123150
0.140975
0.124904
0.113326
0.107404
0.108218
0.129125
0.145391
0.144568
0.127990
0.108527
0.037571
0.052569
0.077612
0.143383
0.074175
0.072971
0.082829
0.090581
0.042861
0.065365
0.119090
0.044147
0.108073
0.127456
0.131010
0.119578
0.112764
0.112766
0.155189
0.128876
0.127159
0.125085
0.109069
0.141197
0.116144
0.127847
0.095834
0.110584
0.055574
0.073327
0.039685
0.075114
0.050186
0.060963
0.111886
0.061471
0.123953
0.089025
0.030099
0.044996
0.105038
0.130396
0.119870
0.115848
0.093972
0.041294
0.089362
0.082762
0.111259
0.126774
0.106898
0.125859
0.037151
0.047519
0.075250
0.110636
0.106683
0.107518
0.059510
0.063718
0.132066
0.046097
0.051103
0.040123
0.085884
0.108576
0.060195
0.056627
0.077893
0.128743
0.105971
0.102048
0.082940
0.085188
0.069629
0.109156
0.106442
0.066303
0.042148
0.033537
0.090313
0.093270
0.096465
0.108142
0.032731
0.039642
0.076439
0.125160
0.071697
0.071697
0.128086
0.017432
0.085789
0.080307
0.076160
0.074186
0.085111
0.078701
0.071629
0.086697
0.128714
0.040312
0.114324
0.121113
0.063304
0.065319
0.115496
0.113759
0.094160
0.065424
0.106462
0.128863
0.116358
0.106309
0.101404
0.121265
0.095360
0.092778
0.065297
0.071503
0.045265
0.047648
0.119148
0.073850
0.079136
0.074406
0.106910
0.111641
0.022011
0.046390
0.117686
0.122697
0.070180
0.047984
0.097734
0.114325
0.120568
0.109670
0.127088
0.119763
0.051894
0.045575
0.092818
0.110555
0.072625
0.056111
0.081651
0.091709
0.099396
0.096060
0.090313
0.088295
0.056633
0.051218
0.089597
0.107823
0.097507
0.101803
0.108977
0.086652
0.082761
0.085080
0.105477
0.102070
0.034830
0.053470
0.110241
0.106686
0.117239
0.116645
0.126464
0.126540
0.125131
0.125174
0.112088
0.100289
0.072411
0.062077
0.047356
0.072143
0.134923
0.105040
0.114658
0.115157
0.125034
0.121577
0.083823
0.081438
0.087119
0.078877
0.124507
0.111290
0.034196
0.092722
0.075127
0.128576
0.090924
0.093926
0.066358
0.060438
0.102292
0.095293
0.049049
0.050229
0.116177
0.062212
0.126036
0.128804
0.018395
0.032673
0.110067
0.128093
0.128676
0.126458
0.068896
0.037380
0.098341
0.118378
0.077753
0.117544
0.083526
0.075453
0.106486
0.083646
0.041710
0.074789
0.050913
0.089892
0.028761
0.085483
0.123006
0.098887
0.066530
0.083276
0.138892
0.119774
0.041222
0.066638
0.058500
0.086627
0.094451
0.065408
0.114608
0.122822
0.084094
0.067131
0.132958
0.097027
0.065155
0.037170
0.072336
0.080228
0.082295
0.087609
0.058828
0.042279
0.056902
0.124782
0.109749
0.104905
0.068052
0.075128
0.050529
0.077048
0.132702
0.037436
0.099774
0.105176
0.086619
0.094628
0.125578
0.133704
0.063122
0.070973
0.109911
0.134877
0.097089
0.061458
0.125131
0.125027
0.092204
0.079435
0.056411
0.100828
0.126460
0.080316
0.072322
0.040433
0.125603
0.125617
0.024043
0.083248
0.047446
0.063358
0.080364
0.128631
0.122863
0.113668
0.113971
0.125857
0.045962
0.083934
0.132715
0.052578
0.128836
0.128518
0.036486
0.036853
0.055618
0.116524
0.099360
0.092778
0.118314
0.085917
0.105638
0.052279
0.108386
0.111938
0.063996
0.053263
0.092157
0.119045
0.053557
0.075891
0.111528
0.046637
0.111358
0.094343
0.038221
0.048855
0.086618
0.086295
0.116845
0.119378
0.062311
0.069951
0.144870
0.141539
0.097371
0.081295
0.052094
0.071551
0.102899
0.038277
0.027044
0.039549
0.087824
0.136441
0.076757
0.067160
0.124362
0.086971
0.054856
0.044390
0.041429
0.050608
0.125375
0.060106
0.037957
0.061252
0.089171
0.100009
0.054640
0.049034
0.037894
0.056673
0.105399
0.127218
0.106614
0.081694
0.076758
0.095103
0.081863
0.066833
0.099767
0.098724
0.093552
0.092621
0.087217
0.082269
0.045414
0.080169
0.042742
0.087572
0.113187
0.034498
0.099357
0.106476
0.081738
0.085548
0.023885
0.072721
0.054985
0.105287
0.071251
0.116106
0.048773
0.098413
0.093902
0.074476
0.073274
0.082237
0.120819
0.121370
0.035258
0.076165
0.082598
0.087089
0.055344
0.038163
0.069966
0.069887
0.108477
0.108724
0.084824
0.098128
0.060944
0.063880
0.110456
0.028454
0.075263
0.074495
0.122337
0.112747
0.068370
0.087239
0.117040
0.114564
0.064266
0.082158
0.019029
0.034978
0.075195
0.132412
0.112893
0.069697
0.024525
0.041152
0.090663
0.130581
0.062460
0.084452
0.143791
0.054253
0.021683
0.040192
0.042218
0.133549
0.059961
0.104720
0.127907
0.051192
0.048338
0.054428
0.091178
0.132744
0.043382
0.104706
0.136812
0.075996
0.091555
0.057069
0.064383
0.061665
0.056451
0.043929
0.042241
0.085531
0.063708
0.083015
0.089509
0.079242
0.082537
0.086454
0.081067
0.076611
0.054184
0.119480
0.046728
0.107602
0.126282
0.065836
0.041324
0.060903
0.113393
0.068790
0.125760
0.125848
0.111235
0.110444
0.111506
0.107540
0.038162
0.094795
0.116659
0.076895
0.113241
0.058621
0.079002
0.037484
0.077877
0.045654
0.041659
0.069619
0.086651
0.091564
0.036513
0.095003
0.094021
0.095448
0.099323
0.099045
0.100416
0.112811
0.115637
0.111241
0.069634
0.035465
0.058605
0.069855
0.078949
0.089115
0.078292
0.074092
0.056878
0.052838
0.036781
0.017492
0.033193
0.042286
0.045708
0.123272
0.065573
0.106526
0.152880
0.082026
0.047586
0.084745
0.137687
0.074228
0.031408
0.027885
0.031841
0.049333
0.039803
0.080645
0.090609
0.075771
0.050330
0.096900
0.110601
0.033538
0.047859
0.072844
0.109516
0.052798
0.045292
0.077621
0.093805
0.120211
0.044407
0.059798
0.071734
0.125956
0.087456
0.067254
0.107012
0.094782
0.040043
0.050057
0.118300
0.064042
0.088981
0.091273
0.092985
0.066386
0.033168
0.050475
0.053865
0.107826
0.047229
0.057700
0.098986
0.043988
0.040899
0.068573
0.088272
0.068118
0.060655
0.056989
0.092758
0.087352
0.055855
0.038034
0.063910
0.061855
0.112553
0.128040
0.125995
0.116788
0.110621
0.112426
0.112252
0.106926
0.026585
0.086313
0.118866
0.085633
0.091746
0.042503
0.081981
0.111682
0.055374
0.070874
0.060201
0.059400
0.104005
0.127698
0.071302
0.070185
0.063656
0.061471
0.123833
0.112051
0.046475
0.051258
0.029743
0.063463
0.075053
0.135747
0.100733
0.074204
0.079813
0.063144
0.107036
0.093222
0.047298
0.066700
0.022525
0.044567
0.048066
0.136321
0.042341
0.072494
0.127514
0.030957
0.071343
0.053548
0.081752
0.117261
0.056347
0.084479
0.068434
0.052006
0.043443
0.086752
0.114835
0.108575
0.104968
0.106577
0.088050
0.080856
0.072115
0.067992
0.069479
0.074430
0.075715
0.037021
0.077370
0.132393
0.053405
0.075779
0.128293
0.051886
0.070337
0.080644
0.080846
0.064953
0.087969
0.103134
0.041939
0.089863
0.112501
0.114518
0.087035
0.074904
0.052548
0.031123
0.053036
0.042370
0.073670
0.125399
0.049950
0.088351
0.100356
0.084685
0.079395
0.103083
0.088146
0.111272
0.106130
0.111812
0.112557
0.114654
0.125767
0.066241
0.114847
0.041364
0.065624
0.084215
0.073218
0.063019
0.077260
0.089557
0.067667
0.056672
0.089847
0.109184
0.053656
0.082353
0.086620
0.110497
0.045293
0.074725
0.075203
0.045337
0.104780
0.116585
0.087991
0.058282
0.087180
0.105580
0.107340
0.060775
0.097455
0.095070
0.088087
0.085479
0.024405
0.039048
0.065064
0.058726
0.072094
0.140318
0.151332
0.121240
0.094949
0.042685
0.091700
0.096905
0.098288
0.096699
0.019517
0.026750
0.078169
0.133449
0.055399
0.094926
0.166295
0.075054
0.074823
0.035650
0.059635
0.067887
0.122638
0.110292
0.128677
0.107893
0.059221
0.054238
0.127318
0.046341
0.048082
0.035053
0.065908
0.134553
0.153196
0.128413
0.125894
0.125733
0.125604
0.125651
0.125275
0.125276
0.125357
0.125353
0.114766
0.123278
0.048798
0.090698
0.106653
0.033149
0.026539
0.050856
0.046744
0.033015
0.031156
0.036784
0.052310
0.094611
0.109267
0.117034
0.123502
0.106303
0.042695
0.093164
0.116096
0.064614
0.037647
0.039584
0.081746
0.132699
0.061712
0.076474
0.148872
0.042547
0.026093
0.043927
0.069944
0.105890
0.110429
0.131733
0.097902
0.083157
0.055950
0.106612
0.092114
0.110364
0.102449
0.107256
0.109737
0.088389
0.101651
0.062985
0.092428
0.054251
0.071693
0.070705
0.108549
0.034851
0.084036
0.082450
0.100336
0.095482
0.052397
0.056514
0.095652
0.097683
0.111174
0.133624
0.132256
0.113909
0.113115
0.112296
0.111972
0.112108
0.038081
0.093410
0.119198
0.099326
0.089970
0.101164
0.092762
0.106664
0.102319
0.099389
0.107889
0.082271
0.096453
0.081862
0.077777
0.087830
0.082553
0.091732
0.088000
0.076295
0.092258
0.039496
0.036236
0.039030
0.091128
0.115488
0.080165
0.075837
0.101709
0.081521
0.086860
0.084615
0.115096
0.120654
0.125188
0.125366
0.112906
0.113139
0.118527
0.127199
0.140306
0.106197
0.044188
0.089750
0.126907
0.061609
0.081480
0.088334
0.147888
0.093170
0.047802
0.069728
0.106473
0.063216
0.051892
0.049838
0.050623
0.057438
0.065576
0.063671
0.083147
0.076963
0.099811
0.087666
0.073894
0.068642
0.058399
0.056263
0.065805
0.071692
0.088990
0.094475
0.093263
0.094996
0.094458
0.093570
0.109559
0.084538
0.111388
0.119331
0.053479
0.089044
0.127906
0.065126
0.070954
0.079486
0.114175
0.041954
0.064500
0.079408
0.123139
0.035910
0.086224
0.082793
0.117816
0.113894
0.069406
0.066792
0.030518
0.041808
0.056159
0.140812
0.049214
0.110184
0.132329
0.067242
0.050052
0.041267
0.099385
0.130947
0.061542
0.064043
0.131414
0.032984
0.050683
0.055963
0.061488
0.137865
0.066873
0.090397
0.128833
0.050918
0.059307
0.060063
0.119218
0.092108
0.039099
0.044710
0.082984
0.126766
0.106773
0.102449
0.087347
0.085533
0.028541
0.084021
0.073698
0.106705
0.060418
0.080160
0.035744
0.061496
0.067902
0.138028
0.134563
0.128938
0.074511
0.066126
0.033383
0.038379
0.089769
0.131324
0.080457
0.107852
0.107992
0.109480
0.104581
0.112746
0.085005
0.066376
0.086418
0.095608
0.030078
0.063491
0.078875
0.104589
0.044115
0.032309
0.086858
0.086273
0.076917
0.123659
0.037021
0.082462
0.118124
0.098565
0.093589
0.052055
0.077470
0.098946
0.119465
0.088346
0.031658
0.081508
0.069464
0.110961
0.068411
0.086375
0.121222
0.109860
0.107731
0.136201
0.054553
0.043577
0.118694
0.138523
0.072916
0.066166
0.068847
0.098203
0.140717
0.121489
0.103638
0.074115
0.118831
0.110393
0.088465
0.049934
0.056926
0.045053
0.100010
0.095562
0.064882
0.022299
0.025594
0.045671
0.092029
0.112731
0.045101
0.057647
0.125855
0.144108
0.045465
0.034573
0.089269
0.104549
0.042860
0.073663
0.081551
0.081103
0.056829
0.058638
0.074890
0.066082
0.099846
0.068331
0.039588
0.069936
0.064618
0.072324
0.069367
0.065476
0.071624
0.051671
0.070398
0.041154
0.099843
0.069362
0.051104
0.071860
0.149261
0.134230
0.044122
0.087063
0.110703
0.020845
0.066053
0.090325
0.094418
0.102036
0.105286
0.118677
0.129526
0.136995
0.075972
0.069753
0.020691
0.043305
0.095062
0.142940
0.043161
0.068320
0.088037
0.089341
0.093166
0.078497
0.057507
0.096207
0.098399
0.062046
0.035742
0.042976
0.106307
0.067209
0.045373
0.097981
0.111836
0.038779
0.098212
0.131670
0.035806
0.113528
0.110811
0.085704
0.104531
0.069448
0.114927
0.107330
0.060619
0.043405
0.098891
0.132732
0.042008
0.072716
0.125984
0.043355
0.116798
0.105857
0.028192
0.057319
0.067042
0.120637
0.077430
0.070720
0.093322
0.052822
0.075089
0.055719
0.103562
0.062533
0.041228
0.080790
0.118059
0.032006
0.116112
0.126573
0.100926
0.118459
0.080613
0.064541
0.120047
0.098099
0.068542
0.048776
0.111093
0.018757
0.035953
0.049113
0.082270
0.049352
0.092238
0.118757
0.125728
0.111836
0.038775
0.099736
0.122413
0.089153
0.080778
0.041820
0.070839
0.097070
0.104136
0.043930
0.042570
0.038453
0.112306
0.120943
0.082286
0.057091
0.027532
0.050771
0.063886
0.133155
0.061591
0.083548
0.155958
0.051577
0.065368
0.018999
0.021138
0.088969
0.044583
0.063410
0.097415
0.121653
0.105942
0.076410
0.082715
0.088508
0.095135
0.062661
0.091357
0.082683
0.116179
0.126903
0.045223
0.072110
0.125043
0.068179
0.082760
0.050979
0.034154
0.051320
0.055592
0.133389
0.070587
0.075570
0.082346
0.064125
0.045130
0.082387
0.116920
0.042477
0.027342
0.064310
0.086999
0.120387
0.058222
0.104122
0.074777
0.085102
0.079158
0.087249
0.068858
0.092966
0.069205
0.063232
0.048689
0.066180
0.095972
0.069101
0.116293
0.138659
0.048516
0.069704
0.019573
0.039139
0.069817
0.112692
0.074792
0.078211
0.116420
0.036704
0.029792
0.081053
0.132119
0.033734
0.053885
0.095350
0.074778
0.086979
0.090800
0.066055
0.093671
0.028718
0.047450
0.053586
0.100608
0.076792
0.059133
0.027743
0.032955
0.063822
0.073016
0.150436
0.068983
0.048864
0.067463
0.124808
0.039268
0.061281
0.114228
0.040504
0.051432
0.091421
0.122382
0.027938
0.122330
0.129647
0.064973
0.043444
0.063580
0.109948
0.024356
0.020735
0.088456
0.072246
0.095162
0.084356
0.143639
0.119691
0.052900
0.089192
0.088934
0.040375
0.092052
0.114421
0.077049
0.049518
0.115980
0.031656
0.087564
0.124088
0.107574
0.105028
0.063681
0.067787
0.107810
0.050445
0.041634
0.037759
0.076962
0.120706
0.121330
0.087514
0.033390
0.110035
0.133412
0.039043
0.071559
0.079509
0.098800
0.114365
0.058446
0.094031
0.050142
0.024948
0.066673
0.040899
0.078077
0.122711
0.057961
0.065432
0.047514
0.054759
0.079845
0.132777
0.057508
0.069171
0.131287
0.033461
0.042090
0.061610
0.119919
0.088155
0.047334
0.058262
0.039096
0.093221
0.086656
0.054400
0.094274
0.117271
0.081428
0.044445
0.028908
0.041496
0.073523
0.114829
0.046332
0.057876
0.060367
0.068164
0.086069
0.096601
0.063382
0.051760
0.070174
0.073543
0.062873
0.119071
0.066157
0.059284
0.081938
0.101314
0.044289
0.091381
0.095580
0.061783
0.030330
0.063806
0.097797
0.103709
0.042604
0.036877
0.063007
0.109657
0.107131
0.032317
0.044049
0.073120
0.071650
0.039197
0.051846
0.093046
0.076859
0.084364
0.094562
0.063473
0.078609
0.060930
0.031955
0.036958
0.086982
0.130303
0.100533
0.115581
0.137082
0.132483
0.135271
0.101376
0.025453
0.052089
0.089825
0.124016
0.137018
0.148790
0.082826
0.058748
0.092808
0.088655
0.125766
0.147902
0.114628
0.107643
0.087517
0.076902
0.040919
0.076931
0.114276
0.025275
0.085428
0.124131
0.071914
0.061152
0.057412
0.064981
0.054915
0.143522
0.072980
0.050508
0.060954
0.110721
0.053053
0.088786
0.148536
0.026067
0.059809
0.105893
0.073460
0.092872
0.038442
0.070946
0.060714
0.069068
0.041710
0.072942
0.100825
0.052715
0.022496
0.053812
0.086805
0.139381
0.018483
0.041690
0.097243
0.139392
0.107802
0.128945
0.116703
0.111040
0.073118
0.052875
0.067816
0.079855
0.078867
0.107593
0.120400
0.112699
0.038243
0.092318
0.138026
0.041756
0.117891
0.126450
0.030603
0.044684
0.069751
0.125116
0.037329
0.094950
0.131460
0.038977
0.027867
0.044180
0.085751
0.135135
0.096375
0.085090
0.051400
0.067083
0.057943
0.057066
0.124594
0.050879
0.073896
0.050392
0.128931
0.041336
0.108823
0.063857
0.090041
0.079924
0.143636
0.123020
0.064757
0.042966
0.085900
0.138782
0.103695
0.146101
0.051257
0.104839
0.116494
0.028311
0.072589
0.095968
0.057035
0.077421
0.126252
0.102318
0.111209
0.130618
0.049365
0.084241
0.054712
0.100610
0.048774
0.029871
0.050703
0.107698
0.032411
0.061284
0.103094
0.090429
0.034419
0.044325
0.067277
0.143602
0.015506
0.035207
0.102520
0.139060
0.115232
0.149108
0.127403
0.138868
0.058641
0.082659
0.104722
0.118865
0.125602
0.138361
0.085449
0.084332
0.055415
0.086799
0.012182
0.042965
0.052740
0.130407
0.139864
0.120683
0.008662
0.030828
0.069314
0.144265
0.034386
0.073324
0.132115
0.038330
0.129089
0.150031
0.028720
0.035450
0.063941
0.096808
0.116823
0.120444
0.105759
0.109555
0.068556
0.076707
0.088509
0.094297
0.027692
0.044305
0.084998
0.107030
0.101535
0.108379
0.052345
0.066545
0.066619
0.055187
0.100394
0.060197
0.117084
0.111402
0.154901
0.088389
0.127700
0.126898
0.094312
0.054246
0.092940
0.098137
0.128724
0.127891
0.046499
0.038345
0.094935
0.130630
0.111472
0.133030
0.083843
0.051184
0.083886
0.054977
0.104755
0.024867
0.073633
0.078320
0.044931
0.085401
0.024852
0.055453
0.107205
0.116467
0.116414
0.117056
0.053033
0.052396
0.103661
0.055284
0.056191
0.078770
0.102237
0.107940
0.045120
0.036597
0.059383
0.121522
0.054859
0.075449
0.119168
0.119404
0.066607
0.088868
0.128677
0.129336
0.068433
0.117407
0.046181
0.068466
0.113649
0.042661
0.127779
0.129620
0.043091
0.066751
0.077905
0.122547
0.082154
0.132667
0.131521
0.126251
0.078185
0.098233
0.038439
0.076415
0.122274
0.133013
0.112974
0.086721
0.140722
0.121621
0.103252
0.107939
0.113255
0.138482
0.099108
0.082455
0.071511
0.056259
0.036892
0.041598
0.092283
0.098795
0.125958
0.136787
0.059506
0.094234
0.126947
0.027409
0.128060
0.128061
0.093506
0.057831
0.086511
0.083611
0.126693
0.126564
0.055735
0.058428
0.088297
0.115645
0.128218
0.127946
0.044644
0.074942
0.117792
0.049146
0.116324
0.127698
0.060762
0.051664
0.070376
0.113503
0.089120
0.102513
0.049714
0.062318
0.056899
0.104846
0.137650
0.032906
0.129878
0.117892
0.126913
0.121082
0.125739
0.125490
0.113181
0.117615
0.135709
0.115059
0.131378
0.122521
0.075437
0.057537
0.082562
0.084567
0.088994
0.071537
0.074939
0.059847
0.037029
0.035818
0.089332
0.122937
0.119605
0.098762
0.108302
0.102498
0.105063
0.087144
0.074542
0.059834
0.114260
0.025814
0.107106
0.116516
0.096569
0.101213
0.087008
0.079926
0.023263
0.036924
0.067443
0.096157
0.085465
0.086501
0.117373
0.114968
0.082543
0.078271
0.029534
0.081535
0.132486
0.035587
0.103996
0.105565
0.078744
0.081103
0.115022
0.138565
0.100611
0.098564
0.068773
0.069011
0.106739
0.112075
0.058022
0.069085
0.095109
0.100743
0.098679
0.088238
0.071246
0.069872
0.050108
0.124767
0.121728
0.108657
0.071131
0.048504
0.016710
0.054086
0.097561
0.127976
0.048143
0.026727
0.102438
0.083021
0.075444
0.078166
0.023827
0.046822
0.138925
0.064997
0.128625
0.121138
0.024073
0.055240
0.102924
0.132975
0.091293
0.059437
0.057256
0.052762
0.040113
0.072032
0.119656
0.061076
0.113310
0.124515
0.029525
0.072105
0.064145
0.119327
0.067414
0.111488
0.124062
0.118348
0.054513
0.070330
0.097065
0.107925
0.109267
0.048594
0.073267
0.011782
0.120478
0.064053
0.069670
0.074459
0.065839
0.077703
0.072593
0.046515
0.079479
0.125842
0.049478
0.091199
0.133222
0.057601
0.118874
0.124806
0.086488
0.075401
0.053598
0.083190
0.114898
0.063254
0.074548
0.047815
0.058812
0.030752
0.031212
0.062125
0.074145
0.084273
0.079684
0.073371
0.045554
0.025531
0.036276
0.068322
0.103841
0.027725
0.080462
0.049235
0.076525
0.049884
0.038352
0.067434
0.062237
0.145917
0.121568
0.120607
0.037834
0.086504
0.130373
0.030924
0.106509
0.111495
0.038305
0.074437
0.068201
0.107180
0.106798
0.110899
0.054113
0.089909
0.035757
0.095157
0.114467
0.048701
0.018414
0.053442
0.044537
0.112698
0.118161
0.118720
0.095574
0.100916
0.116667
0.095032
0.111161
0.050688
0.038310
0.114682
0.131754
0.022061
0.021373
0.070533
0.058529
0.115434
0.136045
0.133261
0.031416
0.040024
0.119057
0.016063
0.067128
0.051310
0.088512
0.136454
0.042972
0.099744
0.137203
0.062808
0.041753
0.059872
0.095782
0.116698
0.052633
0.048028
0.115248
0.023765
0.103261
0.098059
0.047358
0.076014
0.060496
0.032981
0.083595
0.115265
0.110218
0.103322
0.042760
0.053415
0.097242
0.026688
0.048378
0.047115
0.108162
0.109680
0.054309
0.097669
0.065120
0.086421
0.077605
0.092037
0.066170
0.082334
0.058637
0.088448
0.085139
0.054239
0.030226
0.055718
0.095478
0.120576
0.065230
0.085292
0.075365
0.076410
0.134489
0.118848
0.053575
0.054260
0.099648
0.080698
0.058103
0.041276
0.126680
0.125951
0.063851
0.048904
0.108209
0.076235
0.048541
0.031841
0.062170
0.074948
0.130579
0.029648
0.064173
0.061224
0.112014
0.095320
0.041316
0.062243
0.060883
0.093845
0.064425
0.076117
0.055853
0.049567
0.066869
0.128206
0.044654
0.089084
0.119459
0.064097
0.043778
0.043065
0.078750
0.126167
0.029842
0.051913
0.074827
0.142349
0.041828
0.049137
0.093452
0.059151
0.110151
0.083536
0.049859
0.035847
0.069333
0.139649
0.078023
0.088219
0.094698
0.100985
0.126376
0.141762
0.070413
0.073639
0.103260
0.103710
0.032669
0.064603
0.110230
0.058932
0.078052
0.071218
0.117070
0.105705
0.024347
0.039966
0.098268
0.124909
0.043569
0.037913
0.095611
0.089181
0.096368
0.071491
0.046383
0.045414
0.089443
0.127341
0.043696
0.052443
0.079375
0.102504
0.065923
0.081402
0.030100
0.088583
0.059183
0.111871
0.072806
0.090198
0.062926
0.078293
0.082647
0.092650
0.104820
0.115648
0.104342
0.092644
0.064927
0.060555
0.097353
0.094183
0.034575
0.060216
0.105975
0.124117
0.119981
0.105732
0.069032
0.088475
0.066995
0.062740
0.102337
0.065990
0.116388
0.095671
0.043278
0.059164
0.042220
0.072403
0.133603
0.045185
0.109885
0.112159
0.031943
0.044307
0.083155
0.131561
0.088251
0.094137
0.087747
0.079344
0.071396
0.064449
0.120171
0.055571
0.114332
0.091845
0.048058
0.064485
0.047897
0.050475
0.081896
0.127255
0.137058
0.133438
0.130362
0.092691
0.069642
0.090938
0.031473
0.045441
0.083041
0.134370
0.111861
0.060335
0.102338
0.105205
0.050119
0.055210
0.106466
0.121531
0.040826
0.044293
0.063861
0.076819
0.126792
0.142073
0.097754
0.078462
0.041287
0.051928
0.056167
0.057697
0.058955
0.060965
0.079964
0.062317
0.067515
0.144751
0.047154
0.087259
0.133627
0.053122
0.056188
0.085165
0.098037
0.119165
0.050339
0.104038
0.032818
0.097416
0.135832
0.026608
0.081587
0.058594
0.108911
0.129076
0.138693
0.110768
0.116211
0.116958
0.131213
0.140611
0.132906
0.114009
0.032700
0.073460
0.114475
0.107366
0.083163
0.098335
0.099478
0.076015
0.087495
0.042466
0.094474
0.106224
0.065899
0.104651
0.052296
0.047272
0.086748
0.115695
0.093409
0.147774
0.085135
0.089932
0.097997
0.118076
0.037649
0.071744
0.124575
0.027281
0.076011
0.037884
0.085710
0.119527
0.035358
0.042055
0.084019
0.022187
0.099176
0.106474
0.051571
0.064150
0.117883
0.047575
0.041913
0.042598
0.081944
0.135941
0.135264
0.134237
0.044690
0.078816
0.135436
0.038415
0.063994
0.121907
0.054196
0.077401
0.135493
0.042645
0.067735
0.059267
0.098610
0.119774
0.069091
0.081374
0.100005
0.099085
0.071192
0.080045
0.041874
0.052026
0.081471
0.142838
0.043343
0.052787
0.136963
0.029410
0.079646
0.067097
0.106705
0.113298
0.063647
0.103982
0.083306
0.099922
0.131163
0.154212
0.026333
0.092421
0.130960
0.025163
0.023609
0.061028
0.052823
0.134439
0.108740
0.135111
0.116330
0.139237
0.147978
0.125984
0.136535
0.141274
0.128389
0.125155
0.078594
0.083301
0.088313
0.090679
0.100633
0.085328
0.060131
0.038791
0.078526
0.131255
0.122044
0.141187
0.130034
0.117885
0.112095
0.100100
0.060122
0.064782
0.109335
0.040585
0.022590
0.043956
0.064202
0.096571
0.028358
0.071484
0.093384
0.024057
0.078206
0.054846
0.063248
0.091248
0.087640
0.077740
0.026435
0.034348
0.083427
0.118780
0.106024
0.065908
0.028377
0.050007
0.075543
0.113863
0.047093
0.098453
0.137311
0.083311
0.071187
0.036782
0.034314
0.065015
0.084289
0.057359
0.066637
0.118265
0.122002
0.127550
0.126670
0.126470
0.127504
0.127589
0.131213
0.138330
0.055011
0.083497
0.117740
0.036393
0.040710
0.110629
0.059455
0.072065
0.082317
0.118681
0.035249
0.086055
0.117288
0.090699
0.104031
0.080291
0.054036
0.108074
0.029848
0.098053
0.121559
0.077920
0.093301
0.034636
0.042135
0.068298
0.053974
0.043415
0.024909
0.033015
0.067232
0.110995
0.123414
0.127331
0.113596
0.113280
0.123319
0.113128
0.053912
0.074966
0.114845
0.028403
0.120923
0.103852
0.063675
0.082292
0.129911
0.036199
0.042962
0.036457
0.093713
0.127538
0.078425
0.072473
0.118777
0.028665
0.037786
0.036077
0.095820
0.123883
0.082162
0.058288
0.047137
0.081079
0.068533
0.065366
0.066801
0.054123
0.072522
0.083262
0.115788
0.028984
0.029513
0.045201
0.117985
0.122872
0.036476
0.057374
0.096464
0.077034
0.068321
0.112409
0.034415
0.099496
0.123750
0.100082
0.103164
0.097591
0.072311
0.039937
0.034584
0.044213
0.075562
0.119989
0.093798
0.069240
0.076428
0.055471
0.102988
0.100579
0.022533
0.040188
0.043714
0.114016
0.048024
0.101299
0.138412
0.072045
0.086629
0.045280
0.018559
0.078469
0.040320
0.092554
0.088098
0.101427
0.083630
0.088999
0.065826
0.083175
0.040901
0.056371
0.038412
0.101223
0.114260
0.138060
0.126598
0.126035
0.113727
0.108288
0.037932
0.067655
0.109397
0.048773
0.091141
0.141886
0.053426
0.050859
0.115724
0.060261
0.037141
0.070993
0.061343
0.116464
0.055004
0.089983
0.065212
0.061711
0.058890
0.080121
0.111154
0.067073
0.114035
0.103393
0.051138
0.070256
0.067018
0.074079
0.105184
0.041720
0.068922
0.070882
0.065484
0.115460
0.037344
0.092484
0.061709
0.102538
0.099624
0.069008
0.118166
0.032102
0.050740
0.049596
0.055499
0.093824
0.034920
0.064704
0.070415
0.071944
0.071233
0.034427
0.023796
0.035858
0.075297
0.093538
0.096442
0.085773
0.087906
0.101491
0.034408
0.051765
0.119211
0.052710
0.097138
0.086694
0.081615
0.061010
0.065705
0.067914
0.050625
0.082462
0.085807
0.097270
0.051395
0.044434
0.120649
0.113483
0.028903
0.090652
0.069085
0.102771
0.100105
0.103891
0.104638
0.098955
0.103642
0.091347
0.094988
0.061054
0.078998
0.023933
0.051444
0.091938
0.110064
0.025361
0.109273
0.112789
0.069072
0.081646
0.051668
0.059819
0.096620
0.075825
0.052511
0.090929
0.085369
0.083692
0.072637
0.069385
0.068771
0.071544
0.080888
0.083957
0.100857
0.065444
0.095511
0.116181
0.034382
0.059514
0.127175
0.038418
0.108318
0.102990
0.083892
0.064891
0.107129
0.109653
0.100172
0.084500
0.033928
0.060698
0.087997
0.081426
0.052444
0.062113
0.059597
0.054041
0.100510
0.137732
0.048635
0.042188
0.120204
0.014989
0.113333
0.109633
0.065161
0.065840
0.088423
0.064901
0.076202
0.074274
0.105253
0.038401
0.100713
0.050986
0.078312
0.064907
0.081003
0.097315
0.123528
0.110552
0.034164
0.058917
0.104592
0.098264
0.073347
0.066920
0.052166
0.068719
0.082543
0.073096
0.043203
0.033597
0.057157
0.091531
0.097250
0.079539
0.055849
0.051141
0.033159
0.044704
0.092380
0.100496
0.075278
0.088942
0.115221
0.113444
0.057235
0.046220
0.102078
0.127738
0.106223
0.120635
0.058590
0.074367
0.122673
0.062368
0.087487
0.069665
0.058765
0.061677
0.071730
0.060049
0.093906
0.090603
0.082368
0.055917
0.095120
0.097880
0.074314
0.064125
0.030787
0.032088
0.048719
0.076917
0.081130
0.120650
0.066572
0.081842
0.060967
0.094893
0.072548
0.078772
0.083457
0.057534
0.085450
0.064182
0.061132
0.078787
0.067742
0.065812
0.079032
0.115677
0.084351
0.095033
0.106665
0.102064
0.083207
0.080923
0.062287
0.098451
0.087293
0.053040
0.101009
0.109998
0.103387
0.121980
0.111811
0.110846
0.111906
0.105276
0.053836
0.118496
0.111732
0.095989
0.055519
0.030882
0.085577
0.082590
0.109370
0.130001
0.103295
0.066223
0.081056
0.078619
0.087557
0.108769
0.054811
0.084284
0.082373
0.082368
0.055496
0.049743
0.050023
0.057897
0.064805
0.073216
0.090652
0.050188
0.086562
0.062285
0.059264
0.109557
0.120561
0.054745
0.088049
0.050988
0.073938
0.136700
0.053634
0.034116
0.029668
0.046785
0.097228
0.114688
0.083132
0.060436
0.073155
0.047879
0.084367
0.139853
0.051280
0.028861
0.110338
0.094361
0.040754
0.088966
0.022970
0.064228
0.093885
0.076319
0.047987
0.045575
0.034477
0.075631
0.118056
0.063257
0.078289
0.038921
0.080652
0.092502
0.024838
0.041347
0.081051
0.136332
0.044613
0.062099
0.109705
0.085265
0.093284
0.089923
0.020272
0.068097
0.042435
0.112278
0.125159
0.125362
0.125018
0.126656
0.126153
0.125964
0.125817
0.125556
0.125686
0.127612
0.127195
0.135554
0.036570
0.053070
0.111585
0.024258
0.083351
0.105590
0.088468
0.091967
0.054476
0.062508
0.093877
0.127220
0.096001
0.118369
0.097672
0.075295
0.086213
0.070769
0.064438
0.091988
0.089323
0.126002
0.090808
0.104646
0.117010
0.048758
0.080099
0.092201
0.068829
0.114565
0.049708
0.036085
0.077658
0.117995
0.047874
0.083360
0.120687
0.073193
0.082168
0.060934
0.085365
0.101567
0.024425
0.055307
0.048323
0.124651
0.049776
0.073362
0.125832
0.048993
0.075646
0.081922
0.099245
0.093736
0.045479
0.072233
0.078882
0.129622
0.061654
0.085550
0.083166
0.074308
0.084618
0.085446
0.114414
0.126116
0.090449
0.082067
0.069077
0.063036
0.138766
0.048789
0.059462
0.091220
0.101664
0.103294
0.035025
0.053835
0.100256
0.129947
0.068548
0.081025
0.079124
0.112408
0.072712
0.053601
0.097771
0.114722
0.040895
0.095199
0.128019
0.021867
0.067093
0.068656
0.107103
0.095461
0.059817
0.066896
0.046757
0.115199
0.069681
0.067598
0.099171
0.108338
0.104855
0.123036
0.063868
0.071468
0.086696
0.081477
0.134947
0.117680
0.102568
0.105564
0.115424
0.117056
0.070070
0.062817
0.020747
0.038189
0.084979
0.122060
0.026180
0.117374
0.132116
0.052418
0.109128
0.103780
0.111403
0.091077
0.026169
0.044910
0.071523
0.098695
0.117755
0.129490
0.046752
0.087610
0.125601
0.028203
0.048200
0.074970
0.029978
0.101616
0.125894
0.027202
0.053807
0.030670
0.075931
0.130775
0.116958
0.112158
0.065842
0.085491
0.039525
0.047585
0.112909
0.115963
0.040644
0.040750
0.021921
0.039365
0.041509
0.131732
0.094913
0.128675
0.057679
0.088948
0.102083
0.089243
0.049785
0.067170
0.015274
0.028395
0.094490
0.168161
0.033898
0.036623
0.066880
0.109290
0.045254
0.098673
0.121870
0.070549
0.063146
0.073106
0.160444
0.027191
0.026920
0.038285
0.074560
0.131788
0.049358
0.088615
0.153483
0.040313
0.112360
0.132231
0.087931
0.092524
0.122380
0.131476
0.050057
0.038964
0.123107
0.016102
0.113715
0.113332
0.040873
0.047490
0.089864
0.110887
0.125772
0.141371
0.029217
0.092664
0.139640
0.097415
0.093794
0.073466
0.091220
0.041852
0.133012
0.129373
0.054531
0.069251
0.098826
0.070764
0.068081
0.128725
0.127954
0.142904
0.122711
0.108412
0.056692
0.074891
0.110515
0.049235
0.059239
0.070253
0.066419
0.120658
0.022570
0.037895
0.060863
0.057523
0.045420
0.130777
0.142909
0.126203
0.080387
0.100431
0.047160
0.079523
0.085875
0.052625
0.088949
0.145655
0.047274
0.034519
0.023096
0.031316
0.079814
0.143549
0.058632
0.088551
0.134749
0.039024
0.062243
0.068481
0.080482
0.091913
0.052587
0.079021
0.047260
0.034395
0.089584
0.079834
0.128192
0.124833
0.051930
0.069381
0.053198
0.058732
0.090675
0.099008
0.053282
0.049863
0.081285
0.085201
0.122783
0.118407
0.066303
0.069762
0.107627
0.068389
0.073698
0.060871
0.035769
0.055142
0.068339
0.119774
0.048037
0.087116
0.130932
0.038115
0.079749
0.064147
0.104662
0.040212
0.098211
0.058091
0.043730
0.092603
0.124316
0.066798
0.042039
0.033998
0.087710
0.121492
0.047226
0.100401
0.121663
0.070743
0.036123
0.074331
0.062370
0.115089
0.032076
0.047854
0.076379
0.109372
0.037852
0.092203
0.127393
0.052788
0.079083
0.063757
0.123274
0.060825
0.077602
0.094483
0.068259
0.101340
0.134846
0.106191
0.034071
0.066479
0.098588
0.114165
0.057577
0.065012
0.094232
0.103807
0.034193
0.052533
0.124544
0.048487
0.127324
0.111682
0.038086
0.046136
0.067542
0.124738
0.089576
0.056267
0.085818
0.084383
0.109405
0.124989
0.107856
0.122311
0.102778
0.106556
0.098616
0.099239
0.107733
0.123919
0.064600
0.064769
0.094514
0.102271
0.029542
0.045538
0.075085
0.108223
0.103485
0.099242
0.082927
0.070642
0.046028
0.041034
0.131546
0.045350
0.075316
0.068383
0.111716
0.045685
0.039058
0.045907
0.136357
0.053007
0.030602
0.046243
0.086337
0.119943
0.044926
0.058068
0.049958
0.115926
0.060061
0.065707
0.129431
0.045271
0.057721
0.042441
0.068708
0.067032
0.037588
0.044629
0.079658
0.108532
0.100105
0.099952
0.122339
0.109255
0.087789
0.104457
0.098987
0.115294
0.057320
0.069027
0.069286
0.077727
0.044910
0.039012
0.047787
0.090554
0.133166
0.126272
0.034284
0.107644
0.138927
0.021943
0.106031
0.111075
0.053248
0.061896
0.058631
0.070542
0.074146
0.122062
0.121918
0.124179
0.049721
0.093942
0.058768
0.116264
0.061836
0.075820
0.042362
0.094520
0.106551
0.023983
0.049572
0.062989
0.045955
0.097487
0.111209
0.026511
0.069322
0.046226
0.121539
0.080600
0.042380
0.028076
0.112418
0.110997
0.078138
0.050465
0.125284
0.091194
0.048233
0.018542
0.046796
0.081045
0.088382
0.125576
0.080420
0.041958
0.036767
0.098355
0.078172
0.057519
0.090703
0.090854
0.119414
0.097792
0.083068
0.087035
0.098902
0.069812
0.116346
0.128077
0.037046
0.086307
0.131294
0.053476
0.044525
0.078025
0.129366
0.097652
0.039466
0.035291
0.041352
0.072267
0.085872
0.127629
0.088211
0.062341
0.126468
0.104101
0.049669
0.052946
0.042908
0.050571
0.083841
0.097310
0.045565
0.068486
0.068126
0.073311
0.110238
0.112395
0.065770
0.073945
0.046228
0.084070
0.115516
0.060248
0.046088
0.038087
0.094928
0.127485
0.078843
0.118908
0.119128
0.132397
0.082718
0.110399
0.091232
0.075725
0.114964
0.031545
0.116395
0.103089
0.030534
0.042552
0.071208
0.113991
0.069180
0.098532
0.072920
0.071193
0.081509
0.086437
0.086008
0.083289
0.109327
0.083874
0.108322
0.125523
0.049537
0.089577
0.127632
0.057784
0.123898
0.113425
0.052973
0.032986
0.066603
0.115433
0.041199
0.085765
0.122641
0.021168
0.054284
0.110396
0.124594
0.020438
0.067433
0.056434
0.045436
0.139914
0.084910
0.097848
0.083461
0.076823
0.072142
0.104974
0.143136
0.044051
0.085826
0.082437
0.069453
0.105739
0.076698
0.099419
0.071661
0.078630
0.085455
0.091682
0.055904
0.083006
0.071943
0.076835
0.086851
0.090675
0.046683
0.063191
0.077265
0.114185
0.084178
0.071891
0.091296
0.084833
0.056412
0.068334
0.134626
0.049397
0.095058
0.083666
0.076054
0.069925
0.119098
0.131000
0.047827
0.079084
0.079026
0.066447
0.049951
0.037863
0.111531
0.117157
0.062771
0.101098
0.107970
0.044461
0.014506
0.025670
0.082059
0.118948
0.127540
0.090854
0.076335
0.053791
0.011128
0.039115
0.089806
0.121482
0.119056
0.137455
0.056730
0.063008
0.113655
0.051432
0.112847
0.114952
0.043558
0.053607
0.089744
0.109624
0.128149
0.116628
0.076897
0.054393
0.102713
0.094024
0.129778
0.134019
0.085200
0.080181
0.093691
0.087176
0.044420
0.060805
0.125038
0.067875
0.088836
0.063420
0.050873
0.090809
0.108680
0.063959
0.034908
0.053407
0.085954
0.133123
0.025403
0.045016
0.107967
0.137602
0.121230
0.128865
0.036085
0.077859
0.133060
0.024147
0.111436
0.114100
0.081863
0.079935
0.047280
0.078357
0.023832
0.036534
0.090031
0.120308
0.039661
0.062724
0.086819
0.136523
0.086867
0.046621
0.089790
0.095337
0.138767
0.118673
0.102879
0.091696
0.085243
0.075471
0.066178
0.063382
0.122427
0.102605
0.087024
0.091513
0.069589
0.051645
0.054862
0.069269
0.133909
0.025891
0.037396
0.074074
0.089242
0.097800
0.045566
0.039624
0.035119
0.040442
0.067929
0.106046
0.087006
0.055954
0.073153
0.056653
0.071969
0.057162
0.118616
0.067381
0.035086
0.077843
0.073652
0.056959
0.066457
0.115463
0.044912
0.032563
0.025342
0.048318
0.107066
0.128843
0.036449
0.070388
0.060830
0.071361
0.086333
0.063884
0.110126
0.098719
0.048901
0.104438
0.052092
0.029887
0.100802
0.068626
0.037731
0.054989
0.053171
0.066308
0.093534
0.112810
0.038810
0.091917
0.090618
0.096978
0.050315
0.034053
0.124644
0.111104
0.028329
0.109970
0.126567
0.020668
0.029796
0.061673
0.113124
0.055175
0.095187
0.085886
0.049554
0.083805
0.024348
0.052379
0.100250
0.133566
0.044221
0.038538
0.061358
0.066714
0.114679
0.123899
0.058730
0.064813
0.068346
0.107582
0.073955
0.073689
0.106942
0.110689
0.061981
0.083596
0.089657
0.092723
0.094785
0.056474
0.105255
0.120151
0.121845
0.110439
0.064929
0.058477
0.072655
0.106868
0.051406
0.049361
0.101197
0.122103
0.035302
0.092138
0.110787
0.038723
0.101331
0.088201
0.042616
0.042358
0.080514
0.105860
0.030485
0.082786
0.120931
0.021953
0.049476
0.040565
0.073850
0.122792
0.046996
0.064959
0.125827
0.022577
0.036543
0.052656
0.095894
0.113264
0.125771
0.137134
0.069132
0.069295
0.090408
0.109032
0.135629
0.041502
0.056099
0.089250
0.134645
0.087527
0.079553
0.104278
0.109564
0.055635
0.138288
0.110540
0.040124
0.050370
0.094709
0.092104
0.049824
0.029970
0.125816
0.125892
0.096022
0.091168
0.052652
0.096923
0.125433
0.125045
0.056826
0.078235
0.072872
0.135052
0.125283
0.125202
0.042253
0.080322
0.129780
0.028054
0.111535
0.106838
0.050681
0.040008
0.073365
0.140082
0.100515
0.085196
0.071437
0.052318
0.066597
0.073084
0.128491
0.060268
0.056746
0.060290
0.072018
0.046694
0.119742
0.122619
0.024639
0.096939
0.076571
0.098759
0.051719
0.047107
0.078323
0.073257
0.115659
0.122598
0.129099
0.129972
0.129110
0.122758
0.054258
0.045040
0.130869
0.061830
0.049794
0.054337
0.080665
0.102114
0.113643
0.138623
0.139673
0.114848
0.103114
0.125410
0.072764
0.051004
0.085355
0.078215
0.092117
0.082902
0.037659
0.047832
0.073104
0.106834
0.092875
0.078616
0.085599
0.102284
0.099882
0.098322
0.071493
0.081955
0.146598
0.113409
0.125537
0.095782
0.038488
0.076600
0.121333
0.063117
0.035729
0.115670
0.105119
0.129581
0.054944
0.051837
0.130402
0.035121
0.061184
0.015538
0.087298
0.072416
0.104305
0.099266
0.109763
0.112683
0.047377
0.060107
0.071571
0.073386
0.105975
0.113026
0.072262
0.080752
0.034894
0.039089
0.048027
0.094912
0.097220
0.032757
0.103508
0.124452
0.092424
0.053862
0.125524
0.068748
0.110892
0.052636
0.075183
0.098325
0.102407
0.098695
0.118701
0.108440
0.088215
0.082292
0.086654
0.090994
0.052308
0.072678
0.068740
0.043256
0.071858
0.133112
0.134954
0.128116
0.113792
0.110630
0.055012
0.055904
0.062854
0.057868
0.097967
0.140372
0.066535
0.094598
0.131104
0.129188
0.084578
0.090548
0.109378
0.100158
0.092324
0.097087
0.120921
0.137973
0.067496
0.107090
0.124225
0.092529
0.109566
0.091094
0.093418
0.088832
0.097314
0.038499
0.098549
0.130271
0.051570
0.059372
0.128782
0.043458
0.133776
0.131978
0.087428
0.094768
0.132245
0.129005
0.082047
0.058655
0.024069
0.054682
0.063176
0.072855
0.074073
0.080459
0.053802
0.033263
0.038915
0.084663
0.125676
0.019803
0.017875
0.038093
0.068536
0.063895
0.054654
0.152067
0.139545
0.137823
0.125257
0.114104
0.100014
0.079421
0.049918
0.029074
0.057960
0.067206
0.047447
0.149401
0.077740
0.081507
0.120459
0.131702
0.128357
0.127746
0.030643
0.090934
0.121054
0.091206
0.088079
0.054699
0.037338
0.083845
0.130084
0.043115
0.087089
0.111587
0.099985
0.102943
0.025966
0.061218
0.092435
0.114566
0.031566
0.054847
0.104199
0.101446
0.047673
0.036500
0.073636
0.058116
0.061985
0.100026
0.111863
0.053831
0.063076
0.056113
0.076865
0.110145
0.053032
0.060115
0.032350
0.047265
0.078816
0.120468
0.059312
0.063392
0.135297
0.037061
0.030934
0.040024
0.076334
0.141852
0.080162
0.084158
0.131610
0.024442
0.055887
0.048522
0.083163
0.116067
0.114526
0.132684
0.124247
0.121911
0.121707
0.108991
0.039275
0.067388
0.106885
0.044095
0.056854
0.057330
0.098733
0.112017
0.125675
0.125673
0.112737
0.112726
0.109383
0.122849
0.086570
0.062438
0.098671
0.090412
0.117317
0.124536
0.128644
0.126466
0.134278
0.124849
0.087598
0.085546
0.078174
0.080124
0.132770
0.116701
0.081878
0.077826
0.096797
0.090424
0.130373
0.124311
0.059802
0.052500
0.092299
0.087589
0.093920
0.091622
0.055412
0.100475
0.095372
0.042131
0.113865
0.121108
0.124592
0.124106
0.068404
0.057177
0.137050
0.038800
0.105787
0.138964
0.111430
0.118510
0.066823
0.065358
0.091226
0.088028
0.082608
0.077524
0.024799
0.041270
0.046895
0.114934
0.070633
0.065689
0.120111
0.091501
0.059399
0.031634
0.032051
0.024672
0.115422
0.115212
0.043172
0.048904
0.115507
0.063424
0.083646
0.077416
0.079268
0.073359
0.058924
0.046187
0.080595
0.123857
0.111152
0.117314
0.070795
0.079435
0.123039
0.063694
0.125311
0.125293
0.058682
0.063674
0.116781
0.126107
0.125412
0.125509
0.054099
0.060243
0.080504
0.108344
0.101576
0.060369
0.132699
0.112544
0.101672
0.088773
0.068928
0.074778
0.105137
0.026577
0.093748
0.074522
0.063574
0.073032
0.017371
0.103505
0.108960
0.098782
0.045624
0.061415
0.116274
0.133748
0.060936
0.031563
0.082962
0.086409
0.112799
0.112844
0.057564
0.069727
0.132041
0.054033
0.115314
0.121955
0.119166
0.143466
0.093065
0.097680
0.075011
0.075719
0.030559
0.047438
0.092001
0.118377
0.116566
0.114047
0.103828
0.082688
0.077102
0.068437
0.113608
0.063580
0.043474
0.066879
0.117213
0.118120
0.062432
0.094476
0.026611
0.072531
0.091755
0.101740
0.035176
0.079398
0.108354
0.047239
0.034923
0.084842
0.129669
0.036099
0.031751
0.040790
0.090780
0.125491
0.044781
0.041524
0.028108
0.058440
0.046683
0.046660
0.062935
0.032986
0.036154
0.072629
0.061708
0.145228
0.033476
0.043278
0.058764
0.091583
0.073398
0.117478
0.105770
0.109271
0.093895
0.102533
0.087581
0.031511
0.089832
0.135697
0.134962
0.119624
0.030837
0.066312
0.104952
0.016267
0.034808
0.076205
0.114851
0.024072
0.072916
0.046789
0.119343
0.101319
0.043924
0.033607
0.126999
0.128207
0.046653
0.053593
0.081478
0.141167
0.100324
0.107719
0.113240
0.113504
0.064216
0.086587
0.031299
0.105259
0.129471
0.029750
0.036985
0.085238
0.072796
0.086992
0.082671
0.077339
0.084503
0.056474
0.132646
0.113461
0.026447
0.046512
0.062377
0.112086
0.075914
0.073033
0.121126
0.087811
0.090355
0.080337
0.079977
0.105839
0.104878
0.118143
0.114555
0.117687
0.122606
0.128242
0.037730
0.092787
0.134233
0.062408
0.083402
0.026467
0.110232
0.072010
0.070304
0.055669
0.050572
0.080905
0.094621
0.103217
0.080997
0.079911
0.068322
0.077183
0.075295
0.073984
0.087471
0.059558
0.078496
0.153046
0.145175
0.105281
0.043684
0.078908
0.097547
0.146910
0.055146
0.037953
0.110096
0.141389
0.091806
0.120827
0.050599
0.106124
0.125846
0.023545
0.084603
0.112393
0.058207
0.099699
0.120143
0.044731
0.110381
0.094520
0.037316
0.050976
0.034245
0.048153
0.074751
0.097463
0.064364
0.099020
0.120462
0.104217
0.054911
0.053483
0.041663
0.052967
0.096556
0.112593
0.068858
0.050748
0.034998
0.066124
0.052241
0.035299
0.109115
0.111420
0.057028
0.052694
0.055627
0.090281
0.061787
0.079415
0.053848
0.095351
0.093105
0.059708
0.079485
0.135541
0.131899
0.115637
0.048353
0.077196
0.124400
0.069559
0.085114
0.032765
0.088124
0.093436
0.057639
0.085199
0.065369
0.056592
0.108541
0.119167
0.035997
0.078968
0.126168
0.060786
0.045531
0.115449
0.113429
0.137795
0.127843
0.115659
0.047974
0.081441
0.116907
0.100837
0.088939
0.078277
0.101592
0.066733
0.032088
0.073103
0.063325
0.048628
0.080081
0.118933
0.127521
0.114552
0.112947
0.109233
0.089169
0.099736
0.123822
0.049547
0.109979
0.036999
0.086180
0.088468
0.095392
0.114801
0.044199
0.033082
0.019429
0.040292
0.077501
0.083237
0.094563
0.093991
0.099406
0.095085
0.098468
0.094755
0.091024
0.054368
0.085955
0.119725
0.058577
0.066310
0.113993
0.053736
0.078221
0.046172
0.111189
0.116617
0.089997
0.158350
0.142892
0.112084
0.115864
0.124101
0.153288
0.127679
0.042263
0.070297
0.114665
0.048698
0.066292
0.043785
0.075954
0.029371
0.045049
0.055775
0.104945
0.099255
0.049659
0.107315
0.074134
0.056150
0.043509
0.064277
0.068701
0.082666
0.094064
0.122095
0.051352
0.070914
0.082052
0.033946
0.081410
0.093816
0.116014
0.118894
0.044295
0.065418
0.076106
0.152458
0.027786
0.099167
0.142136
0.024683
0.054032
0.048459
0.091240
0.147185
0.034395
0.049147
0.139515
0.017338
0.031103
0.074793
0.069195
0.143995
0.108594
0.103528
0.069721
0.103625
0.122987
0.104740
0.102400
0.107252
0.065363
0.039688
0.117996
0.064317
0.067855
0.055607
0.072948
0.134213
0.142609
0.134992
0.100821
0.092844
0.041174
0.050197
0.093609
0.106357
0.054052
0.055361
0.047584
0.064165
0.089924
0.108274
0.038334
0.078785
0.118596
0.093056
0.076935
0.054681
0.088974
0.107303
0.100444
0.064017
0.025020
0.038430
0.065964
0.083647
0.044465
0.066110
0.104434
0.030127
0.033377
0.056865
0.099984
0.112891
0.109379
0.132917
0.068398
0.077408
0.037469
0.065046
0.105452
0.109793
0.057502
0.082264
0.048381
0.085764
0.127842
0.061273
0.044961
0.069546
0.116223
0.114315
0.120865
0.100653
0.063537
0.033174
0.036947
0.089997
0.116109
0.035843
0.047104
0.040056
0.084855
0.132013
0.029017
0.060236
0.086483
0.134024
0.097465
0.064495
0.080491
0.079110
0.029254
0.081553
0.142665
0.039291
0.105465
0.100146
0.071980
0.068231
0.020476
0.040094
0.081135
0.111920
0.096283
0.104552
0.070135
0.075209
0.113957
0.118272
0.079689
0.099105
0.086368
0.098907
0.134708
0.108671
0.038979
0.032666
0.106549
0.124406
0.039877
0.021757
0.116335
0.129020
0.067795
0.114502
0.062194
0.123060
0.021027
0.018973
0.062166
0.060210
0.087723
0.088326
0.023716
0.059545
0.062933
0.123533
0.047318
0.088103
0.051127
0.031698
0.038181
0.060820
0.058358
0.031274
0.053692
0.079234
0.040104
0.034141
0.113646
0.129684
0.031059
0.085717
0.052194
0.094373
0.093178
0.087802
0.075977
0.081655
0.082227
0.078700
0.072906
0.073517
0.077282
0.080440
0.090989
0.106267
0.100415
0.040970
0.103688
0.128907
0.118396
0.114323
0.070943
0.051225
0.093247
0.019988
0.116871
0.117537
0.041562
0.097848
0.064579
0.109937
0.097854
0.096509
0.096947
0.085552
0.096783
0.083608
0.097252
0.041368
0.089344
0.123578
0.110019
0.121792
0.083716
0.080864
0.121938
0.117828
0.032667
0.060148
0.074194
0.139487
0.087837
0.086449
0.035323
0.049825
0.077737
0.122222
0.042466
0.035403
0.103799
0.126135
0.076495
0.057604
0.064500
0.061249
0.104520
0.062567
0.034027
0.079201
0.053243
0.071796
0.073441
0.066575
0.066492
0.124068
0.116020
0.114058
0.056875
0.077026
0.131808
0.086631
0.043324
0.048194
0.068310
0.107155
0.109030
0.123185
0.117704
0.133340
0.132748
0.105794
0.107007
0.107973
0.078534
0.085464
0.093328
0.080853
0.090101
0.081945
0.081747
0.079960
0.108194
0.093790
0.109059
0.117830
0.139791
0.119903
0.119899
0.117589
0.111396
0.115201
0.083378
0.062379
0.116258
0.145878
0.077758
0.086351
0.143703
0.108027
0.044085
0.098159
0.131446
0.086525
0.089784
0.084467
0.081587
0.076965
0.072893
0.045261
0.060468
0.080103
0.041238
0.079512
0.028135
0.039520
0.072046
0.119844
0.044554
0.070953
0.143357
0.044417
0.156674
0.102453
0.095491
0.068006
0.072149
0.061356
0.122854
0.029214
0.027693
0.054404
0.090151
0.155169
0.088528
0.105725
0.078571
0.053491
0.037725
0.041391
0.109451
0.061140
0.058349
0.073855
0.062205
0.087291
0.088816
0.035786
0.128292
0.127126
0.037463
0.092447
0.073885
0.085636
0.088303
0.060058
0.073002
0.101548
0.107763
0.078562
0.125332
0.126409
0.041076
0.067536
0.074994
0.089513
0.108290
0.134988
0.140513
0.121519
0.047354
0.082898
0.115769
0.056803
0.126044
0.125565
0.081510
0.077611
0.120079
0.081788
0.046984
0.087258
0.099790
0.081521
0.090667
0.054330
0.125046
0.125065
0.052751
0.074097
0.089411
0.084564
0.049873
0.088771
0.076479
0.043468
0.125821
0.125953
0.039404
0.061230
0.101296
0.086636
0.070232
0.058830
0.114184
0.114945
0.034263
0.053268
0.063066
0.094824
0.103174
0.067943
0.133017
0.106188
0.102419
0.076688
0.059802
0.082587
0.107784
0.048975
0.119424
0.132796
0.098121
0.111579
0.106800
0.086474
0.062518
0.082427
0.128677
0.055876
0.053805
0.038508
0.106683
0.116404
0.078665
0.060215
0.060519
0.053942
0.099222
0.078911
0.053704
0.023177
0.055340
0.058945
0.092415
0.111496
0.060761
0.085714
0.088660
0.090972
0.058760
0.073361
0.095258
0.105159
0.086282
0.096721
0.080823
0.089375
0.085668
0.103590
0.072305
0.090226
0.099421
0.109062
0.079049
0.078278
0.119981
0.105075
0.030848
0.064650
0.109177
0.123715
0.081082
0.081653
0.109063
0.095527
0.104824
0.117158
0.028081
0.085013
0.071010
0.108772
0.037883
0.071641
0.107352
0.104338
0.092869
0.048452
0.079638
0.093780
0.126515
0.119930
0.061977
0.056587
0.090430
0.098222
0.078263
0.061851
0.140453
0.125788
0.108861
0.080721
0.079695
0.075449
0.140262
0.131122
0.089418
0.092084
0.066877
0.063943
0.088352
0.132703
0.047256
0.068968
0.084170
0.073852
0.064461
0.030429
0.036559
0.076321
0.096655
0.043517
0.037293
0.067036
0.091376
0.131291
0.052101
0.072140
0.047755
0.051244
0.082833
0.131898
0.039169
0.045550
0.077791
0.110890
0.048627
0.076857
0.030083
0.049162
0.123273
0.064183
0.095053
0.095937
0.138986
0.058629
0.027134
0.048967
0.100933
0.135854
0.055988
0.069243
0.101814
0.082411
0.035986
0.048089
0.064716
0.123688
0.137916
0.094027
0.041245
0.060762
0.106719
0.039220
0.022603
0.047910
0.098843
0.152062
0.113521
0.108675
0.047797
0.030243
0.081139
0.093874
0.105015
0.114469
0.032616
0.059717
0.080855
0.119847
0.043133
0.080876
0.116896
0.051727
0.112981
0.107487
0.082965
0.081872
0.066426
0.109073
0.135576
0.118640
0.067049
0.080348
0.111211
0.122384
0.114660
0.084900
0.061907
0.076920
0.024491
0.035668
0.091282
0.134355
0.040235
0.058566
0.035903
0.125343
0.145863
0.030963
0.070743
0.040303
0.121118
0.095129
0.043908
0.033952
0.050954
0.078231
0.091934
0.074472
0.042771
0.062957
0.107605
0.098336
0.067887
0.104669
0.066341
0.092831
0.043732
0.112392
0.108712
0.101401
0.112704
0.057318
0.084255
0.091967
0.086597
0.069405
0.030225
0.047121
0.091857
0.055684
0.110391
0.135256
0.064055
0.070047
0.118164
0.039275
0.018289
0.080214
0.111714
0.109751
0.043290
0.059114
0.070110
0.086226
0.127266
0.123221
0.071456
0.085168
0.092254
0.030936
0.073836
0.060559
0.043126
0.027206
0.083304
0.122405
0.091766
0.124353
0.072109
0.104238
0.125451
0.041619
0.031802
0.056227
0.073325
0.119141
0.116835
0.092749
0.056671
0.083035
0.076389
0.119154
0.076337
0.051034
0.129903
0.113550
0.078957
0.076974
0.096627
0.092474
0.119493
0.108751
0.049550
0.053533
0.072328
0.133707
0.051072
0.089383
0.129739
0.054553
0.079262
0.050311
0.093035
0.105468
0.062930
0.050950
0.099133
0.134645
0.049473
0.077430
0.131178
0.057954
0.126924
0.116410
0.064813
0.039884
0.091617
0.117395
0.043404
0.065124
0.111243
0.040688
0.104919
0.069640
0.066345
0.063455
0.057286
0.103214
0.146843
0.043802
0.114934
0.133981
0.017735
0.043711
0.061436
0.129291
0.114824
0.114823
0.023615
0.027968
0.059104
0.145325
0.126474
0.126488
0.096595
0.133977
0.127339
0.127272
0.046760
0.081501
0.051309
0.098530
0.107751
0.055388
0.135601
0.130471
0.033568
0.052525
0.061255
0.103128
0.107386
0.121481
0.068223
0.082642
0.127650
0.100601
0.105805
0.077853
0.109665
0.072879
0.034189
0.070698
0.116913
0.037846
0.030395
0.058559
0.071953
0.084709
0.070082
0.073379
0.087161
0.148162
0.060928
0.051106
0.107122
0.035464
0.024523
0.060853
0.086593
0.125895
0.033451
0.063748
0.075973
0.062791
0.088661
0.075889
0.053057
0.031724
0.080724
0.096866
0.083018
0.092246
0.056181
0.089767
0.077052
0.075856
0.094273
0.094160
0.093898
0.101366
0.043232
0.050724
0.104904
0.096945
0.053389
0.021820
0.084021
0.066574
0.075289
0.081189
0.108990
0.038419
0.073286
0.088967
0.064047
0.079887
0.028163
0.033193
0.096102
0.122836
0.057586
0.042973
0.082495
0.124733
0.112041
0.140014
0.075440
0.060017
0.108778
0.047280
0.042508
0.074325
0.103918
0.042244
0.085627
0.092245
0.072038
0.080493
0.040838
0.042751
0.087757
0.108181
0.086820
0.084974
0.085162
0.084336
0.139537
0.109870
0.085672
0.088829
0.090225
0.084709
0.104182
0.070805
0.080343
0.080453
0.028330
0.090415
0.073635
0.090690
0.071427
0.053629
0.124977
0.112615
0.072199
0.062016
0.095467
0.049402
0.103235
0.090370
0.110231
0.111947
0.085550
0.076543
0.066794
0.065660
0.088064
0.096519
0.045084
0.050527
0.091176
0.087751
0.136685
0.089199
0.066142
0.075256
0.105815
0.047517
0.040319
0.052671
0.066377
0.033836
0.040506
0.067003
0.085718
0.102668
0.111696
0.102680
0.068655
0.045136
0.015965
0.041350
0.077243
0.093349
0.099620
0.055972
0.121598
0.101131
0.043677
0.050555
0.043081
0.047740
0.064355
0.099637
0.102855
0.101015
0.030208
0.068789
0.110074
0.093294
0.080862
0.055595
0.072970
0.079034
0.073909
0.048205
0.061839
0.066821
0.083593
0.105066
0.056750
0.068661
0.087674
0.056698
0.059575
0.098493
0.064519
0.088359
0.069927
0.118119
0.105788
0.116108
0.020142
0.097756
0.121605
0.110781
0.097780
0.068381
0.115899
0.018217
0.039350
0.053322
0.103221
0.127102
0.041927
0.049410
0.135130
0.024177
0.089726
0.066320
0.092405
0.079155
0.106900
0.025825
0.067856
0.046182
0.102034
0.134471
0.128887
0.137328
0.126153
0.081024
0.044048
0.066976
0.087375
0.031832
0.047506
0.068355
0.100116
0.101080
0.049062
0.040635
0.101841
0.122834
0.099078
0.090836
0.132787
0.094135
0.093535
0.083848
0.045486
0.069587
0.058828
0.038568
0.079806
0.144659
0.115329
0.108447
0.104004
0.069287
0.072678
0.066102
0.138368
0.129164
0.037358
0.065601
0.086254
0.098275
0.056806
0.033886
0.087721
0.122274
0.042803
0.089141
0.122675
0.064826
0.043982
0.061272
0.084624
0.116566
0.083862
0.139085
0.076544
0.113674
0.035610
0.089633
0.126188
0.047225
0.082266
0.057561
0.053890
0.133528
0.020280
0.089212
0.052225
0.111284
0.061685
0.082962
0.037806
0.058476
0.080320
0.097340
0.054149
0.032019
0.106545
0.124065
0.109174
0.097627
0.040488
0.095337
0.122464
0.058401
0.051604
0.066397
0.101637
0.101679
0.087823
0.126156
0.077658
0.104214
0.094357
0.084581
0.094187
0.092799
0.066657
0.077536
0.112930
0.121982
0.062645
0.050466
0.080652
0.078173
0.113473
0.114100
0.072001
0.068769
0.036673
0.059737
0.074008
0.088191
0.097904
0.064639
0.064449
0.076116
0.098230
0.091871
0.078922
0.076465
0.116918
0.118508
0.127855
0.124763
0.079149
0.066965
0.022134
0.065038
0.102155
0.065474
0.110452
0.117206
0.046628
0.081089
0.090030
0.078107
0.073302
0.071739
0.055974
0.099638
0.096254
0.058566
0.106070
0.095380
0.086084
0.082206
0.083643
0.069934
0.110701
0.121859
0.136102
0.088157
0.045475
0.108062
0.100173
0.112301
0.138425
0.044324
0.124442
0.128228
0.033799
0.077244
0.123986
0.040989
0.097060
0.093567
0.026164
0.102484
0.144025
0.044069
0.084588
0.066479
0.091287
0.122241
0.037291
0.105964
0.132382
0.097525
0.122270
0.109702
0.074142
0.061820
0.041201
0.059456
0.084200
0.094884
0.099802
0.049563
0.089177
0.123575
0.125830
0.118630
0.081623
0.067121
0.019949
0.035901
0.042007
0.015436
0.023912
0.054785
0.084048
0.117015
0.039774
0.079213
0.052824
0.064542
0.095322
0.141182
0.121134
0.118026
0.053609
0.049356
0.028024
0.060987
0.046659
0.062987
0.060619
0.068138
0.084360
0.111177
0.099892
0.062211
0.097576
0.092214
0.076667
0.074607
0.134121
0.054608
0.060683
0.046401
0.046274
0.020336
0.030550
0.057150
0.050426
0.117194
0.072157
0.084145
0.129731
0.055277
0.039969
0.067214
0.076554
0.059795
0.098241
0.106259
0.051564
0.058003
0.111797
0.117146
0.080992
0.069712
0.056541
0.036910
0.092167
0.104182
0.043439
0.073956
0.117222
0.073001
0.074193
0.070174
0.084400
0.057922
0.078600
0.152862
0.155081
0.104713
0.068894
0.039040
0.082060
0.053551
0.085292
0.107533
0.061554
0.081909
0.111315
0.088984
0.108770
0.033356
0.090050
0.118181
0.076973
0.101575
0.119640
0.112813
0.045811
0.033647
0.112309
0.106921
0.075605
0.067020
0.087735
0.100686
0.066201
0.043480
0.128062
0.015504
0.049840
0.090289
0.065493
0.057438
0.071102
0.031133
0.025560
0.056517
0.044803
0.035020
0.115323
0.083767
0.066593
0.085439
0.121586
0.040487
0.082391
0.081126
0.127919
0.120696
0.071924
0.040215
0.033442
0.041949
0.086532
0.123875
0.124903
0.115902
0.113400
0.113640
0.126875
0.126921
0.121257
0.109116
0.076186
0.045004
0.039707
0.078764
0.060702
0.092363
0.075365
0.102977
0.099860
0.098033
0.091479
0.084201
0.104087
0.059091
0.043770
0.042303
0.067072
0.115353
0.135936
0.115970
0.042630
0.104561
0.114436
0.092396
0.106227
0.096642
0.097859
0.073624
0.062791
0.110308
0.050535
0.101852
0.122564
0.110297
0.101516
0.095841
0.099699
0.084351
0.100541
0.060320
0.088631
0.085833
0.048474
0.093046
0.112826
0.083480
0.088868
0.062862
0.027495
0.047933
0.101871
0.067309
0.077447
0.120969
0.108677
0.115394
0.121838
0.123766
0.054901
0.080366
0.133331
0.059109
0.052437
0.096298
0.068162
0.070583
0.086571
0.092553
0.082231
0.087407
0.058721
0.096510
0.084707
0.069271
0.023512
0.035697
0.051034
0.055409
0.080185
0.057209
0.080806
0.148524
0.049667
0.080466
0.150330
0.039809
0.045079
0.043202
0.083803
0.110327
0.111331
0.127361
0.127153
0.111862
0.057809
0.093239
0.097452
0.069965
0.063024
0.067671
0.103176
0.120777
0.048911
0.085340
0.128748
0.054892
0.075046
0.029973
0.050720
0.072579
0.118464
0.103471
0.113723
0.113294
0.124263
0.132665
0.105315
0.087740
0.030857
0.040066
0.046292
0.090570
0.032347
0.102916
0.130283
0.104778
0.106334
0.087612
0.073230
0.071843
0.055300
0.068230
0.089361
0.053006
0.043607
0.037317
0.088845
0.112412
0.135323
0.126555
0.120893
0.123030
0.086954
0.080447
0.018665
0.024217
0.048311
0.063588
0.076127
0.055261
0.070827
0.089913
0.055233
0.056147
0.062293
0.036435
0.084066
0.131030
0.122335
0.120539
0.078333
0.081017
0.050443
0.084924
0.085174
0.077204
0.050154
0.068167
0.035442
0.059838
0.061640
0.127423
0.085252
0.101273
0.080343
0.084753
0.090955
0.100095
0.055552
0.089775
0.052593
0.106350
0.066880
0.076229
0.105476
0.110652
0.042879
0.078725
0.119338
0.056503
0.065756
0.065659
0.111313
0.110960
0.084281
0.082114
0.074416
0.096306
0.079656
0.069753
0.109936
0.103773
0.075293
0.077627
0.095073
0.077731
0.100580
0.083584
0.100864
0.097312
0.021090
0.031704
0.050463
0.056085
0.051942
0.023592
0.042060
0.067195
0.076684
0.080338
0.094782
0.093027
0.057693
0.066409
0.038030
0.069453
0.074881
0.121359
0.094380
0.077443
0.084883
0.082182
0.119806
0.145978
0.045543
0.092485
0.140686
0.091540
0.082890
0.093728
0.084690
0.052359
0.093340
0.120934
0.119615
0.131946
0.116155
0.115574
0.052809
0.075091
0.050692
0.077808
0.085885
0.037840
0.078412
0.117843
0.077519
0.104246
0.136380
0.109457
0.051379
0.042344
0.029161
0.042295
0.109446
0.127469
0.058058
0.069844
0.128945
0.045085
0.047088
0.042233
0.099799
0.121773
0.091042
0.042508
0.082077
0.125003
0.037311
0.092785
0.126809
0.034173
0.026704
0.048277
0.050083
0.113775
0.070481
0.081250
0.130326
0.091846
0.047631
0.029365
0.069568
0.052019
0.079274
0.125530
0.046688
0.071730
0.105105
0.052950
0.086371
0.063105
0.078459
0.067322
0.116812
0.030622
0.032196
0.068132
0.077534
0.114863
0.075475
0.067055
0.019377
0.052952
0.122379
0.101386
0.043292
0.069491
0.046377
0.079968
0.099131
0.050037
0.068686
0.130766
0.083309
0.060811
0.078905
0.037264
0.031590
0.066269
0.049971
0.089887
0.075575
0.060208
0.099456
0.123125
0.107354
0.134776
0.097131
0.079388
0.094708
0.098431
0.110199
0.047283
0.035279
0.068451
0.116389
0.069814
0.029755
0.071833
0.095467
0.038708
0.097085
0.124233
0.100245
0.122503
0.142398
0.112884
0.083884
0.066802
0.095288
0.105261
0.098581
0.092379
0.053064
0.026454
0.038019
0.057895
0.070144
0.081557
0.061819
0.049057
0.022588
0.044570
0.103477
0.133561
0.039482
0.057158
0.092721
0.113324
0.058187
0.059591
0.096951
0.041797
0.076079
0.042958
0.088740
0.094707
0.055819
0.059181
0.102234
0.096148
0.088147
0.061159
0.088714
0.081795
0.090073
0.066620
0.108807
0.080550
0.107682
0.096286
0.096185
0.099343
0.053725
0.040900
0.085996
0.084855
0.065778
0.084763
0.086560
0.107224
0.113687
0.105009
0.055639
0.076121
0.064293
0.133044
0.078826
0.079188
0.097121
0.096858
0.046133
0.084874
0.128408
0.038625
0.087234
0.088911
0.077819
0.091867
0.057411
0.055563
0.078268
0.141932
0.032844
0.105220
0.117370
0.036697
0.045682
0.084710
0.121990
0.025379
0.039358
0.058049
0.084998
0.106093
0.044917
0.072954
0.070269
0.057617
0.069559
0.040582
0.051303
0.043470
0.069513
0.115118
0.044375
0.071307
0.104615
0.090862
0.107924
0.114324
0.029845
0.094364
0.120240
0.110432
0.093090
0.074953
0.096384
0.039568
0.072295
0.057228
0.131991
0.055573
0.059672
0.076320
0.113023
0.107049
0.120581
0.060243
0.092643
0.112802
0.036647
0.066532
0.098293
0.052724
0.024940
0.039634
0.093947
0.120201
0.060024
0.089639
0.114074
0.063442
0.096489
0.098640
0.085001
0.036523
0.124070
0.126713
0.078128
0.056905
0.066018
0.117043
0.111752
0.117087
0.028065
0.061960
0.109914
0.064083
0.053977
0.094535
0.076353
0.105669
0.093638
0.079005
0.099299
0.056156
0.026132
0.112872
0.121556
0.028853
0.017281
0.043913
0.100644
0.133770
0.041865
0.044447
0.044008
0.093571
0.076717
0.071436
0.091780
0.106394
0.035101
0.085815
0.117654
0.092928
0.105228
0.083644
0.051110
0.106821
0.053456
0.098605
0.121988
0.089107
0.102096
0.042087
0.090315
0.104516
0.056216
0.077725
0.033067
0.052643
0.056770
0.105091
0.116696
0.118259
0.078576
0.103372
0.132291
0.104021
0.096309
0.084180
0.059929
0.023975
0.018858
0.041059
0.087274
0.071040
0.079913
0.130175
0.057897
0.060204
0.113245
0.032412
0.084875
0.080270
0.054986
0.040750
0.043502
0.044631
0.093810
0.131747
0.062817
0.102900
0.044537
0.086829
0.123471
0.016878
0.089022
0.083998
0.104590
0.119609
0.127510
0.137173
0.054817
0.080749
0.075197
0.075594
0.108999
0.040517
0.030015
0.062946
0.115155
0.134248
0.070801
0.054458
0.037276
0.103399
0.116088
0.046251
0.065198
0.048834
0.100555
0.103510
0.039255
0.078329
0.094634
0.080638
0.099280
0.119111
0.081043
0.076692
0.073250
0.078984
0.108475
0.020340
0.032639
0.070899
0.058319
0.104279
0.100918
0.077010
0.037446
0.080879
0.075546
0.126464
0.091868
0.060296
0.055021
0.095540
0.113826
0.039629
0.049499
0.079119
0.046243
0.085066
0.110432
0.042212
0.096973
0.095870
0.091457
0.049967
0.070561
0.110141
0.110120
0.106389
0.042491
0.091039
0.116778
0.024804
0.059453
0.081868
0.102125
0.100207
0.098031
0.098853
0.127814
0.101938
0.061738
0.064202
0.080519
0.077589
0.017954
0.050957
0.095134
0.141854
0.135720
0.126310
0.067598
0.035617
0.080107
0.065219
0.127429
0.127467
0.090556
0.080646
0.054514
0.042713
0.125620
0.125747
0.047009
0.088332
0.133651
0.019422
0.125984
0.125914
0.133002
0.143239
0.127693
0.125558
0.066308
0.071408
0.050192
0.116877
0.146419
0.125268
0.043014
0.104403
0.121877
0.020857
0.139356
0.136131
0.055455
0.080426
0.041428
0.104323
0.117632
0.125805
0.078174
0.079622
0.119803
0.109480
0.081795
0.110909
0.073013
0.065888
0.116104
0.115255
0.093711
0.089627
0.088366
0.085964
0.033631
0.056231
0.092907
0.091387
0.100192
0.093630
0.135508
0.144435
0.077537
0.080162
0.090379
0.090801
0.080136
0.086261
0.066477
0.079751
0.117035
0.117975
0.124502
0.117936
0.065312
0.052969
0.074972
0.089383
0.061861
0.073426
0.069175
0.092725
0.109888
0.112777
0.114193
0.113915
0.127978
0.121700
0.025847
0.044205
0.111452
0.135764
0.050425
0.055205
0.085912
0.141199
0.044982
0.060187
0.121735
0.070923
0.041999
0.075919
0.127830
0.057613
0.057419
0.056747
0.071735
0.118542
0.117949
0.106617
0.041345
0.078308
0.067774
0.078485
0.049090
0.048421
0.113680
0.116782
0.054788
0.064196
0.121501
0.093879
0.061041
0.026357
0.051417
0.070945
0.116448
0.033181
0.051117
0.104845
0.113260
0.024661
0.064881
0.033918
0.051747
0.135392
0.096812
0.108308
0.047717
0.057194
0.047602
0.089672
0.126506
0.031496
0.133859
0.112992
0.062697
0.080005
0.070770
0.133531
0.124314
0.131973
0.062767
0.082329
0.058827
0.103074
0.122535
0.123704
0.139110
0.121849
0.129134
0.140058
0.115195
0.115648
0.095973
0.124666
0.126187
0.118310
0.047356
0.084489
0.050102
0.102942
0.111486
0.074551
0.029438
0.056463
0.071096
0.139164
0.022292
0.044081
0.048085
0.098593
0.116241
0.126434
0.139155
0.112060
0.058776
0.090177
0.117166
0.045866
0.041684
0.021610
0.072865
0.128166
0.027642
0.034987
0.080313
0.119577
0.114182
0.097959
0.129876
0.119860
0.078045
0.076369
0.099164
0.090640
0.138682
0.134119
0.089615
0.086425
0.068152
0.064230
0.032505
0.063724
0.118816
0.044523
0.103687
0.119405
0.020127
0.044521
0.080889
0.120760
0.104769
0.104973
0.111092
0.106355
0.137634
0.125798
0.101301
0.086291
0.064850
0.058892
0.125853
0.140191
0.078804
0.073756
0.099454
0.089251
0.125056
0.126609
0.134785
0.110049
0.125347
0.125334
0.096409
0.046495
0.088555
0.073695
0.126300
0.125132
0.110473
0.136256
0.127854
0.126231
0.113638
0.113857
0.128202
0.127955
0.154991
0.126283
0.125829
0.129975
0.030649
0.078348
0.121861
0.024781
0.113060
0.115616
0.047745
0.062063
0.065708
0.123646
0.134018
0.109476
0.028444
0.076195
0.119867
0.033695
0.139378
0.145582
0.034361
0.043997
0.097206
0.121274
0.040117
0.030390
0.063234
0.102316
0.154717
0.027974
0.051696
0.081649
0.067046
0.111093
0.056203
0.106755
0.073420
0.088884
0.072485
0.089373
0.074740
0.085674
0.042278
0.035311
0.088413
0.126049
0.122412
0.122612
0.108003
0.118330
0.062598
0.078707
0.103158
0.103848
0.027725
0.061692
0.105509
0.123312
0.075152
0.106242
0.031983
0.084980
0.122673
0.031680
0.059444
0.076882
0.102101
0.101292
0.108319
0.077553
0.025988
0.058510
0.074235
0.058504
0.025908
0.013733
0.061248
0.059292
0.118007
0.068573
0.031554
0.061415
0.082284
0.110282
0.121925
0.116635
0.126511
0.126479
0.125657
0.125666
0.127440
0.127530
0.128976
0.129978
0.125908
0.137418
0.126039
0.105108
0.037902
0.040329
0.106510
0.056381
0.049302
0.062222
0.059673
0.066246
0.050739
0.120273
0.120077
0.116263
0.085897
0.103635
0.054858
0.036787
0.086406
0.091870
0.089037
0.075038
0.039666
0.046119
0.045977
0.070897
0.137381
0.054119
0.054790
0.058582
0.108489
0.133624
0.102305
0.060196
0.038418
0.055764
0.078947
0.085121
0.067267
0.031334
0.075004
0.059265
0.055133
0.143398
0.073095
0.054784
0.106323
0.101952
0.118361
0.125661
0.076030
0.075412
0.056603
0.024758
0.030582
0.093439
0.070917
0.077104
0.086150
0.031867
0.029222
0.077398
0.053734
0.030943
0.087438
0.131506
0.129575
0.116996
0.030431
0.039186
0.102130
0.022670
0.105804
0.073960
0.097726
0.073140
0.022591
0.052972
0.043770
0.131760
0.135619
0.110915
0.072133
0.080716
0.046628
0.099446
0.134946
0.044434
0.024185
0.080473
0.048840
0.091667
0.077829
0.046304
0.079740
0.129911
0.060373
0.118625
0.139650
0.062759
0.067036
0.044854
0.040298
0.113991
0.056539
0.063854
0.065209
0.103903
0.108832
0.136695
0.139644
0.126676
0.119984
0.119345
0.086329
0.056917
0.033718
0.072714
0.106777
0.104582
0.112116
0.084105
0.055891
0.038179
0.065458
0.090875
0.133253
0.035600
0.049869
0.050771
0.090283
0.111858
0.125497
0.102888
0.036278
0.089197
0.107847
0.083631
0.091855
0.094922
0.069585
0.032921
0.035010
0.066566
0.104169
0.047187
0.132408
0.141192
0.128120
0.122155
0.120401
0.122700
0.113656
0.094360
0.062034
0.071259
0.030117
0.063833
0.045143
0.029441
0.142442
0.117120
0.091427
0.085773
0.133088
0.086895
0.065325
0.050886
0.100290
0.024267
0.111916
0.063455
0.070257
0.079519
0.124135
0.048487
0.074503
0.047519
0.046586
0.123215
0.117103
0.113816
0.112367
0.120103
0.081258
0.047034
0.032485
0.038671
0.056913
0.127041
0.043351
0.091769
0.117741
0.068076
0.087037
0.083318
0.046029
0.060836
0.071428
0.065700
0.092074
0.084423
0.101772
0.097207
0.114255
0.129818
0.063515
0.060833
0.029318
0.106689
0.075442
0.119024
0.068406
0.052611
0.055321
0.044346
0.137553
0.110093
0.077088
0.057470
0.113514
0.022598
0.023939
0.045631
0.050463
0.139273
0.055254
0.075545
0.139125
0.046470
0.040361
0.061522
0.090614
0.135014
0.054133
0.091155
0.130566
0.064103
0.118530
0.101298
0.091610
0.102346
0.127467
0.127154
0.059050
0.062937
0.090294
0.067206
0.132566
0.116439
0.051622
0.049805
0.077704
0.052917
0.131062
0.141574
0.089731
0.062999
0.029955
0.038709
0.059022
0.127535
0.054446
0.072044
0.139680
0.040170
0.028160
0.045246
0.057443
0.121119
0.116403
0.113291
0.070754
0.064987
0.128044
0.128930
0.049231
0.085161
0.118548
0.139411
0.039751
0.063761
0.135211
0.033758
0.068569
0.082155
0.119199
0.118537
0.054559
0.043602
0.127552
0.082818
0.050534
0.047324
0.077961
0.130688
0.039772
0.102800
0.134154
0.051042
0.087982
0.049947
0.044061
0.103230
0.127843
0.039720
0.127015
0.119880
0.133480
0.121712
0.027372
0.054483
0.051002
0.105561
0.121445
0.134702
0.036289
0.058930
0.130210
0.028018
0.046947
0.034776
0.090915
0.130147
0.133850
0.129179
0.132894
0.145875
0.050900
0.095909
0.151145
0.067251
0.105474
0.088386
0.094667
0.108175
0.051817
0.052169
0.125702
0.052604
0.091648
0.075954
0.069221
0.058744
0.044134
0.084342
0.079794
0.061593
0.099435
0.119026
0.065296
0.080999
0.087108
0.089542
0.151080
0.126540
0.050476
0.082135
0.141439
0.048745
0.045246
0.064425
0.080788
0.121337
0.091131
0.067434
0.079074
0.056308
0.089187
0.071890
0.110216
0.102351
0.072029
0.104062
0.096618
0.101340
0.021463
0.068489
0.046647
0.099913
0.053133
0.069619
0.111126
0.044790
0.049410
0.045733
0.084035
0.133097
0.040533
0.070478
0.120308
0.027642
0.091979
0.083038
0.069169
0.062022
0.112754
0.118859
0.033906
0.040398
0.099784
0.124842
0.042493
0.037635
0.099649
0.045395
0.122410
0.113695
0.073659
0.084281
0.086078
0.067189
0.125861
0.130608
0.076740
0.092764
0.067219
0.093447
0.059259
0.060422
0.014554
0.033816
0.078693
0.100631
0.078573
0.049613
0.131671
0.084468
0.042104
0.030946
0.019919
0.065764
0.097346
0.056515
0.100539
0.136643
0.137831
0.144671
0.093937
0.088757
0.086659
0.079161
0.127200
0.119234
0.094931
0.089637
0.053223
0.032804
0.057171
0.127531
0.026096
0.072763
0.128241
0.045405
0.085372
0.067226
0.117792
0.086934
0.052141
0.048660
0.050024
0.035792
0.069285
0.123415
0.047058
0.103974
0.122149
0.068477
0.095300
0.044058
0.073690
0.139243
0.035409
0.082364
0.130782
0.025851
0.047924
0.062048
0.086228
0.107986
0.087695
0.132348
0.082572
0.077421
0.138083
0.125006
0.120598
0.137625
0.075976
0.075740
0.049036
0.108868
0.037405
0.095117
0.114121
0.094572
0.098843
0.089674
0.079135
0.075805
0.074066
0.074854
0.081592
0.086382
0.098007
0.085558
0.052920
0.106721
0.103824
0.113644
0.124402
0.120011
0.032138
0.100414
0.128805
0.061889
0.034853
0.077100
0.077491
0.133222
0.063916
0.081523
0.022643
0.056322
0.054636
0.135498
0.136759
0.115965
0.049590
0.076052
0.096855
0.040259
0.027022
0.067981
0.122745
0.040496
0.093664
0.087395
0.053898
0.078771
0.022427
0.093310
0.045756
0.110546
0.097509
0.100216
0.099020
0.094347
0.099365
0.064723
0.090424
0.048016
0.065478
0.106403
0.051392
0.102076
0.143403
0.062419
0.033719
0.038176
0.056262
0.136695
0.058804
0.084572
0.129223
0.067328
0.098136
0.047034
0.025124
0.028741
0.107819
0.130338
0.036038
0.019824
0.085238
0.091884
0.106818
0.107057
0.034909
0.058209
0.104676
0.134163
0.053035
0.104386
0.140639
0.105326
0.088715
0.093771
0.093690
0.091238
0.084608
0.037842
0.089645
0.129657
0.057346
0.058061
0.145297
0.049200
0.054133
0.041992
0.121874
0.119857
0.037907
0.032488
0.091610
0.096278
0.100101
0.107405
0.111309
0.125555
0.098495
0.075664
0.059403
0.053693
0.105561
0.115806
0.085620
0.083644
0.017290
0.050755
0.049066
0.104365
0.123840
0.141307
0.124280
0.115018
0.110162
0.132816
0.133208
0.129996
0.041772
0.049540
0.124314
0.023864
0.043614
0.052497
0.077991
0.134351
0.040973
0.074227
0.144765
0.034488
0.075872
0.049088
0.113569
0.145098
0.122921
0.123157
0.049767
0.058133
0.081870
0.100418
0.122844
0.099026
0.071392
0.072844
0.109393
0.110596
0.047828
0.034834
0.070356
0.113121
0.110620
0.107104
0.053349
0.091825
0.112277
0.047886
0.098246
0.023423
0.041433
0.037343
0.063094
0.103341
0.104437
0.117025
0.117263
0.118957
0.119068
0.120779
0.121272
0.123716
0.124336
0.123457
0.127017
0.111412
0.044571
0.054753
0.117092
0.024333
0.035362
0.060367
0.116558
0.114869
0.114165
0.116961
0.054691
0.054591
0.077910
0.080236
0.128854
0.119095
0.096439
0.099441
0.030892
0.050090
0.062063
0.043437
0.060863
0.082427
0.099794
0.115046
0.115679
0.109284
0.072708
0.067855
0.047159
0.072527
0.076842
0.050435
0.074179
0.043938
0.061847
0.077314
0.094144
0.069559
0.078215
0.094937
0.045794
0.090281
0.096940
0.103865
0.082042
0.056299
0.051883
0.111837
0.071221
0.073088
0.092902
0.069534
0.046658
0.096824
0.074250
0.083062
0.108757
0.079010
0.093116
0.085229
0.054983
0.079013
0.049134
0.031903
0.027177
0.052705
0.065734
0.056047
0.079208
0.111648
0.058360
0.070247
0.053840
0.050164
0.074399
0.018794
0.082601
0.097000
0.103298
0.040988
0.107170
0.117098
0.109951
0.111978
0.085527
0.066461
0.121971
0.086989
0.117518
0.078045
0.083921
0.083479
0.076434
0.055390
0.075944
0.023952
0.080117
0.076220
0.090320
0.129210
0.035851
0.096985
0.130614
0.088665
0.068363
0.051127
0.042558
0.067861
0.084216
0.095838
0.053287
0.057775
0.088790
0.097828
0.125823
0.125024
0.127661
0.127532
0.113143
0.113165
0.103152
0.129938
0.130637
0.115807
0.120762
0.125955
0.086374
0.096010
0.118763
0.071484
0.120558
0.103793
0.035342
0.089470
0.126182
0.085805
0.106875
0.051352
0.062984
0.108126
0.098483
0.076913
0.073822
0.113647
0.064151
0.067543
0.049927
0.026223
0.039879
0.060075
0.091389
0.099147
0.106037
0.104247
0.104616
0.076423
0.067348
0.106582
0.041067
0.110591
0.126343
0.053863
0.109276
0.021688
0.077701
0.060469
0.108888
0.126889
0.035823
0.054639
0.136556
0.035695
0.064657
0.062630
0.086331
0.121885
0.126601
0.133093
0.125042
0.120854
0.116293
0.116535
0.127383
0.127405
0.110997
0.111407
0.056846
0.070852
0.068318
0.074156
0.113440
0.063339
0.097706
0.126451
0.041436
0.083777
0.122528
0.052352
0.099263
0.114065
0.046101
0.067163
0.095365
0.030889
0.028249
0.048571
0.095374
0.071562
0.077910
0.099795
0.053741
0.086227
0.116088
0.107407
0.076881
0.051998
0.133099
0.019529
0.058544
0.073012
0.113273
0.119509
0.077714
0.024865
0.048878
0.089419
0.075325
0.095028
0.074312
0.085386
0.070363
0.053097
0.119528
0.121963
0.076092
0.054023
0.084326
0.080423
0.101238
0.104854
0.072946
0.089718
0.118699
0.109166
0.049396
0.061302
0.062088
0.078588
0.083388
0.087143
0.127064
0.041260
0.051211
0.054439
0.091014
0.114088
0.066937
0.084274
0.043981
0.034546
0.087778
0.118578
0.062387
0.066089
0.106074
0.034397
0.100588
0.104595
0.087583
0.097069
0.072052
0.087255
0.108704
0.051993
0.082251
0.127837
0.070238
0.099473
0.102037
0.041188
0.087319
0.022654
0.065407
0.090420
0.098644
0.104761
0.029065
0.053304
0.070222
0.087301
0.094210
0.053348
0.110407
0.142919
0.038556
0.083871
0.136031
0.055220
0.026086
0.058876
0.099012
0.112736
0.021257
0.067420
0.050397
0.143091
0.026537
0.075648
0.130112
0.020780
0.133682
0.114219
0.041830
0.039680
0.114337
0.145953
0.037825
0.021561
0.048814
0.091361
0.130329
0.030477
0.054157
0.061136
0.055959
0.129664
0.064812
0.046108
0.049197
0.123971
0.036895
0.075709
0.139902
0.046210
0.029870
0.104346
0.125039
0.029052
0.025791
0.039920
0.071990
0.108812
0.094215
0.089829
0.052047
0.061356
0.136404
0.125039
0.059933
0.072259
0.066465
0.102087
0.062194
0.038638
0.130003
0.144444
0.090855
0.067801
0.075600
0.067598
0.130391
0.130125
0.050841
0.070628
0.088347
0.139256
0.053469
0.040261
0.120806
0.131569
0.042721
0.096831
0.076909
0.099573
0.104282
0.106526
0.113201
0.056656
0.107816
0.043983
0.085776
0.062956
0.071347
0.061707
0.031699
0.053056
0.122164
0.049413
0.070746
0.067537
0.080092
0.090198
0.055292
0.085612
0.083464
0.081873
0.075902
0.075892
0.079933
0.084118
0.076805
0.080648
0.067857
0.093828
0.059593
0.075396
0.091412
0.061948
0.067802
0.068451
0.072709
0.076080
0.083093
0.088614
0.062236
0.045922
0.029210
0.043089
0.104351
0.098043
0.045412
0.034477
0.069261
0.056174
0.075337
0.104867
0.054848
0.043755
0.049210
0.055858
0.057614
0.110981
0.106535
0.110859
0.104058
0.088388
0.084127
0.056932
0.055086
0.058072
0.097984
0.090024
0.042186
0.028269
0.075745
0.056737
0.083804
0.106460
0.049147
0.045745
0.026568
0.046749
0.069168
0.067808
0.060061
0.027024
0.068007
0.105226
0.064898
0.091768
0.060494
0.111773
0.050667
0.077928
0.124370
0.032388
0.040749
0.043485
0.096586
0.124546
0.067289
0.049601
0.067887
0.102217
0.080356
0.077833
0.110860
0.046831
0.058976
0.114911
0.131151
0.040514
0.067653
0.098630
0.076819
0.064294
0.053209
0.035380
0.082435
0.113344
0.059127
0.071370
0.086656
0.081232
0.051916
0.074414
0.074581
0.052126
0.067517
0.034016
0.030687
0.061586
0.144023
0.089109
0.044758
0.068087
0.052891
0.067090
0.090641
0.104143
0.092882
0.038437
0.090808
0.118666
0.050808
0.093977
0.115713
0.050758
0.045883
0.043352
0.110310
0.111392
0.047886
0.063171
0.050367
0.042795
0.107326
0.128908
0.051796
0.073040
0.026575
0.044360
0.109367
0.114347
0.048396
0.045654
0.027857
0.050432
0.087496
0.126285
0.048148
0.072822
0.039686
0.065233
0.115479
0.067590
0.036658
0.071891
0.083422
0.115274
0.053122
0.051841
0.121341
0.121537
0.046394
0.085817
0.093997
0.100869
0.034989
0.032989
0.082561
0.120476
0.020911
0.038746
0.107349
0.122144
0.068664
0.045789
0.088027
0.100923
0.081893
0.056434
0.109391
0.039129
0.048345
0.077757
0.064310
0.107310
0.099770
0.104076
0.057725
0.067529
0.124379
0.110481
0.087792
0.097447
0.074272
0.086484
0.042445
0.065170
0.118047
0.068165
0.083312
0.084471
0.099171
0.107265
0.030389
0.051759
0.121387
0.113554
0.052478
0.044195
0.088353
0.082842
0.101009
0.070350
0.058295
0.056980
0.088364
0.099759
0.059354
0.047709
0.088737
0.097093
0.071168
0.055178
0.047360
0.061482
0.085370
0.099065
0.094438
0.061953
0.036809
0.097322
0.130314
0.034496
0.090445
0.082511
0.103180
0.066861
0.039005
0.069327
0.086290
0.129195
0.070076
0.057528
0.097151
0.082420
0.063343
0.034592
0.033087
0.052543
0.072457
0.111096
0.049695
0.065832
0.033278
0.073417
0.057694
0.050092
0.051548
0.113656
0.051716
0.048085
0.088822
0.118517
0.054691
0.072186
0.057711
0.115258
0.076780
0.108995
0.105647
0.093910
0.103992
0.057240
0.076870
0.023731
0.034519
0.089299
0.129943
0.031848
0.076742
0.064375
0.084615
0.120391
0.035159
0.092916
0.129548
0.046588
0.054088
0.047655
0.087721
0.119458
0.117433
0.138228
0.128610
0.127550
0.127159
0.120796
0.119566
0.102147
0.036399
0.064963
0.115176
0.079717
0.072210
0.060003
0.068158
0.029469
0.059857
0.063795
0.113715
0.029726
0.099219
0.052841
0.097276
0.085887
0.055611
0.040784
0.088424
0.086772
0.128640
0.108617
0.115156
0.115066
0.126434
0.126633
0.114178
0.115058
0.119558
0.135190
0.142581
0.134072
0.124913
0.128274
0.124218
0.118120
0.039633
0.069721
0.127868
0.055665
0.061326
0.047411
0.115522
0.121332
0.045921
0.142118
0.135832
0.021303
0.090721
0.093160
0.125236
0.121682
0.114853
0.114367
0.117267
0.123838
0.137710
0.103559
0.038689
0.090658
0.113500
0.086226
0.080431
0.076973
0.074796
0.076491
0.091551
0.073385
0.058393
0.128533
0.037139
0.100664
0.128918
0.104307
0.081098
0.055545
0.082485
0.099727
0.093581
0.045681
0.116844
0.103956
0.057315
0.087858
0.119663
0.125914
0.136568
0.109243
0.060691
0.079741
0.118935
0.072808
0.068301
0.045317
0.026346
0.061603
0.110022
0.121648
0.120132
0.091204
0.042247
0.016581
0.119264
0.108872
0.038741
0.055308
0.066617
0.111041
0.123360
0.140999
0.093074
0.069419
0.039716
0.071830
0.093912
0.136313
0.091722
0.075910
0.090143
0.116920
0.129896
0.054496
0.057007
0.063459
0.097910
0.080586
0.057426
0.086413
0.118582
0.102899
0.088990
0.063490
0.079915
0.086701
0.072291
0.059021
0.089715
0.073101
0.089465
0.097083
0.088897
0.052380
0.054791
0.077716
0.120193
0.031923
0.044410
0.104437
0.132091
0.028756
0.123248
0.119006
0.065173
0.051764
0.055654
0.114654
0.116713
0.122994
0.072469
0.061414
0.095015
0.073914
0.046283
0.031983
0.111128
0.117392
0.051112
0.076140
0.074974
0.125960
0.040536
0.067318
0.110094
0.022537
0.116651
0.110917
0.047915
0.038545
0.081301
0.107536
0.087688
0.061530
0.120777
0.116611
0.069837
0.058815
0.113660
0.103520
0.057193
0.057796
0.114160
0.128088
0.034136
0.046432
0.087177
0.096578
0.074987
0.086579
0.039092
0.102651
0.124526
0.017582
0.058571
0.047708
0.123766
0.112522
0.071991
0.048095
0.089614
0.096482
0.039779
0.094968
0.047076
0.093961
0.110296
0.104467
0.047397
0.071424
0.082759
0.081534
0.091553
0.084022
0.061347
0.102193
0.069031
0.099784
0.119909
0.062642
0.062183
0.065795
0.123075
0.045055
0.071752
0.097973
0.107028
0.115816
0.112756
0.083876
0.023032
0.038181
0.070159
0.125834
0.077080
0.069595
0.128177
0.032113
0.140408
0.120250
0.091341
0.050865
0.103118
0.082001
0.035104
0.065082
0.068902
0.060861
0.061770
0.067624
0.052518
0.115562
0.055685
0.101794
0.099370
0.069598
0.053346
0.048478
0.097905
0.137499
0.064322
0.108870
0.129240
0.128991
0.041202
0.118617
0.105686
0.017992
0.031880
0.065390
0.056641
0.068138
0.063565
0.106583
0.055089
0.097631
0.094704
0.091092
0.036185
0.019437
0.061274
0.079304
0.070224
0.108519
0.117795
0.061406
0.130585
0.116106
0.058728
0.106220
0.119050
0.019960
0.039034
0.072043
0.064559
0.053877
0.087385
0.127016
0.050658
0.062786
0.107968
0.029487
0.022455
0.034777
0.081009
0.118268
0.086181
0.102096
0.087761
0.135204
0.065621
0.120142
0.046543
0.069214
0.044471
0.068952
0.091216
0.112686
0.063877
0.068873
0.100266
0.089087
0.099829
0.103511
0.049967
0.095322
0.112305
0.032286
0.051455
0.038468
0.069205
0.114179
0.108184
0.105868
0.068126
0.046202
0.099490
0.091237
0.090410
0.088793
0.062186
0.045021
0.067301
0.139961
0.127128
0.099542
0.078619
0.075048
0.105185
0.029125
0.055048
0.062841
0.091233
0.114928
0.088157
0.058285
0.043881
0.070943
0.144537
0.066592
0.105973
0.131836
0.070190
0.047741
0.071177
0.109287
0.113085
0.075594
0.144529
0.115106
0.054306
0.055180
0.035193
0.035722
0.131932
0.114837
0.036477
0.022886
0.022266
0.055215
0.100291
0.099245
0.075734
0.088816
0.124977
0.064358
0.068970
0.088146
0.093992
0.127734
0.057451
0.075999
0.142092
0.054413
0.064053
0.020743
0.094699
0.118021
0.061078
0.112241
0.078819
0.061021
0.110790
0.062822
0.105322
0.110288
0.033554
0.044283
0.076201
0.093365
0.123933
0.097694
0.062543
0.114045
0.035669
0.054715
0.095266
0.043514
0.039594
0.058595
0.079974
0.110134
0.046421
0.077348
0.046767
0.027821
0.056458
0.094263
0.113851
0.042162
0.039248
0.030942
0.080530
0.123964
0.022935
0.064818
0.091604
0.037659
0.091530
0.129170
0.071917
0.069108
0.055716
0.106766
0.074914
0.093400
0.111572
0.079015
0.058582
0.081039
0.062822
0.048342
0.071408
0.063668
0.099445
0.072924
0.038436
0.076355
0.056028
0.114819
0.023644
0.028902
0.078040
0.168947
0.038741
0.061500
0.068796
0.085482
0.083246
0.073729
0.089626
0.131293
0.040158
0.110408
0.130392
0.062879
0.071673
0.057135
0.089237
0.065628
0.125796
0.109465
0.019127
0.052737
0.117154
0.131398
0.042773
0.030435
0.016861
0.069032
0.080039
0.105147
0.047518
0.041059
0.070778
0.045728
0.089775
0.121334
0.042262
0.103834
0.115574
0.101284
0.111096
0.096056
0.074594
0.045116
0.038060
0.052469
0.106819
0.062338
0.113222
0.121752
0.093887
0.035442
0.044113
0.086409
0.128343
0.050969
0.061174
0.039310
0.051645
0.104284
0.042487
0.040392
0.085082
0.118192
0.043795
0.044789
0.075096
0.112925
0.028992
0.038295
0.111787
0.018196
0.039921
0.084051
0.059919
0.096771
0.091257
0.077325
0.067863
0.106875
0.111261
0.119521
0.034149
0.077105
0.126285
0.057268
0.075043
0.025420
0.046394
0.047757
0.126386
0.096299
0.052743
0.027608
0.127067
0.104628
0.110539
0.054514
0.070192
0.081597
0.022305
0.036349
0.044549
0.101766
0.105915
0.130732
0.064927
0.071164
0.122825
0.042057
0.074926
0.059754
0.123989
0.078787
0.053574
0.041276
0.136477
0.145011
0.129106
0.095377
0.075319
0.048996
0.120404
0.019144
0.070979
0.058481
0.107255
0.121558
0.039045
0.104123
0.113738
0.091899
0.099512
0.091435
0.087801
0.087614
0.094457
0.071044
0.069224
0.115992
0.041303
0.076104
0.115235
0.062655
0.066174
0.086090
0.102668
0.098547
0.051560
0.095459
0.091104
0.086334
0.037031
0.023527
0.143635
0.141026
0.067130
0.045671
0.107461
0.114148
0.127954
0.110746
0.034161
0.089573
0.114861
0.062581
0.044497
0.133899
0.121582
0.132255
0.145051
0.119668
0.090247
0.039716
0.020866
0.075754
0.044434
0.076772
0.073273
0.064240
0.070786
0.037663
0.062241
0.090985
0.084707
0.054551
0.105082
0.126041
0.038607
0.069950
0.111254
0.031565
0.120460
0.134537
0.029973
0.031432
0.050336
0.076421
0.072406
0.115747
0.084592
0.109365
0.115886
0.115493
0.054637
0.085288
0.067335
0.125768
0.121571
0.137089
0.110660
0.123442
0.025826
0.056639
0.100904
0.120012
0.102506
0.102843
0.078579
0.056937
0.118312
0.110508
0.116384
0.126399
0.028717
0.075856
0.057425
0.123117
0.104719
0.054500
0.057116
0.075643
0.120295
0.038195
0.024325
0.061304
0.064957
0.138265
0.040195
0.064891
0.132332
0.021064
0.029750
0.032977
0.098088
0.133365
0.040039
0.043987
0.084993
0.117372
0.060820
0.058016
0.132847
0.042848
0.111721
0.066693
0.082907
0.081512
0.085043
0.069306
0.087295
0.064583
0.104563
0.024520
0.114682
0.108794
0.091074
0.079598
0.032542
0.060659
0.048165
0.027280
0.031261
0.069537
0.060966
0.103765
0.092937
0.053655
0.088225
0.083888
0.121140
0.121332
0.081073
0.072401
0.046947
0.085684
0.125584
0.043788
0.132452
0.121359
0.125117
0.117768
0.039958
0.047697
0.111472
0.031598
0.030020
0.029661
0.045332
0.039603
0.070634
0.120492
0.091786
0.076598
0.080840
0.060250
0.093359
0.102927
0.126224
0.119896
0.052782
0.117744
0.128200
0.105360
0.107259
0.038514
0.097720
0.114143
0.061987
0.075573
0.120494
0.057526
0.077106
0.087510
0.060201
0.049091
0.105877
0.137327
0.076628
0.085587
0.071550
0.040198
0.093786
0.125268
0.071813
0.097516
0.105281
0.087805
0.076592
0.080831
0.078259
0.044693
0.088992
0.128120
0.123436
0.126090
0.076204
0.072473
0.022514
0.064479
0.045667
0.048466
0.072009
0.033755
0.022386
0.027683
0.101012
0.143290
0.038885
0.093507
0.128831
0.025470
0.068979
0.051117
0.101794
0.141428
0.104952
0.110216
0.107068
0.116126
0.143192
0.105705
0.101271
0.120383
0.120698
0.125533
0.116609
0.120414
0.067495
0.079152
0.121999
0.039384
0.045558
0.079553
0.060591
0.070205
0.047508
0.117491
0.118439
0.117123
0.115701
0.120055
0.050692
0.053932
0.129294
0.042546
0.038746
0.069314
0.081168
0.045209
0.098619
0.130228
0.116326
0.126762
0.119341
0.101026
0.054580
0.091043
0.122864
0.084983
0.069387
0.064682
0.055181
0.057170
0.068572
0.058179
0.051201
0.132381
0.143978
0.125446
0.073283
0.095291
0.062584
0.049305
0.092477
0.125328
0.111147
0.145390
0.133617
0.104194
0.115656
0.112756
0.112641
0.117159
0.107696
0.137188
0.064653
0.091185
0.146612
0.117881
0.105582
0.122382
0.092927
0.036826
0.095703
0.114917
0.094540
0.120647
0.117914
0.112689
0.113843
0.102298
0.104658
0.124140
0.084723
0.050856
0.027568
0.032949
0.083582
0.142832
0.065693
0.097872
0.133216
0.047015
0.038180
0.043791
0.087660
0.126519
0.126559
0.117871
0.114276
0.114520
0.127333
0.127078
0.129182
0.126571
0.126916
0.117411
0.065186
0.069928
0.116888
0.085839
0.080908
0.079122
0.088710
0.056699
0.089864
0.153692
0.146557
0.119084
0.125789
0.104281
0.059066
0.046732
0.124840
0.044203
0.060683
0.055512
0.072573
0.034965
0.091810
0.081542
0.128205
0.122463
0.072536
0.064927
0.059078
0.066307
0.118703
0.105875
0.114914
0.114567
0.125449
0.125451
0.125394
0.125394
0.127613
0.127428
0.114408
0.134587
0.064727
0.069995
0.049344
0.080850
0.121768
0.139007
0.130296
0.157088
0.046517
0.067401
0.137874
0.076981
0.087714
0.089273
0.073433
0.047099
0.082345
0.086390
0.121822
0.117299
0.062546
0.066438
0.037683
0.058381
0.106037
0.115009
0.128150
0.128078
0.125760
0.125752
0.125712
0.125715
0.114732
0.114973
0.103890
0.117192
0.061557
0.064346
0.034382
0.046839
0.071852
0.119314
0.133936
0.132653
0.129564
0.131702
0.133975
0.125668
0.122627
0.119507
0.035824
0.060680
0.116567
0.023290
0.048140
0.055771
0.074653
0.135980
0.047552
0.083047
0.131101
0.033139
0.019744
0.045842
0.050278
0.105385
0.122842
0.130732
0.128426
0.128364
0.115370
0.115027
0.112411
0.124774
0.043771
0.079486
0.124046
0.032595
0.055575
0.038731
0.076839
0.122086
0.111446
0.121489
0.121873
0.123383
0.123199
0.123506
0.138372
0.129766
0.068567
0.054543
0.145788
0.086755
0.084167
0.081814
0.075792
0.038419
0.083192
0.134457
0.043400
0.099149
0.150213
0.062600
0.039610
0.031494
0.057798
0.110863
0.096783
0.111847
0.114596
0.106368
0.058621
0.058552
0.115073
0.049953
0.043000
0.077835
0.069561
0.083468
0.084353
0.082728
0.083939
0.091649
0.089777
0.036661
0.091021
0.129244
0.124506
0.123443
0.120193
0.128941
0.057174
0.072737
0.130839
0.061470
0.018654
0.048655
0.046352
0.040363
0.058827
0.020099
0.043158
0.067262
0.064265
0.051884
0.074469
0.030561
0.069310
0.107992
0.144131
0.115804
0.114389
0.114610
0.127280
0.127314
0.129629
0.130443
0.035569
0.070637
0.116017
0.030500
0.061353
0.078137
0.114213
0.128458
0.058032
0.057561
0.034136
0.065796
0.078455
0.136875
0.143537
0.132591
0.097132
0.083583
0.074725
0.108854
0.103293
0.096328
0.037830
0.054475
0.118928
0.133352
0.120882
0.105144
0.025523
0.061270
0.086549
0.122438
0.034173
0.049815
0.110138
0.121309
0.057287
0.064803
0.034903
0.070485
0.118980
0.039973
0.113950
0.108948
0.117237
0.133716
0.074322
0.091567
0.070197
0.072912
0.089458
0.081858
0.054238
0.076314
0.114881
0.120458
0.144962
0.133847
0.128996
0.129170
0.126175
0.129725
0.126177
0.126165
0.112545
0.112238
0.125168
0.125171
0.114037
0.113276
0.125907
0.126262
0.118485
0.117242
0.125890
0.127572
0.113368
0.109333
0.130160
0.125850
0.122743
0.118696
0.046301
0.074284
0.128931
0.052398
0.116646
0.139377
0.044582
0.066479
0.099583
0.088802
0.050516
0.061093
0.064867
0.066124
0.051565
0.113452
0.054726
0.054032
0.063770
0.110630
0.097465
0.079684
0.118913
0.055150
0.100552
0.034258
0.066529
0.050125
0.090044
0.147561
0.035574
0.028436
0.063096
0.076544
0.083845
0.040728
0.082977
0.119714
0.096703
0.095421
0.119542
0.067351
0.114986
0.048840
0.024878
0.042058
0.090420
0.108568
0.051700
0.026280
0.047000
0.069696
0.078349
0.044013
0.086788
0.131833
0.048770
0.080650
0.127993
0.058947
0.031712
0.072096
0.127914
0.067431
0.031961
0.044792
0.053557
0.122665
0.051690
0.095261
0.117549
0.030660
0.135032
0.120809
0.059132
0.061565
0.109079
0.093327
0.040047
0.038550
0.126302
0.127713
0.069645
0.047221
0.056347
0.107138
0.020310
0.037172
0.075147
0.115183
0.093187
0.058556
0.116794
0.067075
0.032731
0.083255
0.126613
0.046959
0.057783
0.100593
0.052065
0.091189
0.122566
0.060754
0.066924
0.048003
0.103923
0.115731
0.096406
0.095879
0.019418
0.036057
0.073275
0.130193
0.054273
0.070324
0.132914
0.031310
0.089122
0.077730
0.107177
0.097326
0.076950
0.080227
0.127282
0.122076
0.050411
0.076623
0.044329
0.068015
0.052925
0.033692
0.085484
0.096902
0.122617
0.100177
0.071974
0.072644
0.113985
0.113974
0.080543
0.081036
0.053352
0.043065
0.084471
0.105689
0.105563
0.106687
0.036683
0.055283
0.090422
0.026978
0.068832
0.083933
0.120217
0.117985
0.079527
0.051278
0.076885
0.075442
0.122213
0.118216
0.076242
0.076058
0.054620
0.080271
0.119548
0.103965
0.100011
0.100086
0.100931
0.109699
0.039778
0.063742
0.052368
0.064245
0.051236
0.108886
0.050540
0.054981
0.074391
0.134995
0.049548
0.085031
0.130035
0.042750
0.043896
0.034515
0.072532
0.098395
0.112838
0.106192
0.043020
0.075945
0.103758
0.038801
0.031263
0.040234
0.075847
0.130309
0.050207
0.023156
0.039470
0.073424
0.089825
0.081489
0.050830
0.035960
0.064931
0.050151
0.098431
0.136062
0.046123
0.086338
0.134636
0.058961
0.043844
0.054447
0.072930
0.040828
0.017976
0.042184
0.096478
0.085018
0.039873
0.067124
0.090369
0.052836
0.116870
0.118433
0.124397
0.108552
0.064670
0.091252
0.112884
0.056380
0.033734
0.070428
0.124810
0.033605
0.137622
0.133209
0.032852
0.076037
0.121477
0.051516
0.075322
0.039830
0.090879
0.101576
0.045384
0.053847
0.082518
0.122014
0.057009
0.057441
0.122470
0.065826
0.054036
0.099487
0.075011
0.100210
0.089475
0.107167
0.038260
0.088724
0.123886
0.093497
0.066995
0.057560
0.048708
0.055927
0.057650
0.060204
0.078138
0.064920
0.059837
0.132485
0.048645
0.096931
0.135494
0.055688
0.099403
0.021254
0.086679
0.087258
0.105243
0.088996
0.027587
0.042150
0.085739
0.120064
0.066368
0.094672
0.044369
0.089917
0.064527
0.118151
0.096595
0.103283
0.116118
0.081959
0.095482
0.049902
0.071646
0.088033
0.093497
0.113327
0.077622
0.084107
0.066930
0.075515
0.086614
0.050965
0.062675
0.065851
0.121303
0.126896
0.051709
0.085531
0.072364
0.076338
0.080558
0.067218
0.125098
0.104970
0.031467
0.060913
0.084827
0.100086
0.042218
0.036469
0.059427
0.108166
0.075260
0.101417
0.099465
0.102120
0.097239
0.064853
0.095900
0.113440
0.095421
0.070800
0.089128
0.087298
0.063867
0.072660
0.075542
0.051954
0.105890
0.113735
0.111065
0.138254
0.135292
0.122313
0.126570
0.143718
0.142155
0.115628
0.069132
0.067687
0.092030
0.091178
0.079378
0.079031
0.058450
0.047839
0.101913
0.113665
0.125603
0.105475
0.038139
0.072995
0.102988
0.069157
0.073493
0.069654
0.087946
0.051098
0.084015
0.140666
0.036217
0.066008
0.134230
0.030716
0.087468
0.091376
0.083854
0.075298
0.088661
0.087567
0.136021
0.087542
0.072377
0.051167
0.098795
0.021527
0.066338
0.074172
0.126743
0.123747
0.061216
0.069316
0.117761
0.092485
0.126677
0.131329
0.092890
0.093681
0.084100
0.100413
0.087307
0.034493
0.052768
0.025319
0.085058
0.030182
0.040704
0.072923
0.080246
0.090377
0.079839
0.044333
0.091147
0.092009
0.128746
0.146536
0.080605
0.072544
0.062702
0.065387
0.108136
0.101409
0.117946
0.130162
0.071607
0.050965
0.135240
0.067828
0.068829
0.075219
0.067527
0.074934
0.085882
0.045076
0.035740
0.030812
0.054332
0.124503
0.140294
0.126431
0.106866
0.115910
0.019329
0.069313
0.067376
0.137715
0.087148
0.066028
0.061241
0.089550
0.124281
0.138709
0.027803
0.067940
0.127340
0.015903
0.087536
0.068635
0.136224
0.118362
0.039969
0.090186
0.133794
0.021552
0.081196
0.055388
0.077689
0.098082
0.121530
0.054732
0.038542
0.033790
0.066817
0.128241
0.055098
0.048736
0.118172
0.032082
0.045775
0.046365
0.085774
0.127011
0.141244
0.123024
0.062302
0.036278
0.123574
0.068954
0.072128
0.075634
0.084412
0.056902
0.091964
0.105252
0.086154
0.149619
0.080147
0.075512
0.044239
0.065935
0.089070
0.086739
0.041899
0.073898
0.046006
0.049534
0.046132
0.112862
0.031083
0.129143
0.134727
0.056210
0.113001
0.023236
0.065794
0.040059
0.086581
0.129215
0.119190
0.122578
0.131459
0.127525
0.117866
0.136191
0.134574
0.108211
0.049090
0.056583
0.089228
0.032218
0.066578
0.066989
0.123931
0.118194
0.046699
0.100158
0.056146
0.037068
0.053113
0.037594
0.098767
0.146028
0.068239
0.074451
0.146200
0.049180
0.055788
0.093783
0.081859
0.101354
0.099844
0.091732
0.101525
0.052520
0.092331
0.027056
0.080475
0.061116
0.099087
0.115545
0.041139
0.062538
0.131665
0.030971
0.054713
0.085552
0.110013
0.075098
0.097864
0.133465
0.130654
0.099227
0.042073
0.034701
0.105239
0.016549
0.054171
0.062267
0.084065
0.141241
0.062542
0.060172
0.143452
0.067938
0.037292
0.016657
0.037836
0.070926
0.088397
0.045167
0.095176
0.122909
0.056230
0.052807
0.108661
0.031632
0.061590
0.052087
0.072431
0.130699
0.119766
0.113483
0.073491
0.048281
0.117383
0.031594
0.086446
0.122729
0.066821
0.091984
0.122363
0.052639
0.110533
0.028252
0.034733
0.075075
0.064498
0.102065
0.092038
0.060545
0.107476
0.044349
0.049931
0.094324
0.066341
0.083657
0.085050
0.065527
0.075302
0.036031
0.071961
0.053325
0.097779
0.108740
0.116568
0.150928
0.138185
0.122354
0.122039
0.108783
0.039068
0.069521
0.120814
0.047331
0.058681
0.046990
0.100292
0.111616
0.129968
0.111704
0.035858
0.097797
0.118929
0.067903
0.040162
0.132368
0.115200
0.131216
0.135005
0.130771
0.048857
0.059524
0.114643
0.025697
0.088621
0.087727
0.138593
0.090932
0.062692
0.088225
0.108136
0.059669
0.014699
0.030787
0.040413
0.119405
0.134232
0.131616
0.123416
0.113532
0.044657
0.069869
0.090306
0.092041
0.133908
0.143768
0.100802
0.080178
0.051024
0.049679
0.147780
0.124139
0.119164
0.122450
0.073929
0.074637
0.059164
0.088199
0.121629
0.143837
0.041691
0.093612
0.138562
0.080265
0.048961
0.046552
0.048014
0.062601
0.047662
0.117515
0.096736
0.117107
0.108137
0.122588
0.068635
0.068140
0.042642
0.045240
0.080104
0.123262
0.136941
0.140370
0.138014
0.119002
0.117124
0.130137
0.109864
0.108866
0.107225
0.115735
0.046231
0.080830
0.129799
0.033960
0.057868
0.039033
0.076770
0.123346
0.111831
0.121947
0.122481
0.123422
0.129725
0.114383
0.055478
0.076105
0.126749
0.053071
0.040787
0.075271
0.067312
0.079878
0.081397
0.055471
0.085164
0.033924
0.064064
0.091822
0.114796
0.085587
0.064844
0.107705
0.035975
0.102061
0.115954
0.100020
0.122400
0.113832
0.087825
0.052553
0.051097
0.066892
0.098135
0.100343
0.114819
0.122622
0.112924
0.031663
0.104295
0.105469
0.040126
0.061436
0.086666
0.038854
0.024708
0.068726
0.046038
0.076518
0.077799
0.055255
0.088849
0.093119
0.050252
0.060294
0.048609
0.070530
0.065131
0.126841
0.038485
0.081799
0.132349
0.078414
0.078943
0.069468
0.071404
0.049549
0.077425
0.021190
0.062820
0.050223
0.099372
0.102179
0.045620
0.044212
0.048181
0.054416
0.076215
0.098646
0.055170
0.061788
0.055281
0.055081
0.101416
0.141496
0.043784
0.093470
0.132955
0.058693
0.038235
0.090049
0.105864
0.060429
0.115441
0.106302
0.037273
0.061979
0.022483
0.038817
0.065436
0.131563
0.070355
0.085859
0.138723
0.040556
0.065138
0.046222
0.101300
0.119441
0.048714
0.059502
0.106262
0.022880
0.060079
0.091395
0.058366
0.086200
0.064978
0.098238
0.069357
0.037470
0.061596
0.052066
0.105208
0.082851
0.047715
0.041074
0.030059
0.072490
0.061522
0.066267
0.092458
0.091455
0.052726
0.041442
0.047042
0.105256
0.126630
0.039092
0.067231
0.053719
0.082710
0.113286
0.048632
0.082341
0.081347
0.119461
0.094450
0.056746
0.068575
0.076305
0.108874
0.072859
0.076809
0.078797
0.097102
0.069933
0.068906
0.131776
0.120411
0.127070
0.119643
0.128922
0.044308
0.092284
0.116680
0.091830
0.097831
0.061389
0.040857
0.074454
0.074260
0.048704
0.072669
0.112690
0.091865
0.073451
0.046595
0.083903
0.064596
0.058131
0.082057
0.037611
0.024989
0.086941
0.051863
0.059788
0.073073
0.110961
0.089410
0.077945
0.070000
0.035484
0.092122
0.128347
0.134175
0.130982
0.039798
0.070842
0.114409
0.036735
0.030088
0.050682
0.077411
0.133911
0.052872
0.078244
0.067265
0.043504
0.106167
0.145759
0.058663
0.053524
0.133437
0.058850
0.074392
0.042118
0.026228
0.056892
0.093986
0.125978
0.046773
0.046454
0.035975
0.063911
0.092629
0.130519
0.036727
0.069991
0.133505
0.029423
0.061068
0.053489
0.067271
0.126578
0.079560
0.049455
0.119156
0.127235
0.067178
0.069585
0.112101
0.129789
0.069074
0.072516
0.115887
0.113786
0.073698
0.076829
0.031002
0.095806
0.112991
0.033555
0.050245
0.036799
0.103201
0.126912
0.075860
0.111333
0.113846
0.102202
0.060921
0.093660
0.105604
0.121751
0.061051
0.103862
0.135483
0.059222
0.076337
0.024752
0.082450
0.109904
0.057839
0.089764
0.131489
0.086701
0.054546
0.042604
0.050231
0.054231
0.085647
0.118948
0.123887
0.120783
0.031590
0.093043
0.125368
0.110094
0.101433
0.090426
0.094621
0.047659
0.055112
0.057080
0.085199
0.131565
0.147755
0.123968
0.043643
0.082270
0.121683
0.061854
0.041549
0.063587
0.091975
0.096465
0.120947
0.084895
0.072101
0.144022
0.129597
0.112856
0.040792
0.058237
0.104256
0.027282
0.071629
0.095266
0.123582
0.138182
0.130941
0.136265
0.037603
0.080933
0.122189
0.045757
0.025560
0.034684
0.075031
0.134875
0.137664
0.112943
0.047057
0.070514
0.040527
0.058627
0.085230
0.109529
0.129700
0.133931
0.145930
0.125514
0.074431
0.074023
0.083139
0.071336
0.133036
0.128907
0.073665
0.065186
0.027759
0.070905
0.055702
0.084206
0.087498
0.038754
0.084324
0.135616
0.050725
0.078329
0.124482
0.038222
0.065865
0.050533
0.090783
0.135672
0.049396
0.089566
0.125270
0.030846
0.042130
0.122000
0.076037
0.084201
0.080121
0.117462
0.047580
0.092088
0.117765
0.099186
0.119382
0.113335
0.088670
0.057968
0.027684
0.060998
0.074879
0.098805
0.095296
0.141998
0.082133
0.069741
0.042823
0.074323
0.055451
0.074993
0.079432
0.054216
0.081809
0.098401
0.053865
0.071031
0.053911
0.079680
0.098379
0.091687
0.091659
0.097549
0.068128
0.058376
0.060665
0.044059
0.119162
0.102500
0.046538
0.107334
0.099071
0.034037
0.052037
0.043160
0.097351
0.122741
0.051118
0.056917
0.040223
0.094564
0.118511
0.028299
0.109856
0.128035
0.034945
0.097158
0.101493
0.089061
0.087999
0.076893
0.091955
0.078507
0.101402
0.120765
0.058342
0.103357
0.048097
0.034029
0.036991
0.041316
0.094010
0.123431
0.107768
0.081627
0.051947
0.086665
0.089294
0.133252
0.036622
0.045508
0.073610
0.115247
0.051677
0.054916
0.137812
0.030207
0.050059
0.044966
0.074620
0.113905
0.052534
0.079412
0.115983
0.027768
0.047288
0.110717
0.103431
0.057878
0.016095
0.033609
0.102344
0.137091
0.035080
0.060388
0.102790
0.049974
0.041879
0.065512
0.110843
0.024259
0.029572
0.057585
0.062117
0.130518
0.071269
0.116751
0.126115
0.124998
0.037878
0.086036
0.056300
0.049563
0.067147
0.023640
0.052108
0.103022
0.041756
0.087914
0.110232
0.032889
0.051450
0.081001
0.116016
0.112146
0.102810
0.103671
0.098655
0.097693
0.093853
0.081331
0.059927
0.117048
0.058164
0.069054
0.128293
0.033591
0.050171
0.045798
0.110347
0.143198
0.040981
0.026522
0.115039
0.128104
0.026617
0.084953
0.053921
0.063827
0.076616
0.111777
0.108425
0.120785
0.121150
0.091099
0.040010
0.063901
0.018649
0.076958
0.046418
0.106192
0.076783
0.120185
0.073459
0.033045
0.092009
0.120811
0.078350
0.045146
0.110186
0.086056
0.087070
0.090290
0.084588
0.073553
0.090176
0.058595
0.072247
0.095943
0.052894
0.108035
0.125601
0.126785
0.032001
0.053759
0.070670
0.121022
0.140243
0.107212
0.113807
0.113632
0.126197
0.125543
0.071372
0.063420
0.113473
0.025557
0.076244
0.082251
0.107769
0.104454
0.072071
0.049732
0.112818
0.137189
0.045349
0.045114
0.112272
0.017820
0.040066
0.079091
0.075643
0.117119
0.125348
0.125596
0.038331
0.078222
0.112807
0.134376
0.128627
0.127563
0.126361
0.129140
0.140675
0.117828
0.061094
0.084536
0.076809
0.073692
0.105387
0.107841
0.047922
0.064797
0.096345
0.122350
0.081168
0.074963
0.025279
0.087207
0.116915
0.040008
0.118793
0.124708
0.017155
0.077821
0.046072
0.112081
0.128905
0.128843
0.125478
0.125561
0.128541
0.134614
0.064383
0.077637
0.135244
0.041872
0.092667
0.079683
0.109163
0.099691
0.096662
0.071550
0.134873
0.107347
0.059739
0.052649
0.115280
0.105466
0.064949
0.087741
0.095469
0.099887
0.052228
0.057712
0.083677
0.091045
0.129503
0.138898
0.125823
0.126251
0.127951
0.128481
0.127543
0.128921
0.042763
0.064925
0.106707
0.028335
0.087449
0.094830
0.093978
0.064004
0.020865
0.075178
0.056885
0.115409
0.041503
0.078321
0.116302
0.025944
0.074389
0.112014
0.060493
0.082633
0.133244
0.066607
0.056573
0.056262
0.085027
0.089925
0.065209
0.062973
0.071304
0.045785
0.117080
0.113318
0.086869
0.082197
0.117255
0.121313
0.125665
0.126569
0.128400
0.128396
0.127234
0.127469
0.129932
0.113889
0.043413
0.065170
0.048897
0.068840
0.047277
0.100734
0.072520
0.039316
0.069064
0.043466
0.115692
0.127936
0.077478
0.070957
0.060677
0.048537
0.082057
0.116878
0.128343
0.114071
0.080161
0.073657
0.110175
0.102521
0.104566
0.080675
0.101413
0.079804
0.095039
0.089470
0.043203
0.092325
0.061079
0.041519
0.094986
0.099532
0.073461
0.076159
0.094273
0.093785
0.139474
0.117375
0.126277
0.125256
0.127308
0.127044
0.125630
0.125724
0.125089
0.123642
0.056355
0.053541
0.112924
0.030374
0.087500
0.054813
0.081779
0.091711
0.069722
0.066516
0.114068
0.112764
0.072715
0.064082
0.059275
0.069794
0.086393
0.037363
0.070689
0.080283
0.080266
0.053735
0.127077
0.093343
0.043624
0.043720
0.103586
0.105525
0.069872
0.073730
0.059264
0.041167
0.105670
0.136598
0.137422
0.138737
0.133390
0.126827
0.128349
0.127681
0.125919
0.125921
0.125539
0.125824
0.134379
0.113292
0.049807
0.090453
0.113367
0.098627
0.095993
0.078479
0.064249
0.069495
0.117757
0.113899
0.065484
0.074799
0.074273
0.075506
0.072578
0.100245
0.091729
0.049503
0.108864
0.117009
0.108596
0.091520
0.065317
0.055538
0.092788
0.144627
0.049194
0.057000
0.128186
0.058153
0.076103
0.054771
0.079120
0.135055
0.129586
0.130945
0.128840
0.128628
0.128212
0.127909
0.127854
0.137047
0.051187
0.091141
0.123827
0.056614
0.029620
0.047010
0.110989
0.116276
0.075002
0.046027
0.065081
0.066849
0.125011
0.124129
0.075524
0.099869
0.024297
0.062322
0.044759
0.033932
0.029026
0.044391
0.103626
0.117972
0.072787
0.057932
0.036823
0.053664
0.105556
0.112249
0.128084
0.128048
0.125556
0.125554
0.125357
0.125362
0.113899
0.113746
0.110398
0.144392
0.143427
0.118755
0.079949
0.069711
0.117174
0.060778
0.028405
0.039550
0.090313
0.103904
0.112488
0.135771
0.053552
0.041512
0.048832
0.046929
0.064051
0.112102
0.111665
0.120453
0.124248
0.134553
0.131298
0.126281
0.121165
0.120920
0.070424
0.097601
0.110814
0.067599
0.050076
0.064121
0.106083
0.029729
0.040388
0.058061
0.064496
0.135310
0.048950
0.087259
0.128641
0.069229
0.049359
0.052242
0.059592
0.105894
0.105633
0.102552
0.050020
0.071137
0.110557
0.045961
0.130060
0.106356
0.082628
0.094222
0.062139
0.072900
0.067482
0.064806
0.065978
0.060202
0.145036
0.083069
0.087824
0.057824
0.092672
0.019015
0.027921
0.045181
0.066917
0.069252
0.073413
0.055322
0.066083
0.122258
0.122702
0.125610
0.093140
0.089477
0.078948
0.092728
0.078655
0.101646
0.068698
0.050057
0.036332
0.045576
0.074848
0.127964
0.047983
0.071727
0.136962
0.047660
0.074276
0.097266
0.126188
0.103429
0.112896
0.112943
0.125849
0.124966
0.055822
0.075665
0.128071
0.083036
0.082401
0.052994
0.074250
0.022811
0.077259
0.053667
0.089111
0.093896
0.063425
0.110460
0.052065
0.102472
0.113958
0.078689
0.092872
0.057732
0.067911
0.060092
0.057804
0.070917
0.063379
0.068034
0.070365
0.080440
0.070905
0.066099
0.076813
0.102967
0.110848
0.149007
0.105550
0.072640
0.076164
0.061399
0.054009
0.121398
0.129531
0.055384
0.127834
0.091472
0.082158
0.076045
0.074328
0.055165
0.131683
0.128079
0.059533
0.057077
0.065574
0.035080
0.078921
0.106859
0.118233
0.126259
0.136395
0.125448
0.113697
0.123783
0.123302
0.139661
0.136156
0.118246
0.039254
0.085414
0.121093
0.063018
0.104781
0.147274
0.028445
0.046557
0.088047
0.084331
0.064145
0.123498
0.107142
0.113251
0.114144
0.116836
0.117347
0.116484
0.116214
0.116287
0.116807
0.126219
0.129834
0.086334
0.055924
0.098025
0.094126
0.046720
0.085639
0.078217
0.101618
0.102112
0.098763
0.126758
0.030609
0.069936
0.130248
0.018353
0.064084
0.057891
0.077704
0.139649
0.040255
0.086774
0.121016
0.025467
0.034763
0.069823
0.062680
0.044111
0.080832
0.130247
0.146874
0.118326
0.050333
0.078465
0.129455
0.066864
0.088668
0.048969
0.083198
0.139856
0.094613
0.129918
0.115612
0.115409
0.026863
0.057467
0.075447
0.082091
0.075456
0.078206
0.090328
0.091202
0.096831
0.095723
0.088101
0.097628
0.087425
0.037967
0.026101
0.070782
0.053733
0.111239
0.093970
0.069673
0.071567
0.096812
0.125811
0.125385
0.063161
0.047372
0.133803
0.034497
0.100547
0.139559
0.128836
0.151251
0.080332
0.097600
0.044413
0.065875
0.082588
0.164432
0.036994
0.074300
0.150006
0.050184
0.041836
0.065034
0.052475
0.118308
0.137938
0.102553
0.127887
0.127848
0.103101
0.051511
0.036702
0.099483
0.127635
0.030684
0.057187
0.067240
0.116034
0.123695
0.126540
0.143985
0.143463
0.128036
0.101537
0.108283
0.051620
0.098228
0.106937
0.045464
0.051805
0.093820
0.113035
0.135172
0.114369
0.149023
0.131128
0.106110
0.099794
0.053158
0.142199
0.128868
0.023403
0.095501
0.080352
0.120443
0.105452
0.090595
0.060488
0.055985
0.113638
0.115452
0.125336
0.125414
0.126519
0.126283
0.133492
0.118676
0.033892
0.096687
0.115211
0.043068
0.035913
0.037442
0.061435
0.100735
0.077283
0.066476
0.105538
0.056182
0.090872
0.025366
0.129396
0.132279
0.067966
0.044390
0.111493
0.108595
0.088612
0.091862
0.068802
0.054896
0.110363
0.119976
0.144527
0.134231
0.133706
0.127640
0.124741
0.142285
0.089730
0.103033
0.018390
0.022682
0.103231
0.114274
0.027935
0.035647
0.091418
0.124082
0.097697
0.120653
0.093687
0.074325
0.047347
0.088173
0.111354
0.078312
0.095155
0.055852
0.079515
0.132863
0.129238
0.124996
0.098129
0.103090
0.036518
0.035030
0.069497
0.115627
0.095675
0.099330
0.058002
0.116802
0.124218
0.059463
0.060309
0.078867
0.061545
0.089182
0.061004
0.050554
0.039556
0.045261
0.060402
0.107392
0.111944
0.103919
0.045138
0.053422
0.141559
0.052465
0.084497
0.089689
0.109954
0.112833
0.062851
0.061003
0.071896
0.062603
0.081084
0.104798
0.057935
0.061895
0.037165
0.089779
0.062107
0.093096
0.071315
0.052805
0.024057
0.046179
0.100253
0.146258
0.112049
0.090068
0.040902
0.092742
0.117532
0.027827
0.044111
0.059275
0.102323
0.108886
0.043033
0.047938
0.083632
0.108373
0.058070
0.067948
0.118680
0.038250
0.094046
0.046766
0.084543
0.080862
0.134607
0.120241
0.088674
0.102186
0.025379
0.031088
0.130493
0.138987
0.037620
0.030887
0.034817
0.045956
0.043378
0.113030
0.045269
0.090381
0.132281
0.086497
0.081941
0.064623
0.078021
0.055645
0.055682
0.024871
0.082084
0.087830
0.075983
0.076859
0.098345
0.116828
0.073323
0.064713
0.126262
0.025565
0.047007
0.029975
0.103515
0.146386
0.036162
0.045180
0.022161
0.056991
0.107268
0.113811
0.117675
0.083251
0.108192
0.128087
0.120898
0.101111
0.037598
0.036792
0.098468
0.020987
0.038972
0.057761
0.090685
0.117264
0.078756
0.104546
0.107837
0.118272
0.038748
0.043954
0.126366
0.023942
0.032790
0.082179
0.069489
0.077254
0.089406
0.064417
0.076562
0.055477
0.063636
0.080046
0.053309
0.100856
0.090686
0.032214
0.075682
0.128650
0.047535
0.028731
0.040376
0.053605
0.057372
0.128654
0.127934
0.110045
0.042459
0.053553
0.083856
0.038302
0.078776
0.103908
0.034092
0.047871
0.077635
0.107582
0.121604
0.133359
0.030386
0.096868
0.135808
0.088494
0.095927
0.105552
0.085494
0.112214
0.122890
0.041996
0.096302
0.115400
0.058738
0.083756
0.105014
0.101717
0.098622
0.074121
0.065521
0.111043
0.108207
0.115692
0.120023
0.106911
0.047998
0.091116
0.116079
0.097369
0.054018
0.025277
0.030173
0.040450
0.089258
0.129518
0.055942
0.083337
0.099214
0.072658
0.086306
0.081292
0.036728
0.059933
0.094123
0.095552
0.123225
0.064028
0.095170
0.124193
0.042029
0.094233
0.121128
0.090271
0.070696
0.042418
0.026867
0.046090
0.075482
0.075530
0.082680
0.052883
0.086458
0.098889
0.084714
0.080237
0.085732
0.149851
0.049854
0.024363
0.065237
0.030019
0.068405
0.123934
0.059084
0.085230
0.104848
0.040896
0.027568
0.059588
0.045429
0.030057
0.129019
0.118627
0.074617
0.079541
0.055123
0.078567
0.035422
0.066052
0.073444
0.030469
0.080720
0.122472
0.136758
0.126129
0.064566
0.079838
0.133260
0.101356
0.060677
0.042123
0.139368
0.132418
0.073194
0.071073
0.077500
0.075486
0.085053
0.058960
0.122716
0.132413
0.057692
0.077877
0.131107
0.084416
0.089458
0.028061
0.088974
0.142039
0.142451
0.128866
0.031890
0.064302
0.113129
0.036045
0.123094
0.139457
0.062148
0.051093
0.110593
0.048559
0.059458
0.050242
0.094359
0.123966
0.047813
0.074497
0.135856
0.046142
0.022539
0.041506
0.041507
0.126109
0.120997
0.112490
0.079786
0.110855
0.136975
0.120731
0.128032
0.113102
0.096249
0.071783
0.124942
0.128471
0.065098
0.067619
0.032777
0.047777
0.078934
0.139878
0.115305
0.125416
0.117129
0.149224
0.039891
0.096013
0.132813
0.032699
0.079359
0.084874
0.129269
0.123397
0.071140
0.076429
0.041396
0.031430
0.090607
0.118820
0.117052
0.092238
0.025634
0.038753
0.097549
0.111311
0.102565
0.089231
0.051040
0.071354
0.060235
0.071356
0.112190
0.122867
0.062642
0.053099
0.131862
0.026622
0.075602
0.065956
0.136294
0.120799
0.096685
0.075549
0.024328
0.057186
0.084635
0.093510
0.123932
0.118037
0.135319
0.117614
0.086500
0.091697
0.084448
0.059462
0.107096
0.071476
0.078996
0.051641
0.115950
0.025425
0.098361
0.092780
0.059976
0.055951
0.034124
0.034817
0.072607
0.115200
0.130472
0.145015
0.032318
0.081851
0.145829
0.093342
0.080787
0.087897
0.087631
0.048339
0.082184
0.125971
0.045831
0.090630
0.134640
0.055099
0.065575
0.049035
0.096144
0.130605
0.046498
0.091009
0.101403
0.066699
0.078163
0.062046
0.064236
0.071096
0.064632
0.075933
0.078499
0.079564
0.062116
0.108210
0.066086
0.085356
0.056600
0.026967
0.032462
0.031254
0.085411
0.120230
0.063750
0.083388
0.119756
0.028971
0.053868
0.064831
0.105817
0.050684
0.096827
0.136358
0.127125
0.129274
0.118467
0.119476
0.047656
0.077600
0.132226
0.053154
0.069727
0.051644
0.123650
0.094891
0.050452
0.045259
0.036406
0.080087
0.061764
0.050158
0.049423
0.118924
0.056430
0.077874
0.129358
0.028310
0.059751
0.053128
0.067781
0.128925
0.043053
0.052693
0.069515
0.078018
0.081853
0.036442
0.050207
0.056732
0.102445
0.089351
0.058037
0.038255
0.032496
0.063804
0.135903
0.065352
0.019797
0.029170
0.079717
0.121115
0.041835
0.059488
0.104902
0.093982
0.052874
0.051991
0.120589
0.102792
0.063078
0.055755
0.035916
0.056752
0.088499
0.125729
0.068237
0.059199
0.101184
0.045365
0.060825
0.051211
0.116267
0.105038
0.051314
0.063638
0.045483
0.115926
0.120821
0.025037
0.024287
0.075897
0.118622
0.049073
0.119002
0.096545
0.059042
0.093335
0.043263
0.075832
0.119067
0.036501
0.117473
0.109704
0.089968
0.083834
0.066054
0.102893
0.137098
0.109005
0.048830
0.083686
0.122850
0.114777
0.112217
0.110955
0.097234
0.096039
0.093171
0.086204
0.132272
0.155923
0.065979
0.106220
0.126049
0.101854
0.069278
0.110016
0.125813
0.031598
0.083944
0.099514
0.036251
0.089916
0.128919
0.026806
0.094500
0.094064
0.043908
0.071129
0.055197
0.069476
0.078296
0.117311
0.054836
0.118324
0.068326
0.058940
0.043988
0.059414
0.086570
0.124070
0.052214
0.069337
0.112178
0.029739
0.130234
0.117369
0.029789
0.061319
0.105510
0.094096
0.045167
0.054371
0.065513
0.092932
0.116549
0.092857
0.058956
0.107468
0.035619
0.102099
0.116608
0.101606
0.114473
0.109834
0.070570
0.055354
0.046428
0.074804
0.124290
0.093078
0.052000
0.043257
0.060151
0.069716
0.110466
0.132909
0.083834
0.058857
0.088797
0.093635
0.077349
0.079519
0.041587
0.048372
0.126774
0.094819
0.049965
0.072081
0.029665
0.074882
0.118682
0.032787
0.111748
0.116115
0.038118
0.063419
0.089528
0.043276
0.025021
0.067581
0.045510
0.074629
0.076943
0.058382
0.102616
0.113481
0.052361
0.069834
0.091768
0.107318
0.077222
0.092911
0.080587
0.059676
0.074961
0.079535
0.110628
0.036954
0.104478
0.106144
0.066840
0.070480
0.070308
0.036963
0.090046
0.126164
0.045984
0.091179
0.130239
0.054521
0.089411
0.043527
0.049964
0.083259
0.119643
0.028089
0.056454
0.042431
0.102612
0.119355
0.049658
0.052877
0.055826
0.081191
0.082417
0.056477
0.106296
0.022966
0.078469
0.086244
0.116709
0.117870
0.111977
0.119129
0.094643
0.085440
0.016650
0.076210
0.043303
0.114979
0.061703
0.077840
0.129874
0.047265
0.061831
0.076979
0.117656
0.089614
0.055968
0.049611
0.056844
0.092915
0.087225
0.131075
0.023913
0.042407
0.103457
0.100029
0.053697
0.079822
0.021078
0.036285
0.079291
0.132701
0.115156
0.071085
0.053227
0.072885
0.117782
0.119050
0.117344
0.116645
0.066827
0.074387
0.069347
0.048998
0.091906
0.137721
0.039713
0.093980
0.124117
0.059003
0.114163
0.073724
0.071325
0.088489
0.022549
0.039978
0.092909
0.132728
0.036260
0.050660
0.086946
0.053636
0.088937
0.072521
0.084411
0.039233
0.018538
0.037308
0.043857
0.133695
0.059761
0.069670
0.127859
0.036083
0.081597
0.091902
0.124654
0.124617
0.128261
0.152720
0.025664
0.068636
0.141271
0.026536
0.066412
0.129285
0.120113
0.140081
0.117304
0.117512
0.109761
0.131812
0.126697
0.108884
0.111336
0.101740
0.040477
0.052759
0.095049
0.023046
0.100585
0.098388
0.079203
0.074618
0.112752
0.099777
0.065546
0.086947
0.065622
0.090898
0.098669
0.080497
0.047163
0.075877
0.078650
0.062976
0.070924
0.063706
0.062444
0.077112
0.068617
0.074627
0.046668
0.120305
0.049619
0.107925
0.126643
0.063460
0.006007
0.007726
0.097725
0.100904
0.074990
0.079036
0.088522
0.097835
0.076197
0.070738
0.077101
0.086127
0.105148
0.108773
0.113195
0.113606
0.112543
0.110997
0.115574
0.124568
0.089686
0.048873
0.073279
0.110764
0.088712
0.072538
0.024066
0.082004
0.087584
0.076416
0.041692
0.055204
0.061996
0.076507
0.083414
0.079054
0.060970
0.038739
0.071264
0.045565
0.081958
0.082263
0.070190
0.111235
0.055150
0.055789
0.087973
0.031791
0.044938
0.084279
0.097288
0.085610
0.053887
0.072150
0.037681
0.056765
0.087798
0.090557
0.113504
0.080382
0.062409
0.070550
0.075379
0.057549
0.064822
0.057761
0.056606
0.071513
0.061716
0.074166
0.082327
0.059185
0.092283
0.094022
0.058592
0.069174
0.084251
0.088527
0.107783
0.110960
0.115068
0.115780
0.114594
0.113402
0.106755
0.118962
0.072474
0.057149
0.049524
0.080892
0.079907
0.084118
0.080949
0.076328
0.041161
0.030285
0.020214
0.062867
0.086048
0.050685
0.088301
0.111861
0.103609
0.114134
0.110188
0.113130
0.127590
0.120688
0.051476
0.086019
0.129931
0.042807
0.061291
0.035468
0.090489
0.133156
0.045492
0.108214
0.118580
0.069156
0.090309
0.072859
0.064628
0.079444
0.072315
0.090304
0.089131
0.043992
0.107517
0.140670
0.023776
0.060896
0.129556
0.016069
0.070743
0.051017
0.123494
0.094556
0.048720
0.046255
0.067546
0.069232
0.093545
0.118138
0.061737
0.095186
0.057032
0.061369
0.117850
0.078269
0.053224
0.034173
0.060685
0.101222
0.098251
0.111269
0.050833
0.091200
0.094826
0.048863
0.019409
0.043762
0.090574
0.131238
0.037866
0.031904
0.105673
0.116862
0.095268
0.091672
0.054590
0.098173
0.029870
0.071315
0.102738
0.106480
0.075919
0.079835
0.097984
0.111452
0.077203
0.046863
0.104701
0.102267
0.079926
0.075988
0.100134
0.102848
0.093455
0.085688
0.105430
0.104844
0.083254
0.086430
0.118405
0.111496
0.093655
0.094492
0.103322
0.103877
0.035761
0.052108
0.085899
0.132893
0.115310
0.083487
0.085051
0.092033
0.102284
0.102166
0.034817
0.054173
0.063247
0.123050
0.049373
0.125034
0.129577
0.066198
0.085156
0.083927
0.102562
0.100217
0.102419
0.080756
0.068481
0.099338
0.130270
0.064105
0.068748
0.098550
0.107212
0.081809
0.041676
0.038423
0.097732
0.124405
0.096421
0.051737
0.058301
0.094934
0.062446
0.073379
0.068261
0.052216
0.084871
0.070582
0.094874
0.088769
0.124361
0.033234
0.092553
0.115975
0.057869
0.064119
0.119273
0.034371
0.046542
0.047846
0.099682
0.137982
0.105175
0.052624
0.046032
0.054027
0.080377
0.113967
0.042635
0.086340
0.132225
0.082416
0.079692
0.054568
0.077423
0.072759
0.053947
0.100847
0.081694
0.066251
0.079229
0.118543
0.045414
0.068735
0.114280
0.031934
0.039708
0.061043
0.109568
0.105628
0.120220
0.061825
0.089323
0.111078
0.039599
0.105026
0.117041
0.112160
0.124586
0.111113
0.062870
0.023591
0.051163
0.046225
0.026262
0.033333
0.069487
0.066788
0.114877
0.119804
0.129632
0.142234
0.046882
0.028517
0.140774
0.037557
0.030773
0.127470
0.124519
0.135953
0.127659
0.127117
0.102415
0.098772
0.094002
0.103091
0.093449
0.092125
0.058193
0.056533
0.105850
0.117788
0.063905
0.046447
0.086060
0.097928
0.098157
0.091014
0.092545
0.110905
0.102075
0.090738
0.062380
0.043798
0.088884
0.114868
0.091447
0.047182
0.091519
0.099729
0.128806
0.127204
0.073941
0.075442
0.044062
0.034542
0.074775
0.101989
0.116857
0.114543
0.105708
0.112647
0.082836
0.053902
0.061474
0.076141
0.086482
0.061474
0.056884
0.022175
0.048886
0.076805
0.115166
0.125469
0.133009
0.131007
0.125815
0.125256
0.126819
0.131175
0.133718
0.131842
0.068595
0.045612
0.126861
0.019234
0.068810
0.061651
0.130281
0.125267
0.113028
0.081367
0.071659
0.112193
0.107305
0.035240
0.075877
0.075380
0.122010
0.112378
0.097726
0.074875
0.093441
0.064123
0.076737
0.068278
0.113950
0.082021
0.086100
0.094642
0.108510
0.106293
0.076803
0.067079
0.118497
0.046420
0.058007
0.070571
0.113005
0.112394
0.075448
0.094495
0.027702
0.042164
0.097351
0.127918
0.069272
0.063563
0.107703
0.118426
0.128642
0.128540
0.126152
0.125803
0.117828
0.120319
0.084079
0.095154
0.108769
0.114170
0.103354
0.106496
0.092319
0.087034
0.109708
0.097110
0.117547
0.108695
0.075704
0.069627
0.086995
0.063213
0.071669
0.066211
0.110914
0.024552
0.086400
0.061481
0.084411
0.091261
0.041510
0.038245
0.098191
0.120880
0.114784
0.128726
0.068109
0.060594
0.105991
0.138028
0.104052
0.097489
0.087246
0.084764
0.040197
0.065503
0.073251
0.081971
0.090713
0.067884
0.023162
0.056159
0.056113
0.064068
0.079445
0.082563
0.099183
0.100905
0.103168
0.103551
0.091117
0.083878
0.038860
0.025918
0.015343
0.036177
0.110771
0.109632
0.085443
0.105411
0.035363
0.083154
0.130396
0.026752
0.043357
0.079069
0.110561
0.038959
0.096351
0.126411
0.038153
0.108887
0.106300
0.082280
0.104243
0.059330
0.055454
0.108062
0.068981
0.093106
0.072527
0.067664
0.047934
0.039429
0.076159
0.125182
0.094923
0.101267
0.100309
0.129944
0.126056
0.119645
0.117624
0.115157
0.128601
0.129029
0.141035
0.116705
0.035574
0.069035
0.103037
0.025733
0.060363
0.043362
0.102141
0.061690
0.042004
0.043153
0.083461
0.114396
0.137662
0.133167
0.128083
0.125241
0.125313
0.128808
0.128069
0.138179
0.035028
0.090374
0.136105
0.075581
0.096175
0.036073
0.035006
0.065957
0.058680
0.053083
0.097406
0.125034
0.052866
0.068689
0.022813
0.055698
0.060493
0.120201
0.115141
0.127293
0.120207
0.111228
0.050583
0.098729
0.126469
0.073153
0.097018
0.063894
0.066440
0.068553
0.063570
0.053733
0.073523
0.140259
0.127698
0.105398
0.072458
0.105394
0.047458
0.056347
0.077214
0.104017
0.103827
0.067276
0.056699
0.040319
0.110566
0.112978
0.045880
0.041356
0.072645
0.044783
0.122644
0.110260
0.116914
0.116697
0.115922
0.139679
0.089089
0.080200
0.050978
0.071263
0.124182
0.131061
0.099253
0.110142
0.050104
0.065803
0.077904
0.087621
0.052176
0.049676
0.075276
0.093147
0.072058
0.117075
0.070093
0.068789
0.117460
0.118927
0.128962
0.128985
0.130318
0.122396
0.075816
0.069207
0.053678
0.048495
0.114451
0.117377
0.114295
0.113880
0.060021
0.105656
0.128388
0.037338
0.049527
0.086350
0.057140
0.107654
0.056542
0.066673
0.114581
0.116846
0.129290
0.129560
0.126718
0.122835
0.061300
0.036023
0.119507
0.016312
0.075418
0.056625
0.134516
0.115015
0.113241
0.101164
0.061115
0.042078
0.052992
0.136147
0.041636
0.063869
0.101697
0.055380
0.058767
0.057230
0.116252
0.114360
0.127688
0.128955
0.125584
0.126864
0.126067
0.114912
0.029227
0.056800
0.121943
0.066536
0.062525
0.082178
0.068318
0.063869
0.081407
0.104930
0.109880
0.134022
0.101571
0.065018
0.047559
0.090988
0.126340
0.027164
0.040082
0.049073
0.118077
0.131091
0.079022
0.065288
0.123654
0.118032
0.115445
0.115501
0.119709
0.141443
0.134655
0.112801
0.105646
0.139382
0.142290
0.129943
0.114022
0.117892
0.135354
0.095630
0.051756
0.098144
0.099713
0.038276
0.120995
0.124035
0.099078
0.048203
0.087032
0.085544
0.092806
0.080229
0.120858
0.109825
0.116784
0.124522
0.044344
0.092104
0.140331
0.030432
0.078717
0.111116
0.063863
0.062410
0.102789
0.068167
0.088742
0.081120
0.083079
0.113404
0.091745
0.073491
0.126766
0.027787
0.128141
0.121151
0.112476
0.109306
0.081389
0.080986
0.024616
0.061220
0.089135
0.092082
0.083258
0.058412
0.096202
0.116476
0.117900
0.121100
0.053347
0.078466
0.122931
0.060699
0.016248
0.022635
0.050203
0.100983
0.111745
0.103871
0.053472
0.037180
0.071117
0.127768
0.068235
0.095934
0.130871
0.100745
0.065217
0.064745
0.117235
0.061541
0.073310
0.078796
0.098447
0.029901
0.094972
0.118039
0.071992
0.071693
0.104580
0.110229
0.116677
0.080868
0.105609
0.054405
0.080241
0.034231
0.020919
0.043601
0.084986
0.121563
0.040532
0.043316
0.051010
0.098721
0.142718
0.024474
0.067011
0.097036
0.075518
0.099253
0.112018
0.064577
0.098029
0.034844
0.062426
0.052789
0.068949
0.121728
0.046689
0.075954
0.122356
0.035796
0.115615
0.140914
0.054793
0.092420
0.077449
0.081497
0.081221
0.077698
0.031472
0.064279
0.065698
0.104381
0.030863
0.068797
0.071091
0.106785
0.046454
0.051968
0.036962
0.023527
0.080884
0.135746
0.039241
0.044108
0.079818
0.118114
0.138995
0.127164
0.043715
0.061832
0.121497
0.064824
0.102985
0.146191
0.026317
0.041653
0.105783
0.133034
0.050208
0.083504
0.067583
0.125216
0.145462
0.119717
0.040410
0.075957
0.139375
0.045139
0.092708
0.126083
0.033103
0.042855
0.076630
0.145125
0.062504
0.079285
0.063773
0.092545
0.122747
0.149647
0.025408
0.124958
0.124178
0.018469
0.026918
0.059312
0.106520
0.068082
0.048815
0.047099
0.106652
0.109183
0.038984
0.056802
0.015489
0.038139
0.096610
0.131056
0.040009
0.039889
0.045710
0.067654
0.071785
0.139298
0.054725
0.083525
0.086183
0.048744
0.040693
0.047287
0.098472
0.130971
0.042427
0.060573
0.038731
0.056567
0.093136
0.119100
0.044647
0.076588
0.130153
0.048934
0.024474
0.062795
0.050150
0.115733
0.130169
0.130506
0.048684
0.054539
0.128470
0.041464
0.047997
0.041933
0.091386
0.139279
0.055048
0.070640
0.128027
0.030044
0.050920
0.052101
0.079404
0.136980
0.071955
0.129313
0.085778
0.084344
0.127596
0.117575
0.060947
0.066715
0.066548
0.104275
0.064195
0.076604
0.104075
0.094406
0.102359
0.056391
0.087133
0.022773
0.036121
0.032602
0.077710
0.079019
0.112621
0.114152
0.072521
0.074852
0.035158
0.073790
0.095041
0.105597
0.089825
0.116997
0.038505
0.070443
0.119986
0.054602
0.052904
0.059576
0.029495
0.063786
0.073324
0.037351
0.087271
0.079862
0.113235
0.113687
0.074229
0.064177
0.032552
0.045719
0.088597
0.130272
0.070661
0.103877
0.049820
0.052836
0.067209
0.027418
0.087334
0.087861
0.114788
0.112844
0.063510
0.061664
0.091864
0.090229
0.095409
0.071389
0.086113
0.087347
0.114137
0.114558
0.062512
0.070584
0.044517
0.083369
0.117359
0.043733
0.077802
0.088473
0.112536
0.120412
0.069783
0.078852
0.043327
0.072264
0.083947
0.107039
0.104304
0.078326
0.042727
0.111746
0.118858
0.057671
0.020906
0.050780
0.068986
0.089182
0.110225
0.052178
0.110490
0.097045
0.042249
0.065589
0.066907
0.055328
0.102936
0.116043
0.092915
0.079468
0.027263
0.063089
0.105122
0.046067
0.120223
0.132522
0.041615
0.102321
0.101824
0.062271
0.101234
0.035089
0.111951
0.097900
0.043517
0.049494
0.106678
0.032185
0.034067
0.052405
0.063978
0.129682
0.051969
0.071518
0.126980
0.017969
0.043849
0.110426
0.123292
0.033988
0.050468
0.072451
0.113656
0.057875
0.051454
0.097063
0.114417
0.023543
0.055229
0.072382
0.077583
0.129644
0.039867
0.081378
0.060637
0.082280
0.088177
0.090087
0.090487
0.072595
0.020998
0.056186
0.107118
0.111910
0.031454
0.082977
0.065129
0.086072
0.053477
0.038809
0.055603
0.071025
0.110971
0.122608
0.077717
0.054683
0.059629
0.068018
0.093137
0.113845
0.050391
0.072479
0.086578
0.085329
0.119746
0.096260
0.035752
0.019515
0.109498
0.062490
0.083970
0.087540
0.119114
0.031039
0.037336
0.076593
0.073871
0.113435
0.040842
0.063043
0.107189
0.026839
0.051641
0.044175
0.076449
0.119403
0.055202
0.066808
0.087123
0.126513
0.084791
0.123719
0.061144
0.084571
0.113752
0.032849
0.050494
0.027529
0.104766
0.142392
0.042507
0.033164
0.082001
0.097059
0.107365
0.085167
0.094073
0.108361
0.057497
0.088383
0.103001
0.077172
0.088388
0.057139
0.061709
0.073634
0.079483
0.090287
0.065081
0.046592
0.085953
0.121213
0.039516
0.065826
0.078462
0.119432
0.056298
0.102976
0.105480
0.028374
0.124049
0.118757
0.135881
0.100077
0.148461
0.125035
0.031630
0.061405
0.063240
0.138167
0.020264
0.042638
0.089341
0.127899
0.038838
0.023146
0.076562
0.132429
0.051146
0.067471
0.118862
0.075406
0.133008
0.123959
0.028013
0.054401
0.080518
0.110077
0.102420
0.125018
0.052614
0.099238
0.109026
0.053230
0.066420
0.083593
0.069501
0.110442
0.110437
0.105025
0.040730
0.109996
0.145910
0.017988
0.056182
0.101655
0.068881
0.103525
0.064021
0.035691
0.037749
0.106767
0.106359
0.084114
0.142205
0.122897
0.120026
0.114994
0.023762
0.072896
0.123927
0.041399
0.134819
0.122518
0.018612
0.038305
0.106934
0.138699
0.033162
0.026449
0.147469
0.144359
0.048103
0.066574
0.092471
0.118552
0.061257
0.073813
0.072786
0.050791
0.083582
0.093600
0.064688
0.101699
0.122293
0.128779
0.075949
0.087130
0.108004
0.110731
0.080850
0.085083
0.103027
0.098237
0.044081
0.066525
0.057624
0.033648
0.109311
0.100832
0.108821
0.129999
0.061840
0.068116
0.084158
0.124039
0.121209
0.102770
0.047864
0.078357
0.024356
0.051600
0.105287
0.126764
0.052729
0.084964
0.120965
0.035813
0.039510
0.061528
0.101926
0.135570
0.124449
0.114464
0.114048
0.119652
0.061275
0.072882
0.116917
0.036099
0.054821
0.037013
0.091712
0.103284
0.078846
0.078552
0.050060
0.077537
0.071531
0.081663
0.087255
0.133946
0.122616
0.112934
0.112839
0.113946
0.125349
0.125639
0.121487
0.114765
0.059134
0.078633
0.065056
0.063079
0.086927
0.098581
0.044427
0.065569
0.078799
0.105600
0.077361
0.053598
0.123971
0.165703
0.145379
0.114453
0.116058
0.112945
0.125549
0.125340
0.125233
0.125250
0.124026
0.122125
0.090101
0.097723
0.035712
0.062867
0.084887
0.109220
0.132205
0.109772
0.059668
0.043899
0.106610
0.128001
0.045212
0.043087
0.127142
0.043084
0.043576
0.128194
0.126809
0.126049
0.126361
0.125327
0.125231
0.125051
0.118777
0.124005
0.097577
0.102962
0.116221
0.105367
0.097959
0.042827
0.076690
0.086233
0.082816
0.083867
0.118551
0.124861
0.048859
0.057767
0.034257
0.034141
0.080714
0.128253
0.139492
0.126015
0.113214
0.112767
0.104614
0.125397
0.095944
0.085393
0.106798
0.111024
0.119785
0.082663
0.091536
0.090051
0.058771
0.061841
0.101726
0.124889
0.061325
0.068883
0.068659
0.074139
0.135402
0.137704
0.141758
0.112241
0.048569
0.077080
0.111629
0.051449
0.041947
0.077735
0.116835
0.064852
0.111211
0.081345
0.099119
0.072261
0.094269
0.126717
0.055261
0.071920
0.136232
0.054951
0.050170
0.059652
0.051293
0.122490
0.068657
0.086226
0.125111
0.060133
0.101678
0.041576
0.052800
0.065855
0.075822
0.117939
0.059079
0.107553
0.125193
0.083905
0.073581
0.096103
0.119364
0.042727
0.069156
0.098445
0.109588
0.120348
0.125135
0.148320
0.050138
0.090250
0.146160
0.049026
0.030090
0.058696
0.062496
0.121242
0.047663
0.084513
0.052252
0.054391
0.098565
0.070782
0.046758
0.028041
0.036074
0.063446
0.104591
0.112834
0.052122
0.090088
0.131535
0.058302
0.028425
0.068510
0.046754
0.035682
0.023690
0.052820
0.071944
0.118526
0.047834
0.076183
0.078602
0.053071
0.092261
0.096930
0.023919
0.039061
0.051896
0.103029
0.070411
0.060843
0.048294
0.050223
0.064395
0.127005
0.125829
0.109082
0.040700
0.075848
0.092790
0.057674
0.037625
0.041911
0.093906
0.108255
0.046184
0.039691
0.129864
0.107527
0.021182
0.023836
0.058409
0.031955
0.058971
0.028430
0.028851
0.034664
0.074071
0.132431
0.044093
0.092306
0.131231
0.081576
0.089680
0.093575
0.098252
0.053802
0.086001
0.096436
0.082380
0.036646
0.115791
0.097527
0.060199
0.080075
0.091696
0.064772
0.089707
0.073441
0.035725
0.042825
0.048566
0.116594
0.034812
0.073033
0.068516
0.057878
0.070427
0.089185
0.119684
0.051874
0.054538
0.057493
0.069194
0.116408
0.072760
0.100778
0.093475
0.095647
0.089428
0.070050
0.118677
0.036848
0.034131
0.071619
0.067212
0.062355
0.058312
0.116741
0.036309
0.067975
0.099600
0.046353
0.081307
0.074729
0.103287
0.092957
0.056749
0.104213
0.031478
0.089907
0.123642
0.031410
0.034459
0.045154
0.085082
0.123474
0.050988
0.046947
0.032095
0.040263
0.101100
0.118277
0.068984
0.050222
0.034109
0.063243
0.057687
0.100656
0.071025
0.102675
0.106502
0.090322
0.081994
0.121905
0.107362
0.118238
0.113562
0.117984
0.065995
0.063342
0.082521
0.083958
0.086247
0.060025
0.039216
0.034924
0.100400
0.129002
0.041241
0.020668
0.066741
0.062637
0.070220
0.119075
0.120475
0.090174
0.078770
0.067568
0.108931
0.027803
0.020183
0.033253
0.086023
0.120601
0.145134
0.109234
0.059298
0.089416
0.121084
0.090401
0.083743
0.084409
0.079014
0.079649
0.096936
0.097332
0.082422
0.054445
0.098703
0.120713
0.036988
0.105170
0.126528
0.042271
0.058126
0.065957
0.072956
0.109100
0.059278
0.038236
0.046006
0.078275
0.058500
0.116124
0.039730
0.066282
0.131456
0.049445
0.041035
0.038652
0.090866
0.115611
0.118509
0.128402
0.125183
0.125112
0.113366
0.132186
0.045153
0.082135
0.114230
0.033594
0.113551
0.095115
0.099275
0.115659
0.075120
0.054743
0.086367
0.118401
0.078521
0.054859
0.151419
0.130686
0.038189
0.052025
0.094522
0.141265
0.089795
0.112856
0.086179
0.046666
0.107601
0.016247
0.057244
0.037058
0.080463
0.097519
0.087005
0.065299
0.122418
0.142092
0.119231
0.127698
0.064214
0.040758
0.104515
0.120101
0.038060
0.083859
0.097917
0.086322
0.082031
0.106423
0.126521
0.043020
0.113991
0.113810
0.114135
0.114115
0.098844
0.119014
0.069918
0.079703
0.130939
0.046133
0.028677
0.106948
0.046739
0.055333
0.120716
0.122967
0.091053
0.051564
0.111859
0.127913
0.126187
0.126195
0.043606
0.055388
0.070029
0.113258
0.040841
0.098777
0.129888
0.093450
0.088083
0.084705
0.086298
0.098021
0.088167
0.105267
0.100442
0.100406
0.101748
0.071751
0.065344
0.114521
0.040483
0.105322
0.123667
0.118762
0.077951
0.034582
0.071422
0.067933
0.053360
0.079327
0.127790
0.127598
0.030551
0.051306
0.097526
0.102277
0.113822
0.101470
0.102352
0.101834
0.095837
0.095392
0.096184
0.095555
0.103802
0.101825
0.085163
0.061480
0.130365
0.121234
0.033876
0.079719
0.054184
0.060381
0.068699
0.033862
0.125152
0.138039
0.088081
0.094167
0.076706
0.079673
0.087993
0.080888
0.082470
0.110563
0.112030
0.129162
0.127851
0.108093
0.045071
0.104663
0.106768
0.045940
0.109530
0.102152
0.056836
0.080285
0.116830
0.083761
0.072945
0.076723
0.057234
0.086790
0.105657
0.107426
0.066041
0.069141
0.029304
0.053399
0.107575
0.135290
0.133369
0.095155
0.061361
0.047832
0.096968
0.048011
0.055230
0.049934
0.050593
0.028673
0.032275
0.044324
0.062025
0.123419
0.046009
0.077550
0.127385
0.142744
0.113379
0.119943
0.090196
0.083072
0.030317
0.061141
0.062103
0.109701
0.115567
0.132588
0.047424
0.055782
0.025910
0.061337
0.078460
0.115104
0.044865
0.069177
0.092160
0.109075
0.052841
0.066668
0.058098
0.079144
0.120972
0.122272
0.129181
0.153814
0.030061
0.061260
0.142304
0.030775
0.047540
0.128427
0.116614
0.135464
0.116440
0.116377
0.111421
0.135008
0.130526
0.120433
0.132469
0.140380
0.117764
0.113424
0.064889
0.042344
0.087014
0.137046
0.062819
0.063916
0.130996
0.055565
0.040747
0.066456
0.068267
0.115847
0.041734
0.070756
0.124567
0.037021
0.056050
0.052382
0.103492
0.140913
0.065342
0.088708
0.014712
0.022188
0.057440
0.061737
0.098745
0.108015
0.042061
0.104339
0.077240
0.053672
0.078977
0.104718
0.078521
0.049369
0.042262
0.050538
0.073727
0.147706
0.148126
0.126303
0.123877
0.114389
0.114075
0.112255
0.101944
0.101581
0.104107
0.141811
0.039132
0.072370
0.140755
0.024544
0.128896
0.125482
0.049290
0.053622
0.060883
0.123503
0.065786
0.064486
0.117786
0.044706
0.087036
0.088175
0.052622
0.055856
0.055336
0.058199
0.083609
0.097011
0.135264
0.100916
0.084038
0.033834
0.079544
0.075913
0.130142
0.152902
0.066862
0.061821
0.134321
0.058148
0.114896
0.115511
0.023615
0.043643
0.099967
0.144852
0.125087
0.106661
0.042123
0.065001
0.136284
0.050908
0.090892
0.086292
0.085455
0.082039
0.056256
0.061110
0.070672
0.106915
0.047496
0.071307
0.115958
0.105681
0.112832
0.112829
0.125668
0.125833
0.109468
0.090941
0.048783
0.050141
0.071947
0.076050
0.113927
0.113263
0.084702
0.096030
0.057712
0.059291
0.096544
0.097386
0.073500
0.089665
0.130208
0.135166
0.086350
0.076696
0.093054
0.104038
0.121179
0.132438
0.055125
0.058652
0.071278
0.073838
0.121542
0.127958
0.090031
0.090023
0.078977
0.059475
0.085594
0.075500
0.081528
0.087458
0.126394
0.123368
0.121923
0.137140
0.076068
0.066181
0.096321
0.098125
0.128008
0.115106
0.082244
0.060392
0.060456
0.071449
0.147129
0.039832
0.055502
0.060546
0.096366
0.109859
0.065863
0.094186
0.029971
0.047439
0.087081
0.135724
0.068665
0.091531
0.046788
0.089199
0.132546
0.032855
0.043250
0.084847
0.133462
0.050784
0.022202
0.055805
0.060112
0.061741
0.098892
0.081137
0.110894
0.108283
0.082656
0.050747
0.036297
0.071244
0.069614
0.119782
0.059835
0.108118
0.065776
0.032482
0.083203
0.129883
0.131032
0.107735
0.061505
0.062020
0.105696
0.045759
0.046484
0.045764
0.077824
0.119768
0.042185
0.050209
0.069331
0.043332
0.103495
0.144131
0.061820
0.056704
0.133355
0.058909
0.079716
0.028739
0.031550
0.107023
0.134770
0.028123
0.049604
0.059259
0.104475
0.144296
0.039567
0.061033
0.135218
0.028971
0.071807
0.107077
0.058965
0.102519
0.036225
0.072920
0.090557
0.046006
0.099905
0.131547
0.111592
0.127078
0.054408
0.055641
0.095963
0.074136
0.095424
0.118228
0.019624
0.058429
0.103802
0.030817
0.094528
0.123241
0.082734
0.065658
0.120159
0.083778
0.101312
0.054376
0.076305
0.030083
0.073569
0.048576
0.111273
0.105987
0.075386
0.056695
0.090756
0.033716
0.066042
0.107555
0.122338
0.045481
0.098112
0.025049
0.083143
0.099696
0.133900
0.118791
0.053268
0.071248
0.042377
0.081923
0.095992
0.118646
0.082944
0.064706
0.034714
0.067442
0.085697
0.123219
0.073470
0.089157
0.142249
0.102447
0.052262
0.029925
0.099437
0.054115
0.035029
0.084138
0.117551
0.025929
0.017796
0.060962
0.043346
0.090437
0.080665
0.039244
0.095163
0.136281
0.041858
0.063282
0.129531
0.044800
0.111928
0.098118
0.090570
0.102630
0.028768
0.043206
0.055082
0.135713
0.038469
0.094644
0.127162
0.028227
0.079074
0.096797
0.083071
0.048949
0.112549
0.018041
0.027259
0.072767
0.061105
0.119693
0.074338
0.119220
0.066871
0.075528
0.129899
0.116337
0.039777
0.081244
0.075310
0.099799
0.094044
0.079556
0.100318
0.047026
0.075724
0.085170
0.107763
0.106388
0.063777
0.063447
0.110637
0.128082
0.062982
0.088338
0.142965
0.055723
0.069052
0.020764
0.036660
0.042215
0.067592
0.128451
0.095186
0.076031
0.118230
0.097815
0.103709
0.056300
0.105097
0.112007
0.060075
0.097073
0.071044
0.072411
0.108195
0.109182
0.044744
0.033009
0.079320
0.106275
0.121077
0.139355
0.125885
0.117808
0.034293
0.080668
0.120317
0.066790
0.085327
0.045795
0.031239
0.044242
0.062105
0.104865
0.104616
0.126399
0.045451
0.100094
0.121366
0.038483
0.073393
0.106553
0.117941
0.093800
0.078948
0.071225
0.108986
0.104587
0.056054
0.068010
0.089230
0.088190
0.086320
0.087309
0.102355
0.100910
0.086891
0.045805
0.072676
0.091999
0.053553
0.055987
0.070615
0.098730
0.043690
0.081785
0.127314
0.057240
0.052203
0.094410
0.062680
0.077104
0.065284
0.049939
0.082168
0.082901
0.100836
0.083184
0.039630
0.043398
0.096596
0.112813
0.046893
0.026210
0.127299
0.142564
0.093386
0.116857
0.058744
0.055433
0.119462
0.025843
0.047331
0.092160
0.087048
0.085533
0.052663
0.071282
0.055764
0.086911
0.061695
0.112588
0.062770
0.074289
0.052145
0.092190
0.049549
0.052910
0.091756
0.115327
0.041468
0.065634
0.111477
0.048192
0.025110
0.083492
0.054977
0.057680
0.084867
0.072558
0.087547
0.065187
0.081609
0.088027
0.102697
0.094385
0.118906
0.123172
0.051372
0.075760
0.105063
0.087076
0.075584
0.099064
0.084792
0.099689
0.086507
0.100320
0.099000
0.078435
0.060474
0.106888
0.043552
0.105186
0.099773
0.087807
0.090179
0.081322
0.106790
0.095866
0.101888
0.105786
0.056542
0.076187
0.057260
0.066733
0.081314
0.094635
0.099388
0.096033
0.061570
0.030062
0.073356
0.057548
0.128348
0.097841
0.066381
0.078400
0.115578
0.037246
0.051595
0.057630
0.095008
0.120920
0.064587
0.094015
0.038349
0.039880
0.085659
0.113880
0.110398
0.132213
0.038857
0.077026
0.116365
0.023114
0.057770
0.082443
0.092256
0.045213
0.096377
0.130769
0.037715
0.062542
0.130196
0.024992
0.030860
0.052639
0.069093
0.130317
0.066023
0.109076
0.086399
0.060670
0.068873
0.123165
0.042392
0.082869
0.057825
0.029043
0.065205
0.094980
0.126508
0.037996
0.084159
0.040475
0.062391
0.120693
0.046182
0.019571
0.042591
0.091453
0.071729
0.071743
0.056474
0.084546
0.116149
0.032298
0.031930
0.067690
0.128607
0.106527
0.055033
0.033719
0.037580
0.039165
0.072107
0.101870
0.040120
0.105473
0.072526
0.074649
0.049018
0.097762
0.140212
0.057735
0.025841
0.064847
0.087308
0.124224
0.049267
0.048925
0.082651
0.027971
0.044523
0.055229
0.064165
0.127917
0.036373
0.061253
0.074331
0.065738
0.096936
0.107734
0.040231
0.077816
0.080065
0.064864
0.078553
0.048646
0.039241
0.043912
0.118398
0.136391
0.038443
0.031977
0.041855
0.059253
0.084720
0.100318
0.090547
0.048568
0.095446
0.133823
0.044711
0.092508
0.134237
0.059359
0.026636
0.049848
0.054207
0.140270
0.029491
0.077368
0.128850
0.029803
0.024568
0.037850
0.044237
0.111710
0.101761
0.119678
0.128203
0.128394
0.127306
0.131540
0.042700
0.089533
0.134120
0.052736
0.057199
0.056733
0.067269
0.083052
0.060360
0.090381
0.082817
0.098138
0.093518
0.107296
0.113344
0.065954
0.111496
0.047282
0.025811
0.055719
0.065013
0.068835
0.076932
0.054541
0.026751
0.046529
0.070828
0.075062
0.074386
0.075161
0.077014
0.040167
0.032287
0.050915
0.065556
0.130052
0.132967
0.115482
0.081040
0.054482
0.094639
0.090072
0.091004
0.090210
0.087345
0.086551
0.074725
0.068888
0.061435
0.057451
0.059229
0.062583
0.069717
0.038809
0.072357
0.133465
0.133787
0.161250
0.027670
0.040086
0.118886
0.026904
0.024904
0.043741
0.077659
0.095718
0.123947
0.041727
0.114318
0.131149
0.036925
0.112092
0.106920
0.101049
0.101762
0.080993
0.066709
0.103679
0.103030
0.111554
0.036601
0.092010
0.118119
0.103833
0.093593
0.096332
0.096215
0.082454
0.096301
0.090898
0.079599
0.084984
0.058213
0.094752
0.083257
0.039401
0.045949
0.049079
0.102626
0.133320
0.045589
0.057708
0.035836
0.037830
0.072182
0.035268
0.099404
0.075855
0.074463
0.059589
0.080527
0.026023
0.051587
0.078121
0.070843
0.056110
0.101853
0.087987
0.040285
0.034472
0.023553
0.039630
0.094389
0.127218
0.044968
0.041399
0.080378
0.107239
0.068775
0.125224
0.030854
0.048072
0.107011
0.057995
0.027305
0.044512
0.103810
0.154973
0.036031
0.045231
0.074010
0.082432
0.104294
0.116325
0.061460
0.090827
0.062949
0.103618
0.099561
0.101209
0.122734
0.125391
0.125388
0.125393
0.125229
0.125225
0.114334
0.114798
0.104583
0.114208
0.051034
0.039409
0.069765
0.066034
0.105801
0.106291
0.026642
0.055266
0.072178
0.098816
0.096786
0.077983
0.090098
0.089474
0.113859
0.111476
0.054510
0.057206
0.096971
0.117289
0.147253
0.126053
0.126145
0.126051
0.127203
0.124805
0.096138
0.089995
0.079068
0.091248
0.141290
0.108537
0.119427
0.097668
0.066820
0.071841
0.119188
0.062742
0.067145
0.032128
0.065935
0.114635
0.092588
0.111835
0.119616
0.118274
0.127308
0.075622
0.123051
0.058924
0.094824
0.094536
0.083488
0.084072
0.057769
0.102399
0.069995
0.065458
0.095729
0.129279
0.054217
0.065094
0.133655
0.039014
0.043038
0.043432
0.066929
0.129393
0.074753
0.052200
0.120948
0.078472
0.067157
0.061842
0.058166
0.057769
0.062845
0.070613
0.076408
0.041333
0.079522
0.134428
0.041993
0.052371
0.114126
0.034643
0.075011
0.075472
0.091294
0.090435
0.046494
0.047927
0.089629
0.131506
0.135830
0.096827
0.066531
0.052893
0.086630
0.022206
0.033017
0.057047
0.082551
0.093517
0.050881
0.056189
0.054781
0.044719
0.114798
0.089907
0.044038
0.029686
0.123908
0.128816
0.066732
0.041828
0.111612
0.120787
0.106658
0.080719
0.102998
0.045744
0.069816
0.059376
0.063364
0.067485
0.121831
0.076954
0.042158
0.053198
0.055750
0.070175
0.088430
0.091762
0.067737
0.063202
0.110585
0.108207
0.051040
0.061728
0.027359
0.073361
0.109435
0.123536
0.054423
0.035507
0.081473
0.065081
0.102461
0.096557
0.064074
0.070394
0.051850
0.101123
0.129481
0.106662
0.094575
0.101561
0.124684
0.128953
0.131923
0.121775
0.035980
0.054903
0.112197
0.026241
0.071823
0.039018
0.077018
0.095890
0.064365
0.074800
0.092402
0.106179
0.069625
0.066806
0.069020
0.048220
0.104096
0.114131
0.089812
0.139240
0.131919
0.118449
0.110465
0.130515
0.076067
0.093381
0.051742
0.060442
0.087834
0.120262
0.074056
0.116046
0.086965
0.077758
0.090885
0.075679
0.067206
0.047782
0.092189
0.125913
0.019580
0.058472
0.051100
0.127564
0.039076
0.062572
0.136175
0.023075
0.093693
0.095529
0.058588
0.105648
0.082860
0.082827
0.141178
0.070348
0.048388
0.070799
0.126876
0.032880
0.055231
0.086439
0.039804
0.109916
0.129423
0.060547
0.042016
0.088065
0.131403
0.045412
0.053613
0.042699
0.074193
0.146588
0.054612
0.043296
0.053284
0.125429
0.115727
0.121208
0.094436
0.084578
0.034137
0.052448
0.084260
0.128303
0.058743
0.050612
0.139324
0.055421
0.127676
0.124933
0.107962
0.108790
0.063612
0.065964
0.042984
0.052878
0.121883
0.081023
0.036179
0.059084
0.092919
0.126738
0.127136
0.128178
0.096271
0.099088
0.072100
0.073269
0.019806
0.066446
0.047037
0.112483
0.069893
0.063811
0.114212
0.065846
0.088055
0.053528
0.108677
0.106193
0.044036
0.066608
0.102926
0.116384
0.125942
0.130416
0.042670
0.063868
0.038610
0.028094
0.053496
0.073899
0.068029
0.097362
0.081219
0.082608
0.067107
0.066588
0.140020
0.124743
0.119152
0.111733
0.127390
0.128025
0.112508
0.112577
0.126553
0.126840
0.125472
0.111348
0.128363
0.128289
0.095914
0.072903
0.067544
0.069010
0.120526
0.125633
0.117925
0.133525
0.043451
0.077724
0.059573
0.116127
0.097959
0.095612
0.075730
0.072554
0.027461
0.045934
0.101896
0.087428
0.107837
0.106168
0.067562
0.065873
0.017626
0.043771
0.101856
0.151294
0.105616
0.114912
0.092532
0.092978
0.040677
0.087550
0.136594
0.027758
0.066564
0.075470
0.118417
0.106577
0.082133
0.100173
0.053327
0.062684
0.094995
0.134907
0.034392
0.051692
0.125709
0.020258
0.067371
0.076164
0.083876
0.100305
0.058414
0.061258
0.103606
0.102220
0.084585
0.087359
0.129193
0.038694
0.126393
0.120729
0.042201
0.039989
0.077317
0.113818
0.063454
0.078613
0.126881
0.070091
0.063479
0.059010
0.073067
0.075447
0.090615
0.092444
0.092020
0.090301
0.061117
0.044758
0.128206
0.128019
0.073689
0.057786
0.079226
0.109118
0.104684
0.112518
0.113698
0.123141
0.135693
0.135199
0.145123
0.122209
0.044342
0.081568
0.123722
0.057053
0.116287
0.116254
0.045522
0.089563
0.069133
0.104039
0.103891
0.087441
0.114411
0.040335
0.096564
0.138143
0.141484
0.136603
0.038000
0.073665
0.121854
0.033676
0.122780
0.110343
0.062982
0.086896
0.122136
0.138958
0.119304
0.108933
0.059769
0.064501
0.045180
0.059667
0.079418
0.121813
0.083837
0.062428
0.105530
0.109015
0.113750
0.127079
0.076515
0.056405
0.038527
0.080917
0.060991
0.094704
0.060871
0.052272
0.100127
0.087631
0.135298
0.101897
0.065163
0.084546
0.118694
0.040094
0.081262
0.079896
0.113208
0.143143
0.068549
0.102937
[truncated: 1,719,397 more chars]
