# Supplementary material for: Modeling of the Electrostatic Interaction and Catalytic Activity of [NiFe] Hydrogenases on a Planar Electrode
Source: J Phys Chem B. 2022 Oct 21;126(43):8777–90. doi: 10.1021/acs.jpcb.2c05371 (PMC9639099; doi:10.1021/acs.jpcb.2c05371)
Supplement: Supplementary file 1 — jp2c05371_si_001.zip [file jp2c05371_si_001.zip › Supplementary data/1e3d_5_theta_40_phi_98/1e3d_5_theta_40_phi_98.pqr]

REMARK   PQR file written by MDAnalysis 1
REMARK   Input: frame 0 of /home/CHKNET/mruizrodriguez/hydrogenase/input/proteins_PHS/1e3d_5_m.pqr 5
REMARK   total charge: +15.5904 e 6
ATOM      1  N    SER      5    -13.549   23.639   29.107  0.1849 1.8240
ATOM      2  CA   SER      5    -14.887   23.468   29.657  0.0567 1.9080
ATOM      3  C    SER      5    -14.852   22.861   31.056  0.6163 1.9080
ATOM      4  O    SER      5    -15.477   23.388   31.983 -0.5722 1.6612
ATOM      5  CB   SER      5    -15.755   22.612   28.734  0.2596 1.9080
ATOM      6  OG   SER      5    -17.128   22.889   28.972 -0.6714 1.7210
ATOM      7  H    SER      5    -12.861   23.406   29.568  0.1898 0.6000
ATOM      8  HA   SER      5    -15.301   24.354   29.723  0.0782 1.1000
ATOM      9  HB2  SER      5    -15.540   22.805   27.808  0.0273 1.3870
ATOM     10  HB3  SER      5    -15.578   21.672   28.896  0.0273 1.3870
ATOM     11  H3   SER      5    -13.330   23.240   28.377  0.1898 0.6000
ATOM     12  H2   SER      5    -13.271   24.423   28.889  0.1898 0.6000
ATOM     13  HG   SER      5    -17.510   22.184   29.569  0.4239 0.0000
ATOM     14  N    ARG      6    -14.124   21.761   31.251 -0.3479 1.8240
ATOM     15  CA   ARG      6    -13.990   21.252   32.620 -0.2637 1.9080
ATOM     16  C    ARG      6    -13.049   22.163   33.393  0.7341 1.9080
ATOM     17  O    ARG      6    -12.058   22.661   32.848 -0.5894 1.6612
ATOM     18  CB   ARG      6    -13.519   19.796   32.604 -0.0007 1.9080
ATOM     19  CG   ARG      6    -14.654   18.811   32.344  0.0390 1.9080
ATOM     20  CD   ARG      6    -14.126   17.417   32.049  0.0486 1.9080
ATOM     21  NE   ARG      6    -13.329   17.359   30.828 -0.5295 1.8240
ATOM     22  CZ   ARG      6    -12.026   17.195   30.692  0.8076 1.9080
ATOM     23  NH1  ARG      6    -11.205   17.044   31.727 -0.8627 1.8240
ATOM     24  NH2  ARG      6    -11.531   17.177   29.455 -0.8627 1.8240
ATOM     25  H    ARG      6    -13.742   21.361   30.592  0.2747 0.6000
ATOM     26  HA   ARG      6    -14.871   21.285   33.048  0.1560 1.3870
ATOM     27  HB2  ARG      6    -12.843   19.689   31.917  0.0327 1.4870
ATOM     28  HB3  ARG      6    -13.109   19.587   33.459  0.0327 1.4870
ATOM     29  HG2  ARG      6    -15.234   18.776   33.121  0.0285 1.4870
ATOM     30  HG3  ARG      6    -15.181   19.120   31.591  0.0285 1.4870
ATOM     31  HD2  ARG      6    -13.582   17.119   32.796  0.0687 1.3870
ATOM     32  HD3  ARG      6    -14.875   16.805   31.968  0.0687 1.3870
ATOM     33  HE   ARG      6    -13.770   17.446   30.094  0.3456 0.6000
ATOM     34 HH11  ARG      6    -11.516   17.051   32.528  0.4478 0.6000
ATOM     35 HH12  ARG      6    -10.361   16.939   31.594  0.4478 0.6000
ATOM     36 HH21  ARG      6    -12.054   17.271   28.780  0.4478 0.6000
ATOM     37 HH22  ARG      6    -10.686   17.072   29.332  0.4478 0.6000
ATOM     38  N    PRO      7    -13.335   22.410   34.665 -0.2548 1.8240
ATOM     39  CA   PRO      7    -12.494   23.296   35.473 -0.0266 1.9080
ATOM     40  C    PRO      7    -11.066   22.758   35.645  0.5896 1.9080
ATOM     41  O    PRO      7    -10.907   21.569   35.920 -0.5748 1.6612
ATOM     42  CB   PRO      7    -13.179   23.342   36.828 -0.0070 1.9080
ATOM     43  CG   PRO      7    -14.276   22.353   36.806  0.0189 1.9080
ATOM     44  CD   PRO      7    -14.474   21.862   35.407  0.0192 1.9080
ATOM     45  HA   PRO      7    -12.470   24.191   35.077  0.0641 1.3870
ATOM     46  HB2  PRO      7    -12.547   23.125   37.531  0.0253 1.4870
ATOM     47  HB3  PRO      7    -13.532   24.230   36.994  0.0253 1.4870
ATOM     48  HG2  PRO      7    -14.058   21.609   37.388  0.0213 1.4870
ATOM     49  HG3  PRO      7    -15.093   22.762   37.129  0.0213 1.4870
ATOM     50  HD2  PRO      7    -14.471   20.892   35.379  0.0391 1.3870
ATOM     51  HD3  PRO      7    -15.312   22.185   35.043  0.0391 1.3870
ATOM     52  N    SER      8    -10.098   23.642   35.480 -0.4157 1.8240
ATOM     53  CA   SER      8     -8.672   23.356   35.521 -0.0249 1.9080
ATOM     54  C    SER      8     -8.183   23.261   36.968  0.5973 1.9080
ATOM     55  O    SER      8     -8.454   24.109   37.815 -0.5679 1.6612
ATOM     56  CB   SER      8     -7.893   24.417   34.744  0.2117 1.9080
ATOM     57  OG   SER      8     -6.495   24.324   34.949 -0.6546 1.7210
ATOM     58  H    SER      8    -10.331   24.458   35.336  0.2719 0.6000
ATOM     59  HA   SER      8     -8.521   22.489   35.089  0.0843 1.3870
ATOM     60  HB2  SER      8     -8.082   24.319   33.797  0.0352 1.3870
ATOM     61  HB3  SER      8     -8.196   25.297   35.018  0.0352 1.3870
ATOM     62  HG   SER      8     -6.126   23.575   34.400  0.4275 0.0000
ATOM     63  N    VAL      9     -7.467   22.182   37.251 -0.4157 1.8240
ATOM     64  CA   VAL      9     -6.854   21.901   38.535 -0.0875 1.9080
ATOM     65  C    VAL      9     -5.360   21.642   38.313  0.5973 1.9080
ATOM     66  O    VAL      9     -4.959   20.827   37.483 -0.5679 1.6612
ATOM     67  CB   VAL      9     -7.464   20.688   39.257  0.2985 1.9080
ATOM     68  CG1  VAL      9     -6.710   20.388   40.546 -0.3192 1.9080
ATOM     69  CG2  VAL      9     -8.930   20.929   39.557 -0.3192 1.9080
ATOM     70  H    VAL      9     -7.356   21.604   36.623  0.2719 0.6000
ATOM     71  HA   VAL      9     -6.953   22.689   39.108  0.0969 1.3870
ATOM     72  HB   VAL      9     -7.393   19.909   38.668 -0.0297 1.4870
ATOM     73 HG11  VAL      9     -6.747   21.153   41.124  0.0791 1.4870
ATOM     74 HG12  VAL      9     -7.112   19.636   40.984  0.0791 1.4870
ATOM     75 HG13  VAL      9     -5.793   20.187   40.341  0.0791 1.4870
ATOM     76 HG21  VAL      9     -9.392   21.145   38.743  0.0791 1.4870
ATOM     77 HG22  VAL      9     -9.312   20.137   39.941  0.0791 1.4870
ATOM     78 HG23  VAL      9     -9.014   21.659   40.176  0.0791 1.4870
ATOM     79  N    VAL     10     -4.547   22.377   39.045 -0.4157 1.8240
ATOM     80  CA   VAL     10     -3.106   22.183   39.039 -0.0875 1.9080
ATOM     81  C    VAL     10     -2.734   21.601   40.394  0.5973 1.9080
ATOM     82  O    VAL     10     -3.132   22.154   41.418 -0.5679 1.6612
ATOM     83  CB   VAL     10     -2.354   23.488   38.742  0.2985 1.9080
ATOM     84  CG1  VAL     10     -0.871   23.379   39.073 -0.3192 1.9080
ATOM     85  CG2  VAL     10     -2.556   23.845   37.271 -0.3192 1.9080
ATOM     86  H    VAL     10     -4.880   22.992   39.544  0.2719 0.6000
ATOM     87  HA   VAL     10     -2.881   21.528   38.344  0.0969 1.3870
ATOM     88  HB   VAL     10     -2.742   24.201   39.290 -0.0297 1.4870
ATOM     89 HG11  VAL     10     -0.767   23.163   40.002  0.0791 1.4870
ATOM     90 HG12  VAL     10     -0.473   22.690   38.536  0.0791 1.4870
ATOM     91 HG13  VAL     10     -0.439   24.218   38.888  0.0791 1.4870
ATOM     92 HG21  VAL     10     -3.495   23.885   37.077  0.0791 1.4870
ATOM     93 HG22  VAL     10     -2.157   24.699   37.091  0.0791 1.4870
ATOM     94 HG23  VAL     10     -2.143   23.176   36.720  0.0791 1.4870
ATOM     95  N    TYR     11     -2.017   20.480   40.384 -0.4157 1.8240
ATOM     96  CA   TYR     11     -1.591   19.838   41.629 -0.0014 1.9080
ATOM     97  C    TYR     11     -0.070   19.905   41.722  0.5973 1.9080
ATOM     98  O    TYR     11      0.662   19.380   40.887 -0.5679 1.6612
ATOM     99  CB   TYR     11     -2.083   18.398   41.687 -0.0152 1.9080
ATOM    100  CG   TYR     11     -1.924   17.611   42.964 -0.0011 1.9080
ATOM    101  CD1  TYR     11     -0.710   17.382   43.601 -0.1906 1.9080
ATOM    102  CD2  TYR     11     -3.045   17.066   43.569 -0.1906 1.9080
ATOM    103  CE1  TYR     11     -0.610   16.655   44.773 -0.2341 1.9080
ATOM    104  CE2  TYR     11     -2.967   16.333   44.737 -0.2341 1.9080
ATOM    105  CZ   TYR     11     -1.754   16.128   45.336  0.3226 1.9080
ATOM    106  OH   TYR     11     -1.655   15.408   46.499 -0.5579 1.7210
ATOM    107  H    TYR     11     -1.798   20.128   39.631  0.2719 0.6000
ATOM    108  HA   TYR     11     -1.973   20.332   42.384  0.0876 1.3870
ATOM    109  HB2  TYR     11     -3.027   18.404   41.464  0.0295 1.4870
ATOM    110  HB3  TYR     11     -1.629   17.906   40.985  0.0295 1.4870
ATOM    111  HD1  TYR     11      0.065   17.734   43.225  0.1699 1.4590
ATOM    112  HD2  TYR     11     -3.877   17.198   43.176  0.1699 1.4590
ATOM    113  HE1  TYR     11      0.218   16.523   45.176  0.1656 1.4590
ATOM    114  HE2  TYR     11     -3.739   15.978   45.116  0.1656 1.4590
ATOM    115  HH   TYR     11     -0.693   15.312   46.746  0.3992 0.0000
ATOM    116  N    LEU     12      0.412   20.554   42.769 -0.4157 1.8240
ATOM    117  CA   LEU     12      1.829   20.727   43.007 -0.0518 1.9080
ATOM    118  C    LEU     12      2.326   19.907   44.183  0.5973 1.9080
ATOM    119  O    LEU     12      1.626   19.758   45.175 -0.5679 1.6612
ATOM    120  CB   LEU     12      2.152   22.205   43.292 -0.1102 1.9080
ATOM    121  CG   LEU     12      1.931   23.158   42.112  0.3531 1.9080
ATOM    122  CD1  LEU     12      2.300   24.580   42.496 -0.4121 1.9080
ATOM    123  CD2  LEU     12      2.739   22.715   40.902 -0.4121 1.9080
ATOM    124  H    LEU     12     -0.143   20.889   43.335  0.2719 0.6000
ATOM    125  HA   LEU     12      2.317   20.449   42.203  0.0922 1.3870
ATOM    126  HB2  LEU     12      1.602   22.502   44.034  0.0457 1.4870
ATOM    127  HB3  LEU     12      3.078   22.270   43.570  0.0457 1.4870
ATOM    128  HG   LEU     12      0.981   23.138   41.872 -0.0361 1.4870
ATOM    129 HD11  LEU     12      1.800   24.843   43.272  0.1000 1.4870
ATOM    130 HD12  LEU     12      3.239   24.626   42.691  0.1000 1.4870
ATOM    131 HD13  LEU     12      2.095   25.172   41.767  0.1000 1.4870
ATOM    132 HD21  LEU     12      2.480   21.826   40.652  0.1000 1.4870
ATOM    133 HD22  LEU     12      2.573   23.315   40.170  0.1000 1.4870
ATOM    134 HD23  LEU     12      3.673   22.728   41.119  0.1000 1.4870
ATOM    135  N    HIS     13      3.548   19.405   44.038 -0.4157 1.8240
ATOM    136  CA   HIS     13      4.249   18.700   45.076  0.0188 1.9080
ATOM    137  C    HIS     13      5.502   19.467   45.508  0.5973 1.9080
ATOM    138  O    HIS     13      6.379   19.750   44.676 -0.5679 1.6612
ATOM    139  CB   HIS     13      4.713   17.332   44.593 -0.0462 1.9080
ATOM    140  CG   HIS     13      3.646   16.349   44.269 -0.0266 1.9080
ATOM    141  H    HIS     13      3.941   19.508   43.280  0.2719 0.6000
ATOM    142  HA   HIS     13      3.656   18.587   45.848  0.0881 1.3870
ATOM    143  HB2  HIS     13      5.257   17.460   43.800  0.0402 1.4870
ATOM    144  HB3  HIS     13      5.284   16.947   45.276  0.0402 1.4870
ATOM    145  CD2  HIS     13      3.099   15.377   45.033  0.1292 1.9080
ATOM    146  HD1  HIS     13      3.218   16.735   42.358  0.3649 0.6000
ATOM    147  HE1  HIS     13      1.618   14.997   42.344  0.1392 1.3590
ATOM    148  CE1  HIS     13      2.156   15.260   43.055  0.2057 1.9080
ATOM    149  ND1  HIS     13      3.044   16.238   43.039 -0.3811 1.8240
ATOM    150  NE2  HIS     13      2.169   14.721   44.260 -0.5727 1.8240
ATOM    151  HD2  HIS     13      3.312   15.186   45.918  0.1147 1.4090
ATOM    152  N    ALA     14      5.585   19.769   46.776 -0.4157 1.8240
ATOM    153  CA   ALA     14      6.746   20.410   47.385  0.0337 1.9080
ATOM    154  C    ALA     14      7.503   19.396   48.239  0.5973 1.9080
ATOM    155  O    ALA     14      7.937   18.374   47.699 -0.5679 1.6612
ATOM    156  CB   ALA     14      6.327   21.621   48.198 -0.1825 1.9080
ATOM    157  H    ALA     14      4.916   19.579   47.283  0.2719 0.6000
ATOM    158  HA   ALA     14      7.340   20.712   46.667  0.0823 1.3870
ATOM    159  HB1  ALA     14      7.107   22.060   48.544  0.0603 1.4870
ATOM    160  HB2  ALA     14      5.839   22.229   47.638  0.0603 1.4870
ATOM    161  HB3  ALA     14      5.769   21.339   48.927  0.0603 1.4870
ATOM    162  N    ALA     15      7.656   19.640   49.533 -0.4157 1.8240
ATOM    163  CA   ALA     15      8.301   18.648   50.407  0.0337 1.9080
ATOM    164  C    ALA     15      7.238   17.749   51.044  0.5973 1.9080
ATOM    165  O    ALA     15      6.559   18.100   52.004 -0.5679 1.6612
ATOM    166  CB   ALA     15      9.161   19.304   51.464 -0.1825 1.9080
ATOM    167  H    ALA     15      7.375   20.382   49.865  0.2719 0.6000
ATOM    168  HA   ALA     15      8.880   18.086   49.851  0.0823 1.3870
ATOM    169  HB1  ALA     15      9.815   19.865   51.041  0.0603 1.4870
ATOM    170  HB2  ALA     15      9.605   18.628   51.980  0.0603 1.4870
ATOM    171  HB3  ALA     15      8.609   19.836   52.041  0.0603 1.4870
ATOM    172  N    GLU     16      7.095   16.557   50.462 -0.4157 1.8240
ATOM    173  CA   GLU     16      6.051   15.610   50.791  0.0145 1.9080
ATOM    174  C    GLU     16      6.485   14.168   50.554  0.5973 1.9080
ATOM    175  O    GLU     16      7.551   13.936   49.963 -0.5679 1.6612
ATOM    176  CB   GLU     16      4.802   15.913   49.943 -0.0071 1.9080
ATOM    177  CG   GLU     16      5.114   16.290   48.505 -0.0174 1.9080
ATOM    178  CD   GLU     16      5.442   15.129   47.599  0.6801 1.9080
ATOM    179  OE1  GLU     16      4.705   14.121   47.649 -0.5838 1.6612
ATOM    180  OE2  GLU     16      6.435   15.201   46.825 -0.6511 1.7210
ATOM    181  H    GLU     16      7.659   16.337   49.852  0.2719 0.6000
ATOM    182  HA   GLU     16      5.820   15.717   51.738  0.0779 1.3870
ATOM    183  HB2  GLU     16      4.228   15.132   49.944  0.0256 1.4870
ATOM    184  HB3  GLU     16      4.312   16.640   50.358  0.0256 1.4870
ATOM    185  HG2  GLU     16      4.350   16.762   48.138  0.0430 1.4870
ATOM    186  HG3  GLU     16      5.865   16.904   48.503  0.0430 1.4870
ATOM    187  HE2  GLU     16      6.970   15.970   46.804  0.4641 0.0000
ATOM    188  N    CYS     17      5.650   13.241   51.021 -0.4157 1.8240
ATOM    189  CA   CYS     17      5.921   11.817   50.911  0.0213 1.9080
ATOM    190  C    CYS     17      5.005   11.147   49.898  0.5973 1.9080
ATOM    191  O    CYS     17      5.098    9.948   49.653 -0.5679 1.6612
ATOM    192  CB   CYS     17      5.883   11.115   52.281 -0.1231 1.9080
ATOM    193  SG   CYS     17      4.292   10.400   52.780 -0.3119 2.0000
ATOM    194  H    CYS     17      4.922   13.495   51.401  0.2719 0.6000
ATOM    195  HA   CYS     17      6.836   11.726   50.571  0.1124 1.3870
ATOM    196  HB2  CYS     17      6.545   10.406   52.277  0.1112 1.3870
ATOM    197  HB3  CYS     17      6.150   11.758   52.957  0.1112 1.3870
ATOM    198  HG   CYS     17      4.075    9.629   52.182  0.1933 0.6000
ATOM    199  N    THR     18      4.143   11.930   49.279 -0.4157 1.8240
ATOM    200  CA   THR     18      3.225   11.522   48.227 -0.0389 1.9080
ATOM    201  C    THR     18      2.062   10.731   48.813  0.5973 1.9080
ATOM    202  O    THR     18      1.277   10.162   48.057 -0.5679 1.6612
ATOM    203  CB   THR     18      3.979   10.777   47.112  0.3654 1.9080
ATOM    204  OG1  THR     18      5.079   11.610   46.700 -0.6761 1.7210
ATOM    205  CG2  THR     18      3.139   10.598   45.856 -0.2438 1.9080
ATOM    206  H    THR     18      4.121   12.756   49.518  0.2719 0.6000
ATOM    207  HA   THR     18      2.852   12.339   47.832  0.1007 1.3870
ATOM    208  HB   THR     18      4.304    9.910   47.436  0.0043 1.3870
ATOM    209 HG21  THR     18      2.344   10.106   46.070  0.0642 1.4870
ATOM    210 HG22  THR     18      2.898   11.459   45.507  0.0642 1.4870
ATOM    211 HG23  THR     18      3.647   10.117   45.199  0.0642 1.4870
ATOM    212  HG1  THR     18      4.920   12.560   46.985  0.4102 0.0000
ATOM    213  N    GLY     19      1.947   10.719   50.139 -0.4157 1.8240
ATOM    214  CA   GLY     19      0.813   10.115   50.825 -0.0252 1.9080
ATOM    215  C    GLY     19     -0.519   10.714   50.421  0.5973 1.9080
ATOM    216  O    GLY     19     -1.551   10.033   50.346 -0.5679 1.6612
ATOM    217  H    GLY     19      2.567   11.084   50.610  0.2719 0.6000
ATOM    218  HA2  GLY     19      0.801    9.164   50.636  0.0698 1.3870
ATOM    219  HA3  GLY     19      0.931   10.224   51.782  0.0698 1.3870
ATOM    220  N    CYS     20     -0.534   12.026   50.155 -0.4157 1.8240
ATOM    221  CA   CYS     20     -1.783   12.709   49.842  0.0213 1.9080
ATOM    222  C    CYS     20     -2.224   12.352   48.429  0.5973 1.9080
ATOM    223  O    CYS     20     -3.411   12.160   48.155 -0.5679 1.6612
ATOM    224  CB   CYS     20     -1.668   14.232   50.010 -0.1231 1.9080
ATOM    225  SG   CYS     20     -1.223   14.742   51.698 -0.3119 2.0000
ATOM    226  H    CYS     20      0.202   12.471   50.169  0.2719 0.6000
ATOM    227  HA   CYS     20     -2.468   12.387   50.464  0.1124 1.3870
ATOM    228  HB2  CYS     20     -0.996   14.566   49.394  0.1112 1.3870
ATOM    229  HB3  CYS     20     -2.515   14.639   49.772  0.1112 1.3870
ATOM    230  HG   CYS     20     -1.266   15.737   51.762  0.1933 0.6000
ATOM    231  N    SER     21     -1.250   12.225   47.526 -0.4157 1.8240
ATOM    232  CA   SER     21     -1.632   11.851   46.158 -0.0249 1.9080
ATOM    233  C    SER     21     -2.210   10.452   46.146  0.5973 1.9080
ATOM    234  O    SER     21     -3.163   10.108   45.455 -0.5679 1.6612
ATOM    235  CB   SER     21     -0.412   11.942   45.248  0.2117 1.9080
ATOM    236  OG   SER     21     -0.126   13.306   44.969 -0.6546 1.7210
ATOM    237  H    SER     21     -0.427   12.358   47.738  0.2719 0.6000
ATOM    238  HA   SER     21     -2.314   12.477   45.838  0.0843 1.3870
ATOM    239  HB2  SER     21      0.352   11.529   45.681  0.0352 1.3870
ATOM    240  HB3  SER     21     -0.584   11.467   44.421  0.0352 1.3870
ATOM    241  HG   SER     21      0.185   13.756   45.804  0.4275 0.0000
ATOM    242  N    GLU     22     -1.586    9.603   46.974 -0.4157 1.8240
ATOM    243  CA   GLU     22     -2.095    8.226   47.052  0.0145 1.9080
ATOM    244  C    GLU     22     -3.501    8.243   47.648  0.5973 1.9080
ATOM    245  O    GLU     22     -4.410    7.584   47.123 -0.5679 1.6612
ATOM    246  CB   GLU     22     -1.137    7.329   47.835 -0.0071 1.9080
ATOM    247  CG   GLU     22      0.093    6.907   47.050 -0.0174 1.9080
ATOM    248  CD   GLU     22     -0.098    5.890   45.962  0.6801 1.9080
ATOM    249  OE2  GLU     22     -1.157    5.229   45.867 -0.6511 1.7210
ATOM    250  OE1  GLU     22      0.857    5.704   45.157 -0.5838 1.6612
ATOM    251  H    GLU     22     -0.912    9.855   47.445  0.2719 0.6000
ATOM    252  HA   GLU     22     -2.158    7.875   46.139  0.0779 1.3870
ATOM    253  HB2  GLU     22     -0.851    7.799   48.633  0.0256 1.4870
ATOM    254  HB3  GLU     22     -1.615    6.533   48.117  0.0256 1.4870
ATOM    255  HG2  GLU     22      0.481    7.703   46.652  0.0430 1.4870
ATOM    256  HG3  GLU     22      0.743    6.555   47.679  0.0430 1.4870
ATOM    257  HE2  GLU     22     -1.260    4.550   45.133  0.4641 0.0000
ATOM    258  N    ALA     23     -3.721    8.997   48.727 -0.4157 1.8240
ATOM    259  CA   ALA     23     -5.075    9.134   49.274  0.0337 1.9080
ATOM    260  C    ALA     23     -6.080    9.563   48.209  0.5973 1.9080
ATOM    261  O    ALA     23     -7.172    9.019   48.077 -0.5679 1.6612
ATOM    262  CB   ALA     23     -5.063   10.127   50.431 -0.1825 1.9080
ATOM    263  H    ALA     23     -3.066    9.407   49.103  0.2719 0.6000
ATOM    264  HA   ALA     23     -5.353    8.261   49.622  0.0823 1.3870
ATOM    265  HB1  ALA     23     -4.813   10.995   50.105  0.0603 1.4870
ATOM    266  HB2  ALA     23     -5.939   10.173   50.822  0.0603 1.4870
ATOM    267  HB3  ALA     23     -4.431    9.839   51.094  0.0603 1.4870
ATOM    268  N    LEU     24     -5.725   10.582   47.422 -0.4157 1.8240
ATOM    269  CA   LEU     24     -6.613   11.060   46.361 -0.0518 1.9080
ATOM    270  C    LEU     24     -7.014    9.910   45.449  0.5973 1.9080
ATOM    271  O    LEU     24     -8.164    9.815   45.007 -0.5679 1.6612
ATOM    272  CB   LEU     24     -5.974   12.162   45.527 -0.1102 1.9080
ATOM    273  CG   LEU     24     -6.715   12.748   44.334  0.3531 1.9080
ATOM    274  CD1  LEU     24     -7.900   13.590   44.812 -0.4121 1.9080
ATOM    275  CD2  LEU     24     -5.768   13.578   43.481 -0.4121 1.9080
ATOM    276  H    LEU     24     -4.964   10.963   47.541  0.2719 0.6000
ATOM    277  HA   LEU     24     -7.425   11.420   46.777  0.0922 1.3870
ATOM    278  HB2  LEU     24     -5.770   12.896   46.128  0.0457 1.4870
ATOM    279  HB3  LEU     24     -5.126   11.822   45.201  0.0457 1.4870
ATOM    280  HG   LEU     24     -7.058   12.010   43.788 -0.0361 1.4870
ATOM    281 HD11  LEU     24     -8.500   13.040   45.318  0.1000 1.4870
ATOM    282 HD12  LEU     24     -7.581   14.308   45.363  0.1000 1.4870
ATOM    283 HD13  LEU     24     -8.362   13.952   44.052  0.1000 1.4870
ATOM    284 HD21  LEU     24     -5.043   13.026   43.178  0.1000 1.4870
ATOM    285 HD22  LEU     24     -6.243   13.929   42.724  0.1000 1.4870
ATOM    286 HD23  LEU     24     -5.420   14.304   44.004  0.1000 1.4870
ATOM    287  N    LEU     25     -6.022    9.056   45.178 -0.4157 1.8240
ATOM    288  CA   LEU     25     -6.289    7.931   44.293 -0.0518 1.9080
ATOM    289  C    LEU     25     -7.280    6.948   44.901  0.5973 1.9080
ATOM    290  O    LEU     25     -7.824    6.121   44.163 -0.5679 1.6612
ATOM    291  CB   LEU     25     -4.974    7.222   43.911 -0.1102 1.9080
ATOM    292  CG   LEU     25     -4.050    8.025   42.997  0.3531 1.9080
ATOM    293  CD1  LEU     25     -2.722    7.314   42.795 -0.4121 1.9080
ATOM    294  CD2  LEU     25     -4.727    8.311   41.659 -0.4121 1.9080
ATOM    295  H    LEU     25     -5.241    9.169   45.521  0.2719 0.6000
ATOM    296  HA   LEU     25     -6.687    8.285   43.469  0.0922 1.3870
ATOM    297  HB2  LEU     25     -4.492    7.009   44.726  0.0457 1.4870
ATOM    298  HB3  LEU     25     -5.191    6.384   43.472  0.0457 1.4870
ATOM    299  HG   LEU     25     -3.868    8.884   43.431 -0.0361 1.4870
ATOM    300 HD11  LEU     25     -2.306    7.166   43.647  0.1000 1.4870
ATOM    301 HD12  LEU     25     -2.874    6.471   42.363  0.1000 1.4870
ATOM    302 HD13  LEU     25     -2.148    7.856   42.248  0.1000 1.4870
ATOM    303 HD21  LEU     25     -5.552    8.778   41.813  0.1000 1.4870
ATOM    304 HD22  LEU     25     -4.150    8.853   41.117  0.1000 1.4870
ATOM    305 HD23  LEU     25     -4.907    7.484   41.208  0.1000 1.4870
ATOM    306  N    ARG     26     -7.528    7.037   46.205 -0.3479 1.8240
ATOM    307  CA   ARG     26     -8.487    6.140   46.843 -0.2637 1.9080
ATOM    308  C    ARG     26     -9.897    6.726   46.832  0.7341 1.9080
ATOM    309  O    ARG     26    -10.798    6.147   47.424 -0.5894 1.6612
ATOM    310  CB   ARG     26     -8.096    5.813   48.272 -0.0007 1.9080
ATOM    311  CG   ARG     26     -6.669    5.364   48.429  0.0390 1.9080
ATOM    312  CD   ARG     26     -6.303    4.026   47.782  0.0486 1.9080
ATOM    313  NE   ARG     26     -4.898    3.813   48.139 -0.5295 1.8240
ATOM    314  CZ   ARG     26     -3.814    4.036   47.437  0.8076 1.9080
ATOM    315  NH1  ARG     26     -3.838    4.485   46.189 -0.8627 1.8240
ATOM    316  NH2  ARG     26     -2.652    3.773   48.023 -0.8627 1.8240
ATOM    317  H    ARG     26     -7.118    7.628   46.676  0.2747 0.6000
ATOM    318  HA   ARG     26     -8.503    5.303   46.335  0.1560 1.3870
ATOM    319  HB2  ARG     26     -8.238    6.599   48.823  0.0327 1.4870
ATOM    320  HB3  ARG     26     -8.680    5.113   48.604  0.0327 1.4870
ATOM    321  HG2  ARG     26     -6.093    6.050   48.056  0.0285 1.4870
ATOM    322  HG3  ARG     26     -6.472    5.306   49.377  0.0285 1.4870
ATOM    323  HD2  ARG     26     -6.859    3.312   48.129  0.0687 1.3870
ATOM    324  HD3  ARG     26     -6.411    4.068   46.819  0.0687 1.3870
ATOM    325  HE   ARG     26     -4.764    3.494   48.928  0.3456 0.6000
ATOM    326 HH11  ARG     26     -4.591    4.643   45.804  0.4478 0.6000
ATOM    327 HH12  ARG     26     -3.101    4.617   45.765  0.4478 0.6000
ATOM    328 HH21  ARG     26     -2.635    3.471   48.828  0.4478 0.6000
ATOM    329 HH22  ARG     26     -1.916    3.904   47.598  0.4478 0.6000
ATOM    330  N    THR     27    -10.093    7.849   46.150 -0.4157 1.8240
ATOM    331  CA   THR     27    -11.407    8.492   46.143 -0.0389 1.9080
ATOM    332  C    THR     27    -12.474    7.570   45.566  0.5973 1.9080
ATOM    333  O    THR     27    -12.290    6.828   44.607 -0.5679 1.6612
ATOM    334  CB   THR     27    -11.359    9.833   45.390  0.3654 1.9080
ATOM    335  OG1  THR     27    -12.647   10.456   45.458 -0.6761 1.7210
ATOM    336  CG2  THR     27    -11.023    9.651   43.917 -0.2438 1.9080
ATOM    337  H    THR     27     -9.444    8.200   45.710  0.2719 0.6000
ATOM    338  HA   THR     27    -11.650    8.683   47.073  0.1007 1.3870
ATOM    339  HB   THR     27    -10.692   10.417   45.808  0.0043 1.3870
ATOM    340 HG21  THR     27    -11.679    9.084   43.507  0.0642 1.4870
ATOM    341 HG22  THR     27    -11.021   10.507   43.481  0.0642 1.4870
ATOM    342 HG23  THR     27    -10.155    9.249   43.835  0.0642 1.4870
ATOM    343  HG1  THR     27    -13.220   10.161   44.686  0.4102 0.0000
ATOM    344  N    TYR     28    -13.649    7.595   46.199 -0.4157 1.8240
ATOM    345  CA   TYR     28    -14.733    6.756   45.689 -0.0014 1.9080
ATOM    346  C    TYR     28    -16.050    7.535   45.574  0.5973 1.9080
ATOM    347  O    TYR     28    -17.042    6.904   45.215 -0.5679 1.6612
ATOM    348  CB   TYR     28    -14.994    5.497   46.505 -0.0152 1.9080
ATOM    349  CG   TYR     28    -15.364    5.657   47.958 -0.0011 1.9080
ATOM    350  CD1  TYR     28    -14.389    5.909   48.916 -0.1906 1.9080
ATOM    351  CD2  TYR     28    -16.683    5.554   48.386 -0.1906 1.9080
ATOM    352  CE1  TYR     28    -14.705    6.058   50.250 -0.2341 1.9080
ATOM    353  CE2  TYR     28    -17.026    5.700   49.715 -0.2341 1.9080
ATOM    354  CZ   TYR     28    -16.027    5.956   50.632  0.3226 1.9080
ATOM    355  OH   TYR     28    -16.364    6.092   51.957 -0.5579 1.7210
ATOM    356  H    TYR     28    -13.766    8.093   46.891  0.2719 0.6000
ATOM    357  HA   TYR     28    -14.483    6.472   44.786  0.0876 1.3870
ATOM    358  HB2  TYR     28    -15.707    5.003   46.071  0.0295 1.4870
ATOM    359  HB3  TYR     28    -14.197    4.944   46.462  0.0295 1.4870
ATOM    360  HD1  TYR     28    -13.500    5.979   48.650  0.1699 1.4590
ATOM    361  HD2  TYR     28    -17.351    5.383   47.761  0.1699 1.4590
ATOM    362  HE1  TYR     28    -14.040    6.223   50.880  0.1656 1.4590
ATOM    363  HE2  TYR     28    -17.913    5.627   49.987  0.1656 1.4590
ATOM    364  HH   TYR     28    -15.636    6.583   52.433  0.3992 0.0000
ATOM    365  N    GLN     29    -16.060    8.827   45.833 -0.4157 1.8240
ATOM    366  CA   GLN     29    -17.230    9.669   45.628 -0.0031 1.9080
ATOM    367  C    GLN     29    -16.886   10.964   44.914  0.5973 1.9080
ATOM    368  O    GLN     29    -16.886   12.023   45.556 -0.5679 1.6612
ATOM    369  CB   GLN     29    -17.889   10.008   46.972 -0.0036 1.9080
ATOM    370  CG   GLN     29    -18.019    8.809   47.894 -0.0645 1.9080
ATOM    371  CD   GLN     29    -19.394    8.173   47.834  0.6951 1.9080
ATOM    372  H    GLN     29    -15.342    9.189   46.136  0.2719 0.6000
ATOM    373  HA   GLN     29    -17.876    9.175   45.081  0.0850 1.3870
ATOM    374  HB2  GLN     29    -17.365   10.692   47.417  0.0171 1.4870
ATOM    375  HB3  GLN     29    -18.773   10.375   46.806  0.0171 1.4870
ATOM    376  HG2  GLN     29    -17.354    8.148   47.649  0.0352 1.4870
ATOM    377  HG3  GLN     29    -17.838    9.089   48.805  0.0352 1.4870
ATOM    378 HE22  GLN     29    -20.901    7.891   48.975  0.4251 0.6000
ATOM    379  OE1  GLN     29    -19.791    7.637   46.797 -0.6086 1.6612
ATOM    380  NE2  GLN     29    -20.114    8.237   48.951 -0.9407 1.8240
ATOM    381 HE21  GLN     29    -19.791    8.622   49.648  0.4251 0.6000
ATOM    382  N    PRO     30    -16.608   10.937   43.618 -0.2548 1.8240
ATOM    383  CA   PRO     30    -16.568    9.737   42.793 -0.0266 1.9080
ATOM    384  C    PRO     30    -15.170    9.136   42.680  0.5896 1.9080
ATOM    385  O    PRO     30    -14.237    9.597   43.337 -0.5748 1.6612
ATOM    386  CB   PRO     30    -16.948   10.312   41.423 -0.0070 1.9080
ATOM    387  CG   PRO     30    -16.149   11.582   41.422  0.0189 1.9080
ATOM    388  CD   PRO     30    -16.330   12.141   42.813  0.0192 1.9080
ATOM    389  HA   PRO     30    -17.221    9.072   43.097  0.0641 1.3870
ATOM    390  HB2  PRO     30    -16.681    9.721   40.701  0.0253 1.4870
ATOM    391  HB3  PRO     30    -17.899   10.488   41.360  0.0253 1.4870
ATOM    392  HG2  PRO     30    -15.212   11.400   41.242  0.0213 1.4870
ATOM    393  HG3  PRO     30    -16.483   12.200   40.754  0.0213 1.4870
ATOM    394  HD2  PRO     30    -15.527   12.590   43.118  0.0391 1.3870
ATOM    395  HD3  PRO     30    -17.074   12.764   42.846  0.0391 1.3870
ATOM    396  N    PHE     31    -15.073    8.110   41.845 -0.4157 1.8240
ATOM    397  CA   PHE     31    -13.795    7.468   41.560 -0.0024 1.9080
ATOM    398  C    PHE     31    -12.913    8.451   40.798  0.5973 1.9080
ATOM    399  O    PHE     31    -13.431    9.403   40.200 -0.5679 1.6612
ATOM    400  CB   PHE     31    -14.041    6.167   40.810 -0.0343 1.9080
ATOM    401  CG   PHE     31    -14.533    5.015   41.674  0.0118 1.9080
ATOM    402  CD1  PHE     31    -13.683    4.434   42.602 -0.1256 1.9080
ATOM    403  CD2  PHE     31    -15.819    4.519   41.576 -0.1256 1.9080
ATOM    404  CE1  PHE     31    -14.096    3.393   43.409 -0.1704 1.9080
ATOM    405  CE2  PHE     31    -16.251    3.475   42.373 -0.1704 1.9080
ATOM    406  CZ   PHE     31    -15.391    2.913   43.296 -0.1072 1.9080
ATOM    407  H    PHE     31    -15.783    7.815   41.460  0.2719 0.6000
ATOM    408  HA   PHE     31    -13.359    7.256   42.411  0.0978 1.3870
ATOM    409  HB2  PHE     31    -14.696    6.332   40.113  0.0295 1.4870
ATOM    410  HB3  PHE     31    -13.215    5.898   40.378  0.0295 1.4870
ATOM    411  HD1  PHE     31    -12.812    4.752   42.683  0.1330 1.4590
ATOM    412  HD2  PHE     31    -16.406    4.896   40.963  0.1330 1.4590
ATOM    413  HE1  PHE     31    -13.510    3.016   44.025  0.1430 1.4590
ATOM    414  HE2  PHE     31    -17.118    3.151   42.286  0.1430 1.4590
ATOM    415  HZ   PHE     31    -15.679    2.216   43.840  0.1297 1.4590
ATOM    416  N    ILE     32    -11.601    8.222   40.820 -0.4157 1.8240
ATOM    417  CA   ILE     32    -10.626    9.118   40.192 -0.0597 1.9080
ATOM    418  C    ILE     32    -10.801    9.176   38.687  0.5973 1.9080
ATOM    419  O    ILE     32    -10.602   10.230   38.067 -0.5679 1.6612
ATOM    420  CB   ILE     32     -9.171    8.747   40.576  0.1303 1.9080
ATOM    421  CG1  ILE     32     -8.148    9.849   40.275 -0.0430 1.9080
ATOM    422  CG2  ILE     32     -8.688    7.434   39.960 -0.3204 1.9080
ATOM    423  CD1  ILE     32     -8.225   11.034   41.215 -0.0660 1.9080
ATOM    424  H    ILE     32    -11.313    7.517   41.220  0.2719 0.6000
ATOM    425  HA   ILE     32    -10.795   10.019   40.537  0.0869 1.3870
ATOM    426  HB   ILE     32     -9.163    8.617   41.548  0.0187 1.4870
ATOM    427 HG12  ILE     32     -7.258    9.469   40.324  0.0236 1.4870
ATOM    428 HG13  ILE     32     -8.285   10.161   39.367  0.0236 1.4870
ATOM    429 HG21  ILE     32     -9.311    6.735   40.167  0.0882 1.4870
ATOM    430 HG22  ILE     32     -8.623    7.533   39.007  0.0882 1.4870
ATOM    431 HG23  ILE     32     -7.826    7.210   40.318  0.0882 1.4870
ATOM    432 HD11  ILE     32     -9.105   11.419   41.174  0.0186 1.4870
ATOM    433 HD12  ILE     32     -8.045   10.743   42.111  0.0186 1.4870
ATOM    434 HD13  ILE     32     -7.576   11.691   40.955  0.0186 1.4870
ATOM    435  N    ASP     33    -11.182    8.086   38.020 -0.5163 1.8240
ATOM    436  CA   ASP     33    -11.343    8.194   36.569  0.0381 1.9080
ATOM    437  C    ASP     33    -12.514    9.115   36.243  0.5366 1.9080
ATOM    438  O    ASP     33    -12.442    9.942   35.334 -0.5819 1.6612
ATOM    439  CB   ASP     33    -11.524    6.831   35.930 -0.0303 1.9080
ATOM    440  CG   ASP     33    -12.653    5.986   36.471  0.7994 1.9080
ATOM    441  OD1  ASP     33    -13.047    6.097   37.648 -0.8014 1.6612
ATOM    442  OD2  ASP     33    -13.175    5.155   35.696 -0.8014 1.6612
ATOM    443  H    ASP     33    -11.331    7.345   38.429  0.2936 0.6000
ATOM    444  HA   ASP     33    -10.527    8.596   36.202  0.0880 1.3870
ATOM    445  HB2  ASP     33    -11.667    6.957   34.979 -0.0122 1.4870
ATOM    446  HB3  ASP     33    -10.697    6.334   36.034 -0.0122 1.4870
ATOM    447  N    THR     34    -13.605    8.980   36.993 -0.4157 1.8240
ATOM    448  CA   THR     34    -14.711    9.923   36.825 -0.0389 1.9080
ATOM    449  C    THR     34    -14.251   11.345   37.058  0.5973 1.9080
ATOM    450  O    THR     34    -14.560   12.227   36.252 -0.5679 1.6612
ATOM    451  CB   THR     34    -15.844    9.544   37.791  0.3654 1.9080
ATOM    452  OG1  THR     34    -16.392    8.320   37.266 -0.6761 1.7210
ATOM    453  CG2  THR     34    -16.977   10.544   37.848 -0.2438 1.9080
ATOM    454  H    THR     34    -13.659    8.346   37.571  0.2719 0.6000
ATOM    455  HA   THR     34    -15.047    9.850   35.907  0.1007 1.3870
ATOM    456  HB   THR     34    -15.484    9.393   38.690  0.0043 1.3870
ATOM    457 HG21  THR     34    -17.360   10.644   36.974  0.0642 1.4870
ATOM    458 HG22  THR     34    -17.650   10.232   38.458  0.0642 1.4870
ATOM    459 HG23  THR     34    -16.642   11.392   38.150  0.0642 1.4870
ATOM    460  HG1  THR     34    -15.704    7.589   37.303  0.4102 0.0000
ATOM    461  N    LEU     35    -13.506   11.572   38.141 -0.4157 1.8240
ATOM    462  CA   LEU     35    -13.065   12.929   38.458 -0.0518 1.9080
ATOM    463  C    LEU     35    -12.275   13.562   37.324  0.5973 1.9080
ATOM    464  O    LEU     35    -12.523   14.719   36.958 -0.5679 1.6612
ATOM    465  CB   LEU     35    -12.230   12.924   39.738 -0.1102 1.9080
ATOM    466  CG   LEU     35    -12.141   14.216   40.547  0.3531 1.9080
ATOM    467  CD1  LEU     35    -13.479   14.573   41.163 -0.4121 1.9080
ATOM    468  CD2  LEU     35    -11.070   14.081   41.624 -0.4121 1.9080
ATOM    469  H    LEU     35    -13.285   10.918   38.655  0.2719 0.6000
ATOM    470  HA   LEU     35    -13.861   13.478   38.616  0.0922 1.3870
ATOM    471  HB2  LEU     35    -12.585   12.235   40.319  0.0457 1.4870
ATOM    472  HB3  LEU     35    -11.327   12.661   39.501  0.0457 1.4870
ATOM    473  HG   LEU     35    -11.877   14.940   39.941 -0.0361 1.4870
ATOM    474 HD11  LEU     35    -14.143   14.639   40.472  0.1000 1.4870
ATOM    475 HD12  LEU     35    -13.736   13.892   41.789  0.1000 1.4870
ATOM    476 HD13  LEU     35    -13.409   15.416   41.618  0.1000 1.4870
ATOM    477 HD21  LEU     35    -10.243   13.805   41.221  0.1000 1.4870
ATOM    478 HD22  LEU     35    -10.947   14.926   42.061  0.1000 1.4870
ATOM    479 HD23  LEU     35    -11.347   13.425   42.269  0.1000 1.4870
ATOM    480  N    ILE     36    -11.300   12.856   36.737 -0.4157 1.8240
ATOM    481  CA   ILE     36    -10.454   13.583   35.788 -0.0597 1.9080
ATOM    482  C    ILE     36    -10.944   13.527   34.349  0.5973 1.9080
ATOM    483  O    ILE     36    -10.488   14.324   33.516 -0.5679 1.6612
ATOM    484  CB   ILE     36     -8.993   13.101   35.895  0.1303 1.9080
ATOM    485  CG1  ILE     36     -8.732   11.685   35.404 -0.0430 1.9080
ATOM    486  CG2  ILE     36     -8.525   13.284   37.337 -0.3204 1.9080
ATOM    487  CD1  ILE     36     -7.485   11.064   36.002 -0.0660 1.9080
ATOM    488  H    ILE     36    -11.178   12.022   36.907  0.2719 0.6000
ATOM    489  HA   ILE     36    -10.465   14.525   36.057  0.0869 1.3870
ATOM    490  HB   ILE     36     -8.452   13.701   35.341  0.0187 1.4870
ATOM    491 HG12  ILE     36     -9.496   11.129   35.622  0.0236 1.4870
ATOM    492 HG13  ILE     36     -8.644   11.698   34.438  0.0236 1.4870
ATOM    493 HG21  ILE     36     -8.678   14.192   37.610  0.0882 1.4870
ATOM    494 HG22  ILE     36     -9.016   12.691   37.911  0.0882 1.4870
ATOM    495 HG23  ILE     36     -7.588   13.084   37.398  0.0882 1.4870
ATOM    496 HD11  ILE     36     -7.557   11.062   36.959  0.0186 1.4870
ATOM    497 HD12  ILE     36     -7.393   10.163   35.685  0.0186 1.4870
ATOM    498 HD13  ILE     36     -6.716   11.575   35.740  0.0186 1.4870
ATOM    499  N    LEU     37    -11.877   12.639   34.019 -0.4157 1.8240
ATOM    500  CA   LEU     37    -12.469   12.687   32.686 -0.0518 1.9080
ATOM    501  C    LEU     37    -13.703   13.579   32.614  0.5973 1.9080
ATOM    502  O    LEU     37    -14.000   14.197   31.586 -0.5679 1.6612
ATOM    503  CB   LEU     37    -12.861   11.281   32.236 -0.1102 1.9080
ATOM    504  CG   LEU     37    -11.756   10.227   32.191  0.3531 1.9080
ATOM    505  CD1  LEU     37    -12.388    8.901   31.798 -0.4121 1.9080
ATOM    506  CD2  LEU     37    -10.642   10.616   31.242 -0.4121 1.9080
ATOM    507  H    LEU     37    -12.128   12.043   34.586  0.2719 0.6000
ATOM    508  HA   LEU     37    -11.799   13.036   32.062  0.0922 1.3870
ATOM    509  HB2  LEU     37    -13.557   10.961   32.830  0.0457 1.4870
ATOM    510  HB3  LEU     37    -13.247   11.348   31.349  0.0457 1.4870
ATOM    511  HG   LEU     37    -11.380   10.135   33.091 -0.0361 1.4870
ATOM    512 HD11  LEU     37    -13.072    8.672   32.430  0.1000 1.4870
ATOM    513 HD12  LEU     37    -12.773    8.978   30.922  0.1000 1.4870
ATOM    514 HD13  LEU     37    -11.715    8.216   31.791  0.1000 1.4870
ATOM    515 HD21  LEU     37    -10.281   11.467   31.504  0.1000 1.4870
ATOM    516 HD22  LEU     37     -9.949    9.952   31.273  0.1000 1.4870
ATOM    517 HD23  LEU     37    -10.989   10.676   30.349  0.1000 1.4870
ATOM    518  N    ASP     38    -14.449   13.657   33.712 -0.5163 1.8240
ATOM    519  CA   ASP     38    -15.723   14.346   33.688  0.0381 1.9080
ATOM    520  C    ASP     38    -15.800   15.597   34.539  0.5366 1.9080
ATOM    521  O    ASP     38    -16.351   16.625   34.136 -0.5819 1.6612
ATOM    522  CB   ASP     38    -16.834   13.423   34.212 -0.0303 1.9080
ATOM    523  CG   ASP     38    -17.125   12.249   33.301  0.7994 1.9080
ATOM    524  OD1  ASP     38    -16.785   12.307   32.103 -0.8014 1.6612
ATOM    525  OD2  ASP     38    -17.708   11.273   33.820 -0.8014 1.6612
ATOM    526  H    ASP     38    -14.172   13.297   34.442  0.2936 0.6000
ATOM    527  HA   ASP     38    -15.930   14.587   32.761  0.0880 1.3870
ATOM    528  HB2  ASP     38    -16.575   13.085   35.085 -0.0122 1.4870
ATOM    529  HB3  ASP     38    -17.645   13.941   34.326 -0.0122 1.4870
ATOM    530  N    THR     39    -15.293   15.492   35.764 -0.4157 1.8240
ATOM    531  CA   THR     39    -15.556   16.577   36.706 -0.0389 1.9080
ATOM    532  C    THR     39    -14.516   17.676   36.601  0.5973 1.9080
ATOM    533  O    THR     39    -14.822   18.866   36.644 -0.5679 1.6612
ATOM    534  CB   THR     39    -15.614   16.046   38.156  0.3654 1.9080
ATOM    535  OG1  THR     39    -16.560   14.985   38.239 -0.6761 1.7210
ATOM    536  CG2  THR     39    -16.075   17.158   39.086 -0.2438 1.9080
ATOM    537  H    THR     39    -14.826   14.807   35.993  0.2719 0.6000
ATOM    538  HA   THR     39    -16.430   16.963   36.488  0.1007 1.3870
ATOM    539  HB   THR     39    -14.729   15.727   38.430  0.0043 1.3870
ATOM    540 HG21  THR     39    -15.460   17.892   39.037  0.0642 1.4870
ATOM    541 HG22  THR     39    -16.949   17.454   38.821  0.0642 1.4870
ATOM    542 HG23  THR     39    -16.109   16.827   39.986  0.0642 1.4870
ATOM    543  HG1  THR     39    -16.203   14.157   37.791  0.4102 0.0000
ATOM    544  N    ILE     40    -13.242   17.312   36.465 -0.4157 1.8240
ATOM    545  CA   ILE     40    -12.223   18.351   36.385 -0.0597 1.9080
ATOM    546  C    ILE     40    -11.320   18.090   35.196  0.5973 1.9080
ATOM    547  O    ILE     40    -11.464   17.083   34.505 -0.5679 1.6612
ATOM    548  CB   ILE     40    -11.361   18.413   37.662  0.1303 1.9080
ATOM    549  CG1  ILE     40    -10.619   17.108   37.963 -0.0430 1.9080
ATOM    550  CG2  ILE     40    -12.181   18.831   38.859 -0.3204 1.9080
ATOM    551  CD1  ILE     40     -9.462   17.290   38.921 -0.0660 1.9080
ATOM    552  H    ILE     40    -13.025   16.481   36.424  0.2719 0.6000
ATOM    553  HA   ILE     40    -12.666   19.217   36.260  0.0869 1.3870
ATOM    554  HB   ILE     40    -10.683   19.106   37.520  0.0187 1.4870
ATOM    555 HG12  ILE     40    -11.244   16.471   38.341  0.0236 1.4870
ATOM    556 HG13  ILE     40    -10.285   16.737   37.132  0.0236 1.4870
ATOM    557 HG21  ILE     40    -12.657   19.639   38.655  0.0882 1.4870
ATOM    558 HG22  ILE     40    -12.808   18.136   39.076  0.0882 1.4870
ATOM    559 HG23  ILE     40    -11.600   18.982   39.608  0.0882 1.4870
ATOM    560 HD11  ILE     40     -8.848   17.936   38.564  0.0186 1.4870
ATOM    561 HD12  ILE     40     -9.793   17.598   39.768  0.0186 1.4870
ATOM    562 HD13  ILE     40     -9.009   16.452   39.040  0.0186 1.4870
ATOM    563  N    SER     41    -10.396   18.996   34.962 -0.4157 1.8240
ATOM    564  CA   SER     41     -9.298   18.760   34.028 -0.0249 1.9080
ATOM    565  C    SER     41     -8.035   18.832   34.890  0.5973 1.9080
ATOM    566  O    SER     41     -7.666   19.904   35.351 -0.5679 1.6612
ATOM    567  CB   SER     41     -9.252   19.731   32.865  0.2117 1.9080
ATOM    568  OG   SER     41     -8.217   19.439   31.945 -0.6546 1.7210
ATOM    569  H    SER     41    -10.440   19.751   35.372  0.2719 0.6000
ATOM    570  HA   SER     41     -9.379   17.851   33.672  0.0843 1.3870
ATOM    571  HB2  SER     41    -10.103   19.707   32.400  0.0352 1.3870
ATOM    572  HB3  SER     41     -9.125   20.628   33.207  0.0352 1.3870
ATOM    573  HG   SER     41     -7.350   19.792   32.294  0.4275 0.0000
ATOM    574  N    LEU     42     -7.409   17.683   35.113 -0.4157 1.8240
ATOM    575  CA   LEU     42     -6.166   17.662   35.901 -0.0518 1.9080
ATOM    576  C    LEU     42     -4.974   17.940   35.010  0.5973 1.9080
ATOM    577  O    LEU     42     -4.428   17.071   34.334 -0.5679 1.6612
ATOM    578  CB   LEU     42     -6.070   16.306   36.590 -0.1102 1.9080
ATOM    579  CG   LEU     42     -4.861   16.114   37.502  0.3531 1.9080
ATOM    580  CD1  LEU     42     -4.812   17.173   38.591 -0.4121 1.9080
ATOM    581  CD2  LEU     42     -4.897   14.719   38.099 -0.4121 1.9080
ATOM    582  H    LEU     42     -7.730   16.951   34.797  0.2719 0.6000
ATOM    583  HA   LEU     42     -6.215   18.360   36.586  0.0922 1.3870
ATOM    584  HB2  LEU     42     -6.874   16.173   37.116  0.0457 1.4870
ATOM    585  HB3  LEU     42     -6.051   15.616   35.908  0.0457 1.4870
ATOM    586  HG   LEU     42     -4.050   16.195   36.957 -0.0361 1.4870
ATOM    587 HD11  LEU     42     -4.793   18.044   38.188  0.1000 1.4870
ATOM    588 HD12  LEU     42     -5.590   17.095   39.147  0.1000 1.4870
ATOM    589 HD13  LEU     42     -4.024   17.048   39.122  0.1000 1.4870
ATOM    590 HD21  LEU     42     -4.916   14.070   37.393  0.1000 1.4870
ATOM    591 HD22  LEU     42     -4.115   14.583   38.638  0.1000 1.4870
ATOM    592 HD23  LEU     42     -5.681   14.624   38.643  0.1000 1.4870
ATOM    593  N    ASP     43     -4.558   19.198   34.965 -0.5163 1.8240
ATOM    594  CA   ASP     43     -3.643   19.662   33.933  0.0381 1.9080
ATOM    595  C    ASP     43     -2.180   19.555   34.310  0.5366 1.9080
ATOM    596  O    ASP     43     -1.329   19.812   33.454 -0.5819 1.6612
ATOM    597  CB   ASP     43     -3.993   21.120   33.597 -0.0303 1.9080
ATOM    598  CG   ASP     43     -5.419   21.219   33.068  0.7994 1.9080
ATOM    599  OD1  ASP     43     -5.901   20.215   32.500 -0.8014 1.6612
ATOM    600  OD2  ASP     43     -6.022   22.296   33.232 -0.8014 1.6612
ATOM    601  H    ASP     43     -4.833   19.752   35.563  0.2936 0.6000
ATOM    602  HA   ASP     43     -3.792   19.121   33.129  0.0880 1.3870
ATOM    603  HB2  ASP     43     -3.903   21.668   34.393 -0.0122 1.4870
ATOM    604  HB3  ASP     43     -3.375   21.457   32.929 -0.0122 1.4870
ATOM    605  N    TYR     44     -1.871   19.183   35.537 -0.4157 1.8240
ATOM    606  CA   TYR     44     -0.520   18.985   36.026 -0.0014 1.9080
ATOM    607  C    TYR     44     -0.570   18.161   37.322  0.5973 1.9080
ATOM    608  O    TYR     44     -1.301   18.488   38.249 -0.5679 1.6612
ATOM    609  CB   TYR     44      0.229   20.298   36.256 -0.0152 1.9080
ATOM    610  CG   TYR     44      1.699   20.108   36.542 -0.0011 1.9080
ATOM    611  CD1  TYR     44      2.624   19.944   35.518 -0.1906 1.9080
ATOM    612  CD2  TYR     44      2.188   20.096   37.835 -0.1906 1.9080
ATOM    613  CE1  TYR     44      3.968   19.775   35.798 -0.2341 1.9080
ATOM    614  CE2  TYR     44      3.529   19.922   38.129 -0.2341 1.9080
ATOM    615  CZ   TYR     44      4.428   19.756   37.092  0.3226 1.9080
ATOM    616  OH   TYR     44      5.767   19.584   37.372 -0.5579 1.7210
ATOM    617  H    TYR     44     -2.518   19.048   36.088  0.2719 0.6000
ATOM    618  HA   TYR     44     -0.027   18.468   35.355  0.0876 1.3870
ATOM    619  HB2  TYR     44      0.131   20.857   35.469  0.0295 1.4870
ATOM    620  HB3  TYR     44     -0.178   20.765   37.002  0.0295 1.4870
ATOM    621  HD1  TYR     44      2.336   19.948   34.635  0.1699 1.4590
ATOM    622  HD2  TYR     44      1.589   20.210   38.537  0.1699 1.4590
ATOM    623  HE1  TYR     44      4.572   19.673   35.098  0.1656 1.4590
ATOM    624  HE2  TYR     44      3.821   19.916   39.011  0.1656 1.4590
ATOM    625  HH   TYR     44      6.104   18.788   36.875  0.3992 0.0000
ATOM    626  N    HIS     45      0.200   17.081   37.314 -0.4157 1.8240
ATOM    627  CA   HIS     45      0.342   16.168   38.439  0.0188 1.9080
ATOM    628  C    HIS     45      1.579   15.304   38.190  0.5973 1.9080
ATOM    629  O    HIS     45      1.543   14.417   37.334 -0.5679 1.6612
ATOM    630  CB   HIS     45     -0.919   15.333   38.637 -0.0462 1.9080
ATOM    631  CG   HIS     45     -0.910   14.626   39.955 -0.0266 1.9080
ATOM    632  H    HIS     45      0.645   16.910   36.599  0.2719 0.6000
ATOM    633  HA   HIS     45      0.493   16.697   39.249  0.0881 1.3870
ATOM    634  HB2  HIS     45     -1.697   15.910   38.588  0.0402 1.4870
ATOM    635  HB3  HIS     45     -0.988   14.679   37.923  0.0402 1.4870
ATOM    636  CD2  HIS     45     -0.130   13.634   40.406  0.1292 1.9080
ATOM    637  HD1  HIS     45     -2.364   15.523   41.000  0.3649 0.6000
ATOM    638  HE1  HIS     45     -1.917   14.129   42.851  0.1392 1.3590
ATOM    639  CE1  HIS     45     -1.479   14.125   42.031  0.2057 1.9080
ATOM    640  ND1  HIS     45     -1.753   14.918   41.008 -0.3811 1.8240
ATOM    641  NE2  HIS     45     -0.478   13.324   41.697 -0.5727 1.8240
ATOM    642  HD2  HIS     45      0.545   13.220   39.919  0.1147 1.4090
ATOM    643  N    GLU     46      2.668   15.589   38.903 -0.4157 1.8240
ATOM    644  CA   GLU     46      3.914   14.899   38.551  0.0145 1.9080
ATOM    645  C    GLU     46      3.863   13.391   38.727  0.5973 1.9080
ATOM    646  O    GLU     46      4.647   12.668   38.115 -0.5679 1.6612
ATOM    647  CB   GLU     46      5.057   15.503   39.383 -0.0071 1.9080
ATOM    648  CG   GLU     46      5.504   16.880   38.895 -0.0174 1.9080
ATOM    649  CD   GLU     46      6.112   17.685   40.032  0.6801 1.9080
ATOM    650  OE1  GLU     46      6.379   17.084   41.098 -0.5838 1.6612
ATOM    651  OE2  GLU     46      6.300   18.908   39.852 -0.6511 1.7210
ATOM    652  H    GLU     46      2.641   16.158   39.547  0.2719 0.6000
ATOM    653  HA   GLU     46      4.102   15.084   37.607  0.0779 1.3870
ATOM    654  HB2  GLU     46      4.769   15.576   40.306  0.0256 1.4870
ATOM    655  HB3  GLU     46      5.816   14.900   39.357  0.0256 1.4870
ATOM    656  HG2  GLU     46      6.158   16.777   38.187  0.0430 1.4870
ATOM    657  HG3  GLU     46      4.741   17.358   38.533  0.0430 1.4870
ATOM    658  HE2  GLU     46      6.068   19.304   39.021  0.4641 0.0000
ATOM    659  N    THR     47      3.007   12.820   39.557 -0.4157 1.8240
ATOM    660  CA   THR     47      2.946   11.382   39.790 -0.0389 1.9080
ATOM    661  C    THR     47      2.387   10.579   38.620  0.5973 1.9080
ATOM    662  O    THR     47      2.808    9.434   38.395 -0.5679 1.6612
ATOM    663  CB   THR     47      2.060   11.046   41.018  0.3654 1.9080
ATOM    664  OG1  THR     47      2.403   11.918   42.098 -0.6761 1.7210
ATOM    665  CG2  THR     47      2.285    9.603   41.440 -0.2438 1.9080
ATOM    666  H    THR     47      2.456   13.323   39.983  0.2719 0.6000
ATOM    667  HA   THR     47      3.854   11.062   39.972  0.1007 1.3870
ATOM    668  HB   THR     47      1.117   11.173   40.783  0.0043 1.3870
ATOM    669 HG21  THR     47      3.213    9.473   41.653  0.0642 1.4870
ATOM    670 HG22  THR     47      1.750    9.407   42.212  0.0642 1.4870
ATOM    671 HG23  THR     47      2.038    9.017   40.722  0.0642 1.4870
ATOM    672  HG1  THR     47      1.594   12.113   42.662  0.4102 0.0000
ATOM    673  N    ILE     48      1.429   11.123   37.867 -0.4157 1.8240
ATOM    674  CA   ILE     48      0.779   10.367   36.799 -0.0597 1.9080
ATOM    675  C    ILE     48      0.869   11.003   35.428  0.5973 1.9080
ATOM    676  O    ILE     48      0.563   10.349   34.415 -0.5679 1.6612
ATOM    677  CB   ILE     48     -0.715   10.103   37.113  0.1303 1.9080
ATOM    678  CG1  ILE     48     -1.557   11.382   37.229 -0.0430 1.9080
ATOM    679  CG2  ILE     48     -0.844    9.222   38.344 -0.3204 1.9080
ATOM    680  CD1  ILE     48     -3.051   11.151   37.267 -0.0660 1.9080
ATOM    681  H    ILE     48      1.188   11.936   38.013  0.2719 0.6000
ATOM    682  HA   ILE     48      1.225    9.495   36.745  0.0869 1.3870
ATOM    683  HB   ILE     48     -1.078    9.593   36.359  0.0187 1.4870
ATOM    684 HG12  ILE     48     -1.296   11.852   38.036  0.0236 1.4870
ATOM    685 HG13  ILE     48     -1.351   11.956   36.476  0.0236 1.4870
ATOM    686 HG21  ILE     48     -0.304    8.436   38.232  0.0882 1.4870
ATOM    687 HG22  ILE     48     -0.546    9.707   39.118  0.0882 1.4870
ATOM    688 HG23  ILE     48     -1.761    8.965   38.459  0.0882 1.4870
ATOM    689 HD11  ILE     48     -3.321   10.672   36.480  0.0186 1.4870
ATOM    690 HD12  ILE     48     -3.277   10.639   38.047  0.0186 1.4870
ATOM    691 HD13  ILE     48     -3.504   11.997   37.298  0.0186 1.4870
ATOM    692  N    MET     49      1.286   12.262   35.313 -0.4157 1.8240
ATOM    693  CA   MET     49      1.297   12.875   33.989 -0.0237 1.9080
ATOM    694  C    MET     49      2.274   12.286   32.986  0.5973 1.9080
ATOM    695  O    MET     49      3.374   11.836   33.316 -0.5679 1.6612
ATOM    696  CB   MET     49      1.603   14.375   34.103  0.0342 1.9080
ATOM    697  CG   MET     49      2.964   14.748   34.622  0.0018 1.9080
ATOM    698  SD   MET     49      3.051   16.516   35.004 -0.2737 2.0000
ATOM    699  CE   MET     49      2.992   17.207   33.347 -0.0536 1.9080
ATOM    700  H    MET     49      1.544   12.705   36.004  0.2719 0.6000
ATOM    701  HA   MET     49      0.397   12.785   33.613  0.0880 1.3870
ATOM    702  HB2  MET     49      1.495   14.773   33.225  0.0241 1.4870
ATOM    703  HB3  MET     49      0.938   14.775   34.685  0.0241 1.4870
ATOM    704  HG2  MET     49      3.156   14.235   35.422  0.0440 1.3870
ATOM    705  HG3  MET     49      3.634   14.528   33.956  0.0440 1.3870
ATOM    706  HE1  MET     49      2.178   16.936   32.915  0.0684 1.3870
ATOM    707  HE2  MET     49      3.023   18.165   33.399  0.0684 1.3870
ATOM    708  HE3  MET     49      3.744   16.889   32.841  0.0684 1.3870
ATOM    709  N    ALA     50      1.837   12.331   31.713 -0.4157 1.8240
ATOM    710  CA   ALA     50      2.607   11.796   30.602  0.0337 1.9080
ATOM    711  C    ALA     50      3.905   12.548   30.336  0.5973 1.9080
ATOM    712  O    ALA     50      4.967   11.971   30.081 -0.5679 1.6612
ATOM    713  CB   ALA     50      1.812   11.776   29.294 -0.1825 1.9080
ATOM    714  H    ALA     50      1.073   12.691   31.550  0.2719 0.6000
ATOM    715  HA   ALA     50      2.840   10.870   30.822  0.0823 1.3870
ATOM    716  HB1  ALA     50      0.994   11.292   29.424  0.0603 1.4870
ATOM    717  HB2  ALA     50      2.332   11.346   28.610  0.0603 1.4870
ATOM    718  HB3  ALA     50      1.614   12.676   29.026  0.0603 1.4870
ATOM    719  N    ALA     51      3.807   13.869   30.378 -0.4157 1.8240
ATOM    720  CA   ALA     51      4.964   14.673   30.014  0.0337 1.9080
ATOM    721  C    ALA     51      5.970   14.758   31.152  0.5973 1.9080
ATOM    722  O    ALA     51      5.614   14.695   32.326 -0.5679 1.6612
ATOM    723  CB   ALA     51      4.563   16.083   29.592 -0.1825 1.9080
ATOM    724  H    ALA     51      3.071   14.245   30.618  0.2719 0.6000
ATOM    725  HA   ALA     51      5.404   14.242   29.251  0.0823 1.3870
ATOM    726  HB1  ALA     51      4.189   16.547   30.344  0.0603 1.4870
ATOM    727  HB2  ALA     51      5.337   16.555   29.277  0.0603 1.4870
ATOM    728  HB3  ALA     51      3.911   16.034   28.889  0.0603 1.4870
ATOM    729  N    ALA     52      7.215   14.918   30.720 -0.4157 1.8240
ATOM    730  CA   ALA     52      8.348   15.135   31.601  0.0337 1.9080
ATOM    731  C    ALA     52      9.160   16.356   31.180  0.5973 1.9080
ATOM    732  O    ALA     52      8.954   16.897   30.095 -0.5679 1.6612
ATOM    733  CB   ALA     52      9.239   13.905   31.586 -0.1825 1.9080
ATOM    734  H    ALA     52      7.358   14.891   29.873  0.2719 0.6000
ATOM    735  HA   ALA     52      8.017   15.275   32.513  0.0823 1.3870
ATOM    736  HB1  ALA     52      9.602   13.783   30.706  0.0603 1.4870
ATOM    737  HB2  ALA     52      8.722   13.133   31.828  0.0603 1.4870
ATOM    738  HB3  ALA     52      9.956   14.020   32.215  0.0603 1.4870
ATOM    739  N    GLY     53     10.072   16.777   32.046 -0.4157 1.8240
ATOM    740  CA   GLY     53     11.034   17.806   31.710 -0.0252 1.9080
ATOM    741  C    GLY     53     10.378   19.043   31.122  0.5973 1.9080
ATOM    742  O    GLY     53      9.340   19.499   31.609 -0.5679 1.6612
ATOM    743  H    GLY     53     10.093   16.429   32.832  0.2719 0.6000
ATOM    744  HA2  GLY     53     11.524   18.056   32.510  0.0698 1.3870
ATOM    745  HA3  GLY     53     11.671   17.450   31.071  0.0698 1.3870
ATOM    746  N    GLU     54     10.990   19.547   30.049 -0.5163 1.8240
ATOM    747  CA   GLU     54     10.473   20.775   29.437  0.0397 1.9080
ATOM    748  C    GLU     54      9.021   20.647   29.005  0.5366 1.9080
ATOM    749  O    GLU     54      8.281   21.618   29.176 -0.5819 1.6612
ATOM    750  CB   GLU     54     11.332   21.191   28.240  0.0560 1.9080
ATOM    751  CG   GLU     54     12.504   22.073   28.669  0.0136 1.9080
ATOM    752  CD   GLU     54     13.563   22.114   27.574  0.8054 1.9080
ATOM    753  OE1  GLU     54     13.166   22.384   26.418 -0.8188 1.6612
ATOM    754  OE2  GLU     54     14.750   21.877   27.870 -0.8188 1.6612
ATOM    755  H    GLU     54     11.682   19.155   29.720  0.2936 0.6000
ATOM    756  HA   GLU     54     10.525   21.489   30.107  0.1105 1.3870
ATOM    757  HB2  GLU     54     11.673   20.397   27.799 -0.0173 1.4870
ATOM    758  HB3  GLU     54     10.782   21.674   27.604 -0.0173 1.4870
ATOM    759  HG2  GLU     54     12.184   22.972   28.846 -0.0425 1.4870
ATOM    760  HG3  GLU     54     12.892   21.724   29.485 -0.0425 1.4870
ATOM    761  N    ALA     55      8.598   19.508   28.459 -0.4157 1.8240
ATOM    762  CA   ALA     55      7.200   19.327   28.093  0.0337 1.9080
ATOM    763  C    ALA     55      6.288   19.415   29.307  0.5973 1.9080
ATOM    764  O    ALA     55      5.126   19.820   29.210 -0.5679 1.6612
ATOM    765  CB   ALA     55      7.031   18.000   27.373 -0.1825 1.9080
ATOM    766  H    ALA     55      9.159   18.871   28.321  0.2719 0.6000
ATOM    767  HA   ALA     55      6.952   20.045   27.474  0.0823 1.3870
ATOM    768  HB1  ALA     55      7.246   17.281   27.971  0.0603 1.4870
ATOM    769  HB2  ALA     55      6.122   17.909   27.077  0.0603 1.4870
ATOM    770  HB3  ALA     55      7.617   17.971   26.613  0.0603 1.4870
ATOM    771  N    ALA     56      6.807   19.022   30.477 -0.4157 1.8240
ATOM    772  CA   ALA     56      5.933   19.084   31.661  0.0337 1.9080
ATOM    773  C    ALA     56      5.795   20.533   32.104  0.5973 1.9080
ATOM    774  O    ALA     56      4.727   21.035   32.445 -0.5679 1.6612
ATOM    775  CB   ALA     56      6.487   18.181   32.757 -0.1825 1.9080
ATOM    776  H    ALA     56      7.620   18.745   30.535  0.2719 0.6000
ATOM    777  HA   ALA     56      5.046   18.754   31.407  0.0823 1.3870
ATOM    778  HB1  ALA     56      5.895   18.196   33.513  0.0603 1.4870
ATOM    779  HB2  ALA     56      6.558   17.283   32.426  0.0603 1.4870
ATOM    780  HB3  ALA     56      7.354   18.495   33.022  0.0603 1.4870
ATOM    781  N    GLU     57      6.934   21.225   32.084 -0.4157 1.8240
ATOM    782  CA   GLU     57      6.983   22.638   32.450  0.0145 1.9080
ATOM    783  C    GLU     57      6.067   23.443   31.543  0.5973 1.9080
ATOM    784  O    GLU     57      5.329   24.320   31.982 -0.5679 1.6612
ATOM    785  CB   GLU     57      8.430   23.147   32.380 -0.0071 1.9080
ATOM    786  CG   GLU     57      8.587   24.540   32.962 -0.0174 1.9080
ATOM    787  CD   GLU     57     10.036   24.953   33.121  0.6801 1.9080
ATOM    788  OE1  GLU     57     10.919   24.076   33.077 -0.5838 1.6612
ATOM    789  OE2  GLU     57     10.266   26.168   33.277 -0.6511 1.7210
ATOM    790  H    GLU     57      7.660   20.828   31.850  0.2719 0.6000
ATOM    791  HA   GLU     57      6.667   22.731   33.372  0.0779 1.3870
ATOM    792  HB2  GLU     57      9.005   22.533   32.864  0.0256 1.4870
ATOM    793  HB3  GLU     57      8.718   23.155   31.453  0.0256 1.4870
ATOM    794  HG2  GLU     57      8.140   25.176   32.383  0.0430 1.4870
ATOM    795  HG3  GLU     57      8.153   24.571   33.829  0.0430 1.4870
ATOM    796  HE2  GLU     57     11.172   26.465   33.385  0.4641 0.0000
ATOM    797  N    GLU     58      6.090   23.151   30.249 -0.5163 1.8240
ATOM    798  CA   GLU     58      5.211   23.849   29.318  0.0397 1.9080
ATOM    799  C    GLU     58      3.755   23.539   29.642  0.5366 1.9080
ATOM    800  O    GLU     58      2.914   24.444   29.649 -0.5819 1.6612
ATOM    801  CB   GLU     58      5.545   23.508   27.865  0.0560 1.9080
ATOM    802  CG   GLU     58      6.663   24.382   27.306  0.0136 1.9080
ATOM    803  CD   GLU     58      7.372   23.787   26.112  0.8054 1.9080
ATOM    804  OE1  GLU     58      6.764   22.950   25.406 -0.8188 1.6612
ATOM    805  OE2  GLU     58      8.544   24.160   25.867 -0.8188 1.6612
ATOM    806  H    GLU     58      6.627   22.545   29.958  0.2936 0.6000
ATOM    807  HA   GLU     58      5.349   24.811   29.440  0.1105 1.3870
ATOM    808  HB2  GLU     58      5.812   22.577   27.810 -0.0173 1.4870
ATOM    809  HB3  GLU     58      4.749   23.622   27.322 -0.0173 1.4870
ATOM    810  HG2  GLU     58      6.289   25.240   27.051 -0.0425 1.4870
ATOM    811  HG3  GLU     58      7.313   24.541   28.007 -0.0425 1.4870
ATOM    812  N    ALA     59      3.430   22.277   29.929 -0.4157 1.8240
ATOM    813  CA   ALA     59      2.047   21.978   30.315  0.0337 1.9080
ATOM    814  C    ALA     59      1.649   22.795   31.537  0.5973 1.9080
ATOM    815  O    ALA     59      0.531   23.325   31.604 -0.5679 1.6612
ATOM    816  CB   ALA     59      1.862   20.494   30.568 -0.1825 1.9080
ATOM    817  H    ALA     59      4.019   21.652   29.888  0.2719 0.6000
ATOM    818  HA   ALA     59      1.462   22.236   29.572  0.0823 1.3870
ATOM    819  HB1  ALA     59      0.937   20.315   30.754  0.0603 1.4870
ATOM    820  HB2  ALA     59      2.133   20.000   29.790  0.0603 1.4870
ATOM    821  HB3  ALA     59      2.397   20.227   31.319  0.0603 1.4870
ATOM    822  N    LEU     60      2.544   22.896   32.517 -0.4157 1.8240
ATOM    823  CA   LEU     60      2.228   23.646   33.728 -0.0518 1.9080
ATOM    824  C    LEU     60      1.990   25.124   33.412  0.5973 1.9080
ATOM    825  O    LEU     60      1.074   25.720   33.989 -0.5679 1.6612
ATOM    826  CB   LEU     60      3.331   23.534   34.765 -0.1102 1.9080
ATOM    827  CG   LEU     60      3.190   24.308   36.072  0.3531 1.9080
ATOM    828  CD1  LEU     60      1.936   23.927   36.841 -0.4121 1.9080
ATOM    829  CD2  LEU     60      4.436   24.068   36.919 -0.4121 1.9080
ATOM    830  H    LEU     60      3.312   22.518   32.436  0.2719 0.6000
ATOM    831  HA   LEU     60      1.407   23.277   34.112  0.0922 1.3870
ATOM    832  HB2  LEU     60      3.430   22.596   34.989  0.0457 1.4870
ATOM    833  HB3  LEU     60      4.159   23.815   34.345  0.0457 1.4870
ATOM    834  HG   LEU     60      3.142   25.264   35.860 -0.0361 1.4870
ATOM    835 HD11  LEU     60      1.164   24.078   36.292  0.1000 1.4870
ATOM    836 HD12  LEU     60      1.978   22.999   37.084  0.1000 1.4870
ATOM    837 HD13  LEU     60      1.872   24.463   37.635  0.1000 1.4870
ATOM    838 HD21  LEU     60      5.217   24.299   36.412  0.1000 1.4870
ATOM    839 HD22  LEU     60      4.394   24.611   37.710  0.1000 1.4870
ATOM    840 HD23  LEU     60      4.478   23.142   37.169  0.1000 1.4870
ATOM    841  N    GLN     61      2.795   25.703   32.533 -0.4157 1.8240
ATOM    842  CA   GLN     61      2.636   27.138   32.255 -0.0031 1.9080
ATOM    843  C    GLN     61      1.369   27.405   31.454  0.5973 1.9080
ATOM    844  O    GLN     61      0.697   28.416   31.642 -0.5679 1.6612
ATOM    845  CB   GLN     61      3.860   27.670   31.511 -0.0036 1.9080
ATOM    846  CG   GLN     61      5.132   27.653   32.337 -0.0645 1.9080
ATOM    847  CD   GLN     61      5.170   28.694   33.439  0.6951 1.9080
ATOM    848  H    GLN     61      3.402   25.246   32.130  0.2719 0.6000
ATOM    849  HA   GLN     61      2.565   27.612   33.111  0.0850 1.3870
ATOM    850  HB2  GLN     61      3.998   27.135   30.714  0.0171 1.4870
ATOM    851  HB3  GLN     61      3.683   28.581   31.229  0.0171 1.4870
ATOM    852  HG2  GLN     61      5.233   26.774   32.736  0.0352 1.4870
ATOM    853  HG3  GLN     61      5.888   27.796   31.747  0.0352 1.4870
ATOM    854 HE22  GLN     61      6.201   30.210   33.972  0.4251 0.6000
ATOM    855  OE1  GLN     61      4.371   28.726   34.371 -0.6086 1.6612
ATOM    856  NE2  GLN     61      6.137   29.602   33.366 -0.9407 1.8240
ATOM    857 HE21  GLN     61      6.698   29.583   32.715  0.4251 0.6000
ATOM    858  N    ALA     62      1.018   26.479   30.567 -0.4157 1.8240
ATOM    859  CA   ALA     62     -0.208   26.628   29.790  0.0337 1.9080
ATOM    860  C    ALA     62     -1.416   26.670   30.715  0.5973 1.9080
ATOM    861  O    ALA     62     -2.367   27.439   30.555 -0.5679 1.6612
ATOM    862  CB   ALA     62     -0.318   25.500   28.775 -0.1825 1.9080
ATOM    863  H    ALA     62      1.517   25.788   30.450  0.2719 0.6000
ATOM    864  HA   ALA     62     -0.164   27.477   29.304  0.0823 1.3870
ATOM    865  HB1  ALA     62     -0.364   24.658   29.234  0.0603 1.4870
ATOM    866  HB2  ALA     62     -1.112   25.620   28.248  0.0603 1.4870
ATOM    867  HB3  ALA     62      0.451   25.510   28.201  0.0603 1.4870
ATOM    868  N    ALA     63     -1.358   25.799   31.727 -0.4157 1.8240
ATOM    869  CA   ALA     63     -2.450   25.649   32.668  0.0337 1.9080
ATOM    870  C    ALA     63     -2.568   26.893   33.530  0.5973 1.9080
ATOM    871  O    ALA     63     -3.641   27.421   33.812 -0.5679 1.6612
ATOM    872  CB   ALA     63     -2.210   24.412   33.532 -0.1825 1.9080
ATOM    873  H    ALA     63     -0.653   25.316   31.823  0.2719 0.6000
ATOM    874  HA   ALA     63     -3.284   25.528   32.169  0.0823 1.3870
ATOM    875  HB1  ALA     63     -2.159   23.634   32.971  0.0603 1.4870
ATOM    876  HB2  ALA     63     -2.935   24.310   34.154  0.0603 1.4870
ATOM    877  HB3  ALA     63     -1.386   24.512   34.014  0.0603 1.4870
ATOM    878  N    VAL     64     -1.405   27.367   33.984 -0.4157 1.8240
ATOM    879  CA   VAL     64     -1.396   28.488   34.907 -0.0875 1.9080
ATOM    880  C    VAL     64     -1.705   29.797   34.188  0.5973 1.9080
ATOM    881  O    VAL     64     -2.322   30.683   34.773 -0.5679 1.6612
ATOM    882  CB   VAL     64     -0.045   28.588   35.637  0.2985 1.9080
ATOM    883  CG1  VAL     64      0.099   29.937   36.328 -0.3192 1.9080
ATOM    884  CG2  VAL     64      0.085   27.436   36.634 -0.3192 1.9080
ATOM    885  H    VAL     64     -0.665   27.011   33.730  0.2719 0.6000
ATOM    886  HA   VAL     64     -2.094   28.335   35.578  0.0969 1.3870
ATOM    887  HB   VAL     64      0.672   28.503   34.974 -0.0297 1.4870
ATOM    888 HG11  VAL     64     -0.609   30.045   36.968  0.0791 1.4870
ATOM    889 HG12  VAL     64      0.946   29.978   36.778  0.0791 1.4870
ATOM    890 HG13  VAL     64      0.049   30.638   35.674  0.0791 1.4870
ATOM    891 HG21  VAL     64     -0.027   26.601   36.174  0.0791 1.4870
ATOM    892 HG22  VAL     64      0.952   27.464   37.044  0.0791 1.4870
ATOM    893 HG23  VAL     64     -0.591   27.522   37.310  0.0791 1.4870
ATOM    894  N    ASN     65     -1.304   29.930   32.929 -0.4157 1.8240
ATOM    895  CA   ASN     65     -1.674   31.143   32.194  0.0143 1.9080
ATOM    896  C    ASN     65     -2.896   30.898   31.324  0.5973 1.9080
ATOM    897  O    ASN     65     -3.147   31.574   30.329 -0.5679 1.6612
ATOM    898  CB   ASN     65     -0.469   31.612   31.376 -0.2041 1.9080
ATOM    899  CG   ASN     65      0.701   31.907   32.301  0.7130 1.9080
ATOM    900  H    ASN     65     -0.837   29.314   32.551  0.2719 0.6000
ATOM    901  HA   ASN     65     -1.894   31.842   32.845  0.1048 1.3870
ATOM    902  HB2  ASN     65     -0.218   30.924   30.740  0.0797 1.4870
ATOM    903  HB3  ASN     65     -0.702   32.412   30.879  0.0797 1.4870
ATOM    904  OD1  ASN     65      0.565   32.647   33.274 -0.5931 1.6612
ATOM    905  ND2  ASN     65      1.840   31.305   32.004 -0.9191 1.8240
ATOM    906 HD22  ASN     65      2.531   31.424   32.501  0.4196 0.6000
ATOM    907 HD21  ASN     65      1.890   30.795   31.313  0.4196 0.6000
ATOM    908  N    GLY     66     -3.690   29.900   31.712 -0.4157 1.8240
ATOM    909  CA   GLY     66     -4.888   29.535   30.996 -0.0252 1.9080
ATOM    910  C    GLY     66     -6.020   30.537   31.126  0.5973 1.9080
ATOM    911  O    GLY     66     -6.060   31.405   31.992 -0.5679 1.6612
ATOM    912  H    GLY     66     -3.478   29.456   32.418  0.2719 0.6000
ATOM    913  HA2  GLY     66     -4.670   29.433   30.056  0.0698 1.3870
ATOM    914  HA3  GLY     66     -5.195   28.675   31.321  0.0698 1.3870
ATOM    915  N    PRO     67     -6.982   30.379   30.219 -0.2548 1.8240
ATOM    916  CA   PRO     67     -8.145   31.261   30.144 -0.0266 1.9080
ATOM    917  C    PRO     67     -9.060   31.176   31.365  0.5896 1.9080
ATOM    918  O    PRO     67     -9.260   32.156   32.092 -0.5748 1.6612
ATOM    919  CB   PRO     67     -8.889   30.740   28.907 -0.0070 1.9080
ATOM    920  CG   PRO     67     -8.415   29.334   28.722  0.0189 1.9080
ATOM    921  CD   PRO     67     -6.991   29.307   29.203  0.0192 1.9080
ATOM    922  HA   PRO     67     -7.858   32.187   30.002  0.0641 1.3870
ATOM    923  HB2  PRO     67     -9.848   30.762   29.050  0.0253 1.4870
ATOM    924  HB3  PRO     67     -8.676   31.278   28.129  0.0253 1.4870
ATOM    925  HG2  PRO     67     -8.959   28.721   29.239  0.0213 1.4870
ATOM    926  HG3  PRO     67     -8.463   29.080   27.786  0.0213 1.4870
ATOM    927  HD2  PRO     67     -6.767   28.448   29.595  0.0391 1.3870
ATOM    928  HD3  PRO     67     -6.371   29.499   28.482  0.0391 1.3870
ATOM    929  N    ASP     68     -9.648   30.014   31.642 -0.5163 1.8240
ATOM    930  CA   ASP     68    -10.619   29.935   32.727  0.0381 1.9080
ATOM    931  C    ASP     68    -10.021   30.077   34.113  0.5366 1.9080
ATOM    932  O    ASP     68    -10.755   29.959   35.099 -0.5819 1.6612
ATOM    933  CB   ASP     68    -11.373   28.597   32.638 -0.0303 1.9080
ATOM    934  CG   ASP     68    -12.694   28.733   31.906  0.7994 1.9080
ATOM    935  OD1  ASP     68    -13.222   29.863   31.835 -0.8014 1.6612
ATOM    936  OD2  ASP     68    -13.205   27.710   31.405 -0.8014 1.6612
ATOM    937  H    ASP     68     -9.456   29.314   31.181  0.2936 0.6000
ATOM    938  HA   ASP     68    -11.270   30.656   32.603  0.0880 1.3870
ATOM    939  HB2  ASP     68    -10.818   27.948   32.176 -0.0122 1.4870
ATOM    940  HB3  ASP     68    -11.537   28.263   33.534 -0.0122 1.4870
ATOM    941  N    GLY     69     -8.725   30.322   34.264 -0.4157 1.8240
ATOM    942  CA   GLY     69     -8.153   30.333   35.621 -0.0252 1.9080
ATOM    943  C    GLY     69     -7.898   28.902   36.065  0.5973 1.9080
ATOM    944  O    GLY     69     -8.101   27.971   35.283 -0.5679 1.6612
ATOM    945  H    GLY     69     -8.226   30.470   33.578  0.2719 0.6000
ATOM    946  HA2  GLY     69     -7.321   30.832   35.624  0.0698 1.3870
ATOM    947  HA3  GLY     69     -8.769   30.763   36.235  0.0698 1.3870
ATOM    948  N    PHE     70     -7.471   28.684   37.300 -0.4157 1.8240
ATOM    949  CA   PHE     70     -7.269   27.312   37.772 -0.0024 1.9080
ATOM    950  C    PHE     70     -7.315   27.293   39.301  0.5973 1.9080
ATOM    951  O    PHE     70     -7.062   28.314   39.933 -0.5679 1.6612
ATOM    952  CB   PHE     70     -5.946   26.756   37.245 -0.0343 1.9080
ATOM    953  CG   PHE     70     -4.729   27.440   37.868  0.0118 1.9080
ATOM    954  CD1  PHE     70     -4.260   28.647   37.397 -0.1256 1.9080
ATOM    955  CD2  PHE     70     -4.056   26.872   38.930 -0.1256 1.9080
ATOM    956  CE1  PHE     70     -3.181   29.307   37.967 -0.1704 1.9080
ATOM    957  CE2  PHE     70     -2.974   27.507   39.507 -0.1704 1.9080
ATOM    958  CZ   PHE     70     -2.528   28.727   39.043 -0.1072 1.9080
ATOM    959  H    PHE     70     -7.311   29.347   37.824  0.2719 0.6000
ATOM    960  HA   PHE     70     -8.001   26.754   37.431  0.0978 1.3870
ATOM    961  HB2  PHE     70     -5.905   25.805   37.432  0.0295 1.4870
ATOM    962  HB3  PHE     70     -5.916   26.870   36.283  0.0295 1.4870
ATOM    963  HD1  PHE     70     -4.684   29.035   36.666  0.1330 1.4590
ATOM    964  HD2  PHE     70     -4.337   26.049   39.262  0.1330 1.4590
ATOM    965  HE1  PHE     70     -2.900   30.128   37.631  0.1430 1.4590
ATOM    966  HE2  PHE     70     -2.537   27.104   40.223  0.1430 1.4590
ATOM    967  HZ   PHE     70     -1.803   29.151   39.443  0.1297 1.4590
ATOM    968  N    ILE     71     -7.636   26.139   39.833 -0.4157 1.8240
ATOM    969  CA   ILE     71     -7.602   25.820   41.258 -0.0597 1.9080
ATOM    970  C    ILE     71     -6.303   25.076   41.549  0.5973 1.9080
ATOM    971  O    ILE     71     -5.956   24.187   40.756 -0.5679 1.6612
ATOM    972  CB   ILE     71     -8.818   24.981   41.665  0.1303 1.9080
ATOM    973  CG1  ILE     71    -10.157   25.666   41.323 -0.0430 1.9080
ATOM    974  CG2  ILE     71     -8.786   24.582   43.134 -0.3204 1.9080
ATOM    975  CD1  ILE     71    -11.326   24.701   41.287 -0.0660 1.9080
ATOM    976  H    ILE     71     -7.888   25.515   39.296  0.2719 0.6000
ATOM    977  HA   ILE     71     -7.609   26.656   41.769  0.0869 1.3870
ATOM    978  HB   ILE     71     -8.780   24.153   41.143  0.0187 1.4870
ATOM    979 HG12  ILE     71    -10.336   26.354   41.983  0.0236 1.4870
ATOM    980 HG13  ILE     71    -10.078   26.099   40.459  0.0236 1.4870
ATOM    981 HG21  ILE     71     -7.995   24.067   43.308  0.0882 1.4870
ATOM    982 HG22  ILE     71     -8.780   25.372   43.680  0.0882 1.4870
ATOM    983 HG23  ILE     71     -9.562   24.056   43.340  0.0882 1.4870
ATOM    984 HD11  ILE     71    -11.417   24.276   42.143  0.0186 1.4870
ATOM    985 HD12  ILE     71    -12.132   25.182   41.082  0.0186 1.4870
ATOM    986 HD13  ILE     71    -11.171   24.034   40.614  0.0186 1.4870
ATOM    987  N    CYS     72     -5.608   25.438   42.616 -0.4157 1.8240
ATOM    988  CA   CYS     72     -4.328   24.820   42.940  0.0213 1.9080
ATOM    989  C    CYS     72     -4.482   24.012   44.233  0.5973 1.9080
ATOM    990  O    CYS     72     -4.942   24.512   45.256 -0.5679 1.6612
ATOM    991  CB   CYS     72     -3.171   25.799   43.108 -0.1231 1.9080
ATOM    992  SG   CYS     72     -1.531   25.004   43.112 -0.3119 2.0000
ATOM    993  H    CYS     72     -5.920   26.053   43.130  0.2719 0.6000
ATOM    994  HA   CYS     72     -4.099   24.198   42.219  0.1124 1.3870
ATOM    995  HB2  CYS     72     -3.203   26.448   42.389  0.1112 1.3870
ATOM    996  HB3  CYS     72     -3.287   26.279   43.944  0.1112 1.3870
ATOM    997  HG   CYS     72     -1.616   24.081   43.482  0.1933 0.6000
ATOM    998  N    LEU     73     -4.100   22.743   44.107 -0.4157 1.8240
ATOM    999  CA   LEU     73     -3.997   21.837   45.242 -0.0518 1.9080
ATOM   1000  C    LEU     73     -2.494   21.698   45.497  0.5973 1.9080
ATOM   1001  O    LEU     73     -1.761   21.376   44.555 -0.5679 1.6612
ATOM   1002  CB   LEU     73     -4.646   20.492   44.984 -0.1102 1.9080
ATOM   1003  CG   LEU     73     -6.132   20.267   45.241  0.3531 1.9080
ATOM   1004  CD1  LEU     73     -6.970   21.497   44.947 -0.4121 1.9080
ATOM   1005  CD2  LEU     73     -6.629   19.095   44.400 -0.4121 1.9080
ATOM   1006  H    LEU     73     -3.906   22.447   43.323  0.2719 0.6000
ATOM   1007  HA   LEU     73     -4.418   22.251   46.024  0.0922 1.3870
ATOM   1008  HB2  LEU     73     -4.483   20.272   44.053  0.0457 1.4870
ATOM   1009  HB3  LEU     73     -4.164   19.838   45.514  0.0457 1.4870
ATOM   1010  HG   LEU     73     -6.247   20.037   46.186 -0.0361 1.4870
ATOM   1011 HD11  LEU     73     -6.864   21.744   44.026  0.1000 1.4870
ATOM   1012 HD12  LEU     73     -7.894   21.304   45.123  0.1000 1.4870
ATOM   1013 HD13  LEU     73     -6.682   22.221   45.508  0.1000 1.4870
ATOM   1014 HD21  LEU     73     -6.080   18.326   44.567  0.1000 1.4870
ATOM   1015 HD22  LEU     73     -7.539   18.896   44.634  0.1000 1.4870
ATOM   1016 HD23  LEU     73     -6.581   19.326   43.470  0.1000 1.4870
ATOM   1017  N    VAL     74     -2.044   21.974   46.711 -0.4157 1.8240
ATOM   1018  CA   VAL     74     -0.599   21.874   46.933 -0.0875 1.9080
ATOM   1019  C    VAL     74     -0.360   20.897   48.076  0.5973 1.9080
ATOM   1020  O    VAL     74     -0.964   20.976   49.151 -0.5679 1.6612
ATOM   1021  CB   VAL     74      0.044   23.253   47.156  0.2985 1.9080
ATOM   1022  CG1  VAL     74     -0.827   24.147   48.025 -0.3192 1.9080
ATOM   1023  CG2  VAL     74      1.427   23.121   47.775 -0.3192 1.9080
ATOM   1024  H    VAL     74     -2.579   22.204   47.344  0.2719 0.6000
ATOM   1025  HA   VAL     74     -0.201   21.488   46.125  0.0969 1.3870
ATOM   1026  HB   VAL     74      0.143   23.686   46.281 -0.0297 1.4870
ATOM   1027 HG11  VAL     74     -1.720   24.167   47.671  0.0791 1.4870
ATOM   1028 HG12  VAL     74     -0.847   23.801   48.921  0.0791 1.4870
ATOM   1029 HG13  VAL     74     -0.467   25.037   48.032  0.0791 1.4870
ATOM   1030 HG21  VAL     74      1.990   22.605   47.195  0.0791 1.4870
ATOM   1031 HG22  VAL     74      1.807   23.994   47.898  0.0791 1.4870
ATOM   1032 HG23  VAL     74      1.355   22.681   48.626  0.0791 1.4870
ATOM   1033  N    GLU     75      0.538   19.947   47.795 -0.4157 1.8240
ATOM   1034  CA   GLU     75      0.948   18.951   48.755  0.0145 1.9080
ATOM   1035  C    GLU     75      2.402   19.189   49.180  0.5973 1.9080
ATOM   1036  O    GLU     75      3.253   19.380   48.309 -0.5679 1.6612
ATOM   1037  CB   GLU     75      0.877   17.530   48.192 -0.0071 1.9080
ATOM   1038  CG   GLU     75      1.291   16.501   49.228 -0.0174 1.9080
ATOM   1039  CD   GLU     75      1.218   15.071   48.729  0.6801 1.9080
ATOM   1040  OE1  GLU     75      0.840   14.874   47.556 -0.5838 1.6612
ATOM   1041  OE2  GLU     75      1.523   14.125   49.499 -0.6511 1.7210
ATOM   1042  H    GLU     75      0.887   19.930   47.008  0.2719 0.6000
ATOM   1043  HA   GLU     75      0.370   19.010   49.543  0.0779 1.3870
ATOM   1044  HB2  GLU     75     -0.030   17.346   47.899  0.0256 1.4870
ATOM   1045  HB3  GLU     75      1.460   17.461   47.419  0.0256 1.4870
ATOM   1046  HG2  GLU     75      2.200   16.689   49.511  0.0430 1.4870
ATOM   1047  HG3  GLU     75      0.716   16.591   50.005  0.0430 1.4870
ATOM   1048  HE2  GLU     75      1.479   13.238   49.206  0.4641 0.0000
ATOM   1049  N    GLY     76      2.635   19.146   50.479 -0.4157 1.8240
ATOM   1050  CA   GLY     76      3.973   19.283   51.015 -0.0252 1.9080
ATOM   1051  C    GLY     76      4.274   20.680   51.526  0.5973 1.9080
ATOM   1052  O    GLY     76      3.582   21.653   51.224 -0.5679 1.6612
ATOM   1053  H    GLY     76      1.976   19.035   51.020  0.2719 0.6000
ATOM   1054  HA2  GLY     76      4.087   18.651   51.742  0.0698 1.3870
ATOM   1055  HA3  GLY     76      4.614   19.056   50.323  0.0698 1.3870
ATOM   1056  N    ALA     77      5.342   20.751   52.299 -0.4157 1.8240
ATOM   1057  CA   ALA     77      5.820   21.999   52.878  0.0337 1.9080
ATOM   1058  C    ALA     77      6.847   22.663   51.975  0.5973 1.9080
ATOM   1059  O    ALA     77      7.371   22.018   51.076 -0.5679 1.6612
ATOM   1060  CB   ALA     77      6.425   21.726   54.247 -0.1825 1.9080
ATOM   1061  H    ALA     77      5.775   20.028   52.468  0.2719 0.6000
ATOM   1062  HA   ALA     77      5.059   22.606   52.986  0.0823 1.3870
ATOM   1063  HB1  ALA     77      6.701   22.555   54.645  0.0603 1.4870
ATOM   1064  HB2  ALA     77      7.186   21.149   54.151  0.0603 1.4870
ATOM   1065  HB3  ALA     77      5.771   21.303   54.807  0.0603 1.4870
ATOM   1066  N    ILE     78      7.127   23.945   52.233 -0.4157 1.8240
ATOM   1067  CA   ILE     78      8.170   24.658   51.508 -0.0597 1.9080
ATOM   1068  C    ILE     78      9.444   24.718   52.345  0.5973 1.9080
ATOM   1069  O    ILE     78      9.442   25.208   53.472 -0.5679 1.6612
ATOM   1070  CB   ILE     78      7.730   26.087   51.121  0.1303 1.9080
ATOM   1071  CG1  ILE     78      6.432   26.133   50.327 -0.0430 1.9080
ATOM   1072  CG2  ILE     78      8.856   26.787   50.370 -0.3204 1.9080
ATOM   1073  CD1  ILE     78      6.570   25.486   48.960 -0.0660 1.9080
ATOM   1074  H    ILE     78      6.679   24.359   52.840  0.2719 0.6000
ATOM   1075  HA   ILE     78      8.366   24.163   50.684  0.0869 1.3870
ATOM   1076  HB   ILE     78      7.582   26.582   51.954  0.0187 1.4870
ATOM   1077 HG12  ILE     78      5.738   25.676   50.826  0.0236 1.4870
ATOM   1078 HG13  ILE     78      6.160   27.057   50.216  0.0236 1.4870
ATOM   1079 HG21  ILE     78      9.664   26.739   50.887  0.0882 1.4870
ATOM   1080 HG22  ILE     78      8.992   26.357   49.523  0.0882 1.4870
ATOM   1081 HG23  ILE     78      8.622   27.707   50.228  0.0882 1.4870
ATOM   1082 HD11  ILE     78      7.252   25.941   48.459  0.0186 1.4870
ATOM   1083 HD12  ILE     78      6.812   24.563   49.066  0.0186 1.4870
ATOM   1084 HD13  ILE     78      5.734   25.547   48.492  0.0186 1.4870
ATOM   1085  N    PRO     79     10.551   24.191   51.831 -0.2548 1.8240
ATOM   1086  CA   PRO     79     11.822   24.274   52.572 -0.0266 1.9080
ATOM   1087  C    PRO     79     12.453   25.634   52.261  0.5896 1.9080
ATOM   1088  O    PRO     79     12.702   25.965   51.101 -0.5748 1.6612
ATOM   1089  CB   PRO     79     12.623   23.106   52.019 -0.0070 1.9080
ATOM   1090  CG   PRO     79     12.072   22.855   50.657  0.0189 1.9080
ATOM   1091  CD   PRO     79     10.715   23.485   50.552  0.0192 1.9080
ATOM   1092  HA   PRO     79     11.672   24.170   53.535  0.0641 1.3870
ATOM   1093  HB2  PRO     79     13.566   23.330   51.970  0.0253 1.4870
ATOM   1094  HB3  PRO     79     12.517   22.322   52.579  0.0253 1.4870
ATOM   1095  HG2  PRO     79     12.664   23.234   49.987  0.0213 1.4870
ATOM   1096  HG3  PRO     79     12.006   21.901   50.499  0.0213 1.4870
ATOM   1097  HD2  PRO     79     10.677   24.103   49.805  0.0391 1.3870
ATOM   1098  HD3  PRO     79     10.028   22.810   50.437  0.0391 1.3870
ATOM   1099  N    THR     80     12.666   26.436   53.301 -0.4157 1.8240
ATOM   1100  CA   THR     80     13.143   27.804   53.118 -0.0389 1.9080
ATOM   1101  C    THR     80     14.565   28.002   53.632  0.5973 1.9080
ATOM   1102  O    THR     80     15.136   29.085   53.450 -0.5679 1.6612
ATOM   1103  CB   THR     80     12.248   28.840   53.832  0.3654 1.9080
ATOM   1104  OG1  THR     80     12.361   28.681   55.251 -0.6761 1.7210
ATOM   1105  CG2  THR     80     10.783   28.648   53.486 -0.2438 1.9080
ATOM   1106  H    THR     80     12.520   26.142   54.096  0.2719 0.6000
ATOM   1107  HA   THR     80     13.136   28.003   52.159  0.1007 1.3870
ATOM   1108  HB   THR     80     12.528   29.746   53.580  0.0043 1.3870
ATOM   1109 HG21  THR     80     10.504   27.770   53.754  0.0642 1.4870
ATOM   1110 HG22  THR     80     10.256   29.306   53.946  0.0642 1.4870
ATOM   1111 HG23  THR     80     10.662   28.747   52.538  0.0642 1.4870
ATOM   1112  HG1  THR     80     12.045   27.768   55.527  0.4102 0.0000
ATOM   1113  N    GLY     81     15.136   26.991   54.274 -0.4157 1.8240
ATOM   1114  CA   GLY     81     16.496   27.037   54.778 -0.0252 1.9080
ATOM   1115  C    GLY     81     17.525   27.132   53.661  0.5973 1.9080
ATOM   1116  O    GLY     81     17.220   26.748   52.538 -0.5679 1.6612
ATOM   1117  H    GLY     81     14.678   26.274   54.397  0.2719 0.6000
ATOM   1118  HA2  GLY     81     16.593   27.804   55.365  0.0698 1.3870
ATOM   1119  HA3  GLY     81     16.669   26.239   55.302  0.0698 1.3870
ATOM   1120  N    MET     82     18.723   27.637   53.909 -0.4157 1.8240
ATOM   1121  CA   MET     82     19.767   27.696   52.875 -0.0237 1.9080
ATOM   1122  C    MET     82     19.266   28.358   51.598  0.5973 1.9080
ATOM   1123  O    MET     82     19.420   27.800   50.503 -0.5679 1.6612
ATOM   1124  CB   MET     82     20.261   26.272   52.596  0.0342 1.9080
ATOM   1125  CG   MET     82     21.692   26.108   52.127  0.0018 1.9080
ATOM   1126  SD   MET     82     22.201   24.395   51.847 -0.2737 2.0000
ATOM   1127  CE   MET     82     20.901   23.821   50.757 -0.0536 1.9080
ATOM   1128  H    MET     82     18.896   27.937   54.696  0.2719 0.6000
ATOM   1129  HA   MET     82     20.519   28.222   53.222  0.0880 1.3870
ATOM   1130  HB2  MET     82     20.151   25.753   53.408  0.0241 1.4870
ATOM   1131  HB3  MET     82     19.681   25.880   51.924  0.0241 1.4870
ATOM   1132  HG2  MET     82     21.806   26.606   51.303  0.0440 1.3870
ATOM   1133  HG3  MET     82     22.281   26.502   52.790  0.0440 1.3870
ATOM   1134  HE1  MET     82     20.052   23.917   51.193  0.0684 1.3870
ATOM   1135  HE2  MET     82     20.907   24.340   49.950  0.0684 1.3870
ATOM   1136  HE3  MET     82     21.048   22.896   50.542  0.0684 1.3870
ATOM   1137  N    ASP     83     18.642   29.524   51.685 -0.5163 1.8240
ATOM   1138  CA   ASP     83     18.108   30.237   50.525  0.0381 1.9080
ATOM   1139  C    ASP     83     17.223   29.397   49.609  0.5366 1.9080
ATOM   1140  O    ASP     83     17.261   29.548   48.380 -0.5819 1.6612
ATOM   1141  CB   ASP     83     19.266   30.814   49.693 -0.0303 1.9080
ATOM   1142  CG   ASP     83     20.040   31.845   50.505  0.7994 1.9080
ATOM   1143  OD1  ASP     83     19.380   32.652   51.199 -0.8014 1.6612
ATOM   1144  OD2  ASP     83     21.285   31.821   50.426 -0.8014 1.6612
ATOM   1145  H    ASP     83     18.547   29.879   52.463  0.2936 0.6000
ATOM   1146  HA   ASP     83     17.571   30.989   50.855  0.0880 1.3870
ATOM   1147  HB2  ASP     83     19.861   30.097   49.425 -0.0122 1.4870
ATOM   1148  HB3  ASP     83     18.914   31.230   48.890 -0.0122 1.4870
ATOM   1149  N    ASN     84     16.423   28.540   50.218 -0.4157 1.8240
ATOM   1150  CA   ASN     84     15.365   27.723   49.670  0.0143 1.9080
ATOM   1151  C    ASN     84     15.898   26.564   48.821  0.5973 1.9080
ATOM   1152  O    ASN     84     15.100   25.960   48.091 -0.5679 1.6612
ATOM   1153  CB   ASN     84     14.404   28.553   48.809 -0.2041 1.9080
ATOM   1154  CG   ASN     84     13.879   29.784   49.528  0.7130 1.9080
ATOM   1155  OD1  ASN     84     13.964   30.904   49.018 -0.5931 1.6612
ATOM   1156  ND2  ASN     84     13.324   29.539   50.713 -0.9191 1.8240
ATOM   1157  H    ASN     84     16.551   28.456   51.065  0.2719 0.6000
ATOM   1158  HA   ASN     84     14.856   27.345   50.416  0.1048 1.3870
ATOM   1159  HB2  ASN     84     14.863   28.830   48.000  0.0797 1.4870
ATOM   1160  HB3  ASN     84     13.654   27.996   48.547  0.0797 1.4870
ATOM   1161 HD21  ASN     84     13.295   28.735   51.017  0.4196 0.6000
ATOM   1162 HD22  ASN     84     12.995   30.186   51.176  0.4196 0.6000
ATOM   1163  N    LYS     85     17.198   26.292   48.932 -0.3479 1.8240
ATOM   1164  CA   LYS     85     17.893   25.352   48.075 -0.2400 1.9080
ATOM   1165  C    LYS     85     17.804   23.885   48.477  0.7341 1.9080
ATOM   1166  O    LYS     85     18.388   23.039   47.787 -0.5894 1.6612
ATOM   1167  CB   LYS     85     19.388   25.755   47.978 -0.0094 1.9080
ATOM   1168  CG   LYS     85     19.573   27.061   47.208  0.0187 1.9080
ATOM   1169  CD   LYS     85     21.015   27.507   47.335 -0.0479 1.9080
ATOM   1170  CE   LYS     85     21.173   28.926   46.812 -0.0143 1.9080
ATOM   1171  NZ   LYS     85     22.595   29.209   46.460 -0.3854 1.8240
ATOM   1172  H    LYS     85     17.648   26.697   49.543  0.2747 0.6000
ATOM   1173  HA   LYS     85     17.510   25.433   47.178  0.1426 1.3870
ATOM   1174  HB2  LYS     85     19.751   25.857   48.872  0.0362 1.4870
ATOM   1175  HB3  LYS     85     19.883   25.048   47.534  0.0362 1.4870
ATOM   1176  HG2  LYS     85     19.350   26.926   46.273  0.0103 1.4870
ATOM   1177  HG3  LYS     85     18.983   27.741   47.567  0.0103 1.4870
ATOM   1178  HD2  LYS     85     21.286   27.470   48.265  0.0621 1.4870
ATOM   1179  HD3  LYS     85     21.587   26.909   46.830  0.0621 1.4870
ATOM   1180  HE2  LYS     85     20.616   29.043   46.026  0.1135 1.1000
ATOM   1181  HE3  LYS     85     20.876   29.554   47.488  0.1135 1.1000
ATOM   1182  HZ1  LYS     85     22.872   28.626   45.848  0.3400 0.6000
ATOM   1183  HZ2  LYS     85     22.661   30.035   46.134  0.3400 0.6000
ATOM   1184  HZ3  LYS     85     23.101   29.136   47.188  0.3400 0.6000
ATOM   1185  N    TYR     86     17.091   23.508   49.531 -0.4157 1.8240
ATOM   1186  CA   TYR     86     16.957   22.099   49.908 -0.0014 1.9080
ATOM   1187  C    TYR     86     15.925   21.438   48.997  0.5973 1.9080
ATOM   1188  O    TYR     86     15.762   20.222   48.989 -0.5679 1.6612
ATOM   1189  CB   TYR     86     16.511   21.914   51.355 -0.0152 1.9080
ATOM   1190  CG   TYR     86     17.585   22.115   52.399 -0.0011 1.9080
ATOM   1191  CD1  TYR     86     18.596   21.181   52.553 -0.1906 1.9080
ATOM   1192  CD2  TYR     86     17.577   23.244   53.220 -0.1906 1.9080
ATOM   1193  CE1  TYR     86     19.582   21.352   53.503 -0.2341 1.9080
ATOM   1194  CE2  TYR     86     18.572   23.423   54.172 -0.2341 1.9080
ATOM   1195  CZ   TYR     86     19.561   22.477   54.311  0.3226 1.9080
ATOM   1196  OH   TYR     86     20.555   22.634   55.255 -0.5579 1.7210
ATOM   1197  H    TYR     86     16.697   24.108   50.005  0.2719 0.6000
ATOM   1198  HA   TYR     86     17.820   21.654   49.783  0.0876 1.3870
ATOM   1199  HB2  TYR     86     15.789   22.537   51.534  0.0295 1.4870
ATOM   1200  HB3  TYR     86     16.153   21.018   51.453  0.0295 1.4870
ATOM   1201  HD1  TYR     86     18.610   20.427   52.008  0.1699 1.4590
ATOM   1202  HD2  TYR     86     16.904   23.879   53.129  0.1699 1.4590
ATOM   1203  HE1  TYR     86     20.255   20.717   53.599  0.1656 1.4590
ATOM   1204  HE2  TYR     86     18.569   24.179   54.713  0.1656 1.4590
ATOM   1205  HH   TYR     86     21.396   22.223   54.914  0.3992 0.0000
ATOM   1206  N    GLY     87     15.225   22.269   48.232 -0.4157 1.8240
ATOM   1207  CA   GLY     87     14.223   21.751   47.312 -0.0252 1.9080
ATOM   1208  C    GLY     87     14.160   22.491   45.987  0.5973 1.9080
ATOM   1209  O    GLY     87     13.837   23.680   45.950 -0.5679 1.6612
ATOM   1210  H    GLY     87     15.364   23.116   48.280  0.2719 0.6000
ATOM   1211  HA2  GLY     87     14.413   20.816   47.139  0.0698 1.3870
ATOM   1212  HA3  GLY     87     13.354   21.800   47.738  0.0698 1.3870
ATOM   1213  N    TYR     88     14.446   21.791   44.901 -0.4157 1.8240
ATOM   1214  CA   TYR     88     14.404   22.253   43.538 -0.0014 1.9080
ATOM   1215  C    TYR     88     13.530   21.366   42.646  0.5973 1.9080
ATOM   1216  O    TYR     88     13.404   20.162   42.835 -0.5679 1.6612
ATOM   1217  CB   TYR     88     15.788   22.270   42.903 -0.0152 1.9080
ATOM   1218  CG   TYR     88     16.673   23.457   43.105 -0.0011 1.9080
ATOM   1219  CD1  TYR     88     16.647   24.540   42.236 -0.1906 1.9080
ATOM   1220  CD2  TYR     88     17.553   23.508   44.174 -0.1906 1.9080
ATOM   1221  CE1  TYR     88     17.473   25.629   42.440 -0.2341 1.9080
ATOM   1222  CE2  TYR     88     18.380   24.592   44.390 -0.2341 1.9080
ATOM   1223  CZ   TYR     88     18.334   25.651   43.517  0.3226 1.9080
ATOM   1224  OH   TYR     88     19.169   26.719   43.732 -0.5579 1.7210
ATOM   1225  H    TYR     88     14.683   20.973   45.024  0.2719 0.6000
ATOM   1226  HA   TYR     88     14.042   23.163   43.528  0.0876 1.3870
ATOM   1227  HB2  TYR     88     16.268   21.491   43.227  0.0295 1.4870
ATOM   1228  HB3  TYR     88     15.671   22.153   41.947  0.0295 1.4870
ATOM   1229  HD1  TYR     88     16.067   24.533   41.509  0.1699 1.4590
ATOM   1230  HD2  TYR     88     17.586   22.791   44.765  0.1699 1.4590
ATOM   1231  HE1  TYR     88     17.447   26.349   41.851  0.1656 1.4590
ATOM   1232  HE2  TYR     88     18.961   24.604   45.117  0.1656 1.4590
ATOM   1233  HH   TYR     88     19.132   26.976   44.697  0.3992 0.0000
ATOM   1234  N    ILE     89     12.969   22.019   41.638 -0.4157 1.8240
ATOM   1235  CA   ILE     89     12.351   21.390   40.490 -0.0597 1.9080
ATOM   1236  C    ILE     89     12.701   22.151   39.218  0.5973 1.9080
ATOM   1237  O    ILE     89     12.494   23.360   39.127 -0.5679 1.6612
ATOM   1238  CB   ILE     89     10.816   21.320   40.621  0.1303 1.9080
ATOM   1239  CG1  ILE     89     10.373   20.691   41.931 -0.0430 1.9080
ATOM   1240  CG2  ILE     89     10.193   20.632   39.413 -0.3204 1.9080
ATOM   1241  CD1  ILE     89      8.875   20.471   42.028 -0.0660 1.9080
ATOM   1242  H    ILE     89     12.973   22.879   41.668  0.2719 0.6000
ATOM   1243  HA   ILE     89     12.697   20.477   40.411  0.0869 1.3870
ATOM   1244  HB   ILE     89     10.489   22.244   40.623  0.0187 1.4870
ATOM   1245 HG12  ILE     89     10.822   19.837   42.036  0.0236 1.4870
ATOM   1246 HG13  ILE     89     10.653   21.263   42.663  0.0236 1.4870
ATOM   1247 HG21  ILE     89     10.518   21.041   38.608  0.0882 1.4870
ATOM   1248 HG22  ILE     89     10.428   19.702   39.418  0.0882 1.4870
ATOM   1249 HG23  ILE     89      9.238   20.720   39.452  0.0882 1.4870
ATOM   1250 HD11  ILE     89      8.420   21.308   41.911  0.0186 1.4870
ATOM   1251 HD12  ILE     89      8.597   19.857   41.344  0.0186 1.4870
ATOM   1252 HD13  ILE     89      8.661   20.108   42.890  0.0186 1.4870
ATOM   1253  N    ALA     90     13.236   21.479   38.209 -0.4157 1.8240
ATOM   1254  CA   ALA     90     13.504   22.122   36.923  0.0337 1.9080
ATOM   1255  C    ALA     90     14.384   23.359   37.068  0.5973 1.9080
ATOM   1256  O    ALA     90     14.251   24.327   36.322 -0.5679 1.6612
ATOM   1257  CB   ALA     90     12.206   22.485   36.216 -0.1825 1.9080
ATOM   1258  H    ALA     90     13.429   20.648   38.313  0.2719 0.6000
ATOM   1259  HA   ALA     90     13.982   21.478   36.360  0.0823 1.3870
ATOM   1260  HB1  ALA     90     11.660   21.699   36.127  0.0603 1.4870
ATOM   1261  HB2  ALA     90     11.736   23.145   36.731  0.0603 1.4870
ATOM   1262  HB3  ALA     90     12.404   22.838   35.346  0.0603 1.4870
ATOM   1263  N    GLY     91     15.302   23.305   38.020 -0.4157 1.8240
ATOM   1264  CA   GLY     91     16.272   24.338   38.284 -0.0252 1.9080
ATOM   1265  C    GLY     91     15.747   25.530   39.052  0.5973 1.9080
ATOM   1266  O    GLY     91     16.480   26.515   39.234 -0.5679 1.6612
ATOM   1267  H    GLY     91     15.319   22.604   38.518  0.2719 0.6000
ATOM   1268  HA2  GLY     91     17.008   23.949   38.785  0.0698 1.3870
ATOM   1269  HA3  GLY     91     16.629   24.649   37.437  0.0698 1.3870
ATOM   1270  N    HIS     92     14.512   25.506   39.510 -0.3479 1.8240
ATOM   1271  CA   HIS     92     13.904   26.527   40.340 -0.1354 1.9080
ATOM   1272  C    HIS     92     13.698   26.049   41.775  0.7341 1.9080
ATOM   1273  O    HIS     92     13.285   24.909   42.019 -0.5894 1.6612
ATOM   1274  CB   HIS     92     12.535   26.951   39.790 -0.0414 1.9080
ATOM   1275  CG   HIS     92     12.531   27.478   38.388 -0.0012 1.9080
ATOM   1276  H    HIS     92     14.028   24.828   39.300  0.2747 0.6000
ATOM   1277  HA   HIS     92     14.492   27.311   40.354  0.1212 1.3870
ATOM   1278  HB2  HIS     92     11.940   26.186   39.830  0.0810 1.4870
ATOM   1279  HB3  HIS     92     12.170   27.634   40.374  0.0810 1.4870
ATOM   1280  HE2  HIS     92     12.015   27.762   35.279  0.3911 0.6000
ATOM   1281  CD2  HIS     92     11.998   26.982   37.249 -0.1141 1.9080
ATOM   1282  HD1  HIS     92     13.542   29.189   38.579  0.3866 0.6000
ATOM   1283  HE1  HIS     92     13.297   29.598   36.259  0.2681 1.3590
ATOM   1284  CE1  HIS     92     12.973   28.869   36.737 -0.0170 1.9080
ATOM   1285  ND1  HIS     92     13.130   28.662   38.038 -0.1513 1.8240
ATOM   1286  NE2  HIS     92     12.286   27.868   36.237 -0.1718 1.8240
ATOM   1287  HD2  HIS     92     11.523   26.186   37.165  0.2317 1.4090
ATOM   1288  N    THR     93     13.935   26.889   42.783 -0.4157 1.8240
ATOM   1289  CA   THR     93     13.582   26.435   44.134 -0.0389 1.9080
ATOM   1290  C    THR     93     12.071   26.290   44.274  0.5973 1.9080
ATOM   1291  O    THR     93     11.247   26.962   43.634 -0.5679 1.6612
ATOM   1292  CB   THR     93     14.130   27.365   45.229  0.3654 1.9080
ATOM   1293  OG1  THR     93     13.567   28.673   45.083 -0.6761 1.7210
ATOM   1294  CG2  THR     93     15.627   27.613   45.127 -0.2438 1.9080
ATOM   1295  H    THR     93     14.281   27.665   42.647  0.2719 0.6000
ATOM   1296  HA   THR     93     13.981   25.550   44.265  0.1007 1.3870
ATOM   1297  HB   THR     93     13.910   27.004   46.114  0.0043 1.3870
ATOM   1298 HG21  THR     93     15.832   27.989   44.268  0.0642 1.4870
ATOM   1299 HG22  THR     93     15.898   28.224   45.816  0.0642 1.4870
ATOM   1300 HG23  THR     93     16.097   26.784   45.234  0.0642 1.4870
ATOM   1301  HG1  THR     93     12.998   28.901   45.880  0.4102 0.0000
ATOM   1302  N    MET     94     11.642   25.391   45.160 -0.4157 1.8240
ATOM   1303  CA   MET     94     10.217   25.229   45.426 -0.0237 1.9080
ATOM   1304  C    MET     94      9.565   26.519   45.918  0.5973 1.9080
ATOM   1305  O    MET     94      8.449   26.866   45.520 -0.5679 1.6612
ATOM   1306  CB   MET     94      9.985   24.114   46.467  0.0342 1.9080
ATOM   1307  CG   MET     94     10.316   22.749   45.896  0.0018 1.9080
ATOM   1308  SD   MET     94     10.258   21.380   47.032 -0.2737 2.0000
ATOM   1309  CE   MET     94     10.722   20.040   45.923 -0.0536 1.9080
ATOM   1310  H    MET     94     12.211   24.903   45.579  0.2719 0.6000
ATOM   1311  HA   MET     94      9.779   24.963   44.590  0.0880 1.3870
ATOM   1312  HB2  MET     94     10.539   24.280   47.245  0.0241 1.4870
ATOM   1313  HB3  MET     94      9.058   24.127   46.750  0.0241 1.4870
ATOM   1314  HG2  MET     94      9.699   22.567   45.170  0.0440 1.3870
ATOM   1315  HG3  MET     94     11.207   22.789   45.515  0.0440 1.3870
ATOM   1316  HE1  MET     94     11.592   20.215   45.558  0.0684 1.3870
ATOM   1317  HE2  MET     94     10.738   19.213   46.410  0.0684 1.3870
ATOM   1318  HE3  MET     94     10.082   19.980   45.209  0.0684 1.3870
ATOM   1319  N    TYR     95     10.254   27.254   46.781 -0.4157 1.8240
ATOM   1320  CA   TYR     95      9.751   28.558   47.210 -0.0014 1.9080
ATOM   1321  C    TYR     95      9.363   29.462   46.050  0.5973 1.9080
ATOM   1322  O    TYR     95      8.309   30.111   46.018 -0.5679 1.6612
ATOM   1323  CB   TYR     95     10.819   29.264   48.079 -0.0152 1.9080
ATOM   1324  CG   TYR     95     10.332   30.655   48.455 -0.0011 1.9080
ATOM   1325  CD1  TYR     95      9.441   30.809   49.514 -0.1906 1.9080
ATOM   1326  CD2  TYR     95     10.750   31.795   47.777 -0.1906 1.9080
ATOM   1327  CE1  TYR     95      8.975   32.056   49.888 -0.2341 1.9080
ATOM   1328  CE2  TYR     95     10.286   33.038   48.139 -0.2341 1.9080
ATOM   1329  CZ   TYR     95      9.405   33.171   49.187  0.3226 1.9080
ATOM   1330  OH   TYR     95      8.946   34.421   49.550 -0.5579 1.7210
ATOM   1331  H    TYR     95     11.002   26.961   47.091  0.2719 0.6000
ATOM   1332  HA   TYR     95      8.955   28.411   47.762  0.0876 1.3870
ATOM   1333  HB2  TYR     95     10.981   28.745   48.883  0.0295 1.4870
ATOM   1334  HB3  TYR     95     11.651   29.329   47.587  0.0295 1.4870
ATOM   1335  HD1  TYR     95      9.152   30.057   49.978  0.1699 1.4590
ATOM   1336  HD2  TYR     95     11.351   31.716   47.071  0.1699 1.4590
ATOM   1337  HE1  TYR     95      8.382   32.145   50.598  0.1656 1.4590
ATOM   1338  HE2  TYR     95     10.569   33.792   47.674  0.1656 1.4590
ATOM   1339  HH   TYR     95      8.182   34.316   50.184  0.3992 0.0000
ATOM   1340  N    ASP     96     10.245   29.542   45.063 -0.5163 1.8240
ATOM   1341  CA   ASP     96     10.144   30.442   43.924  0.0381 1.9080
ATOM   1342  C    ASP     96      9.011   29.995   43.019  0.5366 1.9080
ATOM   1343  O    ASP     96      8.307   30.802   42.418 -0.5819 1.6612
ATOM   1344  CB   ASP     96     11.442   30.516   43.119 -0.0303 1.9080
ATOM   1345  CG   ASP     96     12.457   31.430   43.784  0.7994 1.9080
ATOM   1346  OD1  ASP     96     12.104   32.078   44.780 -0.8014 1.6612
ATOM   1347  OD2  ASP     96     13.608   31.489   43.314 -0.8014 1.6612
ATOM   1348  H    ASP     96     10.929   29.022   45.098  0.2936 0.6000
ATOM   1349  HA   ASP     96      9.937   31.340   44.258  0.0880 1.3870
ATOM   1350  HB2  ASP     96     11.819   29.626   43.034 -0.0122 1.4870
ATOM   1351  HB3  ASP     96     11.249   30.846   42.227 -0.0122 1.4870
ATOM   1352  N    ILE     97      8.844   28.667   42.959 -0.4157 1.8240
ATOM   1353  CA   ILE     97      7.796   28.154   42.092 -0.0597 1.9080
ATOM   1354  C    ILE     97      6.406   28.442   42.632  0.5973 1.9080
ATOM   1355  O    ILE     97      5.493   28.809   41.904 -0.5679 1.6612
ATOM   1356  CB   ILE     97      7.924   26.624   41.911  0.1303 1.9080
ATOM   1357  CG1  ILE     97      9.141   26.264   41.060 -0.0430 1.9080
ATOM   1358  CG2  ILE     97      6.619   26.093   41.367 -0.3204 1.9080
ATOM   1359  CD1  ILE     97      9.609   24.850   41.291 -0.0660 1.9080
ATOM   1360  H    ILE     97      9.341   28.136   43.417  0.2719 0.6000
ATOM   1361  HA   ILE     97      7.883   28.579   41.213  0.0869 1.3870
ATOM   1362  HB   ILE     97      8.057   26.232   42.799  0.0187 1.4870
ATOM   1363 HG12  ILE     97      8.918   26.374   40.124  0.0236 1.4870
ATOM   1364 HG13  ILE     97      9.865   26.875   41.268  0.0236 1.4870
ATOM   1365 HG21  ILE     97      5.899   26.369   41.938  0.0882 1.4870
ATOM   1366 HG22  ILE     97      6.477   26.438   40.483  0.0882 1.4870
ATOM   1367 HG23  ILE     97      6.653   25.134   41.334  0.0882 1.4870
ATOM   1368 HD11  ILE     97      9.821   24.731   42.220  0.0186 1.4870
ATOM   1369 HD12  ILE     97      8.914   24.237   41.040  0.0186 1.4870
ATOM   1370 HD13  ILE     97     10.392   24.681   40.761  0.0186 1.4870
ATOM   1371  N    CYS     98      6.258   28.264   43.936 -0.4157 1.8240
ATOM   1372  CA   CYS     98      4.945   28.495   44.534  0.0213 1.9080
ATOM   1373  C    CYS     98      4.697   29.992   44.696  0.5973 1.9080
ATOM   1374  O    CYS     98      3.557   30.447   44.619 -0.5679 1.6612
ATOM   1375  CB   CYS     98      4.847   27.734   45.854 -0.1231 1.9080
ATOM   1376  SG   CYS     98      4.723   25.933   45.582 -0.3119 2.0000
ATOM   1377  H    CYS     98      6.924   28.016   44.422  0.2719 0.6000
ATOM   1378  HA   CYS     98      4.266   28.137   43.924  0.1124 1.3870
ATOM   1379  HB2  CYS     98      5.630   27.924   46.393  0.1112 1.3870
ATOM   1380  HB3  CYS     98      4.066   28.039   46.341  0.1112 1.3870
ATOM   1381  HG   CYS     98      4.681   25.474   46.466  0.1933 0.6000
ATOM   1382  N    LYS     99      5.761   30.759   44.892 -0.3479 1.8240
ATOM   1383  CA   LYS     99      5.572   32.213   44.956 -0.2400 1.9080
ATOM   1384  C    LYS     99      5.041   32.741   43.628  0.7341 1.9080
ATOM   1385  O    LYS     99      4.257   33.686   43.546 -0.5894 1.6612
ATOM   1386  CB   LYS     99      6.893   32.889   45.315 -0.0094 1.9080
ATOM   1387  CG   LYS     99      6.884   34.395   45.071  0.0187 1.9080
ATOM   1388  CD   LYS     99      7.982   35.083   45.865 -0.0479 1.9080
ATOM   1389  CE   LYS     99      8.820   35.984   44.975 -0.0143 1.9080
ATOM   1390  NZ   LYS     99     10.068   35.308   44.508 -0.3854 1.8240
ATOM   1391  H    LYS     99      6.543   30.412   44.980  0.2747 0.6000
ATOM   1392  HA   LYS     99      4.917   32.413   45.656  0.1426 1.3870
ATOM   1393  HB2  LYS     99      7.086   32.723   46.251  0.0362 1.4870
ATOM   1394  HB3  LYS     99      7.604   32.489   44.791  0.0362 1.4870
ATOM   1395  HG2  LYS     99      7.013   34.569   44.126  0.0103 1.4870
ATOM   1396  HG3  LYS     99      6.023   34.759   45.329  0.0103 1.4870
ATOM   1397  HD2  LYS     99      7.584   35.613   46.575  0.0621 1.4870
ATOM   1398  HD3  LYS     99      8.553   34.415   46.275  0.0621 1.4870
ATOM   1399  HE2  LYS     99      8.293   36.248   44.205  0.1135 1.1000
ATOM   1400  HE3  LYS     99      9.056   36.786   45.466  0.1135 1.1000
ATOM   1401  HZ1  LYS     99      9.856   34.559   44.077  0.3400 0.6000
ATOM   1402  HZ2  LYS     99     10.510   35.851   43.959  0.3400 0.6000
ATOM   1403  HZ3  LYS     99     10.580   35.112   45.209  0.3400 0.6000
ATOM   1404  N    ASN    100      5.489   32.097   42.547 -0.4157 1.8240
ATOM   1405  CA   ASN    100      5.062   32.492   41.222  0.0143 1.9080
ATOM   1406  C    ASN    100      3.632   32.053   40.939  0.5973 1.9080
ATOM   1407  O    ASN    100      2.837   32.841   40.436 -0.5679 1.6612
ATOM   1408  CB   ASN    100      6.010   31.920   40.162 -0.2041 1.9080
ATOM   1409  CG   ASN    100      5.704   32.492   38.788  0.7130 1.9080
ATOM   1410  H    ASN    100      6.039   31.443   42.639  0.2719 0.6000
ATOM   1411  HA   ASN    100      5.098   33.469   41.168  0.1048 1.3870
ATOM   1412  HB2  ASN    100      6.926   32.130   40.402  0.0797 1.4870
ATOM   1413  HB3  ASN    100      5.920   30.955   40.136  0.0797 1.4870
ATOM   1414  OD1  ASN    100      5.012   31.888   37.974 -0.5931 1.6612
ATOM   1415  ND2  ASN    100      6.223   33.692   38.542 -0.9191 1.8240
ATOM   1416 HD22  ASN    100      6.077   34.076   37.785  0.4196 0.6000
ATOM   1417 HD21  ASN    100      6.703   34.084   39.137  0.4196 0.6000
ATOM   1418  N    ILE    101      3.307   30.812   41.252 -0.4157 1.8240
ATOM   1419  CA   ILE    101      2.044   30.214   40.815 -0.0597 1.9080
ATOM   1420  C    ILE    101      0.890   30.448   41.767  0.5973 1.9080
ATOM   1421  O    ILE    101     -0.197   30.757   41.267 -0.5679 1.6612
ATOM   1422  CB   ILE    101      2.289   28.701   40.581  0.1303 1.9080
ATOM   1423  CG1  ILE    101      3.212   28.496   39.372 -0.0430 1.9080
ATOM   1424  CG2  ILE    101      1.011   27.913   40.447 -0.3204 1.9080
ATOM   1425  CD1  ILE    101      3.742   27.092   39.190 -0.0660 1.9080
ATOM   1426  H    ILE    101      3.850   30.344   41.726  0.2719 0.6000
ATOM   1427  HA   ILE    101      1.808   30.615   39.953  0.0869 1.3870
ATOM   1428  HB   ILE    101      2.762   28.358   41.368  0.0187 1.4870
ATOM   1429 HG12  ILE    101      2.727   28.746   38.570  0.0236 1.4870
ATOM   1430 HG13  ILE    101      3.966   29.101   39.456  0.0236 1.4870
ATOM   1431 HG21  ILE    101      0.470   28.048   41.228  0.0882 1.4870
ATOM   1432 HG22  ILE    101      0.532   28.210   39.670  0.0882 1.4870
ATOM   1433 HG23  ILE    101      1.219   26.980   40.359  0.0882 1.4870
ATOM   1434 HD11  ILE    101      3.008   26.477   39.136  0.0186 1.4870
ATOM   1435 HD12  ILE    101      4.258   27.047   38.382  0.0186 1.4870
ATOM   1436 HD13  ILE    101      4.299   26.862   39.938  0.0186 1.4870
ATOM   1437  N    LEU    102      1.049   30.317   43.070 -0.4157 1.8240
ATOM   1438  CA   LEU    102     -0.052   30.348   44.033 -0.0518 1.9080
ATOM   1439  C    LEU    102     -0.879   31.628   43.967  0.5973 1.9080
ATOM   1440  O    LEU    102     -2.119   31.526   43.931 -0.5679 1.6612
ATOM   1441  CB   LEU    102      0.478   30.076   45.441 -0.1102 1.9080
ATOM   1442  CG   LEU    102      1.084   28.692   45.702  0.3531 1.9080
ATOM   1443  CD1  LEU    102      1.225   28.450   47.201 -0.4121 1.9080
ATOM   1444  CD2  LEU    102      0.271   27.583   45.047 -0.4121 1.9080
ATOM   1445  H    LEU    102      1.847   30.209   43.371  0.2719 0.6000
ATOM   1446  HA   LEU    102     -0.653   29.607   43.805  0.0922 1.3870
ATOM   1447  HB2  LEU    102      1.153   30.743   45.641  0.0457 1.4870
ATOM   1448  HB3  LEU    102     -0.250   30.208   46.068  0.0457 1.4870
ATOM   1449  HG   LEU    102      1.982   28.678   45.309 -0.0361 1.4870
ATOM   1450 HD11  LEU    102      0.361   28.500   47.616  0.1000 1.4870
ATOM   1451 HD12  LEU    102      1.601   27.580   47.351  0.1000 1.4870
ATOM   1452 HD13  LEU    102      1.801   29.118   47.581  0.1000 1.4870
ATOM   1453 HD21  LEU    102      0.201   27.750   44.105  0.1000 1.4870
ATOM   1454 HD22  LEU    102      0.706   26.739   45.191  0.1000 1.4870
ATOM   1455 HD23  LEU    102     -0.608   27.559   45.434  0.1000 1.4870
ATOM   1456  N    PRO    103     -0.289   32.811   43.919 -0.2548 1.8240
ATOM   1457  CA   PRO    103     -1.063   34.028   43.636 -0.0266 1.9080
ATOM   1458  C    PRO    103     -1.852   34.009   42.335  0.5896 1.9080
ATOM   1459  O    PRO    103     -2.801   34.800   42.217 -0.5748 1.6612
ATOM   1460  CB   PRO    103      0.011   35.115   43.501 -0.0070 1.9080
ATOM   1461  CG   PRO    103      1.133   34.604   44.341  0.0189 1.9080
ATOM   1462  CD   PRO    103      1.135   33.108   44.139  0.0192 1.9080
ATOM   1463  HA   PRO    103     -1.656   34.232   44.389  0.0641 1.3870
ATOM   1464  HB2  PRO    103      0.287   35.219   42.576  0.0253 1.4870
ATOM   1465  HB3  PRO    103     -0.312   35.968   43.831  0.0253 1.4870
ATOM   1466  HG2  PRO    103      1.977   34.989   44.057  0.0213 1.4870
ATOM   1467  HG3  PRO    103      0.989   34.823   45.275  0.0213 1.4870
ATOM   1468  HD2  PRO    103      1.669   32.859   43.369  0.0391 1.3870
ATOM   1469  HD3  PRO    103      1.472   32.648   44.924  0.0391 1.3870
ATOM   1470  N    LYS    104     -1.534   33.169   41.350 -0.3479 1.8240
ATOM   1471  CA   LYS    104     -2.312   33.198   40.105 -0.2400 1.9080
ATOM   1472  C    LYS    104     -3.587   32.371   40.158  0.7341 1.9080
ATOM   1473  O    LYS    104     -4.455   32.456   39.277 -0.5894 1.6612
ATOM   1474  CB   LYS    104     -1.445   32.727   38.926 -0.0094 1.9080
ATOM   1475  CG   LYS    104     -0.156   33.541   38.770  0.0187 1.9080
ATOM   1476  CD   LYS    104      0.557   33.242   37.468 -0.0479 1.9080
ATOM   1477  CE   LYS    104      1.895   33.962   37.381 -0.0143 1.9080
ATOM   1478  NZ   LYS    104      2.796   33.269   36.414 -0.3854 1.8240
ATOM   1479  H    LYS    104     -0.881   32.618   41.441  0.2747 0.6000
ATOM   1480  HA   LYS    104     -2.567   34.128   39.933  0.1426 1.3870
ATOM   1481  HB2  LYS    104     -1.216   31.792   39.057  0.0362 1.4870
ATOM   1482  HB3  LYS    104     -1.962   32.793   38.108  0.0362 1.4870
ATOM   1483  HG2  LYS    104     -0.370   34.486   38.807  0.0103 1.4870
ATOM   1484  HG3  LYS    104      0.437   33.341   39.511  0.0103 1.4870
ATOM   1485  HD2  LYS    104      0.703   32.286   37.393  0.0621 1.4870
ATOM   1486  HD3  LYS    104     -0.003   33.518   36.725  0.0621 1.4870
ATOM   1487  HE2  LYS    104      1.754   34.878   37.095  0.1135 1.1000
ATOM   1488  HE3  LYS    104      2.311   33.980   38.258  0.1135 1.1000
ATOM   1489  HZ1  LYS    104      2.392   33.209   35.623  0.3400 0.6000
ATOM   1490  HZ2  LYS    104      3.550   33.733   36.327  0.3400 0.6000
ATOM   1491  HZ3  LYS    104      2.983   32.453   36.715  0.3400 0.6000
ATOM   1492  N    ALA    105     -3.749   31.545   41.184 -0.4157 1.8240
ATOM   1493  CA   ALA    105     -4.857   30.612   41.289  0.0337 1.9080
ATOM   1494  C    ALA    105     -6.161   31.264   41.728  0.5973 1.9080
ATOM   1495  O    ALA    105     -6.128   32.169   42.558 -0.5679 1.6612
ATOM   1496  CB   ALA    105     -4.525   29.525   42.300 -0.1825 1.9080
ATOM   1497  H    ALA    105     -3.168   31.563   41.817  0.2719 0.6000
ATOM   1498  HA   ALA    105     -4.997   30.193   40.414  0.0823 1.3870
ATOM   1499  HB1  ALA    105     -5.229   28.873   42.312  0.0603 1.4870
ATOM   1500  HB2  ALA    105     -4.436   29.916   43.172  0.0603 1.4870
ATOM   1501  HB3  ALA    105     -3.699   29.102   42.054  0.0603 1.4870
ATOM   1502  N    LYS    106     -7.292   30.800   41.197 -0.3479 1.8240
ATOM   1503  CA   LYS    106     -8.543   31.382   41.711 -0.2400 1.9080
ATOM   1504  C    LYS    106     -8.772   30.907   43.138  0.7341 1.9080
ATOM   1505  O    LYS    106     -9.521   31.489   43.929 -0.5894 1.6612
ATOM   1506  CB   LYS    106     -9.700   31.075   40.780 -0.0094 1.9080
ATOM   1507  CG   LYS    106    -10.356   29.718   40.839  0.0187 1.9080
ATOM   1508  CD   LYS    106    -11.522   29.627   39.856 -0.0479 1.9080
ATOM   1509  CE   LYS    106    -11.026   29.366   38.441 -0.0143 1.9080
ATOM   1510  NZ   LYS    106    -11.950   29.924   37.413 -0.3854 1.8240
ATOM   1511  H    LYS    106     -7.291   30.193   40.588  0.2747 0.6000
ATOM   1512  HA   LYS    106     -8.431   32.356   41.736  0.1426 1.3870
ATOM   1513  HB2  LYS    106    -10.389   31.739   40.941  0.0362 1.4870
ATOM   1514  HB3  LYS    106     -9.387   31.207   39.872  0.0362 1.4870
ATOM   1515  HG2  LYS    106     -9.701   29.034   40.627  0.0103 1.4870
ATOM   1516  HG3  LYS    106    -10.679   29.555   41.739  0.0103 1.4870
ATOM   1517  HD2  LYS    106    -12.116   28.909   40.127  0.0621 1.4870
ATOM   1518  HD3  LYS    106    -12.024   30.456   39.873  0.0621 1.4870
ATOM   1519  HE2  LYS    106    -10.148   29.765   38.332  0.1135 1.1000
ATOM   1520  HE3  LYS    106    -10.937   28.410   38.305  0.1135 1.1000
ATOM   1521  HZ1  LYS    106    -12.031   30.802   37.532  0.3400 0.6000
ATOM   1522  HZ2  LYS    106    -11.623   29.762   36.602  0.3400 0.6000
ATOM   1523  HZ3  LYS    106    -12.749   29.538   37.493  0.3400 0.6000
ATOM   1524  N    ALA    107     -8.095   29.829   43.512 -0.4157 1.8240
ATOM   1525  CA   ALA    107     -8.176   29.292   44.861  0.0337 1.9080
ATOM   1526  C    ALA    107     -7.039   28.290   45.091  0.5973 1.9080
ATOM   1527  O    ALA    107     -6.616   27.653   44.124 -0.5679 1.6612
ATOM   1528  CB   ALA    107     -9.506   28.614   45.143 -0.1825 1.9080
ATOM   1529  H    ALA    107     -7.591   29.435   42.937  0.2719 0.6000
ATOM   1530  HA   ALA    107     -8.067   30.033   45.495  0.0823 1.3870
ATOM   1531  HB1  ALA    107    -10.223   29.233   44.982  0.0603 1.4870
ATOM   1532  HB2  ALA    107     -9.605   27.851   44.568  0.0603 1.4870
ATOM   1533  HB3  ALA    107     -9.532   28.328   46.060  0.0603 1.4870
ATOM   1534  N    VAL    108     -6.614   28.197   46.340 -0.4157 1.8240
ATOM   1535  CA   VAL    108     -5.589   27.247   46.768 -0.0875 1.9080
ATOM   1536  C    VAL    108     -6.108   26.349   47.885  0.5973 1.9080
ATOM   1537  O    VAL    108     -6.700   26.830   48.853 -0.5679 1.6612
ATOM   1538  CB   VAL    108     -4.325   27.978   47.267  0.2985 1.9080
ATOM   1539  CG1  VAL    108     -3.240   26.966   47.594 -0.3192 1.9080
ATOM   1540  CG2  VAL    108     -3.878   28.991   46.227 -0.3192 1.9080
ATOM   1541  H    VAL    108     -6.958   28.721   46.929  0.2719 0.6000
ATOM   1542  HA   VAL    108     -5.345   26.685   46.003  0.0969 1.3870
ATOM   1543  HB   VAL    108     -4.554   28.461   48.088 -0.0297 1.4870
ATOM   1544 HG11  VAL    108     -3.028   26.460   46.807  0.0791 1.4870
ATOM   1545 HG12  VAL    108     -2.456   27.427   47.899  0.0791 1.4870
ATOM   1546 HG13  VAL    108     -3.553   26.374   48.281  0.0791 1.4870
ATOM   1547 HG21  VAL    108     -4.607   29.576   46.015  0.0791 1.4870
ATOM   1548 HG22  VAL    108     -3.145   29.505   46.576  0.0791 1.4870
ATOM   1549 HG23  VAL    108     -3.596   28.531   45.433  0.0791 1.4870
ATOM   1550  N    VAL    109     -5.928   25.050   47.763 -0.4157 1.8240
ATOM   1551  CA   VAL    109     -6.213   24.063   48.790 -0.0875 1.9080
ATOM   1552  C    VAL    109     -4.914   23.385   49.249  0.5973 1.9080
ATOM   1553  O    VAL    109     -4.200   22.802   48.431 -0.5679 1.6612
ATOM   1554  CB   VAL    109     -7.206   22.987   48.313  0.2985 1.9080
ATOM   1555  CG1  VAL    109     -7.506   21.997   49.424 -0.3192 1.9080
ATOM   1556  CG2  VAL    109     -8.489   23.629   47.802 -0.3192 1.9080
ATOM   1557  H    VAL    109     -5.617   24.763   47.015  0.2719 0.6000
ATOM   1558  HA   VAL    109     -6.607   24.525   49.559  0.0969 1.3870
ATOM   1559  HB   VAL    109     -6.792   22.499   47.572 -0.0297 1.4870
ATOM   1560 HG11  VAL    109     -6.688   21.591   49.721  0.0791 1.4870
ATOM   1561 HG12  VAL    109     -7.921   22.455   50.159  0.0791 1.4870
ATOM   1562 HG13  VAL    109     -8.099   21.317   49.096  0.0791 1.4870
ATOM   1563 HG21  VAL    109     -8.274   24.274   47.123  0.0791 1.4870
ATOM   1564 HG22  VAL    109     -9.059   22.952   47.431  0.0791 1.4870
ATOM   1565 HG23  VAL    109     -8.939   24.067   48.527  0.0791 1.4870
ATOM   1566  N    SER    110     -4.624   23.495   50.538 -0.4157 1.8240
ATOM   1567  CA   SER    110     -3.460   22.879   51.158 -0.0249 1.9080
ATOM   1568  C    SER    110     -3.846   21.462   51.553  0.5973 1.9080
ATOM   1569  O    SER    110     -4.687   21.289   52.439 -0.5679 1.6612
ATOM   1570  CB   SER    110     -2.953   23.666   52.362  0.2117 1.9080
ATOM   1571  OG   SER    110     -2.188   24.778   51.920 -0.6546 1.7210
ATOM   1572  H    SER    110     -5.153   23.956   51.036  0.2719 0.6000
ATOM   1573  HA   SER    110     -2.742   22.832   50.492  0.0843 1.3870
ATOM   1574  HB2  SER    110     -3.706   23.976   52.890  0.0352 1.3870
ATOM   1575  HB3  SER    110     -2.405   23.094   52.921  0.0352 1.3870
ATOM   1576  HG   SER    110     -1.343   24.831   52.448  0.4275 0.0000
ATOM   1577  N    ILE    111     -3.240   20.476   50.869 -0.4157 1.8240
ATOM   1578  CA   ILE    111     -3.665   19.114   51.250 -0.0597 1.9080
ATOM   1579  C    ILE    111     -2.530   18.406   51.986  0.5973 1.9080
ATOM   1580  O    ILE    111     -1.375   18.374   51.550 -0.5679 1.6612
ATOM   1581  CB   ILE    111     -4.158   18.297   50.054  0.1303 1.9080
ATOM   1582  CG1  ILE    111     -3.180   18.240   48.888 -0.0430 1.9080
ATOM   1583  CG2  ILE    111     -5.531   18.808   49.597 -0.3204 1.9080
ATOM   1584  CD1  ILE    111     -3.726   17.535   47.668 -0.0660 1.9080
ATOM   1585  H    ILE    111     -2.651   20.626   50.260  0.2719 0.6000
ATOM   1586  HA   ILE    111     -4.414   19.204   51.875  0.0869 1.3870
ATOM   1587  HB   ILE    111     -4.284   17.378   50.368  0.0187 1.4870
ATOM   1588 HG12  ILE    111     -2.934   19.145   48.642  0.0236 1.4870
ATOM   1589 HG13  ILE    111     -2.374   17.784   49.178  0.0236 1.4870
ATOM   1590 HG21  ILE    111     -5.463   19.734   49.354  0.0882 1.4870
ATOM   1591 HG22  ILE    111     -5.826   18.298   48.840  0.0882 1.4870
ATOM   1592 HG23  ILE    111     -6.162   18.711   50.315  0.0882 1.4870
ATOM   1593 HD11  ILE    111     -4.003   16.647   47.908  0.0186 1.4870
ATOM   1594 HD12  ILE    111     -4.479   18.023   47.327  0.0186 1.4870
ATOM   1595 HD13  ILE    111     -3.044   17.486   46.995  0.0186 1.4870
ATOM   1596  N    GLY    112     -2.892   17.852   53.135 -0.4157 1.8240
ATOM   1597  CA   GLY    112     -2.021   17.155   54.043 -0.0252 1.9080
ATOM   1598  C    GLY    112     -1.454   18.092   55.090  0.5973 1.9080
ATOM   1599  O    GLY    112     -1.334   19.287   54.865 -0.5679 1.6612
ATOM   1600  H    GLY    112     -3.721   17.915   53.358  0.2719 0.6000
ATOM   1601  HA2  GLY    112     -2.513   16.444   54.481  0.0698 1.3870
ATOM   1602  HA3  GLY    112     -1.293   16.753   53.544  0.0698 1.3870
ATOM   1603  N    THR    113     -1.115   17.533   56.230 -0.4157 1.8240
ATOM   1604  CA   THR    113     -0.591   18.301   57.346 -0.0389 1.9080
ATOM   1605  C    THR    113      0.673   19.064   56.988  0.5973 1.9080
ATOM   1606  O    THR    113      0.941   20.094   57.604 -0.5679 1.6612
ATOM   1607  CB   THR    113     -0.301   17.360   58.524  0.3654 1.9080
ATOM   1608  OG1  THR    113     -1.554   16.790   58.920 -0.6761 1.7210
ATOM   1609  CG2  THR    113      0.238   18.105   59.731 -0.2438 1.9080
ATOM   1610  H    THR    113     -1.206   16.683   56.318  0.2719 0.6000
ATOM   1611  HA   THR    113     -1.274   18.945   57.625  0.1007 1.3870
ATOM   1612  HB   THR    113      0.323   16.656   58.251  0.0043 1.3870
ATOM   1613 HG21  THR    113     -0.388   18.782   59.995  0.0642 1.4870
ATOM   1614 HG22  THR    113      0.368   17.488   60.455  0.0642 1.4870
ATOM   1615 HG23  THR    113      1.076   18.515   59.506  0.0642 1.4870
ATOM   1616  HG1  THR    113     -1.421   16.150   59.684  0.4102 0.0000
ATOM   1617  N    CYS    114      1.436   18.570   56.007 -0.4157 1.8240
ATOM   1618  CA   CYS    114      2.656   19.307   55.654  0.0213 1.9080
ATOM   1619  C    CYS    114      2.332   20.624   54.961  0.5973 1.9080
ATOM   1620  O    CYS    114      2.848   21.699   55.307 -0.5679 1.6612
ATOM   1621  CB   CYS    114      3.562   18.463   54.766 -0.1231 1.9080
ATOM   1622  SG   CYS    114      4.094   16.866   55.383 -0.3119 2.0000
ATOM   1623  H    CYS    114      1.219   17.844   55.597  0.2719 0.6000
ATOM   1624  HA   CYS    114      3.140   19.508   56.481  0.1124 1.3870
ATOM   1625  HB2  CYS    114      3.102   18.319   53.925  0.1112 1.3870
ATOM   1626  HB3  CYS    114      4.356   18.986   54.570  0.1112 1.3870
ATOM   1627  HG   CYS    114      3.694   16.699   56.287  0.1933 0.6000
ATOM   1628  N    ALA    115      1.488   20.607   53.942 -0.4157 1.8240
ATOM   1629  CA   ALA    115      1.191   21.888   53.278  0.0337 1.9080
ATOM   1630  C    ALA    115      0.424   22.797   54.222  0.5973 1.9080
ATOM   1631  O    ALA    115      0.494   24.021   54.175 -0.5679 1.6612
ATOM   1632  CB   ALA    115      0.432   21.647   52.000 -0.1825 1.9080
ATOM   1633  H    ALA    115      1.127   19.873   53.676  0.2719 0.6000
ATOM   1634  HA   ALA    115      2.040   22.323   53.055  0.0823 1.3870
ATOM   1635  HB1  ALA    115     -0.418   21.250   52.201  0.0603 1.4870
ATOM   1636  HB2  ALA    115      0.936   21.057   51.434  0.0603 1.4870
ATOM   1637  HB3  ALA    115      0.294   22.482   51.546  0.0603 1.4870
ATOM   1638  N    CYS    116     -0.348   22.185   55.131 -0.4157 1.8240
ATOM   1639  CA   CYS    116     -1.112   23.019   56.045  0.0213 1.9080
ATOM   1640  C    CYS    116     -0.204   23.668   57.087  0.5973 1.9080
ATOM   1641  O    CYS    116     -0.293   24.891   57.242 -0.5679 1.6612
ATOM   1642  CB   CYS    116     -2.206   22.222   56.747 -0.1231 1.9080
ATOM   1643  SG   CYS    116     -3.496   21.618   55.662 -0.3119 2.0000
ATOM   1644  H    CYS    116     -0.390   21.328   55.172  0.2719 0.6000
ATOM   1645  HA   CYS    116     -1.538   23.732   55.525  0.1124 1.3870
ATOM   1646  HB2  CYS    116     -1.799   21.464   57.195  0.1112 1.3870
ATOM   1647  HB3  CYS    116     -2.610   22.781   57.428  0.1112 1.3870
ATOM   1648  HG   CYS    116     -4.327   22.169   55.778  0.1933 0.6000
ATOM   1649  N    TYR    117      0.643   22.929   57.770 -0.4157 1.8240
ATOM   1650  CA   TYR    117      1.291   23.441   58.973 -0.0014 1.9080
ATOM   1651  C    TYR    117      2.781   23.161   59.019  0.5973 1.9080
ATOM   1652  O    TYR    117      3.469   23.588   59.960 -0.5679 1.6612
ATOM   1653  CB   TYR    117      0.607   22.859   60.226 -0.0152 1.9080
ATOM   1654  CG   TYR    117     -0.906   22.940   60.223 -0.0011 1.9080
ATOM   1655  CD1  TYR    117     -1.556   24.162   60.107 -0.1906 1.9080
ATOM   1656  CD2  TYR    117     -1.715   21.816   60.333 -0.1906 1.9080
ATOM   1657  CE1  TYR    117     -2.939   24.251   60.102 -0.2341 1.9080
ATOM   1658  CE2  TYR    117     -3.093   21.899   60.323 -0.2341 1.9080
ATOM   1659  CZ   TYR    117     -3.718   23.122   60.207  0.3226 1.9080
ATOM   1660  OH   TYR    117     -5.092   23.218   60.193 -0.5579 1.7210
ATOM   1661  H    TYR    117      0.817   22.131   57.504  0.2719 0.6000
ATOM   1662  HA   TYR    117      1.169   24.413   58.989  0.0876 1.3870
ATOM   1663  HB2  TYR    117      0.866   21.929   60.316  0.0295 1.4870
ATOM   1664  HB3  TYR    117      0.940   23.331   61.007  0.0295 1.4870
ATOM   1665  HD1  TYR    117     -1.051   24.939   60.029  0.1699 1.4590
ATOM   1666  HD2  TYR    117     -1.315   20.980   60.417  0.1699 1.4590
ATOM   1667  HE1  TYR    117     -3.346   25.084   60.027  0.1656 1.4590
ATOM   1668  HE2  TYR    117     -3.603   21.124   60.394  0.1656 1.4590
ATOM   1669  HH   TYR    117     -5.353   24.169   60.038  0.3992 0.0000
ATOM   1670  N    GLY    118      3.338   22.453   58.031 -0.4157 1.8240
ATOM   1671  CA   GLY    118      4.756   22.177   58.067 -0.0252 1.9080
ATOM   1672  C    GLY    118      5.056   20.692   58.042  0.5973 1.9080
ATOM   1673  O    GLY    118      5.941   20.239   57.323 -0.5679 1.6612
ATOM   1674  H    GLY    118      2.857   22.164   57.380  0.2719 0.6000
ATOM   1675  HA2  GLY    118      5.182   22.599   57.305  0.0698 1.3870
ATOM   1676  HA3  GLY    118      5.135   22.563   58.872  0.0698 1.3870
ATOM   1677  N    GLY    119      4.299   19.920   58.812 -0.4157 1.8240
ATOM   1678  CA   GLY    119      4.426   18.484   58.775 -0.0252 1.9080
ATOM   1679  C    GLY    119      5.765   17.937   59.217  0.5973 1.9080
ATOM   1680  O    GLY    119      6.525   18.517   59.990 -0.5679 1.6612
ATOM   1681  H    GLY    119      3.724   20.281   59.341  0.2719 0.6000
ATOM   1682  HA2  GLY    119      3.738   18.101   59.339  0.0698 1.3870
ATOM   1683  HA3  GLY    119      4.259   18.186   57.868  0.0698 1.3870
ATOM   1684  N    ILE    120      6.073   16.751   58.705 -0.4157 1.8240
ATOM   1685  CA   ILE    120      7.136   15.893   59.198 -0.0597 1.9080
ATOM   1686  C    ILE    120      8.496   16.575   59.086  0.5973 1.9080
ATOM   1687  O    ILE    120      9.308   16.437   59.998 -0.5679 1.6612
ATOM   1688  CB   ILE    120      7.195   14.529   58.485  0.1303 1.9080
ATOM   1689  CG1  ILE    120      8.303   13.598   58.974 -0.0430 1.9080
ATOM   1690  CG2  ILE    120      7.310   14.684   56.976 -0.3204 1.9080
ATOM   1691  CD1  ILE    120      8.228   13.253   60.437 -0.0660 1.9080
ATOM   1692  H    ILE    120      5.610   16.473   58.036  0.2719 0.6000
ATOM   1693  HA   ILE    120      6.966   15.723   60.148  0.0869 1.3870
ATOM   1694  HB   ILE    120      6.343   14.077   58.662  0.0187 1.4870
ATOM   1695 HG12  ILE    120      8.266   12.776   58.460  0.0236 1.4870
ATOM   1696 HG13  ILE    120      9.158   14.017   58.797  0.0236 1.4870
ATOM   1697 HG21  ILE    120      6.618   15.270   56.661  0.0882 1.4870
ATOM   1698 HG22  ILE    120      8.168   15.055   56.756  0.0882 1.4870
ATOM   1699 HG23  ILE    120      7.216   13.824   56.558  0.0882 1.4870
ATOM   1700 HD11  ILE    120      7.391   12.823   60.622  0.0186 1.4870
ATOM   1701 HD12  ILE    120      8.949   12.660   60.662  0.0186 1.4870
ATOM   1702 HD13  ILE    120      8.300   14.055   60.959  0.0186 1.4870
ATOM   1703  N    GLN    121      8.705   17.294   57.981 -0.4157 1.8240
ATOM   1704  CA   GLN    121     10.034   17.874   57.832 -0.0031 1.9080
ATOM   1705  C    GLN    121     10.209   19.094   58.744  0.5973 1.9080
ATOM   1706  O    GLN    121     11.352   19.529   58.895 -0.5679 1.6612
ATOM   1707  CB   GLN    121     10.331   18.235   56.380 -0.0036 1.9080
ATOM   1708  CG   GLN    121      9.251   18.971   55.621 -0.0645 1.9080
ATOM   1709  CD   GLN    121      8.174   18.053   55.079  0.6951 1.9080
ATOM   1710  H    GLN    121      8.091   17.409   57.391  0.2719 0.6000
ATOM   1711  HA   GLN    121     10.687   17.198   58.110  0.0850 1.3870
ATOM   1712  HB2  GLN    121     11.133   18.780   56.364  0.0171 1.4870
ATOM   1713  HB3  GLN    121     10.529   17.415   55.901  0.0171 1.4870
ATOM   1714  HG2  GLN    121      8.841   19.624   56.210  0.0352 1.4870
ATOM   1715  HG3  GLN    121      9.657   19.452   54.882  0.0352 1.4870
ATOM   1716 HE22  GLN    121      6.286   17.826   55.176  0.4251 0.6000
ATOM   1717  OE1  GLN    121      8.467   17.096   54.355 -0.6086 1.6612
ATOM   1718  NE2  GLN    121      6.933   18.325   55.444 -0.9407 1.8240
ATOM   1719 HE21  GLN    121      6.771   19.003   55.950  0.4251 0.6000
ATOM   1720  N    ALA    122      9.126   19.606   59.304 -0.4157 1.8240
ATOM   1721  CA   ALA    122      9.155   20.781   60.184  0.0337 1.9080
ATOM   1722  C    ALA    122      9.355   20.384   61.639  0.5973 1.9080
ATOM   1723  O    ALA    122      9.663   21.229   62.489 -0.5679 1.6612
ATOM   1724  CB   ALA    122      7.876   21.603   59.987 -0.1825 1.9080
ATOM   1725  H    ALA    122      8.367   19.233   59.145  0.2719 0.6000
ATOM   1726  HA   ALA    122      9.916   21.338   59.917  0.0823 1.3870
ATOM   1727  HB1  ALA    122      7.117   21.085   60.263  0.0603 1.4870
ATOM   1728  HB2  ALA    122      7.926   22.404   60.513  0.0603 1.4870
ATOM   1729  HB3  ALA    122      7.784   21.835   59.059  0.0603 1.4870
ATOM   1730  N    ALA    123      9.188   19.091   61.933 -0.4157 1.8240
ATOM   1731  CA   ALA    123      9.440   18.553   63.258  0.0337 1.9080
ATOM   1732  C    ALA    123     10.852   18.897   63.732  0.5973 1.9080
ATOM   1733  O    ALA    123     11.777   19.054   62.933 -0.5679 1.6612
ATOM   1734  CB   ALA    123      9.242   17.041   63.338 -0.1825 1.9080
ATOM   1735  H    ALA    123      8.919   18.557   61.314  0.2719 0.6000
ATOM   1736  HA   ALA    123      8.807   18.971   63.877  0.0823 1.3870
ATOM   1737  HB1  ALA    123      9.893   16.603   62.785  0.0603 1.4870
ATOM   1738  HB2  ALA    123      8.359   16.818   63.033  0.0603 1.4870
ATOM   1739  HB3  ALA    123      9.349   16.752   64.247  0.0603 1.4870
ATOM   1740  N    LYS    124     10.997   19.019   65.060 -0.3479 1.8240
ATOM   1741  CA   LYS    124     12.313   19.356   65.605 -0.2400 1.9080
ATOM   1742  C    LYS    124     13.404   18.431   65.093  0.7341 1.9080
ATOM   1743  O    LYS    124     13.227   17.205   65.086 -0.5894 1.6612
ATOM   1744  CB   LYS    124     12.273   19.290   67.131 -0.0094 1.9080
ATOM   1745  CG   LYS    124     11.436   20.381   67.785  0.0187 1.9080
ATOM   1746  CD   LYS    124     11.876   20.531   69.245 -0.0479 1.9080
ATOM   1747  CE   LYS    124     11.429   21.878   69.797 -0.0143 1.9080
ATOM   1748  NZ   LYS    124     10.101   21.786   70.468 -0.3854 1.8240
ATOM   1749  H    LYS    124     10.325   18.902   65.584  0.2747 0.6000
ATOM   1750  HA   LYS    124     12.534   20.273   65.340  0.1426 1.3870
ATOM   1751  HB2  LYS    124     11.920   18.427   67.396  0.0362 1.4870
ATOM   1752  HB3  LYS    124     13.181   19.352   67.468  0.0362 1.4870
ATOM   1753  HG2  LYS    124     11.560   21.220   67.314  0.0103 1.4870
ATOM   1754  HG3  LYS    124     10.496   20.145   67.745  0.0103 1.4870
ATOM   1755  HD2  LYS    124     11.488   19.818   69.775  0.0621 1.4870
ATOM   1756  HD3  LYS    124     12.840   20.460   69.302  0.0621 1.4870
ATOM   1757  HE2  LYS    124     12.088   22.196   70.433  0.1135 1.1000
ATOM   1758  HE3  LYS    124     11.379   22.519   69.072  0.1135 1.1000
ATOM   1759  HZ1  LYS    124      9.498   21.478   69.891  0.3400 0.6000
ATOM   1760  HZ2  LYS    124     10.157   21.234   71.163  0.3400 0.6000
ATOM   1761  HZ3  LYS    124      9.856   22.594   70.750  0.3400 0.6000
ATOM   1762  N    PRO    125     14.583   18.919   64.712 -0.2548 1.8240
ATOM   1763  CA   PRO    125     14.966   20.321   64.672 -0.0266 1.9080
ATOM   1764  C    PRO    125     14.721   21.068   63.368  0.5896 1.9080
ATOM   1765  O    PRO    125     15.355   22.108   63.125 -0.5748 1.6612
ATOM   1766  CB   PRO    125     16.500   20.201   64.874 -0.0070 1.9080
ATOM   1767  CG   PRO    125     16.852   18.979   64.100  0.0189 1.9080
ATOM   1768  CD   PRO    125     15.710   18.023   64.335  0.0192 1.9080
ATOM   1769  HA   PRO    125     14.563   20.804   65.423  0.0641 1.3870
ATOM   1770  HB2  PRO    125     16.960   20.980   64.526  0.0253 1.4870
ATOM   1771  HB3  PRO    125     16.721   20.095   65.812  0.0253 1.4870
ATOM   1772  HG2  PRO    125     16.940   19.184   63.157  0.0213 1.4870
ATOM   1773  HG3  PRO    125     17.688   18.600   64.417  0.0213 1.4870
ATOM   1774  HD2  PRO    125     15.503   17.521   63.532  0.0391 1.3870
ATOM   1775  HD3  PRO    125     15.916   17.402   65.052  0.0391 1.3870
ATOM   1776  N    ASN    126     13.816   20.627   62.512 -0.4157 1.8240
ATOM   1777  CA   ASN    126     13.471   21.282   61.255  0.0143 1.9080
ATOM   1778  C    ASN    126     14.708   21.677   60.449  0.5973 1.9080
ATOM   1779  O    ASN    126     14.957   22.851   60.182 -0.5679 1.6612
ATOM   1780  CB   ASN    126     12.587   22.514   61.472 -0.2041 1.9080
ATOM   1781  CG   ASN    126     11.935   22.997   60.198  0.7130 1.9080
ATOM   1782  H    ASN    126     13.401   19.900   62.710  0.2719 0.6000
ATOM   1783  HA   ASN    126     12.958   20.642   60.718  0.1048 1.3870
ATOM   1784  HB2  ASN    126     11.898   22.298   62.120  0.0797 1.4870
ATOM   1785  HB3  ASN    126     13.128   23.229   61.842  0.0797 1.4870
ATOM   1786  OD1  ASN    126     12.233   22.566   59.087 -0.5931 1.6612
ATOM   1787  ND2  ASN    126     11.006   23.931   60.364 -0.9191 1.8240
ATOM   1788 HD22  ASN    126     10.593   24.252   59.681  0.4196 0.6000
ATOM   1789 HD21  ASN    126     10.816   24.214   61.153  0.4196 0.6000
ATOM   1790  N    PRO    127     15.476   20.675   60.027 -0.2548 1.8240
ATOM   1791  CA   PRO    127     16.707   20.886   59.288 -0.0266 1.9080
ATOM   1792  C    PRO    127     16.578   21.791   58.073  0.5896 1.9080
ATOM   1793  O    PRO    127     17.551   22.451   57.710 -0.5748 1.6612
ATOM   1794  CB   PRO    127     17.033   19.476   58.762 -0.0070 1.9080
ATOM   1795  CG   PRO    127     16.450   18.553   59.771  0.0189 1.9080
ATOM   1796  CD   PRO    127     15.193   19.239   60.239  0.0192 1.9080
ATOM   1797  HA   PRO    127     17.417   21.206   59.884  0.0641 1.3870
ATOM   1798  HB2  PRO    127     16.633   19.332   57.891  0.0253 1.4870
ATOM   1799  HB3  PRO    127     17.992   19.348   58.692  0.0253 1.4870
ATOM   1800  HG2  PRO    127     16.245   17.693   59.373  0.0213 1.4870
ATOM   1801  HG3  PRO    127     17.064   18.419   60.510  0.0213 1.4870
ATOM   1802  HD2  PRO    127     14.427   18.955   59.716  0.0391 1.3870
ATOM   1803  HD3  PRO    127     15.023   19.053   61.175  0.0391 1.3870
ATOM   1804  N    THR    128     15.419   21.818   57.412 -0.4157 1.8240
ATOM   1805  CA   THR    128     15.354   22.571   56.158 -0.0389 1.9080
ATOM   1806  C    THR    128     14.532   23.843   56.296  0.5973 1.9080
ATOM   1807  O    THR    128     14.254   24.517   55.299 -0.5679 1.6612
ATOM   1808  CB   THR    128     14.775   21.731   55.003  0.3654 1.9080
ATOM   1809  OG1  THR    128     13.458   21.272   55.362 -0.6761 1.7210
ATOM   1810  CG2  THR    128     15.636   20.507   54.725 -0.2438 1.9080
ATOM   1811  H    THR    128     14.729   21.404   57.715  0.2719 0.6000
ATOM   1812  HA   THR    128     16.268   22.828   55.914  0.1007 1.3870
ATOM   1813  HB   THR    128     14.720   22.282   54.194  0.0043 1.3870
ATOM   1814 HG21  THR    128     16.529   20.786   54.512  0.0642 1.4870
ATOM   1815 HG22  THR    128     15.654   19.946   55.505  0.0642 1.4870
ATOM   1816 HG23  THR    128     15.267   20.017   53.988  0.0642 1.4870
ATOM   1817  HG1  THR    128     13.218   21.596   56.282  0.4102 0.0000
ATOM   1818  N    ALA    129     14.140   24.169   57.524 -0.4157 1.8240
ATOM   1819  CA   ALA    129     13.325   25.351   57.790  0.0337 1.9080
ATOM   1820  C    ALA    129     12.058   25.303   56.950  0.5973 1.9080
ATOM   1821  O    ALA    129     11.647   26.253   56.288 -0.5679 1.6612
ATOM   1822  CB   ALA    129     14.089   26.637   57.515 -0.1825 1.9080
ATOM   1823  H    ALA    129     14.374   23.668   58.183  0.2719 0.6000
ATOM   1824  HA   ALA    129     13.068   25.342   58.735  0.0823 1.3870
ATOM   1825  HB1  ALA    129     14.887   26.655   58.048  0.0603 1.4870
ATOM   1826  HB2  ALA    129     13.537   27.391   57.739  0.0603 1.4870
ATOM   1827  HB3  ALA    129     14.324   26.678   56.586  0.0603 1.4870
ATOM   1828  N    ALA    130     11.429   24.129   56.983 -0.4157 1.8240
ATOM   1829  CA   ALA    130     10.181   23.936   56.262  0.0337 1.9080
ATOM   1830  C    ALA    130      9.015   24.676   56.918  0.5973 1.9080
ATOM   1831  O    ALA    130      8.946   24.726   58.148 -0.5679 1.6612
ATOM   1832  CB   ALA    130      9.874   22.442   56.139 -0.1825 1.9080
ATOM   1833  H    ALA    130     11.765   23.478   57.435  0.2719 0.6000
ATOM   1834  HA   ALA    130     10.296   24.296   55.357  0.0823 1.3870
ATOM   1835  HB1  ALA    130      9.096   22.319   55.589  0.0603 1.4870
ATOM   1836  HB2  ALA    130     10.622   21.993   55.737  0.0603 1.4870
ATOM   1837  HB3  ALA    130      9.712   22.076   57.011  0.0603 1.4870
ATOM   1838  N    LYS    131      8.156   25.208   56.074 -0.3479 1.8240
ATOM   1839  CA   LYS    131      6.980   25.993   56.394 -0.2400 1.9080
ATOM   1840  C    LYS    131      5.730   25.550   55.644  0.7341 1.9080
ATOM   1841  O    LYS    131      5.793   25.209   54.460 -0.5894 1.6612
ATOM   1842  CB   LYS    131      7.221   27.460   56.028 -0.0094 1.9080
ATOM   1843  CG   LYS    131      8.254   28.162   56.896  0.0187 1.9080
ATOM   1844  CD   LYS    131      8.206   29.667   56.638 -0.0479 1.9080
ATOM   1845  CE   LYS    131      9.427   30.376   57.191 -0.0143 1.9080
ATOM   1846  NZ   LYS    131      9.896   29.803   58.488 -0.3854 1.8240
ATOM   1847  H    LYS    131      8.309   25.076   55.239  0.2747 0.6000
ATOM   1848  HA   LYS    131      6.811   25.931   57.357  0.1426 1.3870
ATOM   1849  HB2  LYS    131      7.510   27.507   55.103  0.0362 1.4870
ATOM   1850  HB3  LYS    131      6.381   27.939   56.097  0.0362 1.4870
ATOM   1851  HG2  LYS    131      8.071   27.983   57.831  0.0103 1.4870
ATOM   1852  HG3  LYS    131      9.139   27.822   56.690  0.0103 1.4870
ATOM   1853  HD2  LYS    131      8.151   29.826   55.683  0.0621 1.4870
ATOM   1854  HD3  LYS    131      7.410   30.035   57.051  0.0621 1.4870
ATOM   1855  HE2  LYS    131     10.146   30.318   56.541  0.1135 1.1000
ATOM   1856  HE3  LYS    131      9.216   31.314   57.317  0.1135 1.1000
ATOM   1857  HZ1  LYS    131      9.235   29.835   59.082  0.3400 0.6000
ATOM   1858  HZ2  LYS    131     10.145   28.958   58.366  0.3400 0.6000
ATOM   1859  HZ3  LYS    131     10.588   30.276   58.788  0.3400 0.6000
ATOM   1860  N    GLY    132      4.580   25.572   56.321 -0.4157 1.8240
ATOM   1861  CA   GLY    132      3.335   25.333   55.601 -0.0252 1.9080
ATOM   1862  C    GLY    132      3.042   26.468   54.640  0.5973 1.9080
ATOM   1863  O    GLY    132      3.673   27.526   54.730 -0.5679 1.6612
ATOM   1864  H    GLY    132      4.573   25.724   57.168  0.2719 0.6000
ATOM   1865  HA2  GLY    132      3.400   24.500   55.108  0.0698 1.3870
ATOM   1866  HA3  GLY    132      2.605   25.250   56.235  0.0698 1.3870
ATOM   1867  N    ILE    133      2.114   26.242   53.727 -0.4157 1.8240
ATOM   1868  CA   ILE    133      1.847   27.206   52.667 -0.0597 1.9080
ATOM   1869  C    ILE    133      1.352   28.535   53.218  0.5973 1.9080
ATOM   1870  O    ILE    133      1.912   29.582   52.866 -0.5679 1.6612
ATOM   1871  CB   ILE    133      0.839   26.577   51.695  0.1303 1.9080
ATOM   1872  CG1  ILE    133      1.399   25.317   51.028 -0.0430 1.9080
ATOM   1873  CG2  ILE    133      0.352   27.591   50.696 -0.3204 1.9080
ATOM   1874  CD1  ILE    133      2.562   25.547   50.105 -0.0660 1.9080
ATOM   1875  H    ILE    133      1.658   25.513   53.759  0.2719 0.6000
ATOM   1876  HA   ILE    133      2.683   27.367   52.180  0.0869 1.3870
ATOM   1877  HB   ILE    133      0.062   26.300   52.226  0.0187 1.4870
ATOM   1878 HG12  ILE    133      1.676   24.698   51.723  0.0236 1.4870
ATOM   1879 HG13  ILE    133      0.687   24.892   50.526  0.0236 1.4870
ATOM   1880 HG21  ILE    133      0.015   28.361   51.161  0.0882 1.4870
ATOM   1881 HG22  ILE    133      1.080   27.855   50.128  0.0882 1.4870
ATOM   1882 HG23  ILE    133     -0.347   27.207   50.163  0.0882 1.4870
ATOM   1883 HD11  ILE    133      2.300   26.150   49.404  0.0186 1.4870
ATOM   1884 HD12  ILE    133      3.292   25.930   50.598  0.0186 1.4870
ATOM   1885 HD13  ILE    133      2.838   24.712   49.722  0.0186 1.4870
ATOM   1886  N    ASN    134      0.340   28.513   54.076 -0.4157 1.8240
ATOM   1887  CA   ASN    134     -0.170   29.796   54.587  0.0143 1.9080
ATOM   1888  C    ASN    134      0.885   30.515   55.417  0.5973 1.9080
ATOM   1889  O    ASN    134      0.986   31.746   55.407 -0.5679 1.6612
ATOM   1890  CB   ASN    134     -1.446   29.596   55.402 -0.2041 1.9080
ATOM   1891  CG   ASN    134     -2.691   29.442   54.549  0.7130 1.9080
ATOM   1892  H    ASN    134     -0.010   27.768   54.327  0.2719 0.6000
ATOM   1893  HA   ASN    134     -0.388   30.363   53.818  0.1048 1.3870
ATOM   1894  HB2  ASN    134     -1.345   28.805   55.953  0.0797 1.4870
ATOM   1895  HB3  ASN    134     -1.564   30.355   55.994  0.0797 1.4870
ATOM   1896  OD1  ASN    134     -2.751   29.940   53.430 -0.5931 1.6612
ATOM   1897  ND2  ASN    134     -3.689   28.719   55.050 -0.9191 1.8240
ATOM   1898 HD22  ASN    134     -4.401   28.591   54.586  0.4196 0.6000
ATOM   1899 HD21  ASN    134     -3.621   28.381   55.838  0.4196 0.6000
ATOM   1900  N    ASP    135      1.716   29.813   56.183 -0.5163 1.8240
ATOM   1901  CA   ASP    135      2.810   30.520   56.865  0.0381 1.9080
ATOM   1902  C    ASP    135      3.737   31.220   55.885  0.5366 1.9080
ATOM   1903  O    ASP    135      4.143   32.375   55.968 -0.5819 1.6612
ATOM   1904  CB   ASP    135      3.619   29.504   57.659 -0.0303 1.9080
ATOM   1905  CG   ASP    135      4.747   30.015   58.514  0.7994 1.9080
ATOM   1906  OD1  ASP    135      4.942   31.245   58.594 -0.8014 1.6612
ATOM   1907  OD2  ASP    135      5.443   29.157   59.117 -0.8014 1.6612
ATOM   1908  H    ASP    135      1.614   28.964   56.277  0.2936 0.6000
ATOM   1909  HA   ASP    135      2.431   31.182   57.480  0.0880 1.3870
ATOM   1910  HB2  ASP    135      3.007   29.020   58.234 -0.0122 1.4870
ATOM   1911  HB3  ASP    135      3.989   28.863   57.031 -0.0122 1.4870
ATOM   1912  N    CYS    136      4.117   30.433   54.880 -0.4157 1.8240
ATOM   1913  CA   CYS    136      5.149   30.872   53.945  0.0213 1.9080
ATOM   1914  C    CYS    136      4.670   31.992   53.040  0.5973 1.9080
ATOM   1915  O    CYS    136      5.437   32.915   52.747 -0.5679 1.6612
ATOM   1916  CB   CYS    136      5.641   29.634   53.189 -0.1231 1.9080
ATOM   1917  SG   CYS    136      6.994   29.900   52.031 -0.3119 2.0000
ATOM   1918  H    CYS    136      3.751   29.661   54.781  0.2719 0.6000
ATOM   1919  HA   CYS    136      5.900   31.217   54.472  0.1124 1.3870
ATOM   1920  HB2  CYS    136      5.924   28.973   53.839  0.1112 1.3870
ATOM   1921  HB3  CYS    136      4.892   29.260   52.701  0.1112 1.3870
ATOM   1922  HG   CYS    136      6.630   30.224   51.156  0.1933 0.6000
ATOM   1923  N    TYR    137      3.427   31.999   52.579 -0.4157 1.8240
ATOM   1924  CA   TYR    137      2.984   32.958   51.575 -0.0014 1.9080
ATOM   1925  C    TYR    137      1.923   33.943   52.059  0.5973 1.9080
ATOM   1926  O    TYR    137      1.246   34.597   51.255 -0.5679 1.6612
ATOM   1927  CB   TYR    137      2.462   32.173   50.356 -0.0152 1.9080
ATOM   1928  CG   TYR    137      3.587   31.360   49.732 -0.0011 1.9080
ATOM   1929  CD1  TYR    137      4.637   31.988   49.081 -0.1906 1.9080
ATOM   1930  CD2  TYR    137      3.607   29.973   49.802 -0.1906 1.9080
ATOM   1931  CE1  TYR    137      5.666   31.257   48.519 -0.2341 1.9080
ATOM   1932  CE2  TYR    137      4.641   29.242   49.232 -0.2341 1.9080
ATOM   1933  CZ   TYR    137      5.671   29.881   48.591  0.3226 1.9080
ATOM   1934  OH   TYR    137      6.704   29.169   48.020 -0.5579 1.7210
ATOM   1935  H    TYR    137      2.867   31.421   52.880  0.2719 0.6000
ATOM   1936  HA   TYR    137      3.766   33.476   51.288  0.0876 1.3870
ATOM   1937  HB2  TYR    137      1.746   31.580   50.632  0.0295 1.4870
ATOM   1938  HB3  TYR    137      2.105   32.792   49.699  0.0295 1.4870
ATOM   1939  HD1  TYR    137      4.650   32.917   49.022  0.1699 1.4590
ATOM   1940  HD2  TYR    137      2.917   29.526   50.237  0.1699 1.4590
ATOM   1941  HE1  TYR    137      6.362   31.698   48.088  0.1656 1.4590
ATOM   1942  HE2  TYR    137      4.635   28.313   49.286  0.1656 1.4590
ATOM   1943  HH   TYR    137      7.133   29.727   47.312  0.3992 0.0000
ATOM   1944  N    ALA    138      1.795   34.063   53.366 -0.4157 1.8240
ATOM   1945  CA   ALA    138      0.923   35.023   54.024  0.0337 1.9080
ATOM   1946  C    ALA    138      1.043   36.407   53.381  0.5973 1.9080
ATOM   1947  O    ALA    138      0.048   36.979   52.940 -0.5679 1.6612
ATOM   1948  CB   ALA    138      1.297   35.116   55.495 -0.1825 1.9080
ATOM   1949  H    ALA    138      2.259   33.538   53.863  0.2719 0.6000
ATOM   1950  HA   ALA    138     -0.004   34.716   53.950  0.0823 1.3870
ATOM   1951  HB1  ALA    138      0.690   35.709   55.943  0.0603 1.4870
ATOM   1952  HB2  ALA    138      2.193   35.453   55.577  0.0603 1.4870
ATOM   1953  HB3  ALA    138      1.246   34.244   55.894  0.0603 1.4870
ATOM   1954  N    ASP    139      2.279   36.867   53.372 -0.5163 1.8240
ATOM   1955  CA   ASP    139      2.788   38.110   52.833  0.0381 1.9080
ATOM   1956  C    ASP    139      2.475   38.290   51.352  0.5366 1.9080
ATOM   1957  O    ASP    139      2.649   39.387   50.800 -0.5819 1.6612
ATOM   1958  CB   ASP    139      4.309   38.175   53.039 -0.0303 1.9080
ATOM   1959  CG   ASP    139      5.061   37.136   52.225  0.7994 1.9080
ATOM   1960  OD1  ASP    139      4.612   35.969   52.169 -0.8014 1.6612
ATOM   1961  OD2  ASP    139      6.114   37.467   51.639 -0.8014 1.6612
ATOM   1962  H    ASP    139      2.866   36.357   53.740  0.2936 0.6000
ATOM   1963  HA   ASP    139      2.378   38.851   53.327  0.0880 1.3870
ATOM   1964  HB2  ASP    139      4.624   39.059   52.791 -0.0122 1.4870
ATOM   1965  HB3  ASP    139      4.506   38.043   53.980 -0.0122 1.4870
ATOM   1966  N    LEU    140      2.021   37.235   50.678 -0.4157 1.8240
ATOM   1967  CA   LEU    140      1.666   37.354   49.270 -0.0518 1.9080
ATOM   1968  C    LEU    140      0.146   37.400   49.140  0.5973 1.9080
ATOM   1969  O    LEU    140     -0.394   37.484   48.041 -0.5679 1.6612
ATOM   1970  CB   LEU    140      2.162   36.198   48.425 -0.1102 1.9080
ATOM   1971  CG   LEU    140      3.615   36.008   48.041  0.3531 1.9080
ATOM   1972  CD1  LEU    140      3.717   34.759   47.171 -0.4121 1.9080
ATOM   1973  CD2  LEU    140      4.201   37.203   47.309 -0.4121 1.9080
ATOM   1974  H    LEU    140      1.937   36.478   51.078  0.2719 0.6000
ATOM   1975  HA   LEU    140      2.040   38.188   48.918  0.0922 1.3870
ATOM   1976  HB2  LEU    140      1.890   35.387   48.882  0.0457 1.4870
ATOM   1977  HB3  LEU    140      1.660   36.228   47.595  0.0457 1.4870
ATOM   1978  HG   LEU    140      4.135   35.860   48.859 -0.0361 1.4870
ATOM   1979 HD11  LEU    140      3.133   34.849   46.414  0.1000 1.4870
ATOM   1980 HD12  LEU    140      4.621   34.652   46.868  0.1000 1.4870
ATOM   1981 HD13  LEU    140      3.458   33.990   47.684  0.1000 1.4870
ATOM   1982 HD21  LEU    140      3.668   37.397   46.535  0.1000 1.4870
ATOM   1983 HD22  LEU    140      4.207   37.965   47.893  0.1000 1.4870
ATOM   1984 HD23  LEU    140      5.100   37.002   47.037  0.1000 1.4870
ATOM   1985  N    GLY    141     -0.541   37.323   50.278 -0.4157 1.8240
ATOM   1986  CA   GLY    141     -1.996   37.358   50.209 -0.0252 1.9080
ATOM   1987  C    GLY    141     -2.574   36.005   49.848  0.5973 1.9080
ATOM   1988  O    GLY    141     -3.766   35.889   49.557 -0.5679 1.6612
ATOM   1989  H    GLY    141     -0.135   37.254   51.033  0.2719 0.6000
ATOM   1990  HA2  GLY    141     -2.350   37.639   51.068  0.0698 1.3870
ATOM   1991  HA3  GLY    141     -2.270   38.010   49.546  0.0698 1.3870
ATOM   1992  N    VAL    142     -1.710   34.987   49.870 -0.4157 1.8240
ATOM   1993  CA   VAL    142     -2.211   33.637   49.608 -0.0875 1.9080
ATOM   1994  C    VAL    142     -3.002   33.194   50.834  0.5973 1.9080
ATOM   1995  O    VAL    142     -2.498   33.297   51.954 -0.5679 1.6612
ATOM   1996  CB   VAL    142     -1.080   32.644   49.294  0.2985 1.9080
ATOM   1997  CG1  VAL    142     -1.545   31.199   49.391 -0.3192 1.9080
ATOM   1998  CG2  VAL    142     -0.496   32.868   47.902 -0.3192 1.9080
ATOM   1999  H    VAL    142     -0.877   35.122   50.035  0.2719 0.6000
ATOM   2000  HA   VAL    142     -2.818   33.671   48.839  0.0969 1.3870
ATOM   2001  HB   VAL    142     -0.365   32.779   49.951 -0.0297 1.4870
ATOM   2002 HG11  VAL    142     -1.946   31.049   50.250  0.0791 1.4870
ATOM   2003 HG12  VAL    142     -2.190   31.023   48.702  0.0791 1.4870
ATOM   2004 HG13  VAL    142     -0.793   30.612   49.282  0.0791 1.4870
ATOM   2005 HG21  VAL    142     -0.158   33.764   47.837  0.0791 1.4870
ATOM   2006 HG22  VAL    142      0.219   32.245   47.751  0.0791 1.4870
ATOM   2007 HG23  VAL    142     -1.180   32.735   47.243  0.0791 1.4870
ATOM   2008  N    LYS    143     -4.220   32.706   50.633 -0.3479 1.8240
ATOM   2009  CA   LYS    143     -4.961   32.175   51.774 -0.2400 1.9080
ATOM   2010  C    LYS    143     -5.632   30.848   51.450  0.7341 1.9080
ATOM   2011  O    LYS    143     -6.818   30.759   51.141 -0.5894 1.6612
ATOM   2012  CB   LYS    143     -5.999   33.186   52.267 -0.0094 1.9080
ATOM   2013  CG   LYS    143     -5.495   34.179   53.288  0.0187 1.9080
ATOM   2014  CD   LYS    143     -4.521   33.634   54.316 -0.0479 1.9080
ATOM   2015  CE   LYS    143     -5.065   32.413   55.043 -0.0143 1.9080
ATOM   2016  NZ   LYS    143     -4.246   32.063   56.237 -0.3854 1.8240
ATOM   2017  H    LYS    143     -4.566   32.702   49.846  0.2747 0.6000
ATOM   2018  HA   LYS    143     -4.323   32.019   52.501  0.1426 1.3870
ATOM   2019  HB2  LYS    143     -6.338   33.676   51.502  0.0362 1.4870
ATOM   2020  HB3  LYS    143     -6.743   32.699   52.654  0.0362 1.4870
ATOM   2021  HG2  LYS    143     -5.063   34.909   52.817  0.0103 1.4870
ATOM   2022  HG3  LYS    143     -6.259   34.548   53.758  0.0103 1.4870
ATOM   2023  HD2  LYS    143     -3.691   33.396   53.872  0.0621 1.4870
ATOM   2024  HD3  LYS    143     -4.322   34.327   54.965  0.0621 1.4870
ATOM   2025  HE2  LYS    143     -5.978   32.588   55.321  0.1135 1.1000
ATOM   2026  HE3  LYS    143     -5.080   31.659   54.432  0.1135 1.1000
ATOM   2027  HZ1  LYS    143     -4.124   32.789   56.737  0.3400 0.6000
ATOM   2028  HZ2  LYS    143     -4.668   31.442   56.715  0.3400 0.6000
ATOM   2029  HZ3  LYS    143     -3.456   31.749   55.973  0.3400 0.6000
ATOM   2030  N    ALA    144     -4.842   29.785   51.544 -0.4157 1.8240
ATOM   2031  CA   ALA    144     -5.345   28.445   51.279  0.0337 1.9080
ATOM   2032  C    ALA    144     -6.297   27.942   52.361  0.5973 1.9080
ATOM   2033  O    ALA    144     -6.184   28.280   53.537 -0.5679 1.6612
ATOM   2034  CB   ALA    144     -4.156   27.492   51.131 -0.1825 1.9080
ATOM   2035  H    ALA    144     -4.017   29.889   51.767  0.2719 0.6000
ATOM   2036  HA   ALA    144     -5.830   28.464   50.428  0.0823 1.3870
ATOM   2037  HB1  ALA    144     -3.554   27.832   50.464  0.0603 1.4870
ATOM   2038  HB2  ALA    144     -4.472   26.626   50.865  0.0603 1.4870
ATOM   2039  HB3  ALA    144     -3.696   27.422   51.970  0.0603 1.4870
ATOM   2040  N    ILE    145     -7.226   27.112   51.918 -0.4157 1.8240
ATOM   2041  CA   ILE    145     -8.035   26.216   52.713 -0.0597 1.9080
ATOM   2042  C    ILE    145     -7.185   25.009   53.117  0.5973 1.9080
ATOM   2043  O    ILE    145     -6.546   24.388   52.270 -0.5679 1.6612
ATOM   2044  CB   ILE    145     -9.290   25.721   51.976  0.1303 1.9080
ATOM   2045  CG1  ILE    145    -10.212   26.855   51.532 -0.0430 1.9080
ATOM   2046  CG2  ILE    145    -10.031   24.701   52.829 -0.3204 1.9080
ATOM   2047  CD1  ILE    145    -11.063   26.556   50.318 -0.0660 1.9080
ATOM   2048  H    ILE    145     -7.362   27.103   51.069  0.2719 0.6000
ATOM   2049  HA   ILE    145     -8.316   26.687   53.526  0.0869 1.3870
ATOM   2050  HB   ILE    145     -8.987   25.259   51.167  0.0187 1.4870
ATOM   2051 HG12  ILE    145    -10.798   27.081   52.270  0.0236 1.4870
ATOM   2052 HG13  ILE    145     -9.669   27.636   51.341  0.0236 1.4870
ATOM   2053 HG21  ILE    145     -9.425   24.004   53.093  0.0882 1.4870
ATOM   2054 HG22  ILE    145    -10.383   25.132   53.610  0.0882 1.4870
ATOM   2055 HG23  ILE    145    -10.751   24.322   52.319  0.0882 1.4870
ATOM   2056 HD11  ILE    145    -10.494   26.356   49.570  0.0186 1.4870
ATOM   2057 HD12  ILE    145    -11.627   25.802   50.501  0.0186 1.4870
ATOM   2058 HD13  ILE    145    -11.606   27.320   50.110  0.0186 1.4870
ATOM   2059  N    ASN    146     -7.196   24.706   54.398 -0.4157 1.8240
ATOM   2060  CA   ASN    146     -6.379   23.658   54.978  0.0143 1.9080
ATOM   2061  C    ASN    146     -7.154   22.349   55.085  0.5973 1.9080
ATOM   2062  O    ASN    146     -8.167   22.273   55.778 -0.5679 1.6612
ATOM   2063  CB   ASN    146     -5.865   24.087   56.358 -0.2041 1.9080
ATOM   2064  CG   ASN    146     -4.760   25.126   56.280  0.7130 1.9080
ATOM   2065  H    ASN    146     -7.716   25.154   54.919  0.2719 0.6000
ATOM   2066  HA   ASN    146     -5.606   23.512   54.393  0.1048 1.3870
ATOM   2067  HB2  ASN    146     -6.603   24.449   56.871  0.0797 1.4870
ATOM   2068  HB3  ASN    146     -5.531   23.306   56.827  0.0797 1.4870
ATOM   2069  OD1  ASN    146     -4.014   25.208   55.303 -0.5931 1.6612
ATOM   2070  ND2  ASN    146     -4.611   25.940   57.328 -0.9191 1.8240
ATOM   2071 HD22  ASN    146     -3.988   26.533   57.328  0.4196 0.6000
ATOM   2072 HD21  ASN    146     -5.138   25.871   58.004  0.4196 0.6000
ATOM   2073  N    VAL    147     -6.661   21.316   54.400 -0.4157 1.8240
ATOM   2074  CA   VAL    147     -7.240   19.984   54.548 -0.0875 1.9080
ATOM   2075  C    VAL    147     -6.160   19.029   55.045  0.5973 1.9080
ATOM   2076  O    VAL    147     -5.502   18.316   54.284 -0.5679 1.6612
ATOM   2077  CB   VAL    147     -7.873   19.460   53.254  0.2985 1.9080
ATOM   2078  CG1  VAL    147     -8.641   18.172   53.527 -0.3192 1.9080
ATOM   2079  CG2  VAL    147     -8.771   20.523   52.636 -0.3192 1.9080
ATOM   2080  H    VAL    147     -5.999   21.435   53.867  0.2719 0.6000
ATOM   2081  HA   VAL    147     -7.941   20.031   55.231  0.0969 1.3870
ATOM   2082  HB   VAL    147     -7.153   19.261   52.619 -0.0297 1.4870
ATOM   2083 HG11  VAL    147     -8.051   17.527   53.926  0.0791 1.4870
ATOM   2084 HG12  VAL    147     -9.367   18.354   54.128  0.0791 1.4870
ATOM   2085 HG13  VAL    147     -8.985   17.823   52.702  0.0791 1.4870
ATOM   2086 HG21  VAL    147     -8.257   21.314   52.460  0.0791 1.4870
ATOM   2087 HG22  VAL    147     -9.139   20.192   51.813  0.0791 1.4870
ATOM   2088 HG23  VAL    147     -9.483   20.732   53.245  0.0791 1.4870
ATOM   2089  N    PRO    148     -5.958   19.056   56.354 -0.2548 1.8240
ATOM   2090  CA   PRO    148     -4.923   18.238   56.966 -0.0266 1.9080
ATOM   2091  C    PRO    148     -5.352   16.805   57.268  0.5896 1.9080
ATOM   2092  O    PRO    148     -6.458   16.390   56.953 -0.5748 1.6612
ATOM   2093  CB   PRO    148     -4.622   18.987   58.268 -0.0070 1.9080
ATOM   2094  CG   PRO    148     -5.797   19.864   58.539  0.0189 1.9080
ATOM   2095  CD   PRO    148     -6.669   19.897   57.326  0.0192 1.9080
ATOM   2096  HA   PRO    148     -4.126   18.232   56.395  0.0641 1.3870
ATOM   2097  HB2  PRO    148     -4.495   18.359   58.996  0.0253 1.4870
ATOM   2098  HB3  PRO    148     -3.817   19.519   58.174  0.0253 1.4870
ATOM   2099  HG2  PRO    148     -6.298   19.522   59.296  0.0213 1.4870
ATOM   2100  HG3  PRO    148     -5.497   20.761   58.754  0.0213 1.4870
ATOM   2101  HD2  PRO    148     -7.548   19.534   57.520  0.0391 1.3870
ATOM   2102  HD3  PRO    148     -6.768   20.803   56.994  0.0391 1.3870
ATOM   2103  N    GLY    149     -4.444   16.085   57.869 -0.4157 1.8240
ATOM   2104  CA   GLY    149     -4.236   14.680   58.103 -0.0252 1.9080
ATOM   2105  C    GLY    149     -3.004   14.170   57.365  0.5973 1.9080
ATOM   2106  O    GLY    149     -2.508   14.827   56.433 -0.5679 1.6612
ATOM   2107  H    GLY    149     -3.818   16.567   58.208  0.2719 0.6000
ATOM   2108  HA2  GLY    149     -4.126   14.525   59.054  0.0698 1.3870
ATOM   2109  HA3  GLY    149     -5.016   14.186   57.806  0.0698 1.3870
ATOM   2110  N    CYS    150     -2.518   13.004   57.771 -0.4157 1.8240
ATOM   2111  CA   CYS    150     -1.236   12.488   57.291  0.0213 1.9080
ATOM   2112  C    CYS    150     -1.368   11.049   56.812  0.5973 1.9080
ATOM   2113  O    CYS    150     -0.824   10.170   57.510 -0.5679 1.6612
ATOM   2114  CB   CYS    150     -0.178   12.581   58.392 -0.1231 1.9080
ATOM   2115  SG   CYS    150      1.562   12.522   57.906 -0.3119 2.0000
ATOM   2116  H    CYS    150     -2.971   12.538   58.335  0.2719 0.6000
ATOM   2117  HA   CYS    150     -0.945   13.038   56.535  0.1124 1.3870
ATOM   2118  HB2  CYS    150     -0.324   13.411   58.873  0.1112 1.3870
ATOM   2119  HB3  CYS    150     -0.335   11.857   59.017  0.1112 1.3870
ATOM   2120  HG   CYS    150      1.943   13.447   57.920  0.1933 0.6000
ATOM   2121  N    PRO    151     -2.047   10.807   55.696 -0.2548 1.8240
ATOM   2122  CA   PRO    151     -2.686   11.793   54.831 -0.0266 1.9080
ATOM   2123  C    PRO    151     -4.151   12.038   55.173  0.5896 1.9080
ATOM   2124  O    PRO    151     -4.741   11.352   56.003 -0.5748 1.6612
ATOM   2125  CB   PRO    151     -2.608   11.102   53.452 -0.0070 1.9080
ATOM   2126  CG   PRO    151     -2.935    9.686   53.811  0.0189 1.9080
ATOM   2127  CD   PRO    151     -2.237    9.451   55.120  0.0192 1.9080
ATOM   2128  HA   PRO    151     -2.184   12.634   54.829  0.0641 1.3870
ATOM   2129  HB2  PRO    151     -3.257   11.471   52.833  0.0253 1.4870
ATOM   2130  HB3  PRO    151     -1.720   11.175   53.069  0.0253 1.4870
ATOM   2131  HG2  PRO    151     -3.893    9.569   53.907  0.0213 1.4870
ATOM   2132  HG3  PRO    151     -2.609    9.075   53.133  0.0213 1.4870
ATOM   2133  HD2  PRO    151     -2.780    8.901   55.707  0.0391 1.3870
ATOM   2134  HD3  PRO    151     -1.383    9.012   54.981  0.0391 1.3870
ATOM   2135  N    PRO    152     -4.718   13.059   54.532 -0.2548 1.8240
ATOM   2136  CA   PRO    152     -6.137   13.358   54.732 -0.0266 1.9080
ATOM   2137  C    PRO    152     -6.990   12.250   54.124  0.5896 1.9080
ATOM   2138  O    PRO    152     -6.572   11.488   53.255 -0.5748 1.6612
ATOM   2139  CB   PRO    152     -6.358   14.659   53.974 -0.0070 1.9080
ATOM   2140  CG   PRO    152     -5.003   15.181   53.656  0.0189 1.9080
ATOM   2141  CD   PRO    152     -4.081   13.997   53.601  0.0192 1.9080
ATOM   2142  HA   PRO    152     -6.338   13.471   55.683  0.0641 1.3870
ATOM   2143  HB2  PRO    152     -6.861   14.498   53.160  0.0253 1.4870
ATOM   2144  HB3  PRO    152     -6.847   15.293   54.521  0.0253 1.4870
ATOM   2145  HG2  PRO    152     -5.011   15.643   52.803  0.0213 1.4870
ATOM   2146  HG3  PRO    152     -4.712   15.803   54.341  0.0213 1.4870
ATOM   2147  HD2  PRO    152     -4.036   13.628   52.704  0.0391 1.3870
ATOM   2148  HD3  PRO    152     -3.187   14.233   53.893  0.0391 1.3870
ATOM   2149  N    ASN    153     -8.212   12.147   54.616 -0.4157 1.8240
ATOM   2150  CA   ASN    153     -9.221   11.312   54.006  0.0143 1.9080
ATOM   2151  C    ASN    153     -9.549   11.848   52.623  0.5973 1.9080
ATOM   2152  O    ASN    153     -9.786   13.057   52.471 -0.5679 1.6612
ATOM   2153  CB   ASN    153    -10.487   11.293   54.871 -0.2041 1.9080
ATOM   2154  CG   ASN    153    -11.354   10.103   54.496  0.7130 1.9080
ATOM   2155  H    ASN    153     -8.414   12.592   55.324  0.2719 0.6000
ATOM   2156  HA   ASN    153     -8.876   10.399   53.923  0.1048 1.3870
ATOM   2157  HB2  ASN    153    -10.241   11.234   55.809  0.0797 1.4870
ATOM   2158  HB3  ASN    153    -10.985   12.115   54.740  0.0797 1.4870
ATOM   2159  OD1  ASN    153    -11.795    9.966   53.359 -0.5931 1.6612
ATOM   2160  ND2  ASN    153    -11.555    9.267   55.500 -0.9191 1.8240
ATOM   2161 HD22  ASN    153    -12.026    8.558   55.382  0.4196 0.6000
ATOM   2162 HD21  ASN    153    -11.212    9.433   56.272  0.4196 0.6000
ATOM   2163  N    PRO    154     -9.562   11.007   51.592 -0.2548 1.8240
ATOM   2164  CA   PRO    154     -9.953   11.501   50.270 -0.0266 1.9080
ATOM   2165  C    PRO    154    -11.344   12.141   50.305  0.5896 1.9080
ATOM   2166  O    PRO    154    -11.615   13.012   49.487 -0.5748 1.6612
ATOM   2167  CB   PRO    154     -9.992   10.244   49.385 -0.0070 1.9080
ATOM   2168  CG   PRO    154    -10.043    9.110   50.368  0.0189 1.9080
ATOM   2169  CD   PRO    154     -9.221    9.579   51.549  0.0192 1.9080
ATOM   2170  HA   PRO    154     -9.291   12.139   49.932  0.0641 1.3870
ATOM   2171  HB2  PRO    154    -10.777   10.245   48.814  0.0253 1.4870
ATOM   2172  HB3  PRO    154     -9.198   10.187   48.829  0.0253 1.4870
ATOM   2173  HG2  PRO    154    -10.958    8.927   50.636  0.0213 1.4870
ATOM   2174  HG3  PRO    154     -9.664    8.304   49.983  0.0213 1.4870
ATOM   2175  HD2  PRO    154     -9.482    9.126   52.367  0.0391 1.3870
ATOM   2176  HD3  PRO    154     -8.272    9.445   51.397  0.0391 1.3870
ATOM   2177  N    LEU    155    -12.208   11.719   51.227 -0.4157 1.8240
ATOM   2178  CA   LEU    155    -13.544   12.290   51.320 -0.0518 1.9080
ATOM   2179  C    LEU    155    -13.508   13.771   51.690  0.5973 1.9080
ATOM   2180  O    LEU    155    -14.398   14.514   51.266 -0.5679 1.6612
ATOM   2181  CB   LEU    155    -14.408   11.565   52.349 -0.1102 1.9080
ATOM   2182  CG   LEU    155    -14.825   10.140   51.998  0.3531 1.9080
ATOM   2183  CD1  LEU    155    -15.146    9.357   53.260 -0.4121 1.9080
ATOM   2184  CD2  LEU    155    -15.995   10.130   51.029 -0.4121 1.9080
ATOM   2185  H    LEU    155    -11.973   11.098   51.776  0.2719 0.6000
ATOM   2186  HA   LEU    155    -13.976   12.204   50.444  0.0922 1.3870
ATOM   2187  HB2  LEU    155    -13.922   11.542   53.189  0.0457 1.4870
ATOM   2188  HB3  LEU    155    -15.211   12.090   52.494  0.0457 1.4870
ATOM   2189  HG   LEU    155    -14.066    9.703   51.559 -0.0361 1.4870
ATOM   2190 HD11  LEU    155    -14.395    9.390   53.856  0.1000 1.4870
ATOM   2191 HD12  LEU    155    -15.912    9.745   53.689  0.1000 1.4870
ATOM   2192 HD13  LEU    155    -15.335    8.444   53.031  0.1000 1.4870
ATOM   2193 HD21  LEU    155    -15.762   10.627   50.242  0.1000 1.4870
ATOM   2194 HD22  LEU    155    -16.202    9.224   50.787  0.1000 1.4870
ATOM   2195 HD23  LEU    155    -16.760   10.533   51.447  0.1000 1.4870
ATOM   2196  N    ASN    156    -12.507   14.165   52.465 -0.4157 1.8240
ATOM   2197  CA   ASN    156    -12.316   15.560   52.855  0.0143 1.9080
ATOM   2198  C    ASN    156    -11.681   16.398   51.759  0.5973 1.9080
ATOM   2199  O    ASN    156    -12.015   17.560   51.497 -0.5679 1.6612
ATOM   2200  CB   ASN    156    -11.474   15.557   54.137 -0.2041 1.9080
ATOM   2201  CG   ASN    156    -12.159   14.780   55.250  0.7130 1.9080
ATOM   2202  OD1  ASN    156    -11.563   14.536   56.302 -0.5931 1.6612
ATOM   2203  ND2  ASN    156    -13.405   14.377   55.053 -0.9191 1.8240
ATOM   2204  H    ASN    156    -11.950   13.575   52.749  0.2719 0.6000
ATOM   2205  HA   ASN    156    -13.193   15.943   53.065  0.1048 1.3870
ATOM   2206  HB2  ASN    156    -10.610   15.156   53.952  0.0797 1.4870
ATOM   2207  HB3  ASN    156    -11.326   16.470   54.426  0.0797 1.4870
ATOM   2208 HD21  ASN    156    -13.804   14.559   54.312  0.4196 0.6000
ATOM   2209 HD22  ASN    156    -13.816   13.934   55.665  0.4196 0.6000
ATOM   2210  N    MET    157    -10.712   15.818   51.048 -0.4157 1.8240
ATOM   2211  CA   MET    157    -10.034   16.519   49.974 -0.0237 1.9080
ATOM   2212  C    MET    157    -10.965   16.785   48.811  0.5973 1.9080
ATOM   2213  O    MET    157    -11.186   17.905   48.347 -0.5679 1.6612
ATOM   2214  CB   MET    157     -8.813   15.698   49.509  0.0342 1.9080
ATOM   2215  CG   MET    157     -7.729   15.684   50.596  0.0018 1.9080
ATOM   2216  SD   MET    157     -6.184   14.937   50.017 -0.2737 2.0000
ATOM   2217  CE   MET    157     -6.666   13.226   49.951 -0.0536 1.9080
ATOM   2218  H    MET    157    -10.483   15.009   51.231  0.2719 0.6000
ATOM   2219  HA   MET    157     -9.715   17.380   50.319  0.0880 1.3870
ATOM   2220  HB2  MET    157     -9.088   14.790   49.313  0.0241 1.4870
ATOM   2221  HB3  MET    157     -8.451   16.086   48.697  0.0241 1.4870
ATOM   2222  HG2  MET    157     -7.554   16.594   50.884  0.0440 1.3870
ATOM   2223  HG3  MET    157     -8.055   15.186   51.364  0.0440 1.3870
ATOM   2224  HE1  MET    157     -7.405   13.125   49.346  0.0684 1.3870
ATOM   2225  HE2  MET    157     -5.927   12.697   49.645  0.0684 1.3870
ATOM   2226  HE3  MET    157     -6.928   12.934   50.827  0.0684 1.3870
ATOM   2227  N    VAL    158    -11.527   15.692   48.297 -0.4157 1.8240
ATOM   2228  CA   VAL    158    -12.416   15.819   47.147 -0.0875 1.9080
ATOM   2229  C    VAL    158    -13.655   16.611   47.555  0.5973 1.9080
ATOM   2230  O    VAL    158    -14.154   17.436   46.786 -0.5679 1.6612
ATOM   2231  CB   VAL    158    -12.773   14.417   46.630  0.2985 1.9080
ATOM   2232  CG1  VAL    158    -13.731   14.486   45.455 -0.3192 1.9080
ATOM   2233  CG2  VAL    158    -11.490   13.674   46.252 -0.3192 1.9080
ATOM   2234  H    VAL    158    -11.369   14.919   48.640  0.2719 0.6000
ATOM   2235  HA   VAL    158    -11.947   16.307   46.438  0.0969 1.3870
ATOM   2236  HB   VAL    158    -13.211   13.925   47.355 -0.0297 1.4870
ATOM   2237 HG11  VAL    158    -14.534   14.938   45.723  0.0791 1.4870
ATOM   2238 HG12  VAL    158    -13.318   14.965   44.733  0.0791 1.4870
ATOM   2239 HG13  VAL    158    -13.947   13.596   45.165  0.0791 1.4870
ATOM   2240 HG21  VAL    158    -10.908   13.633   47.015  0.0791 1.4870
ATOM   2241 HG22  VAL    158    -11.709   12.783   45.968  0.0791 1.4870
ATOM   2242 HG23  VAL    158    -11.050   14.139   45.537  0.0791 1.4870
ATOM   2243  N    GLY    159    -14.128   16.377   48.774 -0.4157 1.8240
ATOM   2244  CA   GLY    159    -15.312   17.053   49.283 -0.0252 1.9080
ATOM   2245  C    GLY    159    -15.189   18.567   49.295  0.5973 1.9080
ATOM   2246  O    GLY    159    -16.128   19.270   48.899 -0.5679 1.6612
ATOM   2247  H    GLY    159    -13.722   15.811   49.278  0.2719 0.6000
ATOM   2248  HA2  GLY    159    -16.073   16.804   48.736  0.0698 1.3870
ATOM   2249  HA3  GLY    159    -15.484   16.745   50.186  0.0698 1.3870
ATOM   2250  N    THR    160    -14.049   19.060   49.755 -0.4157 1.8240
ATOM   2251  CA   THR    160    -13.712   20.476   49.788 -0.0389 1.9080
ATOM   2252  C    THR    160    -13.680   21.040   48.378  0.5973 1.9080
ATOM   2253  O    THR    160    -14.190   22.117   48.087 -0.5679 1.6612
ATOM   2254  CB   THR    160    -12.355   20.733   50.461  0.3654 1.9080
ATOM   2255  OG1  THR    160    -12.410   20.361   51.846 -0.6761 1.7210
ATOM   2256  CG2  THR    160    -11.982   22.214   50.446 -0.2438 1.9080
ATOM   2257  H    THR    160    -13.465   18.503   50.055  0.2719 0.6000
ATOM   2258  HA   THR    160    -14.405   20.948   50.296  0.1007 1.3870
ATOM   2259  HB   THR    160    -11.659   20.213   50.008  0.0043 1.3870
ATOM   2260 HG21  THR    160    -12.654   22.717   50.912  0.0642 1.4870
ATOM   2261 HG22  THR    160    -11.133   22.335   50.878  0.0642 1.4870
ATOM   2262 HG23  THR    160    -11.926   22.520   49.538  0.0642 1.4870
ATOM   2263  HG1  THR    160    -12.257   19.373   51.948  0.4102 0.0000
ATOM   2264  N    LEU    161    -13.059   20.278   47.471 -0.4157 1.8240
ATOM   2265  CA   LEU    161    -12.955   20.762   46.096 -0.0518 1.9080
ATOM   2266  C    LEU    161    -14.317   20.929   45.437  0.5973 1.9080
ATOM   2267  O    LEU    161    -14.605   21.915   44.746 -0.5679 1.6612
ATOM   2268  CB   LEU    161    -12.102   19.767   45.313 -0.1102 1.9080
ATOM   2269  CG   LEU    161    -11.977   19.987   43.809  0.3531 1.9080
ATOM   2270  CD1  LEU    161    -11.144   21.222   43.494 -0.4121 1.9080
ATOM   2271  CD2  LEU    161    -11.369   18.753   43.153 -0.4121 1.9080
ATOM   2272  H    LEU    161    -12.726   19.516   47.694  0.2719 0.6000
ATOM   2273  HA   LEU    161    -12.499   21.630   46.101  0.0922 1.3870
ATOM   2274  HB2  LEU    161    -11.209   19.774   45.692  0.0457 1.4870
ATOM   2275  HB3  LEU    161    -12.470   18.881   45.456  0.0457 1.4870
ATOM   2276  HG   LEU    161    -12.876   20.120   43.442 -0.0361 1.4870
ATOM   2277 HD11  LEU    161    -11.497   21.977   43.971  0.1000 1.4870
ATOM   2278 HD12  LEU    161    -10.234   21.071   43.763  0.1000 1.4870
ATOM   2279 HD13  LEU    161    -11.175   21.398   42.552  0.1000 1.4870
ATOM   2280 HD21  LEU    161    -11.898   17.982   43.368  0.1000 1.4870
ATOM   2281 HD22  LEU    161    -11.352   18.873   42.200  0.1000 1.4870
ATOM   2282 HD23  LEU    161    -10.473   18.628   43.474  0.1000 1.4870
ATOM   2283  N    VAL    162    -15.131   19.900   45.666 -0.4157 1.8240
ATOM   2284  CA   VAL    162    -16.427   19.766   45.019 -0.0875 1.9080
ATOM   2285  C    VAL    162    -17.359   20.861   45.512  0.5973 1.9080
ATOM   2286  O    VAL    162    -18.164   21.415   44.778 -0.5679 1.6612
ATOM   2287  CB   VAL    162    -17.008   18.368   45.299  0.2985 1.9080
ATOM   2288  CG1  VAL    162    -18.496   18.337   44.958 -0.3192 1.9080
ATOM   2289  CG2  VAL    162    -16.267   17.303   44.506 -0.3192 1.9080
ATOM   2290  H    VAL    162    -14.880   19.291   46.219  0.2719 0.6000
ATOM   2291  HA   VAL    162    -16.307   19.869   44.051  0.0969 1.3870
ATOM   2292  HB   VAL    162    -16.904   18.174   46.253 -0.0297 1.4870
ATOM   2293 HG11  VAL    162    -18.953   19.013   45.462  0.0791 1.4870
ATOM   2294 HG12  VAL    162    -18.613   18.503   44.020  0.0791 1.4870
ATOM   2295 HG13  VAL    162    -18.857   17.475   45.178  0.0791 1.4870
ATOM   2296 HG21  VAL    162    -15.335   17.323   44.738  0.0791 1.4870
ATOM   2297 HG22  VAL    162    -16.631   16.439   44.713  0.0791 1.4870
ATOM   2298 HG23  VAL    162    -16.366   17.476   43.568  0.0791 1.4870
ATOM   2299  N    ALA    163    -17.221   21.156   46.807 -0.4157 1.8240
ATOM   2300  CA   ALA    163    -18.060   22.216   47.372  0.0337 1.9080
ATOM   2301  C    ALA    163    -17.653   23.553   46.763  0.5973 1.9080
ATOM   2302  O    ALA    163    -18.502   24.377   46.448 -0.5679 1.6612
ATOM   2303  CB   ALA    163    -17.971   22.182   48.885 -0.1825 1.9080
ATOM   2304  H    ALA    163    -16.653   20.735   47.297  0.2719 0.6000
ATOM   2305  HA   ALA    163    -18.988   22.037   47.118  0.0823 1.3870
ATOM   2306  HB1  ALA    163    -18.551   22.852   49.255  0.0603 1.4870
ATOM   2307  HB2  ALA    163    -17.067   22.357   49.157  0.0603 1.4870
ATOM   2308  HB3  ALA    163    -18.240   21.317   49.202  0.0603 1.4870
ATOM   2309  N    PHE    164    -16.349   23.760   46.568 -0.4157 1.8240
ATOM   2310  CA   PHE    164    -15.884   24.968   45.904 -0.0024 1.9080
ATOM   2311  C    PHE    164    -16.376   25.020   44.463  0.5973 1.9080
ATOM   2312  O    PHE    164    -16.794   26.078   43.976 -0.5679 1.6612
ATOM   2313  CB   PHE    164    -14.352   25.061   45.931 -0.0343 1.9080
ATOM   2314  CG   PHE    164    -13.822   26.306   45.233  0.0118 1.9080
ATOM   2315  CD1  PHE    164    -13.748   27.505   45.922 -0.1256 1.9080
ATOM   2316  CD2  PHE    164    -13.411   26.262   43.908 -0.1256 1.9080
ATOM   2317  CE1  PHE    164    -13.283   28.660   45.310 -0.1704 1.9080
ATOM   2318  CE2  PHE    164    -12.942   27.407   43.286 -0.1704 1.9080
ATOM   2319  CZ   PHE    164    -12.874   28.592   43.992 -0.1072 1.9080
ATOM   2320  H    PHE    164    -15.779   23.175   46.837  0.2719 0.6000
ATOM   2321  HA   PHE    164    -16.248   25.742   46.383  0.0978 1.3870
ATOM   2322  HB2  PHE    164    -14.051   25.063   46.854  0.0295 1.4870
ATOM   2323  HB3  PHE    164    -13.981   24.274   45.501  0.0295 1.4870
ATOM   2324  HD1  PHE    164    -14.014   27.537   46.812  0.1330 1.4590
ATOM   2325  HD2  PHE    164    -13.449   25.461   43.438  0.1330 1.4590
ATOM   2326  HE1  PHE    164    -13.246   29.465   45.778  0.1430 1.4590
ATOM   2327  HE2  PHE    164    -12.674   27.378   42.395  0.1430 1.4590
ATOM   2328  HZ   PHE    164    -12.548   29.356   43.574  0.1297 1.4590
ATOM   2329  N    LEU    165    -16.325   23.892   43.746 -0.4157 1.8240
ATOM   2330  CA   LEU    165    -16.820   23.923   42.368 -0.0518 1.9080
ATOM   2331  C    LEU    165    -18.313   24.251   42.315  0.5973 1.9080
ATOM   2332  O    LEU    165    -18.787   24.776   41.311 -0.5679 1.6612
ATOM   2333  CB   LEU    165    -16.574   22.609   41.640 -0.1102 1.9080
ATOM   2334  CG   LEU    165    -15.103   22.201   41.479  0.3531 1.9080
ATOM   2335  CD1  LEU    165    -15.004   20.732   41.097 -0.4121 1.9080
ATOM   2336  CD2  LEU    165    -14.411   23.078   40.454 -0.4121 1.9080
ATOM   2337  H    LEU    165    -16.011   23.168   44.085  0.2719 0.6000
ATOM   2338  HA   LEU    165    -16.337   24.629   41.890  0.0922 1.3870
ATOM   2339  HB2  LEU    165    -17.036   21.904   42.119  0.0457 1.4870
ATOM   2340  HB3  LEU    165    -16.971   22.670   40.758  0.0457 1.4870
ATOM   2341  HG   LEU    165    -14.654   22.325   42.342 -0.0361 1.4870
ATOM   2342 HD11  LEU    165    -15.417   20.196   41.779  0.1000 1.4870
ATOM   2343 HD12  LEU    165    -15.452   20.587   40.262  0.1000 1.4870
ATOM   2344 HD13  LEU    165    -14.081   20.485   41.013  0.1000 1.4870
ATOM   2345 HD21  LEU    165    -14.489   23.998   40.715  0.1000 1.4870
ATOM   2346 HD22  LEU    165    -13.483   22.837   40.401  0.1000 1.4870
ATOM   2347 HD23  LEU    165    -14.823   22.952   39.595  0.1000 1.4870
ATOM   2348  N    LYS    166    -19.031   23.932   43.374 -0.3479 1.8240
ATOM   2349  CA   LYS    166    -20.457   24.175   43.475 -0.2400 1.9080
ATOM   2350  C    LYS    166    -20.771   25.558   44.033  0.7341 1.9080
ATOM   2351  O    LYS    166    -21.931   25.877   44.301 -0.5894 1.6612
ATOM   2352  CB   LYS    166    -21.097   23.126   44.385 -0.0094 1.9080
ATOM   2353  CG   LYS    166    -21.307   21.771   43.736  0.0187 1.9080
ATOM   2354  CD   LYS    166    -21.708   20.736   44.782 -0.0479 1.9080
ATOM   2355  CE   LYS    166    -22.220   19.452   44.155 -0.0143 1.9080
ATOM   2356  NZ   LYS    166    -22.216   18.321   45.129 -0.3854 1.8240
ATOM   2357  H    LYS    166    -18.632   23.561   44.039  0.2747 0.6000
ATOM   2358  HA   LYS    166    -20.853   24.099   42.582  0.1426 1.3870
ATOM   2359  HB2  LYS    166    -20.536   23.011   45.168  0.0362 1.4870
ATOM   2360  HB3  LYS    166    -21.956   23.461   44.688  0.0362 1.4870
ATOM   2361  HG2  LYS    166    -22.001   21.837   43.062  0.0103 1.4870
ATOM   2362  HG3  LYS    166    -20.488   21.489   43.298  0.0103 1.4870
ATOM   2363  HD2  LYS    166    -20.941   20.534   45.340  0.0621 1.4870
ATOM   2364  HD3  LYS    166    -22.400   21.109   45.351  0.0621 1.4870
ATOM   2365  HE2  LYS    166    -23.123   19.592   43.830  0.1135 1.1000
ATOM   2366  HE3  LYS    166    -21.661   19.221   43.396  0.1135 1.1000
ATOM   2367  HZ1  LYS    166    -21.418   18.268   45.520  0.3400 0.6000
ATOM   2368  HZ2  LYS    166    -22.840   18.460   45.748  0.3400 0.6000
ATOM   2369  HZ3  LYS    166    -22.388   17.560   44.701  0.3400 0.6000
ATOM   2370  N    GLY    167    -19.746   26.376   44.232 -0.4157 1.8240
ATOM   2371  CA   GLY    167    -19.908   27.739   44.721 -0.0252 1.9080
ATOM   2372  C    GLY    167    -20.494   27.710   46.121  0.5973 1.9080
ATOM   2373  O    GLY    167    -21.097   28.665   46.597 -0.5679 1.6612
ATOM   2374  H    GLY    167    -18.954   26.090   44.064  0.2719 0.6000
ATOM   2375  HA2  GLY    167    -19.047   28.186   44.735  0.0698 1.3870
ATOM   2376  HA3  GLY    167    -20.497   28.232   44.129  0.0698 1.3870
ATOM   2377  N    GLN    168    -20.296   26.579   46.780 -0.4157 1.8240
ATOM   2378  CA   GLN    168    -20.822   26.343   48.112 -0.0031 1.9080
ATOM   2379  C    GLN    168    -20.053   27.128   49.172  0.5973 1.9080
ATOM   2380  O    GLN    168    -18.915   27.524   48.966 -0.5679 1.6612
ATOM   2381  CB   GLN    168    -20.733   24.861   48.456 -0.0036 1.9080
ATOM   2382  CG   GLN    168    -22.009   24.145   48.800 -0.0645 1.9080
ATOM   2383  CD   GLN    168    -21.741   22.690   49.147  0.6951 1.9080
ATOM   2384  H    GLN    168    -19.835   25.958   46.404  0.2719 0.6000
ATOM   2385  HA   GLN    168    -21.762   26.617   48.134  0.0850 1.3870
ATOM   2386  HB2  GLN    168    -20.330   24.405   47.701  0.0171 1.4870
ATOM   2387  HB3  GLN    168    -20.126   24.765   49.206  0.0171 1.4870
ATOM   2388  HG2  GLN    168    -22.432   24.584   49.555  0.0352 1.4870
ATOM   2389  HG3  GLN    168    -22.619   24.191   48.047  0.0352 1.4870
ATOM   2390 HE22  GLN    168    -21.100   21.634   50.611  0.4251 0.6000
ATOM   2391  OE1  GLN    168    -21.956   21.816   48.308 -0.6086 1.6612
ATOM   2392  NE2  GLN    168    -21.270   22.442   50.371 -0.9407 1.8240
ATOM   2393 HE21  GLN    168    -21.137   23.091   50.919  0.4251 0.6000
ATOM   2394  N    LYS    169    -20.724   27.314   50.295 -0.3479 1.8240
ATOM   2395  CA   LYS    169    -20.235   27.914   51.518 -0.2400 1.9080
ATOM   2396  C    LYS    169    -19.262   26.980   52.232  0.7341 1.9080
ATOM   2397  O    LYS    169    -19.651   25.863   52.584 -0.5894 1.6612
ATOM   2398  CB   LYS    169    -21.427   28.233   52.430 -0.0094 1.9080
ATOM   2399  CG   LYS    169    -21.067   29.062   53.652  0.0187 1.9080
ATOM   2400  CD   LYS    169    -20.381   30.356   53.234 -0.0479 1.9080
ATOM   2401  CE   LYS    169    -18.918   30.361   53.654 -0.0143 1.9080
ATOM   2402  NZ   LYS    169    -18.727   31.079   54.951 -0.3854 1.8240
ATOM   2403  H    LYS    169    -21.542   27.048   50.301  0.2747 0.6000
ATOM   2404  HA   LYS    169    -19.771   28.749   51.297  0.1426 1.3870
ATOM   2405  HB2  LYS    169    -22.095   28.711   51.915  0.0362 1.4870
ATOM   2406  HB3  LYS    169    -21.825   27.400   52.726  0.0362 1.4870
ATOM   2407  HG2  LYS    169    -21.872   29.268   54.153  0.0103 1.4870
ATOM   2408  HG3  LYS    169    -20.476   28.552   54.228  0.0103 1.4870
ATOM   2409  HD2  LYS    169    -20.440   30.457   52.271  0.0621 1.4870
ATOM   2410  HD3  LYS    169    -20.835   31.109   53.643  0.0621 1.4870
ATOM   2411  HE2  LYS    169    -18.605   29.446   53.742  0.1135 1.1000
ATOM   2412  HE3  LYS    169    -18.386   30.792   52.965  0.1135 1.1000
ATOM   2413  HZ1  LYS    169    -19.231   30.697   55.578  0.3400 0.6000
ATOM   2414  HZ2  LYS    169    -17.871   31.035   55.192  0.3400 0.6000
ATOM   2415  HZ3  LYS    169    -18.966   31.931   54.858  0.3400 0.6000
ATOM   2416  N    ILE    170    -18.019   27.418   52.429 -0.4157 1.8240
ATOM   2417  CA   ILE    170    -17.053   26.574   53.133 -0.0597 1.9080
ATOM   2418  C    ILE    170    -16.508   27.290   54.369  0.5973 1.9080
ATOM   2419  O    ILE    170    -15.493   27.977   54.350 -0.5679 1.6612
ATOM   2420  CB   ILE    170    -15.887   26.110   52.246  0.1303 1.9080
ATOM   2421  CG1  ILE    170    -16.285   25.492   50.906 -0.0430 1.9080
ATOM   2422  CG2  ILE    170    -15.017   25.129   53.036 -0.3204 1.9080
ATOM   2423  CD1  ILE    170    -15.121   24.934   50.101 -0.0660 1.9080
ATOM   2424  H    ILE    170    -17.785   28.194   52.141  0.2719 0.6000
ATOM   2425  HA   ILE    170    -17.528   25.772   53.441  0.0869 1.3870
ATOM   2426  HB   ILE    170    -15.336   26.898   52.052  0.0187 1.4870
ATOM   2427 HG12  ILE    170    -16.920   24.778   51.070  0.0236 1.4870
ATOM   2428 HG13  ILE    170    -16.734   26.168   50.375  0.0236 1.4870
ATOM   2429 HG21  ILE    170    -14.750   25.534   53.865  0.0882 1.4870
ATOM   2430 HG22  ILE    170    -15.519   24.331   53.217  0.0882 1.4870
ATOM   2431 HG23  ILE    170    -14.237   24.907   52.522  0.0882 1.4870
ATOM   2432 HD11  ILE    170    -14.494   25.637   49.915  0.0186 1.4870
ATOM   2433 HD12  ILE    170    -14.686   24.242   50.605  0.0186 1.4870
ATOM   2434 HD13  ILE    170    -15.448   24.571   49.275  0.0186 1.4870
ATOM   2435  N    GLU    171    -17.221   27.111   55.474 -0.5163 1.8240
ATOM   2436  CA   GLU    171    -16.816   27.640   56.762  0.0397 1.9080
ATOM   2437  C    GLU    171    -15.535   26.990   57.276  0.5366 1.9080
ATOM   2438  O    GLU    171    -15.422   25.764   57.282 -0.5819 1.6612
ATOM   2439  CB   GLU    171    -17.927   27.428   57.811  0.0560 1.9080
ATOM   2440  CG   GLU    171    -17.741   28.258   59.068  0.0136 1.9080
ATOM   2441  CD   GLU    171    -18.640   27.888   60.231  0.8054 1.9080
ATOM   2442  OE1  GLU    171    -19.664   27.200   60.028 -0.8188 1.6612
ATOM   2443  OE2  GLU    171    -18.335   28.285   61.382 -0.8188 1.6612
ATOM   2444  H    GLU    171    -17.953   26.663   55.425  0.2936 0.6000
ATOM   2445  HA   GLU    171    -16.660   28.603   56.667  0.1105 1.3870
ATOM   2446  HB2  GLU    171    -18.783   27.652   57.411 -0.0173 1.4870
ATOM   2447  HB3  GLU    171    -17.952   26.490   58.055 -0.0173 1.4870
ATOM   2448  HG2  GLU    171    -16.818   28.176   59.356 -0.0425 1.4870
ATOM   2449  HG3  GLU    171    -17.895   29.190   58.847 -0.0425 1.4870
ATOM   2450  N    LEU    172    -14.598   27.803   57.727 -0.4157 1.8240
ATOM   2451  CA   LEU    172    -13.341   27.343   58.288 -0.0518 1.9080
ATOM   2452  C    LEU    172    -13.239   27.573   59.786  0.5973 1.9080
ATOM   2453  O    LEU    172    -13.842   28.498   60.341 -0.5679 1.6612
ATOM   2454  CB   LEU    172    -12.165   28.073   57.627 -0.1102 1.9080
ATOM   2455  CG   LEU    172    -12.240   28.132   56.101  0.3531 1.9080
ATOM   2456  CD1  LEU    172    -10.982   28.780   55.524 -0.4121 1.9080
ATOM   2457  CD2  LEU    172    -12.456   26.732   55.550 -0.4121 1.9080
ATOM   2458  H    LEU    172    -14.740   28.650   57.685  0.2719 0.6000
ATOM   2459  HA   LEU    172    -13.252   26.384   58.112  0.0922 1.3870
ATOM   2460  HB2  LEU    172    -12.128   28.979   57.972  0.0457 1.4870
ATOM   2461  HB3  LEU    172    -11.341   27.629   57.882  0.0457 1.4870
ATOM   2462  HG   LEU    172    -13.011   28.683   55.852 -0.0361 1.4870
ATOM   2463 HD11  LEU    172    -10.867   29.652   55.908  0.1000 1.4870
ATOM   2464 HD12  LEU    172    -10.219   28.237   55.731  0.1000 1.4870
ATOM   2465 HD13  LEU    172    -11.071   28.859   54.571  0.1000 1.4870
ATOM   2466 HD21  LEU    172    -13.233   26.343   55.960  0.1000 1.4870
ATOM   2467 HD22  LEU    172    -12.586   26.778   54.600  0.1000 1.4870
ATOM   2468 HD23  LEU    172    -11.688   26.189   55.743  0.1000 1.4870
ATOM   2469  N    ASP    173    -12.437   26.716   60.419 -0.5163 1.8240
ATOM   2470  CA   ASP    173    -12.174   26.849   61.848  0.0381 1.9080
ATOM   2471  C    ASP    173    -10.961   27.760   62.056  0.5366 1.9080
ATOM   2472  O    ASP    173    -10.522   28.389   61.100 -0.5819 1.6612
ATOM   2473  CB   ASP    173    -11.975   25.502   62.515 -0.0303 1.9080
ATOM   2474  CG   ASP    173    -10.699   24.753   62.194  0.7994 1.9080
ATOM   2475  OD1  ASP    173     -9.742   25.339   61.656 -0.8014 1.6612
ATOM   2476  OD2  ASP    173    -10.667   23.545   62.517 -0.8014 1.6612
ATOM   2477  H    ASP    173    -12.069   26.075   59.980  0.2936 0.6000
ATOM   2478  HA   ASP    173    -12.951   27.281   62.260  0.0880 1.3870
ATOM   2479  HB2  ASP    173    -12.011   25.636   63.475 -0.0122 1.4870
ATOM   2480  HB3  ASP    173    -12.725   24.935   62.275 -0.0122 1.4870
ATOM   2481  N    GLU    174    -10.435   27.803   63.271 -0.5163 1.8240
ATOM   2482  CA   GLU    174     -9.400   28.771   63.615  0.0397 1.9080
ATOM   2483  C    GLU    174     -8.055   28.424   62.999  0.5366 1.9080
ATOM   2484  O    GLU    174     -7.129   29.237   63.012 -0.5819 1.6612
ATOM   2485  CB   GLU    174     -9.262   28.867   65.133  0.0560 1.9080
ATOM   2486  CG   GLU    174    -10.561   28.660   65.898  0.0136 1.9080
ATOM   2487  CD   GLU    174    -10.804   29.739   66.934  0.8054 1.9080
ATOM   2488  OE1  GLU    174    -11.260   30.837   66.553 -0.8188 1.6612
ATOM   2489  OE2  GLU    174    -10.538   29.489   68.127 -0.8188 1.6612
ATOM   2490  H    GLU    174    -10.709   27.250   63.869  0.2936 0.6000
ATOM   2491  HA   GLU    174     -9.675   29.648   63.275  0.1105 1.3870
ATOM   2492  HB2  GLU    174     -8.619   28.204   65.429 -0.0173 1.4870
ATOM   2493  HB3  GLU    174     -8.907   29.741   65.357 -0.0173 1.4870
ATOM   2494  HG2  GLU    174    -11.301   28.649   65.270 -0.0425 1.4870
ATOM   2495  HG3  GLU    174    -10.535   27.795   66.339 -0.0425 1.4870
ATOM   2496  N    VAL    175     -7.920   27.217   62.453 -0.4157 1.8240
ATOM   2497  CA   VAL    175     -6.640   26.902   61.818 -0.0875 1.9080
ATOM   2498  C    VAL    175     -6.870   26.428   60.388  0.5973 1.9080
ATOM   2499  O    VAL    175     -6.124   25.614   59.856 -0.5679 1.6612
ATOM   2500  CB   VAL    175     -5.837   25.845   62.578  0.2985 1.9080
ATOM   2501  CG1  VAL    175     -5.320   26.426   63.886 -0.3192 1.9080
ATOM   2502  CG2  VAL    175     -6.694   24.607   62.803 -0.3192 1.9080
ATOM   2503  H    VAL    175     -8.560   26.643   62.472  0.2719 0.6000
ATOM   2504  HA   VAL    175     -6.107   27.724   61.785  0.0969 1.3870
ATOM   2505  HB   VAL    175     -5.066   25.590   62.029 -0.0297 1.4870
ATOM   2506 HG11  VAL    175     -4.768   27.190   63.699  0.0791 1.4870
ATOM   2507 HG12  VAL    175     -6.062   26.694   64.432  0.0791 1.4870
ATOM   2508 HG13  VAL    175     -4.804   25.763   64.349  0.0791 1.4870
ATOM   2509 HG21  VAL    175     -7.013   24.281   61.958  0.0791 1.4870
ATOM   2510 HG22  VAL    175     -6.169   23.927   63.231  0.0791 1.4870
ATOM   2511 HG23  VAL    175     -7.442   24.833   63.361  0.0791 1.4870
ATOM   2512  N    GLY    176     -7.916   26.986   59.806 -0.4157 1.8240
ATOM   2513  CA   GLY    176     -8.181   26.995   58.398 -0.0252 1.9080
ATOM   2514  C    GLY    176     -8.880   25.810   57.788  0.5973 1.9080
ATOM   2515  O    GLY    176     -8.915   25.694   56.553 -0.5679 1.6612
ATOM   2516  H    GLY    176     -8.486   27.378   60.316  0.2719 0.6000
ATOM   2517  HA2  GLY    176     -8.716   27.782   58.204  0.0698 1.3870
ATOM   2518  HA3  GLY    176     -7.334   27.105   57.940  0.0698 1.3870
ATOM   2519  N    ARG    177     -9.435   24.956   58.631 -0.3479 1.8240
ATOM   2520  CA   ARG    177    -10.024   23.699   58.220 -0.2637 1.9080
ATOM   2521  C    ARG    177    -11.529   23.707   58.032  0.7341 1.9080
ATOM   2522  O    ARG    177    -12.253   24.218   58.899 -0.5894 1.6612
ATOM   2523  CB   ARG    177     -9.679   22.662   59.308 -0.0007 1.9080
ATOM   2524  CG   ARG    177     -8.202   22.621   59.640  0.0390 1.9080
ATOM   2525  CD   ARG    177     -7.866   21.652   60.751  0.0486 1.9080
ATOM   2526  NE   ARG    177     -8.582   21.902   61.997 -0.5295 1.8240
ATOM   2527  CZ   ARG    177     -8.245   21.331   63.143  0.8076 1.9080
ATOM   2528  NH1  ARG    177     -7.217   20.492   63.199 -0.8627 1.8240
ATOM   2529  NH2  ARG    177     -8.923   21.584   64.251 -0.8627 1.8240
ATOM   2530  H    ARG    177     -9.449   25.159   59.467  0.2747 0.6000
ATOM   2531  HA   ARG    177     -9.606   23.419   57.380  0.1560 1.3870
ATOM   2532  HB2  ARG    177    -10.177   22.872   60.113  0.0327 1.4870
ATOM   2533  HB3  ARG    177     -9.959   21.783   59.006  0.0327 1.4870
ATOM   2534  HG2  ARG    177     -7.707   22.371   58.844  0.0285 1.4870
ATOM   2535  HG3  ARG    177     -7.913   23.510   59.900  0.0285 1.4870
ATOM   2536  HD2  ARG    177     -8.069   20.753   60.450  0.0687 1.3870
ATOM   2537  HD3  ARG    177     -6.914   21.697   60.924  0.0687 1.3870
ATOM   2538  HE   ARG    177     -9.251   22.442   61.988  0.3456 0.6000
ATOM   2539 HH11  ARG    177     -6.764   20.316   62.489  0.4478 0.6000
ATOM   2540 HH12  ARG    177     -7.003   20.123   63.946  0.4478 0.6000
ATOM   2541 HH21  ARG    177     -9.591   22.126   64.231  0.4478 0.6000
ATOM   2542 HH22  ARG    177     -8.696   21.208   64.989  0.4478 0.6000
ATOM   2543  N    PRO    178    -12.014   23.141   56.939 -0.2548 1.8240
ATOM   2544  CA   PRO    178    -13.468   22.997   56.788 -0.0266 1.9080
ATOM   2545  C    PRO    178    -14.145   22.374   57.995  0.5896 1.9080
ATOM   2546  O    PRO    178    -14.011   21.195   58.315 -0.5748 1.6612
ATOM   2547  CB   PRO    178    -13.609   22.067   55.587 -0.0070 1.9080
ATOM   2548  CG   PRO    178    -12.388   22.334   54.766  0.0189 1.9080
ATOM   2549  CD   PRO    178    -11.294   22.638   55.753  0.0192 1.9080
ATOM   2550  HA   PRO    178    -13.872   23.868   56.588  0.0641 1.3870
ATOM   2551  HB2  PRO    178    -13.639   21.140   55.869  0.0253 1.4870
ATOM   2552  HB3  PRO    178    -14.414   22.269   55.085  0.0253 1.4870
ATOM   2553  HG2  PRO    178    -12.159   21.558   54.231  0.0213 1.4870
ATOM   2554  HG3  PRO    178    -12.533   23.089   54.174  0.0213 1.4870
ATOM   2555  HD2  PRO    178    -10.788   21.838   55.968  0.0391 1.3870
ATOM   2556  HD3  PRO    178    -10.688   23.310   55.404  0.0391 1.3870
ATOM   2557  N    VAL    179    -14.942   23.193   58.695 -0.4157 1.8240
ATOM   2558  CA   VAL    179    -15.722   22.661   59.805 -0.0875 1.9080
ATOM   2559  C    VAL    179    -16.615   21.515   59.353  0.5973 1.9080
ATOM   2560  O    VAL    179    -16.963   20.634   60.146 -0.5679 1.6612
ATOM   2561  CB   VAL    179    -16.611   23.726   60.478  0.2985 1.9080
ATOM   2562  CG1  VAL    179    -17.720   23.068   61.289 -0.3192 1.9080
ATOM   2563  CG2  VAL    179    -15.763   24.603   61.376 -0.3192 1.9080
ATOM   2564  H    VAL    179    -14.993   24.027   58.490  0.2719 0.6000
ATOM   2565  HA   VAL    179    -15.098   22.314   60.478  0.0969 1.3870
ATOM   2566  HB   VAL    179    -17.016   24.284   59.782 -0.0297 1.4870
ATOM   2567 HG11  VAL    179    -18.246   22.506   60.716  0.0791 1.4870
ATOM   2568 HG12  VAL    179    -17.334   22.539   61.991  0.0791 1.4870
ATOM   2569 HG13  VAL    179    -18.282   23.746   61.672  0.0791 1.4870
ATOM   2570 HG21  VAL    179    -15.063   25.008   60.860  0.0791 1.4870
ATOM   2571 HG22  VAL    179    -16.312   25.287   61.765  0.0791 1.4870
ATOM   2572 HG23  VAL    179    -15.377   24.067   62.074  0.0791 1.4870
ATOM   2573  N    MET    180    -17.043   21.464   58.089 -0.4157 1.8240
ATOM   2574  CA   MET    180    -17.866   20.303   57.727 -0.0237 1.9080
ATOM   2575  C    MET    180    -17.140   18.968   57.887  0.5973 1.9080
ATOM   2576  O    MET    180    -17.835   17.949   57.990 -0.5679 1.6612
ATOM   2577  CB   MET    180    -18.395   20.460   56.301  0.0342 1.9080
ATOM   2578  CG   MET    180    -17.322   20.520   55.234  0.0018 1.9080
ATOM   2579  SD   MET    180    -17.986   20.701   53.574 -0.2737 2.0000
ATOM   2580  CE   MET    180    -18.166   22.476   53.461 -0.0536 1.9080
ATOM   2581  H    MET    180    -16.847   22.078   57.518  0.2719 0.6000
ATOM   2582  HA   MET    180    -18.640   20.292   58.329  0.0880 1.3870
ATOM   2583  HB2  MET    180    -18.984   19.714   56.106  0.0241 1.4870
ATOM   2584  HB3  MET    180    -18.924   21.271   56.255  0.0241 1.4870
ATOM   2585  HG2  MET    180    -16.733   21.268   55.421  0.0440 1.3870
ATOM   2586  HG3  MET    180    -16.791   19.708   55.274  0.0440 1.3870
ATOM   2587  HE1  MET    180    -17.321   22.895   53.641  0.0684 1.3870
ATOM   2588  HE2  MET    180    -18.459   22.713   52.578  0.0684 1.3870
ATOM   2589  HE3  MET    180    -18.815   22.774   54.103  0.0684 1.3870
ATOM   2590  N    PHE    181    -15.812   18.913   57.911 -0.4157 1.8240
ATOM   2591  CA   PHE    181    -15.105   17.637   58.073 -0.0024 1.9080
ATOM   2592  C    PHE    181    -14.293   17.562   59.357  0.5973 1.9080
ATOM   2593  O    PHE    181    -14.034   16.523   59.964 -0.5679 1.6612
ATOM   2594  CB   PHE    181    -14.170   17.395   56.890 -0.0343 1.9080
ATOM   2595  CG   PHE    181    -14.814   17.518   55.528  0.0118 1.9080
ATOM   2596  CD1  PHE    181    -15.884   16.713   55.167 -0.1256 1.9080
ATOM   2597  CD2  PHE    181    -14.347   18.436   54.602 -0.1256 1.9080
ATOM   2598  CE1  PHE    181    -16.468   16.813   53.926 -0.1704 1.9080
ATOM   2599  CE2  PHE    181    -14.934   18.537   53.364 -0.1704 1.9080
ATOM   2600  CZ   PHE    181    -15.998   17.733   53.011 -0.1072 1.9080
ATOM   2601  H    PHE    181    -15.358   19.639   57.832  0.2719 0.6000
ATOM   2602  HA   PHE    181    -15.771   16.918   58.089  0.0978 1.3870
ATOM   2603  HB2  PHE    181    -13.437   18.028   56.941  0.0295 1.4870
ATOM   2604  HB3  PHE    181    -13.793   16.504   56.972  0.0295 1.4870
ATOM   2605  HD1  PHE    181    -16.213   16.094   55.777  0.1330 1.4590
ATOM   2606  HD2  PHE    181    -13.630   18.986   54.820  0.1330 1.4590
ATOM   2607  HE1  PHE    181    -17.181   16.259   53.703  0.1430 1.4590
ATOM   2608  HE2  PHE    181    -14.610   19.159   52.753  0.1430 1.4590
ATOM   2609  HZ   PHE    181    -16.393   17.810   52.172  0.1297 1.4590
ATOM   2610  N    PHE    182    -13.845   18.719   59.825 -0.4157 1.8240
ATOM   2611  CA   PHE    182    -13.008   18.818   60.994 -0.0024 1.9080
ATOM   2612  C    PHE    182    -13.693   19.542   62.150  0.5973 1.9080
ATOM   2613  O    PHE    182    -13.018   20.011   63.052 -0.5679 1.6612
ATOM   2614  CB   PHE    182    -11.722   19.570   60.630 -0.0343 1.9080
ATOM   2615  CG   PHE    182    -10.947   18.951   59.470  0.0118 1.9080
ATOM   2616  CD1  PHE    182    -11.214   19.304   58.156 -0.1256 1.9080
ATOM   2617  CD2  PHE    182     -9.957   18.020   59.741 -0.1256 1.9080
ATOM   2618  CE1  PHE    182    -10.500   18.740   57.110 -0.1704 1.9080
ATOM   2619  CE2  PHE    182     -9.232   17.466   58.701 -0.1704 1.9080
ATOM   2620  CZ   PHE    182     -9.495   17.828   57.404 -0.1072 1.9080
ATOM   2621  H    PHE    182    -14.063   19.441   59.412  0.2719 0.6000
ATOM   2622  HA   PHE    182    -12.770   17.914   61.287  0.0978 1.3870
ATOM   2623  HB2  PHE    182    -11.950   20.484   60.399  0.0295 1.4870
ATOM   2624  HB3  PHE    182    -11.147   19.598   61.409  0.0295 1.4870
ATOM   2625  HD1  PHE    182    -11.881   19.925   57.975  0.1330 1.4590
ATOM   2626  HD2  PHE    182     -9.781   17.768   60.619  0.1330 1.4590
ATOM   2627  HE1  PHE    182    -10.691   18.968   56.229  0.1430 1.4590
ATOM   2628  HE2  PHE    182     -8.565   16.845   58.882  0.1430 1.4590
ATOM   2629  HZ   PHE    182     -8.994   17.459   56.713  0.1297 1.4590
ATOM   2630  N    GLY    183    -15.017   19.644   62.140 -0.4157 1.8240
ATOM   2631  CA   GLY    183    -15.685   20.428   63.169 -0.0252 1.9080
ATOM   2632  C    GLY    183    -15.852   19.692   64.478  0.5973 1.9080
ATOM   2633  O    GLY    183    -16.173   20.313   65.496 -0.5679 1.6612
ATOM   2634  H    GLY    183    -15.477   19.250   61.529  0.2719 0.6000
ATOM   2635  HA2  GLY    183    -15.175   21.237   63.328  0.0698 1.3870
ATOM   2636  HA3  GLY    183    -16.561   20.691   62.844  0.0698 1.3870
ATOM   2637  N    GLN    184    -15.652   18.370   64.484 -0.4157 1.8240
ATOM   2638  CA   GLN    184    -15.694   17.611   65.720 -0.0031 1.9080
ATOM   2639  C    GLN    184    -14.403   16.825   65.957  0.5973 1.9080
ATOM   2640  O    GLN    184    -13.688   16.440   65.030 -0.5679 1.6612
ATOM   2641  CB   GLN    184    -16.839   16.607   65.757 -0.0036 1.9080
ATOM   2642  CG   GLN    184    -18.222   17.248   65.831 -0.0645 1.9080
ATOM   2643  CD   GLN    184    -19.269   16.175   65.590  0.6951 1.9080
ATOM   2644  H    GLN    184    -15.494   17.963   63.743  0.2719 0.6000
ATOM   2645  HA   GLN    184    -15.812   18.240   66.463  0.0850 1.3870
ATOM   2646  HB2  GLN    184    -16.794   16.053   64.962  0.0171 1.4870
ATOM   2647  HB3  GLN    184    -16.722   16.028   66.526  0.0171 1.4870
ATOM   2648  HG2  GLN    184    -18.354   17.650   66.704  0.0352 1.4870
ATOM   2649  HG3  GLN    184    -18.301   17.945   65.160  0.0352 1.4870
ATOM   2650 HE22  GLN    184    -20.373   15.005   66.609  0.4251 0.6000
ATOM   2651  OE1  GLN    184    -19.582   15.841   64.451 -0.6086 1.6612
ATOM   2652  NE2  GLN    184    -19.785   15.629   66.678 -0.9407 1.8240
ATOM   2653 HE21  GLN    184    -19.534   15.898   67.454  0.4251 0.6000
ATOM   2654  N    SER    185    -14.163   16.589   67.246 -0.4157 1.8240
ATOM   2655  CA   SER    185    -13.005   15.784   67.603 -0.0249 1.9080
ATOM   2656  C    SER    185    -13.260   14.321   67.240  0.5973 1.9080
ATOM   2657  O    SER    185    -14.394   13.846   67.259 -0.5679 1.6612
ATOM   2658  CB   SER    185    -12.675   15.919   69.084  0.2117 1.9080
ATOM   2659  OG   SER    185    -13.686   15.353   69.887 -0.6546 1.7210
ATOM   2660  H    SER    185    -14.681   16.906   67.855  0.2719 0.6000
ATOM   2661  HA   SER    185    -12.236   16.100   67.085  0.0843 1.3870
ATOM   2662  HB2  SER    185    -11.831   15.476   69.267  0.0352 1.3870
ATOM   2663  HB3  SER    185    -12.575   16.858   69.306  0.0352 1.3870
ATOM   2664  HG   SER    185    -13.397   15.359   70.845  0.4275 0.0000
ATOM   2665  N    VAL    186    -12.176   13.629   66.903 -0.4157 1.8240
ATOM   2666  CA   VAL    186    -12.156   12.181   66.778 -0.0875 1.9080
ATOM   2667  C    VAL    186    -12.815   11.502   67.974  0.5973 1.9080
ATOM   2668  O    VAL    186    -13.639   10.591   67.866 -0.5679 1.6612
ATOM   2669  CB   VAL    186    -10.688   11.716   66.661  0.2985 1.9080
ATOM   2670  CG1  VAL    186    -10.561   10.230   66.915 -0.3192 1.9080
ATOM   2671  CG2  VAL    186    -10.134   12.092   65.290 -0.3192 1.9080
ATOM   2672  H    VAL    186    -11.449   14.061   66.750  0.2719 0.6000
ATOM   2673  HA   VAL    186    -12.637   11.926   65.964  0.0969 1.3870
ATOM   2674  HB   VAL    186    -10.164   12.188   67.341 -0.0297 1.4870
ATOM   2675 HG11  VAL    186    -10.928   10.021   67.778  0.0791 1.4870
ATOM   2676 HG12  VAL    186    -11.041    9.747   66.238  0.0791 1.4870
ATOM   2677 HG13  VAL    186     -9.636    9.980   66.891  0.0791 1.4870
ATOM   2678 HG21  VAL    186    -10.220   13.039   65.159  0.0791 1.4870
ATOM   2679 HG22  VAL    186     -9.208   11.845   65.241  0.0791 1.4870
ATOM   2680 HG23  VAL    186    -10.626   11.629   64.608  0.0791 1.4870
ATOM   2681  N    HIS    187    -12.451   11.937   69.175 -0.4157 1.8240
ATOM   2682  CA   HIS    187    -12.959   11.366   70.416  0.0188 1.9080
ATOM   2683  C    HIS    187    -14.479   11.506   70.487  0.5973 1.9080
ATOM   2684  O    HIS    187    -15.175   10.558   70.869 -0.5679 1.6612
ATOM   2685  CB   HIS    187    -12.290   12.024   71.623 -0.0462 1.9080
ATOM   2686  CG   HIS    187    -12.756   11.630   72.987 -0.0266 1.9080
ATOM   2687  H    HIS    187    -11.888   12.585   69.224  0.2719 0.6000
ATOM   2688  HA   HIS    187    -12.739   10.411   70.426  0.0881 1.3870
ATOM   2689  HB2  HIS    187    -11.338   11.842   71.570  0.0402 1.4870
ATOM   2690  HB3  HIS    187    -12.402   12.984   71.537  0.0402 1.4870
ATOM   2691  CD2  HIS    187    -13.508   12.282   73.913  0.1292 1.9080
ATOM   2692  HD1  HIS    187    -11.965    9.805   73.191  0.3649 0.6000
ATOM   2693  HE1  HIS    187    -12.898    9.608   75.345  0.1392 1.3590
ATOM   2694  CE1  HIS    187    -12.974   10.332   74.766  0.2057 1.9080
ATOM   2695  ND1  HIS    187    -12.440   10.417   73.563 -0.3811 1.8240
ATOM   2696  NE2  HIS    187    -13.638   11.458   75.009 -0.5727 1.8240
ATOM   2697  HD2  HIS    187    -13.871   13.133   73.822  0.1147 1.4090
ATOM   2698  N    ASP    188    -15.026   12.671   70.126 -0.5163 1.8240
ATOM   2699  CA   ASP    188    -16.493   12.777   70.236  0.0381 1.9080
ATOM   2700  C    ASP    188    -17.171   11.766   69.318  0.5366 1.9080
ATOM   2701  O    ASP    188    -18.283   11.312   69.620 -0.5819 1.6612
ATOM   2702  CB   ASP    188    -16.984   14.190   69.942 -0.0303 1.9080
ATOM   2703  CG   ASP    188    -16.770   15.159   71.088  0.7994 1.9080
ATOM   2704  OD1  ASP    188    -16.451   14.727   72.216 -0.8014 1.6612
ATOM   2705  OD2  ASP    188    -16.905   16.380   70.875 -0.8014 1.6612
ATOM   2706  H    ASP    188    -14.546   13.325   69.843  0.2936 0.6000
ATOM   2707  HA   ASP    188    -16.742   12.560   71.158  0.0880 1.3870
ATOM   2708  HB2  ASP    188    -16.520   14.524   69.157 -0.0122 1.4870
ATOM   2709  HB3  ASP    188    -17.930   14.155   69.731 -0.0122 1.4870
ATOM   2710  N    LEU    189    -16.495   11.414   68.225 -0.4157 1.8240
ATOM   2711  CA   LEU    189    -17.069   10.526   67.220 -0.0518 1.9080
ATOM   2712  C    LEU    189    -16.778    9.064   67.536  0.5973 1.9080
ATOM   2713  O    LEU    189    -17.340    8.164   66.898 -0.5679 1.6612
ATOM   2714  CB   LEU    189    -16.540   10.890   65.828 -0.1102 1.9080
ATOM   2715  CG   LEU    189    -16.913   12.267   65.263  0.3531 1.9080
ATOM   2716  CD1  LEU    189    -16.061   12.639   64.066 -0.4121 1.9080
ATOM   2717  CD2  LEU    189    -18.392   12.298   64.904 -0.4121 1.9080
ATOM   2718  H    LEU    189    -15.699   11.718   68.109  0.2719 0.6000
ATOM   2719  HA   LEU    189    -18.040   10.651   67.220  0.0922 1.3870
ATOM   2720  HB2  LEU    189    -15.572   10.831   65.853  0.0457 1.4870
ATOM   2721  HB3  LEU    189    -16.853   10.217   65.205  0.0457 1.4870
ATOM   2722  HG   LEU    189    -16.759   12.934   65.965 -0.0361 1.4870
ATOM   2723 HD11  LEU    189    -15.133   12.613   64.314  0.1000 1.4870
ATOM   2724 HD12  LEU    189    -16.219   12.017   63.353  0.1000 1.4870
ATOM   2725 HD13  LEU    189    -16.289   13.526   63.775  0.1000 1.4870
ATOM   2726 HD21  LEU    189    -18.913   12.055   65.673  0.1000 1.4870
ATOM   2727 HD22  LEU    189    -18.633   13.182   64.620  0.1000 1.4870
ATOM   2728 HD23  LEU    189    -18.561   11.675   64.193  0.1000 1.4870
ATOM   2729  N    CYS    190    -15.925    8.808   68.514 -0.4157 1.8240
ATOM   2730  CA   CYS    190    -15.379    7.476   68.744  0.0213 1.9080
ATOM   2731  C    CYS    190    -16.382    6.523   69.379  0.5973 1.9080
ATOM   2732  O    CYS    190    -17.013    6.891   70.358 -0.5679 1.6612
ATOM   2733  CB   CYS    190    -14.096    7.555   69.604 -0.1231 1.9080
ATOM   2734  SG   CYS    190    -13.309    5.949   69.867 -0.3119 2.0000
ATOM   2735  H    CYS    190    -15.684    9.449   69.033  0.2719 0.6000
ATOM   2736  HA   CYS    190    -15.128    7.104   67.872  0.1124 1.3870
ATOM   2737  HB2  CYS    190    -13.463    8.148   69.169  0.1112 1.3870
ATOM   2738  HB3  CYS    190    -14.319    7.941   70.465  0.1112 1.3870
ATOM   2739  HG   CYS    190    -12.929    5.619   69.003  0.1933 0.6000
ATOM   2740  N    GLU    191    -16.474    5.318   68.825 -0.5163 1.8240
ATOM   2741  CA   GLU    191    -17.283    4.234   69.351  0.0397 1.9080
ATOM   2742  C    GLU    191    -16.784    3.705   70.685  0.5366 1.9080
ATOM   2743  O    GLU    191    -17.536    2.982   71.355 -0.5819 1.6612
ATOM   2744  CB   GLU    191    -17.389    3.071   68.345  0.0560 1.9080
ATOM   2745  CG   GLU    191    -16.092    2.344   68.037  0.0136 1.9080
ATOM   2746  CD   GLU    191    -15.369    2.906   66.825  0.8054 1.9080
ATOM   2747  OE1  GLU    191    -15.567    4.106   66.518 -0.8188 1.6612
ATOM   2748  OE2  GLU    191    -14.595    2.143   66.200 -0.8188 1.6612
ATOM   2749  H    GLU    191    -16.024    5.171   68.107  0.2936 0.6000
ATOM   2750  HA   GLU    191    -18.187    4.585   69.493  0.1105 1.3870
ATOM   2751  HB2  GLU    191    -18.026    2.426   68.690 -0.0173 1.4870
ATOM   2752  HB3  GLU    191    -17.749    3.419   67.514 -0.0173 1.4870
ATOM   2753  HG2  GLU    191    -15.506    2.402   68.808 -0.0425 1.4870
ATOM   2754  HG3  GLU    191    -16.286    1.406   67.881 -0.0425 1.4870
ATOM   2755  N    ARG    192    -15.565    4.015   71.130 -0.3479 1.8240
ATOM   2756  CA   ARG    192    -15.153    3.534   72.438 -0.2637 1.9080
ATOM   2757  C    ARG    192    -15.332    4.628   73.498  0.7341 1.9080
ATOM   2758  O    ARG    192    -14.852    4.424   74.608 -0.5894 1.6612
ATOM   2759  CB   ARG    192    -13.698    3.052   72.455 -0.0007 1.9080
ATOM   2760  CG   ARG    192    -13.338    2.079   71.347  0.0390 1.9080
ATOM   2761  CD   ARG    192    -11.958    1.455   71.514  0.0486 1.9080
ATOM   2762  NE   ARG    192    -11.767    0.372   70.551 -0.5295 1.8240
ATOM   2763  CZ   ARG    192    -10.808   -0.542   70.568  0.8076 1.9080
ATOM   2764  NH1  ARG    192     -9.875   -0.566   71.503 -0.8627 1.8240
ATOM   2765  NH2  ARG    192    -10.775   -1.469   69.612 -0.8627 1.8240
ATOM   2766  H    ARG    192    -15.033    4.492   70.651  0.2747 0.6000
ATOM   2767  HA   ARG    192    -15.728    2.779   72.679  0.1560 1.3870
ATOM   2768  HB2  ARG    192    -13.115    3.824   72.391  0.0327 1.4870
ATOM   2769  HB3  ARG    192    -13.524    2.626   73.310  0.0327 1.4870
ATOM   2770  HG2  ARG    192    -14.002    1.371   71.323  0.0285 1.4870
ATOM   2771  HG3  ARG    192    -13.372    2.545   70.497  0.0285 1.4870
ATOM   2772  HD2  ARG    192    -11.278    2.133   71.379  0.0687 1.3870
ATOM   2773  HD3  ARG    192    -11.865    1.109   72.415  0.0687 1.3870
ATOM   2774  HE   ARG    192    -12.335    0.323   69.907  0.3456 0.6000
ATOM   2775 HH11  ARG    192     -9.878    0.025   72.128  0.4478 0.6000
ATOM   2776 HH12  ARG    192     -9.266   -1.171   71.486  0.4478 0.6000
ATOM   2777 HH21  ARG    192    -11.373   -1.470   68.993  0.4478 0.6000
ATOM   2778 HH22  ARG    192    -10.156   -2.065   69.611  0.4478 0.6000
ATOM   2779  N    ARG    193    -15.981    5.731   73.153 -0.3479 1.8240
ATOM   2780  CA   ARG    193    -16.194    6.833   74.090 -0.2637 1.9080
ATOM   2781  C    ARG    193    -16.956    6.373   75.327  0.7341 1.9080
ATOM   2782  O    ARG    193    -16.706    6.827   76.444 -0.5894 1.6612
ATOM   2783  CB   ARG    193    -16.912    7.998   73.392 -0.0007 1.9080
ATOM   2784  CG   ARG    193    -16.878    9.288   74.198  0.0390 1.9080
ATOM   2785  CD   ARG    193    -17.727   10.374   73.559  0.0486 1.9080
ATOM   2786  NE   ARG    193    -17.578   11.640   74.282 -0.5295 1.8240
ATOM   2787  CZ   ARG    193    -18.356   12.706   74.109  0.8076 1.9080
ATOM   2788  NH1  ARG    193    -19.341   12.644   73.222 -0.8627 1.8240
ATOM   2789  NH2  ARG    193    -18.134   13.813   74.817 -0.8627 1.8240
ATOM   2790  H    ARG    193    -16.285    5.802   72.352  0.2747 0.6000
ATOM   2791  HA   ARG    193    -15.316    7.154   74.381  0.1560 1.3870
ATOM   2792  HB2  ARG    193    -16.495    8.154   72.530  0.0327 1.4870
ATOM   2793  HB3  ARG    193    -17.836    7.749   73.233  0.0327 1.4870
ATOM   2794  HG2  ARG    193    -17.204    9.114   75.096  0.0285 1.4870
ATOM   2795  HG3  ARG    193    -15.962    9.599   74.270  0.0285 1.4870
ATOM   2796  HD2  ARG    193    -17.456   10.495   72.635  0.0687 1.3870
ATOM   2797  HD3  ARG    193    -18.658   10.105   73.567  0.0687 1.3870
ATOM   2798  HE   ARG    193    -16.943   11.698   74.858  0.3456 0.6000
ATOM   2799 HH11  ARG    193    -19.471   11.923   72.773  0.4478 0.6000
ATOM   2800 HH12  ARG    193    -19.850   13.326   73.097  0.4478 0.6000
ATOM   2801 HH21  ARG    193    -17.491   13.837   75.387  0.4478 0.6000
ATOM   2802 HH22  ARG    193    -18.635   14.503   74.703  0.4478 0.6000
ATOM   2803  N    LYS    194    -17.892    5.437   75.163 -0.3479 1.8240
ATOM   2804  CA   LYS    194    -18.617    4.921   76.319 -0.2400 1.9080
ATOM   2805  C    LYS    194    -17.636    4.335   77.321  0.7341 1.9080
ATOM   2806  O    LYS    194    -17.848    4.437   78.523 -0.5894 1.6612
ATOM   2807  CB   LYS    194    -19.653    3.859   75.945 -0.0094 1.9080
ATOM   2808  CG   LYS    194    -19.068    2.483   75.646  0.0187 1.9080
ATOM   2809  CD   LYS    194    -20.038    1.682   74.785 -0.0479 1.9080
ATOM   2810  CE   LYS    194    -19.308    0.644   73.942 -0.0143 1.9080
ATOM   2811  NZ   LYS    194    -20.217   -0.468   73.538 -0.3854 1.8240
ATOM   2812  H    LYS    194    -18.068    5.139   74.375  0.2747 0.6000
ATOM   2813  HA   LYS    194    -19.084    5.668   76.748  0.1426 1.3870
ATOM   2814  HB2  LYS    194    -20.288    3.774   76.674  0.0362 1.4870
ATOM   2815  HB3  LYS    194    -20.142    4.164   75.165  0.0362 1.4870
ATOM   2816  HG2  LYS    194    -18.223    2.582   75.178  0.0103 1.4870
ATOM   2817  HG3  LYS    194    -18.902    2.011   76.476  0.0103 1.4870
ATOM   2818  HD2  LYS    194    -20.682    1.236   75.358  0.0621 1.4870
ATOM   2819  HD3  LYS    194    -20.525    2.284   74.202  0.0621 1.4870
ATOM   2820  HE2  LYS    194    -18.949    1.070   73.149  0.1135 1.1000
ATOM   2821  HE3  LYS    194    -18.566    0.283   74.451  0.1135 1.1000
ATOM   2822  HZ1  LYS    194    -20.915   -0.135   73.097  0.3400 0.6000
ATOM   2823  HZ2  LYS    194    -19.776   -1.035   73.012  0.3400 0.6000
ATOM   2824  HZ3  LYS    194    -20.502   -0.897   74.264  0.3400 0.6000
ATOM   2825  N    HIS    195    -16.561    3.717   76.835 -0.3479 1.8240
ATOM   2826  CA   HIS    195    -15.621    3.089   77.757 -0.1354 1.9080
ATOM   2827  C    HIS    195    -14.813    4.160   78.486  0.7341 1.9080
ATOM   2828  O    HIS    195    -14.550    4.080   79.679 -0.5894 1.6612
ATOM   2829  CB   HIS    195    -14.699    2.120   77.023 -0.0414 1.9080
ATOM   2830  CG   HIS    195    -15.383    0.922   76.447 -0.0012 1.9080
ATOM   2831  H    HIS    195    -16.424    3.688   75.987  0.2747 0.6000
ATOM   2832  HA   HIS    195    -16.132    2.583   78.422  0.1212 1.3870
ATOM   2833  HB2  HIS    195    -14.257    2.598   76.304  0.0810 1.4870
ATOM   2834  HB3  HIS    195    -14.013    1.819   77.638  0.0810 1.4870
ATOM   2835  HE2  HIS    195    -16.536   -1.221   74.424  0.3911 0.6000
ATOM   2836  CD2  HIS    195    -15.554    0.505   75.172 -0.1141 1.9080
ATOM   2837  HD1  HIS    195    -16.023   -0.018   78.101  0.3866 0.6000
ATOM   2838  HE1  HIS    195    -16.964   -1.727   76.784  0.2681 1.3590
ATOM   2839  CE1  HIS    195    -16.504   -0.977   76.482 -0.0170 1.9080
ATOM   2840  ND1  HIS    195    -15.988   -0.035   77.242 -0.1513 1.8240
ATOM   2841  NE2  HIS    195    -16.259   -0.681   75.213 -0.1718 1.8240
ATOM   2842  HD2  HIS    195    -15.252    0.938   74.407  0.2317 1.4090
ATOM   2843  N    PHE    196    -14.415    5.184   77.746 -0.4157 1.8240
ATOM   2844  CA   PHE    196    -13.696    6.322   78.314 -0.0024 1.9080
ATOM   2845  C    PHE    196    -14.450    6.887   79.524  0.5973 1.9080
ATOM   2846  O    PHE    196    -13.903    7.091   80.606 -0.5679 1.6612
ATOM   2847  CB   PHE    196    -13.528    7.391   77.240 -0.0343 1.9080
ATOM   2848  CG   PHE    196    -12.798    8.662   77.615  0.0118 1.9080
ATOM   2849  CD1  PHE    196    -13.483    9.729   78.188 -0.1256 1.9080
ATOM   2850  CD2  PHE    196    -11.443    8.803   77.397 -0.1256 1.9080
ATOM   2851  CE1  PHE    196    -12.846   10.903   78.519 -0.1704 1.9080
ATOM   2852  CE2  PHE    196    -10.793    9.981   77.729 -0.1704 1.9080
ATOM   2853  CZ   PHE    196    -11.493   11.034   78.292 -0.1072 1.9080
ATOM   2854  H    PHE    196    -14.584    5.179   76.903  0.2719 0.6000
ATOM   2855  HA   PHE    196    -12.809    6.023   78.604  0.0978 1.3870
ATOM   2856  HB2  PHE    196    -13.061    6.990   76.491  0.0295 1.4870
ATOM   2857  HB3  PHE    196    -14.412    7.638   76.927  0.0295 1.4870
ATOM   2858  HD1  PHE    196    -14.395    9.646   78.352  0.1330 1.4590
ATOM   2859  HD2  PHE    196    -10.960    8.102   77.024  0.1330 1.4590
ATOM   2860  HE1  PHE    196    -13.326   11.606   78.893  0.1430 1.4590
ATOM   2861  HE2  PHE    196     -9.880   10.065   77.572  0.1430 1.4590
ATOM   2862  HZ   PHE    196    -11.054   11.822   78.517  0.1297 1.4590
ATOM   2863  N    ASP    197    -15.720    7.143   79.272 -0.5163 1.8240
ATOM   2864  CA   ASP    197    -16.614    7.811   80.199  0.0381 1.9080
ATOM   2865  C    ASP    197    -16.875    6.910   81.403  0.5366 1.9080
ATOM   2866  O    ASP    197    -17.133    7.398   82.504 -0.5819 1.6612
ATOM   2867  CB   ASP    197    -17.940    8.163   79.525 -0.0303 1.9080
ATOM   2868  CG   ASP    197    -17.815    9.368   78.617  0.7994 1.9080
ATOM   2869  OD1  ASP    197    -16.810   10.095   78.772 -0.8014 1.6612
ATOM   2870  OD2  ASP    197    -18.700    9.585   77.769 -0.8014 1.6612
ATOM   2871  H    ASP    197    -16.038    6.899   78.512  0.2936 0.6000
ATOM   2872  HA   ASP    197    -16.188    8.637   80.510  0.0880 1.3870
ATOM   2873  HB2  ASP    197    -18.244    7.402   79.004 -0.0122 1.4870
ATOM   2874  HB3  ASP    197    -18.606    8.344   80.205 -0.0122 1.4870
ATOM   2875  N    ALA    198    -16.811    5.611   81.144 -0.4157 1.8240
ATOM   2876  CA   ALA    198    -17.029    4.601   82.170  0.0337 1.9080
ATOM   2877  C    ALA    198    -15.727    4.275   82.903  0.5973 1.9080
ATOM   2878  O    ALA    198    -15.710    3.426   83.804 -0.5679 1.6612
ATOM   2879  CB   ALA    198    -17.620    3.344   81.554 -0.1825 1.9080
ATOM   2880  H    ALA    198    -16.636    5.356   80.342  0.2719 0.6000
ATOM   2881  HA   ALA    198    -17.668    4.955   82.821  0.0823 1.3870
ATOM   2882  HB1  ALA    198    -17.003    2.977   80.917  0.0603 1.4870
ATOM   2883  HB2  ALA    198    -17.788    2.697   82.245  0.0603 1.4870
ATOM   2884  HB3  ALA    198    -18.444    3.561   81.113  0.0603 1.4870
ATOM   2885  N    GLY    199    -14.667    4.956   82.485 -0.4157 1.8240
ATOM   2886  CA   GLY    199    -13.331    4.757   82.996 -0.0252 1.9080
ATOM   2887  C    GLY    199    -12.738    3.416   82.625  0.5973 1.9080
ATOM   2888  O    GLY    199    -11.928    2.853   83.366 -0.5679 1.6612
ATOM   2889  H    GLY    199    -14.782    5.551   81.875  0.2719 0.6000
ATOM   2890  HA2  GLY    199    -12.757    5.459   82.655  0.0698 1.3870
ATOM   2891  HA3  GLY    199    -13.350    4.834   83.963  0.0698 1.3870
ATOM   2892  N    GLU    200    -13.131    2.871   81.465 -0.5163 1.8240
ATOM   2893  CA   GLU    200    -12.638    1.530   81.121  0.0397 1.9080
ATOM   2894  C    GLU    200    -11.474    1.593   80.136  0.5366 1.9080
ATOM   2895  O    GLU    200    -11.702    1.814   78.950 -0.5819 1.6612
ATOM   2896  CB   GLU    200    -13.793    0.713   80.545  0.0560 1.9080
ATOM   2897  CG   GLU    200    -14.892    0.435   81.552  0.0136 1.9080
ATOM   2898  CD   GLU    200    -16.161   -0.165   80.996  0.8054 1.9080
ATOM   2899  OE1  GLU    200    -16.669    0.280   79.945 -0.8188 1.6612
ATOM   2900  OE2  GLU    200    -16.669   -1.111   81.650 -0.8188 1.6612
ATOM   2901  H    GLU    200    -13.658    3.295   80.933  0.2936 0.6000
ATOM   2902  HA   GLU    200    -12.327    1.093   81.942  0.1105 1.3870
ATOM   2903  HB2  GLU    200    -14.172    1.191   79.790 -0.0173 1.4870
ATOM   2904  HB3  GLU    200    -13.448   -0.132   80.215 -0.0173 1.4870
ATOM   2905  HG2  GLU    200    -14.542   -0.166   82.228 -0.0425 1.4870
ATOM   2906  HG3  GLU    200    -15.118    1.269   81.994 -0.0425 1.4870
ATOM   2907  N    PHE    201    -10.242    1.407   80.588 -0.4157 1.8240
ATOM   2908  CA   PHE    201     -9.062    1.636   79.763 -0.0024 1.9080
ATOM   2909  C    PHE    201     -8.184    0.402   79.604  0.5973 1.9080
ATOM   2910  O    PHE    201     -8.031   -0.381   80.540 -0.5679 1.6612
ATOM   2911  CB   PHE    201     -8.192    2.753   80.373 -0.0343 1.9080
ATOM   2912  CG   PHE    201     -8.922    4.064   80.613  0.0118 1.9080
ATOM   2913  CD1  PHE    201     -9.212    4.903   79.574 -0.1256 1.9080
ATOM   2914  CD2  PHE    201     -9.312    4.445   81.892 -0.1256 1.9080
ATOM   2915  CE1  PHE    201     -9.876    6.098   79.744 -0.1704 1.9080
ATOM   2916  CE2  PHE    201     -9.988    5.635   82.081 -0.1704 1.9080
ATOM   2917  CZ   PHE    201    -10.277    6.473   81.020 -0.1072 1.9080
ATOM   2918  H    PHE    201    -10.135    1.142   81.398  0.2719 0.6000
ATOM   2919  HA   PHE    201     -9.357    1.923   78.874  0.0978 1.3870
ATOM   2920  HB2  PHE    201     -7.831    2.440   81.216  0.0295 1.4870
ATOM   2921  HB3  PHE    201     -7.443    2.921   79.778  0.0295 1.4870
ATOM   2922  HD1  PHE    201     -8.949    4.658   78.716  0.1330 1.4590
ATOM   2923  HD2  PHE    201     -9.119    3.899   82.619  0.1330 1.4590
ATOM   2924  HE1  PHE    201    -10.053    6.645   79.014  0.1430 1.4590
ATOM   2925  HE2  PHE    201    -10.254    5.879   82.939  0.1430 1.4590
ATOM   2926  HZ   PHE    201    -10.731    7.273   81.157  0.1297 1.4590
ATOM   2927  N    ALA    202     -7.592    0.248   78.410 -0.4157 1.8240
ATOM   2928  CA   ALA    202     -6.574   -0.795   78.250  0.0337 1.9080
ATOM   2929  C    ALA    202     -5.271   -0.294   78.866  0.5973 1.9080
ATOM   2930  O    ALA    202     -4.827    0.824   78.573 -0.5679 1.6612
ATOM   2931  CB   ALA    202     -6.422   -1.180   76.788 -0.1825 1.9080
ATOM   2932  H    ALA    202     -7.806    0.754   77.750  0.2719 0.6000
ATOM   2933  HA   ALA    202     -6.865   -1.587   78.748  0.0823 1.3870
ATOM   2934  HB1  ALA    202     -7.261   -1.503   76.453  0.0603 1.4870
ATOM   2935  HB2  ALA    202     -6.149   -0.412   76.281  0.0603 1.4870
ATOM   2936  HB3  ALA    202     -5.758   -1.869   76.705  0.0603 1.4870
ATOM   2937  N    PRO    203     -4.667   -1.060   79.758 -0.2548 1.8240
ATOM   2938  CA   PRO    203     -3.389   -0.671   80.345 -0.0266 1.9080
ATOM   2939  C    PRO    203     -2.157   -1.005   79.516  0.5896 1.9080
ATOM   2940  O    PRO    203     -1.073   -0.482   79.792 -0.5748 1.6612
ATOM   2941  CB   PRO    203     -3.342   -1.554   81.608 -0.0070 1.9080
ATOM   2942  CG   PRO    203     -4.010   -2.811   81.143  0.0189 1.9080
ATOM   2943  CD   PRO    203     -5.184   -2.318   80.334  0.0192 1.9080
ATOM   2944  HA   PRO    203     -3.395    0.278   80.588  0.0641 1.3870
ATOM   2945  HB2  PRO    203     -2.428   -1.723   81.886  0.0253 1.4870
ATOM   2946  HB3  PRO    203     -3.829   -1.147   82.342  0.0253 1.4870
ATOM   2947  HG2  PRO    203     -3.410   -3.341   80.595  0.0213 1.4870
ATOM   2948  HG3  PRO    203     -4.307   -3.346   81.895  0.0213 1.4870
ATOM   2949  HD2  PRO    203     -5.425   -2.951   79.640  0.0391 1.3870
ATOM   2950  HD3  PRO    203     -5.956   -2.154   80.899  0.0391 1.3870
ATOM   2951  N    SER    204     -2.292   -1.862   78.524 -0.4157 1.8240
ATOM   2952  CA   SER    204     -1.221   -2.330   77.660 -0.0249 1.9080
ATOM   2953  C    SER    204     -1.890   -2.986   76.449  0.5973 1.9080
ATOM   2954  O    SER    204     -3.113   -3.197   76.521 -0.5679 1.6612
ATOM   2955  CB   SER    204     -0.279   -3.298   78.364  0.2117 1.9080
ATOM   2956  OG   SER    204     -0.896   -4.545   78.659 -0.6546 1.7210
ATOM   2957  H    SER    204     -3.080   -2.172   78.376  0.2719 0.6000
ATOM   2958  HA   SER    204     -0.705   -1.556   77.353  0.0843 1.3870
ATOM   2959  HB2  SER    204      0.496   -3.452   77.800  0.0352 1.3870
ATOM   2960  HB3  SER    204      0.031   -2.894   79.190  0.0352 1.3870
ATOM   2961  HG   SER    204     -0.257   -5.285   78.457  0.4275 0.0000
ATOM   2962  N    PHE    205     -1.126   -3.277   75.396 -0.4157 1.8240
ATOM   2963  CA   PHE    205     -1.724   -3.860   74.199 -0.0024 1.9080
ATOM   2964  C    PHE    205     -1.991   -5.339   74.424  0.5973 1.9080
ATOM   2965  O    PHE    205     -2.996   -5.834   73.917 -0.5679 1.6612
ATOM   2966  CB   PHE    205     -0.845   -3.605   72.958 -0.0343 1.9080
ATOM   2967  CG   PHE    205     -0.955   -2.143   72.537  0.0118 1.9080
ATOM   2968  CD1  PHE    205     -2.123   -1.670   71.968 -0.1256 1.9080
ATOM   2969  CD2  PHE    205      0.100   -1.274   72.725 -0.1256 1.9080
ATOM   2970  CE1  PHE    205     -2.260   -0.346   71.611 -0.1704 1.9080
ATOM   2971  CE2  PHE    205     -0.016    0.053   72.360 -0.1704 1.9080
ATOM   2972  CZ   PHE    205     -1.200    0.515   71.821 -0.1072 1.9080
ATOM   2973  H    PHE    205     -0.280   -3.121   75.422  0.2719 0.6000
ATOM   2974  HA   PHE    205     -2.586   -3.419   74.051  0.0978 1.3870
ATOM   2975  HB2  PHE    205      0.080   -3.818   73.162  0.0295 1.4870
ATOM   2976  HB3  PHE    205     -1.134   -4.178   72.230  0.0295 1.4870
ATOM   2977  HD1  PHE    205     -2.831   -2.257   71.825  0.1330 1.4590
ATOM   2978  HD2  PHE    205      0.893   -1.583   73.100  0.1330 1.4590
ATOM   2979  HE1  PHE    205     -3.052   -0.037   71.233  0.1430 1.4590
ATOM   2980  HE2  PHE    205      0.701    0.633   72.476  0.1430 1.4590
ATOM   2981  HZ   PHE    205     -1.286    1.414   71.597  0.1297 1.4590
ATOM   2982  N    ASN    206     -1.145   -6.042   75.182 -0.4157 1.8240
ATOM   2983  CA   ASN    206     -1.424   -7.428   75.507  0.0143 1.9080
ATOM   2984  C    ASN    206     -2.155   -7.528   76.846  0.5973 1.9080
ATOM   2985  O    ASN    206     -1.606   -7.923   77.871 -0.5679 1.6612
ATOM   2986  CB   ASN    206     -0.163   -8.288   75.573 -0.2041 1.9080
ATOM   2987  CG   ASN    206     -0.550   -9.761   75.664  0.7130 1.9080
ATOM   2988  H    ASN    206     -0.429   -5.669   75.479  0.2719 0.6000
ATOM   2989  HA   ASN    206     -2.008   -7.795   74.810  0.1048 1.3870
ATOM   2990  HB2  ASN    206      0.376   -8.140   74.781  0.0797 1.4870
ATOM   2991  HB3  ASN    206      0.362   -8.038   76.349  0.0797 1.4870
ATOM   2992  OD1  ASN    206     -1.616  -10.166   75.203 -0.5931 1.6612
ATOM   2993  ND2  ASN    206      0.321  -10.549   76.267 -0.9191 1.8240
ATOM   2994 HD22  ASN    206      0.154  -11.389   76.349  0.4196 0.6000
ATOM   2995 HD21  ASN    206      1.054  -10.225   76.576  0.4196 0.6000
ATOM   2996  N    SER    207     -3.420   -7.142   76.814 -0.4157 1.8240
ATOM   2997  CA   SER    207     -4.215   -7.147   78.037 -0.0249 1.9080
ATOM   2998  C    SER    207     -5.650   -7.485   77.688  0.5973 1.9080
ATOM   2999  O    SER    207     -6.025   -7.327   76.527 -0.5679 1.6612
ATOM   3000  CB   SER    207     -4.138   -5.795   78.735  0.2117 1.9080
ATOM   3001  OG   SER    207     -4.800   -4.826   77.941 -0.6546 1.7210
ATOM   3002  H    SER    207     -3.774   -6.888   76.072  0.2719 0.6000
ATOM   3003  HA   SER    207     -3.865   -7.836   78.640  0.0843 1.3870
ATOM   3004  HB2  SER    207     -4.559   -5.850   79.608  0.0352 1.3870
ATOM   3005  HB3  SER    207     -3.210   -5.540   78.861  0.0352 1.3870
ATOM   3006  HG   SER    207     -4.124   -4.265   77.467  0.4275 0.0000
ATOM   3007  N    GLU    208     -6.446   -7.945   78.644 -0.5163 1.8240
ATOM   3008  CA   GLU    208     -7.833   -8.299   78.374  0.0397 1.9080
ATOM   3009  C    GLU    208     -8.676   -7.109   77.946  0.5366 1.9080
ATOM   3010  O    GLU    208     -9.586   -7.213   77.132 -0.5819 1.6612
ATOM   3011  CB   GLU    208     -8.436   -8.953   79.629  0.0560 1.9080
ATOM   3012  CG   GLU    208     -8.303  -10.467   79.631  0.0136 1.9080
ATOM   3013  CD   GLU    208     -8.510  -11.071   81.005  0.8054 1.9080
ATOM   3014  OE1  GLU    208     -9.141  -10.411   81.856 -0.8188 1.6612
ATOM   3015  OE2  GLU    208     -8.042  -12.205   81.234 -0.8188 1.6612
ATOM   3016  H    GLU    208     -6.136   -8.037   79.441  0.2936 0.6000
ATOM   3017  HA   GLU    208     -7.843   -8.959   77.649  0.1105 1.3870
ATOM   3018  HB2  GLU    208     -7.993   -8.597   80.415 -0.0173 1.4870
ATOM   3019  HB3  GLU    208     -9.376   -8.719   79.687 -0.0173 1.4870
ATOM   3020  HG2  GLU    208     -8.956  -10.842   79.018 -0.0425 1.4870
ATOM   3021  HG3  GLU    208     -7.421  -10.707   79.308 -0.0425 1.4870
ATOM   3022  N    GLU    209     -8.389   -5.948   78.521 -0.5163 1.8240
ATOM   3023  CA   GLU    209     -9.163   -4.747   78.256  0.0397 1.9080
ATOM   3024  C    GLU    209     -9.042   -4.335   76.798  0.5366 1.9080
ATOM   3025  O    GLU    209    -10.002   -3.924   76.153 -0.5819 1.6612
ATOM   3026  CB   GLU    209     -8.660   -3.635   79.184  0.0560 1.9080
ATOM   3027  CG   GLU    209     -8.901   -3.887   80.662  0.0136 1.9080
ATOM   3028  CD   GLU    209     -7.792   -4.603   81.392  0.8054 1.9080
ATOM   3029  OE1  GLU    209     -6.985   -5.339   80.788 -0.8188 1.6612
ATOM   3030  OE2  GLU    209     -7.710   -4.446   82.636 -0.8188 1.6612
ATOM   3031  H    GLU    209     -7.726   -5.906   79.068  0.2936 0.6000
ATOM   3032  HA   GLU    209    -10.105   -4.926   78.458  0.1105 1.3870
ATOM   3033  HB2  GLU    209     -7.707   -3.519   79.041 -0.0173 1.4870
ATOM   3034  HB3  GLU    209     -9.096   -2.804   78.937 -0.0173 1.4870
ATOM   3035  HG2  GLU    209     -9.053   -3.034   81.097 -0.0425 1.4870
ATOM   3036  HG3  GLU    209     -9.714   -4.410   80.754 -0.0425 1.4870
ATOM   3037  N    ALA    210     -7.828   -4.438   76.269 -0.4157 1.8240
ATOM   3038  CA   ALA    210     -7.545   -4.105   74.876  0.0337 1.9080
ATOM   3039  C    ALA    210     -8.224   -5.141   73.985  0.5973 1.9080
ATOM   3040  O    ALA    210     -8.810   -4.807   72.959 -0.5679 1.6612
ATOM   3041  CB   ALA    210     -6.053   -4.041   74.612 -0.1825 1.9080
ATOM   3042  H    ALA    210     -7.182   -4.712   76.767  0.2719 0.6000
ATOM   3043  HA   ALA    210     -7.932   -3.227   74.681  0.0823 1.3870
ATOM   3044  HB1  ALA    210     -5.660   -4.899   74.790  0.0603 1.4870
ATOM   3045  HB2  ALA    210     -5.655   -3.383   75.186  0.0603 1.4870
ATOM   3046  HB3  ALA    210     -5.900   -3.802   73.696  0.0603 1.4870
ATOM   3047  N    ARG    211     -8.147   -6.398   74.421 -0.3479 1.8240
ATOM   3048  CA   ARG    211     -8.819   -7.479   73.703 -0.2637 1.9080
ATOM   3049  C    ARG    211    -10.319   -7.258   73.621  0.7341 1.9080
ATOM   3050  O    ARG    211    -10.943   -7.531   72.592 -0.5894 1.6612
ATOM   3051  CB   ARG    211     -8.488   -8.838   74.343 -0.0007 1.9080
ATOM   3052  CG   ARG    211     -8.997  -10.004   73.516  0.0390 1.9080
ATOM   3053  CD   ARG    211     -8.732  -11.345   74.162  0.0486 1.9080
ATOM   3054  NE   ARG    211     -7.310  -11.634   74.244 -0.5295 1.8240
ATOM   3055  CZ   ARG    211     -6.555  -12.166   73.298  0.8076 1.9080
ATOM   3056  NH1  ARG    211     -7.090  -12.495   72.129 -0.8627 1.8240
ATOM   3057  NH2  ARG    211     -5.266  -12.367   73.522 -0.8627 1.8240
ATOM   3058  H    ARG    211     -7.698   -6.576   75.133  0.2747 0.6000
ATOM   3059  HA   ARG    211     -8.469   -7.489   72.788  0.1560 1.3870
ATOM   3060  HB2  ARG    211     -7.527   -8.916   74.445  0.0327 1.4870
ATOM   3061  HB3  ARG    211     -8.885   -8.878   75.227  0.0327 1.4870
ATOM   3062  HG2  ARG    211     -9.952   -9.901   73.381  0.0285 1.4870
ATOM   3063  HG3  ARG    211     -8.570   -9.983   72.646  0.0285 1.4870
ATOM   3064  HD2  ARG    211     -9.111  -11.351   75.055  0.0687 1.3870
ATOM   3065  HD3  ARG    211     -9.171  -12.040   73.646  0.0687 1.3870
ATOM   3066  HE   ARG    211     -6.919  -11.438   74.984  0.3456 0.6000
ATOM   3067 HH11  ARG    211     -7.928  -12.363   71.988  0.4478 0.6000
ATOM   3068 HH12  ARG    211     -6.600  -12.842   71.514  0.4478 0.6000
ATOM   3069 HH21  ARG    211     -4.923  -12.152   74.281  0.4478 0.6000
ATOM   3070 HH22  ARG    211     -4.772  -12.713   72.910  0.4478 0.6000
ATOM   3071  N    LYS    212    -10.953   -6.744   74.676 -0.3479 1.8240
ATOM   3072  CA   LYS    212    -12.389   -6.505   74.643 -0.2400 1.9080
ATOM   3073  C    LYS    212    -12.738   -5.162   74.020  0.7341 1.9080
ATOM   3074  O    LYS    212    -13.906   -4.765   73.948 -0.5894 1.6612
ATOM   3075  CB   LYS    212    -12.980   -6.576   76.059 -0.0094 1.9080
ATOM   3076  CG   LYS    212    -12.732   -7.874   76.792  0.0187 1.9080
ATOM   3077  CD   LYS    212    -13.246   -7.835   78.224 -0.0479 1.9080
ATOM   3078  CE   LYS    212    -12.694   -6.631   78.978 -0.0143 1.9080
ATOM   3079  NZ   LYS    212    -12.431   -6.951   80.408 -0.3854 1.8240
ATOM   3080  H    LYS    212    -10.508   -6.551   75.386  0.2747 0.6000
ATOM   3081  HA   LYS    212    -12.804   -7.210   74.102  0.1426 1.3870
ATOM   3082  HB2  LYS    212    -12.610   -5.850   76.584  0.0362 1.4870
ATOM   3083  HB3  LYS    212    -13.938   -6.434   76.001  0.0362 1.4870
ATOM   3084  HG2  LYS    212    -13.169   -8.597   76.317  0.0103 1.4870
ATOM   3085  HG3  LYS    212    -11.779   -8.057   76.801  0.0103 1.4870
ATOM   3086  HD2  LYS    212    -14.215   -7.792   78.217  0.0621 1.4870
ATOM   3087  HD3  LYS    212    -12.984   -8.649   78.682  0.0621 1.4870
ATOM   3088  HE2  LYS    212    -11.869   -6.341   78.558  0.1135 1.1000
ATOM   3089  HE3  LYS    212    -13.330   -5.900   78.925  0.1135 1.1000
ATOM   3090  HZ1  LYS    212    -13.185   -7.224   80.794  0.3400 0.6000
ATOM   3091  HZ2  LYS    212    -11.820   -7.596   80.460  0.3400 0.6000
ATOM   3092  HZ3  LYS    212    -12.131   -6.224   80.825  0.3400 0.6000
ATOM   3093  N    GLY    213    -11.702   -4.455   73.554 -0.4157 1.8240
ATOM   3094  CA   GLY    213    -11.939   -3.213   72.862 -0.0252 1.9080
ATOM   3095  C    GLY    213    -12.104   -1.972   73.707  0.5973 1.9080
ATOM   3096  O    GLY    213    -12.804   -1.039   73.276 -0.5679 1.6612
ATOM   3097  H    GLY    213    -10.898   -4.740   73.667  0.2719 0.6000
ATOM   3098  HA2  GLY    213    -11.201   -3.064   72.251  0.0698 1.3870
ATOM   3099  HA3  GLY    213    -12.740   -3.318   72.324  0.0698 1.3870
ATOM   3100  N    TRP    214    -11.473   -1.914   74.881 -0.4157 1.8240
ATOM   3101  CA   TRP    214    -11.631   -0.722   75.730 -0.0275 1.9080
ATOM   3102  C    TRP    214    -10.832    0.474   75.220  0.5973 1.9080
ATOM   3103  O    TRP    214    -10.107    0.405   74.229 -0.5679 1.6612
ATOM   3104  CB   TRP    214    -11.265   -1.056   77.171 -0.0050 1.9080
ATOM   3105  CG   TRP    214    -12.350   -1.832   77.856 -0.1415 1.9080
ATOM   3106  CD1  TRP    214    -13.482   -2.326   77.266 -0.1638 1.9080
ATOM   3107  CD2  TRP    214    -12.413   -2.205   79.234  0.1243 1.9080
ATOM   3108  NE1  TRP    214    -14.250   -2.987   78.200 -0.3418 1.8240
ATOM   3109  CE2  TRP    214    -13.619   -2.926   79.415  0.1380 1.9080
ATOM   3110  CE3  TRP    214    -11.582   -2.006   80.338 -0.2387 1.9080
ATOM   3111  CZ2  TRP    214    -13.998   -3.443   80.656 -0.2601 1.9080
ATOM   3112  CZ3  TRP    214    -11.964   -2.521   81.570 -0.1972 1.9080
ATOM   3113  CH2  TRP    214    -13.162   -3.231   81.718 -0.1134 1.9080
ATOM   3114  H    TRP    214    -10.977   -2.567   75.140  0.2719 0.6000
ATOM   3115  HA   TRP    214    -12.578   -0.474   75.714  0.1123 1.3870
ATOM   3116  HB2  TRP    214    -10.445   -1.574   77.183  0.0339 1.4870
ATOM   3117  HB3  TRP    214    -11.106   -0.232   77.659  0.0339 1.4870
ATOM   3118  HD1  TRP    214    -13.702   -2.228   76.368  0.2062 1.4090
ATOM   3119  HE1  TRP    214    -15.002   -3.374   78.045  0.3412 0.6000
ATOM   3120  HE3  TRP    214    -10.785   -1.536   80.249  0.1700 1.4590
ATOM   3121  HZ2  TRP    214    -14.792   -3.915   80.756  0.1572 1.4590
ATOM   3122  HZ3  TRP    214    -11.416   -2.392   82.310  0.1447 1.4590
ATOM   3123  HH2  TRP    214    -13.394   -3.565   82.555  0.1417 1.4590
ATOM   3124  N    CYS    215    -10.999    1.613   75.892 -0.4157 1.8240
ATOM   3125  CA   CYS    215    -10.470    2.888   75.427  0.0213 1.9080
ATOM   3126  C    CYS    215     -8.941    2.880   75.444  0.5973 1.9080
ATOM   3127  O    CYS    215     -8.360    2.217   76.300 -0.5679 1.6612
ATOM   3128  CB   CYS    215    -11.019    4.035   76.276 -0.1231 1.9080
ATOM   3129  SG   CYS    215    -10.220    5.623   76.006 -0.3119 2.0000
ATOM   3130  H    CYS    215    -11.440    1.595   76.630  0.2719 0.6000
ATOM   3131  HA   CYS    215    -10.765    3.023   74.503  0.1124 1.3870
ATOM   3132  HB2  CYS    215    -11.967    4.130   76.092  0.1112 1.3870
ATOM   3133  HB3  CYS    215    -10.926    3.798   77.212  0.1112 1.3870
ATOM   3134  HG   CYS    215    -10.529    6.012   75.135  0.1933 0.6000
ATOM   3135  N    LEU    216     -8.330    3.597   74.505 -0.4157 1.8240
ATOM   3136  CA   LEU    216     -6.884    3.545   74.294 -0.0518 1.9080
ATOM   3137  C    LEU    216     -6.143    4.738   74.874  0.5973 1.9080
ATOM   3138  O    LEU    216     -4.945    4.958   74.649 -0.5679 1.6612
ATOM   3139  CB   LEU    216     -6.586    3.400   72.784 -0.1102 1.9080
ATOM   3140  CG   LEU    216     -7.183    2.153   72.126  0.3531 1.9080
ATOM   3141  CD1  LEU    216     -6.747    2.045   70.671 -0.4121 1.9080
ATOM   3142  CD2  LEU    216     -6.807    0.881   72.886 -0.4121 1.9080
ATOM   3143  H    LEU    216     -8.803    4.110   74.004  0.2719 0.6000
ATOM   3144  HA   LEU    216     -6.546    2.741   74.742  0.0922 1.3870
ATOM   3145  HB2  LEU    216     -6.927    4.184   72.326  0.0457 1.4870
ATOM   3146  HB3  LEU    216     -5.624    3.385   72.659  0.0457 1.4870
ATOM   3147  HG   LEU    216     -8.159    2.238   72.144 -0.0361 1.4870
ATOM   3148 HD11  LEU    216     -7.028    2.830   70.195  0.1000 1.4870
ATOM   3149 HD12  LEU    216     -5.792    1.970   70.629  0.1000 1.4870
ATOM   3150 HD13  LEU    216     -7.149    1.269   70.274  0.1000 1.4870
ATOM   3151 HD21  LEU    216     -7.053    0.975   73.809  0.1000 1.4870
ATOM   3152 HD22  LEU    216     -7.273    0.131   72.506  0.1000 1.4870
ATOM   3153 HD23  LEU    216     -5.860    0.736   72.818  0.1000 1.4870
ATOM   3154  N    TYR    217     -6.858    5.544   75.669 -0.4157 1.8240
ATOM   3155  CA   TYR    217     -6.269    6.767   76.198 -0.0014 1.9080
ATOM   3156  C    TYR    217     -4.977    6.535   76.969  0.5973 1.9080
ATOM   3157  O    TYR    217     -4.028    7.322   76.859 -0.5679 1.6612
ATOM   3158  CB   TYR    217     -7.264    7.488   77.122 -0.0152 1.9080
ATOM   3159  CG   TYR    217     -6.767    8.861   77.542 -0.0011 1.9080
ATOM   3160  CD1  TYR    217     -6.892    9.962   76.709 -0.1906 1.9080
ATOM   3161  CD2  TYR    217     -6.167    9.054   78.785 -0.1906 1.9080
ATOM   3162  CE1  TYR    217     -6.442   11.214   77.089 -0.2341 1.9080
ATOM   3163  CE2  TYR    217     -5.715   10.298   79.171 -0.2341 1.9080
ATOM   3164  CZ   TYR    217     -5.855   11.375   78.330  0.3226 1.9080
ATOM   3165  OH   TYR    217     -5.398   12.623   78.707 -0.5579 1.7210
ATOM   3166  H    TYR    217     -7.669    5.339   75.869  0.2719 0.6000
ATOM   3167  HA   TYR    217     -6.070    7.360   75.444  0.0876 1.3870
ATOM   3168  HB2  TYR    217     -8.112    7.584   76.662  0.0295 1.4870
ATOM   3169  HB3  TYR    217     -7.414    6.947   77.913  0.0295 1.4870
ATOM   3170  HD1  TYR    217     -7.290    9.857   75.876  0.1699 1.4590
ATOM   3171  HD2  TYR    217     -6.068    8.332   79.363  0.1699 1.4590
ATOM   3172  HE1  TYR    217     -6.533   11.940   76.514  0.1656 1.4590
ATOM   3173  HE2  TYR    217     -5.316   10.408   80.003  0.1656 1.4590
ATOM   3174  HH   TYR    217     -4.405   12.590   78.804  0.3992 0.0000
ATOM   3175  N    ASP    218     -4.965    5.461   77.762 -0.5163 1.8240
ATOM   3176  CA   ASP    218     -3.823    5.212   78.632  0.0381 1.9080
ATOM   3177  C    ASP    218     -2.659    4.672   77.807  0.5366 1.9080
ATOM   3178  O    ASP    218     -1.544    4.636   78.332 -0.5819 1.6612
ATOM   3179  CB   ASP    218     -4.160    4.258   79.777 -0.0303 1.9080
ATOM   3180  CG   ASP    218     -4.986    4.899   80.879  0.7994 1.9080
ATOM   3181  OD1  ASP    218     -4.956    6.138   81.048 -0.8014 1.6612
ATOM   3182  OD2  ASP    218     -5.685    4.162   81.596 -0.8014 1.6612
ATOM   3183  H    ASP    218     -5.630    4.916   77.759  0.2936 0.6000
ATOM   3184  HA   ASP    218     -3.548    6.068   79.021  0.0880 1.3870
ATOM   3185  HB2  ASP    218     -4.648    3.500   79.421 -0.0122 1.4870
ATOM   3186  HB3  ASP    218     -3.334    3.923   80.159 -0.0122 1.4870
ATOM   3187  N    VAL    219     -2.907    4.269   76.555 -0.4157 1.8240
ATOM   3188  CA   VAL    219     -1.746    3.842   75.759 -0.0875 1.9080
ATOM   3189  C    VAL    219     -1.407    4.869   74.684  0.5973 1.9080
ATOM   3190  O    VAL    219     -0.733    4.549   73.695 -0.5679 1.6612
ATOM   3191  CB   VAL    219     -1.931    2.450   75.134  0.2985 1.9080
ATOM   3192  CG1  VAL    219     -1.786    1.389   76.219 -0.3192 1.9080
ATOM   3193  CG2  VAL    219     -3.258    2.314   74.405 -0.3192 1.9080
ATOM   3194  H    VAL    219     -3.704    4.261   76.232  0.2719 0.6000
ATOM   3195  HA   VAL    219     -0.979    3.789   76.367  0.0969 1.3870
ATOM   3196  HB   VAL    219     -1.212    2.314   74.482 -0.0297 1.4870
ATOM   3197 HG11  VAL    219     -0.960    1.524   76.690  0.0791 1.4870
ATOM   3198 HG12  VAL    219     -2.520    1.459   76.834  0.0791 1.4870
ATOM   3199 HG13  VAL    219     -1.787    0.518   75.817  0.0791 1.4870
ATOM   3200 HG21  VAL    219     -3.307    2.971   73.707  0.0791 1.4870
ATOM   3201 HG22  VAL    219     -3.325    1.436   74.023  0.0791 1.4870
ATOM   3202 HG23  VAL    219     -3.978    2.449   75.023  0.0791 1.4870
ATOM   3203  N    GLY    220     -1.854    6.096   74.908 -0.4157 1.8240
ATOM   3204  CA   GLY    220     -1.498    7.254   74.152 -0.0252 1.9080
ATOM   3205  C    GLY    220     -2.517    7.954   73.324  0.5973 1.9080
ATOM   3206  O    GLY    220     -2.217    8.985   72.691 -0.5679 1.6612
ATOM   3207  H    GLY    220     -2.403    6.203   75.563  0.2719 0.6000
ATOM   3208  HA2  GLY    220     -1.138    7.905   74.775  0.0698 1.3870
ATOM   3209  HA3  GLY    220     -0.773    7.000   73.560  0.0698 1.3870
ATOM   3210  N    CYS    221     -3.749    7.481   73.222 -0.4157 1.8240
ATOM   3211  CA   CYS    221     -4.671    8.059   72.252  0.0213 1.9080
ATOM   3212  C    CYS    221     -4.923    9.550   72.416  0.5973 1.9080
ATOM   3213  O    CYS    221     -5.223   10.125   73.465 -0.5679 1.6612
ATOM   3214  CB   CYS    221     -5.997    7.282   72.273 -0.1231 1.9080
ATOM   3215  SG   CYS    221     -7.132    7.765   70.975 -0.3119 2.0000
ATOM   3216  H    CYS    221     -4.005    6.834   73.726  0.2719 0.6000
ATOM   3217  HA   CYS    221     -4.276    7.929   71.365  0.1124 1.3870
ATOM   3218  HB2  CYS    221     -5.806    6.335   72.185  0.1112 1.3870
ATOM   3219  HB3  CYS    221     -6.426    7.419   73.131  0.1112 1.3870
ATOM   3220  HG   CYS    221     -8.072    7.537   71.241  0.1933 0.6000
ATOM   3221  N    LYS    222     -4.793   10.254   71.281 -0.3479 1.8240
ATOM   3222  CA   LYS    222     -4.874   11.708   71.220 -0.2400 1.9080
ATOM   3223  C    LYS    222     -6.206   12.161   70.642  0.7341 1.9080
ATOM   3224  O    LYS    222     -6.376   13.344   70.387 -0.5894 1.6612
ATOM   3225  CB   LYS    222     -3.732   12.304   70.389 -0.0094 1.9080
ATOM   3226  CG   LYS    222     -2.339   11.970   70.891  0.0187 1.9080
ATOM   3227  CD   LYS    222     -2.234   12.083   72.412 -0.0479 1.9080
ATOM   3228  CE   LYS    222     -0.777   12.167   72.840 -0.0143 1.9080
ATOM   3229  NZ   LYS    222     -0.089   10.849   72.725 -0.3854 1.8240
ATOM   3230  H    LYS    222     -4.654    9.823   70.551  0.2747 0.6000
ATOM   3231  HA   LYS    222     -4.802   12.057   72.132  0.1426 1.3870
ATOM   3232  HB2  LYS    222     -3.815   11.988   69.476  0.0362 1.4870
ATOM   3233  HB3  LYS    222     -3.832   13.269   70.374  0.0362 1.4870
ATOM   3234  HG2  LYS    222     -2.113   11.066   70.622  0.0103 1.4870
ATOM   3235  HG3  LYS    222     -1.699   12.573   70.481  0.0103 1.4870
ATOM   3236  HD2  LYS    222     -2.706   12.876   72.714  0.0621 1.4870
ATOM   3237  HD3  LYS    222     -2.649   11.310   72.826  0.0621 1.4870
ATOM   3238  HE2  LYS    222     -0.319   12.817   72.285  0.1135 1.1000
ATOM   3239  HE3  LYS    222     -0.730   12.473   73.758  0.1135 1.1000
ATOM   3240  HZ1  LYS    222     -0.116   10.573   71.880  0.3400 0.6000
ATOM   3241  HZ2  LYS    222      0.760   10.935   72.982  0.3400 0.6000
ATOM   3242  HZ3  LYS    222     -0.497   10.254   73.245  0.3400 0.6000
ATOM   3243  N    GLY    223     -7.115   11.211   70.448 -0.4157 1.8240
ATOM   3244  CA   GLY    223     -8.466   11.440   69.993 -0.0252 1.9080
ATOM   3245  C    GLY    223     -9.115   12.673   70.589  0.5973 1.9080
ATOM   3246  O    GLY    223     -9.713   13.469   69.860 -0.5679 1.6612
ATOM   3247  H    GLY    223     -6.881   10.399   70.606  0.2719 0.6000
ATOM   3248  HA2  GLY    223     -8.459   11.526   69.028  0.0698 1.3870
ATOM   3249  HA3  GLY    223     -9.004   10.665   70.216  0.0698 1.3870
ATOM   3250  N    PRO    224     -9.053   12.831   71.907 -0.2548 1.8240
ATOM   3251  CA   PRO    224     -9.635   14.022   72.542 -0.0266 1.9080
ATOM   3252  C    PRO    224     -9.022   15.355   72.147  0.5896 1.9080
ATOM   3253  O    PRO    224     -9.687   16.375   72.343 -0.5748 1.6612
ATOM   3254  CB   PRO    224     -9.378   13.774   74.042 -0.0070 1.9080
ATOM   3255  CG   PRO    224     -9.240   12.296   74.169  0.0189 1.9080
ATOM   3256  CD   PRO    224     -8.521   11.883   72.910  0.0192 1.9080
ATOM   3257  HA   PRO    224    -10.600   14.044   72.374  0.0641 1.3870
ATOM   3258  HB2  PRO    224     -8.566   14.220   74.331  0.0253 1.4870
ATOM   3259  HB3  PRO    224    -10.120   14.097   74.577  0.0253 1.4870
ATOM   3260  HG2  PRO    224     -8.723   12.063   74.956  0.0213 1.4870
ATOM   3261  HG3  PRO    224    -10.111   11.871   74.227  0.0213 1.4870
ATOM   3262  HD2  PRO    224     -7.561   11.979   73.007  0.0391 1.3870
ATOM   3263  HD3  PRO    224     -8.727   10.967   72.671  0.0391 1.3870
ATOM   3264  N    GLU    225     -7.820   15.430   71.608 -0.4157 1.8240
ATOM   3265  CA   GLU    225     -7.209   16.670   71.184  0.0145 1.9080
ATOM   3266  C    GLU    225     -7.207   16.830   69.666  0.5973 1.9080
ATOM   3267  O    GLU    225     -6.632   17.795   69.162 -0.5679 1.6612
ATOM   3268  CB   GLU    225     -5.750   16.752   71.651 -0.0071 1.9080
ATOM   3269  CG   GLU    225     -5.360   15.875   72.813 -0.0174 1.9080
ATOM   3270  CD   GLU    225     -3.950   16.105   73.332  0.6801 1.9080
ATOM   3271  OE1  GLU    225     -3.509   17.272   73.400 -0.5838 1.6612
ATOM   3272  OE2  GLU    225     -3.254   15.128   73.687 -0.6511 1.7210
ATOM   3273  H    GLU    225     -7.375   14.701   71.503  0.2719 0.6000
ATOM   3274  HA   GLU    225     -7.708   17.417   71.577  0.0779 1.3870
ATOM   3275  HB2  GLU    225     -5.179   16.528   70.899  0.0256 1.4870
ATOM   3276  HB3  GLU    225     -5.561   17.672   71.891  0.0256 1.4870
ATOM   3277  HG2  GLU    225     -5.986   16.026   73.540  0.0430 1.4870
ATOM   3278  HG3  GLU    225     -5.443   14.947   72.543  0.0430 1.4870
ATOM   3279  HE2  GLU    225     -2.381   15.252   74.005  0.4641 0.0000
ATOM   3280  N    THR    226     -7.808   15.902   68.938 -0.4157 1.8240
ATOM   3281  CA   THR    226     -7.603   15.824   67.499 -0.0389 1.9080
ATOM   3282  C    THR    226     -8.897   15.968   66.712  0.5973 1.9080
ATOM   3283  O    THR    226     -9.862   15.263   67.017 -0.5679 1.6612
ATOM   3284  CB   THR    226     -6.925   14.476   67.143  0.3654 1.9080
ATOM   3285  OG1  THR    226     -5.693   14.356   67.859 -0.6761 1.7210
ATOM   3286  CG2  THR    226     -6.608   14.412   65.659 -0.2438 1.9080
ATOM   3287  H    THR    226     -8.328   15.335   69.322  0.2719 0.6000
ATOM   3288  HA   THR    226     -6.999   16.550   67.234  0.1007 1.3870
ATOM   3289  HB   THR    226     -7.520   13.735   67.385  0.0043 1.3870
ATOM   3290 HG21  THR    226     -7.418   14.513   65.154  0.0642 1.4870
ATOM   3291 HG22  THR    226     -5.999   15.119   65.431  0.0642 1.4870
ATOM   3292 HG23  THR    226     -6.206   13.565   65.453  0.0642 1.4870
ATOM   3293  HG1  THR    226     -5.859   14.013   68.789  0.4102 0.0000
ATOM   3294  N    TYR    227     -8.889   16.856   65.720 -0.4157 1.8240
ATOM   3295  CA   TYR    227    -10.065   17.170   64.916 -0.0014 1.9080
ATOM   3296  C    TYR    227     -9.989   16.563   63.524  0.5973 1.9080
ATOM   3297  O    TYR    227     -9.111   16.878   62.735 -0.5679 1.6612
ATOM   3298  CB   TYR    227    -10.231   18.698   64.888 -0.0152 1.9080
ATOM   3299  CG   TYR    227    -10.594   19.073   66.322 -0.0011 1.9080
ATOM   3300  CD1  TYR    227     -9.643   19.265   67.306 -0.1906 1.9080
ATOM   3301  CD2  TYR    227    -11.936   19.195   66.638 -0.1906 1.9080
ATOM   3302  CE1  TYR    227    -10.019   19.595   68.597 -0.2341 1.9080
ATOM   3303  CE2  TYR    227    -12.319   19.526   67.922 -0.2341 1.9080
ATOM   3304  CZ   TYR    227    -11.359   19.721   68.891  0.3226 1.9080
ATOM   3305  OH   TYR    227    -11.784   20.049   70.157 -0.5579 1.7210
ATOM   3306  H    TYR    227     -8.154   17.267   65.546  0.2719 0.6000
ATOM   3307  HA   TYR    227    -10.848   16.790   65.366  0.0876 1.3870
ATOM   3308  HB2  TYR    227     -9.406   19.131   64.618  0.0295 1.4870
ATOM   3309  HB3  TYR    227    -10.937   18.958   64.275  0.0295 1.4870
ATOM   3310  HD1  TYR    227     -8.741   19.171   67.100  0.1699 1.4590
ATOM   3311  HD2  TYR    227    -12.581   19.055   65.983  0.1699 1.4590
ATOM   3312  HE1  TYR    227     -9.377   19.731   69.254  0.1656 1.4590
ATOM   3313  HE2  TYR    227    -13.221   19.616   68.133  0.1656 1.4590
ATOM   3314  HH   TYR    227    -12.502   19.413   70.438  0.3992 0.0000
ATOM   3315  N    ASN    228    -10.938   15.677   63.252 -0.4157 1.8240
ATOM   3316  CA   ASN    228    -11.011   14.899   62.024  0.0143 1.9080
ATOM   3317  C    ASN    228    -12.257   14.030   62.078  0.5973 1.9080
ATOM   3318  O    ASN    228    -12.889   13.931   63.142 -0.5679 1.6612
ATOM   3319  CB   ASN    228     -9.775   14.023   61.866 -0.2041 1.9080
ATOM   3320  CG   ASN    228     -9.331   13.748   60.448  0.7130 1.9080
ATOM   3321  H    ASN    228    -11.551   15.554   63.842  0.2719 0.6000
ATOM   3322  HA   ASN    228    -11.075   15.509   61.260  0.1048 1.3870
ATOM   3323  HB2  ASN    228     -9.041   14.446   62.338  0.0797 1.4870
ATOM   3324  HB3  ASN    228     -9.948   13.173   62.301  0.0797 1.4870
ATOM   3325  OD1  ASN    228    -10.099   13.930   59.492 -0.5931 1.6612
ATOM   3326  ND2  ASN    228     -8.074   13.300   60.331 -0.9191 1.8240
ATOM   3327 HD22  ASN    228     -7.752   13.119   59.554  0.4196 0.6000
ATOM   3328 HD21  ASN    228     -7.589   13.192   61.033  0.4196 0.6000
ATOM   3329  N    ASN    229    -12.631   13.386   60.980 -0.4157 1.8240
ATOM   3330  CA   ASN    229    -13.909   12.661   61.027  0.0143 1.9080
ATOM   3331  C    ASN    229    -13.752   11.153   60.939  0.5973 1.9080
ATOM   3332  O    ASN    229    -14.721   10.450   60.658 -0.5679 1.6612
ATOM   3333  CB   ASN    229    -14.812   13.204   59.910 -0.2041 1.9080
ATOM   3334  CG   ASN    229    -14.129   13.302   58.566  0.7130 1.9080
ATOM   3335  OD1  ASN    229    -14.691   13.772   57.576 -0.5931 1.6612
ATOM   3336  ND2  ASN    229    -12.889   12.836   58.533 -0.9191 1.8240
ATOM   3337  H    ASN    229    -12.145   13.391   60.270  0.2719 0.6000
ATOM   3338  HA   ASN    229    -14.337   12.867   61.884  0.1048 1.3870
ATOM   3339  HB2  ASN    229    -15.585   12.625   59.825  0.0797 1.4870
ATOM   3340  HB3  ASN    229    -15.128   14.084   60.165  0.0797 1.4870
ATOM   3341 HD21  ASN    229    -12.532   12.514   59.246  0.4196 0.6000
ATOM   3342 HD22  ASN    229    -12.442   12.854   57.799  0.4196 0.6000
ATOM   3343  N    CYS    230    -12.537   10.655   61.183 -0.4157 1.8240
ATOM   3344  CA   CYS    230    -12.151    9.274   60.961  0.0213 1.9080
ATOM   3345  C    CYS    230    -13.149    8.254   61.493  0.5973 1.9080
ATOM   3346  O    CYS    230    -13.435    7.301   60.735 -0.5679 1.6612
ATOM   3347  CB   CYS    230    -10.755    9.020   61.576 -0.1231 1.9080
ATOM   3348  SG   CYS    230     -9.616   10.343   61.118 -0.3119 2.0000
ATOM   3349  H    CYS    230    -11.941   11.192   61.492  0.2719 0.6000
ATOM   3350  HA   CYS    230    -12.078    9.138   59.994  0.1124 1.3870
ATOM   3351  HB2  CYS    230    -10.828    8.974   62.542  0.1112 1.3870
ATOM   3352  HB3  CYS    230    -10.410    8.170   61.259  0.1112 1.3870
ATOM   3353  HG   CYS    230    -10.018   10.893   60.386  0.1933 0.6000
ATOM   3354  N    PRO    231    -13.686    8.323   62.701 -0.2548 1.8240
ATOM   3355  CA   PRO    231    -14.546    7.210   63.174 -0.0266 1.9080
ATOM   3356  C    PRO    231    -15.906    7.203   62.497  0.5896 1.9080
ATOM   3357  O    PRO    231    -16.621    6.201   62.406 -0.5748 1.6612
ATOM   3358  CB   PRO    231    -14.701    7.472   64.673 -0.0070 1.9080
ATOM   3359  CG   PRO    231    -13.648    8.502   64.982  0.0189 1.9080
ATOM   3360  CD   PRO    231    -13.562    9.363   63.743  0.0192 1.9080
ATOM   3361  HA   PRO    231    -14.095    6.353   63.028  0.0641 1.3870
ATOM   3362  HB2  PRO    231    -15.587    7.812   64.874  0.0253 1.4870
ATOM   3363  HB3  PRO    231    -14.551    6.661   65.182  0.0253 1.4870
ATOM   3364  HG2  PRO    231    -13.903    9.034   65.753  0.0213 1.4870
ATOM   3365  HG3  PRO    231    -12.795    8.078   65.165  0.0213 1.4870
ATOM   3366  HD2  PRO    231    -14.289   10.004   63.700  0.0391 1.3870
ATOM   3367  HD3  PRO    231    -12.714    9.829   63.688  0.0391 1.3870
ATOM   3368  N    LYS    232    -16.291    8.369   62.000 -0.3479 1.8240
ATOM   3369  CA   LYS    232    -17.550    8.526   61.311 -0.2400 1.9080
ATOM   3370  C    LYS    232    -17.477    8.090   59.859  0.7341 1.9080
ATOM   3371  O    LYS    232    -18.310    7.331   59.364 -0.5894 1.6612
ATOM   3372  CB   LYS    232    -17.961   10.000   61.354 -0.0094 1.9080
ATOM   3373  CG   LYS    232    -19.376   10.242   60.862  0.0187 1.9080
ATOM   3374  CD   LYS    232    -19.470   11.555   60.101 -0.0479 1.9080
ATOM   3375  CE   LYS    232    -18.836   12.722   60.844 -0.0143 1.9080
ATOM   3376  NZ   LYS    232    -18.542   13.869   59.935 -0.3854 1.8240
ATOM   3377  H    LYS    232    -15.776    9.052   62.089  0.2747 0.6000
ATOM   3378  HA   LYS    232    -18.232    7.991   61.770  0.1426 1.3870
ATOM   3379  HB2  LYS    232    -17.888   10.321   62.267  0.0362 1.4870
ATOM   3380  HB3  LYS    232    -17.345   10.514   60.809  0.0362 1.4870
ATOM   3381  HG2  LYS    232    -19.645    9.513   60.282  0.0103 1.4870
ATOM   3382  HG3  LYS    232    -19.982   10.264   61.619  0.0103 1.4870
ATOM   3383  HD2  LYS    232    -19.031   11.454   59.241  0.0621 1.4870
ATOM   3384  HD3  LYS    232    -20.403   11.757   59.934  0.0621 1.4870
ATOM   3385  HE2  LYS    232    -19.436   13.017   61.546  0.1135 1.1000
ATOM   3386  HE3  LYS    232    -18.011   12.427   61.260  0.1135 1.1000
ATOM   3387  HZ1  LYS    232    -18.084   13.579   59.230  0.3400 0.6000
ATOM   3388  HZ2  LYS    232    -19.307   14.234   59.662  0.3400 0.6000
ATOM   3389  HZ3  LYS    232    -18.062   14.478   60.372  0.3400 0.6000
ATOM   3390  N    VAL    233    -16.479    8.583   59.118 -0.4157 1.8240
ATOM   3391  CA   VAL    233    -16.513    8.268   57.682 -0.0875 1.9080
ATOM   3392  C    VAL    233    -15.662    7.055   57.316  0.5973 1.9080
ATOM   3393  O    VAL    233    -15.841    6.431   56.263 -0.5679 1.6612
ATOM   3394  CB   VAL    233    -16.090    9.509   56.868  0.2985 1.9080
ATOM   3395  CG1  VAL    233    -17.104   10.640   57.040 -0.3192 1.9080
ATOM   3396  CG2  VAL    233    -14.709    9.995   57.271 -0.3192 1.9080
ATOM   3397  H    VAL    233    -15.850    9.058   59.463  0.2719 0.6000
ATOM   3398  HA   VAL    233    -17.442    8.061   57.445  0.0969 1.3870
ATOM   3399  HB   VAL    233    -16.064    9.261   55.920 -0.0297 1.4870
ATOM   3400 HG11  VAL    233    -17.976   10.331   56.782  0.0791 1.4870
ATOM   3401 HG12  VAL    233    -17.122   10.918   57.959  0.0791 1.4870
ATOM   3402 HG13  VAL    233    -16.852   11.383   56.487  0.0791 1.4870
ATOM   3403 HG21  VAL    233    -14.083    9.271   57.204  0.0791 1.4870
ATOM   3404 HG22  VAL    233    -14.438   10.709   56.688  0.0791 1.4870
ATOM   3405 HG23  VAL    233    -14.733   10.314   58.177  0.0791 1.4870
ATOM   3406  N    LEU    234    -14.749    6.691   58.192 -0.4157 1.8240
ATOM   3407  CA   LEU    234    -13.815    5.587   58.038 -0.0518 1.9080
ATOM   3408  C    LEU    234    -12.836    5.855   56.897  0.5973 1.9080
ATOM   3409  O    LEU    234    -13.018    6.797   56.118 -0.5679 1.6612
ATOM   3410  CB   LEU    234    -14.584    4.286   57.794 -0.1102 1.9080
ATOM   3411  CG   LEU    234    -15.588    3.959   58.913  0.3531 1.9080
ATOM   3412  CD1  LEU    234    -16.316    2.668   58.577 -0.4121 1.9080
ATOM   3413  CD2  LEU    234    -14.885    3.879   60.251 -0.4121 1.9080
ATOM   3414  H    LEU    234    -14.701    7.147   58.919  0.2719 0.6000
ATOM   3415  HA   LEU    234    -13.305    5.495   58.868  0.0922 1.3870
ATOM   3416  HB2  LEU    234    -15.060    4.355   56.952  0.0457 1.4870
ATOM   3417  HB3  LEU    234    -13.950    3.555   57.717  0.0457 1.4870
ATOM   3418  HG   LEU    234    -16.248    4.682   58.954 -0.0361 1.4870
ATOM   3419 HD11  LEU    234    -16.743    2.754   57.721  0.1000 1.4870
ATOM   3420 HD12  LEU    234    -15.686    1.944   58.548  0.1000 1.4870
ATOM   3421 HD13  LEU    234    -16.979    2.490   59.248  0.1000 1.4870
ATOM   3422 HD21  LEU    234    -14.426    4.705   60.422  0.1000 1.4870
ATOM   3423 HD22  LEU    234    -15.531    3.723   60.943  0.1000 1.4870
ATOM   3424 HD23  LEU    234    -14.251    3.158   60.238  0.1000 1.4870
ATOM   3425  N    PHE    235    -11.819    5.001   56.841 -0.4157 1.8240
ATOM   3426  CA   PHE    235    -10.879    4.941   55.741 -0.0024 1.9080
ATOM   3427  C    PHE    235    -11.213    3.699   54.914  0.5973 1.9080
ATOM   3428  O    PHE    235    -11.564    2.651   55.457 -0.5679 1.6612
ATOM   3429  CB   PHE    235     -9.439    4.910   56.257 -0.0343 1.9080
ATOM   3430  CG   PHE    235     -9.036    6.250   56.858  0.0118 1.9080
ATOM   3431  CD1  PHE    235     -8.567    7.251   56.021 -0.1256 1.9080
ATOM   3432  CD2  PHE    235     -9.135    6.479   58.215 -0.1256 1.9080
ATOM   3433  CE1  PHE    235     -8.192    8.472   56.562 -0.1704 1.9080
ATOM   3434  CE2  PHE    235     -8.766    7.696   58.769 -0.1704 1.9080
ATOM   3435  CZ   PHE    235     -8.291    8.685   57.923 -0.1072 1.9080
ATOM   3436  H    PHE    235    -11.713    4.453   57.494  0.2719 0.6000
ATOM   3437  HA   PHE    235    -10.998    5.735   55.179  0.0978 1.3870
ATOM   3438  HB2  PHE    235     -9.353    4.216   56.929  0.0295 1.4870
ATOM   3439  HB3  PHE    235     -8.840    4.692   55.525  0.0295 1.4870
ATOM   3440  HD1  PHE    235     -8.504    7.104   55.104  0.1330 1.4590
ATOM   3441  HD2  PHE    235     -9.455    5.805   58.769  0.1330 1.4590
ATOM   3442  HE1  PHE    235     -7.874    9.147   56.008  0.1430 1.4590
ATOM   3443  HE2  PHE    235     -8.834    7.843   59.685  0.1430 1.4590
ATOM   3444  HZ   PHE    235     -8.036    9.506   58.278  0.1297 1.4590
ATOM   3445  N    ASN    236    -11.093    3.850   53.606 -0.4157 1.8240
ATOM   3446  CA   ASN    236    -11.287    2.711   52.704  0.0143 1.9080
ATOM   3447  C    ASN    236    -12.632    2.049   52.949  0.5973 1.9080
ATOM   3448  O    ASN    236    -12.827    0.837   52.855 -0.5679 1.6612
ATOM   3449  CB   ASN    236    -10.116    1.723   52.852 -0.2041 1.9080
ATOM   3450  CG   ASN    236     -8.790    2.469   52.930  0.7130 1.9080
ATOM   3451  H    ASN    236    -10.901    4.622   53.282  0.2719 0.6000
ATOM   3452  HA   ASN    236    -11.280    3.050   51.785  0.1048 1.3870
ATOM   3453  HB2  ASN    236    -10.239    1.194   53.656  0.0797 1.4870
ATOM   3454  HB3  ASN    236    -10.105    1.119   52.093  0.0797 1.4870
ATOM   3455  OD1  ASN    236     -8.302    2.779   54.008 -0.5931 1.6612
ATOM   3456  ND2  ASN    236     -8.184    2.801   51.795 -0.9191 1.8240
ATOM   3457 HD22  ASN    236     -7.444    3.239   51.814  0.4196 0.6000
ATOM   3458 HD21  ASN    236     -8.533    2.580   51.041  0.4196 0.6000
ATOM   3459  N    GLU    237    -13.615    2.892   53.276 -0.5163 1.8240
ATOM   3460  CA   GLU    237    -14.946    2.415   53.629  0.0397 1.9080
ATOM   3461  C    GLU    237    -14.940    1.342   54.699  0.5366 1.9080
ATOM   3462  O    GLU    237    -15.934    0.598   54.805 -0.5819 1.6612
ATOM   3463  CB   GLU    237    -15.635    1.817   52.385  0.0560 1.9080
ATOM   3464  CG   GLU    237    -15.727    2.805   51.229  0.0136 1.9080
ATOM   3465  CD   GLU    237    -16.475    2.196   50.056  0.8054 1.9080
ATOM   3466  OE1  GLU    237    -17.718    2.115   50.167 -0.8188 1.6612
ATOM   3467  OE2  GLU    237    -15.799    1.805   49.083 -0.8188 1.6612
ATOM   3468  H    GLU    237    -13.457    3.738   53.279  0.2936 0.6000
ATOM   3469  HA   GLU    237    -15.478    3.173   53.947  0.1105 1.3870
ATOM   3470  HB2  GLU    237    -15.140    1.036   52.095 -0.0173 1.4870
ATOM   3471  HB3  GLU    237    -16.529    1.528   52.627 -0.0173 1.4870
ATOM   3472  HG2  GLU    237    -16.188    3.606   51.524 -0.0425 1.4870
ATOM   3473  HG3  GLU    237    -14.835    3.058   50.947 -0.0425 1.4870
ATOM   3474  N    THR    238    -13.889    1.173   55.516 -0.4157 1.8240
ATOM   3475  CA   THR    238    -14.019   -0.038   56.349 -0.0389 1.9080
ATOM   3476  C    THR    238    -13.307   -0.017   57.680  0.5973 1.9080
ATOM   3477  O    THR    238    -13.579   -0.897   58.515 -0.5679 1.6612
ATOM   3478  CB   THR    238    -13.579   -1.260   55.497  0.3654 1.9080
ATOM   3479  OG1  THR    238    -14.004   -2.465   56.153 -0.6761 1.7210
ATOM   3480  CG2  THR    238    -12.072   -1.335   55.341 -0.2438 1.9080
ATOM   3481  H    THR    238    -13.217    1.709   55.550  0.2719 0.6000
ATOM   3482  HA   THR    238    -14.973   -0.152   56.538  0.1007 1.3870
ATOM   3483  HB   THR    238    -13.996   -1.205   54.611  0.0043 1.3870
ATOM   3484 HG21  THR    238    -11.756   -0.538   54.908  0.0642 1.4870
ATOM   3485 HG22  THR    238    -11.665   -1.412   56.207  0.0642 1.4870
ATOM   3486 HG23  THR    238    -11.844   -2.100   54.809  0.0642 1.4870
ATOM   3487  HG1  THR    238    -13.984   -3.237   55.509  0.4102 0.0000
ATOM   3488  N    ASN    239    -12.421    0.926   57.980 -0.4157 1.8240
ATOM   3489  CA   ASN    239    -11.723    0.864   59.270  0.0143 1.9080
ATOM   3490  C    ASN    239    -11.112    2.199   59.683  0.5973 1.9080
ATOM   3491  O    ASN    239    -11.052    3.180   58.942 -0.5679 1.6612
ATOM   3492  CB   ASN    239    -10.632   -0.211   59.233 -0.2041 1.9080
ATOM   3493  CG   ASN    239    -10.473   -0.922   60.561  0.7130 1.9080
ATOM   3494  H    ASN    239    -12.258    1.563   57.426  0.2719 0.6000
ATOM   3495  HA   ASN    239    -12.376    0.608   59.955  0.1048 1.3870
ATOM   3496  HB2  ASN    239    -10.851   -0.861   58.548  0.0797 1.4870
ATOM   3497  HB3  ASN    239     -9.787    0.202   58.991  0.0797 1.4870
ATOM   3498  OD1  ASN    239    -11.144   -0.587   61.536 -0.5931 1.6612
ATOM   3499  ND2  ASN    239     -9.603   -1.918   60.646 -0.9191 1.8240
ATOM   3500 HD22  ASN    239     -9.501   -2.338   61.390  0.4196 0.6000
ATOM   3501 HD21  ASN    239     -9.138   -2.144   59.958  0.4196 0.6000
ATOM   3502  N    TRP    240    -10.642    2.257   60.935 -0.4157 1.8240
ATOM   3503  CA   TRP    240     -9.834    3.412   61.354 -0.0275 1.9080
ATOM   3504  C    TRP    240     -8.892    2.988   62.473  0.5973 1.9080
ATOM   3505  O    TRP    240     -9.015    1.873   62.983 -0.5679 1.6612
ATOM   3506  CB   TRP    240    -10.724    4.590   61.679 -0.0050 1.9080
ATOM   3507  CG   TRP    240    -11.518    4.506   62.939 -0.1415 1.9080
ATOM   3508  CD1  TRP    240    -12.557    3.683   63.238 -0.1638 1.9080
ATOM   3509  CD2  TRP    240    -11.297    5.325   64.095  0.1243 1.9080
ATOM   3510  NE1  TRP    240    -13.006    3.934   64.520 -0.3418 1.8240
ATOM   3511  CE2  TRP    240    -12.250    4.936   65.065  0.1380 1.9080
ATOM   3512  CE3  TRP    240    -10.394    6.337   64.410 -0.2387 1.9080
ATOM   3513  CZ2  TRP    240    -12.311    5.544   66.320 -0.2601 1.9080
ATOM   3514  CZ3  TRP    240    -10.459    6.933   65.657 -0.1972 1.9080
ATOM   3515  CH2  TRP    240    -11.413    6.533   66.604 -0.1134 1.9080
ATOM   3516  H    TRP    240    -10.811    1.623   61.490  0.2719 0.6000
ATOM   3517  HA   TRP    240     -9.279    3.670   60.590  0.1123 1.3870
ATOM   3518  HB2  TRP    240    -10.169    5.384   61.725  0.0339 1.4870
ATOM   3519  HB3  TRP    240    -11.343    4.713   60.941  0.0339 1.4870
ATOM   3520  HD1  TRP    240    -12.914    3.044   62.664  0.2062 1.4090
ATOM   3521  HE1  TRP    240    -13.655    3.528   64.912  0.3412 0.6000
ATOM   3522  HE3  TRP    240     -9.757    6.607   63.791  0.1700 1.4590
ATOM   3523  HZ2  TRP    240    -12.946    5.281   66.947  0.1572 1.4590
ATOM   3524  HZ3  TRP    240     -9.859    7.610   65.870  0.1447 1.4590
ATOM   3525  HH2  TRP    240    -11.435    6.949   67.436  0.1417 1.4590
ATOM   3526  N    PRO    241     -7.877    3.774   62.811 -0.2548 1.8240
ATOM   3527  CA   PRO    241     -6.836    3.282   63.730 -0.0266 1.9080
ATOM   3528  C    PRO    241     -7.378    2.713   65.028  0.5896 1.9080
ATOM   3529  O    PRO    241     -6.973    1.619   65.402 -0.5748 1.6612
ATOM   3530  CB   PRO    241     -5.976    4.537   63.978 -0.0070 1.9080
ATOM   3531  CG   PRO    241     -6.096    5.288   62.674  0.0189 1.9080
ATOM   3532  CD   PRO    241     -7.567    5.131   62.325  0.0192 1.9080
ATOM   3533  HA   PRO    241     -6.296    2.603   63.277  0.0641 1.3870
ATOM   3534  HB2  PRO    241     -6.324    5.060   64.717  0.0253 1.4870
ATOM   3535  HB3  PRO    241     -5.055    4.300   64.163  0.0253 1.4870
ATOM   3536  HG2  PRO    241     -5.859    6.222   62.784  0.0213 1.4870
ATOM   3537  HG3  PRO    241     -5.530    4.896   61.990  0.0213 1.4870
ATOM   3538  HD2  PRO    241     -8.107    5.798   62.777  0.0391 1.3870
ATOM   3539  HD3  PRO    241     -7.710    5.201   61.368  0.0391 1.3870
ATOM   3540  N    VAL    242     -8.288    3.394   65.723 -0.4157 1.8240
ATOM   3541  CA   VAL    242     -8.696    2.885   67.033 -0.0875 1.9080
ATOM   3542  C    VAL    242     -9.451    1.567   66.886  0.5973 1.9080
ATOM   3543  O    VAL    242     -9.353    0.673   67.724 -0.5679 1.6612
ATOM   3544  CB   VAL    242     -9.562    3.897   67.787  0.2985 1.9080
ATOM   3545  CG1  VAL    242    -10.274    3.201   68.944 -0.3192 1.9080
ATOM   3546  CG2  VAL    242     -8.691    5.047   68.269 -0.3192 1.9080
ATOM   3547  H    VAL    242     -8.629    4.117   65.408  0.2719 0.6000
ATOM   3548  HA   VAL    242     -7.888    2.719   67.562  0.0969 1.3870
ATOM   3549  HB   VAL    242    -10.238    4.252   67.172 -0.0297 1.4870
ATOM   3550 HG11  VAL    242    -10.816    2.485   68.604  0.0791 1.4870
ATOM   3551 HG12  VAL    242     -9.623    2.847   69.553  0.0791 1.4870
ATOM   3552 HG13  VAL    242    -10.832    3.833   69.403  0.0791 1.4870
ATOM   3553 HG21  VAL    242     -8.243    5.445   67.518  0.0791 1.4870
ATOM   3554 HG22  VAL    242     -9.240    5.706   68.699  0.0791 1.4870
ATOM   3555 HG23  VAL    242     -8.039    4.716   68.891  0.0791 1.4870
ATOM   3556  N    ALA    243    -10.211    1.459   65.789 -0.4157 1.8240
ATOM   3557  CA   ALA    243    -10.939    0.205   65.557  0.0337 1.9080
ATOM   3558  C    ALA    243     -9.965   -0.924   65.263  0.5973 1.9080
ATOM   3559  O    ALA    243    -10.259   -2.103   65.457 -0.5679 1.6612
ATOM   3560  CB   ALA    243    -11.958    0.384   64.444 -0.1825 1.9080
ATOM   3561  H    ALA    243    -10.273    2.110   65.233  0.2719 0.6000
ATOM   3562  HA   ALA    243    -11.424   -0.021   66.377  0.0823 1.3870
ATOM   3563  HB1  ALA    243    -11.504    0.608   63.628  0.0603 1.4870
ATOM   3564  HB2  ALA    243    -12.447   -0.433   64.324  0.0603 1.4870
ATOM   3565  HB3  ALA    243    -12.565    1.091   64.677  0.0603 1.4870
ATOM   3566  N    ALA    244     -8.767   -0.556   64.808 -0.4157 1.8240
ATOM   3567  CA   ALA    244     -7.727   -1.547   64.570  0.0337 1.9080
ATOM   3568  C    ALA    244     -6.882   -1.732   65.829  0.5973 1.9080
ATOM   3569  O    ALA    244     -5.819   -2.366   65.806 -0.5679 1.6612
ATOM   3570  CB   ALA    244     -6.850   -1.189   63.385 -0.1825 1.9080
ATOM   3571  H    ALA    244     -8.607    0.274   64.654  0.2719 0.6000
ATOM   3572  HA   ALA    244     -8.165   -2.402   64.373  0.0823 1.3870
ATOM   3573  HB1  ALA    244     -7.397   -1.081   62.603  0.0603 1.4870
ATOM   3574  HB2  ALA    244     -6.213   -1.891   63.234  0.0603 1.4870
ATOM   3575  HB3  ALA    244     -6.386   -0.369   63.567  0.0603 1.4870
ATOM   3576  N    GLY    245     -7.370   -1.167   66.939 -0.4157 1.8240
ATOM   3577  CA   GLY    245     -6.725   -1.318   68.226 -0.0252 1.9080
ATOM   3578  C    GLY    245     -5.519   -0.453   68.537  0.5973 1.9080
ATOM   3579  O    GLY    245     -4.846   -0.684   69.555 -0.5679 1.6612
ATOM   3580  H    GLY    245     -8.091   -0.700   66.886  0.2719 0.6000
ATOM   3581  HA2  GLY    245     -7.391   -1.152   68.911  0.0698 1.3870
ATOM   3582  HA3  GLY    245     -6.452   -2.245   68.311  0.0698 1.3870
ATOM   3583  N    HIS    246     -5.216    0.545   67.712 -0.4157 1.8240
ATOM   3584  CA   HIS    246     -4.076    1.439   67.920  0.0188 1.9080
ATOM   3585  C    HIS    246     -4.550    2.853   68.190  0.5973 1.9080
ATOM   3586  O    HIS    246     -5.495    3.340   67.581 -0.5679 1.6612
ATOM   3587  CB   HIS    246     -3.177    1.418   66.669 -0.0462 1.9080
ATOM   3588  CG   HIS    246     -1.749    1.733   66.964 -0.0266 1.9080
ATOM   3589  H    HIS    246     -5.716    0.673   67.023  0.2719 0.6000
ATOM   3590  HA   HIS    246     -3.559    1.123   68.690  0.0881 1.3870
ATOM   3591  HB2  HIS    246     -3.229    0.539   66.260  0.0402 1.4870
ATOM   3592  HB3  HIS    246     -3.516    2.062   66.028  0.0402 1.4870
ATOM   3593  CD2  HIS    246     -0.631    0.974   67.007  0.1292 1.9080
ATOM   3594  HD1  HIS    246     -1.882    3.688   67.348  0.3649 0.6000
ATOM   3595  HE1  HIS    246      0.440    3.775   67.759  0.1392 1.3590
ATOM   3596  CE1  HIS    246     -0.059    3.028   67.520  0.2057 1.9080
ATOM   3597  ND1  HIS    246     -1.359    3.007   67.295 -0.3811 1.8240
ATOM   3598  NE2  HIS    246      0.412    1.807   67.350 -0.5727 1.8240
ATOM   3599  HD2  HIS    246     -0.575    0.061   66.837  0.1147 1.4090
ATOM   3600  N    PRO    247     -3.919    3.559   69.120 -0.2548 1.8240
ATOM   3601  CA   PRO    247     -4.321    4.931   69.421 -0.0266 1.9080
ATOM   3602  C    PRO    247     -4.140    5.869   68.231  0.5896 1.9080
ATOM   3603  O    PRO    247     -3.314    5.610   67.355 -0.5748 1.6612
ATOM   3604  CB   PRO    247     -3.362    5.338   70.537 -0.0070 1.9080
ATOM   3605  CG   PRO    247     -2.257    4.334   70.543  0.0189 1.9080
ATOM   3606  CD   PRO    247     -2.803    3.081   69.945  0.0192 1.9080
ATOM   3607  HA   PRO    247     -5.248    4.955   69.739  0.0641 1.3870
ATOM   3608  HB2  PRO    247     -3.010    6.227   70.374  0.0253 1.4870
ATOM   3609  HB3  PRO    247     -3.820    5.339   71.394  0.0253 1.4870
ATOM   3610  HG2  PRO    247     -1.507    4.657   70.020  0.0213 1.4870
ATOM   3611  HG3  PRO    247     -1.954    4.171   71.449  0.0213 1.4870
ATOM   3612  HD2  PRO    247     -2.136    2.633   69.403  0.0391 1.3870
ATOM   3613  HD3  PRO    247     -3.114    2.473   70.634  0.0391 1.3870
ATOM   3614  N    CYS    248     -4.931    6.926   68.249 -0.4157 1.8240
ATOM   3615  CA   CYS    248     -4.823    8.076   67.371  0.0213 1.9080
ATOM   3616  C    CYS    248     -3.533    8.810   67.720  0.5973 1.9080
ATOM   3617  O    CYS    248     -3.171    8.970   68.898 -0.5679 1.6612
ATOM   3618  CB   CYS    248     -6.043    8.987   67.505 -0.1231 1.9080
ATOM   3619  SG   CYS    248     -5.970   10.563   66.635 -0.3119 2.0000
ATOM   3620  H    CYS    248     -5.564    6.933   68.831  0.2719 0.6000
ATOM   3621  HA   CYS    248     -4.765    7.761   66.444  0.1124 1.3870
ATOM   3622  HB2  CYS    248     -6.819    8.502   67.186  0.1112 1.3870
ATOM   3623  HB3  CYS    248     -6.183    9.169   68.447  0.1112 1.3870
ATOM   3624  HG   CYS    248     -5.056   10.959   66.733  0.1933 0.6000
ATOM   3625  N    ILE    249     -2.806    9.247   66.702 -0.4157 1.8240
ATOM   3626  CA   ILE    249     -1.529    9.923   66.962 -0.0597 1.9080
ATOM   3627  C    ILE    249     -1.619   11.431   66.703  0.5973 1.9080
ATOM   3628  O    ILE    249     -0.583   12.104   66.753 -0.5679 1.6612
ATOM   3629  CB   ILE    249     -0.391    9.337   66.111  0.1303 1.9080
ATOM   3630  CG1  ILE    249     -0.580    9.439   64.597 -0.0430 1.9080
ATOM   3631  CG2  ILE    249     -0.121    7.890   66.517 -0.3204 1.9080
ATOM   3632  CD1  ILE    249      0.667    9.017   63.825 -0.0660 1.9080
ATOM   3633  H    ILE    249     -3.081    9.136   65.895  0.2719 0.6000
ATOM   3634  HA   ILE    249     -1.301    9.790   67.906  0.0869 1.3870
ATOM   3635  HB   ILE    249      0.417    9.847   66.331  0.0187 1.4870
ATOM   3636 HG12  ILE    249     -1.323    8.876   64.332  0.0236 1.4870
ATOM   3637 HG13  ILE    249     -0.802   10.354   64.366  0.0236 1.4870
ATOM   3638 HG21  ILE    249     -0.016    7.839   67.470  0.0882 1.4870
ATOM   3639 HG22  ILE    249     -0.859    7.339   66.247  0.0882 1.4870
ATOM   3640 HG23  ILE    249      0.681    7.582   66.090  0.0882 1.4870
ATOM   3641 HD11  ILE    249      1.415    9.549   64.109  0.0186 1.4870
ATOM   3642 HD12  ILE    249      0.851    8.091   63.996  0.0186 1.4870
ATOM   3643 HD13  ILE    249      0.521    9.147   62.885  0.0186 1.4870
ATOM   3644  N    GLY    250     -2.822   11.894   66.426 -0.4157 1.8240
ATOM   3645  CA   GLY    250     -3.314   13.220   66.170 -0.0252 1.9080
ATOM   3646  C    GLY    250     -2.862   13.881   64.892  0.5973 1.9080
ATOM   3647  O    GLY    250     -2.491   15.067   64.870 -0.5679 1.6612
ATOM   3648  H    GLY    250     -3.429   11.286   66.391  0.2719 0.6000
ATOM   3649  HA2  GLY    250     -4.283   13.186   66.165  0.0698 1.3870
ATOM   3650  HA3  GLY    250     -3.051   13.787   66.912  0.0698 1.3870
ATOM   3651  N    CYS    251     -2.874   13.145   63.782 -0.4157 1.8240
ATOM   3652  CA   CYS    251     -2.125   13.515   62.588  0.0213 1.9080
ATOM   3653  C    CYS    251     -2.736   14.651   61.802  0.5973 1.9080
ATOM   3654  O    CYS    251     -2.096   15.104   60.836 -0.5679 1.6612
ATOM   3655  CB   CYS    251     -1.910   12.277   61.702 -0.1231 1.9080
ATOM   3656  SG   CYS    251     -3.347   11.749   60.750 -0.3119 2.0000
ATOM   3657  H    CYS    251     -3.342   12.423   63.770  0.2719 0.6000
ATOM   3658  HA   CYS    251     -1.239   13.813   62.885  0.1124 1.3870
ATOM   3659  HB2  CYS    251     -1.185   12.462   61.084  0.1112 1.3870
ATOM   3660  HB3  CYS    251     -1.629   11.540   62.267  0.1112 1.3870
ATOM   3661  HG   CYS    251     -3.685   12.514   60.201  0.1933 0.6000
ATOM   3662  N    SER    252     -3.906   15.142   62.184 -0.4157 1.8240
ATOM   3663  CA   SER    252     -4.463   16.299   61.490 -0.0249 1.9080
ATOM   3664  C    SER    252     -4.286   17.584   62.291  0.5973 1.9080
ATOM   3665  O    SER    252     -4.881   18.605   61.922 -0.5679 1.6612
ATOM   3666  CB   SER    252     -5.956   16.132   61.208  0.2117 1.9080
ATOM   3667  OG   SER    252     -6.670   15.827   62.396 -0.6546 1.7210
ATOM   3668  H    SER    252     -4.334   14.781   62.836  0.2719 0.6000
ATOM   3669  HA   SER    252     -3.995   16.401   60.635  0.0843 1.3870
ATOM   3670  HB2  SER    252     -6.304   16.951   60.823  0.0352 1.3870
ATOM   3671  HB3  SER    252     -6.084   15.419   60.563  0.0352 1.3870
ATOM   3672  HG   SER    252     -7.563   16.273   62.371  0.4275 0.0000
ATOM   3673  N    GLU    253     -3.495   17.532   63.339 -0.4157 1.8240
ATOM   3674  CA   GLU    253     -3.222   18.646   64.234  0.0145 1.9080
ATOM   3675  C    GLU    253     -1.892   19.323   63.955  0.5973 1.9080
ATOM   3676  O    GLU    253     -0.866   18.684   63.744 -0.5679 1.6612
ATOM   3677  CB   GLU    253     -3.224   18.164   65.698 -0.0071 1.9080
ATOM   3678  CG   GLU    253     -4.605   17.802   66.234 -0.0174 1.9080
ATOM   3679  CD   GLU    253     -5.591   18.949   66.175  0.6801 1.9080
ATOM   3680  OE1  GLU    253     -5.276   20.021   66.740 -0.5838 1.6612
ATOM   3681  OE2  GLU    253     -6.662   18.794   65.551 -0.6511 1.7210
ATOM   3682  H    GLU    253     -3.110   16.781   63.509  0.2719 0.6000
ATOM   3683  HA   GLU    253     -3.935   19.310   64.128  0.0779 1.3870
ATOM   3684  HB2  GLU    253     -2.649   17.386   65.769  0.0256 1.4870
ATOM   3685  HB3  GLU    253     -2.846   18.861   66.255  0.0256 1.4870
ATOM   3686  HG2  GLU    253     -4.956   17.058   65.722  0.0430 1.4870
ATOM   3687  HG3  GLU    253     -4.517   17.510   67.156  0.0430 1.4870
ATOM   3688  HE2  GLU    253     -6.851   17.974   65.120  0.4641 0.0000
ATOM   3689  N    PRO    254     -1.861   20.652   63.987 -0.2548 1.8240
ATOM   3690  CA   PRO    254     -0.607   21.379   63.835 -0.0266 1.9080
ATOM   3691  C    PRO    254      0.456   20.886   64.815  0.5896 1.9080
ATOM   3692  O    PRO    254      0.088   20.693   65.973 -0.5748 1.6612
ATOM   3693  CB   PRO    254     -0.954   22.816   64.217 -0.0070 1.9080
ATOM   3694  CG   PRO    254     -2.424   22.902   64.267  0.0189 1.9080
ATOM   3695  CD   PRO    254     -3.014   21.536   64.164  0.0192 1.9080
ATOM   3696  HA   PRO    254     -0.282   21.329   62.911  0.0641 1.3870
ATOM   3697  HB2  PRO    254     -0.574   23.036   65.082  0.0253 1.4870
ATOM   3698  HB3  PRO    254     -0.602   23.434   63.558  0.0253 1.4870
ATOM   3699  HG2  PRO    254     -2.700   23.315   65.100  0.0213 1.4870
ATOM   3700  HG3  PRO    254     -2.744   23.452   63.536  0.0213 1.4870
ATOM   3701  HD2  PRO    254     -3.503   21.310   64.970  0.0391 1.3870
ATOM   3702  HD3  PRO    254     -3.616   21.476   63.405  0.0391 1.3870
ATOM   3703  N    ASN    255      1.690   20.717   64.369 -0.4157 1.8240
ATOM   3704  CA   ASN    255      2.824   20.320   65.172  0.0143 1.9080
ATOM   3705  C    ASN    255      2.593   19.018   65.921  0.5973 1.9080
ATOM   3706  O    ASN    255      3.119   18.833   67.018 -0.5679 1.6612
ATOM   3707  CB   ASN    255      3.165   21.408   66.214 -0.2041 1.9080
ATOM   3708  CG   ASN    255      3.498   22.719   65.524  0.7130 1.9080
ATOM   3709  H    ASN    255      1.828   20.855   63.531  0.2719 0.6000
ATOM   3710  HA   ASN    255      3.597   20.205   64.580  0.1048 1.3870
ATOM   3711  HB2  ASN    255      2.408   21.537   66.808  0.0797 1.4870
ATOM   3712  HB3  ASN    255      3.921   21.120   66.748  0.0797 1.4870
ATOM   3713  OD1  ASN    255      4.338   22.780   64.636 -0.5931 1.6612
ATOM   3714  ND2  ASN    255      2.810   23.774   65.936 -0.9191 1.8240
ATOM   3715 HD22  ASN    255      2.946   24.544   65.576  0.4196 0.6000
ATOM   3716 HD21  ASN    255      2.228   23.690   66.564  0.4196 0.6000
ATOM   3717  N    PHE    256      1.812   18.096   65.355 -0.4157 1.8240
ATOM   3718  CA   PHE    256      1.518   16.905   66.169 -0.0024 1.9080
ATOM   3719  C    PHE    256      2.780   16.097   66.427  0.5973 1.9080
ATOM   3720  O    PHE    256      2.891   15.422   67.458 -0.5679 1.6612
ATOM   3721  CB   PHE    256      0.426   16.087   65.509 -0.0343 1.9080
ATOM   3722  CG   PHE    256      0.804   15.224   64.326  0.0118 1.9080
ATOM   3723  CD1  PHE    256      0.807   15.740   63.048 -0.1256 1.9080
ATOM   3724  CD2  PHE    256      1.140   13.892   64.514 -0.1256 1.9080
ATOM   3725  CE1  PHE    256      1.128   14.954   61.957 -0.1704 1.9080
ATOM   3726  CE2  PHE    256      1.479   13.094   63.436 -0.1704 1.9080
ATOM   3727  CZ   PHE    256      1.430   13.625   62.155 -0.1072 1.9080
ATOM   3728  H    PHE    256      1.498   18.191   64.560  0.2719 0.6000
ATOM   3729  HA   PHE    256      1.177   17.212   67.036  0.0978 1.3870
ATOM   3730  HB2  PHE    256      0.038   15.509   66.185  0.0295 1.4870
ATOM   3731  HB3  PHE    256     -0.269   16.698   65.221  0.0295 1.4870
ATOM   3732  HD1  PHE    256      0.588   16.634   62.916  0.1330 1.4590
ATOM   3733  HD2  PHE    256      1.137   13.532   65.372  0.1330 1.4590
ATOM   3734  HE1  PHE    256      1.141   15.317   61.101  0.1430 1.4590
ATOM   3735  HE2  PHE    256      1.737   12.211   63.568  0.1430 1.4590
ATOM   3736  HZ   PHE    256      1.603   13.078   61.423  0.1297 1.4590
ATOM   3737  N    TRP    257      3.733   16.170   65.503 -0.4157 1.8240
ATOM   3738  CA   TRP    257      4.975   15.412   65.642 -0.0275 1.9080
ATOM   3739  C    TRP    257      5.663   15.710   66.963  0.5973 1.9080
ATOM   3740  O    TRP    257      6.208   14.838   67.630 -0.5679 1.6612
ATOM   3741  CB   TRP    257      5.951   15.720   64.486 -0.0050 1.9080
ATOM   3742  CG   TRP    257      5.354   15.223   63.198 -0.1415 1.9080
ATOM   3743  CD1  TRP    257      4.866   15.953   62.162 -0.1638 1.9080
ATOM   3744  CD2  TRP    257      5.192   13.837   62.844  0.1243 1.9080
ATOM   3745  NE1  TRP    257      4.409   15.106   61.169 -0.3418 1.8240
ATOM   3746  CE2  TRP    257      4.601   13.802   61.575  0.1380 1.9080
ATOM   3747  CE3  TRP    257      5.498   12.641   63.487 -0.2387 1.9080
ATOM   3748  CZ2  TRP    257      4.311   12.595   60.950 -0.2601 1.9080
ATOM   3749  CZ3  TRP    257      5.211   11.438   62.867 -0.1972 1.9080
ATOM   3750  CH2  TRP    257      4.621   11.428   61.606 -0.1134 1.9080
ATOM   3751  H    TRP    257      3.616   16.672   64.815  0.2719 0.6000
ATOM   3752  HA   TRP    257      4.758   14.458   65.615  0.1123 1.3870
ATOM   3753  HB2  TRP    257      6.106   16.676   64.431  0.0339 1.4870
ATOM   3754  HB3  TRP    257      6.802   15.283   64.646  0.0339 1.4870
ATOM   3755  HD1  TRP    257      4.842   16.882   62.126  0.2062 1.4090
ATOM   3756  HE1  TRP    257      4.062   15.352   60.422  0.3412 0.6000
ATOM   3757  HE3  TRP    257      5.894   12.651   64.328  0.1700 1.4590
ATOM   3758  HZ2  TRP    257      3.916   12.578   60.108  0.1572 1.4590
ATOM   3759  HZ3  TRP    257      5.412   10.636   63.293  0.1447 1.4590
ATOM   3760  HH2  TRP    257      4.432   10.614   61.198  0.1417 1.4590
ATOM   3761  N    ASP    258      5.615   16.998   67.309 -0.5163 1.8240
ATOM   3762  CA   ASP    258      6.256   17.410   68.542  0.0381 1.9080
ATOM   3763  C    ASP    258      5.274   17.501   69.703  0.5366 1.9080
ATOM   3764  O    ASP    258      5.671   17.243   70.839 -0.5819 1.6612
ATOM   3765  CB   ASP    258      6.982   18.747   68.296 -0.0303 1.9080
ATOM   3766  CG   ASP    258      8.267   18.566   67.498  0.7994 1.9080
ATOM   3767  OD1  ASP    258      9.135   17.763   67.884 -0.8014 1.6612
ATOM   3768  OD2  ASP    258      8.428   19.239   66.462 -0.8014 1.6612
ATOM   3769  H    ASP    258      5.213   17.571   66.811  0.2936 0.6000
ATOM   3770  HA   ASP    258      6.932   16.737   68.771  0.0880 1.3870
ATOM   3771  HB2  ASP    258      6.391   19.347   67.816 -0.0122 1.4870
ATOM   3772  HB3  ASP    258      7.192   19.157   69.150 -0.0122 1.4870
ATOM   3773  N    ASP    259      4.016   17.854   69.466 -0.5163 1.8240
ATOM   3774  CA   ASP    259      3.076   18.007   70.574  0.0381 1.9080
ATOM   3775  C    ASP    259      2.402   16.706   70.992  0.5366 1.9080
ATOM   3776  O    ASP    259      1.879   16.617   72.115 -0.5819 1.6612
ATOM   3777  CB   ASP    259      2.001   19.025   70.201 -0.0303 1.9080
ATOM   3778  CG   ASP    259      2.534   20.434   70.022  0.7994 1.9080
ATOM   3779  OD1  ASP    259      3.680   20.705   70.424 -0.8014 1.6612
ATOM   3780  OD2  ASP    259      1.787   21.266   69.462 -0.8014 1.6612
ATOM   3781  H    ASP    259      3.753   17.992   68.659  0.2936 0.6000
ATOM   3782  HA   ASP    259      3.570   18.355   71.346  0.0880 1.3870
ATOM   3783  HB2  ASP    259      1.575   18.744   69.376 -0.0122 1.4870
ATOM   3784  HB3  ASP    259      1.322   19.033   70.895 -0.0122 1.4870
ATOM   3785  N    MET    260      2.376   15.678   70.138 -0.4157 1.8240
ATOM   3786  CA   MET    260      1.645   14.473   70.563 -0.0237 1.9080
ATOM   3787  C    MET    260      2.579   13.345   70.955  0.5973 1.9080
ATOM   3788  O    MET    260      2.112   12.264   71.327 -0.5679 1.6612
ATOM   3789  CB   MET    260      0.708   14.011   69.452  0.0342 1.9080
ATOM   3790  CG   MET    260     -0.231   15.104   68.957  0.0018 1.9080
ATOM   3791  SD   MET    260     -1.377   15.553   70.283 -0.2737 2.0000
ATOM   3792  CE   MET    260     -2.491   16.606   69.334 -0.0536 1.9080
ATOM   3793  H    MET    260      2.769   15.720   69.374  0.2719 0.6000
ATOM   3794  HA   MET    260      1.101   14.705   71.344  0.0880 1.3870
ATOM   3795  HB2  MET    260      1.239   13.692   68.706  0.0241 1.4870
ATOM   3796  HB3  MET    260      0.179   13.266   69.778  0.0241 1.4870
ATOM   3797  HG2  MET    260      0.282   15.883   68.688  0.0440 1.3870
ATOM   3798  HG3  MET    260     -0.728   14.787   68.186  0.0440 1.3870
ATOM   3799  HE1  MET    260     -1.991   17.313   68.921  0.0684 1.3870
ATOM   3800  HE2  MET    260     -2.926   16.083   68.655  0.0684 1.3870
ATOM   3801  HE3  MET    260     -3.153   16.981   69.920  0.0684 1.3870
ATOM   3802  N    THR    261      3.881   13.610   70.875 -0.4157 1.8240
ATOM   3803  CA   THR    261      4.884   12.626   71.249 -0.0389 1.9080
ATOM   3804  C    THR    261      5.200   12.736   72.740  0.5973 1.9080
ATOM   3805  O    THR    261      5.131   13.845   73.283 -0.5679 1.6612
ATOM   3806  CB   THR    261      6.180   12.786   70.440  0.3654 1.9080
ATOM   3807  OG1  THR    261      6.392   14.182   70.200 -0.6761 1.7210
ATOM   3808  CG2  THR    261      6.069   12.088   69.084 -0.2438 1.9080
ATOM   3809  H    THR    261      4.135   14.382   70.594  0.2719 0.6000
ATOM   3810  HA   THR    261      4.519   11.734   71.076  0.1007 1.3870
ATOM   3811  HB   THR    261      6.936   12.416   70.943  0.0043 1.3870
ATOM   3812 HG21  THR    261      5.896   11.153   69.219  0.0642 1.4870
ATOM   3813 HG22  THR    261      5.349   12.477   68.583  0.0642 1.4870
ATOM   3814 HG23  THR    261      6.890   12.195   68.600  0.0642 1.4870
ATOM   3815  HG1  THR    261      6.297   14.387   69.220  0.4102 0.0000
ATOM   3816  N    PRO    262      5.545   11.651   73.412 -0.2548 1.8240
ATOM   3817  CA   PRO    262      5.575   10.309   72.829 -0.0266 1.9080
ATOM   3818  C    PRO    262      4.165    9.789   72.574  0.5896 1.9080
ATOM   3819  O    PRO    262      3.220   10.026   73.324 -0.5748 1.6612
ATOM   3820  CB   PRO    262      6.281    9.471   73.884 -0.0070 1.9080
ATOM   3821  CG   PRO    262      6.136   10.211   75.168  0.0189 1.9080
ATOM   3822  CD   PRO    262      5.967   11.655   74.824  0.0192 1.9080
ATOM   3823  HA   PRO    262      6.092   10.312   71.997  0.0641 1.3870
ATOM   3824  HB2  PRO    262      5.873    8.594   73.950  0.0253 1.4870
ATOM   3825  HB3  PRO    262      7.218    9.360   73.659  0.0253 1.4870
ATOM   3826  HG2  PRO    262      5.363    9.889   75.657  0.0213 1.4870
ATOM   3827  HG3  PRO    262      6.924   10.086   75.719  0.0213 1.4870
ATOM   3828  HD2  PRO    262      5.291   12.066   75.385  0.0391 1.3870
ATOM   3829  HD3  PRO    262      6.802   12.136   74.934  0.0391 1.3870
ATOM   3830  N    PHE    263      4.032    9.103   71.440 -0.4157 1.8240
ATOM   3831  CA   PHE    263      2.730    8.620   71.009 -0.0024 1.9080
ATOM   3832  C    PHE    263      2.088    7.612   71.958  0.5973 1.9080
ATOM   3833  O    PHE    263      0.849    7.566   71.942 -0.5679 1.6612
ATOM   3834  CB   PHE    263      2.852    7.998   69.612 -0.0343 1.9080
ATOM   3835  CG   PHE    263      3.177    9.021   68.546  0.0118 1.9080
ATOM   3836  CD1  PHE    263      2.367   10.124   68.352 -0.1256 1.9080
ATOM   3837  CD2  PHE    263      4.293    8.870   67.736 -0.1256 1.9080
ATOM   3838  CE1  PHE    263      2.642   11.062   67.373 -0.1704 1.9080
ATOM   3839  CE2  PHE    263      4.578    9.797   66.766 -0.1704 1.9080
ATOM   3840  CZ   PHE    263      3.759   10.885   66.570 -0.1072 1.9080
ATOM   3841  H    PHE    263      4.726    8.944   70.956  0.2719 0.6000
ATOM   3842  HA   PHE    263      2.132    9.392   70.942  0.0978 1.3870
ATOM   3843  HB2  PHE    263      3.548    7.322   69.626  0.0295 1.4870
ATOM   3844  HB3  PHE    263      2.017    7.559   69.387  0.0295 1.4870
ATOM   3845  HD1  PHE    263      1.618   10.237   68.891  0.1330 1.4590
ATOM   3846  HD2  PHE    263      4.851    8.134   67.851  0.1330 1.4590
ATOM   3847  HE1  PHE    263      2.086   11.799   67.255  0.1430 1.4590
ATOM   3848  HE2  PHE    263      5.333    9.688   66.234  0.1430 1.4590
ATOM   3849  HZ   PHE    263      3.953   11.501   65.900  0.1297 1.4590
ATOM   3850  N    TYR    264      2.840    6.826   72.721 -0.4157 1.8240
ATOM   3851  CA   TYR    264      2.206    5.762   73.502 -0.0014 1.9080
ATOM   3852  C    TYR    264      1.914    6.162   74.947  0.5973 1.9080
ATOM   3853  O    TYR    264      1.729    5.265   75.766 -0.5679 1.6612
ATOM   3854  CB   TYR    264      3.049    4.475   73.462 -0.0152 1.9080
ATOM   3855  CG   TYR    264      2.994    3.917   72.045 -0.0011 1.9080
ATOM   3856  CD1  TYR    264      1.823    3.326   71.576 -0.1906 1.9080
ATOM   3857  CD2  TYR    264      4.079    3.995   71.184 -0.1906 1.9080
ATOM   3858  CE1  TYR    264      1.740    2.816   70.296 -0.2341 1.9080
ATOM   3859  CE2  TYR    264      4.001    3.486   69.898 -0.2341 1.9080
ATOM   3860  CZ   TYR    264      2.838    2.899   69.460  0.3226 1.9080
ATOM   3861  OH   TYR    264      2.755    2.400   68.178 -0.5579 1.7210
ATOM   3862  H    TYR    264      3.692    6.942   72.756  0.2719 0.6000
ATOM   3863  HA   TYR    264      1.347    5.560   73.076  0.0876 1.3870
ATOM   3864  HB2  TYR    264      3.967    4.669   73.707  0.0295 1.4870
ATOM   3865  HB3  TYR    264      2.695    3.826   74.090  0.0295 1.4870
ATOM   3866  HD1  TYR    264      1.083    3.275   72.136  0.1699 1.4590
ATOM   3867  HD2  TYR    264      4.867    4.395   71.473  0.1699 1.4590
ATOM   3868  HE1  TYR    264      0.952    2.419   69.999  0.1656 1.4590
ATOM   3869  HE2  TYR    264      4.737    3.542   69.332  0.1656 1.4590
ATOM   3870  HH   TYR    264      2.972    3.127   67.530  0.3992 0.0000
ATOM   3871  N    GLN    265      1.868    7.460   75.197 -0.4157 1.8240
ATOM   3872  CA   GLN    265      1.569    8.040   76.494 -0.0031 1.9080
ATOM   3873  C    GLN    265      0.633    9.240   76.438  0.5973 1.9080
ATOM   3874  O    GLN    265      0.618   10.011   75.473 -0.5679 1.6612
ATOM   3875  CB   GLN    265      2.851    8.541   77.167 -0.0036 1.9080
ATOM   3876  CG   GLN    265      3.882    7.545   77.644 -0.0645 1.9080
ATOM   3877  CD   GLN    265      5.092    8.270   78.231  0.6951 1.9080
ATOM   3878  H    GLN    265      2.027    7.998   74.545  0.2719 0.6000
ATOM   3879  HA   GLN    265      1.164    7.351   77.061  0.0850 1.3870
ATOM   3880  HB2  GLN    265      3.291    9.139   76.544  0.0171 1.4870
ATOM   3881  HB3  GLN    265      2.587    9.075   77.932  0.0171 1.4870
ATOM   3882  HG2  GLN    265      3.489    6.969   78.318  0.0352 1.4870
ATOM   3883  HG3  GLN    265      4.164    6.989   76.901  0.0352 1.4870
ATOM   3884 HE22  GLN    265      6.982    8.361   77.994  0.4251 0.6000
ATOM   3885  OE1  GLN    265      4.949    9.101   79.136 -0.6086 1.6612
ATOM   3886  NE2  GLN    265      6.273    7.971   77.706 -0.9407 1.8240
ATOM   3887 HE21  GLN    265      6.328    7.387   77.078  0.4251 0.6000
ATOM   3888  N    ASN    266     -0.137    9.416   77.517 -0.3821 1.8240
ATOM   3889  CA   ASN    266     -0.898   10.650   77.707 -0.2080 1.9080
ATOM   3890  C    ASN    266     -0.467   11.288   79.035  0.8050 1.9080
ATOM   3891  O    ASN    266      0.289   10.653   79.772 -0.8147 1.6612
ATOM   3892  CB   ASN    266     -2.405   10.442   77.685 -0.2299 1.9080
ATOM   3893  CG   ASN    266     -3.043   10.754   76.347  0.7153 1.9080
ATOM   3894  OXT  ASN    266     -0.902   12.432   79.288 -0.8147 1.6612
ATOM   3895  H    ASN    266     -0.184    8.793   78.108  0.2681 0.6000
ATOM   3896  HA   ASN    266     -0.664   11.268   76.983  0.1358 1.3870
ATOM   3897  HB2  ASN    266     -2.598    9.521   77.916  0.1023 1.4870
ATOM   3898  HB3  ASN    266     -2.809   11.006   78.363  0.1023 1.4870
ATOM   3899  OD1  ASN    266     -3.000   11.880   75.849 -0.6010 1.6612
ATOM   3900  ND2  ASN    266     -3.656    9.736   75.743 -0.9084 1.8240
ATOM   3901 HD22  ASN    266     -4.036    9.854   74.981  0.4150 0.6000
ATOM   3902 HD21  ASN    266     -3.670    8.961   76.113  0.4150 0.6000
ATOM   3903  N    THR      6     16.112   -0.771   16.431  0.1812 1.8240
ATOM   3904  CA   THR      6     15.698    0.187   17.455  0.0034 1.9080
ATOM   3905  C    THR      6     16.033    1.602   16.969  0.6163 1.9080
ATOM   3906  O    THR      6     17.219    1.894   16.753 -0.5722 1.6612
ATOM   3907  CB   THR      6     16.324   -0.045   18.836  0.4514 1.9080
ATOM   3908  OG1  THR      6     16.015   -1.359   19.308 -0.6764 1.7210
ATOM   3909  CG2  THR      6     15.736    0.915   19.862 -0.2554 1.9080
ATOM   3910  H    THR      6     15.990   -1.614   16.555  0.1934 0.6000
ATOM   3911  HA   THR      6     14.724    0.124   17.551  0.1087 1.1000
ATOM   3912  HB   THR      6     17.296    0.073   18.787 -0.0323 1.3870
ATOM   3913 HG21  THR      6     15.910    1.820   19.591  0.0627 1.4870
ATOM   3914 HG22  THR      6     14.788    0.776   19.924  0.0627 1.4870
ATOM   3915 HG23  THR      6     16.140    0.755   20.718  0.0627 1.4870
ATOM   3916  H2   THR      6     15.775   -0.730   15.641  0.1934 0.6000
ATOM   3917  H3   THR      6     16.937   -0.818   16.192  0.1934 0.6000
ATOM   3918  HG1  THR      6     15.051   -1.413   19.591  0.4070 0.0000
ATOM   3919  N    PRO      7     15.035    2.457   16.787 -0.2548 1.8240
ATOM   3920  CA   PRO      7     15.302    3.777   16.194 -0.0266 1.9080
ATOM   3921  C    PRO      7     16.288    4.579   17.030  0.5896 1.9080
ATOM   3922  O    PRO      7     16.380    4.435   18.249 -0.5748 1.6612
ATOM   3923  CB   PRO      7     13.933    4.464   16.189 -0.0070 1.9080
ATOM   3924  CG   PRO      7     12.969    3.327   16.191  0.0189 1.9080
ATOM   3925  CD   PRO      7     13.599    2.299   17.095  0.0192 1.9080
ATOM   3926  HA   PRO      7     15.636    3.677   15.278  0.0641 1.3870
ATOM   3927  HB2  PRO      7     13.819    5.017   16.978  0.0253 1.4870
ATOM   3928  HB3  PRO      7     13.823    5.013   15.398  0.0253 1.4870
ATOM   3929  HG2  PRO      7     12.106    3.606   16.534  0.0213 1.4870
ATOM   3930  HG3  PRO      7     12.852    2.973   15.296  0.0213 1.4870
ATOM   3931  HD2  PRO      7     13.414    2.489   18.029  0.0391 1.3870
ATOM   3932  HD3  PRO      7     13.288    1.404   16.885  0.0391 1.3870
ATOM   3933  N    ARG      8     17.026    5.443   16.338 -0.3479 1.8240
ATOM   3934  CA   ARG      8     18.075    6.218   16.979 -0.2637 1.9080
ATOM   3935  C    ARG      8     18.521    7.372   16.087  0.7341 1.9080
ATOM   3936  O    ARG      8     18.717    7.157   14.892 -0.5894 1.6612
ATOM   3937  CB   ARG      8     19.279    5.332   17.263 -0.0007 1.9080
ATOM   3938  CG   ARG      8     20.610    6.027   17.400  0.0390 1.9080
ATOM   3939  CD   ARG      8     21.715    4.992   17.572  0.0486 1.9080
ATOM   3940  NE   ARG      8     22.927    5.337   16.824 -0.5295 1.8240
ATOM   3941  CZ   ARG      8     23.935    4.481   16.676  0.8076 1.9080
ATOM   3942  NH1  ARG      8     23.850    3.273   17.221 -0.8627 1.8240
ATOM   3943  NH2  ARG      8     25.019    4.823   15.992 -0.8627 1.8240
ATOM   3944  H    ARG      8     16.880    5.545   15.496  0.2747 0.6000
ATOM   3945  HA   ARG      8     17.735    6.578   17.823  0.1560 1.3870
ATOM   3946  HB2  ARG      8     19.107    4.844   18.084  0.0327 1.4870
ATOM   3947  HB3  ARG      8     19.350    4.680   16.550  0.0327 1.4870
ATOM   3948  HG2  ARG      8     20.783    6.562   16.610  0.0285 1.4870
ATOM   3949  HG3  ARG      8     20.594    6.618   18.169  0.0285 1.4870
ATOM   3950  HD2  ARG      8     21.935    4.914   18.513  0.0687 1.3870
ATOM   3951  HD3  ARG      8     21.392    4.128   17.270  0.0687 1.3870
ATOM   3952  HE   ARG      8     22.988    6.117   16.469  0.3456 0.6000
ATOM   3953 HH11  ARG      8     23.147    3.050   17.665  0.4478 0.6000
ATOM   3954 HH12  ARG      8     24.496    2.712   17.130  0.4478 0.6000
ATOM   3955 HH21  ARG      8     25.077    5.605   15.639  0.4478 0.6000
ATOM   3956 HH22  ARG      8     25.665    4.262   15.902  0.4478 0.6000
ATOM   3957  N    SER      9     18.671    8.535   16.703 -0.4157 1.8240
ATOM   3958  CA   SER      9     19.133    9.728   16.005 -0.0249 1.9080
ATOM   3959  C    SER      9     20.657    9.741   15.940  0.5973 1.9080
ATOM   3960  O    SER      9     21.288    8.755   16.329 -0.5679 1.6612
ATOM   3961  CB   SER      9     18.589   10.972   16.715  0.2117 1.9080
ATOM   3962  OG   SER      9     19.069   11.003   18.055 -0.6546 1.7210
ATOM   3963  H    SER      9     18.489    8.588   17.542  0.2719 0.6000
ATOM   3964  HA   SER      9     18.782    9.711   15.091  0.0843 1.3870
ATOM   3965  HB2  SER      9     18.878   11.770   16.246  0.0352 1.3870
ATOM   3966  HB3  SER      9     17.620   10.952   16.714  0.0352 1.3870
ATOM   3967  HG   SER      9     18.661   10.252   18.570  0.4275 0.0000
ATOM   3968  N    ASN     10     21.228   10.847   15.465 -0.4157 1.8240
ATOM   3969  CA   ASN     10     22.669   11.048   15.464  0.0143 1.9080
ATOM   3970  C    ASN     10     23.062   12.238   16.340  0.5973 1.9080
ATOM   3971  O    ASN     10     24.076   12.919   16.158 -0.5679 1.6612
ATOM   3972  CB   ASN     10     23.197   11.242   14.034 -0.2041 1.9080
ATOM   3973  CG   ASN     10     24.686   10.959   13.959  0.7130 1.9080
ATOM   3974  H    ASN     10     20.724   11.467   15.147  0.2719 0.6000
ATOM   3975  HA   ASN     10     23.088   10.245   15.837  0.1048 1.3870
ATOM   3976  HB2  ASN     10     22.724   10.647   13.433  0.0797 1.4870
ATOM   3977  HB3  ASN     10     23.027   12.153   13.749  0.0797 1.4870
ATOM   3978  OD1  ASN     10     25.457   11.792   13.474 -0.5931 1.6612
ATOM   3979  ND2  ASN     10     25.109    9.789   14.429 -0.9191 1.8240
ATOM   3980 HD22  ASN     10     25.945    9.590   14.400  0.4196 0.6000
ATOM   3981 HD21  ASN     10     24.546    9.229   14.760  0.4196 0.6000
ATOM   3982  N    TYR     11     22.243   12.514   17.342 -0.4157 1.8240
ATOM   3983  CA   TYR     11     22.417   13.550   18.326 -0.0014 1.9080
ATOM   3984  C    TYR     11     23.657   13.353   19.191  0.5973 1.9080
ATOM   3985  O    TYR     11     23.912   12.304   19.784 -0.5679 1.6612
ATOM   3986  CB   TYR     11     21.163   13.653   19.230 -0.0152 1.9080
ATOM   3987  CG   TYR     11     21.337   14.768   20.237 -0.0011 1.9080
ATOM   3988  CD1  TYR     11     21.199   16.087   19.840 -0.1906 1.9080
ATOM   3989  CD2  TYR     11     21.641   14.509   21.571 -0.1906 1.9080
ATOM   3990  CE1  TYR     11     21.355   17.135   20.730 -0.2341 1.9080
ATOM   3991  CE2  TYR     11     21.800   15.554   22.469 -0.2341 1.9080
ATOM   3992  CZ   TYR     11     21.656   16.861   22.052  0.3226 1.9080
ATOM   3993  OH   TYR     11     21.812   17.910   22.927 -0.5579 1.7210
ATOM   3994  H    TYR     11     21.537   12.027   17.412  0.2719 0.6000
ATOM   3995  HA   TYR     11     22.515   14.401   17.851  0.0876 1.3870
ATOM   3996  HB2  TYR     11     20.380   13.827   18.684  0.0295 1.4870
ATOM   3997  HB3  TYR     11     21.026   12.812   19.695  0.0295 1.4870
ATOM   3998  HD1  TYR     11     20.998   16.273   18.951  0.1699 1.4590
ATOM   3999  HD2  TYR     11     21.740   13.631   21.862  0.1699 1.4590
ATOM   4000  HE1  TYR     11     21.260   18.014   20.442  0.1656 1.4590
ATOM   4001  HE2  TYR     11     22.005   15.373   23.358  0.1656 1.4590
ATOM   4002  HH   TYR     11     21.642   17.590   23.857  0.3992 0.0000
ATOM   4003  N    THR     12     24.449   14.423   19.249 -0.4157 1.8240
ATOM   4004  CA   THR     12     25.618   14.556   20.090 -0.0389 1.9080
ATOM   4005  C    THR     12     25.439   15.809   20.948  0.5973 1.9080
ATOM   4006  O    THR     12     25.429   16.938   20.464 -0.5679 1.6612
ATOM   4007  CB   THR     12     26.944   14.676   19.321  0.3654 1.9080
ATOM   4008  OG1  THR     12     27.244   13.433   18.681 -0.6761 1.7210
ATOM   4009  CG2  THR     12     28.094   14.962   20.276 -0.2438 1.9080
ATOM   4010  H    THR     12     24.248   15.089   18.744  0.2719 0.6000
ATOM   4011  HA   THR     12     25.668   13.776   20.682  0.1007 1.3870
ATOM   4012  HB   THR     12     26.879   15.389   18.653  0.0043 1.3870
ATOM   4013 HG21  THR     12     27.922   15.781   20.747  0.0642 1.4870
ATOM   4014 HG22  THR     12     28.175   14.242   20.905  0.0642 1.4870
ATOM   4015 HG23  THR     12     28.910   15.045   19.777  0.0642 1.4870
ATOM   4016  HG1  THR     12     27.095   13.504   17.689  0.4102 0.0000
ATOM   4017  N    GLY     13     25.289   15.598   22.245 -0.4157 1.8240
ATOM   4018  CA   GLY     13     25.099   16.701   23.165 -0.0252 1.9080
ATOM   4019  C    GLY     13     24.379   16.203   24.418  0.5973 1.9080
ATOM   4020  O    GLY     13     24.026   15.028   24.465 -0.5679 1.6612
ATOM   4021  H    GLY     13     25.306   14.793   22.548  0.2719 0.6000
ATOM   4022  HA2  GLY     13     25.959   17.078   23.409  0.0698 1.3870
ATOM   4023  HA3  GLY     13     24.574   17.397   22.740  0.0698 1.3870
ATOM   4024  N    PRO     14     24.192   17.114   25.354 -0.2548 1.8240
ATOM   4025  CA   PRO     14     23.486   16.811   26.592 -0.0266 1.9080
ATOM   4026  C    PRO     14     21.980   16.720   26.422  0.5896 1.9080
ATOM   4027  O    PRO     14     21.378   17.249   25.487 -0.5748 1.6612
ATOM   4028  CB   PRO     14     23.799   18.048   27.458 -0.0070 1.9080
ATOM   4029  CG   PRO     14     23.921   19.157   26.458  0.0189 1.9080
ATOM   4030  CD   PRO     14     24.656   18.521   25.302  0.0192 1.9080
ATOM   4031  HA   PRO     14     23.842   15.997   27.006  0.0641 1.3870
ATOM   4032  HB2  PRO     14     23.080   18.223   28.086  0.0253 1.4870
ATOM   4033  HB3  PRO     14     24.626   17.929   27.949  0.0253 1.4870
ATOM   4034  HG2  PRO     14     23.047   19.474   26.182  0.0213 1.4870
ATOM   4035  HG3  PRO     14     24.427   19.900   26.823  0.0213 1.4870
ATOM   4036  HD2  PRO     14     24.414   18.939   24.459  0.0391 1.3870
ATOM   4037  HD3  PRO     14     25.617   18.578   25.421  0.0391 1.3870
ATOM   4038  N    ILE     15     21.347   16.041   27.374 -0.4157 1.8240
ATOM   4039  CA   ILE     15     19.904   15.967   27.563 -0.0597 1.9080
ATOM   4040  C    ILE     15     19.691   15.970   29.088  0.5973 1.9080
ATOM   4041  O    ILE     15     20.430   15.249   29.769 -0.5679 1.6612
ATOM   4042  CB   ILE     15     19.244   14.736   26.932  0.1303 1.9080
ATOM   4043  CG1  ILE     15     19.526   14.564   25.439 -0.0430 1.9080
ATOM   4044  CG2  ILE     15     17.737   14.729   27.196 -0.3204 1.9080
ATOM   4045  CD1  ILE     15     18.660   13.545   24.714 -0.0660 1.9080
ATOM   4046  H    ILE     15     21.836   15.605   27.931  0.2719 0.6000
ATOM   4047  HA   ILE     15     19.494   16.773   27.185  0.0869 1.3870
ATOM   4048  HB   ILE     15     19.617   13.950   27.385  0.0187 1.4870
ATOM   4049 HG12  ILE     15     19.411   15.424   25.006  0.0236 1.4870
ATOM   4050 HG13  ILE     15     20.454   14.306   25.331  0.0236 1.4870
ATOM   4051 HG21  ILE     15     17.575   14.833   28.136  0.0882 1.4870
ATOM   4052 HG22  ILE     15     17.324   15.453   26.719  0.0882 1.4870
ATOM   4053 HG23  ILE     15     17.364   13.896   26.897  0.0882 1.4870
ATOM   4054 HD11  ILE     15     17.737   13.796   24.792  0.0186 1.4870
ATOM   4055 HD12  ILE     15     18.907   13.517   23.786  0.0186 1.4870
ATOM   4056 HD13  ILE     15     18.791   12.678   25.105  0.0186 1.4870
ATOM   4057  N    VAL     16     18.759   16.787   29.519 -0.4157 1.8240
ATOM   4058  CA   VAL     16     18.333   16.949   30.899 -0.0875 1.9080
ATOM   4059  C    VAL     16     16.838   16.680   30.964  0.5973 1.9080
ATOM   4060  O    VAL     16     16.076   17.191   30.146 -0.5679 1.6612
ATOM   4061  CB   VAL     16     18.604   18.355   31.464  0.2985 1.9080
ATOM   4062  CG1  VAL     16     18.020   18.458   32.875 -0.3192 1.9080
ATOM   4063  CG2  VAL     16     20.087   18.693   31.456 -0.3192 1.9080
ATOM   4064  H    VAL     16     18.363   17.272   28.929  0.2719 0.6000
ATOM   4065  HA   VAL     16     18.798   16.289   31.454  0.0969 1.3870
ATOM   4066  HB   VAL     16     18.141   19.006   30.896 -0.0297 1.4870
ATOM   4067 HG11  VAL     16     17.093   18.208   32.856  0.0791 1.4870
ATOM   4068 HG12  VAL     16     18.498   17.867   33.462  0.0791 1.4870
ATOM   4069 HG13  VAL     16     18.104   19.360   33.191  0.0791 1.4870
ATOM   4070 HG21  VAL     16     20.422   18.646   30.557  0.0791 1.4870
ATOM   4071 HG22  VAL     16     20.215   19.580   31.799  0.0791 1.4870
ATOM   4072 HG23  VAL     16     20.561   18.065   32.006  0.0791 1.4870
ATOM   4073  N    VAL     17     16.415   15.859   31.921 -0.4157 1.8240
ATOM   4074  CA   VAL     17     15.004   15.618   32.139 -0.0875 1.9080
ATOM   4075  C    VAL     17     14.687   16.026   33.581  0.5973 1.9080
ATOM   4076  O    VAL     17     15.078   15.293   34.491 -0.5679 1.6612
ATOM   4077  CB   VAL     17     14.599   14.160   31.911  0.2985 1.9080
ATOM   4078  CG1  VAL     17     13.089   13.983   31.988 -0.3192 1.9080
ATOM   4079  CG2  VAL     17     15.111   13.671   30.565 -0.3192 1.9080
ATOM   4080  H    VAL     17     16.991   15.463   32.422  0.2719 0.6000
ATOM   4081  HA   VAL     17     14.489   16.186   31.530  0.0969 1.3870
ATOM   4082  HB   VAL     17     15.009   13.613   32.612 -0.0297 1.4870
ATOM   4083 HG11  VAL     17     12.773   14.294   32.839  0.0791 1.4870
ATOM   4084 HG12  VAL     17     12.672   14.491   31.287  0.0791 1.4870
ATOM   4085 HG13  VAL     17     12.871   13.054   31.884  0.0791 1.4870
ATOM   4086 HG21  VAL     17     16.063   13.791   30.522  0.0791 1.4870
ATOM   4087 HG22  VAL     17     14.899   12.741   30.461  0.0791 1.4870
ATOM   4088 HG23  VAL     17     14.694   14.175   29.863  0.0791 1.4870
ATOM   4089  N    ASP     18     14.045   17.171   33.773 -0.4157 1.8240
ATOM   4090  CA   ASP     18     13.745   17.673   35.123  0.0341 1.9080
ATOM   4091  C    ASP     18     12.500   18.538   35.077  0.5973 1.9080
ATOM   4092  O    ASP     18     12.585   19.627   34.490 -0.5679 1.6612
ATOM   4093  CB   ASP     18     14.944   18.452   35.642 -0.0316 1.9080
ATOM   4094  CG   ASP     18     14.847   18.980   37.048  0.6462 1.9080
ATOM   4095  OD2  ASP     18     13.803   18.856   37.713 -0.6376 1.7210
ATOM   4096  OD1  ASP     18     15.852   19.540   37.556 -0.5554 1.6612
ATOM   4097  H    ASP     18     13.798   17.632   33.090  0.2719 0.6000
ATOM   4098  HA   ASP     18     13.581   16.911   35.715  0.0864 1.3870
ATOM   4099  HB2  ASP     18     15.725   17.877   35.588  0.0488 1.4870
ATOM   4100  HB3  ASP     18     15.098   19.202   35.046  0.0488 1.4870
ATOM   4101  HD2  ASP     18     12.989   18.425   37.348  0.4747 0.0000
ATOM   4102  N    PRO     19     11.350   18.130   35.598 -0.2548 1.8240
ATOM   4103  CA   PRO     19     11.177   16.930   36.413 -0.0266 1.9080
ATOM   4104  C    PRO     19     11.047   15.629   35.635  0.5896 1.9080
ATOM   4105  O    PRO     19     10.383   15.538   34.592 -0.5748 1.6612
ATOM   4106  CB   PRO     19      9.832   17.229   37.111 -0.0070 1.9080
ATOM   4107  CG   PRO     19      9.056   17.950   36.034  0.0189 1.9080
ATOM   4108  CD   PRO     19     10.073   18.845   35.382  0.0192 1.9080
ATOM   4109  HA   PRO     19     11.896   16.860   37.075  0.0641 1.3870
ATOM   4110  HB2  PRO     19      9.385   16.410   37.378  0.0253 1.4870
ATOM   4111  HB3  PRO     19      9.957   17.792   37.890  0.0253 1.4870
ATOM   4112  HG2  PRO     19      8.685   17.322   35.394  0.0213 1.4870
ATOM   4113  HG3  PRO     19      8.332   18.471   36.418  0.0213 1.4870
ATOM   4114  HD2  PRO     19      9.889   18.950   34.435  0.0391 1.3870
ATOM   4115  HD3  PRO     19     10.088   19.720   35.800  0.0391 1.3870
ATOM   4116  N    LEU     20     11.692   14.580   36.162 -0.4157 1.8240
ATOM   4117  CA   LEU     20     11.388   13.246   35.641 -0.0518 1.9080
ATOM   4118  C    LEU     20     10.146   12.748   36.386  0.5973 1.9080
ATOM   4119  O    LEU     20     10.186   12.415   37.570 -0.5679 1.6612
ATOM   4120  CB   LEU     20     12.554   12.283   35.773 -0.1102 1.9080
ATOM   4121  CG   LEU     20     12.510   11.121   34.758  0.3531 1.9080
ATOM   4122  CD1  LEU     20     13.903   10.602   34.463 -0.4121 1.9080
ATOM   4123  CD2  LEU     20     11.583   10.032   35.290 -0.4121 1.9080
ATOM   4124  H    LEU     20     12.270   14.688   36.791  0.2719 0.6000
ATOM   4125  HA   LEU     20     11.164   13.329   34.690  0.0922 1.3870
ATOM   4126  HB2  LEU     20     13.383   12.774   35.653  0.0457 1.4870
ATOM   4127  HB3  LEU     20     12.558   11.916   36.671  0.0457 1.4870
ATOM   4128  HG   LEU     20     12.130   11.463   33.922 -0.0361 1.4870
ATOM   4129 HD11  LEU     20     14.311   10.300   35.279  0.1000 1.4870
ATOM   4130 HD12  LEU     20     13.848    9.871   33.844  0.1000 1.4870
ATOM   4131 HD13  LEU     20     14.433   11.306   34.082  0.1000 1.4870
ATOM   4132 HD21  LEU     20     10.732   10.416   35.512  0.1000 1.4870
ATOM   4133 HD22  LEU     20     11.464    9.357   34.618  0.1000 1.4870
ATOM   4134 HD23  LEU     20     11.971    9.637   36.075  0.1000 1.4870
ATOM   4135  N    THR     21      9.044   12.758   35.666 -0.4157 1.8240
ATOM   4136  CA   THR     21      7.710   12.521   36.182 -0.0389 1.9080
ATOM   4137  C    THR     21      7.385   11.035   36.167  0.5973 1.9080
ATOM   4138  O    THR     21      8.205   10.205   35.788 -0.5679 1.6612
ATOM   4139  CB   THR     21      6.682   13.335   35.363  0.3654 1.9080
ATOM   4140  OG1  THR     21      6.811   13.037   33.969 -0.6761 1.7210
ATOM   4141  CG2  THR     21      6.947   14.818   35.543 -0.2438 1.9080
ATOM   4142  H    THR     21      9.121   12.916   34.824  0.2719 0.6000
ATOM   4143  HA   THR     21      7.680   12.834   37.110  0.1007 1.3870
ATOM   4144  HB   THR     21      5.774   13.120   35.665  0.0043 1.3870
ATOM   4145 HG21  THR     21      7.834   15.024   35.239  0.0642 1.4870
ATOM   4146 HG22  THR     21      6.309   15.322   35.032  0.0642 1.4870
ATOM   4147 HG23  THR     21      6.865   15.048   36.472  0.0642 1.4870
ATOM   4148  HG1  THR     21      6.318   13.719   33.418  0.4102 0.0000
ATOM   4149  N    ARG     22      6.188   10.680   36.590 -0.3479 1.8240
ATOM   4150  CA   ARG     22      5.694    9.314   36.769 -0.2637 1.9080
ATOM   4151  C    ARG     22      6.675    8.466   37.560  0.7341 1.9080
ATOM   4152  O    ARG     22      7.025    7.339   37.228 -0.5894 1.6612
ATOM   4153  CB   ARG     22      5.314    8.685   35.418 -0.0007 1.9080
ATOM   4154  CG   ARG     22      3.855    9.053   35.105  0.0390 1.9080
ATOM   4155  CD   ARG     22      3.372    8.629   33.748  0.0486 1.9080
ATOM   4156  NE   ARG     22      4.148    9.157   32.641 -0.5295 1.8240
ATOM   4157  CZ   ARG     22      4.924    8.497   31.804  0.8076 1.9080
ATOM   4158  NH1  ARG     22      5.113    7.189   31.864 -0.8627 1.8240
ATOM   4159  NH2  ARG     22      5.548    9.176   30.845 -0.8627 1.8240
ATOM   4160  H    ARG     22      5.640   11.316   36.779  0.2747 0.6000
ATOM   4161  HA   ARG     22      4.871    9.372   37.300  0.1560 1.3870
ATOM   4162  HB2  ARG     22      5.899    9.020   34.720  0.0327 1.4870
ATOM   4163  HB3  ARG     22      5.412    7.720   35.462  0.0327 1.4870
ATOM   4164  HG2  ARG     22      3.284    8.647   35.776  0.0285 1.4870
ATOM   4165  HG3  ARG     22      3.757   10.015   35.180  0.0285 1.4870
ATOM   4166  HD2  ARG     22      3.387    7.660   33.703  0.0687 1.3870
ATOM   4167  HD3  ARG     22      2.451    8.914   33.644  0.0687 1.3870
ATOM   4168  HE   ARG     22      4.094   10.006   32.514  0.3456 0.6000
ATOM   4169 HH11  ARG     22      4.720    6.725   32.473  0.4478 0.6000
ATOM   4170 HH12  ARG     22      5.629    6.801   31.296  0.4478 0.6000
ATOM   4171 HH21  ARG     22      5.441   10.027   30.782  0.4478 0.6000
ATOM   4172 HH22  ARG     22      6.059    8.764   30.289  0.4478 0.6000
ATOM   4173  N    ILE     23      7.108    9.078   38.652 -0.4157 1.8240
ATOM   4174  CA   ILE     23      7.863    8.506   39.745 -0.0597 1.9080
ATOM   4175  C    ILE     23      7.286    9.047   41.046  0.5973 1.9080
ATOM   4176  O    ILE     23      6.387    9.879   41.080 -0.5679 1.6612
ATOM   4177  CB   ILE     23      9.374    8.821   39.685  0.1303 1.9080
ATOM   4178  CG1  ILE     23      9.709   10.288   39.969 -0.0430 1.9080
ATOM   4179  CG2  ILE     23      9.976    8.391   38.355 -0.3204 1.9080
ATOM   4180  CD1  ILE     23     11.183   10.540   40.161 -0.0660 1.9080
ATOM   4181  H    ILE     23      6.919    9.914   38.717  0.2719 0.6000
ATOM   4182  HA   ILE     23      7.745    7.534   39.732  0.0869 1.3870
ATOM   4183  HB   ILE     23      9.807    8.286   40.383  0.0187 1.4870
ATOM   4184 HG12  ILE     23      9.390   10.832   39.230  0.0236 1.4870
ATOM   4185 HG13  ILE     23      9.236   10.569   40.768  0.0236 1.4870
ATOM   4186 HG21  ILE     23      9.756    7.472   38.185  0.0882 1.4870
ATOM   4187 HG22  ILE     23      9.623    8.939   37.651  0.0882 1.4870
ATOM   4188 HG23  ILE     23     10.931    8.489   38.389  0.0882 1.4870
ATOM   4189 HD11  ILE     23     11.503   10.021   40.903  0.0186 1.4870
ATOM   4190 HD12  ILE     23     11.657   10.287   39.366  0.0186 1.4870
ATOM   4191 HD13  ILE     23     11.328   11.472   40.337  0.0186 1.4870
ATOM   4192  N    GLU     24      7.793    8.630   42.191 -0.4157 1.8240
ATOM   4193  CA   GLU     24      7.537    9.371   43.411  0.0145 1.9080
ATOM   4194  C    GLU     24      8.724   10.312   43.621  0.5973 1.9080
ATOM   4195  O    GLU     24      9.878    9.926   43.453 -0.5679 1.6612
ATOM   4196  CB   GLU     24      7.336    8.466   44.624 -0.0071 1.9080
ATOM   4197  CG   GLU     24      6.910    9.132   45.908 -0.0174 1.9080
ATOM   4198  CD   GLU     24      7.882   10.057   46.600  0.6801 1.9080
ATOM   4199  OE1  GLU     24      9.108    9.773   46.509 -0.5838 1.6612
ATOM   4200  OE2  GLU     24      7.456   11.075   47.193 -0.6511 1.7210
ATOM   4201  H    GLU     24      8.276    7.919   42.213  0.2719 0.6000
ATOM   4202  HA   GLU     24      6.729    9.910   43.286  0.0779 1.3870
ATOM   4203  HB2  GLU     24      6.669    7.800   44.394  0.0256 1.4870
ATOM   4204  HB3  GLU     24      8.168    7.996   44.789  0.0256 1.4870
ATOM   4205  HG2  GLU     24      6.104    9.637   45.725  0.0430 1.4870
ATOM   4206  HG3  GLU     24      6.671    8.433   46.537  0.0430 1.4870
ATOM   4207  HE2  GLU     24      6.538   11.274   47.209  0.4641 0.0000
ATOM   4208  N    GLY     25      8.379   11.525   44.047 -0.4157 1.8240
ATOM   4209  CA   GLY     25      9.375   12.497   44.425 -0.0252 1.9080
ATOM   4210  C    GLY     25     10.043   13.216   43.272  0.5973 1.9080
ATOM   4211  O    GLY     25      9.612   13.196   42.129 -0.5679 1.6612
ATOM   4212  H    GLY     25      7.545   11.733   44.098  0.2719 0.6000
ATOM   4213  HA2  GLY     25      8.956   13.159   44.998  0.0698 1.3870
ATOM   4214  HA3  GLY     25     10.059   12.050   44.947  0.0698 1.3870
ATOM   4215  N    HIS     26     11.150   13.873   43.588 -0.4157 1.8240
ATOM   4216  CA   HIS     26     11.760   14.870   42.713 -0.0581 1.9080
ATOM   4217  C    HIS     26     13.118   14.470   42.165  0.5973 1.9080
ATOM   4218  O    HIS     26     14.122   14.463   42.879 -0.5679 1.6612
ATOM   4219  CB   HIS     26     11.886   16.172   43.525 -0.0074 1.9080
ATOM   4220  CG   HIS     26     10.562   16.670   44.013  0.1868 1.9080
ATOM   4221  ND1  HIS     26     10.212   16.637   45.341 -0.5432 1.8240
ATOM   4222  CD2  HIS     26      9.503   17.196   43.359 -0.2207 1.9080
ATOM   4223  CE1  HIS     26      8.998   17.131   45.487  0.1635 1.9080
ATOM   4224  NE2  HIS     26      8.545   17.475   44.293 -0.2795 1.8240
ATOM   4225  H    HIS     26     11.527   13.704   44.342  0.2719 0.6000
ATOM   4226  HA   HIS     26     11.157   15.032   41.958  0.1360 1.3870
ATOM   4227  HB2  HIS     26     12.468   16.018   44.286  0.0367 1.4870
ATOM   4228  HB3  HIS     26     12.296   16.854   42.969  0.0367 1.4870
ATOM   4229  HD2  HIS     26      9.437   17.341   42.443  0.1862 1.4090
ATOM   4230  HE1  HIS     26      8.542   17.221   46.292  0.1435 1.3590
ATOM   4231  HE2  HIS     26      7.644   17.875   44.110  0.3339 0.6000
ATOM   4232  N    LEU     27     13.159   14.141   40.876 -0.4157 1.8240
ATOM   4233  CA   LEU     27     14.365   13.611   40.251 -0.0518 1.9080
ATOM   4234  C    LEU     27     14.711   14.339   38.955  0.5973 1.9080
ATOM   4235  O    LEU     27     13.854   14.588   38.124 -0.5679 1.6612
ATOM   4236  CB   LEU     27     14.221   12.124   39.904 -0.1102 1.9080
ATOM   4237  CG   LEU     27     15.380   11.467   39.147  0.3531 1.9080
ATOM   4238  CD1  LEU     27     16.601   11.347   40.042 -0.4121 1.9080
ATOM   4239  CD2  LEU     27     14.993   10.093   38.617 -0.4121 1.9080
ATOM   4240  H    LEU     27     12.451   14.245   40.396  0.2719 0.6000
ATOM   4241  HA   LEU     27     15.113   13.714   40.877  0.0922 1.3870
ATOM   4242  HB2  LEU     27     14.087   11.635   40.731  0.0457 1.4870
ATOM   4243  HB3  LEU     27     13.417   12.017   39.373  0.0457 1.4870
ATOM   4244  HG   LEU     27     15.612   12.037   38.385 -0.0361 1.4870
ATOM   4245 HD11  LEU     27     16.839   12.216   40.376  0.1000 1.4870
ATOM   4246 HD12  LEU     27     16.403   10.765   40.779  0.1000 1.4870
ATOM   4247 HD13  LEU     27     17.334   10.987   39.537  0.1000 1.4870
ATOM   4248 HD21  LEU     27     14.213   10.172   38.063  0.1000 1.4870
ATOM   4249 HD22  LEU     27     15.718    9.734   38.099  0.1000 1.4870
ATOM   4250 HD23  LEU     27     14.804    9.506   39.353  0.1000 1.4870
ATOM   4251  N    ARG     28     15.982   14.664   38.846 -0.3479 1.8240
ATOM   4252  CA   ARG     28     16.583   15.262   37.668 -0.2637 1.9080
ATOM   4253  C    ARG     28     17.582   14.274   37.065  0.7341 1.9080
ATOM   4254  O    ARG     28     18.453   13.754   37.772 -0.5894 1.6612
ATOM   4255  CB   ARG     28     17.283   16.558   38.050 -0.0007 1.9080
ATOM   4256  CG   ARG     28     18.290   17.121   37.057  0.0390 1.9080
ATOM   4257  CD   ARG     28     19.133   18.176   37.777  0.0486 1.9080
ATOM   4258  NE   ARG     28     19.906   19.003   36.846 -0.5295 1.8240
ATOM   4259  CZ   ARG     28     19.412   20.003   36.125  0.8076 1.9080
ATOM   4260  NH1  ARG     28     18.136   20.370   36.169 -0.8627 1.8240
ATOM   4261  NH2  ARG     28     20.259   20.650   35.325 -0.8627 1.8240
ATOM   4262  H    ARG     28     16.493   14.511   39.521  0.2747 0.6000
ATOM   4263  HA   ARG     28     15.882   15.455   37.012  0.1560 1.3870
ATOM   4264  HB2  ARG     28     16.604   17.232   38.204  0.0327 1.4870
ATOM   4265  HB3  ARG     28     17.741   16.414   38.893  0.0327 1.4870
ATOM   4266  HG2  ARG     28     18.860   16.411   36.722  0.0285 1.4870
ATOM   4267  HG3  ARG     28     17.826   17.521   36.305  0.0285 1.4870
ATOM   4268  HD2  ARG     28     18.549   18.747   38.299  0.0687 1.3870
ATOM   4269  HD3  ARG     28     19.742   17.733   38.389  0.0687 1.3870
ATOM   4270  HE   ARG     28     20.743   18.826   36.761  0.3456 0.6000
ATOM   4271 HH11  ARG     28     17.587   19.953   36.682  0.4478 0.6000
ATOM   4272 HH12  ARG     28     17.860   21.024   35.683  0.4478 0.6000
ATOM   4273 HH21  ARG     28     21.085   20.414   35.292  0.4478 0.6000
ATOM   4274 HH22  ARG     28     19.979   21.303   34.841  0.4478 0.6000
ATOM   4275  N    ILE     29     17.424   14.050   35.772 -0.4157 1.8240
ATOM   4276  CA   ILE     29     18.395   13.208   35.076 -0.0597 1.9080
ATOM   4277  C    ILE     29     19.166   14.039   34.048  0.5973 1.9080
ATOM   4278  O    ILE     29     18.529   14.725   33.242 -0.5679 1.6612
ATOM   4279  CB   ILE     29     17.714   12.010   34.410  0.1303 1.9080
ATOM   4280  CG1  ILE     29     17.136   11.010   35.426 -0.0430 1.9080
ATOM   4281  CG2  ILE     29     18.651   11.291   33.446 -0.3204 1.9080
ATOM   4282  CD1  ILE     29     18.211   10.154   36.069 -0.0660 1.9080
ATOM   4283  H    ILE     29     16.762   14.395   35.347  0.2719 0.6000
ATOM   4284  HA   ILE     29     19.035   12.868   35.735  0.0869 1.3870
ATOM   4285  HB   ILE     29     16.964   12.356   33.882  0.0187 1.4870
ATOM   4286 HG12  ILE     29     16.663   11.498   36.119  0.0236 1.4870
ATOM   4287 HG13  ILE     29     16.497   10.435   34.978  0.0236 1.4870
ATOM   4288 HG21  ILE     29     19.422   10.977   33.924  0.0882 1.4870
ATOM   4289 HG22  ILE     29     18.195   10.545   33.051  0.0882 1.4870
ATOM   4290 HG23  ILE     29     18.929   11.898   32.756  0.0882 1.4870
ATOM   4291 HD11  ILE     29     18.682    9.669   35.389  0.0186 1.4870
ATOM   4292 HD12  ILE     29     18.826   10.717   36.546  0.0186 1.4870
ATOM   4293 HD13  ILE     29     17.803    9.535   36.680  0.0186 1.4870
ATOM   4294  N    GLU     30     20.492   13.948   34.091 -0.5163 1.8240
ATOM   4295  CA   GLU     30     21.362   14.574   33.089  0.0397 1.9080
ATOM   4296  C    GLU     30     22.124   13.470   32.354  0.5366 1.9080
ATOM   4297  O    GLU     30     22.688   12.562   32.975 -0.5819 1.6612
ATOM   4298  CB   GLU     30     22.332   15.575   33.687  0.0560 1.9080
ATOM   4299  CG   GLU     30     21.820   16.511   34.769  0.0136 1.9080
ATOM   4300  CD   GLU     30     22.785   17.639   35.069  0.8054 1.9080
ATOM   4301  OE1  GLU     30     23.819   17.744   34.374 -0.8188 1.6612
ATOM   4302  OE2  GLU     30     22.518   18.438   35.987 -0.8188 1.6612
ATOM   4303  H    GLU     30     20.855   13.504   34.732  0.2936 0.6000
ATOM   4304  HA   GLU     30     20.796   15.044   32.440  0.1105 1.3870
ATOM   4305  HB2  GLU     30     23.080   15.079   34.055 -0.0173 1.4870
ATOM   4306  HB3  GLU     30     22.678   16.120   32.964 -0.0173 1.4870
ATOM   4307  HG2  GLU     30     20.971   16.887   34.487 -0.0425 1.4870
ATOM   4308  HG3  GLU     30     21.664   16.003   35.580 -0.0425 1.4870
ATOM   4309  N    VAL     31     22.142   13.522   31.023 -0.4157 1.8240
ATOM   4310  CA   VAL     31     22.932   12.549   30.281 -0.0875 1.9080
ATOM   4311  C    VAL     31     23.776   13.266   29.209  0.5973 1.9080
ATOM   4312  O    VAL     31     23.442   14.386   28.834 -0.5679 1.6612
ATOM   4313  CB   VAL     31     22.086   11.442   29.633  0.2985 1.9080
ATOM   4314  CG1  VAL     31     21.212   10.712   30.661 -0.3192 1.9080
ATOM   4315  CG2  VAL     31     21.191   11.973   28.527 -0.3192 1.9080
ATOM   4316  H    VAL     31     21.690   14.124   30.606  0.2719 0.6000
ATOM   4317  HA   VAL     31     23.549   12.122   30.912  0.0969 1.3870
ATOM   4318  HB   VAL     31     22.698   10.787   29.238 -0.0297 1.4870
ATOM   4319 HG11  VAL     31     21.766   10.356   31.358  0.0791 1.4870
ATOM   4320 HG12  VAL     31     20.579   11.327   31.038  0.0791 1.4870
ATOM   4321 HG13  VAL     31     20.742    9.995   30.228  0.0791 1.4870
ATOM   4322 HG21  VAL     31     20.602   12.641   28.885  0.0791 1.4870
ATOM   4323 HG22  VAL     31     21.733   12.360   27.835  0.0791 1.4870
ATOM   4324 HG23  VAL     31     20.673   11.253   28.162  0.0791 1.4870
ATOM   4325  N    GLU     32     24.828   12.593   28.782 -0.4157 1.8240
ATOM   4326  CA   GLU     32     25.627   12.977   27.621  0.0145 1.9080
ATOM   4327  C    GLU     32     25.389   11.961   26.509  0.5973 1.9080
ATOM   4328  O    GLU     32     25.446   10.755   26.753 -0.5679 1.6612
ATOM   4329  CB   GLU     32     27.097   13.076   28.018 -0.0071 1.9080
ATOM   4330  CG   GLU     32     27.390   14.321   28.843 -0.0174 1.9080
ATOM   4331  CD   GLU     32     26.722   15.549   28.230  0.6801 1.9080
ATOM   4332  OE2  GLU     32     26.893   15.793   27.013 -0.6511 1.7210
ATOM   4333  OE1  GLU     32     26.018   16.250   28.984 -0.5838 1.6612
ATOM   4334  H    GLU     32     25.056   11.884   29.213  0.2719 0.6000
ATOM   4335  HA   GLU     32     25.327   13.856   27.312  0.0779 1.3870
ATOM   4336  HB2  GLU     32     27.341   12.290   28.531  0.0256 1.4870
ATOM   4337  HB3  GLU     32     27.643   13.090   27.217  0.0256 1.4870
ATOM   4338  HG2  GLU     32     27.062   14.194   29.748  0.0430 1.4870
ATOM   4339  HG3  GLU     32     28.348   14.462   28.887  0.0430 1.4870
ATOM   4340  HE2  GLU     32     26.447   16.615   26.621  0.4641 0.0000
ATOM   4341  N    VAL     33     25.104   12.446   25.307 -0.4157 1.8240
ATOM   4342  CA   VAL     33     24.814   11.600   24.164 -0.0875 1.9080
ATOM   4343  C    VAL     33     25.819   11.812   23.031  0.5973 1.9080
ATOM   4344  O    VAL     33     26.241   12.943   22.775 -0.5679 1.6612
ATOM   4345  CB   VAL     33     23.408   11.886   23.586  0.2985 1.9080
ATOM   4346  CG1  VAL     33     23.043   10.823   22.560 -0.3192 1.9080
ATOM   4347  CG2  VAL     33     22.376   11.989   24.698 -0.3192 1.9080
ATOM   4348  H    VAL     33     25.090   13.298   25.201  0.2719 0.6000
ATOM   4349  HA   VAL     33     24.852   10.662   24.446  0.0969 1.3870
ATOM   4350  HB   VAL     33     23.442   12.750   23.125 -0.0297 1.4870
ATOM   4351 HG11  VAL     33     23.724   10.783   21.885  0.0791 1.4870
ATOM   4352 HG12  VAL     33     22.973    9.971   22.995  0.0791 1.4870
ATOM   4353 HG13  VAL     33     22.202   11.046   22.154  0.0791 1.4870
ATOM   4354 HG21  VAL     33     22.641   12.671   25.319  0.0791 1.4870
ATOM   4355 HG22  VAL     33     21.522   12.214   24.322  0.0791 1.4870
ATOM   4356 HG23  VAL     33     22.312   11.147   25.155  0.0791 1.4870
ATOM   4357  N    GLU     34     26.182   10.737   22.366 -0.5163 1.8240
ATOM   4358  CA   GLU     34     27.108   10.754   21.240  0.0397 1.9080
ATOM   4359  C    GLU     34     26.563    9.866   20.135  0.5366 1.9080
ATOM   4360  O    GLU     34     26.368    8.673   20.352 -0.5819 1.6612
ATOM   4361  CB   GLU     34     28.499   10.261   21.625  0.0560 1.9080
ATOM   4362  CG   GLU     34     29.288   11.087   22.616  0.0136 1.9080
ATOM   4363  CD   GLU     34     30.570   10.392   23.038  0.8054 1.9080
ATOM   4364  OE1  GLU     34     30.914    9.386   22.380 -0.8188 1.6612
ATOM   4365  OE2  GLU     34     31.235   10.823   24.004 -0.8188 1.6612
ATOM   4366  H    GLU     34     25.855    9.979   22.609  0.2936 0.6000
ATOM   4367  HA   GLU     34     27.180   11.672   20.903  0.1105 1.3870
ATOM   4368  HB2  GLU     34     28.408    9.366   21.989 -0.0173 1.4870
ATOM   4369  HB3  GLU     34     29.025   10.188   20.813 -0.0173 1.4870
ATOM   4370  HG2  GLU     34     29.505   11.944   22.217 -0.0425 1.4870
ATOM   4371  HG3  GLU     34     28.742   11.253   23.401 -0.0425 1.4870
ATOM   4372  N    GLY     35     26.316   10.420   18.957 -0.4157 1.8240
ATOM   4373  CA   GLY     35     25.791    9.600   17.884 -0.0252 1.9080
ATOM   4374  C    GLY     35     24.431    9.014   18.229  0.5973 1.9080
ATOM   4375  O    GLY     35     24.085    7.933   17.741 -0.5679 1.6612
ATOM   4376  H    GLY     35     26.464   11.258   18.831  0.2719 0.6000
ATOM   4377  HA2  GLY     35     25.712   10.136   17.080  0.0698 1.3870
ATOM   4378  HA3  GLY     35     26.413    8.877   17.701  0.0698 1.3870
ATOM   4379  N    GLY     36     23.667    9.723   19.060 -0.4157 1.8240
ATOM   4380  CA   GLY     36     22.345    9.262   19.409 -0.0252 1.9080
ATOM   4381  C    GLY     36     22.307    8.149   20.452  0.5973 1.9080
ATOM   4382  O    GLY     36     21.243    7.559   20.685 -0.5679 1.6612
ATOM   4383  H    GLY     36     23.964   10.461   19.388  0.2719 0.6000
ATOM   4384  HA2  GLY     36     21.834   10.015   19.743  0.0698 1.3870
ATOM   4385  HA3  GLY     36     21.908    8.945   18.604  0.0698 1.3870
ATOM   4386  N    VAL     37     23.429    7.875   21.066 -0.4157 1.8240
ATOM   4387  CA   VAL     37     23.657    6.853   22.078 -0.0875 1.9080
ATOM   4388  C    VAL     37     24.137    7.480   23.372  0.5973 1.9080
ATOM   4389  O    VAL     37     25.063    8.293   23.432 -0.5679 1.6612
ATOM   4390  CB   VAL     37     24.664    5.800   21.571  0.2985 1.9080
ATOM   4391  CG1  VAL     37     24.870    4.693   22.590 -0.3192 1.9080
ATOM   4392  CG2  VAL     37     24.177    5.232   20.244 -0.3192 1.9080
ATOM   4393  H    VAL     37     24.110    8.352   20.846  0.2719 0.6000
ATOM   4394  HA   VAL     37     22.805    6.402   22.254  0.0969 1.3870
ATOM   4395  HB   VAL     37     25.524    6.244   21.419 -0.0297 1.4870
ATOM   4396 HG11  VAL     37     25.207    5.068   23.406  0.0791 1.4870
ATOM   4397 HG12  VAL     37     24.033    4.255   22.759  0.0791 1.4870
ATOM   4398 HG13  VAL     37     25.500    4.055   22.246  0.0791 1.4870
ATOM   4399 HG21  VAL     37     24.028    5.949   19.624  0.0791 1.4870
ATOM   4400 HG22  VAL     37     24.841    4.635   19.889  0.0791 1.4870
ATOM   4401 HG23  VAL     37     23.358    4.752   20.383  0.0791 1.4870
ATOM   4402  N    ILE     38     23.476    7.125   24.483 -0.4157 1.8240
ATOM   4403  CA   ILE     38     23.892    7.716   25.759 -0.0597 1.9080
ATOM   4404  C    ILE     38     25.212    7.142   26.253  0.5973 1.9080
ATOM   4405  O    ILE     38     25.332    5.929   26.384 -0.5679 1.6612
ATOM   4406  CB   ILE     38     22.825    7.521   26.856  0.1303 1.9080
ATOM   4407  CG1  ILE     38     21.541    8.249   26.479 -0.0430 1.9080
ATOM   4408  CG2  ILE     38     23.329    7.939   28.218 -0.3204 1.9080
ATOM   4409  CD1  ILE     38     20.437    8.200   27.518 -0.0660 1.9080
ATOM   4410  H    ILE     38     22.825    6.565   24.449  0.2719 0.6000
ATOM   4411  HA   ILE     38     24.013    8.678   25.621  0.0869 1.3870
ATOM   4412  HB   ILE     38     22.619    6.564   26.899  0.0187 1.4870
ATOM   4413 HG12  ILE     38     21.755    9.180   26.304  0.0236 1.4870
ATOM   4414 HG13  ILE     38     21.202    7.868   25.653  0.0236 1.4870
ATOM   4415 HG21  ILE     38     24.132    7.453   28.426  0.0882 1.4870
ATOM   4416 HG22  ILE     38     23.519    8.880   28.214  0.0882 1.4870
ATOM   4417 HG23  ILE     38     22.660    7.750   28.879  0.0882 1.4870
ATOM   4418 HD11  ILE     38     20.756    8.576   28.342  0.0186 1.4870
ATOM   4419 HD12  ILE     38     19.682    8.704   27.208  0.0186 1.4870
ATOM   4420 HD13  ILE     38     20.174    7.288   27.664  0.0186 1.4870
ATOM   4421  N    LYS     39     26.160    8.031   26.531 -0.3479 1.8240
ATOM   4422  CA   LYS     39     27.479    7.621   26.973 -0.2400 1.9080
ATOM   4423  C    LYS     39     27.687    7.828   28.466  0.7341 1.9080
ATOM   4424  O    LYS     39     28.556    7.223   29.099 -0.5894 1.6612
ATOM   4425  CB   LYS     39     28.565    8.404   26.222 -0.0094 1.9080
ATOM   4426  CG   LYS     39     28.472    8.261   24.708  0.0187 1.9080
ATOM   4427  CD   LYS     39     28.944    6.872   24.307 -0.0479 1.9080
ATOM   4428  CE   LYS     39     28.475    6.489   22.917 -0.0143 1.9080
ATOM   4429  NZ   LYS     39     28.586    5.008   22.723 -0.3854 1.8240
ATOM   4430  H    LYS     39     25.988    8.870   26.445  0.2747 0.6000
ATOM   4431  HA   LYS     39     27.590    6.668   26.775  0.1426 1.3870
ATOM   4432  HB2  LYS     39     28.493    9.342   26.455  0.0362 1.4870
ATOM   4433  HB3  LYS     39     29.435    8.092   26.515  0.0362 1.4870
ATOM   4434  HG2  LYS     39     27.556    8.394   24.420  0.0103 1.4870
ATOM   4435  HG3  LYS     39     29.026    8.934   24.280  0.0103 1.4870
ATOM   4436  HD2  LYS     39     29.913    6.843   24.335  0.0621 1.4870
ATOM   4437  HD3  LYS     39     28.608    6.225   24.946  0.0621 1.4870
ATOM   4438  HE2  LYS     39     27.553    6.765   22.797  0.1135 1.1000
ATOM   4439  HE3  LYS     39     29.015    6.946   22.253  0.1135 1.1000
ATOM   4440  HZ1  LYS     39     29.419    4.747   22.899  0.3400 0.6000
ATOM   4441  HZ2  LYS     39     28.023    4.594   23.274  0.3400 0.6000
ATOM   4442  HZ3  LYS     39     28.382    4.803   21.881  0.3400 0.6000
ATOM   4443  N    GLU     40     26.890    8.711   29.061 -0.5163 1.8240
ATOM   4444  CA   GLU     40     27.109    9.015   30.470  0.0397 1.9080
ATOM   4445  C    GLU     40     25.858    9.590   31.119  0.5366 1.9080
ATOM   4446  O    GLU     40     25.118   10.352   30.482 -0.5819 1.6612
ATOM   4447  CB   GLU     40     28.278    9.994   30.610  0.0560 1.9080
ATOM   4448  CG   GLU     40     28.734   10.189   32.047  0.0136 1.9080
ATOM   4449  CD   GLU     40     29.787   11.270   32.173  0.8054 1.9080
ATOM   4450  OE1  GLU     40     30.036   11.949   31.154 -0.8188 1.6612
ATOM   4451  OE2  GLU     40     30.346   11.420   33.281 -0.8188 1.6612
ATOM   4452  H    GLU     40     26.257    9.096   28.623  0.2936 0.6000
ATOM   4453  HA   GLU     40     27.345    8.184   30.933  0.1105 1.3870
ATOM   4454  HB2  GLU     40     29.026    9.668   30.086 -0.0173 1.4870
ATOM   4455  HB3  GLU     40     28.013   10.853   30.246 -0.0173 1.4870
ATOM   4456  HG2  GLU     40     27.968   10.424   32.594 -0.0425 1.4870
ATOM   4457  HG3  GLU     40     29.094    9.353   32.382 -0.0425 1.4870
ATOM   4458  N    ALA     41     25.650    9.217   32.383 -0.4157 1.8240
ATOM   4459  CA   ALA     41     24.449    9.687   33.081  0.0337 1.9080
ATOM   4460  C    ALA     41     24.699   10.031   34.538  0.5973 1.9080
ATOM   4461  O    ALA     41     25.505    9.398   35.219 -0.5679 1.6612
ATOM   4462  CB   ALA     41     23.373    8.607   32.934 -0.1825 1.9080
ATOM   4463  H    ALA     41     26.214    8.705   32.783  0.2719 0.6000
ATOM   4464  HA   ALA     41     24.131   10.496   32.628  0.0823 1.3870
ATOM   4465  HB1  ALA     41     23.246    8.407   32.003  0.0603 1.4870
ATOM   4466  HB2  ALA     41     22.548    8.924   33.308  0.0603 1.4870
ATOM   4467  HB3  ALA     41     23.651    7.814   33.396  0.0603 1.4870
ATOM   4468  N    ARG     42     23.986   11.032   35.032 -0.3479 1.8240
ATOM   4469  CA   ARG     42     23.982   11.457   36.423 -0.2637 1.9080
ATOM   4470  C    ARG     42     22.556   11.434   36.987  0.7341 1.9080
ATOM   4471  O    ARG     42     21.636   11.988   36.373 -0.5894 1.6612
ATOM   4472  CB   ARG     42     24.601   12.846   36.570 -0.0007 1.9080
ATOM   4473  CG   ARG     42     26.114   12.903   36.339  0.0390 1.9080
ATOM   4474  CD   ARG     42     26.621   14.313   36.689  0.0486 1.9080
ATOM   4475  NE   ARG     42     26.087   15.255   35.702 -0.5295 1.8240
ATOM   4476  CZ   ARG     42     26.536   15.329   34.456  0.8076 1.9080
ATOM   4477  NH1  ARG     42     27.520   14.522   34.082 -0.8627 1.8240
ATOM   4478  NH2  ARG     42     26.039   16.180   33.575 -0.8627 1.8240
ATOM   4479  H    ARG     42     23.484   11.466   34.485  0.2747 0.6000
ATOM   4480  HA   ARG     42     24.524   10.824   36.937  0.1560 1.3870
ATOM   4481  HB2  ARG     42     24.171   13.445   35.939  0.0327 1.4870
ATOM   4482  HB3  ARG     42     24.412   13.176   37.461  0.0327 1.4870
ATOM   4483  HG2  ARG     42     26.558   12.246   36.897  0.0285 1.4870
ATOM   4484  HG3  ARG     42     26.316   12.701   35.412  0.0285 1.4870
ATOM   4485  HD2  ARG     42     26.325   14.561   37.578  0.0687 1.3870
ATOM   4486  HD3  ARG     42     27.591   14.331   36.674  0.0687 1.3870
ATOM   4487  HE   ARG     42     25.453   15.785   35.942  0.3456 0.6000
ATOM   4488 HH11  ARG     42     27.853   13.962   34.644  0.4478 0.6000
ATOM   4489 HH12  ARG     42     27.824   14.558   33.279  0.4478 0.6000
ATOM   4490 HH21  ARG     42     25.400   16.710   33.803  0.4478 0.6000
ATOM   4491 HH22  ARG     42     26.354   16.205   32.775  0.4478 0.6000
ATOM   4492  N    SER     43     22.353   10.769   38.130 -0.4157 1.8240
ATOM   4493  CA   SER     43     21.065   10.803   38.831 -0.0249 1.9080
ATOM   4494  C    SER     43     21.060   11.868   39.928  0.5973 1.9080
ATOM   4495  O    SER     43     21.866   11.801   40.865 -0.5679 1.6612
ATOM   4496  CB   SER     43     20.741    9.424   39.419  0.2117 1.9080
ATOM   4497  OG   SER     43     19.702    9.520   40.376 -0.6546 1.7210
ATOM   4498  H    SER     43     22.998   10.309   38.465  0.2719 0.6000
ATOM   4499  HA   SER     43     20.368   11.030   38.180  0.0843 1.3870
ATOM   4500  HB2  SER     43     20.470    8.824   38.706  0.0352 1.3870
ATOM   4501  HB3  SER     43     21.534    9.055   39.837  0.0352 1.3870
ATOM   4502  HG   SER     43     19.939    8.977   41.181  0.4275 0.0000
ATOM   4503  N    CYS     44     20.157   12.852   39.823 -0.4157 1.8240
ATOM   4504  CA   CYS     44     20.139   13.984   40.742  0.0213 1.9080
ATOM   4505  C    CYS     44     18.855   14.031   41.562  0.5973 1.9080
ATOM   4506  O    CYS     44     17.812   14.444   41.049 -0.5679 1.6612
ATOM   4507  CB   CYS     44     20.357   15.296   39.970 -0.1231 1.9080
ATOM   4508  SG   CYS     44     21.791   15.254   38.842 -0.3119 2.0000
ATOM   4509  H    CYS     44     19.571   12.814   39.196  0.2719 0.6000
ATOM   4510  HA   CYS     44     20.888   13.877   41.366  0.1124 1.3870
ATOM   4511  HB2  CYS     44     19.559   15.491   39.454  0.1112 1.3870
ATOM   4512  HB3  CYS     44     20.481   16.017   40.606  0.1112 1.3870
ATOM   4513  HG   CYS     44     21.708   14.462   38.242  0.1933 0.6000
ATOM   4514  N    ALA     45     18.904   13.600   42.825 -0.4157 1.8240
ATOM   4515  CA   ALA     45     17.730   13.738   43.707  0.0337 1.9080
ATOM   4516  C    ALA     45     17.673   15.180   44.180  0.5973 1.9080
ATOM   4517  O    ALA     45     18.708   15.637   44.682 -0.5679 1.6612
ATOM   4518  CB   ALA     45     17.831   12.711   44.826 -0.1825 1.9080
ATOM   4519  H    ALA     45     19.624   13.240   43.126  0.2719 0.6000
ATOM   4520  HA   ALA     45     16.923   13.549   43.184  0.0823 1.3870
ATOM   4521  HB1  ALA     45     18.631   12.868   45.334  0.0603 1.4870
ATOM   4522  HB2  ALA     45     17.066   12.788   45.402  0.0603 1.4870
ATOM   4523  HB3  ALA     45     17.860   11.829   44.450  0.0603 1.4870
ATOM   4524  N    THR     46     16.585   15.926   44.026 -0.4157 1.8240
ATOM   4525  CA   THR     46     16.614   17.370   44.277 -0.0389 1.9080
ATOM   4526  C    THR     46     15.799   17.885   45.461  0.5973 1.9080
ATOM   4527  O    THR     46     15.589   19.114   45.516 -0.5679 1.6612
ATOM   4528  CB   THR     46     16.127   18.135   43.024  0.3654 1.9080
ATOM   4529  OG1  THR     46     14.743   17.857   42.808 -0.6761 1.7210
ATOM   4530  CG2  THR     46     16.879   17.719   41.769 -0.2438 1.9080
ATOM   4531  H    THR     46     15.851   15.556   43.774  0.2719 0.6000
ATOM   4532  HA   THR     46     17.548   17.623   44.431  0.1007 1.3870
ATOM   4533  HB   THR     46     16.245   19.097   43.166  0.0043 1.3870
ATOM   4534 HG21  THR     46     17.816   17.892   41.885  0.0642 1.4870
ATOM   4535 HG22  THR     46     16.743   16.782   41.610  0.0642 1.4870
ATOM   4536 HG23  THR     46     16.552   18.222   41.019  0.0642 1.4870
ATOM   4537  HG1  THR     46     14.205   18.708   42.832  0.4102 0.0000
ATOM   4538  N    LEU     47     15.352   17.039   46.374 -0.4157 1.8240
ATOM   4539  CA   LEU     47     14.746   17.425   47.641 -0.0518 1.9080
ATOM   4540  C    LEU     47     15.343   16.640   48.813  0.5973 1.9080
ATOM   4541  O    LEU     47     15.510   15.419   48.728 -0.5679 1.6612
ATOM   4542  CB   LEU     47     13.237   17.205   47.666 -0.1102 1.9080
ATOM   4543  CG   LEU     47     12.550   17.349   49.030  0.3531 1.9080
ATOM   4544  CD1  LEU     47     12.494   18.811   49.444 -0.4121 1.9080
ATOM   4545  CD2  LEU     47     11.161   16.740   49.004 -0.4121 1.9080
ATOM   4546  H    LEU     47     15.423   16.199   46.208  0.2719 0.6000
ATOM   4547  HA   LEU     47     14.920   18.378   47.788  0.0922 1.3870
ATOM   4548  HB2  LEU     47     12.829   17.835   47.053  0.0457 1.4870
ATOM   4549  HB3  LEU     47     13.056   16.314   47.328  0.0457 1.4870
ATOM   4550  HG   LEU     47     13.083   16.864   49.694 -0.0361 1.4870
ATOM   4551 HD11  LEU     47     13.382   19.173   49.467  0.1000 1.4870
ATOM   4552 HD12  LEU     47     11.964   19.303   48.813  0.1000 1.4870
ATOM   4553 HD13  LEU     47     12.098   18.882   50.316  0.1000 1.4870
ATOM   4554 HD21  LEU     47     11.222   15.815   48.755  0.1000 1.4870
ATOM   4555 HD22  LEU     47     10.764   16.811   49.876  0.1000 1.4870
ATOM   4556 HD23  LEU     47     10.617   17.209   48.367  0.1000 1.4870
ATOM   4557  N    PHE     48     15.636   17.379   49.883 -0.4157 1.8240
ATOM   4558  CA   PHE     48     16.045   16.827   51.171 -0.0024 1.9080
ATOM   4559  C    PHE     48     15.038   17.276   52.243  0.5973 1.9080
ATOM   4560  O    PHE     48     14.529   18.393   52.151 -0.5679 1.6612
ATOM   4561  CB   PHE     48     17.461   17.229   51.539 -0.0343 1.9080
ATOM   4562  CG   PHE     48     18.035   16.816   52.871  0.0118 1.9080
ATOM   4563  CD1  PHE     48     18.561   15.552   53.069 -0.1256 1.9080
ATOM   4564  CD2  PHE     48     18.068   17.705   53.939 -0.1256 1.9080
ATOM   4565  CE1  PHE     48     19.077   15.161   54.286 -0.1704 1.9080
ATOM   4566  CE2  PHE     48     18.604   17.328   55.145 -0.1704 1.9080
ATOM   4567  CZ   PHE     48     19.099   16.047   55.346 -0.1072 1.9080
ATOM   4568  H    PHE     48     15.580   18.235   49.810  0.2719 0.6000
ATOM   4569  HA   PHE     48     16.010   15.850   51.109  0.0978 1.3870
ATOM   4570  HB2  PHE     48     18.049   16.881   50.849  0.0295 1.4870
ATOM   4571  HB3  PHE     48     17.511   18.196   51.490  0.0295 1.4870
ATOM   4572  HD1  PHE     48     18.566   14.948   52.362  0.1330 1.4590
ATOM   4573  HD2  PHE     48     17.723   18.562   53.835  0.1330 1.4590
ATOM   4574  HE1  PHE     48     19.411   14.300   54.394  0.1430 1.4590
ATOM   4575  HE2  PHE     48     18.637   17.943   55.842  0.1430 1.4590
ATOM   4576  HZ   PHE     48     19.437   15.792   56.174  0.1297 1.4590
ATOM   4577  N    ARG     49     14.768   16.390   53.188 -0.3479 1.8240
ATOM   4578  CA   ARG     49     13.873   16.587   54.313 -0.2637 1.9080
ATOM   4579  C    ARG     49     14.584   16.336   55.637  0.7341 1.9080
ATOM   4580  O    ARG     49     14.380   17.071   56.601 -0.5894 1.6612
ATOM   4581  CB   ARG     49     12.622   15.695   54.193 -0.0007 1.9080
ATOM   4582  CG   ARG     49     11.648   16.137   53.126  0.0390 1.9080
ATOM   4583  CD   ARG     49     10.460   15.184   53.023  0.0486 1.9080
ATOM   4584  NE   ARG     49     10.851   13.830   52.693 -0.5295 1.8240
ATOM   4585  CZ   ARG     49     10.222   12.697   52.954  0.8076 1.9080
ATOM   4586  NH1  ARG     49      9.056   12.695   53.595 -0.8627 1.8240
ATOM   4587  NH2  ARG     49     10.774   11.540   52.555 -0.8627 1.8240
ATOM   4588  H    ARG     49     15.160   15.627   53.130  0.2747 0.6000
ATOM   4589  HA   ARG     49     13.579   17.521   54.303  0.1560 1.3870
ATOM   4590  HB2  ARG     49     12.904   14.787   54.001  0.0327 1.4870
ATOM   4591  HB3  ARG     49     12.163   15.685   55.048  0.0327 1.4870
ATOM   4592  HG2  ARG     49     11.326   17.028   53.333  0.0285 1.4870
ATOM   4593  HG3  ARG     49     12.104   16.174   52.271  0.0285 1.4870
ATOM   4594  HD2  ARG     49      9.985   15.179   53.869  0.0687 1.3870
ATOM   4595  HD3  ARG     49      9.851   15.511   52.343  0.0687 1.3870
ATOM   4596  HE   ARG     49     11.594   13.752   52.268  0.3456 0.6000
ATOM   4597 HH11  ARG     49      8.702   13.438   53.845  0.4478 0.6000
ATOM   4598 HH12  ARG     49      8.657   11.951   53.760  0.4478 0.6000
ATOM   4599 HH21  ARG     49     11.525   11.544   52.136  0.4478 0.6000
ATOM   4600 HH22  ARG     49     10.377   10.795   52.718  0.4478 0.6000
ATOM   4601  N    GLY     50     15.441   15.321   55.751 -0.4157 1.8240
ATOM   4602  CA   GLY     50     16.203   15.100   56.954 -0.0252 1.9080
ATOM   4603  C    GLY     50     15.589   14.312   58.082  0.5973 1.9080
ATOM   4604  O    GLY     50     15.795   14.670   59.255 -0.5679 1.6612
ATOM   4605  H    GLY     50     15.541   14.782   55.089  0.2719 0.6000
ATOM   4606  HA2  GLY     50     17.026   14.653   56.701  0.0698 1.3870
ATOM   4607  HA3  GLY     50     16.449   15.970   57.307  0.0698 1.3870
ATOM   4608  N    ILE     51     14.850   13.239   57.788 -0.4157 1.8240
ATOM   4609  CA   ILE     51     14.152   12.485   58.820 -0.0597 1.9080
ATOM   4610  C    ILE     51     15.104   11.796   59.782  0.5973 1.9080
ATOM   4611  O    ILE     51     14.775   11.639   60.962 -0.5679 1.6612
ATOM   4612  CB   ILE     51     13.188   11.447   58.209  0.1303 1.9080
ATOM   4613  CG1  ILE     51     12.052   12.063   57.386 -0.0430 1.9080
ATOM   4614  CG2  ILE     51     12.631   10.533   59.295 -0.3204 1.9080
ATOM   4615  CD1  ILE     51     11.292   11.075   56.528 -0.0660 1.9080
ATOM   4616  H    ILE     51     14.786   12.987   56.969  0.2719 0.6000
ATOM   4617  HA   ILE     51     13.615   13.120   59.339  0.0869 1.3870
ATOM   4618  HB   ILE     51     13.715   10.886   57.602  0.0187 1.4870
ATOM   4619 HG12  ILE     51     11.429   12.492   57.992  0.0236 1.4870
ATOM   4620 HG13  ILE     51     12.424   12.750   56.812  0.0236 1.4870
ATOM   4621 HG21  ILE     51     13.355   10.165   59.807  0.0882 1.4870
ATOM   4622 HG22  ILE     51     12.054   11.039   59.874  0.0882 1.4870
ATOM   4623 HG23  ILE     51     12.131    9.821   58.890  0.0882 1.4870
ATOM   4624 HD11  ILE     51     11.896   10.655   55.911  0.0186 1.4870
ATOM   4625 HD12  ILE     51     10.892   10.406   57.089  0.0186 1.4870
ATOM   4626 HD13  ILE     51     10.605   11.537   56.041  0.0186 1.4870
ATOM   4627  N    GLU     52     16.284   11.384   59.336 -0.5163 1.8240
ATOM   4628  CA   GLU     52     17.225   10.801   60.295  0.0397 1.9080
ATOM   4629  C    GLU     52     17.562   11.762   61.434  0.5366 1.9080
ATOM   4630  O    GLU     52     17.559   11.393   62.613 -0.5819 1.6612
ATOM   4631  CB   GLU     52     18.495   10.351   59.554  0.0560 1.9080
ATOM   4632  CG   GLU     52     18.246    9.135   58.662  0.0136 1.9080
ATOM   4633  CD   GLU     52     19.190    9.029   57.487  0.8054 1.9080
ATOM   4634  OE1  GLU     52     19.759   10.071   57.093 -0.8188 1.6612
ATOM   4635  OE2  GLU     52     19.336    7.907   56.961 -0.8188 1.6612
ATOM   4636  H    GLU     52     16.492   11.459   58.504  0.2936 0.6000
ATOM   4637  HA   GLU     52     16.806   10.006   60.685  0.1105 1.3870
ATOM   4638  HB2  GLU     52     18.821   11.085   59.009 -0.0173 1.4870
ATOM   4639  HB3  GLU     52     19.183   10.135   60.203 -0.0173 1.4870
ATOM   4640  HG2  GLU     52     18.328    8.332   59.200 -0.0425 1.4870
ATOM   4641  HG3  GLU     52     17.336    9.174   58.328 -0.0425 1.4870
ATOM   4642  N    THR     53     17.838   13.014   61.113 -0.4157 1.8240
ATOM   4643  CA   THR     53     18.182   14.033   62.106 -0.0389 1.9080
ATOM   4644  C    THR     53     17.016   14.324   63.033  0.5973 1.9080
ATOM   4645  O    THR     53     17.122   14.483   64.249 -0.5679 1.6612
ATOM   4646  CB   THR     53     18.624   15.317   61.376  0.3654 1.9080
ATOM   4647  OG1  THR     53     19.918   15.041   60.824 -0.6761 1.7210
ATOM   4648  CG2  THR     53     18.770   16.497   62.304 -0.2438 1.9080
ATOM   4649  H    THR     53     17.814   13.240   60.283  0.2719 0.6000
ATOM   4650  HA   THR     53     18.933   13.704   62.643  0.1007 1.3870
ATOM   4651  HB   THR     53     17.991   15.530   60.659  0.0043 1.3870
ATOM   4652 HG21  THR     53     17.936   16.658   62.751  0.0642 1.4870
ATOM   4653 HG22  THR     53     19.451   16.312   62.953  0.0642 1.4870
ATOM   4654 HG23  THR     53     19.014   17.275   61.796  0.0642 1.4870
ATOM   4655  HG1  THR     53     19.866   14.268   60.183  0.4102 0.0000
ATOM   4656  N    ILE     54     15.832   14.383   62.436 -0.4157 1.8240
ATOM   4657  CA   ILE     54     14.623   14.638   63.222 -0.0597 1.9080
ATOM   4658  C    ILE     54     14.404   13.566   64.267  0.5973 1.9080
ATOM   4659  O    ILE     54     13.877   13.817   65.357 -0.5679 1.6612
ATOM   4660  CB   ILE     54     13.417   14.751   62.256  0.1303 1.9080
ATOM   4661  CG1  ILE     54     13.424   16.041   61.431 -0.0430 1.9080
ATOM   4662  CG2  ILE     54     12.086   14.595   62.983 -0.3204 1.9080
ATOM   4663  CD1  ILE     54     12.598   16.023   60.159 -0.0660 1.9080
ATOM   4664  H    ILE     54     15.774   14.271   61.584  0.2719 0.6000
ATOM   4665  HA   ILE     54     14.731   15.496   63.680  0.0869 1.3870
ATOM   4666  HB   ILE     54     13.486   14.005   61.623  0.0187 1.4870
ATOM   4667 HG12  ILE     54     13.103   16.763   61.992  0.0236 1.4870
ATOM   4668 HG13  ILE     54     14.342   16.244   61.193  0.0236 1.4870
ATOM   4669 HG21  ILE     54     12.094   13.781   63.493  0.0882 1.4870
ATOM   4670 HG22  ILE     54     11.954   15.340   63.573  0.0882 1.4870
ATOM   4671 HG23  ILE     54     11.373   14.564   62.342  0.0882 1.4870
ATOM   4672 HD11  ILE     54     12.918   15.329   59.579  0.0186 1.4870
ATOM   4673 HD12  ILE     54     11.678   15.861   60.378  0.0186 1.4870
ATOM   4674 HD13  ILE     54     12.677   16.872   59.716  0.0186 1.4870
ATOM   4675  N    LEU     55     14.778   12.323   63.996 -0.4157 1.8240
ATOM   4676  CA   LEU     55     14.571   11.212   64.921 -0.0518 1.9080
ATOM   4677  C    LEU     55     15.447   11.233   66.161  0.5973 1.9080
ATOM   4678  O    LEU     55     15.061   10.744   67.226 -0.5679 1.6612
ATOM   4679  CB   LEU     55     14.843    9.908   64.168 -0.1102 1.9080
ATOM   4680  CG   LEU     55     13.715    9.383   63.263  0.3531 1.9080
ATOM   4681  CD1  LEU     55     14.178    8.161   62.481 -0.4121 1.9080
ATOM   4682  CD2  LEU     55     12.465    9.020   64.041 -0.4121 1.9080
ATOM   4683  H    LEU     55     15.161   12.165   63.243  0.2719 0.6000
ATOM   4684  HA   LEU     55     13.633   11.216   65.204  0.0922 1.3870
ATOM   4685  HB2  LEU     55     15.633   10.035   63.619  0.0457 1.4870
ATOM   4686  HB3  LEU     55     15.051    9.221   64.820  0.0457 1.4870
ATOM   4687  HG   LEU     55     13.483   10.087   62.623 -0.0361 1.4870
ATOM   4688 HD11  LEU     55     14.982    8.374   62.003  0.1000 1.4870
ATOM   4689 HD12  LEU     55     14.348    7.437   63.089  0.1000 1.4870
ATOM   4690 HD13  LEU     55     13.494    7.902   61.859  0.1000 1.4870
ATOM   4691 HD21  LEU     55     12.173    9.779   64.550  0.1000 1.4870
ATOM   4692 HD22  LEU     55     11.772    8.758   63.430  0.1000 1.4870
ATOM   4693 HD23  LEU     55     12.658    8.290   64.635  0.1000 1.4870
ATOM   4694  N    LYS     56     16.663   11.776   66.075 -0.3479 1.8240
ATOM   4695  CA   LYS     56     17.574   11.832   67.215 -0.2400 1.9080
ATOM   4696  C    LYS     56     16.950   12.377   68.494  0.7341 1.9080
ATOM   4697  O    LYS     56     16.342   13.438   68.606 -0.5894 1.6612
ATOM   4698  CB   LYS     56     18.811   12.662   66.813 -0.0094 1.9080
ATOM   4699  CG   LYS     56     19.405   12.198   65.475  0.0187 1.9080
ATOM   4700  CD   LYS     56     20.915   12.375   65.464 -0.0479 1.9080
ATOM   4701  CE   LYS     56     21.506   11.904   64.139 -0.0143 1.9080
ATOM   4702  NZ   LYS     56     22.411   10.743   64.306 -0.3854 1.8240
ATOM   4703  H    LYS     56     16.918   12.104   65.323  0.2747 0.6000
ATOM   4704  HA   LYS     56     17.876   10.918   67.399  0.1426 1.3870
ATOM   4705  HB2  LYS     56     18.558   13.597   66.743  0.0362 1.4870
ATOM   4706  HB3  LYS     56     19.485   12.586   67.506  0.0362 1.4870
ATOM   4707  HG2  LYS     56     19.188   11.264   65.332  0.0103 1.4870
ATOM   4708  HG3  LYS     56     19.014   12.712   64.752  0.0103 1.4870
ATOM   4709  HD2  LYS     56     21.133   13.311   65.601  0.0621 1.4870
ATOM   4710  HD3  LYS     56     21.306   11.865   66.191  0.0621 1.4870
ATOM   4711  HE2  LYS     56     20.784   11.662   63.537  0.1135 1.1000
ATOM   4712  HE3  LYS     56     21.998   12.635   63.732  0.1135 1.1000
ATOM   4713  HZ1  LYS     56     23.074   10.961   64.857  0.3400 0.6000
ATOM   4714  HZ2  LYS     56     21.955   10.058   64.645  0.3400 0.6000
ATOM   4715  HZ3  LYS     56     22.746   10.513   63.514  0.3400 0.6000
ATOM   4716  N    GLY     57     17.105   11.613   69.572 -0.4157 1.8240
ATOM   4717  CA   GLY     57     16.671   12.039   70.885 -0.0252 1.9080
ATOM   4718  C    GLY     57     15.283   11.557   71.222  0.5973 1.9080
ATOM   4719  O    GLY     57     14.889   11.640   72.387 -0.5679 1.6612
ATOM   4720  H    GLY     57     17.476   10.841   69.484  0.2719 0.6000
ATOM   4721  HA2  GLY     57     17.293   11.702   71.549  0.0698 1.3870
ATOM   4722  HA3  GLY     57     16.688   13.007   70.926  0.0698 1.3870
ATOM   4723  N    ARG     58     14.544   11.067   70.232 -0.3479 1.8240
ATOM   4724  CA   ARG     58     13.148   10.697   70.498 -0.2637 1.9080
ATOM   4725  C    ARG     58     12.996    9.291   71.064  0.7341 1.9080
ATOM   4726  O    ARG     58     13.945    8.525   71.227 -0.5894 1.6612
ATOM   4727  CB   ARG     58     12.310   10.878   69.214 -0.0007 1.9080
ATOM   4728  CG   ARG     58     12.178   12.339   68.815  0.0390 1.9080
ATOM   4729  CD   ARG     58     11.463   12.557   67.508  0.0486 1.9080
ATOM   4730  NE   ARG     58     11.566   13.903   66.955 -0.5295 1.8240
ATOM   4731  CZ   ARG     58     10.735   14.918   67.119  0.8076 1.9080
ATOM   4732  NH1  ARG     58      9.639   14.804   67.867 -0.8627 1.8240
ATOM   4733  NH2  ARG     58     10.959   16.096   66.549 -0.8627 1.8240
ATOM   4734  H    ARG     58     14.879   10.966   69.447  0.2747 0.6000
ATOM   4735  HA   ARG     58     12.799   11.323   71.167  0.1560 1.3870
ATOM   4736  HB2  ARG     58     12.727   10.387   68.489  0.0327 1.4870
ATOM   4737  HB3  ARG     58     11.425   10.505   69.356  0.0327 1.4870
ATOM   4738  HG2  ARG     58     11.699   12.812   69.514  0.0285 1.4870
ATOM   4739  HG3  ARG     58     13.064   12.727   68.753  0.0285 1.4870
ATOM   4740  HD2  ARG     58     11.815   11.929   66.858  0.0687 1.3870
ATOM   4741  HD3  ARG     58     10.524   12.348   67.635  0.0687 1.3870
ATOM   4742  HE   ARG     58     12.253   14.055   66.461  0.3456 0.6000
ATOM   4743 HH11  ARG     58      9.461   14.059   68.256  0.4478 0.6000
ATOM   4744 HH12  ARG     58      9.111   15.476   67.962  0.4478 0.6000
ATOM   4745 HH21  ARG     58     11.658   16.212   66.061  0.4478 0.6000
ATOM   4746 HH22  ARG     58     10.406   16.744   66.669  0.4478 0.6000
ATOM   4747  N    ASP     59     11.757    8.933   71.391 -0.5163 1.8240
ATOM   4748  CA   ASP     59     11.420    7.616   71.941  0.0381 1.9080
ATOM   4749  C    ASP     59     11.446    6.607   70.802  0.5366 1.9080
ATOM   4750  O    ASP     59     10.709    6.838   69.833 -0.5819 1.6612
ATOM   4751  CB   ASP     59     10.053    7.656   72.630 -0.0303 1.9080
ATOM   4752  CG   ASP     59      9.522    6.320   73.115  0.7994 1.9080
ATOM   4753  OD1  ASP     59     10.124    5.241   72.904 -0.8014 1.6612
ATOM   4754  OD2  ASP     59      8.430    6.354   73.730 -0.8014 1.6612
ATOM   4755  H    ASP     59     11.124    9.502   71.275  0.2936 0.6000
ATOM   4756  HA   ASP     59     12.099    7.366   72.602  0.0880 1.3870
ATOM   4757  HB2  ASP     59     10.111    8.255   73.390 -0.0122 1.4870
ATOM   4758  HB3  ASP     59      9.410    8.033   72.011 -0.0122 1.4870
ATOM   4759  N    PRO     60     12.260    5.572   70.900 -0.2548 1.8240
ATOM   4760  CA   PRO     60     12.343    4.562   69.845 -0.0266 1.9080
ATOM   4761  C    PRO     60     10.977    3.993   69.503  0.5896 1.9080
ATOM   4762  O    PRO     60     10.792    3.481   68.397 -0.5748 1.6612
ATOM   4763  CB   PRO     60     13.205    3.453   70.450 -0.0070 1.9080
ATOM   4764  CG   PRO     60     14.063    4.181   71.447  0.0189 1.9080
ATOM   4765  CD   PRO     60     13.180    5.258   72.011  0.0192 1.9080
ATOM   4766  HA   PRO     60     12.771    4.934   69.046  0.0641 1.3870
ATOM   4767  HB2  PRO     60     12.655    2.783   70.887  0.0253 1.4870
ATOM   4768  HB3  PRO     60     13.747    3.023   69.770  0.0253 1.4870
ATOM   4769  HG2  PRO     60     14.361    3.580   72.147  0.0213 1.4870
ATOM   4770  HG3  PRO     60     14.840    4.566   71.013  0.0213 1.4870
ATOM   4771  HD2  PRO     60     12.695    4.939   72.788  0.0391 1.3870
ATOM   4772  HD3  PRO     60     13.700    6.039   72.263  0.0391 1.3870
ATOM   4773  N    ARG     61     10.012    4.015   70.420 -0.3479 1.8240
ATOM   4774  CA   ARG     61      8.701    3.499   70.020 -0.2637 1.9080
ATOM   4775  C    ARG     61      8.041    4.380   68.969  0.7341 1.9080
ATOM   4776  O    ARG     61      7.137    3.932   68.258 -0.5894 1.6612
ATOM   4777  CB   ARG     61      7.736    3.380   71.210 -0.0007 1.9080
ATOM   4778  CG   ARG     61      8.171    2.417   72.292  0.0390 1.9080
ATOM   4779  CD   ARG     61      7.225    2.415   73.490  0.0486 1.9080
ATOM   4780  NE   ARG     61      7.218    3.682   74.214 -0.5295 1.8240
ATOM   4781  CZ   ARG     61      6.442    3.997   75.242  0.8076 1.9080
ATOM   4782  NH1  ARG     61      5.554    3.141   75.724 -0.8627 1.8240
ATOM   4783  NH2  ARG     61      6.548    5.192   75.800 -0.8627 1.8240
ATOM   4784  H    ARG     61     10.151    4.319   71.212  0.2747 0.6000
ATOM   4785  HA   ARG     61      8.827    2.607   69.635  0.1560 1.3870
ATOM   4786  HB2  ARG     61      7.626    4.258   71.607  0.0327 1.4870
ATOM   4787  HB3  ARG     61      6.870    3.098   70.878  0.0327 1.4870
ATOM   4788  HG2  ARG     61      8.216    1.522   71.920  0.0285 1.4870
ATOM   4789  HG3  ARG     61      9.062    2.658   72.591  0.0285 1.4870
ATOM   4790  HD2  ARG     61      6.325    2.223   73.181  0.0687 1.3870
ATOM   4791  HD3  ARG     61      7.487    1.705   74.097  0.0687 1.3870
ATOM   4792  HE   ARG     61      7.773    4.283   73.948  0.3456 0.6000
ATOM   4793 HH11  ARG     61      5.474    2.361   75.372  0.4478 0.6000
ATOM   4794 HH12  ARG     61      5.059    3.366   76.391  0.4478 0.6000
ATOM   4795 HH21  ARG     61      7.120    5.759   75.497  0.4478 0.6000
ATOM   4796 HH22  ARG     61      6.046    5.403   76.465  0.4478 0.6000
ATOM   4797  N    ASP     62      8.430    5.643   68.856 -0.4157 1.8240
ATOM   4798  CA   ASP     62      7.749    6.528   67.918  0.0341 1.9080
ATOM   4799  C    ASP     62      8.378    6.478   66.530  0.5973 1.9080
ATOM   4800  O    ASP     62      7.795    7.003   65.582 -0.5679 1.6612
ATOM   4801  CB   ASP     62      7.761    7.970   68.438 -0.0316 1.9080
ATOM   4802  CG   ASP     62      6.989    8.159   69.732  0.6462 1.9080
ATOM   4803  OD2  ASP     62      6.124    7.333   70.063 -0.6376 1.7210
ATOM   4804  OD1  ASP     62      7.254    9.162   70.433 -0.5554 1.6612
ATOM   4805  H    ASP     62      9.081    5.939   69.334  0.2719 0.6000
ATOM   4806  HA   ASP     62      6.816    6.237   67.842  0.0864 1.3870
ATOM   4807  HB2  ASP     62      8.681    8.244   68.581  0.0488 1.4870
ATOM   4808  HB3  ASP     62      7.383    8.551   67.760  0.0488 1.4870
ATOM   4809  HD2  ASP     62      5.615    7.426   70.918  0.4747 0.0000
ATOM   4810  N    ALA     63      9.559    5.857   66.424 -0.4157 1.8240
ATOM   4811  CA   ALA     63     10.297    5.902   65.160  0.0337 1.9080
ATOM   4812  C    ALA     63      9.428    5.454   63.989  0.5973 1.9080
ATOM   4813  O    ALA     63      9.410    6.137   62.968 -0.5679 1.6612
ATOM   4814  CB   ALA     63     11.547    5.054   65.239 -0.1825 1.9080
ATOM   4815  H    ALA     63      9.883    5.432   67.097  0.2719 0.6000
ATOM   4816  HA   ALA     63     10.568    6.830   64.999  0.0823 1.3870
ATOM   4817  HB1  ALA     63     11.303    4.134   65.360  0.0603 1.4870
ATOM   4818  HB2  ALA     63     12.049    5.149   64.427  0.0603 1.4870
ATOM   4819  HB3  ALA     63     12.082    5.343   65.982  0.0603 1.4870
ATOM   4820  N    GLN     64      8.728    4.340   64.127 -0.4157 1.8240
ATOM   4821  CA   GLN     64      7.940    3.791   63.025 -0.0031 1.9080
ATOM   4822  C    GLN     64      6.927    4.798   62.486  0.5973 1.9080
ATOM   4823  O    GLN     64      6.667    4.823   61.276 -0.5679 1.6612
ATOM   4824  CB   GLN     64      7.246    2.506   63.455 -0.0036 1.9080
ATOM   4825  CG   GLN     64      6.342    2.580   64.674 -0.0645 1.9080
ATOM   4826  CD   GLN     64      5.187    1.596   64.635  0.6951 1.9080
ATOM   4827  H    GLN     64      8.737    3.931   64.883  0.2719 0.6000
ATOM   4828  HA   GLN     64      8.557    3.568   62.297  0.0850 1.3870
ATOM   4829  HB2  GLN     64      6.716    2.187   62.707  0.0171 1.4870
ATOM   4830  HB3  GLN     64      7.929    1.839   63.629  0.0171 1.4870
ATOM   4831  HG2  GLN     64      6.872    2.409   65.467  0.0352 1.4870
ATOM   4832  HG3  GLN     64      5.985    3.479   64.744  0.0352 1.4870
ATOM   4833 HE22  GLN     64      4.045    0.683   65.864  0.4251 0.6000
ATOM   4834  OE1  GLN     64      4.708    1.163   63.582 -0.6086 1.6612
ATOM   4835  NE2  GLN     64      4.704    1.232   65.819 -0.9407 1.8240
ATOM   4836 HE21  GLN     64      5.053    1.546   66.540  0.4251 0.6000
ATOM   4837  N    HIS     65      6.366    5.652   63.337 -0.4157 1.8240
ATOM   4838  CA   HIS     65      5.393    6.629   62.904  0.0188 1.9080
ATOM   4839  C    HIS     65      6.055    7.751   62.114  0.5973 1.9080
ATOM   4840  O    HIS     65      5.500    8.285   61.160 -0.5679 1.6612
ATOM   4841  CB   HIS     65      4.618    7.178   64.112 -0.0462 1.9080
ATOM   4842  CG   HIS     65      4.003    6.046   64.895 -0.0266 1.9080
ATOM   4843  H    HIS     65      6.589    5.622   64.168  0.2719 0.6000
ATOM   4844  HA   HIS     65      4.754    6.179   62.313  0.0881 1.3870
ATOM   4845  HB2  HIS     65      5.219    7.680   64.684  0.0402 1.4870
ATOM   4846  HB3  HIS     65      3.921    7.779   63.806  0.0402 1.4870
ATOM   4847  CD2  HIS     65      4.340    5.478   66.071  0.1292 1.9080
ATOM   4848  HD1  HIS     65      2.467    5.527   63.712  0.3649 0.6000
ATOM   4849  HE1  HIS     65      1.879    3.826   65.251  0.1392 1.3590
ATOM   4850  CE1  HIS     65      2.586    4.426   65.327  0.2057 1.9080
ATOM   4851  ND1  HIS     65      2.891    5.368   64.443 -0.3811 1.8240
ATOM   4852  NE2  HIS     65      3.441    4.474   66.333 -0.5727 1.8240
ATOM   4853  HD2  HIS     65      5.056    5.724   66.611  0.1147 1.4090
ATOM   4854  N    PHE     66      7.278    8.104   62.513 -0.4157 1.8240
ATOM   4855  CA   PHE     66      7.997    9.113   61.744 -0.0024 1.9080
ATOM   4856  C    PHE     66      8.481    8.524   60.417  0.5973 1.9080
ATOM   4857  O    PHE     66      8.296    9.150   59.367 -0.5679 1.6612
ATOM   4858  CB   PHE     66      9.204    9.647   62.527 -0.0343 1.9080
ATOM   4859  CG   PHE     66      8.912   10.647   63.631  0.0118 1.9080
ATOM   4860  CD1  PHE     66      8.302   10.239   64.806 -0.1256 1.9080
ATOM   4861  CD2  PHE     66      9.252   11.979   63.466 -0.1256 1.9080
ATOM   4862  CE1  PHE     66      8.031   11.143   65.812 -0.1704 1.9080
ATOM   4863  CE2  PHE     66      8.981   12.891   64.465 -0.1704 1.9080
ATOM   4864  CZ   PHE     66      8.372   12.475   65.637 -0.1072 1.9080
ATOM   4865  H    PHE     66      7.635    7.745   63.208  0.2719 0.6000
ATOM   4866  HA   PHE     66      7.390    9.858   61.554  0.0978 1.3870
ATOM   4867  HB2  PHE     66      9.667    8.890   62.919  0.0295 1.4870
ATOM   4868  HB3  PHE     66      9.813   10.062   61.896  0.0295 1.4870
ATOM   4869  HD1  PHE     66      8.073    9.345   64.917  0.1330 1.4590
ATOM   4870  HD2  PHE     66      9.663   12.259   62.680  0.1330 1.4590
ATOM   4871  HE1  PHE     66      7.624   10.861   66.600  0.1430 1.4590
ATOM   4872  HE2  PHE     66      9.207   13.785   64.352  0.1430 1.4590
ATOM   4873  HZ   PHE     66      8.191   13.091   66.310  0.1297 1.4590
ATOM   4874  N    THR     67      9.111    7.335   60.468 -0.4157 1.8240
ATOM   4875  CA   THR     67      9.725    6.823   59.234 -0.0389 1.9080
ATOM   4876  C    THR     67      8.695    6.401   58.196  0.5973 1.9080
ATOM   4877  O    THR     67      8.981    6.406   56.990 -0.5679 1.6612
ATOM   4878  CB   THR     67     10.677    5.639   59.503  0.3654 1.9080
ATOM   4879  OG1  THR     67      9.931    4.595   60.136 -0.6761 1.7210
ATOM   4880  CG2  THR     67     11.802    6.033   60.441 -0.2438 1.9080
ATOM   4881  H    THR     67      9.152    6.887   61.202  0.2719 0.6000
ATOM   4882  HA   THR     67     10.257    7.548   58.845  0.1007 1.3870
ATOM   4883  HB   THR     67     11.050    5.315   58.657  0.0043 1.3870
ATOM   4884 HG21  THR     67     11.434    6.325   61.277  0.0642 1.4870
ATOM   4885 HG22  THR     67     12.374    5.276   60.590  0.0642 1.4870
ATOM   4886 HG23  THR     67     12.311    6.746   60.048  0.0642 1.4870
ATOM   4887  HG1  THR     67      9.665    4.869   61.067  0.4102 0.0000
ATOM   4888  N    GLN     68      7.485    6.054   58.632 -0.4157 1.8240
ATOM   4889  CA   GLN     68      6.462    5.700   57.665 -0.0031 1.9080
ATOM   4890  C    GLN     68      6.245    6.907   56.743  0.5973 1.9080
ATOM   4891  O    GLN     68      5.958    6.647   55.582 -0.5679 1.6612
ATOM   4892  CB   GLN     68      5.147    5.219   58.293 -0.0036 1.9080
ATOM   4893  CG   GLN     68      4.293    4.479   57.278 -0.0645 1.9080
ATOM   4894  CD   GLN     68      3.003    3.846   57.706  0.6951 1.9080
ATOM   4895  H    GLN     68      7.312    6.040   59.474  0.2719 0.6000
ATOM   4896  HA   GLN     68      6.814    4.968   57.117  0.0850 1.3870
ATOM   4897  HB2  GLN     68      5.343    4.631   59.039  0.0171 1.4870
ATOM   4898  HB3  GLN     68      4.654    5.982   58.634  0.0171 1.4870
ATOM   4899  HG2  GLN     68      4.087    5.104   56.565  0.0352 1.4870
ATOM   4900  HG3  GLN     68      4.844    3.781   56.891  0.0352 1.4870
ATOM   4901 HE22  GLN     68      1.802    3.773   59.183  0.4251 0.6000
ATOM   4902  OE1  GLN     68      2.377    3.099   56.938 -0.6086 1.6612
ATOM   4903  NE2  GLN     68      2.545    4.117   58.917 -0.9407 1.8240
ATOM   4904 HE21  GLN     68      2.989    4.636   59.439  0.4251 0.6000
ATOM   4905  N    ARG     69      6.452    8.126   57.236 -0.3479 1.8240
ATOM   4906  CA   ARG     69      6.315    9.345   56.446 -0.2637 1.9080
ATOM   4907  C    ARG     69      7.513    9.640   55.564  0.7341 1.9080
ATOM   4908  O    ARG     69      7.616   10.656   54.881 -0.5894 1.6612
ATOM   4909  CB   ARG     69      5.975   10.507   57.390 -0.0007 1.9080
ATOM   4910  CG   ARG     69      4.432   10.604   57.512  0.0390 1.9080
ATOM   4911  CD   ARG     69      3.964    9.576   58.527  0.0486 1.9080
ATOM   4912  NE   ARG     69      2.511    9.556   58.722 -0.5295 1.8240
ATOM   4913  CZ   ARG     69      1.921    8.666   59.521  0.8076 1.9080
ATOM   4914  NH1  ARG     69      2.664    7.787   60.165 -0.8627 1.8240
ATOM   4915  NH2  ARG     69      0.614    8.652   59.667 -0.8627 1.8240
ATOM   4916  H    ARG     69      6.678    8.199   58.062  0.2747 0.6000
ATOM   4917  HA   ARG     69      5.544    9.219   55.853  0.1560 1.3870
ATOM   4918  HB2  ARG     69      6.368   10.352   58.264  0.0327 1.4870
ATOM   4919  HB3  ARG     69      6.332   11.337   57.037  0.0327 1.4870
ATOM   4920  HG2  ARG     69      4.177   11.494   57.800  0.0285 1.4870
ATOM   4921  HG3  ARG     69      4.020   10.431   56.651  0.0285 1.4870
ATOM   4922  HD2  ARG     69      4.252    8.696   58.237  0.0687 1.3870
ATOM   4923  HD3  ARG     69      4.390    9.760   59.378  0.0687 1.3870
ATOM   4924  HE   ARG     69      2.027   10.133   58.309  0.3456 0.6000
ATOM   4925 HH11  ARG     69      3.519    7.795   60.070  0.4478 0.6000
ATOM   4926 HH12  ARG     69      2.295    7.206   60.679  0.4478 0.6000
ATOM   4927 HH21  ARG     69      0.128    9.225   59.248  0.4478 0.6000
ATOM   4928 HH22  ARG     69      0.245    8.072   60.182  0.4478 0.6000
ATOM   4929  N    THR     70      8.451    8.715   55.507 -0.4157 1.8240
ATOM   4930  CA   THR     70      9.423    8.692   54.427 -0.0389 1.9080
ATOM   4931  C    THR     70      8.756    8.619   53.058  0.5973 1.9080
ATOM   4932  O    THR     70      9.139    9.283   52.076 -0.5679 1.6612
ATOM   4933  CB   THR     70     10.378    7.478   54.584  0.3654 1.9080
ATOM   4934  OG1  THR     70     11.200    7.628   55.747 -0.6761 1.7210
ATOM   4935  CG2  THR     70     11.268    7.405   53.354 -0.2438 1.9080
ATOM   4936  H    THR     70      8.488    8.113   56.121  0.2719 0.6000
ATOM   4937  HA   THR     70      9.955    9.514   54.470  0.1007 1.3870
ATOM   4938  HB   THR     70      9.852    6.655   54.658  0.0043 1.3870
ATOM   4939 HG21  THR     70     11.774    8.217   53.276  0.0642 1.4870
ATOM   4940 HG22  THR     70     11.868    6.660   53.437  0.0642 1.4870
ATOM   4941 HG23  THR     70     10.723    7.291   52.572  0.0642 1.4870
ATOM   4942  HG1  THR     70     11.780    8.445   55.663  0.4102 0.0000
ATOM   4943  N    CYS     71      7.708    7.793   52.954 -0.4157 1.8240
ATOM   4944  CA   CYS     71      7.036    7.583   51.671 -0.0351 1.9080
ATOM   4945  C    CYS     71      5.630    7.008   51.783  0.5973 1.9080
ATOM   4946  O    CYS     71      5.396    6.087   52.561 -0.5679 1.6612
ATOM   4947  CB   CYS     71      7.835    6.612   50.793 -0.2413 1.9080
ATOM   4948  SG   CYS     71      7.308    6.646   49.061 -0.8844 2.0000
ATOM   4949  H    CYS     71      7.425    7.379   53.653  0.2719 0.6000
ATOM   4950  HA   CYS     71      6.981    8.444   51.207  0.0508 1.3870
ATOM   4951  HB2  CYS     71      8.776    6.842   50.842  0.1122 1.3870
ATOM   4952  HB3  CYS     71      7.730    5.712   51.138  0.1122 1.3870
ATOM   4953  N    GLY     72      4.688    7.530   51.003 -0.4157 1.8240
ATOM   4954  CA   GLY     72      3.331    7.047   51.023 -0.0252 1.9080
ATOM   4955  C    GLY     72      2.936    6.195   49.826  0.5973 1.9080
ATOM   4956  O    GLY     72      1.835    5.636   49.841 -0.5679 1.6612
ATOM   4957  H    GLY     72      4.894    8.173   50.471  0.2719 0.6000
ATOM   4958  HA2  GLY     72      3.203    6.525   51.831  0.0698 1.3870
ATOM   4959  HA3  GLY     72      2.734    7.809   51.071  0.0698 1.3870
ATOM   4960  N    VAL     73      3.790    6.080   48.821 -0.4157 1.8240
ATOM   4961  CA   VAL     73      3.617    5.087   47.755 -0.0875 1.9080
ATOM   4962  C    VAL     73      3.946    3.719   48.341  0.5973 1.9080
ATOM   4963  O    VAL     73      3.084    2.834   48.362 -0.5679 1.6612
ATOM   4964  CB   VAL     73      4.457    5.433   46.517  0.2985 1.9080
ATOM   4965  CG1  VAL     73      4.472    4.321   45.481 -0.3192 1.9080
ATOM   4966  CG2  VAL     73      3.968    6.717   45.855 -0.3192 1.9080
ATOM   4967  H    VAL     73      4.469    6.605   48.791  0.2719 0.6000
ATOM   4968  HA   VAL     73      2.673    5.086   47.491  0.0969 1.3870
ATOM   4969  HB   VAL     73      5.380    5.581   46.812 -0.0297 1.4870
ATOM   4970 HG11  VAL     73      4.755    3.503   45.895  0.0791 1.4870
ATOM   4971 HG12  VAL     73      3.589    4.209   45.120  0.0791 1.4870
ATOM   4972 HG13  VAL     73      5.080    4.549   44.775  0.0791 1.4870
ATOM   4973 HG21  VAL     73      4.000    7.437   46.490  0.0791 1.4870
ATOM   4974 HG22  VAL     73      4.531    6.925   45.106  0.0791 1.4870
ATOM   4975 HG23  VAL     73      3.065    6.597   45.553  0.0791 1.4870
ATOM   4976  N    CYS     74      5.175    3.568   48.837 -0.4157 1.8240
ATOM   4977  CA   CYS     74      5.584    2.403   49.606  0.0213 1.9080
ATOM   4978  C    CYS     74      5.217    2.647   51.075  0.5973 1.9080
ATOM   4979  O    CYS     74      6.023    2.547   51.988 -0.5679 1.6612
ATOM   4980  CB   CYS     74      7.058    2.090   49.467 -0.1231 1.9080
ATOM   4981  SG   CYS     74      8.298    3.233   50.082 -0.3119 2.0000
ATOM   4982  H    CYS     74      5.753    4.188   48.695  0.2719 0.6000
ATOM   4983  HA   CYS     74      5.075    1.630   49.287  0.1124 1.3870
ATOM   4984  HB2  CYS     74      7.211    1.238   49.904  0.1112 1.3870
ATOM   4985  HB3  CYS     74      7.235    1.958   48.523  0.1112 1.3870
ATOM   4986  HG   CYS     74      8.061    4.169   49.813  0.1933 0.6000
ATOM   4987  N    THR     75      3.954    2.999   51.282 -0.4157 1.8240
ATOM   4988  CA   THR     75      3.374    3.080   52.624 -0.0389 1.9080
ATOM   4989  C    THR     75      3.517    1.749   53.356  0.5973 1.9080
ATOM   4990  O    THR     75      3.709    0.715   52.710 -0.5679 1.6612
ATOM   4991  CB   THR     75      1.920    3.538   52.495  0.3654 1.9080
ATOM   4992  OG1  THR     75      1.389    3.662   53.829 -0.6761 1.7210
ATOM   4993  CG2  THR     75      0.987    2.495   51.906 -0.2438 1.9080
ATOM   4994  H    THR     75      3.459    3.186   50.604  0.2719 0.6000
ATOM   4995  HA   THR     75      3.865    3.760   53.128  0.1007 1.3870
ATOM   4996  HB   THR     75      1.858    4.385   52.009  0.0043 1.3870
ATOM   4997 HG21  THR     75      0.997    1.710   52.457  0.0642 1.4870
ATOM   4998 HG22  THR     75      0.096    2.849   51.869  0.0642 1.4870
ATOM   4999 HG23  THR     75      1.279    2.269   51.020  0.0642 1.4870
ATOM   5000  HG1  THR     75      0.655    2.992   53.973  0.4102 0.0000
ATOM   5001  N    TYR     76      3.487    1.729   54.687 -0.4157 1.8240
ATOM   5002  CA   TYR     76      3.660    0.590   55.574 -0.0014 1.9080
ATOM   5003  C    TYR     76      5.096    0.077   55.661  0.5973 1.9080
ATOM   5004  O    TYR     76      5.515   -0.195   56.789 -0.5679 1.6612
ATOM   5005  CB   TYR     76      2.782   -0.597   55.201 -0.0152 1.9080
ATOM   5006  CG   TYR     76      2.941   -1.880   55.973 -0.0011 1.9080
ATOM   5007  CD1  TYR     76      2.954   -1.961   57.354 -0.1906 1.9080
ATOM   5008  CD2  TYR     76      3.067   -3.071   55.261 -0.1906 1.9080
ATOM   5009  CE1  TYR     76      3.102   -3.179   58.009 -0.2341 1.9080
ATOM   5010  CE2  TYR     76      3.208   -4.285   55.900 -0.2341 1.9080
ATOM   5011  CZ   TYR     76      3.225   -4.331   57.269  0.3226 1.9080
ATOM   5012  OH   TYR     76      3.361   -5.561   57.880 -0.5579 1.7210
ATOM   5013  H    TYR     76      3.348    2.486   55.071  0.2719 0.6000
ATOM   5014  HA   TYR     76      3.398    0.877   56.473  0.0876 1.3870
ATOM   5015  HB2  TYR     76      1.857   -0.316   55.284  0.0295 1.4870
ATOM   5016  HB3  TYR     76      2.936   -0.795   54.265  0.0295 1.4870
ATOM   5017  HD1  TYR     76      2.862   -1.183   57.857  0.1699 1.4590
ATOM   5018  HD2  TYR     76      3.057   -3.047   54.332  0.1699 1.4590
ATOM   5019  HE1  TYR     76      3.118   -3.214   58.938  0.1656 1.4590
ATOM   5020  HE2  TYR     76      3.291   -5.067   55.404  0.1656 1.4590
ATOM   5021  HH   TYR     76      3.057   -6.273   57.251  0.3992 0.0000
ATOM   5022  N    THR     77      5.792   -0.053   54.539 -0.4157 1.8240
ATOM   5023  CA   THR     77      7.118   -0.625   54.491 -0.0389 1.9080
ATOM   5024  C    THR     77      8.041   -0.072   55.576  0.5973 1.9080
ATOM   5025  O    THR     77      8.739   -0.871   56.207 -0.5679 1.6612
ATOM   5026  CB   THR     77      7.808   -0.462   53.108  0.3654 1.9080
ATOM   5027  OG1  THR     77      8.100    0.910   52.833 -0.6761 1.7210
ATOM   5028  CG2  THR     77      6.912   -0.972   51.985 -0.2438 1.9080
ATOM   5029  H    THR     77      5.436    0.218   53.805  0.2719 0.6000
ATOM   5030  HA   THR     77      7.024   -1.586   54.655  0.1007 1.3870
ATOM   5031  HB   THR     77      8.645   -0.973   53.106  0.0043 1.3870
ATOM   5032 HG21  THR     77      6.088   -0.477   51.983  0.0642 1.4870
ATOM   5033 HG22  THR     77      7.357   -0.855   51.143  0.0642 1.4870
ATOM   5034 HG23  THR     77      6.724   -1.903   52.122  0.0642 1.4870
ATOM   5035  HG1  THR     77      7.271    1.390   52.527  0.4102 0.0000
ATOM   5036  N    HIS     78      8.085    1.241   55.774 -0.4157 1.8240
ATOM   5037  CA   HIS     78      9.031    1.861   56.707  0.0188 1.9080
ATOM   5038  C    HIS     78      8.592    1.623   58.144  0.5973 1.9080
ATOM   5039  O    HIS     78      9.438    1.462   59.013 -0.5679 1.6612
ATOM   5040  CB   HIS     78      9.227    3.358   56.410 -0.0462 1.9080
ATOM   5041  CG   HIS     78     10.024    3.599   55.151 -0.0266 1.9080
ATOM   5042  H    HIS     78      7.541    1.745   55.338  0.2719 0.6000
ATOM   5043  HA   HIS     78      9.899    1.420   56.587  0.0881 1.3870
ATOM   5044  HB2  HIS     78      8.357    3.779   56.319  0.0402 1.4870
ATOM   5045  HB3  HIS     78      9.682    3.774   57.158  0.0402 1.4870
ATOM   5046  CD2  HIS     78      9.634    3.961   53.910  0.1292 1.9080
ATOM   5047  HD1  HIS     78     11.907    3.224   55.725  0.3649 0.6000
ATOM   5048  HE1  HIS     78     12.684    3.703   53.553  0.1392 1.3590
ATOM   5049  CE1  HIS     78     11.803    3.729   53.848  0.2057 1.9080
ATOM   5050  ND1  HIS     78     11.395    3.456   55.072 -0.3811 1.8240
ATOM   5051  NE2  HIS     78     10.745    4.048   53.101 -0.5727 1.8240
ATOM   5052  HD2  HIS     78      8.758    4.125   53.644  0.1147 1.4090
ATOM   5053  N    ALA     79      7.284    1.597   58.395 -0.4157 1.8240
ATOM   5054  CA   ALA     79      6.758    1.255   59.719  0.0337 1.9080
ATOM   5055  C    ALA     79      7.200   -0.159   60.082  0.5973 1.9080
ATOM   5056  O    ALA     79      7.574   -0.485   61.200 -0.5679 1.6612
ATOM   5057  CB   ALA     79      5.243    1.355   59.731 -0.1825 1.9080
ATOM   5058  H    ALA     79      6.733    1.788   57.762  0.2719 0.6000
ATOM   5059  HA   ALA     79      7.123    1.881   60.378  0.0823 1.3870
ATOM   5060  HB1  ALA     79      4.979    2.251   59.507  0.0603 1.4870
ATOM   5061  HB2  ALA     79      4.914    1.133   60.605  0.0603 1.4870
ATOM   5062  HB3  ALA     79      4.877    0.744   59.087  0.0603 1.4870
ATOM   5063  N    LEU     80      7.154   -1.015   59.055 -0.4157 1.8240
ATOM   5064  CA   LEU     80      7.517   -2.412   59.259 -0.0518 1.9080
ATOM   5065  C    LEU     80      9.006   -2.535   59.528  0.5973 1.9080
ATOM   5066  O    LEU     80      9.419   -3.237   60.454 -0.5679 1.6612
ATOM   5067  CB   LEU     80      7.098   -3.247   58.053 -0.1102 1.9080
ATOM   5068  CG   LEU     80      7.392   -4.749   58.068  0.3531 1.9080
ATOM   5069  CD1  LEU     80      6.529   -5.462   59.093 -0.4121 1.9080
ATOM   5070  CD2  LEU     80      7.187   -5.380   56.697 -0.4121 1.9080
ATOM   5071  H    LEU     80      6.911   -0.742   58.277  0.2719 0.6000
ATOM   5072  HA   LEU     80      7.034   -2.742   60.044  0.0922 1.3870
ATOM   5073  HB2  LEU     80      6.142   -3.136   57.936  0.0457 1.4870
ATOM   5074  HB3  LEU     80      7.528   -2.872   57.269  0.0457 1.4870
ATOM   5075  HG   LEU     80      8.331   -4.872   58.323 -0.0361 1.4870
ATOM   5076 HD11  LEU     80      6.660   -5.061   59.956  0.1000 1.4870
ATOM   5077 HD12  LEU     80      5.607   -5.387   58.842  0.1000 1.4870
ATOM   5078 HD13  LEU     80      6.777   -6.389   59.131  0.1000 1.4870
ATOM   5079 HD21  LEU     80      7.735   -4.928   56.051  0.1000 1.4870
ATOM   5080 HD22  LEU     80      7.433   -6.308   56.732  0.1000 1.4870
ATOM   5081 HD23  LEU     80      6.264   -5.303   56.444  0.1000 1.4870
ATOM   5082  N    ALA     81      9.817   -1.835   58.733 -0.4157 1.8240
ATOM   5083  CA   ALA     81     11.259   -1.881   58.934  0.0337 1.9080
ATOM   5084  C    ALA     81     11.691   -1.266   60.259  0.5973 1.9080
ATOM   5085  O    ALA     81     12.637   -1.770   60.900 -0.5679 1.6612
ATOM   5086  CB   ALA     81     11.988   -1.215   57.765 -0.1825 1.9080
ATOM   5087  H    ALA     81      9.487   -1.355   58.100  0.2719 0.6000
ATOM   5088  HA   ALA     81     11.523   -2.824   58.947  0.0823 1.3870
ATOM   5089  HB1  ALA     81     11.702   -1.612   56.940  0.0603 1.4870
ATOM   5090  HB2  ALA     81     12.936   -1.339   57.868  0.0603 1.4870
ATOM   5091  HB3  ALA     81     11.788   -0.277   57.755  0.0603 1.4870
ATOM   5092  N    SER     82     11.044   -0.208   60.728 -0.4157 1.8240
ATOM   5093  CA   SER     82     11.372    0.390   62.017 -0.0249 1.9080
ATOM   5094  C    SER     82     10.939   -0.551   63.141  0.5973 1.9080
ATOM   5095  O    SER     82     11.642   -0.692   64.136 -0.5679 1.6612
ATOM   5096  CB   SER     82     10.714    1.745   62.269  0.2117 1.9080
ATOM   5097  OG   SER     82     11.315    2.775   61.493 -0.6546 1.7210
ATOM   5098  H    SER     82     10.412    0.135   60.257  0.2719 0.6000
ATOM   5099  HA   SER     82     12.345    0.504   62.066  0.0843 1.3870
ATOM   5100  HB2  SER     82      9.770    1.687   62.050  0.0352 1.3870
ATOM   5101  HB3  SER     82     10.788    1.967   63.210  0.0352 1.3870
ATOM   5102  HG   SER     82     10.935    3.657   61.764  0.4275 0.0000
ATOM   5103  N    THR     83      9.789   -1.187   62.969 -0.4157 1.8240
ATOM   5104  CA   THR     83      9.317   -2.071   64.055 -0.0389 1.9080
ATOM   5105  C    THR     83     10.237   -3.270   64.182  0.5973 1.9080
ATOM   5106  O    THR     83     10.646   -3.682   65.284 -0.5679 1.6612
ATOM   5107  CB   THR     83      7.846   -2.436   63.815  0.3654 1.9080
ATOM   5108  OG1  THR     83      7.088   -1.226   63.945 -0.6761 1.7210
ATOM   5109  CG2  THR     83      7.322   -3.395   64.873 -0.2438 1.9080
ATOM   5110  H    THR     83      9.331   -1.087   62.248  0.2719 0.6000
ATOM   5111  HA   THR     83      9.367   -1.567   64.894  0.1007 1.3870
ATOM   5112  HB   THR     83      7.730   -2.819   62.920  0.0043 1.3870
ATOM   5113 HG21  THR     83      7.398   -2.989   65.739  0.0642 1.4870
ATOM   5114 HG22  THR     83      6.401   -3.598   64.693  0.0642 1.4870
ATOM   5115 HG23  THR     83      7.837   -4.205   64.854  0.0642 1.4870
ATOM   5116  HG1  THR     83      7.116   -0.703   63.086  0.4102 0.0000
ATOM   5117  N    ARG     84     10.604   -3.831   63.033 -0.3479 1.8240
ATOM   5118  CA   ARG     84     11.587   -4.887   62.951 -0.2637 1.9080
ATOM   5119  C    ARG     84     12.909   -4.454   63.579  0.7341 1.9080
ATOM   5120  O    ARG     84     13.552   -5.273   64.239 -0.5894 1.6612
ATOM   5121  CB   ARG     84     11.785   -5.304   61.486 -0.0007 1.9080
ATOM   5122  CG   ARG     84     10.697   -6.211   60.974  0.0390 1.9080
ATOM   5123  CD   ARG     84     10.790   -6.519   59.480  0.0486 1.9080
ATOM   5124  NE   ARG     84      9.709   -7.435   59.095 -0.5295 1.8240
ATOM   5125  CZ   ARG     84      9.614   -7.909   57.855  0.8076 1.9080
ATOM   5126  NH1  ARG     84     10.509   -7.535   56.947 -0.8627 1.8240
ATOM   5127  NH2  ARG     84      8.627   -8.737   57.551 -0.8627 1.8240
ATOM   5128  H    ARG     84     10.239   -3.552   62.307  0.2747 0.6000
ATOM   5129  HA   ARG     84     11.250   -5.661   63.448  0.1560 1.3870
ATOM   5130  HB2  ARG     84     11.817   -4.508   60.933  0.0327 1.4870
ATOM   5131  HB3  ARG     84     12.638   -5.758   61.400  0.0327 1.4870
ATOM   5132  HG2  ARG     84     10.730   -7.046   61.466  0.0285 1.4870
ATOM   5133  HG3  ARG     84      9.837   -5.798   61.153  0.0285 1.4870
ATOM   5134  HD2  ARG     84     10.719   -5.697   58.972  0.0687 1.3870
ATOM   5135  HD3  ARG     84     11.649   -6.924   59.283  0.0687 1.3870
ATOM   5136  HE   ARG     84      9.126   -7.669   59.682  0.3456 0.6000
ATOM   5137 HH11  ARG     84     11.143   -6.997   57.165  0.4478 0.6000
ATOM   5138 HH12  ARG     84     10.455   -7.833   56.142  0.4478 0.6000
ATOM   5139 HH21  ARG     84      8.058   -8.966   58.152  0.4478 0.6000
ATOM   5140 HH22  ARG     84      8.557   -9.045   56.751  0.4478 0.6000
ATOM   5141  N    CYS     85     13.295   -3.200   63.382 -0.4157 1.8240
ATOM   5142  CA   CYS     85     14.546   -2.662   63.926  0.0213 1.9080
ATOM   5143  C    CYS     85     14.499   -2.635   65.453  0.5973 1.9080
ATOM   5144  O    CYS     85     15.398   -3.130   66.135 -0.5679 1.6612
ATOM   5145  CB   CYS     85     14.812   -1.277   63.333 -0.1231 1.9080
ATOM   5146  SG   CYS     85     16.221   -0.384   64.019 -0.3119 2.0000
ATOM   5147  H    CYS     85     12.792   -2.682   62.916  0.2719 0.6000
ATOM   5148  HA   CYS     85     15.276   -3.256   63.654  0.1124 1.3870
ATOM   5149  HB2  CYS     85     14.949   -1.376   62.378  0.1112 1.3870
ATOM   5150  HB3  CYS     85     14.018   -0.734   63.458  0.1112 1.3870
ATOM   5151  HG   CYS     85     17.027   -0.977   64.016  0.1933 0.6000
ATOM   5152  N    LEU     86     13.445   -2.050   66.025 -0.4157 1.8240
ATOM   5153  CA   LEU     86     13.276   -1.987   67.464 -0.0518 1.9080
ATOM   5154  C    LEU     86     13.164   -3.377   68.082  0.5973 1.9080
ATOM   5155  O    LEU     86     13.687   -3.620   69.178 -0.5679 1.6612
ATOM   5156  CB   LEU     86     12.043   -1.155   67.804 -0.1102 1.9080
ATOM   5157  CG   LEU     86     11.750   -0.899   69.277  0.3531 1.9080
ATOM   5158  CD1  LEU     86     13.025   -0.477   70.001 -0.4121 1.9080
ATOM   5159  CD2  LEU     86     10.649    0.136   69.420 -0.4121 1.9080
ATOM   5160  H    LEU     86     12.843   -1.698   65.520  0.2719 0.6000
ATOM   5161  HA   LEU     86     14.061   -1.542   67.847  0.0922 1.3870
ATOM   5162  HB2  LEU     86     12.131   -0.296   67.363  0.0457 1.4870
ATOM   5163  HB3  LEU     86     11.269   -1.597   67.419  0.0457 1.4870
ATOM   5164  HG   LEU     86     11.435   -1.737   69.675 -0.0361 1.4870
ATOM   5165 HD11  LEU     86     13.698   -1.151   69.883  0.1000 1.4870
ATOM   5166 HD12  LEU     86     13.339    0.354   69.638  0.1000 1.4870
ATOM   5167 HD13  LEU     86     12.841   -0.369   70.937  0.1000 1.4870
ATOM   5168 HD21  LEU     86      9.869   -0.157   68.944  0.1000 1.4870
ATOM   5169 HD22  LEU     86     10.434    0.249   70.349  0.1000 1.4870
ATOM   5170 HD23  LEU     86     10.949    0.974   69.058  0.1000 1.4870
ATOM   5171  N    GLU     87     12.506   -4.289   67.377 -0.5163 1.8240
ATOM   5172  CA   GLU     87     12.360   -5.670   67.821  0.0397 1.9080
ATOM   5173  C    GLU     87     13.677   -6.421   67.778  0.5366 1.9080
ATOM   5174  O    GLU     87     13.902   -7.281   68.637 -0.5819 1.6612
ATOM   5175  CB   GLU     87     11.264   -6.374   67.008  0.0560 1.9080
ATOM   5176  CG   GLU     87      9.893   -5.758   67.266  0.0136 1.9080
ATOM   5177  CD   GLU     87      8.800   -6.429   66.464  0.8054 1.9080
ATOM   5178  OE1  GLU     87      9.096   -7.083   65.436 -0.8188 1.6612
ATOM   5179  OE2  GLU     87      7.625   -6.285   66.866 -0.8188 1.6612
ATOM   5180  H    GLU     87     12.151   -4.056   66.630  0.2936 0.6000
ATOM   5181  HA   GLU     87     12.064   -5.649   68.756  0.1105 1.3870
ATOM   5182  HB2  GLU     87     11.473   -6.306   66.063 -0.0173 1.4870
ATOM   5183  HB3  GLU     87     11.243   -7.314   67.244 -0.0173 1.4870
ATOM   5184  HG2  GLU     87      9.684   -5.833   68.211 -0.0425 1.4870
ATOM   5185  HG3  GLU     87      9.919   -4.815   67.041 -0.0425 1.4870
ATOM   5186  N    ASP     88     14.564   -6.107   66.849 -0.5163 1.8240
ATOM   5187  CA   ASP     88     15.904   -6.707   66.891  0.0381 1.9080
ATOM   5188  C    ASP     88     16.686   -6.262   68.125  0.5366 1.9080
ATOM   5189  O    ASP     88     17.398   -7.057   68.735 -0.5819 1.6612
ATOM   5190  CB   ASP     88     16.648   -6.321   65.619 -0.0303 1.9080
ATOM   5191  CG   ASP     88     17.927   -7.075   65.353  0.7994 1.9080
ATOM   5192  OD1  ASP     88     17.893   -8.319   65.233 -0.8014 1.6612
ATOM   5193  OD2  ASP     88     18.982   -6.408   65.217 -0.8014 1.6612
ATOM   5194  H    ASP     88     14.357   -5.555   66.223  0.2936 0.6000
ATOM   5195  HA   ASP     88     15.811   -7.682   66.915  0.0880 1.3870
ATOM   5196  HB2  ASP     88     16.053   -6.454   64.865 -0.0122 1.4870
ATOM   5197  HB3  ASP     88     16.856   -5.375   65.662 -0.0122 1.4870
ATOM   5198  N    ALA     89     16.563   -4.992   68.489 -0.4157 1.8240
ATOM   5199  CA   ALA     89     17.232   -4.382   69.626  0.0337 1.9080
ATOM   5200  C    ALA     89     16.705   -4.916   70.957  0.5973 1.9080
ATOM   5201  O    ALA     89     17.461   -5.090   71.923 -0.5679 1.6612
ATOM   5202  CB   ALA     89     17.090   -2.864   69.631 -0.1825 1.9080
ATOM   5203  H    ALA     89     16.047   -4.491   68.016  0.2719 0.6000
ATOM   5204  HA   ALA     89     18.187   -4.598   69.569  0.0823 1.3870
ATOM   5205  HB1  ALA     89     16.165   -2.630   69.729  0.0603 1.4870
ATOM   5206  HB2  ALA     89     17.593   -2.498   70.362  0.0603 1.4870
ATOM   5207  HB3  ALA     89     17.424   -2.509   68.804  0.0603 1.4870
ATOM   5208  N    ILE     90     15.416   -5.184   71.030 -0.4157 1.8240
ATOM   5209  CA   ILE     90     14.799   -5.746   72.231 -0.0597 1.9080
ATOM   5210  C    ILE     90     15.111   -7.227   72.379  0.5973 1.9080
ATOM   5211  O    ILE     90     15.304   -7.738   73.474 -0.5679 1.6612
ATOM   5212  CB   ILE     90     13.266   -5.585   72.204  0.1303 1.9080
ATOM   5213  CG1  ILE     90     12.825   -4.138   72.394 -0.0430 1.9080
ATOM   5214  CG2  ILE     90     12.597   -6.503   73.216 -0.3204 1.9080
ATOM   5215  CD1  ILE     90     11.428   -3.841   71.887 -0.0660 1.9080
ATOM   5216  H    ILE     90     14.920   -5.022   70.346  0.2719 0.6000
ATOM   5217  HA   ILE     90     15.150   -5.272   73.015  0.0869 1.3870
ATOM   5218  HB   ILE     90     12.963   -5.864   71.316  0.0187 1.4870
ATOM   5219 HG12  ILE     90     12.866   -3.922   73.338  0.0236 1.4870
ATOM   5220 HG13  ILE     90     13.453   -3.559   71.932  0.0236 1.4870
ATOM   5221 HG21  ILE     90     12.882   -7.407   73.064  0.0882 1.4870
ATOM   5222 HG22  ILE     90     12.845   -6.235   74.105  0.0882 1.4870
ATOM   5223 HG23  ILE     90     11.644   -6.447   73.119  0.0882 1.4870
ATOM   5224 HD11  ILE     90     10.797   -4.406   72.339  0.0186 1.4870
ATOM   5225 HD12  ILE     90     11.214   -2.921   72.060  0.0186 1.4870
ATOM   5226 HD13  ILE     90     11.388   -4.007   70.943  0.0186 1.4870
ATOM   5227  N    ASN     91     15.133   -7.874   71.228 -0.4157 1.8240
ATOM   5228  CA   ASN     91     15.522   -9.250   71.018  0.0143 1.9080
ATOM   5229  C    ASN     91     14.748  -10.215   71.914  0.5973 1.9080
ATOM   5230  O    ASN     91     15.348  -11.052   72.581 -0.5679 1.6612
ATOM   5231  CB   ASN     91     17.030   -9.387   71.266 -0.2041 1.9080
ATOM   5232  CG   ASN     91     17.567  -10.647   70.639  0.7130 1.9080
ATOM   5233  H    ASN     91     14.893   -7.431   70.532  0.2719 0.6000
ATOM   5234  HA   ASN     91     15.341   -9.484   70.083  0.1048 1.3870
ATOM   5235  HB2  ASN     91     17.490   -8.619   70.893  0.0797 1.4870
ATOM   5236  HB3  ASN     91     17.200   -9.405   72.222  0.0797 1.4870
ATOM   5237  OD1  ASN     91     16.939  -11.242   69.764 -0.5931 1.6612
ATOM   5238  ND2  ASN     91     18.740  -11.062   71.115 -0.9191 1.8240
ATOM   5239 HD22  ASN     91     19.097  -11.783   70.810  0.4196 0.6000
ATOM   5240 HD21  ASN     91     19.140  -10.611   71.727  0.4196 0.6000
ATOM   5241  N    LYS     92     13.436  -10.073   71.909 -0.3479 1.8240
ATOM   5242  CA   LYS     92     12.505  -10.941   72.625 -0.2400 1.9080
ATOM   5243  C    LYS     92     11.520  -11.518   71.625  0.7341 1.9080
ATOM   5244  O    LYS     92     11.364  -10.925   70.555 -0.5894 1.6612
ATOM   5245  CB   LYS     92     11.826  -10.153   73.744 -0.0094 1.9080
ATOM   5246  CG   LYS     92     12.804   -9.879   74.902  0.0187 1.9080
ATOM   5247  CD   LYS     92     12.089   -9.164   76.029 -0.0479 1.9080
ATOM   5248  CE   LYS     92     12.991   -8.917   77.231 -0.0143 1.9080
ATOM   5249  NZ   LYS     92     12.267   -8.127   78.274 -0.3854 1.8240
ATOM   5250  H    LYS     92     13.107   -9.424   71.451  0.2747 0.6000
ATOM   5251  HA   LYS     92     13.010  -11.678   73.024  0.1426 1.3870
ATOM   5252  HB2  LYS     92     11.499   -9.310   73.392  0.0362 1.4870
ATOM   5253  HB3  LYS     92     11.066  -10.655   74.077  0.0362 1.4870
ATOM   5254  HG2  LYS     92     13.168  -10.717   75.225  0.0103 1.4870
ATOM   5255  HG3  LYS     92     13.539   -9.333   74.583  0.0103 1.4870
ATOM   5256  HD2  LYS     92     11.755   -8.313   75.703  0.0621 1.4870
ATOM   5257  HD3  LYS     92     11.327   -9.694   76.308  0.0621 1.4870
ATOM   5258  HE2  LYS     92     13.273   -9.767   77.605  0.1135 1.1000
ATOM   5259  HE3  LYS     92     13.783   -8.434   76.949  0.1135 1.1000
ATOM   5260  HZ1  LYS     92     11.963   -7.371   77.915  0.3400 0.6000
ATOM   5261  HZ2  LYS     92     11.583   -8.604   78.585  0.3400 0.6000
ATOM   5262  HZ3  LYS     92     12.824   -7.935   78.941  0.3400 0.6000
ATOM   5263  N    PRO     93     10.882  -12.646   71.886 -0.2548 1.8240
ATOM   5264  CA   PRO     93     10.028  -13.297   70.891 -0.0266 1.9080
ATOM   5265  C    PRO     93      8.837  -12.473   70.416  0.5896 1.9080
ATOM   5266  O    PRO     93      8.134  -11.801   71.148 -0.5748 1.6612
ATOM   5267  CB   PRO     93      9.495  -14.533   71.629 -0.0070 1.9080
ATOM   5268  CG   PRO     93     10.505  -14.784   72.700  0.0189 1.9080
ATOM   5269  CD   PRO     93     10.949  -13.408   73.146  0.0192 1.9080
ATOM   5270  HA   PRO     93     10.568  -13.576   70.121  0.0641 1.3870
ATOM   5271  HB2  PRO     93      8.621  -14.356   72.012  0.0253 1.4870
ATOM   5272  HB3  PRO     93      9.429  -15.292   71.030  0.0253 1.4870
ATOM   5273  HG2  PRO     93     10.110  -15.274   73.437  0.0213 1.4870
ATOM   5274  HG3  PRO     93     11.256  -15.291   72.352  0.0213 1.4870
ATOM   5275  HD2  PRO     93     10.348  -13.042   73.813  0.0391 1.3870
ATOM   5276  HD3  PRO     93     11.851  -13.426   73.502  0.0391 1.3870
ATOM   5277  N    ILE     94      8.623  -12.570   69.103 -0.4157 1.8240
ATOM   5278  CA   ILE     94      7.522  -11.921   68.419 -0.0597 1.9080
ATOM   5279  C    ILE     94      6.408  -12.937   68.162  0.5973 1.9080
ATOM   5280  O    ILE     94      6.662  -14.013   67.621 -0.5679 1.6612
ATOM   5281  CB   ILE     94      7.999  -11.305   67.095  0.1303 1.9080
ATOM   5282  CG1  ILE     94      9.115  -10.272   67.227 -0.0430 1.9080
ATOM   5283  CG2  ILE     94      6.801  -10.724   66.350 -0.3204 1.9080
ATOM   5284  CD1  ILE     94      8.942   -9.254   68.322 -0.0660 1.9080
ATOM   5285  H    ILE     94      9.168  -13.045   68.636  0.2719 0.6000
ATOM   5286  HA   ILE     94      7.171  -11.206   68.991  0.0869 1.3870
ATOM   5287  HB   ILE     94      8.349  -12.038   66.547  0.0187 1.4870
ATOM   5288 HG12  ILE     94      9.950  -10.743   67.380  0.0236 1.4870
ATOM   5289 HG13  ILE     94      9.197   -9.801   66.383  0.0236 1.4870
ATOM   5290 HG21  ILE     94      6.111  -11.388   66.286  0.0882 1.4870
ATOM   5291 HG22  ILE     94      6.466   -9.961   66.828  0.0882 1.4870
ATOM   5292 HG23  ILE     94      7.071  -10.456   65.468  0.0882 1.4870
ATOM   5293 HD11  ILE     94      8.121   -8.775   68.186  0.0186 1.4870
ATOM   5294 HD12  ILE     94      8.915   -9.699   69.172  0.0186 1.4870
ATOM   5295 HD13  ILE     94      9.679   -8.638   68.306  0.0186 1.4870
ATOM   5296  N    PRO     95      5.185  -12.653   68.574 -0.2548 1.8240
ATOM   5297  CA   PRO     95      4.086  -13.605   68.348 -0.0266 1.9080
ATOM   5298  C    PRO     95      3.965  -14.035   66.890  0.5896 1.9080
ATOM   5299  O    PRO     95      4.071  -13.236   65.950 -0.5748 1.6612
ATOM   5300  CB   PRO     95      2.848  -12.806   68.770 -0.0070 1.9080
ATOM   5301  CG   PRO     95      3.354  -11.802   69.757  0.0189 1.9080
ATOM   5302  CD   PRO     95      4.751  -11.462   69.327  0.0192 1.9080
ATOM   5303  HA   PRO     95      4.194  -14.390   68.924  0.0641 1.3870
ATOM   5304  HB2  PRO     95      2.448  -12.364   68.005  0.0253 1.4870
ATOM   5305  HB3  PRO     95      2.187  -13.387   69.177  0.0253 1.4870
ATOM   5306  HG2  PRO     95      2.795  -11.010   69.752  0.0213 1.4870
ATOM   5307  HG3  PRO     95      3.355  -12.177   70.651  0.0213 1.4870
ATOM   5308  HD2  PRO     95      4.758  -10.673   68.765  0.0391 1.3870
ATOM   5309  HD3  PRO     95      5.322  -11.308   70.095  0.0391 1.3870
ATOM   5310  N    ALA     96      3.726  -15.334   66.717 -0.4157 1.8240
ATOM   5311  CA   ALA     96      3.513  -15.902   65.403  0.0337 1.9080
ATOM   5312  C    ALA     96      2.412  -15.158   64.647  0.5973 1.9080
ATOM   5313  O    ALA     96      2.553  -14.939   63.441 -0.5679 1.6612
ATOM   5314  CB   ALA     96      3.174  -17.388   65.488 -0.1825 1.9080
ATOM   5315  H    ALA     96      3.698  -15.849   67.406  0.2719 0.6000
ATOM   5316  HA   ALA     96      4.346  -15.810   64.896  0.0823 1.3870
ATOM   5317  HB1  ALA     96      3.870  -17.849   65.962  0.0603 1.4870
ATOM   5318  HB2  ALA     96      3.098  -17.750   64.601  0.0603 1.4870
ATOM   5319  HB3  ALA     96      2.341  -17.501   65.951  0.0603 1.4870
ATOM   5320  N    ASN     97      1.315  -14.760   65.295 -0.4157 1.8240
ATOM   5321  CA   ASN     97      0.233  -14.123   64.541  0.0143 1.9080
ATOM   5322  C    ASN     97      0.612  -12.731   64.054  0.5973 1.9080
ATOM   5323  O    ASN     97      0.045  -12.226   63.087 -0.5679 1.6612
ATOM   5324  CB   ASN     97     -1.042  -14.047   65.392 -0.2041 1.9080
ATOM   5325  CG   ASN     97     -1.674  -15.422   65.576  0.7130 1.9080
ATOM   5326  H    ASN     97      1.244  -14.876   66.144  0.2719 0.6000
ATOM   5327  HA   ASN     97      0.042  -14.678   63.756  0.1048 1.3870
ATOM   5328  HB2  ASN     97     -0.827  -13.672   66.260  0.0797 1.4870
ATOM   5329  HB3  ASN     97     -1.680  -13.456   64.961  0.0797 1.4870
ATOM   5330  OD1  ASN     97     -1.690  -16.238   64.651 -0.5931 1.6612
ATOM   5331  ND2  ASN     97     -2.197  -15.668   66.778 -0.9191 1.8240
ATOM   5332 HD22  ASN     97     -2.569  -16.428   66.938  0.4196 0.6000
ATOM   5333 HD21  ASN     97     -2.163  -15.069   67.393  0.4196 0.6000
ATOM   5334  N    ALA     98      1.554  -12.085   64.743 -0.4157 1.8240
ATOM   5335  CA   ALA     98      2.018  -10.774   64.295  0.0337 1.9080
ATOM   5336  C    ALA     98      2.768  -10.909   62.968  0.5973 1.9080
ATOM   5337  O    ALA     98      2.579  -10.131   62.032 -0.5679 1.6612
ATOM   5338  CB   ALA     98      2.861  -10.123   65.388 -0.1825 1.9080
ATOM   5339  H    ALA     98      1.887  -12.440   65.451  0.2719 0.6000
ATOM   5340  HA   ALA     98      1.232  -10.209   64.141  0.0823 1.3870
ATOM   5341  HB1  ALA     98      2.348  -10.068   66.197  0.0603 1.4870
ATOM   5342  HB2  ALA     98      3.648  -10.652   65.542  0.0603 1.4870
ATOM   5343  HB3  ALA     98      3.118   -9.241   65.111  0.0603 1.4870
ATOM   5344  N    THR     99      3.618  -11.935   62.885 -0.4157 1.8240
ATOM   5345  CA   THR     99      4.317  -12.294   61.655 -0.0389 1.9080
ATOM   5346  C    THR     99      3.340  -12.564   60.521  0.5973 1.9080
ATOM   5347  O    THR     99      3.484  -11.966   59.448 -0.5679 1.6612
ATOM   5348  CB   THR     99      5.229  -13.500   61.924  0.3654 1.9080
ATOM   5349  OG1  THR     99      6.253  -13.039   62.823 -0.6761 1.7210
ATOM   5350  CG2  THR     99      5.883  -14.015   60.655 -0.2438 1.9080
ATOM   5351  H    THR     99      3.761  -12.407   63.589  0.2719 0.6000
ATOM   5352  HA   THR     99      4.882  -11.537   61.395  0.1007 1.3870
ATOM   5353  HB   THR     99      4.714  -14.218   62.347  0.0043 1.3870
ATOM   5354 HG21  THR     99      5.205  -14.274   60.027  0.0642 1.4870
ATOM   5355 HG22  THR     99      6.428  -13.323   60.272  0.0642 1.4870
ATOM   5356 HG23  THR     99      6.433  -14.774   60.865  0.0642 1.4870
ATOM   5357  HG1  THR     99      6.874  -12.409   62.348  0.4102 0.0000
ATOM   5358  N    TYR    100      2.350  -13.418   60.734 -0.4157 1.8240
ATOM   5359  CA   TYR    100      1.329  -13.746   59.760 -0.0014 1.9080
ATOM   5360  C    TYR    100      0.601  -12.519   59.227  0.5973 1.9080
ATOM   5361  O    TYR    100      0.500  -12.282   58.026 -0.5679 1.6612
ATOM   5362  CB   TYR    100      0.289  -14.676   60.399 -0.0152 1.9080
ATOM   5363  CG   TYR    100      0.660  -16.137   60.397 -0.0011 1.9080
ATOM   5364  CD1  TYR    100      1.099  -16.769   59.253 -0.1906 1.9080
ATOM   5365  CD2  TYR    100      0.564  -16.881   61.571 -0.1906 1.9080
ATOM   5366  CE1  TYR    100      1.441  -18.111   59.246 -0.2341 1.9080
ATOM   5367  CE2  TYR    100      0.903  -18.211   61.563 -0.2341 1.9080
ATOM   5368  CZ   TYR    100      1.335  -18.826   60.417  0.3226 1.9080
ATOM   5369  OH   TYR    100      1.677  -20.158   60.416 -0.5579 1.7210
ATOM   5370  H    TYR    100      2.311  -13.805   61.503  0.2719 0.6000
ATOM   5371  HA   TYR    100      1.749  -14.214   59.008  0.0876 1.3870
ATOM   5372  HB2  TYR    100      0.147  -14.394   61.316  0.0295 1.4870
ATOM   5373  HB3  TYR    100     -0.552  -14.569   59.927  0.0295 1.4870
ATOM   5374  HD1  TYR    100      1.168  -16.281   58.465  0.1699 1.4590
ATOM   5375  HD2  TYR    100      0.271  -16.479   62.357  0.1699 1.4590
ATOM   5376  HE1  TYR    100      1.737  -18.521   58.464  0.1656 1.4590
ATOM   5377  HE2  TYR    100      0.838  -18.702   62.349  0.1656 1.4590
ATOM   5378  HH   TYR    100      1.674  -20.497   59.478  0.3992 0.0000
ATOM   5379  N    ILE    101      0.052  -11.740   60.164 -0.4157 1.8240
ATOM   5380  CA   ILE    101     -0.713  -10.554   59.782 -0.0597 1.9080
ATOM   5381  C    ILE    101      0.182   -9.523   59.097  0.5973 1.9080
ATOM   5382  O    ILE    101     -0.234   -8.935   58.097 -0.5679 1.6612
ATOM   5383  CB   ILE    101     -1.427   -9.941   60.998  0.1303 1.9080
ATOM   5384  CG1  ILE    101     -2.477  -10.861   61.614 -0.0430 1.9080
ATOM   5385  CG2  ILE    101     -2.041   -8.593   60.639 -0.3204 1.9080
ATOM   5386  CD1  ILE    101     -2.890  -10.630   63.034 -0.0660 1.9080
ATOM   5387  H    ILE    101      0.150  -11.938   60.995  0.2719 0.6000
ATOM   5388  HA   ILE    101     -1.399  -10.832   59.138  0.0869 1.3870
ATOM   5389  HB   ILE    101     -0.745   -9.777   61.682  0.0187 1.4870
ATOM   5390 HG12  ILE    101     -3.273  -10.810   61.063  0.0236 1.4870
ATOM   5391 HG13  ILE    101     -2.144  -11.771   61.550  0.0236 1.4870
ATOM   5392 HG21  ILE    101     -1.366   -8.022   60.266  0.0882 1.4870
ATOM   5393 HG22  ILE    101     -2.742   -8.721   59.995  0.0882 1.4870
ATOM   5394 HG23  ILE    101     -2.403   -8.186   61.429  0.0882 1.4870
ATOM   5395 HD11  ILE    101     -3.245   -9.741   63.122  0.0186 1.4870
ATOM   5396 HD12  ILE    101     -3.564  -11.269   63.280  0.0186 1.4870
ATOM   5397 HD13  ILE    101     -2.130  -10.729   63.610  0.0186 1.4870
ATOM   5398  N    ARG    102      1.395   -9.313   59.596 -0.3479 1.8240
ATOM   5399  CA   ARG    102      2.326   -8.399   58.948 -0.2637 1.9080
ATOM   5400  C    ARG    102      2.672   -8.863   57.528  0.7341 1.9080
ATOM   5401  O    ARG    102      2.732   -8.055   56.595 -0.5894 1.6612
ATOM   5402  CB   ARG    102      3.611   -8.252   59.762 -0.0007 1.9080
ATOM   5403  CG   ARG    102      3.515   -7.275   60.926  0.0390 1.9080
ATOM   5404  CD   ARG    102      4.769   -7.419   61.799  0.0486 1.9080
ATOM   5405  NE   ARG    102      4.573   -6.778   63.106 -0.5295 1.8240
ATOM   5406  CZ   ARG    102      5.576   -6.740   63.991  0.8076 1.9080
ATOM   5407  NH1  ARG    102      6.743   -7.270   63.671 -0.8627 1.8240
ATOM   5408  NH2  ARG    102      5.455   -6.187   65.188 -0.8627 1.8240
ATOM   5409  H    ARG    102      1.635   -9.724   60.312  0.2747 0.6000
ATOM   5410  HA   ARG    102      1.899   -7.519   58.887  0.1560 1.3870
ATOM   5411  HB2  ARG    102      3.859   -9.123   60.107  0.0327 1.4870
ATOM   5412  HB3  ARG    102      4.320   -7.958   59.169  0.0327 1.4870
ATOM   5413  HG2  ARG    102      3.448   -6.367   60.592  0.0285 1.4870
ATOM   5414  HG3  ARG    102      2.723   -7.464   61.454  0.0285 1.4870
ATOM   5415  HD2  ARG    102      4.967   -8.359   61.926  0.0687 1.3870
ATOM   5416  HD3  ARG    102      5.524   -7.010   61.348  0.0687 1.3870
ATOM   5417  HE   ARG    102      3.813   -6.426   63.302  0.3456 0.6000
ATOM   5418 HH11  ARG    102      6.852   -7.636   62.901  0.4478 0.6000
ATOM   5419 HH12  ARG    102      7.392   -7.249   64.233  0.4478 0.6000
ATOM   5420 HH21  ARG    102      4.707   -5.835   65.426  0.4478 0.6000
ATOM   5421 HH22  ARG    102      6.123   -6.182   65.730  0.4478 0.6000
ATOM   5422  N    ASN    103      2.911  -10.152   57.355 -0.4157 1.8240
ATOM   5423  CA   ASN    103      3.221  -10.712   56.038  0.0143 1.9080
ATOM   5424  C    ASN    103      2.065  -10.537   55.074  0.5973 1.9080
ATOM   5425  O    ASN    103      2.248  -10.224   53.895 -0.5679 1.6612
ATOM   5426  CB   ASN    103      3.591  -12.180   56.171 -0.2041 1.9080
ATOM   5427  CG   ASN    103      4.984  -12.368   56.748  0.7130 1.9080
ATOM   5428  H    ASN    103      2.884  -10.678   58.035  0.2719 0.6000
ATOM   5429  HA   ASN    103      3.996  -10.234   55.677  0.1048 1.3870
ATOM   5430  HB2  ASN    103      2.946  -12.620   56.747  0.0797 1.4870
ATOM   5431  HB3  ASN    103      3.548  -12.601   55.299  0.0797 1.4870
ATOM   5432  OD1  ASN    103      5.651  -11.367   57.019 -0.5931 1.6612
ATOM   5433  ND2  ASN    103      5.413  -13.616   56.919 -0.9191 1.8240
ATOM   5434 HD22  ASN    103      6.199  -13.761   57.235  0.4196 0.6000
ATOM   5435 HD21  ASN    103      4.904  -14.277   56.712  0.4196 0.6000
ATOM   5436  N    LEU    104      0.843  -10.737   55.558 -0.4157 1.8240
ATOM   5437  CA   LEU    104     -0.331  -10.624   54.702 -0.0518 1.9080
ATOM   5438  C    LEU    104     -0.543   -9.190   54.239  0.5973 1.9080
ATOM   5439  O    LEU    104     -0.825   -8.933   53.065 -0.5679 1.6612
ATOM   5440  CB   LEU    104     -1.572  -11.184   55.409 -0.1102 1.9080
ATOM   5441  CG   LEU    104     -1.588  -12.709   55.604  0.3531 1.9080
ATOM   5442  CD1  LEU    104     -2.602  -13.129   56.652 -0.4121 1.9080
ATOM   5443  CD2  LEU    104     -1.878  -13.435   54.303 -0.4121 1.9080
ATOM   5444  H    LEU    104      0.744  -10.935   56.390  0.2719 0.6000
ATOM   5445  HA   LEU    104     -0.171  -11.172   53.905  0.0922 1.3870
ATOM   5446  HB2  LEU    104     -1.645  -10.763   56.279  0.0457 1.4870
ATOM   5447  HB3  LEU    104     -2.356  -10.933   54.897  0.0457 1.4870
ATOM   5448  HG   LEU    104     -0.699  -12.984   55.914 -0.0361 1.4870
ATOM   5449 HD11  LEU    104     -2.404  -12.689   57.483  0.1000 1.4870
ATOM   5450 HD12  LEU    104     -3.483  -12.882   56.362  0.1000 1.4870
ATOM   5451 HD13  LEU    104     -2.560  -14.080   56.776  0.1000 1.4870
ATOM   5452 HD21  LEU    104     -1.242  -13.163   53.637  0.1000 1.4870
ATOM   5453 HD22  LEU    104     -1.809  -14.382   54.443  0.1000 1.4870
ATOM   5454 HD23  LEU    104     -2.765  -13.219   54.007  0.1000 1.4870
ATOM   5455  N    VAL    105     -0.384   -8.256   55.166 -0.4157 1.8240
ATOM   5456  CA   VAL    105     -0.532   -6.840   54.836 -0.0875 1.9080
ATOM   5457  C    VAL    105      0.563   -6.451   53.844  0.5973 1.9080
ATOM   5458  O    VAL    105      0.297   -5.695   52.914 -0.5679 1.6612
ATOM   5459  CB   VAL    105     -0.501   -5.944   56.075  0.2985 1.9080
ATOM   5460  CG1  VAL    105     -0.565   -4.468   55.718 -0.3192 1.9080
ATOM   5461  CG2  VAL    105     -1.675   -6.273   57.015 -0.3192 1.9080
ATOM   5462  H    VAL    105     -0.191   -8.486   55.972  0.2719 0.6000
ATOM   5463  HA   VAL    105     -1.399   -6.720   54.395  0.0969 1.3870
ATOM   5464  HB   VAL    105      0.336   -6.110   56.556 -0.0297 1.4870
ATOM   5465 HG11  VAL    105      0.187   -4.240   55.165  0.0791 1.4870
ATOM   5466 HG12  VAL    105     -1.378   -4.289   55.241  0.0791 1.4870
ATOM   5467 HG13  VAL    105     -0.542   -3.944   56.521  0.0791 1.4870
ATOM   5468 HG21  VAL    105     -1.645   -7.203   57.252  0.0791 1.4870
ATOM   5469 HG22  VAL    105     -1.609   -5.738   57.809  0.0791 1.4870
ATOM   5470 HG23  VAL    105     -2.505   -6.082   56.570  0.0791 1.4870
ATOM   5471  N    LEU    106      1.769   -6.977   54.034 -0.4157 1.8240
ATOM   5472  CA   LEU    106      2.874   -6.631   53.136 -0.0518 1.9080
ATOM   5473  C    LEU    106      2.592   -7.203   51.749  0.5973 1.9080
ATOM   5474  O    LEU    106      2.833   -6.554   50.727 -0.5679 1.6612
ATOM   5475  CB   LEU    106      4.212   -7.093   53.697 -0.1102 1.9080
ATOM   5476  CG   LEU    106      5.435   -6.822   52.801  0.3531 1.9080
ATOM   5477  CD1  LEU    106      5.672   -5.351   52.574 -0.4121 1.9080
[truncated: 495,379 more chars]
