# Supplementary material for: Modeling of the Electrostatic Interaction and Catalytic Activity of [NiFe] Hydrogenases on a Planar Electrode
Source: J Phys Chem B. 2022 Oct 21;126(43):8777–90. doi: 10.1021/acs.jpcb.2c05371 (PMC9639099; doi:10.1021/acs.jpcb.2c05371)
Supplement: Supplementary file 1 — jp2c05371_si_001.zip [file jp2c05371_si_001.zip › Supplementary data/1e3d_5_theta_40_phi_98/extra information/1e3d_5_theta_40_phi_98.vtk]

# vtk DataFile Version 3.0
GRAPHICAL REPRESENTATION NUDE SURFACES
ASCII
DATASET POLYDATA
POINTS    130228 float
   7.983  -24.873   36.550
   9.977  -24.858   36.645
  15.078  -24.857   36.550
  17.018  -24.926   36.563
   7.683  -24.773   36.972
  10.108  -24.906   37.117
  14.580  -24.846   37.095
  18.609  -24.908   37.073
   7.626  -24.768   37.505
  10.117  -24.886   37.617
  14.430  -24.904   37.517
  18.937  -24.892   37.571
   7.908  -24.943   37.976
   9.990  -24.865   38.080
  14.226  -24.828   37.970
  19.068  -24.868   38.034
   7.926  -24.904   38.435
   9.726  -24.902   38.619
  14.463  -24.930   38.456
  19.087  -24.818   38.484
   7.655  -24.784   38.977
   9.898  -24.851   39.150
  14.533  -24.882   38.951
  18.936  -24.853   38.998
   7.601  -24.809   39.451
   9.923  -24.865   39.580
  14.498  -24.863   39.451
  18.858  -24.797   39.534
   7.663  -24.779   39.969
   9.652  -24.870   40.156
  14.525  -24.867   39.937
  15.920  -24.860   40.082
  16.480  -24.895   40.022
  18.922  -24.829   40.034
   7.939  -24.875   40.493
   9.427  -24.838   40.554
  15.041  -24.872   40.479
  15.520  -24.862   40.497
  16.568  -24.871   40.451
  19.175  -24.883   40.496
   7.958  -24.875   40.930
   9.210  -24.901   41.075
  15.435  -24.862   40.984
  15.947  -24.897   41.085
  16.439  -24.914   40.963
  19.533  -24.813   41.037
   7.544  -24.856   41.580
   9.474  -24.877   41.634
  15.129  -24.880   41.536
  19.904  -24.809   41.658
   7.365  -24.922   42.002
   9.656  -24.936   42.044
  14.938  -24.882   42.020
  20.354  -24.918   42.144
   7.059  -24.787   42.459
  10.518  -24.869   42.514
  14.582  -24.863   42.548
  20.647  -24.900   42.630
   6.511  -24.785   42.994
  11.384  -24.869   43.126
  13.915  -24.836   42.981
  20.802  -24.967   43.110
   6.059  -24.818   43.503
  11.647  -24.858   43.503
  13.103  -24.804   43.543
  20.809  -24.859   43.460
   5.885  -24.890   43.998
  11.852  -24.830   44.054
  13.000  -24.869   43.951
  20.654  -24.845   44.017
   5.829  -24.770   44.484
  11.446  -24.844   44.491
  13.069  -24.837   44.525
  20.400  -24.789   44.458
   5.682  -24.904   45.027
  11.053  -24.824   45.146
  13.483  -24.822   45.074
  19.581  -24.785   45.026
   5.620  -24.818   45.484
  10.952  -24.894   45.584
  16.091  -24.898   45.434
  17.600  -24.815   45.543
   5.676  -24.903   45.946
  10.940  -24.828   46.034
   5.968  -24.974   46.478
  10.834  -24.751   46.463
   6.987  -24.888   47.022
   7.361  -24.788   47.022
   8.535  -24.922   47.035
  10.450  -24.766   46.982
  -5.875  -24.782   59.065
  -4.525  -24.878   59.032
  -6.036  -24.849   59.424
  -3.593  -24.876   59.570
  -6.452  -24.783   60.041
  -2.532  -24.951   60.062
  -6.831  -24.853   60.640
  -1.945  -24.904   60.583
  -7.051  -24.868   61.034
  -1.653  -24.915   61.122
  -7.181  -24.799   61.437
  -1.574  -24.918   61.584
  -7.444  -24.868   62.008
  -1.614  -24.785   61.994
  -7.977  -24.816   62.516
  -1.834  -24.868   62.578
  -9.111  -24.836   62.971
  -2.121  -24.806   62.949
  -9.498  -24.816   63.497
  -5.913  -24.850   63.593
  -9.515  -24.868   63.951
  -7.118  -24.843   64.045
  -9.532  -24.914   64.464
  -7.316  -24.900   64.563
  -9.806  -24.825   65.026
  -7.012  -24.900   65.142
 -10.058  -24.847   65.508
  -6.858  -24.963   65.625
 -10.388  -24.784   66.056
  -6.853  -24.941   66.117
 -10.419  -24.830   66.451
  -6.834  -24.962   66.592
 -10.339  -24.785   67.010
  -6.467  -24.930   67.042
  -9.952  -24.908   67.435
  -3.480  -24.934   67.538
  -9.373  -24.892   67.929
  -2.963  -24.921   67.965
  -8.483  -24.903   68.484
  -2.783  -24.816   68.451
  -7.841  -24.829   68.943
  -2.763  -24.793   68.951
  -7.475  -24.940   69.498
  -2.796  -24.780   69.496
  -7.411  -24.868   70.034
  -2.670  -24.988   70.028
  -7.413  -24.818   70.484
  -2.780  -24.785   70.489
  -7.319  -24.901   70.940
  -2.960  -24.789   70.951
  -6.978  -24.972   71.461
  -4.777  -24.789   71.558
   8.514  -18.785   19.548
  11.550  -18.886   19.540
   8.151  -18.868   20.081
  13.035  -18.951   20.050
   8.040  -18.868   20.534
  13.420  -18.951   20.582
   8.042  -18.818   20.984
  13.552  -18.868   21.034
   8.181  -18.900   21.436
  13.573  -18.868   21.534
   8.408  -18.972   22.010
  13.463  -18.785   22.011
   8.416  -18.832   22.551
  13.119  -18.769   22.612
   8.188  -18.809   23.099
  12.589  -18.881   23.060
   7.678  -18.756   23.563
  12.090  -18.836   23.646
   7.019  -18.874   24.082
  11.905  -18.809   23.977
   6.548  -18.874   24.528
  11.569  -18.824   24.630
   5.138  -18.780   25.043
  11.448  -18.946   25.084
   4.907  -18.833   25.407
  11.541  -18.868   25.534
   4.436  -18.832   25.950
  11.697  -18.906   26.046
   3.049  -18.804   26.528
  11.920  -18.844   26.582
   2.977  -18.860   26.951
  11.999  -18.934   27.135
  18.666  -18.828   26.988
  19.049  -18.884   27.092
   2.910  -18.888   27.416
  12.110  -18.943   27.607
  17.104  -18.880   27.560
  19.601  -18.884   27.571
   2.058  -18.858   28.063
  12.421  -18.869   28.149
  16.721  -18.759   27.991
  19.955  -18.848   28.047
   1.441  -18.891   28.498
  12.620  -18.917   28.542
  16.688  -18.795   28.442
  20.491  -18.842   28.553
   1.096  -18.798   28.959
  13.438  -18.857   29.148
  16.916  -18.952   28.980
  20.897  -18.882   29.090
   1.018  -18.802   29.445
  13.561  -18.894   29.617
  17.415  -18.959   29.465
  21.081  -18.807   29.574
   1.080  -18.835   29.951
  13.657  -18.896   30.062
  18.049  -18.887   29.992
  21.059  -18.868   30.034
   1.155  -18.822   30.443
  14.034  -18.886   30.575
  18.381  -18.960   30.481
  20.930  -18.817   30.465
  -9.904  -18.800   31.019
  -8.626  -18.812   31.102
   1.395  -18.884   31.020
  14.667  -18.894   31.054
  18.544  -18.905   30.920
  20.473  -18.760   31.018
  -9.905  -18.842   31.434
  -8.625  -18.828   31.551
   4.017  -18.900   31.439
  14.924  -18.832   31.623
   5.395  -18.826   32.149
  14.976  -18.855   32.113
   5.382  -18.822   32.617
  14.964  -18.918   32.584
   5.421  -18.835   33.117
  14.998  -18.868   33.034
   5.459  -18.901   33.617
  14.966  -18.818   33.484
   5.616  -18.838   34.122
  15.093  -18.857   33.973
   5.685  -18.868   34.572
  15.465  -18.936   34.452
   5.795  -18.993   35.044
  17.014  -18.950   34.954
   5.663  -18.847   35.509
  17.583  -18.911   35.428
   5.478  -18.851   36.002
  18.488  -18.949   35.972
   5.418  -18.920   36.525
  18.907  -18.931   36.572
   5.138  -18.828   37.026
  19.411  -18.912   37.123
   4.905  -18.834   37.512
  19.638  -18.946   37.607
  22.946  -18.847   37.489
  24.937  -18.899   37.559
   4.704  -18.828   38.016
  19.968  -18.846   38.119
  22.441  -18.942   38.006
  25.475  -18.951   38.094
  -1.508  -18.810   38.529
  -0.892  -18.924   38.560
   4.633  -18.818   38.484
  20.448  -18.869   38.602
  22.069  -18.916   38.497
  25.701  -18.898   38.475
  -2.364  -18.843   39.080
   0.040  -18.906   39.038
   4.688  -18.901   38.943
  26.050  -18.943   38.983
  -2.614  -18.861   39.485
   0.928  -18.902   39.543
   4.925  -18.972   39.519
  26.887  -18.899   39.554
  27.890  -18.834   39.492
  28.499  -18.895   39.546
  -2.837  -18.791   39.960
   1.906  -18.951   40.106
   5.118  -18.868   40.034
  29.384  -18.932   40.117
  -3.046  -18.819   40.423
   2.154  -18.868   40.495
   5.168  -18.868   40.534
  29.604  -18.879   40.565
  -4.392  -18.755   41.029
   2.417  -18.951   41.079
   5.034  -18.868   41.034
  29.925  -18.841   41.124
  -5.080  -18.785   41.478
   2.637  -18.912   41.546
   4.816  -18.825   41.415
  30.342  -18.916   41.645
  -5.452  -18.868   42.048
   3.448  -18.935   42.073
   3.969  -18.857   42.008
  30.548  -18.868   42.034
  -5.599  -18.868   42.534
  30.673  -18.808   42.575
  -5.636  -18.853   43.011
  30.608  -18.868   43.034
  -5.606  -18.924   43.534
   2.022  -18.857   43.632
   2.503  -18.878   43.482
  30.435  -18.817   43.469
  -5.611  -18.926   44.033
   1.884  -18.847   43.974
   3.522  -18.914   44.047
  29.990  -18.756   44.087
  -5.778  -18.820   44.533
   1.191  -18.930   44.574
   3.964  -18.914   44.594
  26.926  -18.835   44.567
  -5.936  -18.818   44.984
  -2.360  -18.881   45.090
  -2.042  -18.881   44.990
   0.997  -18.893   45.070
   4.106  -18.918   45.084
  26.605  -18.884   45.127
  -6.083  -18.859   45.498
   1.004  -18.871   45.617
   4.056  -18.868   45.534
  26.640  -18.885   45.569
  -6.137  -18.761   46.044
   1.133  -18.903   46.053
   3.917  -18.852   45.977
  26.905  -18.828   46.146
  -6.315  -18.973   46.580
   1.914  -18.851   46.556
   3.514  -18.876   46.516
  13.915  -18.846   46.518
  15.540  -18.951   46.565
  22.989  -18.840   46.585
  24.026  -18.883   46.492
  26.910  -18.838   46.526
  -6.283  -18.955   47.077
  13.554  -18.808   46.962
  15.995  -18.951   47.064
  22.397  -18.836   47.049
  24.502  -18.830   47.074
  26.641  -18.907   47.088
  -6.180  -18.747   47.543
  13.350  -18.816   47.465
  16.472  -18.951   47.596
  22.166  -18.972   47.574
  24.977  -18.891   47.483
  26.174  -18.834   47.585
  -6.358  -18.851   48.050
  13.163  -18.868   47.996
  16.697  -18.890   48.070
  22.403  -18.778   48.153
  -6.591  -18.838   48.550
  12.948  -18.795   48.509
  16.720  -18.865   48.627
  22.420  -18.847   48.584
  -6.834  -18.932   49.085
  12.498  -18.844   49.125
  16.552  -18.818   49.072
  22.399  -18.741   49.047
  -6.963  -18.874   49.513
  12.425  -18.837   49.617
  16.124  -18.785   49.558
  22.025  -18.791   49.517
  -7.380  -18.839   50.044
  12.457  -18.858   50.117
  14.897  -18.860   50.003
  20.503  -18.811   50.038
  -9.357  -18.803   50.557
  12.442  -18.863   50.566
  14.193  -18.808   50.532
  19.666  -18.868   50.598
 -10.366  -18.861   51.059
  12.162  -18.911   51.144
  14.032  -18.858   50.951
  19.415  -18.847   51.029
 -10.940  -18.862   51.506
  12.199  -18.896   51.548
  13.982  -18.890   51.444
  19.317  -18.927   51.534
 -10.955  -18.867   51.951
  12.609  -18.901   52.055
  13.654  -18.847   51.994
  19.339  -18.842   52.034
 -11.013  -18.873   52.434
   5.029  -18.889   52.611
   7.038  -18.962   52.529
  19.374  -18.910   52.534
 -11.322  -18.824   53.014
   4.635  -18.881   53.152
   8.616  -18.895   53.000
  19.463  -18.824   53.070
 -11.371  -18.792   53.524
   4.382  -18.834   53.535
   9.453  -18.946   53.450
  10.388  -18.836   53.572
  11.081  -18.886   53.479
  19.587  -18.895   53.560
 -11.065  -18.890   54.016
   4.015  -18.839   54.118
  11.487  -18.869   53.991
  20.133  -18.907   54.066
 -10.628  -18.990   54.533
   3.914  -18.828   54.516
  11.508  -18.862   54.436
  20.650  -18.909   54.498
 -10.626  -18.947   55.010
   3.669  -18.893   55.104
  11.029  -18.905   55.020
  21.564  -18.857   55.038
 -10.944  -18.844   55.559
   3.453  -18.868   55.569
  10.475  -18.878   55.509
  21.876  -18.791   55.561
 -11.385  -18.750   55.999
   3.076  -18.862   56.069
  10.069  -18.764   55.973
  21.897  -18.753   56.045
 -11.909  -18.868   56.590
   2.858  -18.864   56.493
   9.230  -18.843   56.558
  21.555  -18.868   56.523
 -12.146  -18.832   57.029
   2.767  -18.782   56.920
   8.171  -18.890   57.109
  20.466  -18.864   57.032
 -12.258  -18.813   57.527
   2.930  -18.941   57.502
   7.598  -18.856   57.552
  19.984  -18.783   57.510
 -12.232  -18.858   57.912
   3.101  -18.885   58.048
   7.063  -18.867   58.032
  19.502  -18.745   58.091
 -11.995  -18.909   58.442
   3.625  -18.883   58.559
   5.390  -18.831   58.501
  18.924  -18.820   58.496
 -11.420  -18.951   59.002
  18.559  -18.929   59.139
 -10.816  -18.901   59.505
  18.585  -18.909   59.617
 -10.570  -18.937   59.962
  18.634  -18.907   60.117
 -10.311  -18.881   60.418
  11.425  -18.836   60.577
  15.020  -18.827   60.578
  18.635  -18.802   60.609
  -9.454  -18.884   61.090
  10.550  -18.888   61.113
  15.556  -18.893   61.039
  18.441  -18.864   61.010
  -9.015  -18.912   61.591
  10.187  -18.964   61.597
  16.011  -18.963   61.496
  18.015  -18.779   61.546
  -8.873  -18.868   62.034
  10.168  -18.949   62.104
  -8.829  -18.915   62.489
  10.429  -18.866   62.646
  -8.950  -18.834   63.030
  10.585  -18.895   63.061
  -9.122  -18.898   63.502
  11.144  -18.894   63.565
  -9.302  -18.791   63.961
  11.638  -18.883   64.065
  -9.289  -18.792   64.480
   5.995  -18.875   64.537
   6.556  -18.929   64.522
  11.991  -18.863   64.597
  -9.164  -18.977   65.015
   5.131  -18.864   65.151
   7.569  -18.870   65.032
  12.351  -18.842   65.100
  -9.195  -18.898   65.439
   5.023  -18.792   65.639
   8.067  -18.872   65.535
  12.045  -18.847   65.572
  -9.458  -18.794   65.957
   4.937  -18.835   66.084
   8.439  -18.924   66.055
  10.611  -18.921   66.064
 -10.370  -18.756   66.560
   4.874  -18.744   66.493
   9.081  -18.908   66.507
   9.970  -18.792   66.525
 -10.969  -18.832   67.078
   1.692  -18.925   67.158
   3.585  -18.876   66.969
   4.066  -18.812   67.055
 -11.270  -18.786   67.552
   1.641  -18.950   67.611
 -11.338  -18.837   67.951
   1.661  -18.805   68.090
 -11.326  -18.853   68.441
   1.511  -18.916   68.534
 -11.127  -18.941   68.982
   1.376  -18.750   68.972
 -10.870  -18.857   69.487
   0.673  -18.821   69.625
 -10.665  -18.923   70.031
   0.377  -18.836   69.973
 -10.434  -18.901   70.518
  -0.486  -18.853   70.527
  -9.999  -18.947   70.945
  -1.567  -18.780   71.012
  -8.470  -18.865   71.532
  -3.524  -18.749   71.535
  -7.519  -18.865   72.036
  -5.115  -18.846   72.016
 -13.547  -12.816   14.990
 -13.040  -12.827   15.057
 -14.425  -12.796   15.544
 -12.500  -12.847   15.553
 -14.536  -12.860   15.951
 -12.028  -12.869   16.090
 -14.540  -12.889   16.451
 -11.055  -12.856   16.574
 -14.419  -12.829   17.027
 -12.515  -12.850   17.079
 -14.020  -12.813   17.567
 -13.479  -12.830   17.584
 -10.542  -12.848   17.979
  -9.955  -12.862   18.117
 -10.882  -12.859   18.488
  -9.673  -12.824   18.537
 -10.617  -12.881   18.996
  -9.980  -12.848   19.059
   8.120  -12.785   19.592
  10.370  -12.886   19.632
  -9.324  -12.836   20.033
  -7.322  -12.873   20.016
   7.671  -12.868   20.101
  10.707  -12.944   20.007
  -9.578  -12.876   20.415
  -4.611  -12.902   20.622
   7.503  -12.868   20.534
  11.040  -12.928   20.542
  -9.867  -12.845   20.991
  -4.126  -12.946   21.111
   7.426  -12.868   21.034
  11.442  -12.843   21.053
 -10.083  -12.860   21.411
  -3.931  -12.868   21.534
   7.466  -12.868   21.534
  12.060  -12.892   21.490
 -11.991  -12.859   22.049
  -3.788  -12.868   21.998
   7.543  -12.868   22.034
  12.935  -12.968   22.048
 -12.503  -12.888   22.503
  -3.465  -12.951   22.553
   7.492  -12.868   22.534
  15.135  -12.951   22.521
 -14.000  -12.850   22.979
  -2.392  -12.902   23.033
   7.322  -12.823   22.930
  15.462  -12.951   23.066
 -14.360  -12.844   23.499
  -1.649  -12.925   23.635
   6.440  -12.858   23.512
  15.575  -12.868   23.534
 -14.380  -12.835   23.931
  -1.494  -12.868   24.034
   5.611  -12.846   24.063
  15.665  -12.871   24.006
 -14.134  -12.893   24.497
  -1.438  -12.818   24.484
   5.401  -12.853   24.502
  15.895  -12.904   24.546
  19.954  -12.750   24.540
  22.346  -12.920   24.632
 -14.367  -12.852   24.997
  -1.567  -12.825   24.974
   5.377  -12.925   25.034
  16.127  -12.868   24.969
  18.969  -12.774   25.037
  22.580  -12.868   25.034
 -15.087  -12.831   25.494
  -1.896  -12.847   25.589
   5.435  -12.922   25.534
  16.934  -12.951   25.541
  18.419  -12.757   25.492
  22.717  -12.868   25.534
 -15.927  -12.825   26.062
  -1.979  -12.832   26.034
   5.418  -12.910   26.028
  22.757  -12.868   25.977
 -16.249  -12.832   26.598
  -1.973  -12.827   26.534
   5.130  -12.842   26.560
  22.939  -12.918   26.515
 -16.376  -12.868   27.034
  -2.012  -12.775   27.065
   2.039  -12.855   27.071
  23.177  -12.878   26.925
 -16.614  -12.785   27.466
  -2.307  -12.971   27.601
   1.701  -12.813   27.530
  23.401  -12.949   27.504
 -16.864  -12.868   28.049
  -2.283  -12.968   28.085
   1.453  -12.805   27.942
  23.381  -12.844   28.014
 -16.920  -12.818   28.484
  -1.967  -12.873   28.529
   0.919  -12.844   28.492
  23.165  -12.795   28.519
 -16.821  -12.897   28.934
  -1.591  -12.845   29.094
   0.349  -12.863   28.979
  22.671  -12.839   29.099
 -16.457  -12.968   29.454
  -1.442  -12.873   29.582
  -0.908  -12.868   29.581
  22.418  -12.785   29.502
 -15.336  -12.878   30.007
  22.206  -12.868   30.086
 -14.863  -12.882   30.420
  22.057  -12.868   30.534
 -14.432  -12.888   30.930
  22.016  -12.868   31.034
 -14.015  -12.952   31.511
  22.137  -12.868   31.511
 -13.902  -12.818   31.984
   4.099  -12.762   32.048
   7.059  -12.846   32.047
  22.524  -12.960   32.110
 -13.770  -12.894   32.425
   3.520  -12.807   32.566
   7.343  -12.813   32.490
  22.910  -12.934   32.622
 -13.444  -12.965   32.945
   3.350  -12.761   33.041
   7.103  -12.868   33.135
  23.195  -12.932   33.035
 -12.345  -12.896   33.498
   3.180  -12.914   33.626
   6.930  -12.842   33.558
  26.897  -12.869   33.626
 -11.878  -12.797   34.002
   3.133  -12.838   34.136
   6.585  -12.889   34.098
  27.179  -12.893   33.993
 -11.565  -12.963   34.505
   2.997  -12.904   34.584
   6.389  -12.818   34.520
  29.017  -12.868   34.598
 -11.628  -12.918   35.010
   2.911  -12.903   35.035
   6.123  -12.868   35.064
  29.472  -12.936   35.118
 -11.794  -12.788   35.468
   2.933  -12.868   35.534
   5.920  -12.833   35.533
  29.702  -12.925   35.539
 -11.790  -12.820   35.934
   3.092  -12.868   36.020
   5.824  -12.861   35.941
  30.090  -12.933   35.966
 -11.598  -12.928   36.476
   3.424  -12.951   36.574
   5.468  -12.821   36.505
  31.082  -12.913   36.475
 -11.317  -12.872   36.915
  31.646  -12.859   36.971
 -10.989  -12.943   37.500
  31.935  -12.942   37.472
 -10.937  -12.868   38.034
  32.192  -12.880   37.914
 -11.029  -12.868   38.534
  32.616  -12.864   38.479
 -11.104  -12.868   39.034
  32.865  -12.978   38.991
 -11.135  -12.849   39.523
  32.550  -12.770   39.455
 -11.149  -12.874   40.070
  31.396  -12.785   39.993
 -11.075  -12.918   40.584
  31.034  -12.818   40.494
 -10.967  -12.868   41.034
  30.866  -12.797   41.006
 -10.853  -12.868   41.534
  30.594  -12.866   41.622
 -10.895  -12.868   42.034
  28.078  -12.869   42.143
  28.953  -12.886   42.014
  30.460  -12.852   42.079
 -11.069  -12.785   42.475
  27.967  -12.871   42.617
  29.095  -12.866   42.451
  30.229  -12.884   42.587
 -11.616  -12.754   42.977
  28.103  -12.908   43.045
  28.979  -12.858   42.917
  30.548  -12.872   43.068
 -12.078  -12.759   43.548
  30.959  -12.831   43.588
 -12.354  -12.951   44.082
  31.029  -12.835   44.117
 -12.332  -12.941   44.599
  30.945  -12.825   44.521
 -12.167  -12.764   45.086
  30.701  -12.935   45.098
 -12.296  -12.898   45.616
  30.665  -12.880   45.617
 -12.441  -12.918   46.084
  30.665  -12.840   46.135
 -12.546  -12.868   46.534
  30.533  -12.818   46.568
 -12.682  -12.802   46.944
  30.104  -12.785   47.062
 -13.103  -12.831   47.487
  29.532  -12.832   47.561
 -13.888  -12.766   48.044
  29.053  -12.821   48.006
 -14.955  -12.821   48.545
  28.597  -12.848   48.500
 -16.988  -12.785   49.042
  28.142  -12.787   49.026
 -17.613  -12.761   49.484
  28.102  -12.834   49.534
 -18.012  -12.832   49.976
  28.085  -12.918   50.084
 -18.273  -12.868   50.580
  28.055  -12.868   50.534
 -18.345  -12.868   51.034
  28.002  -12.868   51.034
 -18.439  -12.818   51.484
  27.860  -12.785   51.466
 -18.560  -12.830   52.029
  27.638  -12.868   52.050
 -18.835  -12.907   52.652
  27.552  -12.818   52.484
 -18.958  -12.858   53.117
  27.638  -12.899   52.942
 -19.059  -12.849   53.617
  27.927  -12.946   53.476
 -19.014  -12.869   54.117
  21.128  -12.900   54.121
  22.107  -12.836   54.066
  28.066  -12.880   54.034
 -18.885  -12.884   54.617
  20.649  -12.853   54.621
  22.618  -12.806   54.549
  25.925  -12.829   54.568
  27.503  -12.857   54.526
  27.954  -12.839   54.541
 -18.896  -12.897   55.117
  20.440  -12.887   54.969
  22.914  -12.903   55.000
  25.548  -12.880   55.046
 -18.854  -12.894   55.583
  20.242  -12.984   55.572
  23.101  -12.862   55.419
  25.156  -12.916   55.579
 -18.591  -12.823   56.074
  20.408  -12.848   56.083
 -18.088  -12.823   56.569
  20.429  -12.867   56.530
 -17.556  -12.837   57.134
  20.221  -12.895   57.112
 -17.391  -12.847   57.534
  20.020  -12.868   57.534
 -17.285  -12.818   57.951
  19.875  -12.795   58.006
 -17.314  -12.795   58.451
  19.532  -12.877   58.528
 -17.462  -12.788   58.946
  19.144  -12.956   59.018
 -17.955  -12.860   59.564
  18.699  -12.854   59.652
 -18.888  -12.843   60.073
  18.515  -12.918   60.084
 -19.116  -12.865   60.479
  18.491  -12.868   60.534
 -19.268  -12.763   60.983
  18.600  -12.868   61.000
 -19.065  -12.887   61.514
  18.936  -12.951   61.583
 -18.834  -12.831   62.007
  19.131  -12.868   62.034
 -18.634  -12.974   62.511
  19.207  -12.868   62.534
 -18.636  -12.863   63.070
  19.117  -12.868   63.034
 -18.530  -12.918   63.584
  18.908  -12.785   63.464
 -18.361  -12.868   63.967
  18.538  -12.818   64.000
 -17.815  -12.903   64.500
  18.376  -12.882   64.498
 -14.990  -12.876   65.116
  18.363  -12.831   65.034
 -14.498  -12.896   65.599
  18.326  -12.758   65.471
 -14.034  -12.930   66.028
   9.675  -12.896   66.157
  12.959  -12.847   66.058
  18.035  -12.832   65.982
 -10.890  -12.880   66.574
   9.588  -12.876   66.617
  13.173  -12.858   66.448
  17.420  -12.756   66.524
 -10.529  -12.876   67.049
   9.552  -12.932   67.136
  13.572  -12.845   66.962
  16.953  -12.776   67.084
 -10.312  -12.925   67.454
   9.682  -12.957   67.537
  14.049  -12.909   67.512
  16.721  -12.929   67.562
  -9.571  -12.916   68.138
  10.046  -12.943   68.016
  14.437  -12.953   68.022
  16.598  -12.911   68.070
  -9.148  -12.930   68.625
  10.519  -12.922   68.504
  15.500  -12.852   68.586
  16.466  -12.852   68.551
  -8.973  -12.918   69.084
  11.137  -12.844   68.963
  -8.819  -12.868   69.461
  11.642  -12.927   69.422
  16.685  -12.849   69.528
  17.094  -12.866   69.654
  -8.506  -12.951   70.044
  12.027  -12.924   70.001
  16.671  -12.849   69.911
  17.048  -12.850   70.036
  -8.437  -12.868   70.534
  12.443  -12.917   70.661
  -8.541  -12.832   71.046
   4.899  -12.853   71.062
   6.511  -12.930   70.969
  12.665  -12.955   71.084
  18.605  -12.856   71.000
  18.916  -12.859   71.100
  -8.778  -12.786   71.551
   4.682  -12.891   71.568
   6.567  -12.870   71.451
  12.913  -12.845   71.577
  -8.940  -12.845   71.980
   5.035  -12.894   72.074
   6.458  -12.920   71.945
  13.056  -12.890   72.063
  -9.479  -12.814   72.519
  13.531  -12.908   72.642
 -10.062  -12.832   72.997
  -2.835  -12.917   73.067
  -1.581  -12.903   73.132
  13.621  -12.961   73.108
 -10.300  -12.756   73.514
  -3.371  -12.793   73.607
  -0.944  -12.960   73.509
  13.568  -12.912   73.531
 -10.134  -12.915   74.034
  -3.586  -12.830   74.056
  -0.321  -12.842   74.044
  13.195  -12.913   74.157
  -9.917  -12.836   74.517
  -3.864  -12.881   74.517
  -0.049  -12.888   74.504
   7.489  -12.866   74.535
   8.557  -12.932   74.448
  13.008  -12.877   74.499
  -9.502  -12.876   74.974
  -4.430  -12.772   75.054
   0.194  -12.870   74.979
   7.043  -12.883   75.049
   9.619  -12.951   74.989
  11.039  -12.785   75.040
  -7.592  -12.906   75.487
  -6.937  -12.813   75.556
   1.038  -12.836   75.584
   1.572  -12.813   75.559
   2.475  -12.860   75.603
   6.697  -12.883   75.602
   3.078  -12.864   76.027
   6.490  -12.818   76.039
   3.499  -12.936   76.449
   6.083  -12.785   76.527
  -8.940  -12.888   80.015
  -7.039  -12.801   80.065
  -9.440  -12.806   80.534
  -6.669  -12.855   80.629
  -9.509  -12.875   80.951
  -6.569  -12.836   81.034
  -9.503  -12.854   81.498
  -6.568  -12.778   81.566
  -9.342  -12.884   81.950
  -6.846  -12.962   82.027
  -8.907  -12.894   82.428
  -7.335  -12.846   82.564
  -9.040   -6.870   10.459
  -7.866   -6.875   10.576
 -10.020   -6.819   10.987
  -7.633   -6.805   11.139
 -10.807   -6.764   11.483
  -7.602   -6.828   11.617
 -10.857   -6.793   11.951
  -7.423   -6.888   12.063
 -10.924   -6.851   12.498
  -7.096   -6.887   12.585
 -11.119   -6.802   12.946
  -6.959   -6.868   13.034
 -11.529   -6.868   13.586
  -6.935   -6.818   13.484
 -11.679   -6.908   13.993
  -7.100   -6.810   13.969
 -11.975   -6.876   14.546
  -7.415   -6.835   14.583
 -15.909   -6.829   15.035
 -13.509   -6.871   15.038
 -12.357   -6.855   15.051
  -7.453   -6.842   15.034
 -16.315   -6.860   15.572
  -7.369   -6.871   15.570
 -16.457   -6.868   16.034
  -7.365   -6.889   16.117
 -16.561   -6.834   16.524
  -7.438   -6.816   16.618
 -16.824   -6.787   17.017
  -7.536   -6.938   17.100
 -17.506   -6.827   17.523
  -7.386   -6.905   17.562
  -0.047   -6.849   17.469
   1.017   -6.841   17.547
 -18.103   -6.844   17.983
  -7.083   -6.871   18.006
  -0.461   -6.869   17.987
   1.980   -6.867   18.104
 -18.514   -6.888   18.545
  -6.036   -6.964   18.539
  -0.507   -6.876   18.451
   2.500   -6.869   18.636
 -19.058   -6.832   18.982
  -2.980   -6.919   19.039
  -0.375   -6.859   18.921
   2.622   -6.875   19.082
 -19.437   -6.806   19.508
  -2.359   -6.963   19.548
  -0.126   -6.877   19.470
   2.937   -6.847   19.624
   5.479   -6.925   19.471
   7.441   -6.951   19.573
 -22.418   -6.859   20.000
 -21.443   -6.869   20.087
 -19.483   -6.856   19.947
  -1.916   -6.921   20.053
  -0.421   -6.859   19.980
   3.508   -6.886   20.098
   4.974   -6.891   19.947
   8.042   -6.951   20.048
  17.123   -6.857   20.078
  20.519   -6.951   20.053
 -22.393   -6.856   20.417
 -20.870   -6.908   20.572
 -19.872   -6.850   20.486
   8.537   -6.961   20.530
  10.958   -6.808   20.540
  21.074   -6.904   20.577
 -22.010   -6.871   20.994
  21.342   -6.966   21.092
 -21.976   -6.874   21.451
  21.388   -6.850   21.570
 -21.955   -6.835   21.998
  21.432   -6.918   22.084
 -21.805   -6.844   22.441
  21.463   -6.868   22.534
 -21.408   -6.830   22.952
  21.497   -6.818   22.984
 -20.994   -6.945   23.506
  21.449   -6.843   23.450
 -20.871   -6.868   24.034
  21.201   -6.941   24.105
 -20.841   -6.868   24.534
  21.037   -6.787   24.577
 -20.889   -6.818   24.984
  20.878   -6.907   25.034
 -20.919   -6.892   25.534
  20.910   -6.816   25.534
 -20.793   -6.941   26.035
  20.869   -6.754   25.999
 -20.522   -6.887   26.553
  20.530   -6.766   26.547
 -20.401   -6.868   27.034
  19.964   -6.781   27.093
 -20.359   -6.818   27.484
 -11.035   -6.836   27.541
 -10.078   -6.915   27.607
  19.700   -6.952   27.588
 -20.343   -6.882   27.929
 -11.618   -6.812   27.966
  -9.543   -6.946   28.020
  19.702   -6.958   28.102
 -20.363   -6.815   28.451
 -12.123   -6.907   28.428
  -9.377   -6.901   28.428
  19.932   -6.835   28.549
 -20.288   -6.799   28.909
 -15.867   -6.778   29.067
  -9.343   -6.810   28.951
  20.435   -6.904   29.041
 -19.894   -6.823   29.438
 -18.351   -6.834   29.574
  -9.354   -6.787   29.520
  21.344   -6.915   29.576
  -9.051   -6.879   30.006
  22.086   -6.897   30.020
  22.669   -6.832   30.044
  25.109   -6.927   29.933
  -8.654   -6.898   30.527
  25.595   -6.916   30.502
  -8.597   -6.933   30.959
  25.878   -6.911   31.100
  -9.040   -6.775   31.465
  26.076   -6.918   31.523
  -9.374   -6.785   32.049
  26.611   -6.951   31.996
  -9.963   -6.779   32.524
  27.947   -6.850   32.623
 -11.482   -6.772   33.047
  28.417   -6.829   33.128
 -11.976   -6.819   33.573
  28.903   -6.912   33.671
 -11.918   -6.840   34.070
  29.142   -6.954   34.087
 -11.920   -6.844   34.617
  29.420   -6.826   34.629
 -12.052   -6.821   34.985
  29.454   -6.865   35.117
 -12.600   -6.822   35.550
  29.605   -6.882   35.616
 -12.933   -6.895   36.121
  29.639   -6.868   36.034
 -12.976   -6.939   36.631
  29.440   -6.917   36.422
 -12.845   -6.968   37.090
  29.190   -6.790   36.957
 -12.452   -6.939   37.524
  29.114   -6.816   37.451
 -11.092   -6.883   38.062
  29.150   -6.791   37.980
 -10.397   -6.909   38.526
  29.538   -6.862   38.540
  -9.998   -6.969   39.011
  29.942   -6.935   39.056
  -9.782   -6.924   39.543
  29.919   -6.918   39.584
  -9.616   -6.899   40.044
  29.901   -6.796   40.069
  -9.435   -6.909   40.516
  29.764   -6.944   40.658
  -8.526   -6.853   41.116
  29.758   -6.960   41.032
  -8.092   -6.805   41.596
  29.892   -6.904   41.533
 -14.918   -6.894   42.056
 -10.852   -6.827   42.071
  -8.070   -6.847   42.083
  30.110   -6.868   41.981
 -15.329   -6.849   42.658
 -10.523   -6.827   42.541
  -8.322   -6.903   42.658
  30.905   -6.917   42.540
  32.091   -6.890   42.589
  33.089   -6.951   42.605
 -15.443   -6.918   43.084
 -10.345   -6.852   42.984
  -8.417   -6.884   43.117
  34.524   -6.877   43.098
 -15.435   -6.868   43.534
 -10.452   -6.781   43.458
  -8.355   -6.897   43.561
  34.915   -6.935   43.620
 -15.458   -6.868   44.034
 -10.573   -6.873   43.936
  -8.113   -6.802   44.056
  35.074   -6.868   44.034
 -15.557   -6.840   44.527
 -10.751   -6.753   44.486
  -8.098   -6.757   44.553
  35.136   -6.818   44.484
 -15.607   -6.907   45.034
 -10.567   -6.838   45.035
  -8.375   -6.822   45.149
  35.011   -6.872   44.998
 -15.577   -6.881   45.570
 -10.336   -6.865   45.442
  -8.582   -6.780   45.530
  34.850   -6.748   45.471
 -15.389   -6.868   46.059
  34.649   -6.904   46.016
 -14.973   -6.959   46.500
  34.488   -6.785   46.515
 -14.147   -6.897   47.109
  34.203   -6.868   47.098
 -13.877   -6.940   47.483
  34.016   -6.868   47.534
 -13.773   -6.788   47.980
  33.963   -6.868   48.034
 -13.643   -6.974   48.516
  34.072   -6.868   48.501
 -13.688   -6.948   48.998
  34.410   -6.951   49.085
 -13.786   -6.840   49.503
  34.621   -6.888   49.559
 -13.815   -6.868   50.034
  34.869   -6.933   50.123
 -13.759   -6.901   50.542
  35.042   -6.868   50.534
 -13.699   -6.747   51.002
  35.125   -6.818   50.984
 -13.897   -6.819   51.560
  34.999   -6.825   51.530
 -14.342   -6.840   52.050
  34.655   -6.954   52.028
 -15.377   -6.885   52.574
  34.366   -6.837   52.430
 -15.760   -6.899   53.154
  34.062   -6.908   53.034
 -15.829   -6.879   53.617
  33.984   -6.855   53.484
 -15.795   -6.961   54.099
  34.069   -6.927   53.932
 -15.633   -6.903   54.554
  34.466   -6.949   54.478
 -15.554   -6.868   55.034
  34.659   -6.859   54.916
 -15.501   -6.868   55.534
  34.866   -6.974   55.488
 -15.343   -6.868   56.004
  34.656   -6.887   56.056
 -15.119   -6.951   56.587
  34.382   -6.884   56.436
 -14.948   -6.832   57.041
  32.082   -6.855   57.069
 -14.614   -6.933   57.613
  31.888   -6.884   57.455
 -14.425   -6.918   58.084
  31.679   -6.860   58.013
 -14.395   -6.868   58.534
  31.518   -6.785   58.505
 -14.430   -6.868   59.034
  31.150   -6.794   59.116
 -14.392   -6.868   59.534
  13.592   -6.870   59.651
  14.980   -6.949   59.454
  25.109   -6.784   59.559
  27.120   -6.927   59.440
  30.705   -6.824   59.635
 -14.305   -6.868   60.034
  13.417   -6.827   60.117
  15.871   -6.988   59.987
  21.511   -6.869   60.096
  27.516   -6.921   59.944
  30.395   -6.835   59.970
 -14.303   -6.868   60.534
  13.409   -6.845   60.617
  16.131   -6.923   60.410
  21.144   -6.916   60.555
  28.192   -6.921   60.507
  28.983   -6.820   60.532
 -14.335   -6.868   61.034
  13.547   -6.896   61.117
  16.491   -6.913   60.956
  20.982   -6.882   61.070
 -14.273   -6.917   61.541
  13.644   -6.953   61.505
  16.833   -6.900   61.519
  20.854   -6.827   61.535
 -14.091   -6.887   62.067
  14.422   -6.914   62.063
  16.655   -6.855   62.004
  20.462   -6.843   62.051
 -14.052   -6.794   62.568
  19.178   -6.884   62.618
 -14.307   -6.866   63.157
  19.406   -6.873   63.159
 -14.602   -6.818   63.498
  19.678   -6.925   63.535
 -15.283   -6.809   64.140
  20.121   -6.926   64.053
 -15.482   -6.918   64.584
  20.431   -6.891   64.569
 -15.563   -6.868   65.034
  20.522   -6.868   65.034
 -15.530   -6.818   65.484
  20.519   -6.818   65.484
 -15.347   -6.899   65.935
  20.371   -6.809   65.951
 -15.007   -6.970   66.510
  19.938   -6.756   66.503
 -14.868   -6.868   67.034
  19.176   -6.854   67.149
 -14.813   -6.868   67.489
  19.001   -6.918   67.584
 -14.581   -6.951   68.060
  18.986   -6.868   68.034
 -14.112   -6.951   68.556
 -12.137   -6.827   68.517
 -10.916   -6.975   68.555
  19.047   -6.868   68.534
 -10.414   -6.936   69.048
  19.014   -6.868   69.034
 -10.171   -6.811   69.558
  18.865   -6.785   69.467
 -10.149   -6.752   70.044
  18.537   -6.868   70.050
 -10.443   -6.914   70.533
  18.387   -6.868   70.534
 -10.962   -6.815   71.061
  18.377   -6.868   71.034
 -11.977   -6.833   71.543
  18.409   -6.789   71.564
 -12.437   -6.785   72.060
  18.198   -6.862   72.126
 -12.906   -6.785   72.528
  17.984   -6.858   72.464
 -13.649   -6.854   72.994
  17.196   -6.865   73.160
 -14.121   -6.894   73.528
  16.942   -6.868   73.566
 -14.313   -6.833   74.013
  16.595   -6.822   74.032
 -14.519   -6.842   74.504
  16.110   -6.779   74.555
 -14.946   -6.807   74.998
  14.171   -6.800   75.097
 -15.279   -6.785   75.539
  13.694   -6.775   75.552
 -15.330   -6.826   75.951
  13.455   -6.821   75.907
 -15.285   -6.873   76.498
  13.082   -6.858   76.495
 -15.259   -6.895   77.070
  13.055   -6.865   76.941
 -15.305   -6.933   77.617
   9.036   -6.831   77.533
   9.673   -6.924   77.532
  13.397   -6.907   77.523
 -15.374   -6.927   78.117
   7.685   -6.818   78.122
  10.601   -6.967   78.091
  13.533   -6.892   77.951
 -15.338   -6.956   78.599
   7.395   -6.848   78.462
  10.947   -6.897   78.606
  13.546   -6.910   78.498
 -15.009   -6.825   79.048
   4.457   -6.768   79.027
  11.162   -6.978   79.085
  13.376   -6.928   78.999
 -14.599   -6.934   79.615
  -2.435   -6.827   79.542
  11.937   -6.916   79.568
  12.611   -6.836   79.484
 -14.383   -6.818   79.984
  -3.340   -6.930   80.062
 -14.263   -6.898   80.436
  -5.524   -6.868   80.534
  -4.838   -6.911   80.484
  -4.391   -6.815   80.562
 -14.106   -6.969   81.013
 -10.438   -6.832   81.047
  -8.981   -6.886   81.113
  -6.314   -6.891   81.133
 -13.868   -6.868   81.471
 -10.993   -6.785   81.526
  -8.483   -6.878   81.583
  -6.599   -6.894   81.436
 -13.282   -6.935   81.997
 -11.618   -6.835   82.006
 -11.423   -0.833   13.584
  -9.559   -0.926   13.556
 -12.473   -0.795   14.035
  -9.028   -0.947   14.047
  -3.897   -0.769   14.047
  -2.341   -0.993   14.030
 -13.905   -0.852   14.548
  -6.859   -0.912   14.434
  -4.495   -0.830   14.524
  -0.998   -0.951   14.554
 -14.842   -0.839   15.138
   0.029   -0.951   15.043
  14.996   -0.785   15.033
  17.174   -0.951   15.006
 -15.097   -0.818   15.524
   0.679   -0.951   15.483
  14.561   -0.868   15.566
  17.625   -0.951   15.518
 -15.852   -0.915   16.070
   1.090   -0.951   15.990
   3.118   -0.839   16.061
   5.076   -0.953   16.008
  14.364   -0.852   16.004
  17.855   -0.951   16.089
 -16.398   -0.790   16.603
   5.963   -0.969   16.548
  14.224   -0.772   16.471
  17.895   -0.818   16.484
 -16.626   -0.890   17.034
   9.557   -0.893   17.086
  14.126   -0.806   16.951
  17.855   -0.867   16.998
 -16.698   -0.752   17.446
  11.607   -0.939   17.541
  13.996   -0.859   17.439
  17.882   -0.817   17.534
 -16.917   -0.811   17.951
  18.057   -0.820   18.032
 -17.419   -0.785   18.526
  18.319   -0.786   18.574
 -18.310   -0.837   19.097
  18.337   -0.740   19.036
 -18.583   -0.850   19.505
  18.029   -0.886   19.518
 -18.923   -0.777   19.973
  17.696   -0.946   20.094
 -19.442   -0.785   20.544
  17.647   -0.921   20.617
 -19.915   -0.832   21.096
  17.719   -0.960   21.035
 -20.035   -0.808   21.534
  18.058   -0.904   21.506
 -20.046   -0.801   22.034
  18.522   -0.967   22.103
 -20.104   -0.742   22.543
  18.926   -0.906   22.542
 -20.522   -0.836   23.004
  19.951   -0.876   23.120
 -20.918   -0.873   23.628
  20.312   -0.923   23.633
 -20.864   -0.914   24.065
  20.413   -0.868   24.034
 -20.479   -0.858   24.500
  20.431   -0.868   24.534
 -19.973   -0.951   25.036
  20.460   -0.868   25.034
 -19.546   -0.951   25.575
  20.614   -0.832   25.532
 -19.376   -0.871   26.067
  20.843   -0.987   26.069
 -19.156   -0.914   26.645
  20.743   -0.780   26.488
 -18.873   -0.900   26.990
 -13.970   -0.877   27.125
 -12.948   -0.868   26.978
  20.688   -0.768   26.987
 -16.030   -0.880   27.566
 -13.977   -0.837   27.547
 -13.302   -0.863   27.487
  20.914   -0.930   27.555
 -12.929   -0.867   27.968
  21.148   -0.918   28.005
 -12.434   -0.862   28.464
  21.430   -0.951   28.552
 -11.913   -0.949   28.979
  21.461   -0.868   29.034
 -11.503   -0.951   29.579
  21.433   -0.868   29.534
 -11.349   -0.868   30.070
  21.512   -0.818   29.984
 -11.363   -0.807   30.617
  21.710   -0.907   30.425
 -11.587   -0.850   30.994
  22.056   -0.921   30.928
 -12.372   -0.902   31.574
  23.049   -0.907   31.537
 -12.805   -0.851   32.153
  23.960   -0.951   32.085
 -12.934   -0.868   32.534
  24.124   -0.868   32.534
 -13.026   -0.865   32.998
  24.177   -0.886   33.066
 -13.101   -0.794   33.504
  24.333   -0.931   33.645
 -13.292   -0.984   34.055
  24.546   -0.895   34.061
 -12.991   -0.864   34.591
  24.941   -0.844   34.597
 -12.584   -0.806   35.069
  24.941   -0.867   35.074
 -12.023   -0.885   35.606
  24.700   -0.964   35.598
 -11.544   -0.887   36.066
  24.577   -0.896   36.077
 -11.342   -0.930   36.464
  24.174   -0.911   36.653
 -11.363   -0.823   36.951
  24.033   -0.886   37.117
 -11.440   -0.806   37.442
  24.014   -0.905   37.617
 -11.463   -0.862   37.951
  24.120   -0.896   38.084
 -11.516   -0.879   38.451
  24.082   -0.906   38.570
 -11.601   -0.899   38.951
  23.982   -0.837   39.117
 -11.599   -0.955   39.498
  23.920   -0.821   39.617
  27.718   -0.774   39.555
  28.443   -0.885   39.555
 -11.626   -0.944   40.017
  23.935   -0.869   40.117
  26.966   -0.819   40.025
  29.386   -0.897   40.166
 -11.831   -0.808   40.582
  24.042   -0.945   40.509
  26.418   -0.860   40.480
  29.621   -0.945   40.612
 -11.644   -0.979   41.026
  29.945   -0.845   41.124
 -11.617   -0.935   41.534
  30.421   -0.919   41.665
 -11.664   -0.897   41.945
  30.678   -0.965   42.022
 -11.939   -0.792   42.481
  31.373   -0.900   42.553
 -12.346   -0.779   43.104
  31.549   -0.868   42.981
 -12.936   -0.838   43.554
  32.066   -0.903   43.522
 -13.513   -0.792   44.113
  33.578   -0.951   44.026
  37.563   -0.788   44.049
  39.109   -0.907   44.079
 -13.789   -0.896   44.601
  34.116   -0.977   44.575
  37.071   -0.785   44.562
  39.592   -0.878   44.522
 -13.966   -0.818   45.072
  34.357   -0.898   45.061
  36.982   -0.851   44.951
  39.861   -0.800   45.056
 -14.394   -0.782   45.622
  34.455   -0.874   45.534
  36.972   -0.892   45.451
  39.885   -0.759   45.556
 -14.859   -0.895   46.148
  34.464   -0.841   46.029
  37.084   -0.829   46.020
  39.611   -0.898   46.068
 -14.979   -0.787   46.582
  34.553   -0.850   46.484
  37.535   -0.916   46.443
  39.161   -0.839   46.580
 -15.121   -0.848   47.059
  34.538   -0.925   46.948
 -15.339   -0.974   47.563
  34.460   -0.888   47.451
 -15.805   -0.823   48.144
  34.431   -0.947   47.941
 -16.099   -0.818   48.519
  34.091   -0.818   48.490
 -16.292   -0.868   49.063
  33.589   -0.759   49.010
 -16.336   -0.818   49.484
  31.973   -0.871   49.551
 -16.271   -0.885   49.915
  31.425   -0.841   49.990
 -15.973   -0.914   50.504
  31.126   -0.790   50.538
 -15.492   -0.941   51.046
  30.668   -0.879   51.121
 -15.076   -0.978   51.476
  30.507   -0.958   51.586
 -14.896   -0.922   51.940
  30.584   -0.933   52.116
 -14.828   -0.828   52.451
  30.913   -0.838   52.563
 -14.888   -0.862   52.998
  31.604   -0.885   53.027
 -15.120   -0.879   53.439
  32.145   -0.912   53.500
 -16.002   -0.847   53.973
  32.441   -0.828   54.072
 -16.538   -0.878   54.489
  32.429   -0.832   54.512
 -16.581   -0.893   54.951
  32.094   -0.884   55.050
 -16.405   -0.840   55.519
  31.050   -0.893   55.544
 -16.106   -0.979   56.016
  30.455   -0.843   56.009
 -16.130   -0.903   56.484
  30.187   -0.955   56.582
 -15.984   -0.888   57.022
  30.212   -0.971   57.093
 -15.607   -0.925   57.529
  30.459   -0.862   57.585
 -15.352   -0.940   57.962
  30.474   -0.863   58.068
 -15.269   -0.839   58.429
  26.582   -0.862   58.604
  27.569   -0.876   58.505
  29.988   -0.870   58.613
 -15.124   -0.960   59.015
  26.024   -0.884   59.032
  27.858   -0.903   59.033
  29.660   -0.879   59.155
 -14.899   -0.868   59.497
  25.571   -0.837   59.554
  28.037   -0.831   59.514
  29.489   -0.855   59.490
 -14.416   -0.985   60.082
  25.366   -0.908   60.034
 -13.867   -0.902   60.508
  25.395   -0.889   60.534
 -13.391   -0.904   61.006
  25.598   -0.877   60.996
 -13.033   -0.846   61.542
  26.126   -0.941   61.472
 -12.951   -0.842   62.034
  27.096   -0.942   61.979
 -13.037   -0.745   62.555
  27.474   -0.899   62.563
 -13.378   -0.868   63.084
  27.624   -0.942   63.108
 -13.608   -0.868   63.548
  27.902   -0.845   63.518
 -13.813   -0.796   64.000
  28.472   -0.951   64.056
 -13.831   -0.803   64.493
  28.991   -0.951   64.575
 -13.574   -0.932   65.066
  29.194   -0.832   65.009
 -13.045   -0.892   65.631
  29.317   -0.972   65.547
 -12.630   -0.974   65.988
  29.290   -0.891   65.935
 -12.505   -0.851   66.498
  29.051   -0.795   66.465
 -12.327   -0.817   67.009
   6.932   -0.865   66.956
   7.931   -0.830   67.096
  28.628   -0.868   67.077
 -12.097   -0.922   67.546
   6.655   -0.848   67.476
   7.966   -0.858   67.578
  28.415   -0.785   67.500
 -12.114   -0.868   68.034
   6.925   -0.879   67.993
   7.601   -0.863   68.096
  28.034   -0.768   68.095
 -12.178   -0.815   68.427
  27.492   -0.788   68.520
 -12.461   -0.845   68.985
  26.521   -0.785   69.039
 -12.809   -0.780   69.539
  25.955   -0.840   69.501
 -12.986   -0.813   69.942
   5.081   -0.896   70.052
   6.996   -0.869   70.111
  24.341   -0.847   70.008
 -13.049   -0.937   70.498
   4.856   -0.891   70.437
   7.381   -0.879   70.592
  23.516   -0.785   70.536
 -13.161   -0.934   71.003
   4.026   -0.824   70.983
   7.559   -0.832   71.047
  23.184   -0.868   71.075
 -13.481   -0.831   71.497
   2.448   -0.887   71.515
   8.105   -0.877   71.517
   8.502   -0.790   71.532
   9.609   -0.960   71.520
  23.071   -0.868   71.534
 -21.090   -0.849   72.017
 -19.396   -0.951   72.018
 -14.026   -0.829   72.023
   2.154   -0.791   71.960
  10.168   -0.951   71.964
  22.946   -0.868   72.034
 -21.635   -0.895   72.540
 -18.863   -0.956   72.488
 -14.324   -0.840   72.522
   2.109   -0.845   72.451
  10.438   -0.951   72.540
  22.879   -0.868   72.534
 -21.863   -0.855   73.002
 -18.464   -0.963   73.052
 -14.580   -0.790   72.957
   2.152   -0.881   72.998
  10.485   -0.868   73.034
  22.913   -0.868   73.034
 -21.943   -0.868   73.534
 -17.603   -0.915   73.568
 -17.045   -0.848   73.515
   2.028   -0.832   73.533
  10.420   -0.791   73.472
  23.055   -0.874   73.563
 -21.882   -0.832   74.031
   1.619   -0.783   74.052
  10.137   -0.766   73.985
  23.378   -0.844   74.125
 -21.576   -0.916   74.606
   0.604   -0.810   74.542
   7.692   -0.818   74.570
   8.597   -0.945   74.530
   9.106   -0.858   74.528
  23.606   -0.842   74.508
 -21.055   -0.899   75.092
   0.096   -0.853   75.057
   7.573   -0.887   74.979
  24.151   -0.880   75.062
 -18.950   -0.859   75.616
  -0.074   -0.852   75.516
   8.049   -0.824   75.552
  24.383   -0.841   75.578
 -18.585   -0.940   76.052
  -0.059   -0.819   76.034
   8.313   -0.768   76.022
  24.115   -0.867   76.147
 -18.436   -0.918   76.584
   0.175   -0.879   76.487
   8.173   -0.950   76.586
  24.002   -0.800   76.623
 -18.337   -0.868   76.993
   0.447   -0.965   77.007
   8.145   -0.934   77.117
  23.883   -0.790   77.108
 -18.077   -0.918   77.535
   0.461   -0.903   77.534
   8.215   -0.963   77.540
  20.615   -0.849   77.600
  21.130   -0.834   77.575
  23.628   -0.912   77.577
 -17.826   -0.853   77.978
   0.374   -0.917   78.034
   8.617   -0.992   78.080
  19.010   -0.871   78.105
  22.031   -0.920   77.942
  23.142   -0.831   78.054
 -17.632   -0.955   78.464
   0.350   -0.885   78.570
   9.033   -0.904   78.624
  18.617   -0.895   78.623
 -17.571   -0.943   78.927
   0.454   -0.918   79.084
   9.145   -0.911   79.064
  12.394   -0.826   79.015
  17.007   -0.922   79.000
  18.088   -0.796   79.120
 -17.824   -0.780   79.478
   0.525   -0.868   79.534
   9.475   -0.845   79.548
  11.943   -0.836   79.498
 -17.915   -0.855   79.998
   0.516   -0.818   79.984
   9.969   -0.863   80.015
  11.450   -0.847   79.995
 -18.058   -0.868   80.534
   0.384   -0.813   80.452
 -18.172   -0.772   81.039
  -0.027   -0.769   81.005
 -18.278   -0.905   81.623
  -0.809   -0.868   81.607
 -18.256   -0.947   82.015
 -10.118   -0.849   82.009
  -8.495   -0.918   82.033
  -7.490   -0.757   82.039
  -5.879   -0.975   82.043
  -1.108   -0.861   81.981
 -18.019   -0.904   82.503
 -10.965   -0.793   82.545
  -5.400   -0.938   82.491
  -1.390   -0.900   82.502
 -17.497   -0.952   83.041
 -13.077   -0.784   83.006
  -5.059   -0.904   83.038
  -2.017   -0.832   82.982
  -4.576   -0.951   83.567
  -3.022   -0.831   83.520
  -4.910    5.208   12.537
  -3.485    5.132   12.598
  11.506    5.189   12.506
  13.171    5.097   12.551
  -7.371    5.215   13.064
  -3.032    5.062   13.115
  10.911    5.168   12.992
  13.506    5.147   13.033
  -7.835    5.215   13.555
  -2.841    5.108   13.559
   9.489    5.215   13.519
  13.867    5.171   13.553
  -9.008    5.215   14.051
  -2.643    5.165   14.063
   8.964    5.215   13.981
  14.447    5.049   14.053
  -9.512    5.183   14.619
  -2.505    5.097   14.534
   7.605    5.186   14.579
  15.167    5.128   14.478
  24.044    5.181   14.532
  26.032    5.046   14.534
  -9.782    5.132   15.083
  -2.348    5.132   15.034
   7.243    5.225   15.056
  19.574    5.106   14.985
  22.642    5.249   15.051
  26.516    5.049   15.063
 -10.358    5.243   15.559
  -2.290    5.168   15.562
   7.136    5.135   15.498
  20.574    5.027   15.524
  21.509    5.165   15.519
  26.694    5.168   15.510
 -10.988    5.168   16.068
  -2.137    5.094   16.133
   6.917    5.194   15.950
  26.801    5.046   15.980
 -11.287    5.154   16.581
  -1.876    5.082   16.505
   6.124    5.251   16.530
  26.685    5.142   16.519
 -11.372    5.132   17.034
  -0.593    5.105   17.116
   5.527    5.182   17.010
  26.458    5.214   16.969
 -11.390    5.132   17.534
  -0.108    5.055   17.609
   5.319    5.196   17.425
  25.983    5.127   17.591
 -11.414    5.182   17.984
   0.134    5.099   18.047
   4.950    5.250   17.941
  25.825    5.088   17.998
 -11.558    5.143   18.417
   0.479    5.146   18.541
   4.087    5.215   18.572
  25.723    5.240   18.471
 -12.378    5.193   19.112
   1.038    5.084   19.087
   3.587    5.215   19.029
  25.941    5.116   19.002
 -13.924    5.106   19.568
  26.178    5.107   19.526
 -14.323    5.180   20.130
  26.354    5.060   20.060
 -18.005    5.134   20.543
 -17.383    5.076   20.557
 -14.634    5.168   20.460
  26.585    5.082   20.523
 -18.567    5.106   20.997
  27.459    5.049   21.032
  27.953    5.215   21.031
  29.138    5.049   21.023
 -18.832    5.210   21.459
  29.961    5.049   21.592
 -18.830    5.194   21.951
  30.193    5.132   21.966
 -18.818    5.151   22.498
  30.359    5.049   22.549
 -18.900    5.132   23.034
  30.377    5.182   22.984
 -18.953    5.132   23.534
  30.380    5.192   23.519
 -18.849    5.132   24.003
  30.145    5.079   24.056
 -18.411    5.035   24.593
  29.872    5.123   24.496
 -18.108    5.061   25.118
  29.587    5.147   25.121
 -18.003    5.132   25.534
  29.461    5.167   25.493
 -17.920    5.132   26.034
  28.960    5.161   26.012
 -17.915    5.182   26.484
  28.602    5.124   26.563
 -18.002    5.178   26.980
 -12.865    5.130   27.113
 -11.940    5.119   27.091
  28.498    5.082   27.084
 -15.589    5.010   27.554
 -14.021    5.215   27.528
 -11.433    5.115   27.626
  28.524    5.132   27.534
 -11.400    5.137   28.117
  28.664    5.132   28.018
 -11.527    5.158   28.496
  28.863    5.049   28.602
 -11.971    5.066   29.004
  28.981    5.132   29.034
 -12.154    5.175   29.426
  28.899    5.217   29.545
 -12.421    5.121   29.972
  28.730    5.145   30.147
 -12.510    5.132   30.534
  28.712    5.132   30.534
 -12.412    5.132   31.009
  28.631    5.105   30.939
 -12.049    5.059   31.619
  28.478    5.119   31.433
 -11.689    5.088   32.153
  28.041    5.133   32.028
 -11.575    5.182   32.484
  27.091    5.146   32.572
 -11.604    5.201   33.024
  26.220    5.228   33.052
 -11.854    5.131   33.504
  26.083    5.185   33.451
 -12.849    5.144   34.038
  26.073    5.194   33.998
 -14.367    5.132   34.604
  26.416    5.106   34.557
  28.119    5.100   34.564
  29.460    5.089   34.542
 -14.623    5.215   34.971
  30.142    5.049   35.006
 -15.045    5.215   35.493
  30.539    5.049   35.511
 -17.430    5.215   36.067
  31.479    5.107   36.124
 -17.949    5.132   36.580
  31.944    5.123   36.606
 -18.160    5.236   37.036
  32.189    5.079   37.025
 -18.261    5.101   37.619
  32.544    5.081   37.482
 -18.235    5.050   37.994
  33.119    5.059   37.979
 -17.993    5.075   38.535
  33.615    5.043   38.469
 -17.655    5.055   39.115
  34.146    5.036   38.955
 -17.546    5.132   39.534
  37.070    5.124   39.587
 -17.569    5.220   40.058
  37.450    5.065   40.122
 -17.776    5.102   40.645
  37.617    5.132   40.534
 -17.809    5.086   41.117
  37.688    5.132   41.034
 -17.749    5.019   41.578
  37.693    5.182   41.484
 -17.567    5.145   42.036
  37.735    5.117   41.903
 -17.420    5.161   42.598
  37.957    5.046   42.508
 -17.409    5.082   43.084
  38.142    5.132   42.980
 -17.425    5.132   43.534
  38.423    5.082   43.520
 -17.467    5.182   43.984
  38.566    5.149   43.939
 -17.419    5.143   44.423
  38.617    5.184   44.451
 -17.363    5.163   44.951
  38.541    5.126   44.968
 -17.409    5.114   45.498
  38.033    5.245   45.461
 -17.594    5.076   46.002
  37.497    5.215   46.016
 -18.085    5.148   46.470
  37.235    5.132   46.585
 -18.583    5.106   47.032
  37.158    5.132   47.034
 -18.810    5.214   47.469
  37.176    5.118   47.570
 -18.795    5.183   47.951
  37.214    5.031   48.084
 -18.787    5.194   48.451
  37.415    5.163   48.542
 -18.914    5.138   48.998
 -12.009    5.183   49.042
 -10.936    5.052   48.950
  37.465    5.171   49.034
 -19.148    5.134   49.476
 -12.409    5.104   49.599
  -9.902    5.026   49.594
  37.400    5.242   49.504
 -19.279    5.230   49.992
 -12.543    5.132   50.034
  -9.082    5.150   50.107
  37.033    5.232   50.051
 -19.105    5.095   50.525
 -12.594    5.132   50.534
  -8.396    5.069   50.562
  35.466    5.193   50.540
 -18.828    5.080   50.932
 -12.523    5.182   50.984
  -7.512    5.164   51.089
  34.596    5.180   51.152
 -18.066    5.106   51.571
 -12.371    5.149   51.458
  -7.390    5.108   51.617
  34.560    5.070   51.608
 -17.829    5.123   51.995
 -11.976    5.080   51.942
  -7.397    5.114   52.117
  34.672    5.119   52.061
 -17.618    5.093   52.525
 -10.414    5.136   52.528
  -7.391    5.179   52.639
  34.809    5.131   52.622
 -17.341    5.084   52.926
  -9.952    5.182   53.063
  -7.525    5.220   53.101
  34.831    5.230   53.007
 -16.654    5.064   53.633
  -9.479    5.082   53.444
  -7.962    5.200   53.530
  34.688    5.132   53.507
 -16.439    5.082   54.084
  34.408    5.188   53.948
 -16.400    5.132   54.534
  34.025    5.179   54.559
 -16.500    5.167   55.033
  33.933    5.188   55.034
 -16.631    5.094   55.503
  33.968    5.183   55.534
 -16.936    5.148   56.066
  33.972    5.231   56.063
 -17.062    5.154   56.570
  33.623    5.103   56.566
 -17.071    5.082   57.084
  33.036    5.180   57.052
 -17.135    5.215   57.478
  32.461    5.168   57.488
 -17.430    5.168   58.070
  32.016    5.215   58.029
 -17.789    5.161   58.590
  31.179    5.186   58.631
 -17.952    5.203   58.963
  30.886    5.152   59.041
 -17.861    5.150   59.510
  30.728    5.049   59.577
 -17.514    5.106   60.010
  30.761    5.039   59.998
 -17.322    5.076   60.466
  30.946    5.096   60.508
 -17.377    5.185   60.951
  31.076    5.182   60.984
 -17.519    5.135   61.437
  31.217    5.118   61.428
 -17.845    5.220   61.970
  31.412    5.047   62.005
 -17.885    5.191   62.451
  31.508    5.132   62.534
 -17.801    5.201   62.910
  31.469    5.132   63.034
 -17.119    5.124   63.575
  31.450    5.132   63.534
 -16.835    5.146   63.954
  31.563    5.132   64.034
 -16.583    5.053   64.534
  31.723    5.136   64.569
 -16.550    5.182   64.984
  26.959    5.167   64.970
  28.027    5.085   65.055
  31.793    5.098   65.002
 -16.598    5.206   65.522
  24.970    5.217   65.508
  28.567    5.096   65.509
  31.649    5.112   65.483
 -16.874    5.164   66.056
  24.181    5.154   66.142
  28.988    5.049   66.047
  31.383    5.201   65.951
 -17.148    5.166   66.463
  23.990    5.082   66.584
  30.020    5.055   66.533
  30.416    5.155   66.517
 -17.988    5.179   67.092
  23.933    5.132   67.034
 -18.106    5.248   67.553
  23.947    5.132   67.534
 -18.420    5.124   68.040
  24.013    5.182   67.984
 -18.987    5.066   68.483
  24.199    5.112   68.420
 -19.373    5.103   69.134
  24.591    5.079   68.925
 -19.416    5.098   69.617
  25.087    5.061   69.458
 -19.331    5.053   70.044
  25.196    5.129   70.018
 -18.958    5.063   70.504
  25.017    5.082   70.584
 -18.343    5.032   71.034
  24.964    5.132   71.034
 -18.019    5.097   71.537
  25.031    5.182   71.484
 -17.882    5.132   72.034
  25.209    5.114   71.919
 -17.892    5.182   72.484
  25.577    5.129   72.415
 -18.080    5.181   72.950
  25.855    5.037   73.018
 -18.619    5.224   73.479
  25.834    5.141   73.522
 -20.087    5.146   74.027
  25.747    5.224   73.988
 -21.051    5.147   74.578
  10.465    5.243   74.535
  12.899    5.082   74.551
  25.594    5.176   74.499
 -21.301    5.028   75.088
   8.904    5.254   75.029
  13.141    5.143   74.994
  25.358    5.125   74.935
 -21.121    5.174   75.658
   8.536    5.132   75.475
  13.344    5.078   75.529
  24.677    5.225   75.529
 -21.042    5.148   76.117
   8.363    5.172   75.958
  13.601    5.067   75.954
  24.417    5.174   75.918
 -20.972    5.128   76.617
   8.188    5.132   76.487
  14.109    5.086   76.433
  23.496    5.215   76.523
 -20.871    5.102   77.060
   7.916    5.171   76.936
  14.493    5.041   77.007
  22.586    5.105   77.116
 -20.504    5.157   77.511
   0.984    5.185   77.533
   6.037    5.063   77.532
   7.057    5.220   77.544
  14.667    5.118   77.501
  22.181    5.070   77.564
 -19.844    5.014   78.032
   0.393    5.220   77.996
  14.985    5.083   78.007
  22.037    5.082   78.070
 -19.474    5.096   78.525
   0.098    5.096   78.516
  16.921    5.015   78.562
  22.041    5.100   78.617
 -19.279    5.075   79.043
  -0.114    5.192   78.942
  17.553    5.049   79.030
  22.025    5.111   79.077
 -19.067    5.101   79.553
  -0.534    5.162   79.500
  18.125    5.003   79.577
  21.665    5.096   79.552
 -18.937    5.182   79.984
  -1.937    5.138   80.043
  18.971    5.088   80.076
  20.072    5.197   80.035
 -18.939    5.139   80.534
  -2.495    5.125   80.532
 -18.929    5.131   81.117
  -2.906    5.169   81.018
 -18.929    5.086   81.638
  -3.156    5.182   81.423
 -18.920    5.162   82.110
  -3.478    5.211   81.957
 -18.997    5.082   82.584
  -4.075    5.167   82.515
 -18.965    5.132   83.034
  -7.980    5.183   83.035
 -18.830    5.123   83.477
  -8.567    5.158   83.513
 -18.382    5.068   83.955
  -9.507    5.240   84.040
 -16.367    5.060   84.504
 -12.055    5.172   84.523
 -14.103    5.121   85.060
 -12.544    5.164   85.003
  22.570   11.162   12.057
  22.957   11.009   12.033
  24.673   11.254   12.046
  26.016   11.129   12.095
  21.615   11.149   12.646
  26.618   11.096   12.569
  21.383   11.214   13.090
  26.890   11.158   13.050
  21.059   11.180   13.518
  26.941   11.100   13.540
   2.471   11.122   14.018
   4.123   11.050   13.993
  20.100   11.110   14.052
  26.898   11.215   14.010
   2.054   11.148   14.550
   4.589   11.058   14.469
  19.443   11.225   14.512
  26.675   11.132   14.594
 -17.043   11.215   15.042
 -14.872   11.049   14.999
   1.602   11.180   15.019
   5.108   11.096   14.960
  17.654   11.157   15.064
  26.455   11.132   15.034
 -17.464   11.182   15.527
 -14.378   11.049   15.482
   1.363   11.135   15.472
   6.606   11.049   15.524
  16.978   11.215   15.544
  26.334   11.134   15.500
 -17.649   11.200   16.005
 -13.543   11.146   16.117
   1.205   11.211   15.960
   7.159   11.049   15.979
  14.167   11.081   16.091
  26.346   11.086   15.984
 -17.735   11.018   16.492
 -13.165   11.128   16.625
   1.158   11.170   16.451
   8.559   11.066   16.535
  13.697   11.093   16.636
  26.551   11.119   16.515
 -17.596   11.096   17.031
 -13.005   11.168   17.030
   1.049   11.165   16.949
   9.609   11.064   17.035
  13.191   11.254   17.064
  26.928   11.094   17.024
 -17.355   11.122   17.482
 -12.643   11.121   17.578
   1.012   11.113   17.451
   9.878   11.166   17.579
  11.945   11.114   17.516
  27.230   11.087   17.428
 -17.010   11.096   18.025
 -11.974   11.049   18.072
   0.975   11.066   17.964
  10.012   11.125   18.069
  11.478   11.114   17.999
  27.666   11.103   17.911
 -16.843   11.117   18.570
 -11.528   11.096   18.587
   0.661   11.113   18.544
  27.975   11.125   18.428
 -16.827   11.056   19.112
 -10.922   11.094   19.009
  -9.902   11.126   19.103
  -7.996   11.064   18.943
  -4.401   11.098   19.065
  -3.011   11.067   18.953
  -0.497   11.251   19.045
  28.227   11.103   18.917
 -16.608   11.102   19.615
  -6.596   11.044   19.467
  -4.924   11.187   19.539
  29.096   11.156   19.564
 -16.343   11.048   20.088
  29.899   11.097   20.074
 -16.120   11.127   20.542
  30.153   11.075   20.434
 -16.258   11.142   21.129
  30.508   11.085   20.941
 -16.380   11.108   21.502
  31.529   11.103   21.587
 -16.923   11.211   22.041
  31.984   11.119   22.054
 -17.957   11.149   22.555
  32.210   11.086   22.430
 -18.347   11.234   22.974
  32.524   11.097   23.028
 -18.468   11.172   23.451
  32.807   11.013   23.605
 -18.454   11.160   23.951
  32.835   11.079   24.033
 -18.317   11.186   24.412
  32.720   11.187   24.533
 -17.580   11.075   25.074
  32.477   11.212   24.967
 -17.066   11.090   25.623
  29.618   11.197   25.566
  30.560   11.081   25.551
  31.847   11.135   25.488
 -16.838   11.082   26.053
  29.100   11.149   26.060
 -15.525   11.090   26.541
  28.911   11.150   26.521
 -14.496   11.073   27.043
  28.831   11.077   26.997
 -13.530   11.150   27.644
  28.679   11.190   27.455
 -13.152   11.096   28.139
  28.657   11.142   27.951
 -13.043   11.082   28.584
  28.738   11.162   28.414
 -13.074   11.215   29.012
  29.055   11.094   28.928
 -13.340   11.215   29.579
  30.091   11.049   29.512
 -13.936   11.215   30.050
  31.009   11.153   30.110
 -14.554   11.238   30.502
  31.357   11.137   30.623
 -17.830   11.132   31.096
  31.466   11.106   31.043
 -18.010   11.132   31.534
  31.586   11.132   31.534
 -18.186   11.178   31.917
  31.676   11.125   32.066
 -18.802   11.162   32.606
  31.810   11.082   32.652
 -19.106   11.168   33.021
  31.908   11.132   33.034
 -19.296   11.133   33.560
  31.930   11.182   33.484
 -19.309   11.132   33.992
  31.818   11.198   33.933
 -19.120   11.049   34.575
  31.433   11.234   34.474
 -18.869   11.132   34.970
  30.573   11.121   35.032
 -18.608   11.049   35.554
  28.500   11.189   35.532
 -18.546   11.182   35.984
  28.426   11.118   35.951
 -18.628   11.198   36.507
  28.467   11.105   36.451
 -18.770   11.043   37.075
  28.582   11.188   37.017
 -18.791   11.074   37.617
  29.881   11.086   37.503
 -18.831   11.075   38.117
  30.531   11.128   38.003
 -18.835   11.057   38.612
  30.616   11.150   38.451
 -18.618   11.165   39.101
  30.586   11.154   38.940
 -18.527   11.147   39.617
  31.012   11.124   39.479
 -18.580   11.156   39.996
  32.386   11.043   40.088
 -18.919   11.152   40.572
  33.401   11.119   40.561
 -19.128   11.167   41.039
  34.048   11.049   41.059
 -19.245   10.992   41.545
  34.376   11.049   41.595
 -19.015   11.120   42.033
  34.479   11.132   42.034
 -18.634   11.123   42.573
  34.496   11.132   42.534
 -18.457   11.132   43.034
  34.530   11.132   43.034
 -18.427   11.132   43.534
  34.676   11.122   43.484
 -18.558   11.219   44.060
  35.101   11.072   43.971
 -18.769   11.102   44.648
  35.610   11.061   44.534
 -18.870   11.209   45.097
  35.853   11.185   45.058
 -19.139   11.200   45.534
  35.885   11.179   45.534
 -19.851   11.087   46.151
  35.964   11.180   46.070
 -19.962   11.155   46.584
 -15.327   11.195   46.601
 -13.964   11.093   46.538
  36.006   11.071   46.630
 -20.019   11.040   47.067
 -15.771   11.159   47.102
 -13.427   11.057   47.101
  36.020   11.100   47.029
 -19.841   11.045   47.547
 -15.887   11.182   47.484
 -13.213   11.228   47.620
  35.670   11.139   47.590
 -19.058   11.154   48.052
 -15.911   11.131   47.960
 -13.280   11.132   48.027
  35.050   11.215   48.047
 -18.407   11.082   48.480
 -15.603   11.087   48.559
 -13.480   11.168   48.466
  34.468   11.157   48.505
 -17.606   11.166   49.102
 -14.934   11.111   49.015
 -14.094   11.250   49.000
  33.083   11.229   49.059
 -17.472   11.102   49.617
  32.541   11.182   49.527
 -17.527   11.127   50.077
  32.350   11.102   49.998
 -17.840   11.064   50.600
  32.346   11.097   50.537
 -17.971   11.212   51.085
  32.533   11.132   50.986
  36.941   11.222   51.010
  40.335   11.088   51.078
 -18.102   11.038   51.548
  33.094   11.097   51.518
  34.501   11.230   51.532
  40.902   11.049   51.605
 -17.920   11.105   52.061
  41.121   11.132   52.034
 -17.527   11.144   52.543
  41.233   11.132   52.534
 -16.937   11.153   53.039
  41.195   11.132   53.034
 -16.663   11.205   53.562
  41.025   11.215   53.506
 -16.642   11.253   54.047
  40.594   11.215   54.042
 -16.947   11.058   54.486
  39.109   11.171   54.549
 -17.392   11.176   55.043
  38.458   11.153   55.002
 -18.364   11.079   55.561
  37.982   11.147   55.476
 -18.976   11.153   56.137
  34.896   11.180   56.007
 -19.122   11.190   56.480
  33.521   11.215   56.538
 -19.307   11.064   57.074
  33.115   11.132   57.067
 -19.447   11.129   57.566
  33.010   11.132   57.534
 -19.872   11.175   58.064
  33.079   11.168   58.057
 -20.509   11.166   58.520
  33.404   11.078   58.629
 -21.393   11.154   59.074
  33.692   11.132   59.055
 -21.624   11.136   59.484
  21.100   11.164   59.583
  21.940   11.104   59.591
  33.870   11.044   59.555
 -21.758   11.238   59.984
  20.499   11.125   60.054
  23.136   11.111   60.011
  33.872   11.127   60.034
 -21.570   11.082   60.547
  20.205   11.232   60.482
  23.590   11.125   60.536
  33.803   11.142   60.438
 -21.423   11.082   61.084
  20.161   11.231   60.980
  23.890   11.157   61.105
  29.456   11.215   61.039
  30.561   11.049   61.040
  33.502   11.210   60.947
 -21.292   11.092   61.543
  20.503   11.137   61.538
  24.124   11.103   61.537
  25.899   11.168   61.517
  26.507   11.105   61.552
  28.874   11.243   61.473
  31.497   11.041   61.539
  32.844   11.138   61.492
 -21.072   11.093   62.094
  21.088   11.088   61.938
 -20.825   11.037   62.521
  23.596   11.185   62.549
 -20.364   11.022   63.011
  23.892   11.074   63.042
 -20.066   11.132   63.480
  24.023   11.082   63.584
 -19.937   11.100   63.954
  24.116   11.132   64.034
 -19.918   11.150   64.451
  24.124   11.132   64.534
 -19.949   11.168   64.951
  23.985   11.215   64.991
 -20.041   11.179   65.429
  23.623   11.215   65.527
 -19.996   11.162   65.998
  23.045   11.168   66.084
 -19.802   11.148   66.441
  22.731   11.208   66.560
 -19.516   11.056   67.003
  22.647   11.156   66.951
 -19.384   11.132   67.534
  22.497   11.162   67.442
 -19.372   11.132   68.034
  22.047   11.185   68.003
 -19.541   11.168   68.540
  20.554   11.253   68.525
 -19.803   11.139   69.083
  19.645   11.190   69.084
 -19.878   11.132   69.534
  19.222   11.229   69.548
 -19.841   11.168   70.032
   8.933   11.215   70.023
   9.981   11.076   70.045
  19.085   11.145   69.998
 -19.652   11.057   70.531
   8.216   11.172   70.642
  10.639   11.052   70.494
  18.870   11.138   70.491
 -19.496   11.079   70.959
   7.996   11.139   71.139
  11.109   11.039   71.041
  18.709   11.163   71.009
 -19.445   11.096   71.498
   7.749   11.148   71.661
  11.379   11.160   71.546
  18.612   11.182   71.484
 -19.596   11.082   72.005
   7.661   11.082   72.084
  11.569   11.133   71.963
  18.465   11.177   71.987
 -20.003   11.067   72.476
   7.561   11.182   72.484
  12.590   11.049   72.532
  18.186   11.096   72.559
 -20.407   11.199   73.004
   7.531   11.101   72.937
  13.442   11.049   73.092
  18.006   11.132   73.034
 -20.389   11.188   73.527
   7.599   11.157   73.433
  13.678   11.132   73.468
  17.951   11.132   73.534
 -20.076   11.076   74.072
   7.905   11.042   74.019
  13.964   11.049   74.051
  18.050   11.132   74.034
 -19.608   11.069   74.626
   7.975   11.132   74.534
  14.054   11.132   74.534
  18.161   11.182   74.484
 -19.349   11.132   75.062
   2.008   11.126   74.986
   3.116   11.125   75.086
   8.056   11.182   74.984
  13.989   11.132   75.034
  18.234   11.163   74.955
 -19.193   11.064   75.594
   1.950   11.124   75.437
   3.406   11.184   75.574
   8.114   11.072   75.497
  13.832   11.215   75.457
  18.458   11.041   75.498
 -19.191   11.132   76.034
   1.646   11.162   76.018
   3.680   11.125   75.998
   7.969   11.158   76.016
  13.681   11.132   76.040
  18.500   11.094   76.034
 -19.150   11.159   76.498
 -16.375   11.199   76.536
 -15.820   11.124   76.581
   1.411   11.123   76.412
   4.098   11.074   76.484
   7.567   11.137   76.542
  13.652   11.182   76.484
  18.404   11.131   76.457
 -19.092   11.193   77.028
 -16.453   11.148   76.943
 -15.489   11.134   77.117
   1.111   11.195   77.037
   5.054   11.060   77.062
   5.415   11.116   77.031
  13.736   11.112   76.930
  18.130   11.145   77.015
 -19.322   11.090   77.653
 -15.882   11.127   77.477
 -15.480   11.151   77.536
   1.167   11.193   77.521
  14.023   11.041   77.459
  17.935   11.132   77.534
 -19.283   11.090   78.038
   1.419   11.107   78.023
  14.610   11.100   78.018
  17.829   11.215   77.975
 -18.558   11.132   78.650
   1.586   11.123   78.484
  15.016   11.086   78.441
  17.459   11.241   78.514
 -18.407   11.111   79.054
  -9.562   11.215   79.010
  -7.870   11.043   79.041
   1.676   11.217   78.972
  16.039   11.088   78.990
  16.510   11.196   79.039
 -17.905   11.092   79.570
 -10.022   11.215   79.496
  -7.456   11.099   79.557
   1.897   11.035   79.508
 -17.063   11.082   80.059
 -16.466   11.154   79.976
 -14.082   11.032   80.056
 -10.667   11.162   79.994
  -7.123   11.088   80.137
  -3.538   11.153   80.015
  -2.313   11.100   80.015
   1.850   11.123   79.963
  -6.814   11.095   80.472
  -4.108   11.141   80.463
  -1.573   11.049   80.543
   1.608   11.176   80.528
  -6.053   11.125   81.003
  -4.557   11.144   80.962
  -0.612   11.125   81.062
   1.118   11.224   81.055
  20.193   17.118   18.132
  21.668   17.169   18.073
  19.949   17.102   18.480
  22.100   17.163   18.513
 -14.023   17.144   19.087
 -12.442   17.076   19.021
  12.398   17.146   19.011
  15.490   17.049   19.042
  19.666   17.124   19.156
  22.535   17.090   18.936
  24.600   17.167   19.053
  26.564   17.164   19.074
 -14.371   17.048   19.586
 -10.334   17.163   19.573
  11.909   17.234   19.433
  16.124   17.164   19.550
  19.499   17.154   19.492
  26.975   17.166   19.573
 -14.385   17.064   20.117
  -9.962   17.126   20.035
  11.220   17.132   20.170
  16.530   17.181   20.061
  19.072   17.153   20.131
  27.544   17.118   19.972
 -14.275   17.022   20.576
  -9.594   17.003   20.483
  11.046   17.132   20.534
  17.914   17.106   20.499
  18.896   17.181   20.539
  28.467   17.115   20.504
 -13.980   17.133   21.070
  -8.461   17.138   21.111
  10.891   17.216   21.013
  28.484   17.117   20.928
 -13.901   17.082   21.616
  -7.953   17.124   21.533
  10.565   17.202   21.618
  27.509   17.142   21.519
 -13.801   17.078   22.100
  -7.496   17.066   21.941
  10.504   17.126   22.084
  18.596   17.158   21.998
  19.020   17.114   22.109
  27.426   17.079   21.998
 -13.711   17.255   22.511
  -5.113   17.107   22.603
  10.566   17.229   22.569
  17.935   17.111   22.452
  19.574   17.119   22.587
  27.352   17.059   22.534
 -13.784   17.096   23.029
  -4.825   17.086   22.942
   0.443   17.135   23.115
   1.031   17.122   22.978
  10.415   17.226   23.088
  16.064   17.202   23.033
  19.896   17.175   23.055
  27.324   17.109   22.984
 -13.873   17.132   23.534
  -3.978   17.077   23.514
   0.145   17.128   23.651
   2.901   17.094   23.559
  10.089   17.105   23.629
  15.993   17.144   23.451
  19.958   17.179   23.534
  27.322   17.097   23.434
 -13.985   17.182   23.984
  -3.438   17.129   23.997
  -0.023   17.151   24.057
   3.464   17.049   24.064
  10.027   17.127   24.117
  15.884   17.119   23.910
  19.938   17.233   24.064
  27.185   17.123   23.990
 -14.142   17.189   24.453
  -3.314   17.166   24.419
  -0.406   17.181   24.647
   3.943   17.049   24.528
   9.918   17.157   24.553
  14.957   17.180   24.498
  19.647   17.138   24.653
  27.031   17.132   24.534
 -14.348   17.096   25.025
  -3.056   17.072   24.953
  -0.606   17.222   25.033
   4.941   17.049   25.049
   9.564   17.123   25.049
  12.479   17.152   24.991
  19.484   17.169   25.031
  26.968   17.182   24.984
 -14.364   17.132   25.534
  -2.410   17.072   25.444
  -1.508   17.194   25.543
   5.587   17.100   25.522
   6.950   17.142   25.514
   9.547   17.075   25.493
  19.124   17.112   25.626
  27.101   17.146   25.470
 -14.264   17.132   25.958
   9.185   17.168   26.022
  18.626   17.101   26.068
  27.481   17.068   25.962
 -13.857   17.096   26.493
   9.051   17.132   26.534
  18.076   17.152   26.645
  27.899   17.038   26.481
 -13.362   17.138   26.973
   8.996   17.132   27.034
  17.964   17.184   27.117
  27.972   17.084   26.951
 -13.016   17.046   27.501
   9.041   17.182   27.484
  17.888   17.180   27.483
  27.910   17.081   27.423
 -13.024   17.110   28.034
   9.214   17.096   27.924
  17.469   17.157   27.994
  27.723   17.159   28.001
 -13.148   17.130   28.442
   9.578   17.114   28.404
  15.648   17.164   28.547
  27.656   17.169   28.451
 -13.823   17.254   29.064
  10.144   17.057   28.921
  14.924   17.215   29.003
  27.524   17.111   28.998
 -14.531   17.215   29.513
  11.028   17.039   29.529
  14.538   17.215   29.529
  23.444   17.183   29.530
  24.485   17.133   29.602
  27.354   17.107   29.441
 -14.962   17.168   30.079
  12.495   17.093   30.035
  14.073   17.215   30.033
  22.867   17.093   30.017
  25.082   17.072   30.071
  26.993   17.065   30.009
 -15.337   17.223   30.580
  22.445   17.157   30.496
 -15.891   17.132   31.094
  22.405   17.082   30.951
 -16.120   17.215   31.500
  22.519   17.156   31.520
 -16.382   17.205   32.112
  23.159   17.162   32.022
  25.562   17.112   32.045
  26.506   17.133   32.039
 -16.802   17.072   32.569
  24.002   17.064   32.445
  24.644   17.179   32.557
  27.106   17.154   32.521
 -17.461   17.117   33.045
  27.557   17.041   32.950
 -17.822   17.102   33.643
  28.402   17.110   33.546
 -17.889   17.113   34.117
  29.562   17.126   34.095
 -17.841   17.068   34.610
  29.899   17.168   34.558
 -17.658   17.124   35.071
  30.075   17.111   34.968
 -17.609   17.169   35.594
  30.974   17.128   35.601
 -17.738   17.091   36.156
  31.558   17.149   36.043
 -17.776   17.147   36.584
  31.835   17.210   36.568
 -17.768   17.098   37.072
  31.857   17.251   37.043
 -17.887   17.082   37.584
  31.584   17.116   37.640
 -18.123   17.168   38.006
  31.492   17.082   38.084
 -18.332   17.191   38.495
  31.551   17.132   38.534
 -18.343   17.180   38.998
  31.701   17.132   38.972
 -18.136   17.066   39.534
  32.119   17.084   39.506
 -17.824   17.065   39.947
  32.629   17.083   39.923
 -17.491   17.065   40.458
  34.594   17.044   40.515
 -17.271   17.101   40.926
  35.140   17.096   41.023
 -17.106   17.091   41.475
  35.408   17.090   41.586
 -17.133   17.150   41.989
  35.465   17.132   42.034
 -17.406   17.188   42.486
  35.453   17.121   42.424
 -17.931   17.134   43.056
  35.213   17.234   42.982
 -18.986   17.158   43.482
  35.134   17.199   43.451
 -23.036   17.178   44.004
 -21.424   17.143   44.029
 -19.866   17.155   44.060
  35.039   17.166   43.996
 -23.476   17.196   44.532
  34.687   17.154   44.590
 -23.534   17.131   44.951
  34.422   17.215   44.959
 -23.506   17.154   45.498
  33.428   17.176   45.525
 -23.310   17.151   45.938
 -20.993   17.183   46.058
 -20.411   17.108   45.980
  32.885   17.106   46.028
 -19.369   17.116   46.502
  32.639   17.203   46.457
 -17.891   17.137   46.962
  32.621   17.194   46.987
 -17.489   17.080   47.541
  32.840   17.015   47.523
 -17.417   17.132   48.034
  32.853   17.084   48.034
 -17.398   17.132   48.534
  32.835   17.137   48.468
 -17.352   17.132   49.031
  32.677   17.152   49.023
 -17.183   17.049   49.614
  32.424   17.205   49.456
 -17.072   17.132   50.034
  31.674   17.252   50.061
 -17.040   17.132   50.534
  31.036   17.126   50.587
 -17.145   17.137   50.991
  30.706   17.245   50.981
 -17.467   17.177   51.493
  30.636   17.221   51.497
 -17.772   17.173   52.079
  30.912   17.072   52.065
 -17.924   17.182   52.484
  31.406   17.039   52.542
 -18.114   17.197   52.967
  31.676   17.145   52.991
 -18.363   17.096   53.538
  31.917   17.083   53.538
 -18.343   17.132   54.034
  32.052   17.132   54.034
 -18.268   17.168   54.521
  32.226   17.127   54.404
 -18.078   17.090   55.092
  32.363   17.055   55.003
 -17.970   17.082   55.584
  32.429   17.132   55.534
 -18.058   17.163   56.017
  32.442   17.167   56.027
 -18.363   17.214   56.512
  32.375   17.159   56.456
 -18.898   17.156   57.062
  19.608   17.247   57.053
  20.921   17.121   57.073
  32.042   17.224   56.981
 -19.130   17.134   57.472
  19.037   17.168   57.581
  21.529   17.042   57.613
  31.711   17.132   57.579
 -19.290   17.234   57.992
  18.695   17.137   58.093
  21.904   17.152   58.123
  31.631   17.132   58.034
 -19.105   17.068   58.557
  18.617   17.132   58.534
  22.423   17.129   58.598
  31.618   17.132   58.534
 -18.891   17.082   59.015
  18.659   17.132   58.982
  23.374   17.081   59.149
  31.519   17.205   59.069
 -16.530   17.021   59.550
  18.979   17.096   59.569
  23.620   17.133   59.570
  31.193   17.134   59.578
 -16.046   17.082   60.026
  19.464   17.126   60.127
  23.712   17.073   60.117
  30.473   17.249   60.028
 -15.804   17.128   60.413
  20.015   17.128   60.545
  23.747   17.044   60.526
  29.073   17.127   60.533
 -15.403   17.098   60.995
  20.429   17.073   61.053
  23.978   17.096   61.020
  28.655   17.134   61.064
 -15.114   17.026   61.563
  20.529   17.082   61.584
  24.460   17.047   61.564
  28.374   17.117   61.435
 -15.089   17.088   62.034
  20.548   17.182   61.984
 -15.152   17.073   62.501
  20.619   17.111   62.449
 -15.550   17.152   62.961
  20.606   17.201   62.939
 -20.049   17.153   63.581
 -18.842   17.091   63.500
 -16.931   17.215   63.517
  20.553   17.100   63.452
 -20.498   17.157   64.125
  20.024   17.181   63.997
 -20.601   17.166   64.500
  18.994   17.244   64.545
 -20.862   17.056   65.086
  18.019   17.130   65.020
 -20.913   17.089   65.617
  17.186   17.176   65.637
 -20.868   17.109   66.084
  16.895   17.157   65.964
 -20.882   17.043   66.570
  14.064   17.172   66.539
 -20.792   17.070   67.041
  13.094   17.087   67.080
 -20.385   17.081   67.549
  12.715   17.110   67.630
 -19.077   17.119   68.060
  12.486   17.090   67.948
 -18.356   17.014   68.577
  10.689   17.079   68.579
 -18.057   17.097   69.077
  10.146   17.159   69.060
 -17.976   17.152   69.584
   8.215   17.141   69.569
 -18.099   17.107   69.950
 -15.282   17.185   70.031
 -14.037   17.150   70.049
   7.588   17.132   70.088
 -18.345   17.057   70.581
 -15.354   17.186   70.451
 -13.426   17.071   70.553
   7.408   17.182   70.484
 -18.351   17.071   71.117
 -15.421   17.134   70.998
 -11.556   17.071   71.122
   7.313   17.184   70.939
 -18.259   17.034   71.519
 -15.591   17.099   71.511
 -11.293   17.086   71.536
   7.161   17.166   71.441
 -17.904   17.034   71.976
 -16.002   17.156   71.991
 -11.153   17.189   72.036
  -1.003   17.169   71.982
  -0.091   17.147   72.158
   6.871   17.184   71.928
 -11.113   17.121   72.562
  -1.469   17.098   72.541
   0.103   17.063   72.502
   3.654   17.173   72.565
 -10.930   17.104   73.060
  -1.618   17.121   72.957
   0.560   17.052   72.996
   3.107   17.215   73.042
 -10.557   17.122   73.504
  -8.916   17.202   73.527
  -7.078   17.125   73.654
  -1.858   17.145   73.515
   1.109   17.056   73.478
   2.521   17.157   73.515
  -6.881   17.075   74.052
  -2.008   17.215   74.013
  -5.106   17.123   74.585
  -2.366   17.215   74.563
  -3.949   17.096   75.040
  -3.387   17.166   75.032
   5.935   23.215   24.034
   7.604   23.049   24.017
   5.419   23.238   24.564
   8.600   23.066   24.575
   5.134   23.166   25.118
   9.539   23.161   25.043
  12.584   23.080   25.053
  13.638   23.091   25.014
   4.904   23.182   25.509
   9.976   23.134   25.539
  11.971   23.151   25.505
  14.377   23.043   25.543
   4.123   23.246   26.052
  14.570   23.113   26.028
 -15.939   23.152   26.555
 -15.054   23.018   26.556
   3.479   23.204   26.596
  14.886   23.026   26.478
 -16.596   23.253   27.015
 -14.433   23.049   27.004
   3.220   23.132   27.142
  15.454   23.041   26.982
 -17.961   23.181   27.532
 -12.894   23.057   27.531
   3.055   23.182   27.571
  15.859   23.007   27.534
 -18.518   23.221   28.091
 -11.457   23.158   28.068
 -10.025   23.138   28.094
  -8.436   23.072   27.962
   2.614   23.215   28.057
  15.863   23.052   28.007
 -18.769   23.103   28.645
  -8.109   23.020   28.481
   0.037   23.173   28.493
  15.612   23.096   28.522
 -18.790   23.090   29.117
  -8.387   23.138   28.993
  -0.970   23.163   28.992
  14.495   23.110   29.017
 -18.740   23.041   29.492
  -8.811   23.163   29.522
  -0.875   23.135   29.480
  13.976   23.061   29.466
 -18.456   23.096   29.968
  -8.878   23.164   29.951
  -0.789   23.171   29.984
  13.426   23.106   29.985
 -17.859   23.028   30.500
  -8.861   23.177   30.451
  -0.889   23.152   30.498
  12.528   23.149   30.577
 -17.352   23.114   30.968
  -8.882   23.213   30.998
  -1.087   23.192   30.927
  12.239   23.196   31.031
 -17.125   23.074   31.484
  -8.786   23.160   31.441
  -1.926   23.185   31.523
  12.175   23.182   31.484
 -17.072   23.132   32.034
  -8.426   23.115   31.925
  -6.865   23.161   32.085
  -5.037   23.060   32.031
  -3.497   23.225   32.022
  12.103   23.101   31.998
 -16.995   23.182   32.484
  12.175   23.147   32.526
 -16.782   23.127   32.910
  12.350   23.176   33.067
 -16.427   23.068   33.535
  12.517   23.138   33.476
 -16.293   23.054   34.117
  13.043   23.049   34.025
 -16.296   23.059   34.617
   8.021   23.178   34.581
   9.424   23.088   34.612
  13.604   23.049   34.501
 -16.336   23.059   35.117
   6.604   23.095   35.083
   9.965   23.113   35.066
  14.389   23.109   35.062
 -16.279   23.053   35.617
   6.228   23.062   35.574
  10.188   23.112   35.507
  15.470   23.085   35.547
 -16.283   23.085   36.117
   6.075   23.027   36.079
  10.304   23.115   36.071
  16.029   23.049   36.023
 -16.386   23.161   36.616
   6.121   23.085   36.617
  10.269   23.103   36.648
  17.491   23.085   36.576
  22.689   23.124   36.633
  24.165   23.173   36.577
 -16.495   23.082   37.084
   6.092   23.154   37.122
  10.273   23.027   37.077
  17.662   23.155   36.929
  22.438   23.102   36.962
  24.629   23.162   36.938
  26.034   23.192   37.040
  27.003   23.049   37.049
 -16.438   23.132   37.534
   5.962   23.187   37.610
  10.412   23.143   37.535
  17.947   23.042   37.492
  22.137   23.154   37.561
  27.626   23.014   37.517
 -16.360   23.124   38.070
   5.661   23.090   38.073
  10.538   23.137   38.034
  18.468   23.082   38.048
  21.866   23.157   37.957
  29.952   23.170   38.127
 -16.403   23.130   38.584
   5.135   23.199   38.620
  10.530   23.169   38.534
  30.309   23.152   38.633
 -16.609   23.111   38.936
   4.863   23.166   39.040
  10.381   23.249   38.973
  30.382   23.112   39.058
 -17.552   23.211   39.529
   4.729   23.034   39.573
   9.529   23.205   39.530
  30.378   23.132   39.534
 -18.445   23.131   40.094
   4.853   23.122   40.069
   8.347   23.137   39.983
  30.391   23.132   40.034
 -18.932   23.193   40.532
   5.112   23.122   40.510
   7.954   23.159   40.483
  30.542   23.132   40.534
 -19.379   23.208   41.023
   5.467   23.091   41.078
   7.458   23.149   40.988
  30.696   23.107   41.070
 -19.967   23.180   41.487
   5.549   23.149   41.521
   6.605   23.150   41.483
  30.670   23.084   41.617
 -22.336   23.165   42.153
   4.941   23.215   42.037
   7.085   23.031   41.948
  30.532   23.116   42.011
 -22.582   23.219   42.595
   4.580   23.132   42.574
   8.466   23.152   42.619
  30.078   23.116   42.560
 -22.897   23.152   43.146
   4.466   23.132   43.034
   8.819   23.137   43.128
  29.709   23.143   43.135
 -23.085   23.190   43.558
   4.394   23.132   43.534
   8.891   23.167   43.534
  29.636   23.082   43.584
 -23.268   23.096   44.051
   4.395   23.182   43.984
   8.864   23.238   43.993
  29.620   23.182   43.984
 -23.366   23.132   44.534
   4.359   23.139   44.498
   8.589   23.096   44.534
  29.696   23.125   44.441
 -23.351   23.132   45.024
   4.374   23.120   45.038
   8.438   23.215   45.028
  29.696   23.202   44.930
 -23.162   23.049   45.607
   4.565   23.127   45.506
   8.214   23.132   45.612
  29.923   23.050   45.472
 -23.086   23.132   46.034
   5.061   23.070   45.987
   7.978   23.215   45.971
  30.158   23.117   45.910
 -23.128   23.165   46.516
  30.474   23.071   46.452
 -23.332   23.180   47.019
  30.486   23.055   46.951
 -23.566   23.146   47.511
  30.081   23.143   47.480
 -23.669   23.067   48.034
  28.949   23.171   47.979
 -23.681   23.057   48.534
  28.601   23.208   48.463
 -23.671   23.114   49.070
  28.551   23.177   48.951
 -23.577   23.082   49.584
  28.501   23.193   49.433
 -23.425   23.132   50.001
  28.086   23.225   50.045
 -23.081   23.049   50.585
  26.953   23.157   50.517
  30.548   23.140   50.597
  30.979   23.111   50.493
 -22.863   23.129   51.002
  24.968   23.126   51.041
  30.000   23.147   51.129
  31.571   23.134   50.995
 -22.492   23.082   51.514
  24.537   23.227   51.463
  29.932   23.142   51.617
  31.668   23.156   51.451
 -21.528   23.089   52.043
  24.036   23.221   52.080
  30.057   23.115   52.059
  31.565   23.151   51.933
 -20.413   23.042   52.597
  23.617   23.194   52.622
 -20.139   23.069   53.105
  23.378   23.157   52.984
 -20.097   23.132   53.534
  22.923   23.168   53.465
 -20.121   23.132   54.034
  22.408   23.168   54.029
 -20.028   23.132   54.534
  22.206   23.185   54.513
 -19.801   23.072   55.039
  22.182   23.106   54.998
 -18.998   23.099   55.581
 -18.565   23.173   55.492
 -17.108   23.150   55.630
  22.125   23.132   55.534
 -16.878   23.137   56.070
  21.964   23.209   55.969
 -16.865   23.130   56.617
  21.529   23.171   56.528
 -17.000   23.161   56.994
  19.661   23.145   57.032
 -17.873   23.162   57.656
  19.163   23.134   57.563
 -18.015   23.135   58.084
  18.992   23.117   58.034
 -18.105   23.253   58.556
  18.846   23.128   58.440
 -18.387   23.071   59.005
  18.362   23.132   58.949
 -18.927   23.102   59.551
  17.055   23.176   59.499
 -19.389   23.197   60.113
  16.678   23.230   59.978
 -19.588   23.025   60.560
  16.587   23.142   60.498
 -19.612   23.132   61.034
   4.901   23.144   61.005
   6.632   23.060   61.069
  16.389   23.150   60.999
 -19.631   23.150   61.517
   4.562   23.140   61.501
   7.034   23.078   61.489
  16.203   23.227   61.471
 -19.573   23.191   62.034
   4.410   23.204   61.968
   9.511   23.163   62.043
  16.163   23.223   61.896
 -19.346   23.075   62.449
   4.534   23.128   62.529
  10.542   23.121   62.596
  16.499   23.073   62.455
 -18.526   23.023   63.036
 -13.783   23.136   63.048
 -12.478   23.033   63.039
   4.942   23.112   63.046
  11.008   23.101   63.001
  16.599   23.130   62.951
 -15.537   23.074   63.547
 -15.024   23.162   63.520
 -11.939   23.049   63.495
   5.546   23.088   63.556
  13.945   23.144   63.617
  16.554   23.148   63.451
 -11.109   23.009   64.060
   5.853   23.024   64.087
  14.499   23.108   64.095
  16.417   23.068   63.943
 -10.044   23.137   64.610
  -6.521   23.178   64.550
  -5.138   23.063   64.554
   5.916   23.104   64.534
  -9.446   23.099   65.075
  -8.064   23.103   65.002
  -4.413   23.049   65.040
   5.880   23.165   64.968
  -4.101   23.049   65.586
   5.638   23.158   65.523
  -3.876   23.132   65.976
   5.351   23.182   65.929
  -2.963   23.110   66.523
  -2.423   23.239   66.532
  -0.900   23.024   66.518
  -0.386   23.195   66.527
   0.597   23.096   66.539
   5.045   23.211   66.461
   1.371   23.067   67.124
   4.563   23.215   67.004
   1.583   23.122   67.561
   3.589   23.223   67.547
   1.950   23.164   68.041
   2.879   23.094   68.033
  10.561   23.113   68.608
  12.086   23.088   68.435
  10.084   23.132   69.098
  12.580   23.093   68.940
   9.395   23.171   69.561
  12.889   23.020   69.517
   9.001   23.151   70.119
  12.879   23.061   70.014
   8.947   23.143   70.617
  12.632   23.160   70.506
   9.057   23.115   71.068
  12.135   23.173   70.996
   9.539   23.082   71.580
  10.659   23.119   71.533
  -9.294   29.072   26.581
  -7.638   29.072   26.569
  -9.777   29.160   27.147
  -6.981   29.049   27.053
  -9.954   29.082   27.584
  -5.435   29.114   27.588
 -10.144   29.187   27.945
  -5.045   29.152   28.109
 -10.370   29.144   28.504
  -4.655   29.129   28.590
 -10.567   29.157   28.999
  -3.867   29.049   29.024
 -10.857   29.256   29.485
  -2.934   29.112   29.514
  -0.905   29.186   29.540
   0.508   29.091   29.549
 -11.626   29.132   30.007
   0.961   29.055   30.043
   3.033   29.174   30.055
   4.460   29.087   30.110
 -14.129   29.196   30.516
   4.991   29.128   30.613
 -14.497   29.130   30.976
   5.534   29.107   30.971
 -14.683   29.136   31.507
   6.935   29.009   31.516
 -14.674   29.103   32.070
   7.369   29.049   32.103
 -14.514   29.082   32.584
   7.638   29.132   32.494
 -14.301   29.132   32.952
   7.883   29.049   33.077
 -13.547   29.049   33.564
   7.893   29.208   33.567
 -12.885   29.046   34.030
   7.708   29.179   34.123
 -12.582   29.096   34.534
   7.453   29.146   34.485
 -12.497   29.132   35.034
   6.637   29.154   35.044
  11.650   29.090   35.079
  13.889   29.049   35.087
 -12.584   29.168   35.523
   5.501   29.215   35.523
  11.156   29.084   35.564
  14.460   29.049   35.589
 -12.902   29.185   36.044
   4.931   29.215   36.002
  11.016   29.151   36.081
  14.688   29.168   36.018
 -13.338   29.215   36.529
   4.563   29.132   36.560
  10.970   29.067   36.608
  14.836   29.034   36.557
 -13.472   29.123   36.998
   4.477   29.132   37.034
  11.087   29.132   37.034
  14.837   29.098   37.034
 -13.579   29.231   37.503
   4.559   29.132   37.517
  11.207   29.094   37.543
  14.847   29.084   37.534
 -13.416   29.061   37.956
   4.887   29.049   38.101
  11.369   29.186   38.044
  14.888   29.086   38.034
 -13.343   29.167   38.451
   5.132   29.132   38.489
  11.441   29.169   38.534
  14.843   29.083   38.502
 -13.329   29.122   38.998
   5.473   29.049   39.073
  11.596   29.131   39.070
  14.570   29.223   38.969
 -13.454   29.132   39.534
   5.727   29.092   39.463
  11.659   29.085   39.617
  14.107   29.212   39.545
 -13.540   29.132   40.034
   8.459   29.090   40.108
  11.588   29.115   40.033
  13.485   29.186   40.028
 -13.498   29.132   40.534
   9.048   29.146   40.615
  11.170   29.033   40.531
  13.205   29.254   40.520
 -13.368   29.134   41.070
   9.460   29.063   40.950
  10.666   29.156   41.055
  13.389   29.103   41.022
 -13.342   29.149   41.584
  13.615   29.144   41.414
 -13.496   29.086   41.963
  14.077   29.180   42.034
 -13.976   29.119   42.535
  14.437   29.069   42.563
 -14.396   29.162   43.056
  14.963   29.062   43.031
 -21.366   29.083   43.561
 -19.453   29.056   43.444
 -14.612   29.146   43.564
  16.451   29.038   43.483
 -21.526   29.104   44.070
 -18.413   29.074   43.938
 -14.777   29.104   44.121
  16.656   29.137   43.951
 -21.577   29.148   44.572
 -18.036   29.030   44.506
 -14.940   29.132   44.534
  16.683   29.172   44.439
 -21.844   29.042   45.016
 -18.076   29.072   45.017
 -15.074   29.115   44.998
  16.900   29.051   44.981
  20.026   29.135   45.049
  23.640   29.049   45.016
 -22.327   29.142   45.659
 -18.401   29.099   45.508
 -15.090   29.151   45.534
  17.050   29.057   45.443
  19.612   29.163   45.556
  24.119   29.028   45.566
 -22.538   29.132   46.034
 -18.997   29.082   46.001
 -14.951   29.181   46.034
  17.155   29.203   46.013
  19.389   29.162   46.001
  24.339   29.052   46.101
 -22.643   29.093   46.529
 -19.330   29.178   46.508
 -14.658   29.150   46.633
  17.560   29.156   46.458
  18.965   29.249   46.530
  24.374   29.182   46.484
 -22.569   29.132   47.034
 -19.467   29.174   46.951
 -14.395   29.131   47.002
 -12.446   29.215   47.022
 -10.410   29.047   47.008
  24.319   29.179   46.932
 -22.370   29.117   47.493
 -19.506   29.135   47.451
  -7.520   29.133   47.614
  24.066   29.191   47.450
 -21.882   29.036   48.038
 -19.555   29.119   47.922
  -7.088   29.105   48.159
  23.489   29.215   48.010
  -6.955   29.164   48.616
  22.137   29.185   48.590
 -19.387   29.129   49.130
 -18.564   29.124   48.972
  -6.989   29.132   49.034
  21.696   29.157   49.101
 -19.580   29.165   49.538
 -18.806   29.139   49.513
  -7.124   29.188   49.446
  21.448   29.181   49.585
 -20.981   29.152   50.092
 -18.655   29.088   50.032
  -7.488   29.168   49.975
  21.255   29.147   50.116
 -22.439   29.145   50.559
 -18.546   29.075   50.451
  -8.366   29.237   50.575
  21.255   29.124   50.534
 -23.273   29.089   51.159
 -18.408   29.174   51.022
  -9.468   29.144   51.142
  21.248   29.197   51.036
 -23.418   29.166   51.609
 -17.976   29.145   51.533
  -9.467   29.124   51.556
  21.188   29.120   51.484
 -23.474   29.082   52.084
 -17.392   29.194   52.060
  -8.854   29.107   52.065
  21.212   29.182   51.976
 -23.343   29.125   52.570
 -17.033   29.155   52.580
  -8.043   29.178   52.630
  21.408   29.046   52.466
 -23.243   29.121   53.084
 -16.556   29.127   53.042
 -11.037   29.189   53.056
 -10.344   29.181   53.063
  -7.682   29.206   53.074
  21.542   29.073   52.946
 -23.246   29.139   53.510
 -14.590   29.019   53.485
 -12.023   29.168   53.518
  -9.850   29.205   53.546
  -7.572   29.217   53.570
  21.528   29.074   53.464
 -23.306   29.110   53.984
 -14.371   29.118   53.915
 -12.529   29.261   54.088
  -9.530   29.167   54.072
  -7.548   29.138   54.117
  21.133   29.164   53.996
 -23.285   29.143   54.429
  -9.062   29.104   54.523
  -7.362   29.060   54.515
  17.091   29.158   54.521
  17.964   29.133   54.610
  19.584   29.104   54.538
 -23.029   29.034   54.980
  -8.973   29.136   54.951
  -6.048   29.122   55.067
  16.974   29.136   54.951
 -22.375   29.102   55.516
  -8.995   29.100   55.498
  -5.453   29.048   55.610
  14.159   29.166   55.578
  16.072   29.111   55.584
  16.969   29.121   55.425
 -19.889   29.113   56.074
  -9.050   29.099   56.034
  -5.076   29.147   56.121
  13.896   29.141   55.975
 -19.593   29.121   56.602
  -9.134   29.108   56.484
  -4.630   29.114   56.558
  13.529   29.187   56.511
 -19.452   29.147   57.070
  -9.044   29.047   56.933
  -2.410   29.049   57.025
  12.901   29.175   56.978
 -19.377   29.093   57.617
  -9.010   29.113   57.443
   0.666   29.122   57.485
  12.192   29.235   57.484
 -19.390   29.152   58.126
 -10.009   29.148   57.985
  -8.982   29.120   58.094
  -8.523   29.120   58.017
   1.370   29.064   58.111
  12.102   29.230   57.936
 -19.473   29.114   58.584
 -10.389   29.152   58.505
  -8.819   29.101   58.534
  -8.597   29.121   58.409
   1.561   29.132   58.534
  12.019   29.183   58.434
 -19.551   29.237   59.049
 -10.439   29.152   58.942
   1.729   29.080   58.926
  11.571   29.233   59.048
 -19.928   29.127   59.635
 -10.043   29.120   59.485
   2.404   29.049   59.553
   7.568   29.167   59.543
   8.480   29.044   59.551
  11.133   29.085   59.574
 -20.025   29.151   60.117
  -9.423   29.184   60.059
   3.981   29.028   60.039
   6.856   29.189   59.999
   9.098   29.090   59.930
  10.582   29.191   60.037
 -20.030   29.077   60.639
 -16.417   29.166   60.513
 -15.883   29.121   60.587
  -9.050   29.113   60.502
   4.589   29.049   60.495
   6.344   29.187   60.486
 -19.881   29.065   61.117
 -16.799   29.177   61.019
 -15.455   29.081   61.042
  -8.563   29.185   61.072
 -19.778   29.037   61.592
 -16.901   29.137   61.498
 -14.894   29.041   61.487
  -5.876   29.186   61.560
 -19.537   29.149   62.048
 -17.079   29.096   62.012
 -12.483   29.137   62.119
  -5.550   29.162   62.042
 -19.115   29.144   62.526
 -17.505   29.158   62.481
 -12.103   29.146   62.655
  -5.415   29.108   62.484
 -11.969   29.105   63.117
  -5.349   29.172   62.951
 -11.949   29.134   63.617
  -5.369   29.196   63.451
 -12.072   29.160   63.988
  -5.578   29.179   63.914
 -12.465   29.163   64.550
  -6.453   29.222   64.524
 -12.654   29.115   65.034
  -7.080   29.168   65.023
 -12.648   29.124   65.548
  -7.353   29.140   65.546
 -12.580   29.132   66.034
  -7.547   29.168   66.032
 -12.559   29.132   66.534
  -7.961   29.216   66.517
 -12.562   29.132   67.034
  -8.542   29.215   67.007
 -12.500   29.182   67.484
  -8.860   29.132   67.564
 -12.300   29.124   67.901
  -8.945   29.132   68.034
 -12.084   29.082   68.458
  -8.995   29.182   68.484
 -11.886   29.105   68.933
  -9.161   29.198   68.936
 -11.415   29.084   69.431
  -9.826   29.139   69.554
   1.122   35.105   36.067
   2.600   35.172   36.064
   0.513   35.138   36.607
   3.094   35.154   36.457
   0.106   35.144   37.098
   3.386   35.098   37.003
  -0.927   35.097   37.550
   3.436   35.097   37.449
   5.616   35.111   37.624
   6.599   35.059   37.446
  -1.468   35.117   38.054
   3.134   35.220   38.044
   5.159   35.103   38.152
   7.097   35.146   37.955
  -1.896   35.104   38.613
   2.967   35.102   38.441
   5.103   35.089   38.617
   7.410   35.024   38.467
  -2.963   35.135   39.098
   1.162   35.196   39.029
   5.186   35.071   39.044
   7.151   35.154   39.016
  -3.439   35.116   39.633
   0.651   35.227   39.578
   5.650   35.083   39.547
   6.671   35.114   39.538
  -3.508   35.149   40.117
   0.584   35.173   39.951
  -3.587   35.159   40.495
   0.613   35.189   40.524
  -3.933   35.070   40.991
   0.990   35.139   41.042
  -4.292   35.146   41.665
   1.540   35.122   41.552
  -4.403   35.082   42.084
   1.903   35.085   42.065
  -4.348   35.126   42.568
   2.373   35.023   42.467
  -4.132   35.128   43.073
   4.938   35.105   42.992
   6.055   35.136   43.033
   7.978   35.025   43.023
   8.993   35.215   43.017
  11.069   35.049   43.047
  -3.806   35.098   43.457
  11.581   35.044   43.590
  -2.971   35.114   44.115
  11.817   35.070   44.110
  -2.629   35.171   44.604
  11.853   35.132   44.534
  -2.457   35.090   45.059
  11.808   35.215   44.956
  -1.846   35.064   45.563
  11.574   35.167   45.503
  -1.442   35.070   46.090
  11.350   35.137   45.988
  -1.304   35.114   46.584
  11.076   35.189   46.514
  -1.431   35.069   46.982
  11.038   35.131   46.951
  -1.810   35.092   47.530
  11.079   35.127   47.451
  -3.923   35.160   48.038
  11.015   35.129   47.926
  -4.849   35.162   48.583
  10.618   35.145   48.504
  -5.113   35.143   48.996
  10.544   35.097   48.998
  -5.351   35.197   49.467
  10.494   35.102   49.534
  -5.590   35.166   50.009
  10.408   35.101   50.020
  -5.945   35.145   50.627
  10.098   35.146   50.548
  -6.120   35.165   51.039
   7.217   35.086   51.069
   8.136   35.069   51.029
   9.464   35.144   50.992
  -6.595   35.151   51.562
   6.586   35.167   51.626
  -6.871   35.121   52.136
   6.362   35.156   52.130
  -7.022   35.148   52.500
   6.218   35.163   52.645
  -7.390   35.153   53.077
   6.029   35.182   53.043
  -7.580   35.060   53.534
   5.431   35.215   53.511
  -7.548   35.098   54.035
   4.102   35.185   54.113
  -7.364   35.111   54.498
  -2.902   35.142   54.508
  -1.399   35.123   54.516
   3.741   35.173   54.640
  -6.868   35.045   54.978
  -3.015   35.099   54.998
  -1.053   35.128   55.049
   3.669   35.132   55.034
  -5.441   35.091   55.593
  -3.161   35.103   55.437
  -0.929   35.219   55.533
   3.694   35.074   55.496
  -5.015   35.100   55.993
  -3.554   35.088   55.940
  -0.657   35.042   56.065
   3.589   35.132   56.034
  -0.474   35.132   56.573
   3.353   35.215   56.456
  -0.061   35.017   57.011
   2.475   35.215   57.027
 -10.247  -24.820   65.810
 -10.190  -24.836   67.214
  -9.660  -24.943   64.866
  -9.765  -24.756   67.748
  -9.269  -24.825   63.121
  -9.213  -24.773   68.126
  -8.706  -24.798   62.773
  -8.827  -24.817   68.373
  -8.191  -24.887   62.694
  -8.250  -24.759   68.680
  -7.727  -24.841   62.350
  -7.699  -24.743   69.136
  -7.247  -24.871   61.603
  -7.278  -24.891   64.186
  -7.162  -24.860   64.829
  -7.189  -24.781   71.238
  -6.672  -24.976   60.401
  -6.769  -24.858   63.751
  -6.647  -24.874   66.780
  -6.674  -24.785   71.711
  -6.156  -24.985   59.746
  -6.310  -24.849   63.689
  -6.194  -24.923   67.169
  -6.219  -24.868   71.857
  -5.668  -24.779   58.897
  -5.768  -24.955   63.457
  -5.669  -24.866   67.309
  -5.719  -24.868   71.862
  -5.136  -24.846   58.804
  -5.302  -24.931   63.401
  -5.137  -24.895   67.368
  -5.157  -24.901   71.701
  -4.754  -24.843   58.863
  -4.802  -24.914   63.350
  -4.719  -24.868   67.417
  -4.621  -24.854   71.530
  -4.172  -24.855   59.233
  -4.302  -24.914   63.401
  -4.322  -24.855   67.462
  -4.183  -24.796   71.514
  -3.715  -24.802   59.460
  -3.755  -24.878   63.464
  -3.778  -24.953   67.461
  -3.612  -24.877   71.464
  -3.214  -24.834   59.737
  -3.219  -24.868   63.446
  -3.282  -24.772   67.723
  -3.156  -24.941   71.251
  -2.774  -24.868   59.942
  -2.769  -24.918   63.352
  -2.748  -24.836   69.918
  -2.694  -24.919   70.411
  -2.239  -24.785   60.274
  -2.320  -24.922   63.128
  -1.739  -24.834   60.892
  -1.705  -24.951   62.370
   5.770  -24.900   44.724
   5.793  -24.784   46.275
   6.294  -24.951   43.233
   6.310  -24.785   46.797
   6.851  -24.970   42.799
   6.813  -24.876   46.976
   7.269  -24.954   42.244
   7.228  -24.831   47.039
   7.867  -24.940   36.822
   7.780  -24.873   37.811
   7.832  -24.895   38.790
   7.769  -24.808   40.230
   7.753  -24.811   41.254
   7.678  -24.874   46.943
   8.318  -24.830   36.245
   8.224  -24.878   46.948
   8.864  -24.935   36.145
   8.794  -24.808   47.179
   9.386  -24.834   36.157
   9.237  -24.896   40.786
   9.342  -24.842   41.287
   9.331  -24.818   47.325
   9.836  -24.757   36.370
   9.754  -24.919   38.412
   9.834  -24.848   38.879
   9.746  -24.911   39.915
   9.899  -24.862   42.201
   9.781  -24.868   47.283
  10.257  -24.824   42.379
  10.191  -24.933   47.132
  10.820  -24.859   42.663
  10.698  -24.856   46.670
  11.228  -24.835   42.932
  11.266  -24.855   44.698
  11.827  -24.854   43.748
  11.693  -24.850   44.221
  13.331  -24.805   43.334
  13.274  -24.874   44.833
  13.788  -24.917   43.134
  13.799  -24.843   45.236
  14.327  -24.907   37.834
  14.248  -24.824   38.163
  14.290  -24.854   42.790
  14.198  -24.848   45.285
  14.796  -24.864   36.826
  14.734  -24.858   40.303
  14.742  -24.834   42.336
  14.745  -24.802   45.220
  15.341  -24.794   36.376
  15.285  -24.857   40.631
  15.316  -24.881   41.146
  15.281  -24.797   45.163
  15.864  -24.840   36.309
  15.712  -24.865   40.229
  15.785  -24.861   40.974
  15.737  -24.808   45.278
  16.364  -24.822   36.325
  16.211  -24.887   39.926
  16.328  -24.975   41.171
  16.320  -24.753   45.638
  16.845  -24.791   36.439
  16.781  -24.823   45.717
  17.304  -24.938   36.605
  17.268  -24.835   45.660
  17.803  -24.860   36.631
  17.769  -24.901   45.385
  18.306  -24.837   36.825
  18.300  -24.930   45.171
  18.791  -24.818   37.215
  18.831  -24.818   45.129
  19.319  -24.845   40.657
  19.252  -24.951   45.103
  19.758  -24.745   41.432
  19.796  -24.918   44.947
  20.220  -24.837   41.980
  20.185  -24.908   44.680
  20.765  -24.837   42.906
  20.768  -24.966   43.750
 -12.223  -18.913   57.249
 -12.192  -18.810   58.104
 -11.644  -18.960   56.315
 -11.699  -18.785   58.803
 -11.158  -18.883   52.784
 -11.220  -18.869   53.828
 -11.147  -18.939   55.855
 -11.142  -18.832   59.200
 -11.185  -18.886   67.403
 -11.236  -18.774   68.845
 -10.654  -18.867   51.243
 -10.808  -18.882   54.375
 -10.778  -18.839   55.276
 -10.704  -18.771   59.691
 -10.639  -18.950   66.783
 -10.736  -18.845   69.911
 -10.165  -18.794   50.915
 -10.142  -18.842   60.612
 -10.106  -18.879   66.450
 -10.224  -18.832   70.841
  -9.695  -18.800   30.803
  -9.737  -18.846   31.778
  -9.674  -18.940   50.795
  -9.786  -18.797   60.874
  -9.708  -18.918   66.240
  -9.736  -18.831   71.141
  -9.136  -18.854   30.759
  -9.302  -18.877   31.891
  -9.100  -18.822   50.476
  -9.222  -18.882   61.270
  -9.210  -18.926   63.744
  -9.224  -18.821   64.804
  -9.242  -18.989   65.667
  -9.268  -18.795   71.337
  -8.778  -18.843   30.902
  -8.837  -18.870   31.743
  -8.636  -18.848   50.403
  -8.735  -18.937   71.408
  -8.126  -18.896   50.377
  -8.244  -18.848   71.644
  -7.662  -18.868   50.215
  -7.831  -18.870   71.862
  -7.178  -18.922   49.828
  -7.153  -18.787   72.227
  -6.724  -18.926   48.743
  -6.683  -18.874   72.246
  -6.256  -18.918   46.203
  -6.197  -18.822   47.140
  -6.261  -18.899   47.691
  -6.169  -18.818   72.226
  -5.689  -18.901   44.429
  -5.769  -18.918   72.142
  -5.230  -18.951   41.681
  -5.250  -18.948   72.082
  -4.669  -18.950   41.216
  -4.662  -18.854   71.916
  -4.102  -18.827   40.972
  -4.169  -18.818   71.764
  -3.641  -18.940   40.916
  -3.712  -18.944   71.613
  -3.211  -18.914   40.680
  -3.128  -18.799   71.501
  -2.699  -18.925   39.742
  -2.639  -18.875   71.450
  -2.118  -18.926   38.897
  -2.262  -18.883   44.893
  -2.162  -18.879   45.205
  -2.169  -18.818   71.276
  -1.703  -18.898   38.657
  -1.765  -18.868   71.090
  -1.171  -18.765   38.487
  -1.269  -18.862   70.799
  -0.660  -18.866   38.606
  -0.775  -18.820   70.652
  -0.196  -18.824   38.823
  -0.239  -18.895   70.377
   0.304  -18.833   39.223
   0.174  -18.919   70.120
   0.729  -18.855   39.470
   0.830  -18.905   69.425
   1.343  -18.965   28.734
   1.228  -18.836   30.836
   1.272  -18.832   39.665
   1.308  -18.945   44.378
   1.395  -18.858   46.252
   1.171  -18.917   69.125
   1.771  -18.877   28.229
   1.734  -18.878   31.357
   1.707  -18.868   39.917
   1.711  -18.853   44.150
   1.720  -18.836   46.428
   1.781  -18.901   66.928
   2.327  -18.794   27.866
   2.198  -18.890   31.391
   2.300  -18.785   40.740
   2.228  -18.877   43.323
   2.366  -18.863   46.780
   2.198  -18.857   66.671
   2.787  -18.908   27.670
   2.698  -18.874   31.232
   2.887  -18.825   41.740
   2.755  -18.835   43.776
   2.864  -18.876   46.814
   2.804  -18.915   56.724
   2.793  -18.745   57.167
   2.698  -18.836   66.696
   3.309  -18.805   26.288
   3.198  -18.845   31.198
   3.334  -18.799   41.949
   3.175  -18.857   43.879
   3.319  -18.968   46.749
   3.279  -18.911   55.821
   3.362  -18.757   58.281
   3.190  -18.858   66.838
   3.864  -18.889   26.202
   3.720  -18.828   31.352
   3.752  -18.984   42.086
   3.773  -18.887   44.284
   3.728  -18.832   46.246
   3.801  -18.875   54.796
   3.895  -18.805   58.649
   3.758  -18.750   67.097
   4.292  -18.899   26.125
   4.366  -18.937   31.629
   4.241  -18.868   41.894
   4.202  -18.865   53.688
   4.331  -18.884   58.773
   4.303  -18.846   66.919
   4.726  -18.837   25.639
   4.864  -18.881   31.751
   4.788  -18.913   37.811
   4.776  -18.781   39.296
   4.677  -18.938   41.611
   4.756  -18.940   52.892
   4.818  -18.903   58.737
   4.682  -18.849   66.637
   5.369  -18.864   24.925
   5.287  -18.832   31.892
   5.311  -18.911   36.880
   5.222  -18.972   52.401
   5.324  -18.962   58.592
   5.235  -18.966   64.865
   5.817  -18.842   24.758
   5.745  -18.867   34.914
   5.778  -18.938   35.262
   5.735  -18.963   52.261
   5.818  -18.782   58.417
   5.703  -18.897   64.650
   6.319  -18.966   24.710
   6.231  -18.849   52.362
   6.331  -18.865   58.408
   6.240  -18.979   64.484
   6.754  -18.825   24.336
   6.681  -18.885   52.415
   6.783  -18.912   58.281
   6.718  -18.794   64.670
   7.326  -18.909   23.817
   7.267  -18.770   52.672
   7.288  -18.857   57.800
   7.178  -18.825   64.853
   7.875  -18.922   23.461
   7.731  -18.918   52.750
   7.811  -18.811   57.388
   7.799  -18.844   65.216
   8.309  -18.951   19.794
   8.281  -18.781   21.724
   8.316  -18.885   22.937
   8.226  -18.874   52.853
   8.354  -18.890   56.954
   8.266  -18.899   65.858
   8.826  -18.868   19.326
   8.729  -18.765   53.163
   8.843  -18.915   56.690
   8.818  -18.944   66.362
   9.281  -18.868   19.157
   9.169  -18.836   53.400
   9.409  -18.922   56.491
   9.267  -18.754   66.606
   9.781  -18.868   19.121
   9.712  -18.782   53.597
   9.846  -18.933   56.276
   9.746  -18.802   66.578
  10.281  -18.868   19.220
  10.151  -18.784   53.638
  10.339  -18.955   55.770
  10.301  -18.946   61.325
  10.328  -18.839   62.355
  10.280  -18.882   66.307
  10.817  -18.876   19.390
  10.722  -18.883   53.420
  10.757  -18.887   55.213
  10.726  -18.972   60.907
  10.853  -18.866   63.321
  10.772  -18.940   65.920
  11.299  -18.786   19.484
  11.247  -18.849   53.671
  11.322  -18.876   54.795
  11.150  -18.918   60.666
  11.365  -18.878   63.703
  11.198  -18.873   65.736
  11.794  -18.832   19.565
  11.765  -18.825   24.179
  11.783  -18.872   26.245
  11.705  -18.946   60.402
  11.834  -18.857   64.318
  11.683  -18.839   65.675
  12.281  -18.868   19.648
  12.269  -18.942   23.314
  12.321  -18.837   27.874
  12.244  -18.917   50.845
  12.361  -18.870   51.755
  12.198  -18.938   60.412
  12.297  -18.837   64.868
  12.218  -18.868   65.330
  12.733  -18.868   19.833
  12.799  -18.960   22.870
  12.895  -18.884   28.688
  12.707  -18.875   48.732
  12.894  -18.888   52.166
  12.698  -18.935   60.396
  13.249  -18.785   20.304
  13.294  -18.951   22.366
  13.290  -18.831   28.877
  13.267  -18.895   47.746
  13.326  -18.871   52.179
  13.189  -18.948   60.363
  13.841  -18.860   30.325
  13.754  -18.974   46.692
  13.846  -18.884   51.845
  13.698  -18.908   60.380
  14.349  -18.878   30.750
  14.267  -18.832   46.331
  14.413  -18.909   50.406
  14.198  -18.891   60.359
  14.837  -18.844   31.216
  14.781  -18.868   46.261
  14.769  -18.960   50.133
  14.673  -18.884   60.389
  15.265  -18.829   34.352
  15.257  -18.868   46.376
  15.272  -18.832   49.867
  15.277  -18.844   60.767
  15.712  -18.785   34.694
  15.807  -18.785   46.783
  15.753  -18.951   49.727
  15.778  -18.885   61.321
  16.184  -18.814   34.808
  16.290  -18.785   47.316
  16.298  -18.951   49.389
  16.215  -18.796   61.692
  16.890  -18.925   27.945
  16.709  -18.794   28.856
  16.679  -18.898   34.859
  16.686  -18.844   61.851
  17.390  -18.883   27.338
  17.193  -18.901   29.363
  17.247  -18.853   35.227
  17.245  -18.852   61.847
  17.864  -18.912   27.233
  17.722  -18.866   29.741
  17.770  -18.819   35.636
  17.711  -18.946   61.671
  18.328  -18.899   27.124
  18.217  -18.863   30.318
  18.174  -18.857   35.808
  18.219  -18.906   61.297
  18.852  -18.829   26.983
  18.758  -18.844   31.170
  18.706  -18.880   36.365
  18.767  -18.846   58.682
  19.339  -18.873   27.222
  19.245  -18.819   31.264
  19.236  -18.913   36.905
  19.207  -18.850   58.259
  19.773  -18.864   27.804
  19.781  -18.845   31.212
  19.825  -18.829   37.872
  19.850  -18.868   50.400
  19.850  -18.861   53.812
  19.767  -18.813   57.748
  20.252  -18.842   28.345
  20.198  -18.879   31.118
  20.292  -18.822   38.423
  20.234  -18.879   50.131
  20.330  -18.895   54.190
  20.258  -18.836   57.194
  20.774  -18.808   28.810
  20.713  -18.867   30.774
  20.867  -18.861   38.745
  20.756  -18.899   49.920
  20.905  -18.887   54.640
  20.743  -18.891   56.915
  21.364  -18.876   38.800
  21.265  -18.895   49.763
  21.258  -18.864   54.773
  21.231  -18.865   56.760
  21.823  -18.964   38.753
  21.755  -18.826   49.639
  21.798  -18.808   55.294
  21.716  -18.872   56.263
  22.278  -18.938   38.237
  22.234  -18.914   47.186
  22.328  -18.817   47.912
  22.209  -18.851   49.275
  22.827  -18.996   37.674
  22.706  -18.845   46.707
  23.330  -18.859   37.386
  23.253  -18.893   46.454
  23.831  -18.818   37.305
  23.680  -18.893   46.392
  24.281  -18.868   37.336
  24.231  -18.849   46.731
  24.730  -18.852   37.451
  24.769  -18.880   47.341
  25.234  -18.832   37.791
  25.259  -18.760   47.688
  25.811  -18.912   38.671
  25.780  -18.810   47.694
  26.367  -18.801   39.211
  26.319  -18.907   47.405
  26.782  -18.819   39.452
  26.724  -18.887   44.743
  26.822  -18.828   45.857
  26.788  -18.874   46.878
  27.282  -18.933   39.611
  27.240  -18.885   44.298
  27.782  -18.987   39.574
  27.698  -18.856   44.194
  28.299  -18.745   39.450
  28.198  -18.841   44.226
  28.804  -18.839   39.650
  28.698  -18.889   44.365
  29.231  -18.848   39.910
  29.198  -18.931   44.384
  29.784  -18.755   40.885
  29.670  -18.896   44.227
  30.234  -18.750   41.416
  30.212  -18.863   43.765
 -19.181  -12.920   60.721
 -19.221  -12.802   61.292
 -18.758  -12.954   52.394
 -18.736  -12.848   55.903
 -18.638  -12.885   59.874
 -18.734  -12.816   62.272
 -18.208  -12.951   50.331
 -18.279  -12.820   56.406
 -18.210  -12.922   59.727
 -18.114  -12.808   64.250
 -17.758  -12.890   49.611
 -17.713  -12.807   56.898
 -17.719  -12.791   59.314
 -17.617  -12.821   64.590
 -17.289  -12.955   49.203
 -17.169  -12.818   64.696
 -16.717  -12.951   27.690
 -16.688  -12.777   29.232
 -16.679  -12.868   48.941
 -16.719  -12.868   64.695
 -16.138  -12.916   26.414
 -16.172  -12.785   29.689
 -16.219  -12.868   48.871
 -16.219  -12.868   64.674
 -15.646  -12.942   25.852
 -15.706  -12.904   29.854
 -15.769  -12.918   48.836
 -15.769  -12.918   64.748
 -15.214  -12.913   25.627
 -15.188  -12.752   30.159
 -15.278  -12.906   48.680
 -15.317  -12.839   64.921
 -14.742  -12.802   25.259
 -14.711  -12.748   30.692
 -14.706  -12.832   48.463
 -14.734  -12.871   65.317
 -14.181  -12.804   15.328
 -14.223  -12.872   17.349
 -14.171  -12.880   23.210
 -14.275  -12.843   24.267
 -14.172  -12.891   24.815
 -14.245  -12.758   31.238
 -14.192  -12.959   48.300
 -14.193  -12.961   65.881
 -13.705  -12.889   15.160
 -13.728  -12.829   17.638
 -13.624  -12.857   22.831
 -13.687  -12.773   32.672
 -13.630  -12.932   47.901
 -13.762  -12.870   66.261
 -13.317  -12.751   14.890
 -13.241  -12.891   17.411
 -13.136  -12.900   22.776
 -13.224  -12.818   33.194
 -13.270  -12.879   47.641
 -13.302  -12.899   66.356
 -12.744  -12.857   15.318
 -12.827  -12.875   17.247
 -12.704  -12.984   22.699
 -12.783  -12.881   33.371
 -12.787  -12.881   47.146
 -12.802  -12.902   66.289
 -12.192  -12.848   15.889
 -12.248  -12.874   16.834
 -12.221  -12.865   22.257
 -12.257  -12.745   33.663
 -12.247  -12.916   43.718
 -12.217  -12.805   44.774
 -12.242  -12.923   45.361
 -12.219  -12.867   66.246
 -11.629  -12.869   16.201
 -11.802  -12.859   16.773
 -11.685  -12.821   21.820
 -11.732  -12.801   34.228
 -11.703  -12.922   35.291
 -11.729  -12.761   36.309
 -11.807  -12.844   43.147
 -11.719  -12.868   66.229
 -11.196  -12.860   16.238
 -11.325  -12.862   16.794
 -11.136  -12.911   21.733
 -11.197  -12.747   37.144
 -11.310  -12.949   42.737
 -11.313  -12.839   66.337
 -10.686  -12.878   18.154
 -10.791  -12.860   18.882
 -10.636  -12.904   21.713
 -10.709  -12.880   66.735
 -10.191  -12.839   17.939
 -10.291  -12.855   19.147
 -10.215  -12.902   21.611
 -10.164  -12.841   67.678
 -10.164  -12.890   73.247
 -10.250  -12.826   73.933
  -9.752  -12.856   18.367
  -9.790  -12.866   18.744
  -9.676  -12.897   20.670
  -9.824  -12.819   67.966
  -9.742  -12.815   72.694
  -9.710  -12.864   74.771
  -9.095  -12.828   19.941
  -9.269  -12.913   68.413
  -9.185  -12.880   72.355
  -9.246  -12.844   75.198
  -9.221  -12.870   80.276
  -9.213  -12.759   82.233
  -8.631  -12.791   19.886
  -8.711  -12.785   69.673
  -8.690  -12.886   71.400
  -8.802  -12.858   75.296
  -8.617  -12.886   79.828
  -8.676  -12.753   82.629
  -8.121  -12.883   19.932
  -8.302  -12.865   75.323
  -8.136  -12.898   79.750
  -8.219  -12.824   82.716
  -7.660  -12.868   19.964
  -7.839  -12.894   75.425
  -7.636  -12.850   79.773
  -7.722  -12.841   82.683
  -7.160  -12.747   20.088
  -7.268  -12.763   75.625
  -7.253  -12.784   79.865
  -7.220  -12.975   82.392
  -6.683  -12.860   20.182
  -6.697  -12.848   75.423
  -6.740  -12.748   80.394
  -6.723  -12.942   81.860
  -6.169  -12.818   20.289
  -6.219  -12.832   75.257
  -5.719  -12.868   20.307
  -5.683  -12.880   75.208
  -5.269  -12.918   20.368
  -5.169  -12.818   75.241
  -4.833  -12.826   20.500
  -4.807  -12.939   75.148
  -4.317  -12.777   20.875
  -4.231  -12.921   74.859
  -3.676  -12.785   22.210
  -3.730  -12.915   74.287
  -3.168  -12.785   22.732
  -3.156  -12.939   73.307
  -2.723  -12.855   22.931
  -2.689  -12.957   73.002
  -2.187  -12.832   23.126
  -2.235  -12.938   27.350
  -2.191  -12.892   28.214
  -2.302  -12.914   72.957
  -1.790  -12.842   23.421
  -1.766  -12.906   25.305
  -1.740  -12.851   28.826
  -1.842  -12.920   73.004
  -1.158  -12.869   29.822
  -1.241  -12.881   73.357
  -0.668  -12.793   29.375
  -0.725  -12.812   73.699
  -0.161  -12.934   29.275
  -0.211  -12.796   74.224
   0.207  -12.905   29.068
   0.339  -12.844   75.175
   0.711  -12.884   28.677
   0.758  -12.919   75.413
   1.226  -12.883   28.233
   1.332  -12.772   75.615
   1.864  -12.929   27.410
   1.721  -12.947   75.487
   2.324  -12.801   26.804
   2.214  -12.968   75.482
   2.864  -12.891   26.713
   2.770  -12.856   75.743
   3.386  -12.817   26.731
   3.234  -12.904   33.235
   3.287  -12.785   36.375
   3.291  -12.872   76.271
   3.864  -12.801   26.883
   3.788  -12.961   32.250
   3.810  -12.785   36.806
   3.800  -12.902   76.762
   4.331  -12.848   26.966
   4.394  -12.837   31.965
   4.281  -12.868   36.941
   4.231  -12.890   76.962
   4.784  -12.896   26.843
   4.864  -12.828   31.929
   4.731  -12.918   36.919
   4.725  -12.887   71.211
   4.842  -12.863   71.827
   4.745  -12.896   76.992
   5.242  -12.821   26.377
   5.364  -12.801   31.938
   5.214  -12.906   36.715
   5.235  -12.874   70.805
   5.382  -12.893   72.191
   5.281  -12.868   76.918
   5.867  -12.930   23.846
   5.831  -12.834   31.941
   5.726  -12.894   36.181
   5.698  -12.859   70.692
   5.864  -12.901   72.242
   5.756  -12.951   76.755
   6.240  -12.901   23.605
   6.317  -12.807   31.829
   6.275  -12.951   34.749
   6.177  -12.859   70.775
   6.309  -12.977   72.187
   6.294  -12.951   76.337
   6.740  -12.868   23.397
   6.757  -12.847   31.857
   6.736  -12.910   33.755
   6.836  -12.898   75.328
   7.178  -12.937   23.118
   7.260  -12.856   32.331
   7.272  -12.839   32.768
   7.276  -12.877   74.756
   7.837  -12.951   19.864
   7.748  -12.884   74.379
   8.349  -12.868   19.439
   8.183  -12.891   74.379
   8.781  -12.868   19.283
   8.801  -12.806   74.681
   9.281  -12.868   19.229
   9.285  -12.818   74.851
   9.731  -12.918   19.301
   9.779  -12.901   65.934
   9.811  -12.916   67.704
   9.826  -12.785   75.083
  10.174  -12.834   19.486
  10.198  -12.853   65.732
  10.288  -12.888   68.292
  10.281  -12.868   75.147
  10.812  -12.901   20.142
  10.745  -12.789   65.708
  10.837  -12.875   68.702
  10.755  -12.951   75.114
  11.262  -12.830   20.860
  11.281  -12.816   65.685
  11.367  -12.750   69.191
  11.299  -12.918   74.987
  11.776  -12.869   21.323
  11.781  -12.812   65.641
  11.808  -12.818   69.620
  11.706  -12.835   74.951
  12.322  -12.852   21.652
  12.231  -12.831   65.631
  12.341  -12.742   70.343
  12.198  -12.887   74.912
  12.785  -12.847   21.948
  12.667  -12.797   65.815
  12.786  -12.874   71.212
  12.732  -12.895   74.749
  13.346  -12.801   22.095
  13.283  -12.752   66.724
  13.330  -12.853   72.330
  13.331  -12.962   73.888
  13.781  -12.868   22.078
  13.768  -12.756   67.213
  14.281  -12.868   22.090
  14.262  -12.820   67.902
  14.765  -12.868   22.250
  14.704  -12.786   68.243
  15.298  -12.785   22.696
  15.212  -12.894   68.419
  15.775  -12.822   24.291
  15.796  -12.851   68.684
  16.347  -12.785   25.196
  16.172  -12.855   68.715
  16.730  -12.868   25.435
  16.780  -12.939   67.303
  16.863  -12.858   69.452
  16.763  -12.839   70.096
  17.313  -12.785   25.643
  17.201  -12.866   66.691
  17.781  -12.868   25.650
  17.700  -12.951   66.277
  18.178  -12.924   25.576
  18.248  -12.887   65.659
  18.707  -12.872   25.250
  18.851  -12.953   59.388
  18.765  -12.785   61.331
  18.740  -12.951   63.696
  18.823  -12.854   70.914
  18.723  -12.861   71.235
  19.295  -12.846   24.796
  19.326  -12.905   58.814
  19.691  -12.863   24.603
  19.709  -12.880   58.213
  20.253  -12.874   24.353
  20.321  -12.883   55.291
  20.291  -12.884   55.753
  20.333  -12.904   56.851
  20.781  -12.868   24.187
  20.788  -12.979   54.349
  21.281  -12.868   24.149
  21.284  -12.967   53.994
  21.781  -12.868   24.263
  21.699  -12.963   53.893
  22.202  -12.837   24.476
  22.283  -12.951   29.870
  22.315  -12.785   31.788
  22.324  -12.831   54.182
  22.800  -12.785   26.193
  22.860  -12.923   28.916
  22.787  -12.767   32.338
  22.784  -12.858   54.738
  23.280  -12.754   27.196
  23.294  -12.901   28.375
  23.404  -12.885   33.149
  23.229  -12.756   55.665
  23.863  -12.803   33.265
  23.730  -12.862   55.864
  24.364  -12.826   33.321
  24.231  -12.899   55.951
  24.831  -12.872   33.359
  24.720  -12.937   55.809
  25.317  -12.845   33.254
  25.305  -12.908   55.409
  25.864  -12.901   33.189
  25.718  -12.887   54.731
  26.362  -12.810   33.224
  26.205  -12.938   54.320
  26.768  -12.777   33.430
  26.720  -12.949   54.235
  27.410  -12.848   34.136
  27.294  -12.911   54.381
  27.864  -12.844   34.290
  27.775  -12.951   51.721
  27.782  -12.780   53.293
  27.718  -12.840   54.618
  28.364  -12.831   34.354
  28.264  -12.887   41.866
  28.391  -12.908   43.179
  28.268  -12.794   48.788
  28.791  -12.786   34.443
  28.670  -12.876   41.834
  28.797  -12.897   43.145
  28.849  -12.876   48.284
  29.304  -12.769   34.785
  29.263  -12.840   47.842
  29.832  -12.905   35.696
  29.821  -12.951   47.282
  30.319  -12.927   36.105
  30.249  -12.885   42.407
  30.354  -12.859   42.729
  30.313  -12.951   46.882
  30.725  -12.937   36.287
  30.719  -12.886   41.212
  30.769  -12.862   43.286
  30.802  -12.873   44.814
  31.317  -12.928   36.639
  31.254  -12.951   40.150
  31.786  -12.776   37.268
  31.800  -12.868   39.766
  32.335  -12.757   38.157
  32.297  -12.965   39.639
  32.773  -12.822   38.767
  32.778  -12.930   39.297
 -22.116   -6.868   19.754
 -22.255   -6.848   20.684
 -21.694   -6.858   19.786
 -21.722   -6.747   22.692
 -21.154   -6.861   20.361
 -21.240   -6.750   23.203
 -20.602   -6.918   20.635
 -20.668   -6.843   26.141
 -20.180   -6.894   20.619
 -20.202   -6.743   29.156
 -19.654   -6.867   20.361
 -19.678   -6.747   29.637
 -19.250   -6.816   19.175
 -19.219   -6.808   29.738
 -18.762   -6.829   18.755
 -18.724   -6.822   29.707
 -18.260   -6.884   18.195
 -18.225   -6.918   29.428
 -17.728   -6.901   17.682
 -17.755   -6.830   29.269
 -17.197   -6.896   17.389
 -17.219   -6.810   29.230
 -16.685   -6.888   16.902
 -16.683   -6.872   29.239
 -16.155   -6.944   15.346
 -16.146   -6.944   29.184
 -15.648   -6.947   14.900
 -15.617   -6.898   28.900
 -15.636   -6.939   52.895
 -15.714   -6.830   54.275
 -15.219   -6.826   14.696
 -15.219   -6.868   28.671
 -15.167   -6.935   42.312
 -15.216   -6.827   46.313
 -15.160   -6.879   52.424
 -15.230   -6.785   56.285
 -15.105   -6.880   63.937
 -15.197   -6.779   66.209
 -15.145   -6.924   75.356
 -15.183   -6.824   78.775
 -14.719   -6.929   14.666
 -14.755   -6.858   28.589
 -14.676   -6.886   41.926
 -14.780   -6.793   46.695
 -14.702   -6.904   52.216
 -14.751   -6.859   57.421
 -14.744   -6.918   63.635
 -14.722   -6.785   67.838
 -14.710   -6.920   74.818
 -14.743   -6.767   79.387
 -14.183   -6.918   14.720
 -14.189   -6.844   28.648
 -14.219   -6.868   41.811
 -14.336   -6.857   46.954
 -14.186   -6.970   51.901
 -14.193   -6.837   61.686
 -14.209   -6.990   62.914
 -14.281   -6.785   68.434
 -14.213   -6.920   73.785
 -14.211   -6.778   80.742
 -13.760   -6.851   14.840
 -13.719   -6.868   28.829
 -13.769   -6.918   41.800
 -13.737   -6.816   48.306
 -13.715   -6.929   49.217
 -13.715   -6.814   50.692
 -13.737   -6.873   51.180
 -13.712   -6.785   68.743
 -13.807   -6.890   73.124
 -13.607   -6.828   81.740
 -13.122   -6.890   15.246
 -13.175   -6.915   28.926
 -13.325   -6.855   41.923
 -13.219   -6.868   68.819
 -13.268   -6.904   72.769
 -13.105   -6.844   82.068
 -12.645   -6.959   15.301
 -12.719   -6.868   28.822
 -12.787   -6.893   35.708
 -12.647   -6.879   37.273
 -12.802   -6.930   41.935
 -12.769   -6.918   68.778
 -12.698   -6.951   72.359
 -12.669   -6.818   82.168
 -12.203   -6.855   14.889
 -12.316   -6.937   28.610
 -12.248   -6.815   35.215
 -12.191   -6.923   37.649
 -12.302   -6.919   41.845
 -12.336   -6.910   68.598
 -12.205   -6.904   71.759
 -12.269   -6.918   82.179
 -11.784   -6.853   14.168
 -11.821   -6.828   28.155
 -11.775   -6.871   33.244
 -11.661   -6.856   37.785
 -11.802   -6.890   41.791
 -11.777   -6.856   68.385
 -11.703   -6.880   71.323
 -11.820   -6.916   82.086
 -11.261   -6.881   13.208
 -11.327   -6.793   27.665
 -11.236   -6.892   32.857
 -11.229   -6.783   37.941
 -11.262   -6.923   41.841
 -11.195   -6.853   68.393
 -11.274   -6.879   71.138
 -11.314   -6.930   81.790
 -10.599   -6.858   11.359
 -10.841   -6.848   27.488
 -10.726   -6.902   32.654
 -10.728   -6.868   38.289
 -10.702   -6.834   42.200
 -10.662   -6.901   44.293
 -10.715   -6.794   44.688
 -10.693   -6.904   68.690
 -10.785   -6.973   70.839
 -10.697   -6.904   81.236
 -10.199   -6.887   11.164
 -10.341   -6.941   27.491
 -10.287   -6.909   32.604
 -10.228   -6.777   38.736
 -10.212   -6.777   45.643
 -10.219   -6.798   69.276
 -10.251   -6.906   70.202
 -10.184   -6.879   80.934
  -9.700   -6.798   10.835
  -9.754   -6.903   27.810
  -9.742   -6.970   32.377
  -9.698   -6.846   39.696
  -9.800   -6.803   45.827
  -9.769   -6.918   80.862
  -9.213   -6.888   10.675
  -9.212   -6.865   29.800
  -9.148   -6.955   31.820
  -9.109   -6.806   40.756
  -9.255   -6.834   45.832
  -9.339   -6.846   80.938
  -8.631   -6.874   10.246
  -8.803   -6.873   30.350
  -8.683   -6.968   31.229
  -8.670   -6.767   40.940
  -8.807   -6.866   45.657
  -8.731   -6.881   81.316
  -8.178   -6.867   10.278
  -8.260   -6.840   41.344
  -8.252   -6.925   42.429
  -8.195   -6.814   43.768
  -8.270   -6.902   44.817
  -8.194   -6.876   81.738
  -7.678   -6.830   10.815
  -7.802   -6.885   81.789
  -7.217   -6.814   12.281
  -7.277   -6.871   14.251
  -7.234   -6.871   17.852
  -7.291   -6.917   81.717
  -6.710   -6.833   18.248
  -6.789   -6.821   81.625
  -6.214   -6.843   18.471
  -6.212   -6.967   80.943
  -5.652   -6.797   18.607
  -5.795   -6.908   80.662
  -5.219   -6.868   18.693
  -5.247   -6.975   80.434
  -4.719   -6.868   18.693
  -4.732   -6.756   80.615
  -4.219   -6.868   18.679
  -4.273   -6.949   80.421
  -3.769   -6.918   18.768
  -3.747   -6.934   80.246
  -3.323   -6.868   18.852
  -3.173   -6.909   79.976
  -2.691   -6.895   19.285
  -2.734   -6.904   79.691
  -2.141   -6.886   19.687
  -2.195   -6.876   79.454
  -1.610   -6.879   20.238
  -1.719   -6.868   79.367
  -1.136   -6.869   20.334
  -1.219   -6.868   79.324
  -0.689   -6.888   20.245
  -0.719   -6.868   79.208
  -0.196   -6.894   17.651
  -0.269   -6.848   19.207
  -0.181   -6.882   19.740
  -0.219   -6.868   79.153
   0.368   -6.831   17.348
   0.200   -6.936   79.173
   0.746   -6.835   17.387
   0.699   -6.817   79.323
   1.383   -6.830   17.794
   1.245   -6.836   79.343
   1.791   -6.816   17.950
   1.781   -6.834   79.213
   2.312   -6.851   18.297
   2.281   -6.812   79.128
   2.816   -6.831   19.423
   2.817   -6.864   79.170
   3.298   -6.835   19.896
   3.331   -6.818   79.292
   3.877   -6.887   20.242
   3.781   -6.868   79.261
   4.386   -6.944   20.275
   4.194   -6.934   79.126
   4.830   -6.975   20.126
   4.757   -6.889   78.890
   5.303   -6.974   19.705
   5.281   -6.868   78.844
   5.858   -6.955   19.230
   5.781   -6.868   78.937
   6.331   -6.895   19.094
   6.281   -6.868   78.974
   6.796   -6.853   19.173
   6.781   -6.868   78.856
   7.224   -6.868   19.408
   7.193   -6.932   78.627
   7.785   -6.785   19.844
   7.851   -6.901   77.971
   8.349   -6.769   20.274
   8.281   -6.868   77.748
   8.856   -6.795   20.690
   8.786   -6.904   77.599
   9.281   -6.868   20.830
   9.327   -6.879   77.497
   9.781   -6.868   20.829
   9.885   -6.808   77.569
  10.281   -6.868   20.715
  10.307   -6.844   77.788
  10.725   -6.871   20.583
  10.783   -6.855   78.251
  11.286   -6.850   20.419
  11.399   -6.869   79.210
  11.781   -6.840   20.229
  11.792   -6.832   79.425
  12.281   -6.907   20.100
  12.315   -6.975   79.634
  12.781   -6.827   20.081
  12.894   -6.878   79.390
  13.281   -6.911   20.130
  13.317   -6.910   76.189
  13.214   -6.861   77.328
  13.243   -6.956   79.217
  13.817   -6.879   20.262
  13.728   -6.974   59.423
  13.820   -6.919   61.649
  13.891   -6.915   75.432
  14.364   -6.801   20.377
  14.182   -6.951   59.313
  14.246   -6.877   61.935
  14.402   -6.813   74.956
  14.864   -6.808   20.406
  14.671   -6.919   59.400
  14.788   -6.923   62.153
  14.831   -6.877   74.889
  15.373   -6.787   20.337
  15.249   -6.841   59.679
  15.317   -6.900   62.312
  15.341   -6.860   74.845
  15.864   -6.837   20.372
  15.660   -6.886   59.888
  15.864   -6.855   62.327
  15.861   -6.919   74.759
  16.354   -6.902   20.333
  16.244   -6.830   60.675
  16.326   -6.864   62.282
  16.320   -6.871   74.415
  16.827   -6.868   20.195
  16.702   -6.865   61.374
  16.826   -6.885   61.820
  16.787   -6.904   73.827
  17.286   -6.957   19.922
  17.355   -6.907   72.974
  17.685   -6.922   19.704
  17.753   -6.892   72.678
  18.198   -6.837   19.665
  18.283   -6.985   71.891
  18.745   -6.803   19.747
  18.751   -6.951   69.682
  19.317   -6.875   19.762
  19.270   -6.896   62.378
  19.320   -6.854   62.933
  19.337   -6.893   66.917
  19.831   -6.818   19.848
  19.787   -6.947   27.261
  19.784   -6.826   28.290
  19.698   -6.879   62.287
  19.868   -6.894   63.689
  19.680   -6.923   66.634
  20.233   -6.868   19.927
  20.223   -6.890   26.770
  20.240   -6.773   28.883
  20.170   -6.860   62.215
  20.322   -6.838   64.226
  20.198   -6.851   66.211
  20.779   -6.785   20.235
  20.715   -6.860   26.263
  20.719   -6.868   29.187
  20.698   -6.861   61.690
  21.260   -6.836   20.925
  21.322   -6.884   23.864
  21.170   -6.830   29.457
  21.285   -6.933   60.259
  21.718   -6.853   29.857
  21.719   -6.965   59.918
  22.307   -6.767   30.067
  22.245   -6.878   59.835
  22.779   -6.914   29.990
  22.781   -6.868   59.718
  23.281   -6.868   29.801
  23.281   -6.868   59.647
  23.759   -6.888   29.640
  23.781   -6.868   59.684
  24.281   -6.825   29.640
  24.281   -6.868   59.747
  24.759   -6.838   29.761
  24.731   -6.950   59.680
  25.309   -6.765   30.167
  25.275   -6.903   59.425
  25.767   -6.828   30.865
  25.756   -6.886   59.173
  26.291   -6.785   31.788
  26.281   -6.818   59.126
  26.837   -6.785   32.098
  26.808   -6.797   59.270
  27.281   -6.868   32.243
  27.297   -6.810   59.651
  27.717   -6.848   32.444
  27.876   -6.822   60.304
  28.241   -6.748   32.922
  28.373   -6.830   60.552
  28.804   -6.738   33.410
  28.711   -6.897   60.569
  29.334   -6.837   34.253
  29.355   -6.957   36.713
  29.282   -6.802   38.303
  29.238   -6.864   60.467
  29.766   -6.877   38.838
  29.793   -6.992   40.425
  29.802   -6.860   41.192
  29.781   -6.868   60.307
  30.348   -6.785   42.220
  30.172   -6.918   60.101
  30.784   -6.831   42.462
  30.843   -6.990   59.435
  31.285   -6.924   42.592
  31.327   -6.951   58.901
  31.722   -6.959   42.639
  31.808   -6.984   57.761
  32.346   -6.767   42.428
  32.307   -6.806   56.832
  32.853   -6.787   42.416
  32.864   -6.883   56.781
  33.368   -6.877   42.610
  33.364   -6.880   56.800
  33.789   -6.842   42.725
  33.871   -6.946   56.784
  34.245   -6.850   42.909
  34.308   -6.951   46.902
  34.259   -6.785   48.850
  34.219   -6.811   52.628
  34.227   -6.856   54.297
  34.280   -6.966   56.608
  34.779   -6.768   43.310
  34.754   -6.874   45.628
  34.776   -6.766   49.857
  34.797   -6.949   51.853
  34.733   -6.830   55.177
  34.802   -6.923   55.818
 -21.735   -0.950   72.713
 -21.739   -0.853   74.409
 -21.227   -0.913   72.151
 -21.272   -0.920   74.923
 -20.724   -0.845   23.224
 -20.671   -0.846   24.287
 -20.683   -0.868   71.877
 -20.714   -0.877   75.241
 -20.298   -0.848   22.749
 -20.248   -0.832   24.754
 -20.169   -0.818   71.795
 -20.255   -0.843   75.322
 -19.763   -0.970   20.824
 -19.737   -0.785   25.284
 -19.687   -0.856   71.890
 -19.769   -0.918   75.288
 -19.157   -0.973   20.289
 -19.232   -0.747   26.415
 -19.228   -0.951   72.130
 -19.294   -0.881   75.403
 -18.723   -0.941   19.822
 -18.627   -0.816   27.135
 -18.687   -0.918   72.683
 -18.740   -0.888   75.804
 -18.113   -0.877   18.927
 -18.157   -0.924   27.313
 -18.107   -0.806   73.271
 -18.209   -0.785   77.293
 -18.229   -0.965   81.202
 -18.195   -0.847   82.178
 -17.695   -0.918   18.704
 -17.669   -0.818   27.255
 -17.675   -0.782   73.469
 -17.724   -0.822   78.265
 -17.668   -0.901   79.297
 -17.670   -0.762   82.869
 -17.192   -0.951   18.356
 -17.219   -0.868   27.279
 -17.206   -0.997   73.587
 -17.162   -0.785   83.159
 -16.748   -0.879   17.593
 -16.683   -0.867   27.389
 -16.659   -0.858   73.468
 -16.719   -0.868   83.245
 -16.181   -0.936   16.302
 -16.211   -0.780   27.484
 -16.205   -0.951   48.761
 -16.201   -0.763   50.173
 -16.200   -0.894   54.157
 -16.230   -0.875   55.785
 -16.169   -0.818   73.425
 -16.219   -0.868   83.241
 -15.671   -0.899   15.960
 -15.713   -0.832   27.691
 -15.633   -0.880   47.947
 -15.698   -0.891   50.873
 -15.610   -0.922   53.841
 -15.753   -0.906   57.377
 -15.683   -0.888   73.451
 -15.769   -0.918   83.237
 -15.287   -0.951   15.692
 -15.219   -0.868   27.818
 -15.216   -0.940   47.312
 -15.288   -0.877   51.287
 -15.230   -0.963   53.629
 -15.219   -0.767   58.770
 -15.170   -0.947   73.393
 -15.261   -0.897   83.316
 -14.618   -0.910   14.904
 -14.761   -0.951   27.725
 -14.707   -0.976   45.851
 -14.642   -0.779   59.763
 -14.774   -0.873   73.163
 -14.769   -0.871   83.476
 -14.178   -0.868   14.639
 -14.331   -0.811   27.718
 -14.229   -0.951   45.367
 -14.183   -0.885   60.219
 -14.180   -0.961   72.321
 -14.255   -0.899   83.449
 -13.720   -0.952   14.495
 -13.750   -0.873   26.741
 -13.700   -0.961   44.367
 -13.674   -0.901   60.692
 -13.708   -0.896   63.759
 -13.739   -0.837   64.900
 -13.715   -0.903   71.754
 -13.719   -0.868   83.262
 -13.255   -0.870   14.413
 -13.307   -0.865   26.731
 -13.131   -0.866   27.289
 -13.237   -0.860   27.745
 -13.246   -0.920   33.704
 -13.156   -0.849   34.260
 -13.221   -0.863   43.759
 -13.193   -0.835   61.183
 -13.229   -0.896   62.784
 -13.213   -0.964   65.436
 -13.291   -0.860   71.221
 -13.217   -0.974   83.069
 -12.761   -0.886   14.174
 -12.744   -0.842   28.192
 -12.652   -0.942   31.856
 -12.733   -0.798   34.843
 -12.743   -0.989   43.358
 -12.775   -0.914   65.882
 -12.690   -0.880   69.400
 -12.633   -0.857   82.908
 -12.203   -0.848   13.879
 -12.254   -0.754   28.740
 -12.169   -0.890   31.441
 -12.286   -0.872   35.405
 -12.162   -0.951   42.897
 -12.226   -0.805   67.283
 -12.244   -0.894   68.618
 -12.136   -0.827   82.903
 -11.736   -0.845   13.713
 -11.695   -0.785   29.239
 -11.806   -0.934   31.178
 -11.740   -0.896   35.808
 -11.695   -0.920   40.329
 -11.726   -0.875   40.850
 -11.713   -0.988   42.212
 -11.669   -0.855   82.946
 -11.240   -0.904   13.377
 -11.235   -0.826   82.774
 -10.802   -0.866   13.170
 -10.669   -0.877   82.406
 -10.302   -0.843   13.187
 -10.219   -0.926   82.106
  -9.841   -0.873   13.394
  -9.677   -0.857   81.907
  -9.207   -0.951   13.897
  -9.219   -0.868   81.907
  -8.714   -0.824   14.238
  -8.775   -0.883   81.979
  -8.169   -0.818   14.362
  -8.244   -0.761   82.101
  -7.776   -0.944   14.277
  -7.797   -0.861   82.087
  -7.301   -0.828   14.342
  -7.239   -0.880   81.938
  -6.721   -0.738   14.590
  -6.719   -0.868   81.836
  -6.183   -0.840   14.609
  -6.189   -0.853   81.876
  -5.669   -0.818   14.673
  -5.680   -0.904   82.155
  -5.269   -0.918   14.728
  -5.207   -0.838   82.750
  -4.784   -0.912   14.652
  -4.726   -0.785   83.410
  -4.190   -0.919   14.322
  -4.178   -0.785   83.692
  -3.608   -0.891   13.953
  -3.769   -0.918   83.761
  -3.169   -0.818   13.852
  -3.290   -0.913   83.658
  -2.684   -0.868   13.900
  -2.720   -0.833   83.302
  -2.120   -0.868   14.069
  -2.204   -0.985   83.141
  -1.718   -0.833   14.200
  -1.733   -0.864   82.814
  -1.255   -0.868   14.389
  -1.221   -0.935   82.246
  -0.672   -0.785   14.765
  -0.641   -0.868   81.452
  -0.270   -0.868   14.952
  -0.301   -0.935   81.188
   0.305   -0.785   15.187
   0.346   -0.936   74.795
   0.281   -0.804   76.745
   0.207   -0.872   80.724
   0.826   -0.785   15.644
   0.882   -0.925   74.454
   1.334   -0.785   16.195
   1.315   -0.879   74.267
   1.781   -0.868   16.389
   1.781   -0.829   73.934
   2.281   -0.868   16.426
   2.328   -0.958   71.719
   2.786   -0.904   16.265
   2.808   -0.875   71.243
   3.329   -0.886   15.923
   3.331   -0.911   71.092
   3.781   -0.868   15.770
   3.802   -0.979   71.103
   4.231   -0.918   15.716
   4.325   -0.851   70.857
   4.697   -0.833   15.846
   4.767   -0.965   70.632
   5.270   -0.762   16.149
   5.389   -0.905   69.764
   5.789   -0.847   16.421
   5.864   -0.927   69.641
   6.359   -0.802   16.621
   6.364   -0.902   69.681
   6.781   -0.868   16.714
   6.816   -0.887   67.136
   6.725   -0.845   67.840
   6.794   -0.845   69.891
   7.281   -0.868   16.812
   7.365   -0.849   66.799
   7.234   -0.862   68.174
   7.290   -0.804   70.320
   7.781   -0.868   16.839
   7.734   -0.844   66.872
   7.750   -0.884   67.906
   7.830   -0.870   71.392
   7.844   -0.868   74.485
   7.783   -0.845   75.275
   8.281   -0.912   16.881
   8.244   -0.732   71.566
   8.327   -0.885   74.459
   8.265   -0.783   75.878
   8.342   -0.788   76.357
   8.368   -0.907   77.723
   8.843   -0.771   16.792
   8.709   -0.928   71.457
   8.844   -0.945   74.555
   8.849   -0.874   78.223
   9.344   -0.784   16.888
   9.191   -0.889   71.439
   9.343   -0.843   74.461
   9.282   -0.868   79.309
   9.885   -0.881   17.209
   9.758   -0.768   71.653
   9.820   -0.918   74.295
   9.762   -0.833   79.845
  10.364   -0.868   17.270
  10.277   -0.785   72.170
  10.307   -0.958   73.857
  10.298   -0.894   80.164
  10.874   -0.814   17.298
  10.781   -0.900   80.205
  11.360   -0.802   17.392
  11.238   -0.976   80.136
  11.819   -0.910   17.621
  11.734   -0.879   79.753
  12.329   -0.831   17.790
  12.219   -0.873   79.170
  12.831   -0.832   17.908
  12.757   -0.832   78.823
  13.317   -0.808   17.883
  13.265   -0.887   78.665
  13.821   -0.958   17.796
  13.781   -0.816   78.642
  14.295   -0.903   16.303
  14.317   -0.849   78.601
  14.790   -0.951   15.241
  14.831   -0.818   78.603
  15.322   -0.868   14.840
  15.281   -0.868   78.656
  15.781   -0.868   14.693
  15.781   -0.868   78.786
  16.281   -0.868   14.669
  16.231   -0.918   78.885
  16.774   -0.868   14.791
  16.706   -0.894   78.944
  17.339   -0.785   15.137
  17.256   -0.763   79.174
  17.776   -0.785   15.771
  17.836   -0.911   19.789
  17.822   -0.860   21.171
  17.717   -0.842   79.145
  18.266   -0.787   18.372
  18.206   -0.883   19.199
  18.298   -0.785   21.747
  18.265   -0.909   78.905
  18.764   -0.775   22.372
  18.754   -0.919   78.409
  19.268   -0.832   22.725
  19.257   -0.885   77.828
  19.712   -0.861   22.939
  19.698   -0.852   77.724
  20.213   -0.756   23.432
  20.195   -0.838   77.712
  20.756   -0.861   25.900
  20.817   -0.913   26.410
  20.761   -0.817   27.354
  20.772   -0.982   77.443
  21.288   -0.785   28.221
  21.333   -0.808   77.642
  21.814   -0.822   30.629
  21.678   -0.796   77.828
  22.344   -0.785   31.188
  22.266   -0.747   78.126
  22.773   -0.904   31.411
  22.775   -0.814   78.136
  23.344   -0.825   31.706
  23.297   -0.951   70.817
  23.285   -0.750   73.878
  23.312   -0.908   77.887
  23.774   -0.818   31.909
  23.771   -0.918   70.335
  23.858   -0.867   74.780
  23.736   -0.920   77.379
  24.285   -0.764   33.392
  24.299   -0.986   36.390
  24.306   -0.906   40.708
  24.169   -0.925   70.092
  24.335   -0.843   75.228
  24.230   -0.884   75.859
  24.765   -0.852   34.350
  24.785   -0.938   35.332
  24.817   -0.865   40.887
  24.720   -0.859   69.895
  25.376   -0.888   40.885
  25.231   -0.918   69.848
  25.831   -0.869   40.785
  25.814   -0.885   59.211
  25.807   -0.882   61.254
  25.708   -0.920   69.684
  26.239   -0.987   40.644
  26.245   -0.900   58.832
  26.374   -0.886   61.561
  26.241   -0.904   69.250
  26.756   -0.868   40.233
  26.771   -0.901   58.406
  26.718   -0.944   61.654
  26.820   -0.868   68.867
  27.341   -0.870   39.770
  27.187   -0.883   58.303
  27.289   -0.903   62.211
  27.238   -0.875   68.628
  27.904   -0.804   39.526
  27.719   -0.865   58.881
  27.781   -0.807   63.329
  27.714   -0.954   68.306
  28.265   -0.785   39.513
  28.314   -0.846   59.728
  28.218   -0.832   63.850
  28.250   -0.951   67.757
  28.770   -0.832   39.686
  28.698   -0.853   59.797
  28.739   -0.785   64.301
  28.810   -0.951   66.841
  29.281   -0.798   39.976
  29.222   -0.834   59.700
  29.277   -0.843   65.238
  29.248   -0.992   66.127
  29.822   -0.831   40.903
  29.750   -0.899   58.908
  30.290   -0.812   41.417
  30.316   -0.880   56.205
  30.294   -0.898   57.266
  30.227   -0.887   58.356
  30.877   -0.892   42.108
  30.786   -0.985   50.851
  30.755   -0.841   52.400
  30.772   -0.868   55.721
  31.210   -0.887   42.272
  31.325   -0.992   50.234
  31.270   -0.851   52.844
  31.222   -0.968   55.467
  31.810   -0.832   43.329
  31.761   -0.885   49.705
  31.828   -0.910   53.184
  31.723   -0.909   55.290
  32.348   -0.822   43.649
  32.326   -0.791   49.420
  32.298   -0.891   53.678
  32.282   -0.854   54.819
  32.831   -0.818   43.755
  32.874   -0.888   49.371
  33.239   -0.868   43.861
  33.352   -0.926   49.207
  33.841   -0.768   44.221
  33.852   -0.926   48.869
  34.280   -0.820   44.786
  34.327   -0.967   48.251
  37.289   -0.786   44.289
  37.287   -0.858   46.293
  37.843   -0.784   43.923
  37.719   -0.774   46.668
  38.364   -0.819   43.846
  38.242   -0.774   46.805
  38.852   -0.790   43.892
  38.778   -0.830   46.726
  39.309   -0.894   44.206
  39.312   -0.906   46.395
  39.791   -0.809   44.765
  39.730   -0.902   45.836
 -21.229    5.072   74.774
 -21.173    5.174   75.425
 -20.755    5.123   74.262
 -20.690    5.177   77.265
 -20.289    5.173   74.117
 -20.176    5.169   77.763
 -19.754    5.104   73.945
 -19.687    5.140   78.130
 -19.203    5.069   49.698
 -19.226    5.180   50.373
 -19.200    5.068   68.746
 -19.198    5.096   70.251
 -19.219    5.132   73.790
 -19.198    5.153   79.195
 -18.651    5.043   21.226
 -18.676    5.215   24.248
 -18.701    5.080   47.295
 -18.660    5.163   51.118
 -18.686    5.114   68.261
 -18.685    5.111   70.703
 -18.803    5.057   73.588
 -18.686    5.118   83.703
 -18.249    5.114   20.695
 -18.208    5.227   24.769
 -18.222    5.045   37.190
 -18.193    5.150   38.116
 -18.231    5.085   46.652
 -18.300    5.190   51.372
 -18.275    5.112   67.816
 -18.190    5.138   71.146
 -18.303    5.110   73.227
 -18.103    5.192   84.075
 -17.673    5.235   20.449
 -17.747    5.167   27.281
 -17.701    5.049   36.274
 -17.740    5.222   38.888
 -17.712    5.027   40.351
 -17.686    5.147   41.645
 -17.807    5.139   46.211
 -17.742    5.177   52.370
 -17.684    5.117   58.425
 -17.701    5.149   59.740
 -17.634    5.054   61.791
 -17.703    5.231   63.137
 -17.739    5.111   66.820
 -17.769    5.082   84.154
 -17.152    5.133   20.594
 -17.255    5.079   27.259
 -17.165    5.132   35.929
 -17.176    5.167   53.171
 -17.236    5.049   57.766
 -17.360    5.179   63.423
 -17.333    5.083   66.592
 -17.255    5.158   84.173
 -16.719    5.132   20.756
 -16.769    5.129   27.323
 -16.719    5.132   35.818
 -16.827    5.178   53.468
 -16.779    5.157   55.723
 -16.729    5.249   64.239
 -16.726    5.101   65.788
 -16.770    5.081   84.315
 -16.219    5.132   20.887
 -16.302    5.092   27.313
 -16.219    5.132   35.798
 -16.120    5.096   84.573
 -15.719    5.132   20.891
 -15.841    5.074   27.438
 -15.719    5.132   35.780
 -15.719    5.065   84.634
 -15.219    5.132   20.752
 -15.265    5.093   27.837
 -15.272    5.049   35.645
 -15.219    5.072   84.631
 -14.826    5.085   20.581
 -14.755    5.136   27.849
 -14.761    5.049   35.172
 -14.693    5.148   84.703
 -14.170    5.051   19.880
 -14.256    5.049   27.665
 -14.149    5.132   34.404
 -14.259    5.164   84.954
 -13.679    5.115   19.383
 -13.714    5.082   27.407
 -13.719    5.132   34.187
 -13.718    5.168   85.198
 -13.219    5.132   19.207
 -13.303    5.119   27.301
 -13.202    5.096   34.069
 -13.269    5.082   85.272
 -12.805    5.066   19.115
 -12.648    5.237   26.970
 -12.658    5.100   33.997
 -12.795    5.084   85.156
 -12.266    5.028   18.966
 -12.156    5.219   26.949
 -12.248    5.108   29.589
 -12.224    5.215   31.362
 -12.217    5.096   33.795
 -12.220    5.179   49.320
 -12.225    5.190   51.807
 -12.267    5.125   84.729
 -11.781    5.098   18.695
 -11.659    5.134   27.235
 -11.715    5.136   28.715
 -11.766    5.255   31.926
 -11.722    5.093   33.301
 -11.709    5.168   48.844
 -11.742    5.169   52.188
 -11.727    5.168   84.331
 -11.192    5.108   16.368
 -11.202    5.190   48.923
 -11.302    5.131   52.295
 -11.219    5.132   84.187
 -10.640    5.048   15.777
 -10.628    5.148   49.100
 -10.813    5.121   52.324
 -10.719    5.132   84.180
 -10.107    5.120   15.413
 -10.189    5.182   49.295
 -10.199    5.148   52.719
 -10.241    5.112   84.172
  -9.698    5.082   14.949
  -9.626    5.204   49.761
  -9.716    5.141   53.304
  -9.800    5.133   84.106
  -9.235    5.049   14.217
  -9.235    5.231   49.990
  -9.238    5.248   53.674
  -9.286    5.073   83.905
  -8.688    5.132   13.887
  -8.670    5.220   50.285
  -8.719    5.180   53.708
  -8.784    5.079   83.664
  -8.227    5.049   13.743
  -8.107    5.123   50.659
  -8.243    5.186   53.622
  -8.201    5.105   83.277
  -7.660    5.049   13.425
  -7.755    5.157   50.797
  -7.774    5.127   53.336
  -7.685    5.128   82.813
  -7.188    5.082   12.901
  -7.169    5.093   82.632
  -6.755    5.117   12.660
  -6.719    5.080   82.655
  -6.219    5.086   12.596
  -6.173    5.153   82.805
  -5.719    5.106   12.660
  -5.636    5.180   82.898
  -5.189    5.043   12.680
  -5.132    5.112   82.867
  -4.653    5.213   12.468
  -4.719    5.132   82.758
  -4.136    5.178   12.410
  -4.304    5.086   82.628
  -3.711    5.216   12.460
  -3.771    5.096   82.293
  -3.205    5.229   12.775
  -3.244    5.016   81.661
  -2.717    5.198   13.808
  -2.645    5.050   80.822
  -2.227    5.179   15.957
  -2.224    5.126   80.233
  -1.668    5.215   16.684
  -1.648    5.157   79.932
  -1.269    5.082   16.850
  -1.219    5.132   79.847
  -0.830    5.179   16.992
  -0.789    5.082   79.688
  -0.309    5.233   17.349
  -0.275    5.114   79.219
   0.287    5.137   18.252
   0.263    5.087   78.122
   0.817    5.155   18.882
   0.750    5.146   77.668
   1.382    5.118   19.222
   1.206    5.051   77.445
   1.877    5.218   19.365
   1.698    5.111   77.431
   2.364    5.193   19.449
   2.198    5.085   77.428
   2.865    5.114   19.397
   2.696    5.057   77.301
   3.311    5.082   19.242
   3.198    5.140   77.164
   3.823    5.049   18.853
   3.698    5.169   77.185
   4.340    5.132   18.376
   4.245    5.088   77.344
   4.695    5.068   18.143
   4.731    5.122   77.368
   5.192    5.145   17.638
   5.198    5.103   77.351
   5.835    5.055   16.740
   5.725    5.066   77.451
   6.369    5.084   16.450
   6.260    5.226   77.606
   6.728    5.111   16.194
   6.713    5.095   77.593
   7.372    5.084   14.921
   7.268    5.100   77.421
   7.908    5.115   14.406
   7.705    5.052   77.152
   8.331    5.182   14.235
   8.280    5.087   76.255
   8.749    5.049   14.155
   8.743    5.129   75.120
   9.300    5.049   13.750
   9.246    5.130   74.800
   9.832    5.132   13.325
   9.756    5.118   74.632
  10.231    5.082   13.209
  10.195    5.147   74.575
  10.753    5.061   13.129
  10.756    5.120   74.395
  11.251    5.196   12.763
  11.281    5.132   74.166
  11.808    5.188   12.274
  11.788    5.089   74.068
  12.364    5.108   12.188
  12.331    5.182   74.184
  12.829    5.124   12.261
  12.708    5.132   74.388
  13.303    5.116   12.672
  13.265    5.156   75.400
  13.763    5.213   13.367
  13.804    5.234   76.225
  14.211    5.168   13.895
  14.308    5.234   76.689
  14.802    5.168   14.265
  14.786    5.111   77.776
  15.328    5.254   14.594
  15.340    5.213   78.236
  15.781    5.194   14.635
  15.781    5.132   78.407
  16.317    5.142   14.580
  16.231    5.082   78.453
  16.781    5.132   14.553
  16.666    5.139   78.500
  17.245    5.125   14.573
  17.214    5.211   78.762
  17.781    5.095   14.675
  17.844    5.209   79.259
  18.317    5.106   14.830
  18.407    5.174   79.669
  18.864    5.144   14.856
  18.838    5.221   79.911
  19.271    5.136   14.879
  19.296    5.084   80.151
  19.822    5.143   15.108
  19.808    5.035   80.157
  20.302    5.150   15.366
  20.344    5.213   79.979
  20.861    5.134   15.580
  20.873    5.114   79.920
  21.299    5.013   15.593
  21.326    5.132   79.832
  21.832    5.136   15.391
  21.801    5.050   79.349
  22.355    5.083   15.151
  22.308    5.050   77.314
  22.892    5.125   15.010
  22.775    5.071   76.939
  23.331    5.182   14.923
  23.251    5.049   76.695
  23.771    5.096   14.700
  23.795    5.082   76.349
  24.311    5.131   14.390
  24.357    5.116   65.910
  24.341    5.233   68.674
  24.252    5.048   76.140
  24.781    5.132   14.263
  24.790    5.026   65.636
  24.834    5.227   69.165
  24.898    5.085   75.412
  25.231    5.082   14.245
  25.343    5.100   65.419
  25.315    5.207   72.113
  25.230    5.091   75.112
  25.692    5.166   14.381
  25.791    5.083   18.218
  25.784    5.209   18.710
  25.817    5.165   65.317
  25.765    5.229   72.790
  25.807    5.093   73.908
  26.216    5.237   14.740
  26.247    5.131   17.257
  26.272    5.166   19.894
  26.378    5.134   32.947
  26.238    5.151   34.432
  26.376    5.056   65.290
  26.768    5.146   15.750
  26.780    5.019   16.295
  26.829    5.215   20.753
  26.786    5.078   32.731
  26.831    5.071   34.816
  26.827    5.036   65.129
  27.220    5.132   20.962
  27.312    5.190   32.484
  27.231    5.120   34.936
  27.358    5.215   64.826
  27.744    5.132   21.045
  27.791    5.087   32.275
  27.718    5.084   34.795
  27.847    5.218   64.889
  28.305    5.132   20.967
  28.272    5.130   31.785
  28.317    5.038   34.418
  28.265    5.105   65.208
  28.744    5.132   20.954
  28.826    5.201   26.213
  28.799    5.215   28.332
  28.772    5.022   29.735
  28.731    5.141   34.428
  28.804    5.215   65.796
  29.328    5.215   21.120
  29.261    5.175   25.743
  29.178    5.135   34.477
  29.322    5.215   66.276
  29.716    5.132   21.353
  29.717    5.120   24.703
  29.722    5.193   34.681
  29.817    5.111   66.479
  30.281    5.215   22.180
  30.266    5.077   23.763
  30.300    5.215   35.195
  30.249    5.099   66.545
  30.774    5.182   35.735
  30.776    5.060   59.183
  30.807    5.139   60.118
  30.686    5.101   66.422
  31.158    5.148   35.946
  31.347    5.103   58.464
  31.289    5.241   61.685
  31.182    5.084   66.153
  31.754    5.117   36.342
  31.732    5.049   58.239
  31.772    5.155   64.767
  31.773    5.055   65.173
  32.305    5.129   37.207
  32.249    5.049   57.724
  32.806    5.109   37.701
  32.791    5.157   57.197
  33.323    5.089   38.185
  33.293    5.111   56.832
  33.829    5.081   38.645
  33.742    5.091   56.388
  34.396    5.179   39.091
  34.212    5.129   54.199
  34.781    5.132   39.281
  34.806    5.161   50.769
  34.769    5.241   52.386
  34.776    5.099   53.301
  35.281    5.132   39.348
  35.245    5.209   50.592
  35.781    5.132   39.286
  35.724    5.058   50.416
  36.317    5.115   39.295
  36.245    5.125   50.387
  36.808    5.205   39.388
  36.690    5.066   50.204
  37.308    5.231   39.762
  37.325    5.049   46.389
  37.307    5.161   48.183
  37.217    5.134   49.778
  37.805    5.240   42.197
  37.838    5.044   45.721
  38.275    5.215   43.279
  38.343    5.055   45.333
 -21.689   11.081   59.728
 -21.716   11.202   60.290
 -21.122   11.071   58.875
 -21.211   11.125   61.725
 -20.703   11.085   58.645
 -20.633   11.105   62.690
 -20.205   11.105   58.360
 -20.193   11.150   63.178
 -20.240   11.126   72.701
 -20.229   11.116   73.856
 -19.707   11.042   45.902
 -19.630   11.142   47.700
 -19.663   11.141   57.872
 -19.723   11.252   66.680
 -19.708   11.091   68.852
 -19.732   11.157   70.393
 -19.745   11.047   72.257
 -19.766   11.084   74.422
 -19.225   11.084   33.261
 -19.231   11.215   34.381
 -19.231   11.081   41.172
 -19.201   11.074   41.697
 -19.346   11.099   45.647
 -19.312   11.124   47.935
 -19.197   11.136   56.650
 -19.241   11.137   75.343
 -19.263   11.101   77.395
 -19.096   11.124   78.170
 -18.633   11.079   32.436
 -18.702   11.215   35.236
 -18.728   11.088   36.670
 -18.730   11.144   38.880
 -18.702   11.130   40.214
 -18.744   11.215   42.342
 -18.697   11.025   44.379
 -18.715   11.112   48.279
 -18.703   11.079   55.776
 -18.708   11.149   78.382
 -18.148   11.067   22.811
 -18.200   11.228   24.638
 -18.298   11.095   32.122
 -18.181   11.093   48.628
 -18.222   11.066   55.475
 -18.156   11.136   79.284
 -17.721   11.090   16.154
 -17.701   11.146   16.714
 -17.667   11.118   22.410
 -17.848   11.169   24.910
 -17.656   11.132   30.879
 -17.815   11.125   48.904
 -17.719   11.059   50.348
 -17.736   11.148   52.351
 -17.721   11.096   55.237
 -17.608   11.139   79.738
 -17.254   11.049   15.201
 -17.202   11.170   17.683
 -17.191   11.117   22.217
 -17.260   11.121   25.383
 -17.219   11.132   30.687
 -17.225   11.135   52.772
 -17.197   11.075   54.809
 -17.208   11.170   79.934
 -16.702   11.132   14.826
 -16.728   11.143   19.376
 -16.662   11.157   21.886
 -16.664   11.215   26.270
 -16.728   11.105   30.601
 -16.726   11.205   53.303
 -16.770   11.101   54.227
 -16.696   11.018   80.104
 -16.219   11.132   14.680
 -16.217   11.131   20.231
 -16.166   11.103   20.926
 -16.219   11.078   26.468
 -16.183   11.126   30.631
 -16.219   11.223   76.415
 -16.251   11.138   77.337
 -16.108   11.085   79.876
 -15.719   11.132   14.676
 -15.794   11.222   26.492
 -15.669   11.182   30.776
 -15.629   11.076   46.916
 -15.786   11.150   48.362
 -15.645   11.131   76.684
 -15.739   11.151   77.595
 -15.669   11.120   79.699
 -15.253   11.132   14.801
 -15.263   11.192   26.622
 -15.219   11.132   30.753
 -15.099   11.166   46.482
 -15.180   11.132   48.897
 -15.191   11.147   79.669
 -14.694   11.215   15.178
 -14.701   11.162   26.855
 -14.820   11.071   30.620
 -14.636   11.144   46.398
 -14.683   11.240   49.072
 -14.769   11.082   79.758
 -14.160   11.215   15.662
 -14.177   11.143   27.177
 -14.278   11.044   30.231
 -14.200   11.193   46.429
 -14.312   11.153   49.053
 -14.321   11.153   79.943
 -13.774   11.151   15.922
 -13.780   11.141   27.431
 -13.685   11.049   29.883
 -13.728   11.168   46.701
 -13.786   11.124   48.797
 -13.749   11.224   80.213
 -13.260   11.250   16.386
 -13.256   11.181   27.931
 -13.204   11.049   29.391
 -13.243   11.253   47.413
 -13.239   11.128   47.853
 -13.219   11.132   80.343
 -12.759   11.248   17.426
 -12.719   11.132   80.365
 -12.286   11.168   17.823
 -12.219   11.132   80.286
 -11.741   11.215   18.319
 -11.719   11.132   80.193
 -11.200   11.108   18.850
 -11.269   11.082   80.152
 -10.740   11.151   19.175
 -10.833   11.082   80.056
 -10.308   11.121   19.252
 -10.325   11.087   79.758
  -9.766   11.040   18.918
  -9.752   11.049   79.182
  -9.323   11.072   18.709
  -9.194   11.132   78.827
  -8.802   11.159   18.700
  -8.719   11.132   78.749
  -8.323   11.129   18.825
  -8.189   11.163   78.847
  -7.781   11.220   19.163
  -7.696   11.175   79.151
  -7.291   11.222   19.271
  -7.211   11.254   79.902
  -6.840   11.135   19.405
  -6.623   11.128   80.608
  -6.252   11.224   19.749
  -6.302   11.101   80.840
  -5.719   11.160   19.757
  -5.705   11.093   81.176
  -5.237   11.159   19.663
  -5.219   11.084   81.236
  -4.704   11.114   19.324
  -4.756   11.017   81.155
  -4.230   11.079   18.912
  -4.282   11.106   80.680
  -3.802   11.124   18.785
  -3.784   11.114   80.173
  -3.328   11.131   18.856
  -3.217   11.168   79.927
  -2.786   11.213   19.212
  -2.699   11.096   79.926
  -2.326   11.177   19.367
  -2.128   11.181   80.141
  -1.755   11.053   19.384
  -1.760   11.182   80.432
  -1.219   11.145   19.391
  -1.212   11.215   80.765
  -0.709   11.055   19.157
  -0.764   11.168   80.966
  -0.155   11.158   18.949
  -0.222   11.168   81.213
   0.302   11.101   18.850
   0.231   11.082   81.326
   0.852   11.052   18.359
   0.779   11.096   81.233
   1.296   11.077   15.742
   1.317   11.086   76.649
   1.264   11.181   77.858
   1.278   11.169   80.951
   1.860   11.063   14.829
   1.839   11.121   75.804
   1.767   11.196   79.251
   1.797   11.024   80.299
   2.275   11.128   14.248
   2.375   11.113   74.670
   2.827   11.144   13.780
   2.818   11.129   74.704
   3.331   11.126   13.691
   3.313   11.188   75.376
   3.727   11.061   13.805
   3.836   11.104   76.194
   4.320   11.077   14.139
   4.334   11.134   76.617
   4.807   11.172   14.692
   4.799   11.147   76.834
   5.351   11.215   15.123
   5.319   11.014   77.146
   5.781   11.132   15.265
   5.818   11.199   76.901
   6.249   11.132   15.376
   6.364   11.155   76.843
   6.823   11.215   15.677
   6.831   11.102   76.825
   7.355   11.215   16.116
   7.274   11.079   76.741
   7.781   11.132   16.342
   7.807   11.055   71.468
   7.750   11.235   73.798
   7.761   11.183   76.323
   8.306   11.156   16.461
   8.391   11.100   70.413
   8.811   11.078   16.581
   8.775   11.082   70.112
   9.225   11.060   16.695
   9.317   11.132   69.941
   9.777   11.148   17.226
   9.795   11.164   69.975
  10.377   11.150   18.329
  10.249   11.067   70.189
  10.864   11.135   18.383
  10.833   11.073   70.662
  11.318   11.037   18.274
  11.290   11.181   71.204
  11.750   11.122   17.664
  11.805   11.168   72.186
  12.335   11.141   17.387
  12.257   11.132   72.437
  12.863   11.087   17.255
  12.840   11.215   72.631
  13.374   11.170   16.967
  13.213   11.132   72.866
  13.863   11.034   16.409
  13.810   11.215   73.677
  13.769   11.049   75.641
  13.818   11.234   77.167
  14.342   11.098   15.983
  14.319   11.168   77.787
  14.781   11.132   15.839
  14.765   11.230   78.244
  15.231   11.082   15.775
  15.305   11.154   78.713
  15.693   11.161   15.859
  15.732   11.138   78.921
  16.245   11.155   15.843
  16.236   11.243   79.076
  16.722   11.049   15.659
  16.794   11.146   78.904
  17.312   11.096   15.305
  17.194   11.116   78.665
  17.834   11.111   14.938
  17.689   11.047   78.169
  18.254   11.117   14.720
  18.287   11.095   72.312
  18.276   11.205   75.185
  18.308   11.022   76.774
  18.781   11.193   14.618
  18.793   11.076   70.759
  19.241   11.210   14.565
  19.390   11.087   69.433
  19.750   11.085   14.255
  19.901   11.118   68.895
  20.321   11.117   13.934
  20.372   11.065   60.377
  20.264   11.189   61.303
  20.346   11.087   68.654
  20.772   11.096   13.704
  20.807   11.139   59.765
  20.789   11.133   61.822
  20.860   11.165   68.496
  21.237   11.047   13.246
  21.344   11.236   59.495
  21.273   11.262   62.076
  21.317   11.179   68.362
  21.832   11.110   12.387
  21.824   11.225   59.504
  21.781   11.212   62.090
  21.814   11.116   68.195
  22.260   11.116   12.143
  22.366   11.115   59.673
  22.281   11.202   62.166
  22.274   11.190   67.790
  22.688   11.032   12.020
  22.776   11.140   59.766
  22.731   11.150   62.163
  22.815   11.108   66.408
  23.253   11.205   12.118
  23.322   11.092   60.173
  23.173   11.203   62.223
  23.332   11.049   65.826
  23.781   11.132   12.160
  23.767   11.162   60.904
  23.778   11.142   62.722
  23.817   11.049   65.365
  24.315   11.058   12.108
  24.392   11.057   61.649
  24.904   11.199   12.004
  24.831   11.108   61.614
  25.364   11.193   11.961
  25.281   11.065   61.598
  25.797   11.222   11.985
  25.784   11.015   61.576
  26.355   11.231   12.253
  26.302   11.256   61.490
  26.785   11.190   12.728
  26.781   11.049   14.323
  26.759   11.128   16.837
  26.801   11.162   61.650
  27.386   11.258   17.642
  27.281   11.132   61.843
  27.807   11.201   18.094
  27.781   11.132   61.901
  28.394   11.175   19.110
  28.281   11.132   61.801
  28.814   11.132   19.387
  28.776   11.052   27.210
  28.824   11.245   28.652
  28.811   11.184   35.260
  28.818   11.148   37.269
  28.690   11.076   61.588
  29.339   11.148   19.712
  29.357   11.065   25.811
  29.357   11.181   29.209
  29.364   11.094   35.174
  29.198   11.121   37.406
  29.195   11.049   61.175
  29.690   11.130   19.907
  29.895   11.195   25.471
  29.805   11.182   29.417
  29.864   11.098   35.180
  29.656   11.080   37.447
  29.804   11.132   60.947
  30.263   11.242   20.743
  30.352   11.215   25.456
  30.343   11.215   29.627
  30.324   11.033   35.188
  30.213   11.135   37.731
  30.232   11.132   60.950
  30.811   11.141   21.208
  30.811   11.089   25.590
  30.748   11.157   29.875
  30.835   11.157   34.889
  30.736   11.146   39.322
  30.815   11.215   61.166
  31.192   11.190   21.416
  31.281   11.079   25.609
  31.275   11.250   30.358
  31.233   11.160   34.642
  31.257   11.170   39.635
  31.292   11.161   61.424
  31.774   11.112   21.773
  31.705   11.010   25.558
  31.767   11.249   32.419
  31.694   11.147   34.154
  31.745   11.143   39.757
  31.846   11.171   61.608
  32.275   11.252   22.686
  32.220   11.130   25.242
  32.185   11.174   39.981
  32.281   11.094   61.625
  32.742   11.139   23.449
  32.791   11.110   24.429
  32.748   11.235   40.285
  32.830   11.037   49.239
  32.820   11.168   51.324
  32.700   11.012   61.560
  33.236   11.163   40.478
  33.402   11.108   48.954
  33.357   11.179   51.614
  33.279   11.049   56.778
  33.258   11.156   58.431
  33.206   11.096   61.254
  33.752   11.168   40.762
  33.781   11.132   48.851
  33.831   11.182   51.669
  33.814   11.132   56.356
  33.784   11.176   59.258
  33.735   11.015   60.638
  34.266   11.215   41.327
  34.213   11.079   48.711
  34.190   11.064   51.603
  34.231   11.082   56.187
  34.815   11.117   43.708
  34.745   11.096   48.280
  34.759   11.109   51.347
  34.752   11.068   56.087
  35.313   11.105   44.154
  35.323   11.096   47.813
  35.251   11.121   51.134
  35.310   11.226   55.902
  35.794   11.191   44.775
  35.814   11.047   47.389
  35.817   11.148   51.108
  35.877   11.073   55.853
  36.331   11.182   51.132
  36.331   11.106   55.677
  36.784   11.031   51.073
  36.781   11.083   55.678
  37.371   11.102   50.883
  37.281   11.084   55.711
  37.831   11.182   50.834
  37.756   11.019   55.658
  38.281   11.132   50.897
  38.240   11.114   55.253
  38.781   11.132   50.929
  38.771   11.125   54.738
  39.281   11.132   50.887
  39.310   11.168   54.498
  39.731   11.082   50.899
  39.781   11.132   54.414
  40.165   11.172   51.005
  40.249   11.049   54.249
  40.666   11.173   51.347
  40.788   11.049   53.853
 -23.244   17.186   44.204
 -23.214   17.229   46.137
 -22.685   17.213   43.812
 -22.821   17.190   46.363
 -22.136   17.157   43.778
 -22.302   17.089   46.417
 -21.739   17.164   43.841
 -21.755   17.130   46.367
 -21.107   17.141   44.205
 -21.248   17.184   46.161
 -20.636   17.156   44.297
 -20.762   17.105   45.950
 -20.707   17.126   64.730
 -20.635   17.119   67.219
 -20.155   17.054   44.279
 -20.193   17.196   46.121
 -20.287   17.129   63.729
 -20.105   17.121   67.683
 -19.644   17.158   43.901
 -19.668   17.132   46.333
 -19.707   17.056   63.384
 -19.646   17.207   67.831
 -19.164   17.049   43.691
 -19.168   17.244   46.590
 -19.192   17.074   57.704
 -19.236   17.180   58.370
 -19.223   17.066   63.414
 -19.235   17.219   67.989
 -18.622   17.149   43.376
 -18.719   17.180   46.651
 -18.624   17.073   56.854
 -18.722   17.182   59.203
 -18.691   17.200   63.593
 -18.703   17.183   68.229
 -18.226   17.091   38.226
 -18.238   17.140   39.432
 -18.157   17.050   43.308
 -18.256   17.168   46.761
 -18.248   17.123   53.179
 -18.213   17.174   54.774
 -18.184   17.114   56.369
 -18.300   17.157   59.421
 -18.169   17.182   63.699
 -18.208   17.113   68.719
 -18.190   17.128   70.197
 -18.171   17.072   71.648
 -17.677   17.067   33.308
 -17.721   17.205   34.838
 -17.709   17.048   35.965
 -17.677   17.231   40.165
 -17.690   17.120   42.843
 -17.728   17.245   47.188
 -17.643   17.089   51.929
 -17.802   17.095   59.463
 -17.719   17.132   63.727
 -17.630   17.133   72.128
 -17.168   17.053   32.795
 -17.202   17.189   41.108
 -17.215   17.072   42.299
 -17.235   17.215   49.423
 -17.227   17.055   51.216
 -17.302   17.102   59.413
 -17.244   17.049   63.664
 -17.219   17.117   72.271
 -16.668   17.008   32.440
 -16.831   17.098   59.452
 -16.699   17.082   63.424
 -16.672   17.051   72.334
 -16.231   17.049   31.783
 -16.296   17.215   59.784
 -16.255   17.123   63.254
 -16.158   17.027   72.171
 -15.638   17.031   30.843
 -15.687   17.253   60.647
 -15.709   17.003   63.150
 -15.786   17.148   71.768
 -15.194   17.091   30.445
 -15.239   17.155   61.312
 -15.302   17.144   62.699
 -15.095   17.145   69.907
 -14.706   17.049   29.731
 -14.636   17.141   69.760
 -14.229   17.075   19.247
 -14.184   17.092   20.659
 -14.241   17.112   24.687
 -14.144   17.168   26.170
 -14.152   17.058   29.272
 -14.267   17.149   69.868
 -13.786   17.047   18.854
 -13.724   17.217   22.281
 -13.736   17.130   22.665
 -13.697   17.227   26.693
 -13.613   17.087   28.970
 -13.721   17.142   70.308
 -13.278   17.047   18.739
 -13.207   17.211   27.204
 -13.280   17.098   28.673
 -13.107   17.179   70.601
 -12.740   17.086   18.871
 -12.719   17.132   70.685
 -12.237   17.164   19.219
 -12.219   17.132   70.745
 -11.796   17.193   19.378
 -11.766   17.155   70.912
 -11.302   17.094   19.317
 -11.205   17.168   71.648
 -10.759   17.062   19.321
 -10.733   17.146   73.342
 -10.190   17.160   19.683
 -10.206   17.104   73.688
  -9.742   17.093   20.391
  -9.719   17.107   73.778
  -9.266   17.105   20.785
  -9.190   17.039   73.732
  -8.777   17.047   20.929
  -8.685   17.179   73.415
  -8.223   17.128   21.256
  -8.183   17.166   73.241
  -7.712   17.119   21.806
  -7.613   17.201   73.241
  -7.202   17.206   22.134
  -7.173   17.233   73.409
  -6.669   17.182   22.198
  -6.605   17.139   74.249
  -6.219   17.132   22.172
  -6.136   17.178   74.410
  -5.769   17.082   22.220
  -5.613   17.224   74.413
  -5.338   17.146   22.430
  -5.175   17.249   74.486
  -4.663   17.170   23.134
  -4.714   17.162   74.750
  -4.276   17.137   23.418
  -4.195   17.178   74.960
  -3.765   17.149   23.698
  -3.695   17.036   75.062
  -3.261   17.170   24.692
  -3.187   17.168   74.997
  -2.771   17.118   25.339
  -2.736   17.049   74.823
  -2.226   17.243   25.613
  -2.200   17.049   74.377
  -1.750   17.210   25.579
  -1.723   17.022   73.245
  -1.209   17.149   25.404
  -1.185   17.112   72.178
  -0.810   17.130   25.164
  -0.627   17.225   71.877
  -0.264   17.103   24.298
  -0.176   17.247   71.979
   0.238   17.120   23.386
   0.257   17.037   72.679
   0.723   17.122   22.936
   0.809   17.110   73.244
   1.306   17.205   23.144
   1.372   17.127   73.583
   1.817   17.150   23.209
   1.781   17.098   73.655
   2.331   17.182   23.347
   2.260   17.028   73.636
   2.710   17.142   23.458
   2.789   17.096   73.355
   3.203   17.168   23.805
   3.363   17.096   72.847
   3.728   17.215   24.394
   3.845   17.125   72.449
   4.290   17.215   24.749
   4.281   17.132   72.319
   4.712   17.132   24.914
   4.781   17.132   72.313
   5.297   17.168   25.357
   5.281   17.132   72.421
   5.856   17.180   25.597
   5.781   17.132   72.455
   6.281   17.132   25.622
   6.231   17.082   72.351
   6.715   17.068   25.582
   6.667   17.112   72.114
   7.286   17.168   25.387
   7.266   17.105   71.181
   7.781   17.132   25.268
   7.852   17.096   69.806
   8.267   17.102   25.234
   8.352   17.098   69.513
   8.731   17.090   25.234
   8.781   17.132   69.432
   9.195   17.181   25.245
   9.346   17.049   25.832
   9.321   17.181   28.110
   9.281   17.132   69.384
   9.713   17.102   24.781
   9.831   17.054   25.348
   9.873   17.224   28.703
   9.791   17.096   69.243
  10.223   17.101   23.255
  10.331   17.130   25.258
  10.395   17.171   29.105
  10.354   17.049   68.854
  10.716   17.142   21.263
  10.813   17.152   25.267
  10.840   17.205   29.374
  10.819   17.039   68.504
  11.357   17.091   19.942
  11.317   17.130   25.382
  11.366   17.205   29.626
  11.198   17.088   68.423
  11.687   17.073   19.627
  11.841   17.066   25.382
  11.781   17.132   29.728
  11.698   17.109   68.370
  12.190   17.020   19.143
  12.254   17.107   25.179
  12.246   17.141   29.888
  12.218   17.121   68.200
  12.757   17.168   18.875
  12.771   17.187   24.800
  12.787   17.168   30.161
  12.827   17.036   67.378
  13.281   17.132   18.792
  13.289   17.165   24.720
  13.281   17.132   30.260
  13.316   17.102   66.924
  13.781   17.132   18.824
  13.781   17.132   24.707
  13.760   17.049   30.196
  13.765   17.096   66.682
  14.281   17.132   18.809
  14.231   17.082   24.674
  14.308   17.049   29.848
  14.305   17.124   66.402
  14.781   17.132   18.847
  14.759   17.068   24.627
  14.766   17.049   29.186
  14.781   17.132   66.264
  15.222   17.132   18.944
  15.303   17.195   24.332
  15.316   17.096   28.721
  15.281   17.132   66.268
  15.799   17.168   19.303
  15.782   17.109   24.127
  15.804   17.064   28.465
  15.781   17.132   66.348
  16.277   17.194   19.739
  16.312   17.187   22.773
  16.196   17.096   28.297
  16.281   17.132   66.301
  16.813   17.140   20.283
  16.864   17.090   22.658
  16.698   17.162   28.248
  16.686   17.074   66.117
  17.198   17.122   20.395
  17.371   17.039   22.676
  17.219   17.192   28.165
  17.308   17.035   65.458
  17.661   17.103   20.431
  17.823   17.024   22.600
  17.755   17.181   27.703
  17.724   17.099   65.197
  18.238   17.141   20.679
  18.315   17.110   22.224
  18.302   17.110   26.325
  18.261   17.095   64.845
  18.662   17.154   20.658
  18.832   17.158   21.965
  18.773   17.079   25.903
  18.799   17.089   57.873
  18.784   17.215   59.303
  18.682   17.077   64.627
  19.282   17.145   19.740
  19.327   17.146   22.326
  19.294   17.134   25.398
  19.360   17.052   57.323
  19.283   17.093   59.946
  19.214   17.077   64.407
  19.789   17.125   18.889
  19.785   17.194   22.757
  19.740   17.095   24.396
  19.896   17.181   56.955
  19.747   17.118   60.348
  19.768   17.069   64.197
  20.292   17.034   17.969
  20.364   17.182   56.910
  20.259   17.138   60.809
  20.269   17.135   63.810
  20.698   17.072   17.826
  20.774   17.221   56.973
  21.242   17.060   17.815
  21.239   17.168   57.297
  21.822   17.167   18.176
  21.742   17.236   57.907
  22.303   17.159   18.724
  22.225   17.253   58.433
  22.767   17.179   19.208
  22.697   17.143   30.157
  22.803   17.135   31.801
  22.837   17.197   58.741
  23.201   17.185   19.424
  23.280   17.105   29.663
  23.340   17.190   32.154
  23.266   17.221   58.945
  23.745   17.118   19.402
  23.826   17.215   29.464
  23.678   17.150   32.356
  23.811   17.144   60.681
  24.272   17.096   19.217
  24.287   17.221   29.490
  24.259   17.249   32.594
  24.328   17.238   61.392
  24.813   17.119   18.950
  24.843   17.224   29.767
  24.733   17.046   32.433
  24.834   17.214   61.695
  25.281   17.132   18.851
  25.389   17.143   30.228
  25.217   17.084   32.225
  25.281   17.132   61.788
  25.731   17.082   18.800
  25.864   17.188   30.384
  25.762   17.099   31.926
  25.731   17.082   61.769
  26.153   17.124   18.843
  26.364   17.137   30.379
  26.172   17.114   31.893
  26.245   17.125   61.671
  26.776   17.142   19.272
  26.752   17.055   30.243
  26.794   17.148   32.248
  26.781   17.087   61.708
  27.279   17.118   19.817
  27.278   17.071   23.734
  27.268   17.179   25.817
  27.283   17.011   29.690
  27.309   17.160   32.715
  27.317   17.082   61.809
  27.764   17.156   20.135
  27.876   17.131   21.351
  27.709   17.139   26.317
  27.836   17.089   27.719
  27.768   17.228   33.216
  27.864   17.051   61.777
  28.175   17.139   20.263
  28.301   17.108   21.233
  28.284   17.188   33.459
  28.276   17.033   61.600
  28.806   17.159   33.647
  28.864   17.064   60.841
  29.300   17.171   33.861
  29.335   17.142   60.359
  29.777   17.199   34.276
  29.831   17.182   60.170
  30.324   17.146   35.199
  30.177   17.082   60.072
  30.787   17.181   35.454
  30.829   17.117   50.863
  30.743   17.167   51.923
  30.769   17.095   59.846
  31.267   17.133   35.759
  31.327   17.097   50.313
  31.230   17.078   52.399
  31.280   17.009   59.411
  31.779   17.202   36.336
  31.718   17.103   37.248
  31.849   17.168   39.208
  31.864   17.085   49.963
  31.790   17.159   53.195
  31.818   17.049   57.372
  32.320   17.217   39.700
  32.223   17.121   49.696
  32.283   17.251   54.659
  32.270   17.031   56.751
  32.881   17.195   40.105
  32.783   17.068   46.223
  32.750   17.168   47.356
  32.787   17.031   48.822
  33.331   17.182   40.277
  33.280   17.101   45.659
  33.731   17.082   40.316
  33.842   17.144   45.393
  34.194   17.164   40.397
  34.276   17.082   45.155
  34.745   17.235   40.669
  34.852   17.071   44.395
  35.282   17.173   41.260
  35.341   17.110   42.824
 -23.213   23.090   43.800
 -23.240   23.215   45.391
 -23.212   23.100   46.827
 -23.244   23.215   50.321
 -22.774   23.093   42.800
 -22.704   23.127   51.247
 -22.220   23.064   41.956
 -22.140   23.202   51.732
 -21.769   23.082   41.733
 -21.706   23.173   51.959
 -21.255   23.108   41.612
 -21.198   23.145   52.100
 -20.719   23.063   41.619
 -20.742   23.132   52.292
 -20.197   23.023   41.645
 -20.222   23.235   52.798
 -19.728   23.213   41.303
 -19.593   23.176   55.176
 -19.228   23.210   40.848
 -19.165   23.213   55.410
 -19.194   23.063   59.767
 -19.168   23.159   62.682
 -18.699   23.027   28.353
 -18.680   23.141   29.610
 -18.724   23.193   40.324
 -18.694   23.092   55.596
 -18.694   23.071   59.345
 -18.801   23.190   62.938
 -18.204   23.096   27.705
 -18.139   23.222   30.276
 -18.198   23.168   39.901
 -18.210   23.190   55.389
 -18.242   23.102   58.790
 -18.243   23.217   63.142
 -17.689   23.131   27.410
 -17.639   23.057   30.666
 -17.759   23.128   39.624
 -17.685   23.242   55.304
 -17.731   23.070   57.430
 -17.719   23.132   63.261
 -17.219   23.132   27.280
 -17.218   23.185   31.182
 -17.299   23.073   39.374
 -17.218   23.229   55.458
 -17.276   23.157   57.229
 -17.219   23.132   63.320
 -16.803   23.087   27.100
 -16.629   23.269   33.153
 -16.791   23.138   39.140
 -16.719   23.132   63.302
 -16.257   23.098   26.719
 -16.219   23.132   63.337
 -15.731   23.052   26.488
 -15.707   23.162   63.473
 -15.333   23.076   26.496
 -15.194   23.011   63.593
 -14.791   23.212   26.767
 -14.666   23.143   63.383
 -14.188   23.215   27.160
 -14.141   23.132   63.152
 -13.719   23.132   27.320
 -13.675   23.036   63.011
 -13.187   23.150   27.428
 -13.302   23.086   62.932
 -12.681   23.139   27.592
 -12.822   23.109   62.944
 -12.269   23.082   27.696
 -12.278   23.226   63.230
 -11.815   23.116   27.811
 -11.728   23.182   63.720
 -11.183   23.148   28.227
 -11.336   23.134   63.951
 -10.802   23.140   28.310
 -10.753   23.205   64.224
 -10.328   23.132   28.233
 -10.215   23.179   64.442
  -9.750   23.114   27.920
  -9.689   23.148   64.826
  -9.302   23.113   27.814
  -9.115   23.100   65.194
  -8.818   23.115   27.826
  -8.638   23.133   29.324
  -8.722   23.253   31.689
  -8.636   23.082   65.207
  -8.285   23.133   28.309
  -8.152   23.043   28.779
  -8.186   23.244   32.181
  -8.210   23.012   65.151
  -7.719   23.172   32.275
  -7.677   23.140   64.805
  -7.227   23.162   32.232
  -7.169   23.182   64.644
  -6.768   23.031   31.952
  -6.756   23.126   64.580
  -6.302   23.080   31.843
  -6.294   23.045   64.517
  -5.802   23.096   31.843
  -5.802   23.065   64.510
  -5.286   23.050   31.949
  -5.339   23.088   64.524
  -4.715   23.181   32.127
  -4.800   23.171   64.728
  -4.169   23.182   32.148
  -4.233   23.215   65.291
  -3.799   23.058   32.098
  -3.655   23.215   66.198
  -3.236   23.105   31.889
  -3.224   23.096   66.434
  -2.769   23.082   31.702
  -2.738   23.210   66.558
  -2.226   23.071   31.606
  -2.228   23.116   66.464
  -1.661   23.127   31.454
  -1.719   23.132   66.372
  -1.261   23.109   31.201
  -1.196   23.147   66.421
  -0.739   23.138   28.629
  -0.611   23.060   66.556
  -0.197   23.019   28.565
  -0.150   23.213   66.496
   0.346   23.157   28.424
   0.359   23.227   66.478
   0.831   23.182   28.337
   0.813   23.163   66.626
   1.281   23.132   28.308
   1.212   23.151   66.905
   1.781   23.132   28.279
   1.770   23.177   67.847
   2.238   23.049   28.195
   2.372   23.099   68.226
   2.779   23.049   27.888
   2.739   23.041   68.170
   3.286   23.008   26.909
   3.294   23.075   67.739
   3.827   23.051   26.243
   3.880   23.103   67.410
   4.387   23.123   25.931
   4.309   23.082   67.202
   4.758   23.082   25.674
   4.769   23.080   39.176
   4.786   23.195   39.863
   4.754   23.049   42.202
   4.787   23.125   45.793
   4.834   22.998   61.161
   4.755   23.092   62.874
   4.814   23.049   66.833
   5.277   23.047   24.750
   5.341   23.058   38.361
   5.285   23.116   40.765
   5.284   23.096   41.728
   5.390   23.189   46.090
   5.311   23.143   60.784
   5.261   23.133   63.291
   5.259   23.016   66.162
   5.728   23.049   24.165
   5.781   23.020   37.878
   5.781   23.132   46.201
   5.831   23.121   60.692
   5.760   23.095   63.874
   5.793   23.037   65.323
   6.295   23.132   23.876
   6.354   23.066   35.360
   6.281   23.132   46.380
   6.273   23.078   60.822
   6.781   23.132   23.809
   6.774   23.075   34.942
   6.873   23.074   41.343
   6.721   23.222   41.721
   6.781   23.132   46.467
   6.811   23.096   61.215
   7.241   23.132   23.873
   7.281   23.132   34.751
   7.285   23.049   41.140
   7.316   23.215   42.122
   7.281   23.132   46.399
   7.309   23.090   61.658
   7.824   23.215   24.138
   7.733   23.126   34.639
   7.739   23.118   40.752
   7.781   23.132   42.264
   7.725   23.049   46.206
   7.781   23.102   61.766
   8.305   23.150   24.370
   8.213   23.045   34.477
   8.208   23.104   40.135
   8.225   23.156   42.449
   8.290   23.049   45.420
   8.317   23.093   61.794
   8.892   23.117   24.664
   8.698   23.061   34.469
   8.752   23.168   39.736
   8.734   23.250   42.908
   8.754   23.110   44.215
   8.864   23.148   61.746
   9.252   23.152   24.794
   9.158   23.058   34.500
   9.228   23.123   39.577
   9.245   23.163   61.838
   9.201   23.135   69.696
   9.326   23.147   71.356
   9.769   23.155   25.333
   9.747   23.104   34.808
   9.759   23.112   39.391
   9.886   23.207   62.289
   9.724   23.123   69.310
   9.882   23.074   71.688
  10.366   23.165   25.751
  10.272   23.169   35.805
  10.285   23.086   36.418
  10.303   23.156   37.143
  10.167   23.082   39.122
  10.341   23.224   62.429
  10.257   23.074   68.880
  10.333   23.022   71.733
  10.839   23.058   25.842
  10.782   23.127   62.757
  10.767   23.066   68.370
  10.900   23.139   71.404
  11.211   23.206   25.814
  11.305   23.091   63.193
  11.198   23.129   68.225
  11.381   23.062   71.294
  11.724   23.128   25.670
  11.860   23.102   63.322
  11.686   23.157   68.276
  11.857   23.059   71.205
  12.249   23.053   25.254
  12.370   23.082   30.920
  12.288   23.194   32.834
  12.331   23.182   63.309
  12.254   23.175   68.685
  12.362   23.149   70.862
  12.767   23.040   24.980
  12.801   23.162   30.337
  12.748   23.168   33.784
  12.781   23.132   63.344
  12.724   23.152   69.267
  12.809   23.081   70.314
  13.239   23.042   24.941
  13.259   23.068   30.154
  13.285   23.215   34.230
  13.317   23.143   63.409
  13.775   23.174   25.149
  13.738   23.115   29.677
  13.834   23.215   34.680
  13.825   23.238   63.468
  14.165   23.183   25.421
  14.300   23.014   29.211
  14.282   23.187   34.957
  14.297   23.171   63.855
  14.763   23.087   26.380
  14.872   23.147   28.894
  14.800   23.153   35.181
  14.876   23.142   64.283
  15.201   23.102   26.828
  15.340   23.046   28.827
  15.241   23.134   35.393
  15.364   23.153   64.364
  15.698   23.114   27.381
  15.797   23.072   28.273
  15.747   23.168   35.770
  15.864   23.098   64.314
  16.323   23.215   36.238
  16.304   23.096   61.304
  16.253   23.191   62.161
  16.293   23.011   64.169
  16.781   23.132   36.411
  16.849   23.130   59.800
  17.258   23.096   36.477
  17.385   23.143   59.335
  17.784   23.236   37.261
  17.875   23.057   59.242
  18.269   23.168   37.917
  18.260   23.032   59.084
  18.790   23.132   38.177
  18.695   23.105   58.648
  19.227   23.212   38.289
  19.361   23.056   57.348
  19.731   23.071   38.215
  19.900   23.159   56.919
  20.231   23.164   38.326
  20.331   23.182   56.863
  20.745   23.150   38.376
  20.731   23.082   56.865
  21.281   23.132   38.290
  21.226   23.089   56.716
  21.686   23.074   38.102
  21.763   23.127   56.309
  22.310   23.132   37.260
  22.280   23.085   54.270
  22.785   23.034   36.479
  22.738   23.049   53.647
  23.198   23.074   36.343
  23.233   23.112   53.161
  23.742   23.065   36.335
  23.769   23.027   52.306
  24.337   23.170   36.680
  24.327   23.041   51.788
  24.781   23.264   37.133
  24.851   23.034   51.274
  25.281   23.197   37.177
  25.303   23.195   50.781
  25.757   23.186   37.123
  25.864   23.117   50.724
  26.260   23.104   36.920
  26.376   23.064   50.725
  26.744   23.132   36.942
  26.835   23.028   50.607
  27.350   23.210   37.234
  27.305   23.104   50.423
  27.883   23.181   37.621
  27.810   23.127   50.237
  28.281   23.132   37.780
  28.284   23.207   49.856
  28.781   23.132   37.815
  28.826   23.101   48.208
  29.317   23.131   37.850
  29.292   23.183   47.772
  29.766   23.221   37.960
  29.845   23.062   42.860
  29.707   23.207   45.286
  29.811   23.100   47.689
  30.237   23.256   38.428
  30.303   23.078   42.305
  30.251   23.173   46.140
  30.348   23.047   47.314
  30.232   23.128   50.756
  30.384   23.140   52.279
  30.734   23.111   50.475
  30.864   23.142   52.369
  31.239   23.142   50.688
  31.313   23.120   52.270
 -23.142   29.091   50.982
 -23.201   29.226   54.750
 -22.735   29.096   50.691
 -22.677   29.168   55.337
 -22.152   29.042   45.381
 -22.189   29.109   47.733
 -22.241   29.045   50.445
 -22.158   29.232   55.579
 -21.722   29.070   44.826
 -21.602   29.125   48.178
 -21.816   29.066   50.312
 -21.719   29.073   55.595
 -21.188   29.051   43.300
 -21.136   29.177   48.330
 -21.321   29.140   50.231
 -21.219   29.176   55.567
 -20.802   29.128   43.180
 -20.636   29.164   48.380
 -20.741   29.114   49.902
 -20.707   29.149   55.609
 -20.302   29.174   43.188
 -20.136   29.137   48.318
 -20.302   29.136   49.727
 -20.232   29.139   55.799
 -19.814   29.123   43.338
 -19.706   29.117   48.190
 -19.836   29.168   49.650
 -19.698   29.235   56.252
 -19.776   29.093   59.289
 -19.709   29.114   61.758
 -19.233   29.165   43.646
 -19.144   29.049   46.295
 -19.229   29.122   48.768
 -19.262   29.176   62.394
 -18.810   29.140   43.784
 -18.670   29.035   45.763
 -18.826   29.134   48.706
 -18.655   29.124   49.290
 -18.776   29.136   49.875
 -18.716   29.101   62.721
 -18.261   29.160   44.188
 -18.202   29.078   45.331
 -18.218   29.125   51.310
 -18.219   29.092   62.774
 -17.710   29.165   51.748
 -17.703   29.008   62.682
 -17.217   29.145   52.251
 -17.290   29.152   62.267
 -16.758   29.097   52.888
 -16.642   29.139   60.811
 -16.211   29.156   53.197
 -16.151   29.159   60.453
 -15.802   29.157   53.217
 -15.649   29.135   60.728
 -15.302   29.148   53.241
 -15.245   29.043   61.233
 -14.716   29.052   43.846
 -14.725   29.257   46.414
 -14.836   29.106   53.377
 -14.628   29.139   61.617
 -14.252   29.096   30.618
 -14.147   29.215   33.114
 -14.177   29.116   42.724
 -14.105   29.169   47.194
 -14.226   29.178   54.157
 -14.207   29.165   61.760
 -13.777   29.143   30.317
 -13.762   29.132   33.407
 -13.722   29.127   42.306
 -13.614   29.111   47.338
 -13.802   29.135   54.327
 -13.719   29.095   61.881
 -13.235   29.105   30.120
 -13.157   29.237   33.758
 -13.131   29.076   36.368
 -13.169   29.182   47.290
 -13.302   29.106   54.343
 -13.183   29.190   61.812
 -12.683   29.139   30.064
 -12.715   29.178   34.199
 -12.700   29.107   35.820
 -12.739   29.049   47.236
 -12.831   29.144   54.221
 -12.702   29.164   61.916
 -12.219   29.132   30.062
 -12.194   29.082   46.871
 -12.302   29.050   53.734
 -12.200   29.176   62.409
 -12.222   29.145   64.183
 -12.218   29.248   68.183
 -11.796   29.061   30.051
 -11.755   29.127   46.682
 -11.670   29.136   53.246
 -11.692   29.226   69.240
 -11.196   29.093   29.838
 -11.219   29.076   46.632
 -11.255   29.175   53.110
 -11.134   29.189   69.605
 -10.698   29.106   29.402
 -10.779   29.053   46.760
 -10.765   29.111   52.930
 -10.669   29.182   69.706
 -10.218   29.021   28.192
 -10.129   29.122   47.139
 -10.161   29.178   53.168
 -10.176   29.120   58.238
 -10.278   29.147   59.332
 -10.228   29.099   69.658
  -9.614   29.070   26.906
  -9.719   29.099   47.268
  -9.703   29.150   53.731
  -9.626   29.146   57.843
  -9.768   29.157   59.690
  -9.720   29.065   69.449
  -9.109   29.089   26.485
  -9.219   29.084   47.262
  -9.200   29.158   50.852
  -9.160   29.131   51.794
  -9.243   29.113   54.353
  -9.196   29.129   57.819
  -9.220   29.135   60.276
  -9.319   29.083   69.122
  -8.669   29.182   26.365
  -8.719   29.074   47.170
  -8.772   29.132   50.652
  -8.588   29.195   52.198
  -8.731   29.125   57.889
  -8.668   29.101   58.585
  -8.795   29.128   60.856
  -8.718   29.049   67.246
  -8.269   29.082   26.360
  -8.195   29.145   47.184
  -8.221   29.115   50.468
  -8.173   29.255   52.459
  -8.159   29.224   61.184
  -8.178   29.025   66.725
  -7.833   29.160   26.481
  -7.712   29.182   47.406
  -7.777   29.049   50.244
  -7.763   29.231   52.876
  -7.719   29.203   61.153
  -7.728   29.083   66.334
  -7.312   29.180   26.838
  -7.202   29.182   47.878
  -7.252   29.110   49.657
  -7.177   29.086   54.617
  -7.219   29.205   61.152
  -7.223   29.091   65.248
  -6.681   29.215   27.115
  -6.685   29.162   54.829
  -6.769   29.151   61.214
  -6.674   29.031   64.702
  -6.219   29.132   27.202
  -6.211   29.222   54.973
  -6.315   29.188   61.320
  -6.149   29.056   64.404
  -5.748   29.139   27.357
  -5.736   29.168   55.253
  -5.706   29.160   61.707
  -5.714   29.079   64.149
  -5.225   29.235   27.805
  -5.228   29.243   55.879
  -4.772   29.255   28.441
  -4.773   29.242   56.424
  -4.254   29.168   28.800
  -4.244   29.168   56.716
  -3.642   29.215   29.134
  -3.719   29.132   56.808
  -3.225   29.096   29.388
  -3.219   29.132   56.814
  -2.684   29.240   29.604
  -2.751   29.132   56.887
  -2.219   29.171   29.689
  -2.167   29.215   57.156
  -1.719   29.152   29.729
  -1.719   29.132   57.324
  -1.233   29.160   29.653
  -1.219   29.132   57.365
  -0.692   29.147   29.384
  -0.719   29.132   57.282
  -0.269   29.132   29.196
  -0.219   29.132   57.238
   0.183   29.202   29.328
   0.292   29.096   57.299
   0.802   29.045   29.902
   0.835   29.165   57.626
   1.250   29.149   30.209
   1.196   29.177   57.931
   1.723   29.196   30.403
   1.895   29.152   59.146
   2.245   29.139   30.367
   2.265   29.182   59.465
   2.748   29.109   30.176
   2.809   29.215   59.673
   3.215   29.042   29.930
   3.231   29.082   59.755
   3.698   29.097   29.881
   3.677   29.150   59.899
   4.164   29.085   29.952
   4.239   29.221   60.279
   4.804   29.050   30.360
   4.763   29.049   36.186
   4.762   29.215   37.898
   4.842   29.215   60.623
   5.273   29.103   30.829
   5.258   29.049   35.735
   5.314   29.215   38.752
   5.281   29.132   60.716
   5.767   29.245   31.145
   5.821   29.132   35.330
   5.880   29.130   39.585
   5.731   29.082   60.704
   6.231   29.171   31.175
   6.272   29.103   35.135
   6.287   29.165   39.770
   6.165   29.100   60.575
   6.659   29.181   31.387
   6.775   29.077   34.956
   6.823   29.080   39.929
   6.677   29.195   60.169
   7.191   29.214   31.892
   7.200   29.063   34.696
   7.281   29.132   39.916
   7.233   29.195   59.709
   7.791   29.215   32.750
   7.791   29.012   33.912
   7.702   29.157   39.936
   7.721   29.036   59.481
   8.163   29.083   39.979
   8.217   29.039   59.483
   8.808   29.059   40.330
   8.724   29.212   59.753
   9.265   29.123   40.845
   9.331   29.251   60.096
   9.759   29.251   41.140
   9.781   29.186   60.156
  10.278   29.169   41.147
  10.265   29.174   60.118
  10.785   29.023   40.897
  10.767   29.052   59.846
  11.344   29.069   35.299
  11.298   29.179   37.695
  11.339   29.080   40.362
  11.273   29.017   59.377
  11.738   29.021   34.980
  11.829   29.040   58.788
  12.245   29.116   34.886
  12.402   29.132   57.361
  12.781   29.132   34.830
  12.785   29.101   57.130
  13.281   29.132   34.872
  13.350   29.135   40.348
  13.256   29.184   40.875
  13.249   29.201   56.784
  13.709   29.132   34.992
  13.779   29.212   39.750
  13.742   29.269   41.662
  13.739   29.161   56.218
  14.235   29.215   35.334
  14.303   29.184   39.380
  14.262   29.157   42.405
  14.372   29.138   55.425
  14.776   29.164   36.270
  14.778   29.059   38.739
  14.792   29.044   42.912
  14.817   29.182   55.256
  15.203   29.199   43.155
  15.364   29.164   55.268
  15.691   29.178   43.283
  15.809   29.164   55.397
  16.170   29.098   43.374
  16.388   29.115   55.690
  16.733   29.160   44.813
  16.800   29.110   55.693
  17.314   29.175   46.239
  17.389   29.154   54.382
  17.771   29.265   46.630
  17.788   29.161   54.443
  18.281   29.187   46.689
  18.370   29.147   54.809
  18.693   29.149   46.613
  18.864   29.140   54.870
  19.203   29.159   46.248
  19.343   29.044   54.816
  19.807   29.129   45.226
  19.887   29.125   54.339
  20.218   29.051   44.909
  20.384   29.065   54.291
  20.745   29.142   44.920
  20.856   29.058   54.219
  21.281   29.132   44.900
  21.294   29.069   49.892
  21.274   29.179   52.278
  21.359   29.060   53.873
  21.781   29.132   44.822
  21.863   29.074   48.905
  22.281   29.132   44.709
  22.394   29.114   48.437
  22.781   29.132   44.699
  22.831   29.182   48.271
  23.265   29.132   44.819
  23.218   29.049   48.141
  23.823   29.215   45.164
  23.756   29.049   47.805
  24.266   29.219   45.814
  24.257   29.097   47.138
  -7.196   35.125   52.730
  -7.183   35.101   54.743
  -6.772   35.105   51.798
  -6.623   35.104   55.066
  -6.310   35.145   51.210
  -6.219   35.088   55.144
  -5.783   35.111   50.242
  -5.739   35.103   55.331
  -5.221   35.060   49.284
  -5.219   35.127   55.813
  -4.617   35.079   48.409
  -4.699   35.080   56.144
  -4.168   35.066   41.348
  -4.234   35.224   42.874
  -4.230   35.113   48.167
  -4.219   35.071   56.197
  -3.702   35.140   40.711
  -3.610   35.181   43.584
  -3.693   35.168   48.006
  -3.766   35.010   56.118
  -3.260   35.097   39.280
  -3.205   35.155   43.829
  -3.219   35.132   47.988
  -3.237   35.009   55.663
  -2.776   35.038   38.945
  -2.756   35.164   44.400
  -2.719   35.132   47.941
  -2.611   35.104   54.283
  -2.304   35.040   38.825
  -2.152   35.123   45.310
  -2.214   35.096   47.774
  -2.136   35.106   54.163
  -1.703   35.091   38.372
  -1.680   35.090   45.679
  -1.653   35.081   47.359
  -1.733   35.121   54.227
  -1.212   35.099   37.775
  -1.186   35.180   54.710
  -0.736   35.081   37.402
  -0.759   35.138   55.929
  -0.306   35.129   37.254
  -0.255   35.145   56.907
   0.252   35.117   36.901
   0.251   35.212   57.228
   0.797   35.118   36.306
   0.796   35.222   39.372
   0.778   35.133   40.826
   0.781   35.132   57.325
   1.234   35.031   35.957
   1.403   35.171   38.928
   1.266   35.145   41.308
   1.281   35.132   57.366
   1.698   35.067   35.872
   1.864   35.150   38.860
   1.750   35.098   41.908
   1.781   35.132   57.299
   2.171   35.058   35.856
   2.364   35.108   38.806
   2.221   35.072   42.405
   2.216   35.049   57.136
   2.824   35.166   36.180
   2.799   35.019   38.688
   2.699   35.190   42.717
   2.800   35.132   56.862
   3.232   35.166   36.727
   3.256   35.193   37.853
   3.179   35.167   42.826
   3.205   35.049   56.600
   3.698   35.107   42.813
   3.854   35.055   54.413
   4.198   35.123   42.774
   4.377   35.097   53.909
   4.665   35.118   42.869
   4.831   35.182   53.718
   5.273   35.085   37.892
   5.369   35.116   39.234
   5.242   35.136   43.194
   5.226   35.049   53.594
   5.737   35.029   37.452
   5.901   35.088   39.642
   5.731   35.151   43.179
   5.780   35.049   53.305
   6.171   35.036   37.375
   6.352   35.027   39.718
   6.261   35.105   42.891
   6.285   35.075   52.404
   6.766   35.158   37.657
   6.870   35.148   39.370
   6.745   35.085   42.772
   6.882   35.045   51.288
   7.230   35.153   38.215
   7.357   35.048   38.840
   7.231   35.168   42.832
   7.371   35.018   51.025
   7.670   35.103   42.930
   7.772   35.154   50.994
   8.257   35.219   43.094
   8.370   35.108   51.057
   8.748   35.049   43.079
   8.781   35.068   51.101
   9.331   35.132   42.891
   9.293   34.998   51.091
   9.781   35.132   42.769
   9.778   35.129   50.815
  10.281   35.132   42.757
  10.237   35.168   50.338
  10.751   35.132   42.876
  10.838   35.117   48.236
  11.302   35.215   43.218
  11.231   35.158   46.190
  11.752   35.237   43.889
  11.745   35.048   45.154
 -10.691   -6.619   11.110
 -10.624   -4.107   10.986
 -10.328   -6.731   11.025
 -10.156   -3.745   11.105
  -9.741   -6.960   11.140
  -9.643   -3.653   11.004
  -9.183   -6.977   11.034
  -9.169   -3.524   11.084
  -8.669   -7.020   11.084
  -8.719   -3.462   11.034
  -8.219   -6.992   11.034
  -8.219   -3.475   11.034
  -7.810   -6.892   10.972
  -7.742   -3.616   11.034
  -7.309   -6.563   10.946
  -7.196   -4.004   11.117
  -6.730   -5.591   10.934
  -6.743   -4.787   11.062
 -18.726   -5.598   17.143
 -18.628   -3.739   17.034
 -18.219   -5.911   17.132
 -18.183   -3.529   17.023
 -17.764   -6.012   17.080
 -17.708   -3.441   16.982
 -17.299   -6.180   17.040
 -17.263   -3.136   17.068
 -17.239    9.818   17.116
 -17.233   11.966   16.990
 -16.701   -7.078   17.057
 -16.706   -1.139   17.008
 -16.723    9.374   17.070
 -16.769   12.369   16.937
 -16.235   -7.670   17.018
 -16.132    0.800   17.018
 -16.277    9.175   17.069
 -16.203   12.785   16.984
 -15.689  -11.132   17.087
 -15.715    1.030   16.994
 -15.777    9.005   17.034
 -15.748   13.040   16.952
 -15.234  -11.682   17.049
 -15.180    1.216   17.132
 -15.302    8.843   17.056
 -15.180   13.236   17.083
 -14.694  -12.564   17.065
 -14.669    1.194   17.040
 -14.805    8.780   16.958
 -14.638   13.222   17.087
 -14.138  -12.962   17.107
 -14.183    1.334   17.010
 -14.302    8.768   16.984
 -14.178   13.069   17.038
 -13.769  -13.088   16.984
 -13.673    1.560   16.938
 -13.761    8.928   17.095
 -13.769   12.806   17.041
 -13.255  -13.073   17.042
 -13.113    1.787   16.986
 -13.171   10.768   17.007
 -13.251   12.245   17.080
 -12.704  -12.986   16.923
 -12.660    1.965   16.927
 -12.168  -12.753   17.103
 -12.231    2.365   16.957
 -11.636  -12.769   17.078
 -11.669    2.992   16.906
 -11.131  -12.788   17.021
 -11.201    6.266   16.989
 -10.669  -12.685   17.084
 -10.653    6.871   16.946
 -10.250  -12.475   17.016
 -10.150    7.369   17.032
  -9.741  -11.600   16.991
  -9.604    7.798   17.028
  -9.276  -10.157   17.011
  -9.196   -9.708   17.096
  -9.212   -8.538   17.041
  -9.163    7.990   16.980
  -8.748   -8.020   17.056
  -8.707    8.235   17.123
  -8.214   -7.680   17.016
  -8.185    8.018   16.933
  -7.708   -7.192   16.933
  -7.671    8.254   17.138
  -7.111   -6.247   17.002
  -7.149    8.223   17.131
  -6.749   -5.968   16.984
  -6.679    8.041   17.056
  -6.202   -5.658   17.034
  -6.219    7.931   17.034
  -5.744   -5.491   17.021
  -5.719    7.921   17.034
  -5.228   -5.450   17.094
  -5.219    7.855   17.034
  -4.770   -5.264   16.948
  -4.701    7.707   17.077
  -4.281   -5.183   16.937
  -4.175    7.561   17.051
  -3.813   -5.307   17.025
  -3.700    7.350   17.068
  -3.286   -5.599   17.112
  -3.153    7.014   17.115
  -2.662   -6.147   17.128
  -2.764    6.765   17.060
  -2.116   -6.451   17.102
  -2.191    6.275   17.098
  -1.719   -6.551   17.034
  -1.655    5.930   17.000
  -1.219   -6.575   17.034
  -1.180    5.813   17.051
  -0.719   -6.570   17.034
  -0.700    1.832   16.994
  -0.795    2.855   16.944
  -0.726    3.930   17.028
  -0.689    4.868   17.095
  -0.675    5.400   17.071
  -0.293   -6.528   16.972
  -0.153    1.466   16.948
   0.177   -6.604   17.099
   0.333    1.523   16.948
   0.271   11.916   17.145
   0.352   14.282   16.998
   0.751   -6.576   17.122
   0.875    1.756   17.090
   0.771   11.453   17.143
   0.840   14.737   17.018
   1.261   -6.188   17.017
   1.364    1.769   17.098
   1.250   10.758   17.117
   1.281   14.988   16.998
   1.698   -6.042   17.055
   1.781    1.682   17.131
   1.758    9.820   17.117
   1.822   15.216   17.012
   2.198   -6.068   17.080
   2.322    1.311   17.160
   2.349    8.015   17.099
   2.281   15.359   17.034
   2.745   -6.112   17.096
   2.871    0.816   17.098
   2.831    7.888   17.084
   2.731   15.391   16.984
   3.254   -5.995   17.092
   3.364    0.739   17.094
   3.281    7.842   17.034
   3.167   15.238   17.051
   3.756   -5.576   17.043
   3.864    0.826   17.034
   3.781    7.796   17.034
   3.685   14.743   17.122
   4.216   -4.585   17.005
   4.325   -4.177   17.052
   4.238   -3.608   16.998
   4.292    1.000   16.993
   4.208    7.690   17.034
   4.402   13.548   17.081
   4.718   -3.147   17.020
   4.848    3.987   16.947
   4.730    7.333   17.117
   4.789   13.264   17.076
   5.246   -2.610   16.938
   5.223    4.430   17.044
   5.270    6.394   17.082
   5.290   12.980   16.982
   5.698   -2.541   17.039
   5.781   12.944   16.974
   6.198   -2.578   17.064
   6.281   12.984   16.961
   6.745   -2.627   17.086
   6.789   13.007   16.912
   7.246   -2.473   17.097
   7.349   13.445   16.960
   7.728   -1.606   17.015
   7.817   13.843   17.031
   8.241   -1.190   17.023
   8.331   14.004   17.017
   8.698   -1.100   17.025
   8.781   13.997   16.994
   9.240   -1.045   17.114
   9.289    9.471   17.155
   9.248   10.323   17.026
   9.317   13.887   17.027
   9.756   -0.742   17.004
   9.768    8.864   17.129
   9.775   11.340   17.025
   9.783   13.719   17.095
  10.198   -0.661   17.014
  10.330    8.604   17.158
  10.681   -0.574   17.039
  10.766    8.600   17.112
  11.262   -0.180   17.006
  11.268    8.759   17.003
  11.698   -0.015   17.044
  11.719    9.016   16.952
  12.245   -0.031   17.112
  12.386    9.327   16.971
  12.781   -0.008   16.992
  12.846    9.462   16.943
  13.227   -0.158   17.113
  13.279    9.878   16.967
  13.243   11.011   17.074
  13.405   11.759   17.037
  13.657   -0.293   16.989
  13.862   11.949   16.982
  13.779   19.041   17.130
  13.868   21.288   17.032
  14.270   -1.075   17.117
  14.310   12.249   17.084
  14.190   18.829   17.097
  14.259   21.525   17.046
  14.842   -1.978   17.117
  14.864   12.373   16.995
  14.698   18.777   17.000
  14.817   21.694   17.145
  15.349   -2.415   17.117
  15.364   12.383   17.028
  15.245   18.829   17.040
  15.404   21.502   17.073
  15.781   -2.481   17.034
  15.864   12.305   17.080
  15.685   19.040   17.046
  15.789   21.291   17.121
  16.314   -2.474   16.960
  16.364   12.260   17.065
  16.878   -2.305   16.989
  16.861   12.365   16.990
  17.234   -2.046   17.019
  17.327   12.750   17.057
  17.787   -1.194   17.015
  17.831   12.949   17.031
  18.233    0.516   16.951
  18.271   13.042   16.927
  18.772    1.415   16.927
  18.771   13.201   17.034
  19.173    2.526   17.053
  19.245   13.400   17.026
  19.742    2.954   17.042
  19.817   13.470   16.942
  20.317    3.015   17.023
  20.331   13.537   16.940
  20.831    2.905   17.084
  20.854   13.936   16.971
  21.281    2.805   17.034
  21.356   14.394   16.959
  21.714    2.712   17.034
  21.896   15.310   17.034
  22.243    2.369   17.117
  22.364   15.441   17.012
  22.817    1.836   17.070
  22.874   15.446   17.092
  23.363    1.563   17.080
  23.330   15.254   17.141
  23.831    1.499   17.084
  23.813   14.889   17.061
  24.222    1.547   16.953
  24.306   14.744   17.066
  24.754    1.773   16.929
  24.810   14.563   16.980
  25.296    2.257   16.951
  25.281   14.464   16.987
  25.861    3.347   16.916
  25.747   14.264   17.016
  26.193    3.923   17.029
  26.305    5.501   17.062
  26.197    6.932   17.067
  26.328   13.886   17.002
  26.801    7.775   16.969
  26.798   11.390   17.028
  26.781   12.712   16.981
  26.864   13.853   17.043
  27.191    7.996   17.027
  27.302   10.436   17.084
  27.186   12.906   17.031
  27.323   13.848   17.038
 -23.623   -4.480   23.029
 -23.673   -3.057   23.077
 -23.269   -4.720   23.064
 -23.285   -2.558   22.947
 -22.657   -5.070   23.014
 -22.788   -2.075   22.935
 -22.260   -5.213   23.124
 -22.191   -1.478   22.900
 -21.730   -6.238   23.045
 -21.681   -1.177   23.036
 -21.218   -6.983   23.001
 -21.219   -1.074   23.034
 -20.703   -7.556   23.117
 -20.741   -0.977   22.956
 -20.150   -8.434   23.072
 -20.304   -0.622   23.029
 -19.777   -8.710   23.097
 -19.680    0.266   23.019
 -19.302   -8.785   22.973
 -19.215    0.910   22.926
 -19.204    6.021   23.064
 -19.205    7.789   22.950
 -18.763   -8.749   22.935
 -18.700    8.400   23.035
 -18.171   -9.000   23.086
 -18.281    8.818   22.916
 -18.224   10.933   23.140
 -18.160   13.041   22.915
 -17.826   -9.190   23.052
 -17.658   13.830   23.028
 -17.240   -9.476   23.146
 -17.121   14.961   23.015
 -16.769   -9.482   23.057
 -16.636   15.009   22.999
 -16.322   -9.544   23.109
 -16.128   14.968   22.945
 -15.802   -9.588   23.053
 -15.720   15.079   22.934
 -15.263   -9.968   23.047
 -15.262   15.277   23.034
 -14.656  -12.456   23.070
 -14.818   15.531   22.970
 -14.256  -12.740   23.045
 -14.322   16.039   23.011
 -13.791  -12.961   23.114
 -13.621   19.901   23.006
 -13.291  -13.099   23.107
 -13.127   20.173   23.065
 -12.844  -13.259   23.020
 -12.659   20.301   23.026
 -12.183  -14.109   23.046
 -12.174   20.525   22.922
 -11.802  -14.234   23.021
 -11.699   21.333   23.082
 -11.302  -14.196   22.996
 -11.136   21.464   23.015
 -10.802  -14.046   23.036
 -10.636   21.451   23.025
 -10.302  -14.023   23.077
 -10.115   21.429   22.963
  -9.823  -14.160   23.051
  -9.674   21.570   22.915
  -9.237  -14.647   23.031
  -9.180   21.808   23.036
  -8.754  -15.688   23.118
  -8.669   21.872   23.084
  -8.207  -16.152   23.117
  -8.252   21.760   23.045
  -7.719  -16.280   23.034
  -7.674   21.354   23.104
  -7.219  -16.256   23.034
  -7.242   20.871   23.050
  -6.719  -16.148   23.034
  -6.675   20.007   23.042
  -6.269  -16.094   22.984
  -6.089   18.474   23.083
  -5.820  -16.205   23.049
  -5.675   18.214   23.149
  -5.302  -16.234   22.974
  -5.254   17.867   23.044
  -4.750  -16.160   23.036
  -4.683   14.739   23.054
  -4.745   15.824   23.006
  -4.649   16.958   23.034
  -4.220  -15.656   23.032
  -4.135   14.380   23.023
  -3.728  -13.673   22.952
  -3.660   14.432   22.965
  -3.288  -13.505   23.067
  -3.163   15.330   23.017
  -2.767  -13.189   23.028
  -2.601   16.280   23.026
  -2.253  -10.642   22.938
  -2.169   16.423   23.084
  -1.764  -10.296   22.934
  -1.808   16.557   22.985
  -1.255  -10.209   23.018
  -1.249   16.833   23.028
  -0.719  -10.090   23.034
  -0.719   17.008   23.034
  -0.301   -9.954   22.965
  -0.269   17.068   22.984
   0.260   -9.788   23.010
   0.258   17.092   22.991
   0.781   -9.738   23.034
   0.811   17.194   23.137
   1.281   -9.698   23.034
   1.306   17.068   22.966
   1.726   -9.750   23.034
   1.756   16.866   23.006
   2.335  -10.075   23.115
   2.271   16.314   23.043
   2.838  -10.467   23.047
   2.872   15.432   23.099
   3.328  -10.940   23.042
   3.282   15.199   23.083
   3.847  -11.479   23.117
   3.811   15.047   23.048
   4.231  -11.660   22.984
   4.305   14.837   23.074
   4.708  -11.778   23.068
   4.806   14.481   23.068
   5.255  -16.673   23.087
   5.339  -16.115   23.016
   5.225  -11.816   22.968
   5.281   14.268   23.034
   5.734  -17.447   23.152
   5.724  -15.511   23.054
   5.716  -11.953   23.117
   5.781   14.223   23.034
   6.187  -17.604   23.114
   6.287  -15.205   23.080
   6.178  -12.010   23.120
   6.281   14.322   23.034
   6.698  -17.592   23.061
   6.814  -15.086   23.021
   6.680  -12.102   23.055
   6.715   14.501   22.951
   7.245  -17.616   23.014
   7.306  -13.613   22.980
   7.211  -12.701   23.030
   7.264   14.966   22.985
   7.686  -17.791   23.023
   7.854   15.806   23.028
   8.306  -19.078   23.061
   8.357   16.176   23.012
   8.762  -19.503   23.124
   8.781   16.286   23.034
   9.281  -19.485   23.034
   9.231   16.372   22.984
   9.731  -19.476   22.984
   9.694   16.530   22.978
  10.245  -19.464   23.037
  10.198   16.937   22.994
  10.827  -19.539   23.041
  10.842   17.775   23.039
  11.331  -19.675   23.055
  11.311   18.372   23.083
  11.817  -19.629   23.069
  11.735   18.885   22.941
  12.292  -19.505   23.001
  12.198   18.934   23.032
  12.733  -18.588   23.054
  12.698   18.860   23.035
  13.309  -17.747   23.004
  13.198   18.758   22.992
  13.794  -17.154   22.951
  13.698   18.761   22.971
  14.316  -16.644   22.998
  14.322  -10.054   23.073
  14.274   -9.667   22.969
  14.198   18.830   23.005
  14.796  -16.044   23.095
  14.825  -10.998   23.004
  14.685   -8.965   22.986
  14.672   18.800   23.026
  15.214  -13.560   22.956
  15.263  -11.601   23.037
  15.266   -8.537   22.937
  15.298   17.924   23.112
  15.871   -8.258   23.000
  15.734   17.425   23.145
  16.331   -8.211   23.084
  16.325   17.023   23.139
  16.728   -8.302   23.053
  16.731   16.935   23.013
  17.320   -8.685   23.098
  17.175   16.798   23.053
  17.806   -8.953   23.066
  17.764   16.540   23.148
  18.317   -9.135   23.012
  18.281   16.512   23.092
  18.831   -9.255   23.033
  18.781   16.488   23.066
  19.280   -9.328   23.101
  19.297   -3.217   23.101
  19.301   -2.038   23.092
  19.196   16.560   23.029
  19.817   -9.323   23.081
  19.875   -3.945   23.024
  19.814   -1.231   23.087
  19.834   -0.210   23.082
  19.724    0.296   22.934
  19.703   16.949   22.971
  20.331   -9.265   23.001
  20.317   -4.155   23.023
  20.291    0.919   23.036
  20.313   18.709   22.963
  20.796   -9.061   23.008
  20.769   -4.223   23.119
  20.746    1.274   22.927
  20.840   19.276   23.034
  21.322   -7.629   22.992
  21.287   -4.594   23.021
  21.181    1.271   22.995
  21.281   19.487   23.034
  21.764   -6.143   22.995
  21.755   -5.209   23.097
  21.767    0.985   23.144
  21.781   19.579   23.034
  22.281    0.973   23.097
  22.281   19.538   23.034
  22.742    1.077   23.103
  22.781   19.426   23.034
  23.186    1.467   23.075
  23.281   19.279   23.017
  23.787    2.363   22.987
  23.817   19.257   23.108
  24.261    2.524   23.066
  24.364   19.257   23.069
  24.684    2.652   22.935
  24.777   19.253   23.109
  25.269    2.581   23.007
  25.276   18.842   23.034
  25.846    2.741   22.955
  25.818   18.520   23.051
  26.238    3.003   23.000
  26.317   18.329   23.034
  26.748    3.370   23.057
  26.739   18.164   23.133
  27.307    3.473   23.055
  27.266   14.321   23.022
  27.303   16.351   22.996
  27.277   17.348   23.117
  27.781    3.402   23.034
  27.739   13.769   22.997
  28.281    3.287   23.034
  28.246   13.297   22.994
  28.781    3.275   23.034
  28.749   13.038   23.143
  29.276    3.392   22.951
  29.227   13.222   22.950
  29.839    3.759   22.951
  29.717   13.197   22.933
  30.272    4.422   22.929
  30.284   12.901   23.040
  30.760    6.935   22.982
  30.806   12.541   23.072
  31.197    7.529   22.979
  31.349   12.290   23.090
  31.693    8.015   22.917
  31.829   12.027   23.042
  32.301    8.770   23.002
  32.227   11.732   23.073
 -20.099   -6.920   29.076
 -20.256   -4.981   29.023
 -19.700   -7.206   29.054
 -19.725   -4.182   28.965
 -19.197   -7.411   28.965
 -19.202   -2.272   28.943
 -19.213    7.455   29.110
 -19.184    8.423   28.981
 -18.752   -7.415   28.914
 -18.754   -2.077   29.012
 -18.647    6.520   29.066
 -18.703    9.375   29.060
 -18.713   22.326   29.117
 -18.721   23.447   28.951
 -18.243   -7.183   29.046
 -18.219   -1.981   28.987
 -18.147    6.242   29.091
 -18.151    9.692   29.060
 -18.113   21.531   29.061
 -18.145   24.229   29.027
 -17.719   -7.058   28.979
 -17.758   -2.139   29.059
 -17.670    6.070   29.041
 -17.669    9.722   29.084
 -17.669   21.305   29.084
 -17.719   24.445   29.034
 -17.183   -7.090   28.998
 -17.192   -2.538   29.055
 -17.219    5.912   29.034
 -17.219    9.747   29.034
 -17.269   21.184   29.034
 -17.185   24.573   28.961
 -16.700  -13.170   29.094
 -16.677  -12.139   29.012
 -16.709   -7.233   29.063
 -16.777   -4.141   29.061
 -16.769    5.804   28.984
 -16.719    9.846   29.034
 -16.718   20.887   29.117
 -16.596   24.675   29.088
 -16.195  -13.759   29.122
 -16.287   -4.629   29.037
 -16.260    5.745   29.089
 -16.219    9.936   29.034
 -16.207   20.476   29.084
 -16.155   24.788   28.965
 -15.772  -14.242   29.071
 -15.776   -7.176   29.044
 -15.660   -6.196   28.998
 -15.792   -5.162   29.023
 -15.719    5.740   29.034
 -15.719    9.923   29.034
 -15.795   20.301   29.065
 -15.715   25.045   28.983
 -15.128  -15.479   29.093
 -15.264   -7.662   29.023
 -15.242    5.881   28.951
 -15.194    9.789   29.045
 -15.302   20.280   29.018
 -15.180   25.257   29.099
 -14.706  -15.761   29.053
 -14.802   -7.758   28.992
 -14.664    1.354   29.058
 -14.715    2.372   28.965
 -14.691    6.405   28.951
 -14.634    9.601   29.018
 -14.755   20.391   29.051
 -14.628   25.276   29.010
 -14.127  -15.920   29.098
 -14.302   -7.682   28.995
 -14.139    0.488   28.979
 -14.257    2.884   28.937
 -14.168    6.826   29.034
 -14.263    9.592   28.924
 -14.299   20.559   28.988
 -14.219   25.353   29.034
 -13.719  -16.042   29.034
 -13.823   -7.560   29.031
 -13.636    0.377   29.035
 -13.808    2.978   29.038
 -13.756    6.965   28.951
 -13.735    9.817   28.998
 -13.742   17.013   29.071
 -13.686   17.913   28.986
 -13.753   20.465   29.080
 -13.755   25.468   29.041
 -13.272  -16.262   29.064
 -13.272   -7.198   29.025
 -13.136    0.386   29.031
 -13.266    3.208   28.942
 -13.222    7.923   28.982
 -13.214   10.353   28.937
 -13.229   16.377   29.027
 -13.279   18.402   28.992
 -13.308   20.265   29.047
 -13.199   25.458   29.054
 -12.693  -16.654   29.063
 -12.733   -9.190   29.082
 -12.718    0.547   29.019
 -12.818    3.424   28.962
 -12.647    8.882   29.052
 -12.720   14.814   28.970
 -12.747   15.347   29.044
 -12.768   25.265   29.034
 -12.136  -16.723   29.089
 -12.245   -9.583   29.063
 -12.161    1.188   29.059
 -12.224    4.451   28.933
 -12.207    9.311   28.992
 -12.241   24.862   29.117
 -11.731  -16.815   29.127
 -11.787   -9.761   29.105
 -11.661   -2.070   29.026
 -11.772    0.406   29.028
 -11.701    0.827   29.070
 -11.727    5.446   29.029
 -11.706    9.676   28.942
 -11.672   24.013   29.053
 -11.271  -17.032   29.034
 -11.214   -9.884   29.139
 -11.234   -2.514   29.066
 -11.304    5.953   29.029
 -11.302    9.732   28.977
 -11.123   23.576   29.039
 -11.250   30.220   29.035
 -11.208   31.296   28.990
 -10.775  -17.242   29.016
 -10.719   -9.989   29.034
 -10.819   -2.726   29.097
 -10.778    6.441   29.000
 -10.829    9.707   28.982
 -10.719   23.465   29.030
 -10.717   29.410   29.085
 -10.667   31.941   28.929
 -10.240  -17.434   29.150
 -10.261  -10.184   29.034
 -10.227   -3.115   29.020
 -10.210    6.767   29.070
 -10.242    9.515   29.115
 -10.212   23.400   29.069
 -10.206   27.937   29.132
 -10.126   32.233   29.000
  -9.763  -17.294   28.945
  -9.678  -10.523   29.117
  -9.662   -6.512   29.117
  -9.768    6.946   28.951
  -9.760    9.346   29.034
  -9.719   23.321   29.034
  -9.645   27.468   29.072
  -9.638   32.469   28.983
  -9.340  -17.067   28.985
  -9.219  -10.615   29.034
  -9.147   -6.940   29.117
  -9.257    7.426   28.951
  -9.246    8.864   29.117
  -9.269   23.306   28.984
  -9.169   27.306   29.084
  -9.136   32.680   28.983
  -8.754  -16.527   29.018
  -8.719  -10.558   29.034
  -8.719   -7.134   29.034
  -8.762   23.245   29.026
  -8.719   27.315   29.034
  -8.719   32.909   29.070
  -8.281  -16.284   28.943
  -8.234  -10.438   28.951
  -8.297   -7.328   29.067
  -8.266   22.988   29.147
  -8.219   27.390   29.034
  -8.217   33.031   28.925
  -7.755  -16.173   29.039
  -7.650  -10.280   29.034
  -7.726   -7.649   29.091
  -7.730   22.413   29.081
  -7.719   27.382   29.034
  -7.704   33.215   29.151
  -7.309  -15.951   28.973
  -7.236  -10.027   28.998
  -7.143   -7.995   29.110
  -7.195   20.466   29.149
  -7.269   27.308   28.984
  -7.238   32.917   29.033
  -6.751  -15.565   28.988
  -6.745   -9.627   29.011
  -6.726   -8.144   29.022
  -6.724   19.793   29.083
  -6.781   27.225   29.073
  -6.696   31.911   29.025
  -6.184  -15.291   29.016
  -6.237  -10.029   29.156
  -6.101   -7.780   29.092
  -6.120   19.080   29.105
  -6.230   27.383   29.002
  -6.175   31.415   28.973
  -5.719  -15.141   29.034
  -5.719  -10.110   29.069
  -5.636   -7.715   29.088
  -5.669   18.898   29.084
  -5.717   27.770   28.990
  -5.680   31.069   28.965
  -5.219  -15.054   29.034
  -5.234  -10.026   29.066
  -5.162   -7.781   29.145
  -5.219   18.802   29.034
  -5.229   28.275   28.952
  -5.183   30.945   28.962
  -4.769  -15.079   28.984
  -4.789   -9.625   28.955
  -4.770   -8.135   29.057
  -4.719   18.812   29.034
  -4.821   28.446   28.993
  -4.706   31.034   29.005
  -4.255  -15.081   29.052
  -4.277   18.979   28.951
  -4.338   28.518   29.082
  -4.204   31.496   29.000
  -3.696  -15.019   28.919
  -3.745   19.429   28.951
  -3.770   29.953   29.007
  -3.707   32.406   29.059
  -3.281  -14.715   29.057
  -3.187   19.779   29.034
  -3.267   30.416   29.047
  -3.136   32.512   29.003
  -2.674  -13.796   29.034
  -2.715   19.958   28.998
  -2.736   26.268   29.015
  -2.618   27.939   29.019
  -2.766   30.511   29.130
  -2.674   32.424   29.026
  -2.165  -13.191   29.034
  -2.175   20.307   29.018
  -2.183   24.928   29.117
  -2.187   28.048   29.015
  -2.219   30.942   29.125
  -2.163   31.936   29.059
  -1.816  -12.949   28.979
  -1.708   20.920   29.027
  -1.671   24.017   29.140
  -1.609   28.273   29.059
  -1.280  -12.611   28.974
  -1.203   21.356   29.024
  -1.197   23.439   29.121
  -1.153   28.447   28.961
  -0.754  -12.244   28.922
  -0.676   28.793   29.034
  -0.342  -12.279   28.975
  -0.169   28.944   29.027
   0.186  -12.693   29.019
   0.234   28.846   29.029
   0.780  -18.187   29.078
   0.781  -17.521   28.953
   0.775  -14.137   29.041
   0.815   28.424   29.089
   1.294  -19.087   29.126
   1.215  -16.554   29.006
   1.251  -14.712   28.992
   1.277   27.831   29.114
   1.860  -19.454   29.091
   1.827   26.948   28.986
   2.331  -19.580   29.084
   2.299   26.299   28.999
   2.781  -19.582   29.034
   2.805   26.043   28.957
   3.281  -19.537   29.034
   3.317   25.994   28.951
   3.781  -19.533   29.034
   3.864   25.953   28.992
   4.281  -19.570   29.034
   4.335   26.001   28.949
   4.781  -19.641   29.034
   4.880   26.483   28.982
   5.281  -19.625   29.034
   5.324   26.439   29.116
   5.781  -19.638   29.034
   5.724   26.198   29.034
   6.270  -19.714   28.998
   6.307   25.951   29.117
   6.766  -19.959   29.122
   6.731   25.829   28.984
   7.244  -20.117   29.058
   7.206   25.731   29.008
   7.683  -20.318   29.033
   7.733   25.466   29.138
   8.316  -21.012   29.117
   8.296   24.945   29.128
   8.781  -21.123   29.034
   8.792   23.897   29.127
   9.281  -21.152   29.034
   9.348   23.471   29.074
   9.781  -21.199   29.034
   9.831   23.351   29.084
  10.293  -21.115   28.998
  10.294   16.866   29.014
  10.240   17.353   28.992
  10.281   23.427   29.034
  10.811  -20.761   28.911
  10.873   15.982   29.001
  10.743   17.868   29.026
  10.678   23.600   28.990
  11.344  -20.231   29.008
  11.318   15.529   29.046
  11.253   17.964   29.117
  11.389   24.180   28.971
  11.816  -19.626   29.028
  11.866   14.897   29.111
  11.805   18.326   29.019
  11.831   24.345   29.084
  12.322  -19.292   29.008
  12.376   14.609   29.016
  12.227   18.797   28.906
  12.281   24.387   29.034
  12.772  -19.129   29.004
  12.811   14.571   28.939
  12.822   19.810   28.942
  12.727   24.294   29.034
  13.190  -18.959   29.029
  13.323   14.721   29.028
  13.332   20.283   29.034
  13.297   23.912   29.070
  13.769  -18.591   28.995
  13.790   15.003   28.988
  13.731   20.430   28.984
  13.812   23.483   29.057
  14.302  -18.295   28.963
  14.287   15.349   29.048
  14.245   20.491   29.024
  14.220   23.234   29.037
  14.698  -18.122   29.013
  14.760   15.758   29.096
  14.777   20.476   28.928
  14.793   23.009   29.065
  15.175  -18.004   29.020
  15.405   18.256   29.040
  15.411   20.766   28.981
  15.188   22.902   29.055
  15.695  -18.085   29.068
  15.864   18.464   29.018
  15.783   20.867   28.942
  15.732   22.445   29.056
  16.316  -18.455   29.107
  16.364   18.398   29.060
  16.826  -18.782   29.147
  16.864   18.284   29.090
  17.251  -19.206   29.058
  17.364   18.248   29.063
  17.793  -19.449   28.996
  17.870   18.340   28.964
  18.288  -19.483   29.061
  18.331   18.537   28.992
  18.781  -19.543   29.034
  18.781   18.551   28.959
  19.280  -19.586   28.999
  19.314   18.527   28.930
  19.781  -19.622   29.046
  19.902   18.734   29.059
  20.259  -19.506   29.072
  20.337   -8.586   28.977
  20.216   -7.151   28.944
  20.319   -6.211   29.072
  20.269   -4.163   28.958
  20.364   18.817   29.036
  20.698  -19.056   28.974
  20.844   -8.975   29.041
  20.706   -3.995   29.075
  20.864   18.902   28.998
  21.294  -18.227   28.933
  21.288   -9.246   29.075
  21.253   -3.167   28.979
  21.323   19.068   28.922
  21.765  -17.565   29.007
  21.773  -16.636   29.133
  21.768  -14.524   29.031
  21.831   -9.626   29.009
  21.798   -0.053   28.951
  21.783   19.250   29.003
  22.249  -14.154   29.081
  22.364   -9.719   29.044
  22.330    0.317   29.034
  22.231   19.271   29.110
  22.783  -13.711   29.026
  22.740  -13.096   29.083
  22.851  -11.251   29.031
  22.802   -9.603   29.013
  22.781    0.393   29.034
  22.698   19.328   29.005
  23.350  -10.675   29.039
  23.260   -8.138   29.100
  23.281    0.342   29.034
  23.182   19.367   28.963
  23.778  -10.268   28.971
  23.801   -7.730   29.108
  23.817    0.251   29.026
  23.666   19.255   28.978
  24.245  -10.091   29.075
  24.364   -7.687   29.085
  24.326    0.274   28.958
  24.243   19.004   29.050
  24.742   -9.943   29.107
  24.745   -7.734   29.127
  24.744    0.488   29.014
  24.698   18.907   29.045
  25.319   -9.270   29.082
  25.336   -8.469   29.076
  25.296    0.890   29.034
  25.163   18.781   28.999
  25.838    1.202   29.015
  25.702   18.324   29.004
  26.281    1.319   29.034
  26.208   17.933   29.085
  26.781    1.405   29.034
  26.683   17.738   29.067
  27.231    1.457   28.984
  27.203   17.359   29.139
  27.745    1.540   29.060
  27.768   16.874   29.070
  28.207    1.587   28.946
  28.277   16.353   29.004
  28.715    1.792   28.976
  28.737   15.886   29.124
  29.279    2.329   28.951
  29.271    3.779   29.083
  29.310    5.722   28.984
  29.295   10.806   29.011
  29.284   12.832   28.964
  29.308   15.518   29.117
  29.668    6.036   29.008
  29.781   10.394   29.035
  29.772   14.037   28.974
  29.764   14.791   29.056
 -18.665   10.530   35.035
 -18.669   11.839   35.062
 -18.710   13.310   35.107
 -18.631   14.747   35.006
 -18.148   10.002   35.117
 -18.149   15.232   35.003
 -17.788    9.740   35.034
 -17.750   15.956   35.005
 -17.714   16.368   35.092
 -17.736   16.973   34.985
 -17.259    9.269   35.065
 -17.183   17.835   35.034
 -16.753    8.386   35.057
 -16.815   18.072   34.980
 -16.279    8.749   34.928
 -16.298   18.520   34.944
 -16.178   21.033   35.148
 -16.146   23.249   35.034
 -15.802    8.841   34.988
 -15.769   23.453   34.984
 -15.302    8.816   34.992
 -15.292   23.582   34.985
 -14.759    8.772   34.956
 -14.763   23.759   35.034
 -14.170    4.031   35.065
 -14.113    6.351   35.003
 -14.166    8.490   35.085
 -14.313   24.028   34.972
 -13.769    3.775   35.100
 -13.781    6.780   35.072
 -13.698    7.999   35.065
 -13.705   24.817   34.992
 -13.302    3.712   34.975
 -13.168   25.342   35.034
 -12.646  -11.059   35.035
 -12.679   -7.231   34.984
 -12.717   -2.722   35.003
 -12.809   -1.029   34.959
 -12.760    3.717   34.934
 -12.750   25.547   34.998
 -12.247  -11.730   35.043
 -12.292   -6.992   34.971
 -12.196   -2.963   34.971
 -12.197    0.770   34.995
 -12.224    3.555   35.074
 -12.243   25.801   34.970
 -12.177   28.247   35.160
 -12.195   30.762   34.993
 -11.739  -12.713   35.055
 -11.801   -6.517   34.983
 -11.744   -3.082   35.025
 -11.706    1.385   34.951
 -11.814    3.291   35.090
 -11.729   25.525   35.149
 -11.634   27.902   35.046
 -11.662   31.305   35.034
 -11.242  -13.660   35.049
 -11.225   -5.665   34.971
 -11.237   -3.563   35.030
 -11.222   25.501   35.098
 -11.136   27.910   35.033
 -11.217   31.517   34.998
 -10.733  -15.593   35.135
 -10.723   25.709   34.981
 -10.636   27.908   35.068
 -10.717   31.673   34.947
 -10.188  -15.979   35.117
 -10.254   25.850   35.076
 -10.263   27.787   35.129
 -10.255   31.740   35.024
  -9.719  -16.046   35.034
  -9.719   31.830   35.034
  -9.269  -16.090   34.984
  -9.269   31.947   34.984
  -8.739  -16.050   34.973
  -8.734   32.078   34.985
  -8.204  -15.648   35.058
  -8.178   32.155   35.143
  -7.698  -15.474   34.998
  -7.692   32.091   34.968
  -7.186  -15.224   35.019
  -7.192   32.055   35.042
  -6.790  -14.955   35.027
  -6.691   31.884   35.056
  -6.232  -14.565   35.070
  -6.199   31.493   35.065
  -5.783  -14.285   34.925
  -5.663   30.959   35.117
  -5.260  -14.251   34.957
  -5.269   30.811   34.984
  -4.627  -14.488   35.022
  -4.771   30.779   35.093
  -4.269  -14.683   35.057
  -4.277   30.976   34.951
  -3.755  -14.697   35.037
  -3.768   31.462   34.951
  -3.251  -14.540   34.951
  -3.272   31.981   34.951
  -2.693  -14.167   34.951
  -2.698   32.252   35.034
  -2.137  -13.633   34.958
  -2.219   32.356   35.034
  -1.598  -13.337   35.091
  -1.748   32.469   34.951
  -1.142  -13.312   35.109
  -1.183   32.823   34.951
  -0.688  -13.450   35.045
  -0.704   33.373   34.930
  -0.279  -13.745   35.063
  -0.256   33.939   35.040
   0.246  -14.265   35.099
   0.281   34.057   34.978
   0.726  -14.576   35.034
   0.781   34.059   34.974
   1.189  -14.755   35.044
   1.307   34.078   34.925
   1.698  -14.730   34.973
   1.811   34.236   35.093
   2.161  -14.540   34.983
   2.317   34.369   35.072
   2.799  -13.270   34.910
   2.864   34.413   35.041
   3.287  -12.128   34.951
   3.298   34.374   35.097
   3.807  -11.194   34.938
   3.814   31.927   35.025
   3.729   32.431   34.999
   3.814   33.931   35.085
   4.222  -10.722   34.926
   4.301   31.500   35.001
   4.739  -10.548   34.954
   4.857   31.101   35.028
   5.281  -10.620   35.011
   5.331   30.976   35.084
   5.748  -18.815   35.096
   5.703  -16.088   35.049
   5.817  -10.996   35.075
   5.878   25.540   35.098
   5.748   27.861   35.078
   5.731   30.920   34.984
   6.235  -20.267   35.153
   6.278  -14.079   34.922
   6.268  -13.551   35.084
   6.271   21.445   35.093
   6.370   22.789   35.073
   6.281   25.327   35.034
   6.368   28.829   35.038
   6.200   30.740   35.004
   6.810  -20.988   35.055
   6.876   20.049   35.098
   6.763   23.334   35.113
   6.695   25.236   35.052
   6.831   29.347   35.009
   6.726   29.937   35.051
   7.340  -22.225   35.023
   7.331   19.850   35.084
   7.303   23.743   35.116
   7.198   25.276   34.984
   7.776  -22.450   35.088
   7.781   19.835   35.034
   7.864   23.784   35.059
   7.679   25.382   34.967
   8.215  -22.668   35.103
   8.211   19.961   34.958
   8.364   23.780   35.042
   8.198   25.400   35.027
   8.698  -22.715   34.996
   8.728   20.381   34.963
   8.864   23.849   35.031
   8.698   25.335   35.023
   9.219  -22.778   34.946
   9.198   20.990   34.980
   9.307   23.786   35.054
   9.187   25.378   35.019
   9.741  -23.078   35.036
   9.706   21.395   35.053
   9.758   23.394   35.030
   9.723   25.851   35.022
  10.279  -23.452   35.154
  10.214   27.358   34.910
  10.781  -23.433   35.110
  10.744   28.030   34.910
  11.317  -23.455   35.056
  11.367   28.862   35.059
  11.855  -23.647   35.097
  11.811   29.219   35.111
  12.375  -23.977   35.097
  12.309   29.420   35.023
  12.790  -24.255   35.072
  12.803   25.314   34.992
  12.693   26.491   34.956
  12.835   29.909   35.034
  13.291  -24.435   34.988
  13.309   25.045   34.952
  13.213   26.877   35.027
  13.248   30.231   35.104
  13.753  -24.437   34.926
  13.877   25.303   35.049
  13.809   28.420   35.090
  13.818   29.884   35.065
  14.293  -24.239   35.070
  14.323   21.803   35.061
  14.210   22.973   35.019
  14.364   25.356   35.069
  14.704  -23.989   34.951
  14.781   21.302   35.101
  14.708   23.378   35.036
  14.758   25.305   35.119
  15.337  -23.209   35.013
  15.381   20.870   35.099
  15.732  -22.946   35.033
  15.821  -18.118   35.081
  15.736  -17.636   35.002
  15.831   20.716   35.068
  16.246  -22.790   35.012
  16.385  -18.564   35.085
  16.380  -16.116   34.990
  16.317   20.796   35.088
  16.781  -22.660   35.034
  16.846  -18.731   35.121
  16.894  -15.715   35.035
  16.835   20.948   34.960
  17.199  -22.453   34.962
  17.290  -19.070   35.027
  17.345  -15.558   34.948
  17.272   21.445   35.027
  17.696  -21.962   34.990
  17.787  -19.700   35.018
  17.830  -15.189   35.018
  17.831   21.778   35.119
  18.281  -15.000   35.087
  18.364   21.814   35.070
  18.733  -14.982   34.940
  18.861   21.921   34.993
  19.187  -14.734   35.067
  19.405   22.191   35.026
  19.684  -14.523   34.990
  19.831   22.358   35.084
  20.245  -14.523   35.031
  20.281   22.398   35.034
  20.731  -14.687   35.042
  20.816   22.310   35.036
  21.198  -14.710   34.981
  21.336   22.060   35.036
  21.698  -14.681   34.989
  21.825   21.532   35.040
  22.200  -14.561   34.985
  22.284   20.341   35.108
  22.698  -14.518   35.066
  22.764   19.838   35.053
  23.190  -14.589   35.079
  23.316   19.574   34.990
  23.813  -15.057   35.073
  23.781   19.486   35.016
  24.226  -15.477   35.141
  24.281   19.475   34.998
  24.748  -15.633   35.134
  24.815   -2.545   35.127
  24.789   -1.085   34.942
  24.765   19.377   34.983
  25.277  -15.574   35.074
  25.284   -3.083   35.008
  25.270   -0.653   35.070
  25.361   18.955   35.045
  25.737  -15.190   34.927
  25.737   -3.772   34.974
  25.731   -0.536   34.984
  25.817   18.783   35.032
  26.287  -14.522   35.096
  26.246   -4.079   35.107
  26.245   -0.482   35.047
  26.364   18.803   35.031
  26.722  -13.716   34.931
  26.781   -4.095   35.034
  26.720   -0.426   34.928
  26.845    5.394   34.998
  26.748    6.288   34.932
  26.834   18.980   34.934
  27.182  -13.577   34.976
  27.206   -3.958   34.969
  27.199   -0.125   35.017
  27.364    5.314   35.029
  27.194    6.352   35.011
  27.405   19.763   35.031
  27.698  -13.621   35.048
  27.753   -3.702   35.014
  27.765    1.482   35.022
  27.825    5.481   34.952
  27.730    5.996   35.043
  27.784   20.026   34.989
  28.198  -13.645   35.037
  28.405  -10.474   35.014
  28.200   -8.544   35.043
  28.281   -3.570   35.034
  28.260    2.471   35.125
  28.317   20.253   35.134
  28.752  -13.586   35.100
  28.864  -10.567   35.019
  28.784   -7.745   34.911
  28.731   -3.564   34.984
  28.728    2.831   35.034
  28.813   11.384   35.044
  28.828   13.415   34.986
  28.919   20.020   35.073
  29.215  -13.125   34.952
  29.285  -10.459   34.989
  29.247   -7.037   34.951
  29.182   -3.716   35.061
  29.325    3.231   35.087
  29.198   11.279   35.024
  29.263   15.063   35.029
  29.286   19.756   35.128
  29.820  -12.274   35.024
  29.795   -9.995   34.998
  29.734   -6.570   34.951
  29.774   -4.130   35.026
  29.783    3.967   35.113
  29.800    6.378   35.083
  29.725    6.901   34.942
  29.698   11.307   35.010
  29.781   16.770   34.912
  29.820   19.299   35.093
  30.281  -12.043   35.089
  30.373   -9.720   35.100
  30.267    8.330   34.983
  30.184   11.328   35.028
  30.278   17.380   34.974
  30.305   18.867   34.997
  30.747  -11.932   35.105
  30.837   -9.755   35.133
  30.745    9.988   34.930
  30.765   10.843   35.030
  31.202  -11.611   35.052
  31.287  -10.104   35.097
 -20.302   23.808   41.010
 -20.303   25.428   41.039
 -19.711   23.395   41.022
 -19.802   26.000   40.986
 -19.215    9.896   41.137
 -19.221   10.965   40.957
 -19.220   23.043   41.096
 -19.227   26.310   41.070
 -18.703    9.324   41.070
 -18.618   11.723   40.979
 -18.835   22.729   41.081
 -18.719   26.359   41.034
 -18.199    8.933   41.125
 -18.284   12.005   41.026
 -18.240   21.789   40.992
 -18.234   26.270   41.035
 -17.680    2.375   41.021
 -17.720    5.439   40.951
 -17.628    8.540   41.091
 -17.733   12.980   40.940
 -17.674   21.038   41.075
 -17.696   26.006   41.070
 -17.324    2.204   40.990
 -17.273    6.019   40.951
 -17.236    8.307   41.084
 -17.294   13.450   40.998
 -17.204   16.955   41.082
 -17.224   17.394   40.961
 -17.329   20.714   41.077
 -17.183   25.776   41.052
 -16.737    2.027   41.111
 -16.715    6.847   40.990
 -16.718    7.452   41.094
 -16.737   13.981   40.985
 -16.720   15.890   41.035
 -16.707   18.315   40.986
 -16.728   19.815   41.063
 -16.636   25.726   41.104
 -16.219    1.965   41.034
 -16.150   25.724   41.118
 -15.769    1.841   40.984
 -15.709   25.522   40.994
 -15.324    1.677   41.098
 -15.219   25.472   41.020
 -14.779    1.479   41.096
 -14.691   25.507   40.945
 -14.273    1.222   41.062
 -14.186   25.720   41.067
 -13.645    0.421   41.019
 -13.704   25.952   40.985
 -13.193    0.008   40.994
 -13.241   29.464   41.016
 -12.724   -8.996   41.067
 -12.660   -8.534   41.035
 -12.682   -0.153   41.060
 -12.757   30.992   41.057
 -12.302   -9.148   41.046
 -12.198   -8.300   41.069
 -12.247   -0.319   41.130
 -12.328   31.497   40.964
 -11.838   -9.214   41.035
 -11.705   -8.741   41.052
 -11.771   -0.765   41.097
 -11.716   32.369   40.947
 -11.250  -10.713   41.068
 -11.187   -9.077   40.979
 -11.135   -3.067   41.144
 -11.172   32.938   40.998
 -10.726  -13.730   41.147
 -10.641   -8.684   41.038
 -10.620   -3.449   41.081
 -10.689   33.169   40.966
 -10.238  -14.155   41.070
 -10.186   -8.164   40.992
 -10.144   -3.644   41.085
 -10.255   33.191   41.052
  -9.683  -14.310   41.057
  -9.679   -7.263   41.017
  -9.660   -4.003   41.046
  -9.683   33.217   41.031
  -9.163  -14.269   40.979
  -9.264   -7.160   41.028
  -9.133   -4.508   41.030
  -9.169   33.301   41.013
  -8.698  -14.032   41.003
  -8.753   -6.966   41.089
  -8.737   -4.669   41.049
  -8.683   33.464   41.039
  -8.162  -13.786   41.088
  -8.228   -6.626   41.116
  -8.147   -5.001   41.065
  -8.126   33.476   41.074
  -7.636  -13.762   41.056
  -7.656   33.314   41.114
  -7.230  -13.811   41.105
  -7.154   32.951   40.934
  -6.760  -14.079   41.070
  -6.669   33.000   41.014
  -6.227  -14.656   41.076
  -6.264   33.050   40.914
  -5.740  -15.690   41.142
  -5.722   33.323   41.070
  -5.250  -17.178   41.119
  -5.254   33.460   40.951
  -4.735  -18.255   40.992
  -4.699   33.810   40.951
  -4.229  -19.028   41.058
  -4.213   34.435   40.925
  -3.807  -19.187   41.036
  -3.726   35.452   41.027
  -3.125  -19.473   41.132
  -3.213   35.866   41.055
  -2.683  -19.507   41.047
  -2.636   35.917   41.022
  -2.169  -19.584   41.084
  -2.220   35.857   41.097
  -1.719  -19.679   41.034
  -1.690   35.542   40.996
  -1.284  -19.827   41.060
  -1.219   35.446   41.008
  -0.739  -20.040   41.070
  -0.693   35.477   40.937
  -0.293  -20.284   41.034
  -0.196   35.750   41.116
   0.290  -20.532   41.117
   0.308   35.749   41.069
   0.781  -20.570   41.034
   0.800   35.370   41.034
   1.225  -20.485   40.951
   1.282   34.826   41.042
   1.762  -20.165   40.951
   1.823   34.568   41.038
   2.253  -19.493   41.022
   2.281   34.461   41.034
   2.811  -18.177   41.098
   2.781   34.397   41.034
   3.275  -17.807   41.004
   3.281   34.367   41.034
   3.680  -17.760   40.997
   3.781   34.413   41.034
   4.265  -18.000   41.062
   4.236   34.550   40.951
   4.676  -18.285   41.081
   4.820   34.770   41.034
   5.338  -20.519   41.060
   5.325   21.830   41.084
   5.254   22.516   40.987
   5.281   34.782   41.034
   5.661  -20.719   41.026
   5.876   21.067   41.002
   5.767   23.436   41.014
   5.705   34.685   41.034
   6.294  -22.512   41.155
   6.281   20.983   40.966
   6.231   23.558   41.053
   6.214   34.295   41.117
   6.787  -22.996   41.154
   6.785   21.043   40.900
   6.692   23.471   41.120
   6.715   33.755   41.117
   7.241  -23.735   41.036
   7.380   21.802   40.988
   7.171   23.338   41.038
   7.240   33.476   41.084
   7.759  -24.733   41.003
   7.661   33.247   41.039
   8.256  -25.048   41.124
   8.354   32.485   41.154
   8.841  -25.065   40.984
   8.778   31.872   41.115
   9.392  -24.776   40.992
   9.309   29.423   40.994
   9.777  -24.482   40.984
   9.831   28.877   40.993
  10.319  -24.199   41.034
  10.328   28.904   41.032
  10.802  -24.080   40.946
  10.872   29.281   40.974
  10.735   29.979   41.051
  10.796   31.519   41.009
  11.399  -23.698   41.017
  11.224   31.788   41.133
  11.848  -23.500   40.987
  11.851   31.447   41.037
  12.377  -23.340   41.113
  12.339   30.412   40.976
  12.810  -23.413   40.961
  12.769   29.939   41.013
  13.295  -23.446   41.043
  13.294   29.273   41.149
  13.766  -23.627   41.037
  13.777   28.886   41.070
  14.318  -24.107   41.079
  14.270   28.711   40.998
  14.766  -24.550   41.034
  14.810   28.495   41.046
  15.209  -24.808   41.011
  15.196   28.255   41.092
  15.712  -24.922   41.141
  15.764   27.848   41.077
  16.163  -24.851   40.951
  16.293   27.612   41.113
  16.825  -25.103   40.983
  16.781   27.599   41.028
  17.273  -25.457   41.092
  17.331   27.610   41.008
  17.721  -25.658   41.112
  17.801   27.517   41.049
  18.245  -25.663   41.060
  18.238   27.260   41.068
  18.753  -25.524   41.007
  18.745   26.292   41.055
  19.296  -25.149   41.023
  19.325  -22.990   41.039
  19.278  -21.540   41.107
  19.342   25.814   41.136
  19.790  -21.183   41.073
  19.813   25.576   40.966
  20.271  -20.995   41.050
  20.306   25.585   41.041
  20.772  -20.797   40.987
  20.781   25.527   41.034
  21.231  -20.686   40.984
  21.343   25.331   41.003
  21.739  -20.742   41.095
  21.906   25.126   40.975
  22.369  -20.920   41.057
  22.272   25.107   40.954
  22.808  -21.016   41.054
  22.806   25.302   40.999
  23.301  -21.211   41.078
  23.390   25.768   41.012
  23.797  -21.539   40.991
  23.862   26.420   40.970
  24.343  -21.992   41.046
  24.401   -3.031   41.026
  24.210   -1.540   41.025
  24.291   26.847   41.085
  24.751  -22.267   41.049
  24.864   -3.121   41.027
  24.736   -1.104   41.037
  24.887   26.934   41.082
  25.252  -22.438   41.136
  25.295   -3.026   41.003
  25.184   -1.093   41.039
  25.364   26.827   41.088
  25.703  -22.421   41.037
  25.864   26.710   41.101
  26.229  -22.185   40.948
  26.364   26.677   41.102
  26.788  -21.659   40.990
  26.770   26.652   41.128
  27.333  -20.747   41.034
  27.273   26.478   41.070
  27.728  -20.483   40.955
  27.825  -15.035   41.075
  27.762  -13.644   41.098
  27.817   26.298   41.039
  28.165  -20.384   41.022
  28.336  -15.516   41.076
  28.346  -13.278   41.137
  28.349   26.209   41.124
  28.725  -20.222   41.048
  28.677  -15.690   41.051
  28.831  -13.294   41.123
  28.810   26.073   41.050
  29.196  -19.946   40.964
  29.313  -15.975   41.072
  29.372  -13.537   41.052
  29.347   -3.454   41.038
  29.325   -1.677   41.013
  29.281   25.957   41.034
  29.808  -19.054   41.085
  29.683  -16.018   41.083
  29.782  -13.772   41.075
  29.824   -7.935   41.037
  29.815   -6.744   40.921
  29.830   -3.973   41.058
  29.792   -0.992   41.099
  29.721   25.769   41.034
  30.211  -18.027   40.964
  30.268  -16.685   41.024
  30.287  -13.946   41.000
  30.366   -8.625   41.125
  30.238   -5.990   40.951
  30.302   -4.573   41.062
  30.247   -0.639   41.027
  30.264   25.332   41.117
  30.715  -13.056   41.039
  30.864   -8.961   41.099
  30.781   -0.481   41.034
  30.742   21.729   41.042
  30.792   23.334   40.989
  30.763   24.843   41.133
  31.284  -11.665   40.972
  31.205   -9.240   41.034
  31.294   -0.404   40.944
  31.281   20.833   41.070
  31.849   -0.229   40.971
  31.763   20.468   41.131
  32.238    0.029   41.002
  32.281   20.327   41.034
  32.775    0.342   41.092
  32.741   20.232   41.034
  33.281    0.359   41.034
  33.290   19.944   41.117
  33.781    0.342   41.034
  33.849   14.478   41.046
  33.746   14.845   41.021
  33.760   19.286   41.143
  34.276    0.416   40.951
  34.311    9.456   41.117
  34.200   11.984   40.968
  34.266   13.756   41.043
  34.229   15.388   41.033
  34.225   18.294   41.067
  34.834    0.758   40.951
  34.813    8.896   41.070
  34.717   15.857   40.935
  34.799   17.861   41.143
  35.257    1.499   40.951
  35.294    8.465   41.123
  35.810    2.449   41.050
  35.836    7.978   41.117
  36.218    2.880   40.957
  36.228    7.732   41.067
  36.762    2.949   41.121
  36.744    7.385   41.070
  37.313    3.290   41.102
  37.284    6.932   41.117
 -23.183   20.940   47.119
 -23.235   21.987   46.919
 -23.240   22.839   47.081
 -23.168   25.246   47.028
 -22.754   20.228   47.104
 -22.720   25.947   46.912
 -22.120   19.395   47.032
 -22.150   29.814   47.022
 -21.714   19.518   46.986
 -21.686   30.156   46.937
 -21.196    6.864   47.117
 -21.225    8.460   46.937
 -21.281   19.996   47.040
 -21.302   30.227   46.981
 -20.668    6.319   47.128
 -20.692    9.300   47.013
 -20.713   20.258   47.094
 -20.822   30.215   46.998
 -20.122    6.068   47.102
 -20.201   10.692   46.938
 -20.157   20.353   47.140
 -20.272   29.952   47.123
 -19.719    5.963   47.034
 -19.701   11.458   46.998
 -19.662   20.259   47.131
 -19.725   29.441   47.117
 -19.230    5.798   46.998
 -19.188   11.743   47.029
 -19.231   19.808   47.107
 -19.202   28.905   47.117
 -18.745    5.325   47.075
 -18.719   11.873   47.034
 -18.643   18.954   47.034
 -18.643   28.411   47.137
 -18.220    4.461   47.116
 -18.319   12.040   46.980
 -18.164   17.923   47.078
 -18.233   27.805   47.117
 -17.839    4.254   47.063
 -17.751   12.430   47.022
 -17.671   16.951   47.040
 -17.718   27.289   47.082
 -17.242    4.044   47.063
 -17.271   12.807   46.932
 -17.290   16.720   47.045
 -17.140   27.067   47.098
 -16.780    3.847   47.114
 -16.821   12.787   46.999
 -16.777   16.249   47.079
 -16.769   27.042   46.984
 -16.215    3.378   47.004
 -16.184   12.422   47.047
 -16.286   15.898   47.070
 -16.336   27.109   46.995
 -15.764    1.929   47.070
 -15.707   10.895   47.117
 -15.697   11.878   47.024
 -15.831   12.311   47.039
 -15.729   15.286   47.146
 -15.830   27.424   46.989
 -15.186   -4.004   47.043
 -15.220   -3.537   46.976
 -15.223   -1.659   47.136
 -15.205   -1.239   46.992
 -15.222    2.444   47.104
 -15.287   10.417   47.127
 -15.172   14.495   47.069
 -15.183   28.349   47.025
 -14.710   -5.156   47.100
 -14.623   -0.102   46.945
 -14.795    2.829   46.972
 -14.821   10.255   47.057
 -14.720   12.552   46.971
 -14.704   28.826   47.030
 -14.208   -6.643   47.096
 -14.175    0.093   46.935
 -14.302    2.920   47.020
 -14.255   10.298   47.027
 -14.170   12.479   47.034
 -14.236   29.357   46.978
 -13.705   -9.103   46.972
 -13.764   -8.740   46.965
 -13.662   -8.002   47.078
 -13.708    0.243   47.020
 -13.734    2.883   47.040
 -13.810   10.509   47.030
 -13.724   12.284   47.119
 -13.781   29.936   47.024
 -13.229  -11.661   47.004
 -13.263    0.464   47.017
 -13.150    2.469   47.072
 -13.305   30.295   46.923
 -12.724  -12.596   47.024
 -12.769   29.961   47.041
 -12.223  -15.731   47.137
 -12.261   28.558   47.154
 -11.667  -16.549   47.117
 -11.817   28.343   47.103
 -11.235  -16.749   46.998
 -11.255   28.334   47.064
 -10.774  -16.881   47.128
 -10.757   28.533   47.093
 -10.237  -16.842   47.050
 -10.237   29.304   46.920
  -9.666  -16.937   47.051
  -9.802   29.401   47.005
  -9.185  -16.957   46.949
  -9.302   29.398   47.041
  -8.657  -16.781   47.061
  -8.802   29.318   47.033
  -8.169  -16.585   47.084
  -8.316   29.357   47.028
  -7.767  -16.458   47.028
  -7.736   29.774   47.013
  -7.255  -16.293   46.924
  -7.302   29.871   47.029
  -6.767  -22.757   47.051
  -6.721  -19.592   46.951
  -6.690  -16.534   47.065
  -6.802   29.882   47.039
  -6.167  -23.136   46.982
  -6.176  -18.780   46.910
  -6.194  -17.030   47.066
  -6.255   29.879   47.070
  -5.769  -23.273   47.030
  -5.750   30.014   47.076
  -5.259  -23.189   46.993
  -5.230   30.433   47.041
  -4.805  -23.008   47.022
  -4.734   30.728   46.999
  -4.216  -22.230   46.983
  -4.219   30.848   47.034
  -3.719  -21.647   46.986
  -3.730   30.989   46.951
  -3.189  -20.598   47.077
  -3.128   31.296   46.929
  -2.737  -20.118   47.000
  -2.720   31.828   46.960
  -2.249  -19.963   47.098
  -2.170   34.300   46.989
  -1.790  -19.762   46.964
  -1.686   34.780   47.011
  -1.302  -19.764   46.999
  -1.279   35.366   47.009
  -1.242   36.292   47.003
  -1.265   38.446   47.067
  -0.787  -19.815   46.956
  -0.671   38.782   47.118
  -0.264  -19.943   47.085
  -0.138   38.782   47.104
   0.242  -19.599   46.936
   0.356   38.487   47.001
   0.698  -19.532   47.038
   0.752   38.317   47.123
   1.198  -19.550   47.066
   1.375   37.992   46.994
   1.675  -19.521   47.072
   1.840   38.045   46.925
   2.218  -19.115   46.942
   2.292   38.369   47.032
   2.698  -19.092   47.027
   2.844   38.716   47.061
   3.176  -19.169   47.017
   3.281   38.903   47.034
   3.712  -20.438   47.139
   3.754   39.060   46.969
   4.287  -20.171   47.031
   4.306   39.203   47.145
   4.781  -20.068   47.034
   4.821   39.017   47.043
   5.281  -20.077   47.034
   5.230   38.771   47.043
   5.817  -20.213   47.019
   5.733   38.355   47.070
   6.280  -20.296   47.110
   6.257   37.877   47.117
   6.780  -20.487   47.070
   6.814   37.283   47.024
   7.288  -24.958   47.012
   7.188  -24.631   47.032
   7.264  -20.661   47.035
   7.301   37.040   47.092
   7.833  -21.074   47.037
   7.781   36.982   47.034
   8.340  -24.595   47.047
   8.224  -22.043   46.954
   8.263  -21.066   47.078
   8.190   36.868   47.027
   8.815  -25.212   47.054
   8.677  -22.220   47.025
   8.799  -20.739   47.126
   8.815   36.441   47.065
   9.375  -25.544   46.995
   9.231  -22.544   47.043
   9.355  -20.740   47.131
   9.232   36.024   47.143
   9.846  -25.517   46.955
   9.760  -23.551   47.062
   9.864  -20.734   47.094
   9.648   35.746   47.076
  10.358  -25.099   46.952
  10.238  -24.025   47.057
  10.364  -20.710   47.091
  10.282   35.437   47.074
  10.864  -20.760   47.101
  10.789   35.252   47.084
  11.347  -20.799   47.117
  11.311   34.932   47.117
  11.855  -21.002   46.961
  11.783   34.335   47.150
  12.304  -20.962   47.011
  12.288   32.881   47.117
  12.812  -20.530   46.991
  12.766   32.317   47.117
  13.355  -19.568   46.953
  13.337   31.928   47.119
  13.838  -16.974   46.928
  13.813   31.291   47.102
  14.319  -16.648   47.085
  14.320   30.348   46.989
  14.864  -16.597   47.060
  14.805   30.022   46.987
  15.361  -16.694   47.098
  15.281   29.918   47.002
  15.803  -22.660   47.008
  15.733  -22.098   46.985
  15.813  -17.007   47.005
  15.781   29.905   46.982
  16.261  -23.247   47.014
  16.194  -18.088   46.958
  16.243  -17.629   47.044
  16.287   30.011   46.918
  16.793  -23.482   46.959
  16.786   30.380   47.062
  17.285  -23.460   46.909
  17.364   30.450   47.030
  17.837  -23.033   46.935
  17.808   30.339   47.050
  18.266  -21.978   47.007
  18.387   29.966   47.023
  18.722  -21.542   47.043
  18.859   29.955   46.983
  19.329  -21.222   47.116
  19.394   30.290   47.003
  19.878  -21.170   47.018
  19.906   30.770   47.101
  20.277  -20.998   46.984
  20.358   30.790   47.006
  20.811  -20.623   46.998
  20.831   30.812   47.084
  21.287  -20.150   46.980
  21.281   30.806   47.034
  21.718  -19.483   46.958
  21.781   30.813   47.034
  22.254  -18.986   46.893
  22.281   30.880   47.034
  22.799  -18.652   47.002
  22.731   30.906   46.984
  23.281  -18.439   47.042
  23.174   30.786   47.058
  23.781  -18.487   46.992
  23.833   26.039   47.157
  23.726   27.870   47.058
  23.789   30.418   47.028
  24.226  -18.638   47.045
  24.231   25.908   47.047
  24.283   28.833   46.974
  24.262   29.458   47.091
  24.810  -19.065   47.060
  24.680   25.838   47.076
  25.317  -19.267   47.057
  25.188   25.940   47.038
  25.857  -19.313   46.989
  25.766   26.222   46.918
  26.315  -19.129   47.029
  26.271   26.031   47.062
  26.798  -18.734   47.075
  26.663   25.817   47.036
  27.289  -18.138   47.061
  27.279   25.062   47.104
  27.840  -17.771   47.128
  27.734   24.820   47.114
  28.348  -17.756   47.113
  28.158   24.692   46.994
  28.869  -18.012   46.944
  28.722   24.202   46.972
  29.362  -17.999   46.963
  29.224   23.713   46.979
  29.850  -17.782   47.111
  29.701   23.467   47.081
  30.357  -17.662   47.004
  30.305  -13.513   47.064
  30.418  -12.228   46.982
  30.171   23.274   47.056
  30.748  -17.449   46.984
  30.754  -14.244   47.018
  30.780  -11.979   46.939
  30.796   19.995   47.094
  30.792   21.268   46.974
  30.740   22.718   46.976
  31.258  -17.058   46.991
  31.195  -14.705   47.151
  31.307   -9.250   47.015
  31.249   19.274   47.146
  31.841   -8.571   46.940
  31.891   18.063   47.078
  32.389   -8.321   47.057
  32.337    1.036   47.036
  32.316    2.475   47.085
  32.221   17.746   47.034
  32.864   -8.303   47.061
  32.851    0.428   47.029
  32.723    2.929   46.950
  32.785   16.898   47.068
  33.376   -8.286   47.014
  33.405    0.045   47.038
  33.231    3.234   46.929
  33.295   15.023   47.129
  33.804   -8.095   46.984
  33.759   -0.258   47.084
  33.676    3.382   46.960
  33.677   14.810   47.093
  34.296   -6.062   46.977
  34.254   -0.636   47.117
  34.245    3.347   46.979
  34.175   14.756   46.993
  34.711   -2.612   46.977
  34.748   -1.156   47.142
  34.812    3.225   47.033
  34.761   14.486   47.056
  35.400    3.056   47.032
  35.231   14.263   47.048
  35.831    2.903   47.015
  35.789    9.857   47.145
  35.774   10.485   46.995
  35.784   13.914   47.036
  36.273    2.794   47.000
  36.381    9.047   47.078
  36.215   11.367   47.027
  36.271   13.348   47.023
  36.817    0.806   47.052
  36.711    8.744   47.034
  37.304    0.375   46.986
  37.260    2.889   47.040
  37.271    5.974   46.926
  37.271    6.807   47.077
  37.864   -0.046   47.027
  37.686    2.764   47.005
  38.353   -0.438   47.009
  38.266    2.504   47.057
  38.837   -0.172   47.024
  38.745    2.021   47.067
 -23.190   26.981   53.048
 -23.211   29.300   52.951
 -22.666   26.302   53.132
 -22.755   29.983   52.928
 -22.126   26.026   53.106
 -22.221   30.867   52.952
 -21.698   25.848   53.056
 -21.595   32.209   53.082
 -21.207   25.432   53.065
 -21.136   32.374   53.042
 -20.744  -15.690   53.078
 -20.653  -13.991   52.943
 -20.722   24.769   53.149
 -20.636   32.403   53.035
 -20.202  -16.116   53.051
 -20.230  -13.558   53.019
 -20.208   22.439   53.077
 -20.230   22.903   52.970
 -20.196   24.028   53.051
 -20.136   32.297   53.069
 -19.802  -16.217   53.020
 -19.640  -13.260   53.060
 -19.729   19.878   53.136
 -19.636   32.184   53.106
 -19.255  -16.204   52.956
 -19.195  -13.044   52.984
 -19.199   19.253   53.026
 -19.136   32.169   53.109
 -18.769  -16.252   53.035
 -18.658  -12.725   53.034
 -18.780   18.927   53.137
 -18.664   32.167   53.140
 -18.255  -16.282   53.037
 -18.250  -12.494   53.018
 -18.206   15.441   53.147
 -18.212   16.936   52.965
 -18.222   18.405   53.089
 -18.196   31.991   53.058
 -17.719  -16.264   53.034
 -17.715  -12.184   53.026
 -17.726    0.831   53.074
 -17.671    2.339   53.019
 -17.676   15.042   53.152
 -17.775   31.740   53.050
 -17.220  -16.090   52.998
 -17.219  -11.670   52.984
 -17.255    0.287   53.117
 -17.239    2.892   52.998
 -17.149    4.942   53.045
 -17.162    7.225   53.003
 -17.228    9.279   53.063
 -17.224   10.861   53.030
 -17.219   14.964   53.005
 -17.212   30.954   53.084
 -16.678  -15.769   53.029
 -16.739  -11.464   53.082
 -16.742   -0.000   53.084
 -16.799   11.428   52.969
 -16.804   14.730   53.078
 -16.744   29.282   53.051
 -16.235  -15.617   53.007
 -16.224  -11.156   53.028
 -16.305   -0.149   53.064
 -16.157   28.917   52.971
 -15.719  -15.634   53.054
 -15.795  -10.537   52.975
 -15.710   -7.511   53.157
 -15.625   -6.643   52.994
 -15.828   -0.285   53.001
 -15.636   28.933   53.006
 -15.219  -15.624   53.057
 -15.152   -6.032   52.953
 -15.281   -0.573   53.119
 -15.136   28.906   53.051
 -14.719  -15.541   53.075
 -14.756   -5.602   53.069
 -14.729   -1.091   53.065
 -14.755   28.783   53.121
 -14.219  -15.555   53.090
 -14.147   -5.067   52.948
 -14.276   -4.580   53.057
 -14.236   -2.975   52.985
 -14.235   -2.739   53.085
 -14.163   27.974   53.052
 -13.712  -15.713   53.096
 -13.690    6.450   53.131
 -13.722    7.402   52.989
 -13.633   27.556   53.034
 -13.230  -16.148   53.068
 -13.138    5.825   53.090
 -13.095    8.168   53.011
 -13.219   27.475   53.001
 -12.709  -17.182   53.104
 -12.608    5.591   53.065
 -12.669    8.307   53.084
 -12.744   27.507   52.930
 -12.248  -17.744   53.102
 -12.219    5.500   53.034
 -12.219    8.327   53.034
 -12.263   27.832   53.011
 -11.637  -18.533   53.070
 -11.755    5.510   53.043
 -11.769    8.332   52.984
 -11.581   28.762   52.977
 -11.126  -18.969   53.091
 -11.199    5.549   52.919
 -11.298    8.290   53.068
 -11.172   29.016   52.943
 -10.744  -19.217   53.084
 -10.683    5.741   53.144
 -10.841    8.183   52.996
 -10.676   29.283   53.104
 -10.197  -19.678   53.070
 -10.210    5.370   53.030
 -10.214    7.713   52.939
 -10.150   29.078   53.035
  -9.644  -19.969   53.081
  -9.720    4.936   53.017
  -9.667    7.529   53.122
  -9.719   28.929   53.034
  -9.166  -20.151   53.034
  -9.123    4.607   53.003
  -9.219    7.550   53.105
  -9.219   28.808   53.034
  -8.721  -20.524   53.141
  -8.695    4.570   52.932
  -8.759    7.558   53.114
  -8.719   28.761   53.034
  -8.232  -21.613   53.141
  -8.177    4.725   53.028
  -8.311    7.911   52.949
  -8.219   28.873   53.034
  -7.764  -22.153   53.117
  -7.753    4.940   53.018
  -7.601    9.292   53.019
  -7.839   29.089   52.991
  -7.632   31.529   53.044
  -7.735   33.920   52.951
  -7.174  -22.957   53.046
  -7.100    5.760   53.023
  -7.096    9.672   53.078
  -7.275   29.970   53.023
  -7.223   30.966   53.027
  -7.133   35.430   52.983
  -6.602  -23.434   53.081
  -6.638    5.968   52.982
  -6.636    9.754   53.045
  -6.658   35.779   53.052
  -6.219  -23.621   53.034
  -6.224    6.214   53.071
  -6.184    9.742   53.091
  -6.163   35.982   53.034
  -5.672  -23.729   52.979
  -5.709    6.845   52.951
  -5.703    9.512   53.070
  -5.663   36.214   53.024
  -5.169  -23.641   53.084
  -5.226    7.867   52.982
  -5.210    8.936   53.129
  -5.219   36.315   53.034
  -4.771  -23.502   52.951
  -4.769   36.313   52.984
  -4.193  -23.093   52.998
  -4.304   36.193   53.004
  -3.678  -22.759   53.013
  -3.771   35.783   52.990
  -3.278  -22.537   52.959
  -3.250   35.406   53.125
  -2.727  -22.296   53.005
  -2.719   35.385   53.064
  -2.219  -22.130   53.034
  -2.304   35.510   53.037
  -1.719  -22.058   53.034
  -1.783   36.282   52.942
  -1.219  -22.036   53.034
  -1.322   38.044   52.983
  -0.719  -22.101   53.034
  -0.751   38.396   53.026
  -0.289  -22.287   53.058
  -0.216   38.579   52.998
   0.261  -22.742   52.991
   0.326   38.716   53.025
   0.804  -23.020   53.047
   0.733   38.933   52.951
   1.198  -23.063   53.044
   1.395   39.738   53.030
   1.746  -23.024   53.116
   1.764   40.039   52.984
   2.343  -22.130   53.063
   2.308   40.192   53.034
   2.696  -21.506   52.973
   2.762   40.171   52.998
   3.352  -20.509   52.943
   3.261   40.121   53.142
   3.855  -19.640   53.041
   3.747   40.260   53.015
   4.336  -19.174   53.057
   4.281   40.433   53.034
   4.885  -18.788   52.985
   4.781   40.459   53.034
   5.294  -18.519   53.002
   5.232   40.341   53.034
   5.792  -18.135   53.069
   5.748   39.910   53.117
   6.364  -17.987   52.971
   6.298   34.404   53.044
   6.217   35.856   53.056
   6.254   38.785   53.049
   6.864  -18.006   53.026
   6.765   33.831   53.018
   6.875   36.806   52.977
   6.802   37.977   53.046
   7.368  -18.139   53.121
   7.284   31.860   53.091
   7.843  -18.262   53.123
   7.799   31.411   53.047
   8.343  -18.569   53.032
   8.276   31.027   53.094
   8.895  -19.075   53.058
   8.751   30.758   53.058
   9.254  -19.224   53.125
   9.222   30.607   53.134
   9.808  -19.440   52.924
   9.781   30.615   53.050
  10.319  -19.230   53.024
  10.331   30.586   53.043
  10.810  -19.051   53.132
  10.781   30.531   53.008
  11.281  -19.085   53.034
  11.299   30.543   52.924
  11.781  -19.174   53.034
  11.843   30.790   53.045
  12.281  -19.256   53.034
  12.331   30.977   53.084
  12.781  -19.214   53.034
  12.781   30.953   53.034
  13.281  -19.051   53.034
  13.301   30.787   53.055
  13.781  -18.936   53.034
  13.852   30.575   53.100
  14.281  -18.989   53.034
  14.311   30.548   52.958
  14.726  -19.194   53.034
  14.899   30.661   53.097
  15.313  -20.040   53.117
  15.308   30.671   53.117
  15.831  -20.693   53.147
  15.800   30.559   53.070
  16.305  -20.978   53.063
  16.264   30.463   52.930
  16.731  -21.059   52.984
  16.718   30.274   53.097
  17.266  -20.991   52.975
  17.198   30.295   52.982
  17.803  -20.735   53.087
  17.666   30.418   52.970
  18.287  -20.506   52.998
  18.256   30.779   52.921
  18.842  -19.743   53.028
  18.687   30.773   52.989
  19.281  -19.095   52.951
  19.265   30.499   53.062
  19.778  -18.482   53.066
  19.839   30.013   53.086
  20.197  -18.071   53.064
  20.245   29.841   53.025
  20.753  -15.059   52.951
  20.685   29.685   53.029
  21.236  -14.486   52.916
  21.214   29.393   53.110
  21.819  -13.672   53.046
  21.747   28.793   53.139
  22.331  -13.450   52.987
  22.295   28.004   53.084
  22.781  -13.477   52.984
  22.681   27.781   53.062
  23.219  -13.630   53.050
  23.309   21.993   53.151
  23.295   22.884   52.973
  23.279   27.384   53.032
  23.791  -14.111   53.026
  23.840   21.377   53.070
  23.779   23.960   52.962
  23.718   24.817   53.051
  24.257  -14.737   53.051
  24.356   21.116   53.150
  24.896  -16.955   53.058
  24.712   21.096   53.044
  25.348  -17.209   53.087
  25.267   21.231   53.013
  25.889  -17.523   53.021
  25.708   21.472   52.958
  26.364  -17.639   53.061
  26.259   21.836   53.005
  26.864  -17.722   53.074
  26.764   22.004   53.020
  27.364  -17.743   53.082
  27.281   22.009   52.989
  27.864  -17.749   53.087
  27.784  -13.188   53.105
  27.806  -12.007   53.089
  27.747   21.861   53.134
  28.388  -17.743   52.997
  28.248  -14.225   53.049
  28.292  -11.081   53.040
  28.259   22.002   53.009
  28.799  -17.563   52.951
  28.723  -15.637   53.029
  28.783  -10.709   53.003
  28.785   22.324   53.004
  29.357  -10.154   53.050
  29.302   22.662   52.936
  29.779   -9.815   52.972
  29.698   22.740   52.976
  30.281   -9.662   53.034
  30.198   22.750   52.994
  30.781   -9.585   53.034
  30.815   -3.469   53.156
  30.745   -1.994   53.029
  30.711   22.725   52.944
  31.221   -9.508   52.969
  31.263   -4.153   53.117
  31.278   -1.087   53.040
  31.363   17.517   53.040
  31.234   19.468   52.943
  31.259   22.403   53.041
  31.698   -9.555   53.106
  31.747   -4.779   53.037
  31.805   -0.711   53.024
  31.806   17.012   53.056
  31.793   20.963   52.968
  31.749   21.467   53.084
  32.198   -9.602   53.067
  32.275   -5.133   53.067
  32.281   -0.143   52.986
  32.356   15.402   53.037
  32.766   -9.648   53.107
  32.881   -5.451   53.087
  32.751    0.041   53.082
  32.856   14.897   53.028
  33.306   -9.239   53.017
  33.298   -5.686   53.034
  33.255    0.250   53.012
  33.330   14.495   53.040
  33.824   -7.774   52.909
  33.802   -6.508   53.154
  33.723    0.459   52.951
  33.715   14.226   53.039
  34.265    0.968   52.989
  34.262    2.787   53.130
  34.273    4.022   52.967
  34.206   13.839   53.070
  34.774    4.869   52.940
  34.771    5.791   53.065
  34.792    6.869   52.951
  34.828   12.942   53.117
  35.270    7.457   52.951
  35.346   12.554   53.117
  35.830    7.737   53.034
  35.781   12.457   53.034
  36.281    7.868   53.034
  36.244   12.507   52.951
  36.781    7.973   53.034
  36.828   12.805   53.034
  37.281    7.997   53.034
  37.207   13.066   52.951
  37.753    7.986   53.001
  37.742   13.218   52.984
  38.212    8.029   53.004
  38.189   13.193   53.061
  38.722    8.317   52.938
  38.766   13.025   53.133
  39.245    8.928   52.951
  39.281   12.925   53.034
  39.752    9.354   52.984
  39.731   12.889   52.984
  40.192    9.553   52.975
  40.173   12.748   53.057
  40.692    9.918   53.004
  40.764   12.344   53.024
 -21.211   10.863   59.100
 -21.238   12.484   59.020
 -20.706   10.450   59.046
 -20.769   12.903   59.060
 -20.719   26.361   59.097
 -20.704   27.921   58.974
 -20.213    8.909   59.044
 -20.266   13.414   59.050
 -20.280   25.992   59.129
 -20.260   28.386   58.996
 -19.683    6.478   59.142
 -19.634   14.919   58.975
 -19.681   19.852   59.087
 -19.710   20.872   58.949
 -19.761   25.824   59.053
 -19.771   28.888   59.002
 -19.142    5.976   59.079
 -19.247   15.362   59.053
 -19.253   19.259   59.065
 -19.186   21.760   59.013
 -19.313   25.670   59.042
 -19.200   29.847   58.951
 -18.674    5.768   59.034
 -18.777   22.437   59.005
 -18.758   25.297   59.020
 -18.632   30.410   58.979
 -18.215  -11.041   59.110
 -18.130   -9.202   59.022
 -18.242    1.789   59.117
 -18.198    3.273   59.002
 -18.202    5.460   59.130
 -18.291   23.419   59.049
 -18.266   23.775   59.073
 -18.126   30.635   58.919
 -17.691  -12.563   59.067
 -17.719   -8.964   58.991
 -17.764    1.283   59.117
 -17.804   30.645   58.999
 -17.279  -13.034   59.106
 -17.189   -8.780   59.136
 -17.189    1.022   59.117
 -17.264   30.455   59.116
 -16.840  -13.285   59.036
 -16.664   -8.951   59.038
 -16.719    0.879   59.034
 -16.683   29.996   59.117
 -16.271  -13.717   58.986
 -16.219   -9.021   59.034
 -16.218    0.700   59.088
 -16.159   29.536   59.117
 -15.660  -15.026   59.075
 -15.731   -8.987   58.951
 -15.733    0.407   58.991
 -15.719   29.387   59.034
 -15.157  -15.458   59.071
 -15.147   -8.780   59.034
 -15.237   -0.168   59.047
 -15.269   29.351   58.984
 -14.802  -15.561   59.057
 -14.782   -8.522   58.951
 -14.724   -4.668   59.072
 -14.711   -3.212   58.989
 -14.743   -2.558   59.087
 -14.755   29.486   59.035
 -14.251  -15.557   59.106
 -14.205   29.589   58.913
 -13.781  -15.288   58.945
 -13.670   29.762   59.050
 -13.302  -15.231   58.980
 -13.169   29.884   59.084
 -12.835  -15.281   58.976
 -12.731   29.966   59.011
 -12.294  -15.574   59.082
 -12.219   29.973   59.081
 -11.851  -15.805   59.035
 -11.683   29.935   59.046
 -11.179  -19.549   58.992
 -11.204  -18.193   59.024
 -11.192  -16.551   59.081
 -11.234   29.770   59.084
 -10.753  -20.215   59.051
 -10.675   29.358   59.134
 -10.179  -20.995   59.084
 -10.143   29.041   59.109
  -9.834  -21.283   59.034
  -9.719   28.956   59.034
  -9.255  -21.554   59.106
  -9.219   28.943   59.034
  -8.719  -21.585   59.034
  -8.689   28.943   58.972
  -8.247  -21.474   59.017
  -8.169   28.856   59.084
  -7.747  -21.332   58.915
  -7.664   28.757   59.030
  -7.231  -21.475   59.066
  -7.119   28.521   59.070
  -6.820  -21.726   59.090
  -6.736   28.235   59.084
  -6.196  -24.543   59.146
  -6.179   27.839   59.132
  -5.670  -24.952   59.156
  -5.651   27.492   59.107
  -5.269  -24.998   59.054
  -5.225   27.306   58.998
  -4.843  -25.029   59.107
  -4.728   26.988   59.115
  -4.264  -24.630   58.939
  -4.270   26.803   59.041
  -3.764  -24.189   58.937
  -3.812   26.688   59.009
  -3.254  -23.694   58.920
  -3.219   26.429   59.108
  -2.824  -23.562   59.019
  -2.626   26.086   59.047
  -2.208  -23.169   58.949
  -2.219   25.981   59.028
  -1.626  -22.690   59.068
  -1.719   25.952   58.999
  -1.178  -22.297   59.090
  -1.219   26.040   58.971
  -0.683  -22.075   59.045
  -0.694   26.086   59.041
  -0.136  -22.058   59.008
  -0.219   25.975   59.034
   0.364  -22.066   58.996
   0.281   25.813   59.034
   0.857  -21.970   58.954
   0.781   25.769   59.034
   1.315  -21.783   59.150
   1.231   25.815   58.984
   1.751  -21.526   59.044
   1.684   25.830   59.033
   1.831   28.787   59.077
   1.778   29.365   58.966
   2.273  -21.169   59.010
   2.262   25.461   59.146
   2.392   27.950   59.036
   2.279   29.956   59.115
   2.748  -20.492   59.010
   2.781   25.393   59.071
   2.864   27.834   59.061
   2.823   30.797   59.090
   3.292  -19.280   58.943
   3.281   25.423   59.065
   3.364   27.830   59.046
   3.301   31.843   59.016
   3.702  -19.107   58.963
   3.880  -17.092   59.031
   3.726  -15.635   58.937
   3.768   25.344   59.057
   3.871   27.881   59.086
   3.783   32.335   59.005
   4.198  -19.112   59.033
   4.322  -17.077   59.027
   4.187  -15.655   59.011
   4.352   25.063   59.159
   4.349   27.773   59.129
   4.292   32.701   58.953
   4.663  -19.232   59.022
   4.863  -16.659   58.955
   4.726  -16.062   59.043
   4.734   24.887   59.084
   4.855   27.434   59.035
   4.698   32.789   59.005
   5.259  -19.641   59.027
   5.269   24.335   59.089
   5.364   27.400   59.060
   5.242   32.774   58.989
   5.810  -20.077   59.051
   5.802   23.905   59.064
   5.831   27.321   59.046
   5.756   32.522   59.164
   6.198  -20.152   59.046
   6.198   23.791   59.034
   6.317   27.399   59.063
   6.300   31.977   59.128
   6.680  -20.201   59.028
   6.745   23.815   59.043
   6.864   27.475   59.011
   6.756   30.916   59.088
   7.258  -20.539   59.138
   7.184   24.039   59.050
   7.364   27.416   59.044
   7.305   30.439   59.049
   7.880  -20.918   59.098
   7.792   25.454   59.104
   7.785   27.224   59.059
   7.683   30.429   59.055
   8.331  -21.050   59.084
   8.271   26.285   59.012
   8.310   27.002   59.025
   8.320   30.814   59.011
   8.781  -21.029   59.034
   8.697   26.357   59.039
   8.819   27.448   59.014
   8.780   31.193   58.966
   9.175  -20.917   58.972
   9.381   26.013   59.134
   9.374   27.873   59.034
   9.255   31.425   59.007
   9.753  -20.709   59.016
   9.781   25.943   59.103
   9.864   27.933   59.018
   9.817   31.506   59.021
  10.210  -20.477   58.951
  10.281   25.947   59.092
  10.339   27.974   58.965
  10.281   31.459   59.034
  10.741  -20.082   58.951
  10.781   25.910   59.081
  10.797   28.295   59.072
  10.675   31.301   59.057
  11.312  -19.790   59.034
  11.281   25.912   59.063
  11.248   28.518   59.036
  11.265   30.847   59.008
  11.781  -19.737   59.034
  11.692   26.036   59.038
  12.281  -19.794   59.034
  12.258   26.442   59.100
  12.781  -19.797   59.034
  12.731   27.318   58.999
  13.317  -19.726   59.004
  13.237   27.952   59.043
  13.833  -19.653   58.953
  13.722   -8.183   59.054
  13.827   -7.518   59.026
  13.698   27.995   59.055
  14.287  -19.452   58.993
  14.207   -8.641   59.032
  14.374   -7.225   59.087
  14.245   27.869   58.999
  14.821  -19.309   59.130
  14.838  -10.023   59.061
  14.781   -7.226   59.123
  14.731   27.773   59.007
  15.325  -19.420   59.036
  15.198  -10.203   59.041
  15.341   -7.568   59.044
  15.220   27.745   58.941
  15.767  -19.475   58.936
  15.684  -10.166   59.019
  15.850   -8.599   59.035
  15.760   24.319   59.119
  15.787   25.908   58.965
  15.707   27.378   59.021
  16.228  -19.628   59.105
  16.305   23.833   59.070
  16.698  -19.699   58.990
  16.798   23.590   59.131
  17.198  -19.693   58.971
  17.192   23.462   59.115
  17.741  -19.575   59.040
  17.698   23.393   59.048
  18.289  -19.203   58.910
  18.156   23.242   59.000
  18.874  -18.600   58.963
  18.733  -10.179   59.038
  18.879   -9.569   59.022
  18.852   16.544   59.039
  18.782   17.858   58.927
  18.782   20.856   59.117
  19.295  -18.221   58.995
  19.242  -15.746   59.145
  19.300  -12.689   59.064
  19.247  -10.566   59.048
  19.259   -9.493   58.970
  19.372   16.068   59.039
  19.295   18.758   59.009
  19.278   19.917   59.069
  19.805  -12.188   58.985
  19.722  -11.095   59.045
  19.865   -8.802   59.064
  19.815   15.959   59.064
  20.281   -8.583   59.034
  20.281   15.853   59.034
  20.745   -8.437   59.010
  20.781   15.870   59.034
  21.281   -8.438   58.989
  21.267   16.023   58.998
  21.745   -8.593   59.023
  21.761   16.263   58.966
  22.281   -9.160   59.094
  22.177   16.445   58.997
  22.798   -9.681   59.076
  22.737   16.795   58.924
  23.354   -9.925   59.015
  23.162   16.953   59.039
  23.799   -9.953   58.932
  23.791   17.853   59.096
  24.297   -9.744   59.098
  24.335   18.308   59.015
  24.805   -9.585   59.022
  24.831   18.308   59.084
  25.357   -7.568   58.967
  25.281   18.306   59.034
  25.876   -7.130   59.002
  25.774   -6.002   59.070
  25.881   -4.623   59.038
  25.767   -3.175   59.117
  25.878   -1.142   58.973
  25.781   18.411   59.034
  26.364   -7.070   59.011
  26.198   -6.196   59.036
  26.322   -4.635   59.039
  26.276   -3.678   59.070
  26.317   -0.658   59.023
  26.218   18.580   59.033
  26.799   -7.124   59.084
  26.658   -6.045   59.035
  26.827   -5.144   59.066
  26.698   -3.787   58.985
  26.831   -0.543   59.024
  26.699   18.793   58.968
  27.243   -7.618   59.047
  27.198   -3.799   58.958
  27.299   -0.624   59.054
  27.198   18.806   58.982
  27.833   -8.174   59.147
  27.698   -3.715   58.968
  27.720   -0.822   59.075
  27.674   18.792   58.956
  28.377   -8.561   59.027
  28.161   -3.701   58.949
  28.264   -1.104   59.070
  28.177   18.864   59.012
  28.864   -8.543   58.992
  28.799   -4.054   59.007
  28.819   -1.219   58.977
  28.714   19.976   59.019
  29.377   -8.489   58.936
  29.231   -4.244   59.049
  29.363   -1.069   58.988
  29.232   20.392   59.040
  29.831   -8.451   58.996
  29.734   -4.265   58.972
  29.902   -0.801   59.030
  29.698   20.436   59.047
  30.296   -8.480   58.920
  30.269   -4.483   59.079
  30.281   -0.647   59.034
  30.162   20.291   59.020
  30.866   -8.144   58.980
  30.694   -4.791   59.100
  30.706   -0.467   58.966
  30.791    2.507   59.156
  30.820    4.737   58.993
  30.781   13.890   59.148
  30.761   16.025   58.910
  30.833   18.998   59.094
  31.301    0.297   58.984
  31.258    0.941   59.087
  31.396    5.861   58.977
  31.366   12.922   59.106
  31.180   16.490   58.978
  31.303   18.468   59.066
  31.771    6.065   58.935
  31.880   12.611   59.011
  32.199    6.484   58.976
  32.304   12.537   59.053
  32.766    7.457   59.012
  32.810   12.359   59.044
  33.252    9.474   58.993
  33.314   11.985   59.061
 -20.756   14.710   65.061
 -20.616   17.345   64.992
 -20.238   11.717   65.037
 -20.209   12.838   64.951
 -20.220   13.988   65.117
 -20.118   17.816   64.983
 -19.704   10.874   65.117
 -19.716   18.339   64.996
 -19.157   10.509   65.117
 -19.248   19.016   64.951
 -18.786   10.247   65.034
 -18.664   19.368   64.959
 -18.275    9.702   65.037
 -18.168   19.694   65.028
 -17.724    7.857   64.998
 -17.688   20.746   65.029
 -17.211    6.904   65.117
 -17.239   21.479   64.951
 -16.704    6.457   65.117
 -16.697   21.813   65.034
 -16.282    3.840   65.051
 -16.219   21.901   65.034
 -15.666  -14.687   65.054
 -15.752  -14.231   64.991
 -15.706  -11.161   65.095
 -15.755   -9.623   64.929
 -15.722    1.830   65.033
 -15.719   21.886   65.034
 -15.098  -15.496   65.030
 -15.286  -13.624   65.032
 -15.158  -12.518   65.078
 -15.285   -9.091   64.975
 -15.202   -7.998   65.066
 -15.189   -5.624   64.951
 -15.312    1.286   65.012
 -15.237   21.787   64.998
 -14.636  -15.659   65.076
 -14.667   -5.196   65.034
 -14.742    0.892   65.059
 -14.742   21.304   65.079
 -14.136  -15.719   65.064
 -14.247   -5.016   64.951
 -14.273    0.411   65.151
 -14.263   20.817   65.085
 -13.643  -15.618   64.989
 -13.707   -4.617   64.951
 -13.694   -0.657   65.096
 -13.701   20.561   65.143
 -13.193  -15.232   65.082
 -13.095   -3.670   65.015
 -13.145   -1.563   65.009
 -13.293   20.573   65.046
 -12.636  -15.151   65.004
 -12.695   -3.070   65.070
 -12.675   -2.136   65.068
 -12.736   20.725   65.020
 -12.720   28.331   65.140
 -12.715   28.926   65.012
 -12.210  -15.160   65.073
 -12.219   20.753   65.034
 -12.185   26.968   65.080
 -12.147   29.959   64.940
 -11.679  -15.456   65.050
 -11.719   20.790   65.034
 -11.625   25.828   65.060
 -11.606   31.343   65.033
 -11.219  -15.685   65.034
 -11.275   20.958   64.951
 -11.144   25.899   64.988
 -11.136   31.439   65.019
 -10.753  -15.819   65.058
 -10.746   21.495   65.003
 -10.645   26.252   65.052
 -10.636   31.376   65.064
 -10.220  -24.082   65.090
 -10.263  -21.580   64.943
 -10.186  -16.040   65.075
 -10.213   22.503   65.093
 -10.152   26.488   64.979
 -10.258   31.272   65.128
  -9.731  -25.115   65.088
  -9.751  -21.028   64.926
  -9.701  -16.506   65.055
  -9.758   22.962   65.050
  -9.611   26.662   65.106
  -9.689   31.070   64.923
  -9.245  -25.699   64.998
  -9.195  -20.266   65.031
  -9.223  -18.700   65.137
  -9.229  -18.067   65.009
  -9.223  -17.666   65.109
  -9.282   23.218   64.943
  -9.178   26.596   64.966
  -9.160   31.181   65.121
  -8.743  -25.982   65.141
  -8.800   23.288   64.953
  -8.719   26.514   64.994
  -8.714   31.168   65.116
  -8.257  -25.918   65.108
  -8.339   23.239   64.992
  -8.183   26.354   65.032
  -8.217   30.966   65.070
  -7.817  -25.529   64.969
  -7.760   22.820   65.018
  -7.725   26.326   65.115
  -7.643   30.521   65.070
  -7.286  -25.015   64.975
  -7.271   21.967   65.146
  -7.206   25.843   65.099
  -7.253   29.789   65.059
  -6.743  -24.754   65.019
  -6.856   21.739   65.070
  -6.630   25.358   65.078
  -6.712   28.351   65.098
  -6.259  -24.563   64.951
  -6.278   21.582   65.141
  -6.240   25.263   65.126
  -6.226   28.035   65.163
  -5.648  -24.187   64.960
  -5.710   21.785   65.072
  -5.729   24.819   65.111
  -5.769   28.002   65.058
  -5.096  -23.735   65.046
  -5.227   21.921   65.074
  -5.128   24.431   65.057
  -5.325   27.907   65.096
  -4.670  -23.507   64.950
  -4.689   22.279   65.078
  -4.732   24.296   65.118
  -4.806   27.866   65.044
  -4.241  -23.025   65.014
  -4.193   27.482   65.062
  -3.715  -22.641   65.082
  -3.703   26.455   65.057
  -3.136  -22.626   65.062
  -3.221   25.339   65.001
  -2.636  -22.699   65.059
  -2.742   24.900   65.123
  -2.123  -22.673   64.981
  -2.232   24.739   64.998
  -1.669  -22.515   65.029
  -1.693   24.548   65.134
  -1.201  -22.458   65.052
  -1.219   24.528   65.069
  -0.727  -22.442   65.003
  -0.683   24.538   65.030
  -0.276  -22.438   65.000
  -0.169   24.462   65.084
   0.276  -22.278   65.005
   0.281   24.391   65.034
   0.700  -22.004   64.963
   0.731   24.408   64.984
   1.292  -20.165   64.992
   1.253   24.553   64.957
   1.723  -19.523   64.956
   1.767   24.914   65.024
   2.259  -19.270   65.003
   2.332   25.274   65.106
   2.781  -19.226   65.034
   2.864   25.331   65.074
   3.281  -19.235   65.034
   3.351   25.266   65.114
   3.781  -19.185   65.034
   3.818   24.952   65.009
   4.281  -19.151   65.034
   4.323   24.564   65.037
   4.777  -19.130   64.955
   4.783   24.322   64.998
   5.373  -18.731   65.030
   5.277   19.782   65.118
   5.316   21.291   64.921
   5.291   23.999   65.142
   5.783  -18.478   64.993
   5.733   19.284   65.133
   5.762   21.946   64.922
   5.777   23.411   65.068
   6.283  -18.193   65.102
   6.381   18.953   64.965
   6.786  -18.192   65.114
   6.795   19.034   64.948
   7.321  -18.595   65.091
   7.231   19.365   64.997
   7.790  -19.071   65.014
   7.722   19.963   64.997
   8.316  -19.508   65.048
   8.257   20.413   64.998
   8.736  -19.788   65.056
   8.763  -14.669   65.085
   8.864  -14.034   64.956
   8.695    0.291   65.022
   8.835    2.429   65.021
   8.835   20.683   64.998
   9.278  -19.924   65.070
   9.229  -15.238   64.986
   9.400  -13.270   65.089
   9.200   -0.056   65.100
   9.296    2.805   65.081
   9.326   20.613   65.155
   9.695  -19.905   64.976
   9.746  -15.524   65.128
   9.864  -13.166   65.075
   9.745   -0.140   65.124
   9.824    2.896   65.128
   9.778   20.709   64.997
  10.220  -19.655   64.949
  10.260  -15.488   65.089
  10.353  -13.193   65.107
  10.256   -0.006   65.077
  10.342    2.760   65.125
  10.206   20.924   64.961
  10.822  -19.203   65.034
  10.722  -15.189   64.938
  10.852  -13.541   64.991
  10.760    0.415   65.040
  10.820    2.445   65.082
  10.763   21.267   65.007
  11.281  -19.020   65.034
  11.198  -15.238   65.007
  11.364  -13.584   65.022
  11.221    0.864   65.026
  11.311    1.976   65.077
  11.281   21.331   65.034
  11.731  -18.948   64.984
  11.665  -15.256   64.999
  11.793  -13.476   64.998
  11.731   21.466   64.984
  12.150  -18.884   65.010
  12.207  -15.508   65.109
  12.325  -13.203   65.123
  12.180   21.600   64.983
  12.686  -18.640   64.994
  12.696  -15.612   65.105
  12.842  -13.263   65.127
  12.734   21.659   65.042
  13.269  -18.024   64.986
  13.169  -15.705   65.033
  13.299  -13.566   65.086
  13.281   21.765   65.034
  13.844  -14.015   65.070
  13.705   21.990   64.964
  14.322  -15.034   64.992
  14.262   22.239   65.010
  14.781  -15.012   65.069
  14.718   22.388   64.962
  15.281  -15.122   65.034
  15.189   22.312   65.076
  15.781  -15.222   65.034
  15.698   22.265   65.004
  16.281  -15.189   65.034
  16.245   22.315   64.957
  16.715  -15.007   64.951
  16.731   22.325   65.044
  17.343  -14.260   64.951
  17.244   22.312   64.984
  17.837  -13.754   64.951
  17.806   15.946   65.057
  17.840   16.909   65.016
  17.742   22.014   65.165
  18.285  -13.178   64.951
  18.276  -12.073   65.117
  18.251  -10.070   64.951
  18.220   15.415   65.119
  18.252   17.387   65.077
  18.259   21.389   65.072
  18.765   -9.662   64.951
  18.650   15.235   65.062
  18.738   17.796   65.069
  18.755   19.365   65.058
  19.261   -9.150   64.951
  19.211   14.965   65.105
  19.751   -7.958   65.012
  19.690   14.812   65.084
  20.195   -7.469   64.976
  20.281   14.831   65.027
  20.885   -4.689   64.997
  20.831   14.831   65.084
  21.372   -4.250   64.968
  21.298   14.723   65.076
  21.781   -4.065   65.096
  21.759   14.483   65.020
  22.281   -4.049   64.993
  22.309   14.016   65.043
  22.800   -4.001   64.932
  22.794   12.999   65.152
  23.336   -3.777   65.116
  23.238   12.258   65.044
  23.864   -3.745   65.091
  23.733   11.762   64.981
  24.364   -3.736   65.090
  24.255    8.853   65.121
  24.864   -3.678   65.059
  24.784    8.349   65.070
  25.314   -3.604   65.035
  25.244    7.821   65.068
  25.847   -3.249   65.027
  25.766    5.505   65.082
  26.257   -2.977   64.998
  26.245    5.383   65.011
  26.795   -2.807   64.927
  26.744    5.250   64.976
  27.281   -2.893   65.156
  27.237    4.976   65.040
  27.684   -2.879   65.082
  27.680    4.960   65.039
  28.247   -2.681   65.033
  28.231    5.321   65.016
  28.666   -2.414   64.992
  28.708    5.975   64.968
  29.345    0.821   65.049
  29.256    6.361   65.013
  29.779    1.191   64.974
  29.819    6.571   64.978
  30.281    1.372   65.034
  30.249    6.640   65.002
  30.681    1.572   64.981
  30.684    6.516   65.044
  31.289    2.313   64.951
  31.173    6.247   65.057
  31.778    3.448   64.914
  31.759    4.219   65.035
  31.781    4.860   64.958
  31.764    5.269   65.058
 -19.689   11.494   71.117
 -19.695   12.305   70.996
 -19.252   10.751   71.155
 -19.234   14.038   70.999
 -18.726    1.831   71.070
 -18.758    4.435   71.019
 -18.653   10.019   71.117
 -18.740   15.003   71.027
 -18.236    1.485   71.131
 -18.295    5.312   70.948
 -18.208    5.889   71.096
 -18.244    7.945   70.950
 -18.196    9.524   71.117
 -18.200   17.359   70.951
 -17.719    1.399   71.034
 -17.676   17.792   71.034
 -17.219    1.418   71.034
 -17.219   17.948   71.034
 -16.719    1.497   71.034
 -16.719   17.968   71.034
 -16.219    1.456   71.034
 -16.254   17.848   71.034
 -15.785    1.276   71.034
 -15.716   17.462   71.117
 -15.156    0.506   71.146
 -15.163   16.890   71.022
 -14.622    0.069   71.097
 -14.658   16.557   71.079
 -14.219   -0.072   71.034
 -14.307   16.508   71.083
 -13.835   -0.233   71.053
 -13.723   16.702   70.930
 -13.223   -3.538   71.074
 -13.161   -3.095   71.012
 -13.257   -0.753   70.987
 -13.257   16.514   71.058
 -13.181   19.810   71.088
 -13.162   20.403   71.065
 -12.802   -3.728   71.031
 -12.802   16.395   71.057
 -12.651   18.917   71.080
 -12.711   21.228   70.942
 -12.302   -3.713   71.007
 -12.247   16.413   71.111
 -12.099   18.513   71.024
 -12.299   21.424   70.970
 -11.802   -3.736   70.988
 -11.777   16.868   71.028
 -11.721   18.375   71.102
 -11.755   21.481   71.018
 -11.262   -8.087   71.054
 -11.197   -7.047   71.007
 -11.302   -3.705   70.970
 -11.224   21.366   71.017
 -10.736   -8.590   71.063
 -10.609   -6.652   70.988
 -10.802   -3.646   70.979
 -10.689   20.979   71.068
 -10.148  -18.608   71.032
 -10.258  -18.004   70.985
 -10.338   -8.824   71.081
 -10.227   -6.461   70.949
 -10.255   -3.624   70.968
 -10.275   19.297   71.070
  -9.712  -19.186   70.997
  -9.732  -17.226   70.914
  -9.721   -9.525   71.140
  -9.801   -6.060   70.990
  -9.782   -3.723   70.969
  -9.768   18.829   71.019
  -9.147  -19.522   70.950
  -9.258  -16.464   71.027
  -9.234  -10.090   71.090
  -9.176   -4.201   71.098
  -9.228   -2.643   70.922
  -9.302   18.780   71.005
  -8.670  -19.472   71.001
  -8.751  -15.705   70.925
  -8.720  -11.092   71.092
  -8.624   -4.576   71.020
  -8.728   -2.125   70.951
  -8.755   18.903   71.068
  -8.130  -19.307   71.124
  -8.229  -14.686   70.947
  -8.234  -13.685   71.051
  -8.138   -4.617   70.964
  -8.170   -1.540   70.935
  -8.183   18.960   71.043
  -7.611  -19.485   71.062
  -7.650   -4.483   71.087
  -7.604   -1.242   71.007
  -7.669   18.823   71.084
  -7.206  -25.198   71.102
  -7.160  -24.158   71.059
  -7.212  -22.722   71.011
  -7.271  -21.653   70.934
  -7.204  -19.672   71.113
  -7.269   -4.467   70.984
  -7.169   -1.162   71.084
  -7.219   18.750   71.034
  -6.659  -26.080   71.040
  -6.829   -4.404   71.009
  -6.719   -1.181   71.034
  -6.719   18.771   71.034
  -6.231  -27.760   71.017
  -6.304   -4.270   71.009
  -6.277   -1.290   71.055
  -6.219   18.899   71.034
  -5.683  -28.155   71.045
  -5.831   -3.967   71.002
  -5.771   -1.728   71.091
  -5.719   18.944   71.034
  -5.126  -29.009   70.991
  -5.190   18.824   71.048
  -4.708  -29.246   71.057
  -4.673   18.530   71.040
  -4.172  -29.494   70.926
  -4.197   18.286   70.998
  -3.652  -29.168   71.039
  -3.652   18.097   71.144
  -3.187  -28.635   70.979
  -3.273  -28.065   71.053
  -3.187  -27.103   70.984
  -3.210  -22.524   71.119
  -3.101  -20.675   71.016
  -3.219   18.042   71.077
  -2.768  -26.279   71.077
  -2.789  -25.156   71.016
  -2.689  -20.271   71.096
  -2.719   17.958   70.970
  -2.250  -20.122   70.954
  -2.252   17.769   71.048
  -1.648  -18.981   70.953
  -1.744   17.506   71.139
  -1.135  -18.550   70.980
  -1.227   17.514   71.080
  -0.675  -18.449   70.935
  -0.700   17.793   71.015
  -0.239  -18.044   70.960
  -0.285   18.436   70.972
   0.229  -16.699   71.070
   0.252   20.037   71.010
   0.785  -16.134   71.034
   0.780   20.793   70.963
   1.303  -15.654   70.966
   1.289   21.448   71.106
   1.736  -15.301   70.921
   1.734   21.871   71.044
   2.244  -15.165   70.919
   2.245   21.958   71.101
   2.781  -15.173   71.068
   2.824   -0.584   71.039
   2.868    1.396   70.995
   2.765   22.026   71.095
   3.243  -14.984   70.951
   3.198   -0.741   71.007
   3.337    1.793   71.097
   3.223   22.205   70.951
   3.889  -13.667   71.010
   3.763   -4.133   71.049
   3.901   -2.729   71.050
   3.680   -0.762   70.967
   3.883    1.895   71.004
   3.744   22.231   70.953
   4.382  -13.251   70.981
   4.170   -4.157   71.035
   4.311   -2.703   71.047
   4.244   -1.017   71.048
   4.331    1.968   71.084
   4.280   22.052   71.085
   4.784  -12.959   70.983
   4.779   -1.977   71.064
   4.781    1.981   71.034
   4.685   21.789   71.094
   5.319  -12.758   71.091
   5.184   -2.204   71.015
   5.281    2.024   71.034
   5.320   19.472   71.069
   5.864  -12.706   71.059
   5.865   -2.437   71.129
   5.781    1.944   71.034
   5.727   19.010   71.134
   6.291  -12.766   71.106
   6.244   -2.395   71.110
   6.217    1.755   71.034
   6.208   18.870   71.109
   6.781  -13.121   71.077
   6.760   -2.130   71.041
   6.782    1.385   71.070
   6.662   18.766   71.028
   7.303  -14.493   71.157
   7.282   -1.547   71.045
   7.238    0.754   71.048
   7.308   15.438   71.055
   7.278   16.860   70.957
   7.273   17.470   71.101
   7.756  -15.185   71.072
   7.759   14.821   70.984
   8.278  -16.177   71.117
   8.265   10.337   71.073
   8.271   11.949   70.954
   8.260   12.808   71.053
   8.812  -16.589   71.117
   8.759    9.941   71.057
   8.868   20.496   71.026
   8.810   22.879   71.025
   9.281  -16.716   71.034
   9.252    9.768   71.129
   9.349   20.288   71.106
   9.309   23.281   71.021
   9.781  -16.691   71.034
   9.781    9.875   71.034
   9.807   20.054   70.983
   9.781   23.433   71.034
  10.271  -16.521   70.998
  10.177   10.064   70.981
  10.269   19.858   70.999
  10.231   23.483   70.984
  10.808  -16.188   70.955
  10.677   10.545   70.989
  10.805   19.374   70.990
  10.704   23.375   71.066
  11.186  -16.068   71.025
  11.212   11.341   70.953
  11.354   18.979   70.948
  11.248   23.376   70.951
  11.734  -15.707   71.020
  11.744   12.906   71.041
  11.832   19.029   70.944
  11.773   23.291   70.982
  12.240  -13.504   71.021
  12.245   12.938   71.104
  12.342   19.834   71.021
  12.315   23.040   71.034
  12.816  -12.731   71.009
  12.817   12.898   71.038
  12.781   21.358   71.038
  12.693   22.806   71.036
  13.337  -12.149   71.031
  13.331   12.851   71.084
  13.752  -11.956   71.083
  13.742   12.989   70.951
  14.226  -11.781   70.925
  14.325   13.206   71.034
  14.786  -11.970   71.092
  14.781   13.379   71.034
  15.281  -12.078   71.034
  15.209   13.552   70.951
  15.727  -12.263   71.095
  15.725   13.982   70.951
  16.371  -12.396   70.996
  16.297   14.284   71.034
  16.781  -12.438   70.989
  16.731   14.348   70.984
  17.292  -12.512   71.062
  17.186   14.245   71.066
  17.781  -12.650   71.034
  17.763   13.825   71.032
  18.328  -12.796   71.022
  18.286   12.975   71.117
  18.771  -12.874   71.054
  18.782   -8.001   71.117
  18.789   -5.685   70.930
  18.763   10.907   71.066
  19.229  -12.765   71.056
  19.260   -9.178   71.117
  19.318   -4.629   70.951
  19.266    9.985   71.068
  19.723  -12.540   70.951
  19.771   -9.601   71.117
  19.834   -4.208   71.034
  19.775    9.568   71.066
  20.261  -12.004   70.988
  20.266  -10.128   71.117
  20.298   -4.036   70.934
  20.162    9.537   71.069
  20.883   -3.759   71.006
  20.703    9.792   70.963
  21.331   -3.636   71.084
  21.198    9.819   70.982
  21.731   -3.594   70.984
  21.745    9.821   71.040
  22.192   -3.425   70.963
  22.281    9.924   71.034
  22.819   -2.782   71.033
  22.792   10.049   70.952
  23.277    0.480   70.950
  23.324   10.156   71.120
  23.816    1.015   70.900
  23.801   10.038   71.070
  24.257    1.404   70.966
  24.234    9.805   71.041
  24.725    2.001   70.998
  24.736    9.226   71.100
  25.227    2.497   70.951
  25.321    4.071   71.080
  25.266    6.017   70.951
  25.235    8.269   71.042
 -21.684    3.525   77.037
 -21.718    3.956   76.972
 -21.123    2.465   77.011
 -21.178    4.856   77.029
 -20.639    1.976   77.033
 -20.723    5.314   76.931
 -20.196    1.317   77.095
 -20.216    6.384   76.940
 -19.625    0.882   77.100
 -19.756    6.984   76.951
 -19.744    8.420   77.145
 -19.616   10.744   76.988
 -19.170    0.718   77.131
 -19.291   11.036   77.028
 -18.715    0.384   77.024
 -18.717   11.384   77.080
 -18.205   -2.110   77.059
 -18.219   11.457   77.068
 -17.686   -2.751   77.137
 -17.719   11.555   77.092
 -17.157   -2.994   77.113
 -17.183   11.535   77.047
 -16.719   -3.086   77.034
 -16.660   11.258   77.110
 -16.219   -3.178   76.998
 -16.120   11.085   77.110
 -15.726   -3.526   77.152
 -15.783   11.089   76.951
 -15.249   -7.658   77.080
 -15.219   -6.680   77.008
 -15.221   -4.098   77.108
 -15.238   11.224   76.998
 -14.753   -8.752   76.972
 -14.798   11.461   76.963
 -14.141   -9.479   77.117
 -14.307   12.048   76.988
 -13.704   -9.765   77.072
 -13.754   12.413   77.031
 -13.173   -9.923   76.937
 -13.219   12.495   77.034
 -12.642   -9.821   77.061
 -12.719   12.480   77.034
 -12.169   -9.671   77.084
 -12.269   12.487   76.984
 -11.719   -9.545   77.034
 -11.789   12.552   76.977
 -11.219   -9.486   77.034
 -11.218   12.807   77.070
 -10.719   -9.544   77.034
 -10.695   12.995   76.990
 -10.283   -9.720   77.034
 -10.250   12.786   77.084
  -9.761  -10.316   77.079
  -9.690   12.392   77.070
  -9.163  -11.687   77.006
  -9.159   12.108   77.158
  -8.669  -11.624   77.084
  -8.801   12.101   77.074
  -8.197  -11.495   76.954
  -8.240   12.341   76.997
  -7.611  -11.348   77.091
  -7.679   12.744   77.006
  -7.250  -11.286   77.014
  -7.325   13.055   76.990
  -6.661   -9.683   77.034
  -6.800   13.312   76.990
  -6.240   -9.438   76.998
  -6.255   13.445   77.052
  -5.702   -9.303   77.019
  -5.719   13.428   76.998
  -5.219   -9.193   77.034
  -5.183   13.322   77.015
  -4.706   -9.013   76.977
  -4.634   13.329   77.045
  -4.169   -8.943   77.084
  -4.169   13.259   77.084
  -3.719   -8.972   77.034
  -3.726   13.212   76.998
  -3.191   -9.155   77.043
  -3.185   13.074   77.156
  -2.601   -9.521   77.082
  -2.719   13.059   77.105
  -2.177   -9.797   77.153
  -2.183   13.034   77.036
  -1.636  -10.533   77.026
  -1.669   12.903   77.084
  -1.222  -11.142   77.033
  -1.219   12.756   77.034
  -0.761  -11.724   77.069
  -0.692   12.693   77.061
  -0.215  -12.062   77.022
  -0.179   12.559   77.048
   0.281  -12.149   77.025
   0.295   -0.615   77.127
   0.300    0.833   76.941
   0.258    2.322   77.087
   0.373    3.784   77.066
   0.232   12.305   77.034
   0.781  -12.106   76.987
   0.805   -2.044   77.076
   0.808    4.228   77.123
   0.848   11.488   77.024
   1.284  -11.949   76.907
   1.253   -2.608   77.048
   1.364    4.287   77.064
   1.342   10.986   77.037
   1.783  -11.654   77.054
   1.797   -9.551   77.048
   1.845   -9.168   77.024
   1.772   -3.245   77.097
   1.864    4.275   77.050
   1.704   10.727   77.094
   2.328  -11.673   77.024
   2.244  -10.136   77.036
   2.376   -8.584   77.014
   2.301   -3.674   77.066
   2.312    4.396   77.018
   2.251   10.527   77.121
   2.814  -12.007   76.958
   2.698  -10.229   77.006
   2.864   -8.519   77.025
   2.883   -3.893   76.944
   2.890    4.862   77.024
   2.781   10.502   77.034
   3.374  -12.457   77.023
   3.177  -10.124   77.018
   3.281   -8.599   77.094
   3.335   -3.792   77.122
   3.364    5.005   76.990
   3.271   10.525   77.012
   3.817  -12.641   77.026
   3.863   -3.772   77.104
   3.864    4.983   77.043
   3.781   10.496   77.076
   4.364  -12.729   77.075
   4.253   -9.630   77.042
   4.305   -8.683   77.087
   4.338   -3.921   77.035
   4.288    4.774   77.085
   4.259   10.542   77.091
   4.822  -12.693   77.048
   4.758   -9.989   77.070
   4.864   -8.606   77.051
   4.781   -4.079   77.034
   4.794    2.237   77.077
   4.785   10.810   77.102
   5.332  -12.104   77.001
   5.281  -10.592   77.033
   5.364   -8.687   77.048
   5.231   -4.176   76.984
   5.329    1.896   76.978
   5.208   11.188   76.990
   5.864   -8.586   76.973
   5.681   -4.213   77.055
   5.880    1.894   76.955
   5.783   10.925   77.056
   6.331   -8.479   77.037
   6.181   -4.084   76.982
   6.325    2.058   76.917
   6.198   10.820   77.041
   6.817   -8.592   77.009
   6.798   -3.645   77.029
   6.863    2.879   76.964
   6.698   10.802   77.015
   7.310   -8.738   77.063
   7.293   -2.688   77.030
   7.313    3.975   76.994
   7.163   10.756   76.998
   7.847  -10.641   77.033
   7.729   -9.655   76.998
   7.818   -9.120   77.054
   7.744   -1.624   76.921
   7.823    4.753   76.993
   7.705    5.806   77.105
   7.774    7.028   77.027
   7.777    9.401   77.101
   8.357  -11.027   76.943
   8.350   -0.709   77.034
   8.833  -10.971   76.941
   8.770   -0.456   76.998
   9.375  -10.572   76.987
   9.310   -0.288   77.026
   9.864  -10.492   76.979
   9.767   -0.073   76.998
  10.330  -10.626   77.010
  10.339    0.360   77.058
  10.821  -10.901   76.967
  10.732    0.700   76.919
  11.281  -10.977   76.973
  11.184    0.872   76.965
  11.793  -10.964   76.927
  11.771   -5.530   77.156
  11.864   -4.541   76.963
  11.734    1.003   77.115
  12.312  -10.812   77.147
  12.399   -6.444   77.043
  12.267   -4.047   77.014
  12.249    1.932   77.038
  12.828  -10.968   77.045
  12.844   -6.708   77.108
  12.767   -3.567   77.005
  12.745    1.987   77.104
  13.312  -11.039   76.959
  13.350   -7.002   77.108
  13.302   -2.702   77.097
  13.281    1.969   77.097
  13.897  -10.718   77.003
  13.748   -7.195   77.034
  13.866   -2.586   76.967
  13.781    1.936   77.072
  13.804   10.894   77.089
  13.788   11.865   76.951
  14.317  -10.290   77.007
  14.309   -7.525   77.117
  14.342   -2.543   77.100
  14.256    1.992   77.075
  14.311    9.911   77.071
  14.309   12.713   76.939
  14.765   -9.525   77.005
  14.767   -8.065   77.117
  14.762   -2.719   77.046
  14.693    2.438   76.955
  14.786    3.906   77.108
  14.775    5.862   77.028
  14.849    9.419   77.031
  14.688   13.045   76.986
  15.334   -3.121   77.102
  15.211    6.372   76.951
  15.267    7.980   76.961
  15.262   13.465   76.982
  15.899   -3.998   77.086
  15.879   13.738   77.054
  16.282   -4.269   77.081
  16.364   13.764   77.061
  16.782   -4.456   76.966
  16.782   13.703   77.110
  17.230   -4.420   76.911
  17.261   13.419   77.070
  17.708   -4.070   76.983
  17.779   12.858   77.136
  18.358   -3.023   76.944
  18.310   10.472   77.124
  18.837   -2.168   77.017
  18.803    9.973   77.111
  19.307   -1.502   77.015
  19.331    9.779   77.084
  19.806   -1.265   77.145
  19.781    9.720   77.034
  20.380   -1.535   77.030
  20.317    9.707   77.042
  20.864   -1.591   77.038
  20.831    9.725   77.060
  21.364   -1.638   77.053
  21.317    9.836   77.077
  21.872   -1.668   77.096
  21.864    9.929   77.028
  22.362   -1.687   77.010
  22.244    3.261   77.005
  22.366    4.836   77.061
  22.322    9.871   77.038
  22.781   -1.615   77.034
  22.782    2.917   77.058
  22.799    5.273   77.086
  22.829    9.460   77.083
  23.195   -1.484   76.993
  23.189    2.856   77.053
  23.277    5.976   76.952
  23.280    6.927   77.119
  23.692   -1.089   77.023
  23.782    2.424   77.050
  24.358   -0.068   76.950
  24.244    1.317   77.071
 -18.670    1.887   83.075
 -18.728    5.858   82.942
 -18.198    1.513   82.985
 -18.199    8.472   83.083
 -17.683    1.399   82.994
 -17.747    8.798   83.006
 -17.199   -1.756   83.058
 -17.301   -0.523   83.038
 -17.136    1.452   83.020
 -17.219    8.910   83.034
 -16.633   -2.034   82.987
 -16.768   -0.182   83.026
 -16.671    1.401   83.027
 -16.769    8.892   82.984
 -16.212   -1.955   82.982
 -16.343    0.015   83.036
 -16.158    0.967   83.051
 -16.357    8.715   83.041
 -15.686   -1.516   83.021
 -15.720    7.960   83.108
 -15.184   -1.312   83.080
 -15.128    6.987   83.010
 -14.672   -4.008   83.040
 -14.669   -2.774   83.066
 -14.692   -1.629   83.054
 -14.769    6.769   83.047
 -14.246   -4.596   83.027
 -14.302    6.715   82.971
 -13.632   -4.911   83.009
 -13.802    6.724   82.964
 -13.199   -4.957   82.923
 -13.302    6.759   82.990
 -12.667   -4.684   83.049
 -12.766   -1.201   83.020
 -12.605    0.253   83.060
 -12.802    6.787   83.009
 -12.107   -4.204   83.011
 -12.302   -1.194   83.014
 -12.136    0.294   83.042
 -12.302    6.755   82.999
 -11.695   -3.738   83.109
 -11.802   -1.067   83.045
 -11.667    0.465   82.955
 -11.751    6.820   83.003
 -11.124   -3.652   82.974
 -11.255   -1.110   83.018
 -11.242    1.028   82.988
 -11.251    7.019   83.063
 -10.669   -3.523   83.005
 -10.814   -1.287   83.019
 -10.742    1.446   82.996
 -10.741    7.359   83.008
 -10.178  -10.766   83.073
 -10.258  -10.013   82.989
 -10.183   -3.567   82.973
 -10.211   -2.046   83.041
 -10.242    2.002   82.999
 -10.219    7.409   82.969
  -9.685  -11.462   82.969
  -9.810   -9.531   83.056
  -9.711   -3.730   83.068
  -9.730   -2.991   83.055
  -9.692    2.372   83.026
  -9.729    7.273   83.065
  -9.183  -11.594   82.989
  -9.298   -9.233   82.958
  -9.187   -5.033   83.049
  -9.302   -3.099   83.029
  -9.169    2.481   83.034
  -9.223    7.044   83.097
  -8.685  -11.530   83.024
  -8.783   -9.260   82.938
  -8.655   -5.672   83.126
  -8.755   -3.082   83.073
  -8.727    2.480   82.964
  -8.833    6.741   83.081
  -8.169  -11.118   83.012
  -8.297   -9.630   83.020
  -8.144   -5.964   83.059
  -8.246   -2.941   83.089
  -8.236    2.779   83.103
  -8.190    5.467   83.060
  -7.719   -6.027   83.014
  -7.754   -2.800   82.930
  -7.744    3.348   83.100
  -7.787    4.828   83.043
  -7.200   -5.982   82.920
  -7.274   -2.946   83.118
  -7.188    3.908   83.025
  -7.312    4.302   83.022
  -6.745   -5.705   83.042
  -6.798   -3.117   83.102
  -6.193   -5.092   82.927
  -6.302   -3.226   83.009
  -6.103    3.472   83.017
  -6.234    4.800   83.007
  -5.682   -4.496   82.915
  -5.802   -3.231   82.977
  -5.636    3.378   83.021
  -5.802    4.926   83.028
  -5.134   -4.143   83.031
  -5.337   -3.054   83.011
  -5.163    3.451   82.963
  -5.326    4.853   83.033
  -4.636   -4.181   83.055
  -4.681   -0.195   83.010
  -4.136   -4.217   83.042
  -4.275    0.032   83.032
  -3.659   -4.087   82.962
  -3.770    0.182   82.929
  -3.133   -3.077   82.981
  -3.195   -0.047   83.058
  -2.623   -2.679   83.039
  -2.660   -0.496   83.069
  -2.137   -2.619   82.988
  -2.327   -0.705   83.027
  -1.618   -2.231   82.980
  -1.781   -1.079   83.036
  13.032  -24.345   33.998
  13.985  -24.367   34.149
  12.711  -24.328   34.492
  14.106  -24.373   34.617
  12.942  -24.374   34.987
  13.999  -24.351   35.054
   8.148  -24.306   36.061
   9.617  -24.457   36.026
   7.574  -24.365   36.583
  10.374  -24.315   36.659
  14.540  -24.413   36.519
  18.014  -24.406   36.538
   7.401  -24.425   37.007
  10.439  -24.348   37.117
  14.155  -24.335   37.011
  18.845  -24.423   37.128
   7.201  -24.301   37.572
  10.481  -24.368   37.617
  13.124  -24.300   37.538
  19.071  -24.368   37.534
   7.388  -24.444   37.981
  10.588  -24.379   38.070
  12.978  -24.359   37.951
  19.206  -24.368   38.034
   7.471  -24.438   38.498
  11.010  -24.380   38.586
  13.050  -24.370   38.422
  19.189  -24.368   38.534
   7.410  -24.407   39.034
  11.601  -24.402   39.130
  13.605  -24.357   38.963
  19.065  -24.368   39.034
   7.375  -24.376   39.570
  11.672  -24.391   39.617
  13.887  -24.400   39.497
  19.003  -24.368   39.534
   7.453  -24.368   40.034
  11.564  -24.369   40.004
  13.975  -24.409   39.951
  19.122  -24.400   40.053
   7.547  -24.393   40.433
  10.085  -24.368   40.651
  14.129  -24.308   40.511
  19.443  -24.447   40.602
   7.482  -24.352   40.976
   9.969  -24.356   41.117
  14.546  -24.368   40.997
  19.661  -24.368   41.019
   7.160  -24.289   41.515
  10.032  -24.368   41.580
  14.664  -24.322   41.451
  19.852  -24.418   41.566
   7.025  -24.379   41.998
  10.460  -24.388   42.104
  14.613  -24.364   41.982
  20.105  -24.363   41.979
   6.831  -24.323   42.411
  10.987  -24.396   42.493
  14.104  -24.350   42.553
  20.486  -24.401   42.508
   6.354  -24.367   42.960
  11.557  -24.454   43.050
  13.097  -24.352   43.063
  20.689  -24.430   42.979
   5.918  -24.395   43.537
  20.693  -24.362   43.498
   5.835  -24.424   44.034
  20.529  -24.332   44.039
   5.808  -24.392   44.448
  20.152  -24.248   44.534
   5.681  -24.360   45.009
  11.523  -24.377   45.113
  12.954  -24.381   45.052
  19.375  -24.368   45.002
   5.645  -24.368   45.534
  11.204  -24.399   45.626
  13.524  -24.415   45.442
  14.942  -24.295   45.542
  15.963  -24.403   45.597
  17.921  -24.260   45.537
   5.710  -24.389   45.991
  11.042  -24.418   46.084
   5.999  -24.424   46.502
  10.870  -24.300   46.456
   8.144  -24.383   47.024
  10.430  -24.329   46.999
  -5.896  -24.305   58.571
  -4.417  -24.394   58.585
  -6.313  -24.280   59.026
  -3.916  -24.409   58.984
  -6.421  -24.367   59.498
  -3.109  -24.372   59.588
  -6.543  -24.318   59.984
  -2.505  -24.368   60.053
  -6.663  -24.335   60.419
  -2.080  -24.376   60.580
  -6.978  -24.384   60.975
  -1.832  -24.379   60.999
  -7.166  -24.303   61.438
  -1.659  -24.477   61.510
  -7.542  -24.319   62.011
  -1.686  -24.399   61.944
  -8.997  -24.359   62.554
  -1.937  -24.333   62.531
  -9.558  -24.394   63.004
  -2.337  -24.264   63.083
  -9.834  -24.292   63.460
  -3.438  -24.310   63.540
  -9.881  -24.329   63.951
  -5.614  -24.347   64.071
  -9.864  -24.367   64.498
  -5.961  -24.375   64.618
 -10.012  -24.341   65.002
  -5.934  -24.385   65.117
 -10.391  -24.295   65.518
  -5.897  -24.376   65.617
 -10.761  -24.272   66.044
  -5.911  -24.379   66.117
 -10.825  -24.305   66.451
  -5.804  -24.408   66.538
 -10.785  -24.306   66.915
  -5.479  -24.345   66.996
 -10.433  -24.388   67.427
  -4.487  -24.414   67.530
  -9.545  -24.458   68.033
  -3.034  -24.451   68.078
  -8.943  -24.404   68.521
  -2.852  -24.368   68.534
  -7.930  -24.451   69.001
  -2.817  -24.368   69.034
  -7.542  -24.451   69.552
  -2.859  -24.318   69.484
  -7.435  -24.368   70.034
  -2.879  -24.430   70.001
  -7.382  -24.368   70.534
  -2.936  -24.368   70.534
  -7.280  -24.396   70.979
  -3.100  -24.285   70.975
  -6.942  -24.442   71.476
  -3.945  -24.295   71.539
   8.571  -18.387   19.555
  11.559  -18.451   19.526
   8.186  -18.351   20.164
  12.977  -18.411   20.118
   8.075  -18.418   20.584
  13.355  -18.432   20.617
   8.114  -18.368   21.034
  13.489  -18.418   21.084
   8.209  -18.371   21.490
  13.492  -18.368   21.534
   8.329  -18.361   21.981
  13.401  -18.269   22.058
   8.340  -18.384   22.463
  13.193  -18.294   22.620
   8.110  -18.283   22.982
  12.921  -18.313   23.039
   7.557  -18.341   23.522
  12.505  -18.294   23.636
   6.658  -18.366   24.040
  12.366  -18.263   24.077
   5.540  -18.290   24.536
  11.963  -18.354   24.566
   4.970  -18.313   25.000
  11.692  -18.470   25.091
   4.449  -18.398   25.508
  11.738  -18.477   25.579
   2.978  -18.373   26.043
  12.062  -18.391   26.065
  13.965  -18.372   25.996
  15.156  -18.380   26.058
  16.625  -18.344   26.015
  17.602  -18.378   26.082
   2.616  -18.288   26.463
  12.450  -18.374   26.640
  13.893  -18.390   26.451
  15.338  -18.342   26.552
  16.576  -18.358   26.451
  19.586  -18.391   26.586
   2.478  -18.308   26.956
  12.607  -18.388   27.070
  14.033  -18.380   26.918
  14.962  -18.333   27.047
  16.621  -18.353   26.951
  20.019  -18.361   27.079
   2.165  -18.280   27.522
  13.026  -18.394   27.576
  16.539  -18.399   27.498
  20.161  -18.410   27.560
   1.427  -18.389   28.026
  14.000  -18.368   28.127
  16.469  -18.427   28.034
  20.490  -18.354   28.040
   1.012  -18.360   28.500
  14.083  -18.385   28.617
  16.442  -18.414   28.558
  20.959  -18.395   28.607
   0.857  -18.356   28.994
  14.149  -18.389   29.063
  16.114  -18.288   29.034
  21.170  -18.447   29.099
   0.757  -18.275   29.472
  21.350  -18.246   29.565
   0.718  -18.292   29.951
  16.395  -18.351   30.071
  17.090  -18.387   29.976
  21.175  -18.385   30.089
 -10.084  -18.394   30.497
  -8.405  -18.360   30.523
   0.631  -18.302   30.451
  16.052  -18.365   30.619
  17.428  -18.382   30.492
  20.991  -18.318   30.556
 -10.471  -18.313   31.007
  -8.089  -18.316   31.048
   0.614  -18.283   30.992
  15.905  -18.340   31.045
  17.434  -18.393   30.951
  20.559  -18.285   31.053
 -10.491  -18.374   31.451
  -8.048  -18.304   31.534
   0.921  -18.358   31.595
   3.920  -18.329   31.493
   5.884  -18.349   31.626
  15.545  -18.330   31.627
  17.498  -18.351   31.529
  19.514  -18.362   31.536
 -10.447  -18.379   31.936
  -8.105  -18.291   31.999
   1.436  -18.408   31.991
   2.611  -18.322   32.064
   6.043  -18.321   32.070
  15.416  -18.270   31.987
  17.927  -18.391   31.986
  18.667  -18.324   32.081
  -9.930  -18.376   32.470
  -8.905  -18.337   32.588
   6.027  -18.292   32.626
  15.112  -18.404   32.536
   5.879  -18.331   33.084
  14.952  -18.368   33.034
   5.905  -18.299   33.534
  14.859  -18.368   33.534
   5.895  -18.251   34.051
  14.903  -18.318   33.984
   5.668  -18.352   34.564
  15.129  -18.389   34.424
   5.572  -18.475   35.031
  16.017  -18.349   35.091
   5.369  -18.366   35.475
  16.536  -18.371   35.472
   4.948  -18.333   35.993
  16.953  -18.380   35.982
   4.901  -18.439   36.498
  18.134  -18.298   36.557
   4.844  -18.447   37.029
  18.901  -18.473   36.964
  21.553  -18.336   37.004
  22.173  -18.397   37.074
   4.728  -18.331   37.530
  20.456  -18.366   37.599
  21.152  -18.354   37.501
  25.018  -18.451   37.556
   4.636  -18.368   38.034
  25.565  -18.466   38.085
  -1.915  -18.271   38.547
  -0.434  -18.424   38.529
   4.613  -18.368   38.534
  26.020  -18.354   38.538
  -2.560  -18.384   39.056
   0.361  -18.369   39.092
   4.692  -18.332   39.046
  26.499  -18.425   39.048
  -2.921  -18.370   39.569
   1.032  -18.475   39.537
   4.847  -18.479   39.590
  28.910  -18.364   39.510
  -3.050  -18.399   40.021
   1.868  -18.451   40.108
   4.936  -18.419   40.034
  29.584  -18.458   40.110
  -3.446  -18.316   40.508
   2.126  -18.368   40.476
   4.960  -18.416   40.534
  29.730  -18.463   40.536
  -4.577  -18.381   40.964
   2.585  -18.473   41.079
   4.842  -18.431   40.997
  30.008  -18.441   41.020
  -5.084  -18.296   41.450
   2.938  -18.388   41.511
   4.533  -18.397   41.455
  30.415  -18.404   41.554
  -5.457  -18.368   42.061
  30.657  -18.340   42.096
  -5.639  -18.333   42.510
  30.781  -18.369   42.551
  -5.810  -18.269   42.965
  30.690  -18.397   42.981
  -5.885  -18.341   43.451
  30.484  -18.289   43.564
  -5.874  -18.382   43.998
  30.209  -18.379   44.126
  -5.948  -18.368   44.534
   1.991  -18.369   44.606
   3.560  -18.426   44.448
  30.063  -18.399   44.570
  -6.014  -18.368   45.034
   1.728  -18.396   45.119
   3.876  -18.481   45.017
  27.537  -18.376   45.153
  27.895  -18.395   45.027
  30.053  -18.374   45.117
  -6.020  -18.368   45.534
   1.920  -18.362   45.649
   3.827  -18.446   45.493
  27.597  -18.378   45.536
  27.896  -18.385   45.410
  30.102  -18.377   45.617
  -5.933  -18.318   45.984
   2.144  -18.413   46.041
   3.537  -18.425   45.978
  30.012  -18.358   46.070
  -5.938  -18.401   46.498
  13.687  -18.349   46.607
  15.659  -18.456   46.518
  27.515  -18.371   46.535
  28.624  -18.298   46.554
  29.543  -18.364   46.527
  -6.024  -18.403   47.035
  13.451  -18.368   47.034
  16.112  -18.426   46.980
  27.061  -18.394   47.062
  -6.074  -18.318   47.484
  13.319  -18.316   47.446
  16.565  -18.387   47.578
  22.933  -18.288   47.635
  24.448  -18.458   47.463
  26.622  -18.397   47.617
  -6.182  -18.326   47.923
  13.227  -18.359   48.018
  16.809  -18.416   48.120
  22.833  -18.269   48.094
  -6.415  -18.343   48.434
  13.211  -18.356   48.534
  16.821  -18.339   48.464
  22.654  -18.386   48.580
  -6.594  -18.360   48.998
  13.125  -18.425   49.070
  16.647  -18.310   48.978
  22.571  -18.368   49.034
  -6.680  -18.247   49.463
  13.181  -18.381   49.577
  16.144  -18.285   49.542
  22.368  -18.305   49.436
  -7.058  -18.260   49.982
  21.036  -18.266   50.037
 -11.480  -18.304   50.533
 -10.393  -18.453   50.607
  -9.586  -18.364   50.517
  19.550  -18.313   50.638
  26.535  -18.310   50.508
  26.971  -18.383   50.597
 -11.884  -18.279   50.969
  19.250  -18.271   51.119
  25.895  -18.343   50.951
  27.605  -18.380   51.086
 -11.989  -18.302   51.436
  19.208  -18.388   51.484
  25.647  -18.293   51.455
  27.839  -18.335   51.599
 -11.959  -18.355   51.951
  19.252  -18.353   51.915
  25.686  -18.272   51.968
  27.596  -18.388   52.108
 -11.937  -18.316   52.498
  19.500  -18.412   52.504
  26.091  -18.340   52.446
  27.159  -18.328   52.589
 -11.834  -18.339   52.984
   5.497  -18.347   53.041
   8.054  -18.426   53.020
  19.975  -18.338   53.121
 -11.829  -18.276   53.486
   5.149  -18.376   53.644
   9.061  -18.420   53.526
  20.362  -18.322   53.575
 -11.581  -18.399   54.022
   5.000  -18.347   53.996
  10.002  -18.365   54.064
  20.669  -18.400   53.995
 -11.343  -18.331   54.516
   4.471  -18.294   54.524
  10.198  -18.310   54.501
  21.628  -18.421   54.570
 -11.147  -18.343   55.106
   4.002  -18.276   55.054
  10.381  -18.442   54.986
  22.030  -18.414   55.091
 -11.255  -18.304   55.664
   3.551  -18.332   55.502
  10.167  -18.344   55.515
  22.173  -18.442   55.617
 -11.446  -18.307   56.107
   2.974  -18.332   56.069
   9.947  -18.285   55.984
  22.196  -18.365   56.084
 -11.867  -18.351   56.650
   2.743  -18.363   56.585
   9.475  -18.284   56.504
  22.030  -18.406   56.473
 -12.094  -18.324   57.107
   2.716  -18.332   57.023
   8.469  -18.265   57.024
  21.614  -18.329   57.057
 -12.231  -18.471   57.625
   2.903  -18.414   57.595
   7.014  -18.361   57.556
  20.433  -18.275   57.518
 -12.115  -18.387   58.053
   3.147  -18.418   58.015
   6.423  -18.341   57.989
  19.689  -18.305   58.122
 -11.892  -18.380   58.494
   3.933  -18.400   58.536
   4.603  -18.253   58.532
  19.404  -18.327   58.542
 -11.380  -18.442   58.975
  19.089  -18.380   59.126
 -10.850  -18.461   59.452
  19.045  -18.364   59.617
 -10.527  -18.404   60.013
  19.005  -18.304   60.119
 -10.280  -18.403   60.457
  18.912  -18.294   60.609
  -9.833  -18.339   60.948
  12.906  -18.347   61.070
  15.093  -18.430   60.937
  18.653  -18.459   61.022
  -9.433  -18.351   61.480
  12.476  -18.360   61.619
  15.579  -18.341   61.514
  18.173  -18.428   61.568
  -9.089  -18.476   62.011
  12.600  -18.369   62.081
  16.517  -18.421   62.019
  17.503  -18.347   62.018
  -9.105  -18.437   62.529
  12.883  -18.348   62.657
  -9.313  -18.284   63.071
  12.862  -18.347   63.036
  -9.341  -18.398   63.534
  12.481  -18.369   63.619
  -9.393  -18.368   64.034
  12.627  -18.390   64.056
  -9.352  -18.318   64.484
  12.965  -18.319   64.553
  -9.259  -18.348   65.017
   5.919  -18.348   65.018
   7.060  -18.354   65.104
  13.061  -18.314   65.070
  -9.320  -18.434   65.534
   5.467  -18.343   65.532
   7.563  -18.416   65.441
  12.992  -18.341   65.520
  -9.538  -18.285   65.981
   5.197  -18.399   66.120
   8.027  -18.371   65.997
  12.605  -18.384   66.052
 -10.374  -18.327   66.548
   5.054  -18.324   66.616
   8.484  -18.424   66.448
  10.513  -18.304   66.533
 -11.010  -18.265   67.093
   4.673  -18.358   67.070
 -11.300  -18.337   67.631
   2.125  -18.341   67.643
 -11.381  -18.418   68.084
   1.868  -18.292   68.011
 -11.340  -18.368   68.521
   1.648  -18.404   68.518
 -11.135  -18.451   69.104
   1.441  -18.285   68.977
 -10.925  -18.318   69.484
   0.933  -18.280   69.494
 -10.776  -18.404   69.939
   0.505  -18.332   69.992
 -10.626  -18.400   70.442
   0.012  -18.249   70.602
 -10.325  -18.386   70.917
  -0.555  -18.274   71.011
  -9.337  -18.337   71.545
  -3.450  -18.285   71.553
  -8.922  -18.304   72.058
  -5.323  -18.338   72.047
  -8.468  -18.367   72.467
  -7.359  -18.325   72.571
 -13.560  -12.370   14.563
 -12.982  -12.357   14.597
 -14.475  -12.359   15.061
 -12.409  -12.413   15.065
 -14.936  -12.293   15.550
 -10.823  -12.419   15.564
 -15.010  -12.357   15.951
 -10.417  -12.407   16.070
 -15.024  -12.348   16.498
 -10.289  -12.411   16.559
 -14.875  -12.336   17.018
 -10.038  -12.294   17.052
 -14.528  -12.371   17.545
  -9.596  -12.363   17.630
 -13.983  -12.372   18.037
  -9.306  -12.371   17.993
 -13.462  -12.369   18.501
  -9.096  -12.311   18.535
 -13.116  -12.386   19.012
  -8.944  -12.322   19.021
 -11.374  -12.356   19.446
  -8.520  -12.371   19.524
   8.192  -12.427   19.591
  10.229  -12.455   19.515
 -10.966  -12.365   20.000
  -7.435  -12.451   20.028
   7.716  -12.364   20.169
  10.977  -12.357   20.116
 -11.361  -12.352   20.525
 -10.910  -12.376   20.577
 -10.655  -12.381   20.442
  -4.878  -12.397   20.527
   7.528  -12.418   20.584
  11.448  -12.329   20.550
 -11.522  -12.359   20.930
  -4.141  -12.451   21.106
   7.376  -12.356   21.031
  12.071  -12.371   21.032
 -11.924  -12.349   21.538
  -3.942  -12.368   21.534
   7.359  -12.431   21.534
  12.458  -12.388   21.499
 -12.383  -12.353   22.043
  -3.793  -12.368   21.967
   7.429  -12.422   22.034
  13.450  -12.388   22.042
 -14.394  -12.249   22.536
  -3.418  -12.451   22.493
   7.374  -12.412   22.512
  15.091  -12.451   22.502
 -14.793  -12.273   23.028
  -2.311  -12.451   23.012
   7.026  -12.336   23.002
  15.445  -12.451   23.054
 -14.907  -12.309   23.451
  -1.614  -12.418   23.627
   5.957  -12.357   23.472
  15.605  -12.371   23.567
 -14.918  -12.323   23.951
  -1.442  -12.418   24.084
   5.411  -12.446   23.999
  15.822  -12.413   24.143
 -14.895  -12.316   24.451
  -1.430  -12.368   24.534
   5.172  -12.341   24.540
  15.978  -12.368   24.534
  20.169  -12.360   24.576
  22.352  -12.436   24.638
 -14.988  -12.336   24.986
  -1.553  -12.279   25.062
   5.168  -12.342   24.951
  16.202  -12.403   24.969
  19.083  -12.327   25.049
  22.604  -12.418   25.084
 -15.415  -12.279   25.529
  -1.774  -12.351   25.640
   5.132  -12.339   25.451
  17.078  -12.475   25.537
  18.443  -12.285   25.515
  22.694  -12.368   25.534
 -15.996  -12.274   26.092
  -1.819  -12.418   26.084
   5.012  -12.356   25.976
  22.724  -12.368   25.974
 -16.277  -12.345   26.652
  -1.775  -12.383   26.570
   2.150  -12.304   26.585
   3.615  -12.444   26.539
   4.496  -12.325   26.491
  22.934  -12.451   26.557
 -16.414  -12.418   27.084
  -1.801  -12.350   27.084
   1.686  -12.342   27.084
  23.147  -12.368   26.994
 -16.587  -12.268   27.543
  -1.906  -12.428   27.570
   1.452  -12.355   27.499
  23.307  -12.404   27.585
 -16.857  -12.377   28.127
  -1.826  -12.428   28.051
   1.014  -12.372   28.025
  23.234  -12.340   28.093
 -16.876  -12.392   28.617
  -1.473  -12.370   28.529
   0.590  -12.359   28.542
  23.029  -12.285   28.499
 -16.792  -12.445   29.019
  -0.889  -12.429   29.048
  -0.105  -12.362   28.982
  22.607  -12.368   29.082
 -16.440  -12.433   29.474
  22.364  -12.311   29.462
 -15.436  -12.451   30.029
  22.210  -12.354   30.010
 -14.964  -12.451   30.513
  22.109  -12.368   30.534
 -14.575  -12.451   31.041
  22.125  -12.368   31.034
 -14.097  -12.451   31.582
   5.937  -12.328   31.490
   7.178  -12.431   31.563
  22.239  -12.406   31.475
 -13.883  -12.368   32.034
   3.959  -12.342   32.027
   7.595  -12.388   32.021
  22.580  -12.454   31.981
 -13.762  -12.332   32.512
   3.547  -12.350   32.510
   7.832  -12.261   32.587
  23.110  -12.469   32.540
 -13.542  -12.468   33.019
   3.366  -12.318   32.984
   7.675  -12.414   33.151
  23.956  -12.422   33.058
  25.103  -12.319   32.986
  26.435  -12.386   33.063
 -13.054  -12.436   33.533
   3.339  -12.389   33.498
   7.604  -12.308   33.627
  27.060  -12.474   33.597
 -12.110  -12.463   34.030
   3.366  -12.278   34.065
   7.359  -12.269   34.014
  27.518  -12.416   34.019
 -11.957  -12.398   34.477
   3.198  -12.452   34.601
   6.524  -12.332   34.516
  29.111  -12.451   34.534
 -11.898  -12.418   35.034
   3.090  -12.409   35.117
   6.030  -12.332   35.095
  29.669  -12.503   35.059
 -11.902  -12.368   35.534
   3.100  -12.424   35.617
   5.747  -12.269   35.571
  30.170  -12.458   35.539
 -11.832  -12.368   36.015
   3.214  -12.461   36.038
   5.605  -12.337   35.962
  31.074  -12.407   36.085
 -11.624  -12.451   36.598
   3.539  -12.457   36.500
   5.119  -12.288   36.537
  31.484  -12.393   36.556
 -11.364  -12.368   36.966
  31.691  -12.383   36.993
 -11.067  -12.451   37.549
  31.961  -12.404   37.535
 -11.030  -12.368   38.034
  32.212  -12.398   37.961
 -11.115  -12.368   38.534
  32.595  -12.380   38.507
 -11.186  -12.309   39.087
  32.714  -12.397   39.058
 -11.239  -12.267   39.610
  32.475  -12.318   39.525
 -11.250  -12.376   39.966
  31.451  -12.371   40.012
 -11.137  -12.464   40.521
  31.073  -12.336   40.618
 -10.978  -12.368   41.034
  30.979  -12.368   41.034
 -10.905  -12.368   41.534
  30.979  -12.373   41.498
 -10.962  -12.368   42.034
  30.971  -12.319   42.034
 -11.136  -12.313   42.422
  30.938  -12.325   42.534
 -11.662  -12.365   42.964
  31.070  -12.320   43.025
 -11.933  -12.324   43.451
  31.333  -12.351   43.623
 -12.066  -12.379   43.998
  31.382  -12.305   44.034
 -12.129  -12.389   44.554
  31.331  -12.244   44.490
 -12.066  -12.318   44.984
  30.999  -12.321   45.073
 -12.102  -12.331   45.476
  30.886  -12.297   45.534
 -12.337  -12.404   46.047
  30.908  -12.265   46.064
 -12.580  -12.340   46.521
  30.651  -12.442   46.567
 -12.834  -12.294   47.007
  30.188  -12.361   47.084
 -13.349  -12.254   47.551
  29.431  -12.359   47.500
 -14.028  -12.341   48.021
  28.116  -12.282   48.022
 -15.383  -12.279   48.547
  27.918  -12.366   48.444
 -16.886  -12.350   49.058
  27.673  -12.294   48.956
 -17.567  -12.285   49.512
  27.704  -12.277   49.471
 -18.050  -12.285   49.985
  27.938  -12.408   50.041
 -18.363  -12.368   50.551
  28.021  -12.418   50.584
 -18.474  -12.368   51.034
  27.978  -12.368   51.034
 -18.498  -12.368   51.534
  27.841  -12.311   51.453
 -18.450  -12.318   51.984
  27.616  -12.355   52.003
 -18.366  -12.397   52.482
  27.544  -12.368   52.534
 -17.998  -12.360   53.034
  27.643  -12.373   53.001
 -17.545  -12.338   53.585
  28.000  -12.423   53.555
 -17.490  -12.348   54.117
  28.542  -12.348   54.032
 -17.573  -12.347   54.556
  21.387  -12.341   54.579
  21.994  -12.451   54.464
  28.954  -12.330   54.586
 -18.062  -12.363   55.074
  20.893  -12.345   55.041
  22.488  -12.442   54.969
  26.388  -12.326   55.071
  26.991  -12.394   55.007
  28.965  -12.355   55.084
 -18.289  -12.410   55.568
  20.722  -12.425   55.548
  22.659  -12.370   55.411
  25.543  -12.373   55.601
  27.433  -12.388   55.496
  28.630  -12.365   55.613
 -17.894  -12.399   56.053
  20.946  -12.324   56.123
  23.533  -12.402   56.026
  25.027  -12.315   56.039
 -17.050  -12.334   56.637
  20.906  -12.320   56.493
 -17.091  -12.338   56.991
  20.528  -12.395   57.027
 -17.326  -12.391   57.598
  20.161  -12.389   57.613
 -17.374  -12.418   58.084
  20.071  -12.368   58.034
 -17.528  -12.332   58.549
  19.974  -12.314   58.527
 -17.829  -12.307   59.096
  19.629  -12.340   59.062
 -18.423  -12.268   59.542
  18.980  -12.269   59.552
 -19.064  -12.332   60.044
  18.630  -12.404   60.035
 -19.325  -12.365   60.562
  18.518  -12.338   60.515
 -19.392  -12.318   60.984
  18.578  -12.340   61.080
 -19.333  -12.354   61.472
  18.869  -12.432   61.623
 -19.104  -12.414   62.019
  19.073  -12.418   62.084
 -18.865  -12.439   62.465
  19.112  -12.368   62.534
 -18.788  -12.321   62.919
  19.019  -12.368   63.034
 -18.590  -12.445   63.507
  18.824  -12.324   63.412
 -18.358  -12.368   63.974
  18.439  -12.384   64.048
 -17.632  -12.372   64.552
  18.353  -12.409   64.534
 -15.332  -12.378   65.003
  18.359  -12.405   65.034
 -14.851  -12.341   65.468
  18.319  -12.364   65.446
 -14.552  -12.425   65.953
  10.984  -12.350   66.024
  12.555  -12.359   66.099
  18.046  -12.284   65.980
 -14.440  -12.332   66.528
 -12.031  -12.367   66.533
 -11.387  -12.342   66.591
  10.056  -12.377   66.635
  13.008  -12.410   66.552
  17.514  -12.277   66.601
 -14.040  -12.325   67.079
 -12.849  -12.392   67.062
 -10.898  -12.393   66.927
  10.011  -12.393   67.117
  13.461  -12.381   67.099
  17.141  -12.343   67.115
 -10.481  -12.447   67.467
  10.149  -12.416   67.554
  13.950  -12.370   67.572
  16.993  -12.401   67.570
  -9.964  -12.409   68.035
  10.506  -12.360   68.098
  14.209  -12.411   67.944
  17.063  -12.375   68.080
  -9.436  -12.388   68.499
  10.870  -12.374   68.577
  15.098  -12.361   68.573
  17.424  -12.322   68.560
  -9.120  -12.445   69.054
  11.134  -12.377   68.969
  15.479  -12.381   69.013
  17.951  -12.332   69.095
  -8.910  -12.418   69.517
  11.908  -12.420   69.620
  15.677  -12.350   69.484
  18.164  -12.413   69.541
  -8.601  -12.451   70.061
  12.206  -12.406   69.981
  15.692  -12.293   69.918
  19.491  -12.353   70.113
  -8.541  -12.368   70.534
  12.877  -12.372   70.628
  15.942  -12.381   70.495
  19.898  -12.306   70.564
  -8.592  -12.285   71.014
  13.116  -12.357   71.019
  16.132  -12.365   70.966
  20.016  -12.299   71.070
  -8.823  -12.368   71.597
  13.481  -12.358   71.609
  15.547  -12.357   71.486
  15.953  -12.378   71.657
  17.459  -12.394   71.515
  19.949  -12.330   71.510
  -9.067  -12.285   71.966
  16.175  -12.391   72.043
  17.922  -12.402   72.003
  19.572  -12.373   72.038
  -9.919  -12.318   72.557
  16.383  -12.344   72.537
 -10.344  -12.355   73.072
  16.117  -12.385   73.124
 -10.470  -12.318   73.484
  -3.061  -12.335   73.504
  -1.399  -12.359   73.519
  14.433  -12.328   73.583
  15.002  -12.314   73.569
  15.634  -12.319   73.578
 -10.423  -12.404   73.962
  -3.396  -12.397   74.041
  -0.555  -12.455   74.030
  13.626  -12.382   74.153
 -10.339  -12.305   74.481
  -3.554  -12.349   74.477
  -0.352  -12.410   74.406
  13.408  -12.339   74.562
 -10.070  -12.438   74.972
  -4.336  -12.285   75.063
  -0.076  -12.446   74.961
   7.540  -12.385   75.042
   9.463  -12.486   75.025
  11.091  -12.357   75.055
  11.654  -12.411   75.021
  13.069  -12.357   75.080
  -9.925  -12.323   75.518
  -6.325  -12.357   75.575
   0.029  -12.430   75.428
   6.978  -12.297   75.520
   0.096  -12.365   75.933
   1.079  -12.363   76.097
   2.514  -12.451   75.956
   6.563  -12.332   76.001
   2.945  -12.442   76.471
   5.982  -12.285   76.502
   3.131  -12.351   76.914
   5.136  -12.342   77.060
  -9.314  -12.335   79.528
  -7.084  -12.411   79.668
  -9.482  -12.390   79.962
  -6.836  -12.457   80.042
  -9.852  -12.280   80.472
  -6.563  -12.404   80.539
  -9.947  -12.266   80.982
  -6.448  -12.368   81.034
  -9.841  -12.313   81.510
  -6.451  -12.318   81.484
  -9.512  -12.408   82.049
  -6.598  -12.328   81.951
  -9.041  -12.478   82.520
  -7.025  -12.281   82.498
  -8.885   -6.296    9.537
  -8.321   -6.411    9.584
  -9.553   -6.330    9.992
  -7.428   -6.360   10.031
 -10.043   -6.382   10.525
  -7.114   -6.306   10.556
 -10.873   -6.344   11.073
  -7.067   -6.304   11.034
 -11.095   -6.356   11.520
  -7.110   -6.307   11.534
 -11.121   -6.425   12.034
  -7.104   -6.382   12.055
 -11.140   -6.425   12.518
  -6.975   -6.368   12.534
 -11.366   -6.309   13.004
  -6.856   -6.368   13.034
 -11.776   -6.268   13.542
  -6.874   -6.368   13.534
 -11.957   -6.352   13.945
  -7.030   -6.285   14.023
 -15.411   -6.256   14.537
 -13.350   -6.427   14.565
 -12.538   -6.388   14.526
  -7.267   -6.368   14.607
 -16.094   -6.331   15.008
  -7.269   -6.389   15.049
 -16.491   -6.374   15.580
  -7.144   -6.385   15.605
 -16.632   -6.408   16.028
  -7.091   -6.324   16.034
  -2.382   -6.289   16.053
  -0.908   -6.374   16.091
 -16.841   -6.329   16.610
  -7.100   -6.291   16.507
  -2.468   -6.343   16.451
  -0.538   -6.362   16.539
 -17.027   -6.349   16.951
  -7.302   -6.475   17.074
  -2.427   -6.356   16.935
   1.082   -6.401   17.085
 -17.915   -6.374   17.515
  -7.045   -6.341   17.621
  -1.902   -6.375   17.467
   3.158   -6.391   17.571
 -18.423   -6.362   18.018
  -6.627   -6.348   18.041
  -1.148   -6.414   18.027
   3.604   -6.379   18.069
 -18.959   -6.357   18.545
  -5.504   -6.424   18.542
  -3.606   -6.317   18.507
  -3.063   -6.389   18.586
  -1.103   -6.425   18.422
   4.049   -6.371   18.583
 -22.533   -6.319   19.009
 -21.414   -6.393   19.085
 -19.528   -6.389   19.015
  -2.378   -6.435   19.041
  -1.483   -6.377   18.957
   6.957   -6.398   19.058
 -23.047   -6.328   19.502
   7.528   -6.465   19.555
 -23.283   -6.250   20.017
   8.152   -6.451   19.988
  12.598   -6.260   20.038
  15.511   -6.367   20.021
  19.109   -6.378   20.048
  20.500   -6.392   20.109
 -23.124   -6.403   20.522
   8.947   -6.368   20.512
  11.650   -6.335   20.546
  17.457   -6.338   20.571
  18.420   -6.330   20.492
  20.987   -6.373   20.566
 -22.960   -6.340   20.998
  21.200   -6.425   20.986
 -22.825   -6.303   21.510
  21.234   -6.279   21.488
 -22.530   -6.337   22.078
  21.353   -6.411   22.056
 -22.033   -6.431   22.559
  21.516   -6.418   22.584
 -21.569   -6.407   23.099
  21.670   -6.393   23.057
 -21.072   -6.414   23.604
  21.800   -6.237   23.559
 -20.868   -6.418   24.084
  21.592   -6.310   24.112
 -20.833   -6.368   24.534
  21.347   -6.271   24.515
 -20.822   -6.368   25.070
  21.078   -6.404   25.020
 -20.685   -6.367   25.634
  21.033   -6.368   25.534
 -20.494   -6.403   26.035
  20.957   -6.285   26.015
 -20.295   -6.381   26.570
  20.632   -6.285   26.572
 -20.298   -6.352   27.108
  20.129   -6.318   27.053
 -20.405   -6.418   27.584
 -11.523   -6.366   27.518
 -10.986   -6.439   27.551
  19.889   -6.381   27.498
 -20.518   -6.368   28.034
 -12.040   -6.425   27.972
 -10.105   -6.431   27.990
  19.813   -6.355   28.052
 -20.556   -6.368   28.534
 -14.925   -6.259   28.510
 -13.906   -6.431   28.539
 -12.536   -6.407   28.443
  -9.875   -6.313   28.451
  19.978   -6.368   28.603
 -20.449   -6.332   29.030
 -15.792   -6.364   29.080
  -9.846   -6.298   28.951
  20.411   -6.484   29.050
 -20.074   -6.481   29.518
 -17.497   -6.318   29.550
  -9.832   -6.276   29.489
  21.145   -6.391   29.511
  -9.598   -6.401   30.025
  21.911   -6.451   30.036
  23.029   -6.309   30.027
  25.053   -6.459   30.015
  -9.389   -6.340   30.519
  25.497   -6.418   30.507
  -9.141   -6.460   31.061
  25.689   -6.343   30.968
  -9.182   -6.394   31.449
  25.983   -6.394   31.545
  -9.467   -6.320   32.030
  26.541   -6.467   32.010
 -10.050   -6.354   32.499
  27.934   -6.465   32.585
 -11.459   -6.288   33.088
  28.544   -6.474   33.066
 -11.778   -6.465   33.614
  29.513   -6.338   33.617
 -11.605   -6.337   34.046
  29.830   -6.300   34.072
 -11.569   -6.316   34.534
  29.919   -6.311   34.534
 -11.620   -6.272   34.941
  29.910   -6.328   35.034
 -11.902   -6.371   35.623
  29.862   -6.274   35.483
 -12.108   -6.355   36.042
  29.491   -6.368   36.021
 -12.292   -6.402   36.557
  29.156   -6.364   36.567
 -11.867   -6.402   37.053
  29.043   -6.368   37.034
 -11.401   -6.438   37.522
  28.961   -6.368   37.534
 -10.928   -6.404   38.003
  28.980   -6.318   37.984
 -10.518   -6.451   38.539
  29.160   -6.380   38.416
  -9.971   -6.464   39.093
  29.589   -6.409   38.930
  -9.570   -6.438   39.611
  29.931   -6.462   39.508
  -9.355   -6.408   40.050
  30.030   -6.318   39.984
  -9.007   -6.379   40.499
  30.038   -6.368   40.534
  -7.977   -6.345   41.112
  29.980   -6.412   41.116
  -7.684   -6.337   41.628
  30.060   -6.421   41.617
 -14.456   -6.357   42.096
 -13.560   -6.449   42.049
  -7.634   -6.300   42.034
  30.233   -6.468   42.005
 -15.035   -6.363   42.592
 -10.939   -6.380   42.545
  -7.653   -6.240   42.540
  33.918   -6.381   42.569
 -15.278   -6.448   43.100
 -10.646   -6.487   43.027
  -7.907   -6.320   43.123
  34.583   -6.451   43.037
 -15.365   -6.342   43.611
 -10.793   -6.287   43.487
  -7.968   -6.440   43.598
  35.002   -6.451   43.569
 -15.542   -6.368   44.086
 -10.840   -6.362   43.998
  -7.866   -6.368   44.034
  35.169   -6.368   44.034
 -15.772   -6.279   44.546
 -10.895   -6.318   44.484
  -7.853   -6.318   44.484
  35.203   -6.368   44.534
 -15.855   -6.324   44.951
 -10.800   -6.387   44.908
  -8.013   -6.310   45.025
  35.093   -6.368   45.034
 -15.847   -6.310   45.494
 -10.521   -6.458   45.473
  -8.364   -6.388   45.514
  34.885   -6.285   45.469
 -15.619   -6.420   46.030
  -9.853   -6.382   46.004
  -9.037   -6.257   46.015
  34.663   -6.368   46.052
 -15.317   -6.418   46.433
  34.459   -6.267   46.557
 -14.375   -6.356   47.070
  34.193   -6.339   47.136
 -14.009   -6.423   47.543
  34.032   -6.418   47.584
 -13.886   -6.368   48.034
  34.016   -6.368   48.034
 -13.902   -6.401   48.444
  34.130   -6.371   48.511
 -13.980   -6.377   48.982
  34.379   -6.404   49.050
 -13.987   -6.356   49.570
  34.587   -6.368   49.501
 -13.847   -6.398   50.130
  34.956   -6.451   50.085
 -13.679   -6.410   50.639
  35.142   -6.368   50.534
 -13.652   -6.306   51.107
  35.198   -6.368   51.034
 -13.802   -6.306   51.631
  35.116   -6.318   51.484
 -14.093   -6.313   52.039
  34.883   -6.325   51.932
 -15.036   -6.356   52.524
  34.178   -6.301   52.568
 -15.512   -6.296   53.123
  33.704   -6.274   53.041
 -15.662   -6.331   53.584
  33.576   -6.316   53.451
 -15.634   -6.377   54.054
  33.540   -6.312   53.941
 -15.572   -6.368   54.534
  33.612   -6.348   54.436
 -15.554   -6.368   55.034
  33.948   -6.386   55.016
 -15.512   -6.368   55.534
  34.041   -6.375   55.450
 -15.373   -6.368   55.999
  33.676   -6.357   55.990
 -15.169   -6.451   56.583
  31.927   -6.389   56.521
 -15.079   -6.318   56.984
  31.529   -6.303   57.027
 -14.858   -6.397   57.433
  31.530   -6.395   57.498
 -14.522   -6.469   58.009
  31.488   -6.393   58.034
 -14.402   -6.368   58.534
  31.380   -6.368   58.454
 -14.401   -6.368   59.034
  31.152   -6.312   58.968
 -14.378   -6.368   59.534
  25.137   -6.285   59.535
  27.373   -6.416   59.624
  30.942   -6.330   59.476
 -14.343   -6.368   60.034
  22.531   -6.374   60.050
  27.631   -6.393   59.985
  30.562   -6.332   60.016
 -14.339   -6.368   60.534
  14.218   -6.392   60.610
  14.981   -6.377   60.509
  21.974   -6.354   60.580
 -14.299   -6.398   61.049
  14.495   -6.377   61.090
  14.990   -6.368   60.929
  21.657   -6.402   61.131
 -14.099   -6.445   61.602
  21.682   -6.398   61.617
 -13.934   -6.368   62.034
  21.625   -6.373   62.117
 -13.891   -6.318   62.484
  21.480   -6.350   62.559
 -14.038   -6.330   62.978
  21.007   -6.362   63.082
 -14.487   -6.332   63.506
  20.652   -6.405   63.636
 -15.109   -6.246   64.013
  20.625   -6.384   64.139
 -15.438   -6.404   64.523
  20.625   -6.418   64.584
 -15.536   -6.368   65.034
  20.628   -6.368   65.034
 -15.479   -6.368   65.534
  20.563   -6.368   65.534
 -15.311   -6.388   65.975
  20.409   -6.261   66.050
 -14.986   -6.404   66.519
  20.061   -6.369   66.528
 -14.828   -6.360   67.070
  19.470   -6.360   67.020
 -14.783   -6.445   67.549
  19.138   -6.433   67.581
 -14.549   -6.404   68.040
  19.109   -6.412   68.117
 -14.053   -6.454   68.568
 -12.412   -6.299   68.546
 -10.420   -6.346   68.530
  19.165   -6.408   68.617
 -10.120   -6.377   69.072
  19.084   -6.342   69.112
 -10.042   -6.368   69.534
  18.865   -6.318   69.540
  -9.942   -6.320   70.034
  18.557   -6.368   70.081
  -9.974   -6.386   70.570
  18.440   -6.368   70.534
 -10.056   -6.332   70.990
  18.453   -6.368   71.034
 -11.459   -6.322   71.559
  18.579   -6.316   71.534
 -12.334   -6.350   72.060
  18.516   -6.381   72.070
 -13.075   -6.359   72.494
  18.400   -6.313   72.479
 -13.950   -6.380   73.016
  17.625   -6.357   73.087
 -14.410   -6.400   73.551
  16.999   -6.332   73.488
 -14.571   -6.423   74.019
  16.374   -6.363   73.989
 -14.881   -6.333   74.521
  15.005   -6.308   74.528
 -15.100   -6.285   74.996
  14.046   -6.285   75.024
 -15.322   -6.368   75.579
  13.468   -6.386   75.560
 -15.370   -6.368   76.034
  12.556   -6.290   76.066
 -15.300   -6.401   76.551
  12.394   -6.372   76.409
 -15.106   -6.358   77.054
  12.185   -6.263   76.971
 -14.940   -6.323   77.570
   9.456   -6.287   77.532
   9.969   -6.402   77.538
  12.462   -6.376   77.496
 -14.927   -6.363   78.117
   7.935   -6.276   78.022
  10.920   -6.349   78.117
  12.605   -6.365   77.951
 -14.916   -6.424   78.626
   7.398   -6.395   78.448
  11.520   -6.311   78.551
  12.586   -6.350   78.438
 -14.835   -6.440   79.062
   4.459   -6.285   79.011
 -14.612   -6.339   79.534
  -2.041   -6.297   79.538
   0.609   -6.398   79.505
   1.552   -6.259   79.540
 -14.370   -6.418   80.084
  -2.889   -6.343   80.057
 -14.299   -6.332   80.533
  -3.578   -6.251   80.524
 -14.080   -6.419   81.104
  -9.911   -6.330   81.089
  -9.514   -6.357   81.106
  -5.451   -6.372   81.051
 -13.799   -6.418   81.503
 -10.959   -6.285   81.542
  -8.890   -6.351   81.518
  -5.943   -6.366   81.537
 -13.107   -6.411   82.039
 -11.938   -6.303   82.034
  -8.427   -6.348   82.015
  -6.537   -6.342   82.014
 -12.065   -0.301   14.052
  -9.499   -0.468   13.954
  -4.088   -0.360   13.983
  -1.622   -0.369   14.071
 -12.981   -0.362   14.523
  -7.352   -0.386   14.516
  -4.959   -0.322   14.507
  -0.885   -0.467   14.527
 -14.566   -0.329   15.003
  -0.022   -0.384   15.105
  15.066   -0.326   15.044
  17.124   -0.451   14.995
 -14.948   -0.426   15.469
   0.610   -0.452   15.483
  14.540   -0.332   15.585
  17.601   -0.451   15.495
 -15.485   -0.318   16.029
   1.045   -0.451   15.989
   3.528   -0.380   16.041
   4.669   -0.403   16.001
  14.115   -0.351   16.104
  17.851   -0.451   16.073
 -16.116   -0.249   16.493
   6.548   -0.420   16.541
   8.422   -0.325   16.515
   9.129   -0.429   16.558
  13.974   -0.398   16.534
  17.897   -0.368   16.534
 -16.545   -0.368   17.030
  11.034   -0.418   17.057
  13.847   -0.437   16.993
  17.911   -0.368   17.034
 -16.764   -0.333   17.603
  12.511   -0.421   17.560
  13.105   -0.342   17.481
  18.051   -0.381   17.561
 -16.952   -0.285   18.003
  18.371   -0.425   18.147
 -17.507   -0.285   18.515
  18.517   -0.368   18.534
 -18.459   -0.332   19.071
  18.554   -0.318   18.984
 -18.887   -0.348   19.569
  18.397   -0.310   19.469
 -19.137   -0.320   19.931
  18.026   -0.334   20.083
 -19.471   -0.291   20.490
  17.920   -0.338   20.534
 -19.782   -0.368   21.101
  17.954   -0.398   21.040
 -19.826   -0.368   21.534
  18.174   -0.389   21.474
 -19.792   -0.382   22.070
  18.532   -0.404   21.999
 -19.842   -0.302   22.605
  18.986   -0.451   22.543
 -20.093   -0.327   23.046
  19.894   -0.483   23.104
 -20.380   -0.382   23.631
  20.318   -0.451   23.614
 -20.395   -0.369   24.129
  20.518   -0.308   24.086
 -20.342   -0.418   24.523
  20.477   -0.418   24.584
 -20.000   -0.404   25.067
  20.517   -0.368   25.034
 -19.589   -0.422   25.610
  20.655   -0.267   25.558
 -19.403   -0.418   26.061
  20.693   -0.470   26.029
 -19.044   -0.467   26.614
  20.581   -0.368   26.534
 -18.551   -0.406   27.038
  20.505   -0.318   26.984
 -15.912   -0.451   27.538
  20.612   -0.397   27.438
 -14.522   -0.354   28.087
  20.986   -0.468   27.976
 -13.517   -0.396   28.484
  21.568   -0.436   28.596
 -11.920   -0.451   29.021
  21.566   -0.384   29.117
 -11.365   -0.480   29.566
  21.534   -0.384   29.617
 -11.081   -0.326   30.045
  21.624   -0.439   30.106
 -11.044   -0.280   30.569
  21.913   -0.382   30.567
 -11.326   -0.468   31.026
  22.202   -0.404   30.967
 -11.950   -0.386   31.542
  23.015   -0.451   31.550
 -12.524   -0.357   32.024
  24.063   -0.455   32.126
 -12.797   -0.463   32.589
  24.231   -0.447   32.617
 -12.812   -0.452   33.091
  24.255   -0.465   33.037
 -12.583   -0.316   33.583
  24.488   -0.450   33.555
 -12.519   -0.288   34.119
  25.049   -0.371   34.031
 -12.579   -0.424   34.610
  26.924   -0.329   34.592
 -12.450   -0.318   34.984
  26.928   -0.344   35.000
 -12.291   -0.371   35.421
  25.971   -0.360   35.583
 -11.969   -0.352   35.987
  25.528   -0.360   36.066
 -11.607   -0.487   36.521
  24.892   -0.339   36.564
 -11.616   -0.440   37.010
  24.479   -0.349   37.118
 -11.979   -0.322   37.474
  24.466   -0.372   37.617
 -12.812   -0.270   38.034
  24.629   -0.387   38.072
 -12.987   -0.295   38.427
  24.837   -0.257   38.577
 -12.977   -0.361   38.951
  24.642   -0.390   39.135
 -12.987   -0.363   39.451
  24.550   -0.368   39.617
  27.940   -0.309   39.542
  28.455   -0.484   39.548
 -13.073   -0.372   39.951
  24.589   -0.382   40.057
  26.739   -0.364   40.069
  29.950   -0.375   40.094
  30.955   -0.362   39.962
  31.891   -0.324   40.100
 -12.934   -0.369   40.414
  31.904   -0.341   40.558
 -12.112   -0.461   40.989
  31.511   -0.329   41.137
 -12.021   -0.419   41.451
  31.470   -0.288   41.610
 -12.008   -0.388   42.034
  31.368   -0.432   42.096
 -12.108   -0.315   42.593
  31.403   -0.368   42.534
 -12.289   -0.315   43.111
  31.559   -0.368   43.007
 -12.518   -0.347   43.496
  32.031   -0.451   43.528
 -13.360   -0.416   44.091
  33.473   -0.451   44.034
  37.104   -0.355   44.063
  39.559   -0.388   44.088
 -13.631   -0.385   44.417
  34.417   -0.410   44.659
  36.708   -0.302   44.532
  39.913   -0.437   44.618
 -13.900   -0.308   45.010
  34.583   -0.324   45.159
  36.578   -0.334   44.951
  40.049   -0.368   45.034
 -14.285   -0.337   45.630
  34.827   -0.331   45.538
  36.506   -0.381   45.451
  40.087   -0.318   45.484
 -14.524   -0.380   46.070
  34.094   -0.286   46.054
  36.516   -0.398   45.923
  39.954   -0.324   45.982
 -14.644   -0.311   46.542
  33.944   -0.357   46.451
  37.084   -0.411   46.433
  39.575   -0.282   46.569
 -14.920   -0.349   47.052
  33.924   -0.401   46.951
  38.115   -0.378   47.002
  38.607   -0.313   47.039
 -15.133   -0.349   47.469
  33.989   -0.394   47.451
 -15.642   -0.296   48.000
  33.994   -0.417   47.998
 -16.085   -0.383   48.457
  33.859   -0.375   48.443
 -16.335   -0.345   49.010
  33.413   -0.357   48.966
 -16.456   -0.335   49.530
  31.571   -0.324   49.537
 -16.384   -0.325   50.055
  31.180   -0.356   50.069
 -16.090   -0.442   50.518
  31.076   -0.318   50.484
 -15.913   -0.407   50.950
  31.049   -0.376   50.998
 -15.825   -0.316   51.415
  31.083   -0.340   51.570
 -15.605   -0.386   51.991
  31.170   -0.405   52.054
 -15.489   -0.383   52.451
  31.507   -0.381   52.534
 -15.520   -0.378   52.924
  32.063   -0.398   53.029
 -16.421   -0.336   53.493
  32.589   -0.404   53.581
 -17.031   -0.321   54.008
  32.895   -0.331   54.144
 -17.275   -0.268   54.480
  32.854   -0.326   54.544
 -17.295   -0.269   54.976
  32.498   -0.350   55.067
 -17.018   -0.334   55.575
  31.982   -0.300   55.536
 -16.570   -0.413   56.026
  30.991   -0.349   56.084
 -16.371   -0.403   56.484
  30.612   -0.415   56.633
 -16.278   -0.330   56.916
  30.658   -0.417   57.054
 -15.951   -0.373   57.481
  31.002   -0.371   57.584
 -15.502   -0.430   58.045
  31.135   -0.403   58.117
 -15.330   -0.368   58.588
  31.115   -0.311   58.636
 -15.116   -0.393   59.118
  30.882   -0.253   59.079
 -14.822   -0.422   59.511
  25.916   -0.328   59.562
  27.508   -0.403   59.511
  30.462   -0.325   59.492
 -14.015   -0.387   60.103
  25.595   -0.448   60.076
  27.887   -0.450   59.964
  29.541   -0.322   60.063
 -13.516   -0.397   60.599
  25.625   -0.445   60.607
 -13.101   -0.439   61.115
  25.982   -0.396   61.099
 -12.888   -0.368   61.534
  27.154   -0.417   61.582
 -12.810   -0.368   62.034
  27.567   -0.374   62.086
 -12.892   -0.318   62.484
  27.843   -0.302   62.566
 -13.153   -0.298   62.927
  27.909   -0.380   63.062
 -13.587   -0.306   63.421
  28.077   -0.368   63.515
 -13.861   -0.368   64.049
  28.435   -0.404   64.104
 -13.898   -0.318   64.484
  28.890   -0.432   64.620
 -13.838   -0.360   64.979
  29.094   -0.368   65.034
 -13.444   -0.373   65.523
   9.640   -0.342   65.488
  10.063   -0.369   65.598
  29.196   -0.386   65.434
 -12.990   -0.403   66.008
   8.520   -0.364   65.997
  10.432   -0.327   66.131
  29.131   -0.385   65.998
 -12.796   -0.377   66.455
   6.543   -0.259   66.521
   8.107   -0.409   66.578
   8.439   -0.377   66.422
  10.394   -0.329   66.486
  28.906   -0.311   66.448
 -12.571   -0.421   66.968
   6.196   -0.278   67.020
   8.543   -0.387   67.102
   8.931   -0.383   66.982
   9.450   -0.361   67.024
  28.607   -0.355   67.010
 -12.326   -0.353   67.463
   6.052   -0.295   67.450
   8.557   -0.301   67.620
  28.421   -0.286   67.563
 -12.175   -0.482   68.005
   5.550   -0.306   68.026
   8.439   -0.286   68.099
  28.175   -0.314   68.118
 -12.292   -0.326   68.530
   5.023   -0.306   68.524
   8.109   -0.360   68.640
  27.883   -0.334   68.467
 -12.550   -0.297   68.959
   4.673   -0.271   68.986
   8.022   -0.289   69.118
  26.606   -0.327   69.040
 -13.053   -0.383   69.554
   4.521   -0.292   69.442
   7.906   -0.284   69.603
  25.468   -0.333   69.488
 -13.348   -0.277   69.968
   4.489   -0.355   69.937
   7.602   -0.375   70.161
  24.082   -0.279   70.045
 -13.486   -0.323   70.434
   3.983   -0.376   70.534
   7.499   -0.418   70.584
  23.461   -0.285   70.514
 -13.521   -0.437   70.954
   2.602   -0.310   71.053
   7.573   -0.318   70.984
  23.132   -0.368   71.060
 -13.939   -0.404   71.519
   2.218   -0.349   71.585
   7.699   -0.338   71.462
  22.991   -0.368   71.534
 -21.278   -0.438   72.085
 -19.108   -0.423   72.116
 -14.327   -0.379   72.114
   2.063   -0.368   72.034
  10.037   -0.472   72.015
  22.845   -0.358   72.007
 -21.767   -0.347   72.652
 -18.456   -0.403   72.589
 -14.492   -0.337   72.518
   2.027   -0.368   72.534
  10.328   -0.491   72.573
  22.811   -0.393   72.570
 -21.935   -0.418   73.084
 -17.996   -0.376   73.002
 -14.888   -0.286   73.045
   1.999   -0.368   73.034
  10.338   -0.445   73.021
  22.912   -0.418   73.084
 -21.987   -0.368   73.534
   1.841   -0.326   73.439
  10.131   -0.340   73.584
  23.109   -0.368   73.500
 -21.934   -0.318   73.984
   1.105   -0.253   74.032
   9.914   -0.371   73.941
  23.610   -0.498   74.080
 -21.780   -0.359   74.472
   0.398   -0.347   74.502
   7.557   -0.376   74.614
  24.562   -0.345   74.534
 -21.492   -0.378   75.025
  -0.045   -0.324   75.016
   7.909   -0.341   75.124
  24.913   -0.316   75.053
 -20.984   -0.437   75.439
 -20.003   -0.338   75.589
 -19.521   -0.438   75.536
  -0.249   -0.295   75.551
   8.396   -0.419   75.670
  24.983   -0.314   75.534
 -18.906   -0.352   76.028
  -0.236   -0.326   75.916
   8.540   -0.454   76.076
  24.921   -0.249   76.049
 -18.553   -0.420   76.550
  -0.025   -0.378   76.433
   8.998   -0.360   76.626
  24.529   -0.358   76.528
 -18.346   -0.418   77.032
   0.173   -0.383   76.936
   9.005   -0.365   77.074
  24.101   -0.346   77.060
 -18.018   -0.451   77.574
   0.148   -0.320   77.451
   9.523   -0.373   77.651
  23.890   -0.359   77.489
 -17.854   -0.318   77.984
   0.088   -0.333   77.951
   9.592   -0.390   78.117
  20.916   -0.360   78.028
  21.563   -0.426   78.017
  23.471   -0.278   78.007
 -17.800   -0.389   78.438
   0.158   -0.314   78.482
   9.581   -0.398   78.617
  20.027   -0.343   78.641
 -17.893   -0.379   78.998
   0.395   -0.424   79.051
   9.623   -0.394   79.077
  12.142   -0.403   79.071
  16.519   -0.348   79.113
  19.939   -0.341   79.117
 -18.092   -0.352   79.522
   0.530   -0.418   79.584
   9.957   -0.368   79.611
  11.620   -0.385   79.519
  18.023   -0.375   79.543
  19.994   -0.337   79.617
 -18.159   -0.384   80.070
   0.512   -0.368   80.034
  18.605   -0.354   79.949
  19.916   -0.334   79.983
 -18.145   -0.418   80.584
   0.389   -0.285   80.468
 -18.136   -0.318   80.984
   0.026   -0.261   80.958
 -18.139   -0.364   81.498
  -0.997   -0.394   81.562
 -18.083   -0.389   82.045
 -10.383   -0.284   82.047
  -8.787   -0.420   82.011
  -7.395   -0.285   82.034
  -5.402   -0.380   82.025
  -1.880   -0.289   82.046
 -17.870   -0.383   82.496
 -11.336   -0.253   82.577
  -5.053   -0.411   82.637
  -2.040   -0.395   82.457
 -17.112   -0.401   83.060
 -13.100   -0.285   83.026
  -4.884   -0.448   83.052
  -2.856   -0.337   83.073
 -15.275   -0.378   83.491
 -13.926   -0.280   83.540
  -4.365   -0.491   83.527
  -3.455   -0.320   83.490
  11.501    5.637   12.051
  13.374    5.629   12.131
  -7.055    5.664   12.491
  -3.402    5.549   12.537
  11.077    5.697   12.495
  13.653    5.630   12.504
  -7.494    5.679   13.026
  -2.906    5.544   13.082
  10.492    5.718   12.994
  13.871    5.621   13.077
  -7.924    5.737   13.470
  -2.672    5.571   13.636
   9.453    5.715   13.510
  14.058    5.668   13.555
  -8.875    5.616   14.066
  -2.507    5.632   14.034
   8.848    5.677   13.998
  14.442    5.593   14.123
  -9.350    5.690   14.642
  -2.371    5.632   14.534
   7.520    5.736   14.606
  14.957    5.518   14.521
  16.957    5.729   14.519
  19.482    5.639   14.552
  24.435    5.707   14.535
  25.665    5.604   14.504
  -9.594    5.658   14.993
  -2.307    5.632   15.034
   7.179    5.664   15.129
  19.941    5.616   15.002
  22.720    5.632   15.061
  26.395    5.514   15.085
 -10.356    5.661   15.554
  -2.310    5.682   15.484
   6.986    5.632   15.585
  26.509    5.674   15.534
 -11.026    5.736   16.089
  -2.277    5.661   15.971
   6.587    5.736   16.025
  26.645    5.535   16.007
 -11.313    5.665   16.627
  -1.978    5.610   16.527
   5.893    5.638   16.494
  26.495    5.668   16.544
 -11.384    5.582   17.084
  -0.874    5.585   17.028
   5.466    5.667   17.008
  26.194    5.703   17.078
 -11.343    5.632   17.534
  -0.072    5.518   17.613
   5.200    5.667   17.579
  25.715    5.726   17.559
 -11.302    5.602   18.060
   0.556    5.590   18.081
   4.941    5.715   17.982
  25.567    5.630   17.998
 -11.139    5.742   18.583
   1.566    5.645   18.534
   4.178    5.643   18.583
  25.494    5.682   18.484
 -11.402    5.620   19.109
   2.036    5.594   19.009
   3.454    5.715   19.021
  25.640    5.617   18.910
 -13.453    5.617   19.550
 -12.398    5.644   19.522
 -11.917    5.686   19.561
  25.970    5.573   19.468
 -13.953    5.660   20.052
  26.200    5.610   19.925
 -18.482    5.675   20.526
 -16.888    5.544   20.513
 -14.529    5.668   20.480
  26.553    5.539   20.461
 -18.895    5.638   21.055
  27.447    5.549   21.034
  28.183    5.633   21.041
  28.948    5.511   21.035
 -19.024    5.632   21.534
  29.899    5.568   21.626
 -19.063    5.654   22.016
  30.157    5.582   22.026
 -19.064    5.595   22.534
  30.327    5.549   22.569
 -19.084    5.644   23.070
  30.431    5.632   23.034
 -19.018    5.582   23.584
  30.600    5.658   23.534
 -18.878    5.632   23.977
  30.639    5.555   24.070
 -18.391    5.549   24.505
  30.653    5.628   24.617
 -17.998    5.549   25.062
  30.477    5.653   24.983
 -17.826    5.632   25.534
  29.976    5.710   25.512
 -17.798    5.632   26.034
  29.478    5.743   26.037
 -17.884    5.632   26.534
  28.905    5.760   26.572
 -18.061    5.712   26.990
 -13.368    5.744   27.081
 -11.132    5.636   27.127
  28.609    5.574   27.072
 -18.057    5.582   27.445
 -13.983    5.715   27.574
 -10.972    5.650   27.534
  28.621    5.579   27.617
 -17.883    5.636   27.917
 -16.918    5.637   28.104
 -15.964    5.609   27.986
 -14.582    5.756   28.043
 -10.942    5.667   28.034
  28.743    5.534   28.020
 -11.071    5.758   28.545
  29.042    5.552   28.557
 -11.534    5.667   29.002
  29.184    5.562   29.117
 -16.361    5.656   29.522
 -15.823    5.630   29.573
 -12.284    5.680   29.653
  29.128    5.637   29.584
 -16.396    5.648   29.920
 -15.668    5.672   30.035
 -12.463    5.582   30.084
  28.959    5.591   29.978
 -12.490    5.632   30.534
  28.700    5.535   30.571
 -12.358    5.632   31.005
  28.400    5.623   30.987
 -12.014    5.549   31.571
  27.985    5.623   31.526
 -11.618    5.549   32.100
  27.478    5.688   32.029
 -11.506    5.632   32.534
  26.589    5.730   32.562
 -11.524    5.682   32.984
  26.096    5.632   33.074
 -11.681    5.668   33.415
  25.936    5.632   33.534
 -12.528    5.692   34.030
  25.921    5.682   33.984
 -14.322    5.638   34.661
  26.100    5.597   34.443
 -14.592    5.700   35.093
  26.600    5.574   34.932
  27.847    5.716   35.000
  30.088    5.596   35.041
 -14.922    5.664   35.537
  30.469    5.592   35.590
 -17.334    5.577   36.073
  31.013    5.643   36.106
 -17.881    5.651   36.645
  31.586    5.585   36.428
 -18.077    5.632   37.034
  32.392    5.661   37.119
 -18.154    5.641   37.498
  33.065    5.597   37.586
 -18.100    5.609   38.038
  33.552    5.607   38.023
 -17.890    5.620   38.506
  34.084    5.610   38.523
 -17.517    5.590   39.075
  34.569    5.588   38.970
 -17.367    5.573   39.617
  37.168    5.549   39.512
 -17.376    5.638   40.084
  37.573    5.549   40.052
 -17.545    5.633   40.570
  37.730    5.632   40.534
 -17.582    5.658   41.117
  37.741    5.632   41.034
 -17.509    5.563   41.607
  37.694    5.632   41.534
 -17.330    5.554   42.101
  37.733    5.632   41.972
 -17.164    5.742   42.586
  37.998    5.549   42.556
 -17.283    5.606   43.105
  38.195    5.668   43.044
 -17.424    5.582   43.584
  38.324    5.511   43.576
 -17.610    5.641   43.994
  38.247    5.716   43.981
 -17.942    5.697   44.525
  38.220    5.707   44.451
 -18.034    5.635   44.951
  38.154    5.650   44.998
 -18.049    5.613   45.451
  37.888    5.715   45.464
 -18.066    5.565   45.948
  37.420    5.737   46.058
 -18.424    5.584   46.486
  37.224    5.624   46.632
 -18.946    5.591   47.049
  37.230    5.563   47.093
 -19.031    5.573   47.534
  37.332    5.657   47.551
 -18.955    5.593   48.034
  37.396    5.601   48.041
 -18.970    5.612   48.534
  37.535    5.632   48.534
 -19.122    5.593   49.006
 -11.542    5.666   49.033
 -10.647    5.545   49.051
  37.579    5.632   49.034
 -19.408    5.669   49.608
 -12.386    5.632   49.597
  -9.851    5.549   49.499
  37.487    5.715   49.520
 -19.383    5.632   50.034
 -12.590    5.632   50.034
  -8.950    5.549   50.051
  37.144    5.715   50.078
 -19.287    5.606   50.426
 -12.653    5.632   50.534
  -7.549    5.664   50.624
  36.452    5.739   50.513
 -18.940    5.535   50.951
 -12.588    5.632   51.034
  -7.142    5.641   51.129
  35.034    5.721   51.051
 -18.329    5.601   51.503
 -12.519    5.682   51.484
  -7.004    5.662   51.534
  34.729    5.596   51.545
 -18.051    5.565   51.962
 -12.451    5.636   51.936
  -6.972    5.673   52.070
  34.694    5.668   52.057
 -17.893    5.601   52.445
 -12.600    5.625   52.412
  -7.052    5.634   52.581
  34.804    5.512   52.603
 -17.565    5.530   52.983
 -12.832    5.648   52.978
 -10.982    5.655   53.072
 -10.493    5.564   52.954
  -7.305    5.635   53.100
  34.821    5.609   52.965
 -16.973    5.636   53.593
 -12.530    5.631   53.474
 -11.908    5.635   53.528
  -9.998    5.574   53.446
  -7.588    5.656   53.467
  34.666    5.647   53.520
 -16.628    5.497   54.025
  34.412    5.715   53.985
 -16.589    5.569   54.532
  34.167    5.632   54.569
 -16.792    5.729   54.991
  34.148    5.632   55.034
 -17.021    5.649   55.455
  34.220    5.600   55.570
 -17.280    5.726   55.972
  34.224    5.677   56.105
 -17.298    5.726   56.477
  34.013    5.661   56.561
 -17.155    5.529   57.013
  33.603    5.685   57.042
 -17.191    5.602   57.441
  32.532    5.616   57.539
 -17.502    5.669   58.000
  32.088    5.620   58.046
 -18.040    5.600   58.538
  31.549    5.633   58.595
 -18.402    5.641   58.999
  31.104    5.648   59.084
 -18.443    5.625   59.431
  30.921    5.577   59.534
 -17.946    5.578   59.953
  30.921    5.601   60.038
 -17.604    5.519   60.517
  30.956    5.632   60.534
 -17.660    5.554   60.995
  31.062    5.632   61.034
 -17.936    5.600   61.587
  31.188    5.631   61.477
 -18.103    5.652   62.002
  31.393    5.596   62.021
 -18.115    5.627   62.570
  31.453    5.632   62.534
 -17.968    5.632   63.075
  31.382    5.663   63.027
 -17.558    5.537   63.564
  31.361    5.596   63.534
 -16.999    5.525   63.984
  31.444    5.625   64.070
 -16.595    5.549   64.573
  26.573    5.700   64.535
  27.392    5.599   64.571
  31.596    5.632   64.534
 -16.490    5.632   65.034
  25.589    5.749   65.033
  28.497    5.600   65.095
  31.647    5.580   64.976
 -16.511    5.682   65.484
  24.910    5.715   65.493
  28.719    5.537   65.519
  31.487    5.661   65.515
 -16.677    5.675   65.919
  24.415    5.741   66.015
  29.067    5.544   65.981
  31.088    5.706   66.044
 -17.085    5.621   66.453
  24.072    5.596   66.538
 -17.881    5.632   67.085
  23.932    5.632   67.034
 -17.973    5.682   67.484
  23.884    5.632   67.534
 -18.136    5.687   67.940
  23.983    5.632   68.034
 -18.544    5.741   68.557
  24.211    5.606   68.463
 -18.964    5.653   69.130
  24.638    5.544   68.946
 -19.036    5.674   69.617
  25.150    5.547   69.519
 -18.934    5.636   70.077
  25.355    5.754   70.052
 -18.583    5.695   70.596
  25.123    5.578   70.578
 -18.142    5.580   71.139
  25.062    5.628   71.117
 -17.928    5.582   71.584
  25.122    5.585   71.616
 -17.856    5.632   72.034
  25.350    5.629   72.073
 -17.908    5.632   72.534
  25.622    5.632   72.508
 -18.090    5.704   72.955
  25.793    5.596   73.096
 -18.665    5.633   73.486
  25.751    5.642   73.591
 -19.413    5.635   74.056
  25.579    5.668   74.048
 -19.990    5.644   74.589
  10.620    5.679   74.544
  12.865    5.549   74.607
  25.172    5.725   74.554
 -20.413    5.633   75.139
   9.123    5.644   75.067
  13.064    5.682   74.984
  24.903    5.664   74.906
 -20.493    5.661   75.617
   8.570    5.632   75.587
  13.212    5.601   75.435
  24.509    5.664   75.519
 -20.509    5.706   76.108
   8.357    5.688   75.944
  13.500    5.530   75.972
  24.125    5.720   76.064
 -20.569    5.623   76.584
   8.116    5.644   76.507
  14.112    5.542   76.508
  23.465    5.738   76.591
 -20.502    5.607   77.053
   7.849    5.682   76.943
  14.596    5.565   77.031
  23.081    5.696   77.118
 -20.291    5.607   77.469
   7.151    5.597   77.549
  14.962    5.661   77.550
  22.957    5.662   77.584
 -19.637    5.556   78.116
   0.541    5.665   78.033
   2.497    5.599   77.996
   4.413    5.659   78.063
  15.380    5.672   78.033
  22.943    5.698   78.034
 -19.345    5.640   78.580
  -0.045    5.622   78.566
   2.924    5.614   78.503
   4.046    5.637   78.581
  16.581    5.577   78.533
  23.043    5.673   78.570
 -19.144    5.600   79.131
  -0.443    5.630   79.028
  17.474    5.538   79.031
  23.039    5.662   79.117
 -18.961    5.582   79.584
  -0.949    5.648   79.476
  18.557    5.590   79.532
  22.912    5.676   79.480
 -18.846    5.629   80.065
  -2.453    5.680   80.030
 -18.709    5.663   80.627
  -2.924    5.647   80.562
 -18.683    5.686   81.034
  -3.145    5.641   80.989
 -18.670    5.692   81.534
  -3.340    5.648   81.506
 -18.690    5.752   82.039
  -3.580    5.715   81.970
 -18.851    5.561   82.574
  -7.923    5.689   82.550
  -6.004    5.603   82.560
  -4.292    5.712   82.545
 -18.838    5.559   83.109
  -8.325    5.698   83.083
 -18.560    5.683   83.556
  -8.828    5.737   83.590
 -17.872    5.554   84.026
 -17.548    5.670   84.013
 -16.561    5.608   84.099
  -9.387    5.715   84.058
 -14.436    5.567   84.537
 -12.395    5.648   84.545
 -13.849    5.508   85.024
 -12.942    5.652   84.978
  24.619   11.715   12.057
  26.157   11.549   12.029
  21.999   11.735   12.564
  26.832   11.575   12.629
  21.602   11.632   13.002
  26.993   11.632   13.034
   2.557   11.689   13.542
   4.056   11.617   13.590
  21.360   11.702   13.448
  27.056   11.632   13.534
   2.042   11.676   14.030
   4.571   11.628   14.094
  20.477   11.642   14.026
  26.974   11.715   14.018
   1.673   11.663   14.581
   4.880   11.582   14.626
  19.950   11.722   14.501
  26.664   11.632   14.602
 -16.898   11.586   15.065
 -14.995   11.603   15.095
   1.360   11.633   14.988
   5.173   11.632   14.960
  18.024   11.704   15.034
  26.360   11.636   14.994
 -17.376   11.604   15.645
 -14.453   11.538   15.495
   1.107   11.637   15.499
   6.503   11.523   15.533
  17.139   11.581   15.565
  26.109   11.680   15.453
 -17.470   11.713   16.085
 -13.475   11.621   16.126
   0.976   11.654   16.007
   7.126   11.549   15.978
  14.621   11.613   16.109
  15.565   11.579   16.017
  16.476   11.675   16.071
  26.062   11.636   15.951
 -17.585   11.535   16.549
 -13.118   11.590   16.618
   0.922   11.588   16.518
   9.548   11.623   16.593
  14.042   11.600   16.535
  26.160   11.657   16.423
 -17.414   11.614   17.064
 -12.966   11.632   17.110
   0.557   11.700   17.047
  10.008   11.670   17.038
  13.222   11.635   17.059
  26.600   11.594   16.929
 -17.094   11.624   17.575
 -12.589   11.594   17.632
   0.405   11.622   17.415
  10.584   11.590   17.572
  11.468   11.607   17.519
  27.174   11.511   17.433
 -16.797   11.582   18.039
 -11.987   11.601   18.113
   0.137   11.711   17.956
  27.884   11.573   18.113
 -16.556   11.656   18.540
 -11.640   11.551   18.547
  -0.056   11.715   18.462
  28.116   11.601   18.562
 -16.345   11.639   19.006
 -11.484   11.585   18.947
  -0.427   11.706   19.104
  28.429   11.681   19.054
 -16.030   11.636   19.581
 -11.431   11.686   19.532
  -9.023   11.639   19.533
  -7.325   11.594   19.498
  -4.493   11.696   19.534
  -2.565   11.549   19.547
  -0.831   11.647   19.581
  28.902   11.626   19.596
 -15.851   11.603   20.063
 -11.093   11.655   20.091
  -9.508   11.695   20.034
  29.154   11.582   19.928
 -15.675   11.745   20.577
  29.899   11.496   20.502
 -15.860   11.671   21.148
  30.453   11.549   21.041
 -16.097   11.722   21.516
  31.048   11.649   21.570
 -17.367   11.748   22.044
  31.551   11.574   21.944
 -18.290   11.665   22.605
  31.980   11.524   22.479
 -18.528   11.632   23.034
  32.356   11.536   23.037
 -18.668   11.633   23.515
  32.565   11.561   23.459
 -18.625   11.608   24.070
  32.634   11.613   23.998
 -18.433   11.632   24.567
  32.526   11.619   24.532
 -17.972   11.649   25.109
  32.143   11.660   25.062
 -17.384   11.641   25.520
  29.471   11.629   25.474
 -16.981   11.543   25.960
  28.942   11.697   26.056
 -15.911   11.628   26.522
  28.759   11.682   26.616
 -13.952   11.586   27.042
  28.735   11.644   27.091
 -13.567   11.632   27.506
  28.643   11.582   27.584
 -13.318   11.624   27.925
  28.672   11.632   28.034
 -13.104   11.552   28.504
  28.755   11.602   28.461
 -13.115   11.727   29.055
  29.035   11.596   28.964
 -13.342   11.611   29.559
  30.147   11.511   29.530
 -13.873   11.659   30.058
  31.136   11.549   30.034
 -14.488   11.715   30.535
  31.489   11.549   30.572
 -17.892   11.632   31.081
  31.622   11.632   31.034
 -18.150   11.636   31.486
  31.646   11.632   31.534
 -18.426   11.712   31.976
  31.668   11.668   32.061
 -18.845   11.632   32.585
  31.828   11.572   32.633
 -19.092   11.722   33.048
  31.940   11.582   33.084
 -19.290   11.595   33.634
  31.919   11.632   33.534
 -19.288   11.561   34.067
  31.816   11.686   33.929
 -19.106   11.596   34.558
  31.409   11.667   34.492
 -18.819   11.603   34.975
  28.559   11.685   35.047
 -18.463   11.575   35.552
  28.157   11.706   35.520
 -18.353   11.573   36.117
  28.072   11.657   35.951
 -18.382   11.624   36.584
  28.108   11.651   36.451
 -18.485   11.583   37.070
  28.195   11.676   36.919
 -18.498   11.631   37.617
  28.543   11.641   37.484
 -18.500   11.620   38.117
  29.083   11.685   38.056
 -18.386   11.602   38.562
  29.656   11.694   38.545
 -18.064   11.685   39.090
  29.918   11.615   38.985
 -17.980   11.705   39.613
  30.057   11.678   39.523
 -18.073   11.719   40.099
  30.509   11.620   39.975
 -18.474   11.638   40.596
  33.611   11.521   40.541
 -18.828   11.561   41.062
  34.084   11.567   40.992
 -18.867   11.555   41.527
  34.376   11.596   41.540
 -18.627   11.629   42.093
  34.470   11.632   42.034
 -18.475   11.632   42.534
  34.515   11.632   42.534
 -18.347   11.632   43.034
  34.644   11.624   43.062
 -18.348   11.632   43.534
  34.963   11.643   43.613
 -18.435   11.682   43.984
  35.507   11.647   44.044
 -18.588   11.642   44.498
  35.982   11.570   44.642
 -18.642   11.744   45.052
  36.088   11.575   45.117
 -18.851   11.594   45.555
  36.125   11.562   45.616
 -19.107   11.631   45.999
  36.353   11.692   46.074
 -19.482   11.633   46.624
 -15.328   11.591   46.578
 -13.930   11.543   46.527
  36.464   11.671   46.534
 -19.460   11.630   47.078
 -15.801   11.554   47.124
 -13.419   11.596   47.074
  36.465   11.727   47.065
 -19.012   11.609   47.592
 -15.977   11.627   47.504
 -13.210   11.540   47.567
  36.128   11.588   47.565
 -18.382   11.572   48.065
 -16.374   11.704   48.024
 -13.282   11.638   48.032
  35.183   11.638   48.057
 -17.541   11.615   48.595
 -16.451   11.650   48.442
 -13.494   11.715   48.476
  34.028   11.737   48.510
 -16.552   11.644   49.098
 -15.994   11.627   48.975
 -15.549   11.644   49.026
 -15.015   11.516   49.029
 -14.116   11.644   48.998
  33.133   11.596   49.058
 -16.659   11.666   49.539
  32.567   11.663   49.627
 -16.906   11.633   50.122
  32.382   11.582   50.084
 -17.122   11.678   50.535
  32.406   11.632   50.534
 -17.598   11.658   51.046
  32.578   11.630   51.002
  37.004   11.673   51.031
  40.112   11.577   51.029
 -17.813   11.519   51.557
  33.058   11.576   51.483
  34.697   11.632   51.572
  40.866   11.567   51.628
 -17.498   11.626   52.091
  41.091   11.582   52.084
 -16.999   11.684   52.554
  41.167   11.632   52.534
 -16.644   11.572   53.136
  41.130   11.632   53.034
 -16.506   11.632   53.534
  40.956   11.709   53.468
 -16.460   11.682   53.984
  40.506   11.671   54.023
 -16.590   11.686   54.472
  38.594   11.652   54.560
 -17.075   11.752   55.023
  35.534   11.642   54.994
  36.647   11.587   55.053
  37.998   11.599   54.996
 -17.971   11.637   55.539
  35.132   11.699   55.515
 -18.430   11.669   56.140
  34.388   11.636   56.003
 -18.605   11.690   56.481
  33.459   11.715   56.516
 -18.884   11.633   57.124
  33.046   11.632   57.051
 -19.060   11.716   57.504
  32.917   11.632   57.534
 -19.867   11.668   58.056
  32.941   11.682   57.984
 -20.894   11.734   58.560
  33.139   11.647   58.474
 -21.543   11.668   59.062
  33.506   11.607   59.007
 -21.798   11.636   59.578
  20.682   11.698   59.573
  22.944   11.621   59.608
  33.717   11.586   59.461
 -21.840   11.682   59.984
  20.129   11.652   60.073
  23.538   11.610   60.095
  33.711   11.711   59.951
 -21.763   11.614   60.413
  19.934   11.657   60.530
  24.081   11.596   60.580
  33.603   11.639   60.498
 -21.442   11.569   60.996
  19.888   11.679   61.034
  24.568   11.606   61.016
  29.610   11.576   61.053
  30.421   11.510   61.044
  33.345   11.678   60.912
 -20.947   11.620   61.589
  20.079   11.561   61.454
  26.846   11.625   61.566
  28.961   11.678   61.508
 -20.556   11.705   62.060
  20.537   11.590   61.940
 -20.172   11.649   62.632
  22.986   11.623   62.602
 -20.055   11.609   63.044
  23.449   11.596   63.059
 -19.990   11.632   63.534
  23.853   11.499   63.532
 -20.021   11.632   64.034
  23.962   11.574   64.034
 -20.117   11.650   64.522
  23.955   11.596   64.534
 -20.173   11.571   64.995
  23.847   11.617   64.942
 -20.305   11.694   65.453
  23.441   11.647   65.463
 -20.293   11.676   65.927
  22.989   11.714   65.975
 -20.011   11.547   66.472
  22.718   11.632   66.580
 -19.576   11.549   67.068
  22.530   11.668   67.043
 -19.412   11.632   67.534
  22.114   11.689   67.549
 -19.364   11.692   68.079
  21.097   11.745   68.044
 -19.535   11.696   68.602
  20.440   11.715   68.507
 -19.798   11.651   69.160
  19.530   11.715   69.039
 -19.874   11.582   69.584
  19.083   11.632   69.564
 -19.819   11.677   70.034
   8.966   11.715   70.036
  10.405   11.611   70.119
  18.885   11.668   70.018
 -19.746   11.625   70.554
   8.395   11.760   70.558
  10.973   11.601   70.610
  18.701   11.639   70.557
 -19.742   11.654   70.984
   8.141   11.663   71.048
  11.340   11.562   71.119
  18.638   11.632   71.034
 -19.891   11.722   71.471
   7.934   11.640   71.517
  11.509   11.632   71.534
  18.632   11.632   71.534
 -20.335   11.727   72.046
   7.671   11.596   72.055
  11.727   11.596   71.964
  18.534   11.715   72.024
 -20.576   11.636   72.429
   7.471   11.632   72.534
  12.622   11.521   72.525
  18.206   11.632   72.608
 -20.838   11.705   72.956
   7.400   11.632   73.034
  13.404   11.549   73.099
  17.962   11.661   73.026
 -20.841   11.718   73.485
   1.594   11.709   73.544
   2.555   11.617   73.589
   7.512   11.632   73.513
  13.665   11.629   73.465
  17.885   11.599   73.534
 -20.538   11.613   74.048
   1.124   11.729   73.975
   3.124   11.607   74.008
   7.846   11.549   74.096
  14.002   11.596   74.011
  17.946   11.631   74.070
 -20.041   11.596   74.552
   0.992   11.691   74.430
   3.523   11.615   74.574
   8.012   11.632   74.534
  14.143   11.694   74.574
  18.083   11.582   74.584
 -19.603   11.577   75.025
   0.984   11.622   74.951
   3.618   11.548   75.140
   8.093   11.632   75.034
  14.026   11.582   75.084
  18.023   11.713   74.983
 -19.356   11.553   75.459
   0.977   11.619   75.451
   3.702   11.520   75.584
   8.005   11.668   75.557
  13.855   11.738   75.537
  18.066   11.598   75.427
 -19.101   11.528   76.019
 -16.564   11.619   76.043
 -15.377   11.595   76.076
   0.902   11.611   75.935
   4.014   11.637   76.028
   7.672   11.693   76.081
  13.679   11.667   76.111
  18.038   11.681   75.998
 -18.854   11.589   76.544
 -17.070   11.662   76.479
 -14.914   11.614   76.512
   0.702   11.691   76.573
   4.490   11.584   76.532
   6.951   11.679   76.516
  13.667   11.582   76.584
  18.094   11.590   76.534
 -14.535   11.679   77.080
   0.666   11.729   76.990
  13.748   11.604   76.964
  18.017   11.632   77.034
 -14.495   11.719   77.615
   0.894   11.594   77.526
  14.039   11.596   77.475
  17.968   11.632   77.534
 -14.662   11.750   78.077
   1.130   11.605   78.009
  14.526   11.596   78.081
  17.894   11.715   78.004
 -17.401   11.612   78.639
 -16.375   11.637   78.496
 -15.366   11.630   78.652
   1.385   11.515   78.520
  14.895   11.512   78.559
  17.588   11.715   78.568
 -17.367   11.608   79.055
 -16.354   11.648   78.939
 -15.372   11.605   79.053
  -9.564   11.730   78.954
  -7.644   11.627   79.074
   1.457   11.649   78.984
  15.481   11.590   79.039
  17.033   11.729   79.038
 -14.924   11.568   79.523
 -10.010   11.715   79.488
  -7.345   11.617   79.499
   1.585   11.598   79.436
 -14.311   11.598   79.955
 -11.000   11.648   80.021
  -6.904   11.539   80.045
  -4.046   11.620   80.026
  -2.412   11.549   80.024
   1.574   11.605   79.998
  -5.999   11.627   80.598
  -4.538   11.607   80.499
  -1.625   11.508   80.570
   1.409   11.626   80.448
  -0.376   11.510   81.045
   0.611   11.690   81.010
  20.573   17.619   18.569
  21.525   17.634   18.543
  12.129   17.674   19.026
  15.459   17.596   19.028
  20.135   17.659   19.154
  22.084   17.599   18.935
  25.016   17.680   19.062
  26.011   17.643   19.105
 -13.493   17.636   19.551
 -12.033   17.564   19.526
  11.835   17.681   19.432
  15.897   17.582   19.550
  19.925   17.724   19.593
  22.960   17.635   19.610
  24.085   17.639   19.595
  26.575   17.629   19.531
 -13.834   17.573   20.141
 -10.442   17.627   20.050
  11.496   17.705   20.029
  16.114   17.647   19.966
  19.600   17.686   20.136
  26.910   17.549   19.972
 -13.794   17.578   20.552
 -10.123   17.582   20.534
  11.193   17.606   20.606
  16.486   17.635   20.535
  19.450   17.657   20.584
  26.995   17.622   20.451
 -13.656   17.697   21.049
  -9.850   17.626   20.940
  11.019   17.632   21.034
  16.996   17.606   21.005
  19.427   17.696   21.034
  26.928   17.623   20.921
 -13.674   17.695   21.534
  -8.472   17.553   21.451
  10.828   17.704   21.504
  17.073   17.646   21.450
  19.593   17.672   21.518
  26.596   17.703   21.519
 -13.690   17.623   22.055
  -7.847   17.607   21.921
  10.715   17.535   22.046
  16.625   17.723   22.051
  19.871   17.693   22.059
  26.618   17.665   21.936
 -13.682   17.708   22.475
  -5.446   17.638   22.606
  10.815   17.744   22.549
  15.991   17.639   22.552
  19.931   17.619   22.552
  26.923   17.639   22.561
 -13.770   17.662   23.022
  -5.002   17.573   23.046
  10.679   17.570   23.039
  15.536   17.701   23.035
  20.050   17.632   23.034
  27.138   17.609   22.984
 -13.874   17.632   23.534
  -4.574   17.541   23.575
   1.611   17.677   23.557
   2.906   17.582   23.633
  10.549   17.590   23.570
  15.170   17.739   23.478
  20.115   17.632   23.534
  27.160   17.636   23.498
 -13.988   17.632   24.034
  -4.389   17.670   24.012
   0.624   17.684   24.154
   3.449   17.591   24.132
  10.509   17.625   24.117
  15.003   17.656   23.953
  20.181   17.730   24.066
  27.034   17.632   24.034
 -14.129   17.715   24.477
  -4.055   17.618   24.498
   0.363   17.731   24.512
   3.886   17.519   24.567
  10.621   17.599   24.553
  12.532   17.612   24.520
  13.435   17.595   24.558
  14.418   17.645   24.473
  20.009   17.588   24.534
  26.895   17.632   24.534
 -14.313   17.632   25.061
  -3.864   17.700   25.008
  -0.403   17.556   25.008
   4.923   17.549   25.084
  11.104   17.563   25.033
  11.946   17.609   24.948
  19.886   17.748   25.045
  26.877   17.632   25.034
 -14.339   17.632   25.534
  -3.402   17.658   25.448
  -0.889   17.668   25.549
   5.567   17.549   25.521
   6.554   17.724   25.522
   9.138   17.616   25.603
  19.603   17.638   25.630
  26.969   17.682   25.484
 -14.270   17.632   25.962
   9.137   17.582   26.084
  19.378   17.703   26.035
  27.115   17.614   25.946
 -13.982   17.549   26.496
   9.061   17.632   26.534
  18.585   17.625   26.644
  27.082   17.706   26.455
 -13.528   17.582   27.024
   9.054   17.632   27.034
  18.464   17.664   27.117
  26.943   17.647   26.917
 -13.321   17.621   27.430
   9.145   17.606   27.562
  18.381   17.676   27.552
  26.629   17.656   27.494
 -13.276   17.694   27.951
   9.421   17.617   28.066
  18.035   17.627   28.020
  26.588   17.664   27.945
 -13.411   17.716   28.529
   9.708   17.599   28.465
  17.464   17.711   28.530
  26.866   17.597   28.528
 -13.820   17.668   29.059
  10.443   17.585   29.044
  14.969   17.735   29.098
  26.945   17.595   28.948
 -14.524   17.715   29.544
  11.522   17.624   29.501
  14.604   17.676   29.545
  23.228   17.619   29.559
  24.635   17.513   29.540
  26.668   17.656   29.513
 -14.959   17.715   30.041
  12.580   17.549   30.020
  14.091   17.682   30.027
  22.454   17.616   30.020
 -15.391   17.715   30.535
  22.122   17.708   30.460
 -15.922   17.632   31.068
  22.050   17.645   30.951
 -16.142   17.698   31.448
  22.127   17.685   31.481
 -16.320   17.698   31.979
  22.486   17.624   32.040
 -16.595   17.669   32.454
  23.095   17.583   32.439
  25.586   17.651   32.596
  26.433   17.543   32.468
 -17.047   17.751   33.069
  27.022   17.575   32.942
 -17.493   17.660   33.626
  29.035   17.620   33.550
 -17.584   17.676   34.117
  29.884   17.572   34.132
 -17.563   17.586   34.635
  30.118   17.610   34.550
 -17.424   17.576   35.117
  30.505   17.602   35.039
 -17.387   17.636   35.584
  31.536   17.628   35.596
 -17.531   17.617   36.070
  31.910   17.568   36.132
 -17.580   17.682   36.617
  32.049   17.632   36.534
 -17.610   17.667   37.006
  32.088   17.682   36.984
 -17.863   17.616   37.595
  31.937   17.700   37.522
 -18.146   17.682   38.027
  31.681   17.625   38.089
 -18.355   17.632   38.570
  31.645   17.582   38.584
 -18.360   17.682   38.984
  31.723   17.631   38.971
 -18.261   17.571   39.430
  32.020   17.596   39.469
 -17.887   17.530   39.921
  32.664   17.520   39.986
 -17.379   17.548   40.525
  34.133   17.627   40.509
 -17.123   17.612   41.053
  34.962   17.553   41.022
 -17.113   17.683   41.574
  35.158   17.639   41.500
 -17.360   17.589   42.097
  35.318   17.519   41.985
 -17.612   17.660   42.442
  35.145   17.652   42.503
 -19.390   17.751   43.042
  35.008   17.632   43.034
 -22.907   17.649   43.548
 -21.529   17.646   43.548
 -19.858   17.658   43.583
  34.924   17.632   43.534
 -23.466   17.689   43.986
  34.860   17.715   43.987
 -23.794   17.717   44.519
  34.641   17.632   44.570
 -23.868   17.675   44.951
  34.362   17.707   44.950
 -23.843   17.697   45.488
  33.146   17.644   45.556
 -23.538   17.580   46.053
  32.528   17.619   46.064
 -23.032   17.558   46.537
 -21.353   17.657   46.560
 -19.466   17.549   46.519
  32.369   17.562   46.534
 -18.003   17.613   47.101
  32.355   17.585   46.984
 -17.592   17.590   47.603
  32.525   17.602   47.493
 -17.406   17.582   48.084
  32.654   17.625   47.984
 -17.347   17.632   48.534
  32.646   17.636   48.498
 -17.307   17.668   49.053
  32.491   17.659   49.010
 -17.159   17.589   49.624
  32.130   17.757   49.489
 -17.070   17.582   50.084
  31.587   17.715   50.004
 -17.111   17.668   50.537
  30.731   17.668   50.610
 -17.349   17.638   51.079
  30.537   17.632   51.034
 -17.622   17.715   51.465
  30.445   17.682   51.484
 -17.816   17.632   52.048
  30.576   17.633   51.993
 -17.901   17.632   52.534
  30.924   17.589   52.524
 -18.037   17.715   53.013
  31.188   17.634   52.940
 -18.253   17.632   53.596
  31.605   17.608   53.427
 -18.262   17.632   54.034
  32.001   17.543   54.009
 -18.285   17.682   54.484
  32.218   17.632   54.465
 -18.310   17.658   54.958
  32.318   17.549   55.049
 -18.147   17.526   55.500
  32.325   17.640   55.512
 -18.370   17.661   56.086
  32.231   17.724   55.985
 -18.613   17.628   56.437
  32.085   17.673   56.489
 -19.085   17.561   57.002
  19.515   17.715   57.049
  21.041   17.549   57.052
  31.869   17.633   56.943
 -19.362   17.641   57.504
  19.035   17.712   57.594
  21.517   17.549   57.563
  31.681   17.641   57.505
 -19.431   17.682   57.984
  18.715   17.589   58.151
  21.876   17.549   58.100
  31.662   17.632   58.034
 -19.348   17.602   58.440
  18.653   17.598   58.617
  22.532   17.549   58.542
  31.678   17.632   58.534
 -19.046   17.531   58.984
  18.700   17.555   59.038
  23.558   17.530   59.105
  31.596   17.682   58.984
 -18.357   17.616   59.512
  18.933   17.632   59.496
  23.916   17.672   59.589
  31.377   17.658   59.427
 -16.087   17.586   60.118
  19.139   17.599   59.937
  23.968   17.636   60.117
  30.525   17.678   60.035
 -15.852   17.632   60.556
  19.605   17.580   60.426
  23.993   17.568   60.615
  28.173   17.658   60.529
 -15.576   17.552   61.010
  20.142   17.645   60.970
  24.164   17.544   61.039
  27.965   17.632   60.915
 -15.417   17.580   61.444
  20.414   17.540   61.503
  24.879   17.639   61.517
  25.921   17.658   61.466
 -15.427   17.643   61.951
  20.429   17.613   62.034
 -15.540   17.574   62.441
  20.380   17.587   62.506
 -16.493   17.706   63.037
  20.086   17.705   63.022
 -17.085   17.648   63.499
  19.966   17.601   63.462
 -19.583   17.762   64.089
  19.522   17.722   63.963
 -19.984   17.657   64.512
  19.078   17.715   64.585
 -20.402   17.611   65.140
  18.591   17.618   65.060
 -20.474   17.619   65.617
  17.984   17.696   65.539
 -20.399   17.610   66.070
  16.962   17.668   65.987
 -20.100   17.692   66.564
  14.479   17.699   66.541
 -19.941   17.695   67.032
  13.587   17.608   67.116
 -19.633   17.628   67.602
  13.144   17.597   67.649
 -18.994   17.549   68.044
  13.012   17.633   68.007
 -17.940   17.596   68.574
 -17.549   17.629   68.452
 -15.004   17.653   68.594
  12.521   17.707   68.526
 -14.804   17.561   69.040
  10.506   17.690   69.052
 -13.874   17.613   69.513
   8.530   17.653   69.543
 -17.560   17.655   70.072
 -16.130   17.592   70.033
 -13.470   17.618   70.020
   7.619   17.659   70.137
 -17.935   17.615   70.627
 -15.928   17.626   70.451
 -12.900   17.637   70.476
   7.391   17.632   70.599
 -17.957   17.590   71.117
 -15.895   17.651   70.951
 -11.435   17.571   71.125
  -1.996   17.656   70.982
  -0.895   17.640   71.025
   7.247   17.672   71.099
 -17.823   17.549   71.541
 -15.993   17.594   71.456
 -11.129   17.628   71.618
  -2.324   17.659   71.503
  -0.561   17.610   71.501
   7.055   17.668   71.544
 -10.967   17.589   72.117
  -2.314   17.718   72.007
   0.375   17.625   72.125
   6.654   17.750   72.034
 -10.827   17.540   72.587
  -1.982   17.674   72.539
   0.601   17.643   72.517
   3.937   17.750   72.537
 -10.471   17.609   73.074
  -8.577   17.609   73.025
  -7.374   17.562   73.045
  -1.890   17.581   73.034
   0.986   17.625   73.038
   2.924   17.641   72.995
  -6.382   17.610   73.508
  -1.946   17.632   73.534
  -5.379   17.565   74.052
  -2.061   17.713   73.976
  -4.612   17.624   74.584
  -2.395   17.737   74.475
   6.086   23.584   24.054
   7.459   23.515   24.031
   5.568   23.701   24.615
   9.456   23.649   24.614
   5.343   23.696   25.036
   9.966   23.682   25.144
   5.029   23.625   25.472
  10.381   23.643   25.642
  12.501   23.637   25.594
  13.937   23.544   25.573
   4.042   23.715   26.057
  10.958   23.579   26.028
  12.088   23.635   26.137
  14.114   23.614   25.946
   3.536   23.682   26.527
  10.645   23.717   26.548
  12.042   23.638   26.617
  14.382   23.546   26.488
 -16.431   23.618   27.100
 -14.597   23.508   27.032
   3.336   23.668   26.929
  10.660   23.689   26.920
  11.989   23.643   27.068
  14.557   23.596   26.951
 -17.564   23.701   27.549
 -12.626   23.581   27.560
   3.093   23.668   27.470
  14.645   23.652   27.451
 -18.353   23.690   28.142
 -11.945   23.648   28.071
   2.576   23.680   28.045
   9.967   23.651   27.983
  10.470   23.643   28.151
  14.584   23.662   27.947
 -18.580   23.603   28.534
 -11.554   23.554   28.480
  -1.036   23.569   28.472
   9.472   23.626   28.450
  10.576   23.635   28.582
  14.147   23.663   28.507
 -18.604   23.674   29.034
 -11.353   23.693   29.008
  -1.441   23.707   29.015
   9.013   23.688   29.002
  10.836   23.680   29.132
  13.595   23.666   29.012
 -18.511   23.608   29.568
 -10.072   23.597   29.500
  -1.410   23.700   29.529
   9.028   23.671   29.532
  10.876   23.701   29.530
  13.438   23.584   29.438
 -18.298   23.538   30.013
  -9.464   23.624   30.001
  -1.114   23.515   30.028
   9.417   23.662   30.080
  10.622   23.633   30.109
  12.888   23.636   29.946
 -17.512   23.674   30.562
  -9.330   23.656   30.451
  -1.167   23.552   30.496
  12.197   23.636   30.570
 -17.145   23.629   31.080
  -9.332   23.670   30.937
  -1.533   23.666   30.963
  12.044   23.646   31.070
 -17.072   23.632   31.534
  -9.042   23.525   31.487
  -2.544   23.667   31.517
  12.082   23.582   31.584
 -17.068   23.632   32.034
  -8.571   23.516   32.028
  -3.585   23.645   31.998
  12.187   23.608   32.045
 -16.964   23.632   32.534
  12.392   23.562   32.622
 -16.767   23.597   32.954
  12.510   23.632   33.034
 -16.067   23.667   33.629
  12.637   23.632   33.498
 -15.533   23.627   34.091
  12.946   23.549   34.040
 -14.951   23.637   34.627
  13.534   23.549   34.511
 -15.071   23.643   35.065
   7.081   23.601   35.061
   9.498   23.545   34.956
  15.008   23.611   35.056
 -15.398   23.622   35.613
   6.607   23.605   35.641
  10.018   23.571   35.466
  15.568   23.549   35.538
 -15.848   23.615   36.157
   6.554   23.680   36.113
  10.227   23.581   35.918
  16.067   23.548   36.024
 -16.085   23.667   36.549
   6.491   23.626   36.584
  10.352   23.625   36.508
  17.409   23.549   36.611
 -16.314   23.533   37.081
   6.418   23.741   37.008
  10.398   23.605   37.035
  17.667   23.619   36.993
  22.970   23.670   37.078
  24.019   23.566   36.966
  26.478   23.735   37.038
  27.111   23.549   37.043
 -16.266   23.527   37.579
   6.164   23.632   37.508
  10.570   23.632   37.534
  17.957   23.632   37.560
  22.479   23.701   37.515
  28.013   23.591   37.528
 -15.982   23.613   38.120
   5.935   23.702   38.013
  10.694   23.680   38.092
  18.416   23.603   38.123
  21.902   23.668   37.952
  30.013   23.549   38.078
 -15.933   23.634   38.617
   5.481   23.665   38.509
  10.621   23.582   38.584
  19.109   23.599   38.493
  20.998   23.667   38.524
  30.377   23.549   38.598
 -16.023   23.655   39.002
   5.060   23.610   39.045
  10.454   23.715   38.976
  30.464   23.632   39.034
 -16.523   23.648   39.508
   4.926   23.572   39.594
   9.844   23.683   39.497
  30.457   23.632   39.534
 -18.854   23.646   40.059
   5.046   23.566   40.110
   8.014   23.628   40.036
  30.508   23.632   40.034
 -19.587   23.611   40.511
   5.458   23.652   40.546
   7.537   23.626   40.523
  30.703   23.576   40.538
 -20.052   23.618   41.002
  30.918   23.645   41.038
 -21.578   23.660   41.516
  30.953   23.668   41.534
 -22.056   23.719   41.966
   5.092   23.585   42.071
   6.910   23.509   42.020
  30.857   23.746   41.973
 -22.334   23.632   42.490
   4.665   23.647   42.648
   8.508   23.617   42.632
  30.419   23.746   42.486
 -22.505   23.677   42.984
   4.458   23.582   43.084
   8.850   23.583   43.126
  29.840   23.656   42.977
 -22.935   23.680   43.576
   4.404   23.632   43.534
   8.929   23.582   43.584
  29.510   23.592   43.533
 -23.288   23.652   44.142
   4.455   23.632   44.034
   8.874   23.711   43.970
  29.429   23.600   44.034
 -23.388   23.582   44.584
   4.560   23.631   44.570
   8.670   23.664   44.520
  29.451   23.575   44.534
 -23.345   23.632   45.022
   4.602   23.561   45.112
   8.512   23.715   45.019
  29.395   23.568   45.026
 -23.175   23.549   45.606
   4.959   23.621   45.607
   8.186   23.632   45.602
  29.121   23.653   45.497
 -23.136   23.668   46.060
   5.609   23.587   45.982
   7.892   23.684   45.936
  29.096   23.691   46.020
 -23.267   23.671   46.606
  29.397   23.618   46.511
 -23.532   23.668   47.012
  29.396   23.618   46.914
 -23.868   23.701   47.503
  28.928   23.613   47.481
 -23.948   23.650   47.951
  28.468   23.625   48.059
 -23.907   23.641   48.451
  28.366   23.582   48.534
 -23.835   23.686   48.994
  28.340   23.563   49.005
 -23.658   23.507   49.530
  28.125   23.686   49.520
 -23.487   23.634   50.079
  27.667   23.756   50.041
 -23.089   23.529   50.621
  25.023   23.640   50.546
 -22.603   23.662   51.120
  24.539   23.662   51.011
 -22.013   23.586   51.560
  24.332   23.677   51.427
 -21.102   23.600   52.049
  24.139   23.677   51.956
 -20.380   23.596   52.555
  23.931   23.707   52.520
 -20.109   23.596   53.099
  23.607   23.628   53.000
 -20.057   23.582   53.584
  22.996   23.715   53.544
 -20.008   23.632   54.034
  22.392   23.680   54.010
 -19.833   23.579   54.547
  22.058   23.625   54.578
 -19.470   23.578   54.979
 -17.976   23.706   55.038
 -17.610   23.631   55.075
  21.973   23.601   55.034
 -16.850   23.505   55.580
  21.921   23.581   55.526
 -16.570   23.647   56.039
  21.625   23.655   56.058
 -16.532   23.669   56.534
  19.108   23.707   56.555
  19.945   23.591   56.587
  21.054   23.684   56.490
 -16.633   23.746   56.976
  18.656   23.713   57.037
 -17.073   23.748   57.493
  18.648   23.677   57.451
 -17.837   23.596   58.039
  18.603   23.665   57.951
 -17.962   23.682   58.484
  18.464   23.581   58.437
 -18.172   23.666   58.919
  16.683   23.666   59.031
 -18.552   23.728   59.463
   5.624   23.711   59.548
   7.063   23.621   59.633
  16.530   23.600   59.498
 -19.022   23.738   60.048
   5.495   23.656   59.949
   7.122   23.617   60.117
  16.440   23.579   60.034
 -19.401   23.596   60.546
   5.171   23.703   60.530
   7.089   23.594   60.617
  16.375   23.579   60.515
 -19.603   23.693   61.082
   4.685   23.641   61.095
   7.202   23.558   61.036
  16.087   23.643   61.083
 -19.740   23.682   61.610
   4.407   23.645   61.497
   9.480   23.644   61.609
  15.895   23.581   61.494
 -19.725   23.629   61.935
   2.094   23.716   62.068
   3.490   23.676   62.058
   4.076   23.682   61.997
  10.008   23.595   62.055
  15.581   23.626   61.986
 -19.490   23.598   62.436
   1.929   23.643   62.451
  11.114   23.573   62.570
  15.617   23.627   62.416
 -18.850   23.602   63.012
   1.905   23.593   62.951
   3.652   23.628   63.155
   4.452   23.557   62.960
  12.095   23.600   63.003
  15.953   23.622   62.993
 -12.043   23.599   63.602
   2.060   23.608   63.421
   3.449   23.658   63.481
   5.129   23.651   63.520
  14.960   23.625   63.601
  15.928   23.611   63.417
 -11.399   23.570   64.022
   5.545   23.635   64.001
  -8.909   23.629   64.523
   5.699   23.649   64.484
  -4.460   23.549   65.033
   5.622   23.681   64.990
  -4.096   23.549   65.578
   5.435   23.601   65.508
  -3.851   23.610   65.971
   5.051   23.633   66.066
  -2.947   23.514   66.529
  -2.496   23.641   66.511
   0.868   23.626   66.575
   4.869   23.631   66.441
   1.433   23.556   67.123
   4.387   23.648   66.987
   1.921   23.644   67.608
   3.611   23.715   67.543
  10.660   23.614   69.648
  12.046   23.632   69.493
  10.679   23.621   70.054
  12.077   23.639   69.945
  11.171   23.595   70.554
  11.589   23.640   70.478
  -8.986   29.677   26.545
  -7.896   29.580   26.528
  -9.569   29.734   27.012
  -7.027   29.519   27.027
  -9.969   29.632   27.522
  -5.421   29.549   27.530
 -10.415   29.643   28.104
  -5.034   29.596   28.097
 -10.622   29.591   28.498
  -4.599   29.522   28.567
 -10.883   29.660   29.003
  -3.818   29.544   28.994
 -11.140   29.675   29.411
  -2.981   29.531   29.530
  -0.637   29.709   29.524
   0.222   29.620   29.501
 -11.943   29.715   30.031
   0.620   29.616   29.896
 -14.308   29.701   30.641
   1.632   29.605   30.517
   2.380   29.704   30.518
   4.471   29.541   30.475
 -14.626   29.632   31.056
   4.888   29.533   30.976
 -14.803   29.688   31.510
   6.527   29.559   31.532
 -14.816   29.640   31.949
   7.423   29.593   32.131
 -14.638   29.528   32.533
   7.707   29.582   32.510
 -14.374   29.632   32.960
   7.892   29.549   33.055
 -13.395   29.549   33.538
   7.913   29.682   33.484
 -12.677   29.587   34.130
   7.833   29.663   33.928
 -12.523   29.632   34.534
   7.548   29.687   34.440
 -12.499   29.632   35.034
   6.873   29.676   35.007
  12.572   29.685   35.046
  13.919   29.532   35.081
 -12.626   29.715   35.471
   5.479   29.715   35.550
  11.635   29.671   35.665
  14.447   29.549   35.585
 -13.041   29.715   35.988
   5.020   29.721   36.087
  11.420   29.711   36.097
  14.593   29.682   35.984
 -13.471   29.632   36.551
   4.631   29.602   36.637
  11.200   29.537   36.588
  14.690   29.619   36.437
 -13.662   29.668   37.003
   4.573   29.604   37.117
  11.241   29.524   37.088
  14.665   29.682   36.951
 -13.734   29.720   37.460
   4.647   29.558   37.558
  11.434   29.599   37.583
  14.588   29.694   37.447
 -13.593   29.552   38.012
   4.982   29.587   38.080
  11.577   29.583   38.117
  14.613   29.659   37.951
 -13.424   29.632   38.534
   5.215   29.540   38.512
  11.667   29.542   38.596
  14.558   29.610   38.498
 -13.359   29.632   39.034
   5.620   29.520   39.025
  11.925   29.642   39.087
  14.355   29.620   38.937
 -13.421   29.632   39.534
   6.408   29.634   39.526
  11.976   29.629   39.617
  13.560   29.630   39.532
 -13.466   29.632   40.034
   7.661   29.617   40.009
  11.930   29.724   40.080
  13.042   29.585   40.055
 -13.373   29.620   40.557
   8.515   29.560   40.449
  11.533   29.717   40.535
  12.938   29.595   40.484
 -13.154   29.634   41.116
   9.135   29.605   40.925
  10.892   29.676   41.009
  13.052   29.593   40.995
 -13.109   29.688   41.534
  13.237   29.633   41.436
 -13.163   29.755   41.990
  13.991   29.582   42.028
 -13.544   29.760   42.575
  14.202   29.587   42.427
 -14.063   29.676   42.994
  14.611   29.576   42.898
 -14.391   29.596   43.541
  15.543   29.599   43.536
 -14.520   29.570   43.982
  15.624   29.677   43.951
 -14.786   29.545   44.604
  15.575   29.673   44.451
 -20.508   29.658   45.075
 -20.007   29.629   45.025
 -14.895   29.592   45.117
  15.634   29.656   44.920
  21.166   29.672   45.067
  23.583   29.547   45.009
 -21.973   29.622   45.602
 -19.927   29.634   45.451
 -14.890   29.577   45.617
  16.362   29.591   45.532
  19.929   29.673   45.498
  24.070   29.596   45.555
 -22.352   29.552   46.092
 -19.867   29.656   45.951
 -14.786   29.539   46.042
  16.528   29.607   45.927
  19.573   29.567   45.989
  24.322   29.517   46.087
 -22.427   29.585   46.617
 -19.834   29.686   46.451
 -14.479   29.579   46.559
 -11.930   29.741   46.512
 -10.374   29.570   46.571
  17.131   29.595   46.428
  19.154   29.575   46.565
  24.339   29.580   46.531
 -22.363   29.548   47.102
 -19.889   29.684   46.951
 -13.999   29.588   47.040
 -12.543   29.668   47.014
  -7.954   29.563   47.040
  24.215   29.683   47.032
 -22.018   29.620   47.540
 -20.056   29.629   47.416
  -5.854   29.618   47.578
  23.979   29.711   47.467
  -5.513   29.651   48.122
  23.415   29.650   47.997
  -5.568   29.653   48.489
  22.141   29.600   48.575
  -6.920   29.527   49.046
  21.702   29.605   49.151
  -7.089   29.685   49.462
  21.598   29.715   49.578
  -7.566   29.660   50.002
  21.398   29.596   50.034
 -20.519   29.704   50.529
 -19.018   29.587   50.518
  -8.349   29.706   50.627
  21.404   29.691   50.534
 -22.917   29.629   51.150
 -18.828   29.655   50.909
  -8.781   29.593   51.125
  21.357   29.755   51.036
 -23.126   29.673   51.539
 -18.470   29.603   51.429
  -8.636   29.675   51.573
  21.205   29.619   51.594
 -23.291   29.517   52.053
 -17.875   29.596   51.932
  -8.412   29.615   51.973
  21.211   29.632   52.034
 -23.066   29.644   52.635
 -17.385   29.600   52.432
  -7.685   29.590   52.657
  21.115   29.636   52.439
 -23.033   29.688   53.121
 -16.998   29.614   52.996
  -7.445   29.622   53.067
  20.917   29.618   52.914
 -23.149   29.723   53.584
 -16.480   29.568   53.445
 -11.903   29.591   53.627
 -10.389   29.635   53.528
  -7.165   29.701   53.572
  17.405   29.682   53.496
  17.952   29.634   53.604
  19.485   29.686   53.513
 -23.286   29.554   54.077
 -15.989   29.626   53.972
 -12.299   29.609   54.133
  -9.934   29.636   54.029
  -6.965   29.682   54.030
  16.629   29.735   53.979
 -23.260   29.547   54.522
 -15.630   29.627   54.461
 -12.563   29.603   54.439
  -9.580   29.593   54.522
  -6.625   29.669   54.542
  16.412   29.675   54.397
 -23.000   29.570   54.999
 -16.028   29.625   54.958
 -13.931   29.654   55.149
  -9.372   29.623   54.984
  -5.891   29.549   55.036
  14.568   29.640   55.044
 -22.379   29.565   55.478
 -21.483   29.678   55.517
 -20.575   29.606   55.549
 -16.337   29.744   55.560
 -14.078   29.683   55.617
  -9.331   29.690   55.451
  -5.381   29.549   55.520
  13.921   29.561   55.506
 -19.835   29.549   55.995
 -15.989   29.630   55.996
 -14.099   29.666   56.117
  -9.346   29.683   55.951
  -5.040   29.596   56.104
  13.588   29.585   55.991
 -19.459   29.545   56.571
 -15.827   29.655   56.451
 -13.984   29.641   56.582
  -9.426   29.653   56.451
  -4.585   29.527   56.558
  13.015   29.623   56.516
 -19.126   29.621   57.115
 -15.845   29.675   56.951
 -13.664   29.658   57.129
  -9.571   29.649   56.913
  -2.468   29.549   57.026
  12.053   29.638   57.071
 -19.047   29.660   57.534
 -16.085   29.643   57.411
 -13.821   29.626   57.656
 -10.467   29.706   57.552
   0.535   29.549   57.522
  11.891   29.579   57.503
 -19.073   29.732   58.055
 -16.362   29.651   57.986
 -13.821   29.626   58.051
 -10.801   29.744   57.985
   1.216   29.552   58.005
  11.746   29.719   57.961
 -19.310   29.552   58.591
 -16.366   29.677   58.451
 -13.630   29.665   58.576
 -10.939   29.709   58.441
   1.592   29.560   58.496
  11.739   29.666   58.498
 -19.330   29.615   59.084
 -16.380   29.693   58.951
 -14.018   29.665   59.064
 -10.997   29.630   58.951
   1.945   29.597   59.051
  11.618   29.682   58.984
 -19.401   29.574   59.570
 -16.435   29.676   59.441
 -14.849   29.632   59.656
 -10.999   29.610   59.439
   2.554   29.568   59.503
  11.404   29.677   59.442
 -19.412   29.611   60.117
 -16.925   29.697   60.030
 -15.005   29.653   60.117
 -12.454   29.634   59.990
 -11.444   29.635   60.122
 -10.384   29.624   59.970
   3.650   29.607   60.007
   6.667   29.696   60.042
   9.003   29.549   60.017
  10.896   29.740   59.972
 -19.389   29.592   60.617
 -17.351   29.668   60.516
 -15.001   29.616   60.617
 -12.487   29.636   60.447
 -11.549   29.644   60.555
  -9.550   29.547   60.477
   4.649   29.515   60.510
   6.073   29.688   60.530
 -19.340   29.572   61.117
 -17.426   29.644   60.951
 -14.860   29.564   61.048
 -12.844   29.665   61.015
 -11.778   29.613   61.060
  -9.420   29.617   60.934
 -19.310   29.582   61.559
 -17.431   29.638   61.451
 -14.038   29.579   61.561
 -13.523   29.643   61.470
 -11.519   29.636   61.622
  -8.910   29.693   61.556
  -8.390   29.671   61.585
  -6.447   29.584   61.516
 -18.986   29.613   62.083
 -17.536   29.582   61.951
 -11.423   29.621   62.117
  -5.893   29.636   61.986
 -11.395   29.601   62.617
  -5.578   29.533   62.512
 -11.343   29.581   63.117
  -5.530   29.617   63.034
 -11.350   29.616   63.617
  -5.605   29.614   63.514
 -11.495   29.647   63.994
  -5.912   29.732   63.970
 -12.057   29.656   64.506
  -6.579   29.650   64.503
 -12.434   29.623   65.076
  -7.151   29.643   64.965
 -12.550   29.582   65.584
  -7.413   29.640   65.500
 -12.582   29.632   66.034
  -7.586   29.715   65.980
 -12.662   29.657   66.510
  -7.995   29.715   66.499
 -12.670   29.652   67.070
  -8.602   29.676   67.011
 -12.549   29.582   67.584
  -8.842   29.664   67.510
 -12.365   29.632   67.980
  -8.916   29.632   68.034
 -12.101   29.549   68.563
  -8.991   29.632   68.534
 -11.898   29.632   68.989
  -9.148   29.698   68.947
 -11.407   29.542   69.502
  -9.644   29.653   69.485
   1.121   35.614   36.652
   2.427   35.545   36.488
   0.994   35.648   37.117
   2.648   35.634   36.915
   0.960   35.642   37.617
   2.878   35.560   37.507
  -0.973   35.625   38.107
   0.456   35.611   38.028
   1.094   35.617   38.044
   2.567   35.631   37.965
  -1.341   35.584   38.646
   0.587   35.642   38.451
  -1.315   35.604   39.057
   0.552   35.604   38.994
  -0.952   35.614   39.572
   0.164   35.662   39.511
  -3.542   35.649   41.011
  -1.927   35.687   41.062
  -0.412   35.619   41.052
   0.527   35.566   40.949
  -4.017   35.640   41.538
   1.124   35.607   41.424
  -4.253   35.524   42.096
   1.555   35.630   41.984
  -4.127   35.630   42.598
   1.979   35.610   42.534
  -3.924   35.587   43.055
   2.966   35.560   43.054
   9.029   35.682   43.025
  11.045   35.546   43.028
  -3.463   35.587   43.482
   3.362   35.582   43.529
   6.095   35.639   43.646
  11.550   35.596   43.578
  -2.344   35.600   44.061
   3.488   35.611   43.948
   5.886   35.693   44.037
  11.806   35.513   44.104
  -2.006   35.648   44.532
   3.936   35.675   44.579
   5.043   35.638   44.529
  11.831   35.578   44.534
  -1.571   35.671   45.068
  11.728   35.688   45.034
  -1.316   35.625   45.515
  11.492   35.668   45.523
  -1.147   35.661   46.057
  11.050   35.627   46.036
  -1.111   35.658   46.534
  10.439   35.671   46.493
  -1.171   35.738   46.965
   9.887   35.664   46.961
  -1.507   35.717   47.492
   9.503   35.619   47.485
  -4.393   35.738   48.056
   9.444   35.602   47.951
  -5.017   35.668   48.562
   9.592   35.620   48.419
  -5.306   35.644   49.077
  10.006   35.620   48.996
  -5.418   35.632   49.534
  10.104   35.643   49.451
  -5.457   35.682   49.984
  10.059   35.606   49.980
  -5.438   35.629   50.534
   9.642   35.615   50.529
  -5.432   35.651   51.117
   8.021   35.737   51.009
  -5.556   35.667   51.487
   6.912   35.677   51.495
  -6.042   35.664   52.007
   6.565   35.655   52.061
  -6.499   35.645   52.579
   6.375   35.675   52.549
  -7.000   35.628   53.101
  -3.587   35.662   52.969
  -2.052   35.637   53.120
   6.128   35.558   52.988
  -7.309   35.529   53.596
  -3.945   35.690   53.494
  -1.832   35.622   53.510
   5.546   35.663   53.544
  -7.280   35.530   54.082
  -3.950   35.634   53.951
  -1.358   35.578   54.012
   4.177   35.687   54.128
  -6.922   35.571   54.555
  -3.837   35.636   54.412
  -0.975   35.603   54.547
   3.869   35.685   54.538
  -5.019   35.617   55.140
  -3.613   35.606   54.970
  -0.813   35.629   55.070
   3.693   35.626   55.082
  -4.825   35.573   55.537
  -3.901   35.638   55.481
  -0.801   35.702   55.590
   3.661   35.582   55.584
  -0.798   35.549   55.982
   3.552   35.632   56.034
  -0.641   35.549   56.483
   3.342   35.688   56.438
  -0.356   35.605   56.929
   2.434   35.649   57.015
 -10.617  -24.413   65.919
 -10.703  -24.248   67.186
 -10.193  -24.401   65.368
 -10.184  -24.342   67.681
  -9.666  -24.458   63.218
  -9.795  -24.291   67.928
  -9.236  -24.381   62.718
  -9.252  -24.311   68.309
  -8.669  -24.295   62.446
  -8.657  -24.322   68.675
  -8.154  -24.435   62.387
  -8.219  -24.318   68.848
  -7.765  -24.369   62.185
  -7.734  -24.285   69.246
  -7.287  -24.381   61.689
  -7.188  -24.410   71.185
  -6.750  -24.422   60.611
  -6.630  -24.301   71.656
  -6.117  -24.420   58.879
  -6.219  -24.368   71.805
  -5.607  -24.320   58.414
  -5.796  -24.370   64.188
  -5.677  -24.338   66.656
  -5.719  -24.368   71.830
  -5.136  -24.327   58.340
  -5.268  -24.392   63.895
  -5.204  -24.332   67.247
  -5.219  -24.368   71.736
  -4.652  -24.280   58.405
  -4.802  -24.399   63.822
  -4.684  -24.377   67.472
  -4.720  -24.381   71.610
  -4.188  -24.374   58.740
  -4.255  -24.348   63.784
  -4.133  -24.281   67.562
  -4.240  -24.303   71.570
  -3.657  -24.364   59.138
  -3.739  -24.338   63.637
  -3.683  -24.382   67.633
  -3.737  -24.387   71.448
  -3.218  -24.299   59.457
  -3.236  -24.398   63.465
  -3.234  -24.318   67.861
  -3.275  -24.451   71.194
  -2.784  -24.370   59.794
  -2.688  -24.458   63.302
  -2.239  -24.327   60.376
  -2.187  -24.393   62.943
  -1.743  -24.320   61.268
  -1.722  -24.488   62.202
   5.773  -24.484   44.710
   5.795  -24.400   46.236
   6.196  -24.399   43.112
   6.341  -24.287   46.746
   6.706  -24.397   42.640
   6.781  -24.368   46.940
   7.323  -24.418   37.272
   7.281  -24.367   37.838
   7.349  -24.427   41.329
   7.316  -24.407   46.995
   7.812  -24.386   36.344
   7.830  -24.368   46.982
   8.401  -24.335   35.968
   8.359  -24.308   47.100
   8.864  -24.358   35.883
   8.831  -24.318   47.231
   9.362  -24.317   35.888
   9.281  -24.368   47.325
   9.820  -24.426   36.114
   9.731  -24.418   47.327
  10.239  -24.349   36.437
  10.265  -24.404   40.420
  10.305  -24.333   41.914
  10.196  -24.412   47.163
  10.825  -24.338   38.365
  10.698  -24.394   40.351
  10.757  -24.390   42.278
  10.709  -24.379   46.672
  11.336  -24.368   38.762
  11.232  -24.360   40.263
  11.236  -24.434   42.738
  11.282  -24.436   45.377
  11.890  -24.372   43.200
  11.759  -24.400   44.854
  12.364  -24.350   43.277
  12.198  -24.378   44.784
  12.847  -24.368   34.285
  12.739  -24.331   34.775
  12.847  -24.448   43.274
  12.661  -24.391   44.908
  13.381  -24.340   33.860
  13.243  -24.357   35.227
  13.313  -24.279   37.395
  13.253  -24.345   38.713
  13.313  -24.337   42.915
  13.263  -24.359   45.323
  13.798  -24.334   33.910
  13.677  -24.358   35.237
  13.826  -24.358   37.299
  13.734  -24.343   39.201
  13.778  -24.417   42.742
  13.766  -24.238   45.615
  14.362  -24.442   36.900
  14.308  -24.344   40.724
  14.308  -24.354   42.389
  14.281  -24.316   45.643
  14.890  -24.451   36.216
  14.741  -24.305   45.581
  15.331  -24.404   36.100
  15.199  -24.432   45.409
  15.781  -24.407   36.117
  15.663  -24.423   45.448
  16.286  -24.338   36.127
  16.292  -24.386   45.778
  16.781  -24.368   36.269
  16.698  -24.410   45.893
  17.317  -24.392   36.420
  17.245  -24.378   45.862
  17.789  -24.306   36.471
  17.689  -24.426   45.629
  18.287  -24.332   36.670
  18.249  -24.382   45.293
  18.702  -24.340   36.956
  18.731  -24.418   45.137
  19.287  -24.280   40.315
  19.202  -24.439   45.062
  19.774  -24.285   41.361
  19.804  -24.403   44.831
  20.292  -24.314   42.250
  20.320  -24.374   44.430
 -12.217  -18.490   57.350
 -12.191  -18.341   57.746
 -11.659  -18.370   50.745
 -11.736  -18.318   53.848
 -11.693  -18.474   56.373
 -11.690  -18.386   58.743
 -11.163  -18.277   50.416
 -11.235  -18.324   54.826
 -11.151  -18.419   55.430
 -11.170  -18.417   59.132
 -11.195  -18.456   67.339
 -11.224  -18.285   68.896
 -10.644  -18.293   50.419
 -10.690  -18.358   59.629
 -10.673  -18.404   66.746
 -10.716  -18.318   70.193
 -10.230  -18.383   30.673
 -10.255  -18.362   32.294
 -10.129  -18.411   50.591
 -10.137  -18.403   60.625
 -10.160  -18.375   66.437
 -10.113  -18.315   71.106
  -9.715  -18.328   30.216
  -9.731  -18.329   32.608
  -9.760  -18.489   50.601
  -9.699  -18.255   61.185
  -9.770  -18.451   66.213
  -9.671  -18.368   71.310
  -9.136  -18.383   30.187
  -9.308  -18.316   32.650
  -9.218  -18.332   50.435
  -9.266  -18.319   61.774
  -9.178  -18.413   62.905
  -9.196  -18.286   71.726
  -8.734  -18.355   30.273
  -8.726  -18.410   32.434
  -8.719  -18.368   50.347
  -8.701  -18.358   72.284
  -8.202  -18.319   30.717
  -8.341  -18.390   32.199
  -8.219  -18.368   50.333
  -8.233  -18.252   72.662
  -7.719  -18.368   50.282
  -7.726  -18.298   72.654
  -7.308  -18.427   50.127
  -7.254  -18.457   72.452
  -6.805  -18.344   49.662
  -6.802  -18.436   72.443
  -6.246  -18.409   48.135
  -6.255  -18.359   72.371
  -5.718  -18.399   42.771
  -5.663  -18.430   72.149
  -5.252  -18.451   41.690
  -5.119  -18.418   71.979
  -4.757  -18.493   41.132
  -4.669  -18.318   71.870
  -4.185  -18.398   40.823
  -4.219  -18.368   71.788
  -3.694  -18.473   40.729
  -3.771  -18.451   71.627
  -3.266  -18.331   40.325
  -3.188  -18.368   71.453
  -2.766  -18.339   39.258
  -2.719  -18.368   71.312
  -2.198  -18.420   38.748
  -2.219  -18.368   71.225
  -1.610  -18.392   38.462
  -1.719  -18.368   71.164
  -1.169  -18.318   38.391
  -1.254  -18.376   71.111
  -0.693  -18.337   38.443
  -0.758  -18.295   71.064
  -0.187  -18.339   38.634
  -0.292  -18.353   70.807
   0.222  -18.327   38.947
   0.210  -18.460   70.280
   0.808  -18.406   29.313
   0.743  -18.328   31.390
   0.782  -18.324   39.373
   0.760  -18.412   69.650
   1.301  -18.483   28.184
   1.239  -18.400   31.879
   1.356  -18.309   39.653
   1.198  -18.471   69.251
   1.801  -18.390   27.869
   1.753  -18.266   32.186
   1.706  -18.368   39.944
   1.752  -18.413   44.919
   1.835  -18.341   45.374
   1.768  -18.392   68.178
   2.344  -18.365   27.343
   2.269  -18.307   32.162
   2.359  -18.282   40.726
   2.253  -18.402   44.319
   2.399  -18.389   46.172
   2.319  -18.383   67.438
   2.843  -18.455   26.259
   2.811  -18.357   31.917
   2.778  -18.364   41.326
   2.698  -18.365   44.206
   2.864  -18.396   46.258
   2.796  -18.412   56.382
   2.775  -18.333   57.340
   2.781  -18.330   67.260
   3.293  -18.343   25.848
   3.231  -18.375   31.709
   3.293  -18.406   41.725
   3.185  -18.357   44.272
   3.314  -18.476   46.219
   3.271  -18.451   55.743
   3.292  -18.318   58.183
   3.317  -18.374   67.237
   3.817  -18.356   25.715
   3.671  -18.356   31.604
   3.826  -18.457   41.826
   3.723  -18.355   44.763
   3.764  -18.445   45.689
   3.771  -18.408   55.255
   3.672  -18.319   58.440
   3.831  -18.318   67.322
   4.297  -18.482   25.658
   4.245  -18.402   31.277
   4.340  -18.479   41.669
   4.262  -18.323   54.711
   4.256  -18.381   58.588
   4.263  -18.399   67.223
   4.719  -18.365   25.285
   4.864  -18.422   31.147
   4.797  -18.416   37.403
   4.770  -18.351   39.402
   4.755  -18.463   41.214
   4.763  -18.334   54.255
   4.893  -18.336   58.453
   4.735  -18.504   66.917
   5.340  -18.455   24.741
   5.382  -18.318   31.179
   5.202  -18.349   35.670
   5.292  -18.376   53.319
   5.354  -18.403   58.313
   5.306  -18.392   65.853
   5.819  -18.290   24.385
   5.778  -18.274   31.407
   5.759  -18.404   34.250
   5.749  -18.375   52.806
   5.781  -18.368   58.218
   5.752  -18.338   65.167
   6.340  -18.453   24.333
   6.198  -18.331   52.663
   6.255  -18.445   58.140
   6.283  -18.433   64.878
   6.904  -18.399   23.880
   6.745  -18.352   52.674
   6.781  -18.372   57.744
   6.758  -18.427   64.926
   7.315  -18.441   23.671
   7.231  -18.355   52.865
   7.350  -18.346   57.414
   7.289  -18.358   65.269
   7.796  -18.404   23.376
   7.727  -18.460   52.948
   7.831  -18.318   57.274
   7.718  -18.248   65.724
   8.333  -18.434   19.824
   8.277  -18.372   21.775
   8.289  -18.477   22.802
   8.301  -18.375   53.158
   8.206  -18.432   57.131
   8.276  -18.310   66.344
   8.821  -18.381   19.389
   8.761  -18.379   53.395
   8.756  -18.387   56.841
   8.762  -18.317   66.661
   9.281  -18.368   19.218
   9.264  -18.334   53.643
   9.213  -18.451   56.636
   9.210  -18.296   66.831
   9.781  -18.368   19.174
   9.742  -18.347   53.852
   9.718  -18.475   56.275
   9.745  -18.346   66.788
  10.281  -18.368   19.244
  10.262  -18.312   54.737
  10.329  -18.465   55.282
  10.227  -18.380   66.626
  10.781  -18.368   19.330
  10.747  -18.397   66.376
  11.235  -18.368   19.435
  11.198  -18.369   66.304
  11.818  -18.285   19.631
  11.770  -18.431   24.784
  11.856  -18.382   25.701
  11.698  -18.366   66.331
  12.231  -18.418   19.710
  12.198  -18.361   24.192
  12.319  -18.344   26.322
  12.238  -18.358   66.256
  12.659  -18.353   19.906
  12.705  -18.374   23.217
  12.833  -18.364   27.363
  12.695  -18.358   61.195
  12.816  -18.348   62.419
  12.696  -18.363   63.196
  12.834  -18.325   64.245
  12.791  -18.361   65.855
  13.242  -18.417   20.400
  13.296  -18.461   22.358
  13.380  -18.392   27.660
  13.279  -18.483   47.775
  13.399  -18.353   49.866
  13.236  -18.392   60.882
  13.802  -18.359   27.749
  13.892  -18.388   46.428
  13.887  -18.295   49.871
  13.698  -18.405   60.822
  14.370  -18.380   25.726
  14.256  -18.356   27.146
  14.395  -18.346   29.301
  14.331  -18.318   46.203
  14.364  -18.331   49.869
  14.198  -18.389   60.779
  14.826  -18.373   25.750
  14.669  -18.344   27.164
  14.864  -18.309   29.413
  14.781  -18.368   46.155
  14.857  -18.398   49.853
  14.691  -18.385   60.809
  15.327  -18.352   26.248
  15.199  -18.360   26.712
  15.364  -18.306   29.444
  15.285  -18.328   32.133
  15.337  -18.350   34.667
  15.314  -18.336   46.285
  15.331  -18.318   49.764
  15.259  -18.328   61.173
  15.828  -18.339   29.371
  15.718  -18.376   31.241
  15.751  -18.354   34.918
  15.829  -18.374   46.650
  15.769  -18.451   49.705
  15.867  -18.392   61.689
  16.212  -18.271   28.843
  16.211  -18.376   30.196
  16.275  -18.360   35.204
  16.307  -18.344   47.179
  16.330  -18.451   49.413
  16.254  -18.407   61.905
  16.892  -18.356   25.833
  16.726  -18.384   29.906
  16.726  -18.345   35.779
  16.760  -18.321   47.914
  16.778  -18.421   48.734
  16.748  -18.341   62.155
  17.315  -18.357   25.828
  17.240  -18.355   30.173
[truncated: 15,684,881 more chars]
